# Supplementary material for: Constant-pH Molecular Dynamics of Cationic Peptide Dendrimers Binding to siRNA
Source: J Chem Inf Model. 2026 Feb 5;66(8):4734–43. doi: 10.1021/acs.jcim.5c02636 (PMC13126635; doi:10.1021/acs.jcim.5c02636)
Supplement: Supplementary file 2 [file ci5c02636_si_002.zip › zip/MH18D3_07_out_8.gro]

Protein t= 150000.00000 step= 10000
 2128
    1LY0      N    1   7.640   6.115   2.562
    1LY0     H1    2   7.660   6.203   2.516
    1LY0     H2    3   7.697   6.112   2.646
    1LY0     H3    4   7.542   6.116   2.586
    1LY0     CA    5   7.685   5.997   2.473
    1LY0     HA    6   7.682   5.900   2.522
    1LY0     CB    7   7.596   5.991   2.355
    1LY0    HB1    8   7.633   6.049   2.270
    1LY0    HB2    9   7.495   6.020   2.383
    1LY0     CG   10   7.598   5.846   2.303
    1LY0    HG1   11   7.546   5.786   2.378
    1LY0    HG2   12   7.700   5.812   2.283
    1LY0     CD   13   7.527   5.827   2.165
    1LY0    HD1   14   7.537   5.722   2.138
    1LY0    HD2   15   7.565   5.898   2.091
    1LY0     CE   16   7.373   5.838   2.181
    1LY0    HE1   17   7.352   5.945   2.186
    1LY0    HE2   18   7.346   5.782   2.270
    1LY0     NZ   19   7.312   5.784   2.059
    1LY0    HZ1   20   7.212   5.775   2.064
    1LY0    HZ2   21   7.326   5.857   1.991
    1LY0    HZ3   22   7.354   5.695   2.036
    1LY0      C   23   7.830   6.026   2.440
    1LY0      O   24   7.845   6.117   2.355
    2LER      N   25   7.920   5.943   2.483
    2LER      H   26   7.897   5.862   2.539
    2LER     CA   27   8.059   5.954   2.443
    2LER     HA   28   8.068   6.022   2.358
    2LER     CB   29   8.139   6.021   2.557
    2LER    HB1   30   8.245   6.023   2.532
    2LER    HB2   31   8.121   5.968   2.650
    2LER     CG   32   8.103   6.166   2.584
    2LER     HG   33   7.997   6.183   2.598
    2LER    CD1   34   8.165   6.218   2.712
    2LER   HD11   35   8.164   6.325   2.732
    2LER   HD12   36   8.133   6.156   2.796
    2LER   HD13   37   8.273   6.200   2.705
    2LER    CD2   38   8.143   6.263   2.468
    2LER   HD21   39   8.246   6.245   2.439
    2LER   HD22   40   8.070   6.254   2.387
    2LER   HD23   41   8.128   6.368   2.493
    2LER      C   42   8.120   5.823   2.390
    2LER      O   43   8.129   5.803   2.269
    3LYR      N   44   8.147   5.729   2.478
    3LYR      H   45   8.117   5.738   2.574
    3LYR     CA   46   8.229   5.612   2.454
    3LYR     HA   47   8.211   5.543   2.536
    3LYR     CB   48   8.377   5.651   2.452
    3LYR    HB1   49   8.389   5.711   2.361
    3LYR    HB2   50   8.436   5.559   2.444
    3LYR     CG   51   8.433   5.727   2.571
    3LYR    HG1   52   8.393   5.828   2.579
    3LYR    HG2   53   8.541   5.737   2.558
    3LYR     CD   54   8.406   5.654   2.707
    3LYR    HD1   55   8.310   5.607   2.726
    3LYR    HD2   56   8.426   5.736   2.776
    3LYR     CE   57   8.519   5.559   2.732
    3LYR    HE1   58   8.616   5.603   2.710
    3LYR    HE2   59   8.506   5.474   2.666
    3LYR     NZ   60   8.515   5.507   2.870
    3LYR    HZ1   61   8.428   5.486   2.917
    3LYR      C   62   8.189   5.525   2.332
    3LYR      O   63   8.270   5.482   2.248
    4LY0      N   64   8.052   5.515   2.316
    4LY0      H   65   7.994   5.572   2.375
    4LY0     CA   66   7.985   5.437   2.210
    4LY0     HA   67   8.010   5.332   2.223
    4LY0     CB   68   7.835   5.461   2.240
    4LY0    HB1   69   7.814   5.561   2.204
    4LY0    HB2   70   7.812   5.444   2.345
    4LY0     CG   71   7.743   5.372   2.150
    4LY0    HG1   72   7.771   5.391   2.046
    4LY0    HG2   73   7.644   5.415   2.161
    4LY0     CD   74   7.742   5.223   2.175
    4LY0    HD1   75   7.749   5.213   2.284
    4LY0    HD2   76   7.829   5.170   2.136
    4LY0     CE   77   7.614   5.158   2.120
    4LY0    HE1   78   7.536   5.227   2.154
    4LY0    HE2   79   7.601   5.058   2.160
    4LY0     NZ   80   7.626   5.132   1.972
    4LY0    HZ1   81   7.721   5.112   1.946
    4LY0    HZ2   82   7.560   5.062   1.942
    4LY0    HZ3   83   7.607   5.212   1.914
    4LY0      C   84   8.029   5.475   2.074
    4LY0      O   85   8.018   5.401   1.980
    5LER      N   86   8.081   5.600   2.059
    5LER      H   87   8.095   5.656   2.142
    5LER     CA   88   8.116   5.670   1.929
    5LER     HA   89   8.062   5.627   1.845
    5LER     CB   90   8.065   5.815   1.938
    5LER    HB1   91   8.095   5.863   1.845
    5LER    HB2   92   8.121   5.868   2.015
    5LER     CG   93   7.918   5.833   1.963
    5LER     HG   94   7.893   5.783   2.056
    5LER    CD1   95   7.888   5.980   2.000
    5LER   HD11   96   7.941   5.997   2.094
    5LER   HD12   97   7.921   6.046   1.920
    5LER   HD13   98   7.783   5.997   2.025
    5LER    CD2   99   7.821   5.788   1.858
    5LER   HD21  100   7.718   5.790   1.896
    5LER   HD22  101   7.836   5.853   1.772
    5LER   HD23  102   7.853   5.687   1.832
    5LER      C  103   8.264   5.668   1.899
    5LER      O  104   8.316   5.733   1.806
    6LYR      N  105   8.347   5.597   1.981
    6LYR      H  106   8.307   5.552   2.062
    6LYR     CA  107   8.491   5.577   1.970
    6LYR     HA  108   8.502   5.558   1.863
    6LYR     CB  109   8.541   5.448   2.039
    6LYR    HB1  110   8.512   5.447   2.144
    6LYR    HB2  111   8.647   5.444   2.016
    6LYR     CG  112   8.467   5.325   1.986
    6LYR    HG1  113   8.499   5.321   1.883
    6LYR    HG2  114   8.359   5.343   1.980
    6LYR     CD  115   8.495   5.199   2.056
    6LYR    HD1  116   8.594   5.199   2.102
    6LYR    HD2  117   8.493   5.116   1.984
    6LYR     CE  118   8.397   5.153   2.166
    6LYR    HE1  119   8.416   5.046   2.160
    6LYR    HE2  120   8.294   5.170   2.135
    6LYR     NZ  121   8.416   5.213   2.291
    6LYR    HZ1  122   8.355   5.290   2.315
    6LYR      C  123   8.568   5.702   2.003
    6LYR      O  124   8.657   5.737   1.924
    7LER      N  125   8.526   5.767   2.111
    7LER      H  126   8.462   5.717   2.172
    7LER     CA  127   8.570   5.897   2.148
    7LER     HA  128   8.630   5.944   2.070
    7LER     CB  129   8.448   5.994   2.175
    7LER    HB1  130   8.487   6.083   2.223
    7LER    HB2  131   8.382   5.946   2.248
    7LER     CG  132   8.376   6.050   2.042
    7LER     HG  133   8.337   5.963   1.990
    7LER    CD1  134   8.266   6.139   2.091
    7LER   HD11  135   8.299   6.199   2.175
    7LER   HD12  136   8.212   6.194   2.014
    7LER   HD13  137   8.194   6.076   2.143
    7LER    CD2  138   8.473   6.130   1.955
    7LER   HD21  139   8.418   6.178   1.874
    7LER   HD22  140   8.511   6.213   2.015
    7LER   HD23  141   8.543   6.065   1.902
    7LER      C  142   8.666   5.889   2.272
    7LER      O  143   8.679   5.785   2.327
    8LER      N  144   8.736   5.999   2.306
    8LER      H  145   8.740   6.075   2.240
    8LER     CA  146   8.829   6.007   2.420
    8LER     HA  147   8.861   6.111   2.421
    8LER     CB  148   8.769   5.991   2.563
    8LER    HB1  149   8.837   6.030   2.638
    8LER    HB2  150   8.744   5.887   2.583
    8LER     CG  151   8.628   6.058   2.579
    8LER     HG  152   8.559   6.004   2.513
    8LER    CD1  153   8.583   6.043   2.719
    8LER   HD11  154   8.645   6.104   2.784
    8LER   HD12  155   8.483   6.083   2.736
    8LER   HD13  156   8.579   5.943   2.764
    8LER    CD2  157   8.616   6.200   2.532
    8LER   HD21  158   8.513   6.234   2.527
    8LER   HD22  159   8.681   6.265   2.591
    8LER   HD23  160   8.653   6.214   2.430
    8LER      C  161   8.959   5.928   2.402
    8LER      O  162   9.061   5.979   2.446
    9LYR      N  163   8.960   5.812   2.341
    9LYR      H  164   8.870   5.768   2.328
    9LYR     CA  165   9.074   5.726   2.329
    9LYR     HA  166   9.160   5.784   2.296
    9LYR     CB  167   9.046   5.628   2.212
    9LYR    HB1  168   8.954   5.575   2.236
    9LYR    HB2  169   9.122   5.551   2.201
    9LYR     CG  170   9.045   5.701   2.077
    9LYR    HG1  171   9.141   5.751   2.060
    9LYR    HG2  172   8.969   5.778   2.082
    9LYR     CD  173   9.023   5.601   1.963
    9LYR    HD1  174   8.934   5.540   1.979
    9LYR    HD2  175   9.112   5.538   1.955
    9LYR     CE  176   9.011   5.675   1.831
    9LYR    HE1  177   9.000   5.600   1.753
    9LYR    HE2  178   9.112   5.712   1.812
    9LYR     NZ  179   8.919   5.787   1.825
    9LYR    HZ1  180   8.827   5.771   1.864
    9LYR      C  181   9.101   5.648   2.454
    9LYR      O  182   9.013   5.627   2.542
   10LER      N  183   9.225   5.593   2.462
   10LER      H  184   9.294   5.604   2.389
   10LER     CA  185   9.270   5.531   2.589
   10LER     HA  186   9.190   5.463   2.617
   10LER     CB  187   9.406   5.456   2.564
   10LER    HB1  188   9.437   5.407   2.656
   10LER    HB2  189   9.481   5.534   2.551
   10LER     CG  190   9.417   5.351   2.450
   10LER     HG  191   9.416   5.404   2.355
   10LER    CD1  192   9.552   5.277   2.456
   10LER   HD11  193   9.556   5.210   2.370
   10LER   HD12  194   9.630   5.352   2.446
   10LER   HD13  195   9.557   5.225   2.552
   10LER    CD2  196   9.308   5.244   2.456
   10LER   HD21  197   9.318   5.191   2.550
   10LER   HD22  198   9.208   5.288   2.444
   10LER   HD23  199   9.311   5.182   2.366
   10LER      C  200   9.283   5.634   2.704
   10LER      O  201   9.358   5.606   2.796
   11LER      N  202   9.222   5.750   2.714
   11LER      H  203   9.156   5.769   2.640
   11LER     CA  204   9.261   5.863   2.806
   11LER     HA  205   9.367   5.886   2.792
   11LER     CB  206   9.188   5.995   2.756
   11LER    HB1  207   9.085   5.973   2.728
   11LER    HB2  208   9.245   6.038   2.674
   11LER     CG  209   9.172   6.115   2.851
   11LER     HG  210   9.108   6.080   2.932
   11LER    CD1  211   9.301   6.172   2.923
   11LER   HD11  212   9.387   6.176   2.856
   11LER   HD12  213   9.287   6.277   2.950
   11LER   HD13  214   9.335   6.108   3.005
   11LER    CD2  215   9.093   6.224   2.787
   11LER   HD21  216   8.998   6.178   2.760
   11LER   HD22  217   9.084   6.306   2.859
   11LER   HD23  218   9.148   6.269   2.704
   11LER      C  219   9.241   5.831   2.955
   11LER      O  220   9.329   5.841   3.038
   12LER      N  221   9.121   5.786   2.978
   12LER      H  222   9.066   5.751   2.901
   12LER     CA  223   9.084   5.759   3.117
   12LER     HA  224   9.130   5.826   3.189
   12LER     CB  225   8.931   5.787   3.128
   12LER    HB1  226   8.910   5.777   3.234
   12LER    HB2  227   8.878   5.716   3.065
   12LER     CG  228   8.883   5.928   3.082
   12LER     HG  229   8.905   5.940   2.976
   12LER    CD1  230   8.735   5.935   3.094
   12LER   HD11  231   8.692   5.870   3.018
   12LER   HD12  232   8.712   5.903   3.195
   12LER   HD13  233   8.706   6.036   3.063
   12LER    CD2  234   8.948   6.040   3.164
   12LER   HD21  235   8.938   6.010   3.268
   12LER   HD22  236   9.056   6.054   3.157
   12LER   HD23  237   8.895   6.134   3.148
   12LER      C  238   9.125   5.621   3.159
   12LER      O  239   9.091   5.582   3.274
   13LER      N  240   9.189   5.539   3.082
   13LER      H  241   9.206   5.577   2.990
   13LER     CA  242   9.254   5.413   3.123
   13LER     HA  243   9.196   5.353   3.194
   13LER     CB  244   9.269   5.325   2.997
   13LER    HB1  245   9.309   5.230   3.032
   13LER    HB2  246   9.335   5.375   2.926
   13LER     CG  247   9.138   5.309   2.918
   13LER     HG  248   9.123   5.407   2.872
   13LER    CD1  249   9.149   5.230   2.794
   13LER   HD11  250   9.064   5.257   2.731
   13LER   HD12  251   9.244   5.262   2.750
   13LER   HD13  252   9.153   5.126   2.824
   13LER    CD2  253   9.016   5.261   3.003
   13LER   HD21  254   9.047   5.165   3.045
   13LER   HD22  255   8.998   5.334   3.082
   13LER   HD23  256   8.931   5.245   2.937
   13LER      C  257   9.386   5.437   3.197
   13LER      O  258   9.456   5.541   3.174
   14NH2      N  259   9.421   5.346   3.294
   14NH2     H1  260   9.357   5.274   3.323
   14NH2     H2  261   9.507   5.345   3.347
   15LY0      N  262   8.688   4.925   3.055
   15LY0     H1  263   8.667   4.964   3.146
   15LY0     H2  264   8.608   4.886   3.006
   15LY0     H3  265   8.761   4.856   3.051
   15LY0     CA  266   8.731   5.031   2.957
   15LY0     HA  267   8.824   5.075   2.992
   15LY0     CB  268   8.767   4.970   2.816
   15LY0    HB1  269   8.854   4.906   2.824
   15LY0    HB2  270   8.797   5.054   2.753
   15LY0     CG  271   8.651   4.900   2.748
   15LY0    HG1  272   8.567   4.969   2.737
   15LY0    HG2  273   8.609   4.822   2.810
   15LY0     CD  274   8.679   4.850   2.607
   15LY0    HD1  275   8.762   4.779   2.606
   15LY0    HD2  276   8.706   4.935   2.544
   15LY0     CE  277   8.557   4.769   2.555
   15LY0    HE1  278   8.468   4.819   2.592
   15LY0    HE2  279   8.558   4.667   2.594
   15LY0     NZ  280   8.549   4.765   2.411
   15LY0    HZ1  281   8.466   4.723   2.372
   15LY0    HZ2  282   8.545   4.857   2.368
   15LY0    HZ3  283   8.635   4.734   2.367
   15LY0      C  284   8.639   5.154   2.951
   15LY0      O  285   8.550   5.175   2.871
   16LER      N  286   8.659   5.241   3.050
   16LER      H  287   8.723   5.203   3.118
   16LER     CA  288   8.610   5.379   3.060
   16LER     HA  289   8.505   5.355   3.078
   16LER     CB  290   8.674   5.461   3.177
   16LER    HB1  291   8.777   5.484   3.149
   16LER    HB2  292   8.675   5.407   3.271
   16LER     CG  293   8.594   5.590   3.216
   16LER     HG  294   8.605   5.666   3.139
   16LER    CD1  295   8.441   5.563   3.228
   16LER   HD11  296   8.396   5.654   3.266
   16LER   HD12  297   8.391   5.545   3.133
   16LER   HD13  298   8.413   5.476   3.288
   16LER    CD2  299   8.633   5.624   3.358
   16LER   HD21  300   8.597   5.723   3.384
   16LER   HD22  301   8.596   5.547   3.425
   16LER   HD23  302   8.741   5.639   3.367
   16LER      C  303   8.623   5.453   2.925
   16LER      O  304   8.736   5.458   2.881
   17LY0      N  305   7.678   5.808   3.218
   17LY0     H1  306   7.705   5.733   3.281
   17LY0     H2  307   7.600   5.863   3.251
   17LY0     H3  308   7.650   5.778   3.125
   17LY0     CA  309   7.795   5.902   3.197
   17LY0     HA  310   7.760   5.978   3.127
   17LY0     CB  311   7.815   5.993   3.319
   17LY0    HB1  312   7.919   6.024   3.329
   17LY0    HB2  313   7.769   5.946   3.406
   17LY0     CG  314   7.725   6.115   3.288
   17LY0    HG1  315   7.624   6.079   3.268
   17LY0    HG2  316   7.769   6.173   3.207
   17LY0     CD  317   7.715   6.211   3.402
   17LY0    HD1  318   7.679   6.310   3.373
   17LY0    HD2  319   7.816   6.237   3.434
   17LY0     CE  320   7.631   6.156   3.508
   17LY0    HE1  321   7.652   6.049   3.508
   17LY0    HE2  322   7.527   6.178   3.486
   17LY0     NZ  323   7.671   6.204   3.638
   17LY0    HZ1  324   7.772   6.201   3.645
   17LY0    HZ2  325   7.636   6.298   3.652
   17LY0    HZ3  326   7.640   6.145   3.713
   17LY0      C  327   7.919   5.834   3.142
   17LY0      O  328   7.965   5.729   3.185
   18LER      N  329   7.980   5.893   3.043
   18LER      H  330   7.938   5.980   3.012
   18LER     CA  331   8.087   5.832   2.958
   18LER     HA  332   8.096   5.921   2.896
   18LER     CB  333   8.224   5.813   3.027
   18LER    HB1  334   8.290   5.760   2.958
   18LER    HB2  335   8.209   5.745   3.111
   18LER     CG  336   8.312   5.930   3.069
   18LER     HG  337   8.412   5.889   3.081
   18LER    CD1  338   8.317   6.058   2.984
   18LER   HD11  339   8.395   6.118   3.029
   18LER   HD12  340   8.339   6.032   2.880
   18LER   HD13  341   8.220   6.101   3.008
   18LER    CD2  342   8.255   5.963   3.205
   18LER   HD21  343   8.319   6.038   3.252
   18LER   HD22  344   8.153   5.999   3.192
   18LER   HD23  345   8.252   5.873   3.266
   18LER      C  346   8.040   5.711   2.879
   18LER      O  347   8.047   5.718   2.759
   19LYR      N  348   7.991   5.608   2.944
   19LYR      H  349   7.972   5.631   3.040
   19LYR     CA  350   7.972   5.478   2.886
   19LYR     HA  351   7.927   5.490   2.787
   19LYR     CB  352   7.874   5.401   2.974
   19LYR    HB1  353   7.919   5.388   3.072
   19LYR    HB2  354   7.852   5.307   2.924
   19LYR     CG  355   7.731   5.462   2.992
   19LYR    HG1  356   7.669   5.477   2.903
   19LYR    HG2  357   7.729   5.562   3.036
   19LYR     CD  358   7.647   5.361   3.073
   19LYR    HD1  359   7.687   5.336   3.171
   19LYR    HD2  360   7.644   5.265   3.023
   19LYR     CE  361   7.507   5.413   3.104
   19LYR    HE1  362   7.448   5.441   3.016
   19LYR    HE2  363   7.508   5.511   3.152
   19LYR     NZ  364   7.432   5.324   3.192
   19LYR    HZ1  365   7.461   5.319   3.289
   19LYR      C  366   8.101   5.404   2.865
   19LYR      O  367   8.200   5.449   2.929
   20LY0      N  368   8.098   5.297   2.785
   20LY0      H  369   8.007   5.262   2.761
   20LY0     CA  370   8.210   5.203   2.763
   20LY0     HA  371   8.282   5.226   2.842
   20LY0     CB  372   8.168   5.052   2.759
   20LY0    HB1  373   8.255   4.991   2.734
   20LY0    HB2  374   8.084   5.050   2.691
   20LY0     CG  375   8.122   5.000   2.898
   20LY0    HG1  376   8.046   5.058   2.949
   20LY0    HG2  377   8.212   5.012   2.959
   20LY0     CD  378   8.098   4.848   2.898
   20LY0    HD1  379   8.096   4.804   2.998
   20LY0    HD2  380   8.182   4.801   2.847
   20LY0     CE  381   7.964   4.817   2.829
   20LY0    HE1  382   7.962   4.865   2.731
   20LY0    HE2  383   7.876   4.859   2.878
   20LY0     NZ  384   7.943   4.670   2.820
   20LY0    HZ1  385   8.019   4.622   2.774
   20LY0    HZ2  386   7.929   4.629   2.911
   20LY0    HZ3  387   7.869   4.640   2.758
   20LY0      C  388   8.284   5.233   2.635
   20LY0      O  389   8.226   5.283   2.536
   21LER      N  390   8.415   5.212   2.631
   21LER      H  391   8.464   5.171   2.709
   21LER     CA  392   8.502   5.259   2.522
   21LER     HA  393   8.461   5.355   2.489
   21LER     CB  394   8.648   5.274   2.568
   21LER    HB1  395   8.690   5.180   2.604
   21LER    HB2  396   8.652   5.347   2.649
   21LER     CG  397   8.740   5.315   2.455
   21LER     HG  398   8.736   5.243   2.372
   21LER    CD1  399   8.727   5.453   2.387
   21LER   HD11  400   8.744   5.533   2.459
   21LER   HD12  401   8.795   5.464   2.303
   21LER   HD13  402   8.631   5.465   2.338
   21LER    CD2  403   8.885   5.325   2.505
   21LER   HD21  404   8.917   5.226   2.536
   21LER   HD22  405   8.952   5.378   2.437
   21LER   HD23  406   8.884   5.386   2.595
   21LER      C  407   8.488   5.167   2.399
   21LER      O  408   8.551   5.066   2.395
   22LY0      N  409   6.967   5.471   3.573
   22LY0     H1  410   6.997   5.404   3.642
   22LY0     H2  411   6.870   5.484   3.598
   22LY0     H3  412   7.026   5.553   3.577
   22LY0     CA  413   6.973   5.408   3.433
   22LY0     HA  414   6.908   5.321   3.427
   22LY0     CB  415   6.943   5.511   3.328
   22LY0    HB1  416   6.946   5.466   3.229
   22LY0    HB2  417   7.020   5.587   3.333
   22LY0     CG  418   6.804   5.575   3.351
   22LY0    HG1  419   6.800   5.623   3.449
   22LY0    HG2  420   6.735   5.490   3.353
   22LY0     CD  421   6.744   5.668   3.249
   22LY0    HD1  422   6.740   5.627   3.148
   22LY0    HD2  423   6.809   5.755   3.245
   22LY0     CE  424   6.602   5.717   3.286
   22LY0    HE1  425   6.573   5.792   3.213
   22LY0    HE2  426   6.605   5.754   3.389
   22LY0     NZ  427   6.504   5.612   3.275
   22LY0    HZ1  428   6.494   5.586   3.178
   22LY0    HZ2  429   6.533   5.529   3.324
   22LY0    HZ3  430   6.420   5.638   3.324
   22LY0      C  431   7.108   5.348   3.402
   22LY0      O  432   7.208   5.391   3.458
   23LER      N  433   7.120   5.247   3.315
   23LER      H  434   7.034   5.211   3.276
   23LER     CA  435   7.245   5.174   3.266
   23LER     HA  436   7.307   5.165   3.356
   23LER     CB  437   7.214   5.043   3.204
   23LER    HB1  438   7.152   5.056   3.115
   23LER    HB2  439   7.147   4.985   3.268
   23LER     CG  440   7.337   4.953   3.163
   23LER     HG  441   7.411   5.019   3.117
   23LER    CD1  442   7.406   4.901   3.289
   23LER   HD11  443   7.458   4.984   3.337
   23LER   HD12  444   7.339   4.842   3.352
   23LER   HD13  445   7.487   4.841   3.246
   23LER    CD2  446   7.292   4.843   3.072
   23LER   HD21  447   7.381   4.784   3.054
   23LER   HD22  448   7.216   4.787   3.127
   23LER   HD23  449   7.252   4.887   2.980
   23LER      C  450   7.313   5.272   3.169
   23LER      O  451   7.263   5.301   3.064
   24LY0      N  452   8.917   6.329   0.726
   24LY0     H1  453   8.917   6.307   0.627
   24LY0     H2  454   8.946   6.426   0.730
   24LY0     H3  455   8.986   6.271   0.771
   24LY0     CA  456   8.778   6.317   0.780
   24LY0     HA  457   8.726   6.402   0.735
   24LY0     CB  458   8.704   6.190   0.737
   24LY0    HB1  459   8.629   6.162   0.811
   24LY0    HB2  460   8.771   6.107   0.713
   24LY0     CG  461   8.616   6.227   0.619
   24LY0    HG1  462   8.672   6.270   0.536
   24LY0    HG2  463   8.547   6.309   0.642
   24LY0     CD  464   8.527   6.106   0.573
   24LY0    HD1  465   8.477   6.083   0.667
   24LY0    HD2  466   8.593   6.021   0.558
   24LY0     CE  467   8.428   6.149   0.463
   24LY0    HE1  468   8.409   6.060   0.402
   24LY0    HE2  469   8.480   6.221   0.399
   24LY0     NZ  470   8.308   6.207   0.525
   24LY0    HZ1  471   8.271   6.140   0.590
   24LY0    HZ2  472   8.334   6.298   0.562
   24LY0    HZ3  473   8.241   6.213   0.450
   24LY0      C  474   8.785   6.335   0.936
   24LY0      O  475   8.825   6.243   1.004
   25LER      N  476   8.750   6.450   0.989
   25LER      H  477   8.733   6.526   0.924
   25LER     CA  478   8.753   6.484   1.134
   25LER     HA  479   8.845   6.458   1.186
   25LER     CB  480   8.740   6.642   1.149
   25LER    HB1  481   8.642   6.674   1.114
   25LER    HB2  482   8.813   6.679   1.078
   25LER     CG  483   8.762   6.703   1.286
   25LER     HG  484   8.689   6.657   1.354
   25LER    CD1  485   8.901   6.672   1.350
   25LER   HD11  486   8.898   6.723   1.446
   25LER   HD12  487   8.916   6.564   1.351
   25LER   HD13  488   8.976   6.701   1.277
   25LER    CD2  489   8.733   6.855   1.286
   25LER   HD21  490   8.747   6.898   1.385
   25LER   HD22  491   8.791   6.901   1.206
   25LER   HD23  492   8.631   6.867   1.249
   25LER      C  493   8.654   6.409   1.222
   25LER      O  494   8.684   6.387   1.341
   26LYR      N  495   8.538   6.371   1.179
   26LYR      H  496   8.513   6.407   1.087
   26LYR     CA  497   8.425   6.314   1.260
   26LYR     HA  498   8.453   6.236   1.331
   26LYR     CB  499   8.318   6.256   1.174
   26LYR    HB1  500   8.272   6.332   1.111
   26LYR    HB2  501   8.248   6.222   1.250
   26LYR     CG  502   8.362   6.141   1.084
   26LYR    HG1  503   8.431   6.186   1.013
   26LYR    HG2  504   8.290   6.114   1.006
   26LYR     CD  505   8.413   6.013   1.153
   26LYR    HD1  506   8.496   6.037   1.219
   26LYR    HD2  507   8.455   5.942   1.082
   26LYR     CE  508   8.307   5.944   1.239
   26LYR    HE1  509   8.222   5.924   1.174
   26LYR    HE2  510   8.289   6.014   1.321
   26LYR     NZ  511   8.355   5.823   1.290
   26LYR    HZ1  512   8.400   5.820   1.380
   26LYR      C  513   8.371   6.419   1.355
   26LYR      O  514   8.282   6.494   1.311
   27LY0      N  515   8.409   6.413   1.486
   27LY0      H  516   8.474   6.341   1.515
   27LY0     CA  517   8.375   6.500   1.600
   27LY0     HA  518   8.331   6.596   1.574
   27LY0     CB  519   8.276   6.429   1.689
   27LY0    HB1  520   8.233   6.500   1.760
   27LY0    HB2  521   8.327   6.351   1.745
   27LY0     CG  522   8.150   6.368   1.620
   27LY0    HG1  523   8.188   6.314   1.533
   27LY0    HG2  524   8.082   6.447   1.587
   27LY0     CD  525   8.081   6.270   1.721
   27LY0    HD1  526   8.033   6.326   1.801
   27LY0    HD2  527   8.158   6.205   1.762
   27LY0     CE  528   7.969   6.190   1.651
   27LY0    HE1  529   7.893   6.253   1.604
   27LY0    HE2  530   7.916   6.135   1.729
   27LY0     NZ  531   8.015   6.097   1.541
   27LY0    HZ1  532   8.029   6.138   1.450
   27LY0    HZ2  533   8.099   6.047   1.569
   27LY0    HZ3  534   7.944   6.027   1.527
   27LY0      C  535   8.501   6.551   1.675
   27LY0      O  536   8.607   6.482   1.672
   28LER      N  537   8.497   6.664   1.743
   28LER      H  538   8.420   6.729   1.732
   28LER     CA  539   8.589   6.696   1.849
   28LER     HA  540   8.689   6.671   1.811
   28LER     CB  541   8.578   6.844   1.896
   28LER    HB1  542   8.622   6.838   1.996
   28LER    HB2  543   8.476   6.874   1.922
   28LER     CG  544   8.646   6.955   1.813
   28LER     HG  545   8.622   7.049   1.863
   28LER    CD1  546   8.799   6.945   1.814
   28LER   HD11  547   8.829   6.854   1.763
   28LER   HD12  548   8.844   7.032   1.765
   28LER   HD13  549   8.841   6.932   1.914
   28LER    CD2  550   8.584   6.955   1.672
   28LER   HD21  551   8.604   7.048   1.620
   28LER   HD22  552   8.628   6.878   1.608
   28LER   HD23  553   8.477   6.935   1.683
   28LER      C  554   8.562   6.592   1.962
   28LER      O  555   8.454   6.534   1.973
   29LYR      N  556   8.661   6.569   2.051
   29LYR      H  557   8.754   6.604   2.031
   29LYR     CA  558   8.650   6.469   2.156
   29LYR     HA  559   8.554   6.418   2.161
   29LYR     CB  560   8.669   6.544   2.287
   29LYR    HB1  561   8.754   6.612   2.289
   29LYR    HB2  562   8.677   6.473   2.370
   29LYR     CG  563   8.543   6.623   2.324
   29LYR    HG1  564   8.536   6.711   2.260
   29LYR    HG2  565   8.562   6.659   2.425
   29LYR     CD  566   8.414   6.538   2.340
   29LYR    HD1  567   8.451   6.478   2.423
   29LYR    HD2  568   8.376   6.485   2.252
   29LYR     CE  569   8.298   6.619   2.413
   29LYR    HE1  570   8.212   6.552   2.422
   29LYR    HE2  571   8.268   6.704   2.351
   29LYR     NZ  572   8.335   6.676   2.541
   29LYR    HZ1  573   8.402   6.751   2.544
   29LYR      C  574   8.750   6.350   2.141
   29LYR      O  575   8.721   6.243   2.185
   30LER      N  576   8.869   6.375   2.082
   30LER      H  577   8.890   6.463   2.038
   30LER     CA  578   8.982   6.276   2.079
   30LER     HA  579   9.064   6.316   2.019
   30LER     CB  580   9.041   6.256   2.219
   30LER    HB1  581   9.132   6.200   2.200
   30LER    HB2  582   8.977   6.200   2.287
   30LER     CG  583   9.083   6.380   2.307
   30LER     HG  584   9.003   6.454   2.312
   30LER    CD1  585   9.122   6.330   2.451
   30LER   HD11  586   9.203   6.259   2.435
   30LER   HD12  587   9.157   6.411   2.514
   30LER   HD13  588   9.044   6.276   2.506
   30LER    CD2  589   9.204   6.444   2.248
   30LER   HD21  590   9.165   6.522   2.183
   30LER   HD22  591   9.275   6.491   2.315
   30LER   HD23  592   9.256   6.371   2.186
   30LER      C  593   8.954   6.139   2.017
   30LER      O  594   8.986   6.033   2.074
   31LER      N  595   8.899   6.142   1.897
   31LER      H  596   8.909   6.232   1.853
   31LER     CA  597   8.848   6.023   1.819
   31LER     HA  598   8.766   5.978   1.874
   31LER     CB  599   8.775   6.077   1.692
   31LER    HB1  600   8.842   6.132   1.625
   31LER    HB2  601   8.700   6.149   1.724
   31LER     CG  602   8.710   5.974   1.603
   31LER     HG  603   8.683   5.885   1.660
   31LER    CD1  604   8.577   6.030   1.537
   31LER   HD11  605   8.510   6.056   1.619
   31LER   HD12  606   8.587   6.127   1.487
   31LER   HD13  607   8.533   5.966   1.461
   31LER    CD2  608   8.789   5.919   1.484
   31LER   HD21  609   8.743   5.826   1.451
   31LER   HD22  610   8.786   5.998   1.409
   31LER   HD23  611   8.894   5.908   1.511
   31LER      C  612   8.952   5.914   1.797
   31LER      O  613   9.054   5.926   1.727
   32LY0      N  614   8.156   5.161   1.173
   32LY0     H1  615   8.209   5.110   1.242
   32LY0     H2  616   8.068   5.190   1.214
   32LY0     H3  617   8.123   5.111   1.091
   32LY0     CA  618   8.235   5.279   1.144
   32LY0     HA  619   8.341   5.257   1.131
   32LY0     CB  620   8.192   5.339   1.007
   32LY0    HB1  621   8.194   5.262   0.929
   32LY0    HB2  622   8.265   5.414   0.975
   32LY0     CG  623   8.053   5.404   1.005
   32LY0    HG1  624   8.051   5.484   1.078
   32LY0    HG2  625   7.988   5.326   1.045
   32LY0     CD  626   8.006   5.459   0.869
   32LY0    HD1  627   8.014   5.376   0.799
   32LY0    HD2  628   8.068   5.547   0.848
   32LY0     CE  629   7.858   5.489   0.868
   32LY0    HE1  630   7.842   5.587   0.915
   32LY0    HE2  631   7.800   5.409   0.914
   32LY0     NZ  632   7.810   5.508   0.732
   32LY0    HZ1  633   7.792   5.421   0.685
   32LY0    HZ2  634   7.719   5.553   0.728
   32LY0    HZ3  635   7.879   5.550   0.671
   32LY0      C  636   8.233   5.390   1.248
   32LY0      O  637   8.135   5.413   1.323
   33LER      N  638   8.345   5.461   1.256
   33LER      H  639   8.428   5.434   1.205
   33LER     CA  640   8.368   5.582   1.326
   33LER     HA  641   8.295   5.586   1.406
   33LER     CB  642   8.503   5.575   1.400
   33LER    HB1  643   8.529   5.667   1.453
   33LER    HB2  644   8.575   5.573   1.318
   33LER     CG  645   8.526   5.458   1.492
   33LER     HG  646   8.524   5.366   1.434
   33LER    CD1  647   8.663   5.473   1.572
   33LER   HD11  648   8.753   5.484   1.512
   33LER   HD12  649   8.659   5.559   1.639
   33LER   HD13  650   8.679   5.379   1.624
   33LER    CD2  651   8.417   5.457   1.598
   33LER   HD21  652   8.406   5.551   1.653
   33LER   HD22  653   8.324   5.426   1.550
   33LER   HD23  654   8.435   5.376   1.668
   33LER      C  655   8.341   5.712   1.233
   33LER      O  656   8.300   5.693   1.122
   34LY0      N  657   7.334   7.111   2.403
   34LY0     H1  658   7.380   7.062   2.478
   34LY0     H2  659   7.237   7.103   2.428
   34LY0     H3  660   7.355   7.063   2.316
   34LY0     CA  661   7.384   7.247   2.413
   34LY0     HA  662   7.364   7.289   2.315
   34LY0     CB  663   7.313   7.338   2.525
   34LY0    HB1  664   7.327   7.283   2.618
   34LY0    HB2  665   7.205   7.348   2.509
   34LY0     CG  666   7.365   7.485   2.532
   34LY0    HG1  667   7.372   7.522   2.430
   34LY0    HG2  668   7.469   7.490   2.566
   34LY0     CD  669   7.284   7.578   2.627
   34LY0    HD1  670   7.317   7.551   2.728
   34LY0    HD2  671   7.179   7.560   2.604
   34LY0     CE  672   7.326   7.723   2.617
   34LY0    HE1  673   7.433   7.732   2.601
   34LY0    HE2  674   7.297   7.776   2.708
   34LY0     NZ  675   7.251   7.787   2.505
   34LY0    HZ1  676   7.153   7.765   2.500
   34LY0    HZ2  677   7.261   7.888   2.501
   34LY0    HZ3  678   7.294   7.767   2.416
   34LY0      C  679   7.534   7.248   2.447
   34LY0      O  680   7.568   7.183   2.549
   35LER      N  681   7.620   7.334   2.383
   35LER      H  682   7.581   7.391   2.310
   35LER     CA  683   7.765   7.348   2.428
   35LER     HA  684   7.819   7.256   2.405
   35LER     CB  685   7.834   7.454   2.331
   35LER    HB1  686   7.938   7.475   2.354
   35LER    HB2  687   7.770   7.542   2.332
   35LER     CG  688   7.842   7.428   2.179
   35LER     HG  689   7.739   7.434   2.144
   35LER    CD1  690   7.918   7.542   2.100
   35LER   HD11  691   8.021   7.556   2.134
   35LER   HD12  692   7.925   7.503   1.998
   35LER   HD13  693   7.875   7.642   2.106
   35LER    CD2  694   7.894   7.293   2.141
   35LER   HD21  695   7.887   7.277   2.033
   35LER   HD22  696   7.998   7.287   2.172
   35LER   HD23  697   7.846   7.205   2.184
   35LER      C  698   7.787   7.387   2.576
   35LER      O  699   7.725   7.475   2.630
   36LYR      N  700   7.885   7.328   2.642
   36LYR      H  701   7.942   7.270   2.582
   36LYR     CA  702   7.931   7.343   2.784
   36LYR     HA  703   7.833   7.356   2.831
   36LYR     CB  704   8.019   7.465   2.808
   36LYR    HB1  705   8.035   7.484   2.914
   36LYR    HB2  706   7.965   7.554   2.775
   36LYR     CG  707   8.147   7.448   2.723
   36LYR    HG1  708   8.113   7.451   2.619
   36LYR    HG2  709   8.188   7.349   2.742
   36LYR     CD  710   8.249   7.558   2.750
   36LYR    HD1  711   8.275   7.551   2.856
   36LYR    HD2  712   8.208   7.654   2.719
   36LYR     CE  713   8.380   7.533   2.676
   36LYR    HE1  714   8.400   7.432   2.640
   36LYR    HE2  715   8.465   7.560   2.739
   36LYR     NZ  716   8.377   7.615   2.550
   36LYR    HZ1  717   8.379   7.714   2.568
   36LYR      C  718   7.980   7.217   2.857
   36LYR      O  719   7.965   7.216   2.975
   37LY0      N  720   8.015   7.117   2.781
   37LY0      H  721   8.004   7.112   2.681
   37LY0     CA  722   8.028   6.985   2.836
   37LY0     HA  723   8.037   6.987   2.945
   37LY0     CB  724   7.910   6.904   2.797
   37LY0    HB1  725   7.904   6.812   2.855
   37LY0    HB2  726   7.920   6.877   2.692
   37LY0     CG  727   7.771   6.985   2.826
   37LY0    HG1  728   7.755   7.069   2.758
   37LY0    HG2  729   7.765   7.008   2.932
   37LY0     CD  730   7.659   6.887   2.819
   37LY0    HD1  731   7.573   6.926   2.874
   37LY0    HD2  732   7.680   6.791   2.867
   37LY0     CE  733   7.625   6.847   2.671
   37LY0    HE1  734   7.703   6.778   2.638
   37LY0    HE2  735   7.622   6.936   2.609
   37LY0     NZ  736   7.487   6.782   2.667
   37LY0    HZ1  737   7.453   6.753   2.576
   37LY0    HZ2  738   7.476   6.712   2.739
   37LY0    HZ3  739   7.418   6.850   2.693
   37LY0      C  740   8.154   6.915   2.775
   37LY0      O  741   8.196   6.952   2.667
   38LER      N  742   8.192   6.800   2.829
   38LER      H  743   8.155   6.761   2.915
   38LER     CA  744   8.295   6.713   2.771
   38LER     HA  745   8.393   6.759   2.770
   38LER     CB  746   8.311   6.583   2.858
   38LER    HB1  747   8.214   6.535   2.870
   38LER    HB2  748   8.346   6.617   2.955
   38LER     CG  749   8.407   6.483   2.803
   38LER     HG  750   8.361   6.438   2.715
   38LER    CD1  751   8.547   6.543   2.758
   38LER   HD11  752   8.612   6.457   2.742
   38LER   HD12  753   8.541   6.608   2.670
   38LER   HD13  754   8.589   6.607   2.835
   38LER    CD2  755   8.441   6.376   2.907
   38LER   HD21  756   8.488   6.292   2.856
   38LER   HD22  757   8.494   6.424   2.990
   38LER   HD23  758   8.351   6.325   2.941
   38LER      C  759   8.243   6.673   2.632
   38LER      O  760   8.139   6.605   2.626
   39LY0      N  761   8.450   7.618   1.911
   39LY0     H1  762   8.414   7.707   1.880
   39LY0     H2  763   8.482   7.581   1.823
   39LY0     H3  764   8.375   7.562   1.949
   39LY0     CA  765   8.560   7.622   2.009
   39LY0     HA  766   8.619   7.530   2.008
   39LY0     CB  767   8.655   7.740   1.982
   39LY0    HB1  768   8.641   7.826   2.048
   39LY0    HB2  769   8.632   7.776   1.882
   39LY0     CG  770   8.796   7.693   2.010
   39LY0    HG1  771   8.807   7.586   1.993
   39LY0    HG2  772   8.816   7.707   2.116
   39LY0     CD  773   8.903   7.770   1.923
   39LY0    HD1  774   8.896   7.877   1.947
   39LY0    HD2  775   8.895   7.746   1.817
   39LY0     CE  776   9.045   7.727   1.974
   39LY0    HE1  777   9.025   7.639   2.036
   39LY0    HE2  778   9.089   7.799   2.042
   39LY0     NZ  779   9.147   7.709   1.872
   39LY0    HZ1  780   9.236   7.755   1.887
   39LY0    HZ2  781   9.166   7.610   1.871
   39LY0    HZ3  782   9.117   7.733   1.778
   39LY0      C  783   8.523   7.635   2.159
   39LY0      O  784   8.612   7.609   2.241
   40LER      N  785   8.398   7.668   2.189
   40LER      H  786   8.341   7.695   2.110
   40LER     CA  787   8.336   7.702   2.322
   40LER     HA  788   8.397   7.779   2.370
   40LER     CB  789   8.199   7.768   2.304
   40LER    HB1  790   8.135   7.685   2.277
   40LER    HB2  791   8.202   7.829   2.214
   40LER     CG  792   8.135   7.831   2.427
   40LER     HG  793   8.120   7.759   2.508
   40LER    CD1  794   8.223   7.952   2.476
   40LER   HD11  795   8.164   8.017   2.541
   40LER   HD12  796   8.305   7.918   2.539
   40LER   HD13  797   8.246   8.010   2.386
   40LER    CD2  798   7.993   7.877   2.389
   40LER   HD21  799   7.959   7.933   2.477
   40LER   HD22  800   7.993   7.946   2.305
   40LER   HD23  801   7.941   7.786   2.361
   40LER      C  802   8.339   7.586   2.424
   40LER      O  803   8.310   7.469   2.395
   41U      O5'  804   7.969   6.571   2.227
   41U      H5T  805   8.060   6.601   2.239
   41U      C5'  806   7.911   6.569   2.351
   41U     H5'1  807   7.972   6.515   2.423
   41U     H5'2  808   7.809   6.531   2.348
   41U      C4'  809   7.901   6.707   2.406
   41U      H4'  810   7.862   6.693   2.507
   41U      O4'  811   8.023   6.779   2.403
   41U      C1'  812   7.996   6.912   2.421
   41U      H1'  813   8.003   6.925   2.529
   41U       N1  814   8.091   7.004   2.351
   41U       C6  815   8.151   6.959   2.238
   41U       H6  816   8.131   6.860   2.200
   41U       C5  817   8.251   7.034   2.175
   41U       H5  818   8.301   7.001   2.085
   41U       C4  819   8.279   7.171   2.221
   41U       O4  820   8.365   7.241   2.173
   41U       N3  821   8.208   7.215   2.333
   41U       H3  822   8.221   7.310   2.367
   41U       C2  823   8.121   7.133   2.400
   41U       O2  824   8.076   7.175   2.506
   41U      C3'  825   7.801   6.792   2.333
   41U      H3'  826   7.799   6.764   2.227
   41U      C2'  827   7.859   6.935   2.357
   41U     H2'1  828   7.869   6.985   2.260
   41U      O2'  829   7.796   7.010   2.454
   41U     HO'2  830   7.701   7.007   2.440
   41U      O3'  831   7.675   6.764   2.387
   42U        P  832   7.541   6.818   2.323
   42U      O1P  833   7.562   6.964   2.310
   42U      O2P  834   7.433   6.763   2.409
   42U      O5'  835   7.529   6.750   2.181
   42U      C5'  836   7.518   6.831   2.063
   42U     H5'1  837   7.619   6.860   2.035
   42U     H5'2  838   7.465   6.924   2.084
   42U      C4'  839   7.447   6.770   1.940
   42U      H4'  840   7.441   6.856   1.874
   42U      O4'  841   7.506   6.656   1.887
   42U      C1'  842   7.413   6.573   1.830
   42U      H1'  843   7.429   6.586   1.723
   42U       N1  844   7.422   6.432   1.864
   42U       C6  845   7.463   6.390   1.988
   42U       H6  846   7.491   6.462   2.063
   42U       C5  847   7.475   6.254   2.017
   42U       H5  848   7.508   6.219   2.114
   42U       C4  849   7.424   6.156   1.927
   42U       O4  850   7.420   6.039   1.950
   42U       N3  851   7.368   6.205   1.812
   42U       H3  852   7.338   6.137   1.744
   42U       C2  853   7.364   6.340   1.773
   42U       O2  854   7.306   6.371   1.673
   42U      C3'  855   7.308   6.718   1.978
   42U      H3'  856   7.320   6.664   2.072
   42U      C2'  857   7.273   6.620   1.871
   42U     H2'1  858   7.204   6.539   1.897
   42U      O2'  859   7.220   6.678   1.753
   42U     HO'2  860   7.128   6.694   1.778
   42U      O3'  861   7.211   6.820   1.978
   43A        P  862   7.061   6.797   2.019
   43A      O1P  863   7.004   6.930   2.058
   43A      O2P  864   7.055   6.689   2.113
   43A      O5'  865   6.993   6.757   1.887
   43A      C5'  866   6.936   6.846   1.792
   43A     H5'1  867   7.025   6.879   1.740
   43A     H5'2  868   6.874   6.922   1.841
   43A      C4'  869   6.854   6.777   1.681
   43A      H4'  870   6.832   6.848   1.601
   43A      O4'  871   6.934   6.671   1.635
   43A      C1'  872   6.862   6.546   1.631
   43A      H1'  873   6.868   6.514   1.527
   43A       N9  874   6.923   6.438   1.715
   43A       C8  875   6.943   6.446   1.849
   43A       H8  876   6.907   6.533   1.902
   43A       N7  877   7.007   6.347   1.901
   43A       C5  878   7.021   6.259   1.795
   43A       C6  879   7.071   6.133   1.782
   43A       N6  880   7.109   6.057   1.883
   43A      H61  881   7.109   6.099   1.974
   43A      H62  882   7.126   5.958   1.873
   43A       N1  883   7.054   6.070   1.664
   43A       C2  884   7.000   6.131   1.559
   43A       H2  885   6.998   6.078   1.465
   43A       N3  886   6.950   6.257   1.557
   43A       C4  887   6.967   6.318   1.681
   43A      C3'  888   6.729   6.715   1.740
   43A      H3'  889   6.744   6.695   1.847
   43A      C2'  890   6.718   6.588   1.657
   43A     H2'1  891   6.671   6.504   1.709
   43A      O2'  892   6.660   6.621   1.529
   43A     HO'2  893   6.617   6.706   1.542
   43A      O3'  894   6.613   6.790   1.717
   44A        P  895   6.475   6.767   1.805
   44A      O1P  896   6.383   6.870   1.752
   44A      O2P  897   6.511   6.768   1.947
   44A      O5'  898   6.417   6.624   1.769
   44A      C5'  899   6.331   6.603   1.658
   44A     H5'1  900   6.367   6.648   1.566
   44A     H5'2  901   6.232   6.645   1.673
   44A      C4'  902   6.316   6.447   1.635
   44A      H4'  903   6.263   6.429   1.541
   44A      O4'  904   6.436   6.374   1.630
   44A      C1'  905   6.419   6.251   1.700
   44A      H1'  906   6.445   6.165   1.638
   44A       N9  907   6.519   6.249   1.810
   44A       C8  908   6.575   6.354   1.874
   44A       H8  909   6.538   6.455   1.863
   44A       N7  910   6.675   6.324   1.953
   44A       C5  911   6.676   6.180   1.940
   44A       C6  912   6.764   6.074   1.983
   44A       N6  913   6.870   6.088   2.055
   44A      H61  914   6.903   6.181   2.077
   44A      H62  915   6.902   6.002   2.098
   44A       N1  916   6.737   5.949   1.949
   44A       C2  917   6.637   5.923   1.869
   44A       H2  918   6.614   5.819   1.852
   44A       N3  919   6.556   6.008   1.817
   44A       C4  920   6.576   6.136   1.853
   44A      C3'  921   6.239   6.383   1.752
   44A      H3'  922   6.286   6.420   1.843
   44A      C2'  923   6.271   6.234   1.742
   44A     H2'1  924   6.271   6.190   1.841
   44A      O2'  925   6.203   6.160   1.641
   44A     HO'2  926   6.115   6.197   1.633
   44A      O3'  927   6.105   6.424   1.749
   45U        P  928   6.013   6.415   1.874
   45U      O1P  929   5.871   6.429   1.843
   45U      O2P  930   6.070   6.502   1.982
   45U      O5'  931   6.012   6.263   1.925
   45U      C5'  932   5.947   6.159   1.861
   45U     H5'1  933   5.986   6.165   1.759
   45U     H5'2  934   5.839   6.174   1.861
   45U      C4'  935   5.975   6.024   1.926
   45U      H4'  936   5.913   5.942   1.891
   45U      O4'  937   6.119   5.997   1.919
   45U      C1'  938   6.164   5.925   2.031
   45U      H1'  939   6.196   5.825   1.999
   45U       N1  940   6.279   5.993   2.097
   45U       C6  941   6.296   6.129   2.087
   45U       H6  942   6.225   6.192   2.037
   45U       C5  943   6.405   6.191   2.142
   45U       H5  944   6.413   6.298   2.137
   45U       C4  945   6.502   6.119   2.219
   45U       O4  946   6.604   6.160   2.274
   45U       N3  947   6.487   5.983   2.215
   45U       H3  948   6.555   5.925   2.262
   45U       C2  949   6.375   5.915   2.163
   45U       O2  950   6.360   5.794   2.183
   45U      C3'  951   5.952   6.024   2.070
   45U      H3'  952   5.984   6.119   2.113
   45U      C2'  953   6.042   5.909   2.124
   45U     H2'1  954   6.069   5.925   2.229
   45U      O2'  955   5.982   5.780   2.108
   45U     HO'2  956   5.935   5.762   2.190
   45U      O3'  957   5.809   6.018   2.099
   46U        P  958   5.746   6.087   2.230
   46U      O1P  959   5.596   6.067   2.231
   46U      O2P  960   5.803   6.222   2.240
   46U      O5'  961   5.803   5.993   2.345
   46U      C5'  962   5.730   5.871   2.379
   46U     H5'1  963   5.704   5.816   2.288
   46U     H5'2  964   5.643   5.894   2.440
   46U      C4'  965   5.823   5.773   2.452
   46U      H4'  966   5.782   5.672   2.455
   46U      O4'  967   5.953   5.774   2.387
   46U      C1'  968   6.051   5.766   2.490
   46U      H1'  969   6.093   5.667   2.475
   46U       N1  970   6.152   5.869   2.488
   46U       C6  971   6.123   5.997   2.452
   46U       H6  972   6.020   6.018   2.428
   46U       C5  973   6.217   6.098   2.453
   46U       H5  974   6.173   6.196   2.447
   46U       C4  975   6.344   6.067   2.504
   46U       O4  976   6.432   6.154   2.529
   46U       N3  977   6.375   5.937   2.535
   46U       H3  978   6.470   5.927   2.568
   46U       C2  979   6.287   5.833   2.520
   46U       O2  980   6.320   5.721   2.547
   46U      C3'  981   5.849   5.818   2.598
   46U      H3'  982   5.856   5.927   2.602
   46U      C2'  983   5.990   5.764   2.629
   46U     H2'1  984   6.042   5.833   2.696
   46U      O2'  985   5.992   5.634   2.670
   46U     HO'2  986   6.033   5.626   2.757
   46U      O3'  987   5.744   5.776   2.684
   47A        P  988   5.720   5.849   2.819
   47A      O1P  989   5.597   5.786   2.874
   47A      O2P  990   5.733   5.999   2.796
   47A      O5'  991   5.836   5.813   2.918
   47A      C5'  992   5.857   5.671   2.959
   47A     H5'1  993   5.855   5.616   2.866
   47A     H5'2  994   5.778   5.636   3.026
   47A      C4'  995   5.999   5.656   3.022
   47A      H4'  996   6.002   5.549   3.044
   47A      O4'  997   6.110   5.682   2.932
   47A      C1'  998   6.213   5.752   3.004
   47A      H1'  999   6.298   5.683   3.006
   47A       N9 1000   6.254   5.883   2.946
   47A       C8 1001   6.174   5.969   2.882
   47A       H8 1002   6.073   5.939   2.856
   47A       N7 1003   6.239   6.068   2.821
   47A       C5 1004   6.366   6.050   2.880
   47A       C6 1005   6.487   6.129   2.884
   47A       N6 1006   6.505   6.242   2.815
   47A      H61 1007   6.426   6.285   2.769
   47A      H62 1008   6.597   6.284   2.819
   47A       N1 1009   6.598   6.093   2.955
   47A       C2 1010   6.585   5.983   3.031
   47A       H2 1011   6.676   5.943   3.074
   47A       N3 1012   6.476   5.902   3.044
   47A       C4 1013   6.374   5.943   2.966
   47A      C3' 1014   6.019   5.747   3.138
   47A      H3' 1015   5.973   5.844   3.119
   47A      C2' 1016   6.165   5.762   3.147
   47A     H2'1 1017   6.201   5.852   3.197
   47A      O2' 1018   6.224   5.648   3.209
   47A     HO'2 1019   6.156   5.615   3.268
   47A      O3' 1020   5.961   5.685   3.251
   48U        P 1021   5.889   5.765   3.366
   48U      O1P 1022   5.830   5.660   3.456
   48U      O2P 1023   5.795   5.859   3.308
   48U      O5' 1024   6.000   5.848   3.447
   48U      C5' 1025   6.087   5.783   3.540
   48U     H5'1 1026   6.106   5.685   3.496
   48U     H5'2 1027   6.035   5.767   3.634
   48U      C4' 1028   6.218   5.861   3.565
   48U      H4' 1029   6.283   5.815   3.639
   48U      O4' 1030   6.288   5.870   3.436
   48U      C1' 1031   6.372   5.987   3.432
   48U      H1' 1032   6.472   5.950   3.409
   48U       N1 1033   6.353   6.083   3.318
   48U       C6 1034   6.224   6.099   3.264
   48U       H6 1035   6.141   6.035   3.291
   48U       C5 1036   6.199   6.194   3.174
   48U       H5 1037   6.099   6.203   3.134
   48U       C4 1038   6.306   6.280   3.128
   48U       O4 1039   6.292   6.368   3.041
   48U       N3 1040   6.430   6.257   3.186
   48U       H3 1041   6.508   6.308   3.147
   48U       C2 1042   6.458   6.164   3.284
   48U       O2 1043   6.570   6.140   3.319
   48U      C3' 1044   6.210   6.006   3.609
   48U      H3' 1045   6.133   6.046   3.544
   48U      C2' 1046   6.346   6.060   3.565
   48U     H2'1 1047   6.334   6.167   3.554
   48U      O2' 1048   6.449   6.017   3.652
   48U     HO'2 1049   6.432   6.031   3.745
   48U      O3' 1050   6.197   6.033   3.745
   49C        P 1051   6.121   6.173   3.784
   49C      O1P 1052   6.086   6.180   3.922
   49C      O2P 1053   6.017   6.199   3.691
   49C      O5' 1054   6.227   6.283   3.765
   49C      C5' 1055   6.340   6.284   3.850
   49C     H5'1 1056   6.387   6.186   3.857
   49C     H5'2 1057   6.308   6.302   3.953
   49C      C4' 1058   6.458   6.370   3.811
   49C      H4' 1059   6.525   6.344   3.893
   49C      O4' 1060   6.522   6.350   3.690
   49C      C1' 1061   6.559   6.481   3.639
   49C      H1' 1062   6.662   6.482   3.603
   49C       N1 1063   6.475   6.521   3.516
   49C       C6 1064   6.345   6.473   3.497
   49C       H6 1065   6.292   6.413   3.571
   49C       C5 1066   6.281   6.506   3.383
   49C       H5 1067   6.183   6.467   3.362
   49C       C4 1068   6.339   6.601   3.296
   49C       N4 1069   6.278   6.642   3.189
   49C      H41 1070   6.201   6.585   3.159
   49C      H42 1071   6.324   6.701   3.121
   49C       N3 1072   6.454   6.660   3.321
   49C       C2 1073   6.521   6.624   3.430
   49C       O2 1074   6.625   6.678   3.453
   49C      C3' 1075   6.435   6.518   3.835
   49C      H3' 1076   6.341   6.538   3.784
   49C      C2' 1077   6.557   6.582   3.755
   49C     H2'1 1078   6.529   6.681   3.721
   49C      O2' 1079   6.684   6.578   3.820
   49C     HO'2 1080   6.708   6.487   3.835
   49C      O3' 1081   6.416   6.552   3.976
   50U        P 1082   6.329   6.672   4.017
   50U      O1P 1083   6.339   6.693   4.160
   50U      O2P 1084   6.196   6.658   3.957
   50U      O5' 1085   6.416   6.792   3.943
   50U      C5' 1086   6.537   6.841   3.987
   50U     H5'1 1087   6.612   6.763   3.993
   50U     H5'2 1088   6.510   6.882   4.084
   50U      C4' 1089   6.593   6.951   3.898
   50U      H4' 1090   6.685   6.984   3.948
   50U      O4' 1091   6.638   6.920   3.763
   50U      C1' 1092   6.599   7.037   3.683
   50U      H1' 1093   6.683   7.064   3.619
   50U       N1 1094   6.492   7.004   3.584
   50U       C6 1095   6.396   6.901   3.609
   50U       H6 1096   6.400   6.829   3.689
   50U       C5 1097   6.295   6.881   3.518
   50U       H5 1098   6.229   6.798   3.539
   50U       C4 1099   6.282   6.970   3.405
   50U       O4 1100   6.195   6.962   3.318
   50U       N3 1101   6.380   7.065   3.386
   50U       H3 1102   6.380   7.128   3.307
   50U       C2 1103   6.489   7.078   3.472
   50U       O2 1104   6.577   7.161   3.436
   50U      C3' 1105   6.513   7.077   3.904
   50U      H3' 1106   6.409   7.049   3.885
   50U      C2' 1107   6.558   7.152   3.782
   50U     H2'1 1108   6.487   7.219   3.733
   50U      O2' 1109   6.686   7.220   3.799
   50U     HO'2 1110   6.708   7.275   3.724
   50U      O3' 1111   6.517   7.158   4.018
   51A        P 1112   6.405   7.269   4.041
   51A      O1P 1113   6.431   7.335   4.168
   51A      O2P 1114   6.276   7.206   4.024
   51A      O5' 1115   6.416   7.377   3.924
   51A      C5' 1116   6.525   7.464   3.925
   51A     H5'1 1117   6.625   7.422   3.938
   51A     H5'2 1118   6.519   7.544   3.999
   51A      C4' 1119   6.537   7.540   3.793
   51A      H4' 1120   6.633   7.593   3.786
   51A      O4' 1121   6.531   7.456   3.677
   51A      C1' 1122   6.458   7.528   3.579
   51A      H1' 1123   6.518   7.538   3.489
   51A       N9 1124   6.330   7.457   3.547
   51A       C8 1125   6.284   7.348   3.618
   51A       H8 1126   6.318   7.324   3.718
   51A       N7 1127   6.200   7.272   3.554
   51A       C5 1128   6.187   7.340   3.430
   51A       C6 1129   6.119   7.313   3.308
   51A       N6 1130   6.044   7.214   3.278
   51A      H61 1131   6.047   7.134   3.340
   51A      H62 1132   5.985   7.223   3.197
   51A       N1 1133   6.120   7.403   3.206
   51A       C2 1134   6.196   7.506   3.222
   51A       H2 1135   6.203   7.568   3.134
   51A       N3 1136   6.268   7.536   3.328
   51A       C4 1137   6.262   7.456   3.430
   51A      C3' 1138   6.422   7.638   3.782
   51A      H3' 1139   6.323   7.601   3.809
   51A      C2' 1140   6.430   7.671   3.633
   51A     H2'1 1141   6.332   7.704   3.597
   51A      O2' 1142   6.541   7.759   3.586
   51A     HO'2 1143   6.494   7.842   3.577
   51A      O3' 1144   6.458   7.752   3.859
   52U        P 1145   6.358   7.850   3.914
   52U      O1P 1146   6.435   7.926   4.014
   52U      O2P 1147   6.244   7.777   3.966
   52U      O5' 1148   6.306   7.944   3.802
   52U      C5' 1149   6.377   8.051   3.754
   52U     H5'1 1150   6.480   8.020   3.737
   52U     H5'2 1151   6.367   8.136   3.822
   52U      C4' 1152   6.309   8.076   3.619
   52U      H4' 1153   6.370   8.146   3.562
   52U      O4' 1154   6.302   7.954   3.544
   52U      C1' 1155   6.186   7.957   3.448
   52U      H1' 1156   6.215   7.955   3.343
   52U       N1 1157   6.093   7.839   3.487
   52U       C6 1158   6.100   7.769   3.609
   52U       H6 1159   6.142   7.804   3.702
   52U       C5 1160   6.024   7.650   3.623
   52U       H5 1161   6.020   7.596   3.717
   52U       C4 1162   5.970   7.585   3.504
   52U       O4 1163   5.938   7.467   3.498
   52U       N3 1164   5.971   7.666   3.395
   52U       H3 1165   5.946   7.631   3.303
   52U       C2 1166   6.026   7.787   3.382
   52U       O2 1167   6.009   7.847   3.274
   52U      C3' 1168   6.166   8.128   3.618
   52U      H3' 1169   6.114   8.066   3.692
   52U      C2' 1170   6.122   8.087   3.478
   52U     H2'1 1171   6.014   8.074   3.480
   52U      O2' 1172   6.160   8.187   3.387
   52U     HO'2 1173   6.141   8.259   3.447
   52U      O3' 1174   6.157   8.264   3.630
   53U        P 1175   6.018   8.339   3.673
   53U      O1P 1176   6.042   8.486   3.678
   53U      O2P 1177   5.961   8.278   3.793
   53U      O5' 1178   5.909   8.296   3.565
   53U      C5' 1179   5.888   8.378   3.455
   53U     H5'1 1180   5.980   8.384   3.399
   53U     H5'2 1181   5.865   8.479   3.489
   53U      C4' 1182   5.764   8.333   3.381
   53U      H4' 1183   5.743   8.394   3.293
   53U      O4' 1184   5.794   8.210   3.320
   53U      C1' 1185   5.677   8.144   3.309
   53U      H1' 1186   5.652   8.137   3.203
   53U       N1 1187   5.688   8.006   3.370
   53U       C6 1188   5.746   7.988   3.492
   53U       H6 1189   5.809   8.063   3.538
   53U       C5 1190   5.731   7.877   3.559
   53U       H5 1191   5.782   7.861   3.652
   53U       C4 1192   5.655   7.766   3.506
   53U       O4 1193   5.622   7.661   3.567
   53U       N3 1194   5.605   7.787   3.379
   53U       H3 1195   5.540   7.718   3.344
   53U       C2 1196   5.609   7.908   3.309
   53U       O2 1197   5.544   7.921   3.206
   53U      C3' 1198   5.635   8.327   3.463
   53U      H3' 1199   5.653   8.287   3.563
   53U      C2' 1200   5.560   8.223   3.370
   53U     H2'1 1201   5.492   8.163   3.430
   53U      O2' 1202   5.482   8.294   3.273
   53U     HO'2 1203   5.422   8.335   3.336
   53U      O3' 1204   5.560   8.449   3.468
   54C        P 1205   5.435   8.471   3.561
   54C      O1P 1206   5.394   8.614   3.561
   54C      O2P 1207   5.452   8.392   3.684
   54C      O5' 1208   5.332   8.391   3.474
   54C      C5' 1209   5.242   8.453   3.389
   54C     H5'1 1210   5.290   8.498   3.302
   54C     H5'2 1211   5.194   8.541   3.432
   54C      C4' 1212   5.133   8.356   3.344
   54C      H4' 1213   5.078   8.411   3.267
   54C      O4' 1214   5.188   8.234   3.294
   54C      C1' 1215   5.109   8.121   3.323
   54C      H1' 1216   5.096   8.077   3.225
   54C       N1 1217   5.164   8.027   3.421
   54C       C6 1218   5.262   8.059   3.508
   54C       H6 1219   5.307   8.157   3.510
   54C       C5 1220   5.308   7.965   3.591
   54C       H5 1221   5.387   7.990   3.661
   54C       C4 1222   5.248   7.833   3.593
   54C       N4 1223   5.299   7.738   3.666
   54C      H41 1224   5.381   7.754   3.722
   54C      H42 1225   5.258   7.647   3.651
   54C       N3 1226   5.155   7.799   3.504
   54C       C2 1227   5.110   7.894   3.419
   54C       O2 1228   5.021   7.861   3.339
   54C      C3' 1229   5.029   8.309   3.443
   54C      H3' 1230   5.081   8.285   3.535
   54C      C2' 1231   4.976   8.182   3.367
   54C     H2'1 1232   4.924   8.123   3.443
   54C      O2' 1233   4.882   8.221   3.268
   54C     HO'2 1234   4.845   8.304   3.296
   54C      O3' 1235   4.928   8.409   3.451
   55C        P 1236   4.843   8.427   3.591
   55C      O1P 1237   4.750   8.542   3.585
   55C      O2P 1238   4.943   8.424   3.699
   55C      O5' 1239   4.753   8.298   3.606
   55C      C5' 1240   4.652   8.273   3.511
   55C     H5'1 1241   4.689   8.283   3.409
   55C     H5'2 1242   4.567   8.341   3.522
   55C      C4' 1243   4.591   8.132   3.528
   55C      H4' 1244   4.509   8.114   3.458
   55C      O4' 1245   4.696   8.028   3.507
   55C      C1' 1246   4.663   7.927   3.603
   55C      H1' 1247   4.640   7.835   3.548
   55C       N1 1248   4.764   7.910   3.707
   55C       C6 1249   4.871   7.993   3.721
   55C       H6 1250   4.871   8.091   3.676
   55C       C5 1251   4.981   7.953   3.787
   55C       H5 1252   5.072   8.011   3.793
   55C       C4 1253   4.986   7.817   3.829
   55C       N4 1254   5.094   7.772   3.887
   55C      H41 1255   5.179   7.826   3.875
   55C      H42 1256   5.099   7.679   3.927
   55C       N3 1257   4.889   7.733   3.822
   55C       C2 1258   4.774   7.779   3.763
   55C       O2 1259   4.679   7.702   3.758
   55C      C3' 1260   4.535   8.116   3.669
   55C      H3' 1261   4.604   8.151   3.747
   55C      C2' 1262   4.533   7.964   3.672
   55C     H2'1 1263   4.542   7.934   3.776
   55C      O2' 1264   4.432   7.899   3.599
   55C     HO'2 1265   4.357   7.882   3.655
   55C      O3' 1266   4.407   8.173   3.667
   56G        P 1267   4.363   8.254   3.791
   56G      O1P 1268   4.233   8.325   3.767
   56G      O2P 1269   4.477   8.327   3.842
   56G      O5' 1270   4.328   8.133   3.896
   56G      C5' 1271   4.210   8.053   3.879
   56G     H5'1 1272   4.191   8.039   3.772
   56G     H5'2 1273   4.132   8.100   3.939
   56G      C4' 1274   4.221   7.911   3.929
   56G      H4' 1275   4.138   7.851   3.892
   56G      O4' 1276   4.332   7.842   3.881
   56G      C1' 1277   4.369   7.757   3.990
   56G      H1' 1278   4.381   7.654   3.957
   56G       N9 1279   4.508   7.798   4.032
   56G       C8 1280   4.573   7.921   4.016
   56G       H8 1281   4.517   8.011   3.995
   56G       N7 1282   4.699   7.913   4.037
   56G       C5 1283   4.721   7.783   4.084
   56G       C6 1284   4.845   7.719   4.131
   56G       O6 1285   4.954   7.776   4.144
   56G       N1 1286   4.824   7.587   4.171
   56G       H1 1287   4.908   7.538   4.199
   56G       C2 1288   4.700   7.530   4.181
   56G       N2 1289   4.700   7.422   4.250
   56G      H21 1290   4.785   7.379   4.283
   56G      H22 1291   4.613   7.372   4.262
   56G       N3 1292   4.585   7.584   4.136
   56G       C4 1293   4.606   7.712   4.082
   56G      C3' 1294   4.221   7.920   4.086
   56G      H3' 1295   4.292   7.992   4.127
   56G      C2' 1296   4.272   7.780   4.106
   56G     H2'1 1297   4.328   7.761   4.198
   56G      O2' 1298   4.171   7.675   4.089
   56G     HO'2 1299   4.216   7.594   4.113
   56G      O3' 1300   4.097   7.943   4.148
   57U        P 1301   4.077   7.989   4.300
   57U      O1P 1302   3.937   7.968   4.326
   57U      O2P 1303   4.125   8.129   4.297
   57U      O5' 1304   4.170   7.890   4.386
   57U      C5' 1305   4.132   7.762   4.433
   57U     H5'1 1306   4.094   7.708   4.346
   57U     H5'2 1307   4.046   7.769   4.499
   57U      C4' 1308   4.241   7.684   4.507
   57U      H4' 1309   4.208   7.583   4.531
   57U      O4' 1310   4.347   7.663   4.418
   57U      C1' 1311   4.473   7.659   4.493
   57U      H1' 1312   4.513   7.561   4.466
   57U       N1 1313   4.573   7.759   4.453
   57U       C6 1314   4.543   7.882   4.395
   57U       H6 1315   4.439   7.898   4.368
   57U       C5 1316   4.643   7.965   4.356
   57U       H5 1317   4.620   8.055   4.300
   57U       C4 1318   4.782   7.927   4.389
   57U       O4 1319   4.881   7.989   4.361
   57U       N3 1320   4.801   7.808   4.452
   57U       H3 1321   4.897   7.784   4.475
   57U       C2 1322   4.704   7.721   4.492
   57U       O2 1323   4.733   7.614   4.555
   57U      C3' 1324   4.304   7.734   4.635
   57U      H3' 1325   4.319   7.842   4.630
   57U      C2' 1326   4.435   7.662   4.641
   57U     H2'1 1327   4.497   7.731   4.698
   57U      O2' 1328   4.452   7.527   4.680
   57U     HO'2 1329   4.542   7.508   4.652
   57U      O3' 1330   4.214   7.686   4.739
   58A        P 1331   4.188   7.769   4.873
   58A      O1P 1332   4.096   7.698   4.964
   58A      O2P 1333   4.168   7.910   4.843
   58A      O5' 1334   4.339   7.764   4.942
   58A      C5' 1335   4.391   7.642   5.004
   58A     H5'1 1336   4.375   7.556   4.940
   58A     H5'2 1337   4.327   7.639   5.093
   58A      C4' 1338   4.539   7.654   5.044
   58A      H4' 1339   4.573   7.570   5.105
   58A      O4' 1340   4.620   7.659   4.927
   58A      C1' 1341   4.729   7.732   4.965
   58A      H1' 1342   4.824   7.678   4.961
   58A       N9 1343   4.766   7.848   4.873
   58A       C8 1344   4.691   7.927   4.787
   58A       H8 1345   4.585   7.912   4.798
   58A       N7 1346   4.759   8.023   4.722
   58A       C5 1347   4.893   7.990   4.753
   58A       C6 1348   5.021   8.044   4.716
   58A       N6 1349   5.048   8.131   4.619
   58A      H61 1350   4.972   8.183   4.578
   58A      H62 1351   5.145   8.126   4.589
   58A       N1 1352   5.133   7.994   4.769
   58A       C2 1353   5.119   7.899   4.859
   58A       H2 1354   5.210   7.872   4.911
   58A       N3 1355   5.014   7.843   4.916
   58A       C4 1356   4.897   7.888   4.855
   58A      C3' 1357   4.565   7.778   5.124
   58A      H3' 1358   4.519   7.858   5.066
   58A      C2' 1359   4.714   7.785   5.105
   58A     H2'1 1360   4.760   7.883   5.122
   58A      O2' 1361   4.797   7.697   5.185
   58A     HO'2 1362   4.800   7.723   5.277
   58A      O3' 1363   4.519   7.771   5.260
   59C        P 1364   4.523   7.896   5.345
   59C      O1P 1365   4.422   7.872   5.451
   59C      O2P 1366   4.504   8.020   5.261
   59C      O5' 1367   4.667   7.903   5.407
   59C      C5' 1368   4.719   7.816   5.505
   59C     H5'1 1369   4.702   7.711   5.482
   59C     H5'2 1370   4.673   7.842   5.601
   59C      C4' 1371   4.867   7.845   5.532
   59C      H4' 1372   4.897   7.767   5.602
   59C      O4' 1373   4.933   7.826   5.405
   59C      C1' 1374   5.040   7.913   5.389
   59C      H1' 1375   5.137   7.862   5.388
   59C       N1 1376   5.017   8.005   5.271
   59C       C6 1377   4.896   8.064   5.241
   59C       H6 1378   4.803   8.046   5.294
   59C       C5 1379   4.882   8.152   5.140
   59C       H5 1380   4.788   8.192   5.105
   59C       C4 1381   5.000   8.170   5.067
   59C       N4 1382   5.021   8.254   4.970
   59C      H41 1383   4.946   8.298   4.919
   59C      H42 1384   5.112   8.297   4.961
   59C       N3 1385   5.124   8.127   5.099
   59C       C2 1386   5.133   8.049   5.208
   59C       O2 1387   5.246   8.010   5.247
   59C      C3' 1388   4.912   7.981   5.585
   59C      H3' 1389   4.838   8.050   5.545
   59C      C2' 1390   5.051   7.986   5.518
   59C     H2'1 1391   5.082   8.090   5.504
   59C      O2' 1392   5.141   7.917   5.601
   59C     HO'2 1393   5.127   7.965   5.683
   59C      O3' 1394   4.927   7.996   5.729
   60U        P 1395   4.947   8.138   5.798
   60U      O1P 1396   4.981   8.109   5.935
   60U      O2P 1397   4.834   8.225   5.774
   60U      O5' 1398   5.083   8.198   5.733
   60U      C5' 1399   5.208   8.187   5.799
   60U     H5'1 1400   5.218   8.085   5.837
   60U     H5'2 1401   5.195   8.245   5.890
   60U      C4' 1402   5.336   8.243   5.728
   60U      H4' 1403   5.429   8.201   5.764
   60U      O4' 1404   5.313   8.208   5.588
   60U      C1' 1405   5.364   8.309   5.502
   60U      H1' 1406   5.444   8.266   5.441
   60U       N1 1407   5.258   8.356   5.408
   60U       C6 1408   5.122   8.353   5.441
   60U       H6 1409   5.095   8.313   5.538
   60U       C5 1410   5.032   8.407   5.353
   60U       H5 1411   4.927   8.407   5.377
   60U       C4 1412   5.072   8.458   5.229
   60U       O4 1413   5.001   8.503   5.141
   60U       N3 1414   5.208   8.446   5.196
   60U       H3 1415   5.234   8.488   5.108
   60U       C2 1416   5.307   8.408   5.285
   60U       O2 1417   5.429   8.410   5.255
   60U      C3' 1418   5.340   8.397   5.722
   60U      H3' 1419   5.240   8.439   5.729
   60U      C2' 1420   5.406   8.430   5.586
   60U     H2'1 1421   5.366   8.524   5.550
   60U      O2' 1422   5.551   8.439   5.589
   60U     HO'2 1423   5.576   8.525   5.624
   60U      O3' 1424   5.397   8.461   5.834
   61U        P 1425   5.379   8.623   5.858
   61U      O1P 1426   5.420   8.656   5.995
   61U      O2P 1427   5.245   8.659   5.804
   61U      O5' 1428   5.481   8.693   5.763
   61U      C5' 1429   5.605   8.715   5.814
   61U     H5'1 1430   5.648   8.627   5.862
   61U     H5'2 1431   5.595   8.797   5.885
   61U      C4' 1432   5.695   8.756   5.696
   61U      H4' 1433   5.797   8.754   5.733
   61U      O4' 1434   5.691   8.665   5.577
   61U      C1' 1435   5.737   8.734   5.471
   61U      H1' 1436   5.832   8.696   5.433
   61U       N1 1437   5.638   8.721   5.362
   61U       C6 1438   5.506   8.750   5.382
   61U       H6 1439   5.463   8.789   5.473
   61U       C5 1440   5.417   8.741   5.285
   61U       H5 1441   5.317   8.771   5.311
   61U       C4 1442   5.447   8.704   5.149
   61U       O4 1443   5.376   8.711   5.051
   61U       N3 1444   5.584   8.685   5.133
   61U       H3 1445   5.605   8.651   5.041
   61U       C2 1446   5.677   8.686   5.233
   61U       O2 1447   5.788   8.643   5.206
   61U      C3' 1448   5.678   8.893   5.639
   61U      H3' 1449   5.573   8.917   5.623
   61U      C2' 1450   5.753   8.885   5.511
   61U     H2'1 1451   5.718   8.955   5.435
   61U      O2' 1452   5.884   8.919   5.538
   61U     HO'2 1453   5.883   9.014   5.527
   61U      O3' 1454   5.724   8.995   5.725
   61U      H3T 1455   5.656   9.031   5.783
   62G      O5' 1456   6.118   8.520   4.611
   62G      H5T 1457   6.130   8.428   4.586
   62G      C5' 1458   6.157   8.545   4.749
   62G     H5'1 1459   6.167   8.651   4.769
   62G     H5'2 1460   6.252   8.493   4.760
   62G      C4' 1461   6.058   8.471   4.846
   62G      H4' 1462   6.098   8.471   4.947
   62G      O4' 1463   5.934   8.533   4.852
   62G      C1' 1464   5.852   8.440   4.922
   62G      H1' 1465   5.865   8.455   5.029
   62G       N9 1466   5.707   8.450   4.895
   62G       C8 1467   5.649   8.552   4.822
   62G       H8 1468   5.708   8.630   4.776
   62G       N7 1469   5.519   8.554   4.827
   62G       C5 1470   5.493   8.434   4.896
   62G       C6 1471   5.369   8.372   4.926
   62G       O6 1472   5.251   8.409   4.900
   62G       N1 1473   5.380   8.242   4.982
   62G       H1 1474   5.297   8.189   5.004
   62G       C2 1475   5.492   8.195   5.037
   62G       N2 1476   5.484   8.101   5.130
   62G      H21 1477   5.392   8.075   5.162
   62G      H22 1478   5.567   8.066   5.175
   62G       N3 1479   5.609   8.255   5.021
   62G       C4 1480   5.604   8.371   4.945
   62G      C3' 1481   6.032   8.325   4.817
   62G      H3' 1482   6.004   8.314   4.712
   62G      C2' 1483   5.911   8.297   4.904
   62G     H2'1 1484   5.843   8.225   4.858
   62G      O2' 1485   5.966   8.250   5.028
   62G     HO'2 1486   6.032   8.183   5.006
   62G      O3' 1487   6.154   8.249   4.837
   63U        P 1488   6.181   8.125   4.746
   63U      O1P 1489   6.310   8.070   4.789
   63U      O2P 1490   6.168   8.163   4.604
   63U      O5' 1491   6.070   8.013   4.780
   63U      C5' 1492   6.059   7.962   4.915
   63U     H5'1 1493   6.086   8.038   4.989
   63U     H5'2 1494   6.145   7.895   4.915
   63U      C4' 1495   5.936   7.880   4.953
   63U      H4' 1496   5.954   7.830   5.048
   63U      O4' 1497   5.827   7.969   4.957
   63U      C1' 1498   5.709   7.891   4.923
   63U      H1' 1499   5.633   7.879   5.000
   63U       N1 1500   5.635   7.959   4.816
   63U       C6 1501   5.689   8.056   4.730
   63U       H6 1502   5.795   8.075   4.719
   63U       C5 1503   5.605   8.131   4.652
   63U       H5 1504   5.640   8.214   4.591
   63U       C4 1505   5.465   8.106   4.634
   63U       O4 1506   5.390   8.164   4.547
   63U       N3 1507   5.424   8.014   4.729
   63U       H3 1508   5.329   7.980   4.730
   63U       C2 1509   5.501   7.934   4.804
   63U       O2 1510   5.448   7.837   4.867
   63U      C3' 1511   5.898   7.772   4.848
   63U      H3' 1512   5.915   7.818   4.751
   63U      C2' 1513   5.746   7.749   4.871
   63U     H2'1 1514   5.689   7.712   4.786
   63U      O2' 1515   5.713   7.662   4.974
   63U     HO'2 1516   5.642   7.603   4.950
   63U      O3' 1517   5.971   7.651   4.867
   64A        P 1518   5.977   7.547   4.740
   64A      O1P 1519   6.074   7.452   4.785
   64A      O2P 1520   6.015   7.633   4.628
   64A      O5' 1521   5.836   7.477   4.725
   64A      C5' 1522   5.796   7.375   4.822
   64A     H5'1 1523   5.792   7.419   4.922
   64A     H5'2 1524   5.857   7.285   4.824
   64A      C4' 1525   5.640   7.350   4.785
   64A      H4' 1526   5.601   7.301   4.875
   64A      O4' 1527   5.567   7.475   4.771
   64A      C1' 1528   5.463   7.451   4.679
   64A      H1' 1529   5.377   7.430   4.743
   64A       N9 1530   5.434   7.576   4.602
   64A       C8 1531   5.523   7.673   4.561
   64A       H8 1532   5.629   7.669   4.580
   64A       N7 1533   5.466   7.771   4.502
   64A       C5 1534   5.333   7.733   4.505
   64A       C6 1535   5.210   7.796   4.471
   64A       N6 1536   5.197   7.905   4.399
   64A      H61 1537   5.284   7.952   4.377
   64A      H62 1538   5.107   7.949   4.389
   64A       N1 1539   5.092   7.745   4.500
   64A       C2 1540   5.087   7.634   4.568
   64A       H2 1541   4.988   7.591   4.578
   64A       N3 1542   5.190   7.564   4.611
   64A       C4 1543   5.311   7.617   4.573
   64A      C3' 1544   5.617   7.276   4.656
   64A      H3' 1545   5.692   7.320   4.590
   64A      C2' 1546   5.484   7.329   4.597
   64A     H2'1 1547   5.490   7.364   4.494
   64A      O2' 1548   5.378   7.238   4.617
   64A     HO'2 1549   5.412   7.158   4.578
   64A      O3' 1550   5.618   7.128   4.662
   65C        P 1551   5.626   7.034   4.540
   65C      O1P 1552   5.695   6.907   4.589
   65C      O2P 1553   5.688   7.119   4.433
   65C      O5' 1554   5.475   7.000   4.500
   65C      C5' 1555   5.395   6.905   4.565
   65C     H5'1 1556   5.399   6.901   4.674
   65C     H5'2 1557   5.419   6.805   4.530
   65C      C4' 1558   5.246   6.916   4.532
   65C      H4' 1559   5.189   6.846   4.593
   65C      O4' 1560   5.201   7.042   4.548
   65C      C1' 1561   5.099   7.076   4.455
   65C      H1' 1562   5.008   7.094   4.513
   65C       N1 1563   5.118   7.206   4.380
   65C       C6 1564   5.246   7.240   4.339
   65C       H6 1565   5.329   7.171   4.342
   65C       C5 1566   5.267   7.358   4.279
   65C       H5 1567   5.364   7.390   4.243
   65C       C4 1568   5.148   7.440   4.257
   65C       N4 1569   5.161   7.562   4.201
   65C      H41 1570   5.243   7.621   4.204
   65C      H42 1571   5.075   7.612   4.183
   65C       N3 1572   5.026   7.402   4.283
   65C       C2 1573   5.003   7.284   4.341
   65C       O2 1574   4.887   7.246   4.367
   65C      C3' 1575   5.212   6.875   4.387
   65C      H3' 1576   5.295   6.921   4.332
   65C      C2' 1577   5.083   6.956   4.356
   65C     H2'1 1578   5.078   6.988   4.252
   65C      O2' 1579   4.962   6.885   4.387
   65C     HO'2 1580   4.972   6.799   4.346
   65C      O3' 1581   5.190   6.730   4.355
   66G        P 1582   5.209   6.668   4.216
   66G      O1P 1583   5.192   6.522   4.237
   66G      O2P 1584   5.340   6.717   4.174
   66G      O5' 1585   5.078   6.722   4.133
   66G      C5' 1586   4.953   6.655   4.142
   66G     H5'1 1587   4.927   6.633   4.246
   66G     H5'2 1588   4.963   6.560   4.089
   66G      C4' 1589   4.841   6.728   4.074
   66G      H4' 1590   4.753   6.665   4.087
   66G      O4' 1591   4.828   6.862   4.126
   66G      C1' 1592   4.793   6.958   4.020
   66G      H1' 1593   4.702   7.007   4.055
   66G       N9 1594   4.897   7.064   3.983
   66G       C8 1595   5.027   7.066   4.014
   66G       H8 1596   5.079   6.980   4.054
   66G       N7 1597   5.087   7.183   4.008
   66G       C5 1598   4.986   7.263   3.960
   66G       C6 1599   4.984   7.400   3.918
   66G       O6 1600   5.067   7.489   3.911
   66G       N1 1601   4.864   7.442   3.863
   66G       H1 1602   4.860   7.530   3.815
   66G       C2 1603   4.750   7.376   3.870
   66G       N2 1604   4.648   7.427   3.812
   66G      H21 1605   4.652   7.521   3.776
   66G      H22 1606   4.570   7.364   3.806
   66G       N3 1607   4.743   7.245   3.904
   66G       C4 1608   4.867   7.193   3.945
   66G      C3' 1609   4.858   6.760   3.925
   66G      H3' 1610   4.964   6.785   3.920
   66G      C2' 1611   4.763   6.871   3.896
   66G     H2'1 1612   4.781   6.942   3.815
   66G      O2' 1613   4.625   6.840   3.902
   66G     HO'2 1614   4.628   6.747   3.878
   66G      O3' 1615   4.823   6.646   3.844
   67G        P 1616   4.885   6.649   3.688
   67G      O1P 1617   4.827   6.527   3.626
   67G      O2P 1618   5.031   6.663   3.691
   67G      O5' 1619   4.837   6.777   3.607
   67G      C5' 1620   4.702   6.785   3.578
   67G     H5'1 1621   4.642   6.777   3.668
   67G     H5'2 1622   4.674   6.703   3.512
   67G      C4' 1623   4.657   6.917   3.497
   67G      H4' 1624   4.550   6.908   3.479
   67G      O4' 1625   4.672   7.030   3.581
   67G      C1' 1626   4.710   7.143   3.506
   67G      H1' 1627   4.634   7.221   3.511
   67G       N9 1628   4.834   7.195   3.559
   67G       C8 1629   4.944   7.127   3.615
   67G       H8 1630   4.943   7.026   3.654
   67G       N7 1631   5.051   7.203   3.627
   67G       C5 1632   5.011   7.326   3.581
   67G       C6 1633   5.086   7.451   3.596
   67G       O6 1634   5.198   7.471   3.631
   67G       N1 1635   5.024   7.555   3.539
   67G       H1 1636   5.072   7.644   3.537
   67G       C2 1637   4.895   7.550   3.503
   67G       N2 1638   4.838   7.664   3.479
   67G      H21 1639   4.894   7.748   3.484
   67G      H22 1640   4.740   7.664   3.457
   67G       N3 1641   4.820   7.443   3.503
   67G       C4 1642   4.881   7.327   3.546
   67G      C3' 1643   4.742   6.942   3.376
   67G      H3' 1644   4.846   6.919   3.399
   67G      C2' 1645   4.728   7.098   3.354
   67G     H2'1 1646   4.808   7.143   3.295
   67G      O2' 1647   4.604   7.114   3.291
   67G     HO'2 1648   4.608   7.202   3.254
   67G      O3' 1649   4.703   6.878   3.256
   68A        P 1650   4.813   6.852   3.139
   68A      O1P 1651   4.740   6.787   3.032
   68A      O2P 1652   4.927   6.780   3.196
   68A      O5' 1653   4.856   6.999   3.104
   68A      C5' 1654   4.778   7.075   3.013
   68A     H5'1 1655   4.680   7.090   3.058
   68A     H5'2 1656   4.767   7.027   2.915
   68A      C4' 1657   4.830   7.218   2.988
   68A      H4' 1658   4.755   7.267   2.925
   68A      O4' 1659   4.871   7.279   3.114
   68A      C1' 1660   4.979   7.374   3.102
   68A      H1' 1661   4.944   7.476   3.113
   68A       N9 1662   5.085   7.348   3.191
   68A       C8 1663   5.113   7.240   3.272
   68A       H8 1664   5.053   7.151   3.261
   68A       N7 1665   5.221   7.260   3.348
   68A       C5 1666   5.256   7.391   3.320
   68A       C6 1667   5.359   7.472   3.364
   68A       N6 1668   5.456   7.444   3.450
   68A      H61 1669   5.459   7.352   3.492
   68A      H62 1670   5.523   7.507   3.492
   68A       N1 1671   5.371   7.597   3.314
   68A       C2 1672   5.282   7.638   3.230
   68A       H2 1673   5.281   7.742   3.201
   68A       N3 1674   5.181   7.567   3.177
   68A       C4 1675   5.178   7.444   3.226
   68A      C3' 1676   4.966   7.218   2.913
   68A      H3' 1677   5.026   7.134   2.948
   68A      C2' 1678   5.035   7.350   2.963
   68A     H2'1 1679   5.144   7.344   2.957
   68A      O2' 1680   5.005   7.455   2.881
   68A     HO'2 1681   4.948   7.426   2.809
   68A      O3' 1682   4.935   7.228   2.777
   69A        P 1683   5.019   7.150   2.669
   69A      O1P 1684   4.948   7.163   2.542
   69A      O2P 1685   5.037   7.014   2.720
   69A      O5' 1686   5.159   7.224   2.661
   69A      C5' 1687   5.159   7.355   2.604
   69A     H5'1 1688   5.070   7.414   2.625
   69A     H5'2 1689   5.158   7.352   2.495
   69A      C4' 1690   5.279   7.442   2.634
   69A      H4' 1691   5.262   7.520   2.561
   69A      O4' 1692   5.288   7.480   2.773
   69A      C1' 1693   5.421   7.526   2.796
   69A      H1' 1694   5.424   7.635   2.783
   69A       N9 1695   5.470   7.479   2.926
   69A       C8 1696   5.431   7.354   2.983
   69A       H8 1697   5.346   7.293   2.955
   69A       N7 1698   5.503   7.326   3.092
   69A       C5 1699   5.604   7.426   3.099
   69A       C6 1700   5.716   7.454   3.182
   69A       N6 1701   5.764   7.389   3.286
   69A      H61 1702   5.734   7.296   3.312
   69A      H62 1703   5.837   7.431   3.342
   69A       N1 1704   5.795   7.564   3.154
   69A       C2 1705   5.757   7.646   3.057
   69A       H2 1706   5.819   7.734   3.048
   69A       N3 1707   5.648   7.631   2.977
   69A       C4 1708   5.578   7.520   3.006
   69A      C3' 1709   5.421   7.399   2.599
   69A      H3' 1710   5.422   7.295   2.629
   69A      C2' 1711   5.511   7.483   2.683
   69A     H2'1 1712   5.588   7.423   2.732
   69A      O2' 1713   5.551   7.599   2.619
   69A     HO'2 1714   5.628   7.567   2.572
   69A      O3' 1715   5.443   7.415   2.459
   70U        P 1716   5.565   7.342   2.385
   70U      O1P 1717   5.545   7.364   2.234
   70U      O2P 1718   5.568   7.203   2.433
   70U      O5' 1719   5.696   7.412   2.429
   70U      C5' 1720   5.727   7.533   2.369
   70U     H5'1 1721   5.641   7.600   2.371
   70U     H5'2 1722   5.748   7.515   2.264
   70U      C4' 1723   5.848   7.596   2.437
   70U      H4' 1724   5.866   7.686   2.379
   70U      O4' 1725   5.816   7.631   2.571
   70U      C1' 1726   5.925   7.614   2.663
   70U      H1' 1727   5.931   7.708   2.719
   70U       N1 1728   5.917   7.501   2.752
   70U       C6 1729   5.846   7.388   2.720
   70U       H6 1730   5.794   7.377   2.626
   70U       C5 1731   5.839   7.289   2.809
   70U       H5 1732   5.785   7.197   2.791
   70U       C4 1733   5.897   7.288   2.936
   70U       O4 1734   5.880   7.201   3.021
   70U       N3 1735   5.974   7.403   2.964
   70U       H3 1736   6.004   7.409   3.060
   70U       C2 1737   5.988   7.512   2.876
   70U       O2 1738   6.039   7.617   2.916
   70U      C3' 1739   5.981   7.518   2.451
   70U      H3' 1740   5.957   7.416   2.478
   70U      C2' 1741   6.050   7.592   2.575
   70U     H2'1 1742   6.123   7.523   2.620
   70U      O2' 1743   6.107   7.721   2.536
   70U     HO'2 1744   6.197   7.709   2.507
   70U      O3' 1745   6.069   7.535   2.344
   71A        P 1746   6.184   7.428   2.322
   71A      O1P 1747   6.245   7.457   2.196
   71A      O2P 1748   6.125   7.299   2.344
   71A      O5' 1749   6.292   7.462   2.435
   71A      C5' 1750   6.387   7.560   2.409
   71A     H5'1 1751   6.341   7.649   2.365
   71A     H5'2 1752   6.456   7.532   2.329
   71A      C4' 1753   6.476   7.599   2.532
   71A      H4' 1754   6.542   7.683   2.511
   71A      O4' 1755   6.393   7.616   2.648
   71A      C1' 1756   6.455   7.552   2.757
   71A      H1' 1757   6.465   7.621   2.842
   71A       N9 1758   6.383   7.433   2.806
   71A       C8 1759   6.289   7.359   2.738
   71A       H8 1760   6.263   7.375   2.635
   71A       N7 1761   6.240   7.263   2.810
   71A       C5 1762   6.311   7.268   2.932
   71A       C6 1763   6.313   7.189   3.047
   71A       N6 1764   6.239   7.082   3.071
   71A      H61 1765   6.159   7.069   3.011
   71A      H62 1766   6.244   7.051   3.167
   71A       N1 1767   6.389   7.223   3.152
   71A       C2 1768   6.468   7.329   3.138
   71A       H2 1769   6.522   7.367   3.224
   71A       N3 1770   6.476   7.413   3.033
   71A       C4 1771   6.398   7.376   2.931
   71A      C3' 1772   6.569   7.483   2.566
   71A      H3' 1773   6.528   7.383   2.554
   71A      C2' 1774   6.591   7.508   2.714
   71A     H2'1 1775   6.620   7.412   2.756
   71A      O2' 1776   6.688   7.604   2.738
   71A     HO'2 1777   6.731   7.623   2.654
   71A      O3' 1778   6.686   7.490   2.485
   72G        P 1779   6.776   7.362   2.467
   72G      O1P 1780   6.891   7.388   2.376
   72G      O2P 1781   6.685   7.251   2.431
   72G      O5' 1782   6.829   7.312   2.611
   72G      C5' 1783   6.932   7.386   2.674
   72G     H5'1 1784   6.890   7.486   2.691
   72G     H5'2 1785   7.021   7.396   2.613
   72G      C4' 1786   6.968   7.336   2.814
   72G      H4' 1787   7.054   7.394   2.849
   72G      O4' 1788   6.859   7.352   2.912
   72G      C1' 1789   6.854   7.230   2.990
   72G      H1' 1790   6.849   7.254   3.096
   72G       N9 1791   6.731   7.154   2.951
   72G       C8 1792   6.656   7.151   2.835
   72G       H8 1793   6.679   7.219   2.755
   72G       N7 1794   6.558   7.060   2.836
   72G       C5 1795   6.581   6.998   2.959
   72G       C6 1796   6.511   6.884   3.024
   72G       O6 1797   6.421   6.812   2.985
   72G       N1 1798   6.567   6.854   3.146
   72G       H1 1799   6.539   6.773   3.200
   72G       C2 1800   6.673   6.919   3.200
   72G       N2 1801   6.721   6.881   3.314
   72G      H21 1802   6.699   6.793   3.360
   72G      H22 1803   6.796   6.937   3.352
   72G       N3 1804   6.734   7.025   3.147
   72G       C4 1805   6.675   7.062   3.035
   72G      C3' 1806   7.014   7.189   2.813
   72G      H3' 1807   6.950   7.138   2.741
   72G      C2' 1808   6.989   7.154   2.955
   72G     H2'1 1809   6.985   7.046   2.972
   72G      O2' 1810   7.093   7.209   3.033
   72G     HO'2 1811   7.174   7.198   2.983
   72G      O3' 1812   7.151   7.164   2.778
   73A        P 1813   7.197   7.017   2.722
   73A      O1P 1814   7.337   7.022   2.665
   73A      O2P 1815   7.086   6.973   2.633
   73A      O5' 1816   7.192   6.922   2.854
   73A      C5' 1817   7.277   6.937   2.967
   73A     H5'1 1818   7.289   7.042   2.992
   73A     H5'2 1819   7.378   6.910   2.936
   73A      C4' 1820   7.225   6.859   3.084
   73A      H4' 1821   7.279   6.880   3.176
   73A      O4' 1822   7.089   6.877   3.112
   73A      C1' 1823   7.037   6.750   3.153
   73A      H1' 1824   7.000   6.747   3.255
   73A       N9 1825   6.925   6.708   3.063
   73A       C8 1826   6.872   6.760   2.941
   73A       H8 1827   6.925   6.842   2.895
   73A       N7 1828   6.756   6.713   2.909
   73A       C5 1829   6.729   6.616   3.007
   73A       C6 1830   6.633   6.517   3.030
   73A       N6 1831   6.530   6.498   2.952
   73A      H61 1832   6.513   6.561   2.875
   73A      H62 1833   6.463   6.426   2.973
   73A       N1 1834   6.650   6.423   3.116
   73A       C2 1835   6.753   6.439   3.205
   73A       H2 1836   6.756   6.369   3.288
   73A       N3 1837   6.846   6.532   3.207
   73A       C4 1838   6.830   6.616   3.100
   73A      C3' 1839   7.253   6.713   3.056
   73A      H3' 1840   7.236   6.683   2.953
   73A      C2' 1841   7.145   6.638   3.136
   73A     H2'1 1842   7.121   6.550   3.078
   73A      O2' 1843   7.204   6.604   3.264
   73A     HO'2 1844   7.295   6.582   3.244
   73A      O3' 1845   7.388   6.683   3.102
   74U        P 1846   7.483   6.585   3.028
   74U      O1P 1847   7.615   6.596   3.097
   74U      O2P 1848   7.458   6.625   2.885
   74U      O5' 1849   7.427   6.443   3.051
   74U      C5' 1850   7.470   6.372   3.165
   74U     H5'1 1851   7.442   6.436   3.249
   74U     H5'2 1852   7.578   6.362   3.167
   74U      C4' 1853   7.388   6.250   3.193
   74U      H4' 1854   7.429   6.202   3.282
   74U      O4' 1855   7.253   6.298   3.219
   74U      C1' 1856   7.164   6.194   3.184
   74U      H1' 1857   7.115   6.161   3.275
   74U       N1 1858   7.071   6.226   3.078
   74U       C6 1859   7.108   6.314   2.971
   74U       H6 1860   7.202   6.369   2.971
   74U       C5 1861   7.024   6.343   2.870
   74U       H5 1862   7.047   6.421   2.799
   74U       C4 1863   6.890   6.285   2.872
   74U       O4 1864   6.800   6.320   2.795
   74U       N3 1865   6.856   6.210   2.985
   74U       H3 1866   6.759   6.185   2.999
   74U       C2 1867   6.942   6.178   3.087
   74U       O2 1868   6.910   6.093   3.168
   74U      C3' 1869   7.377   6.146   3.082
   74U      H3' 1870   7.348   6.200   2.992
   74U      C2' 1871   7.247   6.075   3.133
   74U     H2'1 1872   7.188   6.028   3.055
   74U      O2' 1873   7.268   5.985   3.242
   74U     HO'2 1874   7.244   5.898   3.210
   74U      O3' 1875   7.485   6.063   3.054
   75A        P 1876   7.506   5.979   2.923
   75A      O1P 1877   7.631   5.902   2.925
   75A      O2P 1878   7.480   6.067   2.809
   75A      O5' 1879   7.391   5.871   2.923
   75A      C5' 1880   7.396   5.770   3.018
   75A     H5'1 1881   7.412   5.808   3.119
   75A     H5'2 1882   7.482   5.712   2.985
   75A      C4' 1883   7.263   5.699   3.011
   75A      H4' 1884   7.263   5.614   3.080
   75A      O4' 1885   7.154   5.783   3.026
   75A      C1' 1886   7.042   5.724   2.963
   75A      H1' 1887   6.957   5.697   3.025
   75A       N9 1888   6.996   5.831   2.865
   75A       C8 1889   7.059   5.938   2.818
   75A       H8 1890   7.159   5.969   2.842
   75A       N7 1891   6.990   6.007   2.733
   75A       C5 1892   6.871   5.941   2.726
   75A       C6 1893   6.744   5.965   2.671
   75A       N6 1894   6.719   6.078   2.601
   75A      H61 1895   6.785   6.152   2.622
   75A      H62 1896   6.625   6.103   2.573
   75A       N1 1897   6.638   5.891   2.684
   75A       C2 1898   6.651   5.782   2.762
   75A       H2 1899   6.558   5.730   2.779
   75A       N3 1900   6.764   5.748   2.827
   75A       C4 1901   6.866   5.837   2.809
   75A      C3' 1902   7.241   5.633   2.877
   75A      H3' 1903   7.259   5.702   2.795
   75A      C2' 1904   7.091   5.599   2.892
   75A     H2'1 1905   7.043   5.583   2.795
   75A      O2' 1906   7.076   5.490   2.975
   75A     HO'2 1907   7.153   5.435   2.960
   75A      O3' 1908   7.323   5.518   2.861
   76A        P 1909   7.362   5.473   2.712
   76A      O1P 1910   7.446   5.356   2.731
   76A      O2P 1911   7.404   5.594   2.634
   76A      O5' 1912   7.223   5.424   2.665
   76A      C5' 1913   7.160   5.310   2.713
   76A     H5'1 1914   7.131   5.314   2.818
   76A     H5'2 1915   7.235   5.231   2.709
   76A      C4' 1916   7.036   5.267   2.621
   76A      H4' 1917   7.002   5.167   2.648
   76A      O4' 1918   6.939   5.373   2.637
   76A      C1' 1919   6.875   5.397   2.513
   76A      H1' 1920   6.767   5.384   2.517
   76A       N9 1921   6.909   5.542   2.471
   76A       C8 1922   6.997   5.629   2.527
   76A       H8 1923   7.075   5.598   2.595
   76A       N7 1924   6.984   5.755   2.482
   76A       C5 1925   6.874   5.747   2.395
   76A       C6 1926   6.801   5.841   2.324
   76A       N6 1927   6.833   5.970   2.329
   76A      H61 1928   6.903   6.000   2.395
   76A      H62 1929   6.770   6.036   2.284
   76A       N1 1930   6.694   5.799   2.257
   76A       C2 1931   6.666   5.669   2.257
   76A       H2 1932   6.576   5.647   2.200
   76A       N3 1933   6.723   5.568   2.321
   76A       C4 1934   6.831   5.614   2.386
   76A      C3' 1935   7.066   5.269   2.472
   76A      H3' 1936   7.135   5.346   2.437
   76A      C2' 1937   6.928   5.291   2.418
   76A     H2'1 1938   6.929   5.333   2.318
   76A      O2' 1939   6.842   5.189   2.431
   76A     HO'2 1940   6.885   5.103   2.422
   76A      O3' 1941   7.127   5.143   2.433
   77U        P 1942   7.200   5.125   2.291
   77U      O1P 1943   7.244   4.980   2.285
   77U      O2P 1944   7.302   5.230   2.280
   77U      O5' 1945   7.097   5.154   2.176
   77U      C5' 1946   7.014   5.057   2.126
   77U     H5'1 1947   6.967   5.000   2.207
   77U     H5'2 1948   7.067   4.986   2.063
   77U      C4' 1949   6.913   5.122   2.037
   77U      H4' 1950   6.841   5.044   2.013
   77U      O4' 1951   6.835   5.227   2.091
   77U      C1' 1952   6.815   5.325   1.991
   77U      H1' 1953   6.709   5.348   1.988
   77U       N1 1954   6.882   5.455   2.027
   77U       C6 1955   7.000   5.458   2.101
   77U       H6 1956   7.054   5.377   2.147
   77U       C5 1957   7.048   5.578   2.130
   77U       H5 1958   7.134   5.580   2.196
   77U       C4 1959   6.997   5.703   2.082
   77U       O4 1960   7.034   5.814   2.120
   77U       N3 1961   6.887   5.691   2.002
   77U       H3 1962   6.836   5.777   1.985
   77U       C2 1963   6.833   5.569   1.964
   77U       O2 1964   6.745   5.568   1.875
   77U      C3' 1965   6.971   5.159   1.903
   77U      H3' 1966   7.059   5.219   1.924
   77U      C2' 1967   6.860   5.265   1.854
   77U     H2'1 1968   6.899   5.339   1.784
   77U      O2' 1969   6.743   5.207   1.792
   77U     HO'2 1970   6.744   5.233   1.699
   77U      O3' 1971   6.998   5.048   1.814
   78U        P 1972   7.081   5.070   1.683
   78U      O1P 1973   7.069   4.943   1.611
   78U      O2P 1974   7.206   5.127   1.721
   78U      O5' 1975   7.003   5.174   1.592
   78U      C5' 1976   6.903   5.144   1.506
   78U     H5'1 1977   6.815   5.100   1.553
   78U     H5'2 1978   6.937   5.073   1.431
   78U      C4' 1979   6.855   5.271   1.440
   78U      H4' 1980   6.762   5.248   1.387
   78U      O4' 1981   6.823   5.376   1.528
   78U      C1' 1982   6.871   5.500   1.470
   78U      H1' 1983   6.782   5.559   1.447
   78U       N1 1984   6.954   5.572   1.564
   78U       C6 1985   7.054   5.512   1.636
   78U       H6 1986   7.071   5.406   1.628
   78U       C5 1987   7.133   5.586   1.722
   78U       H5 1988   7.214   5.537   1.774
   78U       C4 1989   7.118   5.730   1.731
   78U       O4 1990   7.179   5.803   1.807
   78U       N3 1991   7.026   5.777   1.645
   78U       H3 1992   7.020   5.878   1.639
   78U       C2 1993   6.942   5.711   1.564
   78U       O2 1994   6.857   5.770   1.507
   78U      C3' 1995   6.967   5.315   1.347
   78U      H3' 1996   7.060   5.286   1.395
   78U      C2' 1997   6.948   5.469   1.343
   78U     H2'1 1998   7.041   5.527   1.349
   78U      O2' 1999   6.873   5.510   1.236
   78U     HO'2 2000   6.889   5.440   1.172
   78U      O3' 2001   6.947   5.263   1.214
   79A        P 2002   7.077   5.240   1.124
   79A      O1P 2003   7.035   5.199   0.992
   79A      O2P 2004   7.175   5.160   1.203
   79A      O5' 2005   7.147   5.383   1.101
   79A      C5' 2006   7.086   5.473   1.013
   79A     H5'1 2007   6.977   5.472   1.019
   79A     H5'2 2008   7.101   5.432   0.913
   79A      C4' 2009   7.143   5.619   1.021
   79A      H4' 2010   7.091   5.674   0.943
   79A      O4' 2011   7.107   5.672   1.152
   79A      C1' 2012   7.195   5.779   1.179
   79A      H1' 2013   7.149   5.877   1.173
   79A       N9 2014   7.252   5.766   1.313
   79A       C8 2015   7.292   5.647   1.366
   79A       H8 2016   7.270   5.552   1.320
   79A       N7 2017   7.363   5.664   1.475
   79A       C5 2018   7.365   5.804   1.498
   79A       C6 2019   7.412   5.898   1.597
   79A       N6 2020   7.479   5.863   1.701
   79A      H61 2021   7.506   5.768   1.722
   79A      H62 2022   7.505   5.935   1.767
   79A       N1 2023   7.387   6.029   1.590
   79A       C2 2024   7.329   6.068   1.477
   79A       H2 2025   7.305   6.173   1.473
   79A       N3 2026   7.277   5.997   1.381
   79A       C4 2027   7.297   5.865   1.398
   79A      C3' 2028   7.298   5.644   1.015
   79A      H3' 2029   7.354   5.581   1.084
   79A      C2' 2030   7.310   5.782   1.078
   79A     H2'1 2031   7.404   5.805   1.127
   79A      O2' 2032   7.267   5.885   0.991
   79A     HO'2 2033   7.338   5.885   0.927
   79A      O3' 2034   7.354   5.642   0.886
   80A        P 2035   7.512   5.662   0.866
   80A      O1P 2036   7.547   5.601   0.737
   80A      O2P 2037   7.589   5.609   0.981
   80A      O5' 2038   7.531   5.821   0.857
   80A      C5' 2039   7.479   5.900   0.760
   80A     H5'1 2040   7.370   5.893   0.754
   80A     H5'2 2041   7.526   5.876   0.665
   80A      C4' 2042   7.508   6.047   0.788
   80A      H4' 2043   7.464   6.114   0.714
   80A      O4' 2044   7.442   6.086   0.905
   80A      C1' 2045   7.520   6.192   0.972
   80A      H1' 2046   7.469   6.288   0.974
   80A       N9 2047   7.548   6.142   1.108
   80A       C8 2048   7.600   6.026   1.156
   80A       H8 2049   7.618   5.948   1.084
   80A       N7 2050   7.633   6.019   1.287
   80A       C5 2051   7.598   6.148   1.327
   80A       C6 2052   7.623   6.225   1.446
   80A       N6 2053   7.669   6.166   1.556
   80A      H61 2054   7.663   6.065   1.558
   80A      H62 2055   7.645   6.224   1.635
   80A       N1 2056   7.605   6.358   1.446
   80A       C2 2057   7.562   6.414   1.336
   80A       H2 2058   7.560   6.522   1.327
   80A       N3 2059   7.514   6.356   1.223
   80A       C4 2060   7.542   6.222   1.221
   80A      C3' 2061   7.660   6.074   0.796
   80A      H3' 2062   7.709   5.982   0.829
   80A      C2' 2063   7.651   6.194   0.893
   80A     H2'1 2064   7.728   6.189   0.970
   80A      O2' 2065   7.659   6.311   0.814
   80A     HO'2 2066   7.736   6.306   0.756
   80A      O3' 2067   7.715   6.097   0.667
   81U        P 2068   7.872   6.104   0.645
   81U      O1P 2069   7.897   6.093   0.502
   81U      O2P 2070   7.947   6.015   0.732
   81U      O5' 2071   7.914   6.244   0.689
   81U      C5' 2072   7.882   6.350   0.603
   81U     H5'1 2073   7.776   6.362   0.581
   81U     H5'2 2074   7.939   6.333   0.512
   81U      C4' 2075   7.919   6.489   0.664
   81U      H4' 2076   7.887   6.576   0.606
   81U      O4' 2077   7.859   6.509   0.793
   81U      C1' 2078   7.932   6.577   0.886
   81U      H1' 2079   7.890   6.676   0.902
   81U       N1 2080   7.948   6.505   1.017
   81U       C6 2081   7.984   6.375   1.012
   81U       H6 2082   8.004   6.324   0.918
   81U       C5 2083   7.984   6.299   1.126
   81U       H5 2084   8.015   6.196   1.116
   81U       C4 2085   7.934   6.359   1.254
   81U       O4 2086   7.928   6.302   1.365
   81U       N3 2087   7.912   6.492   1.252
   81U       H3 2088   7.894   6.534   1.342
   81U       C2 2089   7.910   6.565   1.136
   81U       O2 2090   7.870   6.682   1.140
   81U      C3' 2091   8.068   6.513   0.696
   81U      H3' 2092   8.102   6.413   0.721
   81U      C2' 2093   8.071   6.595   0.830
   81U     H2'1 2094   8.150   6.554   0.893
   81U      O2' 2095   8.079   6.738   0.806
   81U     HO'2 2096   8.168   6.773   0.814
   81U      O3' 2097   8.138   6.571   0.589
   82U        P 2098   8.295   6.566   0.588
   82U      O1P 2099   8.325   6.585   0.445
   82U      O2P 2100   8.346   6.446   0.662
   82U      O5' 2101   8.333   6.697   0.670
   82U      C5' 2102   8.310   6.822   0.610
   82U     H5'1 2103   8.208   6.823   0.571
   82U     H5'2 2104   8.382   6.832   0.529
   82U      C4' 2105   8.352   6.937   0.706
   82U      H4' 2106   8.336   7.030   0.652
   82U      O4' 2107   8.280   6.936   0.832
   82U      C1' 2108   8.380   6.954   0.931
   82U      H1' 2109   8.417   7.057   0.936
   82U       N1 2110   8.321   6.911   1.059
   82U       C6 2111   8.298   7.008   1.160
   82U       H6 2112   8.326   7.109   1.132
   82U       C5 2113   8.230   6.974   1.275
   82U       H5 2114   8.212   7.045   1.354
   82U       C4 2115   8.204   6.836   1.314
   82U       O4 2116   8.149   6.803   1.422
   82U       N3 2117   8.260   6.749   1.219
   82U       H3 2118   8.275   6.653   1.247
   82U       C2 2119   8.309   6.775   1.093
   82U       O2 2120   8.346   6.678   1.023
   82U      C3' 2121   8.499   6.932   0.725
   82U      H3' 2122   8.547   6.860   0.658
   82U      C2' 2123   8.505   6.883   0.870
   82U     H2'1 2124   8.491   6.775   0.874
   82U      O2' 2125   8.636   6.924   0.932
   82U     HO'2 2126   8.620   7.018   0.946
   82U      O3' 2127   8.569   7.063   0.716
   82U      H3T 2128   8.663   7.051   0.732
   9.04221   9.04221   6.39328   0.00000   0.00000   0.00000   0.00000   4.52069   4.52069
