# Supplementary material for: Constant-pH Molecular Dynamics of Cationic Peptide Dendrimers Binding to siRNA
Source: J Chem Inf Model. 2026 Feb 5;66(8):4734–43. doi: 10.1021/acs.jcim.5c02636 (PMC13126635; doi:10.1021/acs.jcim.5c02636)
Supplement: Supplementary file 2 [file ci5c02636_si_002.zip › zip/MH18D3_07_out_9.gro]

Protein t= 150000.00000 step= 10000
 2128
    1LY0      N    1   6.613   5.201   3.659
    1LY0     H1    2   6.565   5.203   3.748
    1LY0     H2    3   6.581   5.272   3.595
    1LY0     H3    4   6.591   5.112   3.616
    1LY0     CA    5   6.754   5.214   3.695
    1LY0     HA    6   6.767   5.157   3.787
    1LY0     CB    7   6.833   5.147   3.584
    1LY0    HB1    8   6.826   5.199   3.488
    1LY0    HB2    9   6.801   5.044   3.564
    1LY0     CG   10   6.992   5.140   3.606
    1LY0    HG1   11   7.032   5.235   3.642
    1LY0    HG2   12   7.040   5.136   3.509
    1LY0     CD   13   7.022   5.018   3.699
    1LY0    HD1   14   6.982   4.926   3.658
    1LY0    HD2   15   6.980   5.040   3.797
    1LY0     CE   16   7.166   5.002   3.709
    1LY0    HE1   17   7.218   5.097   3.719
    1LY0    HE2   18   7.207   4.950   3.622
    1LY0     NZ   19   7.205   4.929   3.827
    1LY0    HZ1   20   7.305   4.928   3.836
    1LY0    HZ2   21   7.169   4.970   3.912
    1LY0    HZ3   22   7.177   4.832   3.819
    1LY0      C   23   6.812   5.358   3.729
    1LY0      O   24   6.891   5.378   3.820
    2LER      N   25   6.772   5.460   3.653
    2LER      H   26   6.718   5.444   3.569
    2LER     CA   27   6.833   5.593   3.677
    2LER     HA   28   6.942   5.594   3.678
    2LER     CB   29   6.787   5.696   3.570
    2LER    HB1   30   6.678   5.693   3.578
    2LER    HB2   31   6.817   5.670   3.469
    2LER     CG   32   6.836   5.842   3.591
    2LER     HG   33   6.865   5.856   3.695
    2LER    CD1   34   6.966   5.869   3.508
    2LER   HD11   35   6.926   5.863   3.407
    2LER   HD12   36   6.997   5.971   3.533
    2LER   HD13   37   7.045   5.795   3.523
    2LER    CD2   38   6.723   5.943   3.555
    2LER   HD21   39   6.650   5.918   3.631
    2LER   HD22   40   6.763   6.044   3.571
    2LER   HD23   41   6.678   5.925   3.458
    2LER      C   42   6.776   5.649   3.811
    2LER      O   43   6.845   5.708   3.893
    3LYR      N   44   6.649   5.629   3.836
    3LYR      H   45   6.591   5.581   3.768
    3LYR     CA   46   6.573   5.680   3.946
    3LYR     HA   47   6.484   5.619   3.961
    3LYR     CB   48   6.533   5.829   3.926
    3LYR    HB1   49   6.614   5.894   3.895
    3LYR    HB2   50   6.497   5.861   4.024
    3LYR     CG   51   6.424   5.846   3.821
    3LYR    HG1   52   6.349   5.772   3.847
    3LYR    HG2   53   6.463   5.814   3.724
    3LYR     CD   54   6.371   5.990   3.828
    3LYR    HD1   55   6.452   6.063   3.836
    3LYR    HD2   56   6.314   6.009   3.919
    3LYR     CE   57   6.294   6.022   3.699
    3LYR    HE1   58   6.354   5.968   3.626
    3LYR    HE2   59   6.286   6.130   3.689
    3LYR     NZ   60   6.159   5.961   3.715
    3LYR    HZ1   61   6.156   5.860   3.718
    3LYR      C   62   6.641   5.643   4.087
    3LYR      O   63   6.653   5.721   4.182
    4LY0      N   64   6.704   5.525   4.101
    4LY0      H   65   6.695   5.462   4.022
    4LY0     CA   66   6.766   5.484   4.220
    4LY0     HA   67   6.713   5.509   4.312
    4LY0     CB   68   6.780   5.331   4.213
    4LY0    HB1   69   6.856   5.287   4.278
    4LY0    HB2   70   6.799   5.302   4.110
    4LY0     CG   71   6.644   5.269   4.250
    4LY0    HG1   72   6.641   5.168   4.211
    4LY0    HG2   73   6.561   5.322   4.203
    4LY0     CD   74   6.620   5.253   4.397
    4LY0    HD1   75   6.622   5.352   4.444
    4LY0    HD2   76   6.703   5.200   4.442
    4LY0     CE   77   6.486   5.194   4.429
    4LY0    HE1   78   6.492   5.086   4.416
    4LY0    HE2   79   6.410   5.222   4.356
    4LY0     NZ   80   6.436   5.225   4.571
    4LY0    HZ1   81   6.412   5.321   4.591
    4LY0    HZ2   82   6.351   5.170   4.580
    4LY0    HZ3   83   6.506   5.207   4.641
    4LY0      C   84   6.905   5.550   4.233
    4LY0      O   85   6.960   5.529   4.347
    5LER      N   86   6.960   5.638   4.152
    5LER      H   87   6.923   5.652   4.059
    5LER     CA   88   7.094   5.696   4.172
    5LER     HA   89   7.168   5.625   4.210
    5LER     CB   90   7.152   5.750   4.037
    5LER    HB1   91   7.237   5.816   4.055
    5LER    HB2   92   7.066   5.797   3.990
    5LER     CG   93   7.184   5.631   3.940
    5LER     HG   94   7.098   5.564   3.942
    5LER    CD1   95   7.196   5.696   3.800
    5LER   HD11   96   7.099   5.738   3.774
    5LER   HD12   97   7.271   5.775   3.800
    5LER   HD13   98   7.231   5.624   3.726
    5LER    CD2   99   7.313   5.551   3.976
    5LER   HD21  100   7.405   5.609   3.990
    5LER   HD22  101   7.292   5.483   4.059
    5LER   HD23  102   7.325   5.487   3.889
    5LER      C  103   7.100   5.806   4.281
    5LER      O  104   7.203   5.820   4.343
    6LYR      N  105   6.992   5.881   4.310
    6LYR      H  106   6.911   5.867   4.252
    6LYR     CA  107   6.985   5.946   4.449
    6LYR     HA  108   7.027   5.882   4.527
    6LYR     CB  109   6.841   5.976   4.479
    6LYR    HB1  110   6.795   6.046   4.410
    6LYR    HB2  111   6.844   6.024   4.577
    6LYR     CG  112   6.751   5.848   4.495
    6LYR    HG1  113   6.805   5.768   4.545
    6LYR    HG2  114   6.725   5.818   4.393
    6LYR     CD  115   6.623   5.875   4.581
    6LYR    HD1  116   6.596   5.976   4.549
    6LYR    HD2  117   6.646   5.894   4.686
    6LYR     CE  118   6.517   5.769   4.548
    6LYR    HE1  119   6.426   5.783   4.607
    6LYR    HE2  120   6.559   5.672   4.575
    6LYR     NZ  121   6.469   5.770   4.415
    6LYR    HZ1  122   6.537   5.786   4.342
    6LYR      C  123   7.069   6.073   4.452
    6LYR      O  124   7.031   6.184   4.408
    7LER      N  125   7.186   6.070   4.514
    7LER      H  126   7.224   5.979   4.534
    7LER     CA  127   7.282   6.170   4.536
    7LER     HA  128   7.214   6.255   4.541
    7LER     CB  129   7.346   6.155   4.676
    7LER    HB1  130   7.273   6.132   4.754
    7LER    HB2  131   7.384   6.254   4.704
    7LER     CG  132   7.452   6.049   4.688
    7LER     HG  133   7.508   6.036   4.596
    7LER    CD1  134   7.550   6.085   4.805
    7LER   HD11  135   7.600   6.181   4.792
    7LER   HD12  136   7.488   6.094   4.894
    7LER   HD13  137   7.618   6.001   4.819
    7LER    CD2  138   7.413   5.907   4.739
    7LER   HD21  139   7.402   5.899   4.847
    7LER   HD22  140   7.317   5.881   4.695
    7LER   HD23  141   7.485   5.833   4.706
    7LER      C  142   7.370   6.210   4.420
    7LER      O  143   7.395   6.130   4.329
    8LER      N  144   7.415   6.338   4.421
    8LER      H  145   7.369   6.399   4.487
    8LER     CA  146   7.513   6.408   4.336
    8LER     HA  147   7.522   6.504   4.388
    8LER     CB  148   7.644   6.331   4.342
    8LER    HB1  149   7.716   6.385   4.280
    8LER    HB2  150   7.631   6.240   4.283
    8LER     CG  151   7.705   6.291   4.475
    8LER     HG  152   7.639   6.222   4.528
    8LER    CD1  153   7.835   6.215   4.455
    8LER   HD11  154   7.825   6.124   4.396
    8LER   HD12  155   7.917   6.281   4.427
    8LER   HD13  156   7.872   6.168   4.546
    8LER    CD2  157   7.729   6.412   4.565
    8LER   HD21  158   7.782   6.376   4.654
    8LER   HD22  159   7.799   6.479   4.514
    8LER   HD23  160   7.632   6.454   4.592
    8LER      C  161   7.454   6.439   4.198
    8LER      O  162   7.516   6.508   4.116
    9LYR      N  163   7.338   6.378   4.167
    9LYR      H  164   7.295   6.305   4.223
    9LYR     CA  165   7.265   6.404   4.045
    9LYR     HA  166   7.330   6.468   3.985
    9LYR     CB  167   7.134   6.484   4.074
    9LYR    HB1  168   7.076   6.494   3.981
    9LYR    HB2  169   7.174   6.580   4.106
    9LYR     CG  170   7.045   6.420   4.180
    9LYR    HG1  171   7.096   6.431   4.276
    9LYR    HG2  172   7.038   6.313   4.163
    9LYR     CD  173   6.906   6.488   4.170
    9LYR    HD1  174   6.873   6.491   4.066
    9LYR    HD2  175   6.927   6.590   4.203
    9LYR     CE  176   6.798   6.406   4.237
    9LYR    HE1  177   6.791   6.308   4.189
    9LYR    HE2  178   6.699   6.451   4.227
    9LYR     NZ  179   6.834   6.405   4.379
    9LYR    HZ1  180   6.917   6.351   4.397
    9LYR      C  181   7.245   6.275   3.961
    9LYR      O  182   7.292   6.169   3.995
   10LER      N  183   7.193   6.285   3.837
   10LER      H  184   7.158   6.376   3.813
   10LER     CA  185   7.138   6.171   3.770
   10LER     HA  186   7.168   6.083   3.827
   10LER     CB  187   6.988   6.178   3.759
   10LER    HB1  188   6.938   6.103   3.697
   10LER    HB2  189   6.969   6.272   3.708
   10LER     CG  190   6.917   6.180   3.894
   10LER     HG  191   6.965   6.260   3.951
   10LER    CD1  192   6.773   6.218   3.887
   10LER   HD11  193   6.715   6.153   3.821
   10LER   HD12  194   6.729   6.201   3.985
   10LER   HD13  195   6.771   6.319   3.846
   10LER    CD2  196   6.923   6.053   3.974
   10LER   HD21  197   7.029   6.027   3.981
   10LER   HD22  198   6.884   6.076   4.073
   10LER   HD23  199   6.873   5.970   3.924
   10LER      C  200   7.194   6.154   3.623
   10LER      O  201   7.175   6.238   3.536
   11LER      N  202   7.253   6.039   3.597
   11LER      H  203   7.265   5.964   3.663
   11LER     CA  204   7.294   6.003   3.460
   11LER     HA  205   7.214   6.025   3.389
   11LER     CB  206   7.423   6.084   3.420
   11LER    HB1  207   7.511   6.047   3.472
   11LER    HB2  208   7.415   6.191   3.438
   11LER     CG  209   7.451   6.071   3.275
   11LER     HG  210   7.464   5.963   3.261
   11LER    CD1  211   7.353   6.124   3.165
   11LER   HD11  212   7.334   6.231   3.173
   11LER   HD12  213   7.380   6.107   3.060
   11LER   HD13  214   7.261   6.067   3.176
   11LER    CD2  215   7.584   6.126   3.239
   11LER   HD21  216   7.614   6.086   3.142
   11LER   HD22  217   7.581   6.235   3.228
   11LER   HD23  218   7.665   6.110   3.310
   11LER      C  219   7.324   5.853   3.454
   11LER      O  220   7.405   5.803   3.532
   12LER      N  221   7.268   5.784   3.356
   12LER      H  222   7.195   5.827   3.300
   12LER     CA  223   7.305   5.643   3.321
   12LER     HA  224   7.312   5.586   3.414
   12LER     CB  225   7.193   5.576   3.234
   12LER    HB1  226   7.229   5.479   3.201
   12LER    HB2  227   7.190   5.633   3.142
   12LER     CG  228   7.059   5.556   3.303
   12LER     HG  229   7.026   5.653   3.342
   12LER    CD1  230   6.950   5.500   3.208
   12LER   HD11  231   6.918   5.580   3.141
   12LER   HD12  232   6.998   5.418   3.153
   12LER   HD13  233   6.865   5.462   3.263
   12LER    CD2  234   7.060   5.461   3.421
   12LER   HD21  235   7.084   5.357   3.400
   12LER   HD22  236   7.119   5.502   3.504
   12LER   HD23  237   6.958   5.445   3.455
   12LER      C  238   7.435   5.625   3.239
   12LER      O  239   7.461   5.688   3.136
   13LER      N  240   7.528   5.539   3.296
   13LER      H  241   7.498   5.510   3.388
   13LER     CA  242   7.636   5.482   3.221
   13LER     HA  243   7.639   5.512   3.116
   13LER     CB  244   7.765   5.543   3.284
   13LER    HB1  245   7.855   5.486   3.258
   13LER    HB2  246   7.753   5.541   3.393
   13LER     CG  247   7.783   5.687   3.238
   13LER     HG  248   7.686   5.735   3.226
   13LER    CD1  249   7.871   5.759   3.341
   13LER   HD11  250   7.812   5.756   3.433
   13LER   HD12  251   7.965   5.707   3.357
   13LER   HD13  252   7.881   5.864   3.313
   13LER    CD2  253   7.853   5.692   3.106
   13LER   HD21  254   7.790   5.642   3.032
   13LER   HD22  255   7.863   5.798   3.080
   13LER   HD23  256   7.946   5.636   3.112
   13LER      C  257   7.633   5.328   3.226
   13LER      O  258   7.575   5.274   3.319
   14NH2      N  259   7.691   5.256   3.129
   14NH2     H1  260   7.731   5.301   3.048
   14NH2     H2  261   7.698   5.156   3.145
   15LY0      N  262   5.705   5.998   4.166
   15LY0     H1  263   5.758   5.928   4.216
   15LY0     H2  264   5.645   6.054   4.225
   15LY0     H3  265   5.638   5.946   4.110
   15LY0     CA  266   5.790   6.090   4.082
   15LY0     HA  267   5.723   6.148   4.019
   15LY0     CB  268   5.865   6.190   4.177
   15LY0    HB1  269   5.939   6.134   4.234
   15LY0    HB2  270   5.786   6.225   4.243
   15LY0     CG  271   5.928   6.305   4.098
   15LY0    HG1  272   6.003   6.267   4.029
   15LY0    HG2  273   5.983   6.363   4.173
   15LY0     CD  274   5.833   6.404   4.028
   15LY0    HD1  275   5.750   6.418   4.097
   15LY0    HD2  276   5.789   6.350   3.944
   15LY0     CE  277   5.882   6.534   3.968
   15LY0    HE1  278   5.955   6.512   3.890
   15LY0    HE2  279   5.936   6.587   4.046
   15LY0     NZ  280   5.777   6.617   3.917
   15LY0    HZ1  281   5.725   6.571   3.844
   15LY0    HZ2  282   5.713   6.647   3.988
   15LY0    HZ3  283   5.819   6.699   3.873
   15LY0      C  284   5.884   6.014   3.990
   15LY0      O  285   6.001   5.973   4.023
   16LER      N  286   5.838   6.004   3.864
   16LER      H  287   5.753   6.050   3.834
   16LER     CA  288   5.915   5.943   3.749
   16LER     HA  289   5.952   5.847   3.785
   16LER     CB  290   5.822   5.931   3.629
   16LER    HB1  291   5.876   5.914   3.536
   16LER    HB2  292   5.770   6.027   3.628
   16LER     CG  293   5.709   5.828   3.648
   16LER     HG  294   5.653   5.831   3.742
   16LER    CD1  295   5.611   5.855   3.529
   16LER   HD11  296   5.533   5.780   3.540
   16LER   HD12  297   5.572   5.957   3.531
   16LER   HD13  298   5.665   5.833   3.437
   16LER    CD2  299   5.754   5.682   3.642
   16LER   HD21  300   5.669   5.615   3.631
   16LER   HD22  301   5.815   5.666   3.552
   16LER   HD23  302   5.808   5.650   3.731
   16LER      C  303   6.045   6.026   3.713
   16LER      O  304   6.039   6.147   3.697
   17LY0      N  305   6.411   5.225   3.167
   17LY0     H1  306   6.434   5.146   3.108
   17LY0     H2  307   6.324   5.216   3.218
   17LY0     H3  308   6.410   5.309   3.112
   17LY0     CA  309   6.528   5.234   3.256
   17LY0     HA  310   6.540   5.139   3.309
   17LY0     CB  311   6.650   5.230   3.167
   17LY0    HB1  312   6.736   5.246   3.232
   17LY0    HB2  313   6.643   5.309   3.093
   17LY0     CG  314   6.675   5.091   3.102
   17LY0    HG1  315   6.610   5.077   3.015
   17LY0    HG2  316   6.661   5.015   3.178
   17LY0     CD  317   6.819   5.075   3.057
   17LY0    HD1  318   6.840   4.975   3.019
   17LY0    HD2  319   6.881   5.083   3.146
   17LY0     CE  320   6.854   5.179   2.951
   17LY0    HE1  321   6.838   5.276   3.000
   17LY0    HE2  322   6.787   5.177   2.865
   17LY0     NZ  323   6.994   5.171   2.911
   17LY0    HZ1  324   7.023   5.082   2.872
   17LY0    HZ2  325   7.020   5.237   2.840
   17LY0    HZ3  326   7.045   5.187   2.997
   17LY0      C  327   6.530   5.351   3.355
   17LY0      O  328   6.624   5.384   3.432
   18LER      N  329   6.422   5.426   3.344
   18LER      H  330   6.372   5.410   3.258
   18LER     CA  331   6.398   5.550   3.419
   18LER     HA  332   6.486   5.615   3.413
   18LER     CB  333   6.283   5.627   3.342
   18LER    HB1  334   6.202   5.554   3.343
   18LER    HB2  335   6.306   5.650   3.238
   18LER     CG  336   6.252   5.763   3.402
   18LER     HG  337   6.271   5.757   3.509
   18LER    CD1  338   6.331   5.880   3.343
   18LER   HD11  339   6.312   5.970   3.401
   18LER   HD12  340   6.436   5.853   3.353
   18LER   HD13  341   6.305   5.889   3.237
   18LER    CD2  342   6.105   5.790   3.378
   18LER   HD21  343   6.049   5.732   3.452
   18LER   HD22  344   6.086   5.895   3.399
   18LER   HD23  345   6.084   5.764   3.274
   18LER      C  346   6.363   5.522   3.560
   18LER      O  347   6.436   5.566   3.647
   19LYR      N  348   6.263   5.438   3.580
   19LYR      H  349   6.216   5.397   3.501
   19LYR     CA  350   6.197   5.414   3.716
   19LYR     HA  351   6.262   5.366   3.788
   19LYR     CB  352   6.089   5.312   3.687
   19LYR    HB1  353   6.065   5.270   3.785
   19LYR    HB2  354   6.136   5.234   3.626
   19LYR     CG  355   5.955   5.356   3.618
   19LYR    HG1  356   5.981   5.428   3.540
   19LYR    HG2  357   5.889   5.398   3.694
   19LYR     CD  358   5.892   5.228   3.550
   19LYR    HD1  359   5.940   5.232   3.452
   19LYR    HD2  360   5.785   5.236   3.530
   19LYR     CE  361   5.909   5.091   3.612
   19LYR    HE1  362   5.858   5.102   3.707
   19LYR    HE2  363   6.014   5.070   3.632
   19LYR     NZ  364   5.846   4.989   3.528
   19LYR    HZ1  365   5.751   4.959   3.548
   19LYR      C  366   6.140   5.544   3.792
   19LYR      O  367   6.119   5.649   3.730
   20LY0      N  368   6.102   5.531   3.921
   20LY0      H  369   6.115   5.440   3.962
   20LY0     CA  370   6.068   5.639   4.016
   20LY0     HA  371   6.058   5.729   3.955
   20LY0     CB  372   5.941   5.606   4.105
   20LY0    HB1  373   5.923   5.697   4.162
   20LY0    HB2  374   5.960   5.520   4.168
   20LY0     CG  375   5.809   5.574   4.033
   20LY0    HG1  376   5.819   5.483   3.974
   20LY0    HG2  377   5.785   5.667   3.980
   20LY0     CD  378   5.702   5.566   4.144
   20LY0    HD1  379   5.686   5.663   4.192
   20LY0    HD2  380   5.734   5.494   4.219
   20LY0     CE  381   5.567   5.510   4.077
   20LY0    HE1  382   5.600   5.430   4.011
   20LY0    HE2  383   5.523   5.593   4.020
   20LY0     NZ  384   5.473   5.450   4.170
   20LY0    HZ1  385   5.514   5.365   4.205
   20LY0    HZ2  386   5.442   5.507   4.247
   20LY0    HZ3  387   5.395   5.411   4.119
   20LY0      C  388   6.192   5.663   4.103
   20LY0      O  389   6.281   5.583   4.106
   21LER      N  390   6.201   5.782   4.159
   21LER      H  391   6.129   5.849   4.136
   21LER     CA  392   6.309   5.836   4.248
   21LER     HA  393   6.402   5.825   4.193
   21LER     CB  394   6.283   5.988   4.272
   21LER    HB1  395   6.200   5.999   4.342
   21LER    HB2  396   6.250   6.029   4.177
   21LER     CG  397   6.398   6.077   4.322
   21LER     HG  398   6.464   6.028   4.394
   21LER    CD1  399   6.505   6.107   4.209
   21LER   HD11  400   6.562   6.015   4.198
   21LER   HD12  401   6.462   6.137   4.114
   21LER   HD13  402   6.579   6.176   4.250
   21LER    CD2  403   6.365   6.211   4.375
   21LER   HD21  404   6.455   6.262   4.410
   21LER   HD22  405   6.316   6.273   4.300
   21LER   HD23  406   6.297   6.195   4.459
   21LER      C  407   6.337   5.770   4.385
   21LER      O  408   6.253   5.795   4.470
   22LY0      N  409   5.871   4.570   2.981
   22LY0     H1  410   5.967   4.586   3.009
   22LY0     H2  411   5.881   4.562   2.881
   22LY0     H3  412   5.840   4.484   3.025
   22LY0     CA  413   5.788   4.681   3.035
   22LY0     HA  414   5.852   4.766   3.011
   22LY0     CB  415   5.657   4.703   2.950
   22LY0    HB1  416   5.576   4.640   2.986
   22LY0    HB2  417   5.673   4.690   2.843
   22LY0     CG  418   5.596   4.840   2.960
   22LY0    HG1  419   5.674   4.910   2.929
   22LY0    HG2  420   5.567   4.862   3.063
   22LY0     CD  421   5.471   4.878   2.873
   22LY0    HD1  422   5.435   4.780   2.842
   22LY0    HD2  423   5.504   4.931   2.784
   22LY0     CE  424   5.363   4.955   2.940
   22LY0    HE1  425   5.364   4.921   3.044
   22LY0    HE2  426   5.275   4.930   2.882
   22LY0     NZ  427   5.399   5.098   2.944
   22LY0    HZ1  428   5.484   5.117   2.995
   22LY0    HZ2  429   5.414   5.134   2.851
   22LY0    HZ3  430   5.329   5.163   2.978
   22LY0      C  431   5.771   4.671   3.185
   22LY0      O  432   5.713   4.578   3.239
   23LER      N  433   5.836   4.768   3.252
   23LER      H  434   5.880   4.838   3.195
   23LER     CA  435   5.846   4.785   3.399
   23LER     HA  436   5.748   4.770   3.446
   23LER     CB  437   5.942   4.678   3.456
   23LER    HB1  438   6.037   4.676   3.403
   23LER    HB2  439   5.896   4.584   3.425
   23LER     CG  440   5.963   4.682   3.613
   23LER     HG  441   6.013   4.775   3.641
   23LER    CD1  442   5.831   4.657   3.687
   23LER   HD11  443   5.781   4.754   3.690
   23LER   HD12  444   5.766   4.594   3.627
   23LER   HD13  445   5.844   4.613   3.786
   23LER    CD2  446   6.065   4.573   3.646
   23LER   HD21  447   6.108   4.580   3.745
   23LER   HD22  448   6.027   4.475   3.619
   23LER   HD23  449   6.152   4.587   3.581
   23LER      C  450   5.908   4.920   3.427
   23LER      O  451   6.024   4.956   3.393
   24LY0      N  452   7.408   6.815   3.474
   24LY0     H1  453   7.403   6.855   3.382
   24LY0     H2  454   7.430   6.893   3.535
   24LY0     H3  455   7.318   6.778   3.499
   24LY0     CA  456   7.523   6.734   3.488
   24LY0     HA  457   7.506   6.645   3.427
   24LY0     CB  458   7.650   6.800   3.441
   24LY0    HB1  459   7.722   6.719   3.449
   24LY0    HB2  460   7.679   6.875   3.514
   24LY0     CG  461   7.661   6.856   3.298
   24LY0    HG1  462   7.626   6.959   3.295
   24LY0    HG2  463   7.606   6.790   3.231
   24LY0     CD  464   7.802   6.872   3.254
   24LY0    HD1  465   7.846   6.774   3.236
   24LY0    HD2  466   7.855   6.929   3.331
   24LY0     CE  467   7.801   6.948   3.123
   24LY0    HE1  468   7.767   7.050   3.139
   24LY0    HE2  469   7.733   6.915   3.044
   24LY0     NZ  470   7.931   6.933   3.061
   24LY0    HZ1  471   7.973   6.842   3.046
   24LY0    HZ2  472   7.934   6.978   2.970
   24LY0    HZ3  473   7.997   6.995   3.106
   24LY0      C  474   7.532   6.678   3.633
   24LY0      O  475   7.441   6.700   3.712
   25LER      N  476   7.630   6.597   3.664
   25LER      H  477   7.703   6.576   3.597
   25LER     CA  478   7.666   6.555   3.801
   25LER     HA  479   7.573   6.542   3.858
   25LER     CB  480   7.744   6.417   3.795
   25LER    HB1  481   7.746   6.392   3.901
   25LER    HB2  482   7.838   6.434   3.743
   25LER     CG  483   7.664   6.316   3.717
   25LER     HG  484   7.660   6.341   3.611
   25LER    CD1  485   7.730   6.180   3.731
   25LER   HD11  486   7.674   6.111   3.668
   25LER   HD12  487   7.832   6.188   3.692
   25LER   HD13  488   7.738   6.143   3.834
   25LER    CD2  489   7.524   6.298   3.780
   25LER   HD21  490   7.473   6.212   3.735
   25LER   HD22  491   7.536   6.275   3.886
   25LER   HD23  492   7.461   6.385   3.762
   25LER      C  493   7.750   6.665   3.872
   25LER      O  494   7.801   6.752   3.802
   26LYR      N  495   7.773   6.658   4.004
   26LYR      H  496   7.728   6.581   4.052
   26LYR     CA  497   7.825   6.770   4.086
   26LYR     HA  498   7.870   6.845   4.022
   26LYR     CB  499   7.926   6.723   4.197
   26LYR    HB1  500   7.874   6.649   4.258
   26LYR    HB2  501   7.950   6.811   4.258
   26LYR     CG  502   8.052   6.652   4.146
   26LYR    HG1  503   8.115   6.725   4.097
   26LYR    HG2  504   8.037   6.577   4.068
   26LYR     CD  505   8.144   6.601   4.257
   26LYR    HD1  506   8.184   6.686   4.313
   26LYR    HD2  507   8.224   6.541   4.213
   26LYR     CE  508   8.080   6.504   4.353
   26LYR    HE1  509   8.043   6.420   4.294
   26LYR    HE2  510   8.001   6.561   4.403
   26LYR     NZ  511   8.172   6.465   4.450
   26LYR    HZ1  512   8.230   6.382   4.441
   26LYR      C  513   7.720   6.852   4.152
   26LYR      O  514   7.748   6.959   4.201
   27LY0      N  515   7.592   6.815   4.141
   27LY0      H  516   7.568   6.736   4.084
   27LY0     CA  517   7.479   6.894   4.199
   27LY0     HA  518   7.507   6.999   4.193
   27LY0     CB  519   7.350   6.866   4.121
   27LY0    HB1  520   7.272   6.919   4.176
   27LY0    HB2  521   7.327   6.761   4.137
   27LY0     CG  522   7.351   6.902   3.976
   27LY0    HG1  523   7.428   6.840   3.929
   27LY0    HG2  524   7.391   7.001   3.956
   27LY0     CD  525   7.225   6.890   3.895
   27LY0    HD1  526   7.176   6.794   3.915
   27LY0    HD2  527   7.255   6.888   3.790
   27LY0     CE  528   7.128   6.999   3.925
   27LY0    HE1  529   7.171   7.098   3.907
   27LY0    HE2  530   7.096   6.991   4.029
   27LY0     NZ  531   7.013   6.982   3.835
   27LY0    HZ1  532   6.966   6.895   3.855
   27LY0    HZ2  533   6.952   7.059   3.858
   27LY0    HZ3  534   7.043   6.979   3.738
   27LY0      C  535   7.461   6.866   4.346
   27LY0      O  536   7.377   6.785   4.389
   28LER      N  537   7.531   6.948   4.424
   28LER      H  538   7.593   7.014   4.379
   28LER     CA  539   7.508   6.953   4.572
   28LER     HA  540   7.487   6.848   4.595
   28LER     CB  541   7.634   6.994   4.639
   28LER    HB1  542   7.612   6.980   4.745
   28LER    HB2  543   7.645   7.101   4.624
   28LER     CG  544   7.757   6.923   4.596
   28LER     HG  545   7.773   6.941   4.490
   28LER    CD1  546   7.879   6.978   4.668
   28LER   HD11  547   7.971   6.954   4.614
   28LER   HD12  548   7.872   7.086   4.667
   28LER   HD13  549   7.888   6.938   4.769
   28LER    CD2  550   7.752   6.771   4.623
   28LER   HD21  551   7.685   6.725   4.551
   28LER   HD22  552   7.853   6.730   4.619
   28LER   HD23  553   7.716   6.743   4.722
   28LER      C  554   7.389   7.044   4.606
   28LER      O  555   7.360   7.141   4.532
   29LYR      N  556   7.325   7.000   4.714
   29LYR      H  557   7.356   6.916   4.759
   29LYR     CA  558   7.187   7.045   4.751
   29LYR     HA  559   7.150   7.104   4.667
   29LYR     CB  560   7.191   7.145   4.864
   29LYR    HB1  561   7.249   7.102   4.946
   29LYR    HB2  562   7.089   7.150   4.901
   29LYR     CG  563   7.248   7.288   4.837
   29LYR    HG1  564   7.170   7.359   4.865
   29LYR    HG2  565   7.262   7.298   4.730
   29LYR     CD  566   7.372   7.309   4.921
   29LYR    HD1  567   7.440   7.224   4.914
   29LYR    HD2  568   7.344   7.318   5.026
   29LYR     CE  569   7.443   7.437   4.883
   29LYR    HE1  570   7.509   7.458   4.967
   29LYR    HE2  571   7.374   7.520   4.868
   29LYR     NZ  572   7.515   7.418   4.760
   29LYR    HZ1  573   7.469   7.425   4.671
   29LYR      C  574   7.095   6.925   4.773
   29LYR      O  575   7.138   6.823   4.824
   30LER      N  576   6.968   6.933   4.730
   30LER      H  577   6.933   7.020   4.694
   30LER     CA  578   6.879   6.819   4.747
   30LER     HA  579   6.897   6.792   4.851
   30LER     CB  580   6.734   6.858   4.711
   30LER    HB1  581   6.667   6.779   4.747
   30LER    HB2  582   6.715   6.864   4.604
   30LER     CG  583   6.682   6.988   4.776
   30LER     HG  584   6.756   7.066   4.764
   30LER    CD1  585   6.553   7.025   4.700
   30LER   HD11  586   6.497   6.931   4.703
   30LER   HD12  587   6.494   7.103   4.747
   30LER   HD13  588   6.569   7.050   4.596
   30LER    CD2  589   6.652   6.962   4.929
   30LER   HD21  590   6.575   6.886   4.935
   30LER   HD22  591   6.740   6.916   4.974
   30LER   HD23  592   6.614   7.051   4.978
   30LER      C  593   6.918   6.692   4.667
   30LER      O  594   6.992   6.698   4.571
   31LER      N  595   6.858   6.577   4.697
   31LER      H  596   6.796   6.570   4.777
   31LER     CA  597   6.850   6.452   4.608
   31LER     HA  598   6.951   6.433   4.572
   31LER     CB  599   6.795   6.334   4.689
   31LER    HB1  600   6.790   6.256   4.614
   31LER    HB2  601   6.693   6.357   4.722
   31LER     CG  602   6.876   6.307   4.816
   31LER     HG  603   6.880   6.386   4.891
   31LER    CD1  604   6.811   6.181   4.872
   31LER   HD11  605   6.795   6.097   4.804
   31LER   HD12  606   6.871   6.143   4.956
   31LER   HD13  607   6.722   6.219   4.923
   31LER    CD2  608   7.014   6.265   4.781
   31LER   HD21  609   7.066   6.202   4.853
   31LER   HD22  610   7.001   6.199   4.695
   31LER   HD23  611   7.072   6.347   4.740
   31LER      C  612   6.778   6.466   4.480
   31LER      O  613   6.689   6.551   4.461
   32LY0      N  614   8.443   6.545   5.057
   32LY0     H1  615   8.516   6.480   5.030
   32LY0     H2  616   8.469   6.585   5.146
   32LY0     H3  617   8.357   6.496   5.078
   32LY0     CA  618   8.415   6.647   4.949
   32LY0     HA  619   8.319   6.690   4.978
   32LY0     CB  620   8.526   6.747   4.953
   32LY0    HB1  621   8.617   6.706   4.909
   32LY0    HB2  622   8.544   6.767   5.059
   32LY0     CG  623   8.498   6.886   4.884
   32LY0    HG1  624   8.404   6.917   4.929
   32LY0    HG2  625   8.471   6.879   4.779
   32LY0     CD  626   8.619   6.983   4.901
   32LY0    HD1  627   8.702   6.961   4.833
   32LY0    HD2  628   8.657   6.976   5.003
   32LY0     CE  629   8.591   7.133   4.883
   32LY0    HE1  630   8.692   7.172   4.868
   32LY0    HE2  631   8.560   7.182   4.975
   32LY0     NZ  632   8.506   7.161   4.764
   32LY0    HZ1  633   8.496   7.260   4.748
   32LY0    HZ2  634   8.553   7.135   4.679
   32LY0    HZ3  635   8.421   7.106   4.760
   32LY0      C  636   8.392   6.583   4.805
   32LY0      O  637   8.455   6.623   4.706
   33LER      N  638   8.299   6.490   4.794
   33LER      H  639   8.241   6.480   4.876
   33LER     CA  640   8.258   6.413   4.677
   33LER     HA  641   8.350   6.375   4.634
   33LER     CB  642   8.165   6.305   4.733
   33LER    HB1  643   8.131   6.255   4.643
   33LER    HB2  644   8.084   6.337   4.798
   33LER     CG  645   8.250   6.193   4.801
   33LER     HG  646   8.301   6.228   4.891
   33LER    CD1  647   8.152   6.090   4.845
   33LER   HD11  648   8.094   6.114   4.934
   33LER   HD12  649   8.085   6.062   4.764
   33LER   HD13  650   8.206   5.999   4.873
   33LER    CD2  651   8.354   6.127   4.705
   33LER   HD21  652   8.432   6.198   4.677
   33LER   HD22  653   8.398   6.040   4.754
   33LER   HD23  654   8.305   6.105   4.610
   33LER      C  655   8.176   6.507   4.577
   33LER      O  656   8.108   6.598   4.627
   34LY0      N  657   7.448   7.788   4.718
   34LY0     H1  658   7.487   7.880   4.728
   34LY0     H2  659   7.377   7.774   4.788
   34LY0     H3  660   7.519   7.716   4.724
   34LY0     CA  661   7.380   7.772   4.592
   34LY0     HA  662   7.302   7.848   4.594
   34LY0     CB  663   7.479   7.804   4.478
   34LY0    HB1  664   7.438   7.764   4.384
   34LY0    HB2  665   7.573   7.753   4.499
   34LY0     CG  666   7.499   7.961   4.467
   34LY0    HG1  667   7.549   7.995   4.558
   34LY0    HG2  668   7.410   8.023   4.460
   34LY0     CD  669   7.597   7.976   4.353
   34LY0    HD1  670   7.547   7.941   4.263
   34LY0    HD2  671   7.680   7.908   4.374
   34LY0     CE  672   7.665   8.113   4.340
   34LY0    HE1  673   7.715   8.117   4.244
   34LY0    HE2  674   7.738   8.124   4.421
   34LY0     NZ  675   7.558   8.218   4.364
   34LY0    HZ1  676   7.525   8.215   4.459
   34LY0    HZ2  677   7.597   8.308   4.339
   34LY0    HZ3  678   7.482   8.192   4.303
   34LY0      C  679   7.301   7.644   4.565
   34LY0      O  680   7.354   7.531   4.551
   35LER      N  681   7.170   7.658   4.573
   35LER      H  682   7.140   7.752   4.596
   35LER     CA  683   7.067   7.554   4.552
   35LER     HA  684   7.055   7.479   4.630
   35LER     CB  685   6.930   7.620   4.540
   35LER    HB1  686   6.861   7.549   4.495
   35LER    HB2  687   6.939   7.698   4.464
   35LER     CG  688   6.874   7.680   4.670
   35LER     HG  689   6.919   7.778   4.687
   35LER    CD1  690   6.723   7.696   4.643
   35LER   HD11  691   6.678   7.601   4.615
   35LER   HD12  692   6.677   7.740   4.731
   35LER   HD13  693   6.702   7.764   4.561
   35LER    CD2  694   6.886   7.601   4.806
   35LER   HD21  695   6.821   7.649   4.880
   35LER   HD22  696   6.848   7.502   4.781
   35LER   HD23  697   6.989   7.607   4.841
   35LER      C  698   7.098   7.480   4.418
   35LER      O  699   7.120   7.539   4.316
   36LYR      N  700   7.094   7.343   4.428
   36LYR      H  701   7.070   7.308   4.520
   36LYR     CA  702   7.118   7.254   4.314
   36LYR     HA  703   7.059   7.300   4.234
   36LYR     CB  704   7.066   7.113   4.335
   36LYR    HB1  705   7.076   7.091   4.442
   36LYR    HB2  706   7.115   7.034   4.278
   36LYR     CG  707   6.920   7.099   4.290
   36LYR    HG1  708   6.924   7.107   4.181
   36LYR    HG2  709   6.853   7.175   4.330
   36LYR     CD  710   6.862   6.961   4.327
   36LYR    HD1  711   6.754   6.973   4.337
   36LYR    HD2  712   6.900   6.920   4.420
   36LYR     CE  713   6.890   6.861   4.209
   36LYR    HE1  714   6.971   6.795   4.242
   36LYR    HE2  715   6.933   6.914   4.123
   36LYR     NZ  716   6.776   6.792   4.151
   36LYR    HZ1  717   6.705   6.765   4.218
   36LYR      C  718   7.265   7.257   4.257
   36LYR      O  719   7.300   7.178   4.170
   37LY0      N  720   7.354   7.335   4.316
   37LY0      H  721   7.320   7.398   4.387
   37LY0     CA  722   7.498   7.361   4.276
   37LY0     HA  723   7.515   7.293   4.192
   37LY0     CB  724   7.518   7.502   4.232
   37LY0    HB1  725   7.530   7.579   4.308
   37LY0    HB2  726   7.433   7.537   4.173
   37LY0     CG  727   7.639   7.517   4.137
   37LY0    HG1  728   7.631   7.445   4.056
   37LY0    HG2  729   7.730   7.486   4.187
   37LY0     CD  730   7.665   7.659   4.083
   37LY0    HD1  731   7.672   7.735   4.161
   37LY0    HD2  732   7.591   7.685   4.007
   37LY0     CE  733   7.791   7.650   4.001
   37LY0    HE1  734   7.778   7.580   3.918
   37LY0    HE2  735   7.868   7.609   4.067
   37LY0     NZ  736   7.844   7.784   3.946
   37LY0    HZ1  737   7.795   7.810   3.862
   37LY0    HZ2  738   7.829   7.854   4.017
   37LY0    HZ3  739   7.944   7.782   3.933
   37LY0      C  740   7.599   7.313   4.388
   37LY0      O  741   7.671   7.212   4.372
   38LER      N  742   7.601   7.384   4.497
   38LER      H  743   7.537   7.463   4.497
   38LER     CA  744   7.705   7.374   4.603
   38LER     HA  745   7.755   7.277   4.599
   38LER     CB  746   7.822   7.480   4.587
   38LER    HB1  747   7.888   7.500   4.671
   38LER    HB2  748   7.765   7.570   4.566
   38LER     CG  749   7.912   7.463   4.465
   38LER     HG  750   7.848   7.468   4.377
   38LER    CD1  751   8.005   7.580   4.461
   38LER   HD11  752   7.945   7.670   4.468
   38LER   HD12  753   8.080   7.576   4.540
   38LER   HD13  754   8.058   7.574   4.366
   38LER    CD2  755   7.988   7.326   4.463
   38LER   HD21  756   8.055   7.304   4.379
   38LER   HD22  757   8.049   7.320   4.553
   38LER   HD23  758   7.914   7.247   4.468
   38LER      C  759   7.641   7.371   4.746
   38LER      O  760   7.720   7.346   4.843
   39LY0      N  761   6.363   7.058   3.728
   39LY0     H1  762   6.322   7.069   3.636
   39LY0     H2  763   6.296   7.010   3.787
   39LY0     H3  764   6.376   7.148   3.773
   39LY0     CA  765   6.493   6.984   3.730
   39LY0     HA  766   6.489   6.902   3.659
   39LY0     CB  767   6.610   7.083   3.702
   39LY0    HB1  768   6.698   7.041   3.750
   39LY0    HB2  769   6.598   7.180   3.751
   39LY0     CG  770   6.649   7.109   3.555
   39LY0    HG1  771   6.670   7.014   3.506
   39LY0    HG2  772   6.738   7.172   3.559
   39LY0     CD  773   6.540   7.178   3.474
   39LY0    HD1  774   6.506   7.269   3.522
   39LY0    HD2  775   6.451   7.116   3.465
   39LY0     CE  776   6.595   7.200   3.333
   39LY0    HE1  777   6.617   7.103   3.287
   39LY0    HE2  778   6.691   7.249   3.346
   39LY0     NZ  779   6.507   7.279   3.246
   39LY0    HZ1  780   6.466   7.357   3.296
   39LY0    HZ2  781   6.559   7.317   3.168
   39LY0    HZ3  782   6.425   7.231   3.214
   39LY0      C  783   6.512   6.929   3.871
   39LY0      O  784   6.464   6.989   3.967
   40LER      N  785   6.569   6.806   3.878
   40LER      H  786   6.578   6.759   3.789
   40LER     CA  787   6.603   6.727   4.001
   40LER     HA  788   6.532   6.745   4.082
   40LER     CB  789   6.577   6.579   3.971
   40LER    HB1  790   6.596   6.515   4.057
   40LER    HB2  791   6.642   6.554   3.888
   40LER     CG  792   6.440   6.553   3.907
   40LER     HG  793   6.428   6.607   3.813
   40LER    CD1  794   6.434   6.405   3.878
   40LER   HD11  795   6.329   6.381   3.860
   40LER   HD12  796   6.507   6.373   3.804
   40LER   HD13  797   6.463   6.351   3.968
   40LER    CD2  798   6.326   6.582   4.008
   40LER   HD21  799   6.233   6.588   3.950
   40LER   HD22  800   6.311   6.509   4.088
   40LER   HD23  801   6.347   6.680   4.052
   40LER      C  802   6.748   6.766   4.027
   40LER      O  803   6.834   6.780   3.940
   41U      O5'  804   5.311   5.344   1.322
   41U      H5T  805   5.300   5.375   1.232
   41U      C5'  806   5.293   5.450   1.408
   41U     H5'1  807   5.371   5.526   1.406
   41U     H5'2  808   5.308   5.415   1.511
   41U      C4'  809   5.156   5.520   1.388
   41U      H4'  810   5.150   5.544   1.281
   41U      O4'  811   5.053   5.427   1.418
   41U      C1'  812   4.962   5.486   1.514
   41U      H1'  813   4.855   5.469   1.500
   41U       N1  814   4.983   5.432   1.651
   41U       C6  815   5.063   5.323   1.671
   41U       H6  816   5.125   5.283   1.592
   41U       C5  817   5.068   5.266   1.792
   41U       H5  818   5.142   5.187   1.797
   41U       C4  819   4.997   5.311   1.907
   41U       O4  820   5.007   5.268   2.019
   41U       N3  821   4.914   5.415   1.879
   41U       H3  822   4.858   5.449   1.956
   41U       C2  823   4.898   5.475   1.751
   41U       O2  824   4.804   5.557   1.733
   41U      C3'  825   5.126   5.650   1.463
   41U      H3'  826   5.191   5.668   1.548
   41U      C2'  827   4.974   5.634   1.497
   41U     H2'1  828   4.943   5.694   1.583
   41U      O2'  829   4.888   5.672   1.390
   41U     HO'2  830   4.931   5.658   1.305
   41U      O3'  831   5.134   5.766   1.377
   42U        P  832   5.201   5.901   1.417
   42U      O1P  833   5.195   5.994   1.309
   42U      O2P  834   5.331   5.871   1.473
   42U      O5'  835   5.106   5.956   1.538
   42U      C5'  836   4.989   6.015   1.498
   42U     H5'1  837   4.941   5.953   1.423
   42U     H5'2  838   5.013   6.111   1.454
   42U      C4'  839   4.887   6.037   1.610
   42U      H4'  840   4.807   6.102   1.573
   42U      O4'  841   4.822   5.917   1.658
   42U      C1'  842   4.797   5.939   1.797
   42U      H1'  843   4.692   5.917   1.815
   42U       N1  844   4.883   5.855   1.887
   42U       C6  845   5.011   5.809   1.852
   42U       H6  846   5.040   5.816   1.748
   42U       C5  847   5.075   5.722   1.934
   42U       H5  848   5.160   5.665   1.901
   42U       C4  849   5.021   5.675   2.061
   42U       O4  850   5.073   5.602   2.143
   42U       N3  851   4.902   5.739   2.093
   42U       H3  852   4.864   5.716   2.183
   42U       C2  853   4.830   5.824   2.016
   42U       O2  854   4.721   5.866   2.057
   42U      C3'  855   4.950   6.118   1.725
   42U      H3'  856   5.046   6.079   1.760
   42U      C2'  857   4.838   6.079   1.830
   42U     H2'1  858   4.877   6.098   1.930
   42U      O2'  859   4.723   6.164   1.812
   42U     HO'2  860   4.716   6.224   1.888
   42U      O3'  861   4.959   6.256   1.698
   43A        P  862   5.035   6.351   1.800
   43A      O1P  863   5.033   6.487   1.750
   43A      O2P  864   5.169   6.293   1.820
   43A      O5'  865   4.954   6.345   1.946
   43A      C5'  866   4.841   6.419   1.962
   43A     H5'1  867   4.779   6.415   1.873
   43A     H5'2  868   4.885   6.519   1.963
   43A      C4'  869   4.768   6.395   2.087
   43A      H4'  870   4.675   6.451   2.099
   43A      O4'  871   4.760   6.253   2.104
   43A      C1'  872   4.751   6.226   2.243
   43A      H1'  873   4.662   6.172   2.275
   43A       N9  874   4.866   6.142   2.282
   43A       C8  875   4.982   6.105   2.205
   43A       H8  876   5.000   6.143   2.106
   43A       N7  877   5.060   6.026   2.263
   43A       C5  878   4.997   6.000   2.384
   43A       C6  879   5.022   5.913   2.495
   43A       N6  880   5.125   5.838   2.514
   43A      H61  881   5.212   5.848   2.465
   43A      H62  882   5.121   5.787   2.601
   43A       N1  883   4.935   5.904   2.597
   43A       C2  884   4.827   5.984   2.591
   43A       H2  885   4.759   5.974   2.675
   43A       N3  886   4.800   6.072   2.497
   43A       C4  887   4.887   6.076   2.400
   43A      C3'  888   4.839   6.446   2.211
   43A      H3'  889   4.945   6.423   2.214
   43A      C2'  890   4.758   6.361   2.317
   43A     H2'1  891   4.823   6.363   2.404
   43A      O2'  892   4.620   6.405   2.340
   43A     HO'2  893   4.603   6.373   2.429
   43A      O3'  894   4.817   6.585   2.216
   44A        P  895   4.931   6.667   2.312
   44A      O1P  896   4.901   6.811   2.305
   44A      O2P  897   5.062   6.621   2.266
   44A      O5'  898   4.905   6.627   2.462
   44A      C5'  899   4.818   6.687   2.550
   44A     H5'1  900   4.720   6.688   2.504
   44A     H5'2  901   4.843   6.790   2.578
   44A      C4'  902   4.801   6.602   2.675
   44A      H4'  903   4.707   6.609   2.730
   44A      O4'  904   4.802   6.461   2.639
   44A      C1'  905   4.868   6.400   2.752
   44A      H1'  906   4.791   6.338   2.797
   44A       N9  907   4.980   6.310   2.695
   44A       C8  908   5.054   6.335   2.586
   44A       H8  909   5.033   6.419   2.521
   44A       N7  910   5.156   6.257   2.569
   44A       C5  911   5.139   6.165   2.678
   44A       C6  912   5.208   6.052   2.731
   44A       N6  913   5.328   6.008   2.700
   44A      H61  914   5.386   6.055   2.631
   44A      H62  915   5.350   5.919   2.741
   44A       N1  916   5.166   5.980   2.839
   44A       C2  917   5.057   6.023   2.897
   44A       H2  918   5.030   5.974   2.989
   44A       N3  919   4.986   6.136   2.876
   44A       C4  920   5.034   6.199   2.759
   44A      C3'  921   4.915   6.617   2.767
   44A      H3'  922   5.006   6.617   2.708
   44A      C2'  923   4.903   6.496   2.863
   44A     H2'1  924   4.997   6.467   2.911
   44A      O2'  925   4.793   6.505   2.952
   44A     HO'2  926   4.791   6.441   3.023
   44A      O3'  927   4.910   6.745   2.831
   45U        P  928   5.037   6.800   2.897
   45U      O1P  929   5.001   6.925   2.963
   45U      O2P  930   5.131   6.814   2.784
   45U      O5'  931   5.085   6.701   3.007
   45U      C5'  932   5.016   6.686   3.131
   45U     H5'1  933   4.916   6.648   3.114
   45U     H5'2  934   5.014   6.778   3.190
   45U      C4'  935   5.090   6.575   3.202
   45U      H4'  936   5.036   6.559   3.295
   45U      O4'  937   5.095   6.453   3.127
   45U      C1'  938   5.226   6.388   3.158
   45U      H1'  939   5.209   6.289   3.201
   45U       N1  940   5.314   6.370   3.036
   45U       C6  941   5.295   6.432   2.918
   45U       H6  942   5.217   6.507   2.922
   45U       C5  943   5.360   6.397   2.805
   45U       H5  944   5.327   6.447   2.715
   45U       C4  945   5.456   6.294   2.808
   45U       O4  946   5.506   6.248   2.705
   45U       N3  947   5.466   6.233   2.927
   45U       H3  948   5.522   6.149   2.931
   45U       C2  949   5.410   6.271   3.042
   45U       O2  950   5.435   6.211   3.146
   45U      C3'  951   5.235   6.606   3.245
   45U      H3'  952   5.296   6.657   3.171
   45U      C2'  953   5.295   6.469   3.276
   45U     H2'1  954   5.402   6.470   3.258
   45U      O2'  955   5.251   6.431   3.403
   45U     HO'2  956   5.271   6.506   3.460
   45U      O3'  957   5.251   6.683   3.364
   46U        P  958   5.396   6.757   3.397
   46U      O1P  959   5.385   6.839   3.520
   46U      O2P  960   5.460   6.812   3.278
   46U      O5'  961   5.490   6.630   3.426
   46U      C5'  962   5.492   6.564   3.553
   46U     H5'1  963   5.392   6.527   3.573
   46U     H5'2  964   5.522   6.640   3.626
   46U      C4'  965   5.594   6.455   3.567
   46U      H4'  966   5.587   6.412   3.667
   46U      O4'  967   5.573   6.349   3.467
   46U      C1'  968   5.702   6.290   3.441
   46U      H1'  969   5.687   6.185   3.467
   46U       N1  970   5.744   6.302   3.296
   46U       C6  971   5.691   6.393   3.208
   46U       H6  972   5.630   6.470   3.253
   46U       C5  973   5.711   6.384   3.074
   46U       H5  974   5.659   6.454   3.010
   46U       C4  975   5.805   6.288   3.017
   46U       O4  976   5.842   6.291   2.902
   46U       N3  977   5.861   6.207   3.106
   46U       H3  978   5.916   6.131   3.067
   46U       C2  979   5.823   6.199   3.237
   46U       O2  980   5.859   6.096   3.298
   46U      C3'  981   5.737   6.506   3.535
   46U      H3'  982   5.725   6.560   3.442
   46U      C2'  983   5.805   6.363   3.520
   46U     H2'1  984   5.904   6.363   3.473
   46U      O2'  985   5.828   6.293   3.636
   46U     HO'2  986   5.914   6.250   3.626
   46U      O3'  987   5.788   6.582   3.638
   47A        P  988   5.922   6.671   3.617
   47A      O1P  989   5.962   6.727   3.749
   47A      O2P  990   5.893   6.775   3.515
   47A      O5'  991   6.040   6.581   3.560
   47A      C5'  992   6.127   6.500   3.642
   47A     H5'1  993   6.067   6.434   3.704
   47A     H5'2  994   6.180   6.555   3.720
   47A      C4'  995   6.226   6.415   3.558
   47A      H4'  996   6.287   6.369   3.636
   47A      O4'  997   6.167   6.319   3.473
   47A      C1'  998   6.258   6.279   3.367
   47A      H1'  999   6.284   6.173   3.370
   47A       N9 1000   6.202   6.308   3.234
   47A       C8 1001   6.108   6.407   3.199
   47A       H8 1002   6.065   6.467   3.279
   47A       N7 1003   6.104   6.425   3.069
   47A       C5 1004   6.188   6.331   3.011
   47A       C6 1005   6.231   6.296   2.887
   47A       N6 1006   6.187   6.351   2.772
   47A      H61 1007   6.123   6.429   2.767
   47A      H62 1008   6.234   6.321   2.688
   47A       N1 1009   6.324   6.204   2.873
   47A       C2 1010   6.383   6.146   2.973
   47A       H2 1011   6.468   6.083   2.952
   47A       N3 1012   6.353   6.169   3.100
   47A       C4 1013   6.255   6.268   3.114
   47A      C3' 1014   6.327   6.486   3.471
   47A      H3' 1015   6.269   6.562   3.419
   47A      C2' 1016   6.382   6.366   3.390
   47A     H2'1 1017   6.418   6.386   3.289
   47A      O2' 1018   6.480   6.281   3.456
   47A     HO'2 1019   6.557   6.336   3.469
   47A      O3' 1020   6.419   6.546   3.563
   48U        P 1021   6.522   6.646   3.500
   48U      O1P 1022   6.602   6.720   3.607
   48U      O2P 1023   6.460   6.716   3.384
   48U      O5' 1024   6.618   6.532   3.448
   48U      C5' 1025   6.721   6.469   3.516
   48U     H5'1 1026   6.669   6.395   3.576
   48U     H5'2 1027   6.776   6.537   3.582
   48U      C4' 1028   6.804   6.390   3.415
   48U      H4' 1029   6.872   6.327   3.472
   48U      O4' 1030   6.729   6.307   3.323
   48U      C1' 1031   6.786   6.316   3.191
   48U      H1' 1032   6.816   6.215   3.161
   48U       N1 1033   6.704   6.373   3.085
   48U       C6 1034   6.612   6.473   3.111
   48U       H6 1035   6.628   6.530   3.201
   48U       C5 1036   6.533   6.528   3.019
   48U       H5 1037   6.475   6.615   3.046
   48U       C4 1038   6.519   6.469   2.893
   48U       O4 1039   6.446   6.502   2.802
   48U       N3 1040   6.612   6.364   2.869
   48U       H3 1041   6.623   6.325   2.777
   48U       C2 1042   6.703   6.315   2.955
   48U       O2 1043   6.781   6.228   2.924
   48U      C3' 1044   6.885   6.484   3.328
   48U      H3' 1045   6.827   6.572   3.300
   48U      C2' 1046   6.914   6.393   3.209
   48U     H2'1 1047   6.936   6.440   3.113
   48U      O2' 1048   7.019   6.297   3.238
   48U     HO'2 1049   7.071   6.341   3.306
   48U      O3' 1050   7.002   6.519   3.398
   49C        P 1051   7.092   6.643   3.356
   49C      O1P 1052   7.217   6.632   3.438
   49C      O2P 1053   7.006   6.756   3.366
   49C      O5' 1054   7.125   6.635   3.201
   49C      C5' 1055   7.223   6.547   3.151
   49C     H5'1 1056   7.201   6.449   3.193
   49C     H5'2 1057   7.325   6.583   3.163
   49C      C4' 1058   7.228   6.521   2.997
   49C      H4' 1059   7.302   6.442   2.990
   49C      O4' 1060   7.105   6.467   2.953
   49C      C1' 1061   7.091   6.498   2.818
   49C      H1' 1062   7.086   6.410   2.753
   49C       N1 1063   6.966   6.580   2.788
   49C       C6 1064   6.903   6.650   2.887
   49C       H6 1065   6.950   6.666   2.983
   49C       C5 1066   6.788   6.710   2.863
   49C       H5 1067   6.739   6.746   2.952
   49C       C4 1068   6.735   6.703   2.729
   49C       N4 1069   6.619   6.753   2.687
   49C      H41 1070   6.554   6.779   2.759
   49C      H42 1071   6.584   6.737   2.593
   49C       N3 1072   6.798   6.634   2.633
   49C       C2 1073   6.917   6.581   2.659
   49C       O2 1074   6.973   6.526   2.568
   49C      C3' 1075   7.272   6.638   2.908
   49C      H3' 1076   7.215   6.722   2.949
   49C      C2' 1077   7.213   6.581   2.781
   49C     H2'1 1078   7.189   6.662   2.713
   49C      O2' 1079   7.311   6.496   2.731
   49C     HO'2 1080   7.290   6.458   2.645
   49C      O3' 1081   7.410   6.670   2.912
   50U        P 1082   7.469   6.803   2.843
   50U      O1P 1083   7.617   6.801   2.865
   50U      O2P 1084   7.394   6.914   2.893
   50U      O5' 1085   7.436   6.802   2.692
   50U      C5' 1086   7.516   6.720   2.604
   50U     H5'1 1087   7.546   6.622   2.644
   50U     H5'2 1088   7.612   6.772   2.595
   50U      C4' 1089   7.458   6.703   2.467
   50U      H4' 1090   7.523   6.636   2.410
   50U      O4' 1091   7.329   6.649   2.463
   50U      C1' 1092   7.257   6.694   2.349
   50U      H1' 1093   7.215   6.618   2.283
   50U       N1 1094   7.137   6.760   2.397
   50U       C6 1095   7.128   6.817   2.522
   50U       H6 1096   7.214   6.812   2.587
   50U       C5 1097   7.029   6.906   2.559
   50U       H5 1098   7.033   6.958   2.654
   50U       C4 1099   6.922   6.929   2.465
   50U       O4 1100   6.818   6.986   2.497
   50U       N3 1101   6.926   6.863   2.349
   50U       H3 1102   6.860   6.900   2.282
   50U       C2 1103   7.042   6.798   2.304
   50U       O2 1104   7.059   6.778   2.181
   50U      C3' 1105   7.443   6.831   2.385
   50U      H3' 1106   7.408   6.906   2.455
   50U      C2' 1107   7.349   6.793   2.270
   50U     H2'1 1108   7.292   6.877   2.230
   50U      O2' 1109   7.418   6.727   2.167
   50U     HO'2 1110   7.482   6.795   2.144
   50U      O3' 1111   7.565   6.882   2.334
   51A        P 1112   7.585   7.041   2.320
   51A      O1P 1113   7.729   7.050   2.279
   51A      O2P 1114   7.539   7.112   2.438
   51A      O5' 1115   7.486   7.079   2.199
   51A      C5' 1116   7.520   7.043   2.059
   51A     H5'1 1117   7.527   6.935   2.048
   51A     H5'2 1118   7.620   7.080   2.036
   51A      C4' 1119   7.421   7.096   1.955
   51A      H4' 1120   7.463   7.054   1.864
   51A      O4' 1121   7.289   7.040   1.977
   51A      C1' 1122   7.189   7.135   1.950
   51A      H1' 1123   7.117   7.112   1.872
   51A       N9 1124   7.113   7.176   2.066
   51A       C8 1125   7.140   7.146   2.198
   51A       H8 1126   7.233   7.102   2.232
   51A       N7 1127   7.051   7.178   2.281
   51A       C5 1128   6.953   7.227   2.199
   51A       C6 1129   6.819   7.270   2.219
   51A       N6 1130   6.761   7.260   2.331
   51A      H61 1131   6.799   7.196   2.399
   51A      H62 1132   6.661   7.276   2.327
   51A       N1 1133   6.749   7.321   2.122
   51A       C2 1134   6.804   7.324   2.001
   51A       H2 1135   6.743   7.368   1.924
   51A       N3 1136   6.924   7.279   1.968
   51A       C4 1137   6.997   7.233   2.069
   51A      C3' 1138   7.402   7.249   1.952
   51A      H3' 1139   7.396   7.290   2.053
   51A      C2' 1140   7.260   7.262   1.891
   51A     H2'1 1141   7.213   7.355   1.923
   51A      O2' 1142   7.269   7.249   1.752
   51A     HO'2 1143   7.361   7.269   1.732
   51A      O3' 1144   7.494   7.312   1.872
   52U        P 1145   7.563   7.448   1.917
   52U      O1P 1146   7.658   7.467   1.812
   52U      O2P 1147   7.610   7.440   2.056
   52U      O5' 1148   7.438   7.547   1.909
   52U      C5' 1149   7.378   7.592   1.788
   52U     H5'1 1150   7.363   7.502   1.729
   52U     H5'2 1151   7.448   7.663   1.746
   52U      C4' 1152   7.244   7.672   1.804
   52U      H4' 1153   7.210   7.707   1.707
   52U      O4' 1154   7.142   7.589   1.861
   52U      C1' 1155   7.052   7.676   1.925
   52U      H1' 1156   6.960   7.685   1.867
   52U       N1 1157   7.022   7.623   2.062
   52U       C6 1158   7.127   7.581   2.141
   52U       H6 1159   7.227   7.579   2.102
   52U       C5 1160   7.112   7.563   2.277
   52U       H5 1161   7.198   7.536   2.335
   52U       C4 1162   6.982   7.569   2.333
   52U       O4 1163   6.959   7.535   2.448
   52U       N3 1164   6.879   7.618   2.251
   52U       H3 1165   6.782   7.617   2.279
   52U       C2 1166   6.898   7.653   2.114
   52U       O2 1167   6.809   7.710   2.044
   52U      C3' 1168   7.265   7.786   1.903
   52U      H3' 1169   7.307   7.758   1.999
   52U      C2' 1170   7.121   7.814   1.937
   52U     H2'1 1171   7.118   7.854   2.038
   52U      O2' 1172   7.052   7.896   1.846
   52U     HO'2 1173   7.094   7.983   1.848
   52U      O3' 1174   7.329   7.901   1.845
   53U        P 1175   7.378   8.015   1.944
   53U      O1P 1176   7.462   8.101   1.857
   53U      O2P 1177   7.434   7.962   2.071
   53U      O5' 1178   7.234   8.085   1.982
   53U      C5' 1179   7.185   8.200   1.911
   53U     H5'1 1180   7.147   8.177   1.812
   53U     H5'2 1181   7.269   8.269   1.905
   53U      C4' 1182   7.077   8.272   1.979
   53U      H4' 1183   7.038   8.349   1.912
   53U      O4' 1184   6.976   8.178   2.015
   53U      C1' 1185   6.910   8.212   2.134
   53U      H1' 1186   6.808   8.248   2.120
   53U       N1 1187   6.908   8.108   2.241
   53U       C6 1188   7.018   8.017   2.260
   53U       H6 1189   7.102   8.031   2.194
   53U       C5 1190   7.009   7.922   2.356
   53U       H5 1191   7.087   7.849   2.374
   53U       C4 1192   6.899   7.912   2.440
   53U       O4 1193   6.880   7.823   2.525
   53U       N3 1194   6.808   8.009   2.422
   53U       H3 1195   6.741   8.010   2.498
   53U       C2 1196   6.806   8.119   2.336
   53U       O2 1197   6.716   8.200   2.342
   53U      C3' 1198   7.126   8.330   2.116
   53U      H3' 1199   7.185   8.254   2.168
   53U      C2' 1200   6.992   8.334   2.182
   53U     H2'1 1201   7.007   8.340   2.290
   53U      O2' 1202   6.923   8.451   2.136
   53U     HO'2 1203   6.929   8.518   2.206
   53U      O3' 1204   7.195   8.456   2.102
   54C        P 1205   7.301   8.506   2.204
   54C      O1P 1206   7.363   8.627   2.152
   54C      O2P 1207   7.385   8.393   2.243
   54C      O5' 1208   7.205   8.532   2.330
   54C      C5' 1209   7.123   8.644   2.330
   54C     H5'1 1210   7.062   8.671   2.244
   54C     H5'2 1211   7.193   8.726   2.344
   54C      C4' 1212   7.021   8.625   2.447
   54C      H4' 1213   6.949   8.707   2.446
   54C      O4' 1214   6.944   8.507   2.440
   54C      C1' 1215   6.918   8.462   2.574
   54C      H1' 1216   6.810   8.463   2.581
   54C       N1 1217   6.966   8.329   2.623
   54C       C6 1218   7.076   8.267   2.577
   54C       H6 1219   7.141   8.317   2.507
   54C       C5 1220   7.113   8.143   2.623
   54C       H5 1221   7.200   8.099   2.579
   54C       C4 1222   7.026   8.087   2.722
   54C       N4 1223   7.048   7.963   2.770
   54C      H41 1224   7.131   7.914   2.738
   54C      H42 1225   6.977   7.931   2.834
   54C       N3 1226   6.916   8.148   2.765
   54C       C2 1227   6.884   8.265   2.715
   54C       O2 1228   6.786   8.320   2.763
   54C      C3' 1229   7.085   8.626   2.585
   54C      H3' 1230   7.174   8.563   2.590
   54C      C2' 1231   6.971   8.567   2.665
   54C     H2'1 1232   7.001   8.528   2.762
   54C      O2' 1233   6.868   8.659   2.677
   54C     HO'2 1234   6.859   8.671   2.772
   54C      O3' 1235   7.120   8.760   2.616
   55C        P 1236   7.187   8.808   2.752
   55C      O1P 1237   7.222   8.948   2.732
   55C      O2P 1238   7.290   8.721   2.800
   55C      O5' 1239   7.080   8.799   2.866
   55C      C5' 1240   6.984   8.899   2.890
   55C     H5'1 1241   6.911   8.912   2.810
   55C     H5'2 1242   7.037   8.992   2.909
   55C      C4' 1243   6.909   8.870   3.024
   55C      H4' 1244   6.845   8.955   3.048
   55C      O4' 1245   6.830   8.754   3.018
   55C      C1' 1246   6.829   8.679   3.138
   55C      H1' 1247   6.728   8.650   3.166
   55C       N1 1248   6.910   8.550   3.130
   55C       C6 1249   6.976   8.523   3.009
   55C       H6 1250   6.982   8.601   2.934
   55C       C5 1251   7.029   8.400   2.988
   55C       H5 1252   7.079   8.380   2.895
   55C       C4 1253   7.011   8.300   3.092
   55C       N4 1254   7.066   8.181   3.074
   55C      H41 1255   7.124   8.177   2.991
   55C      H42 1256   7.054   8.104   3.137
   55C       N3 1257   6.956   8.328   3.208
   55C       C2 1258   6.908   8.456   3.231
   55C       O2 1259   6.854   8.480   3.341
   55C      C3' 1260   6.989   8.853   3.149
   55C      H3' 1261   7.078   8.792   3.136
   55C      C2' 1262   6.890   8.779   3.238
   55C     H2'1 1263   6.937   8.725   3.320
   55C      O2' 1264   6.773   8.851   3.284
   55C     HO'2 1265   6.792   8.944   3.273
   55C      O3' 1266   7.016   8.980   3.202
   56G        P 1267   7.131   9.002   3.312
   56G      O1P 1268   7.122   9.141   3.352
   56G      O2P 1269   7.262   8.950   3.256
   56G      O5' 1270   7.096   8.918   3.442
   56G      C5' 1271   7.015   8.959   3.547
   56G     H5'1 1272   6.913   8.984   3.518
   56G     H5'2 1273   7.062   9.044   3.597
   56G      C4' 1274   7.002   8.861   3.665
   56G      H4' 1275   6.942   8.903   3.745
   56G      O4' 1276   6.950   8.734   3.629
   56G      C1' 1277   7.009   8.628   3.714
   56G      H1' 1278   6.938   8.564   3.766
   56G       N9 1279   7.092   8.542   3.624
   56G       C8 1280   7.144   8.579   3.506
   56G       H8 1281   7.127   8.674   3.456
   56G       N7 1282   7.221   8.492   3.448
   56G       C5 1283   7.211   8.382   3.538
   56G       C6 1284   7.249   8.245   3.526
   56G       O6 1285   7.292   8.181   3.428
   56G       N1 1286   7.240   8.178   3.646
   56G       H1 1287   7.282   8.086   3.641
   56G       C2 1288   7.163   8.216   3.748
   56G       N2 1289   7.153   8.126   3.846
   56G      H21 1290   7.186   8.032   3.832
   56G      H22 1291   7.107   8.160   3.929
   56G       N3 1292   7.101   8.334   3.758
   56G       C4 1293   7.136   8.414   3.649
   56G      C3' 1294   7.135   8.824   3.729
   56G      H3' 1295   7.214   8.800   3.657
   56G      C2' 1296   7.098   8.698   3.808
   56G     H2'1 1297   7.181   8.631   3.831
   56G      O2' 1298   7.028   8.741   3.925
   56G     HO'2 1299   7.049   8.834   3.933
   56G      O3' 1300   7.175   8.921   3.824
   57U        P 1301   7.328   8.960   3.833
   57U      O1P 1302   7.332   9.077   3.919
   57U      O2P 1303   7.395   8.968   3.699
   57U      O5' 1304   7.387   8.835   3.911
   57U      C5' 1305   7.343   8.797   4.046
   57U     H5'1 1306   7.235   8.784   4.048
   57U     H5'2 1307   7.382   8.866   4.120
   57U      C4' 1308   7.407   8.665   4.079
   57U      H4' 1309   7.372   8.640   4.179
   57U      O4' 1310   7.356   8.559   3.994
   57U      C1' 1311   7.458   8.462   3.973
   57U      H1' 1312   7.411   8.373   4.015
   57U       N1 1313   7.491   8.431   3.834
   57U       C6 1314   7.481   8.527   3.743
   57U       H6 1315   7.450   8.624   3.780
   57U       C5 1316   7.500   8.507   3.614
   57U       H5 1317   7.472   8.586   3.545
   57U       C4 1318   7.538   8.374   3.575
   57U       O4 1319   7.570   8.340   3.460
   57U       N3 1320   7.557   8.280   3.674
   57U       H3 1321   7.613   8.199   3.649
   57U       C2 1322   7.541   8.311   3.806
   57U       O2 1323   7.568   8.223   3.891
   57U      C3' 1324   7.555   8.660   4.061
   57U      H3' 1325   7.575   8.707   3.965
   57U      C2' 1326   7.584   8.508   4.051
   57U     H2'1 1327   7.678   8.484   4.002
   57U      O2' 1328   7.583   8.442   4.180
   57U     HO'2 1329   7.591   8.513   4.244
   57U      O3' 1330   7.634   8.725   4.149
   58A        P 1331   7.783   8.757   4.110
   58A      O1P 1332   7.844   8.844   4.207
   58A      O2P 1333   7.778   8.805   3.968
   58A      O5' 1334   7.870   8.625   4.105
   58A      C5' 1335   7.899   8.556   4.229
   58A     H5'1 1336   7.803   8.543   4.279
   58A     H5'2 1337   7.957   8.612   4.303
   58A      C4' 1338   7.962   8.417   4.199
   58A      H4' 1339   7.988   8.376   4.297
   58A      O4' 1340   7.877   8.332   4.125
   58A      C1' 1341   7.953   8.245   4.038
   58A      H1' 1342   7.943   8.137   4.053
   58A       N9 1343   7.925   8.277   3.898
   58A       C8 1344   7.867   8.387   3.841
   58A       H8 1345   7.852   8.477   3.899
   58A       N7 1346   7.859   8.397   3.707
   58A       C5 1347   7.905   8.266   3.676
   58A       C6 1348   7.920   8.196   3.553
   58A       N6 1349   7.908   8.247   3.436
   58A      H61 1350   7.899   8.344   3.412
   58A      H62 1351   7.924   8.187   3.356
   58A       N1 1352   7.981   8.079   3.552
   58A       C2 1353   8.005   8.018   3.667
   58A       H2 1354   8.035   7.915   3.671
   58A       N3 1355   7.978   8.065   3.787
   58A       C4 1356   7.934   8.191   3.785
   58A      C3' 1357   8.085   8.432   4.103
   58A      H3' 1358   8.069   8.488   4.011
   58A      C2' 1359   8.096   8.285   4.065
   58A     H2'1 1360   8.156   8.274   3.975
   58A      O2' 1361   8.141   8.202   4.172
   58A     HO'2 1362   8.233   8.217   4.195
   58A      O3' 1363   8.192   8.485   4.180
   59C        P 1364   8.306   8.574   4.119
   59C      O1P 1365   8.380   8.629   4.235
   59C      O2P 1366   8.257   8.665   4.014
   59C      O5' 1367   8.393   8.460   4.044
   59C      C5' 1368   8.438   8.353   4.122
   59C     H5'1 1369   8.359   8.315   4.186
   59C     H5'2 1370   8.511   8.388   4.194
   59C      C4' 1371   8.486   8.240   4.024
   59C      H4' 1372   8.518   8.161   4.091
   59C      O4' 1373   8.378   8.185   3.949
   59C      C1' 1374   8.425   8.160   3.812
   59C      H1' 1375   8.400   8.057   3.785
   59C       N1 1376   8.366   8.247   3.707
   59C       C6 1377   8.288   8.355   3.743
   59C       H6 1378   8.286   8.392   3.844
   59C       C5 1379   8.221   8.419   3.643
   59C       H5 1380   8.169   8.505   3.684
   59C       C4 1381   8.236   8.375   3.512
   59C       N4 1382   8.171   8.435   3.415
   59C      H41 1383   8.106   8.509   3.440
   59C      H42 1384   8.174   8.387   3.326
   59C       N3 1385   8.304   8.272   3.478
   59C       C2 1386   8.366   8.200   3.575
   59C       O2 1387   8.419   8.093   3.541
   59C      C3' 1388   8.584   8.283   3.914
   59C      H3' 1389   8.544   8.373   3.868
   59C      C2' 1390   8.582   8.168   3.810
   59C     H2'1 1391   8.626   8.201   3.715
   59C      O2' 1392   8.638   8.048   3.867
   59C     HO'2 1393   8.701   8.062   3.938
   59C      O3' 1394   8.715   8.303   3.963
   60U        P 1395   8.802   8.404   3.883
   60U      O1P 1396   8.932   8.404   3.946
   60U      O2P 1397   8.726   8.528   3.884
   60U      O5' 1398   8.820   8.365   3.732
   60U      C5' 1399   8.900   8.256   3.684
   60U     H5'1 1400   8.847   8.164   3.706
   60U     H5'2 1401   9.001   8.263   3.726
   60U      C4' 1402   8.925   8.257   3.529
   60U      H4' 1403   9.003   8.183   3.510
   60U      O4' 1404   8.805   8.221   3.472
   60U      C1' 1405   8.782   8.294   3.357
   60U      H1' 1406   8.777   8.218   3.280
   60U       N1 1407   8.661   8.369   3.360
   60U       C6 1408   8.625   8.443   3.469
   60U       H6 1409   8.685   8.438   3.559
   60U       C5 1410   8.525   8.533   3.463
   60U       H5 1411   8.497   8.588   3.551
   60U       C4 1412   8.453   8.554   3.343
   60U       O4 1413   8.372   8.645   3.325
   60U       N3 1414   8.486   8.470   3.236
   60U       H3 1415   8.415   8.456   3.165
   60U       C2 1416   8.583   8.370   3.241
   60U       O2 1417   8.605   8.291   3.147
   60U      C3' 1418   8.973   8.383   3.463
   60U      H3' 1419   8.936   8.474   3.511
   60U      C2' 1420   8.908   8.376   3.328
   60U     H2'1 1421   8.886   8.478   3.296
   60U      O2' 1422   8.979   8.305   3.234
   60U     HO'2 1423   9.064   8.278   3.271
   60U      O3' 1424   9.114   8.388   3.446
   61U        P 1425   9.193   8.526   3.422
   61U      O1P 1426   9.094   8.630   3.399
   61U      O2P 1427   9.302   8.496   3.323
   61U      O5' 1428   9.253   8.571   3.568
   61U      C5' 1429   9.377   8.508   3.619
   61U     H5'1 1430   9.455   8.561   3.565
   61U     H5'2 1431   9.380   8.399   3.614
   61U      C4' 1432   9.392   8.534   3.774
   61U      H4' 1433   9.483   8.494   3.818
   61U      O4' 1434   9.404   8.669   3.795
   61U      C1' 1435   9.292   8.721   3.873
   61U      H1' 1436   9.320   8.745   3.976
   61U       N1 1437   9.229   8.846   3.821
   61U       C6 1438   9.236   8.882   3.689
   61U       H6 1439   9.290   8.820   3.618
   61U       C5 1440   9.171   8.993   3.642
   61U       H5 1441   9.191   9.028   3.542
   61U       C4 1442   9.091   9.077   3.734
   61U       O4 1443   9.039   9.180   3.698
   61U       N3 1444   9.088   9.028   3.861
   61U       H3 1445   9.032   9.080   3.927
   61U       C2 1446   9.162   8.926   3.913
   61U       O2 1447   9.175   8.908   4.032
   61U      C3' 1448   9.269   8.483   3.860
   61U      H3' 1449   9.214   8.414   3.796
   61U      C2' 1450   9.189   8.608   3.883
   61U     H2'1 1451   9.127   8.623   3.795
   61U      O2' 1452   9.105   8.595   3.997
   61U     HO'2 1453   9.040   8.526   3.986
   61U      O3' 1454   9.326   8.430   3.982
   61U      H3T 1455   9.262   8.440   4.053
   62G      O5' 1456   8.240   7.958   2.491
   62G      H5T 1457   8.300   8.030   2.468
   62G      C5' 1458   8.320   7.836   2.470
   62G     H5'1 1459   8.382   7.847   2.381
   62G     H5'2 1460   8.258   7.746   2.465
   62G      C4' 1461   8.419   7.815   2.578
   62G      H4' 1462   8.502   7.757   2.536
   62G      O4' 1463   8.466   7.940   2.627
   62G      C1' 1464   8.482   7.938   2.768
   62G      H1' 1465   8.585   7.953   2.800
   62G       N9 1466   8.394   8.046   2.832
   62G       C8 1467   8.308   8.132   2.773
   62G       H8 1468   8.271   8.117   2.672
   62G       N7 1469   8.255   8.223   2.853
   62G       C5 1470   8.305   8.184   2.977
   62G       C6 1471   8.282   8.228   3.114
   62G       O6 1472   8.223   8.331   3.157
   62G       N1 1473   8.336   8.151   3.216
   62G       H1 1474   8.322   8.185   3.311
   62G       C2 1475   8.407   8.035   3.191
   62G       N2 1476   8.459   7.970   3.292
   62G      H21 1477   8.454   8.011   3.384
   62G      H22 1478   8.497   7.876   3.286
   62G       N3 1479   8.434   7.998   3.067
   62G       C4 1480   8.378   8.065   2.967
   62G      C3' 1481   8.352   7.747   2.698
   62G      H3' 1482   8.249   7.781   2.711
   62G      C2' 1483   8.433   7.802   2.816
   62G     H2'1 1484   8.367   7.822   2.900
   62G      O2' 1485   8.537   7.719   2.860
   62G     HO'2 1486   8.564   7.668   2.783
   62G      O3' 1487   8.342   7.606   2.692
   63U        P 1488   8.236   7.525   2.768
   63U      O1P 1489   8.273   7.381   2.734
   63U      O2P 1490   8.101   7.564   2.735
   63U      O5' 1491   8.258   7.537   2.930
   63U      C5' 1492   8.360   7.470   2.997
   63U     H5'1 1493   8.460   7.507   2.974
   63U     H5'2 1494   8.370   7.363   2.976
   63U      C4' 1495   8.342   7.486   3.151
   63U      H4' 1496   8.417   7.417   3.190
   63U      O4' 1497   8.379   7.615   3.186
   63U      C1' 1498   8.294   7.655   3.295
   63U      H1' 1499   8.357   7.687   3.379
   63U       N1 1500   8.202   7.765   3.257
   63U       C6 1501   8.174   7.792   3.130
   63U       H6 1502   8.212   7.716   3.064
   63U       C5 1503   8.095   7.896   3.094
   63U       H5 1504   8.069   7.913   2.990
   63U       C4 1505   8.036   7.982   3.194
   63U       O4 1506   7.968   8.083   3.178
   63U       N3 1507   8.077   7.952   3.320
   63U       H3 1508   8.043   8.017   3.389
   63U       C2 1509   8.152   7.842   3.365
   63U       O2 1510   8.173   7.826   3.484
   63U      C3' 1511   8.209   7.449   3.210
   63U      H3' 1512   8.127   7.496   3.155
   63U      C2' 1513   8.220   7.532   3.342
   63U     H2'1 1514   8.119   7.542   3.379
   63U      O2' 1515   8.307   7.463   3.426
   63U     HO'2 1516   8.271   7.475   3.514
   63U      O3' 1517   8.190   7.306   3.237
   64A        P 1518   8.053   7.242   3.213
   64A      O1P 1519   8.065   7.096   3.218
   64A      O2P 1520   7.997   7.304   3.092
   64A      O5' 1521   7.971   7.306   3.334
   64A      C5' 1522   7.973   7.244   3.457
   64A     H5'1 1523   8.077   7.232   3.486
   64A     H5'2 1524   7.934   7.142   3.453
   64A      C4' 1525   7.895   7.316   3.566
   64A      H4' 1526   7.908   7.269   3.664
   64A      O4' 1527   7.944   7.454   3.574
   64A      C1' 1528   7.842   7.537   3.623
   64A      H1' 1529   7.880   7.567   3.721
   64A       N9 1530   7.814   7.650   3.527
   64A       C8 1531   7.834   7.661   3.394
   64A       H8 1532   7.886   7.579   3.345
   64A       N7 1533   7.799   7.779   3.346
   64A       C5 1534   7.746   7.850   3.457
   64A       C6 1535   7.691   7.978   3.477
   64A       N6 1536   7.668   8.067   3.382
   64A      H61 1537   7.685   8.045   3.285
   64A      H62 1538   7.619   8.142   3.429
   64A       N1 1539   7.654   8.015   3.592
   64A       C2 1540   7.661   7.927   3.692
   64A       H2 1541   7.634   7.966   3.790
   64A       N3 1542   7.721   7.805   3.695
   64A       C4 1543   7.760   7.771   3.567
   64A      C3' 1544   7.752   7.322   3.536
   64A      H3' 1545   7.729   7.334   3.430
   64A      C2' 1546   7.719   7.445   3.621
   64A     H2'1 1547   7.640   7.511   3.586
   64A      O2' 1548   7.692   7.396   3.760
   64A     HO'2 1549   7.601   7.369   3.769
   64A      O3' 1550   7.678   7.207   3.588
   65C        P 1551   7.521   7.192   3.547
   65C      O1P 1552   7.487   7.053   3.583
   65C      O2P 1553   7.496   7.244   3.415
   65C      O5' 1554   7.448   7.287   3.649
   65C      C5' 1555   7.404   7.242   3.778
   65C     H5'1 1556   7.491   7.204   3.832
   65C     H5'2 1557   7.337   7.158   3.757
   65C      C4' 1558   7.332   7.348   3.859
   65C      H4' 1559   7.323   7.316   3.963
   65C      O4' 1560   7.407   7.468   3.854
   65C      C1' 1561   7.318   7.586   3.858
   65C      H1' 1562   7.336   7.653   3.942
   65C       N1 1563   7.330   7.669   3.729
   65C       C6 1564   7.387   7.620   3.611
   65C       H6 1565   7.413   7.517   3.599
   65C       C5 1566   7.425   7.705   3.514
   65C       H5 1567   7.473   7.671   3.423
   65C       C4 1568   7.373   7.841   3.526
   65C       N4 1569   7.366   7.913   3.419
   65C      H41 1570   7.388   7.875   3.328
   65C      H42 1571   7.317   8.000   3.429
   65C       N3 1572   7.310   7.889   3.633
   65C       C2 1573   7.289   7.806   3.737
   65C       O2 1574   7.230   7.850   3.833
   65C      C3' 1575   7.194   7.385   3.804
   65C      H3' 1576   7.196   7.391   3.695
   65C      C2' 1577   7.175   7.530   3.858
   65C     H2'1 1578   7.107   7.595   3.803
   65C      O2' 1579   7.134   7.521   3.992
   65C     HO'2 1580   7.075   7.445   3.993
   65C      O3' 1581   7.093   7.297   3.844
   66G        P 1582   6.944   7.306   3.780
   66G      O1P 1583   6.868   7.206   3.857
   66G      O2P 1584   6.960   7.294   3.633
   66G      O5' 1585   6.886   7.449   3.806
   66G      C5' 1586   6.820   7.479   3.927
   66G     H5'1 1587   6.881   7.438   4.008
   66G     H5'2 1588   6.731   7.415   3.931
   66G      C4' 1589   6.780   7.632   3.936
   66G      H4' 1590   6.740   7.662   4.033
   66G      O4' 1591   6.887   7.726   3.914
   66G      C1' 1592   6.845   7.839   3.842
   66G      H1' 1593   6.867   7.935   3.888
   66G       N9 1594   6.903   7.840   3.703
   66G       C8 1595   6.956   7.738   3.633
   66G       H8 1596   6.965   7.637   3.669
   66G       N7 1597   7.011   7.775   3.515
   66G       C5 1598   6.967   7.907   3.504
   66G       C6 1599   6.993   8.005   3.404
   66G       O6 1600   7.047   7.998   3.294
   66G       N1 1601   6.945   8.130   3.435
   66G       H1 1602   6.977   8.206   3.377
   66G       C2 1603   6.875   8.155   3.545
   66G       N2 1604   6.815   8.273   3.549
   66G      H21 1605   6.825   8.340   3.474
   66G      H22 1606   6.745   8.287   3.621
   66G       N3 1607   6.846   8.064   3.636
   66G       C4 1608   6.904   7.948   3.616
   66G      C3' 1609   6.680   7.670   3.831
   66G      H3' 1610   6.708   7.628   3.735
   66G      C2' 1611   6.695   7.818   3.831
   66G     H2'1 1612   6.650   7.845   3.736
   66G      O2' 1613   6.634   7.888   3.938
   66G     HO'2 1614   6.658   7.980   3.926
   66G      O3' 1615   6.551   7.628   3.870
   67G        P 1616   6.452   7.610   3.754
   67G      O1P 1617   6.323   7.591   3.818
   67G      O2P 1618   6.508   7.514   3.660
   67G      O5' 1619   6.447   7.747   3.674
   67G      C5' 1620   6.357   7.849   3.708
   67G     H5'1 1621   6.394   7.897   3.798
   67G     H5'2 1622   6.253   7.821   3.725
   67G      C4' 1623   6.350   7.958   3.604
   67G      H4' 1624   6.294   8.044   3.641
   67G      O4' 1625   6.478   8.011   3.568
   67G      C1' 1626   6.471   8.058   3.438
   67G      H1' 1627   6.484   8.165   3.419
   67G       N9 1628   6.579   7.993   3.363
   67G       C8 1629   6.636   7.865   3.380
   67G       H8 1630   6.610   7.803   3.465
   67G       N7 1631   6.724   7.829   3.294
   67G       C5 1632   6.731   7.947   3.208
   67G       C6 1633   6.800   7.965   3.086
   67G       O6 1634   6.883   7.889   3.033
   67G       N1 1635   6.766   8.090   3.027
   67G       H1 1636   6.816   8.122   2.946
   67G       C2 1637   6.700   8.183   3.094
   67G       N2 1638   6.670   8.291   3.017
   67G      H21 1639   6.720   8.299   2.929
   67G      H22 1640   6.581   8.334   3.036
   67G       N3 1641   6.628   8.164   3.206
   67G       C4 1642   6.651   8.041   3.261
   67G      C3' 1643   6.299   7.897   3.478
   67G      H3' 1644   6.363   7.813   3.451
   67G      C2' 1645   6.333   8.011   3.385
   67G     H2'1 1646   6.358   7.989   3.281
   67G      O2' 1647   6.238   8.123   3.394
   67G     HO'2 1648   6.179   8.103   3.467
   67G      O3' 1649   6.159   7.862   3.484
   68A        P 1650   6.101   7.748   3.388
   68A      O1P 1651   5.960   7.724   3.430
   68A      O2P 1652   6.197   7.635   3.364
   68A      O5' 1653   6.098   7.829   3.251
   68A      C5' 1654   6.012   7.944   3.231
   68A     H5'1 1655   6.047   8.012   3.309
   68A     H5'2 1656   5.906   7.919   3.239
   68A      C4' 1657   6.037   8.012   3.091
   68A      H4' 1658   5.953   8.082   3.081
   68A      O4' 1659   6.159   8.093   3.078
   68A      C1' 1660   6.203   8.090   2.938
   68A      H1' 1661   6.223   8.194   2.910
   68A       N9 1662   6.330   8.012   2.924
   68A       C8 1663   6.373   7.905   2.997
   68A       H8 1664   6.326   7.864   3.086
   68A       N7 1665   6.485   7.860   2.956
   68A       C5 1666   6.525   7.943   2.849
   68A       C6 1667   6.627   7.940   2.756
   68A       N6 1668   6.732   7.862   2.769
   68A      H61 1669   6.723   7.780   2.826
   68A      H62 1670   6.797   7.868   2.692
   68A       N1 1671   6.631   8.023   2.660
   68A       C2 1672   6.534   8.115   2.654
   68A       H2 1673   6.526   8.171   2.562
   68A       N3 1674   6.434   8.137   2.742
   68A       C4 1675   6.429   8.040   2.834
   68A      C3' 1676   6.031   7.927   2.963
   68A      H3' 1677   6.107   7.850   2.977
   68A      C2' 1678   6.091   8.023   2.855
   68A     H2'1 1679   6.127   7.968   2.768
   68A      O2' 1680   5.988   8.119   2.817
   68A     HO'2 1681   5.930   8.056   2.774
   68A      O3' 1682   5.899   7.874   2.932
   69A        P 1683   5.877   7.739   2.846
   69A      O1P 1684   5.738   7.690   2.846
   69A      O2P 1685   5.981   7.648   2.897
   69A      O5' 1686   5.924   7.770   2.695
   69A      C5' 1687   5.833   7.855   2.619
   69A     H5'1 1688   5.816   7.951   2.668
   69A     H5'2 1689   5.736   7.806   2.610
   69A      C4' 1690   5.889   7.900   2.487
   69A      H4' 1691   5.814   7.961   2.436
   69A      O4' 1692   6.016   7.957   2.501
   69A      C1' 1693   6.106   7.914   2.401
   69A      H1' 1694   6.149   8.001   2.351
   69A       N9 1695   6.223   7.841   2.462
   69A       C8 1696   6.240   7.801   2.591
   69A       H8 1697   6.153   7.804   2.654
   69A       N7 1698   6.346   7.737   2.619
   69A       C5 1699   6.419   7.755   2.501
   69A       C6 1700   6.548   7.725   2.468
   69A       N6 1701   6.641   7.658   2.536
   69A      H61 1702   6.619   7.646   2.634
   69A      H62 1703   6.736   7.654   2.501
   69A       N1 1704   6.595   7.760   2.346
   69A       C2 1705   6.513   7.816   2.258
   69A       H2 1706   6.550   7.843   2.160
   69A       N3 1707   6.386   7.858   2.282
   69A       C4 1708   6.347   7.819   2.403
   69A      C3' 1709   5.921   7.775   2.395
   69A      H3' 1710   5.976   7.702   2.454
   69A      C2' 1711   6.025   7.828   2.294
   69A     H2'1 1712   6.087   7.754   2.243
   69A      O2' 1713   5.970   7.920   2.201
   69A     HO'2 1714   6.031   7.945   2.130
   69A      O3' 1715   5.799   7.718   2.340
   70U        P 1716   5.798   7.573   2.271
   70U      O1P 1717   5.663   7.555   2.220
   70U      O2P 1718   5.851   7.468   2.357
   70U      O5' 1719   5.897   7.575   2.149
   70U      C5' 1720   5.877   7.643   2.023
   70U     H5'1 1721   5.846   7.746   2.036
   70U     H5'2 1722   5.794   7.590   1.976
   70U      C4' 1723   5.988   7.638   1.926
   70U      H4' 1724   5.961   7.704   1.844
   70U      O4' 1725   6.113   7.682   1.991
   70U      C1' 1726   6.223   7.605   1.941
   70U      H1' 1727   6.295   7.663   1.884
   70U       N1 1728   6.295   7.551   2.065
   70U       C6 1729   6.226   7.519   2.178
   70U       H6 1730   6.121   7.541   2.191
   70U       C5 1731   6.291   7.464   2.283
   70U       H5 1732   6.240   7.446   2.377
   70U       C4 1733   6.429   7.425   2.273
   70U       O4 1734   6.489   7.380   2.365
   70U       N3 1735   6.492   7.466   2.157
   70U       H3 1736   6.593   7.474   2.165
   70U       C2 1737   6.435   7.521   2.050
   70U       O2 1738   6.501   7.539   1.946
   70U      C3' 1739   6.020   7.492   1.888
   70U      H3' 1740   5.999   7.434   1.977
   70U      C2' 1741   6.169   7.497   1.849
   70U     H2'1 1742   6.212   7.399   1.867
   70U      O2' 1743   6.187   7.534   1.713
   70U     HO'2 1744   6.099   7.511   1.682
   70U      O3' 1745   5.951   7.447   1.774
   71A        P 1746   5.891   7.302   1.777
   71A      O1P 1747   5.798   7.274   1.663
   71A      O2P 1748   5.840   7.290   1.917
   71A      O5' 1749   6.027   7.218   1.765
   71A      C5' 1750   6.088   7.211   1.639
   71A     H5'1 1751   6.100   7.310   1.597
   71A     H5'2 1752   6.026   7.154   1.570
   71A      C4' 1753   6.229   7.146   1.652
   71A      H4' 1754   6.277   7.153   1.555
   71A      O4' 1755   6.319   7.206   1.744
   71A      C1' 1756   6.406   7.102   1.787
   71A      H1' 1757   6.511   7.113   1.762
   71A       N9 1758   6.412   7.089   1.935
   71A       C8 1759   6.317   7.113   2.036
   71A       H8 1760   6.218   7.150   2.014
   71A       N7 1761   6.357   7.093   2.158
   71A       C5 1762   6.485   7.057   2.139
   71A       C6 1763   6.585   7.014   2.228
   71A       N6 1764   6.577   7.012   2.360
   71A      H61 1765   6.488   7.049   2.392
   71A      H62 1766   6.654   6.993   2.422
   71A       N1 1767   6.706   6.979   2.183
   71A       C2 1768   6.731   6.969   2.053
   71A       H2 1769   6.830   6.938   2.023
   71A       N3 1770   6.651   7.011   1.955
   71A       C4 1771   6.526   7.054   2.010
   71A      C3' 1772   6.218   6.997   1.696
   71A      H3' 1773   6.171   6.998   1.795
   71A      C2' 1774   6.370   6.974   1.719
   71A     H2'1 1775   6.394   6.889   1.783
   71A      O2' 1776   6.440   6.966   1.593
   71A     HO'2 1777   6.534   6.966   1.614
   71A      O3' 1778   6.168   6.904   1.606
   72G        P 1779   6.104   6.763   1.655
   72G      O1P 1780   6.054   6.694   1.532
   72G      O2P 1781   6.022   6.778   1.780
   72G      O5' 1782   6.244   6.686   1.703
   72G      C5' 1783   6.342   6.648   1.616
   72G     H5'1 1784   6.349   6.732   1.547
   72G     H5'2 1785   6.295   6.566   1.563
   72G      C4' 1786   6.483   6.610   1.661
   72G      H4' 1787   6.543   6.603   1.570
   72G      O4' 1788   6.539   6.708   1.748
   72G      C1' 1789   6.619   6.647   1.848
   72G      H1' 1790   6.714   6.701   1.857
   72G       N9 1791   6.553   6.665   1.978
   72G       C8 1792   6.420   6.675   2.002
   72G       H8 1793   6.349   6.668   1.921
   72G       N7 1794   6.386   6.700   2.126
   72G       C5 1795   6.517   6.689   2.189
   72G       C6 1796   6.554   6.683   2.333
   72G       O6 1797   6.486   6.709   2.431
   72G       N1 1798   6.685   6.645   2.354
   72G       H1 1799   6.705   6.623   2.450
   72G       C2 1800   6.768   6.613   2.250
   72G       N2 1801   6.873   6.548   2.281
   72G      H21 1802   6.896   6.531   2.378
   72G      H22 1803   6.934   6.523   2.205
   72G       N3 1804   6.748   6.628   2.117
   72G       C4 1805   6.618   6.670   2.095
   72G      C3' 1806   6.499   6.483   1.735
   72G      H3' 1807   6.419   6.481   1.809
   72G      C2' 1808   6.635   6.501   1.807
   72G     H2'1 1809   6.645   6.427   1.886
   72G      O2' 1810   6.760   6.500   1.722
   72G     HO'2 1811   6.726   6.482   1.634
   72G      O3' 1812   6.493   6.375   1.641
   73A        P 1813   6.452   6.224   1.696
   73A      O1P 1814   6.469   6.134   1.581
   73A      O2P 1815   6.318   6.227   1.762
   73A      O5' 1816   6.565   6.191   1.804
   73A      C5' 1817   6.690   6.143   1.773
   73A     H5'1 1818   6.743   6.213   1.708
   73A     H5'2 1819   6.694   6.059   1.704
   73A      C4' 1820   6.764   6.114   1.899
   73A      H4' 1821   6.863   6.075   1.873
   73A      O4' 1822   6.772   6.234   1.980
   73A      C1' 1823   6.799   6.196   2.110
   73A      H1' 1824   6.898   6.225   2.144
   73A       N9 1825   6.697   6.252   2.196
   73A       C8 1826   6.574   6.301   2.157
   73A       H8 1827   6.540   6.288   2.055
   73A       N7 1828   6.503   6.352   2.253
   73A       C5 1829   6.588   6.324   2.364
   73A       C6 1830   6.575   6.340   2.504
   73A       N6 1831   6.460   6.376   2.564
   73A      H61 1832   6.382   6.404   2.505
   73A      H62 1833   6.445   6.384   2.664
   73A       N1 1834   6.666   6.298   2.586
   73A       C2 1835   6.781   6.262   2.532
   73A       H2 1836   6.850   6.229   2.608
   73A       N3 1837   6.811   6.241   2.406
   73A       C4 1838   6.707   6.268   2.327
   73A      C3' 1839   6.700   6.011   1.993
   73A      H3' 1840   6.603   6.048   2.027
   73A      C2' 1841   6.793   6.041   2.113
   73A     H2'1 1842   6.738   6.007   2.200
   73A      O2' 1843   6.927   5.979   2.102
   73A     HO'2 1844   6.925   5.909   2.036
   73A      O3' 1845   6.710   5.874   1.949
   74U        P 1846   6.583   5.786   1.975
   74U      O1P 1847   6.597   5.651   1.920
   74U      O2P 1848   6.464   5.867   1.946
   74U      O5' 1849   6.596   5.769   2.131
   74U      C5' 1850   6.713   5.706   2.183
   74U     H5'1 1851   6.804   5.765   2.167
   74U     H5'2 1852   6.741   5.607   2.148
   74U      C4' 1853   6.700   5.710   2.339
   74U      H4' 1854   6.785   5.653   2.376
   74U      O4' 1855   6.709   5.842   2.395
   74U      C1' 1856   6.631   5.852   2.511
   74U      H1' 1857   6.693   5.885   2.595
   74U       N1 1858   6.514   5.946   2.494
   74U       C6 1859   6.458   5.962   2.372
   74U       H6 1860   6.495   5.908   2.286
   74U       C5 1861   6.345   6.041   2.360
   74U       H5 1862   6.291   6.049   2.267
   74U       C4 1863   6.297   6.110   2.476
   74U       O4 1864   6.202   6.190   2.478
   74U       N3 1865   6.360   6.086   2.599
   74U       H3 1866   6.335   6.139   2.681
   74U       C2 1867   6.474   6.013   2.613
   74U       O2 1868   6.523   6.008   2.724
   74U      C3' 1869   6.571   5.645   2.394
   74U      H3' 1870   6.481   5.674   2.340
   74U      C2' 1871   6.586   5.709   2.536
   74U     H2'1 1872   6.486   5.710   2.580
   74U      O2' 1873   6.684   5.650   2.627
   74U     HO'2 1874   6.764   5.622   2.581
   74U      O3' 1875   6.582   5.502   2.384
   75A        P 1876   6.455   5.406   2.383
   75A      O1P 1877   6.501   5.269   2.361
   75A      O2P 1878   6.368   5.470   2.282
   75A      O5' 1879   6.391   5.422   2.525
   75A      C5' 1880   6.463   5.376   2.638
   75A     H5'1 1881   6.568   5.396   2.620
   75A     H5'2 1882   6.463   5.267   2.633
   75A      C4' 1883   6.426   5.434   2.775
   75A      H4' 1884   6.508   5.410   2.843
   75A      O4' 1885   6.420   5.574   2.776
   75A      C1' 1886   6.337   5.625   2.872
   75A      H1' 1887   6.394   5.693   2.936
   75A       N9 1888   6.238   5.705   2.801
   75A       C8 1889   6.218   5.727   2.664
   75A       H8 1890   6.279   5.672   2.594
   75A       N7 1891   6.132   5.822   2.632
   75A       C5 1892   6.102   5.868   2.759
   75A       C6 1893   6.027   5.981   2.822
   75A       N6 1894   5.956   6.080   2.760
   75A      H61 1895   5.939   6.072   2.661
   75A      H62 1896   5.916   6.148   2.822
   75A       N1 1897   6.014   6.005   2.953
   75A       C2 1898   6.079   5.927   3.032
   75A       H2 1899   6.072   5.941   3.139
   75A       N3 1900   6.151   5.822   2.997
   75A       C4 1901   6.160   5.800   2.861
   75A      C3' 1902   6.291   5.397   2.829
   75A      H3' 1903   6.216   5.416   2.753
   75A      C2' 1904   6.271   5.503   2.936
   75A     H2'1 1905   6.163   5.517   2.945
   75A      O2' 1906   6.339   5.478   3.056
   75A     HO'2 1907   6.367   5.386   3.065
   75A      O3' 1908   6.286   5.270   2.887
   76A        P 1909   6.147   5.188   2.895
   76A      O1P 1910   6.182   5.055   2.942
   76A      O2P 1911   6.073   5.201   2.775
   76A      O5' 1912   6.053   5.262   2.997
   76A      C5' 1913   6.071   5.269   3.140
   76A     H5'1 1914   6.174   5.303   3.154
   76A     H5'2 1915   6.051   5.171   3.183
   76A      C4' 1916   5.978   5.371   3.199
   76A      H4' 1917   6.000   5.365   3.306
   76A      O4' 1918   6.001   5.507   3.166
   76A      C1' 1919   5.873   5.579   3.180
   76A      H1' 1920   5.887   5.656   3.257
   76A       N9 1921   5.836   5.638   3.052
   76A       C8 1922   5.872   5.592   2.929
   76A       H8 1923   5.913   5.493   2.911
   76A       N7 1924   5.844   5.684   2.837
   76A       C5 1925   5.771   5.781   2.903
   76A       C6 1926   5.698   5.901   2.867
   76A       N6 1927   5.671   5.945   2.744
   76A      H61 1928   5.694   5.888   2.663
   76A      H62 1929   5.618   6.031   2.738
   76A       N1 1930   5.635   5.979   2.956
   76A       C2 1931   5.652   5.937   3.085
   76A       H2 1932   5.610   6.003   3.160
   76A       N3 1933   5.703   5.826   3.135
   76A       C4 1934   5.761   5.750   3.036
   76A      C3' 1935   5.826   5.343   3.187
   76A      H3' 1936   5.799   5.329   3.083
   76A      C2' 1937   5.775   5.482   3.235
   76A     H2'1 1938   5.680   5.508   3.188
   76A      O2' 1939   5.768   5.501   3.371
   76A     HO'2 1940   5.674   5.499   3.390
   76A      O3' 1941   5.781   5.230   3.258
   77U        P 1942   5.638   5.162   3.242
   77U      O1P 1943   5.625   5.048   3.339
   77U      O2P 1944   5.628   5.151   3.094
   77U      O5' 1945   5.532   5.271   3.297
   77U      C5' 1946   5.521   5.312   3.434
   77U     H5'1 1947   5.619   5.332   3.477
   77U     H5'2 1948   5.478   5.232   3.494
   77U      C4' 1949   5.422   5.431   3.453
   77U      H4' 1950   5.399   5.450   3.558
   77U      O4' 1951   5.466   5.549   3.390
   77U      C1' 1952   5.352   5.611   3.338
   77U      H1' 1953   5.334   5.707   3.386
   77U       N1 1954   5.366   5.647   3.195
   77U       C6 1955   5.410   5.553   3.106
   77U       H6 1956   5.439   5.454   3.141
   77U       C5 1957   5.423   5.580   2.972
   77U       H5 1958   5.460   5.509   2.899
   77U       C4 1959   5.384   5.711   2.921
   77U       O4 1960   5.394   5.744   2.805
   77U       N3 1961   5.339   5.802   3.010
   77U       H3 1962   5.319   5.896   2.978
   77U       C2 1963   5.334   5.773   3.147
   77U       O2 1964   5.298   5.870   3.214
   77U      C3' 1965   5.277   5.405   3.396
   77U      H3' 1966   5.275   5.345   3.305
   77U      C2' 1967   5.221   5.538   3.368
   77U     H2'1 1968   5.150   5.527   3.285
   77U      O2' 1969   5.158   5.594   3.484
   77U     HO'2 1970   5.137   5.525   3.547
   77U      O3' 1971   5.197   5.342   3.493
   78U        P 1972   5.074   5.257   3.440
   78U      O1P 1973   4.997   5.201   3.556
   78U      O2P 1974   5.127   5.159   3.343
   78U      O5' 1975   4.980   5.348   3.361
   78U      C5' 1976   4.892   5.434   3.433
   78U     H5'1 1977   4.936   5.472   3.526
   78U     H5'2 1978   4.808   5.376   3.470
   78U      C4' 1979   4.834   5.544   3.347
   78U      H4' 1980   4.767   5.608   3.405
   78U      O4' 1981   4.926   5.615   3.271
   78U      C1' 1982   4.856   5.659   3.160
   78U      H1' 1983   4.839   5.767   3.160
   78U       N1 1984   4.936   5.634   3.038
   78U       C6 1985   5.009   5.517   3.015
   78U       H6 1986   5.010   5.441   3.092
   78U       C5 1987   5.080   5.507   2.900
   78U       H5 1988   5.140   5.418   2.884
   78U       C4 1989   5.065   5.591   2.788
   78U       O4 1990   5.130   5.578   2.686
   78U       N3 1991   4.982   5.701   2.811
   78U       H3 1992   4.969   5.767   2.735
   78U       C2 1993   4.909   5.722   2.923
   78U       O2 1994   4.812   5.803   2.929
   78U      C3' 1995   4.742   5.486   3.244
   78U      H3' 1996   4.796   5.404   3.196
   78U      C2' 1997   4.716   5.598   3.148
   78U     H2'1 1998   4.691   5.561   3.049
   78U      O2' 1999   4.620   5.692   3.190
   78U     HO'2 2000   4.553   5.648   3.242
   78U      O3' 2001   4.618   5.436   3.301
   79A        P 2002   4.520   5.351   3.210
   79A      O1P 2003   4.402   5.322   3.293
   79A      O2P 2004   4.608   5.239   3.163
   79A      O5' 2005   4.467   5.418   3.079
   79A      C5' 2006   4.342   5.487   3.080
   79A     H5'1 2007   4.362   5.563   3.156
   79A     H5'2 2008   4.256   5.422   3.094
   79A      C4' 2009   4.326   5.555   2.942
   79A      H4' 2010   4.235   5.614   2.939
   79A      O4' 2011   4.449   5.632   2.911
   79A      C1' 2012   4.458   5.647   2.771
   79A      H1' 2013   4.444   5.752   2.745
   79A       N9 2014   4.591   5.610   2.713
   79A       C8 2015   4.675   5.517   2.768
   79A       H8 2016   4.656   5.475   2.865
   79A       N7 2017   4.775   5.488   2.684
   79A       C5 2018   4.762   5.577   2.572
   79A       C6 2019   4.839   5.590   2.452
   79A       N6 2020   4.951   5.529   2.417
   79A      H61 2021   5.000   5.463   2.474
   79A      H62 2022   4.995   5.567   2.334
   79A       N1 2023   4.796   5.682   2.368
   79A       C2 2024   4.688   5.753   2.395
   79A       H2 2025   4.655   5.825   2.322
   79A       N3 2026   4.609   5.746   2.502
   79A       C4 2027   4.647   5.651   2.594
   79A      C3' 2028   4.316   5.457   2.824
   79A      H3' 2029   4.399   5.387   2.836
   79A      C2' 2030   4.354   5.553   2.712
   79A     H2'1 2031   4.391   5.499   2.624
   79A      O2' 2032   4.242   5.635   2.682
   79A     HO'2 2033   4.188   5.580   2.624
   79A      O3' 2034   4.190   5.393   2.813
   80A        P 2035   4.169   5.278   2.714
   80A      O1P 2036   4.037   5.215   2.745
   80A      O2P 2037   4.290   5.196   2.717
   80A      O5' 2038   4.151   5.346   2.573
   80A      C5' 2039   4.036   5.415   2.536
   80A     H5'1 2040   4.010   5.488   2.613
   80A     H5'2 2041   3.949   5.352   2.518
   80A      C4' 2042   4.078   5.482   2.400
   80A      H4' 2043   3.996   5.544   2.364
   80A      O4' 2044   4.186   5.562   2.405
   80A      C1' 2045   4.255   5.560   2.277
   80A      H1' 2046   4.277   5.659   2.238
   80A       N9 2047   4.394   5.497   2.290
   80A       C8 2048   4.431   5.412   2.393
   80A       H8 2049   4.359   5.392   2.472
   80A       N7 2050   4.551   5.370   2.380
   80A       C5 2051   4.592   5.438   2.264
   80A       C6 2052   4.705   5.428   2.176
   80A       N6 2053   4.811   5.346   2.204
   80A      H61 2054   4.810   5.296   2.292
   80A      H62 2055   4.896   5.338   2.150
   80A       N1 2056   4.709   5.496   2.057
   80A       C2 2057   4.604   5.567   2.030
   80A       H2 2058   4.616   5.625   1.940
   80A       N3 2059   4.493   5.583   2.090
   80A       C4 2060   4.496   5.514   2.209
   80A      C3' 2061   4.106   5.381   2.290
   80A      H3' 2062   4.179   5.305   2.315
   80A      C2' 2063   4.167   5.469   2.185
   80A     H2'1 2064   4.219   5.401   2.117
   80A      O2' 2065   4.073   5.555   2.120
   80A     HO'2 2066   3.989   5.508   2.113
   80A      O3' 2067   3.990   5.313   2.242
   81U        P 2068   4.010   5.162   2.193
   81U      O1P 2069   3.868   5.126   2.156
   81U      O2P 2070   4.077   5.089   2.305
   81U      O5' 2071   4.110   5.168   2.068
   81U      C5' 2072   4.067   5.210   1.938
   81U     H5'1 2073   4.029   5.311   1.954
   81U     H5'2 2074   3.997   5.133   1.906
   81U      C4' 2075   4.187   5.216   1.843
   81U      H4' 2076   4.156   5.272   1.755
   81U      O4' 2077   4.297   5.284   1.906
   81U      C1' 2078   4.416   5.219   1.857
   81U      H1' 2079   4.471   5.291   1.796
   81U       N1 2080   4.502   5.165   1.963
   81U       C6 2081   4.456   5.133   2.091
   81U       H6 2082   4.355   5.163   2.115
   81U       C5 2083   4.536   5.087   2.186
   81U       H5 2084   4.494   5.070   2.284
   81U       C4 2085   4.674   5.051   2.161
   81U       O4 2086   4.753   5.000   2.241
   81U       N3 2087   4.717   5.082   2.035
   81U       H3 2088   4.810   5.047   2.014
   81U       C2 2089   4.640   5.132   1.932
   81U       O2 2090   4.691   5.152   1.822
   81U      C3' 2091   4.231   5.078   1.807
   81U      H3' 2092   4.225   5.022   1.900
   81U      C2' 2093   4.371   5.113   1.767
   81U     H2'1 2094   4.433   5.024   1.774
   81U      O2' 2095   4.379   5.162   1.637
   81U     HO'2 2096   4.405   5.088   1.581
   81U      O3' 2097   4.148   5.015   1.708
   82U        P 2098   4.120   4.863   1.702
   82U      O1P 2099   4.238   4.809   1.638
   82U      O2P 2100   3.983   4.843   1.650
   82U      O5' 2101   4.113   4.792   1.845
   82U      C5' 2102   4.004   4.823   1.938
   82U     H5'1 2103   3.923   4.760   1.903
   82U     H5'2 2104   3.983   4.930   1.935
   82U      C4' 2105   4.035   4.769   2.084
   82U      H4' 2106   3.952   4.795   2.150
   82U      O4' 2107   4.055   4.629   2.086
   82U      C1' 2108   4.178   4.602   2.158
   82U      H1' 2109   4.159   4.615   2.265
   82U       N1 2110   4.226   4.463   2.129
   82U       C6 2111   4.317   4.429   2.025
   82U       H6 2112   4.370   4.504   1.969
   82U       C5 2113   4.347   4.297   2.007
   82U       H5 2114   4.423   4.273   1.934
   82U       C4 2115   4.291   4.195   2.091
   82U       O4 2116   4.326   4.075   2.093
   82U       N3 2117   4.191   4.234   2.176
   82U       H3 2118   4.157   4.170   2.246
   82U       C2 2119   4.160   4.359   2.195
   82U       O2 2120   4.071   4.379   2.278
   82U      C3' 2121   4.160   4.835   2.146
   82U      H3' 2122   4.195   4.922   2.089
   82U      C2' 2123   4.257   4.722   2.116
   82U     H2'1 2124   4.274   4.714   2.009
   82U      O2' 2125   4.378   4.742   2.186
   82U     HO'2 2126   4.367   4.785   2.271
   82U      O3' 2127   4.152   4.855   2.284
   82U      H3T 2128   4.129   4.946   2.301
   9.02081   9.02081   6.37839   0.00000   0.00000   0.00000   0.00000   4.51013   4.51013
