# Supplementary material for: Constant-pH Molecular Dynamics of Cationic Peptide Dendrimers Binding to siRNA
Source: J Chem Inf Model. 2026 Feb 5;66(8):4734–43. doi: 10.1021/acs.jcim.5c02636 (PMC13126635; doi:10.1021/acs.jcim.5c02636)
Supplement: Supplementary file 2 [file ci5c02636_si_002.zip › zip/MH18_05_in_1.gro]

Protein t=   0.00000
 2128
    1LY0      N    1   6.697   7.675   4.450 -0.4191 -0.3237 -0.3285
    1LY0     H1    2   6.694   7.618   4.367  0.8340 -0.9556  0.0418
    1LY0     H2    3   6.730   7.765   4.418  0.3980  0.5680  2.7230
    1LY0     H3    4   6.767   7.630   4.506 -0.8106 -1.6766 -0.8965
    1LY0     CA    5   6.572   7.694   4.523 -0.9866  0.0250 -0.3734
    1LY0     HA    6   6.529   7.595   4.537 -2.8175  0.7733 -0.4168
    1LY0     CB    7   6.602   7.764   4.659 -1.1898 -0.3215  0.2739
    1LY0    HB1    8   6.657   7.857   4.644 -0.6215 -0.8790 -1.3304
    1LY0    HB2    9   6.674   7.701   4.711 -0.0240  0.2880 -0.5255
    1LY0     CG   10   6.483   7.779   4.748 -0.7049  0.2776 -0.1304
    1LY0    HG1   11   6.423   7.688   4.760 -2.8092  1.8507  2.7538
    1LY0    HG2   12   6.418   7.854   4.704  0.2049  1.4273  0.4321
    1LY0     CD   13   6.528   7.813   4.894  0.1231 -0.2447  0.3446
    1LY0    HD1   14   6.584   7.729   4.936 -0.7924 -0.5723  0.9402
    1LY0    HD2   15   6.443   7.837   4.958  0.6178 -5.0543  3.3249
    1LY0     CE   16   6.606   7.952   4.894  0.2470  0.2324 -0.6919
    1LY0    HE1   17   6.547   8.022   4.836 -0.6404  0.4278  0.4063
    1LY0    HE2   18   6.696   7.925   4.840  1.6372  0.2851  1.4504
    1LY0     NZ   19   6.652   7.991   5.029 -0.4227 -0.3531 -0.4659
    1LY0    HZ1   20   6.722   8.063   5.020 -1.7517  0.9147 -0.8117
    1LY0    HZ2   21   6.582   8.029   5.091  1.8715  1.7580  1.0003
    1LY0    HZ3   22   6.711   7.916   5.063  0.5065 -0.0644 -1.3760
    1LY0      C   23   6.459   7.768   4.440  0.1871 -0.0567  0.0994
    1LY0      O   24   6.487   7.825   4.332  0.2308  0.0912  0.1401
    2LER      N   25   6.335   7.747   4.482 -0.5539  0.0286 -0.0098
    2LER      H   26   6.310   7.676   4.550  0.9986 -1.8349 -1.2752
    2LER     CA   27   6.218   7.797   4.417  0.8013  0.3498 -0.2865
    2LER     HA   28   6.247   7.880   4.352  0.2902  0.0080 -0.9627
    2LER     CB   29   6.169   7.680   4.326  0.0340 -0.0394  0.3949
    2LER    HB1   30   6.160   7.587   4.382 -2.7660 -0.7537 -1.0439
    2LER    HB2   31   6.248   7.657   4.254  0.6481 -1.0373  1.3671
    2LER     CG   32   6.034   7.694   4.250  0.3539 -0.1281  0.3955
    2LER     HG   33   5.952   7.704   4.322 -0.3798  0.3406 -0.4737
    2LER    CD1   34   6.024   7.811   4.159 -0.0508 -1.3210 -0.1344
    2LER   HD11   35   5.925   7.814   4.115  0.1636 -1.9046 -0.6662
    2LER   HD12   36   6.037   7.907   4.209  0.5817 -0.3181 -2.0846
    2LER   HD13   37   6.110   7.802   4.092  0.2025 -0.1033 -0.0095
    2LER    CD2   38   6.006   7.572   4.154 -0.6625 -0.1686 -0.2063
    2LER   HD21   39   5.910   7.583   4.103 -2.4310  0.7069  3.0080
    2LER   HD22   40   6.082   7.560   4.077 -1.0697  0.3733 -0.7111
    2LER   HD23   41   6.012   7.491   4.226  1.5374  0.3921  0.3173
    2LER      C   42   6.117   7.832   4.524 -0.5534  0.1402  0.1727
    2LER      O   43   6.089   7.750   4.613 -0.5699 -0.0936  0.5465
    3LYR      N   44   6.052   7.942   4.499 -0.4865  0.2175 -0.6482
    3LYR      H   45   6.076   7.996   4.417 -0.1145  1.0928  0.0275
    3LYR     CA   46   5.930   7.973   4.565 -0.9256  0.1519  0.3263
    3LYR     HA   47   5.902   7.892   4.631  0.1844 -1.7794 -1.4521
    3LYR     CB   48   5.942   8.081   4.668  0.0193 -0.5448 -0.2406
    3LYR    HB1   49   5.850   8.085   4.725  0.3292  0.1841  0.2284
    3LYR    HB2   50   5.952   8.178   4.619  0.6043 -0.5745 -0.1890
    3LYR     CG   51   6.064   8.069   4.765 -0.5781  1.0003  0.0305
    3LYR    HG1   52   6.152   8.047   4.705 -0.8736  0.4649 -0.2135
    3LYR    HG2   53   6.051   7.991   4.841 -0.2566 -0.9340 -1.8103
    3LYR     CD   54   6.081   8.198   4.848 -0.4915  0.6265  0.0015
    3LYR    HD1   55   6.078   8.290   4.789  2.5384  0.3979 -0.6306
    3LYR    HD2   56   6.173   8.188   4.904 -0.4842 -0.3609 -0.1727
    3LYR     CE   57   5.972   8.205   4.961 -0.2260  0.2707  0.1940
    3LYR    HE1   58   6.015   8.252   5.050  1.1949  0.0393 -0.3460
    3LYR    HE2   59   5.943   8.105   4.992 -2.0920  0.5370 -0.5071
    3LYR     NZ   60   5.858   8.281   4.910 -0.0075 -0.0552  0.2306
    3LYR    HZ1   61   5.773   8.240   4.873 -1.0329  1.5288  0.7073
    3LYR      C   62   5.827   8.002   4.460  0.5163  0.0277  0.1684
    3LYR      O   63   5.860   8.079   4.363  0.1785  0.0269 -0.0326
    4LY0      N   64   5.703   7.953   4.481 -0.3397  0.3581 -0.0026
    4LY0      H   65   5.703   7.886   4.557  1.2507 -1.7133 -1.7025
    4LY0     CA   66   5.592   7.956   4.386  0.5926 -0.1880 -0.2625
    4LY0     HA   67   5.628   8.004   4.295  2.1393  0.2783  0.5666
    4LY0     CB   68   5.540   7.816   4.354 -0.4129 -0.2771 -0.2490
    4LY0    HB1   69   5.463   7.830   4.278 -0.8116 -1.6950 -0.1393
    4LY0    HB2   70   5.487   7.779   4.442 -1.3940  0.6490 -0.4250
    4LY0     CG   71   5.648   7.725   4.299 -0.2610  0.0037 -0.3230
    4LY0    HG1   72   5.729   7.708   4.370 -1.0437 -2.0812  0.1276
    4LY0    HG2   73   5.695   7.773   4.213  2.0591  0.5555  1.1618
    4LY0     CD   74   5.589   7.597   4.261 -0.1016  0.2272  0.7696
    4LY0    HD1   75   5.670   7.536   4.221  0.1328  0.7647  0.4173
    4LY0    HD2   76   5.522   7.611   4.176 -2.4895 -0.7647  2.3781
    4LY0     CE   77   5.508   7.516   4.370  0.5017  0.1536  0.2218
    4LY0    HE1   78   5.408   7.553   4.392  0.1072 -2.1619  2.7821
    4LY0    HE2   79   5.571   7.517   4.458  4.2129  0.6698 -2.2150
    4LY0     NZ   80   5.501   7.369   4.338  0.6490 -0.9201 -0.2925
    4LY0    HZ1   81   5.593   7.327   4.338  0.8171 -0.5943  0.8712
    4LY0    HZ2   82   5.445   7.317   4.404  0.1567 -1.0308 -0.7893
    4LY0    HZ3   83   5.453   7.362   4.249  0.2650  2.4785 -0.4976
    4LY0      C   84   5.474   8.039   4.437 -0.0040 -1.0179  0.5347
    4LY0      O   85   5.465   8.061   4.563  0.0048  0.3988 -0.0749
    5LER      N   86   5.382   8.081   4.343 -0.2374 -0.5808 -0.0392
    5LER      H   87   5.401   8.080   4.244 -3.1984  0.2695 -0.7026
    5LER     CA   88   5.272   8.171   4.388  0.4084  0.0333  0.0119
    5LER     HA   89   5.242   8.144   4.489  0.5046  0.0178  0.0367
    5LER     CB   90   5.323   8.318   4.383 -0.3859  0.5028 -0.2261
    5LER    HB1   91   5.326   8.359   4.282  0.4473  0.7677 -0.0964
    5LER    HB2   92   5.422   8.326   4.427 -0.0329 -0.8343 -0.7581
    5LER     CG   93   5.243   8.415   4.475  0.6723  0.0570 -0.1764
    5LER     HG   94   5.135   8.422   4.462  0.6219  1.5055  0.7862
    5LER    CD1   95   5.272   8.386   4.627 -0.0058 -0.2245 -0.0580
    5LER   HD11   96   5.234   8.464   4.693 -0.1812 -0.8599  0.5905
    5LER   HD12   97   5.215   8.297   4.650  4.0229 -3.0667 -0.0324
    5LER   HD13   98   5.379   8.378   4.643  0.0783  1.0342  0.1714
    5LER    CD2   99   5.284   8.565   4.450 -0.6633 -0.2194 -0.1464
    5LER   HD21  100   5.209   8.627   4.500 -0.9010 -0.0935 -0.6560
    5LER   HD22  101   5.377   8.590   4.501 -0.5762  2.9282 -1.6029
    5LER   HD23  102   5.289   8.568   4.341 -0.7568  0.5435 -0.1346
    5LER      C  103   5.140   8.148   4.311 -0.1534 -0.0610  0.9046
    5LER      O  104   5.140   8.133   4.193 -0.4061 -0.2393  0.7666
    6LYR      N  105   5.028   8.166   4.379  0.2149  0.5185  0.5310
    6LYR      H  106   5.043   8.189   4.476  1.2141 -1.1674  0.8085
    6LYR     CA  107   4.894   8.154   4.321  0.5518  1.0481 -0.0221
    6LYR     HA  108   4.901   8.076   4.245 -1.2456  0.0932  0.7312
    6LYR     CB  109   4.781   8.105   4.418 -0.5746 -0.6940  0.3777
    6LYR    HB1  110   4.690   8.094   4.359 -0.6280 -1.5339  0.6056
    6LYR    HB2  111   4.758   8.181   4.493 -0.7267 -0.0852 -0.2754
    6LYR     CG  112   4.809   7.964   4.480  0.0977 -1.3172  0.5963
    6LYR    HG1  113   4.902   7.970   4.537 -1.1156 -0.1871  2.5611
    6LYR    HG2  114   4.821   7.892   4.398 -1.4155 -0.0757 -0.7871
    6LYR     CD  115   4.692   7.919   4.571  0.0540  0.2478  0.2885
    6LYR    HD1  116   4.693   7.810   4.582 -0.8411  0.1741 -0.2596
    6LYR    HD2  117   4.597   7.936   4.521 -2.8105 -0.9179  4.7355
    6LYR     CE  118   4.676   7.986   4.708 -0.1407 -0.1576 -0.1728
    6LYR    HE1  119   4.576   7.967   4.748  0.3548 -2.5883  0.0834
    6LYR    HE2  120   4.692   8.093   4.699 -0.3609  0.1291  2.2354
    6LYR     NZ  121   4.771   7.929   4.793 -0.4327  0.5551 -0.0224
    6LYR    HZ1  122   4.739   7.837   4.820 -2.1029  0.9890 -0.4467
    6LYR      C  123   4.853   8.282   4.246  0.3345  0.1429  0.0172
    6LYR      O  124   4.899   8.392   4.284  0.3135 -0.3844  0.8695
    7LER      N  125   4.758   8.275   4.150 -0.1792  0.3499 -0.5701
    7LER      H  126   4.730   8.180   4.129 -1.6097  1.1054 -2.3461
    7LER     CA  127   4.686   8.384   4.086  0.6232 -0.4364 -0.2049
    7LER     HA  128   4.750   8.472   4.082 -0.1720  0.2101  0.8412
    7LER     CB  129   4.620   8.332   3.957 -0.5788  0.0340  1.3387
    7LER    HB1  130   4.546   8.404   3.923  1.5390  0.8804 -2.0096
    7LER    HB2  131   4.565   8.239   3.971 -1.1708  0.1336 -0.1251
    7LER     CG  132   4.733   8.306   3.840  0.8788  0.5062  0.2317
    7LER     HG  133   4.816   8.261   3.895 -1.2857 -1.2289  2.2558
    7LER    CD1  134   4.690   8.223   3.714 -0.3663  0.1180 -0.4228
    7LER   HD11  135   4.758   8.236   3.630  1.4637 -2.0881  0.5999
    7LER   HD12  136   4.689   8.116   3.737  2.0972  0.0458 -0.4014
    7LER   HD13  137   4.594   8.259   3.678 -0.1985 -0.1219 -1.1194
    7LER    CD2  138   4.792   8.438   3.781 -0.1171  0.4943 -0.0354
    7LER   HD21  139   4.855   8.410   3.697 -2.1761 -2.8760 -0.6597
    7LER   HD22  140   4.704   8.493   3.748 -1.5873 -1.4412  0.4433
    7LER   HD23  141   4.828   8.511   3.853 -3.1621  2.0906  0.0421
    7LER      C  142   4.570   8.437   4.174 -0.1283 -0.0711  0.4769
    7LER      O  143   4.504   8.356   4.248 -0.3874 -0.3254 -0.2750
    8LER      N  144   4.542   8.570   4.164  1.1037 -0.0647  0.1297
    8LER      H  145   4.599   8.630   4.106 -0.6422 -0.8902 -2.6443
    8LER     CA  146   4.420   8.637   4.213 -0.4428  0.3735 -0.0669
    8LER     HA  147   4.449   8.742   4.204  0.8019  0.0054 -0.5729
    8LER     CB  148   4.294   8.606   4.127 -0.4933  0.5821 -0.2997
    8LER    HB1  149   4.211   8.667   4.164 -0.4744  0.7393 -0.5146
    8LER    HB2  150   4.268   8.501   4.137 -0.1682  0.6033  1.0079
    8LER     CG  151   4.303   8.638   3.974  0.0208  0.0041 -0.3071
    8LER     HG  152   4.379   8.571   3.935 -0.4406 -1.3743  1.0429
    8LER    CD1  153   4.175   8.593   3.904  0.8244  0.2211 -0.2532
    8LER   HD11  154   4.169   8.580   3.796 -0.7434  1.9737 -0.4362
    8LER   HD12  155   4.136   8.501   3.948 -0.8217  1.0410  0.0867
    8LER   HD13  156   4.101   8.670   3.927  0.8802  0.7703 -1.8178
    8LER    CD2  157   4.341   8.782   3.936 -0.6652 -0.4666 -0.0318
    8LER   HD21  158   4.352   8.779   3.828 -1.9404 -2.4718 -0.1526
    8LER   HD22  159   4.262   8.842   3.981  1.8364  0.4432  3.6056
    8LER   HD23  160   4.439   8.812   3.974 -1.1771  1.9786 -0.4763
    8LER      C  161   4.401   8.628   4.368  0.4560  0.3299 -0.4040
    8LER      O  162   4.291   8.667   4.410 -0.0987  0.1682  0.1276
    9LYR      N  163   4.497   8.569   4.447 -0.0548 -0.3413  0.2037
    9LYR      H  164   4.568   8.511   4.403 -0.3586  0.2572 -1.1412
    9LYR     CA  165   4.478   8.567   4.592  0.0792 -0.4414  0.0459
    9LYR     HA  166   4.374   8.578   4.625  0.8286  1.5709  2.0247
    9LYR     CB  167   4.529   8.437   4.660 -0.4497 -0.7580 -0.5559
    9LYR    HB1  168   4.486   8.435   4.761  0.2632  0.5351 -0.2107
    9LYR    HB2  169   4.637   8.446   4.671 -0.3596  0.5418 -2.1576
    9LYR     CG  170   4.490   8.306   4.585  0.4123  0.4210 -0.1467
    9LYR    HG1  171   4.505   8.231   4.662 -1.4627  1.0067  0.8625
    9LYR    HG2  172   4.545   8.292   4.492 -0.0377  2.1327 -0.7198
    9LYR     CD  173   4.339   8.302   4.552 -0.5156 -0.4417 -0.2747
    9LYR    HD1  174   4.306   8.381   4.484 -0.1318 -0.2314 -0.2180
    9LYR    HD2  175   4.281   8.303   4.644 -0.9294  0.3031 -0.5426
    9LYR     CE  176   4.314   8.161   4.498  0.8267  0.4585 -1.1230
    9LYR    HE1  177   4.207   8.141   4.500  0.6938  1.0938  1.1149
    9LYR    HE2  178   4.369   8.085   4.554 -1.0631 -0.2439 -0.1241
    9LYR     NZ  179   4.351   8.151   4.359  0.0772 -0.2500 -0.6293
    9LYR    HZ1  180   4.385   8.235   4.315 -2.3342  2.0052  1.5087
    9LYR      C  181   4.538   8.693   4.661 -0.9541  0.5879  0.6998
    9LYR      O  182   4.506   8.716   4.778 -0.2885 -0.7305  0.2837
   10LER      N  183   4.641   8.749   4.595 -0.1712 -0.1369  0.0823
   10LER      H  184   4.676   8.699   4.514 -1.7019  1.1041 -1.4184
   10LER     CA  185   4.711   8.874   4.625 -0.1287 -0.1741  0.3438
   10LER     HA  186   4.656   8.926   4.704  1.1865  0.3605  0.9428
   10LER     CB  187   4.854   8.848   4.669  0.5924  0.1211 -0.3008
   10LER    HB1  188   4.898   8.946   4.689 -1.6424  0.7805  1.8081
   10LER    HB2  189   4.911   8.798   4.590  2.6278  0.0494  1.1325
   10LER     CG  190   4.873   8.769   4.803  0.4603  0.2501  0.2670
   10LER     HG  191   4.830   8.668   4.801  2.1675 -0.5123  0.1696
   10LER    CD1  192   5.020   8.739   4.838 -0.2879  0.6879 -0.1122
   10LER   HD11  193   5.021   8.671   4.924  1.0578  1.7654  0.7668
   10LER   HD12  194   5.066   8.697   4.749 -1.7535  0.2515 -0.6850
   10LER   HD13  195   5.074   8.828   4.869  1.1601 -0.4025  0.6635
   10LER    CD2  196   4.817   8.834   4.924  0.5430 -0.8335  1.1032
   10LER   HD21  197   4.829   8.767   5.010 -0.6583  0.6457  2.4832
   10LER   HD22  198   4.878   8.921   4.947 -0.9017  0.4044  0.3767
   10LER   HD23  199   4.715   8.870   4.909  1.4859  0.8458 -2.0896
   10LER      C  200   4.711   8.960   4.496  0.0820  0.2061 -0.6159
   10LER      O  201   4.766   8.920   4.393 -0.2747 -0.5610  0.3349
   11LER      N  202   4.634   9.068   4.493  0.0002 -0.0430 -0.0805
   11LER      H  203   4.605   9.094   4.586  2.3456 -0.2609  0.7642
   11LER     CA  204   4.605   9.160   4.385  0.4520 -0.2010  0.2801
   11LER     HA  205   4.597   9.105   4.291  0.1260  1.0947 -0.4814
   11LER     CB  206   4.468   9.223   4.411 -0.0366  0.0737 -0.0831
   11LER    HB1  207   4.444   9.279   4.320  1.5595  0.5260 -0.2633
   11LER    HB2  208   4.481   9.285   4.500 -3.8008  0.9179  0.0340
   11LER     CG  209   4.347   9.126   4.445  0.7267  0.4618 -0.0984
   11LER     HG  210   4.371   9.075   4.539  0.2803  0.8993  0.2571
   11LER    CD1  211   4.222   9.209   4.476  0.4310  0.0902  0.0023
   11LER   HD11  212   4.146   9.156   4.533  0.5559  0.0691  0.1494
   11LER   HD12  213   4.250   9.301   4.528  0.4474  0.0531  0.0576
   11LER   HD13  214   4.184   9.250   4.382  0.5959 -1.7326 -0.8966
   11LER    CD2  215   4.318   9.032   4.324 -0.0776 -0.1817 -0.5988
   11LER   HD21  216   4.239   8.962   4.355 -0.2790  0.3704  0.1521
   11LER   HD22  217   4.285   9.084   4.234 -2.1841  0.7952  0.6561
   11LER   HD23  218   4.407   8.980   4.291 -0.5145 -1.2547 -0.1313
   11LER      C  219   4.712   9.257   4.347  0.1089 -0.0704 -0.5144
   11LER      O  220   4.792   9.292   4.435  0.1710 -0.1296  0.1386
   12LER      N  221   4.704   9.320   4.232  0.7658  0.2316 -0.0056
   12LER      H  222   4.634   9.279   4.172  0.7486 -1.4394  1.0675
   12LER     CA  223   4.795   9.425   4.187  0.0060  0.0869 -0.5045
   12LER     HA  224   4.828   9.473   4.279 -1.2722 -1.8080  1.0194
   12LER     CB  225   4.920   9.369   4.118  0.3008 -0.1044  0.6564
   12LER    HB1  226   4.969   9.446   4.059 -1.7728  0.0165 -0.9886
   12LER    HB2  227   4.886   9.302   4.039  0.1498  1.0181 -0.2649
   12LER     CG  228   5.027   9.292   4.196  0.1416  0.0367  0.3336
   12LER     HG  229   4.990   9.206   4.251  2.9165 -1.8060 -0.4751
   12LER    CD1  230   5.131   9.218   4.114  0.0032 -0.1548  0.0731
   12LER   HD11  231   5.188   9.150   4.177  0.4407 -0.3270 -0.4944
   12LER   HD12  232   5.082   9.155   4.039 -0.8235  0.7699 -0.1868
   12LER   HD13  233   5.197   9.291   4.067  0.9745 -1.8015 -1.2094
   12LER    CD2  234   5.106   9.390   4.285  0.0393  0.1957  0.4716
   12LER   HD21  235   5.181   9.350   4.353  0.6296 -0.9451 -0.8061
   12LER   HD22  236   5.166   9.451   4.217  0.4352 -0.9213 -0.2080
   12LER   HD23  237   5.037   9.449   4.345 -0.1296 -0.5953  1.0712
   12LER      C  238   4.720   9.527   4.089  0.4018  0.3685  0.0178
   12LER      O  239   4.653   9.476   3.995 -0.2102 -0.7740 -0.4009
   13LER      N  240   4.739   9.656   4.105  0.1506  0.8855 -0.0185
   13LER      H  241   4.779   9.689   4.192 -0.8875  2.8229 -0.2309
   13LER     CA  242   4.712   9.756   4.010  0.6894  0.2417 -0.1502
   13LER     HA  243   4.606   9.741   3.992  0.7503 -0.7743  0.2614
   13LER     CB  244   4.735   9.890   4.070  0.2676  0.4612  0.5988
   13LER    HB1  245   4.841   9.907   4.087  0.0654  0.7203  1.6700
   13LER    HB2  246   4.675   9.903   4.161 -1.7382 -3.6307  0.0812
   13LER     CG  247   4.695  10.008   3.974  0.1418  0.9993  0.0214
   13LER     HG  248   4.745   9.996   3.878 -0.1187  1.9688 -0.2433
   13LER    CD1  249   4.540  10.023   3.967  0.5765  0.0132  0.2286
   13LER   HD11  250   4.516  10.093   3.887 -1.0903 -0.2880  0.4247
   13LER   HD12  251   4.506   9.926   3.931  1.2357 -0.3399  0.5443
   13LER   HD13  252   4.498  10.039   4.067 -1.3027  0.0685 -0.5300
   13LER    CD2  253   4.746  10.143   4.028  0.1059 -0.0444 -0.5061
   13LER   HD21  254   4.743  10.226   3.956  1.2616  0.2635 -0.2226
   13LER   HD22  255   4.692  10.175   4.117 -2.3379 -2.2596 -1.0797
   13LER   HD23  256   4.851  10.124   4.051  0.5424  0.3535 -2.0400
   13LER      C  257   4.777   9.738   3.875 -0.0512  0.1392  0.4539
   13LER      O  258   4.898   9.732   3.872  0.2683 -0.1319  0.8268
   14NH2      N  259   4.699   9.737   3.765  0.3900  0.0035  0.0738
   14NH2     H1  260   4.599   9.741   3.775  0.2098 -1.1958 -1.0391
   14NH2     H2  261   4.736   9.719   3.673 -0.7014 -1.5848 -0.0807
   15LY0      N  262   5.733   8.851   5.075 -0.2669  0.3168 -0.4994
   15LY0     H1  263   5.719   8.946   5.107 -0.3212 -0.3678  1.6554
   15LY0     H2  264   5.806   8.846   5.005 -1.7673 -0.4334 -2.0585
   15LY0     H3  265   5.765   8.789   5.148 -0.2658  1.2338  0.3130
   15LY0     CA  266   5.610   8.799   5.017 -0.7712 -0.0938  0.1839
   15LY0     HA  267   5.531   8.808   5.091  0.6087 -0.3024  1.7365
   15LY0     CB  268   5.570   8.894   4.900  1.1816  0.1321  1.1713
   15LY0    HB1  269   5.651   8.902   4.827 -1.0206  0.4217 -1.3816
   15LY0    HB2  270   5.550   8.992   4.942  1.3593  0.8923 -0.4225
   15LY0     CG  271   5.445   8.846   4.829  0.0739 -0.2430 -0.3505
   15LY0    HG1  272   5.370   8.843   4.908  0.1322 -0.7864 -0.3125
   15LY0    HG2  273   5.443   8.741   4.801 -0.5332 -0.4330  0.3665
   15LY0     CD  274   5.386   8.945   4.730 -0.1900 -0.2923  0.9162
   15LY0    HD1  275   5.376   9.045   4.773  0.7592  0.9121 -1.4607
   15LY0    HD2  276   5.283   8.913   4.716  0.5730 -2.8409  0.6881
   15LY0     CE  277   5.462   8.951   4.590 -0.2188  0.8209 -0.4457
   15LY0    HE1  278   5.454   8.846   4.561 -1.1842  0.4637  0.9652
   15LY0    HE2  279   5.566   8.974   4.613 -0.5747  0.9423  1.2226
   15LY0     NZ  280   5.387   9.039   4.502  0.1818  0.1425 -0.1711
   15LY0    HZ1  281   5.424   9.032   4.408 -0.8869 -1.1614 -0.5206
   15LY0    HZ2  282   5.289   9.017   4.507  0.0538  0.9731  2.2453
   15LY0    HZ3  283   5.389   9.135   4.533 -1.9387  0.8457 -1.9555
   15LY0      C  284   5.640   8.654   4.978  0.5234  0.1969 -0.0814
   15LY0      O  285   5.584   8.558   5.036 -0.0563 -0.5219 -0.1998
   16LER      N  286   5.720   8.624   4.874  0.2780  0.0396 -0.2878
   16LER      H  287   5.770   8.698   4.827 -2.7413  2.7902  0.4694
   16LER     CA  288   5.747   8.491   4.828  0.1128 -0.4960 -0.7162
   16LER     HA  289   5.663   8.423   4.845  1.4405 -1.7386  1.4360
   16LER     CB  290   5.773   8.483   4.680 -0.5733  0.3548 -0.4020
   16LER    HB1  291   5.806   8.382   4.655  0.4091  0.8986 -1.3538
   16LER    HB2  292   5.856   8.549   4.654 -0.6080 -0.2928 -2.2765
   16LER     CG  293   5.663   8.516   4.577 -0.0948 -0.6822 -0.2170
   16LER     HG  294   5.566   8.492   4.621 -0.3375  2.6250  1.3823
   16LER    CD1  295   5.661   8.669   4.556  0.8337 -0.8289 -0.1931
   16LER   HD11  296   5.593   8.700   4.476  0.1444  0.2473  0.7890
   16LER   HD12  297   5.630   8.716   4.649  1.6777 -2.5785  1.0116
   16LER   HD13  298   5.755   8.711   4.521 -0.0990 -0.3000 -2.2823
   16LER    CD2  299   5.676   8.448   4.441 -0.5677  0.2445 -0.0271
   16LER   HD21  300   5.592   8.481   4.379 -0.1218  0.0794 -0.7370
   16LER   HD22  301   5.760   8.490   4.386 -0.9321  2.0142  0.7146
   16LER   HD23  302   5.683   8.340   4.453 -1.7348 -0.0172 -1.3604
   16LER      C  303   5.853   8.420   4.917  0.2320 -0.3847  0.3199
   16LER      O  304   5.949   8.492   4.950 -0.6806  0.0230  0.0680
   17LY0      N  305   4.515   6.914   5.568 -0.2268  0.3836 -0.1642
   17LY0     H1  306   4.548   6.906   5.663  3.3475  1.4135 -1.1535
   17LY0     H2  307   4.444   6.845   5.548  0.8612 -1.0305  0.6423
   17LY0     H3  308   4.594   6.891   5.510 -0.3571 -0.3916 -0.0415
   17LY0     CA  309   4.465   7.059   5.563 -0.2181  0.1943  0.2178
   17LY0     HA  310   4.359   7.053   5.588  0.0927 -0.1038  1.5459
   17LY0     CB  311   4.535   7.146   5.668  0.1327  0.5781 -0.7799
   17LY0    HB1  312   4.639   7.166   5.640 -0.1498  1.5120 -1.2033
   17LY0    HB2  313   4.545   7.082   5.755  2.7548  0.8538 -0.7823
   17LY0     CG  314   4.456   7.277   5.684 -0.4900 -0.1986 -0.0389
   17LY0    HG1  315   4.362   7.255   5.734 -0.5433 -0.9498 -0.4602
   17LY0    HG2  316   4.437   7.329   5.590 -0.3607  1.0145  0.5858
   17LY0     CD  317   4.535   7.369   5.782 -1.0124  0.1775 -0.2892
   17LY0    HD1  318   4.483   7.465   5.787  0.6766  1.0962  1.1454
   17LY0    HD2  319   4.640   7.375   5.751 -0.9318 -2.1631 -0.6729
   17LY0     CE  320   4.525   7.305   5.916 -0.3659  0.2125 -0.8125
   17LY0    HE1  321   4.583   7.213   5.913 -0.9862 -0.1917 -0.4214
   17LY0    HE2  322   4.424   7.279   5.946 -0.9311  1.0486 -1.9038
   17LY0     NZ  323   4.585   7.392   6.024  0.1374  0.2294  0.6428
   17LY0    HZ1  324   4.579   7.347   6.114  0.1285 -1.0057  0.0379
   17LY0    HZ2  325   4.679   7.416   5.995 -0.4277  1.4830 -0.2720
   17LY0    HZ3  326   4.530   7.477   6.022 -1.4869 -0.7844 -0.3796
   17LY0      C  327   4.476   7.106   5.423 -0.6050 -0.3173  0.5537
   17LY0      O  328   4.578   7.066   5.356  0.4439 -0.3344  0.4990
   18LER      N  329   4.380   7.179   5.369 -0.1485 -0.2629  0.3957
   18LER      H  330   4.292   7.187   5.419 -0.8787 -3.0418 -0.3137
   18LER     CA  331   4.384   7.226   5.228 -0.9144  0.2511  0.4755
   18LER     HA  332   4.402   7.138   5.167 -5.0337  0.2676 -1.0679
   18LER     CB  333   4.243   7.281   5.190 -0.4642  0.1641  0.4873
   18LER    HB1  334   4.243   7.329   5.093 -1.7622  0.1705  0.4727
   18LER    HB2  335   4.222   7.364   5.258  4.2064  1.8935  0.1683
   18LER     CG  336   4.128   7.188   5.205  1.3174  0.6817 -0.4327
   18LER     HG  337   4.130   7.133   5.299 -1.1964  1.6499  0.2809
   18LER    CD1  338   3.990   7.260   5.204 -0.4986  0.8795  0.0477
   18LER   HD11  339   3.905   7.192   5.211 -0.1081  0.4450  0.6242
   18LER   HD12  340   3.972   7.341   5.275  0.7002  1.4520 -0.2634
   18LER   HD13  341   3.983   7.318   5.112  1.7370  1.3440  0.1280
   18LER    CD2  342   4.126   7.084   5.104  0.1595 -0.0221  0.3992
   18LER   HD21  343   4.026   7.042   5.112 -0.9521  2.6141  1.6682
   18LER   HD22  344   4.136   7.140   5.012 -0.8999  0.3971  0.5252
   18LER   HD23  345   4.200   7.009   5.132 -0.6988 -0.9688  0.1936
   18LER      C  346   4.492   7.333   5.198  0.1287 -0.1709  0.6207
   18LER      O  347   4.553   7.386   5.287 -0.2220  0.0998 -0.1086
   19LYR      N  348   4.511   7.368   5.067  0.3832 -0.2850 -0.1057
   19LYR      H  349   4.465   7.319   4.992 -0.6822 -0.4715  0.6277
   19LYR     CA  350   4.613   7.457   5.023  0.2083 -0.3578  0.3710
   19LYR     HA  351   4.710   7.418   5.054  0.1815 -0.7787 -0.0669
   19LYR     CB  352   4.615   7.446   4.869 -0.0244 -0.2411 -0.1605
   19LYR    HB1  353   4.523   7.480   4.823  0.1927  0.2601 -0.2328
   19LYR    HB2  354   4.636   7.340   4.851  2.6388 -0.0187  1.0024
   19LYR     CG  355   4.732   7.529   4.810 -0.3140  0.3069  0.2009
   19LYR    HG1  356   4.829   7.499   4.850 -1.4085 -2.9126  0.7034
   19LYR    HG2  357   4.717   7.633   4.836  0.3786 -0.2520  3.1316
   19LYR     CD  358   4.741   7.511   4.655  0.9583 -0.2685 -0.1096
   19LYR    HD1  359   4.660   7.560   4.601 -0.0646 -0.5033  1.1521
   19LYR    HD2  360   4.727   7.406   4.627  0.3691 -0.1236 -0.3947
   19LYR     CE  361   4.869   7.578   4.595  0.2144  0.4408 -0.5388
   19LYR    HE1  362   4.901   7.659   4.660  2.3808 -0.4835 -0.3693
   19LYR    HE2  363   4.856   7.616   4.494  0.2128 -0.1533 -0.7669
   19LYR     NZ  364   4.974   7.471   4.601 -0.6762 -0.2435 -0.3932
   19LYR    HZ1  365   5.012   7.438   4.688  1.6882 -1.5071 -1.8151
   19LYR      C  366   4.596   7.600   5.089 -0.4170  0.2541  0.3475
   19LYR      O  367   4.510   7.672   5.044 -0.1889  0.7233  0.2635
   20LY0      N  368   4.694   7.641   5.161  0.0467  0.1172 -0.4237
   20LY0      H  369   4.766   7.573   5.182  1.2637  0.2236 -3.7339
   20LY0     CA  370   4.707   7.779   5.214 -0.1297 -0.1013 -0.5602
   20LY0     HA  371   4.609   7.823   5.230  0.1422  0.4086 -0.2682
   20LY0     CB  372   4.773   7.781   5.350  0.2204  0.6201 -0.2360
   20LY0    HB1  373   4.788   7.886   5.376 -0.8801  1.7099 -3.4272
   20LY0    HB2  374   4.876   7.747   5.348  0.1869  0.3815  1.3959
   20LY0     CG  375   4.696   7.703   5.462  0.0936  0.4373 -1.2182
   20LY0    HG1  376   4.738   7.732   5.559 -0.2799 -0.7728 -0.6757
   20LY0    HG2  377   4.710   7.596   5.444  1.3140  0.1819  0.8796
   20LY0     CD  378   4.541   7.727   5.478 -0.3229 -0.2185  0.8176
   20LY0    HD1  379   4.492   7.711   5.382  1.0747 -0.4799  0.1193
   20LY0    HD2  380   4.532   7.831   5.510  1.0110  0.2523 -0.2617
   20LY0     CE  381   4.475   7.638   5.578 -0.6296 -0.8060 -0.4843
   20LY0    HE1  382   4.516   7.652   5.678 -2.9782 -0.8242  0.5370
   20LY0    HE2  383   4.485   7.536   5.542 -0.8741 -0.0727 -2.8441
   20LY0     NZ  384   4.332   7.672   5.589  0.0004  0.2858 -0.1596
   20LY0    HZ1  385   4.285   7.609   5.652  0.9693 -2.7517 -2.2613
   20LY0    HZ2  386   4.329   7.772   5.605  1.4750  0.2465  0.4927
   20LY0    HZ3  387   4.291   7.669   5.497  0.6633  0.7643 -0.4757
   20LY0      C  388   4.783   7.871   5.116 -0.5862  0.4373 -0.4530
   20LY0      O  389   4.742   7.984   5.099  0.1184  0.6622 -0.0355
   21LER      N  390   4.880   7.817   5.037  0.0272 -0.1600 -0.0078
   21LER      H  391   4.911   7.723   5.055 -1.6760 -0.3597  2.4313
   21LER     CA  392   4.964   7.889   4.934 -0.7715  0.5171  0.0915
   21LER     HA  393   5.024   7.958   4.993 -0.2465 -0.9839  1.3568
   21LER     CB  394   5.066   7.780   4.875  0.5382 -0.0984  0.0386
   21LER    HB1  395   4.998   7.710   4.825 -1.1233  0.6544  1.1576
   21LER    HB2  396   5.120   7.731   4.956  0.2912 -1.3091 -0.5027
   21LER     CG  397   5.167   7.831   4.768  0.1022  0.3873 -0.3980
   21LER     HG  398   5.109   7.891   4.698 -0.6242  1.2298  0.8789
   21LER    CD1  399   5.272   7.929   4.820 -0.3099  0.1373  0.1390
   21LER   HD11  400   5.344   7.961   4.745  0.5255 -1.7126  0.0952
   21LER   HD12  401   5.223   8.020   4.856  1.4804  0.4004  2.1015
   21LER   HD13  402   5.326   7.894   4.908  0.1818  1.3537  0.3392
   21LER    CD2  403   5.249   7.726   4.690  0.1683  0.0581 -0.8825
   21LER   HD21  404   5.306   7.780   4.614  2.4171  1.2354  1.4695
   21LER   HD22  405   5.315   7.680   4.764  0.7282 -0.3257 -1.6056
   21LER   HD23  406   5.179   7.648   4.660 -1.3527 -0.3494  3.2009
   21LER      C  407   4.892   7.972   4.834  0.5535 -0.8028  0.4486
   21LER      O  408   4.941   8.072   4.778 -0.6619 -0.0024  0.1426
   22LY0      N  409   5.463   7.110   4.810 -0.2955 -0.1981  0.1373
   22LY0     H1  410   5.491   7.102   4.907  0.0662  1.4799  0.1964
   22LY0     H2  411   5.412   7.026   4.785 -0.4065  0.0838 -0.5922
   22LY0     H3  412   5.548   7.099   4.756  0.8006 -1.0215  1.9302
   22LY0     CA  413   5.376   7.228   4.784 -0.5510  0.6781  0.3618
   22LY0     HA  414   5.287   7.202   4.840 -0.4584 -0.6364 -0.0547
   22LY0     CB  415   5.443   7.359   4.836 -0.3443 -0.6040  1.3340
   22LY0    HB1  416   5.493   7.331   4.929 -1.0242  0.7227  2.1372
   22LY0    HB2  417   5.370   7.438   4.856 -0.0972 -0.1055  0.3385
   22LY0     CG  418   5.537   7.419   4.725 -0.5628 -0.5387  0.4537
   22LY0    HG1  419   5.473   7.464   4.649  2.2501  2.1543 -0.5253
   22LY0    HG2  420   5.607   7.343   4.690  0.7036  0.5311  0.5528
   22LY0     CD  421   5.619   7.539   4.787 -0.6713  0.6374  0.5040
   22LY0    HD1  422   5.708   7.501   4.837  1.5467  2.2102 -1.9881
   22LY0    HD2  423   5.551   7.591   4.854 -0.2652  1.7557  0.0581
   22LY0     CE  424   5.652   7.640   4.677 -1.2163  0.7621 -0.3689
   22LY0    HE1  425   5.555   7.669   4.637 -0.8511  1.5150 -0.7208
   22LY0    HE2  426   5.712   7.592   4.600  0.4073  1.4073  0.4621
   22LY0     NZ  427   5.724   7.750   4.731  0.1501 -0.1140 -0.1171
   22LY0    HZ1  428   5.756   7.803   4.651 -1.6603 -0.3675 -1.0619
   22LY0    HZ2  429   5.675   7.806   4.800  0.1209 -0.8514  0.4816
   22LY0    HZ3  430   5.807   7.714   4.776 -0.6562 -0.5951  1.0417
   22LY0      C  431   5.323   7.240   4.638  0.2560 -0.3569  0.3331
   22LY0      O  432   5.380   7.198   4.543 -0.5528  0.1390 -0.0237
   23LER      N  433   5.203   7.303   4.626  0.6311  0.2157  1.0714
   23LER      H  434   5.165   7.332   4.715  0.0707 -0.7856  1.1774
   23LER     CA  435   5.102   7.286   4.515  0.1966  0.4243 -0.5246
   23LER     HA  436   5.152   7.288   4.418 -2.4528  1.4099 -1.9671
   23LER     CB  437   5.034   7.154   4.542  0.4286  0.4200 -0.5972
   23LER    HB1  438   4.978   7.167   4.635  1.2026  2.6057 -0.3923
   23LER    HB2  439   5.107   7.075   4.560 -2.2881 -2.2761 -0.4751
   23LER     CG  440   4.938   7.108   4.429 -0.1471 -0.3594 -0.5055
   23LER     HG  441   4.873   7.191   4.401 -0.7912 -0.6211  0.1887
   23LER    CD1  442   5.028   7.052   4.318 -0.1124  0.7517 -0.1017
   23LER   HD11  443   4.973   7.016   4.231  0.0293 -0.3140  0.2310
   23LER   HD12  444   5.079   7.130   4.262 -1.6861  0.6437 -1.7696
   23LER   HD13  445   5.097   6.977   4.357  0.4241  1.5120  0.4315
   23LER    CD2  446   4.848   6.995   4.468 -0.0554 -0.6330 -0.8240
   23LER   HD21  447   4.769   6.962   4.401 -0.2751 -2.1194  0.1123
   23LER   HD22  448   4.909   6.906   4.487  1.1985  0.8010  2.7446
   23LER   HD23  449   4.791   7.016   4.558 -0.2949 -0.0143 -1.1127
   23LER      C  450   5.011   7.398   4.497  0.5209 -0.3314 -0.1920
   23LER      O  451   4.963   7.431   4.391  0.0263 -0.2549  0.2190
   24LY0      N  452   6.475   8.070   4.207 -0.5603  0.4286  0.1502
   24LY0     H1  453   6.570   8.080   4.174 -0.6355 -0.3718 -0.3435
   24LY0     H2  454   6.441   7.984   4.247 -1.7301  0.4040 -0.8133
   24LY0     H3  455   6.455   8.141   4.275 -1.4559  0.1459  0.1956
   24LY0     CA  456   6.381   8.108   4.099 -0.7551  0.5543  0.2943
   24LY0     HA  457   6.412   8.200   4.049 -2.2888  0.6516 -0.5626
   24LY0     CB  458   6.369   8.001   3.992 -1.1221  0.1337 -0.4200
   24LY0    HB1  459   6.278   8.027   3.939 -2.0511  1.4031  1.6520
   24LY0    HB2  460   6.357   7.908   4.046 -0.2952  0.5055  0.4420
   24LY0     CG  461   6.500   7.982   3.906  0.2164 -0.1981  0.4752
   24LY0    HG1  462   6.486   7.893   3.845 -0.4724  0.7734 -0.8463
   24LY0    HG2  463   6.583   7.972   3.976  0.3159  0.6727  0.4920
   24LY0     CD  464   6.530   8.091   3.803  0.1557  0.5311 -0.5629
   24LY0    HD1  465   6.614   8.056   3.742  0.6305 -0.0333  0.3977
   24LY0    HD2  466   6.545   8.187   3.851  0.1944  0.1051  0.3018
   24LY0     CE  467   6.413   8.121   3.701 -0.5509  0.2411 -0.2487
   24LY0    HE1  468   6.321   8.146   3.755 -0.6929 -1.0680  0.1517
   24LY0    HE2  469   6.394   8.035   3.637 -0.1096  0.5797 -0.8355
   24LY0     NZ  470   6.444   8.241   3.629 -0.2399  0.0731  0.4517
   24LY0    HZ1  471   6.366   8.280   3.578  1.3503  0.6423 -1.6832
   24LY0    HZ2  472   6.478   8.314   3.691  0.0921  0.7023 -0.4383
   24LY0    HZ3  473   6.522   8.217   3.570 -0.9446 -0.3261 -0.3311
   24LY0      C  474   6.251   8.140   4.162 -0.2803 -0.1056 -0.3694
   24LY0      O  475   6.220   8.084   4.268  0.4257  0.6438 -0.0721
   25LER      N  476   6.181   8.235   4.107  0.0299 -0.1340  0.1676
   25LER      H  477   6.216   8.283   4.026  1.4159 -1.0476  0.1929
   25LER     CA  478   6.048   8.269   4.154  0.3390  0.2252 -0.1800
   25LER     HA  479   6.012   8.195   4.225 -1.4585  0.5386 -0.7111
   25LER     CB  480   6.037   8.401   4.229 -0.0198  0.1939  0.7241
   25LER    HB1  481   5.937   8.428   4.263 -0.8023  0.5042 -1.6153
   25LER    HB2  482   6.059   8.481   4.159 -1.6829 -1.4554 -1.8976
   25LER     CG  483   6.136   8.433   4.341 -0.4856  0.0700 -1.0590
   25LER     HG  484   6.238   8.415   4.308  0.2062  1.6639  0.1358
   25LER    CD1  485   6.124   8.580   4.382 -0.4194 -0.0332 -0.3859
   25LER   HD11  486   6.190   8.584   4.469 -2.1424 -3.1643  1.2598
   25LER   HD12  487   6.147   8.640   4.294  1.0597 -1.0240 -0.7084
   25LER   HD13  488   6.021   8.600   4.410  0.5319  2.9023  1.5057
   25LER    CD2  489   6.110   8.354   4.466 -0.2603 -1.0230 -0.3448
   25LER   HD21  490   6.178   8.384   4.546 -1.8458 -0.9128  1.0181
   25LER   HD22  491   6.006   8.360   4.499 -0.0795 -0.1642  0.0910
   25LER   HD23  492   6.133   8.249   4.452 -2.3177 -1.3627 -1.7103
   25LER      C  493   5.953   8.277   4.028 -0.2629  0.3416 -0.1056
   25LER      O  494   5.979   8.330   3.924 -0.1903  0.2292  0.2753
   26LYR      N  495   5.841   8.203   4.042 -0.1149  0.4051 -0.3038
   26LYR      H  496   5.833   8.161   4.133 -0.0968  1.2390  0.0889
   26LYR     CA  497   5.742   8.161   3.929 -0.5275 -0.3723  0.2518
   26LYR     HA  498   5.748   8.236   3.850  1.1488 -2.3461 -1.6423
   26LYR     CB  499   5.788   8.026   3.862  0.0326  0.5048 -0.2179
   26LYR    HB1  500   5.730   8.008   3.772 -0.6752  4.1310 -0.6578
   26LYR    HB2  501   5.789   7.949   3.939  0.8398 -0.8656 -1.5415
   26LYR     CG  502   5.938   8.043   3.809  0.2184  0.3094 -0.4844
   26LYR    HG1  503   6.010   8.081   3.882  0.9799  0.0145 -1.0731
   26LYR    HG2  504   5.948   8.126   3.740 -0.6588  0.5294 -0.3555
   26LYR     CD  505   5.988   7.912   3.748 -0.4376 -0.4670 -0.1558
   26LYR    HD1  506   5.941   7.899   3.650  2.8137 -0.4018 -1.8418
   26LYR    HD2  507   5.970   7.828   3.816 -1.9959  1.3776  1.8721
   26LYR     CE  508   6.135   7.925   3.713 -0.0232  0.1458  0.8243
   26LYR    HE1  509   6.195   7.922   3.804  0.9579 -2.0497  0.1908
   26LYR    HE2  510   6.159   8.016   3.659  1.9559  0.8540  2.7452
   26LYR     NZ  511   6.175   7.822   3.626  0.4421 -0.4368 -0.3464
   26LYR    HZ1  512   6.169   7.845   3.528  2.8680 -2.4970 -1.0911
   26LYR      C  513   5.599   8.146   3.980 -0.0094 -0.3986 -0.0918
   26LYR      O  514   5.577   8.107   4.093  0.7627  0.0282  0.1992
   27LY0      N  515   5.498   8.174   3.892  0.0548 -0.5120  0.3062
   27LY0      H  516   5.517   8.203   3.797 -1.1625  1.0848  0.5077
   27LY0     CA  517   5.359   8.164   3.928 -0.0743  0.7480  0.1794
   27LY0     HA  518   5.353   8.170   4.036  0.7255 -1.0975  0.3616
   27LY0     CB  519   5.275   8.274   3.862  0.4555 -0.0694  0.1968
   27LY0    HB1  520   5.303   8.372   3.899 -1.8239  0.2419  1.2931
   27LY0    HB2  521   5.169   8.267   3.887  0.3108 -3.4646 -0.8391
   27LY0     CG  522   5.278   8.269   3.712  0.3228 -0.0017 -0.1686
   27LY0    HG1  523   5.242   8.172   3.675  2.6698 -1.0973  0.2178
   27LY0    HG2  524   5.380   8.284   3.677  0.7297  1.1075  1.3991
   27LY0     CD  525   5.184   8.379   3.669 -0.0449 -0.0805  0.3860
   27LY0    HD1  526   5.232   8.476   3.682  1.0793 -0.4776 -0.5809
   27LY0    HD2  527   5.086   8.375   3.717 -0.8388  0.0970 -1.1415
   27LY0     CE  528   5.167   8.363   3.517 -0.7668  0.3577 -0.6050
   27LY0    HE1  529   5.127   8.266   3.487 -0.0609 -0.2766  0.4396
   27LY0    HE2  530   5.263   8.369   3.466 -0.4554 -1.4707 -0.3019
   27LY0     NZ  531   5.076   8.462   3.454  0.0733 -0.5758 -0.1010
   27LY0    HZ1  532   5.044   8.438   3.361 -0.1584 -1.4627  0.1904
   27LY0    HZ2  533   4.995   8.449   3.514 -0.4116 -0.4704 -0.7220
   27LY0    HZ3  534   5.107   8.558   3.455 -0.8804 -0.2539  0.2984
   27LY0      C  535   5.299   8.024   3.897  0.1676 -0.2635 -0.2896
   27LY0      O  536   5.351   7.966   3.805  0.0467  0.3151  0.6699
   28LER      N  537   5.205   7.973   3.969  0.2284  0.2464 -0.1163
   28LER      H  538   5.179   8.035   4.043 -1.0366  1.1941 -1.3044
   28LER     CA  539   5.122   7.854   3.947 -0.6521  0.3458 -0.9237
   28LER     HA  540   5.184   7.770   3.917  0.9165 -0.5676  4.0557
   28LER     CB  541   5.067   7.808   4.080  0.3237  0.1447  0.0163
   28LER    HB1  542   4.981   7.744   4.065  1.9793 -1.5180 -3.3852
   28LER    HB2  543   5.045   7.897   4.139 -1.3914 -0.2527  0.0122
   28LER     CG  544   5.175   7.735   4.169 -0.0214 -0.2470  0.3434
   28LER     HG  545   5.269   7.789   4.165  0.4094 -0.7336  2.5735
   28LER    CD1  546   5.128   7.743   4.310  0.8534  0.2213 -0.2898
   28LER   HD11  547   5.167   7.661   4.371 -0.5712 -0.1089  0.2363
   28LER   HD12  548   5.137   7.842   4.353  1.2506  0.1812 -0.2837
   28LER   HD13  549   5.025   7.707   4.302 -0.5895  4.2715 -2.7853
   28LER    CD2  550   5.198   7.590   4.123 -0.2447  0.3454  0.0228
   28LER   HD21  551   5.277   7.551   4.187 -0.6262 -0.0972  0.2325
   28LER   HD22  552   5.101   7.541   4.131 -0.2292  0.0307 -1.5209
   28LER   HD23  553   5.228   7.591   4.019 -1.5623 -0.3920 -0.3826
   28LER      C  554   5.021   7.875   3.836 -0.7643 -0.0903  0.3427
   28LER      O  555   5.008   7.986   3.780 -0.1331  0.2146  0.2151
   29LYR      N  556   4.944   7.772   3.804  0.2798  0.5125  0.1590
   29LYR      H  557   4.963   7.692   3.862 -1.0430  0.9381  1.2259
   29LYR     CA  558   4.831   7.773   3.711 -0.3047  0.0114 -0.5298
   29LYR     HA  559   4.848   7.854   3.640  1.5585 -0.9972 -1.2910
   29LYR     CB  560   4.830   7.645   3.630 -0.8819  0.3998  0.8303
   29LYR    HB1  561   4.732   7.617   3.591  0.0542 -1.1799 -0.4901
   29LYR    HB2  562   4.871   7.558   3.681 -1.2654 -2.1715 -2.8565
   29LYR     CG  563   4.909   7.670   3.503 -0.4151  0.6488 -0.6292
   29LYR    HG1  564   4.855   7.743   3.444 -1.8237 -0.1080 -0.3302
   29LYR    HG2  565   4.903   7.571   3.456 -2.3699 -0.5386  1.8461
   29LYR     CD  566   5.053   7.726   3.512  0.2786  0.6153  0.1601
   29LYR    HD1  567   5.051   7.828   3.551 -0.3648  0.1660  1.3328
   29LYR    HD2  568   5.103   7.713   3.416  0.4103 -1.7811  0.4972
   29LYR     CE  569   5.132   7.636   3.596  0.8393 -0.3631 -0.2052
   29LYR    HE1  570   5.150   7.547   3.536 -1.0328 -0.1063 -1.2252
   29LYR    HE2  571   5.072   7.610   3.683 -1.6590 -0.0148 -1.7173
   29LYR     NZ  572   5.256   7.692   3.631 -0.1016  0.1547 -0.6406
   29LYR    HZ1  573   5.258   7.792   3.640  0.9295  0.2158 -1.3749
   29LYR      C  574   4.686   7.796   3.780 -0.7961  0.0726  0.0947
   29LYR      O  575   4.584   7.817   3.715  0.9500 -0.2053  0.3315
   30LER      N  576   4.689   7.782   3.914  0.1302  0.2123  0.2892
   30LER      H  577   4.776   7.777   3.966 -0.3266  2.5026  1.4088
   30LER     CA  578   4.572   7.787   4.008 -0.0784  0.1466 -0.3316
   30LER     HA  579   4.497   7.728   3.957 -0.7876  2.3171 -1.9270
   30LER     CB  580   4.620   7.709   4.137  0.1625 -0.1558 -0.9763
   30LER    HB1  581   4.575   7.755   4.225 -0.5652 -2.0716 -0.2935
   30LER    HB2  582   4.725   7.733   4.156  0.1093 -0.6255 -0.0067
   30LER     CG  583   4.622   7.550   4.151  0.2648  0.3563 -0.9328
   30LER     HG  584   4.699   7.520   4.081 -0.7367 -2.8800 -0.8028
   30LER    CD1  585   4.651   7.477   4.281  0.4245 -0.0266 -0.1874
   30LER   HD11  586   4.654   7.371   4.259 -0.6010 -0.8096  2.8831
   30LER   HD12  587   4.742   7.518   4.325 -0.3056 -1.5868  3.0734
   30LER   HD13  588   4.576   7.501   4.356  0.9324  0.6325  0.1264
   30LER    CD2  589   4.488   7.495   4.092  0.0983  0.5470  0.3481
   30LER   HD21  590   4.489   7.389   4.116  1.0592  0.8948  2.0457
   30LER   HD22  591   4.397   7.537   4.136  1.0562  1.9418  1.1013
   30LER   HD23  592   4.489   7.504   3.983 -1.3481  0.9214  0.3540
   30LER      C  593   4.519   7.922   4.060 -0.7888  0.0493 -0.2195
   30LER      O  594   4.601   8.007   4.082 -0.3755 -0.5378  0.0495
   31LER      N  595   4.390   7.933   4.077 -0.5863 -0.2195  0.5218
   31LER      H  596   4.333   7.850   4.082 -1.7356  0.2915 -2.1100
   31LER     CA  597   4.330   8.056   4.131 -0.5391  0.6767 -1.1437
   31LER     HA  598   4.402   8.134   4.104  0.8799  0.1026  0.7561
   31LER     CB  599   4.194   8.086   4.069  0.2132 -0.1195 -0.2044
   31LER    HB1  600   4.122   8.113   4.146 -0.0449  0.8359 -0.7648
   31LER    HB2  601   4.151   7.986   4.059 -1.8613  0.4337  2.1222
   31LER     CG  602   4.192   8.180   3.950  0.3807 -0.4868  0.2024
   31LER     HG  603   4.246   8.270   3.979 -0.6266  1.1435 -2.5044
   31LER    CD1  604   4.266   8.113   3.834 -0.0591  0.4038  0.4395
   31LER   HD11  605   4.238   8.170   3.746 -1.5437 -1.4079 -0.3264
   31LER   HD12  606   4.374   8.113   3.848  0.3188  2.9918 -1.6714
   31LER   HD13  607   4.211   8.021   3.818 -0.6913  1.1865 -2.4668
   31LER    CD2  608   4.054   8.216   3.896 -0.3438 -0.3757  0.1132
   31LER   HD21  609   4.062   8.279   3.808  2.9999  2.1632  1.9637
   31LER   HD22  610   4.004   8.126   3.863 -2.9592  0.5005  1.4367
   31LER   HD23  611   4.009   8.273   3.977  1.2898  1.8116 -0.4213
   31LER      C  612   4.326   8.040   4.292 -0.2415  0.5802  0.2415
   31LER      O  613   4.297   7.935   4.347  0.2086 -0.2367 -0.6669
   32LY0      N  614   6.754   7.798   3.428  0.3209  0.1881 -0.4232
   32LY0     H1  615   6.846   7.765   3.400  1.6761  2.0299  1.5169
   32LY0     H2  616   6.690   7.804   3.350  0.5184  0.7215 -0.5483
   32LY0     H3  617   6.766   7.896   3.447  0.5409  0.7147 -2.9281
   32LY0     CA  618   6.699   7.720   3.541  0.0254 -0.2471  0.4317
   32LY0     HA  619   6.729   7.616   3.528  2.2137  0.1855  1.4116
   32LY0     CB  620   6.762   7.746   3.672 -0.5303 -0.2618 -0.0460
   32LY0    HB1  621   6.765   7.855   3.684  5.1927 -0.1948  0.8451
   32LY0    HB2  622   6.870   7.734   3.659  0.0149  2.7419  0.8533
   32LY0     CG  623   6.704   7.672   3.792 -0.4016  0.0752 -0.2483
   32LY0    HG1  624   6.731   7.566   3.791 -0.4655  0.0217  1.6164
   32LY0    HG2  625   6.596   7.685   3.796 -0.6087 -1.6099  0.5294
   32LY0     CD  626   6.772   7.721   3.923  0.8159 -0.0394 -0.1402
   32LY0    HD1  627   6.769   7.830   3.919  1.3238  0.1762  3.0915
   32LY0    HD2  628   6.874   7.683   3.921  0.1479 -1.9015 -0.8083
   32LY0     CE  629   6.683   7.687   4.049 -0.3463  0.3346 -0.0537
   32LY0    HE1  630   6.651   7.583   4.051 -1.7535  0.6993 -1.4530
   32LY0    HE2  631   6.592   7.747   4.049 -0.4147  0.3046 -2.4336
   32LY0     NZ  632   6.763   7.714   4.171  0.0770  0.4890 -0.8466
   32LY0    HZ1  633   6.712   7.688   4.254  2.5102  0.6338  0.7921
   32LY0    HZ2  634   6.847   7.660   4.166 -0.4270 -0.4788  0.5798
   32LY0    HZ3  635   6.784   7.813   4.171  0.6608  0.3879  0.8432
   32LY0      C  636   6.548   7.736   3.539 -0.4143 -0.4222 -0.2678
   32LY0      O  637   6.501   7.848   3.512 -0.7856  0.2184 -0.0672
   33LER      N  638   6.466   7.627   3.561 -0.4508  0.1392  0.3385
   33LER      H  639   6.511   7.538   3.577  0.9980  0.9236  0.8243
   33LER     CA  640   6.320   7.642   3.555  0.2546 -0.3148 -0.2391
   33LER     HA  641   6.286   7.675   3.456 -0.3748 -1.5641 -0.4609
   33LER     CB  642   6.269   7.500   3.566 -0.0981 -0.3659 -0.3109
   33LER    HB1  643   6.311   7.458   3.658 -0.5613  1.1075  0.6083
   33LER    HB2  644   6.303   7.439   3.483 -0.2924  0.3638 -0.9279
   33LER     CG  645   6.117   7.479   3.574 -0.5385 -0.2010  0.7045
   33LER     HG  646   6.070   7.534   3.655  1.0513 -0.4769  1.8542
   33LER    CD1  647   6.051   7.517   3.436  1.0237  0.8588  0.2400
   33LER   HD11  648   5.942   7.510   3.441  1.0068 -0.3830 -1.1886
   33LER   HD12  649   6.078   7.620   3.409 -0.0286  0.9036 -0.7252
   33LER   HD13  650   6.081   7.445   3.360 -1.4230  0.7777 -0.7566
   33LER    CD2  651   6.082   7.330   3.599 -0.0672 -0.6305  0.2784
   33LER   HD21  652   5.974   7.321   3.601 -0.0718 -0.4286  0.9725
   33LER   HD22  653   6.107   7.276   3.507 -2.2241  2.1284 -2.1136
   33LER   HD23  654   6.129   7.303   3.694 -0.5947  2.9641  1.7035
   33LER      C  655   6.263   7.733   3.668  0.1678 -1.0540  0.0293
   33LER      O  656   6.298   7.721   3.793 -0.2847 -0.0966  0.4039
   34LY0      N  657   5.543   9.103   3.683  0.4868  0.0884  0.2728
   34LY0     H1  658   5.490   9.186   3.661  1.2389  0.4207 -0.3073
   34LY0     H2  659   5.562   9.078   3.780 -0.2720  0.1317  0.4374
   34LY0     H3  660   5.634   9.124   3.646 -0.6451 -0.5543 -3.1932
   34LY0     CA  661   5.482   8.980   3.617 -0.6329  0.0063 -0.0909
   34LY0     HA  662   5.384   8.960   3.660 -0.4913 -2.9086 -0.8929
   34LY0     CB  663   5.453   8.999   3.466  0.1437 -0.0302  0.6312
   34LY0    HB1  664   5.544   9.012   3.407 -0.3676  0.3250 -0.0926
   34LY0    HB2  665   5.406   9.097   3.456  0.9579  0.2931 -0.1322
   34LY0     CG  666   5.347   8.909   3.399  0.0432  0.4096  0.6805
   34LY0    HG1  667   5.255   8.907   3.457 -0.2845 -0.4659  0.1523
   34LY0    HG2  668   5.384   8.806   3.405 -3.1156 -0.8587  0.4203
   34LY0     CD  669   5.321   8.930   3.248 -0.6310 -0.5039 -0.7801
   34LY0    HD1  670   5.416   8.896   3.206  0.5895  0.0081  1.3666
   34LY0    HD2  671   5.298   9.036   3.238  0.0472 -0.0959  1.3881
   34LY0     CE  672   5.207   8.829   3.207 -0.2214  0.0543 -1.5144
   34LY0    HE1  673   5.123   8.849   3.272 -0.4753  1.1382 -2.1464
   34LY0    HE2  674   5.242   8.728   3.226 -0.3389  0.6575  2.9394
   34LY0     NZ  675   5.168   8.838   3.060 -0.1691  0.4764 -0.1310
   34LY0    HZ1  676   5.096   8.771   3.040  0.0320 -0.0443  0.8002
   34LY0    HZ2  677   5.147   8.933   3.034 -0.3864  0.4767  0.0437
   34LY0    HZ3  678   5.247   8.810   3.003  1.8152  3.0754  1.1144
   34LY0      C  679   5.579   8.864   3.637 -0.2250  0.1909  0.1901
   34LY0      O  680   5.699   8.885   3.605  0.7685 -0.2599 -0.2887
   35LER      N  681   5.536   8.752   3.695 -0.3705 -0.0895  1.0619
   35LER      H  682   5.437   8.741   3.710 -0.9679 -0.1787 -2.2888
   35LER     CA  683   5.608   8.630   3.721 -0.2922 -0.0453 -0.4091
   35LER     HA  684   5.711   8.656   3.743 -0.5901  0.2878  0.6520
   35LER     CB  685   5.544   8.551   3.844 -0.1269  0.0805 -0.1186
   35LER    HB1  686   5.592   8.453   3.851 -0.4503  0.0123  1.5801
   35LER    HB2  687   5.440   8.538   3.815  0.2258 -1.8393 -0.6698
   35LER     CG  688   5.549   8.627   3.983 -0.2342 -0.4682  0.4379
   35LER     HG  689   5.533   8.731   3.955  0.6738 -0.7084 -1.1069
   35LER    CD1  690   5.449   8.575   4.088 -0.1868  0.4600  0.8627
   35LER   HD11  691   5.437   8.645   4.171 -1.3836  0.8633  0.3692
   35LER   HD12  692   5.347   8.569   4.050  0.2078 -0.9145 -0.0658
   35LER   HD13  693   5.488   8.477   4.116  1.7870  0.2626 -2.0991
   35LER    CD2  694   5.691   8.611   4.037 -0.3034 -0.8635 -0.0806
   35LER   HD21  695   5.693   8.662   4.134 -0.8678  0.7533 -0.8734
   35LER   HD22  696   5.724   8.507   4.037  0.3491 -0.7296 -2.6661
   35LER   HD23  697   5.756   8.661   3.965 -1.1951 -2.7072 -2.3030
   35LER      C  698   5.605   8.539   3.594  0.1606 -0.6893  0.3718
   35LER      O  699   5.502   8.523   3.525 -0.1052  0.3425 -0.1917
   36LYR      N  700   5.719   8.476   3.572  0.0277  0.8931 -0.0759
   36LYR      H  701   5.795   8.512   3.627  0.4578 -2.3134  1.6665
   36LYR     CA  702   5.729   8.351   3.484 -0.5540 -0.7345 -1.0621
   36LYR     HA  703   5.704   8.371   3.380 -2.2097 -3.9156 -1.3767
   36LYR     CB  704   5.872   8.289   3.498 -0.1319  0.9536  0.3162
   36LYR    HB1  705   5.884   8.266   3.604 -1.7247  0.4921  0.4208
   36LYR    HB2  706   5.946   8.362   3.465  2.1044 -0.6740  1.5219
   36LYR     CG  707   5.887   8.157   3.412 -0.2826  0.7510  0.0723
   36LYR    HG1  708   5.811   8.083   3.438  1.2982 -1.8309 -2.0778
   36LYR    HG2  709   5.982   8.111   3.442 -0.1025  0.8894 -0.2740
   36LYR     CD  710   5.890   8.176   3.261 -0.1427  0.3304  0.5413
   36LYR    HD1  711   5.958   8.258   3.238  1.1468 -0.4240  1.5167
   36LYR    HD2  712   5.788   8.200   3.232 -0.0523  1.2217  0.9238
   36LYR     CE  713   5.953   8.069   3.175 -0.0140 -0.8916  0.0807
   36LYR    HE1  714   5.901   7.974   3.185 -0.8393 -0.4787 -0.2531
   36LYR    HE2  715   6.053   8.038   3.206  0.2193 -0.5480 -0.3188
   36LYR     NZ  716   5.960   8.115   3.033  0.0176  0.2848 -0.2969
   36LYR    HZ1  717   5.875   8.131   2.981  0.6515  3.0364 -0.6370
   36LYR      C  718   5.625   8.242   3.522  0.1101  0.0248 -0.0466
   36LYR      O  719   5.606   8.207   3.636  0.4527 -0.2811 -0.0987
   37LY0      N  720   5.555   8.189   3.423  0.4197 -0.0723 -0.8638
   37LY0      H  721   5.563   8.233   3.333  1.6338  0.5210 -0.4854
   37LY0     CA  722   5.449   8.084   3.445  0.7896 -0.2127 -0.1632
   37LY0     HA  723   5.403   8.114   3.539  2.5998  0.4379  0.5623
   37LY0     CB  724   5.338   8.104   3.343 -0.2668  0.9135  0.4227
   37LY0    HB1  725   5.372   8.070   3.245  0.7973 -0.8960  1.3775
   37LY0    HB2  726   5.328   8.212   3.331  0.9044  1.1214  1.1488
   37LY0     CG  727   5.201   8.043   3.389 -0.3283 -0.4856  0.9938
   37LY0    HG1  728   5.198   8.070   3.494 -2.7003 -0.4952  0.9917
   37LY0    HG2  729   5.208   7.934   3.387  0.4355 -0.4327  0.2904
   37LY0     CD  730   5.077   8.096   3.313 -0.3402 -0.2529 -0.5821
   37LY0    HD1  731   5.083   8.049   3.215  2.0616  1.4582 -1.3396
   37LY0    HD2  732   5.094   8.204   3.310 -1.8529  0.1217  1.6313
   37LY0     CE  733   4.953   8.074   3.389  0.1411 -0.4284 -0.3878
   37LY0    HE1  734   4.965   8.128   3.484  1.3700 -0.0955 -0.7099
   37LY0    HE2  735   4.944   7.966   3.400  0.0388 -0.5197 -1.3326
   37LY0     NZ  736   4.827   8.123   3.323  0.1526  0.2948  0.3498
   37LY0    HZ1  737   4.835   8.096   3.226 -2.9105  0.4186 -0.0372
   37LY0    HZ2  738   4.756   8.072   3.373 -0.8315 -2.8837 -3.7398
   37LY0    HZ3  739   4.823   8.223   3.338 -1.7913  0.4578 -0.8724
   37LY0      C  740   5.500   7.942   3.454 -0.0040  0.2797 -0.2191
   37LY0      O  741   5.568   7.898   3.369  0.6040 -0.0298  0.3061
   38LER      N  742   5.460   7.876   3.561  0.2889  0.3930 -0.0063
   38LER      H  743   5.393   7.920   3.623  0.3831 -1.7718  1.7764
   38LER     CA  744   5.491   7.737   3.592  0.5431 -0.2508 -0.4146
   38LER     HA  745   5.556   7.701   3.512 -0.1959  0.8858 -1.5605
   38LER     CB  746   5.585   7.733   3.714 -0.1025  0.5394 -0.2988
   38LER    HB1  747   5.532   7.778   3.798 -1.2558 -1.1850 -0.0422
   38LER    HB2  748   5.666   7.805   3.703  2.3926 -1.8234  1.5730
   38LER     CG  749   5.641   7.588   3.761  0.8778 -1.2707 -0.0034
   38LER     HG  750   5.555   7.522   3.774 -1.3441  1.7431  1.8710
   38LER    CD1  751   5.735   7.526   3.658 -0.2157  0.4891 -0.7327
   38LER   HD11  752   5.785   7.438   3.699  0.3877 -0.5875 -3.5118
   38LER   HD12  753   5.690   7.504   3.561 -1.8912  1.7970 -0.3010
   38LER   HD13  754   5.817   7.594   3.637 -0.3334  1.2804  1.1701
   38LER    CD2  755   5.696   7.612   3.896  0.9340  0.4702  0.2750
   38LER   HD21  756   5.756   7.525   3.924  3.3121  2.3467  1.4118
   38LER   HD22  757   5.758   7.700   3.910  0.2202  0.8399  1.1356
   38LER   HD23  758   5.614   7.624   3.967 -0.4802 -0.1213 -1.1858
   38LER      C  759   5.373   7.643   3.589  0.5607 -0.1247 -0.8333
   38LER      O  760   5.387   7.522   3.583 -0.5189 -0.7604 -0.6311
   39LY0      N  761   5.802   7.912   2.607 -0.4468 -0.0750 -0.2446
   39LY0     H1  762   5.760   7.852   2.538  0.6830 -2.0831  0.7256
   39LY0     H2  763   5.903   7.904   2.601 -0.6514 -2.6080 -1.7813
   39LY0     H3  764   5.774   7.886   2.700  0.5140  1.0906  0.3985
   39LY0     CA  765   5.784   8.058   2.576  0.0346  0.2547 -0.4173
   39LY0     HA  766   5.799   8.078   2.470  1.3856  1.9956  0.0519
   39LY0     CB  767   5.643   8.104   2.614  0.0522 -0.2998 -0.6995
   39LY0    HB1  768   5.612   8.065   2.711 -2.0259  2.0599 -0.2970
   39LY0    HB2  769   5.579   8.064   2.536 -0.9261 -1.1499  0.4963
   39LY0     CG  770   5.622   8.256   2.622  0.0335  0.2491  0.2264
   39LY0    HG1  771   5.620   8.298   2.522 -1.1263  0.2698  0.2465
   39LY0    HG2  772   5.693   8.310   2.685  1.2481  0.2894 -1.1166
   39LY0     CD  773   5.486   8.284   2.677 -1.0472  0.0225 -0.6862
   39LY0    HD1  774   5.481   8.247   2.779 -0.7361  1.3811 -0.1451
   39LY0    HD2  775   5.409   8.236   2.616 -0.7571  0.4829 -1.4310
   39LY0     CE  776   5.445   8.433   2.673  0.2853  0.0209  0.2605
   39LY0    HE1  777   5.439   8.454   2.566 -1.3743 -1.8534 -0.0785
   39LY0    HE2  778   5.524   8.499   2.708 -0.9816  2.9092 -1.9546
   39LY0     NZ  779   5.315   8.459   2.742  0.3885  0.3090  0.2260
   39LY0    HZ1  780   5.295   8.558   2.753  0.8795  0.6292 -1.4462
   39LY0    HZ2  781   5.249   8.408   2.685  1.1172  0.1410 -0.4779
   39LY0    HZ3  782   5.321   8.420   2.835 -0.4427  0.1791  0.2397
   39LY0      C  783   5.901   8.140   2.628  0.6385  0.0069 -0.3768
   39LY0      O  784   5.977   8.207   2.554 -0.0532 -0.0709 -0.2370
   40LER      N  785   5.918   8.156   2.761  0.0994  0.0003  1.0421
   40LER      H  786   5.850   8.110   2.820  1.2259 -1.4255  1.2820
   40LER     CA  787   6.030   8.228   2.828  0.2656 -0.3507  0.3293
   40LER     HA  788   6.120   8.217   2.768 -0.5034  0.0763 -0.9436
   40LER     CB  789   5.997   8.378   2.866  0.2793  0.2901  0.2782
   40LER    HB1  790   6.063   8.393   2.951  0.7160 -2.6235  0.5621
   40LER    HB2  791   5.891   8.375   2.892 -0.3518 -1.5014 -2.1098
   40LER     CG  792   5.996   8.481   2.758  0.1551 -0.5679  0.0137
   40LER     HG  793   5.929   8.456   2.676  1.7838 -0.1546 -1.4948
   40LER    CD1  794   5.951   8.619   2.810  0.1515 -0.0392  0.4159
   40LER   HD11  795   5.953   8.688   2.725  0.3618  0.8861  1.1631
   40LER   HD12  796   5.853   8.617   2.858  0.1298 -0.3543  0.3593
   40LER   HD13  797   6.012   8.639   2.898  0.1790 -3.6109  1.3430
   40LER    CD2  798   6.135   8.490   2.703  0.0410 -0.1187  0.2750
   40LER   HD21  799   6.119   8.559   2.621 -1.2895  3.0419  2.9797
   40LER   HD22  800   6.206   8.537   2.770  1.0543 -1.4655  0.1808
   40LER   HD23  801   6.176   8.396   2.666 -0.8495  0.2182 -1.7173
   40LER      C  802   6.064   8.155   2.965 -0.3266 -0.9632  0.6402
   40LER      O  803   6.180   8.163   3.012 -0.4810  0.9300 -0.2227
   41U      O5'  804   7.136   6.137   0.668 -0.2170 -0.2937 -0.0931
   41U      H5T  805   7.130   6.226   0.635 -1.7742 -0.3923 -0.1540
   41U      C5'  806   7.253   6.119   0.747 -0.1525  0.2902 -0.2903
   41U     H5'1  807   7.259   6.017   0.785 -1.3630  0.9217  1.7019
   41U     H5'2  808   7.251   6.179   0.838  0.8182 -1.5078  0.9936
   41U      C4'  809   7.388   6.143   0.678  0.5145  0.0016  0.3185
   41U      H4'  810   7.414   6.054   0.620 -2.9757  0.2595 -1.9321
   41U      O4'  811   7.352   6.251   0.596  0.2193  0.4865  0.3461
   41U      C1'  812   7.478   6.317   0.562  0.7600 -0.2091  0.2150
   41U      H1'  813   7.507   6.288   0.460  1.8793  0.7105  0.2602
   41U       N1  814   7.459   6.463   0.569 -0.1833  0.5965  0.3403
   41U       C6  815   7.344   6.519   0.615  0.3860 -0.0512  0.1513
   41U       H6  816   7.263   6.453   0.644  2.7991 -3.1579  0.3706
   41U       C5  817   7.324   6.656   0.618  1.0253 -0.1664  0.8677
   41U       H5  818   7.233   6.701   0.656  1.5558  2.3162 -0.5434
   41U       C4  819   7.429   6.743   0.582  0.6370  0.1570  0.1911
   41U       O4  820   7.414   6.866   0.571 -0.5582  0.3652 -0.3138
   41U       N3  821   7.539   6.682   0.540 -0.0506 -0.1113  0.5106
   41U       H3  822   7.616   6.747   0.527  0.1737 -0.1888  1.3855
   41U       C2  823   7.565   6.544   0.528  0.1597 -0.3411  0.2645
   41U       O2  824   7.673   6.507   0.492 -0.4291  0.3439 -0.7944
   41U      C3'  825   7.506   6.189   0.763 -0.3659  0.0278  0.2375
   41U      H3'  826   7.462   6.256   0.837  1.0550  1.7781 -0.4470
   41U      C2'  827   7.585   6.266   0.655  0.0155 -0.3676  0.1962
   41U     H2'1  828   7.644   6.345   0.702  0.1300  0.2455 -0.9532
   41U      O2'  829   7.667   6.165   0.590  0.3238 -0.4306  0.1566
   41U     HO'2  830   7.651   6.084   0.639 -0.2987  1.1066  2.6586
   41U      O3'  831   7.575   6.086   0.825  0.0235  0.3266  0.0560
   42U        P  832   7.623   6.107   0.980 -0.0057  0.8038  0.1498
   42U      O1P  833   7.669   5.977   1.032  0.6671 -0.0928 -0.5889
   42U      O2P  834   7.515   6.175   1.056 -0.1125  0.3929  0.0133
   42U      O5'  835   7.741   6.210   0.986 -0.5353  0.4993 -0.0773
   42U      C5'  836   7.864   6.181   0.924 -0.1350  0.1533  0.2855
   42U     H5'1  837   7.854   6.145   0.822  0.8042  0.9265 -0.1001
   42U     H5'2  838   7.914   6.100   0.977  0.4684 -0.9654 -1.8849
   42U      C4'  839   7.968   6.298   0.911 -0.0427 -0.1769  0.5279
   42U      H4'  840   8.059   6.250   0.876 -0.2194 -0.8649  0.9942
   42U      O4'  841   7.925   6.391   0.817 -0.1915 -0.4543  0.5476
   42U      C1'  842   7.964   6.524   0.864 -0.2040  0.7131  0.2354
   42U      H1'  843   8.049   6.566   0.810 -1.7112  1.5361 -1.6057
   42U       N1  844   7.862   6.621   0.863  0.0489 -0.1505  0.2302
   42U       C6  845   7.726   6.581   0.882  0.2254  0.3902  0.2620
   42U       H6  846   7.685   6.481   0.879 -3.3173  1.6974 -3.1335
   42U       C5  847   7.625   6.673   0.896 -0.0010  0.3551  0.2252
   42U       H5  848   7.524   6.640   0.915  0.9133 -2.1456  1.1727
   42U       C4  849   7.658   6.812   0.884  0.0693 -0.3091  1.3548
   42U       O4  850   7.583   6.909   0.884  0.2527 -0.8432  0.3527
   42U       N3  851   7.790   6.840   0.849  0.9032 -0.2228  0.3205
   42U       H3  852   7.820   6.932   0.821  1.1433 -0.8699 -1.6703
   42U       C2  853   7.891   6.759   0.847  0.2165  0.2500  0.9645
   42U       O2  854   7.998   6.803   0.812  0.2118  0.2681 -0.2460
   42U      C3'  855   7.989   6.358   1.047 -0.1443 -0.8742 -0.0840
   42U      H3'  856   7.894   6.363   1.100  1.0926  0.5654  2.1913
   42U      C2'  857   8.006   6.502   1.004 -0.0833 -0.0553  0.3980
   42U     H2'1  858   7.943   6.566   1.066 -0.6554 -0.8160  0.6124
   42U      O2'  859   8.137   6.548   1.011  0.1799 -0.6573  0.2198
   42U     HO'2  860   8.187   6.504   1.081  1.0522  0.8260  0.5622
   42U      O3'  861   8.097   6.301   1.111  0.1992  0.2063 -0.5698
   43A        P  862   8.116   6.328   1.275 -0.1455  0.1114 -0.2131
   43A      O1P  863   8.209   6.224   1.317  0.1401 -0.4460  0.0527
   43A      O2P  864   7.984   6.333   1.340 -0.2568  0.7027  0.3977
   43A      O5'  865   8.176   6.476   1.284  0.3810 -0.2465  0.1117
   43A      C5'  866   8.319   6.490   1.283 -1.1877 -0.4936 -0.3779
   43A     H5'1  867   8.366   6.440   1.198  0.9299  2.6657 -1.2954
   43A     H5'2  868   8.365   6.439   1.368 -0.1321 -0.7311 -1.0682
   43A      C4'  869   8.370   6.635   1.266  0.4069  0.3738  0.4850
   43A      H4'  870   8.478   6.642   1.250  0.4733  2.0346  1.4159
   43A      O4'  871   8.316   6.698   1.147  0.1236  0.0476 -0.2637
   43A      C1'  872   8.289   6.837   1.179 -0.2783  0.2137  0.6732
   43A      H1'  873   8.340   6.901   1.106 -0.5248  0.4976  0.7492
   43A       N9  874   8.143   6.871   1.175  0.1684  0.0591  0.4102
   43A       C8  875   8.032   6.791   1.191  0.7147 -0.0844 -0.5004
   43A       H8  876   8.045   6.685   1.204 -0.4869 -0.0996  0.7625
   43A       N7  877   7.915   6.847   1.188 -0.4735 -0.0321 -0.2525
   43A       C5  878   7.947   6.981   1.165 -0.0864 -0.2053  0.6073
   43A       C6  879   7.872   7.094   1.154  0.2359 -0.3939  0.4405
   43A       N6  880   7.743   7.115   1.159  0.0387  0.7037 -0.7097
   43A      H61  881   7.675   7.040   1.153  0.4270  0.3046 -0.1536
   43A      H62  882   7.704   7.206   1.135 -0.2407  0.9980  0.7995
   43A       N1  883   7.930   7.213   1.139  0.1678  0.1634  0.4314
   43A       C2  884   8.065   7.213   1.123  0.7359 -0.3215 -0.3566
   43A       H2  885   8.107   7.310   1.100 -2.8023  1.4209 -0.1305
   43A       N3  886   8.148   7.106   1.130 -0.0349 -0.3393  0.0648
   43A       C4  887   8.083   6.996   1.168  0.0243  0.9791  1.1176
   43A      C3'  888   8.344   6.727   1.387 -0.1011 -1.0880  0.4355
   43A      H3'  889   8.246   6.700   1.427  0.6603 -2.7748  1.3026
   43A      C2'  890   8.350   6.867   1.315  0.7756 -0.0331  1.3486
   43A     H2'1  891   8.284   6.938   1.364 -1.5796 -0.6724 -0.6793
   43A      O2'  892   8.475   6.924   1.301 -0.1082  0.4623  0.3456
   43A     HO'2  893   8.468   7.019   1.311 -1.1847  0.2788  1.6144
   43A      O3'  894   8.429   6.720   1.497 -0.6233  0.3582 -0.5191
   44A        P  895   8.387   6.755   1.644  0.3511  0.1889 -0.2641
   44A      O1P  896   8.503   6.738   1.730  0.1693  0.3853 -0.1608
   44A      O2P  897   8.259   6.686   1.671 -0.7049  0.2680 -0.4823
   44A      O5'  898   8.353   6.903   1.640 -0.3620  0.4856 -0.4733
   44A      C5'  899   8.458   7.005   1.634  0.0340 -0.4855 -0.1894
   44A     H5'1  900   8.519   6.985   1.546  0.7139 -2.5084  0.6792
   44A     H5'2  901   8.513   7.003   1.728 -1.4799  0.5445  0.7602
   44A      C4'  902   8.378   7.136   1.624 -0.1926  0.0016 -0.0472
   44A      H4'  903   8.453   7.208   1.593 -0.2921 -0.0516 -0.4233
   44A      O4'  904   8.289   7.129   1.517 -0.6885 -0.1455 -0.4181
   44A      C1'  905   8.198   7.239   1.539 -0.2565 -0.8723 -0.4161
   44A      H1'  906   8.226   7.320   1.472  2.7007 -2.8772 -1.8254
   44A       N9  907   8.058   7.200   1.519 -0.4200  0.0880 -0.1787
   44A       C8  908   8.010   7.067   1.517  0.4080 -1.1396 -0.4870
   44A       H8  909   8.068   6.976   1.522  1.8732 -0.2618 -0.8300
   44A       N7  910   7.886   7.063   1.483  0.5723 -0.3810  0.6912
   44A       C5  911   7.841   7.198   1.476  0.1495 -0.2894 -0.5438
   44A       C6  912   7.722   7.273   1.462  0.3571  0.3838  0.9538
   44A       N6  913   7.599   7.232   1.441  0.1685 -0.0643  0.5642
   44A      H61  914   7.576   7.136   1.462 -2.1492  0.2121 -0.4563
   44A      H62  915   7.521   7.295   1.431 -0.8064 -1.2278  0.6238
   44A       N1  916   7.725   7.403   1.462 -0.0146 -0.4574  0.0122
   44A       C2  917   7.838   7.472   1.495  0.7390 -0.1820  0.3890
   44A       H2  918   7.829   7.580   1.499 -1.5953 -0.2833 -0.5028
   44A       N3  919   7.960   7.419   1.519 -0.0548  0.4135  0.2910
   44A       C4  920   7.953   7.283   1.495 -0.1536  0.2862 -1.0329
   44A      C3'  921   8.309   7.178   1.743  0.5960  0.2711 -0.5275
   44A      H3'  922   8.239   7.101   1.776 -0.8145  1.5846 -0.3466
   44A      C2'  923   8.221   7.285   1.678  0.5479 -0.7737  0.5194
   44A     H2'1  924   8.125   7.293   1.730  0.5624  0.3258  0.4015
   44A      O2'  925   8.282   7.410   1.690  0.2649  0.2037  0.1030
   44A     HO'2  926   8.292   7.436   1.782  0.1979  0.5692  0.0049
   44A      O3'  927   8.395   7.226   1.845 -0.2897  0.2909 -0.0132
   45U        P  928   8.345   7.248   1.990  0.3206 -0.0400 -0.2606
   45U      O1P  929   8.459   7.279   2.069  0.1081  0.0365  0.3930
   45U      O2P  930   8.262   7.133   2.032  0.6719 -0.1147 -0.1053
   45U      O5'  931   8.247   7.375   1.987 -0.0231  0.0488 -1.2421
   45U      C5'  932   8.302   7.501   1.980 -0.2388 -0.4259 -0.8788
   45U     H5'1  933   8.364   7.512   1.891  0.0825  0.6960 -0.5328
   45U     H5'2  934   8.367   7.512   2.067  0.9170  3.7372 -2.0348
   45U      C4'  935   8.199   7.616   1.978  0.2623 -0.1313 -0.1552
   45U      H4'  936   8.244   7.715   1.983 -0.4142  0.1824 -0.2632
   45U      O4'  937   8.111   7.604   1.866 -0.7726  0.4090 -0.6930
   45U      C1'  938   7.982   7.642   1.901 -0.3095 -0.3342  0.1458
   45U      H1'  939   7.973   7.740   1.854  0.4055  1.6994  3.8887
   45U       N1  940   7.867   7.548   1.873 -0.0018  0.1395  0.5811
   45U       C6  941   7.895   7.407   1.871  0.2664  0.3347 -0.2178
   45U       H6  942   7.992   7.369   1.899 -0.4525  0.0837  2.0849
   45U       C5  943   7.801   7.317   1.836 -0.3675  0.2731 -0.2419
   45U       H5  944   7.827   7.213   1.826 -2.3423 -0.2779 -0.0992
   45U       C4  945   7.663   7.359   1.803 -0.8885 -0.3868 -0.3857
   45U       O4  946   7.567   7.289   1.767  0.3759 -0.0139  0.2397
   45U       N3  947   7.646   7.497   1.815  0.3079 -0.5303  0.0494
   45U       H3  948   7.549   7.523   1.804 -0.3803 -1.3973  3.1228
   45U       C2  949   7.740   7.595   1.846 -0.4080 -0.1671 -0.6780
   45U       O2  950   7.710   7.714   1.840  0.7356  0.3819 -0.1341
   45U      C3'  951   8.097   7.603   2.096  0.4780  0.3700 -0.2849
   45U      H3'  952   8.075   7.498   2.114  2.9913 -0.2930 -0.6239
   45U      C2'  953   7.977   7.671   2.046 -0.0814  0.1181 -0.2646
   45U     H2'1  954   7.884   7.648   2.099 -0.0359 -0.6981 -0.5145
   45U      O2'  955   8.005   7.805   2.053  0.1573  0.6993 -0.1174
   45U     HO'2  956   8.043   7.814   2.141  0.5350 -1.6932  0.0208
   45U      O3'  957   8.150   7.666   2.214 -0.6795 -1.0256  0.1736
   46U        P  958   8.098   7.635   2.371  0.2991 -0.0997  0.3596
   46U      O1P  959   8.184   7.722   2.456  0.6843  0.5099 -0.1064
   46U      O2P  960   8.098   7.487   2.378  0.8886 -0.0515 -0.1017
   46U      O5'  961   7.940   7.687   2.367 -0.5083  0.0892  0.1702
   46U      C5'  962   7.909   7.822   2.385 -0.1241 -0.1501  0.6513
   46U     H5'1  963   7.985   7.881   2.334  1.9367 -4.6212 -2.0608
   46U     H5'2  964   7.930   7.843   2.490 -0.0046 -1.2631  0.8633
   46U      C4'  965   7.760   7.856   2.348 -0.4162  0.1470  0.2978
   46U      H4'  966   7.758   7.964   2.341  2.2230  0.2675  0.4146
   46U      O4'  967   7.722   7.793   2.227 -0.0673 -0.2853  0.5722
   46U      C1'  968   7.594   7.749   2.232  0.0736  0.3683  0.4009
   46U      H1'  969   7.546   7.804   2.151  1.0728 -2.9103 -2.6798
   46U       N1  970   7.554   7.606   2.209 -0.8671  0.6353  0.5081
   46U       C6  971   7.640   7.497   2.226  0.4435  0.9611 -0.0929
   46U       H6  972   7.733   7.513   2.279  1.6590  0.3029 -1.9439
   46U       C5  973   7.617   7.373   2.179 -0.3240  0.5721  0.3338
   46U       H5  974   7.692   7.299   2.204 -0.6142 -0.4964 -1.7142
   46U       C4  975   7.505   7.339   2.100 -0.1208 -0.2912 -0.1367
   46U       O4  976   7.478   7.234   2.046  1.1517  0.4637 -0.2210
   46U       N3  977   7.411   7.446   2.093 -0.0987 -0.1160  0.2178
   46U       H3  978   7.328   7.439   2.035  0.6881  1.1515 -1.1178
   46U       C2  979   7.432   7.581   2.145 -0.5289  0.4396  0.4899
   46U       O2  980   7.339   7.657   2.148  0.0730  0.0625 -0.3553
   46U      C3'  981   7.665   7.806   2.456 -0.5150 -0.2728 -0.4887
   46U      H3'  982   7.682   7.703   2.485  2.5006  0.4968  0.8603
   46U      C2'  983   7.541   7.808   2.363 -0.0826  0.1021 -0.1249
   46U     H2'1  984   7.461   7.750   2.409 -0.0869  0.2349  0.0348
   46U      O2'  985   7.496   7.933   2.341  0.1786 -0.2184 -0.1070
   46U     HO'2  986   7.500   7.978   2.425 -2.8057  0.0625 -0.0083
   46U      O3'  987   7.667   7.892   2.571  0.0212 -0.2145 -0.0914
   47A        P  988   7.610   7.837   2.716  0.5306  0.0047  0.4901
   47A      O1P  989   7.618   7.940   2.821 -0.1701 -0.1281 -0.4920
   47A      O2P  990   7.680   7.710   2.739 -0.3211 -0.1542 -0.4998
   47A      O5'  991   7.462   7.799   2.682  0.0207 -0.0921 -0.3079
   47A      C5'  992   7.351   7.889   2.687  0.0894  0.1595 -0.1136
   47A     H5'1  993   7.373   7.980   2.632  0.0433  1.2756  1.6493
   47A     H5'2  994   7.325   7.922   2.787 -0.9371  1.6588 -0.8452
   47A      C4'  995   7.231   7.827   2.626  0.1434 -0.0124 -0.0535
   47A      H4'  996   7.155   7.905   2.625 -0.8201 -0.9261 -0.2526
   47A      O4'  997   7.250   7.774   2.500  0.1098 -0.4339  0.1824
   47A      C1'  998   7.150   7.676   2.481  1.0160 -0.6621  0.1992
   47A      H1'  999   7.066   7.704   2.417  0.3413  2.0285  2.0912
   47A       N9 1000   7.199   7.545   2.432  0.4913 -0.4911  0.0172
   47A       C8 1001   7.323   7.495   2.453 -0.0408 -0.5359  0.0195
   47A       H8 1002   7.404   7.546   2.503  1.3342 -1.7375 -0.8836
   47A       N7 1003   7.339   7.378   2.398 -0.5693 -0.4770 -0.1405
   47A       C5 1004   7.219   7.352   2.335  0.0352  0.1261  0.8328
   47A       C6 1005   7.167   7.243   2.262 -0.5904  0.3187 -0.2587
   47A       N6 1006   7.230   7.129   2.229 -0.3277 -0.3524  0.0522
   47A      H61 1007   7.322   7.112   2.268 -0.4674  1.5271  1.3141
   47A      H62 1008   7.177   7.055   2.184 -1.0539  0.7365 -0.9322
   47A       N1 1009   7.042   7.243   2.226 -0.0842  0.0557  0.2741
   47A       C2 1010   6.966   7.345   2.257  0.4859 -0.6368 -0.8335
   47A       H2 1011   6.863   7.332   2.226  0.4880  2.9148 -2.8046
   47A       N3 1012   7.000   7.450   2.324  0.2294  0.1435  0.1182
   47A       C4 1013   7.130   7.455   2.361 -0.0971  0.3760 -0.0206
   47A      C3' 1014   7.173   7.712   2.710 -0.6052  0.1585 -0.0289
   47A      H3' 1015   7.253   7.643   2.735 -0.0244  0.9334  0.2759
   47A      C2' 1016   7.083   7.646   2.614  0.0547  0.9536 -0.0508
   47A     H2'1 1017   7.063   7.540   2.630 -1.1647  1.2058  0.1240
   47A      O2' 1018   6.960   7.723   2.598 -0.1815  0.5482 -0.3902
   47A     HO'2 1019   6.925   7.735   2.686  0.4355  0.0606 -0.0699
   47A      O3' 1020   7.105   7.754   2.825 -0.1567 -0.1150 -0.0736
   48U        P 1021   7.098   7.664   2.951  0.8059 -0.6969 -0.2044
   48U      O1P 1022   7.056   7.742   3.067 -0.4625  0.0790  0.2469
   48U      O2P 1023   7.219   7.580   2.964  0.3085  0.5568 -0.2390
   48U      O5' 1024   6.983   7.553   2.910 -0.0551  0.0876 -0.4452
   48U      C5' 1025   6.844   7.588   2.905 -0.5967 -0.5779  0.5651
   48U     H5'1 1026   6.839   7.671   2.833 -0.6753 -1.5997 -0.6505
   48U     H5'2 1027   6.809   7.613   3.005  1.5058  1.4633  0.8704
   48U      C4' 1028   6.775   7.463   2.854  0.2721 -1.0065 -0.2493
   48U      H4' 1029   6.673   7.492   2.830  0.3516 -1.0823 -0.6826
   48U      O4' 1030   6.820   7.439   2.728  0.2981 -0.4120 -0.3873
   48U      C1' 1031   6.810   7.301   2.708  0.0104 -0.1877 -0.0595
   48U      H1' 1032   6.736   7.284   2.629  0.8260 -1.0077 -0.6650
   48U       N1 1033   6.925   7.228   2.662  0.0440 -0.2413 -0.1984
   48U       C6 1034   7.053   7.254   2.724  0.5141 -1.0768  0.2562
   48U       H6 1035   7.048   7.333   2.798 -0.9244 -0.5290 -0.3847
   48U       C5 1036   7.163   7.184   2.688 -0.4878 -0.1064  0.1090
   48U       H5 1037   7.254   7.201   2.744 -0.0074 -2.9011  0.3211
   48U       C4 1038   7.157   7.078   2.593 -0.0874 -0.6654  0.0738
   48U       O4 1039   7.248   7.007   2.558  0.0721  0.1787  0.1307
   48U       N3 1040   7.025   7.048   2.552  0.2537  0.1053  0.5991
   48U       H3 1041   7.015   6.977   2.482 -0.4945  0.1589  0.6455
   48U       C2 1042   6.913   7.128   2.571  0.2726  0.4429 -0.0318
   48U       O2 1043   6.813   7.116   2.497 -0.7645 -0.2903 -0.6197
   48U      C3' 1044   6.771   7.334   2.941  0.9068  0.1744  0.4338
   48U      H3' 1045   6.865   7.326   2.997  1.1541 -0.4035 -0.0546
   48U      C2' 1046   6.753   7.231   2.833 -0.1666  0.0797 -0.0180
   48U     H2'1 1047   6.809   7.141   2.858 -0.6195 -0.3880 -0.6810
   48U      O2' 1048   6.616   7.197   2.808 -0.0166 -0.6572 -0.4097
   48U     HO'2 1049   6.600   7.121   2.864 -0.2450  0.2813  0.8567
   48U      O3' 1050   6.670   7.339   3.037  0.2695 -0.4299 -0.1610
   49C        P 1051   6.684   7.262   3.178  0.1235 -0.2695 -0.1563
   49C      O1P 1052   6.578   7.311   3.270 -0.2883 -0.4685  0.3883
   49C      O2P 1053   6.823   7.290   3.223  0.1009 -0.5554 -0.2242
   49C      O5' 1054   6.657   7.105   3.137  0.0316  0.1949 -0.2104
   49C      C5' 1055   6.528   7.066   3.111  0.5444 -0.1596 -1.0398
   49C     H5'1 1056   6.486   7.143   3.046  1.1090 -1.2284 -2.7422
   49C     H5'2 1057   6.474   7.058   3.205 -0.2927  0.4939 -1.4542
   49C      C4' 1058   6.512   6.935   3.037 -0.0051 -0.3391 -0.5028
   49C      H4' 1059   6.405   6.919   3.020 -0.6528  0.8532  2.0157
   49C      O4' 1060   6.591   6.947   2.916  0.0042  0.0101 -0.1516
   49C      C1' 1061   6.621   6.811   2.873  0.0934 -0.4043  0.0499
   49C      H1' 1062   6.558   6.783   2.789  2.8596 -3.4080 -1.2221
   49C       N1 1063   6.764   6.805   2.837  0.5137 -0.4195  0.4635
   49C       C6 1064   6.864   6.881   2.890  0.4859 -0.5227 -0.2249
   49C       H6 1065   6.830   6.950   2.966  2.1378 -0.5787  0.6069
   49C       C5 1066   6.992   6.879   2.848 -0.6742  0.3246  0.6299
   49C       H5 1067   7.069   6.942   2.891 -0.3610  0.4316 -0.0775
   49C       C4 1068   7.030   6.776   2.754 -1.0839 -0.1985  0.0900
   49C       N4 1069   7.155   6.760   2.718 -0.5413 -0.1174  0.1772
   49C      H41 1070   7.230   6.825   2.738 -0.5697  0.3090 -1.0099
   49C      H42 1071   7.172   6.686   2.651 -0.3596  0.8081 -0.8413
   49C       N3 1072   6.942   6.699   2.700 -0.2660  0.9371  0.1193
   49C       C2 1073   6.812   6.711   2.743 -0.3450  0.9942  0.0897
   49C       O2 1074   6.730   6.636   2.692 -0.0144 -0.6146  0.2132
   49C      C3' 1075   6.567   6.814   3.113 -0.1037 -0.2272  1.0362
   49C      H3' 1076   6.664   6.841   3.154  0.3959  0.4859 -0.5341
   49C      C2' 1077   6.585   6.719   2.993 -0.4865 -0.6989  0.2614
   49C     H2'1 1078   6.660   6.640   3.003 -1.1789 -1.3178  0.7543
   49C      O2' 1079   6.463   6.659   2.966 -0.3846  0.0519  0.2966
   49C     HO'2 1080   6.446   6.608   3.045 -1.5794  0.1069  0.0859
   49C      O3' 1081   6.478   6.783   3.224 -0.4340  0.1280  0.0822
   50U        P 1082   6.537   6.684   3.337  0.3128  0.0194  0.0699
   50U      O1P 1083   6.427   6.637   3.426  0.0883  0.7052  0.1480
   50U      O2P 1084   6.653   6.752   3.399  0.3174  0.1378 -0.8745
   50U      O5' 1085   6.596   6.553   3.270 -0.5846  0.1692 -0.4476
   50U      C5' 1086   6.522   6.441   3.234 -0.2247  0.8310  0.3403
   50U     H5'1 1087   6.438   6.457   3.167  0.0057  1.6144  0.2255
   50U     H5'2 1088   6.477   6.403   3.326  0.9647 -2.0901 -0.1834
   50U      C4' 1089   6.608   6.336   3.166 -0.1696 -0.2344 -0.5816
   50U      H4' 1090   6.541   6.262   3.122 -1.3571 -1.5912  3.1191
   50U      O4' 1091   6.687   6.418   3.071  0.4543 -0.2452 -0.4627
   50U      C1' 1092   6.797   6.347   3.027  0.1201 -0.2547 -0.3024
   50U      H1' 1093   6.785   6.299   2.930  0.6482 -1.1522  0.0678
   50U       N1 1094   6.911   6.434   3.007  0.5793  0.2596 -0.3946
   50U       C6 1095   6.926   6.544   3.092  0.5364  0.2242  0.9607
   50U       H6 1096   6.842   6.570   3.154 -1.3346 -0.9702 -0.9143
   50U       C5 1097   7.036   6.617   3.090  0.2830 -0.2092 -0.1907
   50U       H5 1098   7.042   6.711   3.142 -1.1235  0.2079 -0.7622
   50U       C4 1099   7.147   6.577   3.003 -0.7932 -0.1379  0.0215
   50U       O4 1100   7.251   6.648   2.978 -0.9276  0.0559 -0.2494
   50U       N3 1101   7.141   6.449   2.949  0.6084  0.4631 -0.2028
   50U       H3 1102   7.203   6.415   2.878  0.8348 -0.9523  0.6391
   50U       C2 1103   7.021   6.379   2.940 -0.8785  0.1318 -0.5457
   50U       O2 1104   7.020   6.275   2.879  0.4401  0.4368  0.0005
   50U      C3' 1105   6.714   6.271   3.242  0.7646  0.3811 -0.8816
   50U      H3' 1106   6.743   6.347   3.314  0.6033  0.5480 -0.9926
   50U      C2' 1107   6.826   6.241   3.139  0.4905 -0.1997  0.3061
   50U     H2'1 1108   6.927   6.245   3.181  0.0467 -1.7631  1.6266
   50U      O2' 1109   6.806   6.114   3.082 -0.5950  0.2163  0.0196
   50U     HO'2 1110   6.827   6.053   3.153  0.9701  0.9513  0.2354
   50U      O3' 1111   6.651   6.155   3.295 -1.0058  0.0659 -0.4543
   51A        P 1112   6.706   6.086   3.416 -0.2370  0.1671 -0.0740
   51A      O1P 1113   6.597   5.993   3.452 -1.3950  0.2738 -0.6555
   51A      O2P 1114   6.755   6.194   3.509 -1.0555  0.2486  0.9811
   51A      O5' 1115   6.827   6.005   3.348 -0.0028 -0.2127 -0.1900
   51A      C5' 1116   6.798   5.881   3.283  0.2645  0.4697 -0.2772
   51A     H5'1 1117   6.727   5.906   3.204  0.8183 -1.8358 -1.5799
   51A     H5'2 1118   6.746   5.816   3.353 -0.2255  1.7653  0.5919
   51A      C4' 1119   6.924   5.806   3.229 -0.0710 -0.3967  0.6019
   51A      H4' 1120   6.899   5.706   3.192  3.3831 -1.1226 -0.1170
   51A      O4' 1121   6.984   5.887   3.131 -0.0016  0.4735  0.3233
   51A      C1' 1122   7.125   5.879   3.127  0.2135 -0.0123 -0.7683
   51A      H1' 1123   7.165   5.848   3.030 -0.1703 -1.2257 -0.5505
   51A       N9 1124   7.188   6.007   3.148  0.2001  0.3045  0.9413
   51A       C8 1125   7.141   6.121   3.214  1.0295  0.7843 -0.0445
   51A       H8 1126   7.048   6.122   3.270  1.0759  1.5566  0.0199
   51A       N7 1127   7.213   6.221   3.200 -0.3103 -0.2107 -0.4200
   51A       C5 1128   7.327   6.177   3.131  0.3397  0.0296 -0.3771
   51A       C6 1129   7.453   6.233   3.096 -0.0734 -0.6481 -0.5680
   51A       N6 1130   7.497   6.352   3.116  0.1068  0.0877 -0.2723
   51A      H61 1131   7.435   6.424   3.151  1.0744  1.3552 -1.0754
   51A      H62 1132   7.580   6.377   3.064  1.1018  0.1691  1.2792
   51A       N1 1133   7.538   6.164   3.019 -0.1081  0.2431  0.3927
   51A       C2 1134   7.510   6.040   2.998  0.1430 -0.1309 -0.2875
   51A       H2 1135   7.586   5.984   2.944 -1.5337 -1.8556 -0.9649
   51A       N3 1136   7.401   5.969   3.034 -0.3705 -0.2862  1.1939
   51A       C4 1137   7.313   6.047   3.094  0.3158 -0.2528 -0.1863
   51A      C3' 1138   7.028   5.785   3.336 -0.6498  0.0926 -0.4816
   51A      H3' 1139   7.023   5.865   3.410  0.5088 -0.1841 -0.0730
   51A      C2' 1140   7.156   5.796   3.255 -0.1173  0.2560  0.1900
   51A     H2'1 1141   7.237   5.842   3.312  0.3600  1.9234 -1.6799
   51A      O2' 1142   7.193   5.665   3.202 -0.6516 -0.6036  0.1587
   51A     HO'2 1143   7.241   5.630   3.277 -0.1106 -0.2994 -0.0403
   51A      O3' 1144   7.011   5.662   3.404 -0.2072 -0.2011  0.0886
   52U        P 1145   7.085   5.640   3.537 -0.4867 -0.1541 -0.0930
   52U      O1P 1146   7.036   5.516   3.587  0.4085 -0.2369  0.0261
   52U      O2P 1147   7.081   5.754   3.626 -0.2052 -0.8188 -0.2896
   52U      O5' 1148   7.242   5.616   3.495 -0.0535  0.3572 -0.6545
   52U      C5' 1149   7.291   5.491   3.464 -0.1887  0.6611 -0.3898
   52U     H5'1 1150   7.245   5.443   3.378 -1.0960 -0.6972  0.8033
   52U     H5'2 1151   7.280   5.428   3.552 -2.7211 -1.8249 -2.3013
   52U      C4' 1152   7.436   5.496   3.416 -0.5857 -0.0507  0.2381
   52U      H4' 1153   7.451   5.397   3.374 -1.5913 -0.2592  0.3449
   52U      O4' 1154   7.464   5.593   3.321 -0.0294 -0.1195 -0.4483
   52U      C1' 1155   7.593   5.646   3.341  0.1024 -0.1103  0.3464
   52U      H1' 1156   7.644   5.638   3.246 -1.1045  2.5119 -0.6171
   52U       N1 1157   7.583   5.797   3.356  0.4152  0.2921 -0.2190
   52U       C6 1158   7.480   5.861   3.426 -0.4899  0.3474  0.3058
   52U       H6 1159   7.415   5.797   3.484  0.2550 -1.7757 -1.0420
   52U       C5 1160   7.478   5.992   3.445 -0.1413  0.5843  0.1055
   52U       H5 1161   7.408   6.037   3.514  0.4876  1.3890  0.2317
   52U       C4 1162   7.585   6.069   3.385  0.2926 -0.0362 -0.2348
   52U       O4 1163   7.589   6.186   3.394 -0.2153 -0.2035  0.1230
   52U       N3 1164   7.667   6.006   3.303  0.1603 -0.4677  0.0437
   52U       H3 1165   7.735   6.069   3.262  2.3593 -2.6500  0.0969
   52U       C2 1166   7.685   5.871   3.298 -0.1667  0.0328  0.3203
   52U       O2 1167   7.792   5.827   3.262 -0.0086  0.6216  0.3496
   52U      C3' 1168   7.543   5.518   3.532  0.2248  0.0241 -0.0340
   52U      H3' 1169   7.511   5.586   3.610 -0.7395  0.8977 -1.1503
   52U      C2' 1170   7.662   5.561   3.450  0.4621 -0.3134  0.5387
   52U     H2'1 1171   7.736   5.622   3.501  1.0355 -1.2976  0.9251
   52U      O2' 1172   7.720   5.449   3.384  0.8264 -0.0933  0.5430
   52U     HO'2 1173   7.678   5.375   3.428  0.5254 -0.3476 -0.1592
   52U      O3' 1174   7.569   5.391   3.583 -0.4231 -0.1064 -0.4459
   53U        P 1175   7.668   5.362   3.709  0.0243 -0.3049 -0.0570
   53U      O1P 1176   7.690   5.217   3.721  0.1610  0.0303 -0.4662
   53U      O2P 1177   7.610   5.433   3.827 -0.4760  0.0119  0.0807
   53U      O5' 1178   7.805   5.433   3.690 -0.3100 -0.1809  0.3068
   53U      C5' 1179   7.917   5.370   3.624 -0.5197 -0.2941  0.3273
   53U     H5'1 1180   7.886   5.331   3.527  2.7932  0.4562 -1.1710
   53U     H5'2 1181   7.946   5.282   3.682  0.2446 -0.5215 -0.3765
   53U      C4' 1182   8.039   5.469   3.627  0.0138  0.8820  0.3894
   53U      H4' 1183   8.122   5.420   3.576 -1.8190 -0.3048 -1.6112
   53U      O4' 1184   8.006   5.586   3.551 -0.2419  0.6530 -0.0072
   53U      C1' 1185   8.079   5.696   3.597  0.2857 -0.0020 -1.1293
   53U      H1' 1186   8.159   5.734   3.533 -0.0853  2.4848 -0.2569
   53U       N1 1187   7.994   5.813   3.633  0.0709 -0.1548 -0.5597
   53U       C6 1188   7.875   5.791   3.700  1.0292 -0.2807  0.5122
   53U       H6 1189   7.843   5.692   3.727  0.2280 -0.0315  0.5292
   53U       C5 1190   7.788   5.891   3.730 -0.0481  0.3600 -0.7815
   53U       H5 1191   7.689   5.863   3.761 -0.3183 -1.1873 -2.8510
   53U       C4 1192   7.816   6.021   3.677 -0.1772 -0.8564 -0.4636
   53U       O4 1193   7.735   6.117   3.690  0.0794 -0.1921  0.1290
   53U       N3 1194   7.943   6.040   3.627  0.0203  0.3256 -0.4392
   53U       H3 1195   7.985   6.131   3.614 -0.5261  0.8388  1.1488
   53U       C2 1196   8.038   5.937   3.593  0.0797  0.2852 -0.8345
   53U       O2 1197   8.143   5.956   3.528 -0.3200  0.2152  0.3701
   53U      C3' 1198   8.086   5.518   3.760 -0.6383  0.2784 -0.7767
   53U      H3' 1199   7.999   5.537   3.824  0.9295 -1.2934  2.0141
   53U      C2' 1200   8.160   5.645   3.718  1.4173  0.3082  0.5343
   53U     H2'1 1201   8.166   5.722   3.794  1.1705  1.1164 -0.2499
   53U      O2' 1202   8.290   5.620   3.671 -0.2466 -0.2053  0.3986
   53U     HO'2 1203   8.337   5.568   3.736  2.2892 -0.5049 -1.5046
   53U      O3' 1204   8.184   5.425   3.816 -0.2443 -0.3523  0.1995
   54C        P 1205   8.231   5.445   3.973  0.5578 -0.0490  0.3016
   54C      O1P 1206   8.310   5.324   4.017 -0.7197 -0.7265  0.9400
   54C      O2P 1207   8.110   5.476   4.048 -0.3178  0.3484  0.3366
   54C      O5' 1208   8.316   5.581   3.980  0.4706 -0.0406 -0.4140
   54C      C5' 1209   8.447   5.581   3.935  0.6208  0.2538  0.0845
   54C     H5'1 1210   8.452   5.548   3.831 -1.3906  2.2083 -0.7182
   54C     H5'2 1211   8.507   5.511   3.993 -0.2727  0.1350  0.8973
   54C      C4' 1212   8.517   5.718   3.932 -0.1320  0.2140 -0.1692
   54C      H4' 1213   8.621   5.700   3.908 -0.0651  1.4720 -0.8959
   54C      O4' 1214   8.455   5.799   3.832  0.7148 -0.1816 -0.9353
   54C      C1' 1215   8.466   5.934   3.878  0.3168  0.3057  0.1599
   54C      H1' 1216   8.523   5.988   3.803  2.2752  0.6348  1.7991
   54C       N1 1217   8.333   6.005   3.910 -0.0937 -0.3834  0.2269
   54C       C6 1218   8.216   5.940   3.949 -0.7328 -0.7841  0.5402
   54C       H6 1219   8.227   5.835   3.973 -1.5016  0.0259  5.5085
   54C       C5 1220   8.095   6.001   3.968 -0.4810  0.0228 -0.1726
   54C       H5 1221   8.012   5.951   4.017  0.3181 -1.7420 -0.5552
   54C       C4 1222   8.097   6.137   3.945 -0.0360  0.5839 -0.1372
   54C       N4 1223   7.981   6.202   3.944 -0.2358  0.2549  0.0959
   54C      H41 1224   7.896   6.150   3.961 -2.4365  3.2419 -0.9047
   54C      H42 1225   7.988   6.303   3.951  0.8488  0.2990 -1.2765
   54C       N3 1226   8.203   6.206   3.909 -0.6398  0.0128  0.1945
   54C       C2 1227   8.320   6.138   3.892  0.0763 -1.1256 -0.2307
   54C       O2 1228   8.422   6.203   3.868 -0.1078 -0.2359 -0.4900
   54C      C3' 1229   8.534   5.795   4.062 -0.3875 -0.5029  0.0098
   54C      H3' 1230   8.437   5.783   4.111 -0.6951 -4.3698 -1.2230
   54C      C2' 1231   8.552   5.933   4.006  0.3210  0.4730  0.3370
   54C     H2'1 1232   8.511   6.004   4.078 -0.5806 -1.6211  2.0024
   54C      O2' 1233   8.683   5.960   3.971 -0.0681 -0.0929 -0.3597
   54C     HO'2 1234   8.704   6.054   3.970 -1.4276  0.2224 -0.2806
   54C      O3' 1235   8.642   5.751   4.146  0.1144  0.3158 -0.2429
   55C        P 1236   8.638   5.787   4.309 -0.2673 -0.3346 -0.0118
   55C      O1P 1237   8.752   5.717   4.376 -0.5286 -0.3052 -0.0877
   55C      O2P 1238   8.502   5.753   4.350  0.0037 -0.6688  0.0174
   55C      O5' 1239   8.655   5.940   4.322 -0.2023 -0.1756  0.1485
   55C      C5' 1240   8.777   6.001   4.301  0.2874 -0.2262  0.1393
   55C     H5'1 1241   8.819   5.959   4.209  1.4019  0.3980  0.3390
   55C     H5'2 1242   8.841   5.960   4.380 -0.9753  0.0554  1.3352
   55C      C4' 1243   8.766   6.151   4.271 -0.4287 -0.8111 -0.2047
   55C      H4' 1244   8.861   6.182   4.228  0.0915 -1.2114  0.6263
   55C      O4' 1245   8.659   6.188   4.177 -0.4910  0.6749  0.4029
   55C      C1' 1246   8.601   6.313   4.215  0.2078 -0.4889 -0.9768
   55C      H1' 1247   8.614   6.382   4.132 -2.4969 -0.2275 -1.2615
   55C       N1 1248   8.454   6.287   4.245 -0.1289  0.0501 -0.0827
   55C       C6 1249   8.400   6.164   4.269  0.0601  0.5260  0.5716
   55C       H6 1250   8.462   6.075   4.275  3.3362  2.6818  1.1186
   55C       C5 1251   8.265   6.153   4.282  0.1658  0.5641  0.4053
   55C       H5 1252   8.209   6.062   4.295  0.2515  0.3981 -0.3208
   55C       C4 1253   8.193   6.276   4.283  0.2203 -0.0733 -0.1313
   55C       N4 1254   8.062   6.283   4.286 -0.0175  0.1318 -0.8559
   55C      H41 1255   8.007   6.198   4.285 -0.9590  0.6683  0.8903
   55C      H42 1256   8.023   6.376   4.278 -1.3605 -0.1489  1.5393
   55C       N3 1257   8.242   6.395   4.276 -0.5841 -0.4762 -0.0351
   55C       C2 1258   8.377   6.403   4.259 -0.0390 -0.7895  0.1177
   55C       O2 1259   8.440   6.515   4.265  0.1725 -0.3794 -0.0288
   55C      C3' 1260   8.735   6.231   4.396  0.1301 -0.2790  0.5391
   55C      H3' 1261   8.655   6.180   4.449  1.3840 -1.7619  1.0623
   55C      C2' 1262   8.686   6.362   4.329  0.0116  0.2200  0.5848
   55C     H2'1 1263   8.627   6.416   4.403 -0.4017 -0.4803  0.7786
   55C      O2' 1264   8.783   6.453   4.278  0.2123 -0.2081  0.2708
   55C     HO'2 1265   8.864   6.414   4.311 -0.2892  0.3314  2.2534
   55C      O3' 1266   8.850   6.241   4.484 -0.0711  0.5807 -0.4771
   56G        P 1267   8.829   6.277   4.637  0.2236 -0.3853  0.8560
   56G      O1P 1268   8.965   6.284   4.694  0.1461  0.0353  0.3493
   56G      O2P 1269   8.729   6.174   4.692 -0.1746  0.1574  0.0413
   56G      O5' 1270   8.766   6.419   4.628  0.4727 -0.4331  0.3681
   56G      C5' 1271   8.847   6.530   4.603  0.0253 -0.0646 -0.0018
   56G     H5'1 1272   8.889   6.528   4.502  0.6234  0.5963  0.2283
   56G     H5'2 1273   8.921   6.534   4.683  0.4339 -1.7628 -0.2564
   56G      C4' 1274   8.758   6.663   4.621 -0.1629  0.1350  0.2394
   56G      H4' 1275   8.819   6.748   4.591 -1.0424  2.2852  3.9286
   56G      O4' 1276   8.642   6.656   4.531 -0.5059  0.1514  0.4766
   56G      C1' 1277   8.530   6.708   4.597  0.9346  0.0164 -0.0489
   56G      H1' 1278   8.495   6.785   4.528  1.4265 -0.9606 -1.4474
   56G       N9 1279   8.423   6.607   4.625  0.9358 -0.3364  0.5487
   56G       C8 1280   8.429   6.472   4.615  0.5010 -0.4006 -0.3560
   56G       H8 1281   8.514   6.414   4.583  0.1162 -0.5046 -1.2375
   56G       N7 1282   8.304   6.423   4.624 -0.1172 -0.3088  0.6132
   56G       C5 1283   8.221   6.531   4.663 -0.2043 -0.1155  0.0993
   56G       C6 1284   8.078   6.531   4.698 -0.0622 -0.0659 -0.1201
   56G       O6 1285   7.989   6.441   4.707  0.0514  0.1210 -0.1043
   56G       N1 1286   8.042   6.659   4.744  0.2190  0.3679  0.6869
   56G       H1 1287   7.942   6.671   4.752  0.2691  0.1020  1.9384
   56G       C2 1288   8.127   6.765   4.738 -0.2901 -0.3990  0.5055
   56G       N2 1289   8.074   6.872   4.778  0.2584 -0.3523  0.2473
   56G      H21 1290   7.974   6.876   4.793  0.3475 -1.2068  1.1705
   56G      H22 1291   8.134   6.953   4.776 -0.8788  0.4901 -0.2607
   56G       N3 1292   8.258   6.769   4.708  0.1065  0.5845  0.0785
   56G       C4 1293   8.299   6.644   4.668  0.0343 -0.9697  0.5062
   56G      C3' 1294   8.700   6.698   4.763 -0.9832 -0.4041  0.1118
   56G      H3' 1295   8.664   6.617   4.827 -0.4752  1.0402  2.3405
   56G      C2' 1296   8.584   6.783   4.720  0.0879 -0.1626  0.4006
   56G     H2'1 1297   8.512   6.794   4.801  0.3799  0.4616  0.5812
   56G      O2' 1298   8.619   6.915   4.687  0.0223 -0.1959  0.4636
   56G     HO'2 1299   8.534   6.960   4.691 -0.6702 -1.2456 -1.1811
   56G      O3' 1300   8.790   6.767   4.846 -0.1253 -0.0745 -0.3459
   57U        P 1301   8.791   6.755   5.000 -0.2050  0.4765 -0.3673
   57U      O1P 1302   8.881   6.854   5.057 -0.1825 -0.2615 -0.1388
   57U      O2P 1303   8.810   6.613   5.030  0.5399  0.1834 -0.5039
   57U      O5' 1304   8.647   6.799   5.052  0.1813 -0.6884  0.5369
   57U      C5' 1305   8.601   6.932   5.041  0.1541 -0.6862 -0.1870
   57U     H5'1 1306   8.603   6.973   4.940  0.8497  0.5210  0.2844
   57U     H5'2 1307   8.657   6.990   5.115 -3.4938  1.1941  1.4059
   57U      C4' 1308   8.460   6.945   5.097  0.3096  0.0907  0.0373
   57U      H4' 1309   8.431   7.050   5.090  0.9061  0.1644 -2.1537
   57U      O4' 1310   8.366   6.881   5.010  0.3085 -0.1145 -0.0818
   57U      C1' 1311   8.253   6.857   5.097  0.3713 -0.1314  0.2346
   57U      H1' 1312   8.170   6.920   5.067 -0.8512  0.8926  4.8958
   57U       N1 1313   8.209   6.719   5.077  0.4820 -0.2993  0.4678
   57U       C6 1314   8.287   6.625   5.034 -0.6608  0.5779 -0.1668
   57U       H6 1315   8.391   6.654   5.025 -0.6212  0.0417 -1.4982
   57U       C5 1316   8.246   6.498   5.000  0.2231 -0.1041 -0.1682
   57U       H5 1317   8.318   6.428   4.959  1.1570 -0.7070  2.3441
   57U       C4 1318   8.109   6.462   5.023 -0.3743  0.4378 -0.2301
   57U       O4 1319   8.060   6.352   5.005  0.4776 -0.0491 -0.0939
   57U       N3 1320   8.025   6.571   5.049  0.2907 -0.1776  0.1139
   57U       H3 1321   7.926   6.553   5.047 -0.2571  2.5831 -0.6661
   57U       C2 1322   8.073   6.698   5.085 -0.3805  0.7377  0.2738
   57U       O2 1323   7.992   6.789   5.106 -0.3085 -0.1110  0.3041
   57U      C3' 1324   8.442   6.894   5.244 -0.3217 -0.2292  0.4320
   57U      H3' 1325   8.477   6.791   5.246  1.5897  0.3167 -1.1151
   57U      C2' 1326   8.292   6.883   5.240  0.3994  0.0687 -0.7268
   57U     H2'1 1327   8.259   6.798   5.300  0.9805 -0.2543 -0.8631
   57U      O2' 1328   8.230   7.002   5.275  0.2706  0.4325  0.0836
   57U     HO'2 1329   8.248   7.020   5.367 -2.5747  2.3566  0.3585
   57U      O3' 1330   8.493   6.975   5.351 -0.6739  0.4600 -0.5122
   58A        P 1331   8.510   6.920   5.501 -0.0631 -0.2196  0.0931
   58A      O1P 1332   8.563   7.036   5.576  0.5656 -0.1067  0.2579
   58A      O2P 1333   8.588   6.797   5.500 -0.4693  0.1647  0.0407
   58A      O5' 1334   8.368   6.883   5.544  0.0046  0.2369 -0.0285
   58A      C5' 1335   8.283   6.970   5.616  0.0041  0.0821 -0.1129
   58A     H5'1 1336   8.287   7.069   5.571 -1.9904  1.0162  1.5713
   58A     H5'2 1337   8.317   6.979   5.720 -0.4994  2.6086 -0.0885
   58A      C4' 1338   8.136   6.935   5.616  0.8596  0.4326  0.3036
   58A      H4' 1339   8.075   7.018   5.654  0.2193  0.2387 -0.2802
   58A      O4' 1340   8.068   6.878   5.501 -0.5908 -0.0637 -0.0930
   58A      C1' 1341   7.960   6.794   5.539  0.1529  0.6495 -0.3317
   58A      H1' 1342   7.863   6.839   5.517 -1.0750 -1.8067 -0.2779
   58A       N9 1343   7.974   6.666   5.472 -0.7837 -0.1280  0.3786
   58A       C8 1344   8.094   6.603   5.436 -0.5032  0.4402  0.0296
   58A       H8 1345   8.198   6.629   5.454 -0.6642  3.1914 -2.2284
   58A       N7 1346   8.074   6.493   5.372 -0.2930 -0.1513  0.5583
   58A       C5 1347   7.937   6.473   5.380 -0.0147  0.4014  0.2532
   58A       C6 1348   7.845   6.378   5.325 -0.5494  0.5993  0.3273
   58A       N6 1349   7.883   6.272   5.259  0.1893 -0.1534  0.3570
   58A      H61 1350   7.982   6.253   5.257  0.5788  1.6326 -1.6828
   58A      H62 1351   7.810   6.231   5.203  0.4781 -2.0608  1.3205
   58A       N1 1352   7.712   6.379   5.340  0.0619  0.2055  0.3526
   58A       C2 1353   7.667   6.486   5.399 -0.6150 -0.1817 -0.3019
   58A       H2 1354   7.559   6.487   5.408 -0.4392 -1.3424  4.3497
   58A       N3 1355   7.737   6.588   5.454  0.0934  0.7527  0.1829
   58A       C4 1356   7.872   6.578   5.442 -0.3233  0.4214 -0.5834
   58A      C3' 1357   8.110   6.830   5.729 -0.7840 -0.0073  0.1498
   58A      H3' 1358   8.188   6.756   5.719  0.4694  1.3726 -0.7162
   58A      C2' 1359   7.971   6.787   5.692  0.0064  0.4040 -0.5364
   58A     H2'1 1360   7.953   6.683   5.721 -4.2870  0.5298 -1.9995
   58A      O2' 1361   7.869   6.873   5.746  0.6704  0.1492  0.2206
   58A     HO'2 1362   7.913   6.940   5.799 -0.4303  0.7395  0.4105
   58A      O3' 1363   8.097   6.896   5.858  0.1981  0.1481  0.3074
   59C        P 1364   8.136   6.813   5.986 -0.0304 -0.0567 -0.5042
   59C      O1P 1365   8.138   6.907   6.099 -0.6335  0.2440 -0.1061
   59C      O2P 1366   8.258   6.737   5.963  0.4399  0.2097 -0.2443
   59C      O5' 1367   8.017   6.717   6.009  0.2713 -0.3082 -0.1265
   59C      C5' 1368   7.897   6.759   6.073 -0.2852  0.3997  0.9947
   59C     H5'1 1369   7.869   6.857   6.032 -0.7509 -0.1995 -0.1529
   59C     H5'2 1370   7.917   6.765   6.180  2.2670  3.6384  0.5024
   59C      C4' 1371   7.773   6.671   6.047  0.0737 -0.0369  0.6447
   59C      H4' 1372   7.687   6.717   6.096 -0.1759 -0.2085  0.3733
   59C      O4' 1373   7.740   6.655   5.913  0.4334  0.6611  0.6704
   59C      C1' 1374   7.673   6.538   5.892  0.9377  0.4163 -0.2218
   59C      H1' 1375   7.576   6.558   5.847 -0.6571 -5.0724  0.0228
   59C       N1 1376   7.742   6.435   5.811  0.6214 -0.2045 -0.0670
   59C       C6 1377   7.874   6.443   5.788 -0.3376  0.5545 -0.1909
   59C       H6 1378   7.929   6.522   5.837  0.3288  1.6371 -2.5175
   59C       C5 1379   7.935   6.346   5.714 -0.4993  0.6018  0.0896
   59C       H5 1380   8.042   6.340   5.700 -0.5254 -0.6471  0.3233
   59C       C4 1381   7.854   6.245   5.655  0.2399 -0.3808 -0.7296
   59C       N4 1382   7.905   6.160   5.567  0.7726 -0.0480  0.1054
   59C      H41 1383   8.005   6.152   5.564  0.7058 -0.7912 -0.4929
   59C      H42 1384   7.835   6.097   5.529  1.0965  0.6692 -1.7767
   59C       N3 1385   7.723   6.242   5.669  0.6443 -0.3423 -0.4164
   59C       C2 1386   7.660   6.340   5.746 -0.1351  0.1637 -1.0353
   59C       O2 1387   7.534   6.349   5.742  0.3435 -0.1542  1.0842
   59C      C3' 1388   7.782   6.532   6.108  0.8374  0.1378  0.3404
   59C      H3' 1389   7.877   6.499   6.065  0.6223 -0.7410  0.5102
   59C      C2' 1390   7.654   6.473   6.032 -0.1616 -0.4925  0.1154
   59C     H2'1 1391   7.666   6.365   6.031  2.1488 -0.2730  0.5207
   59C      O2' 1392   7.538   6.521   6.097 -0.2602 -0.1762 -0.5598
   59C     HO'2 1393   7.568   6.564   6.178 -1.0887  4.3034 -2.3715
   59C      O3' 1394   7.775   6.533   6.249  0.2695 -0.1688  0.4980
   60U        P 1395   7.839   6.415   6.340  0.0710  0.2927 -0.1121
   60U      O1P 1396   7.812   6.440   6.480  0.6159  0.0814  0.1556
   60U      O2P 1397   7.980   6.403   6.298  0.3423  0.0592  0.7018
   60U      O5' 1398   7.769   6.285   6.290  0.8083 -0.5700  0.3333
   60U      C5' 1399   7.629   6.262   6.307 -0.3013  0.6950  0.0461
   60U     H5'1 1400   7.571   6.344   6.264  0.0288  0.8749 -0.0604
   60U     H5'2 1401   7.604   6.254   6.413  0.1853  2.3844  0.3256
   60U      C4' 1402   7.584   6.127   6.250  0.7437 -0.1139 -0.0258
   60U      H4' 1403   7.484   6.113   6.290 -0.5258  1.4353 -2.3910
   60U      O4' 1404   7.576   6.132   6.110  0.2689 -0.2889 -0.3914
   60U      C1' 1405   7.609   6.004   6.053  0.1367  0.2066 -0.3972
   60U      H1' 1406   7.526   5.961   5.998  0.3637 -1.5501  0.5754
   60U       N1 1407   7.734   5.998   5.962 -0.4753 -0.3425 -1.2320
   60U       C6 1408   7.848   6.081   5.982  0.1134 -0.3678 -0.2537
   60U       H6 1409   7.849   6.151   6.064 -0.2529 -0.3189 -0.2894
   60U       C5 1410   7.956   6.069   5.897  0.1190  0.0085 -0.2922
   60U       H5 1411   8.043   6.128   5.920 -0.1966  0.8519 -1.2069
   60U       C4 1412   7.960   5.973   5.791 -0.6829 -0.1730 -0.0734
   60U       O4 1413   8.061   5.930   5.734  0.0911  0.0162  0.0174
   60U       N3 1414   7.849   5.899   5.773  0.7729 -0.1754 -1.4939
   60U       H3 1415   7.855   5.822   5.708  1.0028 -1.3468 -0.1496
   60U       C2 1416   7.736   5.912   5.852  0.5628  0.2206 -0.2425
   60U       O2 1417   7.637   5.843   5.832  0.3781  0.4707 -0.7449
   60U      C3' 1418   7.664   6.006   6.292  0.2481  0.0570  0.1407
   60U      H3' 1419   7.772   6.021   6.285 -0.0735  1.4825 -3.6410
   60U      C2' 1420   7.636   5.908   6.176 -0.2523  0.1909  0.0648
   60U     H2'1 1421   7.718   5.840   6.153 -0.6796 -0.7759  1.2575
   60U      O2' 1422   7.515   5.832   6.189 -0.8367  0.3278 -0.3404
   60U     HO'2 1423   7.505   5.820   6.283  0.0066 -1.6714 -0.4562
   60U      O3' 1424   7.615   5.948   6.418  0.1836 -0.2016 -0.4577
   61U        P 1425   7.708   5.848   6.502  0.1502  0.1870  0.4610
   61U      O1P 1426   7.621   5.751   6.578 -0.1792 -0.6085 -0.1585
   61U      O2P 1427   7.804   5.926   6.581 -0.3341  0.3576  0.3840
   61U      O5' 1428   7.797   5.765   6.391  0.3217  0.1997 -0.4477
   61U      C5' 1429   7.752   5.635   6.334 -0.3417 -0.3652 -0.2569
   61U     H5'1 1430   7.661   5.645   6.274  0.7512 -1.0722 -2.1320
   61U     H5'2 1431   7.750   5.557   6.410  2.4608  1.5916  2.0312
   61U      C4' 1432   7.845   5.584   6.223 -0.1350  0.2036  0.0213
   61U      H4' 1433   7.796   5.498   6.178 -1.3576  0.6373  0.4683
   61U      O4' 1434   7.865   5.675   6.119 -0.4902  0.0978 -0.1660
   61U      C1' 1435   8.001   5.673   6.079  0.4051  0.2355  0.1995
   61U      H1' 1436   8.000   5.650   5.972  1.5644  0.5001  0.1176
   61U       N1 1437   8.073   5.798   6.093 -0.4825  0.5407  0.3306
   61U       C6 1438   8.050   5.892   6.196  0.1125  0.1206  0.1869
   61U       H6 1439   7.965   5.869   6.259 -0.9598 -2.4511 -2.0185
   61U       C5 1440   8.122   6.006   6.203 -0.2833  0.2829 -0.8449
   61U       H5 1441   8.097   6.072   6.285 -0.0825 -1.7542  0.9633
   61U       C4 1442   8.240   6.030   6.117  0.2219 -0.1756  0.0698
   61U       O4 1443   8.302   6.136   6.119 -0.1339  0.3939  0.2768
   61U       N3 1444   8.258   5.939   6.013  0.2949 -0.7515 -0.4017
   61U       H3 1445   8.341   5.947   5.956  1.0551 -2.6275  0.3454
   61U       C2 1446   8.184   5.815   6.002 -0.0379  0.5667 -0.6449
   61U       O2 1447   8.216   5.729   5.912 -0.6525  0.3948  0.2689
   61U      C3' 1448   7.982   5.538   6.287 -0.3115 -0.0371 -0.0450
   61U      H3' 1449   8.008   5.612   6.362  0.2826  2.1089 -2.2461
   61U      C2' 1450   8.077   5.561   6.162  0.0942  1.0484  0.2457
   61U     H2'1 1451   8.177   5.589   6.196  1.0034 -0.9103 -0.6499
   61U      O2' 1452   8.077   5.450   6.079  0.8218  0.5661 -0.1013
   61U     HO'2 1453   8.075   5.371   6.134  2.3251  1.4736  1.3550
   61U      O3' 1454   7.961   5.411   6.343 -0.4318  0.6622 -0.2111
   61U      H3T 1455   7.945   5.416   6.438 -1.1336  0.3642 -0.3091
   62G      O5' 1456   7.252   5.408   5.264  0.1835  0.1177 -0.4697
   62G      H5T 1457   7.234   5.455   5.182  0.5295 -0.3599 -0.8267
   62G      C5' 1458   7.131   5.387   5.340 -0.4411 -0.0695  0.1965
   62G     H5'1 1459   7.155   5.299   5.399  1.2041  0.7649  0.8219
   62G     H5'2 1460   7.053   5.369   5.265  1.4196 -2.0971 -1.3705
   62G      C4' 1461   7.088   5.508   5.425 -0.2157  0.3515 -0.0762
   62G      H4' 1462   6.989   5.480   5.461 -0.8298  1.2423 -1.0427
   62G      O4' 1463   7.183   5.533   5.531 -0.0040  0.3359  0.2848
   62G      C1' 1464   7.180   5.672   5.552 -0.4148  0.5616 -0.6486
   62G      H1' 1465   7.160   5.688   5.658  2.0942  0.9381 -0.1592
   62G       N9 1466   7.319   5.713   5.517 -0.3734  0.1248 -0.2731
   62G       C8 1467   7.422   5.644   5.448  0.1158 -0.1299  1.0611
   62G       H8 1468   7.410   5.546   5.404  0.7321 -0.3300  1.3362
   62G       N7 1469   7.535   5.709   5.451  0.2623 -1.1761  0.0567
   62G       C5 1470   7.506   5.829   5.508 -0.2737  0.0418  0.4159
   62G       C6 1471   7.589   5.946   5.523 -0.0749 -0.0606 -0.3506
   62G       O6 1472   7.705   5.967   5.483 -0.1867 -0.3069  0.5306
   62G       N1 1473   7.526   6.045   5.596  0.5943  0.6076  0.5717
   62G       H1 1474   7.582   6.127   5.612 -0.0931  1.6987 -2.2105
   62G       C2 1475   7.397   6.036   5.637  0.3651 -0.4052 -0.4964
   62G       N2 1476   7.343   6.151   5.672  0.4689  0.2156 -0.4382
   62G      H21 1477   7.401   6.233   5.663 -0.0990  0.8078  1.0410
   62G      H22 1478   7.247   6.150   5.702  0.0277 -0.8902 -1.7902
   62G       N3 1479   7.311   5.939   5.615  0.3972  0.0331  0.0313
   62G       C4 1480   7.374   5.837   5.548 -0.3176  1.0447 -0.3606
   62G      C3' 1481   7.070   5.640   5.349  0.4766  0.7163 -0.8543
   62G      H3' 1482   7.148   5.651   5.274  0.6360 -1.7247 -1.1232
   62G      C2' 1483   7.076   5.741   5.466 -0.0789  0.2913  0.0870
   62G     H2'1 1484   7.107   5.842   5.438 -0.4646  1.0825  2.3259
   62G      O2' 1485   6.960   5.741   5.544 -0.0257 -0.6845  0.1482
   62G     HO'2 1486   6.886   5.753   5.484  0.7170 -2.3749 -1.1816
   62G      O3' 1487   6.945   5.650   5.290 -0.3723  0.0383  0.0635
   63U        P 1488   6.927   5.749   5.169  0.2001  0.2015  0.4984
   63U      O1P 1489   6.785   5.754   5.143 -0.6723  0.2937  0.0941
   63U      O2P 1490   7.018   5.708   5.059  0.5518 -0.3888  0.1608
   63U      O5' 1491   6.965   5.901   5.218 -0.3510 -0.0188  0.7100
   63U      C5' 1492   6.867   5.984   5.285  0.4241  0.3245 -0.3089
   63U     H5'1 1493   6.837   5.941   5.380  0.9230 -1.9885 -1.1331
   63U     H5'2 1494   6.785   5.995   5.214  1.1341 -0.1245 -1.2282
   63U      C4' 1495   6.923   6.119   5.308  0.2789  0.0175 -0.2957
   63U      H4' 1496   6.858   6.183   5.367 -0.4897 -0.3140 -0.7714
   63U      O4' 1497   7.051   6.102   5.364  0.3360 -0.4329  0.4418
   63U      C1' 1498   7.130   6.216   5.332 -0.6909 -0.3889 -0.2398
   63U      H1' 1499   7.142   6.278   5.421  1.5114 -1.7888  0.4994
   63U       N1 1500   7.265   6.169   5.293 -0.0023 -0.4570  0.3206
   63U       C6 1501   7.284   6.059   5.210  0.1031 -0.1182  0.2651
   63U       H6 1502   7.198   6.012   5.164 -0.2876  1.2956 -0.5173
   63U       C5 1503   7.405   6.026   5.169  0.0389 -0.0724 -0.0004
   63U       H5 1504   7.420   5.945   5.099 -0.4302 -0.0984 -0.0742
   63U       C4 1505   7.525   6.094   5.207 -0.8832 -0.0924  0.3710
   63U       O4 1506   7.641   6.072   5.169 -0.3487  0.0357  1.1554
   63U       N3 1507   7.502   6.200   5.289 -0.9714  0.2002  0.0048
   63U       H3 1508   7.582   6.248   5.327 -0.3313 -0.9961  0.2261
   63U       C2 1509   7.377   6.246   5.338 -0.2978  0.3679  0.1824
   63U       O2 1510   7.372   6.341   5.412  0.8922 -0.0007 -0.0894
   63U      C3' 1511   6.953   6.200   5.178  0.6460 -0.4848  0.4358
   63U      H3' 1512   6.999   6.132   5.106  0.7580 -0.5165  0.5359
   63U      C2' 1513   7.062   6.292   5.224  0.5744  0.1450  0.9829
   63U     H2'1 1514   7.131   6.301   5.140 -1.3589 -1.9665 -0.9585
   63U      O2' 1515   7.018   6.422   5.278 -0.2551  0.7993  0.2938
   63U     HO'2 1516   7.030   6.494   5.215  0.5308  0.3593 -0.0737
   63U      O3' 1517   6.843   6.267   5.116 -0.3292 -0.0378 -0.5083
   64A        P 1518   6.856   6.324   4.966  0.6695 -0.1286 -0.1992
   64A      O1P 1519   6.724   6.374   4.923 -0.5440  0.2811  0.2233
   64A      O2P 1520   6.928   6.223   4.883 -0.7445 -0.5108 -0.2203
   64A      O5' 1521   6.949   6.448   4.986 -0.2125  0.5402 -0.0125
   64A      C5' 1522   6.906   6.581   5.017  0.8488  0.0660  0.1285
   64A     H5'1 1523   6.845   6.564   5.106 -1.2872 -2.8114 -1.6761
   64A     H5'2 1524   6.844   6.624   4.939  0.2292  0.3821  0.7906
   64A      C4' 1525   7.017   6.677   5.049 -0.3925 -0.1378  0.6770
   64A      H4' 1526   6.990   6.760   5.115  0.4283 -1.2752  2.5287
   64A      O4' 1527   7.117   6.617   5.124  0.7388  0.3688 -0.1459
   64A      C1' 1528   7.247   6.668   5.086 -0.2781  0.8804 -0.3393
   64A      H1' 1529   7.300   6.714   5.170 -0.7972  2.6636 -0.9518
   64A       N9 1530   7.337   6.556   5.039  0.0928  0.0122 -0.7242
   64A       C8 1531   7.301   6.435   4.982  0.0752 -0.2551  0.4229
   64A       H8 1532   7.199   6.406   4.964 -0.1705  0.4388  0.6407
   64A       N7 1533   7.414   6.362   4.973  0.4921  0.3256  0.4857
   64A       C5 1534   7.517   6.439   5.016 -0.2344  0.2773  0.1654
   64A       C6 1535   7.660   6.429   5.019 -0.2218  0.3281 -0.0204
   64A       N6 1536   7.728   6.323   4.985  0.8371 -0.2956  0.2218
   64A      H61 1537   7.674   6.249   4.941  2.2482 -0.1987 -1.7931
   64A      H62 1538   7.827   6.336   4.973  0.5433 -0.3362 -3.6951
   64A       N1 1539   7.738   6.531   5.057 -1.1832 -0.3345  0.2903
   64A       C2 1540   7.679   6.651   5.082  0.5033 -0.0893 -0.1824
   64A       H2 1541   7.740   6.737   5.105 -0.6202  1.3477 -2.2407
   64A       N3 1542   7.547   6.676   5.081 -0.0438  0.3997 -0.8106
   64A       C4 1543   7.474   6.566   5.049 -0.9659  0.6972  0.3504
   64A      C3' 1544   7.077   6.739   4.924 -0.4210 -0.5035  0.2009
   64A      H3' 1545   7.088   6.667   4.843 -0.8282  0.1458 -0.4305
   64A      C2' 1546   7.223   6.771   4.975  1.1334  0.3489  0.2464
   64A     H2'1 1547   7.289   6.763   4.889  0.1573  2.3300 -0.7432
   64A      O2' 1548   7.228   6.899   5.034  0.0738  0.9057 -0.0985
   64A     HO'2 1549   7.274   6.960   4.976 -0.0910  2.0473  0.9382
   64A      O3' 1550   7.005   6.849   4.880  0.4218 -0.0636 -0.3087
   65C        P 1551   7.028   6.914   4.736  0.0322 -0.1748  0.1729
   65C      O1P 1552   6.930   7.025   4.728  0.2981  0.5044 -0.1705
   65C      O2P 1553   7.018   6.804   4.640  0.2102  0.2437 -0.0251
   65C      O5' 1554   7.175   6.981   4.727  0.2073 -0.0777  0.3582
   65C      C5' 1555   7.198   7.106   4.795 -0.3125 -0.0768 -0.3739
   65C     H5'1 1556   7.156   7.099   4.895 -0.1063  0.8425 -0.2151
   65C     H5'2 1557   7.159   7.197   4.750 -0.6522 -0.6883 -1.3348
   65C      C4' 1558   7.354   7.121   4.799 -0.1101 -0.7221  0.0527
   65C      H4' 1559   7.363   7.214   4.856 -0.6807 -0.8174  0.3118
   65C      O4' 1560   7.419   7.017   4.871  0.0613 -0.3989  0.1786
   65C      C1' 1561   7.554   7.006   4.825 -0.3490 -0.6487  0.1023
   65C      H1' 1562   7.632   7.038   4.894  0.5420 -1.4822 -0.4953
   65C       N1 1563   7.581   6.868   4.783  0.1034 -0.5537  0.7175
   65C       C6 1564   7.491   6.796   4.714  0.0672  0.3932 -0.7417
   65C       H6 1565   7.389   6.829   4.717 -0.7018 -1.6691 -1.8802
   65C       C5 1566   7.527   6.676   4.664  0.9305 -0.5964  0.9943
   65C       H5 1567   7.452   6.612   4.619  0.1330  0.1030  1.3006
   65C       C4 1568   7.663   6.635   4.674 -0.2375  0.1235  0.8649
   65C       N4 1569   7.696   6.511   4.648  0.6623 -0.3270  0.2573
   65C      H41 1570   7.619   6.453   4.618  0.3509  0.1381  0.1394
   65C      H42 1571   7.784   6.481   4.688  1.2367 -0.7732 -1.2876
   65C       N3 1572   7.754   6.708   4.735 -0.2265  0.0114  0.0512
   65C       C2 1573   7.717   6.822   4.793 -0.2009 -0.5544  1.0854
   65C       O2 1574   7.798   6.895   4.855  0.2856 -0.3659 -0.5315
   65C      C3' 1575   7.428   7.128   4.657  0.0821 -0.3607  0.2338
   65C      H3' 1576   7.384   7.043   4.606  1.0926 -0.5821 -0.2899
   65C      C2' 1577   7.566   7.095   4.705 -0.5751 -0.4373 -0.4081
   65C     H2'1 1578   7.632   7.045   4.634  0.9481 -0.5409  1.0061
   65C      O2' 1579   7.620   7.222   4.745  0.2994 -0.1213 -0.7089
   65C     HO'2 1580   7.559   7.287   4.711  0.6362  0.6397  0.0855
   65C      O3' 1581   7.413   7.247   4.574 -0.2066 -0.1619 -0.6872
   66G        P 1582   7.433   7.249   4.420  0.3760 -0.1635 -0.0558
   66G      O1P 1583   7.390   7.384   4.382 -0.2934  0.5513  0.2015
   66G      O2P 1584   7.383   7.132   4.351  0.2192  0.1706 -0.0974
   66G      O5' 1585   7.601   7.234   4.396  0.6501  0.4479 -0.4564
   66G      C5' 1586   7.686   7.347   4.432  0.9111  0.4142 -0.7475
   66G     H5'1 1587   7.657   7.394   4.526  0.3260 -2.0974  0.4112
   66G     H5'2 1588   7.682   7.412   4.345  2.9974 -0.6998 -1.7481
   66G      C4' 1589   7.834   7.302   4.442  0.2913 -0.5298 -0.1028
   66G      H4' 1590   7.899   7.377   4.489 -1.2226 -0.8420  2.6436
   66G      O4' 1591   7.850   7.184   4.521  0.3564  0.4063 -0.2018
   66G      C1' 1592   7.951   7.105   4.455 -0.1912  0.3255 -0.1181
   66G      H1' 1593   8.035   7.076   4.519 -0.3897 -0.8834 -0.3838
   66G       N9 1594   7.895   6.970   4.423  0.1344  0.1851 -0.4373
   66G       C8 1595   7.765   6.929   4.419 -0.1207  0.3894  0.2748
   66G       H8 1596   7.682   6.995   4.440 -1.5113 -0.5197 -2.0047
   66G       N7 1597   7.756   6.797   4.404  0.3800  0.1754 -0.3020
   66G       C5 1598   7.884   6.752   4.383  0.0339  0.4365  0.3273
   66G       C6 1599   7.950   6.624   4.345  0.6043  0.9620 -0.4303
   66G       O6 1600   7.894   6.519   4.310 -0.3536  0.1514  0.3913
   66G       N1 1601   8.084   6.628   4.336  0.1430  0.7382 -0.1397
   66G       H1 1602   8.130   6.543   4.307 -1.9616 -1.2584  1.8748
   66G       C2 1603   8.153   6.745   4.353 -0.5438  0.5741  0.5028
   66G       N2 1604   8.285   6.737   4.331 -0.0867  0.1118  0.6011
   66G      H21 1605   8.335   6.650   4.322 -0.1577  0.1516 -0.1944
   66G      H22 1606   8.335   6.824   4.318 -0.3973  0.2077  0.0299
   66G       N3 1607   8.101   6.865   4.379  0.0481  0.4465 -0.4363
   66G       C4 1608   7.968   6.861   4.388  0.2477  0.2607 -0.7477
   66G      C3' 1609   7.883   7.263   4.297 -0.4243  0.0412  0.4283
   66G      H3' 1610   7.806   7.203   4.248 -0.1301 -0.2955  0.3690
   66G      C2' 1611   7.998   7.170   4.326  0.2580 -0.6489  0.3849
   66G     H2'1 1612   7.999   7.100   4.242  0.0875 -1.8785  1.3763
   66G      O2' 1613   8.118   7.242   4.345  0.2415  0.2274 -0.2378
   66G     HO'2 1614   8.175   7.227   4.270 -0.3517 -2.6485 -0.2340
   66G      O3' 1615   7.926   7.364   4.205  0.2654  0.0403 -0.6235
   67G        P 1616   7.935   7.336   4.050  0.4843  0.1348 -0.2412
   67G      O1P 1617   7.962   7.473   3.999 -0.5538  0.3652 -0.3902
   67G      O2P 1618   7.812   7.270   4.003  0.2501 -0.2120  0.4003
   67G      O5' 1619   8.068   7.249   4.027 -0.9336 -0.7652  0.4743
   67G      C5' 1620   8.192   7.311   4.018 -0.0430 -0.1639 -0.4291
   67G     H5'1 1621   8.208   7.346   4.120  1.5860  1.1129 -1.0748
   67G     H5'2 1622   8.188   7.387   3.940 -1.8927  0.7235  0.4861
   67G      C4' 1623   8.308   7.216   3.989 -0.0111 -0.0838 -0.1936
   67G      H4' 1624   8.401   7.270   4.004  0.2853 -1.2187  2.8140
   67G      O4' 1625   8.303   7.112   4.084 -0.4429  0.1017  0.3832
   67G      C1' 1626   8.354   6.989   4.024 -0.3080 -0.4811  0.3323
   67G      H1' 1627   8.443   6.966   4.082 -0.1722 -0.4471  0.1342
   67G       N9 1628   8.248   6.884   4.024 -0.3891  0.5309  0.1722
   67G       C8 1629   8.119   6.891   4.061  0.1662  0.2253  0.2359
   67G       H8 1630   8.066   6.981   4.087  0.2863  0.8415 -1.4949
   67G       N7 1631   8.053   6.782   4.058 -0.3489 -0.1336 -0.2609
   67G       C5 1632   8.143   6.691   4.015 -0.1688  0.1653 -0.4176
   67G       C6 1633   8.130   6.554   3.973 -0.4685 -0.3363 -0.6393
   67G       O6 1634   8.028   6.481   3.977 -0.1110 -0.9291 -0.5586
   67G       N1 1635   8.251   6.495   3.937  0.1253 -0.0626  0.4399
   67G       H1 1636   8.248   6.398   3.911  1.5720  0.2385 -1.0229
   67G       C2 1637   8.370   6.559   3.938 -0.4981  0.2185 -0.0571
   67G       N2 1638   8.470   6.483   3.912  0.3126 -0.1340  0.3472
   67G      H21 1639   8.442   6.386   3.916  0.6420 -0.2298  0.3476
   67G      H22 1640   8.563   6.515   3.932 -0.1007  0.8654  0.7133
   67G       N3 1641   8.391   6.686   3.968  1.0012 -0.3839 -0.4230
   67G       C4 1642   8.271   6.752   4.001 -0.1164  0.1664 -0.6037
   67G      C3' 1643   8.292   7.150   3.848  0.1539 -0.6481  0.1639
   67G      H3' 1644   8.196   7.102   3.831  0.4299 -1.3213  0.4670
   67G      C2' 1645   8.392   7.038   3.878 -0.0128 -0.0725  0.0752
   67G     H2'1 1646   8.383   6.958   3.805  0.5858  1.8590 -2.2621
   67G      O2' 1647   8.530   7.089   3.887  0.1822  0.6487  0.1049
   67G     HO'2 1648   8.582   7.015   3.921 -1.8984  0.2732  2.8541
   67G      O3' 1649   8.332   7.232   3.741 -0.4237 -0.3144  0.0779
   68A        P 1650   8.294   7.191   3.593  0.4382 -0.0065  0.5210
   68A      O1P 1651   8.372   7.281   3.503  0.0712 -0.4687 -0.1813
   68A      O2P 1652   8.147   7.190   3.592 -0.7559 -0.1180 -0.1204
   68A      O5' 1653   8.354   7.046   3.584  0.0008  0.0096 -0.3030
   68A      C5' 1654   8.481   7.028   3.539  0.5464 -0.4396 -0.3154
   68A     H5'1 1655   8.558   7.056   3.611  2.2074 -1.6023 -1.5665
   68A     H5'2 1656   8.495   7.076   3.442  2.1972 -1.1130 -0.4503
   68A      C4' 1657   8.511   6.882   3.518  0.3371  0.3123 -0.8492
   68A      H4' 1658   8.619   6.876   3.521  0.2515 -2.2428 -1.1572
   68A      O4' 1659   8.455   6.801   3.625  0.2866  0.3590  0.4833
   68A      C1' 1660   8.423   6.673   3.574 -0.6395 -0.4436  0.1005
   68A      H1' 1661   8.477   6.593   3.624  0.5947  0.7426  0.7259
   68A       N9 1662   8.278   6.653   3.581 -0.2047 -0.9693 -0.2228
   68A       C8 1663   8.187   6.741   3.627  0.2864 -0.7374 -0.0020
   68A       H8 1664   8.212   6.846   3.638 -1.3167 -0.5292  2.4597
   68A       N7 1665   8.067   6.692   3.643  0.1442  0.0620  0.3607
   68A       C5 1666   8.094   6.554   3.613 -0.0668 -0.3265  0.4240
   68A       C6 1667   8.020   6.437   3.604 -0.1375  0.6400  0.4881
   68A       N6 1668   7.889   6.431   3.634 -0.2698  0.0682  0.0395
   68A      H61 1669   7.858   6.510   3.689  2.7718  0.6228  1.1369
   68A      H62 1670   7.843   6.340   3.635  2.5702 -1.4844  0.0574
   68A       N1 1671   8.070   6.317   3.563  0.5105 -0.5866 -0.4443
   68A       C2 1672   8.192   6.313   3.527 -0.1009 -0.0704  0.7586
   68A       H2 1673   8.223   6.211   3.508 -2.2304 -0.3785 -1.5147
   68A       N3 1674   8.280   6.411   3.521  0.4783  0.0358  0.3175
   68A       C4 1675   8.222   6.531   3.568  0.4221  0.6908  0.3146
   68A      C3' 1676   8.460   6.821   3.395  0.7903 -0.0816  0.1810
   68A      H3' 1677   8.358   6.850   3.374  0.3379 -1.8603 -0.2807
   68A      C2' 1678   8.464   6.667   3.423  0.1362 -0.2251 -0.1955
   68A     H2'1 1679   8.397   6.610   3.358 -0.8358  0.1307  0.4691
   68A      O2' 1680   8.599   6.631   3.419  0.7831 -0.3714  0.0777
   68A     HO'2 1681   8.649   6.700   3.376 -0.7111  0.6460 -0.1245
   68A      O3' 1682   8.547   6.858   3.290  0.3873  0.0443  0.6450
   69A        P 1683   8.511   6.844   3.128  0.0123 -0.0609 -0.1687
   69A      O1P 1684   8.624   6.891   3.052 -0.6776 -0.0710 -0.2819
   69A      O2P 1685   8.378   6.903   3.097  0.5398  0.0758  0.1042
   69A      O5' 1686   8.500   6.685   3.097 -0.2426  0.2246 -0.0942
   69A      C5' 1687   8.613   6.602   3.092  0.2482  0.1164  0.3180
   69A     H5'1 1688   8.683   6.610   3.175  0.7404 -0.1598 -0.0629
   69A     H5'2 1689   8.663   6.622   2.997 -2.4744  0.8780 -1.0589
   69A      C4' 1690   8.568   6.450   3.088  0.4025 -0.4487 -0.3194
   69A      H4' 1691   8.656   6.385   3.082 -0.5253 -1.6669 -1.5590
   69A      O4' 1692   8.477   6.417   3.193 -0.0389  0.0220 -0.3805
   69A      C1' 1693   8.395   6.312   3.150 -0.9380 -0.2221 -0.1350
   69A      H1' 1694   8.421   6.220   3.203  0.6249 -1.3393 -2.6629
   69A       N9 1695   8.254   6.354   3.179 -0.3897 -0.5613  0.8413
   69A       C8 1696   8.204   6.482   3.180  0.2325  0.9328  0.8289
   69A       H8 1697   8.263   6.570   3.161 -0.0234  1.7943  3.5663
   69A       N7 1698   8.073   6.479   3.185 -0.0153  0.3352 -0.0220
   69A       C5 1699   8.042   6.345   3.213 -0.1034 -0.2359  0.4541
   69A       C6 1700   7.921   6.278   3.234  0.3993  0.2333 -0.4125
   69A       N6 1701   7.801   6.335   3.237 -0.2291  0.4088  0.4755
   69A      H61 1702   7.794   6.435   3.232 -1.5105  0.2750 -1.7525
   69A      H62 1703   7.726   6.268   3.233  0.9514 -0.9029 -1.9116
   69A       N1 1704   7.923   6.148   3.256 -0.1222 -0.6465 -0.2228
   69A       C2 1705   8.037   6.087   3.238  0.1121 -0.7969 -0.3075
   69A       H2 1706   8.032   5.979   3.247  0.8363 -0.7399  1.1780
   69A       N3 1707   8.159   6.139   3.215  0.0172 -0.4153  0.2669
   69A       C4 1708   8.155   6.272   3.201  1.0998  0.6134  0.0369
   69A      C3' 1709   8.494   6.419   2.961  0.4101 -0.8274  0.5158
   69A      H3' 1710   8.424   6.502   2.949 -0.4720 -1.4677  1.1152
   69A      C2' 1711   8.413   6.289   2.997  0.5316 -0.5829 -0.4284
   69A     H2'1 1712   8.313   6.297   2.955 -0.8380  1.1197  2.8344
   69A      O2' 1713   8.491   6.179   2.964 -0.6053 -0.6780 -0.9403
   69A     HO'2 1714   8.493   6.179   2.868 -1.8728 -0.7300 -0.9786
   69A      O3' 1715   8.582   6.406   2.852  0.4370 -0.3504  0.0479
   70U        P 1716   8.535   6.398   2.709 -0.7443 -0.0415  0.4527
   70U      O1P 1717   8.658   6.379   2.629 -0.3778  0.1061  0.7405
   70U      O2P 1718   8.443   6.511   2.679 -0.3929  0.2213  0.1174
   70U      O5' 1719   8.449   6.269   2.713 -0.6470  0.1552 -0.2070
   70U      C5' 1720   8.348   6.248   2.615 -0.0852 -0.4842  0.3566
   70U     H5'1 1721   8.383   6.231   2.513  0.0951 -0.7375  0.4589
   70U     H5'2 1722   8.276   6.329   2.609 -0.1566 -0.5569  0.2200
   70U      C4' 1723   8.266   6.122   2.645  0.0699  0.7457  0.0654
   70U      H4' 1724   8.327   6.034   2.626  0.9640  1.4106 -0.2094
   70U      O4' 1725   8.218   6.115   2.777  0.4100 -0.4906  0.0990
   70U      C1' 1726   8.093   6.055   2.784 -0.2620 -0.7534 -0.5892
   70U      H1' 1727   8.088   5.975   2.858  1.3964  1.1095  1.6760
   70U       N1 1728   8.001   6.171   2.835  0.0042 -0.1308 -0.4145
   70U       C6 1729   8.037   6.304   2.832  0.6784  0.0161 -0.0329
   70U       H6 1730   8.141   6.326   2.813  0.7476 -0.3531 -0.0973
   70U       C5 1731   7.953   6.408   2.871  0.4388  0.6880  0.1912
   70U       H5 1732   7.986   6.510   2.884 -1.1170  1.5009 -1.8507
   70U       C4 1733   7.830   6.383   2.924  0.1865  0.8557 -0.1039
   70U       O4 1734   7.749   6.468   2.968 -0.0238  0.0568 -0.4317
   70U       N3 1735   7.796   6.249   2.929  0.2166  0.6250  0.8045
   70U       H3 1736   7.698   6.234   2.950  0.1547 -0.1700 -0.0221
   70U       C2 1737   7.869   6.138   2.879  0.2064  0.5264 -0.8459
   70U       O2 1738   7.822   6.027   2.869 -0.0463  0.0223  0.4370
   70U      C3' 1739   8.143   6.100   2.557 -0.7284 -0.2962  0.1085
   70U      H3' 1740   8.102   6.199   2.539 -0.0996 -0.3936 -2.1926
   70U      C2' 1741   8.050   6.011   2.644 -0.9559 -0.6593 -0.3870
   70U     H2'1 1742   7.945   6.030   2.618 -1.5647 -2.5738  0.5157
   70U      O2' 1743   8.092   5.880   2.636  0.1071 -0.6408  0.4813
   70U     HO'2 1744   8.171   5.876   2.582 -1.2111 -0.3918 -1.5471
   70U      O3' 1745   8.167   6.042   2.429 -0.2396 -0.1664 -0.1232
   71A        P 1746   8.067   6.073   2.308 -0.0213  0.0461  0.2882
   71A      O1P 1747   8.125   6.005   2.189  0.0196 -0.0620 -0.0112
   71A      O2P 1748   8.062   6.222   2.301 -0.1753 -0.3836 -0.0982
   71A      O5' 1749   7.914   6.024   2.340  0.1573  0.0390  0.1584
   71A      C5' 1750   7.881   5.886   2.359 -0.7259 -0.0560 -0.2140
   71A     H5'1 1751   7.943   5.850   2.442  1.8960  1.6474 -1.3053
   71A     H5'2 1752   7.896   5.818   2.275 -0.5644  0.1683 -0.3650
   71A      C4' 1753   7.739   5.875   2.407 -0.2626 -0.3794  0.2880
   71A      H4' 1754   7.709   5.770   2.410 -3.4813  0.4188 -0.4252
   71A      O4' 1755   7.718   5.932   2.536 -0.5049  0.5463 -0.4008
   71A      C1' 1756   7.586   5.975   2.542 -0.0803 -0.0087 -0.4163
   71A      H1' 1757   7.528   5.925   2.620 -0.6739 -1.1007 -1.5272
   71A       N9 1758   7.604   6.115   2.588 -0.6569  0.4318  0.2304
   71A       C8 1759   7.701   6.211   2.565 -0.6826  0.9265  1.0183
   71A       H8 1760   7.794   6.173   2.524 -0.8408 -1.5868  2.7477
   71A       N7 1761   7.681   6.324   2.622  0.3536 -0.4827  0.0519
   71A       C5 1762   7.545   6.305   2.666  0.0219 -0.0036  0.1515
   71A       C6 1763   7.451   6.386   2.733  0.8550  0.0490 -0.8924
   71A       N6 1764   7.482   6.500   2.797  0.2021  0.2854  0.0233
   71A      H61 1765   7.569   6.547   2.775  0.8285 -1.1652 -0.7627
   71A      H62 1766   7.416   6.548   2.856  0.6358  1.8013 -0.6966
   71A       N1 1767   7.329   6.337   2.768 -0.7845  0.2849  0.2520
   71A       C2 1768   7.302   6.210   2.736  0.5069  0.1158 -0.0466
   71A       H2 1769   7.202   6.185   2.769 -0.0132  1.3144 -0.6376
   71A       N3 1770   7.386   6.123   2.685  0.1163 -0.3978  0.0304
   71A       C4 1771   7.509   6.176   2.657  0.3110  0.3861 -0.1848
   71A      C3' 1772   7.647   5.938   2.304  0.1904 -1.3048 -0.3768
   71A      H3' 1773   7.689   6.035   2.276  2.0168 -0.9133  3.1213
   71A      C2' 1774   7.525   5.968   2.397  0.1299 -0.2850 -0.2956
   71A     H2'1 1775   7.489   6.068   2.375  2.3753  0.7875  0.5882
   71A      O2' 1776   7.432   5.871   2.398 -0.0570 -0.1258 -0.4900
   71A     HO'2 1777   7.377   5.886   2.321  0.7726 -1.1146 -1.3038
   71A      O3' 1778   7.610   5.859   2.200  0.5158  0.2018  0.2292
   72G        P 1779   7.553   5.914   2.064 -0.2997 -0.6076  0.0149
   72G      O1P 1780   7.558   5.796   1.969 -0.0117  0.0506  0.3160
   72G      O2P 1781   7.619   6.042   2.041 -0.3377  0.0426  0.2973
   72G      O5' 1782   7.405   5.946   2.092  0.1831 -0.0219  0.7714
   72G      C5' 1783   7.306   5.840   2.106  0.1570 -0.3439 -0.7250
   72G     H5'1 1784   7.335   5.770   2.183  0.7005  1.3568  0.6870
   72G     H5'2 1785   7.313   5.785   2.012 -1.0745 -1.3147 -0.2762
   72G      C4' 1786   7.166   5.884   2.136 -0.5727 -0.6529 -0.1334
   72G      H4' 1787   7.095   5.803   2.152 -1.0362 -0.0983  0.6890
   72G      O4' 1788   7.186   5.951   2.259 -0.4001 -0.5346 -0.2647
   72G      C1' 1789   7.088   6.046   2.283 -0.4122  0.2117  0.3823
   72G      H1' 1790   7.009   6.017   2.351 -2.3158 -0.7373 -2.0811
   72G       N9 1791   7.150   6.171   2.315  0.1981  0.2978  0.0376
   72G       C8 1792   7.278   6.215   2.278 -0.2616 -0.1896 -0.9350
   72G       H8 1793   7.341   6.164   2.206 -0.5859 -0.7243 -0.8477
   72G       N7 1794   7.314   6.327   2.333 -0.2884 -0.0221  0.0515
   72G       C5 1795   7.203   6.354   2.421  0.0138  0.1700 -0.2410
   72G       C6 1796   7.171   6.470   2.505  0.6893 -0.2155  0.3173
   72G       O6 1797   7.238   6.570   2.527 -0.2392  0.5513 -0.3220
   72G       N1 1798   7.052   6.458   2.580 -0.3115 -0.5777  0.0928
   72G       H1 1799   7.024   6.540   2.632 -0.2794  0.0138 -0.8021
   72G       C2 1800   6.956   6.371   2.543  0.3638  0.0490  0.2237
   72G       N2 1801   6.835   6.405   2.575 -0.0571  0.4389 -0.4399
   72G      H21 1802   6.826   6.500   2.606 -0.7520 -0.1156  1.1399
   72G      H22 1803   6.757   6.350   2.539 -0.4939  1.2360 -0.7260
   72G       N3 1804   6.972   6.268   2.450 -0.2721  0.2799 -0.5367
   72G       C4 1805   7.104   6.264   2.402  0.7536  0.8017  0.2254
   72G      C3' 1806   7.105   5.995   2.053  0.5588  0.0651 -0.8767
   72G      H3' 1807   7.189   6.058   2.023  1.1798  0.0693  0.8106
   72G      C2' 1808   7.015   6.070   2.147 -0.3386 -0.3776 -0.4693
   72G     H2'1 1809   7.015   6.176   2.123  0.4938 -0.1095  0.6379
   72G      O2' 1810   6.882   6.020   2.160  0.3016  0.1826  0.0762
   72G     HO'2 1811   6.833   6.092   2.200  1.3040  0.1885  1.3306
   72G      O3' 1812   7.034   5.956   1.939 -0.7761  0.3300  0.0430
   73A        P 1813   6.998   6.057   1.828  0.2712  0.0708 -0.3263
   73A      O1P 1814   6.918   5.988   1.723 -0.3272  0.2754  0.3467
   73A      O2P 1815   7.126   6.124   1.791  0.7339  0.3662  0.2773
   73A      O5' 1816   6.902   6.174   1.887  0.7923 -0.3294  0.4832
   73A      C5' 1817   6.756   6.155   1.913 -0.0930  0.1049 -0.0095
   73A     H5'1 1818   6.733   6.057   1.955  0.0483 -0.0517 -0.2939
   73A     H5'2 1819   6.700   6.145   1.820 -3.2527 -4.1340  1.9881
   73A      C4' 1820   6.695   6.266   2.000 -0.2927 -0.0999  0.2579
   73A      H4' 1821   6.600   6.228   2.037  0.3828 -0.4946  1.6769
   73A      O4' 1822   6.781   6.297   2.109  0.0591 -0.8660 -0.1506
   73A      C1' 1823   6.765   6.438   2.138  0.1532 -0.3669 -0.3156
   73A      H1' 1824   6.712   6.462   2.230 -0.2729  1.8932 -1.0904
   73A       N9 1825   6.896   6.502   2.156 -0.5577  0.1245 -0.4105
   73A       C8 1826   7.008   6.485   2.088 -0.6433  0.3082  0.3855
   73A       H8 1827   7.028   6.404   2.020 -0.1573  0.2505  0.5919
   73A       N7 1828   7.110   6.559   2.129 -0.0799  0.0197  0.3926
   73A       C5 1829   7.054   6.637   2.228  0.8308 -0.1879  0.1151
   73A       C6 1830   7.094   6.734   2.322  0.3690 -0.3691 -0.1295
   73A       N6 1831   7.216   6.782   2.340  0.7748 -0.0708 -0.3214
   73A      H61 1832   7.283   6.762   2.268 -0.1398 -0.4353 -1.0923
   73A      H62 1833   7.232   6.844   2.418 -0.9610 -0.1155  0.1136
   73A       N1 1834   7.015   6.786   2.409  0.8500 -0.1877  0.4894
   73A       C2 1835   6.884   6.759   2.401  0.4663 -0.1692 -0.0773
   73A       H2 1836   6.823   6.801   2.480  3.0820 -0.3826  2.2284
   73A       N3 1837   6.829   6.673   2.318  0.3573 -0.2227  0.2795
   73A       C4 1838   6.924   6.605   2.240  0.2742 -0.0945 -0.1711
   73A      C3' 1839   6.672   6.397   1.916 -0.9760  0.0573 -0.2046
   73A      H3' 1840   6.753   6.394   1.844 -0.7995  3.8921 -0.3497
   73A      C2' 1841   6.685   6.504   2.030  0.3886 -0.9763  0.4881
   73A     H2'1 1842   6.743   6.591   1.996 -0.6952 -0.2753  0.3820
   73A      O2' 1843   6.563   6.549   2.078 -1.0595  0.3336 -0.0613
   73A     HO'2 1844   6.505   6.587   2.011 -3.4331 -1.1873  0.9925
   73A      O3' 1845   6.550   6.393   1.851  0.2620  0.3484 -0.4709
   74U        P 1846   6.518   6.485   1.744  0.2384 -0.1501 -0.1632
   74U      O1P 1847   6.387   6.443   1.689  0.3568  0.0975  0.3625
   74U      O2P 1848   6.633   6.506   1.653 -0.2017 -0.2841 -0.2293
   74U      O5' 1849   6.495   6.631   1.818 -0.1486  0.2222  0.4753
   74U      C5' 1850   6.362   6.681   1.834 -0.1412 -0.8577  0.1523
   74U     H5'1 1851   6.300   6.620   1.899  0.1170 -1.2085  0.0732
   74U     H5'2 1852   6.321   6.684   1.733 -0.7157  0.0115  0.3994
   74U      C4' 1853   6.370   6.821   1.906 -0.3360  0.0643 -0.2113
   74U      H4' 1854   6.264   6.839   1.924 -0.7006 -0.7421 -1.4685
   74U      O4' 1855   6.450   6.822   2.026  0.3777  0.3080 -0.3968
   74U      C1' 1856   6.501   6.951   2.048 -0.8526  0.4246 -0.7608
   74U      H1' 1857   6.470   6.982   2.148  2.3272  1.0166  0.1471
   74U       N1 1858   6.651   6.945   2.043 -0.0767 -0.4021 -0.4351
   74U       C6 1859   6.723   6.843   1.995  0.3778  0.3519 -0.6364
   74U       H6 1860   6.675   6.765   1.939  1.7247 -0.8959 -0.1171
   74U       C5 1861   6.862   6.844   2.000  0.2744  0.3181 -0.6834
   74U       H5 1862   6.921   6.764   1.958  0.4718 -0.6753  1.3788
   74U       C4 1863   6.938   6.943   2.075 -0.6784  0.2748  0.5477
   74U       O4 1864   7.061   6.938   2.091  0.1044 -0.4428 -0.0347
   74U       N3 1865   6.855   7.034   2.131 -0.2903 -0.2030  0.1510
   74U       H3 1866   6.886   7.100   2.202 -4.7477  0.3954  1.8309
   74U       C2 1867   6.723   7.051   2.101  0.6358  0.2329 -0.6533
   74U       O2 1868   6.675   7.162   2.138  0.4056  0.6233 -0.4623
   74U      C3' 1869   6.427   6.934   1.826 -0.2843 -0.0089 -0.4094
   74U      H3' 1870   6.528   6.913   1.793  0.2743  1.0327  0.5395
   74U      C2' 1871   6.446   7.038   1.941  0.6675 -0.1803  0.2405
   74U     H2'1 1872   6.517   7.108   1.898  1.0217 -0.1156  0.9208
   74U      O2' 1873   6.318   7.098   1.985 -0.0818 -0.5918 -0.2301
   74U     HO'2 1874   6.249   7.052   1.936 -3.0737  1.3332  1.8774
   74U      O3' 1875   6.345   6.971   1.724 -0.3487  0.5002  0.4103
   75A        P 1876   6.391   7.031   1.587 -0.3020  0.1181 -0.0631
   75A      O1P 1877   6.265   7.051   1.507 -0.4429 -0.2453  0.3182
   75A      O2P 1878   6.505   6.961   1.529 -0.9301 -0.3829  0.0562
   75A      O5' 1879   6.449   7.172   1.628 -0.8637 -0.5490  0.3657
   75A      C5' 1880   6.360   7.283   1.657 -0.1121 -0.3986  0.1300
   75A     H5'1 1881   6.280   7.260   1.727 -0.1054  0.1304  0.3098
   75A     H5'2 1882   6.311   7.312   1.564 -0.7320 -0.5746  0.4013
   75A      C4' 1883   6.444   7.394   1.711  0.0176  0.2301 -0.7303
   75A      H4' 1884   6.386   7.480   1.745  0.1245  0.2577 -0.6201
   75A      O4' 1885   6.519   7.352   1.829  0.7947  0.1701 -0.0854
   75A      C1' 1886   6.644   7.416   1.837  0.5664  0.5244  0.4729
   75A      H1' 1887   6.643   7.467   1.934 -0.1363 -1.0380  1.3292
   75A       N9 1888   6.759   7.321   1.846  0.1818 -0.6552  0.8370
   75A       C8 1889   6.772   7.192   1.806  0.8827 -0.5773  0.5434
   75A       H8 1890   6.687   7.139   1.764  1.0730 -1.5147  1.3072
   75A       N7 1891   6.894   7.141   1.817  0.0594  0.1124 -0.3616
   75A       C5 1892   6.961   7.247   1.877  0.7958 -0.0290 -0.0668
   75A       C6 1893   7.093   7.263   1.924  0.0373  0.0067 -0.4326
   75A       N6 1894   7.179   7.171   1.924  0.2726 -0.0336  0.2098
   75A      H61 1895   7.151   7.081   1.889 -0.7397 -0.1423  1.2617
   75A      H62 1896   7.270   7.192   1.962  0.1834  0.1879  0.3004
   75A       N1 1897   7.138   7.381   1.970 -0.0533 -0.3592 -0.2139
   75A       C2 1898   7.045   7.478   1.982 -0.6942 -0.2964  0.1563
   75A       H2 1899   7.077   7.572   2.024  0.2899 -0.8497  0.7097
   75A       N3 1900   6.917   7.471   1.960  0.4864 -0.1143  0.5269
   75A       C4 1901   6.880   7.353   1.900  0.4683 -0.0351  1.3268
   75A      C3' 1902   6.549   7.452   1.616  0.6872  0.0386 -0.1516
   75A      H3' 1903   6.593   7.378   1.550 -0.4286  0.4883 -1.4394
   75A      C2' 1904   6.659   7.502   1.712 -0.2442  0.0730  0.1326
   75A     H2'1 1905   6.762   7.493   1.676  0.7994 -0.4927  2.9785
   75A      O2' 1906   6.631   7.637   1.751 -0.1727 -0.0722 -0.1745
   75A     HO'2 1907   6.667   7.703   1.692 -0.1767 -1.3062 -1.6151
   75A      O3' 1908   6.479   7.556   1.531 -0.1257  0.1447  0.7009
   76A        P 1909   6.547   7.630   1.405 -0.2562 -0.2832  0.1002
   76A      O1P 1910   6.441   7.715   1.350  0.2075 -0.5849 -0.0094
   76A      O2P 1911   6.615   7.522   1.328  0.1634 -0.0784  0.1158
   76A      O5' 1912   6.660   7.719   1.473  0.6063 -0.0000 -0.4288
   76A      C5' 1913   6.637   7.856   1.507 -0.0696 -0.5163 -0.2750
   76A     H5'1 1914   6.551   7.874   1.571 -0.6703 -1.4151 -0.7967
   76A     H5'2 1915   6.606   7.920   1.425 -0.1687  0.8891  0.8174
   76A      C4' 1916   6.764   7.918   1.564  0.5180 -0.5421  0.3552
   76A      H4' 1917   6.749   8.021   1.595 -2.6955 -1.1015  1.0533
   76A      O4' 1918   6.822   7.843   1.664 -0.0990  0.6715 -0.3047
   76A      C1' 1919   6.963   7.843   1.646 -0.1951  0.3833 -0.0460
   76A      H1' 1920   7.020   7.878   1.732 -0.5625 -0.1069  0.3962
   76A       N9 1921   7.019   7.712   1.640  0.0799 -0.0138 -0.2216
   76A       C8 1922   6.977   7.603   1.566 -0.5680 -0.0325 -0.1673
   76A       H8 1923   6.890   7.611   1.503  0.3989 -1.9542 -1.9088
   76A       N7 1924   7.052   7.494   1.572  0.1547  0.6240 -0.2961
   76A       C5 1925   7.159   7.539   1.660  0.2966  0.0200  0.1460
   76A       C6 1926   7.276   7.485   1.704 -0.0885 -0.0975  0.0129
   76A       N6 1927   7.314   7.361   1.686  0.5673  0.3357  0.1197
   76A      H61 1928   7.258   7.303   1.625  1.4760 -1.6176  1.0700
   76A      H62 1929   7.390   7.321   1.739  0.7267  1.1413  0.5182
   76A       N1 1930   7.362   7.560   1.776  0.0503 -0.0281 -0.6901
   76A       C2 1931   7.330   7.685   1.804 -0.5827 -0.3792  0.1863
   76A       H2 1932   7.407   7.732   1.863  0.3510  1.0142 -2.0144
   76A       N3 1933   7.221   7.757   1.771 -0.5469  0.3480 -0.1277
   76A       C4 1934   7.141   7.674   1.697 -0.3160 -0.0752  0.1537
   76A      C3' 1935   6.869   7.924   1.450  0.3551 -0.2581  0.0896
   76A      H3' 1936   6.863   7.830   1.396  2.1494  0.1782 -0.9662
   76A      C2' 1937   7.003   7.921   1.520 -0.4417  0.1821 -0.1754
   76A     H2'1 1938   7.074   7.864   1.460  0.0078 -0.5963  1.0572
   76A      O2' 1939   7.059   8.041   1.552 -0.5181  0.0421 -0.6293
   76A     HO'2 1940   7.012   8.099   1.491  2.3506  0.3423 -2.7707
   76A      O3' 1941   6.863   8.032   1.357  0.0483  0.5391 -0.8800
   77U        P 1942   6.881   8.010   1.204 -0.3732  0.0947 -0.2016
   77U      O1P 1943   6.844   8.134   1.136  0.4481  0.0729 -0.0189
   77U      O2P 1944   6.834   7.878   1.168 -0.9594  0.0640 -0.5439
   77U      O5' 1945   7.040   8.004   1.196 -0.1934  0.0715 -0.2003
   77U      C5' 1946   7.124   8.122   1.220 -0.5684 -0.1467  0.4241
   77U     H5'1 1947   7.089   8.176   1.308 -1.9174 -0.0033 -0.1662
   77U     H5'2 1948   7.109   8.186   1.133  1.3146 -0.5768 -0.2655
   77U      C4' 1949   7.271   8.089   1.244 -0.3432 -0.1504  0.0809
   77U      H4' 1950   7.322   8.181   1.270 -0.6125 -0.7837  3.3104
   77U      O4' 1951   7.284   7.998   1.345 -0.4390 -0.3837 -0.1545
   77U      C1' 1952   7.407   7.927   1.322  1.1672 -1.0056 -0.4351
   77U      H1' 1953   7.475   7.952   1.404  0.0591 -2.2203  0.9147
   77U       N1 1954   7.388   7.776   1.341  0.1127 -0.1650  0.2198
   77U       C6 1955   7.279   7.710   1.283  0.1238  0.1544 -0.0894
   77U       H6 1956   7.202   7.760   1.225  0.3286  0.6663  0.0806
   77U       C5 1957   7.268   7.571   1.287  0.6780 -0.7284  0.7408
   77U       H5 1958   7.191   7.521   1.229  3.2967 -2.7777 -1.2236
   77U       C4 1959   7.362   7.491   1.354 -0.7805  0.5371  0.3464
   77U       O4 1960   7.358   7.368   1.359  0.2261 -0.0739  0.5638
   77U       N3 1961   7.464   7.561   1.412  0.0311  0.3104 -0.3501
   77U       H3 1962   7.536   7.507   1.458  0.8220 -0.1784 -2.1093
   77U       C2 1963   7.489   7.699   1.402 -0.5108 -0.7958  0.1914
   77U       O2 1964   7.598   7.747   1.437  0.1064  0.1869  0.3880
   77U      C3' 1965   7.339   8.020   1.116  0.4324 -0.2361 -0.7671
   77U      H3' 1966   7.271   7.940   1.089 -1.5467 -0.2556  3.5736
   77U      C2' 1967   7.464   7.959   1.181 -0.5845  0.7406  0.4200
   77U     H2'1 1968   7.485   7.867   1.126 -1.6631  1.0999 -0.6464
   77U      O2' 1969   7.573   8.048   1.196 -0.4638 -0.0962 -0.0083
   77U     HO'2 1970   7.636   8.039   1.123 -0.9336 -0.1496 -0.4079
   77U      O3' 1971   7.377   8.109   1.016  0.0292  0.0583  0.7003
   78U        P 1972   7.420   8.068   0.871 -0.2312  0.2951  0.1606
   78U      O1P 1973   7.419   8.196   0.797  0.5958 -0.8574 -0.3869
   78U      O2P 1974   7.337   7.951   0.824  0.2288 -0.1094  0.3993
   78U      O5' 1975   7.572   8.008   0.884 -0.1301 -0.2877 -0.0386
   78U      C5' 1976   7.675   8.098   0.886  0.0179 -1.0554  0.2849
   78U     H5'1 1977   7.659   8.166   0.970  0.4259 -3.7674  2.7070
   78U     H5'2 1978   7.683   8.153   0.792 -1.7446 -0.0416  0.6690
   78U      C4' 1979   7.805   8.025   0.909  0.2707  0.2365 -0.3857
   78U      H4' 1980   7.884   8.097   0.932 -1.1050  0.8067  3.2897
   78U      O4' 1981   7.796   7.940   1.024 -0.5392 -0.0860 -0.0833
   78U      C1' 1982   7.888   7.828   1.004  0.3891 -0.2303  0.5535
   78U      H1' 1983   7.971   7.817   1.074  1.3175 -0.8639 -0.6083
   78U       N1 1984   7.811   7.702   1.017  0.2726  0.8003 -0.0486
   78U       C6 1985   7.681   7.694   0.978  0.6329 -0.2171 -0.1786
   78U       H6 1986   7.632   7.788   0.953 -1.2696 -0.9159  0.7753
   78U       C5 1987   7.609   7.578   0.996 -0.8945 -0.7146  0.1200
   78U       H5 1988   7.505   7.572   0.966 -0.8296 -1.1360 -0.0329
   78U       C4 1989   7.668   7.465   1.052  0.1888 -0.2432 -0.0563
   78U       O4 1990   7.608   7.361   1.077  0.3165  0.0582  0.2544
   78U       N3 1991   7.799   7.473   1.084 -0.3965  0.0216  0.6094
   78U       H3 1992   7.849   7.391   1.114 -0.0969 -0.7175 -1.6923
   78U       C2 1993   7.875   7.586   1.065 -0.3896  0.0197  0.7848
   78U       O2 1994   7.995   7.585   1.087 -0.5464 -0.8766 -0.3838
   78U      C3' 1995   7.852   7.937   0.796 -0.7232 -0.4191  0.6442
   78U      H3' 1996   7.768   7.878   0.762  0.6319 -1.1399 -1.6664
   78U      C2' 1997   7.952   7.839   0.862 -1.1624  0.6842  0.1004
   78U     H2'1 1998   7.954   7.741   0.816  1.5903 -1.4071  4.1455
   78U      O2' 1999   8.077   7.900   0.882 -0.2089 -0.6112 -0.2662
   78U     HO'2 2000   8.086   7.966   0.814 -0.4330 -1.4121 -1.0854
   78U      O3' 2001   7.890   8.013   0.685 -0.7112 -0.5368  0.2893
   79A        P 2002   7.915   7.935   0.549  0.0817 -0.1322 -0.0523
   79A      O1P 2003   7.958   8.034   0.445  0.6415  0.6544  0.5061
   79A      O2P 2004   7.792   7.862   0.521  0.0211 -0.0560 -0.0227
   79A      O5' 2005   8.035   7.833   0.579  0.4705  0.1017  0.1634
   79A      C5' 2006   8.172   7.849   0.552  0.0297 -0.3107 -0.4757
   79A     H5'1 2007   8.217   7.915   0.626  1.1549  0.1277 -1.5127
   79A     H5'2 2008   8.184   7.886   0.450 -1.9868  0.1758 -0.5845
   79A      C4' 2009   8.246   7.710   0.563 -0.0924 -0.4978 -0.1315
   79A      H4' 2010   8.353   7.718   0.545 -0.4796 -0.7268 -3.0583
   79A      O4' 2011   8.222   7.635   0.681 -0.1833  0.3964  0.6448
   79A      C1' 2012   8.203   7.499   0.647  0.2071 -0.2262 -0.3786
   79A      H1' 2013   8.277   7.440   0.700  1.4477  0.0759 -1.7278
   79A       N9 2014   8.062   7.458   0.684 -0.1876 -0.2460  0.1083
   79A       C8 2015   7.942   7.520   0.664 -0.6079  0.0880  0.6292
   79A       H8 2016   7.938   7.613   0.610  1.5643 -0.7533 -1.1446
   79A       N7 2017   7.836   7.460   0.707  0.5105 -0.7660  0.2597
   79A       C5 2018   7.890   7.334   0.756  0.1132 -0.2826  0.5919
   79A       C6 2019   7.833   7.211   0.784  0.5978 -1.0876  0.1099
   79A       N6 2020   7.703   7.190   0.781  0.7262  0.0043  0.1197
   79A      H61 2021   7.641   7.269   0.775  0.2625 -0.3235  0.4938
   79A      H62 2022   7.651   7.116   0.827 -1.8370  1.6236  0.0129
   79A       N1 2023   7.914   7.110   0.817  0.2453  0.5078  0.1552
   79A       C2 2024   8.046   7.122   0.804 -0.2330 -0.0512  0.2474
   79A       H2 2025   8.109   7.037   0.825  1.2016  0.6316 -1.1259
   79A       N3 2026   8.110   7.225   0.750  0.1483  0.4045 -0.3661
   79A       C4 2027   8.028   7.334   0.729  0.0992  0.0415 -0.3018
   79A      C3' 2028   8.185   7.626   0.449  0.2558 -0.9409  0.5670
   79A      H3' 2029   8.076   7.632   0.453  0.3184  0.5392  0.6971
   79A      C2' 2030   8.222   7.484   0.493  0.9384  0.2566 -0.4314
   79A     H2'1 2031   8.164   7.403   0.450  0.7009 -0.5205  1.2557
   79A      O2' 2032   8.350   7.463   0.459 -0.2249  0.4528 -0.5140
   79A     HO'2 2033   8.375   7.540   0.408  0.7608  0.0196 -0.7154
   79A      O3' 2034   8.239   7.656   0.315  0.1134 -0.2625  0.1939
   80A        P 2035   8.149   7.625   0.194 -0.2855 -0.1864  0.1106
   80A      O1P 2036   8.225   7.667   0.071  0.3876  0.5027  0.1093
   80A      O2P 2037   8.018   7.690   0.218  0.1579 -0.0199  0.1870
   80A      O5' 2038   8.133   7.467   0.183  0.0401 -0.9951  0.4535
   80A      C5' 2039   8.254   7.399   0.135  0.3948 -0.1332 -0.2143
   80A     H5'1 2040   8.344   7.447   0.172  0.5943 -1.0243  0.5002
   80A     H5'2 2041   8.258   7.423   0.028  0.5689  1.8642  0.2011
   80A      C4' 2042   8.256   7.253   0.156 -0.4600  0.2480  1.4710
   80A      H4' 2043   8.355   7.218   0.127 -0.2243  0.6658  1.7769
   80A      O4' 2044   8.219   7.212   0.286 -0.6390 -0.2629 -0.1587
   80A      C1' 2045   8.168   7.089   0.286  0.7585  0.3338  0.2056
   80A      H1' 2046   8.233   7.026   0.346  1.4579  0.3565 -0.5219
   80A       N9 2047   8.039   7.115   0.354 -0.3997  0.3404  0.1187
   80A       C8 2048   7.961   7.224   0.343 -0.0233 -0.3058  0.5921
   80A       H8 2049   7.986   7.316   0.292 -0.7101 -0.1887  0.4612
   80A       N7 2050   7.844   7.210   0.397 -0.6699 -0.1492  0.3659
   80A       C5 2051   7.842   7.083   0.447  0.4722  0.2751  0.8292
   80A       C6 2052   7.752   6.998   0.517 -0.1955  0.2813 -0.5297
   80A       N6 2053   7.635   7.035   0.553  0.0114 -0.0787 -0.3576
   80A      H61 2054   7.619   7.134   0.566  1.0940 -0.1666  2.3298
   80A      H62 2055   7.571   6.966   0.590 -0.2666  0.7026  0.6845
   80A       N1 2056   7.775   6.866   0.534 -0.2351  0.0417 -0.4814
   80A       C2 2057   7.894   6.823   0.500 -0.7005 -0.3319 -0.3971
   80A       H2 2058   7.921   6.724   0.532 -0.6004  0.2338  1.3671
   80A       N3 2059   7.988   6.890   0.435 -0.1707  0.1429 -0.3154
   80A       C4 2060   7.961   7.020   0.415 -0.1675 -0.3426 -0.4559
   80A      C3' 2061   8.150   7.185   0.070  0.2018 -0.1054 -0.1396
   80A      H3' 2062   8.048   7.224   0.073 -0.4303 -1.7445  0.8174
   80A      C2' 2063   8.139   7.056   0.145 -0.7481  0.6467  0.3485
   80A     H2'1 2064   8.040   7.016   0.124  0.0641 -0.7152 -1.0864
   80A      O2' 2065   8.236   6.956   0.107 -0.0882 -0.2332 -0.1488
   80A     HO'2 2066   8.265   6.904   0.183  1.1766  3.3083  2.0594
   80A      O3' 2067   8.181   7.157  -0.062  0.1989  0.3165  0.0533
   81U        P 2068   8.079   7.170  -0.185 -0.2446 -0.2007 -0.7534
   81U      O1P 2069   8.141   7.140  -0.314 -0.2710  0.5476 -0.3255
   81U      O2P 2070   8.001   7.297  -0.168 -0.3372 -0.1194 -0.2940
   81U      O5' 2071   7.968   7.057  -0.155  0.5718  0.4828 -0.7630
   81U      C5' 2072   7.991   6.918  -0.186  0.0707  0.0170 -0.2263
   81U     H5'1 2073   8.090   6.885  -0.154  0.0432  2.2440  2.5823
   81U     H5'2 2074   7.969   6.909  -0.293  0.1945 -1.4582 -0.1495
   81U      C4' 2075   7.887   6.833  -0.117 -0.4648  0.1397  0.1916
   81U      H4' 2076   7.916   6.730  -0.136  1.0218  0.3594  1.1491
   81U      O4' 2077   7.879   6.850   0.022 -0.2891 -0.0849 -0.5476
   81U      C1' 2078   7.749   6.804   0.072 -0.3185  0.6176  0.0455
   81U      H1' 2079   7.747   6.711   0.127 -3.7458 -0.9812 -2.4288
   81U       N1 2080   7.672   6.906   0.134  0.5300  0.1131 -0.2292
   81U       C6 2081   7.697   7.039   0.112  0.9954  0.1364 -0.2844
   81U       H6 2082   7.777   7.072   0.048  0.6168 -1.2503 -1.5335
   81U       C5 2083   7.632   7.135   0.184 -0.4004  0.0220  0.2034
   81U       H5 2084   7.655   7.240   0.172  1.6208 -0.0562  2.7422
   81U       C4 2085   7.507   7.105   0.253 -0.6814 -0.4607  0.2637
   81U       O4 2086   7.437   7.184   0.320 -0.0373  0.1480 -0.1431
   81U       N3 2087   7.484   6.972   0.263  0.2555  0.3598 -0.0084
   81U       H3 2088   7.405   6.940   0.317 -0.7541  0.2456 -1.4941
   81U       C2 2089   7.568   6.870   0.214 -0.0864 -0.2134 -0.4019
   81U       O2 2090   7.541   6.753   0.237  0.3189  0.0955  0.4935
   81U      C3' 2091   7.742   6.847  -0.161 -0.0011  0.0853 -0.2232
   81U      H3' 2092   7.715   6.953  -0.154  2.6835  0.7203  2.1070
   81U      C2' 2093   7.676   6.761  -0.053  0.7605 -0.2305 -0.0331
   81U     H2'1 2094   7.572   6.794  -0.057  0.9750  0.6278  0.9889
   81U      O2' 2095   7.692   6.620  -0.070 -0.1358 -0.4583 -0.0790
   81U     HO'2 2096   7.701   6.600  -0.164  0.1471  0.6063 -0.2886
   81U      O3' 2097   7.731   6.783  -0.285 -0.0183  0.1115  0.0211
   82U        P 2098   7.645   6.840  -0.404 -0.0542 -0.1800  0.3730
   82U      O1P 2099   7.662   6.742  -0.513  0.3859  0.5793  0.4020
   82U      O2P 2100   7.666   6.985  -0.438  0.0071 -0.1139  0.0359
   82U      O5' 2101   7.492   6.837  -0.353 -0.4212  0.3078 -0.0054
   82U      C5' 2102   7.436   6.718  -0.316 -0.9845 -0.2954  0.1664
   82U     H5'1 2103   7.499   6.675  -0.239  0.8366 -0.8372 -1.5602
   82U     H5'2 2104   7.440   6.656  -0.406 -2.0201 -1.1322  0.6687
   82U      C4' 2105   7.296   6.730  -0.256  0.2009  0.4566 -0.1181
   82U      H4' 2106   7.278   6.624  -0.237  0.5207  0.8943  3.0616
   82U      O4' 2107   7.306   6.808  -0.135  0.2831  0.2252 -0.2962
   82U      C1' 2108   7.209   6.912  -0.143  0.2588  0.3374  0.0764
   82U      H1' 2109   7.121   6.875  -0.089 -0.4030 -0.8491 -1.7359
   82U       N1 2110   7.255   7.043  -0.071 -0.2069 -0.1178  0.0818
   82U       C6 2111   7.377   7.097  -0.098  0.1097  0.3602  0.4774
   82U       H6 2112   7.446   7.038  -0.156 -0.7971  0.1498 -0.4175
   82U       C5 2113   7.413   7.221  -0.054  0.0190 -0.5213  0.1993
   82U       H5 2114   7.508   7.268  -0.072  0.8122 -0.9872  2.7413
   82U       C4 2115   7.320   7.292   0.035 -0.0623  0.0690 -0.5881
   82U       O4 2116   7.344   7.398   0.089  0.1803 -0.1111  0.0169
   82U       N3 2117   7.203   7.226   0.059 -0.2684 -1.4266 -0.2946
   82U       H3 2118   7.130   7.279   0.106 -3.3097 -2.4535 -3.4395
   82U       C2 2119   7.165   7.105   0.016  0.3661  0.4896  0.0738
   82U       O2 2120   7.063   7.050   0.061  0.0336  0.2195  0.1095
   82U      C3' 2121   7.194   6.793  -0.348  0.5839  0.2547 -0.3221
   82U      H3' 2122   7.229   6.809  -0.450 -0.5352 -0.6659 -0.8713
   82U      C2' 2123   7.180   6.929  -0.289 -0.1809 -1.0929  0.1229
   82U     H2'1 2124   7.258   6.994  -0.328 -0.3968 -0.9664 -0.1080
   82U      O2' 2125   7.043   6.984  -0.303 -0.0753 -0.2247  0.5127
   82U     HO'2 2126   7.030   7.018  -0.392  0.0909  0.4007  0.7244
   82U      O3' 2127   7.066   6.727  -0.346  0.2196  0.0983 -0.2035
   82U      H3T 2128   7.012   6.787  -0.397  0.7555  2.0383  1.3777
   8.58243   8.58243   6.06869   0.00000   0.00000   0.00000   0.00000   4.29122   4.29122
