# Supplementary material for: Constant-pH Molecular Dynamics of Cationic Peptide Dendrimers Binding to siRNA
Source: J Chem Inf Model. 2026 Feb 5;66(8):4734–43. doi: 10.1021/acs.jcim.5c02636 (PMC13126635; doi:10.1021/acs.jcim.5c02636)
Supplement: Supplementary file 2 [file ci5c02636_si_002.zip › zip/MH18_05_in_10.gro]

Protein t=   0.00000
 2128
    1LY0      N    1   6.807   5.912   3.177 -0.8766  0.2092 -0.6000
    1LY0     H1    2   6.839   5.932   3.270 -1.1151 -1.1839 -0.1928
    1LY0     H2    3   6.706   5.902   3.181 -0.7888 -0.3928  0.4593
    1LY0     H3    4   6.834   5.992   3.122  1.6645  1.0336  1.6563
    1LY0     CA    5   6.858   5.779   3.129 -0.2020  0.0973 -0.9118
    1LY0     HA    6   6.967   5.782   3.120 -0.0203  1.1698  1.1231
    1LY0     CB    7   6.836   5.669   3.235 -0.5776 -0.4372 -0.1504
    1LY0    HB1    8   6.728   5.654   3.246 -0.8315  1.6525  0.5288
    1LY0    HB2    9   6.872   5.699   3.333  1.5699 -1.9989 -0.3713
    1LY0     CG   10   6.919   5.545   3.203 -0.2077 -0.0583  0.2806
    1LY0    HG1   11   7.024   5.574   3.209  0.1878 -1.6592  2.0378
    1LY0    HG2   12   6.882   5.518   3.104 -1.1478 -0.0166  0.6134
    1LY0     CD   13   6.893   5.433   3.296  0.0175 -0.0389  0.4084
    1LY0    HD1   14   6.789   5.403   3.310  0.7623 -2.0874  2.0842
    1LY0    HD2   15   6.936   5.460   3.393  1.1921  0.9178 -0.3477
    1LY0     CE   16   6.957   5.309   3.231 -0.9941 -0.0410  0.3825
    1LY0    HE1   17   6.920   5.294   3.129 -0.7881  0.6594  0.1988
    1LY0    HE2   18   6.933   5.229   3.300  0.2576 -0.9890 -0.2351
    1LY0     NZ   19   7.103   5.325   3.224  0.1524 -0.3777  0.1954
    1LY0    HZ1   20   7.131   5.247   3.167 -3.6250 -1.4068 -0.5247
    1LY0    HZ2   21   7.128   5.413   3.183 -0.6310  0.1582  0.8509
    1LY0    HZ3   22   7.135   5.318   3.320  0.7985 -1.8144 -0.0949
    1LY0      C   23   6.807   5.764   2.985  0.1898  0.5816  0.5525
    1LY0      O   24   6.688   5.774   2.963  0.2266 -0.2409 -0.0876
    2LER      N   25   6.899   5.739   2.889 -1.2129 -0.1643  0.5406
    2LER      H   26   6.997   5.729   2.911 -0.5950 -1.3191 -2.3264
    2LER     CA   27   6.867   5.717   2.749  0.5096 -0.0136  0.5162
    2LER     HA   28   6.790   5.783   2.709  0.2857 -0.5783 -0.0219
    2LER     CB   29   6.995   5.723   2.663 -1.2727 -0.8503 -0.3151
    2LER    HB1   30   6.979   5.685   2.562 -2.1059  1.5108 -1.1375
    2LER    HB2   31   7.075   5.664   2.708  0.8652  2.4178  0.5711
    2LER     CG   32   7.079   5.853   2.638 -0.3873  0.4017 -0.3297
    2LER     HG   33   7.110   5.895   2.734  0.1193 -2.3387  0.8211
    2LER    CD1   34   7.194   5.828   2.541  0.8921  0.1759 -0.1688
    2LER   HD11   35   7.251   5.739   2.569 -1.3304 -1.9028 -1.7956
    2LER   HD12   36   7.152   5.798   2.445  1.2122 -0.1891 -0.1988
    2LER   HD13   37   7.258   5.916   2.543 -1.4040  1.9384  1.6885
    2LER    CD2   38   6.986   5.949   2.563  0.0838  0.2052 -0.5202
    2LER   HD21   39   7.036   6.044   2.546  0.0161  0.6065  1.3224
    2LER   HD22   40   6.936   5.902   2.478 -1.3131 -2.5423  1.6580
    2LER   HD23   41   6.907   5.976   2.633  0.4359 -0.1571  0.0210
    2LER      C   42   6.801   5.579   2.734  0.5307  0.0788 -0.4903
    2LER      O   43   6.835   5.493   2.816 -0.0803  0.1983 -0.1357
    3LYR      N   44   6.715   5.564   2.633 -0.0728  0.2462 -0.2951
    3LYR      H   45   6.705   5.636   2.562 -2.2595 -1.6744 -2.0675
    3LYR     CA   46   6.645   5.438   2.598  0.5142 -0.5373 -0.3656
    3LYR     HA   47   6.634   5.376   2.686 -0.0178 -0.8415 -0.6441
    3LYR     CB   48   6.499   5.458   2.550  0.7782  0.2983 -0.2217
    3LYR    HB1   49   6.475   5.360   2.509 -0.4195  0.7629 -0.6877
    3LYR    HB2   50   6.484   5.545   2.487 -1.2847  1.4396  1.6983
    3LYR     CG   51   6.411   5.477   2.673  0.8733  0.1493 -0.0668
    3LYR    HG1   52   6.413   5.579   2.711  1.0062 -0.5774  2.0269
    3LYR    HG2   53   6.441   5.413   2.757 -0.7560 -0.7320 -0.1195
    3LYR     CD   54   6.266   5.446   2.649 -0.0656 -0.2368  0.7436
    3LYR    HD1   55   6.254   5.338   2.641 -1.0883 -0.1537  0.9612
    3LYR    HD2   56   6.240   5.496   2.555  0.4024 -2.6516 -0.7538
    3LYR     CE   57   6.173   5.529   2.747 -0.2344  1.0253  0.1113
    3LYR    HE1   58   6.174   5.635   2.721 -0.2388  0.5127 -2.2352
    3LYR    HE2   59   6.203   5.508   2.850  0.9189  1.4585 -0.1277
    3LYR     NZ   60   6.036   5.479   2.729 -0.1002  0.2481  0.1737
    3LYR    HZ1   61   5.973   5.521   2.662 -1.3130 -0.0994  1.0663
    3LYR      C   62   6.731   5.365   2.496 -0.1970 -0.3095  0.2937
    3LYR      O   63   6.798   5.427   2.413 -0.5960 -0.1716 -0.1533
    4LY0      N   64   6.726   5.233   2.489 -0.0341 -0.1897 -0.6510
    4LY0      H   65   6.651   5.196   2.545  0.4565 -3.4134 -1.9552
    4LY0     CA   66   6.806   5.151   2.404 -0.3599 -0.2964  0.2989
    4LY0     HA   67   6.841   5.202   2.315 -0.9644 -2.2657 -1.1324
    4LY0     CB   68   6.928   5.097   2.464 -0.9165 -0.5020  0.6785
    4LY0    HB1   69   6.978   5.038   2.387 -1.0820  0.6918 -0.3817
    4LY0    HB2   70   6.906   5.030   2.547  0.7539  0.0115  1.5759
    4LY0     CG   71   7.037   5.194   2.517 -0.3472 -0.6292  0.3877
    4LY0    HG1   72   7.053   5.278   2.450  0.1362 -2.3671 -1.7990
    4LY0    HG2   73   7.135   5.146   2.520  1.0207  2.0029  1.6407
    4LY0     CD   74   7.021   5.251   2.659 -0.0517 -0.3559 -0.8578
    4LY0    HD1   75   7.027   5.170   2.732 -0.2406  1.6652  1.5603
    4LY0    HD2   76   6.924   5.299   2.674  0.4274  0.9464 -1.7445
    4LY0     CE   77   7.126   5.351   2.695 -0.5415  0.0185 -0.2010
    4LY0    HE1   78   7.114   5.438   2.630  1.0909 -0.1626 -0.7821
    4LY0    HE2   79   7.222   5.306   2.671 -1.3358 -3.0966  1.8452
    4LY0     NZ   80   7.128   5.394   2.837 -0.3164  0.0138  0.0302
    4LY0    HZ1   81   7.201   5.463   2.851 -0.4237 -0.2859  2.6892
    4LY0    HZ2   82   7.034   5.417   2.866 -1.0039 -0.8593 -1.4172
    4LY0    HZ3   83   7.160   5.317   2.895  0.0858  0.8790  0.9982
    4LY0      C   84   6.720   5.030   2.355 -0.6486 -0.7381 -0.6272
    4LY0      O   85   6.632   4.979   2.426 -0.3358  0.3125 -0.1770
    5LER      N   86   6.747   4.990   2.226  0.3822 -0.6025 -0.3243
    5LER      H   87   6.803   5.048   2.165  1.5076 -0.5183  0.7500
    5LER     CA   88   6.669   4.892   2.155  0.2971  1.0672 -0.2846
    5LER     HA   89   6.634   4.812   2.219 -1.0556  2.0228  0.1975
    5LER     CB   90   6.539   4.960   2.098 -0.8625  0.0359  0.2378
    5LER    HB1   91   6.577   5.033   2.026  2.0246 -2.5409 -1.1168
    5LER    HB2   92   6.501   5.012   2.186  1.3990  1.4220  0.4668
    5LER     CG   93   6.435   4.867   2.038 -0.2669 -0.2339  0.2435
    5LER     HG   94   6.481   4.798   1.966  0.8100  0.0790  0.6089
    5LER    CD1   95   6.373   4.779   2.140  0.0571  0.5098 -0.0329
    5LER   HD11   96   6.293   4.723   2.090 -0.6099  1.6416 -0.2725
    5LER   HD12   97   6.440   4.705   2.183 -0.8200 -0.6845 -0.6219
    5LER   HD13   98   6.317   4.829   2.219 -0.8890  0.4379 -0.6390
    5LER    CD2   99   6.323   4.932   1.971  0.1167  0.3156  0.3295
    5LER   HD21  100   6.233   4.877   1.945 -1.0518  2.5955 -0.7739
    5LER   HD22  101   6.294   5.012   2.040 -2.1956 -1.0231  1.0359
    5LER   HD23  102   6.365   4.993   1.891  1.1001  0.1494  0.7129
    5LER      C  103   6.749   4.827   2.039 -0.0005  0.1503 -0.0308
    5LER      O  104   6.816   4.906   1.971 -0.2270 -0.2373  0.0774
    6LYR      N  105   6.747   4.694   2.026 -0.0619  0.0546  0.4658
    6LYR      H  106   6.709   4.639   2.101  0.1182 -0.3540  0.2619
    6LYR     CA  107   6.810   4.628   1.911 -0.6590 -0.4174  0.4381
    6LYR     HA  108   6.910   4.667   1.895  0.1511 -2.4874  0.1575
    6LYR     CB  109   6.815   4.478   1.919 -0.2206 -0.2386  0.2682
    6LYR    HB1  110   6.865   4.437   1.831  1.0415 -1.7920  1.6415
    6LYR    HB2  111   6.715   4.435   1.919 -0.7871  0.9276 -1.8650
    6LYR     CG  112   6.891   4.436   2.049 -0.4385  0.1567  0.1837
    6LYR    HG1  113   6.873   4.499   2.136  2.3181  0.9073  0.3238
    6LYR    HG2  114   6.995   4.459   2.023  0.1853 -1.1547  1.4169
    6LYR     CD  115   6.877   4.293   2.086 -0.0419  0.6115  0.3369
    6LYR    HD1  116   6.955   4.277   2.160 -0.1737 -0.8766  0.1720
    6LYR    HD2  117   6.893   4.231   1.999 -0.4162 -0.1321  0.7881
    6LYR     CE  118   6.737   4.261   2.147 -0.4089  0.6144  0.4110
    6LYR    HE1  119   6.715   4.154   2.143 -1.3053  0.6406  2.8852
    6LYR    HE2  120   6.663   4.309   2.084 -0.4654 -0.6934 -0.5744
    6LYR     NZ  121   6.722   4.314   2.286  0.8655 -0.7653  0.0749
    6LYR    HZ1  122   6.770   4.265   2.360 -0.7902  0.0785  1.7716
    6LYR      C  123   6.733   4.666   1.780  0.0392 -0.5841  1.0825
    6LYR      O  124   6.612   4.692   1.780 -0.2168  0.2816 -0.1122
    7LER      N  125   6.801   4.666   1.666 -0.5776  0.1559  0.2768
    7LER      H  126   6.897   4.635   1.675  0.9374  4.5613  1.6682
    7LER     CA  127   6.748   4.693   1.534 -0.4945  0.1875  0.2595
    7LER     HA  128   6.694   4.788   1.536 -1.7148 -0.4863  0.1197
    7LER     CB  129   6.864   4.701   1.430  0.0906 -0.6928  0.2292
    7LER    HB1  130   6.821   4.695   1.330  0.7098 -0.1466 -0.0805
    7LER    HB2  131   6.914   4.604   1.431  0.1324 -0.6747  1.5383
    7LER     CG  132   6.975   4.810   1.452 -0.4782 -0.6149  0.4127
    7LER     HG  133   6.990   4.815   1.560 -0.9418  2.1575  0.4160
    7LER    CD1  134   7.109   4.770   1.393 -0.5336  0.6843  0.4476
    7LER   HD11  135   7.151   4.685   1.446  0.6808  1.2608  0.4417
    7LER   HD12  136   7.098   4.738   1.289  1.4293 -1.7382  0.8816
    7LER   HD13  137   7.182   4.849   1.412  0.1652  0.3261 -0.6092
    7LER    CD2  138   6.943   4.948   1.390 -0.1209  0.1054 -0.7244
    7LER   HD21  139   6.840   4.964   1.420  0.6695 -0.4530  2.7265
    7LER   HD22  140   7.015   5.020   1.430 -0.7003 -0.1378  0.8221
    7LER   HD23  141   6.937   4.934   1.282 -2.0299 -3.3574 -0.3077
    7LER      C  142   6.642   4.589   1.487 -0.1982 -0.5697  0.4655
    7LER      O  143   6.661   4.469   1.496 -0.0795 -0.6974  0.2091
    8LER      N  144   6.535   4.642   1.421 -0.6760  0.2211 -0.5320
    8LER      H  145   6.535   4.742   1.405  0.3102  0.1858 -0.7751
    8LER     CA  146   6.433   4.563   1.353  0.1213 -0.8497  0.5802
    8LER     HA  147   6.358   4.637   1.325 -0.2823 -0.4585  2.5914
    8LER     CB  148   6.496   4.498   1.223  0.2851 -0.4267 -0.1281
    8LER    HB1  149   6.416   4.451   1.166 -0.0262 -0.0772  0.0137
    8LER    HB2  150   6.581   4.433   1.244  1.2978  0.2381 -1.9432
    8LER     CG  151   6.554   4.595   1.121  0.4363  0.0559  0.3540
    8LER     HG  152   6.635   4.658   1.158  0.8911  1.4343 -2.6310
    8LER    CD1  153   6.618   4.510   1.012  0.5297  0.0371 -0.1262
    8LER   HD11  154   6.693   4.451   1.065 -0.7657  0.4383  2.3038
    8LER   HD12  155   6.547   4.452   0.953  1.8626 -0.5892 -1.1482
    8LER   HD13  156   6.662   4.579   0.940 -0.4286  2.1434  1.1962
    8LER    CD2  157   6.455   4.689   1.049 -0.8522 -0.0289  0.9864
    8LER   HD21  158   6.407   4.755   1.122 -3.5238 -1.5339  0.7330
    8LER   HD22  159   6.500   4.742   0.965 -0.8963 -1.9530 -0.3119
    8LER   HD23  160   6.386   4.619   1.002  1.7705 -0.9980 -1.7225
    8LER      C  161   6.347   4.463   1.434 -1.4258  0.3093 -0.0618
    8LER      O  162   6.254   4.403   1.372 -0.4649 -0.1270  0.1085
    9LYR      N  163   6.363   4.456   1.565  0.5946 -0.1960 -0.4010
    9LYR      H  164   6.448   4.499   1.599 -0.2924  1.6116 -0.3664
    9LYR     CA  165   6.272   4.384   1.656 -0.1485  0.6656  0.2789
    9LYR     HA  166   6.241   4.287   1.617 -1.1008  0.2842  1.8871
    9LYR     CB  167   6.332   4.366   1.792 -0.4689  0.5360 -0.5853
    9LYR    HB1  168   6.284   4.295   1.858  1.4953 -0.5293 -0.2333
    9LYR    HB2  169   6.331   4.462   1.845 -1.6579  0.5454 -0.6061
    9LYR     CG  170   6.484   4.322   1.791  0.5040 -0.3239 -0.2184
    9LYR    HG1  171   6.514   4.304   1.894  1.5305  1.9002 -0.0630
    9LYR    HG2  172   6.542   4.406   1.752 -0.2731  0.4936  0.3420
    9LYR     CD  173   6.500   4.197   1.713 -0.0455  0.3382 -0.2113
    9LYR    HD1  174   6.468   4.222   1.612  0.4220 -0.3753 -0.5438
    9LYR    HD2  175   6.424   4.131   1.756  0.7004 -0.3065  0.1339
    9LYR     CE  176   6.642   4.139   1.714 -0.7534  0.3678 -0.2628
    9LYR    HE1  177   6.641   4.031   1.699  0.0303  0.2190  0.6390
    9LYR    HE2  178   6.687   4.164   1.810  0.3953 -0.4477 -0.5606
    9LYR     NZ  179   6.730   4.197   1.616 -0.1956 -0.1695  0.3605
    9LYR    HZ1  180   6.689   4.243   1.536 -1.1037 -1.9433 -0.2355
    9LYR      C  181   6.139   4.448   1.670  0.0673 -0.5035  0.1436
    9LYR      O  182   6.040   4.378   1.687  0.7072 -0.1119  0.3624
   10LER      N  183   6.119   4.583   1.656 -0.2041  0.4460  0.4607
   10LER      H  184   6.197   4.647   1.650 -1.7896  2.3084 -3.3972
   10LER     CA  185   6.003   4.661   1.663 -0.2762  0.6116 -0.5687
   10LER     HA  186   5.920   4.596   1.639 -1.5012  2.1851 -0.7804
   10LER     CB  187   5.986   4.715   1.806 -0.3984 -0.5902 -0.1299
   10LER    HB1  188   5.906   4.789   1.806  0.6837  0.6995 -2.6757
   10LER    HB2  189   6.085   4.756   1.827 -0.0002  1.1067 -4.3859
   10LER     CG  190   5.955   4.619   1.916  0.0622  0.0636 -0.3164
   10LER     HG  191   6.025   4.537   1.901 -0.7230 -0.4713 -1.1998
   10LER    CD1  192   5.964   4.679   2.055  0.3847 -0.6848 -0.1948
   10LER   HD11  193   5.914   4.776   2.054 -0.1710 -0.9646 -1.5827
   10LER   HD12  194   5.924   4.611   2.130  0.5980 -0.5850  0.0117
   10LER   HD13  195   6.071   4.701   2.064  0.5639 -1.4467 -0.3875
   10LER    CD2  196   5.818   4.553   1.905  0.2728  0.2359 -0.3634
   10LER   HD21  197   5.834   4.454   1.947 -3.5757 -0.1922  0.3831
   10LER   HD22  198   5.743   4.612   1.957 -0.5519  0.6812 -2.0055
   10LER   HD23  199   5.788   4.547   1.800 -0.0384  1.6029 -0.3745
   10LER      C  200   6.004   4.790   1.572  0.1211 -0.3347 -0.3938
   10LER      O  201   6.110   4.858   1.564  0.3098  0.3225  0.2482
   11LER      N  202   5.893   4.817   1.516  0.6616  0.0273  0.3504
   11LER      H  203   5.814   4.758   1.536 -0.3848  1.2495 -0.0570
   11LER     CA  204   5.868   4.918   1.407  0.6245 -0.3622 -0.3733
   11LER     HA  205   5.961   4.973   1.397  1.2747 -1.5346 -1.0961
   11LER     CB  206   5.848   4.855   1.271 -0.0629 -0.7041 -0.3927
   11LER    HB1  207   5.829   4.937   1.202 -1.3570  0.7639  1.5830
   11LER    HB2  208   5.752   4.805   1.280 -0.6059  0.5920  1.5665
   11LER     CG  209   5.951   4.759   1.213  0.9082  0.0159  0.3621
   11LER     HG  210   5.955   4.669   1.275 -1.4574  0.9565  2.0571
   11LER    CD1  211   5.913   4.703   1.079 -0.2236 -0.1244 -0.5197
   11LER   HD11  212   5.816   4.657   1.097  0.5639 -0.7355  2.7121
   11LER   HD12  213   5.910   4.773   0.995 -1.1748 -1.2315 -1.4444
   11LER   HD13  214   5.987   4.631   1.043  1.7999  0.3233  2.4314
   11LER    CD2  215   6.086   4.827   1.198  0.0986  0.4416 -0.4512
   11LER   HD21  216   6.116   4.862   1.297 -1.3611 -0.5724  0.3967
   11LER   HD22  217   6.159   4.755   1.160 -1.5159 -1.0537 -0.8718
   11LER   HD23  218   6.083   4.914   1.133  0.8988 -0.8931 -2.3531
   11LER      C  219   5.762   5.028   1.439 -0.7687  0.6472 -0.5665
   11LER      O  220   5.767   5.135   1.380 -0.1478 -0.2136  0.8750
   12LER      N  221   5.679   5.003   1.541 -0.5119 -0.0370  0.2490
   12LER      H  222   5.685   4.920   1.598 -0.8663  1.0410  1.9163
   12LER     CA  223   5.580   5.101   1.577 -0.0927 -0.6573  0.5123
   12LER     HA  224   5.571   5.172   1.495  1.1190 -0.7450  0.2742
   12LER     CB  225   5.451   5.026   1.607 -0.0319 -0.2481  0.6542
   12LER    HB1  226   5.467   4.946   1.679 -2.0704  0.1408  1.5922
   12LER    HB2  227   5.422   4.970   1.518  0.0877 -1.8463  1.5872
   12LER     CG  228   5.331   5.103   1.660  0.3027  0.0021 -0.7365
   12LER     HG  229   5.360   5.156   1.751  0.3720 -0.6041 -0.3994
   12LER    CD1  230   5.289   5.222   1.568  0.7771  0.0163 -0.1559
   12LER   HD11  231   5.199   5.267   1.610  1.6638  1.0416  0.7027
   12LER   HD12  232   5.372   5.291   1.554  0.2194  0.7991  0.3175
   12LER   HD13  233   5.278   5.186   1.465  2.9438  0.1195 -0.4715
   12LER    CD2  234   5.211   5.002   1.684  0.7650  0.4219  0.1700
   12LER   HD21  235   5.222   4.953   1.781 -0.4180 -0.2445 -0.0062
   12LER   HD22  236   5.112   5.047   1.676 -0.5548 -2.1612  0.5700
   12LER   HD23  237   5.211   4.934   1.599  2.3737  2.8415 -1.8693
   12LER      C  238   5.626   5.185   1.693 -1.0380 -0.2000  0.0833
   12LER      O  239   5.654   5.130   1.796  0.0382 -0.2299  0.2197
   13LER      N  240   5.640   5.320   1.679 -0.1456 -0.2960  0.3675
   13LER      H  241   5.617   5.366   1.593 -0.5943 -2.0114 -0.4764
   13LER     CA  242   5.690   5.408   1.787  0.2134  0.1993  0.5256
   13LER     HA  243   5.772   5.352   1.831 -0.1317 -0.5335  0.2477
   13LER     CB  244   5.751   5.538   1.727  0.0042  0.0827 -0.4401
   13LER    HB1  245   5.748   5.620   1.799  0.2326 -0.5305  0.2772
   13LER    HB2  246   5.687   5.563   1.643 -0.9681 -1.0996 -0.0763
   13LER     CG  247   5.890   5.524   1.670 -0.1132  0.7651  0.3265
   13LER     HG  248   5.953   5.504   1.757  1.0186  0.8002 -0.4606
   13LER    CD1  249   5.906   5.429   1.554  0.0923  0.2286  0.2602
   13LER   HD11  250   6.003   5.425   1.504 -0.4488 -3.1646 -0.7111
   13LER   HD12  251   5.898   5.327   1.590 -2.4528  1.1351  2.6531
   13LER   HD13  252   5.831   5.450   1.478  1.0064  0.9223 -0.4779
   13LER    CD2  253   5.932   5.664   1.618  0.5511 -0.1733  0.1674
   13LER   HD21  254   5.871   5.700   1.535  0.0193 -1.7264 -0.1469
   13LER   HD22  255   5.933   5.730   1.705 -2.3209  0.0459  0.1106
   13LER   HD23  256   6.031   5.652   1.573 -0.1561  0.7625 -1.8023
   13LER      C  257   5.590   5.451   1.894  0.4267  0.7828  0.4993
   13LER      O  258   5.471   5.470   1.860 -0.4060 -0.1524  0.0953
   14NH2      N  259   5.634   5.465   2.022  0.1643 -0.3874 -0.1795
   14NH2     H1  260   5.722   5.424   2.052  0.7754  0.1804 -1.1357
   14NH2     H2  261   5.579   5.496   2.100  2.0174 -1.5142  1.6873
   15LY0      N  262   5.822   4.965   3.031  0.6239  0.0836  0.3056
   15LY0     H1  263   5.814   4.872   3.070 -1.2605  0.6056  1.3201
   15LY0     H2  264   5.921   4.978   3.015  0.5592  0.0856 -0.0984
   15LY0     H3  265   5.791   5.026   3.105 -2.5900 -1.3109  0.2768
   15LY0     CA  266   5.738   4.988   2.909  0.4928  0.4141 -0.3317
   15LY0     HA  267   5.759   4.906   2.841 -0.6007  0.9670 -1.3734
   15LY0     CB  268   5.586   5.003   2.936 -0.0147  0.1063 -0.0639
   15LY0    HB1  269   5.559   5.076   3.012  0.3889  0.2598 -0.0659
   15LY0    HB2  270   5.559   4.904   2.974  1.9242  0.5098  2.5844
   15LY0     CG  271   5.498   5.020   2.808  0.4057 -0.5340 -0.1731
   15LY0    HG1  272   5.513   4.940   2.736 -0.9580  0.4135 -1.5686
   15LY0    HG2  273   5.521   5.109   2.749 -1.5057 -1.1144 -1.8653
   15LY0     CD  274   5.346   5.029   2.843  0.1075 -0.1319 -0.3037
   15LY0    HD1  275   5.322   4.960   2.924 -0.4894  1.8834  1.3453
   15LY0    HD2  276   5.289   5.002   2.755 -1.1730  1.0858  0.1039
   15LY0     CE  277   5.311   5.168   2.902  0.2149 -0.4708  0.0016
   15LY0    HE1  278   5.341   5.236   2.822  0.6240 -1.8555 -1.0575
   15LY0    HE2  279   5.360   5.193   2.996 -2.5967 -1.5874  1.8772
   15LY0     NZ  280   5.171   5.191   2.924 -0.6176  0.6090 -0.0805
   15LY0    HZ1  281   5.161   5.275   2.979 -1.2986 -0.8876  2.2136
   15LY0    HZ2  282   5.121   5.197   2.836  0.1677 -1.2203 -0.7017
   15LY0    HZ3  283   5.141   5.109   2.975 -0.7149  1.3359  1.0665
   15LY0      C  284   5.784   5.113   2.824  0.3500  0.8707  0.2367
   15LY0      O  285   5.834   5.088   2.714 -0.8316  0.7532  0.1962
   16LER      N  286   5.771   5.237   2.874 -0.5302 -0.5876  0.2210
   16LER      H  287   5.727   5.229   2.965  1.3624 -3.3982  1.0233
   16LER     CA  288   5.827   5.363   2.809 -0.0715  0.5679 -0.3608
   16LER     HA  289   5.797   5.344   2.706  0.7415  0.4132 -0.5684
   16LER     CB  290   5.750   5.489   2.870 -0.5242  0.3033  0.8933
   16LER    HB1  291   5.790   5.573   2.813  0.9484 -1.7012 -1.2549
   16LER    HB2  292   5.788   5.500   2.972 -1.2770 -1.3777  1.3821
   16LER     CG  293   5.597   5.482   2.881 -0.2835  0.2504  0.7015
   16LER     HG  294   5.570   5.398   2.945 -0.8846 -1.8943 -2.1543
   16LER    CD1  295   5.543   5.606   2.955  0.0956 -0.0873 -0.2273
   16LER   HD11  296   5.570   5.698   2.903 -0.8131  0.4836  0.2770
   16LER   HD12  297   5.434   5.602   2.957  0.1262 -1.2821  1.3442
   16LER   HD13  298   5.570   5.605   3.061 -1.4501  0.9599  0.2191
   16LER    CD2  299   5.529   5.473   2.745 -0.2359 -0.6041  0.0106
   16LER   HD21  300   5.421   5.471   2.761 -0.1665  0.0196  0.5957
   16LER   HD22  301   5.553   5.556   2.678  0.4388 -1.3191 -0.6495
   16LER   HD23  302   5.551   5.379   2.695 -1.1554 -1.5604  1.3656
   16LER      C  303   5.981   5.380   2.804  0.4705  0.2904 -0.2869
   16LER      O  304   6.056   5.291   2.847  0.1443  0.1458  0.1923
   17LY0      N  305   6.057   3.428   3.272 -0.7627 -0.5209 -0.1776
   17LY0     H1  306   6.082   3.455   3.366 -1.3666 -0.2525 -0.0950
   17LY0     H2  307   5.969   3.470   3.246 -0.7843 -1.0029 -0.9344
   17LY0     H3  308   6.047   3.327   3.274 -0.4817 -0.5579 -0.4748
   17LY0     CA  309   6.164   3.472   3.180  0.5791 -0.2745 -0.5542
   17LY0     HA  310   6.263   3.433   3.206 -0.0355  0.2813  3.2749
   17LY0     CB  311   6.124   3.433   3.034 -0.1209 -0.1778 -0.3837
   17LY0    HB1  312   6.040   3.495   3.005  0.5581  0.8006 -0.3117
   17LY0    HB2  313   6.092   3.329   3.029 -0.1239 -0.1903 -0.1297
   17LY0     CG  314   6.247   3.452   2.943 -0.4191 -0.1448  0.0005
   17LY0    HG1  315   6.338   3.409   2.987  1.4110 -0.4149 -3.6501
   17LY0    HG2  316   6.260   3.557   2.915  2.3408 -0.2465  0.5844
   17LY0     CD  317   6.214   3.389   2.807 -0.0890  0.8214 -0.0554
   17LY0    HD1  318   6.113   3.415   2.775 -0.7225 -0.1090  1.0929
   17LY0    HD2  319   6.223   3.281   2.823 -1.7199  0.8930  1.7416
   17LY0     CE  320   6.315   3.423   2.702 -0.0106 -0.5174  0.1454
   17LY0    HE1  321   6.420   3.424   2.732  1.0405  2.0121 -3.0132
   17LY0    HE2  322   6.298   3.520   2.656 -0.2249 -0.5180  0.2229
   17LY0     NZ  323   6.308   3.330   2.588 -0.1619 -0.4230  0.8522
   17LY0    HZ1  324   6.368   3.359   2.511  1.7802  0.6547  2.6782
   17LY0    HZ2  325   6.320   3.235   2.619 -2.4308 -0.3049  2.3030
   17LY0    HZ3  326   6.215   3.328   2.548 -0.4776 -2.3131  1.5873
   17LY0      C  327   6.179   3.625   3.187 -0.0374 -0.3367  0.6021
   17LY0      O  328   6.077   3.698   3.176 -0.6369  0.0956 -0.1577
   18LER      N  329   6.298   3.683   3.194  0.4507 -0.0387 -1.1030
   18LER      H  330   6.378   3.624   3.174  0.0220 -0.8474 -0.5012
   18LER     CA  331   6.317   3.829   3.189 -0.4313 -0.3010 -0.8013
   18LER     HA  332   6.239   3.880   3.247  1.6593  1.4523  0.6599
   18LER     CB  333   6.451   3.862   3.253 -0.1096  0.0430  0.1717
   18LER    HB1  334   6.464   3.969   3.238  1.8379 -0.1092  0.5126
   18LER    HB2  335   6.534   3.814   3.201  0.1549  1.5405 -0.8437
   18LER     CG  336   6.444   3.845   3.408  0.6282  0.3056  0.1842
   18LER     HG  337   6.401   3.747   3.429  2.5959 -0.4340  1.0845
   18LER    CD1  338   6.577   3.844   3.475 -0.5163 -0.6197  0.0009
   18LER   HD11  339   6.569   3.829   3.582  3.7594 -0.6050  0.4836
   18LER   HD12  340   6.621   3.751   3.438  1.7516  0.4216 -0.0875
   18LER   HD13  341   6.643   3.929   3.464 -0.4575 -0.6953 -0.2658
   18LER    CD2  342   6.365   3.960   3.473 -0.6177 -0.1167 -0.2401
   18LER   HD21  343   6.364   3.956   3.582 -0.8719  0.4665 -0.2182
   18LER   HD22  344   6.426   4.048   3.454 -1.5791  0.1780 -2.2134
   18LER   HD23  345   6.270   3.980   3.423 -0.5400  0.3317 -0.2086
   18LER      C  346   6.304   3.886   3.048 -0.4176  0.1726 -0.9985
   18LER      O  347   6.359   3.831   2.945  0.7663 -0.2512 -1.0673
   19LYR      N  348   6.248   4.006   3.037 -0.4050  0.1363 -0.2308
   19LYR      H  349   6.205   4.046   3.119  0.5672  0.3905  0.1787
   19LYR     CA  350   6.250   4.085   2.921  0.5977 -0.0982 -0.1506
   19LYR     HA  351   6.200   4.030   2.841 -0.3765 -1.9010  1.6198
   19LYR     CB  352   6.180   4.224   2.933  0.2837  0.0457  0.5411
   19LYR    HB1  353   6.186   4.287   2.844 -0.2415  1.3436  1.3916
   19LYR    HB2  354   6.221   4.276   3.020 -0.5154 -0.4817  1.2442
   19LYR     CG  355   6.029   4.211   2.955 -1.0621  0.6030  0.5436
   19LYR    HG1  356   6.017   4.215   3.063  0.0513 -0.7961  0.7512
   19LYR    HG2  357   5.992   4.114   2.921  1.3375 -0.0790 -0.3511
   19LYR     CD  358   5.941   4.323   2.886 -0.4233  0.6197 -0.3182
   19LYR    HD1  359   5.938   4.421   2.935  0.0995  0.6457 -0.3318
   19LYR    HD2  360   5.836   4.294   2.891 -0.2416 -0.7650 -2.9491
   19LYR     CE  361   5.964   4.325   2.731 -0.1748 -0.4796 -0.4146
   19LYR    HE1  362   6.067   4.348   2.704 -0.3869 -1.5794 -2.3386
   19LYR    HE2  363   5.903   4.408   2.694  0.9652 -0.2438 -1.8352
   19LYR     NZ  364   5.922   4.200   2.668 -0.0314  0.2251  0.5089
   19LYR    HZ1  365   5.829   4.166   2.687  0.0856  0.0220  0.7270
   19LYR      C  366   6.389   4.115   2.871 -0.0076  0.4384  0.0623
   19LYR      O  367   6.483   4.131   2.951 -0.0766 -0.3926 -0.4934
   20LY0      N  368   6.408   4.140   2.745 -0.0749  0.0236  0.1211
   20LY0      H  369   6.326   4.132   2.686 -0.5440 -1.3776  0.9144
   20LY0     CA  370   6.531   4.180   2.678 -0.3727  0.1670  0.4874
   20LY0     HA  371   6.613   4.165   2.748  0.2538  0.5187 -0.1605
   20LY0     CB  372   6.553   4.074   2.563 -0.3517  0.1662 -0.3503
   20LY0    HB1  373   6.546   3.974   2.605 -0.7194  1.3756  2.7104
   20LY0    HB2  374   6.651   4.092   2.519 -0.0438  0.8494  0.5935
   20LY0     CG  375   6.446   4.090   2.457  0.2242 -0.1599 -0.1867
   20LY0    HG1  376   6.421   4.192   2.429 -0.0598 -0.8903 -2.8609
   20LY0    HG2  377   6.357   4.046   2.501 -0.0420  0.7805  0.2348
   20LY0     CD  378   6.498   4.017   2.326  0.5502  0.4302 -0.6975
   20LY0    HD1  379   6.601   4.045   2.305  0.9342  0.6591  1.3313
   20LY0    HD2  380   6.439   4.047   2.240 -0.1226 -1.9112 -1.1362
   20LY0     CE  381   6.471   3.867   2.342 -0.4157 -0.1058  0.0235
   20LY0    HE1  382   6.366   3.856   2.369  0.4818 -0.8038  3.7226
   20LY0    HE2  383   6.546   3.836   2.414  0.1955  3.7437  1.2717
   20LY0     NZ  384   6.502   3.788   2.224  0.1350  0.3477  0.0843
   20LY0    HZ1  385   6.437   3.798   2.148 -2.5745 -2.4613  1.8110
   20LY0    HZ2  386   6.600   3.793   2.200  0.3340 -0.7365  0.6024
   20LY0    HZ3  387   6.495   3.693   2.255  1.4263  0.7019  1.5829
   20LY0      C  388   6.536   4.325   2.629 -0.4171  0.5371  0.0467
   20LY0      O  389   6.450   4.410   2.649 -0.2551 -0.3567 -0.0671
   21LER      N  390   6.643   4.350   2.552 -0.6100 -0.9761 -0.6698
   21LER      H  391   6.719   4.284   2.560  0.7370  0.6278  0.5505
   21LER     CA  392   6.658   4.472   2.465  0.3599 -0.0174  0.0873
   21LER     HA  393   6.570   4.534   2.454 -0.5828 -1.2134  0.6318
   21LER     CB  394   6.768   4.559   2.512 -0.0575 -0.3940 -0.6893
   21LER    HB1  395   6.795   4.629   2.433  0.9762 -1.3136 -1.1806
   21LER    HB2  396   6.859   4.502   2.533  0.8468  1.0418 -0.5251
   21LER     CG  397   6.760   4.629   2.653  0.2131 -0.2573 -0.0209
   21LER     HG  398   6.779   4.556   2.732 -0.2035 -0.3893 -0.0407
   21LER    CD1  399   6.880   4.724   2.665 -0.7086  0.5075 -0.6252
   21LER   HD11  400   6.970   4.663   2.672 -0.7017  0.6898  1.8609
   21LER   HD12  401   6.882   4.806   2.592 -1.6105 -2.2868 -4.0551
   21LER   HD13  402   6.866   4.763   2.766  1.6201  2.2291 -0.8735
   21LER    CD2  403   6.631   4.717   2.678  0.1788 -0.2136  0.0626
   21LER   HD21  404   6.626   4.738   2.784 -0.1678  0.1518 -0.0252
   21LER   HD22  405   6.633   4.811   2.622 -0.4886  0.6809  1.4945
   21LER   HD23  406   6.541   4.657   2.661 -1.0095  1.5072 -0.0142
   21LER      C  407   6.681   4.439   2.316  0.5556  0.4402  0.2408
   21LER      O  408   6.610   4.506   2.233 -0.2802 -0.1932 -0.1488
   22LY0      N  409   5.854   4.083   2.061  0.0776 -0.0134 -0.2145
   22LY0     H1  410   5.808   3.995   2.076 -0.4305  0.5792  2.1362
   22LY0     H2  411   5.784   4.156   2.057  0.3736  0.4851  2.1040
   22LY0     H3  412   5.898   4.074   1.971 -0.5718  2.3095 -0.8221
   22LY0     CA  413   5.957   4.114   2.156  0.3266  0.3854 -0.3759
   22LY0     HA  414   6.024   4.030   2.138  0.0271  0.1498 -0.4053
   22LY0     CB  415   6.033   4.243   2.130  0.5565 -0.2067 -0.1381
   22LY0    HB1  416   5.960   4.323   2.136 -1.1379 -1.6188 -1.0341
   22LY0    HB2  417   6.071   4.255   2.028 -0.7136  1.3427 -0.4710
   22LY0     CG  418   6.157   4.276   2.221  0.5177  0.8875  0.3279
   22LY0    HG1  419   6.232   4.205   2.185 -0.8888 -0.7287  0.4497
   22LY0    HG2  420   6.128   4.258   2.325 -2.0965 -2.1503 -0.7689
   22LY0     CD  421   6.202   4.415   2.207  0.1971 -0.3529  0.3303
   22LY0    HD1  422   6.115   4.480   2.215 -0.7378 -1.8454  3.3026
   22LY0    HD2  423   6.243   4.422   2.106  0.4001  2.2262  0.5100
   22LY0     CE  424   6.308   4.469   2.311 -0.0419  0.5738  0.1428
   22LY0    HE1  425   6.336   4.571   2.285 -0.0796  0.2311 -1.2948
   22LY0    HE2  426   6.403   4.414   2.309 -0.0835  0.4995  0.2030
   22LY0     NZ  427   6.252   4.468   2.446 -0.2004 -0.2563  0.0801
   22LY0    HZ1  428   6.169   4.524   2.455 -0.5139 -0.8112  0.6989
   22LY0    HZ2  429   6.240   4.371   2.472 -1.5079  0.0068  0.5381
   22LY0    HZ3  430   6.329   4.492   2.506  1.9756 -1.0133 -2.2234
   22LY0      C  431   5.897   4.092   2.293 -0.7779  0.4770 -0.3748
   22LY0      O  432   5.801   4.156   2.341 -0.1432  0.5267 -0.3233
   23LER      N  433   5.968   4.019   2.376 -0.0917  0.1339 -0.5476
   23LER      H  434   6.050   3.989   2.325 -1.5374 -0.7495 -2.4555
   23LER     CA  435   5.952   4.007   2.519 -0.1426  0.2240 -0.2113
   23LER     HA  436   5.846   3.990   2.534 -0.0548 -0.7494 -0.6314
   23LER     CB  437   6.004   3.869   2.573 -0.2261  0.0544 -0.3294
   23LER    HB1  438   5.973   3.849   2.676  1.2278 -0.2649  0.0729
   23LER    HB2  439   6.113   3.869   2.573 -0.2248  0.6313 -0.4209
   23LER     CG  440   5.958   3.743   2.498 -0.1214  0.3041  0.7184
   23LER     HG  441   5.994   3.740   2.395 -0.3830 -0.3749  0.6442
   23LER    CD1  442   6.015   3.613   2.556 -0.4204 -0.1276 -0.1581
   23LER   HD11  443   5.980   3.594   2.658  2.4367  0.1177  0.9720
   23LER   HD12  444   5.981   3.538   2.484  1.8512  0.3487 -1.8265
   23LER   HD13  445   6.123   3.620   2.569 -0.2863 -3.4476  1.5611
   23LER    CD2  446   5.805   3.744   2.480  0.1566  0.0118  0.8982
   23LER   HD21  447   5.775   3.817   2.405  0.5628 -1.4198 -0.7246
   23LER   HD22  448   5.780   3.645   2.441 -0.3515  0.1936  0.7559
   23LER   HD23  449   5.747   3.762   2.570 -0.5308  1.1490  0.2516
   23LER      C  450   6.010   4.127   2.596 -0.2746 -1.3644  0.3947
   23LER      O  451   6.124   4.163   2.562 -0.0565 -0.1104 -0.2645
   24LY0      N  452   6.471   6.004   2.482  0.2970  0.3578  0.2174
   24LY0     H1  453   6.421   6.092   2.485  0.1019  0.3419 -1.5450
   24LY0     H2  454   6.408   5.928   2.502 -1.0028  1.2749 -0.2155
   24LY0     H3  455   6.531   6.009   2.563 -0.6821  0.4705  0.9552
   24LY0     CA  456   6.549   5.984   2.361 -0.5538  0.4487 -0.6613
   24LY0     HA  457   6.483   5.989   2.274 -1.4900 -3.3594 -0.3467
   24LY0     CB  458   6.668   6.095   2.359  0.3229 -0.1805  0.0552
   24LY0    HB1  459   6.726   6.089   2.451 -1.5968 -0.4304  1.3098
   24LY0    HB2  460   6.628   6.196   2.350  2.0168  0.6288  1.0831
   24LY0     CG  461   6.754   6.067   2.231 -0.5287  0.0861  0.6925
   24LY0    HG1  462   6.676   6.059   2.156 -0.7415  0.2790  0.8918
   24LY0    HG2  463   6.809   5.973   2.238 -0.8542 -0.1441  0.2212
   24LY0     CD  464   6.856   6.176   2.184  0.4308  0.1329 -0.5066
   24LY0    HD1  465   6.912   6.220   2.266  0.5837 -0.4251 -0.3115
   24LY0    HD2  466   6.804   6.265   2.149  2.8172  0.2493 -4.3217
   24LY0     CE  467   6.941   6.140   2.063  0.0030  0.5518  0.4032
   24LY0    HE1  468   7.007   6.055   2.080  1.3067  1.5302  0.4279
   24LY0    HE2  469   7.004   6.226   2.037  0.8049 -0.3651 -0.7845
   24LY0     NZ  470   6.863   6.110   1.937 -0.0373 -0.2363 -0.3053
   24LY0    HZ1  471   6.816   6.196   1.912  1.5911  0.6319 -0.5023
   24LY0    HZ2  472   6.907   6.065   1.858 -2.7864  0.1585 -2.1996
   24LY0    HZ3  473   6.796   6.038   1.958 -0.0958  0.2581  1.2832
   24LY0      C  474   6.591   5.844   2.366 -0.6314 -0.0950  1.0152
   24LY0      O  475   6.661   5.793   2.454 -0.0877 -0.0682  0.0383
   25LER      N  476   6.568   5.776   2.252  0.3415 -1.1608  0.5958
   25LER      H  477   6.525   5.824   2.174 -0.2387 -1.7783  0.5289
   25LER     CA  478   6.608   5.639   2.224 -0.1236  0.2601 -0.1918
   25LER     HA  479   6.641   5.594   2.318  0.2891  3.4071  1.2772
   25LER     CB  480   6.473   5.570   2.172  0.0767  0.1942  0.2931
   25LER    HB1  481   6.435   5.642   2.099  2.0880  1.6010  0.5245
   25LER    HB2  482   6.405   5.551   2.254  0.3735 -2.6395 -0.0453
   25LER     CG  483   6.485   5.437   2.106 -0.1862  0.7763  0.3286
   25LER     HG  484   6.544   5.455   2.016  1.6869 -1.4305  1.0087
   25LER    CD1  485   6.549   5.323   2.189 -0.2355  0.1305 -0.3100
   25LER   HD11  486   6.648   5.348   2.227 -2.2235  2.3837  4.0775
   25LER   HD12  487   6.484   5.311   2.276 -0.3768 -0.8623 -0.5373
   25LER   HD13  488   6.551   5.229   2.133 -0.2720  0.4216 -0.7965
   25LER    CD2  489   6.346   5.380   2.064 -0.2488 -0.9117 -0.8039
   25LER   HD21  490   6.355   5.300   1.991 -1.4961 -0.9942 -0.8831
   25LER   HD22  491   6.286   5.331   2.141 -0.3834  1.0849  0.4174
   25LER   HD23  492   6.280   5.458   2.027  0.8399  0.2643 -0.3444
   25LER      C  493   6.718   5.637   2.121  0.2256 -0.2195 -0.2948
   25LER      O  494   6.724   5.725   2.030  0.4806  0.0274 -0.4272
   26LYR      N  495   6.809   5.538   2.135 -0.1062 -0.4271  0.5843
   26LYR      H  496   6.808   5.477   2.216 -0.3777  0.0605  0.9527
   26LYR     CA  497   6.914   5.512   2.032  0.0722 -0.3777 -0.4044
   26LYR     HA  498   6.886   5.556   1.936  0.2592  1.5131  0.3648
   26LYR     CB  499   7.049   5.567   2.070  0.0343 -0.5066  0.7484
   26LYR    HB1  500   7.123   5.544   1.993  2.3656  1.0384  2.3618
   26LYR    HB2  501   7.066   5.528   2.171 -1.9133 -1.6266  0.6751
   26LYR     CG  502   7.055   5.718   2.084 -0.1303 -0.2779 -0.3657
   26LYR    HG1  503   6.993   5.752   2.167 -1.2161 -0.0191 -1.2539
   26LYR    HG2  504   7.020   5.761   1.991  1.8498 -0.0153 -1.0386
   26LYR     CD  505   7.201   5.781   2.105  0.2830  0.3367  0.4912
   26LYR    HD1  506   7.248   5.740   2.195  0.9631 -2.0445 -0.8498
   26LYR    HD2  507   7.182   5.887   2.121  1.5507  0.8106 -0.9280
   26LYR     CE  508   7.299   5.756   1.989  0.1512 -0.6532  0.0547
   26LYR    HE1  509   7.245   5.751   1.895 -2.4269 -0.7240  1.4747
   26LYR    HE2  510   7.341   5.656   1.992 -0.8609 -1.1819 -1.8219
   26LYR     NZ  511   7.409   5.854   1.989 -0.2720 -0.5424 -0.0546
   26LYR    HZ1  512   7.389   5.950   1.967 -0.8389 -0.4745  0.7055
   26LYR      C  513   6.927   5.363   2.003 -0.1083  1.1083 -0.0350
   26LYR      O  514   6.930   5.281   2.095 -0.1154  0.3330 -0.4432
   27LY0      N  515   6.943   5.326   1.875  0.6904  0.5015  0.1447
   27LY0      H  516   6.943   5.396   1.801  1.7202 -2.2749 -2.7405
   27LY0     CA  517   6.948   5.182   1.841  0.0367 -0.3964 -0.5554
   27LY0     HA  518   6.873   5.132   1.902  0.1499 -2.0984 -1.7525
   27LY0     CB  519   6.916   5.178   1.689  0.5972 -0.6297 -0.1550
   27LY0    HB1  520   6.936   5.074   1.663  2.3447 -0.8215  1.7417
   27LY0    HB2  521   6.985   5.239   1.630  0.5797  1.8006  2.1371
   27LY0     CG  522   6.769   5.199   1.642  0.3451  0.0641  0.4886
   27LY0    HG1  523   6.764   5.188   1.534  0.2549 -1.2347  0.6123
   27LY0    HG2  524   6.730   5.300   1.660 -0.2534  0.1555 -1.1950
   27LY0     CD  525   6.677   5.099   1.710 -0.7441 -0.0027 -0.3473
   27LY0    HD1  526   6.690   5.117   1.816  0.9433  0.1321 -0.5508
   27LY0    HD2  527   6.705   4.996   1.693 -0.2632 -0.0418  0.6633
   27LY0     CE  528   6.530   5.136   1.681  0.3818  0.3742 -0.6137
   27LY0    HE1  529   6.508   5.238   1.715 -0.1668 -0.4590  1.7133
   27LY0    HE2  530   6.465   5.068   1.736 -1.0346  2.8570  1.0045
   27LY0     NZ  531   6.494   5.123   1.542 -0.0406 -0.3867  0.9883
   27LY0    HZ1  532   6.395   5.131   1.523  0.4786 -0.8546 -2.5571
   27LY0    HZ2  533   6.549   5.184   1.482 -2.0278  0.3243 -0.2058
   27LY0    HZ3  534   6.516   5.029   1.514  1.8655 -0.1977  1.6826
   27LY0      C  535   7.078   5.110   1.881 -0.2873  0.2674  0.6186
   27LY0      O  536   7.181   5.158   1.836 -0.1955 -0.6151 -0.3490
   28LER      N  537   7.076   4.995   1.935 -0.1819 -0.4271 -0.8475
   28LER      H  538   6.984   4.952   1.940  0.3092 -1.4401 -0.2270
   28LER     CA  539   7.186   4.909   1.957 -0.7283  0.1098  0.8452
   28LER     HA  540   7.271   4.957   2.006  0.4060 -0.8896 -0.0700
   28LER     CB  541   7.143   4.791   2.048 -0.0273 -0.1095  0.2597
   28LER    HB1  542   7.220   4.715   2.038 -0.6624 -0.4508 -3.6081
   28LER    HB2  543   7.043   4.763   2.014  0.3027  1.0387 -1.8115
   28LER     CG  544   7.118   4.837   2.198  0.0630  0.9129 -0.5288
   28LER     HG  545   7.068   4.933   2.209 -1.3377 -0.0074  1.8334
   28LER    CD1  546   7.044   4.732   2.277  0.5478  0.5893  0.0081
   28LER   HD11  547   7.094   4.636   2.263 -0.6899 -0.2950  1.3252
   28LER   HD12  548   7.044   4.748   2.384 -0.5705  2.4067 -0.2088
   28LER   HD13  549   6.941   4.721   2.242  0.2906 -1.4552  1.2423
   28LER    CD2  550   7.247   4.875   2.272  0.3312  0.3322 -0.0021
   28LER   HD21  551   7.234   4.898   2.378  0.4840 -2.4554  0.7082
   28LER   HD22  552   7.306   4.784   2.276 -1.0796 -0.6999 -1.2747
   28LER   HD23  553   7.295   4.960   2.225  1.0684  0.4345  0.9133
   28LER      C  554   7.251   4.857   1.824 -0.1372  0.5526 -0.0397
   28LER      O  555   7.174   4.861   1.724 -0.1432  0.0765 -0.2364
   29LYR      N  556   7.375   4.812   1.819 -0.9066  0.0061  0.8572
   29LYR      H  557   7.432   4.816   1.903 -0.6704 -2.0518  0.8367
   29LYR     CA  558   7.440   4.774   1.696 -0.9468 -0.0979  0.0994
   29LYR     HA  559   7.418   4.849   1.620  0.1943  1.1756  0.9743
   29LYR     CB  560   7.590   4.796   1.719  0.3320 -0.3017  0.0486
   29LYR    HB1  561   7.644   4.768   1.629  2.0684 -1.5839  1.3956
   29LYR    HB2  562   7.629   4.721   1.789  2.2854 -0.2843 -0.9644
   29LYR     CG  563   7.629   4.941   1.766  0.8856 -0.6525 -0.0618
   29LYR    HG1  564   7.719   4.931   1.827  0.2731 -1.5989  0.7159
   29LYR    HG2  565   7.561   4.989   1.836  2.0195 -0.9194  1.2822
   29LYR     CD  566   7.652   5.040   1.650 -0.2297  0.0376  0.7231
   29LYR    HD1  567   7.564   5.060   1.589  1.1315  1.0576 -0.9826
   29LYR    HD2  568   7.733   5.008   1.585 -2.0598  1.1867 -2.3497
   29LYR     CE  569   7.699   5.168   1.708 -0.0327 -0.1579 -0.1642
   29LYR    HE1  570   7.757   5.222   1.633 -0.2088 -0.4107 -0.4829
   29LYR    HE2  571   7.770   5.142   1.787  0.4647  0.4506 -0.4069
   29LYR     NZ  572   7.580   5.248   1.754 -0.9062  0.2829  1.2232
   29LYR    HZ1  573   7.496   5.251   1.699  0.4672  3.2469 -1.0342
   29LYR      C  574   7.421   4.629   1.650  0.4064 -0.1647 -0.0594
   29LYR      O  575   7.489   4.572   1.562 -0.3535 -0.2293  0.0069
   30LER      N  576   7.318   4.562   1.703 -0.1703  0.3192  0.0047
   30LER      H  577   7.245   4.627   1.731 -1.0914 -0.7310  0.0969
   30LER     CA  578   7.277   4.428   1.666 -0.4628  0.2193 -0.2089
   30LER     HA  579   7.334   4.398   1.579 -1.2759  0.8717 -0.9844
   30LER     CB  580   7.322   4.328   1.779 -0.3017 -0.4791 -0.4549
   30LER    HB1  581   7.277   4.231   1.757 -1.4477 -0.4427  1.4670
   30LER    HB2  582   7.285   4.375   1.871 -0.0797  0.3317 -0.7727
   30LER     CG  583   7.478   4.311   1.788  0.6036  0.5051 -0.2058
   30LER     HG  584   7.521   4.411   1.784 -2.4888  2.0694  1.6261
   30LER    CD1  585   7.515   4.237   1.909  0.3997  0.1692  0.4434
   30LER   HD11  586   7.622   4.215   1.904  0.2332 -0.5578 -0.3008
   30LER   HD12  587   7.498   4.310   1.987  0.1262  1.6406 -0.9350
   30LER   HD13  588   7.449   4.152   1.924  1.1649 -0.1007  2.5999
   30LER    CD2  589   7.528   4.228   1.680  0.1053  0.7366  0.0340
   30LER   HD21  590   7.632   4.200   1.701  0.7509  2.9574  0.0454
   30LER   HD22  591   7.474   4.136   1.658 -0.5580  0.9263  0.8102
   30LER   HD23  592   7.542   4.290   1.592 -1.9543  0.1985 -0.7311
   30LER      C  593   7.120   4.431   1.640 -0.6095  0.0872  0.2426
   30LER      O  594   7.042   4.516   1.678  0.1338 -0.1545  0.0479
   31LER      N  595   7.082   4.329   1.564  0.1316 -0.0387 -0.1351
   31LER      H  596   7.151   4.280   1.508 -0.5238  0.3835 -1.3578
   31LER     CA  597   6.940   4.305   1.529  0.1566 -0.7717  0.3227
   31LER     HA  598   6.891   4.402   1.515  0.8719 -0.7830 -3.4331
   31LER     CB  599   6.931   4.241   1.385 -0.0508  0.3244  0.5768
   31LER    HB1  600   6.831   4.201   1.371  1.1087 -2.7858  0.3511
   31LER    HB2  601   6.995   4.153   1.375 -0.9967 -0.1375 -1.9775
   31LER     CG  602   6.949   4.343   1.268  0.2971 -0.6676  0.3617
   31LER     HG  603   6.880   4.426   1.286 -0.2624 -0.9395 -0.4857
   31LER    CD1  604   7.088   4.400   1.243  0.3464  0.0851  0.3504
   31LER   HD11  605   7.109   4.467   1.326 -1.3893 -1.6279  2.2781
   31LER   HD12  606   7.160   4.318   1.244 -0.2584 -0.4498  0.2094
   31LER   HD13  607   7.089   4.450   1.146 -1.7847  1.2810  0.8888
   31LER    CD2  608   6.914   4.263   1.142 -0.1841 -0.2260  0.1557
   31LER   HD21  609   6.916   4.327   1.054  0.2266 -1.5018 -0.7959
   31LER   HD22  610   6.988   4.184   1.126 -0.0273  0.1618 -1.1776
   31LER   HD23  611   6.814   4.221   1.147  0.6729 -2.4958 -0.0893
   31LER      C  612   6.861   4.215   1.632  0.5821 -0.4029  0.8296
   31LER      O  613   6.924   4.173   1.730  0.1824  0.0204  0.1631
   32LY0      N  614   7.802   6.059   2.502 -0.3257 -0.3545  0.4258
   32LY0     H1  615   7.819   6.145   2.453  0.9090  0.3252  1.9700
   32LY0     H2  616   7.879   6.046   2.566  0.0317 -0.6291 -0.0497
   32LY0     H3  617   7.721   6.064   2.562  1.7918  0.9163  3.3551
   32LY0     CA  618   7.804   5.941   2.406 -0.4432 -0.5730 -0.4004
   32LY0     HA  619   7.905   5.931   2.366 -0.7806 -4.6176 -0.6709
   32LY0     CB  620   7.762   5.816   2.494 -0.4322 -0.6160  0.0171
   32LY0    HB1  621   7.657   5.810   2.520 -1.3973 -0.2006 -3.3083
   32LY0    HB2  622   7.823   5.811   2.584  0.4595 -1.2372 -0.5989
   32LY0     CG  623   7.795   5.683   2.412  0.5558 -0.5079 -0.2116
   32LY0    HG1  624   7.900   5.664   2.433  0.4729  1.2539  2.2281
   32LY0    HG2  625   7.786   5.687   2.303  0.8695 -0.9494 -0.2553
   32LY0     CD  626   7.701   5.572   2.471  0.2968  0.3900  0.5110
   32LY0    HD1  627   7.598   5.606   2.470 -0.3759 -1.5326 -0.6933
   32LY0    HD2  628   7.732   5.558   2.575  1.4189  2.2707  0.4796
   32LY0     CE  629   7.720   5.441   2.398  0.1421  0.5182  0.4931
   32LY0    HE1  630   7.702   5.441   2.290  1.4428 -0.6935  0.2418
   32LY0    HE2  631   7.655   5.368   2.445  2.1031 -0.6733  1.4956
   32LY0     NZ  632   7.852   5.393   2.408 -0.1449  0.3460 -0.5515
   32LY0    HZ1  633   7.872   5.347   2.496 -1.2377  1.0801  0.1025
   32LY0    HZ2  634   7.865   5.327   2.333  3.7653  2.5552 -2.1859
   32LY0    HZ3  635   7.909   5.473   2.382  0.2745  0.3285  0.2900
   32LY0      C  636   7.701   5.963   2.293 -0.1844  0.3797 -0.2052
   32LY0      O  637   7.592   6.002   2.335 -0.0054 -0.0005  0.0499
   33LER      N  638   7.722   5.926   2.167 -0.1278 -0.0084 -0.1571
   33LER      H  639   7.806   5.875   2.144 -1.0734 -1.1184 -1.3107
   33LER     CA  640   7.625   5.948   2.061  0.3272 -0.4995  0.6148
   33LER     HA  641   7.556   6.031   2.075 -3.3507 -2.5346 -3.1705
   33LER     CB  642   7.703   5.977   1.931 -0.0691 -0.5917 -0.2039
   33LER    HB1  643   7.630   6.002   1.853  0.4132 -1.4142 -0.9409
   33LER    HB2  644   7.752   5.886   1.897 -0.2065 -0.5922 -0.4067
   33LER     CG  645   7.799   6.098   1.944  0.5149  0.4173 -0.1722
   33LER     HG  646   7.877   6.075   2.017  0.0781 -0.1034  0.1344
   33LER    CD1  647   7.883   6.109   1.815 -0.9136 -0.2678  0.3578
   33LER   HD11  648   7.955   6.191   1.816 -0.7556 -0.2971 -2.1148
   33LER   HD12  649   7.942   6.018   1.799 -0.6879  0.0166 -0.4548
   33LER   HD13  650   7.814   6.125   1.733 -1.0932 -0.9138  0.3777
   33LER    CD2  651   7.732   6.233   1.977 -0.2989 -0.0187 -0.1525
   33LER   HD21  652   7.800   6.316   1.960  0.0235 -0.2301  0.0810
   33LER   HD22  653   7.639   6.254   1.925  1.0882  1.6754 -2.1020
   33LER   HD23  654   7.708   6.234   2.084 -0.7993 -0.8552 -0.2501
   33LER      C  655   7.535   5.828   2.037 -0.4722 -0.7859  0.6300
   33LER      O  656   7.560   5.722   2.092  0.4106  0.0710 -0.0153
   34LY0      N  657   6.393   5.834   1.023  0.2012 -0.1521 -0.2140
   34LY0     H1  658   6.371   5.814   0.926  0.4965 -0.1334 -0.2846
   34LY0     H2  659   6.318   5.870   1.081  0.3236  0.0994 -0.2107
   34LY0     H3  660   6.454   5.914   1.029 -2.6754  2.1650  0.7302
   34LY0     CA  661   6.463   5.715   1.077 -0.2345  0.3998 -0.4614
   34LY0     HA  662   6.381   5.644   1.089 -1.2341  1.5548 -0.1862
   34LY0     CB  663   6.561   5.659   0.968 -0.3427 -0.2204 -0.0531
   34LY0    HB1  664   6.630   5.740   0.949 -0.6295  0.8330  2.9181
   34LY0    HB2  665   6.507   5.627   0.879 -0.6172 -0.8013  0.3116
   34LY0     CG  666   6.648   5.532   1.007  0.8576 -0.2020 -0.4201
   34LY0    HG1  667   6.586   5.442   1.016  3.9256 -2.2860  1.8413
   34LY0    HG2  668   6.693   5.553   1.104 -0.2362 -1.4238  0.3864
   34LY0     CD  669   6.760   5.501   0.912 -0.1637  0.2197  0.5601
   34LY0    HD1  670   6.822   5.591   0.914 -0.0433  0.1349  0.6295
   34LY0    HD2  671   6.723   5.485   0.810 -1.0708 -1.9217  1.1701
   34LY0     CE  672   6.847   5.378   0.948  0.4057 -0.0447 -0.6186
   34LY0    HE1  673   6.851   5.381   1.057 -1.0627  3.9456 -0.5044
   34LY0    HE2  674   6.949   5.385   0.911  0.3717  0.2461 -0.6608
   34LY0     NZ  675   6.791   5.260   0.895  0.7077 -0.0292 -0.0269
   34LY0    HZ1  676   6.855   5.183   0.909  0.9582 -0.0827 -1.4103
   34LY0    HZ2  677   6.706   5.241   0.947 -0.2389  1.7183 -0.8499
   34LY0    HZ3  678   6.762   5.283   0.801 -0.9122  0.3976  0.5293
   34LY0      C  679   6.520   5.741   1.215 -0.4143  0.5741  0.5867
   34LY0      O  680   6.565   5.849   1.239  0.2994 -0.2740 -0.3075
   35LER      N  681   6.515   5.642   1.308 -0.3398 -0.4250  0.0911
   35LER      H  682   6.468   5.556   1.285  0.2781 -0.4571 -1.1597
   35LER     CA  683   6.570   5.660   1.438  1.0120  0.9973  0.1186
   35LER     HA  684   6.553   5.758   1.482  1.7611  1.0178  0.3824
   35LER     CB  685   6.514   5.555   1.537  0.2761 -0.0008  0.1723
   35LER    HB1  686   6.588   5.542   1.616 -0.5710  1.2711  1.2261
   35LER    HB2  687   6.508   5.454   1.496 -1.0989  0.0062  0.3186
   35LER     CG  688   6.374   5.574   1.600 -0.3994 -0.2679  0.7771
   35LER     HG  689   6.296   5.582   1.525 -0.1255 -1.1432  0.3763
   35LER    CD1  690   6.332   5.448   1.683  0.1426  0.0984  0.2200
   35LER   HD11  691   6.233   5.464   1.725 -0.4871 -1.9064 -0.3911
   35LER   HD12  692   6.348   5.359   1.621 -0.5710  1.4795 -2.0819
   35LER   HD13  693   6.406   5.440   1.762  1.9873  1.3980 -1.2944
   35LER    CD2  694   6.374   5.686   1.697  0.4373 -0.4738  0.1014
   35LER   HD21  695   6.273   5.713   1.728  0.6415 -0.4260  0.7545
   35LER   HD22  696   6.435   5.666   1.786 -1.7369  3.1474  2.6580
   35LER   HD23  697   6.422   5.775   1.657 -0.4037  0.6431  1.5047
   35LER      C  698   6.729   5.664   1.439 -0.1035  0.6665  0.0285
   35LER      O  699   6.805   5.599   1.361 -0.3737  0.3929  0.0257
   36LYR      N  700   6.789   5.732   1.539 -0.4389  0.0279  0.0419
   36LYR      H  701   6.729   5.783   1.603 -0.9126  0.9050 -1.0698
   36LYR     CA  702   6.940   5.743   1.556 -0.1764 -0.9008 -0.0627
   36LYR     HA  703   6.971   5.762   1.453  0.4632  2.1975  0.5993
   36LYR     CB  704   6.975   5.867   1.635  0.1134 -0.0350  0.9182
   36LYR    HB1  705   6.926   5.843   1.730  0.0673  1.4559  1.2825
   36LYR    HB2  706   6.917   5.952   1.600 -0.8926 -0.2809  1.8876
   36LYR     CG  707   7.131   5.895   1.648  0.8983 -0.0169 -0.4422
   36LYR    HG1  708   7.183   5.882   1.553  0.9225  1.1301 -0.6031
   36LYR    HG2  709   7.177   5.822   1.714  0.3850  1.2518  1.3860
   36LYR     CD  710   7.150   6.039   1.710 -0.6353  0.8069 -0.2045
   36LYR    HD1  711   7.102   6.041   1.808  1.2304  1.3731  0.7545
   36LYR    HD2  712   7.117   6.117   1.643  1.7507  1.9534 -0.1377
   36LYR     CE  713   7.297   6.060   1.736 -0.1639 -0.0539  0.6925
   36LYR    HE1  714   7.348   6.035   1.643 -1.2122 -1.0433  0.3563
   36LYR    HE2  715   7.321   6.001   1.824 -0.2188  1.9097  2.1005
   36LYR     NZ  716   7.320   6.190   1.776 -0.3323  0.5371 -0.0901
   36LYR    HZ1  717   7.343   6.255   1.702  0.5859 -1.3260 -1.5477
   36LYR      C  718   7.000   5.615   1.613 -0.4757 -0.1981 -0.3904
   36LYR      O  719   6.937   5.550   1.699  0.5237  0.2527  0.3192
   37LY0      N  720   7.126   5.576   1.575  0.4739  0.2191  0.1402
   37LY0      H  721   7.158   5.630   1.496 -0.0494 -0.7435 -0.7444
   37LY0     CA  722   7.212   5.459   1.608  0.0104  0.4429 -0.4526
   37LY0     HA  723   7.150   5.384   1.657  2.4100 -0.9347  0.6443
   37LY0     CB  724   7.263   5.400   1.475  0.3144 -0.0839  0.0352
   37LY0    HB1  725   7.320   5.310   1.500 -1.0986 -0.3713  2.6130
   37LY0    HB2  726   7.321   5.478   1.425 -1.3225 -0.9133 -3.4479
   37LY0     CG  727   7.147   5.346   1.391  0.9182  0.0786  0.0280
   37LY0    HG1  728   7.084   5.430   1.362 -1.4823 -1.4391  0.5074
   37LY0    HG2  729   7.075   5.275   1.432  1.4272  0.1095  1.0012
   37LY0     CD  730   7.187   5.284   1.255  0.1806  0.1852 -0.1224
   37LY0    HD1  731   7.245   5.193   1.270 -1.0372 -0.3379  1.6969
   37LY0    HD2  732   7.251   5.358   1.209  1.0725  0.6173  1.7083
   37LY0     CE  733   7.066   5.258   1.169  0.4410 -0.0050 -0.7096
   37LY0    HE1  734   7.000   5.344   1.177  0.5051  0.2895 -2.8745
   37LY0    HE2  735   7.016   5.174   1.217  0.4259 -1.1106 -2.6002
   37LY0     NZ  736   7.097   5.222   1.037  0.2655  0.1048  0.7837
   37LY0    HZ1  737   7.143   5.300   0.991  0.3792 -1.3721 -1.8235
   37LY0    HZ2  738   7.163   5.147   1.045  0.8866  0.7099  1.4542
   37LY0    HZ3  739   7.010   5.190   0.996  1.6782 -2.0806 -0.7369
   37LY0      C  740   7.328   5.490   1.707 -0.1413 -0.0325 -0.1955
   37LY0      O  741   7.404   5.591   1.701 -0.4532 -0.0856 -0.0335
   38LER      N  742   7.348   5.392   1.800 -0.0891 -0.7040 -0.1717
   38LER      H  743   7.282   5.316   1.806 -0.6418 -0.2177 -0.0138
   38LER     CA  744   7.453   5.395   1.900  0.7882 -0.7621 -0.7009
   38LER     HA  745   7.474   5.496   1.935  0.1937 -1.7965  3.0937
   38LER     CB  746   7.391   5.312   2.022 -0.3605 -0.0054  0.1314
   38LER    HB1  747   7.399   5.205   2.001  2.6438 -0.0673  1.0860
   38LER    HB2  748   7.283   5.321   2.029 -0.4767 -1.9228  1.8904
   38LER     CG  749   7.433   5.351   2.166  0.0735  0.1262 -0.1152
   38LER     HG  750   7.539   5.377   2.171  0.4986 -1.6814  1.7875
   38LER    CD1  751   7.352   5.457   2.239 -0.5269  0.2735  0.1155
   38LER   HD11  752   7.396   5.478   2.336 -1.1340 -0.7101  0.6259
   38LER   HD12  753   7.349   5.548   2.180 -1.4787  0.5300  0.5542
   38LER   HD13  754   7.250   5.421   2.255  0.2453 -1.8720  0.6422
   38LER    CD2  755   7.421   5.225   2.253 -0.0563 -0.2311 -0.3409
   38LER   HD21  756   7.472   5.249   2.347 -1.3428  0.6143  0.1842
   38LER   HD22  757   7.315   5.213   2.279  0.4487 -0.7437  1.6609
   38LER   HD23  758   7.461   5.138   2.202  0.3685 -0.1175 -0.2051
   38LER      C  759   7.585   5.329   1.864 -0.1495  0.7164  0.8538
   38LER      O  760   7.678   5.323   1.943  0.1390  0.1791  0.0196
   39LY0      N  761   7.630   6.712   1.726 -0.2665 -0.5733  0.3000
   39LY0     H1  762   7.708   6.737   1.784 -0.1410  0.8363 -0.4215
   39LY0     H2  763   7.652   6.741   1.631  0.6991  0.2333  0.7579
   39LY0     H3  764   7.541   6.754   1.751 -0.6151 -1.1506  0.0721
   39LY0     CA  765   7.631   6.566   1.728  0.5737  0.0588 -0.1287
   39LY0     HA  766   7.577   6.537   1.637 -1.8778  1.9288  0.6160
   39LY0     CB  767   7.768   6.498   1.735  0.4279 -0.3937  0.4412
   39LY0    HB1  768   7.745   6.393   1.754 -0.4172 -0.4270 -0.7043
   39LY0    HB2  769   7.817   6.532   1.827 -4.0229  1.2596  2.4791
   39LY0     CG  770   7.846   6.510   1.605 -0.4728 -0.1761 -0.5671
   39LY0    HG1  771   7.847   6.614   1.570 -0.5422  0.3586  0.9607
   39LY0    HG2  772   7.798   6.446   1.531  0.8410  0.1108 -1.7228
   39LY0     CD  773   7.998   6.461   1.625  0.1917 -0.5144 -0.4024
   39LY0    HD1  774   8.004   6.369   1.683  1.0025  0.8690  1.8142
   39LY0    HD2  775   8.048   6.536   1.685 -2.4819  0.1406  1.1969
   39LY0     CE  776   8.053   6.433   1.486  0.1696 -0.6071  0.1825
   39LY0    HE1  777   8.032   6.510   1.413  2.9080  1.2887  1.2210
   39LY0    HE2  778   8.011   6.335   1.460  0.3920 -0.1992 -1.8523
   39LY0     NZ  779   8.197   6.426   1.494  0.4306  0.5667 -0.1825
   39LY0    HZ1  780   8.239   6.385   1.576  2.4153  3.6039  0.4775
   39LY0    HZ2  781   8.229   6.382   1.409 -0.2065  1.4773 -0.9081
   39LY0    HZ3  782   8.219   6.524   1.493  2.5318  0.2087  1.8862
   39LY0      C  783   7.537   6.540   1.841 -0.5420  0.3989 -0.7389
   39LY0      O  784   7.544   6.603   1.947 -0.0443 -0.0327 -0.2111
   40LER      N  785   7.449   6.445   1.817  0.3258 -0.0584 -0.1853
   40LER      H  786   7.457   6.389   1.733 -0.3303 -0.0633 -0.2436
   40LER     CA  787   7.372   6.375   1.928  0.5150 -0.4733  0.4740
   40LER     HA  788   7.441   6.372   2.013  0.8593 -0.1913  0.2080
   40LER     CB  789   7.238   6.458   1.957  0.3859 -0.0062 -0.2649
   40LER    HB1  790   7.169   6.435   1.877 -1.4796  4.5178 -0.1910
   40LER    HB2  791   7.267   6.563   1.955  0.9898 -0.1674 -0.3920
   40LER     CG  792   7.181   6.429   2.096  0.3262 -0.5168 -0.0461
   40LER     HG  793   7.171   6.322   2.115  0.2891 -0.4736  0.1778
   40LER    CD1  794   7.266   6.488   2.209  0.1927  0.4584  0.6851
   40LER   HD11  795   7.217   6.468   2.304 -1.3651  0.2726 -0.1076
   40LER   HD12  796   7.360   6.435   2.210  0.4181  0.7016 -1.4910
   40LER   HD13  797   7.292   6.592   2.187 -0.4911  0.5974  0.4987
   40LER    CD2  798   7.047   6.491   2.106 -0.3154 -1.0432 -0.4500
   40LER   HD21  799   6.984   6.439   2.034 -0.1504  1.3293 -2.4527
   40LER   HD22  800   7.010   6.489   2.208 -4.2753 -2.0393 -1.7138
   40LER   HD23  801   7.051   6.594   2.070 -1.7494 -1.2230 -1.1934
   40LER      C  802   7.329   6.233   1.901  0.3710 -0.7281 -0.2277
   40LER      O  803   7.323   6.164   1.999  0.2346 -0.2554  0.0814
   41U      O5'  804   4.301   7.890   1.268 -0.0709 -0.3182  0.0747
   41U      H5T  805   4.291   7.982   1.294  0.3902  0.3005 -1.7643
   41U      C5'  806   4.178   7.827   1.282 -0.7574 -0.7332  0.6921
   41U     H5'1  807   4.093   7.889   1.252  0.5745 -0.0000 -1.8078
   41U     H5'2  808   4.149   7.806   1.385 -1.9553  3.6579  1.4167
   41U      C4'  809   4.182   7.692   1.204  0.1959  0.1457 -0.2526
   41U      H4'  810   4.082   7.653   1.221  0.5279  0.2839  2.3777
   41U      O4'  811   4.224   7.729   1.068  0.1356 -0.2633 -0.1394
   41U      C1'  812   4.284   7.612   1.023 -0.3537  0.1296 -0.3372
   41U      H1'  813   4.216   7.564   0.953 -2.3825 -1.7611  2.6818
   41U       N1  814   4.423   7.641   0.968 -0.0091  0.6385  0.1779
   41U       C6  815   4.488   7.760   0.981  0.5693 -0.3895  0.3835
   41U       H6  816   4.435   7.843   1.027  0.4778  0.4314 -1.1135
   41U       C5  817   4.618   7.783   0.947  0.1053 -0.2220 -0.1847
   41U       H5  818   4.667   7.874   0.978  0.8211 -0.8266  0.4976
   41U       C4  819   4.684   7.675   0.878 -0.6028  0.4489  0.5797
   41U       O4  820   4.805   7.684   0.850  0.0996  0.7134  0.1258
   41U       N3  821   4.606   7.567   0.846  0.0860  0.1419  0.6991
   41U       H3  822   4.638   7.501   0.777 -0.3108  1.0079 -0.3341
   41U       C2  823   4.477   7.545   0.884 -0.4909 -0.6450  0.2141
   41U       O2  824   4.425   7.437   0.863 -0.0709  0.3553  0.6817
   41U      C3'  825   4.284   7.592   1.257  0.3420  0.0508 -0.4264
   41U      H3'  826   4.373   7.644   1.292 -0.3330  3.8557 -3.6069
   41U      C2'  827   4.296   7.507   1.133 -0.0936 -0.0649  0.2731
   41U     H2'1  828   4.387   7.449   1.149  1.3336  2.0506  0.2362
   41U      O2'  829   4.188   7.414   1.130 -0.3707  0.6711  1.0041
   41U     HO'2  830   4.148   7.410   1.218  1.0325  1.3808  1.7108
   41U      O3'  831   4.220   7.516   1.367  0.2791 -0.1457 -0.3135
   42U        P  832   4.293   7.452   1.488 -0.2112  0.4054  0.3235
   42U      O1P  833   4.201   7.423   1.594  0.5303  0.1534 -0.3944
   42U      O2P  834   4.410   7.540   1.514  0.4204  0.4282 -0.1199
   42U      O5'  835   4.354   7.310   1.432 -0.0761 -0.1187  0.3015
   42U      C5'  836   4.270   7.199   1.410  1.0918  0.2438  0.4443
   42U     H5'1  837   4.178   7.236   1.366  0.4405  0.8223  2.2149
   42U     H5'2  838   4.238   7.156   1.505 -3.2816  2.0109 -0.0212
   42U      C4'  839   4.329   7.091   1.312 -0.3461 -0.3288  0.5417
   42U      H4'  840   4.252   7.016   1.290 -0.6139  0.5438 -1.8083
   42U      O4'  841   4.370   7.153   1.193  0.3327  0.0510 -0.4795
   42U      C1'  842   4.487   7.086   1.149 -0.8781 -0.0648 -0.2001
   42U      H1'  843   4.471   7.050   1.047 -0.9609 -1.1990  0.1954
   42U       N1  844   4.604   7.182   1.132 -0.6511  0.4626 -0.4418
   42U       C6  845   4.619   7.301   1.196  0.4932 -0.1703  0.8066
   42U       H6  846   4.555   7.309   1.282 -0.4324  1.2282  0.0301
   42U       C5  847   4.718   7.387   1.170 -0.3454  0.7072 -0.5998
   42U       H5  848   4.722   7.478   1.228  0.7305 -0.7133  1.6593
   42U       C4  849   4.809   7.363   1.063  0.3633  0.0022  0.4590
   42U       O4  850   4.890   7.443   1.020  0.3650  0.4032 -0.1872
   42U       N3  851   4.801   7.235   1.008 -0.0409 -0.4377 -0.2092
   42U       H3  852   4.860   7.220   0.927  2.0966  0.0034  1.1687
   42U       C2  853   4.704   7.145   1.039 -0.0824  0.1064  0.1945
   42U       O2  854   4.714   7.029   0.993  0.0047 -0.2774 -0.0345
   42U      C3'  855   4.458   7.023   1.365  0.1356 -0.0667  0.0952
   42U      H3'  856   4.513   7.107   1.408  0.8495 -0.3367 -0.2724
   42U      C2'  857   4.520   6.964   1.240  0.1897 -0.8846 -0.0779
   42U     H2'1  858   4.628   6.952   1.243  0.4004  0.5922 -0.7566
   42U      O2'  859   4.462   6.842   1.198  0.0522  0.1996 -0.2437
   42U     HO'2  860   4.533   6.787   1.165  0.5474  0.4432  0.3869
   42U      O3'  861   4.436   6.929   1.462 -0.0179  0.1859 -0.2695
   43A        P  862   4.550   6.910   1.575  0.0745  0.0089  0.2667
   43A      O1P  863   4.503   6.808   1.672  0.4757 -0.2592 -0.8925
   43A      O2P  864   4.604   7.042   1.616  0.6560  0.0115  0.3241
   43A      O5'  865   4.670   6.842   1.491  0.1548  0.2299 -0.3198
   43A      C5'  866   4.664   6.707   1.444 -0.0168  0.2897  0.2811
   43A     H5'1  867   4.578   6.696   1.378  0.0179 -1.2392  0.4559
   43A     H5'2  868   4.662   6.643   1.532  0.0250 -1.6946 -1.1019
   43A      C4'  869   4.789   6.674   1.364 -0.0904 -0.5126 -0.3716
   43A      H4'  870   4.787   6.567   1.344 -2.8027 -0.8259  1.0821
   43A      O4'  871   4.788   6.742   1.236  0.1181  0.1049  0.0296
   43A      C1'  872   4.923   6.790   1.211 -0.1970  0.0723 -0.3299
   43A      H1'  873   4.962   6.754   1.116 -2.0388 -0.4270 -0.9462
   43A       N9  874   4.953   6.933   1.213  0.6596  0.0336  0.1859
   43A       C8  875   4.892   7.032   1.284  0.2059 -0.0569 -0.1439
   43A       H8  876   4.810   7.010   1.351  0.6937 -0.0601  0.4633
   43A       N7  877   4.953   7.150   1.260  0.1920  0.3735  0.2119
   43A       C5  878   5.063   7.123   1.178 -0.8212  0.1651 -0.3874
   43A       C6  879   5.155   7.195   1.101  0.7433 -0.0378 -0.1536
   43A       N6  880   5.146   7.320   1.094 -0.2492 -0.1306 -0.4601
   43A      H61  881   5.100   7.370   1.168 -2.2747 -1.7549 -0.5137
   43A      H62  882   5.213   7.362   1.031 -0.6751  2.0438  0.4528
   43A       N1  883   5.242   7.132   1.025  0.1913 -0.4499  0.0656
   43A       C2  884   5.241   7.000   1.010  0.2824  0.1200  0.1188
   43A       H2  885   5.325   6.952   0.962  0.2063  1.1597 -1.1120
   43A       N3  886   5.146   6.917   1.063  0.0373  0.2296 -0.0237
   43A       C4  887   5.057   6.990   1.140  0.4430  0.6774 -0.0790
   43A      C3'  888   4.921   6.705   1.440  0.3697  0.4606 -0.1199
   43A      H3'  889   4.908   6.791   1.505 -2.1887  0.2851 -0.2937
   43A      C2'  890   5.013   6.732   1.317  0.2884 -0.6419  0.7242
   43A     H2'1  891   5.091   6.802   1.347 -1.1218  1.1556  0.3822
   43A      O2'  892   5.079   6.619   1.279  0.3887  0.0602  0.0708
   43A     HO'2  893   5.129   6.579   1.351  0.3207  1.6794  1.0798
   43A      O3'  894   4.957   6.591   1.513  0.2581 -0.2739 -0.2452
   44A        P  895   5.048   6.596   1.640 -0.2152  0.0782  0.1308
   44A      O1P  896   5.020   6.474   1.711 -0.4355  0.0661  0.7593
   44A      O2P  897   5.035   6.725   1.711  0.3924 -0.3357  0.0542
   44A      O5'  898   5.201   6.588   1.592  0.5283  0.2328  0.0189
   44A      C5'  899   5.254   6.466   1.541  0.3474  0.4017 -0.5337
   44A     H5'1  900   5.176   6.409   1.490  1.3094 -1.9546  0.4821
   44A     H5'2  901   5.280   6.418   1.635 -3.0025  0.5607  0.6007
   44A      C4'  902   5.371   6.478   1.443  0.8306 -0.4630 -0.4514
   44A      H4'  903   5.386   6.385   1.390  0.9857 -1.7740  1.7759
   44A      O4'  904   5.346   6.579   1.338 -0.3415  0.0986  0.2342
   44A      C1'  905   5.465   6.649   1.311  0.5503 -0.6876 -0.2441
   44A      H1'  906   5.481   6.643   1.204 -1.0416 -0.4807 -0.5258
   44A       N9  907   5.445   6.793   1.353 -0.4926  0.9228 -0.2791
   44A       C8  908   5.357   6.840   1.440  0.3497 -0.3208  0.1476
   44A       H8  909   5.297   6.784   1.510 -0.8604  1.0858  0.2711
   44A       N7  910   5.350   6.970   1.430 -0.2956 -0.3160 -0.6329
   44A       C5  911   5.448   7.006   1.332 -0.3109 -0.3831  0.0698
   44A       C6  912   5.496   7.126   1.279 -0.6700  0.7063 -0.2179
   44A       N6  913   5.449   7.246   1.302 -0.5498 -0.7311  0.0482
   44A      H61  914   5.364   7.263   1.354  0.4678  0.0383  1.5536
   44A      H62  915   5.499   7.314   1.247 -0.5108 -1.4016 -0.7605
   44A       N1  916   5.603   7.117   1.194  1.3546  0.4872  0.7006
   44A       C2  917   5.653   6.998   1.167 -0.6000  0.1413  0.3663
   44A       H2  918   5.736   7.007   1.098 -0.5243  1.0942  0.5538
   44A       N3  919   5.623   6.882   1.215 -0.2914 -0.4984  0.3896
   44A       C4  920   5.514   6.896   1.298 -0.1744 -0.1011  0.9036
   44A      C3'  921   5.497   6.527   1.507 -0.7858 -0.1276 -0.2264
   44A      H3'  922   5.487   6.601   1.586 -2.4319 -1.4259  0.8319
   44A      C2'  923   5.576   6.589   1.398 -0.6662  0.4686  0.0367
   44A     H2'1  924   5.638   6.666   1.444  0.1854 -1.0374  1.5456
   44A      O2'  925   5.651   6.488   1.324  0.5480  0.0962 -0.1130
   44A     HO'2  926   5.659   6.425   1.396 -1.2230 -0.3515 -0.2623
   44A      O3'  927   5.575   6.413   1.552 -0.6516 -0.6331 -0.3584
   45U        P  928   5.692   6.426   1.670  0.0111  0.4241  0.0480
   45U      O1P  929   5.739   6.286   1.690 -0.5214  0.6492  0.9228
   45U      O2P  930   5.624   6.505   1.776  0.1466  0.1504  0.2719
   45U      O5'  931   5.813   6.505   1.610 -0.3586 -0.5829  0.1613
   45U      C5'  932   5.908   6.456   1.521 -0.3117  0.4907  0.1608
   45U     H5'1  933   5.849   6.405   1.445  0.9754  1.0887 -1.2831
   45U     H5'2  934   5.967   6.378   1.569 -0.1069  0.4021 -0.2331
   45U      C4'  935   5.991   6.559   1.447  0.1230  0.2050  0.0587
   45U      H4'  936   6.044   6.503   1.370  2.3350 -0.1964  1.7560
   45U      O4'  937   5.908   6.660   1.397  0.4631 -0.3235 -0.0513
   45U      C1'  938   5.974   6.788   1.401  0.9011 -0.2505 -0.3444
   45U      H1'  939   5.987   6.819   1.297 -2.4209 -0.3470 -0.8991
   45U       N1  940   5.889   6.886   1.479 -0.4444 -0.3001 -0.1715
   45U       C6  941   5.808   6.853   1.586  0.0408 -0.3262 -0.5973
   45U       H6  942   5.824   6.760   1.639  1.9621  0.0555 -0.4242
   45U       C5  943   5.703   6.933   1.624  0.7293  0.0709  0.0602
   45U       H5  944   5.644   6.904   1.709 -0.4455  1.6372 -0.1593
   45U       C4  945   5.685   7.066   1.562 -0.2669  0.3364  0.1305
   45U       O4  946   5.609   7.157   1.598  0.2666 -0.3363 -0.4324
   45U       N3  947   5.771   7.094   1.465 -0.6375 -0.1758 -0.2754
   45U       H3  948   5.775   7.184   1.419  0.2481  0.1876  0.4980
   45U       C2  949   5.865   7.014   1.415 -0.0825  0.4419 -0.2622
   45U       O2  950   5.927   7.053   1.316  0.2358  0.7102  0.0692
   45U      C3'  951   6.091   6.628   1.544  0.4671  0.1826  0.8939
   45U      H3'  952   6.036   6.641   1.638 -1.0690 -1.7527  0.3339
   45U      C2'  953   6.106   6.763   1.469 -0.1595 -0.3412 -0.3204
   45U     H2'1  954   6.125   6.845   1.539 -1.0268 -0.8968  0.6082
   45U      O2'  955   6.200   6.754   1.362  0.4872 -0.4786  0.4011
   45U     HO'2  956   6.212   6.845   1.332 -5.2334  1.2934  2.2356
   45U      O3'  957   6.209   6.560   1.574 -0.2358 -0.2897  0.5822
   46U        P  958   6.286   6.589   1.715  0.6565  0.4277  0.4863
   46U      O1P  959   6.424   6.527   1.709  0.1593  0.4079 -0.3952
   46U      O2P  960   6.197   6.554   1.829 -0.6013 -0.0638  0.1727
   46U      O5'  961   6.304   6.743   1.718  0.0310 -0.5046 -0.1730
   46U      C5'  962   6.412   6.792   1.638  0.0438 -0.1024 -0.2591
   46U     H5'1  963   6.394   6.763   1.535  0.6050  1.4127 -0.8164
   46U     H5'2  964   6.505   6.747   1.674  0.0721 -0.7057 -1.0674
   46U      C4'  965   6.422   6.940   1.640 -0.2937  0.4347  0.3898
   46U      H4'  966   6.508   6.971   1.582 -0.1556  1.6411  1.1914
   46U      O4'  967   6.311   6.998   1.583  0.8794  0.4698  0.5483
   46U      C1'  968   6.293   7.129   1.632  1.1480 -0.6914  0.8846
   46U      H1'  969   6.311   7.202   1.554 -0.4017 -0.6670  0.5329
   46U       N1  970   6.150   7.145   1.682 -0.3912  0.0739 -0.5653
   46U       C6  971   6.096   7.056   1.770  0.0297  0.4427  0.3558
   46U       H6  972   6.155   6.970   1.799  2.7224  2.1770  0.3531
   46U       C5  973   5.981   7.083   1.835  0.3056 -0.3837 -0.0174
   46U       H5  974   5.940   7.020   1.913 -0.6725 -0.2237 -0.3879
   46U       C4  975   5.907   7.207   1.810  0.6246 -0.1128  0.6628
   46U       O4  976   5.804   7.236   1.867  0.4255  0.6199 -0.6360
   46U       N3  977   5.967   7.291   1.717  0.5429  0.3310  0.5712
   46U       H3  978   5.926   7.383   1.710 -0.6178 -0.0430  1.9123
   46U       C2  979   6.088   7.268   1.661 -0.4069 -0.8868  0.1519
   46U       O2  980   6.137   7.357   1.590  0.7627  0.4275  0.2845
   46U      C3'  981   6.430   7.005   1.780  0.6114  0.2991 -0.2166
   46U      H3'  982   6.362   6.953   1.848  1.6413 -1.1361 -0.2475
   46U      C2'  983   6.390   7.153   1.743  0.3897 -0.1518  0.0399
   46U     H2'1  984   6.338   7.193   1.830 -2.7363 -1.0913 -1.2166
   46U      O2'  985   6.500   7.236   1.703  0.4925 -0.0807 -0.8778
   46U     HO'2  986   6.531   7.281   1.782  3.6471 -1.4614 -1.1754
   46U      O3'  987   6.564   7.008   1.833  0.2480 -0.3623  0.0096
   47A        P  988   6.600   7.030   1.984  0.3772  0.0896 -0.1242
   47A      O1P  989   6.741   7.005   2.010  0.0848  0.2686  0.2536
   47A      O2P  990   6.494   6.956   2.058 -0.2001  0.4874  0.0845
   47A      O5'  991   6.576   7.186   2.007 -0.4898  0.4338  0.7925
   47A      C5'  992   6.678   7.285   1.982  0.3137  0.4251  0.3734
   47A     H5'1  993   6.737   7.275   1.891 -1.3999  0.4574 -0.7837
   47A     H5'2  994   6.752   7.272   2.061 -1.7960  0.0343  2.3947
   47A      C4'  995   6.621   7.426   1.979 -0.2224 -0.2449 -0.9034
   47A      H4'  996   6.689   7.502   1.941 -1.4616  1.8460  0.8128
   47A      O4'  997   6.500   7.422   1.903 -0.0063  0.3635 -0.0526
   47A      C1'  998   6.420   7.521   1.957 -0.1176 -0.6229  0.7726
   47A      H1'  999   6.404   7.597   1.880 -2.3221 -0.0883  1.6876
   47A       N9 1000   6.277   7.480   1.993 -0.4079  0.1054  0.3484
   47A       C8 1001   6.232   7.353   2.018  0.0698  0.2080  0.0321
   47A       H8 1002   6.297   7.267   2.021  1.4866  1.2531  0.6655
   47A       N7 1003   6.107   7.348   2.049  0.3026 -0.1956 -0.5178
   47A       C5 1004   6.063   7.476   2.035 -0.2705  0.2833  0.0617
   47A       C6 1005   5.935   7.539   2.058  0.8185  0.5879 -0.3773
   47A       N6 1006   5.822   7.488   2.107  0.1987  0.5585 -0.1215
   47A      H61 1007   5.816   7.391   2.136 -0.6549  0.7999  0.5538
   47A      H62 1008   5.734   7.536   2.096 -0.1757 -0.5235 -2.3070
   47A       N1 1009   5.924   7.674   2.029 -0.1469  0.2307  0.5082
   47A       C2 1010   6.031   7.737   1.982 -0.2037 -0.6942 -0.0954
   47A       H2 1011   6.024   7.842   1.958  2.5153 -0.3089  0.4495
   47A       N3 1012   6.152   7.688   1.969 -0.6274  0.0661  0.0845
   47A       C4 1013   6.163   7.558   1.996 -0.1556  0.5165  0.2295
   47A      C3' 1014   6.581   7.469   2.118 -0.4875  0.2592  0.1256
   47A      H3' 1015   6.533   7.388   2.172 -0.1226  1.0441  1.6839
   47A      C2' 1016   6.487   7.585   2.074 -0.3135  0.4481 -0.4430
   47A     H2'1 1017   6.421   7.612   2.156  1.4332 -1.8415  1.8994
   47A      O2' 1018   6.563   7.698   2.035 -0.3303 -0.8726 -0.3432
   47A     HO'2 1019   6.630   7.704   2.103 -1.9029 -1.4925  1.3345
   47A      O3' 1020   6.688   7.533   2.195  0.0161  0.0395  0.0196
   48U        P 1021   6.670   7.548   2.354 -0.0449 -0.1632 -0.0531
   48U      O1P 1022   6.791   7.609   2.396 -0.1901  0.7238  0.8648
   48U      O2P 1023   6.637   7.411   2.403  0.1617 -0.8227  0.1828
   48U      O5' 1024   6.548   7.647   2.371  0.3414  0.8478 -0.3279
   48U      C5' 1025   6.573   7.783   2.344  0.1128  0.6068  0.0363
   48U     H5'1 1026   6.631   7.789   2.252  0.5218  2.3982  0.3816
   48U     H5'2 1027   6.644   7.819   2.418  0.9583 -1.0744  0.1067
   48U      C4' 1028   6.450   7.877   2.347  0.3198  0.1506 -0.1629
   48U      H4' 1029   6.467   7.979   2.311 -2.2616  0.7606  0.1245
   48U      O4' 1030   6.337   7.831   2.276 -0.4141 -0.3706  0.2064
   48U      C1' 1031   6.214   7.874   2.337 -0.1433  0.0004 -0.0894
   48U      H1' 1032   6.162   7.947   2.275 -1.0742 -0.3255  0.3046
   48U       N1 1033   6.124   7.756   2.354 -0.7456 -0.3285  0.1915
   48U       C6 1034   6.177   7.627   2.382 -0.3193  0.3715  0.7243
   48U       H6 1035   6.283   7.614   2.366 -0.7210  0.2640 -2.4330
   48U       C5 1036   6.090   7.527   2.413 -0.0478 -0.7482  0.0997
   48U       H5 1037   6.126   7.426   2.430  0.9742 -0.5998 -0.9983
   48U       C4 1038   5.948   7.551   2.422  0.2547  0.1618 -0.5124
   48U       O4 1039   5.861   7.466   2.458 -0.0285  0.4143  0.2824
   48U       N3 1040   5.906   7.674   2.386  0.2901  0.0323  0.8913
   48U       H3 1041   5.808   7.696   2.383  0.8446  2.6082 -2.0058
   48U       C2 1042   5.985   7.780   2.351  0.0602 -0.7275 -0.0056
   48U       O2 1043   5.935   7.891   2.324  0.4252  1.1115  0.2584
   48U      C3' 1044   6.395   7.888   2.489 -0.7194  0.1120 -0.3074
   48U      H3' 1045   6.396   7.785   2.523 -1.4424  0.4983  0.9389
   48U      C2' 1046   6.255   7.936   2.468  0.3020 -1.3692  0.2722
   48U     H2'1 1047   6.197   7.895   2.550 -0.6825  0.5992  0.6160
   48U      O2' 1048   6.246   8.085   2.455 -0.1962 -0.2862  0.2261
   48U     HO'2 1049   6.251   8.115   2.545  3.0963  2.8183 -0.7752
   48U      O3' 1050   6.476   7.978   2.574  0.6694 -0.5241  0.2547
   49C        P 1051   6.436   8.008   2.720  0.2473  0.3865 -0.4137
   49C      O1P 1052   6.555   8.066   2.787 -0.3473 -0.6476  0.5015
   49C      O2P 1053   6.378   7.888   2.777 -0.3681 -0.1703 -0.5574
   49C      O5' 1054   6.325   8.125   2.719  0.7267 -0.2033 -0.2730
   49C      C5' 1055   6.242   8.157   2.832 -0.1250 -0.0952  0.5621
   49C     H5'1 1056   6.288   8.245   2.878 -0.1755  0.5484 -0.5691
   49C     H5'2 1057   6.225   8.078   2.905 -0.6333  0.8803  1.5383
   49C      C4' 1058   6.102   8.201   2.787  0.1202 -0.1260  1.0858
   49C      H4' 1059   6.109   8.301   2.744  3.2797 -1.6511 -2.5998
   49C      O4' 1060   6.048   8.113   2.685 -0.0227 -0.7128  0.2251
   49C      C1' 1061   5.910   8.107   2.705  0.3124 -0.5131  0.3077
   49C      H1' 1062   5.864   8.131   2.609  1.1326 -2.8934 -0.7637
   49C       N1 1063   5.879   7.966   2.721 -0.2784 -0.4856  0.8406
   49C       C6 1064   5.976   7.866   2.748  0.7633 -0.2465 -0.0350
   49C       H6 1065   6.079   7.895   2.763  1.5878 -0.4899 -3.9710
   49C       C5 1066   5.937   7.735   2.748  0.7949 -0.0161 -0.2833
   49C       H5 1067   6.010   7.662   2.781 -0.1636 -0.2122  1.5229
   49C       C4 1068   5.797   7.707   2.725 -0.1696 -0.1391  0.1865
   49C       N4 1069   5.750   7.587   2.724 -0.0163  0.0200 -0.3654
   49C      H41 1070   5.817   7.513   2.709  0.1106 -0.0764  0.6312
   49C      H42 1071   5.652   7.574   2.705 -0.1646 -1.0104  0.9592
   49C       N3 1072   5.705   7.804   2.715 -0.3876 -0.2196 -0.1858
   49C       C2 1073   5.742   7.931   2.713  0.1206  0.2359 -0.5654
   49C       O2 1074   5.650   8.013   2.699 -0.1375 -0.2060  0.3001
   49C      C3' 1075   5.999   8.207   2.899 -0.5515  0.7856  0.0977
   49C      H3' 1076   6.020   8.119   2.960 -0.0063  1.4406  0.8800
   49C      C2' 1077   5.868   8.197   2.819 -0.7314  0.1626  0.2557
   49C     H2'1 1078   5.793   8.152   2.884  1.9042 -2.8373  1.4934
   49C      O2' 1079   5.836   8.328   2.769  0.0661  0.1209  0.4629
   49C     HO'2 1080   5.743   8.349   2.780 -0.6519 -2.3859 -0.1047
   49C      O3' 1081   6.017   8.316   2.987  0.2496  0.9111 -0.1018
   50U        P 1082   5.956   8.307   3.138 -0.1609 -0.4482  0.2285
   50U      O1P 1083   5.973   8.443   3.192 -0.0785 -0.2335 -0.0902
   50U      O2P 1084   6.016   8.193   3.204  0.6877  0.2907 -0.0017
   50U      O5' 1085   5.795   8.285   3.122 -0.3374 -0.1287  0.1662
   50U      C5' 1086   5.703   8.387   3.086  0.5655 -0.0997  0.1088
   50U     H5'1 1087   5.722   8.444   2.995 -0.8609  0.1086 -0.0871
   50U     H5'2 1088   5.685   8.455   3.169  1.7051 -1.5383  1.6025
   50U      C4' 1089   5.570   8.319   3.074 -0.1602  0.3887  0.1310
   50U      H4' 1090   5.493   8.384   3.032 -2.0101 -2.4337 -1.2300
   50U      O4' 1091   5.577   8.207   2.986  0.7948  0.1835  0.0902
   50U      C1' 1092   5.475   8.112   3.024 -0.0702  0.4191  1.1072
   50U      H1' 1093   5.405   8.114   2.940  1.0013 -0.0222  0.1666
   50U       N1 1094   5.527   7.969   3.046 -0.1584 -0.3529  0.1714
   50U       C6 1095   5.659   7.942   3.077  0.3764  0.0745  0.4490
   50U       H6 1096   5.735   8.018   3.069 -1.3733  1.7986 -1.0357
   50U       C5 1097   5.701   7.815   3.091  0.2945 -0.1067  0.4774
   50U       H5 1098   5.804   7.792   3.117  0.1627  0.0259  1.1253
   50U       C4 1099   5.614   7.701   3.088 -0.2092  0.6009  0.8804
   50U       O4 1100   5.643   7.584   3.096  0.1878  0.4190 -0.2237
   50U       N3 1101   5.485   7.732   3.062  0.1024 -0.7320  0.2407
   50U       H3 1102   5.425   7.651   3.061  1.5812 -1.9642  2.7423
   50U       C2 1103   5.437   7.865   3.048  0.1553 -0.1349  0.2563
   50U       O2 1104   5.313   7.880   3.058  0.7522  0.0641 -0.5894
   50U      C3' 1105   5.515   8.258   3.205 -0.2051  0.7988  0.3864
   50U      H3' 1106   5.587   8.195   3.256 -0.4538 -0.9487 -1.3288
   50U      C2' 1107   5.405   8.175   3.143 -0.0161  0.2900  0.3823
   50U     H2'1 1108   5.369   8.103   3.217  1.1508  0.6052  1.2837
   50U      O2' 1109   5.292   8.249   3.102 -0.7625  0.2185  0.0809
   50U     HO'2 1110   5.232   8.182   3.068 -1.8423  0.6918  0.9861
   50U      O3' 1111   5.477   8.362   3.287 -0.0866 -0.3232  0.1701
   51A        P 1112   5.480   8.344   3.449  0.0493 -0.5907 -0.4577
   51A      O1P 1113   5.410   8.465   3.500 -0.0923 -0.4127  0.2427
   51A      O2P 1114   5.615   8.306   3.505 -0.1438  0.3042  0.6932
   51A      O5' 1115   5.378   8.219   3.474 -0.5481 -0.3977 -0.2381
   51A      C5' 1116   5.236   8.249   3.475  0.3361  0.4599  0.1875
   51A     H5'1 1117   5.215   8.277   3.372  2.3568 -2.1368 -1.0417
   51A     H5'2 1118   5.222   8.327   3.551 -0.6149 -0.5681  1.0978
   51A      C4' 1119   5.139   8.130   3.493 -0.0250  0.5829  0.3248
   51A      H4' 1120   5.037   8.168   3.491 -1.1973 -2.2855 -1.3043
   51A      O4' 1121   5.155   8.033   3.388 -0.5925  1.0209  0.3357
   51A      C1' 1122   5.139   7.901   3.440  0.7379  0.9524 -1.0726
   51A      H1' 1123   5.063   7.840   3.392  0.0630 -0.2792  1.4008
   51A       N9 1124   5.269   7.815   3.427 -0.1325 -0.1201  0.4007
   51A       C8 1125   5.399   7.850   3.400 -0.2619  0.2042  0.0387
   51A       H8 1126   5.432   7.953   3.406  1.0334 -0.0544 -1.7149
   51A       N7 1127   5.478   7.748   3.370 -0.1578 -0.4174  0.1665
   51A       C5 1128   5.391   7.638   3.365  0.1458 -0.3355  0.6140
   51A       C6 1129   5.405   7.495   3.369  0.0730 -0.4959  0.2987
   51A       N6 1130   5.523   7.430   3.362 -0.1924 -0.5854  0.4859
   51A      H61 1131   5.605   7.485   3.342  1.1906 -1.8851  2.2498
   51A      H62 1132   5.521   7.331   3.382 -0.9787 -1.0249 -1.5877
   51A       N1 1133   5.297   7.415   3.392  0.3791 -0.1967  0.0409
   51A       C2 1134   5.184   7.472   3.420  0.9161  0.6305  0.2755
   51A       H2 1135   5.096   7.411   3.429  0.6301  1.1129  0.7209
   51A       N3 1136   5.158   7.600   3.425  0.4128 -0.2628 -0.3490
   51A       C4 1137   5.265   7.679   3.400  0.2369  0.1466  0.1189
   51A      C3' 1138   5.165   8.053   3.620  0.2210  0.3505 -0.1286
   51A      H3' 1139   5.270   8.060   3.647  0.2455  1.4243 -0.4503
   51A      C2' 1140   5.105   7.917   3.588 -0.2638  0.0360 -0.4318
   51A     H2'1 1141   5.152   7.842   3.652  0.5810 -0.3302 -1.4385
   51A      O2' 1142   4.966   7.905   3.604 -0.0705 -0.0944  0.1141
   51A     HO'2 1143   4.951   7.976   3.667  0.9994  0.2157  0.0428
   51A      O3' 1144   5.086   8.109   3.731 -0.3878 -0.4984 -1.0648
   52U        P 1145   5.113   8.064   3.879  0.1998 -0.0370  0.1073
   52U      O1P 1146   5.023   8.148   3.958 -0.3819  0.3431  0.1693
   52U      O2P 1147   5.257   8.074   3.898  0.6766  0.1158  0.1743
   52U      O5' 1148   5.078   7.911   3.900 -0.3063  0.2330 -0.1052
   52U      C5' 1149   4.941   7.871   3.915 -0.0565  0.5902 -0.2157
   52U     H5'1 1150   4.884   7.901   3.827  1.0071 -0.6673 -1.3798
   52U     H5'2 1151   4.899   7.910   4.008 -1.9463  1.1526 -1.2472
   52U      C4' 1152   4.927   7.717   3.920  0.2647  1.1088 -0.7724
   52U      H4' 1153   4.824   7.683   3.923 -0.2050  2.3804  3.0553
   52U      O4' 1154   5.004   7.660   3.818 -0.3464  0.4648 -0.5715
   52U      C1' 1155   5.053   7.523   3.834  0.4751 -0.0865 -0.6144
   52U      H1' 1156   4.992   7.463   3.766 -0.8172  2.6119 -1.9745
   52U       N1 1157   5.188   7.495   3.798 -0.0695 -0.0423  0.0091
   52U       C6 1158   5.279   7.596   3.764  0.4001 -1.5295  0.0496
   52U       H6 1159   5.243   7.696   3.778 -0.2215 -1.6693 -0.5269
   52U       C5 1160   5.403   7.570   3.720  0.0769  0.7830 -0.6318
   52U       H5 1161   5.470   7.652   3.697  0.3963  1.2050  1.5235
   52U       C4 1162   5.448   7.432   3.713 -0.4831 -0.1095  0.2767
   52U       O4 1163   5.559   7.394   3.678  0.1258 -0.1658  0.1656
   52U       N3 1164   5.355   7.335   3.752 -0.2462 -0.0739  0.4028
   52U       H3 1165   5.386   7.239   3.746  0.7336  0.1328  1.7376
   52U       C2 1166   5.226   7.365   3.799  0.4683  0.3497  0.0581
   52U       O2 1167   5.154   7.273   3.827  0.3807  0.1694  0.6979
   52U      C3' 1168   4.993   7.648   4.039 -0.3832  0.1012 -0.0194
   52U      H3' 1169   5.085   7.699   4.067  0.3114 -1.0660 -0.1319
   52U      C2' 1170   5.032   7.505   3.987  0.5256 -0.3915 -0.8929
   52U     H2'1 1171   5.123   7.471   4.037  1.3555  1.6442 -0.9215
   52U      O2' 1172   4.931   7.407   3.997  0.1612 -0.2561  0.0970
   52U     HO'2 1173   4.925   7.387   4.091  0.9055  2.5420  0.8436
   52U      O3' 1174   4.905   7.638   4.148 -0.4973  0.8669  0.1603
   53U        P 1175   4.964   7.604   4.296  0.6762 -0.2471  0.3025
   53U      O1P 1176   4.858   7.630   4.401  0.0376  0.0042  0.2567
   53U      O2P 1177   5.095   7.669   4.295  0.3892  0.2111  0.0920
   53U      O5' 1178   4.991   7.449   4.289 -0.2660  0.0089  0.7598
   53U      C5' 1179   4.887   7.352   4.330  0.0661  0.8210 -0.1496
   53U     H5'1 1180   4.789   7.372   4.287 -1.1534  3.1000  3.2866
   53U     H5'2 1181   4.864   7.372   4.435  2.3173  1.3621  0.2995
   53U      C4' 1182   4.923   7.208   4.296 -0.0835  0.3033  0.1008
   53U      H4' 1183   4.830   7.150   4.293 -0.6016  1.0649  0.8942
   53U      O4' 1184   4.988   7.195   4.170  0.3381 -0.1351 -0.5055
   53U      C1' 1185   5.092   7.096   4.179 -0.6277  0.7463  0.3667
   53U      H1' 1186   5.073   7.010   4.115 -0.3616  1.6808 -1.0099
   53U       N1 1187   5.231   7.137   4.144  0.2797  0.9047 -0.1408
   53U       C6 1188   5.273   7.264   4.162 -0.6164  0.1790  0.1487
   53U       H6 1189   5.210   7.343   4.201 -0.2928 -0.1215  1.2933
   53U       C5 1190   5.399   7.297   4.120  0.4473  0.4294  0.1192
   53U       H5 1191   5.432   7.399   4.128 -0.7340  0.7235  1.9631
   53U       C4 1192   5.495   7.201   4.062  0.1303 -0.0713 -0.1728
   53U       O4 1193   5.607   7.228   4.016 -0.0260 -0.2195  0.3894
   53U       N3 1194   5.450   7.076   4.065 -0.3421 -0.6401  0.0904
   53U       H3 1195   5.517   7.007   4.034  3.3552  3.3161 -1.5988
   53U       C2 1196   5.319   7.039   4.085 -0.3926 -0.0716  0.3166
   53U       O2 1197   5.295   6.920   4.069  0.1598  0.7967  1.0311
   53U      C3' 1198   5.026   7.148   4.397 -0.0735  0.1345 -0.2098
   53U      H3' 1199   5.090   7.228   4.434 -1.6043  0.8559  1.0229
   53U      C2' 1200   5.093   7.039   4.322  0.4229  0.4396 -0.0245
   53U     H2'1 1201   5.189   7.015   4.367  0.2841 -0.1341 -0.0255
   53U      O2' 1202   5.008   6.922   4.313 -0.2220  0.1268 -0.3940
   53U     HO'2 1203   4.974   6.904   4.401  1.7779  0.2654  0.4722
   53U      O3' 1204   4.960   7.092   4.511  0.0448 -0.0423 -0.2898
   54C        P 1205   5.026   7.064   4.652 -0.2431  0.2311  0.4319
   54C      O1P 1206   4.923   7.028   4.756 -0.6013  0.2450  0.0221
   54C      O2P 1207   5.123   7.168   4.689  0.6762 -0.4293  0.0359
   54C      O5' 1208   5.107   6.926   4.619  0.0570 -0.3559  0.3450
   54C      C5' 1209   5.041   6.803   4.616  0.0305  0.0695 -0.1267
   54C     H5'1 1210   4.950   6.806   4.555  0.8418 -0.9269 -1.4270
   54C     H5'2 1211   5.008   6.786   4.719  0.2445  1.0985  0.1216
   54C      C4' 1212   5.138   6.694   4.568  0.2830 -0.2389 -0.2464
   54C      H4' 1213   5.088   6.597   4.563 -2.5074  1.1801 -3.2203
   54C      O4' 1214   5.204   6.729   4.445 -1.0306 -0.1912 -0.5644
   54C      C1' 1215   5.330   6.670   4.430  0.0972  0.5765 -0.0677
   54C      H1' 1216   5.317   6.595   4.352 -1.9056  1.1476 -0.3475
   54C       N1 1217   5.440   6.771   4.406 -0.5424  0.3247  0.3244
   54C       C6 1218   5.424   6.900   4.446  0.7228 -1.2504  0.1646
   54C       H6 1219   5.344   6.931   4.512 -1.0526  3.1011 -3.4829
   54C       C5 1220   5.512   7.000   4.409 -0.0441 -0.1373  0.6674
   54C       H5 1221   5.491   7.102   4.440 -0.9072  0.1661 -0.8397
   54C       C4 1222   5.625   6.961   4.331  1.6808  0.2749  0.2341
   54C       N4 1223   5.705   7.048   4.281  0.4562  0.8054  0.6315
   54C      H41 1224   5.702   7.142   4.318  0.7631  0.6139  1.1592
   54C      H42 1225   5.794   7.010   4.254  0.4527  1.0059  0.3351
   54C       N3 1226   5.643   6.830   4.306 -0.3224 -0.5671  0.3110
   54C       C2 1227   5.557   6.737   4.338 -0.3247  0.1455 -0.4131
   54C       O2 1228   5.584   6.621   4.310  0.1334  0.9501  0.2122
   54C      C3' 1229   5.254   6.672   4.658 -0.5920  0.0494  0.3305
   54C      H3' 1230   5.295   6.763   4.702  0.4772 -0.3821  0.2450
   54C      C2' 1231   5.362   6.606   4.563  0.7435 -0.2344  0.0066
   54C     H2'1 1232   5.462   6.632   4.597  0.0416  0.3058  1.7629
   54C      O2' 1233   5.335   6.470   4.544 -0.0089  0.3507  0.6339
   54C     HO'2 1234   5.275   6.435   4.610 -1.3769  0.6341 -0.4345
   54C      O3' 1235   5.215   6.581   4.761 -0.8799  0.2385 -0.4870
   55C        P 1236   5.286   6.598   4.898  0.4782  0.0418  0.0372
   55C      O1P 1237   5.239   6.490   4.984 -0.2861 -0.3815 -0.0517
   55C      O2P 1238   5.266   6.739   4.940 -0.1174  0.1730 -0.4814
   55C      O5' 1239   5.446   6.569   4.861 -0.4283 -0.3267 -0.1074
   55C      C5' 1240   5.492   6.432   4.834  0.1087  0.4245  0.1892
   55C     H5'1 1241   5.427   6.371   4.771  0.5209 -1.0512  1.1392
   55C     H5'2 1242   5.490   6.372   4.925  0.8694 -1.1516 -0.7919
   55C      C4' 1243   5.636   6.431   4.784  0.2315 -0.2161  0.3874
   55C      H4' 1244   5.662   6.340   4.730  0.7569  1.3678 -2.1774
   55C      O4' 1245   5.647   6.529   4.678  0.3609 -0.9132 -0.2652
   55C      C1' 1246   5.783   6.560   4.666 -0.2458  0.2717  0.5158
   55C      H1' 1247   5.827   6.512   4.578 -0.5794  0.6495  0.1404
   55C       N1 1248   5.808   6.705   4.645 -0.4318  0.3122  0.1210
   55C       C6 1249   5.722   6.800   4.693  0.4238 -0.0118 -0.1235
   55C       H6 1250   5.635   6.764   4.747  1.6123 -2.0012  0.5774
   55C       C5 1251   5.749   6.931   4.669  0.8442 -0.1578 -0.6979
   55C       H5 1252   5.677   7.003   4.704  2.6685  1.0688  0.7327
   55C       C4 1253   5.873   6.957   4.613  0.6481  0.1278  0.0766
   55C       N4 1254   5.907   7.079   4.587 -0.5481 -0.0869 -0.1779
   55C      H41 1255   5.842   7.155   4.600 -0.4375 -0.0598  0.2394
   55C      H42 1256   5.993   7.081   4.535 -0.4622 -1.4096 -0.1185
   55C       N3 1257   5.963   6.872   4.584  0.2977 -0.7718 -0.9101
   55C       C2 1258   5.936   6.742   4.600  0.2333  0.0246 -0.9112
   55C       O2 1259   6.022   6.665   4.558  0.6014 -0.2232  0.0290
   55C      C3' 1260   5.743   6.479   4.889  0.2455 -0.4747 -0.1095
   55C      H3' 1261   5.714   6.576   4.929 -1.7333 -0.5231 -1.2793
   55C      C2' 1262   5.858   6.504   4.786  0.5375 -0.0181 -0.0012
   55C     H2'1 1263   5.928   6.581   4.818 -0.1130  0.9682 -0.8651
   55C      O2' 1264   5.924   6.388   4.732 -0.3234  0.5668 -0.6129
   55C     HO'2 1265   5.992   6.420   4.672 -0.7658  0.9746 -0.9060
   55C      O3' 1266   5.782   6.383   4.985  0.2311  0.2134  0.2703
   56G        P 1267   5.877   6.423   5.108  0.1387 -0.5887  0.1798
   56G      O1P 1268   5.882   6.318   5.208 -0.2773  0.5719 -0.2218
   56G      O2P 1269   5.837   6.555   5.153  0.4671  0.9009 -0.6486
   56G      O5' 1270   6.023   6.445   5.054 -0.5298 -0.2435  0.2509
   56G      C5' 1271   6.121   6.347   5.038 -0.9481 -0.4107  0.4590
   56G     H5'1 1272   6.078   6.267   4.978  1.6628 -0.3847 -1.5955
   56G     H5'2 1273   6.141   6.302   5.136  4.2097 -0.3201 -0.3038
   56G      C4' 1274   6.255   6.386   4.972 -0.1083  0.1869  0.5347
   56G      H4' 1275   6.305   6.293   4.943 -2.3741  0.3538 -5.3025
   56G      O4' 1276   6.233   6.454   4.845 -0.4679 -0.3357  0.1357
   56G      C1' 1277   6.324   6.565   4.838 -0.2026  0.0380  0.1766
   56G      H1' 1278   6.371   6.563   4.740  0.7057  1.1400  0.5584
   56G       N9 1279   6.254   6.692   4.844 -0.0906 -0.5934 -0.5625
   56G       C8 1280   6.132   6.720   4.901  0.7674 -0.7314  0.3447
   56G       H8 1281   6.066   6.650   4.950 -0.6867  1.5061  1.7789
   56G       N7 1282   6.104   6.849   4.898  0.5369 -0.7661  0.5740
   56G       C5 1283   6.216   6.911   4.836 -0.3918  0.2223  0.7313
   56G       C6 1284   6.253   7.043   4.786  0.4484 -0.0958  0.0678
   56G       O6 1285   6.182   7.145   4.791  0.3073 -0.0986 -0.5042
   56G       N1 1286   6.384   7.059   4.740 -0.1036  0.0738 -0.1313
   56G       H1 1287   6.409   7.141   4.686 -2.0748  0.4869 -0.5026
   56G       C2 1288   6.466   6.952   4.738 -0.0337 -0.3941 -0.6719
   56G       N2 1289   6.583   6.976   4.694 -0.2671 -0.2128 -0.1461
   56G      H21 1290   6.615   7.069   4.671  0.1127 -0.6303 -1.4045
   56G      H22 1291   6.659   6.909   4.699  1.4325  1.6186  0.0650
   56G       N3 1292   6.437   6.830   4.771  0.4198 -0.5391  0.2133
   56G       C4 1293   6.314   6.810   4.815  0.5717  0.1042  0.0229
   56G      C3' 1294   6.344   6.476   5.061  0.9134 -0.1760 -0.0011
   56G      H3' 1295   6.283   6.554   5.108 -0.2893  0.1238 -1.9539
   56G      C2' 1296   6.431   6.539   4.951  0.5378  0.6562 -0.3118
   56G     H2'1 1297   6.481   6.631   4.981  2.2905  0.3618 -2.1034
   56G      O2' 1298   6.532   6.445   4.900 -0.1542 -0.9516  0.0605
   56G     HO'2 1299   6.565   6.397   4.976  0.2440 -2.4006 -0.9899
   56G      O3' 1300   6.411   6.403   5.153  0.0281  0.7444  0.1551
   57U        P 1301   6.452   6.468   5.287  0.1050  0.0547  0.2928
   57U      O1P 1302   6.522   6.359   5.361  0.1393  0.0090  0.0579
   57U      O2P 1303   6.326   6.529   5.340 -0.1008 -0.0240 -0.5549
   57U      O5' 1304   6.547   6.594   5.241  0.0843  0.4093 -0.9368
   57U      C5' 1305   6.682   6.572   5.210 -0.3218  0.0806 -0.2596
   57U     H5'1 1306   6.687   6.498   5.130 -1.6176 -0.5082  0.1838
   57U     H5'2 1307   6.732   6.530   5.297  0.6057 -1.4779 -1.5076
   57U      C4' 1308   6.748   6.702   5.163  0.0727  0.0940  0.1708
   57U      H4' 1309   6.849   6.679   5.129  0.2136  0.7241  0.1600
   57U      O4' 1310   6.670   6.773   5.067  0.9295 -0.1523  0.4508
   57U      C1' 1311   6.684   6.918   5.080 -0.2059  0.8972 -0.4956
   57U      H1' 1312   6.734   6.951   4.989  0.0287 -1.5254 -1.3034
   57U       N1 1313   6.552   6.989   5.082 -0.1786 -0.1197  1.1474
   57U       C6 1314   6.442   6.928   5.135 -0.2477  0.3253  0.3480
   57U       H6 1315   6.443   6.824   5.165  2.4849  0.3593  0.6094
   57U       C5 1316   6.325   6.995   5.146 -0.3070 -0.4450 -0.0137
   57U       H5 1317   6.237   6.940   5.176  2.0428 -3.0422  2.8565
   57U       C4 1318   6.314   7.135   5.106  0.0509  0.2273 -0.0249
   57U       O4 1319   6.211   7.204   5.118 -0.1867 -0.0735 -0.1638
   57U       N3 1320   6.424   7.182   5.042 -0.1769  0.8029 -0.4010
   57U       H3 1321   6.419   7.276   5.006  1.5959  1.1444  0.1292
   57U       C2 1322   6.546   7.120   5.033 -0.1911 -0.4286 -0.2279
   57U       O2 1323   6.644   7.187   4.991  0.3839  0.0477 -0.2132
   57U      C3' 1324   6.764   6.807   5.273 -0.0748 -0.0569 -0.2725
   57U      H3' 1325   6.671   6.807   5.330 -0.1166  0.6515 -0.3322
   57U      C2' 1326   6.779   6.936   5.194  0.6906  0.0943 -0.7890
   57U     H2'1 1327   6.760   7.022   5.259  0.5514 -1.0125  0.6877
   57U      O2' 1328   6.908   6.951   5.141 -0.0928 -0.4141 -0.5128
   57U     HO'2 1329   6.967   6.879   5.164  0.9797 -0.0043 -1.8260
   57U      O3' 1330   6.867   6.784   5.369  0.2637 -0.2650 -0.1629
   58A        P 1331   6.865   6.853   5.511  0.5272 -0.0048  0.2236
   58A      O1P 1332   6.974   6.793   5.591  0.3135  0.3530 -0.4236
   58A      O2P 1333   6.731   6.830   5.566  0.5139  0.2707  0.1378
   58A      O5' 1334   6.887   7.009   5.505 -0.1126  0.0231  0.4600
   58A      C5' 1335   7.014   7.062   5.494 -0.6152  0.2423  0.2790
   58A     H5'1 1336   7.069   7.011   5.415  1.2928 -2.5449  3.1614
   58A     H5'2 1337   7.066   7.054   5.589  0.2480  0.3340 -0.1749
   58A      C4' 1338   7.002   7.212   5.455 -0.0273  0.1870 -0.5853
   58A      H4' 1339   7.104   7.250   5.446 -0.9293  2.6784 -1.3218
   58A      O4' 1340   6.930   7.230   5.336 -0.0136  0.1970  0.0807
   58A      C1' 1341   6.862   7.355   5.347  0.1477 -0.3347  0.1147
   58A      H1' 1342   6.887   7.424   5.266  0.7874  0.1934  0.7434
   58A       N9 1343   6.716   7.338   5.342 -0.0606  0.4697 -0.3467
   58A       C8 1344   6.636   7.231   5.386  0.5121 -0.0021  0.7730
   58A       H8 1345   6.668   7.132   5.415  1.7112 -0.5045 -1.8651
   58A       N7 1346   6.509   7.255   5.363  0.1499 -0.7351  0.0328
   58A       C5 1347   6.502   7.383   5.315  0.3722 -0.1773  0.3498
   58A       C6 1348   6.399   7.476   5.283  0.4371  0.3436 -0.1795
   58A       N6 1349   6.269   7.454   5.273  0.1277  0.6819 -0.2873
   58A      H61 1350   6.242   7.364   5.309  1.4073  1.1168  1.9807
   58A      H62 1351   6.209   7.523   5.230 -0.8542  1.2816  1.9004
   58A       N1 1352   6.425   7.600   5.243  0.6178  0.5865  0.0029
   58A       C2 1353   6.556   7.638   5.234  0.0741  0.3334 -0.0189
   58A       H2 1354   6.569   7.740   5.200 -0.8364  0.5008  0.0989
   58A       N3 1355   6.660   7.570   5.272 -0.5030 -0.4525  0.6849
   58A       C4 1356   6.626   7.438   5.306 -0.2580  0.7996  0.0352
   58A      C3' 1357   6.944   7.296   5.566 -0.0436  0.1697  0.4936
   58A      H3' 1358   6.851   7.249   5.599 -0.6144  0.8688 -0.1011
   58A      C2' 1359   6.909   7.421   5.478  0.3721  0.2232  0.5777
   58A     H2'1 1360   6.825   7.474   5.523 -1.7400 -1.1509 -1.4595
   58A      O2' 1361   7.020   7.505   5.443 -0.2970 -0.4124  0.0306
   58A     HO'2 1362   7.079   7.513   5.518 -1.2245 -0.4149  0.7925
   58A      O3' 1363   7.039   7.334   5.666 -0.2367  0.7502 -0.0431
   59C        P 1364   6.988   7.393   5.809  0.0089 -0.1029  0.2852
   59C      O1P 1365   7.098   7.411   5.900  0.1112  0.2953  0.0909
   59C      O2P 1366   6.869   7.314   5.850  0.2998  0.2225 -0.3181
   59C      O5' 1367   6.946   7.541   5.761 -0.1252 -0.3217 -0.5286
   59C      C5' 1368   7.029   7.660   5.770  0.1642  0.3379  0.8640
   59C     H5'1 1369   7.123   7.648   5.717 -0.6424 -1.0775 -0.3540
   59C     H5'2 1370   7.048   7.671   5.877 -1.7169 -1.6757  1.4949
   59C      C4' 1371   6.957   7.779   5.710 -0.5063 -0.1967 -0.3669
   59C      H4' 1372   7.036   7.847   5.677  0.2334 -0.4665  0.7731
   59C      O4' 1373   6.865   7.736   5.609 -0.0637  0.4958 -0.0071
   59C      C1' 1374   6.758   7.829   5.586 -0.4494  0.1809 -0.4681
   59C      H1' 1375   6.775   7.870   5.487  1.3400  0.2253 -0.1745
   59C       N1 1376   6.624   7.765   5.608  0.4173 -0.3764  0.8940
   59C       C6 1377   6.611   7.646   5.668 -0.7487 -1.0934 -0.8764
   59C       H6 1378   6.700   7.595   5.700  0.7714  0.4827 -2.4134
   59C       C5 1379   6.490   7.589   5.676  0.2873 -0.4114  0.0026
   59C       H5 1380   6.480   7.490   5.717 -0.7187 -0.2585  0.1364
   59C       C4 1381   6.384   7.656   5.602  0.3417  0.7588 -0.1219
   59C       N4 1382   6.269   7.597   5.581 -0.1460 -0.0648 -0.1046
   59C      H41 1383   6.253   7.509   5.628 -3.4482  0.8540  0.7286
   59C      H42 1384   6.201   7.648   5.527 -1.1185 -0.4486  0.7352
   59C       N3 1385   6.399   7.767   5.541 -0.2043 -0.3409 -0.3751
   59C       C2 1386   6.517   7.829   5.551  0.4454 -0.1070 -0.3136
   59C       O2 1387   6.515   7.940   5.500 -0.4467 -0.1065 -0.0642
   59C      C3' 1388   6.864   7.860   5.802  0.0357 -0.3374  0.7655
   59C      H3' 1389   6.800   7.785   5.850  1.1357 -1.8953 -0.0864
   59C      C2' 1390   6.779   7.934   5.697 -0.1891  0.0047  0.9159
   59C     H2'1 1391   6.685   7.958   5.747 -1.0711  3.6364 -2.0649
   59C      O2' 1392   6.843   8.053   5.646  0.4878 -0.2604  0.3441
   59C     HO'2 1393   6.815   8.135   5.688  3.2033  0.2839  1.3160
   59C      O3' 1394   6.931   7.949   5.887 -0.6796 -0.6519 -0.2569
   60U        P 1395   6.857   8.001   6.016  0.3626  0.1524 -0.1956
   60U      O1P 1396   6.945   8.104   6.073  0.1224  0.0546 -0.0888
   60U      O2P 1397   6.817   7.879   6.094  0.4214 -0.3882 -0.2199
   60U      O5' 1398   6.721   8.064   5.964 -0.7092  0.3734  0.5688
   60U      C5' 1399   6.716   8.196   5.921 -0.1564  0.2670  0.1636
   60U     H5'1 1400   6.778   8.220   5.835 -0.9847  0.5660 -0.3614
   60U     H5'2 1401   6.752   8.259   6.003 -0.9967  0.4150  0.4233
   60U      C4' 1402   6.574   8.224   5.877  0.3688  0.0312  0.2005
   60U      H4' 1403   6.576   8.322   5.830  2.3103 -0.3548 -0.6210
   60U      O4' 1404   6.523   8.135   5.783 -0.4322 -0.7009  0.2469
   60U      C1' 1405   6.379   8.146   5.791 -0.2441 -0.4495 -0.4903
   60U      H1' 1406   6.340   8.195   5.701 -0.6685  1.2628  0.5882
   60U       N1 1407   6.316   8.010   5.802 -0.0196 -0.4116  0.0245
   60U       C6 1408   6.383   7.900   5.851  0.3094  0.1028  0.3142
   60U       H6 1409   6.487   7.918   5.874  0.2101  0.8015  0.2553
   60U       C5 1410   6.319   7.779   5.874 -0.1734 -0.8170  0.2377
   60U       H5 1411   6.371   7.692   5.913  2.6666  0.6558  0.0322
   60U       C4 1412   6.177   7.769   5.853 -0.0565 -0.4888 -0.6146
   60U       O4 1413   6.103   7.671   5.859  0.4801 -0.1848  0.4621
   60U       N3 1414   6.117   7.881   5.806  0.4542  0.2379  0.2794
   60U       H3 1415   6.017   7.878   5.813  0.3292 -1.7820 -1.2329
   60U       C2 1416   6.177   7.999   5.769  0.5416  0.7052  0.2055
   60U       O2 1417   6.108   8.086   5.702 -0.4267  0.4930  0.2598
   60U      C3' 1418   6.477   8.219   5.995  0.3097  0.3135 -0.6618
   60U      H3' 1419   6.486   8.121   6.043 -1.3947  0.3414 -0.2269
   60U      C2' 1420   6.344   8.228   5.917 -0.1427 -0.7518 -0.7821
   60U     H2'1 1421   6.255   8.192   5.968 -1.5608  2.8689 -0.4084
   60U      O2' 1422   6.318   8.360   5.871  0.1799  0.0329 -0.4458
   60U     HO'2 1423   6.257   8.396   5.936  0.8951  1.5093 -0.5678
   60U      O3' 1424   6.493   8.323   6.089 -0.2245 -0.5564  0.0674
   61U        P 1425   6.405   8.343   6.219  0.0287 -0.1474 -0.0901
   61U      O1P 1426   6.465   8.450   6.300  0.4510 -0.3188 -0.0711
   61U      O2P 1427   6.376   8.211   6.280  0.1698  0.0556 -0.0664
   61U      O5' 1428   6.252   8.383   6.172  0.3626  0.4450  0.3037
   61U      C5' 1429   6.204   8.515   6.145 -0.0319  0.5301 -1.0808
   61U     H5'1 1430   6.278   8.567   6.085 -0.4871  1.6235 -0.7103
   61U     H5'2 1431   6.207   8.562   6.243  0.2460  0.3908 -1.0205
   61U      C4' 1432   6.068   8.535   6.077  0.7164  0.3891 -0.4346
   61U      H4' 1433   6.057   8.640   6.050  1.1623  0.0000 -2.2703
   61U      O4' 1434   6.059   8.454   5.961 -0.2281  0.0027  0.1139
   61U      C1' 1435   5.922   8.433   5.933  0.0281  0.5207  0.5659
   61U      H1' 1436   5.893   8.498   5.850 -0.2261  0.7839  0.8578
   61U       N1 1437   5.903   8.288   5.898  0.4467  0.3799  0.2475
   61U       C6 1438   5.944   8.189   5.984 -0.4098  0.2582 -0.1774
   61U       H6 1439   5.987   8.211   6.081 -1.2324  2.5198 -0.2718
   61U       C5 1440   5.903   8.063   5.960  0.4757 -0.2358 -0.3105
   61U       H5 1441   5.923   7.987   6.034  0.7836 -2.1064 -2.2327
   61U       C4 1442   5.827   8.026   5.849 -0.6013  0.0762 -0.1001
   61U       O4 1443   5.802   7.917   5.815 -0.0328  0.5601 -0.3530
   61U       N3 1444   5.793   8.126   5.761  0.2685  0.6592 -0.2513
   61U       H3 1445   5.761   8.093   5.671  0.7216 -1.6949  0.3820
   61U       C2 1446   5.821   8.259   5.783 -0.9303 -0.1669 -0.3781
   61U       O2 1447   5.781   8.336   5.707 -0.5285  0.1753  0.3245
   61U      C3' 1448   5.942   8.510   6.166  0.1975 -0.0210  0.3963
   61U      H3' 1449   5.955   8.431   6.240 -3.0054  0.4533  1.6472
   61U      C2' 1450   5.838   8.481   6.056 -0.2546  0.2609  0.2860
   61U     H2'1 1451   5.783   8.393   6.089 -0.2395  0.3918  0.6641
   61U      O2' 1452   5.742   8.579   6.030 -0.1200 -0.2153 -0.2055
   61U     HO'2 1453   5.683   8.594   6.104  0.6663  0.5373  0.2896
   61U      O3' 1454   5.892   8.622   6.238 -0.5283 -0.8416  0.5371
   61U      H3T 1455   5.886   8.604   6.332 -1.9746 -2.0646  0.2653
   62G      O5' 1456   5.521   8.355   5.217 -0.1105  0.2648 -0.4213
   62G      H5T 1457   5.584   8.286   5.198 -0.8322 -0.7827  0.8315
   62G      C5' 1458   5.582   8.481   5.230  0.0803  0.3598  0.6617
   62G     H5'1 1459   5.530   8.546   5.301 -2.4089  2.4567 -2.8133
   62G     H5'2 1460   5.575   8.532   5.135 -3.1730 -2.1047 -0.5832
   62G      C4' 1461   5.730   8.490   5.283  0.5708 -0.5261  0.2530
   62G      H4' 1462   5.766   8.590   5.308  1.9650 -1.1357  0.7292
   62G      O4' 1463   5.753   8.409   5.398 -0.1685  0.1839  0.2012
   62G      C1' 1464   5.887   8.365   5.392  0.3080 -0.3481  0.1983
   62G      H1' 1465   5.945   8.407   5.474 -1.4396  0.7682  0.9031
   62G       N9 1466   5.878   8.216   5.397  0.3677  0.3303  0.2516
   62G       C8 1467   5.771   8.136   5.418 -0.5203  0.5177 -0.2584
   62G       H8 1468   5.669   8.174   5.417 -0.1698  1.4989 -0.8207
   62G       N7 1469   5.801   8.014   5.455 -0.1930  0.6523 -0.1912
   62G       C5 1470   5.941   8.003   5.444 -0.5044 -0.1021  0.4586
   62G       C6 1471   6.042   7.896   5.456  0.7006  0.0487  0.7191
   62G       O6 1472   6.016   7.780   5.488 -0.7362  0.2338  0.7916
   62G       N1 1473   6.169   7.941   5.432 -0.3020  0.8602 -0.6548
   62G       H1 1474   6.240   7.869   5.440 -2.4857 -1.7792 -2.7430
   62G       C2 1475   6.199   8.070   5.427  0.0145 -0.2047 -0.2202
   62G       N2 1476   6.326   8.103   5.414 -0.2149 -0.1687 -0.0665
   62G      H21 1477   6.391   8.027   5.423 -0.4755 -0.7675 -2.4458
   62G      H22 1478   6.355   8.199   5.431 -0.5795  0.0601 -0.7092
   62G       N3 1479   6.116   8.172   5.411  0.3490  0.8706 -0.0202
   62G       C4 1480   5.984   8.135   5.418  0.1419  0.3630  0.4063
   62G      C3' 1481   5.823   8.436   5.176 -0.3119 -0.0812  0.3180
   62G      H3' 1482   5.787   8.345   5.128 -0.4833  0.7930 -1.2930
   62G      C2' 1483   5.949   8.415   5.259  0.2366  0.1966  0.5899
   62G     H2'1 1484   6.014   8.334   5.226 -0.4117 -0.3889  0.7159
   62G      O2' 1485   6.027   8.534   5.270  0.1125  0.9477 -0.1171
   62G     HO'2 1486   5.998   8.578   5.189 -0.8766  0.7222  0.0964
   62G      O3' 1487   5.851   8.534   5.073 -0.1298 -0.4458  0.3328
   63U        P 1488   5.877   8.479   4.928 -0.2934 -0.0979 -0.6066
   63U      O1P 1489   5.898   8.585   4.834 -0.5842 -0.5761  0.4365
   63U      O2P 1490   5.763   8.394   4.891  0.1955  0.0656  0.0333
   63U      O5' 1491   6.014   8.394   4.940 -0.2992  0.0357 -0.1631
   63U      C5' 1492   6.143   8.461   4.961  0.2562  0.1207  0.5058
   63U     H5'1 1493   6.134   8.531   5.044  1.0973 -0.0744  0.7621
   63U     H5'2 1494   6.155   8.532   4.879 -1.5810  0.2747  0.3189
   63U      C4' 1495   6.267   8.372   4.980  0.2992 -0.7682  0.3271
   63U      H4' 1496   6.354   8.434   5.001  0.9479 -1.8025  0.7583
   63U      O4' 1497   6.250   8.292   5.096 -0.0688 -0.1334 -0.1261
   63U      C1' 1498   6.326   8.175   5.070 -0.5768  0.3132 -0.0401
   63U      H1' 1499   6.414   8.172   5.134 -0.1462  0.3688 -0.6237
   63U       N1 1500   6.243   8.050   5.087 -0.3520  0.2338 -0.0575
   63U       C6 1501   6.105   8.044   5.084 -0.4158 -0.3013 -0.0026
   63U       H6 1502   6.045   8.133   5.072 -0.7831 -0.6440 -0.8330
   63U       C5 1503   6.048   7.923   5.114 -0.5629  0.5004 -0.4985
   63U       H5 1504   5.941   7.912   5.120 -0.3821 -1.2312 -0.0455
   63U       C4 1505   6.122   7.800   5.136 -0.0510 -0.3665  0.4765
   63U       O4 1506   6.072   7.689   5.138  0.1649 -0.7401  0.3892
   63U       N3 1507   6.257   7.817   5.142  0.1222 -0.0779 -0.2816
   63U       H3 1508   6.316   7.735   5.141  0.3621  0.0872  0.1990
   63U       C2 1509   6.325   7.933   5.119 -0.1875 -0.4374 -0.0870
   63U       O2 1510   6.447   7.934   5.125  0.4580  0.6746  0.0856
   63U      C3' 1511   6.287   8.283   4.859 -0.5304 -0.6058  0.5871
   63U      H3' 1512   6.193   8.232   4.835 -1.7535  1.0412  1.6388
   63U      C2' 1513   6.378   8.180   4.925 -0.7386 -0.2201  0.8451
   63U     H2'1 1514   6.371   8.086   4.871  0.8594 -1.2533  2.3572
   63U      O2' 1515   6.511   8.235   4.920  0.2506 -0.6342  0.0280
   63U     HO'2 1516   6.512   8.291   4.841 -1.4424  0.7152  0.8969
   63U      O3' 1517   6.343   8.356   4.749 -0.2099  0.5587  0.8360
   64A        P 1518   6.320   8.307   4.602  0.0799  0.1662  0.3759
   64A      O1P 1519   6.359   8.427   4.521 -0.5142  0.1254 -0.7048
   64A      O2P 1520   6.187   8.247   4.594  0.0393  0.3555 -0.6587
   64A      O5' 1521   6.427   8.193   4.587 -0.3237 -0.1775  0.1525
   64A      C5' 1522   6.564   8.216   4.591 -0.4773 -0.4677 -0.5513
   64A     H5'1 1523   6.578   8.299   4.661  0.7316  2.2570 -3.7216
   64A     H5'2 1524   6.590   8.264   4.497  0.5836  2.2238  0.9995
   64A      C4' 1525   6.644   8.091   4.635  0.3783  0.4100  0.0377
   64A      H4' 1526   6.753   8.104   4.638  0.4318  0.1779 -0.5542
   64A      O4' 1527   6.595   8.031   4.752  0.5901 -0.5447  0.8396
   64A      C1' 1528   6.616   7.883   4.743  0.1606 -0.0029  0.0670
   64A      H1' 1529   6.687   7.851   4.819 -1.3778 -3.3804  0.2461
   64A       N9 1530   6.492   7.817   4.781 -0.0355  0.2499 -0.2018
   64A       C8 1531   6.360   7.848   4.763  0.2188 -0.3494  0.0317
   64A       H8 1532   6.332   7.944   4.722  0.9112  0.3695  1.1727
   64A       N7 1533   6.276   7.760   4.814 -0.1035  0.1038 -0.4919
   64A       C5 1534   6.356   7.657   4.857 -0.5725  0.6164 -0.1177
   64A       C6 1535   6.332   7.529   4.910 -0.4543  0.1406 -0.0169
   64A       N6 1536   6.214   7.472   4.926  0.2597 -0.0374  0.1118
   64A      H61 1537   6.127   7.523   4.916 -0.5434 -1.4655 -0.5547
   64A      H62 1538   6.224   7.381   4.968  1.3791  0.2470  0.4828
   64A       N1 1539   6.437   7.450   4.940  0.6644  0.1240 -0.7997
   64A       C2 1540   6.557   7.493   4.917 -0.1181  0.8348 -0.5416
   64A       H2 1541   6.638   7.425   4.939 -1.3918 -0.7683 -0.6637
   64A       N3 1542   6.593   7.609   4.867  0.1234 -0.6028 -0.3490
   64A       C4 1543   6.487   7.688   4.841 -0.3951 -0.5932 -0.0765
   64A      C3' 1544   6.621   7.977   4.528  0.0289 -0.3808 -0.2378
   64A      H3' 1545   6.516   7.981   4.499  0.1126  0.4736 -0.4613
   64A      C2' 1546   6.661   7.848   4.599 -0.1934  0.0118  0.4946
   64A     H2'1 1547   6.608   7.760   4.562 -3.1932  0.9362  2.2861
   64A      O2' 1548   6.797   7.834   4.615 -0.1981  0.3148 -0.2916
   64A     HO'2 1549   6.828   7.776   4.545  1.4370  0.5006  0.2424
   64A      O3' 1550   6.701   7.991   4.412  0.0337 -0.4995 -0.0844
   65C        P 1551   6.665   7.920   4.270 -0.4356 -0.1274 -0.2714
   65C      O1P 1552   6.742   7.984   4.167  0.0134 -0.2837 -0.1242
   65C      O2P 1553   6.524   7.915   4.252  0.6075  0.3431 -0.5404
   65C      O5' 1554   6.716   7.769   4.277  0.1559  0.2835  0.9703
   65C      C5' 1555   6.852   7.738   4.288 -0.6689 -0.4250  0.0287
   65C     H5'1 1556   6.897   7.811   4.354 -0.4440  0.9832 -1.6153
   65C     H5'2 1557   6.913   7.757   4.199  0.5235  2.6213  1.3578
   65C      C4' 1558   6.890   7.601   4.342  0.6477 -0.3472 -0.3672
   65C      H4' 1559   6.999   7.600   4.352  0.7135 -1.6601 -1.0302
   65C      O4' 1560   6.831   7.570   4.467  0.0113 -0.6697  0.4022
   65C      C1' 1561   6.800   7.431   4.480  0.7780 -0.0908 -0.9025
   65C      H1' 1562   6.856   7.393   4.566  0.6884 -0.3908 -0.9753
   65C       N1 1563   6.651   7.411   4.507 -0.2503  0.5325  0.5058
   65C       C6 1564   6.550   7.494   4.449 -0.4850  0.6123 -0.7191
   65C       H6 1565   6.578   7.576   4.385  2.5442  0.1762 -0.1149
   65C       C5 1566   6.418   7.475   4.479  0.3986  0.0559 -0.2188
   65C       H5 1567   6.344   7.537   4.430  0.7759 -0.9156 -2.1431
   65C       C4 1568   6.392   7.383   4.581 -0.0243  0.0440 -0.5485
   65C       N4 1569   6.270   7.369   4.617  0.4153 -0.8036  0.2564
   65C      H41 1570   6.198   7.415   4.562 -0.3856  0.8960  2.5827
   65C      H42 1571   6.256   7.302   4.691  1.8318  0.1494  1.4242
   65C       N3 1572   6.481   7.305   4.638  0.1056 -0.3495 -0.0318
   65C       C2 1573   6.609   7.307   4.594 -0.3023 -0.8170  0.2477
   65C       O2 1574   6.687   7.222   4.629  0.5771 -0.4365  0.4935
   65C      C3' 1575   6.837   7.481   4.259  0.1116  0.2322  0.1227
   65C      H3' 1576   6.731   7.490   4.236  0.1800  1.9104  0.3161
   65C      C2' 1577   6.856   7.366   4.355  0.3457 -0.0975  0.1091
   65C     H2'1 1578   6.792   7.284   4.321 -1.2613  1.4045 -0.7074
   65C      O2' 1579   6.992   7.331   4.362  0.2590  0.0393 -0.4569
   65C     HO'2 1580   7.023   7.306   4.275 -0.1966  2.2236 -1.3083
   65C      O3' 1581   6.910   7.456   4.138 -0.7624 -0.4308  0.1298
   66G        P 1582   6.827   7.408   4.005  0.3936 -0.0038 -0.2724
   66G      O1P 1583   6.915   7.417   3.887  0.2581  0.0232  0.1838
   66G      O2P 1584   6.694   7.466   4.004  0.5013 -0.0751  0.3724
   66G      O5' 1585   6.803   7.252   4.058  0.3832  0.2120  0.4326
   66G      C5' 1586   6.905   7.157   4.060 -0.2873  0.4407  0.1419
   66G     H5'1 1587   6.983   7.201   4.122  0.9195  2.8265 -2.8528
   66G     H5'2 1588   6.950   7.148   3.961  1.9421  0.3862  1.0990
   66G      C4' 1589   6.864   7.022   4.119 -0.4617  0.0594 -0.5846
   66G      H4' 1590   6.949   6.953   4.114 -0.9345 -0.6878  0.9711
   66G      O4' 1591   6.827   7.034   4.252 -0.2082 -0.6032  0.7213
   66G      C1' 1592   6.721   6.946   4.284 -0.0600  0.5205  0.9384
   66G      H1' 1593   6.728   6.877   4.369  1.3504 -2.1845 -1.2066
   66G       N9 1594   6.587   7.016   4.302  0.1302  0.3960 -0.5529
   66G       C8 1595   6.553   7.139   4.255  0.3168  0.3888  0.0509
   66G       H8 1596   6.617   7.211   4.208 -1.2470  1.4192 -0.6016
   66G       N7 1597   6.428   7.177   4.288 -0.4080 -0.1947 -0.6797
   66G       C5 1598   6.378   7.066   4.357 -0.3837  0.9126  0.5513
   66G       C6 1599   6.245   7.041   4.405  0.0219 -0.5385  0.8804
   66G       O6 1600   6.156   7.122   4.421  0.2426 -0.3233 -0.6755
   66G       N1 1601   6.227   6.914   4.447 -0.1505  0.2640 -0.7325
   66G       H1 1602   6.130   6.894   4.469 -0.0788  1.1799  0.5880
   66G       C2 1603   6.322   6.820   4.446 -0.0698 -0.2234  0.3711
   66G       N2 1604   6.284   6.697   4.483 -0.3492  0.0858  0.3990
   66G      H21 1605   6.188   6.689   4.513  0.1834 -0.1160  2.1508
   66G      H22 1606   6.347   6.619   4.494  1.3385  1.4530  0.8277
   66G       N3 1607   6.453   6.844   4.408  0.5029  0.2692 -0.0698
   66G       C4 1608   6.471   6.968   4.356  0.0748  0.2437 -0.3031
   66G      C3' 1609   6.746   6.960   4.049  0.1545  0.0236 -0.4670
   66G      H3' 1610   6.672   7.036   4.023 -1.9236 -2.5133 -2.5615
   66G      C2' 1611   6.705   6.861   4.165  0.9530  0.2642  0.3061
   66G     H2'1 1612   6.602   6.828   4.149  0.4728  2.4193 -1.5350
   66G      O2' 1613   6.778   6.747   4.180 -0.1736 -0.1729 -0.7071
   66G     HO'2 1614   6.844   6.754   4.110 -0.6502 -0.6384 -1.2213
   66G      O3' 1615   6.784   6.881   3.944  0.2008 -0.1332 -0.0543
   67G        P 1616   6.690   6.839   3.823 -0.1774 -0.1577  0.1434
   67G      O1P 1617   6.765   6.763   3.725  0.3044  0.1542 -0.0572
   67G      O2P 1618   6.624   6.965   3.785  0.0029 -0.4857  0.2362
   67G      O5' 1619   6.584   6.733   3.895  0.0726  0.0052  0.0911
   67G      C5' 1620   6.631   6.604   3.921 -0.1860 -0.4704  0.6013
   67G     H5'1 1621   6.721   6.611   3.983 -0.5684  0.1798  1.0954
   67G     H5'2 1622   6.675   6.550   3.837  0.5324  0.4820  0.3443
   67G      C4' 1623   6.526   6.510   3.996 -0.3926 -0.1664  0.7682
   67G      H4' 1624   6.570   6.411   4.011  0.3376  0.1337  0.6561
   67G      O4' 1625   6.477   6.556   4.121 -0.1564  0.1292 -0.4941
   67G      C1' 1626   6.338   6.537   4.137 -0.6544 -0.2996  0.2110
   67G      H1' 1627   6.310   6.485   4.228  0.6165 -0.3240  0.6067
   67G       N9 1628   6.267   6.667   4.129  0.4089 -0.2307  0.3816
   67G       C8 1629   6.313   6.787   4.089  0.0365  0.1249  0.5581
   67G       H8 1630   6.413   6.805   4.052  0.2757  1.3555  1.7080
   67G       N7 1631   6.235   6.887   4.103  0.5294 -0.4560 -0.3924
   67G       C5 1632   6.122   6.822   4.153 -0.0726 -0.5893  0.1648
   67G       C6 1633   5.996   6.875   4.181  0.4910 -0.2208  0.5367
   67G       O6 1634   5.953   6.989   4.158 -0.1361  0.4126 -0.7565
   67G       N1 1635   5.904   6.780   4.221  0.1121  0.3843 -0.6079
   67G       H1 1636   5.805   6.801   4.211 -0.5663 -0.5155  2.8136
   67G       C2 1637   5.935   6.649   4.251 -0.1087  0.2852 -0.2622
   67G       N2 1638   5.856   6.563   4.307 -0.4412  0.1971 -0.2279
   67G      H21 1639   5.758   6.586   4.306 -0.3690  0.5314  0.3013
   67G      H22 1640   5.886   6.467   4.317  1.4647  0.2975 -3.4626
   67G       N3 1641   6.054   6.594   4.223  0.4428 -0.2853 -0.3146
   67G       C4 1642   6.147   6.686   4.175 -0.0077 -0.6486  0.1142
   67G      C3' 1643   6.404   6.493   3.912  0.1457  0.0257  0.2622
   67G      H3' 1644   6.364   6.584   3.868 -0.8758 -0.5276 -0.0059
   67G      C2' 1645   6.307   6.453   4.019  0.7099  0.2062 -0.4656
   67G     H2'1 1646   6.213   6.473   3.968  1.1584  2.0781 -0.6565
   67G      O2' 1647   6.302   6.316   4.066 -0.2254 -0.5411  0.1346
   67G     HO'2 1648   6.224   6.313   4.121  0.9210 -1.2488  1.7954
   67G      O3' 1649   6.423   6.393   3.812  0.2540 -0.3768  0.2320
   68A        P 1650   6.351   6.410   3.669  0.1517  0.1872 -0.8570
   68A      O1P 1651   6.384   6.298   3.580  0.1659  0.2005 -0.0246
   68A      O2P 1652   6.368   6.547   3.621 -0.4077 -0.6943 -0.1959
   68A      O5' 1653   6.201   6.393   3.706  0.3724  0.6350  0.1772
   68A      C5' 1654   6.156   6.266   3.740  0.4263 -0.9456  0.0597
   68A     H5'1 1655   6.222   6.234   3.821  0.2167 -0.9941  0.2129
   68A     H5'2 1656   6.148   6.193   3.660  1.6654 -2.3163  1.1251
   68A      C4' 1657   6.012   6.278   3.805  0.3603  0.0690 -0.1384
   68A      H4' 1658   5.976   6.180   3.834  0.5249  0.1099  0.2037
   68A      O4' 1659   6.006   6.376   3.900 -0.2073 -0.4499  0.5042
   68A      C1' 1660   5.873   6.428   3.897 -0.3095  0.9110 -0.3080
   68A      H1' 1661   5.819   6.413   3.990 -0.0526 -2.8169 -0.5878
   68A       N9 1662   5.875   6.568   3.872  0.3423 -0.1427 -0.2265
   68A       C8 1663   5.984   6.643   3.835 -0.8247  0.0259  0.2294
   68A       H8 1664   6.080   6.600   3.812  0.7625  2.8785  0.9972
   68A       N7 1665   5.959   6.771   3.832  0.2394 -0.5080 -0.0485
   68A       C5 1666   5.823   6.779   3.874  0.7645  0.4143 -0.3738
   68A       C6 1667   5.737   6.889   3.902 -0.6302 -0.7586  0.1946
   68A       N6 1668   5.761   7.016   3.877  0.2052  0.0787 -0.0973
   68A      H61 1669   5.849   7.042   3.835 -0.1291 -0.9054 -1.4988
   68A      H62 1670   5.694   7.083   3.911  1.5666  1.7900 -0.6884
   68A       N1 1671   5.613   6.865   3.946 -0.1384 -0.3812 -0.0694
   68A       C2 1672   5.576   6.740   3.973 -0.1199  0.0673 -0.9660
   68A       H2 1673   5.476   6.725   4.012  0.3135 -0.4563 -0.0387
   68A       N3 1674   5.642   6.628   3.950 -0.1426  0.5172 -0.2592
   68A       C4 1675   5.770   6.653   3.899  0.0763 -0.8541 -0.5777
   68A      C3' 1676   5.918   6.316   3.689 -0.1681 -0.0643 -0.3167
   68A      H3' 1677   5.969   6.397   3.638 -0.0469  1.9069  2.6508
   68A      C2' 1678   5.801   6.364   3.779  0.7482 -0.5091 -0.4096
   68A     H2'1 1679   5.735   6.441   3.739  1.6957  1.6195  1.9067
   68A      O2' 1680   5.728   6.257   3.838 -0.5076 -0.5147  0.2982
   68A     HO'2 1681   5.636   6.278   3.820 -0.0490  0.1783 -1.4781
   68A      O3' 1682   5.881   6.211   3.602  1.1210  0.1217  0.1615
   69A        P 1683   5.823   6.251   3.461  0.2067  0.3650 -0.2138
   69A      O1P 1684   5.795   6.126   3.388 -0.1868 -0.2968 -0.1521
   69A      O2P 1685   5.915   6.355   3.406 -0.6312  0.4375  0.1086
   69A      O5' 1686   5.685   6.321   3.494  0.1973  0.3729  0.4225
   69A      C5' 1687   5.566   6.243   3.543  0.1679 -0.3746  0.4124
   69A     H5'1 1688   5.584   6.173   3.624  0.8625  0.3633  0.9193
   69A     H5'2 1689   5.534   6.192   3.452  0.2038  1.8420 -0.9145
   69A      C4' 1690   5.463   6.345   3.585  0.0513 -0.4021 -0.0742
   69A      H4' 1691   5.384   6.296   3.641  1.2991 -2.2674  0.1775
   69A      O4' 1692   5.509   6.455   3.660  0.2826  0.4881 -0.0725
   69A      C1' 1693   5.411   6.558   3.649 -0.1029  0.8322  0.4532
   69A      H1' 1694   5.362   6.577   3.745 -0.6228 -0.2106  0.4097
   69A       N9 1695   5.487   6.678   3.608 -0.1589 -0.4156  0.2634
   69A       C8 1696   5.621   6.684   3.572  0.0067 -0.0843 -0.1717
   69A       H8 1697   5.675   6.595   3.544  1.2446  0.1994  1.1675
   69A       N7 1698   5.662   6.805   3.570  0.0332  0.2526 -0.1301
   69A       C5 1699   5.554   6.887   3.613 -0.2001 -0.3006  0.6867
   69A       C6 1700   5.531   7.024   3.642  0.6994 -0.7105 -0.3717
   69A       N6 1701   5.623   7.118   3.627  0.1793 -0.1760 -0.0696
   69A      H61 1702   5.704   7.093   3.572 -0.6212  2.0971 -2.5353
   69A      H62 1703   5.609   7.214   3.655  2.3197 -0.2110  1.3230
   69A       N1 1704   5.419   7.066   3.697  0.0665  0.1085 -0.1975
   69A       C2 1705   5.328   6.970   3.717  0.7674 -0.5587 -0.1799
   69A       H2 1706   5.230   7.007   3.741  0.6622  0.5662 -2.0817
   69A       N3 1707   5.329   6.845   3.690 -0.8662  0.2164 -0.3397
   69A       C4 1708   5.448   6.809   3.639 -0.4062 -0.2074  0.5397
   69A      C3' 1709   5.380   6.420   3.469  0.4873 -0.0386  0.6184
   69A      H3' 1710   5.453   6.469   3.405  0.3292  0.7267  1.0134
   69A      C2' 1711   5.304   6.528   3.550  0.1290 -0.4640 -0.3132
   69A     H2'1 1712   5.268   6.611   3.489 -0.4113 -0.3445  0.1620
   69A      O2' 1713   5.196   6.473   3.621 -0.6760  0.0378  0.0239
   69A     HO'2 1714   5.150   6.550   3.653  1.8597  2.7510 -2.2587
   69A      O3' 1715   5.299   6.328   3.397 -0.0453 -0.2578 -0.2476
   70U        P 1716   5.246   6.372   3.253  0.0815 -0.4478 -0.4247
   70U      O1P 1717   5.165   6.263   3.203  0.5424 -0.4916  0.5363
   70U      O2P 1718   5.366   6.405   3.171  0.5081  0.4827  0.6455
   70U      O5' 1719   5.160   6.504   3.254 -0.2334 -0.1701  0.3916
   70U      C5' 1720   5.032   6.509   3.312  0.2367  0.4227 -0.0286
   70U     H5'1 1721   5.033   6.462   3.410  1.7284  0.9361  0.2307
   70U     H5'2 1722   4.963   6.458   3.246  0.3615  0.9891 -0.6068
   70U      C4' 1723   4.982   6.652   3.339 -0.0725 -0.1177  0.2175
   70U      H4' 1724   4.883   6.651   3.385  0.3520  1.1896  1.2258
   70U      O4' 1725   5.066   6.727   3.417  0.1226 -0.4168  0.3266
   70U      C1' 1726   5.052   6.862   3.397  0.6804 -0.4093  0.3648
   70U      H1' 1727   5.011   6.909   3.486  3.4395  2.6711  0.2193
   70U       N1 1728   5.179   6.932   3.367 -0.6384  0.2514  0.1769
   70U       C6 1729   5.291   6.864   3.325 -0.6459  0.1033 -0.0652
   70U       H6 1730   5.284   6.757   3.320 -0.9719  0.1169  0.0763
   70U       C5 1731   5.404   6.936   3.287  0.5611  0.0661 -0.0709
   70U       H5 1732   5.493   6.884   3.252  2.0263  2.3074  0.1167
   70U       C4 1733   5.415   7.081   3.303 -0.3635  1.1242 -1.0442
   70U       O4 1734   5.511   7.154   3.293 -0.3235  0.1328 -0.5436
   70U       N3 1735   5.296   7.139   3.344 -0.4641  0.2492 -0.0808
   70U       H3 1736   5.303   7.240   3.343  0.1262  0.2036 -1.0225
   70U       C2 1737   5.178   7.073   3.376 -0.6234  0.0956  0.1852
   70U       O2 1738   5.077   7.140   3.397 -0.4492  0.2518  0.5739
   70U      C3' 1739   4.967   6.739   3.214  0.0039  0.5275 -0.7345
   70U      H3' 1740   5.057   6.713   3.159  1.4474  0.9314  1.3392
   70U      C2' 1741   4.952   6.875   3.273 -0.2020  0.1244 -0.3046
   70U     H2'1 1742   4.987   6.943   3.196  0.2542  0.2913  0.0506
   70U      O2' 1743   4.819   6.901   3.301  0.1271 -0.1557  0.2277
   70U     HO'2 1744   4.781   6.977   3.256 -0.8078 -1.2102 -0.8336
   70U      O3' 1745   4.853   6.703   3.141  0.6796 -0.5274 -0.3601
   71A        P 1746   4.834   6.749   2.987 -0.0062  0.1426 -0.5444
   71A      O1P 1747   4.710   6.684   2.940 -0.1382 -0.6967  0.1488
   71A      O2P 1748   4.956   6.709   2.917  0.3084  0.3263  0.2140
   71A      O5' 1749   4.814   6.905   2.993  0.3847 -0.0697  0.6110
   71A      C5' 1750   4.678   6.962   2.999  0.7129 -0.3211  0.1866
   71A     H5'1 1751   4.616   6.911   3.073  1.2515 -0.3737  0.6077
   71A     H5'2 1752   4.620   6.938   2.910  0.8983  0.0377 -0.0313
   71A      C4' 1753   4.672   7.117   3.027  0.1282  0.2636 -0.2861
   71A      H4' 1754   4.575   7.144   3.069 -0.9218  0.0124 -2.4267
   71A      O4' 1755   4.771   7.151   3.127 -0.4978  0.1829 -0.4278
   71A      C1' 1756   4.830   7.282   3.100 -0.3990  0.1992 -0.5899
   71A      H1' 1757   4.815   7.347   3.186  2.1813 -0.1330  0.1716
   71A       N9 1758   4.975   7.273   3.072  0.5004 -0.6213  0.2029
   71A       C8 1759   5.048   7.159   3.043  1.0207 -0.3833 -0.7190
   71A       H8 1760   5.002   7.066   3.015  0.9488  0.1142 -2.3290
   71A       N7 1761   5.177   7.178   3.039  0.7417 -0.3064  0.1873
   71A       C5 1762   5.190   7.316   3.062 -0.3487  0.9760  0.0151
   71A       C6 1763   5.298   7.409   3.065  0.2272 -0.4798  0.4667
   71A       N6 1764   5.427   7.383   3.054 -0.7138 -0.6446  0.2461
   71A      H61 1765   5.444   7.285   3.039  1.6119 -0.2560 -0.0466
   71A      H62 1766   5.502   7.451   3.057 -0.1960 -1.2451  2.0073
   71A       N1 1767   5.277   7.541   3.078 -0.5486  0.3272 -0.3402
   71A       C2 1768   5.153   7.584   3.104  0.0029  0.4082  0.3032
   71A       H2 1769   5.135   7.690   3.109 -0.6781  0.4222 -1.6130
   71A       N3 1770   5.043   7.505   3.104 -0.7556  0.1163  0.2662
   71A       C4 1771   5.068   7.370   3.087  0.5267  0.0526  0.2155
   71A      C3' 1772   4.705   7.207   2.910  0.5802  1.0881 -0.5101
   71A      H3' 1773   4.788   7.158   2.860  0.1615  1.4137 -1.5552
   71A      C2' 1774   4.749   7.337   2.979 -0.1951 -0.3036  0.0594
   71A     H2'1 1775   4.814   7.395   2.915  0.3621 -1.2070 -0.2124
   71A      O2' 1776   4.640   7.414   3.030 -0.4187  0.2770  0.5516
   71A     HO'2 1777   4.573   7.352   3.058 -0.9067  0.8891  0.7679
   71A      O3' 1778   4.590   7.227   2.827 -0.3086 -0.3805 -0.1756
   72G        P 1779   4.605   7.288   2.684 -0.2794  0.5896 -0.4288
   72G      O1P 1780   4.472   7.307   2.629  0.1424  0.2521  0.4754
   72G      O2P 1781   4.698   7.206   2.606 -0.1705  0.0969  0.0031
   72G      O5' 1782   4.675   7.428   2.696  0.0849  0.3938 -0.5387
   72G      C5' 1783   4.606   7.554   2.711 -0.3498 -0.0589 -0.2550
   72G     H5'1 1784   4.532   7.549   2.791 -0.0905 -2.9252 -0.1024
   72G     H5'2 1785   4.548   7.576   2.622 -0.5581 -0.2165 -0.1604
   72G      C4' 1786   4.690   7.686   2.715 -0.7953  0.2052 -0.5017
   72G      H4' 1787   4.630   7.770   2.750  0.5945  0.8668  0.3777
   72G      O4' 1788   4.796   7.657   2.807  0.5565 -0.6207 -0.6259
   72G      C1' 1789   4.901   7.749   2.765 -0.0459 -0.1923 -0.5487
   72G      H1' 1790   4.927   7.819   2.844  0.1403 -1.5892  0.6718
   72G       N9 1791   5.021   7.666   2.746  0.1841 -0.0336 -0.1621
   72G       C8 1792   5.033   7.529   2.748 -0.4624  0.1747  0.3832
   72G       H8 1793   4.947   7.465   2.758  0.3706 -0.8649  1.0850
   72G       N7 1794   5.155   7.482   2.736 -0.1613  0.0570  0.0576
   72G       C5 1795   5.230   7.605   2.733  0.0199 -0.0340 -0.0135
   72G       C6 1796   5.374   7.617   2.731  0.1598  0.4822 -1.1917
   72G       O6 1797   5.470   7.532   2.728 -0.2634  0.6055 -0.0171
   72G       N1 1798   5.407   7.747   2.717 -0.0422  0.5078 -0.2257
   72G       H1 1799   5.507   7.757   2.710  0.3084 -1.2895  1.4816
   72G       C2 1800   5.317   7.852   2.727  0.5083  0.1693  0.3419
   72G       N2 1801   5.367   7.974   2.730 -0.1779  0.2543 -0.3640
   72G      H21 1802   5.468   7.974   2.727 -0.1112  0.7882  0.8962
   72G      H22 1803   5.304   8.051   2.715 -2.4291 -1.3352  0.4327
   72G       N3 1804   5.186   7.849   2.729  0.0259 -0.1921 -0.0405
   72G       C4 1805   5.147   7.717   2.730 -0.0638  0.5133 -0.4048
   72G      C3' 1806   4.761   7.718   2.583 -0.0408  0.9540  0.9314
   72G      H3' 1807   4.819   7.636   2.540  1.0812  1.2460  1.8582
   72G      C2' 1808   4.855   7.822   2.639  0.5012 -0.6163  0.0545
   72G     H2'1 1809   4.941   7.840   2.574  0.7726  3.0901  1.1947
   72G      O2' 1810   4.797   7.952   2.676  0.2065  0.0527 -0.3604
   72G     HO'2 1811   4.878   8.000   2.695 -0.5452  1.2587 -0.0732
   72G      O3' 1812   4.676   7.769   2.492 -0.1203  0.1515 -0.4069
   73A        P 1813   4.705   7.769   2.333  0.0667 -0.2635 -0.2871
   73A      O1P 1814   4.584   7.843   2.275 -0.3006 -0.3097 -0.3349
   73A      O2P 1815   4.734   7.630   2.288  0.6348 -0.1608 -0.0826
   73A      O5' 1816   4.838   7.857   2.315  0.6403 -0.0450 -0.0018
   73A      C5' 1817   4.832   7.994   2.334  0.3028  0.4681 -0.3393
   73A     H5'1 1818   4.769   8.008   2.421 -2.4235 -0.0842 -2.1027
   73A     H5'2 1819   4.779   8.036   2.249 -0.3059  0.9000  0.2499
   73A      C4' 1820   4.973   8.055   2.339  0.4847 -0.1408  0.7393
   73A      H4' 1821   4.955   8.156   2.373  1.5354  0.1474  0.4926
   73A      O4' 1822   5.057   7.994   2.432  0.2691  0.3803  0.0156
   73A      C1' 1823   5.190   7.987   2.389 -0.0429 -0.1121  0.0654
   73A      H1' 1824   5.253   8.047   2.454  1.6565 -0.0422 -1.5574
   73A       N9 1825   5.246   7.848   2.385  0.3697  0.0144 -0.4504
   73A       C8 1826   5.174   7.722   2.386 -0.0731 -0.3910  0.1899
   73A       H8 1827   5.067   7.715   2.383  0.0156 -1.8179 -0.8412
   73A       N7 1828   5.251   7.619   2.394 -0.0456 -0.6073  0.1162
   73A       C5 1829   5.382   7.677   2.387  0.0680 -0.3875  0.2356
   73A       C6 1830   5.513   7.629   2.400 -0.6683 -0.0896 -0.1493
   73A       N6 1831   5.555   7.504   2.426  0.2867 -0.3008  0.6948
   73A      H61 1832   5.483   7.437   2.450  0.4187 -1.0296 -0.8442
   73A      H62 1833   5.654   7.491   2.442  0.2945 -1.1497  0.0393
   73A       N1 1834   5.620   7.706   2.384  0.3627 -0.9569  0.2182
   73A       C2 1835   5.602   7.837   2.378  0.0043 -0.3087  0.0606
   73A       H2 1836   5.683   7.904   2.356  0.2963 -0.1985  1.3773
   73A       N3 1837   5.484   7.895   2.378 -0.2445 -0.7301 -0.2285
   73A       C4 1838   5.377   7.811   2.381 -0.3125  0.2735  0.1083
   73A      C3' 1839   5.043   8.061   2.201  0.0759 -0.4363 -0.1817
   73A      H3' 1840   5.028   7.969   2.144 -1.5320  0.4683 -1.2756
   73A      C2' 1841   5.189   8.066   2.256  0.2890  0.2522 -0.0752
   73A     H2'1 1842   5.249   8.032   2.171 -0.4687 -0.8660 -0.1917
   73A      O2' 1843   5.226   8.195   2.295  0.0886 -0.4103  0.1130
   73A     HO'2 1844   5.319   8.215   2.279  0.6192 -1.7895  1.1966
   73A      O3' 1845   5.012   8.178   2.135 -0.1134  0.2760  0.0562
   74U        P 1846   5.042   8.189   1.984 -0.2872  0.1870 -0.6986
   74U      O1P 1847   4.963   8.313   1.949 -0.5027  0.0228  0.1797
   74U      O2P 1848   5.018   8.060   1.915  0.2018 -0.4104 -0.5173
   74U      O5' 1849   5.196   8.213   1.977 -0.3276  0.4800  0.2565
   74U      C5' 1850   5.252   8.329   2.010  0.5196  0.2117 -0.3553
   74U     H5'1 1851   5.212   8.367   2.104 -3.0563  0.4709 -1.8040
   74U     H5'2 1852   5.222   8.401   1.934  0.1090 -0.4630 -0.8447
   74U      C4' 1853   5.405   8.311   2.007 -0.2120 -1.4642  0.1588
   74U      H4' 1854   5.449   8.399   2.054 -0.9856 -1.5171  1.0198
   74U      O4' 1855   5.448   8.207   2.083 -0.1008 -0.9205 -0.0099
   74U      C1' 1856   5.573   8.168   2.020  0.5445 -0.7637 -0.9577
   74U      H1' 1857   5.653   8.195   2.089  0.0915  1.0126 -1.0851
   74U       N1 1858   5.568   8.021   2.003 -0.1425  0.1275 -0.0629
   74U       C6 1859   5.447   7.955   1.984  0.0241  0.2868  0.7664
   74U       H6 1860   5.356   8.006   1.956 -0.6606 -1.0082  0.5535
   74U       C5 1861   5.435   7.823   2.001 -0.8004 -0.2892  0.1603
   74U       H5 1862   5.343   7.768   1.984  0.1093 -1.5305 -0.9699
   74U       C4 1863   5.561   7.748   2.036  0.5417  0.3854  0.9733
   74U       O4 1864   5.563   7.621   2.053  0.0302  0.1837  0.7660
   74U       N3 1865   5.680   7.816   2.028  0.3590 -0.2944 -0.3708
   74U       H3 1866   5.764   7.761   2.021  0.1303 -0.6286 -0.5413
   74U       C2 1867   5.684   7.951   2.021 -0.5718 -0.3129  0.6500
   74U       O2 1868   5.795   8.010   2.024  0.0426  0.1974  0.0669
   74U      C3' 1869   5.463   8.308   1.865 -1.1125  0.2033  0.1182
   74U      H3' 1870   5.398   8.249   1.801 -0.1072 -0.2629 -0.5000
   74U      C2' 1871   5.595   8.242   1.887  0.1845  0.4311  0.2005
   74U     H2'1 1872   5.612   8.178   1.800 -1.4081 -1.1549  0.9881
   74U      O2' 1873   5.696   8.338   1.920 -0.5072 -0.4147 -0.3591
   74U     HO'2 1874   5.673   8.412   1.862  0.4645 -0.2153 -0.5016
   74U      O3' 1875   5.481   8.440   1.816 -0.3526  0.4171  0.2486
   75A        P 1876   5.475   8.465   1.664  0.6627 -0.2021 -0.1290
   75A      O1P 1877   5.510   8.609   1.639  0.3657 -0.4391  0.2076
   75A      O2P 1878   5.345   8.410   1.614 -0.1683  0.3869  0.2121
   75A      O5' 1879   5.587   8.365   1.615 -0.3083 -0.1372  0.0955
   75A      C5' 1880   5.719   8.410   1.600  0.2592  0.4303  1.1831
   75A     H5'1 1881   5.754   8.442   1.698 -0.9535  1.0221  1.4400
   75A     H5'2 1882   5.738   8.488   1.526 -0.9677  0.9635  1.4073
   75A      C4' 1883   5.809   8.292   1.559 -0.2891 -0.1789 -0.9104
   75A      H4' 1884   5.913   8.325   1.549 -0.5623  0.9433 -0.2216
   75A      O4' 1885   5.819   8.186   1.657  0.1670  0.0132  0.4122
   75A      C1' 1886   5.866   8.069   1.598  0.1414 -0.6592  0.7021
   75A      H1' 1887   5.971   8.046   1.618  0.2319 -1.2248 -0.3287
   75A       N9 1888   5.788   7.943   1.626 -0.5844  0.5399 -0.0114
   75A       C8 1889   5.654   7.934   1.651 -0.2011 -0.0107  0.0574
   75A       H8 1890   5.577   8.009   1.649 -0.9651 -0.7877 -0.6229
   75A       N7 1891   5.612   7.814   1.687  0.1314  0.0924  0.5902
   75A       C5 1892   5.731   7.739   1.697  0.1073 -0.0168  0.1856
   75A       C6 1893   5.767   7.603   1.728  0.4331  0.0507  0.4638
   75A       N6 1894   5.692   7.510   1.778  0.3323 -0.1107 -0.2828
   75A      H61 1895   5.593   7.521   1.795  0.1717  1.2600 -1.8964
   75A      H62 1896   5.734   7.423   1.810 -2.6218 -1.1568  1.2011
   75A       N1 1897   5.893   7.563   1.717  0.3038  0.3799  1.0148
   75A       C2 1898   5.979   7.647   1.663  0.0666  0.1497 -0.0805
   75A       H2 1899   6.079   7.607   1.652 -1.1607 -2.9205 -1.5058
   75A       N3 1900   5.968   7.778   1.638  0.1787 -0.1630  0.1630
   75A       C4 1901   5.838   7.817   1.650 -0.6663  0.6844  0.6140
   75A      C3' 1902   5.783   8.217   1.431  0.0491 -0.4030  0.2134
   75A      H3' 1903   5.677   8.190   1.434 -0.5140  1.5650 -0.5841
   75A      C2' 1904   5.861   8.089   1.447  0.4546 -0.1109  0.3670
   75A     H2'1 1905   5.824   8.006   1.387  2.4257  0.5227 -1.8965
   75A      O2' 1906   5.995   8.114   1.423 -0.0479  0.4593 -0.2774
   75A     HO'2 1907   5.997   8.133   1.329 -0.6145 -1.6756 -0.7676
   75A      O3' 1908   5.822   8.290   1.313 -0.1281 -0.2796 -0.0481
   76A        P 1909   5.764   8.233   1.166 -0.0104 -0.2497 -0.3434
   76A      O1P 1910   5.775   8.341   1.067 -0.2098  0.1197  0.1504
   76A      O2P 1911   5.631   8.178   1.191 -0.0693  0.1055  0.2242
   76A      O5' 1912   5.853   8.111   1.126 -0.0572 -0.6435  0.1967
   76A      C5' 1913   5.986   8.131   1.096  0.6094 -0.6011 -0.0122
   76A     H5'1 1914   6.029   8.190   1.177  0.5668  0.6491 -0.8740
   76A     H5'2 1915   5.984   8.191   1.004 -2.4241 -1.6115 -0.7130
   76A      C4' 1916   6.074   8.004   1.084  0.0098  0.2444  0.7837
   76A      H4' 1917   6.181   8.020   1.072  0.3354 -0.8727  1.9241
   76A      O4' 1918   6.049   7.932   1.206 -0.7679  0.1390 -0.0718
   76A      C1' 1919   6.030   7.796   1.180 -0.3475 -0.4575  0.2339
   76A      H1' 1920   6.114   7.734   1.213 -0.3857 -0.3905  0.4598
   76A       N9 1921   5.908   7.753   1.246  0.4839  0.0648 -0.1316
   76A       C8 1922   5.783   7.809   1.240  0.7147  0.1330  0.5086
   76A       H8 1923   5.760   7.897   1.182  0.5161 -0.7999 -0.8781
   76A       N7 1924   5.699   7.741   1.318  0.2430 -0.4246 -0.2022
   76A       C5 1925   5.763   7.622   1.352  0.2715  0.6695 -0.2100
   76A       C6 1926   5.733   7.498   1.417  0.0832 -0.0704  0.0538
   76A       N6 1927   5.618   7.468   1.473  0.7012 -0.1197 -0.5236
   76A      H61 1928   5.544   7.536   1.473 -0.7163 -1.5951 -1.0824
   76A      H62 1929   5.608   7.372   1.504  1.9495 -0.1097 -0.0366
   76A       N1 1930   5.823   7.396   1.423 -0.2636 -0.0191  0.0004
   76A       C2 1931   5.946   7.418   1.365  0.1939  0.2276  0.5349
   76A       H2 1932   6.015   7.336   1.376  0.4259  0.3540  0.0524
   76A       N3 1933   5.985   7.527   1.292  0.0400 -0.4503  0.0450
   76A       C4 1934   5.891   7.628   1.297  0.0243 -0.3595 -0.6784
   76A      C3' 1935   6.018   7.918   0.967  0.3514 -0.2384  0.3359
   76A      H3' 1936   5.917   7.954   0.943  0.3529 -0.9216 -0.7531
   76A      C2' 1937   6.016   7.776   1.027 -0.0139 -0.2744  0.0180
   76A     H2'1 1938   5.923   7.729   0.995 -0.8515 -0.0164  1.9506
   76A      O2' 1939   6.123   7.693   0.987  0.3584 -0.5186 -0.2219
   76A     HO'2 1940   6.146   7.708   0.895 -0.6014  0.0189 -0.3920
   76A      O3' 1941   6.111   7.927   0.862  0.4190 -0.3354 -0.5734
   77U        P 1942   6.054   7.937   0.712 -0.4037  0.0402  0.0527
   77U      O1P 1943   6.166   7.981   0.629  0.5796  0.1312 -0.2769
   77U      O2P 1944   5.934   8.026   0.716  0.0502 -0.1109  0.0952
   77U      O5' 1945   6.012   7.784   0.668 -0.2529 -0.3310 -0.1506
   77U      C5' 1946   6.108   7.693   0.619  0.5959 -0.1252 -0.1731
   77U     H5'1 1947   6.193   7.699   0.687 -0.0186 -0.0053  0.5912
   77U     H5'2 1948   6.145   7.729   0.523  1.4767 -0.4411  0.0403
   77U      C4' 1949   6.047   7.550   0.626 -0.9612 -0.8630 -0.1530
   77U      H4' 1950   6.126   7.485   0.587 -0.3287  0.5834 -1.3864
   77U      O4' 1951   6.027   7.512   0.756  0.3338  0.2657  0.3202
   77U      C1' 1952   5.928   7.411   0.763  0.4145 -0.0594  0.7990
   77U      H1' 1953   5.979   7.315   0.767 -0.2667 -0.5906 -1.6401
   77U       N1 1954   5.839   7.433   0.880  0.2527  0.0909 -0.2367
   77U       C6 1955   5.781   7.559   0.891  0.3518  0.3810  0.0377
   77U       H6 1956   5.819   7.638   0.829  0.3956 -0.5758 -1.1829
   77U       C5 1957   5.693   7.585   0.993 -0.8626  0.1611  0.0460
   77U       H5 1958   5.648   7.683   0.996  2.0473  1.5789  1.4882
   77U       C4 1959   5.647   7.476   1.076 -0.1855  0.6155  0.2280
   77U       O4 1960   5.562   7.486   1.159  0.2726  0.3175 -0.4605
   77U       N3 1961   5.715   7.354   1.060  0.0363 -0.2416 -0.1345
   77U       H3 1962   5.687   7.277   1.120  1.4595  1.0167  2.3093
   77U       C2 1963   5.814   7.330   0.971  0.1373 -0.2294 -0.2389
   77U       O2 1964   5.883   7.223   0.970 -0.0524 -0.2262  0.4935
   77U      C3' 1965   5.923   7.527   0.549  0.6646 -0.3063 -0.4291
   77U      H3' 1966   5.858   7.614   0.556  0.1921 -0.5371 -1.7364
   77U      C2' 1967   5.861   7.414   0.626 -0.4243  0.4108  0.3797
   77U     H2'1 1968   5.752   7.426   0.629 -0.6772 -1.6030  0.6763
   77U      O2' 1969   5.891   7.288   0.566 -0.1385  0.3865 -0.0042
   77U     HO'2 1970   5.852   7.310   0.481 -1.0772 -3.0068 -0.6203
   77U      O3' 1971   5.949   7.497   0.412 -0.4340 -0.7766 -0.1415
   78U        P 1972   5.846   7.511   0.289 -0.3064  0.4220  0.1881
   78U      O1P 1973   5.921   7.486   0.163  0.0785 -0.5597 -0.5627
   78U      O2P 1974   5.766   7.635   0.310  0.0767  0.3026 -0.5058
   78U      O5' 1975   5.749   7.381   0.320  0.5046 -0.4949 -0.3262
   78U      C5' 1976   5.765   7.261   0.252  0.3719  0.5967 -0.5968
   78U     H5'1 1977   5.867   7.223   0.260  0.3566 -0.4934 -4.0242
   78U     H5'2 1978   5.741   7.271   0.146  0.4557 -2.2279 -0.9726
   78U      C4' 1979   5.667   7.154   0.294 -0.7984  0.3079  0.8163
   78U      H4' 1980   5.701   7.062   0.247 -2.5154 -0.0790  0.2690
   78U      O4' 1981   5.654   7.148   0.433  0.1510 -0.1041 -0.0224
   78U      C1' 1982   5.515   7.123   0.464 -0.1910  0.2223  0.4655
   78U      H1' 1983   5.503   7.023   0.504 -1.4989  0.2339  0.1341
   78U       N1 1984   5.467   7.218   0.562  0.6629  0.0735 -0.4080
   78U       C6 1985   5.504   7.350   0.565 -0.3335 -0.6912 -0.2244
   78U       H6 1986   5.578   7.396   0.502  0.0684  0.3477  0.9550
   78U       C5 1987   5.461   7.434   0.666 -0.6587 -0.4729  0.1492
   78U       H5 1988   5.491   7.537   0.666  0.5911 -0.8176  0.8809
   78U       C4 1989   5.384   7.380   0.781 -0.2788 -0.1369  0.5543
   78U       O4 1990   5.358   7.436   0.886  0.0932 -0.4082 -0.3002
   78U       N3 1991   5.340   7.254   0.763 -0.0518  0.2375  0.5161
   78U       H3 1992   5.307   7.210   0.848 -1.5405  1.2987  0.5384
   78U       C2 1993   5.381   7.167   0.664 -0.1578  0.0361  0.0879
   78U       O2 1994   5.338   7.051   0.667 -0.5332  0.1769 -0.1955
   78U      C3' 1995   5.531   7.206   0.245  0.4936 -0.6308 -0.3427
   78U      H3' 1996   5.507   7.310   0.266  1.0255 -0.5859  0.0650
   78U      C2' 1997   5.434   7.124   0.332 -0.0958 -0.3010 -0.2787
   78U     H2'1 1998   5.341   7.178   0.341 -0.0648 -0.4388  1.0189
   78U      O2' 1999   5.423   6.987   0.286  0.0611  0.0507 -0.4342
   78U     HO'2 2000   5.365   6.979   0.210 -1.3843  2.9359  0.2114
   78U      O3' 2001   5.508   7.196   0.104  0.1848 -0.2049 -0.5376
   79A        P 2002   5.402   7.277   0.024 -0.0204 -0.8337 -0.4656
   79A      O1P 2003   5.424   7.258  -0.122 -0.0580 -0.0461 -0.4074
   79A      O2P 2004   5.391   7.418   0.075 -0.6798  0.0685 -0.0591
   79A      O5' 2005   5.261   7.209   0.066 -0.1518  0.1687  0.1706
   79A      C5' 2006   5.222   7.084   0.012  0.3245 -0.1258  0.4418
   79A     H5'1 2007   5.302   7.013   0.029 -0.4531 -1.3884 -0.8569
   79A     H5'2 2008   5.220   7.082  -0.097  1.5677 -0.7455  0.4192
   79A      C4' 2009   5.093   7.029   0.067  0.2327  0.7662  0.0984
   79A      H4' 2010   5.063   6.945   0.004  0.3926  1.2143 -0.5760
   79A      O4' 2011   5.111   6.993   0.205 -0.9411 -0.6263 -0.3036
   79A      C1' 2012   4.994   7.022   0.276  0.0835 -0.6921 -0.0272
   79A      H1' 2013   4.941   6.936   0.319 -2.3499  0.2192 -1.0173
   79A       N9 2014   5.038   7.116   0.388 -0.5040  0.7656  0.3636
   79A       C8 2015   5.085   7.241   0.374 -0.1722  0.9707 -0.1122
   79A       H8 2016   5.130   7.289   0.288 -1.8193  2.2859 -0.2988
   79A       N7 2017   5.089   7.309   0.489  0.2783 -0.8516 -0.6137
   79A       C5 2018   5.040   7.218   0.584 -0.6782  0.2405  0.7133
   79A       C6 2019   5.027   7.217   0.724  0.0015  0.5394 -0.3515
   79A       N6 2020   5.048   7.322   0.802  0.2755 -0.5079 -0.5995
   79A      H61 2021   5.057   7.413   0.760  0.1908  1.7096  3.5803
   79A      H62 2022   5.041   7.326   0.903 -3.1802 -0.4894 -0.7181
   79A       N1 2023   4.966   7.119   0.783  0.5911  0.1188 -0.2957
   79A       C2 2024   4.941   7.010   0.716 -0.7257  0.2059  0.6979
   79A       H2 2025   4.889   6.935   0.773 -1.0134  0.1821  0.4088
   79A       N3 2026   4.959   6.991   0.585 -0.2181  0.5312 -0.4382
   79A       C4 2027   5.014   7.094   0.524  0.3449 -0.2454 -0.5342
   79A      C3' 2028   4.981   7.131   0.059 -0.4372 -0.9361  0.2869
   79A      H3' 2029   5.019   7.232   0.074 -0.2639 -1.1291  1.2443
   79A      C2' 2030   4.892   7.077   0.173 -0.0103  0.3221 -1.1759
   79A     H2'1 2031   4.835   7.163   0.209  0.4083  0.4520 -0.8250
   79A      O2' 2032   4.800   6.969   0.141  0.0690 -0.4566 -0.6000
   79A     HO'2 2033   4.716   6.998   0.107 -1.4834 -1.5870  1.9520
   79A      O3' 2034   4.914   7.116  -0.065 -0.0973 -0.7479 -0.1670
   80A        P 2035   4.812   7.224  -0.107  0.2240  0.1472 -0.1970
   80A      O1P 2036   4.785   7.200  -0.251 -0.6196  0.1333  0.7346
   80A      O2P 2037   4.850   7.359  -0.052 -0.1483 -0.0660  0.5940
   80A      O5' 2038   4.681   7.180  -0.025 -0.3489 -0.1846 -0.2242
   80A      C5' 2039   4.592   7.081  -0.069  0.6654 -0.3216  0.6082
   80A     H5'1 2040   4.645   6.987  -0.084  0.4463 -0.1546 -1.6027
   80A     H5'2 2041   4.544   7.114  -0.161  0.9511 -1.6903 -0.0608
   80A      C4' 2042   4.481   7.056   0.038  0.4547  0.3251  0.6617
   80A      H4' 2043   4.430   6.964   0.010  0.3667  1.0466 -1.7631
   80A      O4' 2044   4.536   7.036   0.166  0.0013 -0.3782 -0.0460
   80A      C1' 2045   4.469   7.123   0.264  0.2098  0.2782  0.4986
   80A      H1' 2046   4.443   7.057   0.347  1.2065 -0.0083  0.6009
   80A       N9 2047   4.559   7.237   0.317  0.1031 -0.1144  0.0685
   80A       C8 2048   4.636   7.331   0.253  0.5557  0.6791  0.3661
   80A       H8 2049   4.623   7.338   0.146 -0.3871 -1.2301  0.3193
   80A       N7 2050   4.725   7.395   0.326  0.1001 -0.2395 -0.4409
   80A       C5 2051   4.697   7.343   0.454  0.1422  0.2679  0.1676
   80A       C6 2052   4.743   7.370   0.583 -0.0985 -0.5758  0.2048
   80A       N6 2053   4.833   7.465   0.606 -0.4292 -0.0366  0.0454
   80A      H61 2054   4.870   7.511   0.525  1.2230 -2.4663 -0.6772
   80A      H62 2055   4.855   7.490   0.702  0.2429  2.6889 -0.7235
   80A       N1 2056   4.690   7.313   0.693 -0.4627  0.0209  0.7103
   80A       C2 2057   4.602   7.217   0.668  0.6042 -0.5112 -0.0270
   80A       H2 2058   4.560   7.182   0.761  1.0165  0.2582  0.4640
   80A       N3 2059   4.548   7.181   0.557  0.7997 -0.2402 -0.0734
   80A       C4 2060   4.598   7.254   0.449  0.2416  0.1158 -0.5355
   80A      C3' 2061   4.385   7.174   0.042 -0.7164 -0.1866 -0.3087
   80A      H3' 2062   4.451   7.257   0.019  1.6177 -2.2884 -1.6992
   80A      C2' 2063   4.342   7.172   0.188 -0.5109  0.0985  0.1193
   80A     H2'1 2064   4.305   7.270   0.220 -0.4388  0.9335 -2.1825
   80A      O2' 2065   4.254   7.066   0.214  0.9194  0.7681  0.2696
   80A     HO'2 2066   4.172   7.105   0.243 -0.5686 -1.3259 -0.8587
   80A      O3' 2067   4.271   7.176  -0.050 -0.7066 -0.2617  0.0748
   81U        P 2068   4.184   7.302  -0.063 -0.4645 -0.0497  0.1195
   81U      O1P 2069   4.104   7.284  -0.185  0.5654  0.0475 -0.4946
   81U      O2P 2070   4.270   7.422  -0.057  0.8420 -0.2690  0.5041
   81U      O5' 2071   4.086   7.310   0.067 -0.6249  0.5913 -0.4937
   81U      C5' 2072   3.979   7.219   0.079 -0.0890 -0.3203  0.7956
   81U     H5'1 2073   3.999   7.120   0.040 -2.8803 -0.2352 -1.1340
   81U     H5'2 2074   3.895   7.248   0.016 -0.1039 -0.5234  0.7216
   81U      C4' 2075   3.929   7.210   0.225 -0.2772  0.1857 -0.2899
   81U      H4' 2076   3.869   7.119   0.228 -0.3837  0.0830 -3.0088
   81U      O4' 2077   4.025   7.203   0.328 -0.1764  0.1345 -0.3164
   81U      C1' 2078   3.997   7.268   0.447 -0.1114  0.0559 -0.2321
   81U      H1' 2079   3.994   7.201   0.534 -1.3190  2.1058  1.3886
   81U       N1 2080   4.111   7.365   0.473  1.0757  0.0368  0.5270
   81U       C6 2081   4.152   7.447   0.377  0.2896 -0.4341  0.3704
   81U       H6 2082   4.109   7.429   0.280  1.4468  0.4331 -0.3287
   81U       C5 2083   4.262   7.520   0.404  0.5343 -1.6236 -0.1077
   81U       H5 2084   4.312   7.574   0.324 -0.2420  1.3669  1.2710
   81U       C4 2085   4.339   7.520   0.526  0.5310  0.9696  0.5900
   81U       O4 2086   4.445   7.576   0.534  0.1231 -0.1970 -0.3560
   81U       N3 2087   4.279   7.446   0.624 -0.2653 -0.3326 -0.9280
   81U       H3 2088   4.324   7.446   0.714  0.1897  1.0398 -1.1240
   81U       C2 2089   4.171   7.371   0.602  0.0523 -0.5215 -0.4176
   81U       O2 2090   4.132   7.293   0.690  0.1249  0.3305  0.0637
   81U      C3' 2091   3.848   7.332   0.271 -0.0350  0.4210 -0.8698
   81U      H3' 2092   3.905   7.417   0.232  1.0758 -0.0924 -0.4110
   81U      C2' 2093   3.862   7.333   0.429 -0.2281 -0.0863  0.2001
   81U     H2'1 2094   3.869   7.437   0.460  0.0229 -1.5131  5.9946
   81U      O2' 2095   3.758   7.260   0.495  0.6066 -0.0945  0.0112
   81U     HO'2 2096   3.678   7.313   0.498  0.1443 -0.6315 -1.5182
   81U      O3' 2097   3.712   7.314   0.217 -0.6061  0.2954 -1.2204
   82U        P 2098   3.614   7.433   0.189  0.1696  0.0578 -0.4864
   82U      O1P 2099   3.507   7.381   0.098 -0.1357 -0.4882  0.6656
   82U      O2P 2100   3.696   7.546   0.151  0.0289  0.4046  0.3004
   82U      O5' 2101   3.554   7.473   0.326  0.0220 -0.1113 -0.2506
   82U      C5' 2102   3.463   7.387   0.392 -0.0510  0.1281 -0.8134
   82U     H5'1 2103   3.509   7.291   0.414  0.9401  0.2055 -2.3984
   82U     H5'2 2104   3.376   7.375   0.327  0.4268  0.3620 -1.5132
   82U      C4' 2105   3.432   7.451   0.529 -0.3629  0.4934 -0.7107
   82U      H4' 2106   3.364   7.383   0.581  2.2763  0.4078  3.0647
   82U      O4' 2107   3.554   7.450   0.603 -0.4534 -0.0862  0.2875
   82U      C1' 2108   3.559   7.583   0.652 -0.0864 -0.1593  0.2341
   82U      H1' 2109   3.503   7.572   0.745  0.8654 -0.5060  0.7859
   82U       N1 2110   3.703   7.606   0.679  0.2489 -0.2405  0.3910
   82U       C6 2111   3.785   7.651   0.578  0.4478  0.3340  0.8703
   82U       H6 2112   3.747   7.668   0.479  0.3580 -0.6772  0.7275
   82U       C5 2113   3.916   7.665   0.605 -0.7105 -0.3829 -0.1142
   82U       H5 2114   3.980   7.692   0.522 -1.5336  0.0923 -0.5996
   82U       C4 2115   3.974   7.635   0.733  0.1798 -0.3641 -0.0812
   82U       O4 2116   4.090   7.658   0.764  0.0818  0.2457 -0.0251
   82U       N3 2117   3.882   7.592   0.829 -0.5220  0.2248  0.3092
   82U       H3 2118   3.924   7.556   0.914 -0.2941  0.3101  0.2328
   82U       C2 2119   3.755   7.559   0.803 -0.3052  0.2801  0.0195
   82U       O2 2120   3.681   7.500   0.884 -0.2057 -0.3666  0.0781
   82U      C3' 2121   3.371   7.591   0.513  0.2470  0.1580 -0.5093
   82U      H3' 2122   3.341   7.609   0.410 -0.5249 -0.4521 -0.3976
   82U      C2' 2123   3.486   7.679   0.558 -0.0773 -0.6270  0.1819
   82U     H2'1 2124   3.540   7.711   0.469  0.1983 -0.3743  0.4414
   82U      O2' 2125   3.448   7.799   0.634  0.8867  0.2576  0.3047
   82U     HO'2 2126   3.509   7.873   0.627  0.5588  0.5889  0.8738
   82U      O3' 2127   3.271   7.623   0.611  0.0571  0.2795  0.2386
   82U      H3T 2128   3.306   7.702   0.654 -2.7539  1.9904 -0.3947
   8.59915   8.59915   6.08051   0.00000   0.00000   0.00000   0.00000   4.29957   4.29957
