# Supplementary material for: Constant-pH Molecular Dynamics of Cationic Peptide Dendrimers Binding to siRNA
Source: J Chem Inf Model. 2026 Feb 5;66(8):4734–43. doi: 10.1021/acs.jcim.5c02636 (PMC13126635; doi:10.1021/acs.jcim.5c02636)
Supplement: Supplementary file 2 [file ci5c02636_si_002.zip › zip/MH18_05_in_2.gro]

Protein t=   0.00000
 2128
    1LY0      N    1   6.753   7.335   4.313 -0.7220  0.2270  0.0411
    1LY0     H1    2   6.819   7.283   4.369  0.7537  2.2892  0.3450
    1LY0     H2    3   6.726   7.273   4.238  1.3297  0.7279 -1.1935
    1LY0     H3    4   6.809   7.410   4.276  0.5509 -0.8732 -0.3707
    1LY0     CA    5   6.638   7.399   4.383  0.2058 -0.0691  0.2968
    1LY0     HA    6   6.559   7.327   4.404 -0.8871  1.0786  0.2534
    1LY0     CB    7   6.681   7.481   4.506 -0.1547 -0.2390  0.0418
    1LY0    HB1    8   6.589   7.534   4.531 -1.3612 -2.0413 -0.3491
    1LY0    HB2    9   6.764   7.542   4.473 -1.7239  1.2187 -1.4044
    1LY0     CG   10   6.716   7.398   4.627  0.7171  0.2737  0.1715
    1LY0    HG1   11   6.796   7.328   4.606  0.3604 -0.1999  0.3614
    1LY0    HG2   12   6.618   7.359   4.655 -0.1304  2.3846  0.3391
    1LY0     CD   13   6.759   7.503   4.739 -0.0508 -0.0509  0.4817
    1LY0    HD1   14   6.711   7.600   4.744  2.1251  1.0290  1.4757
    1LY0    HD2   15   6.864   7.527   4.722  0.4252 -2.4260 -0.3659
    1LY0     CE   16   6.742   7.451   4.883 -0.2849 -0.1004 -0.0493
    1LY0    HE1   17   6.636   7.427   4.888 -0.2170 -0.2703  0.8106
    1LY0    HE2   18   6.752   7.534   4.953 -0.1448 -1.3931  1.5469
    1LY0     NZ   19   6.826   7.335   4.915 -0.1816  0.3115 -0.4268
    1LY0    HZ1   20   6.822   7.304   5.011  2.7432  0.5878 -0.1270
    1LY0    HZ2   21   6.819   7.262   4.846  0.7005 -0.0919 -0.1108
    1LY0    HZ3   22   6.921   7.365   4.899 -0.6834  2.1424 -0.1545
    1LY0      C   23   6.568   7.507   4.289 -0.0073  0.5359  0.1052
    1LY0      O   24   6.623   7.596   4.231  0.6852  0.0952  0.0329
    2LER      N   25   6.433   7.507   4.284  0.2950  0.0433 -0.6145
    2LER      H   26   6.390   7.426   4.327  1.7681  0.0387  0.9591
    2LER     CA   27   6.347   7.587   4.201  0.8612  0.3957  0.1976
    2LER     HA   28   6.385   7.676   4.151 -0.5886  1.0052  0.1128
    2LER     CB   29   6.298   7.496   4.089 -0.2338 -0.4654 -0.1144
    2LER    HB1   30   6.270   7.398   4.129 -0.3311 -1.1422 -1.7495
    2LER    HB2   31   6.384   7.470   4.029  0.2372  1.0044 -0.1145
    2LER     CG   32   6.186   7.545   3.993 -0.2556 -0.1836 -0.1579
    2LER     HG   33   6.100   7.562   4.057  0.1378 -0.3307  0.4186
    2LER    CD1   34   6.208   7.680   3.927 -0.0935  0.1558 -0.7416
    2LER   HD11   35   6.114   7.727   3.897 -1.2802 -1.6645 -0.0097
    2LER   HD12   36   6.255   7.748   3.998 -0.5427 -0.7592  0.4635
    2LER   HD13   37   6.272   7.665   3.839  2.4630  0.5368  0.9269
    2LER    CD2   38   6.135   7.442   3.894 -0.2247 -0.1085  0.2982
    2LER   HD21   39   6.053   7.483   3.836  1.5110  0.3335 -1.9437
    2LER   HD22   40   6.220   7.419   3.831  2.0837  1.2606  2.7282
    2LER   HD23   41   6.101   7.351   3.944 -1.6608  0.8657  1.2134
    2LER      C   42   6.232   7.643   4.283 -0.4267  0.5577  1.0548
    2LER      O   43   6.165   7.567   4.354  0.0148  0.3719  0.1785
    3LYR      N   44   6.213   7.778   4.273 -0.1322 -0.3409 -0.0716
    3LYR      H   45   6.291   7.827   4.232  1.1249 -0.2247  2.2560
    3LYR     CA   46   6.119   7.855   4.348  0.0773 -0.1248 -0.2240
    3LYR     HA   47   6.043   7.794   4.396  0.3809 -0.2391  0.1209
    3LYR     CB   48   6.197   7.928   4.461  0.1015  0.2107  0.2506
    3LYR    HB1   49   6.277   7.984   4.412 -0.1454 -0.4144 -0.9039
    3LYR    HB2   50   6.244   7.852   4.524  0.0551 -0.3338 -0.3659
    3LYR     CG   51   6.105   8.005   4.557  0.2718  0.6255 -0.2705
    3LYR    HG1   52   6.027   7.945   4.602 -1.4023  1.4221 -1.9900
    3LYR    HG2   53   6.057   8.086   4.502 -1.9936 -0.5216 -0.0959
    3LYR     CD   54   6.196   8.069   4.659  0.0991 -0.0120 -0.4997
    3LYR    HD1   55   6.239   8.156   4.608 -0.5466 -0.7434 -2.3528
    3LYR    HD2   56   6.268   7.997   4.697 -2.0268 -1.6828  0.5642
    3LYR     CE   57   6.122   8.117   4.780  0.8152 -0.6123 -0.2804
    3LYR    HE1   58   6.185   8.153   4.862 -0.5824  1.8584 -0.1957
    3LYR    HE2   59   6.053   8.042   4.817 -1.5222  2.6542  2.6901
    3LYR     NZ   60   6.035   8.239   4.747 -0.0884 -0.1908  0.0362
    3LYR    HZ1   61   6.075   8.300   4.677  0.8660  0.0623  0.7769
    3LYR      C   62   6.045   7.950   4.252 -0.1826 -0.1958 -0.2712
    3LYR      O   63   6.118   8.019   4.177  0.4749 -0.3200 -0.9201
    4LY0      N   64   5.912   7.964   4.253 -0.6815  0.6461  0.3438
    4LY0      H   65   5.857   7.903   4.312  0.0621  1.2971  1.7748
    4LY0     CA   66   5.836   8.035   4.152 -0.1107 -0.2734 -0.6419
    4LY0     HA   67   5.907   8.085   4.087  0.2186  0.0959  0.0009
    4LY0     CB   68   5.744   7.945   4.066 -1.0160  0.5693 -0.4123
    4LY0    HB1   69   5.676   7.999   4.001 -0.8183 -0.5102 -1.5519
    4LY0    HB2   70   5.684   7.897   4.143 -0.7264 -0.1721 -0.6352
    4LY0     CG   71   5.830   7.836   4.000  0.2911  0.1064 -0.0107
    4LY0    HG1   72   5.854   7.758   4.073 -4.0922 -0.6839  0.8991
    4LY0    HG2   73   5.915   7.884   3.953 -0.3166  0.1038 -1.1679
    4LY0     CD   74   5.749   7.781   3.884 -0.0214  0.3092 -0.3049
    4LY0    HD1   75   5.726   7.871   3.827  2.0661  0.8104 -0.4388
    4LY0    HD2   76   5.661   7.735   3.928  1.3259 -0.8912  1.2479
    4LY0     CE   77   5.835   7.681   3.802  0.3567 -0.2190  0.5516
    4LY0    HE1   78   5.877   7.605   3.868  1.7250  0.7244  0.8086
    4LY0    HE2   79   5.924   7.729   3.761 -0.2654  0.4111 -0.1092
    4LY0     NZ   80   5.762   7.607   3.701  0.2382  0.2557  0.3516
    4LY0    HZ1   81   5.737   7.667   3.624  2.1507 -2.0892 -2.2867
    4LY0    HZ2   82   5.823   7.531   3.674  1.6646  0.6924  2.1411
    4LY0    HZ3   83   5.675   7.570   3.738  0.6918  0.3308  1.5339
    4LY0      C   84   5.751   8.154   4.210 -0.1213  0.6504  0.1907
    4LY0      O   85   5.655   8.131   4.279  0.0460 -0.1486 -0.1509
    5LER      N   86   5.782   8.277   4.173  0.2053  0.3119  0.5747
    5LER      H   87   5.863   8.281   4.113 -2.3384 -1.1922 -3.4272
    5LER     CA   88   5.704   8.400   4.198  0.7544 -0.0291 -0.4501
    5LER     HA   89   5.659   8.372   4.293  0.2855  1.1298 -0.3158
    5LER     CB   90   5.799   8.525   4.213  0.4110  0.2906 -0.3149
    5LER    HB1   91   5.854   8.541   4.121 -2.0727  0.8674 -1.7947
    5LER    HB2   92   5.861   8.500   4.299 -1.5677 -0.3061  1.0090
    5LER     CG   93   5.720   8.649   4.241 -0.7170  0.2174  0.3777
    5LER     HG   94   5.658   8.668   4.153 -1.4898  0.7142  1.0207
    5LER    CD1   95   5.636   8.650   4.368 -0.2249 -0.2882 -0.4566
    5LER   HD11   96   5.577   8.741   4.381  1.3998  0.8422 -0.5940
    5LER   HD12   97   5.593   8.551   4.382 -0.3564 -0.1746 -0.0547
    5LER   HD13   98   5.702   8.664   4.454 -1.7957  0.5422  0.6579
    5LER    CD2   99   5.819   8.767   4.244  0.0959  0.1504 -0.7355
    5LER   HD21  100   5.770   8.865   4.235 -0.5571 -0.2170 -1.2764
    5LER   HD22  101   5.875   8.763   4.338  1.0879 -0.2925 -1.3341
    5LER   HD23  102   5.883   8.757   4.156  1.1092 -0.0670  0.0088
    5LER      C  103   5.592   8.421   4.090  0.8690 -0.1557 -0.1951
    5LER      O  104   5.623   8.464   3.982  0.5235 -0.0099 -0.2715
    6LYR      N  105   5.465   8.403   4.126 -1.0135 -0.3334  0.0147
    6LYR      H  106   5.451   8.356   4.215 -0.4803 -0.9544 -0.2238
    6LYR     CA  107   5.337   8.430   4.057 -1.1301  0.3623 -0.0167
    6LYR     HA  108   5.337   8.403   3.952 -0.7318 -0.6340  0.2292
    6LYR     CB  109   5.226   8.356   4.136 -0.8350  0.0773  0.0702
    6LYR    HB1  110   5.137   8.415   4.116 -0.6897 -0.1178 -1.2417
    6LYR    HB2  111   5.241   8.352   4.244  0.3603  1.1998 -0.0363
    6LYR     CG  112   5.216   8.219   4.073 -0.2317  0.4618 -0.3993
    6LYR    HG1  113   5.303   8.159   4.103 -0.0545  0.3587 -1.0977
    6LYR    HG2  114   5.210   8.229   3.965  1.2979  0.2994 -0.5310
    6LYR     CD  115   5.080   8.150   4.106 -0.0513 -0.7019  0.0185
    6LYR    HD1  116   5.087   8.059   4.047  2.0960 -1.0429  0.7208
    6LYR    HD2  117   5.006   8.208   4.050 -1.3989 -2.5562 -0.2439
    6LYR     CE  118   5.042   8.144   4.256 -0.4566 -0.1071  0.1368
    6LYR    HE1  119   5.080   8.237   4.296  3.6059 -0.3494 -2.5662
    6LYR    HE2  120   5.097   8.058   4.294  0.2526 -0.5196 -1.7317
    6LYR     NZ  121   4.899   8.125   4.277 -0.3316  0.1499  0.8651
    6LYR    HZ1  122   4.835   8.181   4.223  1.7756  0.4450 -1.5086
    6LYR      C  123   5.308   8.585   4.060 -0.1212 -0.1097 -0.2171
    6LYR      O  124   5.381   8.657   4.132  0.3967  0.0989 -0.3015
    7LER      N  125   5.216   8.636   3.985 -0.4862  0.3667 -0.1992
    7LER      H  126   5.162   8.573   3.928 -1.5508  0.4200  0.7081
    7LER     CA  127   5.202   8.780   3.953  0.7922 -0.1896 -0.4831
    7LER     HA  128   5.294   8.835   3.973  0.0813  0.6581  0.5574
    7LER     CB  129   5.162   8.814   3.816 -0.6546 -0.4478  0.5263
    7LER    HB1  130   5.161   8.922   3.799  2.3211 -0.4816 -0.4009
    7LER    HB2  131   5.056   8.789   3.809 -0.4916 -1.4760  1.4175
    7LER     CG  132   5.247   8.752   3.707  0.0274  0.6983 -0.7243
    7LER     HG  133   5.232   8.645   3.718  2.2704  0.4073 -0.0644
    7LER    CD1  134   5.188   8.795   3.573 -0.3558 -0.2951 -0.2503
    7LER   HD11  135   5.246   8.742   3.497 -0.2338  1.7094 -1.6403
    7LER   HD12  136   5.082   8.782   3.550 -0.5985  0.5927  0.3262
    7LER   HD13  137   5.210   8.900   3.554 -1.0010 -0.3680 -1.5627
    7LER    CD2  138   5.398   8.783   3.707  0.0529 -0.4449 -0.0013
    7LER   HD21  139   5.446   8.748   3.616 -2.4948  0.8259 -1.9591
    7LER   HD22  140   5.410   8.891   3.715  0.8449 -0.6669  3.4395
    7LER   HD23  141   5.447   8.740   3.794  2.0128  1.0196 -0.3043
    7LER      C  142   5.107   8.835   4.056 -0.1027  0.1851  0.4862
    7LER      O  143   5.019   8.763   4.100 -0.0791  0.2332 -0.4759
    8LER      N  144   5.114   8.965   4.091  0.9698  0.2754 -0.5164
    8LER      H  145   5.189   9.014   4.045  0.1299  0.2628 -1.9715
    8LER     CA  146   5.013   9.039   4.171 -0.1181 -0.1437 -1.3583
    8LER     HA  147   5.067   9.128   4.204  1.4086 -1.4244 -0.2745
    8LER     CB  148   4.896   9.086   4.087 -0.0721  0.6372  0.6959
    8LER    HB1  149   4.825   9.137   4.152 -1.1038 -1.6218  1.4367
    8LER    HB2  150   4.843   8.995   4.059  0.7405  0.8990 -2.0476
    8LER     CG  151   4.928   9.177   3.962 -0.3061 -0.0192 -0.0531
    8LER     HG  152   5.013   9.140   3.905 -0.4261  0.6330 -0.6661
    8LER    CD1  153   4.807   9.184   3.861 -0.2787  0.0979  0.4403
    8LER   HD11  154   4.830   9.247   3.775 -0.2884 -0.5028 -0.0080
    8LER   HD12  155   4.780   9.087   3.820  0.6140 -0.4780  1.1753
    8LER   HD13  156   4.714   9.211   3.910 -0.8635  0.2510 -0.7164
    8LER    CD2  157   4.943   9.325   3.994  0.0672  0.2270  0.5605
    8LER   HD21  158   4.960   9.387   3.905  2.1809 -0.7060  0.2463
    8LER   HD22  159   4.855   9.357   4.049  0.1435 -1.9374  2.0516
    8LER   HD23  160   5.026   9.331   4.064 -1.1820  2.0906  1.9939
    8LER      C  161   4.983   8.981   4.306  0.5114 -0.3638 -0.3736
    8LER      O  162   4.896   9.036   4.376 -0.4739  0.4435 -0.0764
    9LYR      N  163   5.048   8.877   4.350 -0.1189 -0.6381  0.1403
    9LYR      H  164   5.116   8.838   4.286 -0.1127  0.2850 -0.4273
    9LYR     CA  165   5.036   8.822   4.484 -0.6984  0.1073  0.0182
    9LYR     HA  166   4.930   8.812   4.508 -1.1354 -2.0305 -2.3450
    9LYR     CB  167   5.096   8.683   4.490  0.2022 -0.1684 -0.1657
    9LYR    HB1  168   5.066   8.639   4.585  1.0264 -0.3778  0.0075
    9LYR    HB2  169   5.205   8.686   4.485  0.1922 -1.1756 -1.8857
    9LYR     CG  170   5.050   8.578   4.392  0.2174 -0.0616 -0.7198
    9LYR    HG1  171   5.098   8.486   4.426  1.8686  1.6135  1.9001
    9LYR    HG2  172   5.093   8.611   4.298  0.5759  1.6339  0.0021
    9LYR     CD  173   4.899   8.561   4.381  0.6097 -0.3361  0.4450
    9LYR    HD1  174   4.848   8.652   4.350 -1.8054 -1.5921  0.5120
    9LYR    HD2  175   4.854   8.536   4.477  2.3500  3.1690  2.3828
    9LYR     CE  176   4.868   8.453   4.275 -0.3256 -0.2108 -0.2002
    9LYR    HE1  177   4.771   8.405   4.288 -0.5356 -0.3966 -2.2104
    9LYR    HE2  178   4.946   8.377   4.277 -0.9864 -0.8862  1.4568
    9LYR     NZ  179   4.869   8.518   4.144  0.3636  0.2280  0.1268
    9LYR    HZ1  180   4.906   8.612   4.131 -0.8985  0.4455 -2.5941
    9LYR      C  181   5.093   8.917   4.589 -0.3837  0.6221  0.1395
    9LYR      O  182   5.044   8.928   4.702 -0.5823  0.1676  0.0156
   10LER      N  183   5.210   8.976   4.564 -0.1277 -0.5566  0.4823
   10LER      H  184   5.235   8.978   4.466  1.1343  1.3513  0.7904
   10LER     CA  185   5.281   9.072   4.657  0.1582 -0.1765  0.5021
   10LER     HA  186   5.280   9.038   4.760  2.1491  2.1932  1.3969
   10LER     CB  187   5.424   9.097   4.604  0.2391 -0.3178  0.3950
   10LER    HB1  188   5.467   9.187   4.648  0.9456 -0.2625 -0.3967
   10LER    HB2  189   5.426   9.123   4.498 -1.3755 -1.1913  0.1101
   10LER     CG  190   5.526   8.991   4.607 -0.0497 -0.0379  0.0258
   10LER     HG  191   5.496   8.897   4.560  2.3938 -0.7008 -0.3367
   10LER    CD1  192   5.666   9.030   4.560 -0.0939  0.1275 -0.9987
   10LER   HD11  193   5.729   8.941   4.561 -1.2152 -0.6634 -0.2463
   10LER   HD12  194   5.663   9.063   4.455  0.1743  0.8228 -0.7959
   10LER   HD13  195   5.704   9.122   4.604 -1.9234  0.4796 -0.1019
   10LER    CD2  196   5.542   8.952   4.751  0.6414 -0.4284 -0.7739
   10LER   HD21  197   5.611   8.868   4.765  2.0945  0.7994 -0.1953
   10LER   HD22  198   5.590   9.037   4.800  0.7401  0.2925 -2.0747
   10LER   HD23  199   5.451   8.924   4.804  1.9125  0.9405  2.4091
   10LER      C  200   5.204   9.204   4.651  0.1272  0.2582  0.0592
   10LER      O  201   5.177   9.255   4.544  0.0950 -0.1329  0.3118
   11LER      N  202   5.183   9.267   4.764 -0.3004  0.2608 -0.2745
   11LER      H  203   5.222   9.226   4.848  0.2350 -3.0722 -1.9713
   11LER     CA  204   5.139   9.404   4.777  0.5561  0.0712  0.4932
   11LER     HA  205   5.055   9.414   4.708  1.0551 -1.4163 -0.3865
   11LER     CB  206   5.093   9.429   4.923 -0.0386 -0.5535  0.0013
   11LER    HB1  207   5.073   9.534   4.942  1.6086 -0.1441 -0.3848
   11LER    HB2  208   5.180   9.409   4.985 -0.4904 -0.0735  0.8064
   11LER     CG  209   4.969   9.351   4.976  0.0487  0.6118  0.7125
   11LER     HG  210   4.986   9.243   4.982  2.3436  0.9004  0.2716
   11LER    CD1  211   4.923   9.392   5.113 -0.5943 -1.1122  0.0154
   11LER   HD11  212   4.836   9.329   5.131 -0.4425 -1.1730  0.5533
   11LER   HD12  213   5.005   9.373   5.182 -1.0061 -0.3230  0.7337
   11LER   HD13  214   4.892   9.496   5.111  0.4738 -0.7750  0.1584
   11LER    CD2  215   4.840   9.370   4.887  0.0078 -0.5149 -0.0846
   11LER   HD21  216   4.747   9.338   4.933  0.0097  0.0867  0.3406
   11LER   HD22  217   4.826   9.474   4.857 -0.4261 -0.7839 -0.8617
   11LER   HD23  218   4.842   9.320   4.790  0.4548  0.1548 -0.4250
   11LER      C  219   5.235   9.513   4.736 -0.2213 -0.5319 -0.2719
   11LER      O  220   5.191   9.621   4.714  1.1548  0.1280 -0.2905
   12LER      N  221   5.362   9.486   4.714 -1.1330  0.1610 -0.0151
   12LER      H  222   5.398   9.392   4.723  0.0449  0.6926  1.2239
   12LER     CA  223   5.455   9.583   4.652  0.4978  0.3407  0.4156
   12LER     HA  224   5.460   9.673   4.714  0.4354  1.0407 -0.5671
   12LER     CB  225   5.593   9.522   4.647  0.0461  0.3761 -0.1373
   12LER    HB1  226   5.658   9.580   4.581 -0.1596 -0.4958 -1.1287
   12LER    HB2  227   5.586   9.424   4.600  0.8950  0.6319 -0.8211
   12LER     CG  228   5.660   9.512   4.789 -0.1524  0.4743  0.5344
   12LER     HG  229   5.634   9.596   4.854  1.2158  0.7535  0.7547
   12LER    CD1  230   5.619   9.372   4.845  0.2918  0.2023 -0.3476
   12LER   HD11  231   5.675   9.341   4.934  1.3410  0.5453 -0.8693
   12LER   HD12  232   5.514   9.360   4.872  1.0347 -2.5666  1.8389
   12LER   HD13  233   5.628   9.288   4.776  1.2358 -1.3179  1.5217
   12LER    CD2  234   5.810   9.524   4.771  0.2748 -0.2292 -0.0759
   12LER   HD21  235   5.853   9.516   4.871 -1.0390  0.8992  0.6243
   12LER   HD22  236   5.841   9.441   4.709 -1.1822 -1.3123  0.5773
   12LER   HD23  237   5.832   9.622   4.728 -1.7552  0.8193  1.0558
   12LER      C  238   5.409   9.619   4.510 -0.6105  0.3087  0.2649
   12LER      O  239   5.443   9.725   4.470  0.4406 -0.6423 -0.0391
   13LER      N  240   5.339   9.535   4.437  0.4446  0.3272  0.3818
   13LER      H  241   5.302   9.449   4.475  1.7215  0.3352  1.7181
   13LER     CA  242   5.293   9.554   4.299 -0.6262 -0.2673  0.1008
   13LER     HA  243   5.371   9.611   4.250 -2.4657  1.2007 -1.2912
   13LER     CB  244   5.287   9.411   4.233 -0.5297 -0.0260 -0.0691
   13LER    HB1  245   5.272   9.419   4.125  1.6017 -0.8683 -0.4832
   13LER    HB2  246   5.200   9.368   4.282 -1.1944 -0.0944 -1.2712
   13LER     CG  247   5.411   9.320   4.257 -0.1948  0.3695 -0.1023
   13LER     HG  248   5.437   9.316   4.363  1.9357  1.9348 -0.5215
   13LER    CD1  249   5.358   9.179   4.218 -0.1884 -0.1603 -0.1889
   13LER   HD11  250   5.432   9.100   4.217 -0.3916 -0.6157 -5.2118
   13LER   HD12  251   5.277   9.153   4.286 -0.9496 -0.4119 -1.1767
   13LER   HD13  252   5.326   9.187   4.114 -0.3544  0.7055 -0.0826
   13LER    CD2  253   5.530   9.347   4.181 -0.7954 -0.7113 -0.3450
   13LER   HD21  254   5.614   9.278   4.194  0.7745  1.3864  1.5205
   13LER   HD22  255   5.491   9.355   4.080 -0.6842 -1.4356 -0.4445
   13LER   HD23  256   5.581   9.442   4.200  0.8272 -0.8685 -3.3322
   13LER      C  257   5.166   9.640   4.285  0.2905  0.3414 -0.0167
   13LER      O  258   5.118   9.678   4.181  0.0749  0.7993  0.5504
   14NH2      N  259   5.101   9.664   4.397  0.0049  0.3279 -0.3120
   14NH2     H1  260   5.141   9.634   4.485  3.6136 -2.3886 -2.5692
   14NH2     H2  261   5.014   9.714   4.390 -0.3631 -0.4019 -1.1523
   15LY0      N  262   5.456   8.153   4.713 -0.0007 -0.0889  0.4284
   15LY0     H1  263   5.359   8.127   4.727  0.7417 -2.4232  1.9330
   15LY0     H2  264   5.494   8.090   4.644 -2.3432 -1.1009 -0.0443
   15LY0     H3  265   5.500   8.139   4.803  1.0538 -0.3143 -0.1053
   15LY0     CA  266   5.474   8.297   4.673  0.4508  0.4562 -0.4247
   15LY0     HA  267   5.432   8.315   4.574 -2.9805 -1.2189  0.5660
   15LY0     CB  268   5.403   8.397   4.769 -0.0465 -0.1364 -0.5906
   15LY0    HB1  269   5.457   8.399   4.864 -0.9209 -0.7606 -0.0576
   15LY0    HB2  270   5.302   8.365   4.793 -0.2371  1.4780  0.9473
   15LY0     CG  271   5.408   8.536   4.717 -0.1655  0.2514  0.9088
   15LY0    HG1  272   5.370   8.539   4.615  1.9725  0.9343  0.0695
   15LY0    HG2  273   5.507   8.580   4.702  0.6483 -1.2956  1.5306
   15LY0     CD  274   5.329   8.636   4.787 -0.3127 -0.2756 -1.3419
   15LY0    HD1  275   5.227   8.600   4.790  0.0938 -1.4813  1.3197
   15LY0    HD2  276   5.344   8.733   4.739  0.3780  1.4489  2.0222
   15LY0     CE  277   5.372   8.663   4.933  0.5109 -0.4254  0.4971
   15LY0    HE1  278   5.475   8.699   4.941 -0.7972  3.7465  0.7772
   15LY0    HE2  279   5.369   8.567   4.986  0.9542 -1.3192 -1.0446
   15LY0     NZ  280   5.275   8.757   4.989  0.3106  0.2387  0.1253
   15LY0    HZ1  281   5.307   8.795   5.077  2.0111 -3.2558  1.1756
   15LY0    HZ2  282   5.235   8.818   4.919 -3.2306 -1.8596  0.0553
   15LY0    HZ3  283   5.197   8.696   5.008 -0.5380  0.6054 -1.9372
   15LY0      C  284   5.620   8.324   4.652  0.8489  0.3936  0.2691
   15LY0      O  285   5.659   8.340   4.536 -0.2776 -0.0935  0.0421
   16LER      N  286   5.698   8.352   4.757 -0.2289 -0.1526 -0.8447
   16LER      H  287   5.657   8.330   4.846  0.9708  1.0433  0.0345
   16LER     CA  288   5.844   8.379   4.747 -0.1505 -0.1266 -0.2055
   16LER     HA  289   5.862   8.390   4.640 -1.1674  0.7334 -0.3173
   16LER     CB  290   5.886   8.509   4.818  0.0451  0.2486 -0.1995
   16LER    HB1  291   5.993   8.500   4.838  0.0243 -2.2087 -0.8786
   16LER    HB2  292   5.836   8.506   4.914 -1.0528  0.4925 -0.7503
   16LER     CG  293   5.855   8.644   4.746  0.3546 -0.5289  0.5131
   16LER     HG  294   5.747   8.651   4.732  0.4134 -0.0659  0.2809
   16LER    CD1  295   5.904   8.765   4.833 -0.7735  0.1556  0.3546
   16LER   HD11  296   5.886   8.859   4.781 -0.0956 -0.4985 -1.1249
   16LER   HD12  297   5.842   8.772   4.923 -0.5368 -2.2536  0.7673
   16LER   HD13  298   6.009   8.747   4.856 -0.5082 -0.4997 -1.2401
   16LER    CD2  299   5.923   8.655   4.610 -0.1714  0.5352 -1.0099
   16LER   HD21  300   5.899   8.755   4.574 -0.6903  1.1341  0.8981
   16LER   HD22  301   6.031   8.643   4.616  0.0164  0.6365 -3.3398
   16LER   HD23  302   5.878   8.585   4.540 -1.4897 -0.7322  0.9964
   16LER      C  303   5.919   8.257   4.799 -0.2034 -0.1032 -0.4054
   16LER      O  304   5.874   8.173   4.878 -0.0668  0.4263  0.5756
   17LY0      N  305   3.874   9.028   5.013  0.4214 -0.5445  0.4583
   17LY0     H1  306   3.821   9.098   4.963 -0.6391 -2.2527 -0.9195
   17LY0     H2  307   3.806   8.955   5.026 -2.3396  1.3782 -1.8084
   17LY0     H3  308   3.918   9.072   5.093  0.4172  4.6934 -1.9926
   17LY0     CA  309   3.983   8.982   4.927 -0.4129 -0.4431 -0.3279
   17LY0     HA  310   3.933   8.969   4.831  1.6237 -1.5980 -1.2987
   17LY0     CB  311   4.103   9.076   4.898 -0.4208 -0.0665 -0.2603
   17LY0    HB1  312   4.068   9.168   4.851  1.7572  0.6450 -0.6086
   17LY0    HB2  313   4.164   9.019   4.827  0.7448 -1.2653  1.6039
   17LY0     CG  314   4.187   9.114   5.018 -0.0019  0.1028  0.1575
   17LY0    HG1  315   4.237   9.029   5.064  0.3935 -0.1432 -0.6961
   17LY0    HG2  316   4.126   9.166   5.091 -1.3774 -0.1309 -0.7877
   17LY0     CD  317   4.290   9.222   4.965 -0.5512  0.2824  0.0213
   17LY0    HD1  318   4.346   9.254   5.053  0.3017 -1.2664  0.0743
   17LY0    HD2  319   4.237   9.307   4.922  0.2467  1.4675  1.2734
   17LY0     CE  320   4.386   9.170   4.858 -0.1341  0.2104  0.4059
   17LY0    HE1  321   4.323   9.166   4.769 -1.7527  0.6763  1.4850
   17LY0    HE2  322   4.421   9.071   4.889  3.0350  1.6186  1.7510
   17LY0     NZ  323   4.506   9.246   4.856 -0.4218  0.3643  0.2105
   17LY0    HZ1  324   4.564   9.215   4.779 -1.3339 -2.7907  0.6174
   17LY0    HZ2  325   4.487   9.345   4.858 -0.2526  0.3966  0.2216
   17LY0    HZ3  326   4.550   9.223   4.945 -0.4854  2.5484  0.8464
   17LY0      C  327   4.042   8.850   4.973 -0.1229  0.3047  0.1125
   17LY0      O  328   4.071   8.832   5.090 -0.1455  0.1330  0.1046
   18LER      N  329   4.064   8.756   4.884  0.3864 -0.0341 -0.6759
   18LER      H  330   4.039   8.777   4.788 -3.2767  0.8632  0.3023
   18LER     CA  331   4.128   8.622   4.908 -1.2809 -0.4726  0.2687
   18LER     HA  332   4.145   8.602   5.014  0.2458 -0.0071  0.1366
   18LER     CB  333   4.042   8.517   4.841  0.2404  0.2066  0.4408
   18LER    HB1  334   4.087   8.418   4.839 -0.7421 -0.2724  1.1204
   18LER    HB2  335   4.030   8.533   4.734  0.5374 -1.0565  0.2114
   18LER     CG  336   3.903   8.500   4.913  1.0946 -0.0186 -0.4014
   18LER     HG  337   3.836   8.585   4.901 -0.9328 -1.2552  1.5208
   18LER    CD1  338   3.833   8.377   4.851 -0.0029 -0.1897  0.4370
   18LER   HD11  339   3.724   8.385   4.858 -0.2745 -2.3343 -0.4887
   18LER   HD12  340   3.846   8.364   4.744 -0.1866  1.3012  0.2166
   18LER   HD13  341   3.869   8.280   4.886  2.8528 -0.3601 -2.5070
   18LER    CD2  342   3.921   8.463   5.062 -0.1637  0.0185  0.6706
   18LER   HD21  343   3.819   8.457   5.100 -0.5853  2.8160  0.1767
   18LER   HD22  344   3.965   8.364   5.072 -3.1748 -1.6988 -1.3011
   18LER   HD23  345   3.972   8.541   5.117 -0.9561  0.7841  0.3421
   18LER      C  346   4.264   8.612   4.837 -0.1496 -1.0001 -0.2577
   18LER      O  347   4.288   8.682   4.736  0.2737 -0.2052 -0.6367
   19LYR      N  348   4.355   8.527   4.889 -0.6341  0.0493  0.4374
   19LYR      H  349   4.328   8.491   4.979  1.5222  0.0533  1.1572
   19LYR     CA  350   4.480   8.484   4.827  0.5179 -0.1195 -0.3174
   19LYR     HA  351   4.532   8.574   4.794  1.0578 -0.4185 -0.2915
   19LYR     CB  352   4.561   8.408   4.930  0.0490  0.0142  0.7711
   19LYR    HB1  353   4.512   8.315   4.957  0.4275 -0.7485 -1.0881
   19LYR    HB2  354   4.574   8.470   5.019 -3.6752  1.5091  0.4634
   19LYR     CG  355   4.708   8.375   4.883  0.8144  0.4102 -0.5326
   19LYR    HG1  356   4.768   8.464   4.903  1.6524 -0.1666 -0.3949
   19LYR    HG2  357   4.697   8.349   4.778 -2.4314  0.3239 -0.2791
   19LYR     CD  358   4.766   8.264   4.969 -0.4058 -0.2169  0.1283
   19LYR    HD1  359   4.732   8.277   5.072 -4.1514  3.3780 -1.2776
   19LYR    HD2  360   4.874   8.255   4.960 -0.3407 -2.2369  2.0010
   19LYR     CE  361   4.704   8.130   4.918 -0.2474 -0.1396 -0.8243
   19LYR    HE1  362   4.736   8.123   4.814 -1.9324 -2.6522 -1.2727
   19LYR    HE2  363   4.595   8.125   4.921 -0.3726  1.8582  0.0467
   19LYR     NZ  364   4.768   8.014   4.986  0.6005  0.0737  0.4397
   19LYR    HZ1  365   4.740   8.003   5.082 -0.5134  1.1600  0.2715
   19LYR      C  366   4.461   8.399   4.699  0.2865 -0.0953 -0.2094
   19LYR      O  367   4.381   8.302   4.696 -0.4995 -0.0793  0.3425
   20LY0      N  368   4.539   8.424   4.593 -0.0575 -0.2982 -0.0266
   20LY0      H  369   4.603   8.501   4.604  0.5280 -0.7627 -0.1622
   20LY0     CA  370   4.543   8.351   4.466 -0.0352  0.0301 -0.1280
   20LY0     HA  371   4.453   8.291   4.456  1.0118 -1.6937  0.3099
   20LY0     CB  372   4.550   8.448   4.345  0.2774 -0.0477  0.6109
   20LY0    HB1  373   4.584   8.401   4.253  1.6813 -0.2360  1.2086
   20LY0    HB2  374   4.627   8.522   4.368  0.2370 -0.0236  0.6697
   20LY0     CG  375   4.414   8.522   4.321 -0.7564 -0.0329 -0.2813
   20LY0    HG1  376   4.385   8.580   4.408 -0.7488  1.5893 -1.3117
   20LY0    HG2  377   4.336   8.446   4.316  0.9585 -1.9486  0.7140
   20LY0     CD  378   4.424   8.606   4.194 -0.0790 -0.6014  0.2184
   20LY0    HD1  379   4.444   8.550   4.102  1.7346  0.0542  0.1748
   20LY0    HD2  380   4.504   8.678   4.210  0.2904 -0.6330 -1.3598
   20LY0     CE  381   4.295   8.683   4.187  0.0263 -0.0389  0.7525
   20LY0    HE1  382   4.284   8.746   4.275 -0.9602  1.0068 -0.0897
   20LY0    HE2  383   4.209   8.616   4.184 -0.4743  0.6251  0.1018
   20LY0     NZ  384   4.268   8.777   4.080  1.0060 -0.2704  0.1190
   20LY0    HZ1  385   4.172   8.811   4.083  1.0539 -0.1839  1.9660
   20LY0    HZ2  386   4.337   8.850   4.091 -0.2920  0.8755  1.1186
   20LY0    HZ3  387   4.264   8.728   3.992 -0.7043 -2.1549  1.1530
   20LY0      C  388   4.651   8.247   4.475 -0.0833  0.1856  0.4006
   20LY0      O  389   4.739   8.248   4.559 -0.0555  0.2756  0.5752
   21LER      N  390   4.634   8.151   4.379  0.2562 -0.3610 -0.3258
   21LER      H  391   4.560   8.154   4.310  2.3294 -0.3996 -2.7229
   21LER     CA  392   4.703   8.025   4.386  0.4679  0.3702 -0.1515
   21LER     HA  393   4.693   7.984   4.487  1.0917 -1.2264 -0.6998
   21LER     CB  394   4.628   7.929   4.293  1.4562 -0.4933  0.0732
   21LER    HB1  395   4.610   7.983   4.200 -0.3376 -1.0047  0.0834
   21LER    HB2  396   4.530   7.902   4.333  1.4993 -2.0919 -0.8361
   21LER     CG  397   4.698   7.799   4.258  0.2666 -0.0157  0.0511
   21LER     HG  398   4.791   7.825   4.207 -0.0560  2.0981  0.4570
   21LER    CD1  399   4.735   7.709   4.377  0.4188 -0.3026  0.9335
   21LER   HD11  400   4.759   7.618   4.322 -2.6681 -0.6944  0.0394
   21LER   HD12  401   4.810   7.738   4.450 -1.1488 -0.0832  2.5141
   21LER   HD13  402   4.646   7.690   4.436 -0.4204  0.6812  0.0357
   21LER    CD2  403   4.613   7.716   4.158  0.1244 -0.3140 -0.4938
   21LER   HD21  404   4.671   7.631   4.121  3.2966  0.3674  2.3782
   21LER   HD22  405   4.521   7.682   4.206 -1.7802  0.2214 -3.5530
   21LER   HD23  406   4.604   7.778   4.069  2.0824  0.7818  0.0232
   21LER      C  407   4.849   8.020   4.351 -0.6156 -0.7325  0.3746
   21LER      O  408   4.917   7.944   4.419  0.2360 -0.4347  0.6743
   22LY0      N  409   5.229   8.057   5.301 -0.1023 -0.5255 -0.5931
   22LY0     H1  410   5.270   8.116   5.230  1.3063  2.5983  2.4857
   22LY0     H2  411   5.281   7.970   5.300  1.1686  0.2131 -1.7573
   22LY0     H3  412   5.238   8.107   5.389  0.2668  1.2461 -1.5906
   22LY0     CA  413   5.085   8.030   5.279 -0.3042 -0.2660  0.0597
   22LY0     HA  414   5.036   7.966   5.352 -1.6932 -0.4001 -0.9605
   22LY0     CB  415   5.006   8.165   5.265  0.5354  0.4506  0.0832
   22LY0    HB1  416   4.901   8.136   5.263  0.4950  0.5605 -2.2214
   22LY0    HB2  417   5.026   8.206   5.166 -1.7943  0.1690 -0.5793
   22LY0     CG  418   5.023   8.261   5.373  0.4246  1.1004 -0.4906
   22LY0    HG1  419   5.125   8.293   5.394 -0.1974  0.6844  4.3003
   22LY0    HG2  420   4.993   8.218   5.468  3.3953 -0.9022 -0.3228
   22LY0     CD  421   4.935   8.384   5.339  0.2962  0.5947 -0.2322
   22LY0    HD1  422   4.830   8.355   5.352  0.3944  0.5197  0.4383
   22LY0    HD2  423   4.962   8.427   5.243 -0.8040  1.3833 -0.2049
   22LY0     CE  424   4.971   8.492   5.443 -0.0686  0.5129  0.5189
   22LY0    HE1  425   5.077   8.518   5.435  0.4584 -1.0812  1.7731
   22LY0    HE2  426   4.953   8.451   5.542 -0.3038  0.5401  0.4870
   22LY0     NZ  427   4.886   8.613   5.421 -0.3806 -0.8854 -0.2064
   22LY0    HZ1  428   4.932   8.690   5.469  0.8831 -2.8575  1.9904
   22LY0    HZ2  429   4.865   8.606   5.323 -1.7846 -2.0705  0.1473
   22LY0    HZ3  430   4.798   8.604   5.469 -0.0007 -1.7296  0.3701
   22LY0      C  431   5.071   7.955   5.149 -0.3425 -0.1636 -0.2045
   22LY0      O  432   5.159   7.958   5.061 -1.2054  0.7035 -0.0361
   23LER      N  433   4.963   7.874   5.143 -0.3645  0.0334  0.2931
   23LER      H  434   4.911   7.852   5.227 -1.1102 -1.9250 -0.6189
   23LER     CA  435   4.913   7.813   5.019  0.1032  0.4446  0.4491
   23LER     HA  436   4.991   7.772   4.955 -0.2259 -0.0042  0.3366
   23LER     CB  437   4.801   7.716   5.046  0.2422 -0.9956  0.3791
   23LER    HB1  438   4.744   7.686   4.959 -0.3206  0.1292  0.3433
   23LER    HB2  439   4.728   7.779   5.097  1.1084  0.2773  0.1117
   23LER     CG  440   4.839   7.591   5.130  0.4636  0.2170 -0.5623
   23LER     HG  441   4.907   7.626   5.209  0.5837 -1.8016  0.2768
   23LER    CD1  442   4.715   7.525   5.186  0.3068 -0.8946  0.0302
   23LER   HD11  443   4.739   7.439   5.249 -2.2800  0.0622  2.5306
   23LER   HD12  444   4.683   7.600   5.258  0.8715 -1.2376  0.6557
   23LER   HD13  445   4.632   7.504   5.118 -0.1362 -1.2907  0.6752
   23LER    CD2  446   4.913   7.495   5.042  0.6493  1.2970  0.5821
   23LER   HD21  447   4.939   7.403   5.095 -1.5095 -1.1205 -2.1890
   23LER   HD22  448   4.845   7.477   4.958 -1.0911  0.1691  2.1497
   23LER   HD23  449   5.008   7.540   5.012  1.0978 -0.0900 -0.1713
   23LER      C  450   4.856   7.930   4.930  0.1721  0.7077 -0.7295
   23LER      O  451   4.889   7.939   4.812  0.5450  0.0847 -0.3375
   24LY0      N  452   6.689   7.849   4.328  0.5434 -0.2474 -0.2957
   24LY0     H1  453   6.782   7.823   4.355 -0.3028 -0.4534  2.8309
   24LY0     H2  454   6.639   7.764   4.306 -1.2464  0.7525 -0.2887
   24LY0     H3  455   6.641   7.883   4.410 -0.1139 -1.4982 -0.1285
   24LY0     CA  456   6.682   7.954   4.220 -0.3312  0.6435 -0.3599
   24LY0     HA  457   6.734   8.045   4.250 -0.1770  0.4833 -0.1361
   24LY0     CB  458   6.739   7.900   4.086  0.7618 -0.6667 -0.5806
   24LY0    HB1  459   6.670   7.823   4.052  1.2112 -0.7985 -1.2195
   24LY0    HB2  460   6.840   7.863   4.102  1.5883  1.6762  0.1081
   24LY0     CG  461   6.761   8.012   3.978 -0.5179 -0.3979  0.0235
   24LY0    HG1  462   6.799   8.095   4.038 -1.2453 -1.1272  1.5439
   24LY0    HG2  463   6.667   8.035   3.929  1.5839  3.9240 -2.5475
   24LY0     CD  464   6.870   7.985   3.880 -0.8505  0.4978 -0.4328
   24LY0    HD1  465   6.965   7.981   3.934 -0.7183 -0.8729 -0.7267
   24LY0    HD2  466   6.871   8.070   3.812  2.2110 -1.0715 -2.5804
   24LY0     CE  467   6.855   7.859   3.805  0.4839  0.4112 -0.1015
   24LY0    HE1  468   6.764   7.846   3.747  1.4375 -0.2519 -1.4954
   24LY0    HE2  469   6.864   7.781   3.881  1.5906  0.9315  0.3273
   24LY0     NZ  470   6.974   7.832   3.723  0.8512  0.4053  0.4159
   24LY0    HZ1  471   6.974   7.739   3.684 -1.5133  0.3104  0.5126
   24LY0    HZ2  472   6.973   7.898   3.647 -0.9202  1.5128  1.3253
   24LY0    HZ3  473   7.059   7.850   3.775  1.1717  1.1267 -0.3355
   24LY0      C  474   6.543   8.008   4.199  0.7156  0.1492 -0.2003
   24LY0      O  475   6.451   7.925   4.176 -0.2525  0.0775 -0.9622
   25LER      N  476   6.521   8.140   4.221 -0.4321  0.1962  0.1994
   25LER      H  477   6.599   8.200   4.242  0.3348 -0.8237  0.3793
   25LER     CA  478   6.400   8.209   4.188 -0.0845  0.2756  0.1760
   25LER     HA  479   6.320   8.145   4.226  1.5143 -2.9198 -1.4365
   25LER     CB  480   6.394   8.346   4.271  0.6040 -0.1223 -0.7457
   25LER    HB1  481   6.481   8.405   4.242 -0.0083  1.5778  0.7148
   25LER    HB2  482   6.411   8.325   4.376  0.7931  0.7853 -0.5919
   25LER     CG  483   6.272   8.437   4.243 -0.1340 -0.1376 -0.1765
   25LER     HG  484   6.258   8.463   4.139  1.5408  1.7633  0.0112
   25LER    CD1  485   6.141   8.369   4.301 -0.3638 -0.4402 -0.8104
   25LER   HD11  486   6.064   8.447   4.307 -1.0590 -1.0790 -1.1656
   25LER   HD12  487   6.109   8.285   4.239 -1.5068  0.6198 -1.7182
   25LER   HD13  488   6.159   8.332   4.401 -0.1449  1.3703 -0.1356
   25LER    CD2  489   6.294   8.566   4.323  0.3007 -0.0944  0.7934
   25LER   HD21  490   6.210   8.635   4.318 -0.7404 -1.4215 -2.0147
   25LER   HD22  491   6.303   8.545   4.430  1.1637 -0.4118  0.6652
   25LER   HD23  492   6.383   8.616   4.287  0.4121 -0.6821  0.2314
   25LER      C  493   6.375   8.227   4.037 -0.6818  0.4553 -0.2013
   25LER      O  494   6.468   8.277   3.975 -0.3186  0.0111  0.8313
   26LYR      N  495   6.263   8.196   3.982  0.0254 -0.0033  0.1018
   26LYR      H  496   6.194   8.145   4.036 -0.6317  0.0109 -0.7001
   26LYR     CA  497   6.202   8.228   3.851 -0.9856 -0.1721  0.8776
   26LYR     HA  498   6.267   8.296   3.797 -1.4796  0.3522  0.9310
   26LYR     CB  499   6.195   8.098   3.762 -0.4961 -0.6685 -0.1201
   26LYR    HB1  500   6.159   8.116   3.661 -1.6093 -0.7350  0.2535
   26LYR    HB2  501   6.122   8.030   3.805 -1.7846  1.6099  1.5561
   26LYR     CG  502   6.336   8.040   3.739  0.2471  0.0986 -0.5509
   26LYR    HG1  503   6.367   8.000   3.836 -4.4363 -1.7351  0.4382
   26LYR    HG2  504   6.408   8.121   3.726 -1.4627  2.0529  1.4155
   26LYR     CD  505   6.353   7.933   3.636  0.4173 -0.1373  0.0033
   26LYR    HD1  506   6.352   7.987   3.542  0.8743 -0.6497 -0.3014
   26LYR    HD2  507   6.284   7.851   3.651  1.9128 -1.5332 -0.4259
   26LYR     CE  508   6.496   7.874   3.648 -0.3205 -0.3701  0.8324
   26LYR    HE1  509   6.524   7.866   3.753  1.9515  1.9030  0.4998
   26LYR    HE2  510   6.560   7.949   3.602 -1.5154 -1.7080 -3.4214
   26LYR     NZ  511   6.511   7.759   3.557  0.1892 -0.0738 -0.3686
   26LYR    HZ1  512   6.528   7.783   3.460  2.2464  2.4756  0.5118
   26LYR      C  513   6.060   8.287   3.870  0.1947  0.0855  0.1112
   26LYR      O  514   5.998   8.279   3.977  0.0347 -0.0102 -0.1211
   27LY0      N  515   6.014   8.357   3.768  0.7328  1.3945  0.0575
   27LY0      H  516   6.073   8.359   3.686 -1.7784  0.5560 -1.8689
   27LY0     CA  517   5.878   8.418   3.744 -0.1140 -0.2743 -0.2189
   27LY0     HA  518   5.837   8.438   3.843 -0.2804 -1.5467 -0.0179
   27LY0     CB  519   5.888   8.553   3.673  0.5513  0.0953 -0.3277
   27LY0    HB1  520   5.790   8.582   3.635  0.6167 -0.3630 -0.8739
   27LY0    HB2  521   5.963   8.542   3.594  0.1744  1.1607 -0.8564
   27LY0     CG  522   5.937   8.664   3.768  0.6646  0.1761  0.0643
   27LY0    HG1  523   6.032   8.635   3.814  1.1201  1.8161  0.2414
   27LY0    HG2  524   5.861   8.681   3.845 -1.5285  0.2732 -2.0013
   27LY0     CD  525   5.954   8.793   3.688 -0.4002 -0.1660 -0.1610
   27LY0    HD1  526   5.868   8.821   3.628 -1.7858 -1.8907  0.9019
   27LY0    HD2  527   6.040   8.776   3.623 -1.0099 -0.1847 -0.9793
   27LY0     CE  528   5.985   8.918   3.766 -0.4778 -0.1901 -0.8068
   27LY0    HE1  529   6.091   8.913   3.789 -0.8182 -0.7252  0.7452
   27LY0    HE2  530   5.934   8.917   3.862 -0.9055 -0.3979 -1.0307
   27LY0     NZ  531   5.968   9.041   3.698  0.3871 -0.0354  0.1058
   27LY0    HZ1  532   5.956   9.114   3.766  0.8889 -0.6444  0.8740
   27LY0    HZ2  533   6.041   9.055   3.630 -0.0927 -1.3789 -0.7343
   27LY0    HZ3  534   5.891   9.033   3.633  0.7188 -0.2884 -0.2587
   27LY0      C  535   5.790   8.324   3.673  0.0706 -0.0701 -0.1759
   27LY0      O  536   5.839   8.245   3.594 -0.3049  0.1350  0.1551
   28LER      N  537   5.660   8.321   3.706 -0.1221 -0.6827  0.0675
   28LER      H  538   5.632   8.394   3.769  0.3351  0.9246 -1.4999
   28LER     CA  539   5.563   8.241   3.645  0.6909 -0.2050  0.0383
   28LER     HA  540   5.607   8.179   3.568  1.9310  0.8106 -0.1036
   28LER     CB  541   5.519   8.141   3.756 -0.2092  0.1779 -0.4743
   28LER    HB1  542   5.493   8.191   3.849 -1.4962 -0.8607 -0.2505
   28LER    HB2  543   5.602   8.074   3.777 -1.4857 -2.6335 -3.4960
   28LER     CG  544   5.402   8.041   3.729 -0.4861  0.3660 -0.2294
   28LER     HG  545   5.308   8.094   3.711 -2.3239 -1.4407  3.1024
   28LER    CD1  546   5.444   7.931   3.629 -0.1179  0.1317 -0.6168
   28LER   HD11  547   5.356   7.869   3.616  0.8963 -1.4867 -0.0644
   28LER   HD12  548   5.475   7.968   3.532  2.7535  0.2237  0.2358
   28LER   HD13  549   5.515   7.861   3.673  0.0880  1.5702  1.5080
   28LER    CD2  550   5.370   7.961   3.857 -0.0344 -0.2324  0.8596
   28LER   HD21  551   5.283   7.895   3.848  0.4998 -0.9484  0.8791
   28LER   HD22  552   5.445   7.888   3.885 -0.3499 -1.4106 -1.1984
   28LER   HD23  553   5.352   8.019   3.948 -1.0143  1.2732 -0.2525
   28LER      C  554   5.449   8.331   3.591  0.3629 -0.4154 -0.1447
   28LER      O  555   5.416   8.428   3.658 -0.2886  0.0339 -0.2601
   29LYR      N  556   5.393   8.297   3.479 -0.5403  0.0757 -0.7896
   29LYR      H  557   5.443   8.230   3.423  1.0126 -1.9150  2.6729
   29LYR     CA  558   5.284   8.381   3.423 -0.5607  0.0373  0.2955
   29LYR     HA  559   5.322   8.483   3.425  2.4953 -1.0081  0.4765
   29LYR     CB  560   5.261   8.334   3.270 -0.7639 -0.6395 -0.3067
   29LYR    HB1  561   5.155   8.340   3.246 -0.7462 -2.4834 -1.0146
   29LYR    HB2  562   5.301   8.234   3.249  0.4222 -0.2680  0.0894
   29LYR     CG  563   5.343   8.426   3.171  0.1451  0.0175 -0.3073
   29LYR    HG1  564   5.336   8.525   3.215  0.3617  1.3456 -3.0653
   29LYR    HG2  565   5.285   8.422   3.079 -3.9786  0.7138  1.9776
   29LYR     CD  566   5.495   8.382   3.155  0.2321  0.2946  0.1403
   29LYR    HD1  567   5.542   8.370   3.253 -2.1109  0.5137  1.3433
   29LYR    HD2  568   5.531   8.469   3.101  0.7838  0.3344  0.5566
   29LYR     CE  569   5.520   8.243   3.084  0.6776  1.1760 -0.1542
   29LYR    HE1  570   5.498   8.252   2.977 -1.6710 -0.1389  0.1641
   29LYR    HE2  571   5.450   8.171   3.125  2.0835 -0.0837  0.1128
   29LYR     NZ  572   5.655   8.197   3.114  0.1796 -0.1367 -0.0192
   29LYR    HZ1  573   5.739   8.227   3.066  0.1552 -1.0008 -0.6081
   29LYR      C  574   5.153   8.386   3.497  0.3325 -0.5497 -0.7291
   29LYR      O  575   5.070   8.470   3.459  0.5025  0.3977  0.4577
   30LER      N  576   5.124   8.302   3.599 -0.4300 -0.2724  0.2074
   30LER      H  577   5.195   8.240   3.636 -1.3525 -2.5747 -1.6008
   30LER     CA  578   4.994   8.302   3.664  0.4015  0.2701  0.0434
   30LER     HA  579   4.911   8.323   3.597 -0.7089 -0.7352  1.0555
   30LER     CB  580   4.969   8.162   3.721  0.0107  0.3794  0.0854
   30LER    HB1  581   4.895   8.163   3.801 -0.0785  1.2365 -0.0011
   30LER    HB2  582   5.066   8.130   3.757 -0.2329  1.7230  2.1264
   30LER     CG  583   4.911   8.056   3.617 -0.6575 -0.3884 -0.0710
   30LER     HG  584   4.814   8.095   3.586 -0.4010 -0.8875 -1.5748
   30LER    CD1  585   5.008   8.024   3.500 -0.9294 -0.1503 -0.2276
   30LER   HD11  586   4.964   7.939   3.447 -0.1914 -0.4372 -0.3835
   30LER   HD12  587   5.016   8.109   3.433 -0.1948 -1.0816 -1.3644
   30LER   HD13  588   5.103   7.990   3.541 -0.3537  1.5649 -0.1001
   30LER    CD2  589   4.876   7.922   3.686  0.2705  0.0975  0.5406
   30LER   HD21  590   4.819   7.866   3.613 -0.4766  2.0682 -0.4591
   30LER   HD22  591   4.971   7.872   3.706  1.5211  2.1519  0.0447
   30LER   HD23  592   4.818   7.925   3.779 -0.0266 -0.9565  0.3948
   30LER      C  593   4.987   8.418   3.765 -0.1682  0.2127  0.2033
   30LER      O  594   5.085   8.445   3.829 -0.3762 -0.3482 -0.8020
   31LER      N  595   4.865   8.467   3.785  0.4713 -0.4384 -0.6561
   31LER      H  596   4.788   8.438   3.726 -1.4932  1.5724  0.7428
   31LER     CA  597   4.831   8.541   3.902  0.0233  0.1019  0.0929
   31LER     HA  598   4.901   8.620   3.927  0.6014 -0.8900  1.7444
   31LER     CB  599   4.695   8.608   3.890  0.9992  0.3629  0.2854
   31LER    HB1  600   4.656   8.621   3.991 -0.6906  0.6101 -0.3563
   31LER    HB2  601   4.623   8.540   3.846  1.1192  0.7059 -0.4609
   31LER     CG  602   4.701   8.734   3.796 -0.5399 -0.1152  0.3717
   31LER     HG  603   4.782   8.797   3.831  0.5498 -1.1334 -0.2603
   31LER    CD1  604   4.714   8.711   3.643  0.3357 -0.3437 -0.2182
   31LER   HD11  605   4.677   8.800   3.593 -1.1560 -0.7968  0.0517
   31LER   HD12  606   4.817   8.703   3.606 -0.3208  0.4989 -2.4086
   31LER   HD13  607   4.658   8.624   3.610 -2.0998  0.1151  2.4123
   31LER    CD2  608   4.570   8.812   3.825  0.2798  0.5210 -0.2880
   31LER   HD21  609   4.559   8.911   3.781  1.1805  1.3605  1.2830
   31LER   HD22  610   4.482   8.752   3.803  0.4212  0.6745 -1.3388
   31LER   HD23  611   4.571   8.832   3.932 -0.4839  0.5318 -0.2778
   31LER      C  612   4.830   8.456   4.029 -0.3235  0.6033  0.4093
   31LER      O  613   4.782   8.339   4.035  0.6392  0.0170 -0.4797
   32LY0      N  614   7.071   7.592   3.586 -0.3890  0.6931  0.2320
   32LY0     H1  615   7.159   7.554   3.617 -1.5363 -0.4410  2.3759
   32LY0     H2  616   7.079   7.618   3.489  0.8846 -1.0542 -0.1769
   32LY0     H3  617   7.040   7.676   3.634  1.0980  2.3926 -1.6028
   32LY0     CA  618   6.958   7.490   3.602  0.3860 -0.6498 -0.2984
   32LY0     HA  619   6.976   7.401   3.541 -1.4901 -0.2264 -1.5429
   32LY0     CB  620   6.945   7.433   3.743  0.1024  0.3788  1.2033
   32LY0    HB1  621   7.032   7.372   3.766 -0.7667 -1.6329 -0.5652
   32LY0    HB2  622   6.863   7.361   3.742 -1.4932  2.0778  2.5736
   32LY0     CG  623   6.904   7.528   3.854 -0.4028 -1.3160 -0.0071
   32LY0    HG1  624   6.807   7.574   3.834  0.9358  2.2768  1.1148
   32LY0    HG2  625   6.981   7.605   3.853 -0.9396 -0.7484 -1.4977
   32LY0     CD  626   6.924   7.470   3.991 -0.3667  0.4224  0.4318
   32LY0    HD1  627   7.018   7.415   3.985 -0.6358  0.1119 -1.2829
   32LY0    HD2  628   6.848   7.392   4.005 -1.1228  0.6206 -2.1294
   32LY0     CE  629   6.924   7.563   4.112 -0.1152 -0.3226 -0.1031
   32LY0    HE1  630   6.819   7.587   4.124  0.0790 -0.5606  2.8333
   32LY0    HE2  631   6.984   7.650   4.085  1.0757 -0.9565  0.3977
   32LY0     NZ  632   6.981   7.497   4.230 -0.3093  0.4058 -0.1418
   32LY0    HZ1  633   6.909   7.451   4.283  0.3162 -0.4643 -0.0265
   32LY0    HZ2  634   7.056   7.435   4.202  1.3861  0.4426  3.6599
   32LY0    HZ3  635   7.021   7.560   4.299  0.6788  0.2322 -0.5431
   32LY0      C  636   6.822   7.545   3.555 -0.1507 -0.0723  0.5054
   32LY0      O  637   6.817   7.665   3.535 -0.4324 -0.1198  0.4902
   33LER      N  638   6.712   7.470   3.530 -0.5028 -0.4118  0.9885
   33LER      H  639   6.717   7.369   3.526 -0.2127 -0.3594 -0.2213
   33LER     CA  640   6.575   7.527   3.496  0.5292  0.9279 -0.7628
   33LER     HA  641   6.583   7.567   3.395  0.3805 -0.2674 -1.2673
   33LER     CB  642   6.479   7.415   3.474 -0.3308  0.2769  0.2741
   33LER    HB1  643   6.490   7.356   3.566 -0.6998  3.2966  2.4051
   33LER    HB2  644   6.500   7.353   3.387 -0.1759 -1.2723  1.3619
   33LER     CG  645   6.332   7.449   3.463  0.2431 -0.1722  0.2108
   33LER     HG  646   6.305   7.497   3.557  0.4701  3.2734 -1.3390
   33LER    CD1  647   6.287   7.534   3.343 -0.6217 -0.1076  0.4050
   33LER   HD11  648   6.181   7.559   3.343 -0.5681  0.2358 -0.8675
   33LER   HD12  649   6.339   7.629   3.353 -0.4593 -0.2541  0.9470
   33LER   HD13  650   6.310   7.486   3.248 -1.1059  0.7458 -0.1566
   33LER    CD2  651   6.258   7.317   3.467  0.6017  0.2239 -0.2762
   33LER   HD21  652   6.152   7.331   3.486  0.8400  1.5842  0.2006
   33LER   HD22  653   6.265   7.269   3.370 -0.9889  0.9726 -0.7946
   33LER   HD23  654   6.296   7.244   3.538  0.5014 -1.3733 -1.8074
   33LER      C  655   6.515   7.630   3.594 -0.1487  0.1477 -0.5429
   33LER      O  656   6.499   7.601   3.716 -0.0857  0.4281 -0.1113
   34LY0      N  657   6.920   8.853   3.591  0.4610 -0.3483  0.3819
   34LY0     H1  658   6.976   8.770   3.581  1.6482  0.0772  2.8311
   34LY0     H2  659   6.896   8.858   3.689  0.7736  0.2419  0.4261
   34LY0     H3  660   6.969   8.939   3.571  1.1118 -0.5235  1.1638
   34LY0     CA  661   6.792   8.849   3.515  0.1048 -0.0979 -0.3469
   34LY0     HA  662   6.724   8.928   3.546  0.4298 -0.0762  0.3257
   34LY0     CB  663   6.814   8.853   3.368  0.3564  0.3530  0.3127
   34LY0    HB1  664   6.855   8.756   3.339  0.2088  0.2703  0.3862
   34LY0    HB2  665   6.877   8.940   3.348 -1.4440  1.1025 -2.8880
   34LY0     CG  666   6.698   8.880   3.263 -0.1584  0.0686 -0.5957
   34LY0    HG1  667   6.666   8.983   3.280 -0.9930  0.5256 -4.1600
   34LY0    HG2  668   6.616   8.810   3.281  1.3734 -1.2624  1.7381
   34LY0     CD  669   6.734   8.889   3.113 -0.3877 -0.7129  0.1350
   34LY0    HD1  670   6.763   8.789   3.080  0.3904 -0.8544  1.1640
   34LY0    HD2  671   6.816   8.959   3.100 -0.7488  0.1507  2.0824
   34LY0     CE  672   6.617   8.929   3.025  0.4690 -0.4279  0.6995
   34LY0    HE1  673   6.593   9.027   3.068  2.2730 -1.0373  3.2796
   34LY0    HE2  674   6.534   8.859   3.034  1.0145 -1.1669  0.0806
   34LY0     NZ  675   6.645   8.948   2.882  0.5796 -0.0009 -0.7484
   34LY0    HZ1  676   6.557   8.958   2.834 -0.9067  1.1610  2.0201
   34LY0    HZ2  677   6.683   9.041   2.871 -1.4744  0.6936 -2.9184
   34LY0    HZ3  678   6.705   8.872   2.850  0.0246  0.0047 -1.8554
   34LY0      C  679   6.720   8.718   3.547 -1.1319 -0.5695 -0.0840
   34LY0      O  680   6.790   8.613   3.536 -0.0225  0.3026  0.3350
   35LER      N  681   6.600   8.726   3.600 -0.1156 -0.1342 -0.1469
   35LER      H  682   6.556   8.817   3.603 -0.0151 -0.0913  0.0983
   35LER     CA  683   6.523   8.604   3.640  0.2018  0.1973  0.4343
   35LER     HA  684   6.588   8.527   3.681 -0.6880  0.0686  1.6889
   35LER     CB  685   6.419   8.646   3.744  0.1955 -0.5402  0.1388
   35LER    HB1  686   6.360   8.559   3.772 -0.7467  0.4214  1.2412
   35LER    HB2  687   6.355   8.725   3.703  0.3531  0.1760  1.2198
   35LER     CG  688   6.464   8.696   3.884 -0.1861  0.7134 -0.1363
   35LER     HG  689   6.512   8.792   3.866 -1.4088  1.4643  0.4905
   35LER    CD1  690   6.341   8.725   3.974 -0.2605 -0.1250  1.0418
   35LER   HD11  691   6.360   8.754   4.078 -1.7423  1.8902  0.8037
   35LER   HD12  692   6.288   8.811   3.933  2.0574  1.7159  1.6396
   35LER   HD13  693   6.273   8.640   3.970  0.9126 -1.0372 -1.9637
   35LER    CD2  694   6.559   8.598   3.963  0.1352 -0.1396  0.8773
   35LER   HD21  695   6.581   8.629   4.065 -0.0357 -1.1031  1.2226
   35LER   HD22  696   6.510   8.502   3.979 -1.3446  0.3520 -0.5175
   35LER   HD23  697   6.657   8.594   3.914 -0.8430  1.4577 -1.3557
   35LER      C  698   6.448   8.548   3.520  0.1593 -0.3166  0.4623
   35LER      O  699   6.390   8.630   3.445 -0.3473  0.6919 -0.1995
   36LYR      N  700   6.451   8.417   3.496 -0.3231  0.6010  0.7307
   36LYR      H  701   6.506   8.363   3.561 -0.2484  1.8218  1.7267
   36LYR     CA  702   6.378   8.360   3.385 -0.1797 -0.0263 -0.2090
   36LYR     HA  703   6.411   8.418   3.299 -1.5993  2.4134  0.7792
   36LYR     CB  704   6.412   8.212   3.356 -0.2605  0.5088 -1.0340
   36LYR    HB1  705   6.362   8.146   3.427  1.1259  0.0055 -0.4919
   36LYR    HB2  706   6.520   8.209   3.369 -0.5309 -0.6743  1.4529
   36LYR     CG  707   6.368   8.169   3.222  0.1917 -0.1726  0.1087
   36LYR    HG1  708   6.417   8.236   3.151 -1.1396 -0.6262 -1.3168
   36LYR    HG2  709   6.259   8.169   3.212  0.2727  1.0957 -1.1120
   36LYR     CD  710   6.423   8.027   3.192 -0.1219 -0.5855  0.1744
   36LYR    HD1  711   6.375   7.949   3.251 -2.2737  1.5287  1.3304
   36LYR    HD2  712   6.530   8.029   3.213 -0.1020  3.1801  0.3033
   36LYR     CE  713   6.399   7.994   3.042 -0.4722  0.1806  0.1781
   36LYR    HE1  714   6.434   8.075   2.978 -1.1756 -0.0116 -0.4634
   36LYR    HE2  715   6.294   7.969   3.029  0.3234 -3.8243  0.1882
   36LYR     NZ  716   6.460   7.859   3.020  0.1943 -0.8552  0.1857
   36LYR    HZ1  717   6.558   7.853   2.997 -0.2288  1.5126 -2.8251
   36LYR      C  718   6.233   8.380   3.408  0.2463  0.2510 -0.7679
   36LYR      O  719   6.181   8.354   3.523 -0.0009 -0.0851 -0.0801
   37LY0      N  720   6.158   8.416   3.305  0.1340  0.2353  0.1387
   37LY0      H  721   6.208   8.453   3.226  0.6528  1.0612  0.8442
   37LY0     CA  722   6.017   8.422   3.309 -0.2545 -0.4469 -0.2913
   37LY0     HA  723   5.985   8.416   3.413  1.6644  2.1976  0.5600
   37LY0     CB  724   5.983   8.568   3.276  0.0619  0.0112 -0.4656
   37LY0    HB1  725   6.008   8.583   3.171 -2.1706  2.4985 -0.7645
   37LY0    HB2  726   6.037   8.638   3.340 -0.7390  1.1910 -1.0457
   37LY0     CG  727   5.838   8.600   3.301 -0.3105  0.1263 -0.0602
   37LY0    HG1  728   5.822   8.598   3.409  1.0550  0.5125  0.1637
   37LY0    HG2  729   5.777   8.531   3.243  0.3470  1.5418 -2.5994
   37LY0     CD  730   5.811   8.744   3.255  1.1649 -0.1773  0.4668
   37LY0    HD1  731   5.805   8.746   3.146  0.0349 -0.0726  0.5174
   37LY0    HD2  732   5.885   8.815   3.292  1.0175 -0.3388  1.0797
   37LY0     CE  733   5.675   8.789   3.307  0.6702  0.5162  0.0963
   37LY0    HE1  734   5.684   8.793   3.416 -3.3411  3.5435  0.5382
   37LY0    HE2  735   5.608   8.708   3.280  0.8986  0.1664  0.5585
   37LY0     NZ  736   5.638   8.927   3.266  0.4466  0.6820  0.0543
   37LY0    HZ1  737   5.560   8.959   3.321  1.5370  1.2832  1.3062
   37LY0    HZ2  738   5.714   8.987   3.295  0.4680  0.4325  0.5267
   37LY0    HZ3  739   5.618   8.936   3.167  0.1641 -0.8492 -0.0497
   37LY0      C  740   5.946   8.311   3.232  0.0684  0.1364 -0.3143
   37LY0      O  741   5.928   8.315   3.110  0.3113  0.4177 -0.0556
   38LER      N  742   5.900   8.213   3.306  0.0570  0.3784 -0.7891
   38LER      H  743   5.895   8.225   3.406 -0.1378  2.2591 -0.9854
   38LER     CA  744   5.820   8.100   3.265 -0.3301 -0.1489  0.2217
   38LER     HA  745   5.867   8.078   3.170  1.6631 -0.8523  1.3045
   38LER     CB  746   5.841   7.976   3.359  0.9078  0.1886 -0.0098
   38LER    HB1  747   5.802   7.887   3.310  1.0106  0.7694 -1.1841
   38LER    HB2  748   5.775   7.995   3.443  0.7963 -0.6315  0.0928
   38LER     CG  749   5.981   7.944   3.405  0.1281  0.0686  0.6975
   38LER     HG  750   6.028   8.032   3.448 -0.2729  0.0348  1.2222
   38LER    CD1  751   5.961   7.835   3.503 -0.1393  0.2206 -1.0761
   38LER   HD11  752   6.060   7.809   3.542 -0.1462  3.4155  1.5146
   38LER   HD12  753   5.899   7.867   3.587 -0.0138 -0.7526 -0.5958
   38LER   HD13  754   5.918   7.741   3.468 -0.3685 -0.2019  0.2703
   38LER    CD2  755   6.069   7.882   3.295 -0.0026 -0.5196 -0.0485
   38LER   HD21  756   6.175   7.881   3.322 -0.3404  2.0694  1.7539
   38LER   HD22  757   6.037   7.781   3.273  0.0713 -0.3993 -0.7335
   38LER   HD23  758   6.052   7.937   3.202 -0.7592 -1.2941 -0.3756
   38LER      C  759   5.674   8.131   3.229 -0.2356 -0.1364 -0.1293
   38LER      O  760   5.583   8.106   3.314 -0.3004 -0.2352  0.6698
   39LY0      N  761   6.539   7.490   2.526  0.3110 -0.3401 -0.1848
   39LY0     H1  762   6.608   7.487   2.452 -1.1947 -2.5340 -1.5861
   39LY0     H2  763   6.447   7.497   2.487  1.1329 -0.4023 -2.2885
   39LY0     H3  764   6.555   7.402   2.572  1.4551 -0.0861 -0.0476
   39LY0     CA  765   6.569   7.614   2.609  0.3540 -0.0557  0.0338
   39LY0     HA  766   6.673   7.609   2.642  0.3403  1.1103  0.2820
   39LY0     CB  767   6.549   7.744   2.545  1.0098 -0.0664 -0.2158
   39LY0    HB1  768   6.450   7.735   2.501  1.1523  1.1289 -0.8217
   39LY0    HB2  769   6.628   7.758   2.471  1.6737  2.7909  0.9037
   39LY0     CG  770   6.548   7.866   2.627  1.0201 -0.1398  0.4772
   39LY0    HG1  771   6.641   7.865   2.685  1.7299  0.4728 -0.6126
   39LY0    HG2  772   6.464   7.854   2.696  0.8615 -0.6861  0.1928
   39LY0     CD  773   6.532   7.995   2.549  0.1627 -0.3077 -0.0213
   39LY0    HD1  774   6.447   7.997   2.481  0.5268  2.0210 -0.4595
   39LY0    HD2  775   6.627   8.015   2.501  0.0385 -2.8926 -1.5244
   39LY0     CE  776   6.508   8.097   2.665  0.1545  0.3171 -0.1288
   39LY0    HE1  777   6.597   8.094   2.728  1.1440  0.1877 -1.5014
   39LY0    HE2  778   6.424   8.064   2.726  1.7866 -2.2573  0.8825
   39LY0     NZ  779   6.486   8.227   2.607  0.4464  0.1516 -0.7020
   39LY0    HZ1  780   6.454   8.297   2.672  0.2626  0.0496 -0.6810
   39LY0    HZ2  781   6.573   8.247   2.560  0.9724 -2.5025 -1.0180
   39LY0    HZ3  782   6.414   8.216   2.537 -1.3776 -2.8659  1.3890
   39LY0      C  783   6.487   7.601   2.738  0.2446  0.1006  0.1960
   39LY0      O  784   6.367   7.582   2.725  0.2780 -0.2110 -0.0521
   40LER      N  785   6.548   7.615   2.855  0.0512  0.0707  0.5775
   40LER      H  786   6.648   7.632   2.855  0.2769 -0.8074 -2.1282
   40LER     CA  787   6.479   7.620   2.988  0.0549 -0.2041  0.3625
   40LER     HA  788   6.403   7.541   2.984  0.3081 -0.3941 -1.5627
   40LER     CB  789   6.578   7.564   3.093  0.2005  0.3238  0.0971
   40LER    HB1  790   6.525   7.558   3.189  0.6102  0.8542  0.3627
   40LER    HB2  791   6.654   7.641   3.095  2.5100 -1.8120  0.4877
   40LER     CG  792   6.655   7.428   3.070  0.4654  0.3855  0.0468
   40LER     HG  793   6.709   7.418   2.975 -1.0266  0.3417 -0.8309
   40LER    CD1  794   6.756   7.400   3.182 -0.2998 -0.4142 -0.1116
   40LER   HD11  795   6.801   7.303   3.159 -0.5606 -0.4756 -0.3605
   40LER   HD12  796   6.831   7.479   3.190  1.0905 -1.4299 -2.1761
   40LER   HD13  797   6.707   7.389   3.279  1.4925 -2.2648  0.6621
   40LER    CD2  798   6.548   7.319   3.077 -0.0770 -0.0644  0.0876
   40LER   HD21  799   6.585   7.225   3.037  0.5290 -0.3722  1.3329
   40LER   HD22  800   6.498   7.305   3.173  0.1185  0.7800  0.3161
   40LER   HD23  801   6.468   7.346   3.007 -1.1181 -0.0565  1.2377
   40LER      C  802   6.395   7.744   3.026 -1.0972  0.2601  0.0731
   40LER      O  803   6.274   7.730   3.027  0.0769 -0.3129  0.2991
   41U      O5'  804   7.475   6.200   0.945  0.6129  0.2192 -0.5693
   41U      H5T  805   7.414   6.269   0.918  1.6110  0.9547 -1.0290
   41U      C5'  806   7.513   6.125   0.829 -0.1503 -0.1420 -0.0422
   41U     H5'1  807   7.429   6.102   0.763  1.4935 -0.8729 -1.9796
   41U     H5'2  808   7.545   6.027   0.864 -3.7030 -1.1874  0.6628
   41U      C4'  809   7.627   6.191   0.741  0.0423 -0.4682  0.5505
   41U      H4'  810   7.651   6.113   0.669 -0.9595  0.6397 -1.0596
   41U      O4'  811   7.584   6.310   0.673  0.0592  0.1858  0.1363
   41U      C1'  812   7.693   6.390   0.634  0.0612  0.4350 -0.2897
   41U      H1'  813   7.696   6.400   0.526 -1.1123  2.0934 -0.2059
   41U       N1  814   7.664   6.531   0.678  0.0611  0.2091 -0.1776
   41U       C6  815   7.546   6.570   0.737  0.5348  0.2735  1.3253
   41U       H6  816   7.471   6.499   0.768 -0.3565  1.0348  0.9705
   41U       C5  817   7.516   6.698   0.762  0.4472  0.1523 -0.0885
   41U       H5  818   7.421   6.721   0.808 -0.5858 -2.6576 -0.5835
   41U       C4  819   7.617   6.805   0.738  0.5364 -0.4521 -0.9511
   41U       O4  820   7.595   6.928   0.755 -0.3790 -0.1668  0.1039
   41U       N3  821   7.734   6.761   0.692  0.2395 -0.1889  0.1901
   41U       H3  822   7.798   6.835   0.667  0.2131  0.4299  1.8494
   41U       C2  823   7.761   6.628   0.655 -0.1587 -0.7362  0.6764
   41U       O2  824   7.870   6.597   0.605 -0.2707  0.1166 -0.4210
   41U      C3'  825   7.763   6.227   0.799 -0.5032  0.5918 -0.3042
   41U      H3'  826   7.756   6.279   0.895 -3.0435 -0.6542  0.2604
   41U      C2'  827   7.816   6.322   0.687  0.4012  0.3605  0.2638
   41U     H2'1  828   7.882   6.392   0.736 -1.2550  1.1728  1.4412
   41U      O2'  829   7.875   6.255   0.576  0.8940  0.3666  0.4862
   41U     HO'2  830   7.959   6.297   0.560  1.6350 -1.7148 -1.7604
   41U      O3'  831   7.852   6.112   0.813 -0.2522 -0.0393 -0.2780
   42U        P  832   7.941   6.098   0.941 -0.0971 -0.0048  0.3090
   42U      O1P  833   8.016   5.975   0.923 -0.3004 -0.1893 -0.7818
   42U      O2P  834   7.861   6.123   1.057  0.2832 -0.5999 -0.0225
   42U      O5'  835   8.035   6.227   0.922  0.0981 -0.0207 -0.5104
   42U      C5'  836   8.138   6.219   0.827  0.2869 -0.4045  0.0325
   42U     H5'1  837   8.089   6.201   0.731 -0.4024 -0.5706  0.4102
   42U     H5'2  838   8.207   6.138   0.852 -0.9561 -1.5959 -0.2559
   42U      C4'  839   8.202   6.354   0.811 -0.0190 -1.5755 -0.3665
   42U      H4'  840   8.269   6.344   0.727  1.4998  0.6428  0.5066
   42U      O4'  841   8.115   6.467   0.790 -0.4020  0.1958 -0.4486
   42U      C1'  842   8.177   6.591   0.833 -0.0230 -0.0182  0.0609
   42U      H1'  843   8.219   6.629   0.740  1.4135 -1.5927  0.0133
   42U       N1  844   8.085   6.680   0.903  0.1227 -0.1808  0.8038
   42U       C6  845   7.962   6.643   0.965  0.0950  0.2837 -0.0702
   42U       H6  846   7.945   6.536   0.963 -1.6413  0.5267  0.5707
   42U       C5  847   7.875   6.739   1.012 -0.1986  0.6874 -0.6821
   42U       H5  848   7.787   6.700   1.060 -0.1847 -0.1286 -1.3058
   42U       C4  849   7.918   6.878   1.021  0.2772  0.9102 -0.2976
   42U       O4  850   7.844   6.967   1.054 -0.5558 -0.0473  0.0776
   42U       N3  851   8.036   6.908   0.964  0.2294 -0.2044  0.2013
   42U       H3  852   8.075   7.000   0.980 -2.9231  1.3357 -0.2637
   42U       C2  853   8.122   6.819   0.911 -0.3512  0.6178 -0.0944
   42U       O2  854   8.234   6.858   0.881  0.0711 -0.0047 -0.2238
   42U      C3'  855   8.267   6.394   0.940  0.4729 -0.3415  0.3442
   42U      H3'  856   8.198   6.377   1.023 -0.3342  0.2777 -0.1839
   42U      C2'  857   8.293   6.547   0.922 -0.1947 -0.0720 -0.3013
   42U     H2'1  858   8.296   6.595   1.020 -0.5466 -1.0454  0.2040
   42U      O2'  859   8.418   6.573   0.847 -0.5206 -0.2255 -0.5971
   42U     HO'2  860   8.481   6.506   0.874 -0.0597  0.7238  0.7808
   42U      O3'  861   8.390   6.336   0.979  0.1085  0.2954  0.1104
   43A        P  862   8.433   6.341   1.128  0.0480  0.4331  0.0037
   43A      O1P  863   8.544   6.249   1.132  0.1384 -0.8598 -0.2343
   43A      O2P  864   8.320   6.315   1.222 -0.0766  0.1991  0.7377
   43A      O5'  865   8.496   6.484   1.157 -0.3235  0.2848 -0.0916
   43A      C5'  866   8.627   6.521   1.112  0.4194  0.7590  0.4236
   43A     H5'1  867   8.624   6.518   1.003  0.2714 -0.7457  0.4438
   43A     H5'2  868   8.703   6.454   1.151 -0.6832  0.6416  2.5119
   43A      C4'  869   8.655   6.668   1.147 -0.1700  0.5259 -0.0196
   43A      H4'  870   8.751   6.684   1.098 -1.2783  2.0151 -1.8213
   43A      O4'  871   8.561   6.751   1.085  0.3216  0.9338  0.0466
   43A      C1'  872   8.541   6.861   1.169  0.0757 -0.2199 -0.1012
   43A      H1'  873   8.576   6.946   1.110 -1.1712 -0.4617 -1.2624
   43A       N9  874   8.395   6.883   1.204  0.0707 -0.9929 -0.0846
   43A       C8  875   8.290   6.798   1.228 -0.3582  0.1141 -0.4709
   43A       H8  876   8.295   6.691   1.217 -4.1987 -0.0170 -2.3529
   43A       N7  877   8.178   6.853   1.253 -0.5193  0.0950 -0.6351
   43A       C5  878   8.212   6.994   1.250 -0.2008 -0.1812  0.0397
   43A       C6  879   8.146   7.119   1.279  0.5254 -0.1817  0.2261
   43A       N6  880   8.020   7.130   1.309 -0.1603 -0.0761  0.8844
   43A      H61  881   7.955   7.054   1.294  1.1680 -1.1876  0.5862
   43A      H62  882   7.983   7.217   1.345 -1.7806 -0.1519 -0.4478
   43A       N1  883   8.218   7.234   1.280 -1.2270  0.3510 -0.0338
   43A       C2  884   8.348   7.235   1.252  0.2151 -0.3894 -0.1933
   43A       H2  885   8.396   7.331   1.251 -0.8838  0.1730 -0.2695
   43A       N3  886   8.417   7.126   1.224 -0.6467 -0.0873 -0.0947
   43A       C4  887   8.346   7.012   1.225 -0.5024 -0.1751  0.3134
   43A      C3'  888   8.652   6.699   1.300  0.0114 -0.7304 -0.0617
   43A      H3'  889   8.566   6.647   1.342 -0.7677 -0.6378 -1.4982
   43A      C2'  890   8.627   6.843   1.291 -0.4961 -0.4619  0.9672
   43A     H2'1  891   8.586   6.886   1.383 -1.5038  1.3483 -0.2683
   43A      O2'  892   8.750   6.903   1.264 -0.0611 -0.1439  0.3018
   43A     HO'2  893   8.779   6.946   1.344  2.9576 -0.4880 -0.4798
   43A      O3'  894   8.773   6.674   1.373  0.3504 -0.1918  0.2448
   44A        P  895   8.766   6.670   1.530 -0.1396  0.0009  0.4482
   44A      O1P  896   8.904   6.644   1.587 -0.0967  0.3308  0.0349
   44A      O2P  897   8.647   6.594   1.565  0.4417 -0.5878  0.0063
   44A      O5'  898   8.741   6.820   1.563  0.0270 -0.3975  0.7655
   44A      C5'  899   8.854   6.910   1.581  0.5004  0.4427 -0.0964
   44A     H5'1  900   8.919   6.902   1.494  0.6998 -0.1813  0.1057
   44A     H5'2  901   8.909   6.861   1.661  0.6974 -1.2217 -1.2256
   44A      C4'  902   8.815   7.057   1.603  0.1494  0.4171 -0.6031
   44A      H4'  903   8.904   7.114   1.578  1.1172 -1.5807 -2.0415
   44A      O4'  904   8.703   7.090   1.522  0.0455  0.4737  0.0543
   44A      C1'  905   8.621   7.187   1.589  0.3851 -0.1344  0.3626
   44A      H1'  906   8.631   7.285   1.543 -2.8949 -0.7477 -1.9657
   44A       N9  907   8.480   7.148   1.602 -0.3544 -0.0017 -0.0495
   44A       C8  908   8.424   7.022   1.596  0.3216 -0.2709  0.5048
   44A       H8  909   8.488   6.936   1.601  0.5282 -0.2632 -1.3849
   44A       N7  910   8.291   7.022   1.604 -0.1152  0.0898  0.0995
   44A       C5  911   8.256   7.158   1.609  0.7459  0.1884 -0.5368
   44A       C6  912   8.131   7.224   1.614 -0.6014 -0.1637 -0.2339
   44A       N6  913   8.010   7.163   1.620 -0.4573 -0.9552 -0.0880
   44A      H61  914   8.007   7.063   1.628  0.5224 -0.9387  0.6836
   44A      H62  915   7.935   7.227   1.599  0.2050  0.0075  0.3745
   44A       N1  916   8.128   7.356   1.613  0.1455 -0.6253  0.6920
   44A       C2  917   8.245   7.423   1.605  0.4961 -0.0549 -0.4724
   44A       H2  918   8.233   7.530   1.593 -2.3674 -0.0151  1.6909
   44A       N3  919   8.368   7.373   1.606 -0.2411 -0.1425 -0.4849
   44A       C4  920   8.369   7.237   1.604 -0.0086  0.5399 -0.1990
   44A      C3'  921   8.773   7.071   1.750 -0.3706 -0.2297  0.2669
   44A      H3'  922   8.708   6.991   1.787 -0.2476 -0.9039 -0.9195
   44A      C2'  923   8.691   7.197   1.724 -0.0866 -0.2929 -0.9798
   44A     H2'1  924   8.604   7.214   1.789 -1.0264 -0.5686 -2.1370
   44A      O2'  925   8.771   7.314   1.716  0.3487  0.1953  0.0981
   44A     HO'2  926   8.790   7.342   1.806 -2.0198  3.5380 -0.2344
   44A      O3'  927   8.891   7.098   1.828  0.0745  0.0411  0.0525
   45U        P  928   8.878   7.127   1.986  0.1361 -0.1483  0.1955
   45U      O1P  929   9.016   7.121   2.046 -0.1464  0.1899 -0.1997
   45U      O2P  930   8.776   7.031   2.035 -0.2120 -0.1820  0.0752
   45U      O5'  931   8.828   7.274   2.000 -0.1925 -0.4795  0.0273
   45U      C5'  932   8.901   7.395   1.986  0.4199 -0.4929  0.0626
   45U     H5'1  933   8.942   7.401   1.885 -0.2706  1.1211 -0.1497
   45U     H5'2  934   8.979   7.410   2.060 -0.6149 -1.0914  1.3181
   45U      C4'  935   8.801   7.513   2.004 -0.4656 -0.0987  0.3694
   45U      H4'  936   8.859   7.605   1.991 -1.3704  0.4438  0.0704
   45U      O4'  937   8.697   7.511   1.909  0.2080 -0.0571  0.0258
   45U      C1'  938   8.575   7.569   1.966 -0.4487  0.1720  0.0708
   45U      H1'  939   8.537   7.658   1.917 -1.8517 -0.5802 -0.2619
   45U       N1  940   8.463   7.471   1.972 -0.2189  0.4163  0.2173
   45U       C6  941   8.482   7.333   1.991  0.3912  0.5058  0.5168
   45U       H6  942   8.579   7.293   2.019  0.2047 -1.4644 -1.3955
   45U       C5  943   8.384   7.242   1.966 -0.4515 -0.7006  0.4561
   45U       H5  944   8.396   7.135   1.975 -0.5386 -0.6155  1.9079
   45U       C4  945   8.252   7.288   1.926  1.1280  0.3049  0.1325
   45U       O4  946   8.161   7.208   1.908 -0.6866 -0.4432  0.4249
   45U       N3  947   8.226   7.423   1.939  0.1323 -0.8101 -0.0113
   45U       H3  948   8.134   7.462   1.927  0.8367  1.5143  1.4162
   45U       C2  949   8.332   7.516   1.970  0.1356 -0.2888  0.8233
   45U       O2  950   8.304   7.637   1.995 -0.4504 -0.3668  0.4321
   45U      C3'  951   8.727   7.527   2.133 -0.2746 -0.2193 -0.1742
   45U      H3'  952   8.682   7.432   2.163 -0.5446 -0.5764 -1.6614
   45U      C2'  953   8.619   7.625   2.103  0.0192 -0.5363  0.2432
   45U     H2'1  954   8.548   7.631   2.186 -0.1697  0.0558  0.0453
   45U      O2'  955   8.676   7.758   2.091  0.6368 -0.4419  0.0782
   45U     HO'2  956   8.755   7.756   2.146  0.7567 -1.1748 -0.1197
   45U      O3'  957   8.809   7.584   2.237 -0.3948  0.6860  0.0515
   46U        P  958   8.782   7.537   2.384 -0.5452  0.2614  0.3574
   46U      O1P  959   8.892   7.593   2.463 -0.5190 -0.5931 -0.0467
   46U      O2P  960   8.763   7.387   2.394 -0.4422 -0.2291 -0.0697
   46U      O5'  961   8.647   7.606   2.421  0.8290  0.0647  0.1390
   46U      C5'  962   8.642   7.751   2.437  0.0382 -0.2385  0.2258
   46U     H5'1  963   8.695   7.790   2.350  1.8448 -0.1407  1.3197
   46U     H5'2  964   8.684   7.791   2.530  0.7085  0.4299 -0.3492
   46U      C4'  965   8.496   7.798   2.444 -0.7551 -0.4401  0.3020
   46U      H4'  966   8.506   7.906   2.455  1.3576 -0.4897 -0.5956
   46U      O4'  967   8.411   7.773   2.331  0.1384  0.5509  0.6880
   46U      C1'  968   8.278   7.751   2.376  0.4129  0.8525 -0.0491
   46U      H1'  969   8.199   7.811   2.332  1.3284  2.1493  0.0095
   46U       N1  970   8.229   7.610   2.338 -0.4404 -0.3068  0.4362
   46U       C6  971   8.318   7.513   2.304 -0.4047  0.0167 -0.5775
   46U       H6  972   8.425   7.532   2.299 -0.3657 -0.2301 -0.7070
   46U       C5  973   8.272   7.388   2.264  0.6110 -0.1175 -0.0725
   46U       H5  974   8.346   7.316   2.232  0.6221 -0.7937  1.3842
   46U       C4  975   8.132   7.358   2.255  0.2210 -0.1355  0.3273
   46U       O4  976   8.094   7.243   2.237  0.6431  0.7164  0.1170
   46U       N3  977   8.048   7.466   2.287 -0.7064  0.5400  0.1840
   46U       H3  978   7.952   7.437   2.296 -0.5030 -0.3748 -0.5280
   46U       C2  979   8.093   7.583   2.341  0.0186 -0.4013 -0.4463
   46U       O2  980   8.017   7.665   2.384  0.0946 -0.5948  0.6298
   46U      C3'  981   8.414   7.747   2.565  0.2618 -0.0694 -0.1560
   46U      H3'  982   8.424   7.639   2.577 -2.0504 -0.2361  0.6216
   46U      C2'  983   8.267   7.790   2.522  0.1107  0.3134 -0.7000
   46U     H2'1  984   8.193   7.741   2.585  1.1251 -0.4324 -0.0389
   46U      O2'  985   8.251   7.936   2.532  0.1302  0.2557 -0.5520
   46U     HO'2  986   8.316   7.968   2.594 -1.2082  1.0559  0.4749
   46U      O3'  987   8.445   7.819   2.686  0.5383  0.0436  0.1330
   47A        P  988   8.417   7.764   2.832 -0.1446 -0.1338 -0.1245
   47A      O1P  989   8.441   7.875   2.924  0.4435  0.1303  0.1269
   47A      O2P  990   8.495   7.644   2.839  0.1532  0.0994  0.1868
   47A      O5'  991   8.262   7.721   2.827 -0.4369  0.0341 -0.1538
   47A      C5'  992   8.164   7.813   2.858  1.2476 -0.0801  0.0592
   47A     H5'1  993   8.177   7.904   2.800 -0.9244 -0.9017 -1.8827
   47A     H5'2  994   8.185   7.835   2.962 -0.0891 -0.9639  0.5461
   47A      C4'  995   8.021   7.759   2.849  0.2649 -0.4739 -0.1327
   47A      H4'  996   7.947   7.839   2.858  1.3893  0.4115  1.6483
   47A      O4'  997   7.996   7.709   2.716  0.6717 -0.1756  0.3491
   47A      C1'  998   7.907   7.599   2.722 -0.7772  0.4202  0.2124
   47A      H1'  999   7.824   7.617   2.653  0.1467  0.3628 -0.9590
   47A       N9 1000   7.961   7.470   2.673  0.3351 -0.3715  0.0179
   47A       C8 1001   8.090   7.436   2.635  0.3150 -0.6150 -0.3190
   47A       H8 1002   8.172   7.500   2.661  0.1620 -0.9053  0.9291
   47A       N7 1003   8.106   7.320   2.573  0.4899 -0.4935 -0.2166
   47A       C5 1004   7.972   7.269   2.572 -0.3549 -0.2434 -0.4376
   47A       C6 1005   7.909   7.156   2.519 -0.2420  0.3682  0.0632
   47A       N6 1006   7.968   7.057   2.451 -0.1641 -0.4261  0.7743
   47A      H61 1007   8.067   7.064   2.430 -0.4031  0.5883 -0.1097
   47A      H62 1008   7.906   6.992   2.405 -0.1333 -0.7658  1.2076
   47A       N1 1009   7.776   7.136   2.534 -0.5845 -0.0104  0.3379
   47A       C2 1010   7.702   7.231   2.592 -0.4328  0.5898  0.3515
   47A       H2 1011   7.597   7.211   2.604 -0.3287 -0.0582  0.2209
   47A       N3 1012   7.747   7.346   2.651  0.3181 -0.0346  0.3285
   47A       C4 1013   7.883   7.362   2.630  0.3205 -0.6912  0.7132
   47A      C3' 1014   7.987   7.646   2.939 -0.9071  0.0557 -0.8307
   47A      H3' 1015   8.071   7.577   2.951 -1.5651 -0.4522  1.3783
   47A      C2' 1016   7.868   7.594   2.869  0.1242  0.2573  0.4698
   47A     H2'1 1017   7.840   7.496   2.907  0.3413  0.2148  0.5169
   47A      O2' 1018   7.753   7.683   2.889  0.3290  0.7307  0.6580
   47A     HO'2 1019   7.697   7.641   2.954 -0.5349  1.0378  0.1356
   47A      O3' 1020   7.942   7.691   3.070  0.2463  0.0685  0.5597
   48U        P 1021   7.956   7.604   3.195 -0.0721  0.1892 -0.0955
   48U      O1P 1022   7.928   7.684   3.318  0.4855 -0.2271 -0.3089
   48U      O2P 1023   8.095   7.556   3.181 -0.2787 -0.1429 -0.0336
   48U      O5' 1024   7.856   7.485   3.185  0.3975  0.6050 -0.2205
   48U      C5' 1025   7.723   7.509   3.224  0.0898  0.7702  0.4396
   48U     H5'1 1026   7.695   7.598   3.168 -0.1585  0.1928 -0.3643
   48U     H5'2 1027   7.722   7.522   3.333 -1.0724 -0.1691  0.5643
   48U      C4' 1028   7.635   7.388   3.188  0.1126 -0.3865 -0.4032
   48U      H4' 1029   7.535   7.427   3.204  0.9192  1.6442  0.0134
   48U      O4' 1030   7.648   7.357   3.050 -0.4990 -1.0684 -0.1750
   48U      C1' 1031   7.628   7.220   3.027 -0.5255  0.5384  0.3096
   48U      H1' 1032   7.540   7.193   2.968  0.5295 -1.7828 -0.3475
   48U       N1 1033   7.739   7.157   2.953 -0.1933  0.0938 -0.5178
   48U       C6 1034   7.857   7.218   2.933 -0.1447  0.1116  0.2274
   48U       H6 1035   7.864   7.319   2.972 -0.3290 -0.4518  1.7676
   48U       C5 1036   7.962   7.150   2.872  0.1166 -0.1231 -0.2483
   48U       H5 1037   8.059   7.198   2.867  0.0957  0.3201  2.3111
   48U       C4 1038   7.949   7.016   2.814  0.9236  0.7717 -0.4023
   48U       O4 1039   8.032   6.956   2.744  0.2170 -0.3616 -0.7181
   48U       N3 1040   7.827   6.960   2.842 -0.4591 -0.2287  0.2229
   48U       H3 1041   7.810   6.872   2.795  0.6463  0.5688 -1.8258
   48U       C2 1042   7.719   7.023   2.910 -0.2194 -0.2914  0.0594
   48U       O2 1043   7.615   6.957   2.925 -0.1212 -0.2259  0.3903
   48U      C3' 1044   7.668   7.259   3.264 -0.0503  0.0045 -1.1172
   48U      H3' 1045   7.777   7.254   3.266  0.0919  1.2806 -2.8977
   48U      C2' 1046   7.615   7.157   3.164 -0.2654  0.3563 -0.2225
   48U     H2'1 1047   7.669   7.063   3.178  0.0447  0.7078  1.0024
   48U      O2' 1048   7.478   7.136   3.185 -0.1216  0.4411  0.2818
   48U     HO'2 1049   7.461   7.111   3.276  1.3093  0.3843  0.5582
   48U      O3' 1050   7.606   7.267   3.397  0.1434 -0.1741  0.0278
   49C        P 1051   7.627   7.165   3.516 -0.1698 -0.4358  0.2696
   49C      O1P 1052   7.524   7.209   3.614 -0.1343 -0.1397 -0.4918
   49C      O2P 1053   7.769   7.147   3.552 -0.1123 -0.1894  0.0265
   49C      O5' 1054   7.563   7.032   3.452 -0.2525 -0.2181  0.4112
   49C      C5' 1055   7.613   6.908   3.491 -0.0952  0.2839 -0.3310
   49C     H5'1 1056   7.571   6.874   3.586  2.3368  0.2870  0.8277
   49C     H5'2 1057   7.722   6.899   3.499 -0.1769 -1.2245 -0.5571
   49C      C4' 1058   7.576   6.803   3.388 -0.3492 -0.4023 -0.0682
   49C      H4' 1059   7.469   6.797   3.370 -0.1056 -3.1218 -1.1018
   49C      O4' 1060   7.646   6.820   3.264 -0.4162 -0.0173 -0.1064
   49C      C1' 1061   7.646   6.700   3.188 -0.1456 -0.4254 -0.0297
   49C      H1' 1062   7.561   6.692   3.120 -0.2730  0.5787 -0.0019
   49C       N1 1063   7.777   6.690   3.114  0.0243 -0.0470  0.3413
   49C       C6 1064   7.881   6.778   3.141 -0.3402  0.7334  0.4626
   49C       H6 1065   7.865   6.860   3.210 -0.7374  2.4658 -1.5943
   49C       C5 1066   7.991   6.775   3.062 -0.6148 -0.6727 -0.0215
   49C       H5 1067   8.057   6.860   3.065 -1.0876 -0.1211 -2.5897
   49C       C4 1068   7.996   6.676   2.959  0.5229  0.4272 -0.4093
   49C       N4 1069   8.091   6.673   2.872  0.0474 -0.6063 -0.6229
   49C      H41 1070   8.157   6.748   2.882 -1.7007  0.6343  2.7851
   49C      H42 1071   8.083   6.607   2.795  1.0485 -0.5256 -0.8135
   49C       N3 1072   7.899   6.592   2.935 -0.1218  0.3740  0.2192
   49C       C2 1073   7.785   6.597   3.009 -0.2248  0.6921  0.0973
   49C       O2 1074   7.690   6.523   2.984 -0.0652  0.0705  0.1793
   49C      C3' 1075   7.628   6.663   3.422 -0.7469 -0.0449  0.2767
   49C      H3' 1076   7.730   6.667   3.460 -0.7219  1.0662  0.1267
   49C      C2' 1077   7.642   6.593   3.287  0.5231 -0.1160  0.0209
   49C     H2'1 1078   7.735   6.536   3.290 -0.3846 -1.7819 -1.5346
   49C      O2' 1079   7.533   6.517   3.247  0.3073 -0.0982  0.2725
   49C     HO'2 1080   7.539   6.431   3.290  0.5596 -0.5941 -0.7331
   49C      O3' 1081   7.541   6.608   3.514  0.5415 -0.2370  0.3219
   50U        P 1082   7.577   6.486   3.604 -0.2074  0.3778 -0.1600
   50U      O1P 1083   7.462   6.456   3.691  0.1020  0.1769  0.2419
   50U      O2P 1084   7.706   6.519   3.669 -0.1012 -0.1017  0.1139
   50U      O5' 1085   7.595   6.349   3.517 -0.6198 -0.6741 -0.4924
   50U      C5' 1086   7.487   6.268   3.482  0.1712 -0.3860 -0.4024
   50U     H5'1 1087   7.404   6.325   3.438 -0.1258 -0.8795 -0.4913
   50U     H5'2 1088   7.435   6.216   3.562 -0.6792  1.6391  0.4099
   50U      C4' 1089   7.519   6.161   3.374 -0.5059 -0.0646 -0.0338
   50U      H4' 1090   7.425   6.108   3.359  0.2331 -1.2365 -0.7430
   50U      O4' 1091   7.569   6.222   3.257  0.6407 -0.0970  0.3092
   50U      C1' 1092   7.663   6.139   3.193  0.5453 -0.3263 -0.0186
   50U      H1' 1093   7.622   6.116   3.094  1.1437 -0.6702 -0.1937
   50U       N1 1094   7.797   6.200   3.172 -0.5480  0.2203 -0.3351
   50U       C6 1095   7.851   6.282   3.273  0.2182  0.1125  0.3440
   50U       H6 1096   7.788   6.295   3.359  0.2717 -3.0189  0.9532
   50U       C5 1097   7.961   6.352   3.242 -0.0649 -0.2092 -0.6491
   50U       H5 1098   8.001   6.422   3.314  0.7401 -2.9199  1.7258
   50U       C4 1099   8.032   6.332   3.119  0.6463  0.2933  0.0918
   50U       O4 1100   8.118   6.410   3.077 -0.3984 -0.2470 -0.1948
   50U       N3 1101   7.984   6.237   3.037 -0.1197 -0.2928  0.4290
   50U       H3 1102   8.042   6.209   2.959  0.5907  1.2076  0.3904
   50U       C2 1103   7.869   6.164   3.059  0.2302  0.1665 -0.3766
   50U       O2 1104   7.822   6.085   2.971  0.1230  0.4055 -0.3994
   50U      C3' 1105   7.629   6.061   3.416 -0.7774 -0.1999 -0.1615
   50U      H3' 1106   7.717   6.112   3.455 -0.6788 -0.2834 -0.2759
   50U      C2' 1107   7.671   6.010   3.276  0.0322 -0.0902  0.5792
   50U     H2'1 1108   7.773   5.974   3.285  0.4078  1.0640  1.0964
   50U      O2' 1109   7.571   5.916   3.234 -0.3487  0.1231  0.4386
   50U     HO'2 1110   7.566   5.854   3.307 -1.3994 -0.7534 -0.3430
   50U      O3' 1111   7.589   5.965   3.509  0.0024  0.5569  0.5140
   51A        P 1112   7.689   5.872   3.585  0.3893 -0.2522 -0.0075
   51A      O1P 1113   7.603   5.776   3.650 -0.2356 -0.3050  0.3419
   51A      O2P 1114   7.785   5.949   3.666 -0.3915  0.0492  0.4657
   51A      O5' 1115   7.766   5.803   3.467  0.1689  0.1476 -0.4485
   51A      C5' 1116   7.733   5.673   3.416  0.3494 -0.0612 -0.8579
   51A     H5'1 1117   7.635   5.674   3.368 -0.4869 -1.8313  0.6943
   51A     H5'2 1118   7.739   5.602   3.498  1.9718  0.5167 -0.4284
   51A      C4' 1119   7.838   5.637   3.312  0.4068  0.0996 -0.2574
   51A      H4' 1120   7.804   5.547   3.261  4.4492 -0.7307 -1.9225
   51A      O4' 1121   7.869   5.737   3.214  0.0466 -0.7163 -0.5324
   51A      C1' 1122   7.998   5.716   3.170 -0.0326 -0.3345  0.4330
   51A      H1' 1123   7.991   5.691   3.064 -2.6397  0.7428  0.2797
   51A       N9 1124   8.071   5.841   3.183 -0.1055  0.1201 -0.3205
   51A       C8 1125   8.046   5.940   3.272  0.1699  0.3498  0.9649
   51A       H8 1126   7.962   5.938   3.339 -0.6912 -1.2204 -0.0918
   51A       N7 1127   8.124   6.041   3.259 -0.5408 -0.1896 -0.7840
   51A       C5 1128   8.218   5.999   3.171 -0.0363 -0.2617  0.1199
   51A       C6 1129   8.324   6.062   3.100  0.5643  0.7476 -0.3478
   51A       N6 1130   8.370   6.183   3.124  0.0835  0.4594 -1.2627
   51A      H61 1131   8.330   6.232   3.202 -0.1529  0.1499 -1.1891
   51A      H62 1132   8.457   6.210   3.079 -0.1714  0.3375 -1.8370
   51A       N1 1133   8.390   5.998   3.007  0.1432 -0.3140 -0.7827
   51A       C2 1134   8.347   5.877   2.972 -0.5320 -0.2252 -0.1913
   51A       H2 1135   8.407   5.827   2.896 -0.7599 -1.1975  0.2587
   51A       N3 1136   8.247   5.806   3.024 -0.4058  0.0655  0.1459
   51A       C4 1137   8.191   5.874   3.121  0.6273  0.2551  0.1263
   51A      C3' 1138   7.968   5.614   3.382 -0.3530  0.4868  0.3209
   51A      H3' 1139   7.995   5.697   3.448  0.6823 -0.5883  1.2861
   51A      C2' 1140   8.066   5.610   3.261  0.0910  0.7791  0.4443
   51A     H2'1 1141   8.168   5.635   3.289  1.4100 -3.0304 -0.2992
   51A      O2' 1142   8.067   5.490   3.189  0.0755  0.2781 -1.1434
   51A     HO'2 1143   8.043   5.419   3.248 -2.2263  2.1689  0.3616
   51A      O3' 1144   7.981   5.495   3.457  0.7575  0.0308 -0.0256
   52U        P 1145   8.089   5.490   3.568 -0.0713  0.4284  0.2223
   52U      O1P 1146   8.074   5.365   3.653  0.0396  0.4888  0.3737
   52U      O2P 1147   8.083   5.621   3.640 -0.5061  0.2992  0.2090
   52U      O5' 1148   8.235   5.473   3.506  0.1163 -0.2707 -0.2335
   52U      C5' 1149   8.269   5.360   3.432  0.2548  0.3740  0.3181
   52U     H5'1 1150   8.194   5.356   3.354 -1.3457 -1.1211  1.8485
   52U     H5'2 1151   8.276   5.271   3.495  0.8231  0.7876  0.8578
   52U      C4' 1152   8.406   5.383   3.364  0.4052 -1.0594  0.8631
   52U      H4' 1153   8.424   5.292   3.307 -0.4044 -0.1771 -0.8768
   52U      O4' 1154   8.402   5.480   3.262  0.2593 -0.4688 -0.0927
   52U      C1' 1155   8.533   5.536   3.258 -0.0716 -0.1498  0.5716
   52U      H1' 1156   8.583   5.515   3.163  4.5748  0.8975  2.4980
   52U       N1 1157   8.532   5.682   3.277  0.0434 -0.4656 -0.2239
   52U       C6 1158   8.451   5.735   3.373 -0.2420 -0.2775 -0.4494
   52U       H6 1159   8.382   5.676   3.431 -0.6573  0.8307  0.2211
   52U       C5 1160   8.466   5.869   3.406  0.5774  0.5730  0.5059
   52U       H5 1161   8.404   5.911   3.484  0.6660  1.1688  0.2598
   52U       C4 1162   8.564   5.954   3.334  1.0393  0.2147  0.0038
   52U       O4 1163   8.588   6.075   3.343  0.1315  0.2329  0.0665
   52U       N3 1164   8.642   5.887   3.242 -0.0054  0.1764  0.5177
   52U       H3 1165   8.720   5.938   3.204 -1.1419  0.7390 -1.2124
   52U       C2 1166   8.633   5.757   3.207 -0.3668  0.4601  0.0632
   52U       O2 1167   8.721   5.707   3.140  0.0288  0.2497 -0.2345
   52U      C3' 1168   8.520   5.411   3.463 -0.0605  0.6258 -0.2031
   52U      H3' 1169   8.487   5.478   3.542  0.2319  1.0041 -0.3994
   52U      C2' 1170   8.617   5.473   3.369  0.2024  0.1295 -0.7239
   52U     H2'1 1171   8.654   5.559   3.426 -0.1030 -1.1416  1.4875
   52U      O2' 1172   8.701   5.390   3.300 -0.4312 -0.0112  0.3155
   52U     HO'2 1173   8.763   5.366   3.370  0.0959  0.6442  0.0725
   52U      O3' 1174   8.573   5.289   3.510 -0.0930 -0.1049 -0.1370
   53U        P 1175   8.653   5.276   3.640  0.0779 -0.0651  0.1333
   53U      O1P 1176   8.658   5.137   3.676  0.5066 -0.2489 -0.7283
   53U      O2P 1177   8.604   5.378   3.737 -0.2328  0.0605 -0.2985
   53U      O5' 1178   8.791   5.328   3.585 -0.0340 -0.1264  0.4442
   53U      C5' 1179   8.882   5.237   3.520  0.6278 -0.1786 -0.0867
   53U     H5'1 1180   8.835   5.202   3.428  0.5250  0.7027 -0.3747
   53U     H5'2 1181   8.896   5.157   3.593 -1.3987 -0.2479  0.2634
   53U      C4' 1182   9.013   5.309   3.477 -0.3259 -0.5478 -0.4909
   53U      H4' 1183   9.073   5.238   3.421 -1.7700 -2.6593  0.5417
   53U      O4' 1184   8.985   5.418   3.394 -0.0751 -0.9321 -0.4281
   53U      C1' 1185   9.077   5.524   3.422  0.4146  0.4910 -0.1651
   53U      H1' 1186   9.138   5.546   3.335  2.4970 -1.2191  0.7782
   53U       N1 1187   9.008   5.646   3.473  0.0241  0.0470 -0.4701
   53U       C6 1188   8.909   5.646   3.566 -0.4890 -0.0211 -0.8822
   53U       H6 1189   8.881   5.551   3.610  1.7471 -0.6438 -0.6857
   53U       C5 1190   8.836   5.758   3.596 -0.0922 -0.0010  0.0017
   53U       H5 1191   8.752   5.750   3.664 -0.2763 -3.1326 -0.4533
   53U       C4 1192   8.876   5.891   3.549  0.2887 -0.3348  0.0707
   53U       O4 1193   8.806   5.990   3.568  0.0178 -0.0787  0.3083
   53U       N3 1194   8.989   5.887   3.461  0.1104 -0.3341 -0.4865
   53U       H3 1195   9.021   5.977   3.428 -2.7016  1.2315  0.6694
   53U       C2 1196   9.057   5.771   3.427 -0.3025  0.2080 -0.0541
   53U       O2 1197   9.160   5.777   3.359  0.2405 -0.8197  0.0312
   53U      C3' 1198   9.090   5.358   3.597 -0.2741  0.3871  0.5698
   53U      H3' 1199   9.024   5.396   3.676 -0.1877  0.3043  0.6809
   53U      C2' 1200   9.165   5.473   3.526  0.1418 -0.1246 -0.8104
   53U     H2'1 1201   9.188   5.558   3.589 -0.3596  1.1602 -2.2953
   53U      O2' 1202   9.283   5.428   3.455 -0.1553  0.4080 -1.0325
   53U     HO'2 1203   9.313   5.352   3.506 -0.0006  1.3167  0.2757
   53U      O3' 1204   9.182   5.264   3.645  0.0534  0.4834 -0.1407
   54C        P 1205   9.223   5.269   3.799  0.0742  0.1560 -0.3692
   54C      O1P 1206   9.313   5.155   3.835  0.4560  0.5417 -0.1544
   54C      O2P 1207   9.094   5.281   3.868  0.2787 -0.4041 -0.2908
   54C      O5' 1208   9.313   5.401   3.809 -0.0016  0.2059 -0.9608
   54C      C5' 1209   9.447   5.408   3.770  0.0451 -0.0739  0.6562
   54C     H5'1 1210   9.461   5.356   3.675  0.9258 -2.3080  1.9481
   54C     H5'2 1211   9.515   5.354   3.835 -0.3874  0.0372  1.2003
   54C      C4' 1212   9.496   5.543   3.747 -0.3144 -0.6102  0.4129
   54C      H4' 1213   9.591   5.532   3.695 -0.4737 -0.6066  0.1163
   54C      O4' 1214   9.404   5.619   3.669 -0.0701 -0.3383 -0.5069
   54C      C1' 1215   9.425   5.763   3.695 -0.6275 -0.0116 -0.5519
   54C      H1' 1216   9.473   5.809   3.608 -0.4143  0.5058 -0.1664
   54C       N1 1217   9.305   5.841   3.731  0.1993  0.4600  0.5970
   54C       C6 1218   9.197   5.779   3.783 -0.0011  0.0549 -0.0890
   54C       H6 1219   9.207   5.676   3.813 -2.4883  0.3699  2.1540
   54C       C5 1220   9.084   5.853   3.804 -0.3761  0.1369  0.2139
   54C       H5 1221   8.992   5.812   3.844 -0.6270  0.2477 -0.2488
   54C       C4 1222   9.089   5.994   3.778 -0.7320 -0.1156  0.0710
   54C       N4 1223   8.994   6.076   3.791  0.7645  0.0174  0.9611
   54C      H41 1224   8.901   6.045   3.813 -0.4543  1.3003 -1.8928
   54C      H42 1225   9.008   6.173   3.770 -1.4744 -0.1007 -1.5039
   54C       N3 1226   9.203   6.052   3.745  0.8444 -0.3882 -0.4499
   54C       C2 1227   9.304   5.982   3.711  0.0444 -0.0933 -0.5664
   54C       O2 1228   9.401   6.040   3.675 -0.0821 -0.1582 -0.0250
   54C      C3' 1229   9.520   5.627   3.874  0.0016 -0.4795  0.1580
   54C      H3' 1230   9.433   5.624   3.939 -1.4871  1.6115 -1.5844
   54C      C2' 1231   9.530   5.769   3.814  0.4229  0.6420 -0.2692
   54C     H2'1 1232   9.504   5.836   3.896  2.1444 -0.1364  0.9794
   54C      O2' 1233   9.656   5.798   3.758  0.1960 -0.7763  0.9315
   54C     HO'2 1234   9.713   5.771   3.830 -0.1871 -1.8214  0.8535
   54C      O3' 1235   9.638   5.601   3.946 -0.6682  0.7251 -0.4227
   55C        P 1236   9.653   5.627   4.101 -0.6045 -0.2786 -0.2629
   55C      O1P 1237   9.759   5.541   4.159  0.6525 -0.0625  0.1362
   55C      O2P 1238   9.514   5.628   4.152 -0.1406  0.2434 -0.2662
   55C      O5' 1239   9.707   5.776   4.117 -0.5165  0.6506 -0.0478
   55C      C5' 1240   9.832   5.823   4.054 -0.0453  0.3028 -0.4871
   55C     H5'1 1241   9.831   5.782   3.953  1.4567  1.7114 -1.1176
   55C     H5'2 1242   9.917   5.785   4.111 -0.8310  0.5957  0.9495
   55C      C4' 1243   9.842   5.972   4.053  0.3228 -0.1002 -0.7901
   55C      H4' 1244   9.944   5.996   4.023 -0.5864  0.9539 -3.3698
   55C      O4' 1245   9.751   6.026   3.958  0.2698 -0.6939 -0.4621
   55C      C1' 1246   9.701   6.160   4.001 -0.2857  1.2087  0.6003
   55C      H1' 1247   9.718   6.239   3.927 -1.8675  0.6607 -0.4085
   55C       N1 1248   9.555   6.161   4.026 -0.3866  0.2305  0.1630
   55C       C6 1249   9.488   6.043   4.040  1.0823  0.3681 -0.3106
   55C       H6 1250   9.550   5.956   4.056  1.1683  0.4146 -0.3914
   55C       C5 1251   9.351   6.049   4.067 -0.2758 -0.0129  0.2961
   55C       H5 1252   9.291   5.962   4.089  0.2372 -0.1347  1.2519
   55C       C4 1253   9.288   6.171   4.072 -0.3959 -0.5076 -0.1985
   55C       N4 1254   9.160   6.185   4.087 -0.3943 -0.2640 -0.2413
   55C      H41 1255   9.099   6.105   4.090  0.0244 -0.5773 -0.0531
   55C      H42 1256   9.129   6.280   4.103  2.6322  1.2866 -2.4027
   55C       N3 1257   9.350   6.283   4.065  0.5553 -0.4885  0.2993
   55C       C2 1258   9.486   6.282   4.048 -0.4077  0.1291 -0.4226
   55C       O2 1259   9.551   6.388   4.050 -0.1643 -0.0802 -0.3400
   55C      C3' 1260   9.814   6.047   4.182  0.1603 -0.2149 -0.4011
   55C      H3' 1261   9.724   6.002   4.224 -0.7119  1.7082 -0.0946
   55C      C2' 1262   9.778   6.191   4.126  0.7195 -0.3501 -0.3390
   55C     H2'1 1263   9.722   6.241   4.204 -1.0454  0.6394 -2.1328
   55C      O2' 1264   9.886   6.267   4.069 -0.0688  0.6722 -0.5648
   55C     HO'2 1265   9.963   6.211   4.064 -1.4019 -1.1785 -2.0204
   55C      O3' 1266   9.914   6.036   4.291  0.3802 -0.3944  0.1511
   56G        P 1267   9.872   6.038   4.438  0.2136 -0.3696 -0.4507
   56G      O1P 1268   9.997   6.040   4.517  0.5496 -0.0068 -0.1706
   56G      O2P 1269   9.772   5.937   4.468 -0.0072 -0.3677  0.4501
   56G      O5' 1270   9.808   6.183   4.473 -0.3172  0.2525  0.2806
   56G      C5' 1271   9.892   6.302   4.466  0.2726  0.1819  0.3853
   56G     H5'1 1272   9.963   6.301   4.383 -0.5652  0.6855 -0.3511
   56G     H5'2 1273   9.949   6.311   4.559  1.1074 -0.1609 -0.0857
   56G      C4' 1274   9.806   6.423   4.456  0.5119  0.6926  0.1787
   56G      H4' 1275   9.869   6.508   4.428 -1.2374  2.3332  0.9686
   56G      O4' 1276   9.695   6.407   4.363  0.2944 -0.3186 -0.5776
   56G      C1' 1277   9.580   6.484   4.405 -0.3800 -0.3899 -0.4951
   56G      H1' 1278   9.565   6.567   4.337  0.3839 -0.4172 -0.7054
   56G       N9 1279   9.458   6.401   4.408  0.1296 -0.0695 -0.5352
   56G       C8 1280   9.442   6.266   4.407  0.1218  0.1574 -0.2574
   56G       H8 1281   9.532   6.208   4.398  0.4388  0.2166  1.9551
   56G       N7 1282   9.323   6.221   4.428 -0.3852  0.5932 -0.2859
   56G       C5 1283   9.243   6.338   4.441  0.0756  0.0376 -0.6142
   56G       C6 1284   9.107   6.365   4.467 -0.0406 -0.2744  0.2328
   56G       O6 1285   9.013   6.287   4.469  0.3801  0.1219 -0.4129
   56G       N1 1286   9.080   6.495   4.486  0.2276 -0.2947 -0.5733
   56G       H1 1287   8.981   6.510   4.500  0.8112  2.0031  2.3188
   56G       C2 1288   9.168   6.597   4.477  0.6066 -0.2609 -0.6739
   56G       N2 1289   9.124   6.708   4.520  0.2748 -0.3727  0.3461
   56G      H21 1290   9.028   6.726   4.546  0.3722  0.6959  0.0137
   56G      H22 1291   9.185   6.788   4.512  0.3563 -0.4965 -0.2695
   56G       N3 1292   9.298   6.582   4.456 -0.2547 -0.9086  0.0757
   56G       C4 1293   9.329   6.446   4.444 -0.3047  0.6815 -0.1258
   56G      C3' 1294   9.733   6.449   4.585  0.4082  0.4185  0.0407
   56G      H3' 1295   9.694   6.354   4.622  1.6441 -0.4227 -0.7260
   56G      C2' 1296   9.616   6.541   4.544  0.7510  0.1265 -0.0224
   56G     H2'1 1297   9.533   6.527   4.614 -0.7215  1.3406 -1.4367
   56G      O2' 1298   9.653   6.678   4.525  0.4630 -0.1029 -0.0401
   56G     HO'2 1299   9.652   6.709   4.616 -4.3490 -1.0638  0.4901
   56G      O3' 1300   9.810   6.518   4.681  0.3651  0.6749  0.3989
   57U        P 1301   9.792   6.486   4.836 -0.4618 -0.6219 -0.1217
   57U      O1P 1302   9.897   6.567   4.906 -0.6034  0.2676 -0.6922
   57U      O2P 1303   9.782   6.344   4.864 -0.6011 -0.2405 -0.2072
   57U      O5' 1304   9.652   6.558   4.891  0.4838  0.2188  0.9090
   57U      C5' 1305   9.644   6.698   4.893 -0.0102 -0.8743 -0.5924
   57U     H5'1 1306   9.684   6.739   4.800  0.4629 -0.6223 -0.2815
   57U     H5'2 1307   9.686   6.755   4.976 -1.4837  2.9358 -2.2237
   57U      C4' 1308   9.494   6.740   4.914 -0.0162 -0.3792 -0.4384
   57U      H4' 1309   9.477   6.847   4.907  1.0923 -0.2100 -0.6122
   57U      O4' 1310   9.411   6.682   4.811 -0.1758  0.4006 -0.0437
   57U      C1' 1311   9.281   6.686   4.876 -0.0331  0.4818 -0.1215
   57U      H1' 1312   9.221   6.768   4.836 -1.1067 -0.9689 -1.6245
   57U       N1 1313   9.206   6.559   4.857  0.2419 -0.3002  0.4611
   57U       C6 1314   9.268   6.438   4.821  0.4347 -0.1407 -0.1296
   57U       H6 1315   9.376   6.430   4.818  0.5019  0.8598 -0.8706
   57U       C5 1316   9.193   6.332   4.786 -0.2978 -0.5091 -0.4071
   57U       H5 1317   9.245   6.242   4.757 -0.8693 -1.0965  0.3626
   57U       C4 1318   9.051   6.337   4.789 -1.0459  0.2500  0.1913
   57U       O4 1319   8.980   6.241   4.758 -0.3239  0.3391  0.2662
   57U       N3 1320   8.996   6.445   4.843 -0.1281  0.2713  0.4887
   57U       H3 1321   8.897   6.462   4.830 -0.0233  0.0930 -0.6028
   57U       C2 1322   9.068   6.562   4.877  0.2761  0.0520  0.8622
   57U       O2 1323   9.014   6.657   4.925 -0.0998  0.3671 -0.0843
   57U      C3' 1324   9.447   6.680   5.050 -0.0717 -0.0411  0.1546
   57U      H3' 1325   9.463   6.572   5.052  0.7616  0.0808  0.6030
   57U      C2' 1326   9.300   6.711   5.024  0.2361 -0.3525  0.5232
   57U     H2'1 1327   9.244   6.641   5.086  0.4461 -1.0484 -0.0576
   57U      O2' 1328   9.264   6.845   5.049  0.0017 -0.3161 -0.8131
   57U     HO'2 1329   9.172   6.873   5.055  0.1110 -0.1714  0.6371
   57U      O3' 1330   9.511   6.728   5.160 -0.3760  0.3311  0.2057
   58A        P 1331   9.507   6.648   5.301 -0.5026 -0.1983  0.0302
   58A      O1P 1332   9.601   6.712   5.399  0.8900  0.1592  0.4040
   58A      O2P 1333   9.524   6.503   5.270 -0.3207 -0.0780 -0.5152
   58A      O5' 1334   9.361   6.671   5.364  0.2165  0.5056 -0.0266
   58A      C5' 1335   9.312   6.798   5.406 -0.1881  0.2697 -0.6162
   58A     H5'1 1336   9.345   6.878   5.340  0.6041  0.0099 -0.5445
   58A     H5'2 1337   9.369   6.813   5.497  2.8753  0.4773 -2.4292
   58A      C4' 1338   9.164   6.813   5.432  0.2339 -0.4127 -0.0507
   58A      H4' 1339   9.149   6.915   5.467 -0.3486 -1.3549  2.6623
   58A      O4' 1340   9.095   6.784   5.314  0.1345 -0.3102  0.2312
   58A      C1' 1341   8.966   6.740   5.347 -0.4712 -0.0973 -0.0324
   58A      H1' 1342   8.898   6.812   5.301 -1.4635 -0.7387  0.3980
   58A       N9 1343   8.948   6.604   5.286 -0.1097 -0.0170 -0.3159
   58A       C8 1344   9.046   6.506   5.279 -0.2336  0.1725  0.5926
   58A       H8 1345   9.149   6.518   5.311  0.6537  2.4662 -2.6104
   58A       N7 1346   9.008   6.390   5.234  0.2929  0.1438 -0.3005
   58A       C5 1347   8.868   6.412   5.220  0.0189 -0.0732 -0.0214
   58A       C6 1348   8.756   6.327   5.182 -0.5895 -0.1259  0.7109
   58A       N6 1349   8.748   6.201   5.147  0.4241  0.0183  0.1577
   58A      H61 1350   8.833   6.170   5.101  0.6423  1.3969 -0.4112
   58A      H62 1351   8.659   6.171   5.109  0.5346  1.8045 -1.7155
   58A       N1 1352   8.632   6.373   5.183  0.2904 -0.3595 -0.2448
   58A       C2 1353   8.611   6.501   5.220  0.7428  0.9243  0.2875
   58A       H2 1354   8.514   6.546   5.215  0.9575  2.2242  4.5434
   58A       N3 1355   8.703   6.594   5.247  0.5495 -0.0064 -1.1088
   58A       C4 1356   8.831   6.545   5.246 -0.9081 -0.1040 -0.0733
   58A      C3' 1357   9.098   6.716   5.535 -0.4930 -0.9925  0.0278
   58A      H3' 1358   9.145   6.619   5.517  0.8252 -0.2144 -0.9279
   58A      C2' 1359   8.955   6.741   5.498 -0.9436  0.1193  0.3404
   58A     H2'1 1360   8.888   6.663   5.535 -0.5062 -0.7492 -0.6288
   58A      O2' 1361   8.915   6.874   5.536  0.1372  0.0286  0.9164
   58A     HO'2 1362   8.937   6.887   5.629 -2.8311  1.7863  1.4922
   58A      O3' 1363   9.121   6.768   5.666 -0.3158 -0.2170  0.0381
   59C        P 1364   9.118   6.672   5.794 -0.5065  0.0525 -0.0234
   59C      O1P 1365   9.162   6.739   5.917  0.3219  0.1650  0.3299
   59C      O2P 1366   9.165   6.537   5.756 -0.3130 -0.1728  0.2698
   59C      O5' 1367   8.956   6.653   5.803  0.3292 -0.3026  0.2629
   59C      C5' 1368   8.869   6.759   5.846 -0.4357  0.0430 -0.6039
   59C     H5'1 1369   8.890   6.855   5.799 -3.2498 -0.0124 -2.2209
   59C     H5'2 1370   8.884   6.766   5.954 -0.4900  2.0938 -0.6955
   59C      C4' 1371   8.723   6.718   5.822 -0.5996  0.6157  0.3193
   59C      H4' 1372   8.659   6.803   5.842 -2.0495  0.3425 -2.6293
   59C      O4' 1373   8.709   6.669   5.689  0.0644  0.3154  0.0932
   59C      C1' 1374   8.601   6.571   5.682 -0.7856  0.1979 -0.0826
   59C      H1' 1375   8.517   6.606   5.621 -0.3990  3.5820  1.1478
   59C       N1 1376   8.658   6.437   5.631  0.0432 -0.2140 -0.3740
   59C       C6 1377   8.793   6.416   5.612  0.0770 -0.1237 -0.2559
   59C       H6 1378   8.871   6.483   5.647 -0.3490  0.1019  0.2631
   59C       C5 1379   8.828   6.297   5.556 -0.3593  1.1063  0.0227
   59C       H5 1380   8.934   6.278   5.552  0.0197  2.6055  1.7783
   59C       C4 1381   8.727   6.205   5.513 -0.0629 -0.3409  0.5135
   59C       N4 1382   8.768   6.088   5.464 -0.3565  0.0059 -0.1275
   59C      H41 1383   8.868   6.075   5.455 -0.2611  1.3849 -1.2879
   59C      H42 1384   8.698   6.023   5.432 -0.6504  0.4787 -0.4440
   59C       N3 1385   8.599   6.219   5.536  0.3455 -0.4670 -0.1148
   59C       C2 1386   8.564   6.344   5.587  0.1490 -0.0841  1.1280
   59C       O2 1387   8.448   6.372   5.592 -0.2755 -0.0759  0.2603
   59C      C3' 1388   8.673   6.604   5.911 -0.2192  0.4658  0.0785
   59C      H3' 1389   8.751   6.532   5.938 -0.6790 -0.0192  0.1302
   59C      C2' 1390   8.558   6.553   5.823  0.7261  0.0997  1.1443
   59C     H2'1 1391   8.504   6.462   5.850 -0.7544  0.9280  1.1034
   59C      O2' 1392   8.458   6.650   5.851  0.4743 -0.7043 -0.2764
   59C     HO'2 1393   8.481   6.699   5.930  1.0518 -1.1542 -0.1610
   59C      O3' 1394   8.625   6.656   6.029  0.2192 -0.0975 -0.2526
   60U        P 1395   8.599   6.569   6.163 -0.0432  0.0237  0.2603
   60U      O1P 1396   8.507   6.648   6.249  0.2317 -0.8181 -0.4387
   60U      O2P 1397   8.732   6.538   6.212  0.3393  0.8548 -0.2470
   60U      O5' 1398   8.519   6.432   6.121  0.0656  0.2411 -0.2553
   60U      C5' 1399   8.377   6.442   6.111  0.0425  0.1282  0.0542
   60U     H5'1 1400   8.340   6.532   6.062 -1.4897 -1.1128 -1.1605
   60U     H5'2 1401   8.352   6.461   6.215 -0.6758  0.8128 -0.2328
   60U      C4' 1402   8.329   6.310   6.048  0.1035  0.4268  0.2046
   60U      H4' 1403   8.220   6.316   6.046  0.0898  0.3062  0.5691
   60U      O4' 1404   8.387   6.281   5.926  0.0692 -0.5977 -0.1963
   60U      C1' 1405   8.384   6.140   5.899 -0.3659  0.7069 -0.5424
   60U      H1' 1406   8.331   6.110   5.809 -0.6967 -2.2303  0.5106
   60U       N1 1407   8.528   6.094   5.877 -0.4530 -0.3851 -0.5718
   60U       C6 1408   8.639   6.163   5.922 -0.1001 -0.1756 -0.2495
   60U       H6 1409   8.635   6.250   5.986  0.5949 -0.0009 -0.4309
   60U       C5 1410   8.762   6.106   5.907  1.0135 -0.5931  0.2765
   60U       H5 1411   8.847   6.158   5.949 -0.1078  0.5097  1.2832
   60U       C4 1412   8.783   5.982   5.840  0.2330 -0.0662  0.9967
   60U       O4 1413   8.884   5.919   5.821  0.1556 -0.1794  0.0879
   60U       N3 1414   8.665   5.926   5.789  0.3364 -0.4163 -0.0172
   60U       H3 1415   8.677   5.850   5.724  0.5200 -1.4808  1.2396
   60U       C2 1416   8.535   5.976   5.802 -0.0426 -1.0243 -0.3824
   60U       O2 1417   8.444   5.915   5.753  0.0083  0.8006 -0.4254
   60U      C3' 1418   8.364   6.182   6.131 -0.3219 -0.5604  0.4323
   60U      H3' 1419   8.470   6.183   6.157 -0.3414 -0.4953  0.5089
   60U      C2' 1420   8.336   6.068   6.026  0.4585  0.3815  0.0648
   60U     H2'1 1421   8.395   5.979   6.047  0.9939  0.8776  0.7487
   60U      O2' 1422   8.199   6.039   6.003 -0.4978 -0.3465 -0.1361
   60U     HO'2 1423   8.157   6.044   6.090  0.6470  1.6374  0.3737
   60U      O3' 1424   8.280   6.182   6.238 -0.3371 -0.3700  0.3641
   61U        P 1425   8.334   6.135   6.385 -0.2585  0.5975  0.0568
   61U      O1P 1426   8.207   6.120   6.463  0.0938  0.0900 -0.1258
   61U      O2P 1427   8.446   6.223   6.430  0.5314 -0.4446 -0.0274
   61U      O5' 1428   8.391   5.992   6.348 -0.3444 -0.5069  0.2323
   61U      C5' 1429   8.303   5.885   6.313  0.7077 -0.6505 -0.3411
   61U     H5'1 1430   8.241   5.908   6.226 -0.5623  0.4210  0.8074
   61U     H5'2 1431   8.232   5.868   6.394 -1.1756 -0.4347 -1.8727
   61U      C4' 1432   8.383   5.757   6.297  0.3430  0.2165 -0.0534
   61U      H4' 1433   8.317   5.681   6.258  0.7374 -0.9642  1.5003
   61U      O4' 1434   8.501   5.781   6.216  0.0694 -0.6282 -0.0991
   61U      C1' 1435   8.612   5.736   6.292 -0.0268  0.7198  0.2740
   61U      H1' 1436   8.635   5.631   6.274  1.8338  1.0656  0.3993
   61U       N1 1437   8.726   5.813   6.250  0.4210  1.1355 -0.6902
   61U       C6 1438   8.732   5.949   6.264  0.4564  0.4386  0.0298
   61U       H6 1439   8.645   6.004   6.297  0.1960  0.3490 -0.4925
   61U       C5 1440   8.853   6.013   6.241  0.6290  0.2786 -0.3122
   61U       H5 1441   8.864   6.119   6.260 -1.3879  0.3479  0.7903
   61U       C4 1442   8.972   5.935   6.216  0.3606 -0.5645  0.5188
   61U       O4 1443   9.084   5.986   6.220 -0.7246 -0.2454  0.5973
   61U       N3 1444   8.955   5.801   6.188 -0.0351  0.0167 -0.1071
   61U       H3 1445   9.035   5.747   6.160  0.1344 -0.2897  0.9015
   61U       C2 1446   8.834   5.738   6.198  0.2025 -0.2324 -0.7092
   61U       O2 1447   8.824   5.619   6.161 -0.0332 -0.4067 -0.1850
   61U      C3' 1448   8.431   5.710   6.438 -0.3339  0.0423  0.3796
   61U      H3' 1449   8.370   5.754   6.516  0.3278  0.0364  0.9086
   61U      C2' 1450   8.578   5.761   6.437  0.6423  0.6920 -0.3038
   61U     H2'1 1451   8.583   5.864   6.471 -1.2697  0.9333 -0.6218
   61U      O2' 1452   8.661   5.682   6.520 -0.4762  0.0371 -0.4039
   61U     HO'2 1453   8.631   5.703   6.609  0.8529 -0.6419  0.2302
   61U      O3' 1454   8.437   5.569   6.443  0.9469 -0.1204 -0.2758
   61U      H3T 1455   8.476   5.552   6.530 -1.6409 -2.0103  0.6295
   62G      O5' 1456   7.915   5.460   5.064  0.5187  0.1330 -0.4538
   62G      H5T 1457   7.919   5.364   5.064  1.8734  0.1731  0.0708
   62G      C5' 1458   7.804   5.487   5.159  0.3273 -0.3137 -0.2420
   62G     H5'1 1459   7.789   5.396   5.217 -0.2825 -0.3366 -0.4344
   62G     H5'2 1460   7.708   5.516   5.118 -0.8038  0.1882  2.5550
   62G      C4' 1461   7.840   5.606   5.258 -0.3035  0.0258 -0.1160
   62G      H4' 1462   7.757   5.613   5.327 -0.2544  0.0807 -0.0623
   62G      O4' 1463   7.959   5.587   5.334  0.2258  0.7276  0.6253
   62G      C1' 1464   8.014   5.714   5.363  0.3665  0.4998 -0.1345
   62G      H1' 1465   7.988   5.728   5.468 -0.7936 -0.9223 -0.2003
   62G       N9 1466   8.162   5.725   5.344  0.3522  0.0637  0.1467
   62G       C8 1467   8.246   5.638   5.276  0.2979  0.4678 -0.2688
   62G       H8 1468   8.205   5.552   5.225  1.9329 -0.3211 -0.3393
   62G       N7 1469   8.372   5.669   5.279 -0.8802  0.1002  0.3169
   62G       C5 1470   8.374   5.792   5.333 -0.6611 -0.0641 -0.3326
   62G       C6 1471   8.479   5.885   5.357  0.2049 -0.1261 -0.3160
   62G       O6 1472   8.598   5.873   5.338 -0.2277  0.2216  0.8163
   62G       N1 1473   8.439   6.003   5.413 -0.4497 -0.7484  0.1269
   62G       H1 1474   8.511   6.072   5.434  0.9610 -1.4377 -2.1475
   62G       C2 1475   8.318   6.023   5.469 -1.3852  0.2199  0.3679
   62G       N2 1476   8.304   6.146   5.524 -0.2749  0.6301  0.3956
   62G      H21 1477   8.381   6.212   5.531 -0.0862  0.7422 -2.0914
   62G      H22 1478   8.218   6.148   5.578  0.1984 -0.1337  1.2125
   62G       N3 1479   8.211   5.948   5.444 -0.2582 -0.0527 -0.2907
   62G       C4 1480   8.246   5.829   5.387 -0.2634  0.6905 -0.4554
   62G      C3' 1481   7.854   5.731   5.180  0.0960  0.5466  0.2196
   62G      H3' 1482   7.917   5.702   5.096  0.8966 -1.5975  1.4699
   62G      C2' 1483   7.933   5.813   5.286 -0.2866 -0.2525  0.5320
   62G     H2'1 1484   8.006   5.881   5.241 -1.3799 -0.0365 -0.9664
   62G      O2' 1485   7.841   5.875   5.378 -0.0235 -0.5839 -0.6737
   62G     HO'2 1486   7.770   5.912   5.326 -0.5169 -0.1975  0.2621
   62G      O3' 1487   7.730   5.782   5.146  0.1801  0.8279 -0.2375
   63U        P 1488   7.717   5.903   5.046 -0.0895 -0.2458  0.3862
   63U      O1P 1489   7.576   5.941   5.031  0.1565 -0.3507 -0.0008
   63U      O2P 1490   7.794   5.866   4.920 -0.2850  0.5977 -0.4385
   63U      O5' 1491   7.795   6.022   5.121  0.0012  0.2283  0.2714
   63U      C5' 1492   7.723   6.126   5.194  0.6141  0.1059 -0.5987
   63U     H5'1 1493   7.679   6.082   5.283 -1.3360 -0.1387 -1.6220
   63U     H5'2 1494   7.636   6.170   5.145 -0.2125  0.2819  0.9516
   63U      C4' 1495   7.806   6.234   5.247  0.4713 -0.2927  0.5015
   63U      H4' 1496   7.745   6.298   5.310 -0.7928 -0.0230 -0.9178
   63U      O4' 1497   7.924   6.200   5.319  0.2135  0.1904  0.5582
   63U      C1' 1498   8.021   6.305   5.294  0.2815  0.2392  0.1186
   63U      H1' 1499   8.048   6.359   5.385  2.2874 -0.2601 -0.1389
   63U       N1 1500   8.130   6.247   5.219 -0.3836 -0.4165 -0.1504
   63U       C6 1501   8.130   6.125   5.155  0.2762 -0.6401  0.3686
   63U       H6 1502   8.042   6.066   5.137 -0.1927  0.3751 -0.8756
   63U       C5 1503   8.235   6.069   5.095  0.7175  0.1726  0.0422
   63U       H5 1504   8.230   5.974   5.044 -0.6069  0.2919 -0.0869
   63U       C4 1505   8.367   6.130   5.095  0.2102 -0.7446 -1.1659
   63U       O4 1506   8.470   6.083   5.049  0.3461 -1.3882 -0.3157
   63U       N3 1507   8.363   6.255   5.157 -0.0694  0.2955  0.0447
   63U       H3 1508   8.446   6.312   5.159  0.2423 -0.1603  0.4724
   63U       C2 1509   8.257   6.311   5.225 -0.6405  0.0950 -0.0204
   63U       O2 1510   8.286   6.410   5.297  0.4304  0.0548 -0.0856
   63U      C3' 1511   7.854   6.328   5.135 -0.6116 -0.1329  0.6131
   63U      H3' 1512   7.897   6.270   5.054 -3.0765 -0.7541 -0.3684
   63U      C2' 1513   7.956   6.413   5.210 -0.8619  0.5589  0.4896
   63U     H2'1 1514   8.027   6.445   5.133 -1.2383  0.1577 -0.0278
   63U      O2' 1515   7.900   6.521   5.279  0.3647  0.1260 -0.3760
   63U     HO'2 1516   7.824   6.543   5.224  0.1000  2.6775  0.8194
   63U      O3' 1517   7.753   6.416   5.079  0.1502 -0.4178  0.9263
   64A        P 1518   7.759   6.454   4.925 -0.0263 -0.0995  0.4573
   64A      O1P 1519   7.646   6.538   4.891 -0.6039  0.2605  0.3643
   64A      O2P 1520   7.792   6.338   4.843  0.2812 -0.0417 -0.2274
   64A      O5' 1521   7.894   6.541   4.913 -0.2605  0.6301 -0.3997
   64A      C5' 1522   7.894   6.677   4.945  0.3570  0.6595  0.1538
   64A     H5'1 1523   7.850   6.687   5.045 -0.6313  1.7401 -0.3730
   64A     H5'2 1524   7.829   6.730   4.876  0.5102  0.8251  0.1347
   64A      C4' 1525   8.031   6.748   4.952 -0.3039  0.9431  0.9489
   64A      H4' 1526   8.017   6.847   4.996 -0.5220  0.1543  2.7036
   64A      O4' 1527   8.126   6.676   5.032 -0.1650  0.5050 -0.5795
   64A      C1' 1528   8.258   6.698   4.967 -0.0009 -0.0063 -0.3563
   64A      H1' 1529   8.324   6.742   5.042  1.0833 -0.0285 -1.2669
   64A       N9 1530   8.318   6.570   4.912 -0.0387  0.3206 -0.8038
   64A       C8 1531   8.258   6.446   4.890 -0.6668 -0.1541 -0.0539
   64A       H8 1532   8.152   6.426   4.902 -0.1922 -1.7217  2.2165
   64A       N7 1533   8.332   6.351   4.838 -0.3863  0.0501 -0.6506
   64A       C5 1534   8.462   6.411   4.867 -0.3545  0.2334  0.2139
   64A       C6 1535   8.594   6.376   4.851  0.0944  0.0411  0.3904
   64A       N6 1536   8.636   6.258   4.813  0.2749  0.2683 -0.9901
   64A      H61 1537   8.562   6.191   4.808  1.0866 -1.0275  1.9406
   64A      H62 1538   8.736   6.248   4.799  0.1754 -0.3700 -1.2245
   64A       N1 1539   8.697   6.455   4.872  0.1390  0.4366 -0.1207
   64A       C2 1540   8.674   6.575   4.902 -0.3833 -0.8468  0.3272
   64A       H2 1541   8.763   6.636   4.904  1.3317 -3.2136  0.2780
   64A       N3 1542   8.555   6.633   4.915  0.2136 -0.3086  0.2392
   64A       C4 1543   8.451   6.546   4.901 -0.0287  0.1936  0.2140
   64A      C3' 1544   8.094   6.754   4.810 -0.1496  1.1153 -0.2554
   64A      H3' 1545   8.087   6.656   4.764 -2.4324  1.4206 -0.6513
   64A      C2' 1546   8.235   6.800   4.855  0.1318 -0.6511  0.0297
   64A     H2'1 1547   8.314   6.786   4.781 -0.8794 -1.6555 -0.8788
   64A      O2' 1548   8.249   6.929   4.908 -0.5054 -0.1361  0.4967
   64A     HO'2 1549   8.159   6.962   4.902 -0.2415  0.3826 -1.2742
   64A      O3' 1550   8.024   6.845   4.735 -0.5830  0.2075  0.4124
   65C        P 1551   8.071   6.863   4.578  0.1344  0.0813 -0.1129
   65C      O1P 1552   7.986   6.971   4.522 -0.3103  0.0217 -0.2232
   65C      O2P 1553   8.051   6.729   4.516  0.2976 -0.1986 -0.3014
   65C      O5' 1554   8.226   6.897   4.559  0.0428 -0.1369 -0.8613
   65C      C5' 1555   8.278   7.021   4.597 -0.0304 -0.0676 -0.8241
   65C     H5'1 1556   8.254   7.047   4.700 -0.2934 -0.2453 -0.8386
   65C     H5'2 1557   8.243   7.104   4.536 -0.8084 -0.5818 -1.1036
   65C      C4' 1558   8.430   7.025   4.589  0.7853  0.5035  1.0139
   65C      H4' 1559   8.461   7.126   4.616  0.9194  0.8557 -0.3872
   65C      O4' 1560   8.487   6.922   4.671 -0.3346  0.1492  0.0322
   65C      C1' 1561   8.623   6.898   4.617  0.9589  0.8149 -0.4944
   65C      H1' 1562   8.701   6.930   4.686  1.4040  1.8663 -1.4552
   65C       N1 1563   8.641   6.748   4.590 -0.3384 -0.1165  0.3898
   65C       C6 1564   8.541   6.662   4.550 -0.0017  0.7274 -0.0988
   65C       H6 1565   8.438   6.695   4.555  0.3682  2.2166 -1.5159
   65C       C5 1566   8.564   6.535   4.508  0.1233 -0.3946 -0.2930
   65C       H5 1567   8.485   6.466   4.484 -0.3884  0.2815 -0.5880
   65C       C4 1568   8.699   6.499   4.499 -0.3199  0.6731 -0.8109
   65C       N4 1569   8.736   6.380   4.458 -0.1409 -0.2190 -0.2634
   65C      H41 1570   8.672   6.319   4.409  2.3212 -1.9878 -1.4875
   65C      H42 1571   8.835   6.365   4.449  0.4834  3.1172 -0.1448
   65C       N3 1572   8.800   6.577   4.534 -0.4876 -0.4090  0.3643
   65C       C2 1573   8.772   6.704   4.583 -0.5742  0.0943  0.0269
   65C       O2 1574   8.865   6.782   4.601 -0.1098  0.5614  0.7321
   65C      C3' 1575   8.487   7.005   4.448  0.4585  0.5968  0.1551
   65C      H3' 1576   8.444   6.915   4.405 -0.6560  1.6256 -0.9664
   65C      C2' 1577   8.634   6.974   4.483 -0.4756  0.3323  0.0284
   65C     H2'1 1578   8.678   6.915   4.402 -0.0000  2.2969 -1.2102
   65C      O2' 1579   8.709   7.093   4.511  0.1652  0.5523 -0.0030
   65C     HO'2 1580   8.698   7.153   4.437 -0.5714 -0.0737 -0.4201
   65C      O3' 1581   8.465   7.121   4.369 -0.4246 -0.3649 -0.0512
   66G        P 1582   8.512   7.124   4.215 -0.3063 -0.1112 -0.2178
   66G      O1P 1583   8.427   7.218   4.150  0.2441  0.0077  0.1135
   66G      O2P 1584   8.525   6.984   4.164 -0.2229  0.4902 -0.1201
   66G      O5' 1585   8.663   7.181   4.231  0.3281 -0.1055  0.7879
   66G      C5' 1586   8.766   7.147   4.138  0.3834 -0.0734 -0.1031
   66G     H5'1 1587   8.749   7.211   4.051  3.5203  0.2601 -0.5957
   66G     H5'2 1588   8.756   7.041   4.116  1.1039 -0.5465  1.6408
   66G      C4' 1589   8.913   7.174   4.176 -0.4539  0.4746 -0.0020
   66G      H4' 1590   8.909   7.280   4.201 -1.0749  0.6775 -0.9135
   66G      O4' 1591   8.959   7.095   4.286  0.6612 -0.2412  0.4086
   66G      C1' 1592   9.073   7.014   4.244 -0.0308 -0.3492 -0.4975
   66G      H1' 1593   9.153   7.014   4.318  0.2222  0.9009 -0.7470
   66G       N9 1594   9.031   6.875   4.213 -0.0899 -0.5464 -0.4073
   66G       C8 1595   8.905   6.825   4.229 -0.2396  0.1963 -0.2465
   66G       H8 1596   8.816   6.884   4.243 -0.6307 -0.3931 -0.2171
   66G       N7 1597   8.902   6.694   4.211  0.0000  0.3788 -0.0702
   66G       C5 1598   9.035   6.665   4.177  0.7973  0.4185  0.2796
   66G       C6 1599   9.089   6.539   4.137 -0.5320 -0.0779 -0.3810
   66G       O6 1600   9.032   6.437   4.131 -0.0465  0.6074  0.1570
   66G       N1 1601   9.224   6.544   4.110 -0.5484 -0.4239 -0.3008
   66G       H1 1602   9.270   6.456   4.090  2.7540  1.4496 -1.8444
   66G       C2 1603   9.298   6.656   4.128 -0.1292 -0.8373  0.2294
   66G       N2 1604   9.427   6.643   4.092  0.2656 -0.7890 -0.2292
   66G      H21 1605   9.469   6.555   4.065  0.0975 -0.5154 -1.4338
   66G      H22 1606   9.480   6.727   4.070 -2.0172  0.3790 -1.6200
   66G       N3 1607   9.249   6.780   4.157 -0.6162  0.1055 -0.1232
   66G       C4 1608   9.118   6.774   4.188  0.1769 -0.6297  0.6036
   66G      C3' 1609   9.016   7.153   4.059  0.3645  0.5046  0.1560
   66G      H3' 1610   8.970   7.081   3.991  2.6502 -2.2363  1.2693
   66G      C2' 1611   9.137   7.080   4.117  0.3376 -0.6306  0.1925
   66G     H2'1 1612   9.165   7.005   4.044  0.1539 -2.0103  1.4929
   66G      O2' 1613   9.244   7.168   4.153 -0.6382 -0.0335 -0.2877
   66G     HO'2 1614   9.205   7.243   4.198  0.5235 -0.8424  2.2625
   66G      O3' 1615   9.053   7.268   3.979  0.4113 -1.1120  0.5084
   67G        P 1616   9.073   7.257   3.824 -0.0071  0.5086 -0.0519
   67G      O1P 1617   9.125   7.384   3.780 -0.4318  0.0584  1.1799
   67G      O2P 1618   8.947   7.212   3.763  0.4523  0.4147 -0.4631
   67G      O5' 1619   9.178   7.139   3.803  0.2533 -0.0989  0.2306
   67G      C5' 1620   9.313   7.175   3.779  0.7334  0.6215  0.4669
   67G     H5'1 1621   9.363   7.225   3.862 -0.3874  1.4886  0.6443
   67G     H5'2 1622   9.316   7.249   3.698 -1.2932 -1.3795 -1.5800
   67G      C4' 1623   9.392   7.049   3.739 -0.2465 -0.2917 -0.1676
   67G      H4' 1624   9.495   7.084   3.748 -1.1417  2.4276  0.3805
   67G      O4' 1625   9.385   6.936   3.823 -0.3805  0.4125 -0.2590
   67G      C1' 1626   9.388   6.813   3.748 -0.0915 -0.8088 -0.1433
   67G      H1' 1627   9.470   6.751   3.784  1.7415  2.5808  2.0768
   67G       N9 1628   9.268   6.731   3.772  0.5421 -0.0483 -0.4685
   67G       C8 1629   9.140   6.764   3.809  0.0669  0.2622  1.1362
   67G       H8 1630   9.103   6.864   3.824 -2.9573 -0.6130  0.2185
   67G       N7 1631   9.066   6.657   3.816  1.0837  0.2341  0.0903
   67G       C5 1632   9.144   6.549   3.796  0.2246 -0.4239 -0.5333
   67G       C6 1633   9.111   6.413   3.797  0.5617 -0.2199  0.5086
   67G       O6 1634   8.997   6.365   3.819  0.4412  0.6115 -0.0955
   67G       N1 1635   9.214   6.334   3.756  0.2600  0.3725  0.2188
   67G       H1 1636   9.203   6.235   3.768 -1.4946  0.3313 -1.2472
   67G       C2 1637   9.339   6.389   3.728  0.3313  0.3113 -0.1152
   67G       N2 1638   9.431   6.307   3.703 -1.0431 -0.5244 -0.2459
   67G      H21 1639   9.406   6.210   3.691 -2.4209 -0.5544  2.2312
   67G      H22 1640   9.519   6.339   3.664 -1.4232  1.5764  0.4888
   67G       N3 1641   9.374   6.518   3.721 -0.4171  0.2158 -0.3144
   67G       C4 1642   9.269   6.591   3.761  0.4492  0.0249 -0.4255
   67G      C3' 1643   9.350   7.005   3.603 -0.6483  0.3709 -0.2667
   67G      H3' 1644   9.241   7.001   3.603 -0.7565  2.3533 -0.5112
   67G      C2' 1645   9.411   6.858   3.606 -0.1052 -0.0204 -0.4995
   67G     H2'1 1646   9.361   6.792   3.536 -1.2863  0.6750 -0.3343
   67G      O2' 1647   9.551   6.867   3.590  0.5267 -0.5235 -0.3831
   67G     HO'2 1648   9.568   6.942   3.532 -0.0161 -1.1641 -1.3968
   67G      O3' 1649   9.407   7.083   3.503  0.0208  0.2638  0.5349
   68A        P 1650   9.351   7.067   3.352 -0.0646  0.1298  0.7380
   68A      O1P 1651   9.418   7.159   3.258 -0.3333 -0.0959 -0.5878
   68A      O2P 1652   9.203   7.080   3.363 -0.5402 -0.0717 -0.9787
   68A      O5' 1653   9.386   6.911   3.308  0.2532  0.4606  0.3225
   68A      C5' 1654   9.524   6.878   3.258  0.6590  0.3086 -0.4519
   68A     H5'1 1655   9.596   6.889   3.338 -1.2845 -0.6963  1.5362
   68A     H5'2 1656   9.552   6.942   3.174  0.4151  0.7267 -0.2219
   68A      C4' 1657   9.543   6.734   3.224  0.5123 -0.2824  0.2166
   68A      H4' 1658   9.638   6.712   3.177  0.7643  0.1568  0.5187
   68A      O4' 1659   9.520   6.649   3.336 -0.3335  0.2123 -0.1156
   68A      C1' 1660   9.462   6.527   3.294 -0.2505  0.2165 -0.5576
   68A      H1' 1661   9.532   6.444   3.298 -1.3399 -0.6752  0.5426
   68A       N9 1662   9.331   6.491   3.361 -0.0648  0.3196 -0.2873
   68A       C8 1663   9.241   6.573   3.421 -0.4169  0.0314  0.0152
   68A       H8 1664   9.253   6.681   3.419  1.0053 -0.1131 -0.0946
   68A       N7 1665   9.132   6.517   3.464 -1.0623  0.1662 -0.3142
   68A       C5 1666   9.156   6.378   3.439  0.3085  0.3016  0.0345
   68A       C6 1667   9.083   6.262   3.469  0.0693  0.5398  0.2659
   68A       N6 1668   8.960   6.259   3.525 -0.0692  0.2150  0.4852
   68A      H61 1669   8.912   6.345   3.548  0.5973  1.1676 -1.4788
   68A      H62 1670   8.910   6.172   3.512  3.1889 -1.9214  1.0128
   68A       N1 1671   9.132   6.142   3.439 -0.0999  0.0308  0.1207
   68A       C2 1672   9.249   6.138   3.375  0.1685  0.2590 -0.1543
   68A       H2 1673   9.296   6.044   3.348 -0.4417 -0.0206 -0.2580
   68A       N3 1674   9.324   6.243   3.333  0.8123  0.6825  0.0263
   68A       C4 1675   9.274   6.362   3.377  0.0436 -0.6312  0.5172
   68A      C3' 1676   9.445   6.688   3.119  0.7456 -0.1691 -0.6359
   68A      H3' 1677   9.346   6.734   3.130  0.4341 -0.1721 -2.8289
   68A      C2' 1678   9.435   6.539   3.142 -0.2906 -0.5878  0.2949
   68A     H2'1 1679   9.341   6.497   3.107 -1.2472  1.3996  0.3516
   68A      O2' 1680   9.544   6.469   3.081 -0.5171  1.1710  0.8928
   68A     HO'2 1681   9.512   6.404   3.018  1.3446 -0.1601  1.2414
   68A      O3' 1682   9.489   6.727   2.989 -0.0620 -0.4516  0.2928
   69A        P 1683   9.392   6.705   2.866 -0.1556 -0.2356 -0.2045
   69A      O1P 1684   9.459   6.777   2.752  0.3321 -0.2532  0.6001
   69A      O2P 1685   9.256   6.750   2.913 -0.0638 -0.4261  0.7759
   69A      O5' 1686   9.378   6.548   2.840 -0.2108  0.0072 -0.1846
   69A      C5' 1687   9.475   6.469   2.774  0.2373 -0.4275  0.1297
   69A     H5'1 1688   9.574   6.495   2.813 -0.2926 -2.8991  3.4598
   69A     H5'2 1689   9.478   6.489   2.667  0.8832  0.4062  0.2938
   69A      C4' 1690   9.447   6.317   2.784  0.0130 -0.3392 -0.7183
   69A      H4' 1691   9.534   6.261   2.752  0.0253 -0.3103 -0.7346
   69A      O4' 1692   9.422   6.272   2.919 -0.0409 -0.0832 -0.5189
   69A      C1' 1693   9.314   6.182   2.921 -0.7280 -0.6522  0.0922
   69A      H1' 1694   9.348   6.094   2.977  1.3597 -0.0642 -0.1711
   69A       N9 1695   9.191   6.232   2.983 -0.1970  0.1716 -0.2919
   69A       C8 1696   9.148   6.354   3.001 -0.1384 -0.9864 -0.0813
   69A       H8 1697   9.196   6.435   2.949  2.4769 -3.6181 -2.1066
   69A       N7 1698   9.039   6.370   3.070 -0.1797  0.3824  0.1164
   69A       C5 1699   9.014   6.233   3.104 -0.1909  0.4820 -0.4866
   69A       C6 1700   8.916   6.159   3.177 -0.0932 -0.7620 -0.0814
   69A       N6 1701   8.816   6.216   3.243  0.0610 -0.8504 -0.0621
   69A      H61 1702   8.815   6.316   3.251  1.9515 -0.6914 -1.1847
   69A      H62 1703   8.737   6.163   3.276 -1.2375  1.5123  0.8270
   69A       N1 1704   8.917   6.029   3.188 -0.0982 -0.0928 -0.1904
   69A       C2 1705   9.013   5.960   3.119  0.4739  0.4479  1.0465
   69A       H2 1706   9.008   5.853   3.122 -1.8230  0.4445 -0.7375
   69A       N3 1707   9.108   6.013   3.046  0.2602  0.2507 -0.6111
   69A       C4 1708   9.103   6.147   3.042  0.2594 -0.4905  0.3565
   69A      C3' 1709   9.321   6.283   2.696 -0.3492 -0.5178  0.8507
   69A      H3' 1710   9.246   6.361   2.689  0.1565 -0.1888 -2.3842
   69A      C2' 1711   9.292   6.150   2.770 -0.0703  0.2207 -0.0803
   69A     H2'1 1712   9.187   6.126   2.753  0.4693 -0.7165 -2.6068
   69A      O2' 1713   9.374   6.039   2.731  1.3162 -0.2034  0.4689
   69A     HO'2 1714   9.416   6.062   2.647  0.5255  0.5004  0.2609
   69A      O3' 1715   9.367   6.241   2.567  0.1705  0.1918  0.2948
   70U        P 1716   9.277   6.247   2.433 -0.2004 -0.1033  0.4505
   70U      O1P 1717   9.366   6.201   2.324 -0.0387  0.1011 -0.0913
   70U      O2P 1718   9.215   6.377   2.428  0.4660  0.2005  0.2774
   70U      O5' 1719   9.156   6.150   2.445 -0.2607 -0.3962 -0.0954
   70U      C5' 1720   9.176   6.008   2.434 -0.1477 -0.0010 -0.0110
   70U     H5'1 1721   9.259   5.974   2.495 -1.3623 -0.9094  1.2142
   70U     H5'2 1722   9.181   5.977   2.330 -2.6125  0.1044 -0.2271
   70U      C4' 1723   9.054   5.943   2.496 -0.6319  0.1538 -0.2861
   70U      H4' 1724   9.074   5.836   2.493 -0.0177  0.2565  0.0131
   70U      O4' 1725   9.037   5.966   2.634 -0.2224  0.5473  0.3593
   70U      C1' 1726   8.895   5.938   2.666 -0.6127 -0.5647  0.0042
   70U      H1' 1727   8.886   5.836   2.701 -0.2154 -0.6282 -0.0687
   70U       N1 1728   8.843   6.032   2.768 -0.4514 -0.8802  0.8434
   70U       C6 1729   8.876   6.169   2.765  0.1320 -0.4594  0.0920
   70U       H6 1730   8.954   6.207   2.701 -0.0197 -0.7678 -0.2829
   70U       C5 1731   8.806   6.256   2.833 -0.5273 -0.0887 -0.2750
   70U       H5 1732   8.831   6.361   2.840  2.0996 -0.5822 -1.1674
   70U       C4 1733   8.695   6.218   2.921  0.2426 -0.3465  0.4469
   70U       O4 1734   8.610   6.287   2.978 -0.0154  0.0647  0.1626
   70U       N3 1735   8.668   6.083   2.922  0.6867  0.8917  0.0222
   70U       H3 1736   8.578   6.053   2.957  0.5691  0.0915 -0.9281
   70U       C2 1737   8.739   5.992   2.845  0.3753 -0.2248 -0.4703
   70U       O2 1738   8.695   5.875   2.842 -0.4506  0.0846 -0.0220
   70U      C3' 1739   8.914   5.982   2.436 -0.3740 -0.0341 -0.3788
   70U      H3' 1740   8.919   6.091   2.431  0.7987 -0.1156 -2.3276
   70U      C2' 1741   8.811   5.949   2.538  0.3991 -0.2040 -0.3967
   70U     H2'1 1742   8.737   6.028   2.536  0.6758  0.0313 -2.1212
   70U      O2' 1743   8.751   5.814   2.516  0.4185 -0.1090  0.3257
   70U     HO'2 1744   8.687   5.812   2.444 -2.4153 -2.1017  2.6742
   70U      O3' 1745   8.903   5.920   2.306  0.0555  0.3959  0.5353
   71A        P 1746   8.793   5.970   2.202 -0.0995 -0.4510 -0.2077
   71A      O1P 1747   8.824   5.897   2.077 -0.1216 -0.3563  0.8360
   71A      O2P 1748   8.778   6.121   2.195  0.3179 -0.0969  0.1969
   71A      O5' 1749   8.647   5.920   2.251  0.1333 -0.2517 -0.0201
   71A      C5' 1750   8.609   5.783   2.219 -0.1921 -0.2755 -0.1976
   71A     H5'1 1751   8.684   5.711   2.253  1.5649  1.0752 -1.0208
   71A     H5'2 1752   8.598   5.778   2.110 -1.7832  0.8076 -0.1070
   71A      C4' 1753   8.472   5.754   2.291  1.3009  0.2802 -0.1802
   71A      H4' 1754   8.456   5.647   2.275  2.2745  0.2689 -1.2054
   71A      O4' 1755   8.475   5.791   2.428  0.1047 -0.0445 -0.4646
   71A      C1' 1756   8.342   5.828   2.471 -0.0728 -1.0412  0.1928
   71A      H1' 1757   8.314   5.758   2.550 -0.4805  1.1812  2.1092
   71A       N9 1758   8.356   5.963   2.535  0.1327 -0.5179 -0.3017
   71A       C8 1759   8.456   6.055   2.515  0.9756 -0.5493 -0.5463
   71A       H8 1760   8.533   6.045   2.441  0.0675  1.8287 -1.9523
   71A       N7 1761   8.447   6.161   2.595 -0.0732 -0.3775  0.2568
   71A       C5 1762   8.331   6.134   2.670 -0.6022 -0.7268 -0.5160
   71A       C6 1763   8.257   6.194   2.771 -0.1120  0.0394 -0.1934
   71A       N6 1764   8.284   6.304   2.833 -0.3756  0.8184  0.1811
   71A      H61 1765   8.359   6.363   2.803 -0.3440 -0.4769 -2.6642
   71A      H62 1766   8.230   6.328   2.915 -2.2074 -3.6144  0.5857
   71A       N1 1767   8.150   6.140   2.821 -0.3968  0.6823 -0.1980
   71A       C2 1768   8.109   6.026   2.773  0.0237 -0.0670 -0.5215
   71A       H2 1769   8.014   5.994   2.813  0.9683 -1.0002  1.0896
   71A       N3 1770   8.164   5.958   2.674 -0.2940  0.5414  0.4471
   71A       C4 1771   8.281   6.011   2.631  0.1965 -0.5927 -0.8903
   71A      C3' 1772   8.346   5.824   2.245 -0.4489 -0.4014  0.3984
   71A      H3' 1773   8.367   5.931   2.239  1.5497 -0.7532  0.3482
   71A      C2' 1774   8.246   5.814   2.357 -0.2414  0.3685 -0.3822
   71A     H2'1 1775   8.177   5.898   2.358 -0.5669  0.1012  0.6441
   71A      O2' 1776   8.185   5.691   2.363  0.3984 -0.1294  0.1441
   71A     HO'2 1777   8.224   5.642   2.290  0.8797  0.7728 -0.2297
   71A      O3' 1778   8.286   5.780   2.123  0.3524  0.6407  0.4831
   72G        P 1779   8.206   5.886   2.033 -0.1805 -0.2988  0.1258
   72G      O1P 1780   8.154   5.817   1.912 -0.5860 -0.1179 -0.0546
   72G      O2P 1781   8.288   6.011   2.014  0.4015 -0.1869  0.0230
   72G      O5' 1782   8.081   5.932   2.113 -0.0514 -0.4111  0.1031
   72G      C5' 1783   7.974   5.836   2.124 -0.6745 -0.1709 -0.4183
   72G     H5'1 1784   8.013   5.736   2.146 -0.3758  0.0970  0.3321
   72G     H5'2 1785   7.922   5.833   2.029 -0.2457  2.1845 -0.7782
   72G      C4' 1786   7.864   5.862   2.230 -0.1936  0.6881 -0.1787
   72G      H4' 1787   7.798   5.775   2.231 -0.0301  0.5432  1.2967
   72G      O4' 1788   7.922   5.882   2.360 -0.2018  0.0910  0.1798
   72G      C1' 1789   7.846   5.979   2.432 -0.3396  0.2414  0.3693
   72G      H1' 1790   7.809   5.940   2.527  0.1977 -1.8725 -0.2359
   72G       N9 1791   7.936   6.100   2.462  0.4163  0.4441  0.6076
   72G       C8 1792   8.054   6.142   2.393  0.5084 -0.0509  0.2393
   72G       H8 1793   8.106   6.091   2.314  2.1568  2.1496 -0.2017
   72G       N7 1794   8.102   6.257   2.447 -0.0760  0.4539 -0.7052
   72G       C5 1795   8.010   6.292   2.552  0.5937 -0.5075  0.6582
   72G       C6 1796   8.005   6.403   2.640 -0.8191 -0.8942  0.5850
   72G       O6 1797   8.088   6.495   2.664  0.3572  0.0000  0.2523
   72G       N1 1798   7.900   6.398   2.720  0.7682 -0.9683 -0.5450
   72G       H1 1799   7.886   6.480   2.777 -0.5219 -1.7100  0.2512
   72G       C2 1800   7.798   6.306   2.716  0.2122  0.4564  0.4965
   72G       N2 1801   7.693   6.317   2.797  0.1825 -0.0800 -0.5951
   72G      H21 1802   7.683   6.386   2.870 -0.5098 -1.6056  0.7884
   72G      H22 1803   7.622   6.246   2.788 -0.2505  0.4203 -1.1998
   72G       N3 1804   7.801   6.199   2.640 -0.0152  0.5006 -0.1228
   72G       C4 1805   7.915   6.192   2.563  0.7944 -0.4510 -0.5324
   72G      C3' 1806   7.774   5.983   2.199 -0.6442 -0.3363 -0.6862
   72G      H3' 1807   7.840   6.061   2.162 -0.1349 -1.5757 -2.5549
   72G      C2' 1808   7.731   6.019   2.339 -0.0904  0.6565 -0.2215
   72G     H2'1 1809   7.704   6.124   2.350 -0.9912  0.6053 -1.7099
   72G      O2' 1810   7.627   5.931   2.383 -0.1874 -0.1460  0.4765
   72G     HO'2 1811   7.651   5.838   2.377 -1.2476 -0.3426 -2.3609
   72G      O3' 1812   7.666   5.953   2.107  0.2450 -0.1005 -0.4500
   73A        P 1813   7.595   6.075   2.032  0.2932 -0.2501 -0.4023
   73A      O1P 1814   7.475   6.024   1.952  0.2576 -0.1944 -0.3392
   73A      O2P 1815   7.698   6.147   1.949 -0.1061 -0.1112 -0.3538
   73A      O5' 1816   7.542   6.171   2.149 -0.1756 -0.1606 -0.2524
   73A      C5' 1817   7.418   6.136   2.208 -0.2119  0.0065 -0.6454
   73A     H5'1 1818   7.428   6.041   2.259 -0.9499  1.0287  1.5112
   73A     H5'2 1819   7.337   6.119   2.136 -1.2939 -0.8251  0.7290
   73A      C4' 1820   7.379   6.227   2.320 -0.3306 -0.4665 -0.0155
   73A      H4' 1821   7.291   6.186   2.369 -0.9870  0.0145 -0.7796
   73A      O4' 1822   7.485   6.240   2.414  0.0301  0.2846  0.4793
   73A      C1' 1823   7.470   6.370   2.471 -0.3315  0.1923 -0.3751
   73A      H1' 1824   7.453   6.362   2.579  0.3537 -3.1449 -0.4172
   73A       N9 1825   7.586   6.453   2.439  0.2449 -0.5266  0.4942
   73A       C8 1826   7.682   6.435   2.344 -0.4629  0.5491  0.1016
   73A       H8 1827   7.680   6.355   2.271 -0.6318  0.2294  0.4560
   73A       N7 1828   7.789   6.513   2.366  0.0788 -0.3311 -0.6253
   73A       C5 1829   7.756   6.591   2.477 -0.1833  0.5994  0.0725
   73A       C6 1830   7.813   6.689   2.564  0.1691 -0.0807 -0.1332
   73A       N6 1831   7.932   6.751   2.544  0.2740  0.1362 -0.1958
   73A      H61 1832   7.997   6.720   2.473 -1.0762 -1.5233 -0.7806
   73A      H62 1833   7.961   6.806   2.623 -2.2428 -1.1685  1.7890
   73A       N1 1834   7.746   6.741   2.668  0.5648  0.2183 -0.0035
   73A       C2 1835   7.628   6.701   2.701  0.6062  0.1632 -0.0260
   73A       H2 1836   7.570   6.757   2.773 -1.0488 -0.9515 -0.4322
   73A       N3 1837   7.565   6.610   2.632  0.7237  0.3705  0.3671
   73A       C4 1838   7.631   6.556   2.520 -0.1518 -0.6144 -0.3725
   73A      C3' 1839   7.330   6.363   2.273 -0.0343  0.4910  0.7210
   73A      H3' 1840   7.394   6.404   2.195  0.1288 -1.0073  0.0397
   73A      C2' 1841   7.348   6.435   2.401 -0.4131  0.7507 -0.8895
   73A     H2'1 1842   7.365   6.541   2.383 -0.2368  0.9604  0.4504
   73A      O2' 1843   7.245   6.410   2.493 -0.4267  0.2745 -0.8552
   73A     HO'2 1844   7.164   6.398   2.443  0.2835  0.7500 -2.1523
   73A      O3' 1845   7.189   6.334   2.244  0.1760  0.2570  0.6070
   74U        P 1846   7.122   6.446   2.150 -0.2929  0.0795  0.1605
   74U      O1P 1847   6.984   6.401   2.132  0.2392  0.2223 -0.1178
   74U      O2P 1848   7.215   6.465   2.036  0.8427 -0.1202 -0.0133
   74U      O5' 1849   7.126   6.581   2.236  0.4000  0.0233 -0.5626
   74U      C5' 1850   7.028   6.609   2.337 -0.3675  0.7927  0.4314
   74U     H5'1 1851   7.010   6.521   2.398  0.2895  1.3829  1.5004
   74U     H5'2 1852   6.935   6.631   2.284 -0.4387 -2.1393 -0.8600
   74U      C4' 1853   7.052   6.730   2.421 -0.2345  0.3642 -0.3891
   74U      H4' 1854   6.975   6.747   2.496 -0.2655  2.3904 -0.8274
   74U      O4' 1855   7.182   6.715   2.480  0.0236  0.6530  0.1246
   74U      C1' 1856   7.254   6.838   2.490 -0.4507 -0.0023 -0.2307
   74U      H1' 1857   7.270   6.857   2.596  1.8481  0.4620 -0.6170
   74U       N1 1858   7.379   6.849   2.408  0.2011 -0.3806  0.4499
   74U       C6 1859   7.398   6.801   2.282 -0.4081  0.4138 -0.4174
   74U       H6 1860   7.319   6.748   2.230  1.8545 -1.2865 -2.3614
   74U       C5 1861   7.511   6.810   2.213 -0.9736 -0.0453  0.5450
   74U       H5 1862   7.518   6.783   2.109  1.3699  0.7520  0.4394
   74U       C4 1863   7.631   6.873   2.273  0.8149 -0.6265  0.3006
   74U       O4 1864   7.736   6.899   2.212  0.2078 -0.5070 -0.4865
   74U       N3 1865   7.602   6.914   2.397 -0.1931  0.7242 -0.0665
   74U       H3 1866   7.680   6.952   2.449 -1.1532  2.8773 -0.0935
   74U       C2 1867   7.480   6.924   2.464  0.9057 -0.6875 -0.0033
   74U       O2 1868   7.473   6.999   2.562  0.1592  0.1595  0.6339
   74U      C3' 1869   7.065   6.855   2.331  0.1585 -0.2536  0.4285
   74U      H3' 1870   7.124   6.836   2.242  0.2333  2.2498 -0.1253
   74U      C2' 1871   7.148   6.935   2.441  0.6330 -0.0637  0.4413
   74U     H2'1 1872   7.183   7.029   2.400  1.6444  0.3118  2.0782
   74U      O2' 1873   7.068   6.972   2.557  0.1569  0.1957  0.5930
   74U     HO'2 1874   7.113   7.043   2.604 -1.5532  1.0715  0.9844
   74U      O3' 1875   6.939   6.912   2.289  0.6239 -0.3323  0.2064
   75A        P 1876   6.935   7.009   2.162  0.2827  0.0581 -0.0078
   75A      O1P 1877   6.795   7.037   2.133 -0.1826 -0.4404 -0.0419
   75A      O2P 1878   7.024   6.950   2.067 -0.8325  0.6606  0.5529
   75A      O5' 1879   7.005   7.144   2.206 -0.0462  0.0559 -0.2763
   75A      C5' 1880   6.954   7.223   2.312 -0.5536 -0.5895 -0.3763
   75A     H5'1 1881   6.942   7.166   2.404  0.8754  1.3072  1.0750
   75A     H5'2 1882   6.859   7.260   2.275  0.0835 -1.2205 -2.8665
   75A      C4' 1883   7.047   7.341   2.351 -0.5093 -0.5101 -0.9677
   75A      H4' 1884   6.997   7.407   2.421 -0.7688 -0.9356 -0.7485
   75A      O4' 1885   7.166   7.288   2.399  0.4131 -0.4422 -0.2245
   75A      C1' 1886   7.269   7.380   2.381  0.7489 -0.0574  0.0984
   75A      H1' 1887   7.314   7.418   2.474 -0.4466 -1.0110  1.0943
   75A       N9 1888   7.376   7.306   2.315  0.1209  0.0282 -0.8618
   75A       C8 1889   7.375   7.187   2.248  0.1912  0.7487  0.2371
   75A       H8 1890   7.285   7.129   2.230  1.0408 -0.6045  0.1649
   75A       N7 1891   7.490   7.148   2.198  0.1909 -0.2859 -0.2417
   75A       C5 1892   7.581   7.245   2.254 -0.2720  0.0804 -0.0504
   75A       C6 1893   7.722   7.275   2.247 -0.3430  0.4800 -0.5080
   75A       N6 1894   7.807   7.197   2.191 -0.6713  0.6994 -0.6081
   75A      H61 1895   7.761   7.113   2.158  0.7125 -1.5236  2.5341
   75A      H62 1896   7.907   7.215   2.188 -0.4677 -0.2614 -0.2690
   75A       N1 1897   7.771   7.388   2.308  0.2104  0.2468  0.9187
   75A       C2 1898   7.686   7.466   2.373 -0.0473 -0.4220 -0.0207
   75A       H2 1899   7.726   7.557   2.416  1.2412 -0.9157 -0.1100
   75A       N3 1900   7.554   7.451   2.384 -0.0661  0.2651 -0.5797
   75A       C4 1901   7.513   7.343   2.317  0.8534  0.7091  0.0090
   75A      C3' 1902   7.098   7.418   2.229 -0.1533 -0.1610 -0.8769
   75A      H3' 1903   7.152   7.349   2.164  0.2393 -0.8382  0.1396
   75A      C2' 1904   7.208   7.497   2.300  1.0771  0.8961 -0.0213
   75A     H2'1 1905   7.280   7.536   2.227  2.2368 -1.2050 -0.0753
   75A      O2' 1906   7.150   7.595   2.388 -0.3038 -0.3085 -0.5785
   75A     HO'2 1907   7.069   7.630   2.352 -0.3301  1.7550  1.3049
   75A      O3' 1908   7.003   7.494   2.159 -0.1403 -0.1247 -0.7861
   76A        P 1909   7.034   7.542   2.009  0.6390  0.3213  0.2625
   76A      O1P 1910   6.926   7.622   1.949 -0.4348 -0.2532  0.9316
   76A      O2P 1911   7.075   7.419   1.936 -0.0789 -0.0864  0.4755
   76A      O5' 1912   7.163   7.642   2.018 -0.4727  0.2063  0.3805
   76A      C5' 1913   7.152   7.775   2.061 -0.2221  0.4817 -0.3200
   76A     H5'1 1914   7.090   7.778   2.151  0.4916  0.4425  0.1821
   76A     H5'2 1915   7.095   7.838   1.993 -2.3271  1.2577  2.0161
   76A      C4' 1916   7.290   7.827   2.093 -0.7287 -0.4378 -0.3767
   76A      H4' 1917   7.284   7.929   2.131  0.1172 -0.1244 -1.0304
   76A      O4' 1918   7.383   7.744   2.155 -0.0030  0.5039  0.3702
   76A      C1' 1919   7.519   7.776   2.120 -0.1960 -0.4156  0.3195
   76A      H1' 1920   7.584   7.813   2.199  0.0416  1.1124 -0.5695
   76A       N9 1921   7.575   7.651   2.062 -0.9465 -0.8174  0.2105
   76A       C8 1922   7.517   7.530   2.026 -0.7446 -0.9938 -0.0822
   76A       H8 1923   7.409   7.524   2.035 -0.8419  2.1310  2.3090
   76A       N7 1924   7.594   7.434   1.985 -0.0732  0.3700 -0.3174
   76A       C5 1925   7.719   7.502   1.988  0.2871 -0.4493  0.2393
   76A       C6 1926   7.854   7.459   1.958  0.5885  0.0543 -0.9316
   76A       N6 1927   7.891   7.341   1.916  0.0789  0.1789 -0.3705
   76A      H61 1928   7.827   7.263   1.921 -0.2203  0.4890  1.8481
   76A      H62 1929   7.989   7.325   1.897  0.3116  0.4507  0.5505
   76A       N1 1930   7.960   7.539   1.971  1.3778 -0.0784 -0.5403
   76A       C2 1931   7.930   7.665   2.004 -0.0339  0.4802 -0.2065
   76A       H2 1932   8.016   7.728   2.019  0.5289 -0.8909  3.2073
   76A       N3 1933   7.810   7.715   2.029  0.6434  0.3603 -0.0013
   76A       C4 1934   7.710   7.630   2.032  0.7996 -0.8875  0.0580
   76A      C3' 1935   7.367   7.854   1.963  0.1649 -0.1865  0.0949
   76A      H3' 1936   7.370   7.761   1.907 -1.5018 -1.4667  2.0120
   76A      C2' 1937   7.514   7.872   2.005 -0.0931 -0.2091 -0.3988
   76A     H2'1 1938   7.586   7.861   1.924 -0.6838  2.4847 -1.3795
   76A      O2' 1939   7.531   8.004   2.057  0.5004 -0.6111  0.2241
   76A     HO'2 1940   7.464   8.059   2.017  0.4986  0.4363  1.5930
   76A      O3' 1941   7.307   7.969   1.888  0.1631  0.2869  0.5154
   77U        P 1942   7.331   7.992   1.728 -0.0264  0.2340 -0.2463
   77U      O1P 1943   7.290   8.132   1.701 -0.4316  0.8260  0.2712
   77U      O2P 1944   7.278   7.883   1.648  0.3455  0.7056  0.1792
   77U      O5' 1945   7.492   7.993   1.696  0.4444 -0.1937  0.1875
   77U      C5' 1946   7.577   8.094   1.741 -0.4365  0.0511 -0.1477
   77U     H5'1 1947   7.569   8.113   1.848  4.9308  0.2747  0.4831
   77U     H5'2 1948   7.543   8.182   1.688  0.4244 -0.9186 -2.4619
   77U      C4' 1949   7.725   8.070   1.709 -0.2227  0.1315 -0.1053
   77U      H4' 1950   7.790   8.153   1.736  1.4037 -1.3155  0.6141
   77U      O4' 1951   7.764   7.957   1.781 -0.2149  0.5067  0.0598
   77U      C1' 1952   7.864   7.886   1.711  0.1833 -0.5495  0.5449
   77U      H1' 1953   7.962   7.886   1.759  0.5486  1.9642 -0.0476
   77U       N1 1954   7.814   7.744   1.683  0.4203  0.0762 -1.0160
   77U       C6 1955   7.685   7.704   1.694  0.5765  0.3821  0.4586
   77U       H6 1956   7.612   7.778   1.724  1.1935  0.5084  1.7360
   77U       C5 1957   7.645   7.575   1.654  0.7438  0.3200 -0.4955
   77U       H5 1958   7.543   7.544   1.671  0.6737  0.5620 -0.4689
   77U       C4 1959   7.745   7.469   1.643 -0.2461 -0.0912 -0.2641
   77U       O4 1960   7.736   7.345   1.621 -0.1043 -0.2432  0.0084
   77U       N3 1961   7.873   7.519   1.631 -0.4102  0.0848 -0.3730
   77U       H3 1962   7.958   7.465   1.629  1.0596  2.0125  2.2771
   77U       C2 1963   7.913   7.650   1.661  0.2998 -0.0630  0.5164
   77U       O2 1964   8.032   7.676   1.669 -0.0210 -0.1200  0.4275
   77U      C3' 1965   7.752   8.033   1.564 -0.0335 -0.4844 -0.4388
   77U      H3' 1966   7.677   7.963   1.527 -1.1995 -0.2256  1.3293
   77U      C2' 1967   7.888   7.963   1.581  0.2081 -0.2552 -0.5536
   77U     H2'1 1968   7.914   7.897   1.497  0.7304 -0.3657 -0.3117
   77U      O2' 1969   7.990   8.063   1.596  0.4520 -0.3711  0.2280
   77U     HO'2 1970   7.937   8.143   1.591 -1.1636 -1.4248 -0.1504
   77U      O3' 1971   7.767   8.155   1.482  0.1012  0.3983 -0.4001
   78U        P 1972   7.757   8.162   1.323 -0.4583  0.3845  0.0941
   78U      O1P 1973   7.756   8.297   1.282 -0.3691 -0.7176 -0.4742
   78U      O2P 1974   7.649   8.069   1.278 -0.0845  0.6012 -0.5242
   78U      O5' 1975   7.893   8.095   1.269  0.6671 -0.4848  0.1079
   78U      C5' 1976   8.011   8.171   1.273 -0.7482 -0.3337 -0.0966
   78U     H5'1 1977   8.023   8.223   1.369 -1.0797 -4.0916  2.1644
   78U     H5'2 1978   8.007   8.243   1.191 -0.3437  0.2495  0.3772
   78U      C4' 1979   8.135   8.085   1.242  0.1993  0.3254 -0.5420
   78U      H4' 1980   8.224   8.148   1.239 -0.0145  0.6484 -0.1728
   78U      O4' 1981   8.159   7.974   1.338  0.0122 -0.6691  0.6249
   78U      C1' 1982   8.216   7.868   1.268  0.7950  1.0545  0.4682
   78U      H1' 1983   8.308   7.837   1.318  1.6096 -0.8778 -2.0446
   78U       N1 1984   8.135   7.740   1.274 -0.2889 -0.3429 -0.0223
   78U       C6 1985   7.997   7.752   1.282  0.0562  0.1460 -0.0985
   78U       H6 1986   7.953   7.850   1.271 -0.6213 -0.0796  0.5375
   78U       C5 1987   7.919   7.643   1.309 -0.0468  0.1965  0.1318
   78U       H5 1988   7.811   7.648   1.319  0.0878  2.0922  1.2381
   78U       C4 1989   7.981   7.510   1.307  0.3973 -0.3183 -0.7363
   78U       O4 1990   7.929   7.400   1.314  0.1143 -0.2271  0.0313
   78U       N3 1991   8.115   7.505   1.286 -0.2081  0.2281 -0.6175
   78U       H3 1992   8.158   7.413   1.285  1.7897  1.1127 -1.8873
   78U       C2 1993   8.193   7.617   1.268 -0.8301 -0.4101  0.0936
   78U       O2 1994   8.313   7.600   1.247 -0.3457  0.5424 -0.3175
   78U      C3' 1995   8.124   8.021   1.104  0.8233  0.1927  0.1518
   78U      H3' 1996   8.029   7.968   1.093  0.2817  1.5492 -3.0247
   78U      C2' 1997   8.229   7.911   1.119 -0.7153 -0.3773  0.7586
   78U     H2'1 1998   8.210   7.830   1.049 -1.1681  1.1228 -0.9245
   78U      O2' 1999   8.364   7.982   1.095  0.2387  0.4668 -0.0644
   78U     HO'2 2000   8.343   8.037   1.020  1.5539  1.4983  0.2826
   78U      O3' 2001   8.144   8.105   0.986 -0.7118  0.0868 -0.5813
   79A        P 2002   8.067   8.076   0.850  0.2949  0.0994 -0.1813
   79A      O1P 2003   8.089   8.197   0.769  0.1114  0.4663  0.3166
   79A      O2P 2004   7.927   8.035   0.875  0.5007 -0.2151 -0.1397
   79A      O5' 2005   8.152   7.958   0.788 -0.4040  0.8400  0.6669
   79A      C5' 2006   8.276   7.978   0.738 -1.2703 -0.6662  0.3610
   79A     H5'1 2007   8.335   8.048   0.798  0.5701 -2.9898  1.4396
   79A     H5'2 2008   8.270   8.016   0.636  1.3688 -1.1506 -0.0561
   79A      C4' 2009   8.361   7.849   0.732 -0.5469 -0.6934 -0.0827
   79A      H4' 2010   8.460   7.886   0.706 -1.0465  0.6265 -0.1708
   79A      O4' 2011   8.364   7.774   0.854 -0.1936 -0.7852  0.0397
   79A      C1' 2012   8.382   7.636   0.822  0.6472 -0.3414  0.0503
   79A      H1' 2013   8.460   7.582   0.876 -0.5444 -3.8040 -1.4103
   79A       N9 2014   8.256   7.578   0.865  0.1465  0.9428 -0.8113
   79A       C8 2015   8.137   7.637   0.893 -0.3568 -0.5360  0.6906
   79A       H8 2016   8.122   7.742   0.871  1.2834 -0.2298  0.9276
   79A       N7 2017   8.041   7.558   0.927  0.3522  0.3036 -0.4797
   79A       C5 2018   8.102   7.434   0.924 -0.1105  0.5478  0.7816
   79A       C6 2019   8.058   7.297   0.956  0.0795 -1.3821  0.1870
   79A       N6 2020   7.943   7.271   1.009  0.2151  0.4111  0.2407
   79A      H61 2021   7.875   7.341   1.037  0.0677  0.5510 -0.4652
   79A      H62 2022   7.938   7.172   1.026  0.9092 -0.0371 -1.8583
   79A       N1 2023   8.139   7.192   0.937  0.1626 -0.3473  0.5275
   79A       C2 2024   8.259   7.220   0.896 -0.2002  0.0282 -0.2118
   79A       H2 2025   8.323   7.134   0.879  3.9851  2.6756  0.8205
   79A       N3 2026   8.310   7.335   0.858  0.2629 -0.0446 -0.3869
   79A       C4 2027   8.228   7.439   0.875  0.4720 -0.2761 -0.8530
   79A      C3' 2028   8.326   7.748   0.625  0.1273 -0.3084  1.2876
   79A      H3' 2029   8.219   7.731   0.639  0.3550 -1.3082  1.9141
   79A      C2' 2030   8.406   7.622   0.669 -0.4187  0.0813 -0.6129
   79A     H2'1 2031   8.375   7.522   0.639 -1.4038 -1.0470  3.5393
   79A      O2' 2032   8.549   7.637   0.655 -0.4042 -0.9984 -0.1268
   79A     HO'2 2033   8.562   7.690   0.575 -0.2514  0.9540  1.1264
   79A      O3' 2034   8.374   7.784   0.492  0.4023 -0.2017  0.0244
   80A        P 2035   8.289   7.741   0.372  0.6138  0.0006  0.2803
   80A      O1P 2036   8.332   7.800   0.241  0.4841 -0.0919 -0.8330
   80A      O2P 2037   8.147   7.767   0.403  0.1540 -0.2881 -0.0763
   80A      O5' 2038   8.310   7.585   0.367  0.4696  0.1415 -0.1089
   80A      C5' 2039   8.438   7.533   0.330  0.1589 -0.3203  0.1567
   80A     H5'1 2040   8.507   7.594   0.387  1.1562 -1.0325 -0.2543
   80A     H5'2 2041   8.448   7.557   0.224  0.1588 -1.8634 -0.2220
   80A      C4' 2042   8.462   7.380   0.353 -0.3383  0.1977  0.4870
   80A      H4' 2043   8.559   7.348   0.314 -0.8127 -0.7950  0.0997
   80A      O4' 2044   8.431   7.341   0.485 -0.3421 -0.4169 -0.1064
   80A      C1' 2045   8.348   7.223   0.491  0.5712 -0.2924  0.5097
   80A      H1' 2046   8.394   7.149   0.557  3.1778 -0.4645 -1.3239
   80A       N9 2047   8.204   7.244   0.536 -0.0509 -0.2910 -0.6868
   80A       C8 2048   8.135   7.364   0.562 -1.0583 -0.2901  0.4023
   80A       H8 2049   8.184   7.459   0.549 -1.3836  0.1500  2.1257
   80A       N7 2050   8.024   7.346   0.623 -0.0309 -1.0833  0.1340
   80A       C5 2051   8.012   7.207   0.633  0.2731 -0.1267  0.1365
   80A       C6 2052   7.913   7.116   0.683 -0.1233  0.5517  0.2886
   80A       N6 2053   7.798   7.137   0.735 -0.1584  0.8987 -0.0196
   80A      H61 2054   7.767   7.232   0.754 -2.6710  0.1342  0.0085
   80A      H62 2055   7.740   7.058   0.756  0.7404  0.6196  1.6455
   80A       N1 2056   7.933   6.984   0.676 -0.5687  0.5856 -0.3604
   80A       C2 2057   8.042   6.942   0.618 -0.3608  0.8784  0.1934
   80A       H2 2058   8.053   6.834   0.625 -0.5313  0.9198  1.2127
   80A       N3 2059   8.142   7.010   0.565  0.2484 -0.0541  0.1053
   80A       C4 2060   8.115   7.143   0.576 -0.2900  0.3318 -0.0763
   80A      C3' 2061   8.358   7.310   0.278  0.2650  0.0584 -0.1823
   80A      H3' 2062   8.266   7.362   0.305  1.3681  2.1338 -0.2263
   80A      C2' 2063   8.342   7.172   0.345  0.1412 -1.1632  0.2179
   80A     H2'1 2064   8.246   7.133   0.311 -0.9791 -0.1923  2.0896
   80A      O2' 2065   8.451   7.089   0.310  0.4699 -0.0266 -0.3786
   80A     HO'2 2066   8.458   7.025   0.382  0.0947  2.5522  2.0954
   80A      O3' 2067   8.375   7.314   0.139  0.1718 -0.4400 -0.3150
   81U        P 2068   8.254   7.303   0.041  0.1052 -0.3014 -0.6768
   81U      O1P 2069   8.309   7.309  -0.094  0.0937  0.3633 -0.3743
   81U      O2P 2070   8.157   7.408   0.081 -0.0075  0.0216 -0.7566
   81U      O5' 2071   8.187   7.162   0.063  0.0291 -0.0845  0.1636
   81U      C5' 2072   8.245   7.041   0.023 -0.1057 -0.0776 -0.3688
   81U     H5'1 2073   8.328   7.016   0.089  0.3059  0.5192 -0.6536
   81U     H5'2 2074   8.281   7.043  -0.080 -0.5830 -2.1692 -0.6204
   81U      C4' 2075   8.133   6.935   0.044 -0.1610 -0.2521  0.5769
   81U      H4' 2076   8.157   6.838   0.001  0.6156 -0.1803  0.8279
   81U      O4' 2077   8.091   6.929   0.181 -0.0437 -0.3692 -0.4911
   81U      C1' 2078   7.952   6.895   0.183 -0.3954  0.7080  0.4303
   81U      H1' 2079   7.947   6.792   0.219  2.8688  0.1956 -0.3057
   81U       N1 2080   7.885   6.993   0.273  0.4844  0.0228 -0.2815
   81U       C6 2081   7.903   7.125   0.257 -0.5072 -0.2868  0.4777
   81U       H6 2082   7.977   7.168   0.191 -3.0352  0.3767 -2.1674
   81U       C5 2083   7.811   7.213   0.310 -0.6090 -0.6136 -0.5952
   81U       H5 2084   7.826   7.318   0.288  0.7356 -1.0629 -1.9848
   81U       C4 2085   7.702   7.169   0.399 -0.3947 -0.2180 -0.0956
   81U       O4 2086   7.635   7.252   0.469  0.1258 -0.2019 -0.0767
   81U       N3 2087   7.702   7.033   0.414  1.1348 -0.1915 -0.4372
   81U       H3 2088   7.626   6.996   0.469  2.5017 -2.7860 -0.1669
   81U       C2 2089   7.788   6.941   0.357  0.6610  0.1819 -0.4168
   81U       O2 2090   7.751   6.822   0.367 -0.1473  0.3295  0.4876
   81U      C3' 2091   8.003   6.968  -0.037  0.4414  1.2813 -0.4078
   81U      H3' 2092   7.972   7.072  -0.029  2.2563  1.8464 -0.1964
   81U      C2' 2093   7.897   6.889   0.042  0.2493  1.1090  0.3365
   81U     H2'1 2094   7.796   6.930   0.039 -0.1624  0.0640 -1.5956
   81U      O2' 2095   7.902   6.750  -0.004 -0.0240 -0.2645 -0.1314
   81U     HO'2 2096   7.935   6.749  -0.094  0.9813 -0.1692  0.2252
   81U      O3' 2097   8.016   6.921  -0.171  0.9493  0.1292  0.3164
   82U        P 2098   7.937   6.997  -0.281 -0.2445 -0.0899  0.0905
   82U      O1P 2099   7.987   6.933  -0.403  0.0222 -0.8407 -0.3110
   82U      O2P 2100   7.970   7.136  -0.259 -0.5696 -0.4639  0.5061
   82U      O5' 2101   7.781   6.959  -0.252 -0.0333  0.0683 -0.1628
   82U      C5' 2102   7.737   6.828  -0.269 -0.2999  0.7309  0.6496
   82U     H5'1 2103   7.776   6.750  -0.204  1.0615  0.6280 -0.2520
   82U     H5'2 2104   7.763   6.796  -0.370  0.7730 -2.0739  1.7193
   82U      C4' 2105   7.579   6.823  -0.257 -0.5679  0.5480 -0.4312
   82U      H4' 2106   7.543   6.721  -0.272  0.9152 -0.4900  2.3046
   82U      O4' 2107   7.541   6.838  -0.118 -0.1560  0.3209  0.1918
   82U      C1' 2108   7.420   6.915  -0.113 -0.6520  0.1527 -0.7316
   82U      H1' 2109   7.339   6.854  -0.073  0.1167 -0.1731  0.3964
   82U       N1 2110   7.444   7.031  -0.026 -0.3225 -0.1384 -0.6565
   82U       C6 2111   7.552   7.114  -0.042 -0.5462  0.2051  0.0647
   82U       H6 2112   7.626   7.091  -0.118 -0.2805  0.7063  0.1697
   82U       C5 2113   7.569   7.227   0.033  0.5213 -0.2029 -0.8326
   82U       H5 2114   7.646   7.299   0.010  0.7460  0.6593  2.1895
   82U       C4 2115   7.479   7.257   0.142  0.3075 -0.7423  0.7119
   82U       O4 2116   7.491   7.361   0.206 -0.1932  1.2246 -0.2102
   82U       N3 2117   7.381   7.161   0.165  0.1406 -0.0582 -0.6557
   82U       H3 2118   7.321   7.172   0.246 -1.0375  0.1656 -1.5373
   82U       C2 2119   7.361   7.050   0.088  0.0584  0.0233 -0.2375
   82U       O2 2120   7.279   6.963   0.123 -0.0378  0.5443 -0.1697
   82U      C3' 2121   7.510   6.934  -0.343 -0.4575 -0.5756 -0.2221
   82U      H3' 2122   7.566   7.027  -0.344  1.0698 -1.4608 -0.3252
   82U      C2' 2123   7.383   6.961  -0.258  0.4508  0.0354 -0.5609
   82U     H2'1 2124   7.352   7.065  -0.266  0.5996  0.0479 -0.9973
   82U      O2' 2125   7.285   6.882  -0.302  0.2228 -0.0290  0.3138
   82U     HO'2 2126   7.312   6.847  -0.387  0.0445 -1.6266  0.8884
   82U      O3' 2127   7.479   6.889  -0.476  0.3691  0.1490 -0.1294
   82U      H3T 2128   7.476   6.964  -0.536  1.1556 -0.1076 -0.4995
   8.58830   8.58830   6.07285   0.00000   0.00000   0.00000   0.00000   4.29415   4.29415
