# Supplementary material for: Constant-pH Molecular Dynamics of Cationic Peptide Dendrimers Binding to siRNA
Source: J Chem Inf Model. 2026 Feb 5;66(8):4734–43. doi: 10.1021/acs.jcim.5c02636 (PMC13126635; doi:10.1021/acs.jcim.5c02636)
Supplement: Supplementary file 2 [file ci5c02636_si_002.zip › zip/MH18_05_in_3.gro]

Protein t=   0.00000
 2128
    1LY0      N    1   6.619   4.883   2.248 -0.1030  0.2831  0.4381
    1LY0     H1    2   6.601   4.931   2.161  0.1691  0.2683  0.3758
    1LY0     H2    3   6.562   4.922   2.322  1.0296  2.1942  0.3654
    1LY0     H3    4   6.715   4.903   2.271 -0.0795 -1.4727  2.1733
    1LY0     CA    5   6.597   4.735   2.233 -0.0973  0.2644 -0.5986
    1LY0     HA    6   6.491   4.715   2.219  0.1365 -1.4249 -0.1771
    1LY0     CB    7   6.663   4.678   2.116  0.3950  0.0894  0.1834
    1LY0    HB1    8   6.628   4.718   2.022 -1.0375  1.7371  1.3536
    1LY0    HB2    9   6.630   4.574   2.123  1.1072 -0.0301  2.8242
    1LY0     CG   10   6.816   4.673   2.122 -0.6797 -0.2936 -0.0216
    1LY0    HG1   11   6.843   4.631   2.219 -2.4078 -0.3924  0.4540
    1LY0    HG2   12   6.849   4.776   2.112  0.9708 -0.8426 -0.6415
    1LY0     CD   13   6.892   4.590   2.010  0.1706  0.2393 -0.3265
    1LY0    HD1   14   6.984   4.645   1.987 -1.7940  2.7313 -3.0896
    1LY0    HD2   15   6.830   4.594   1.920  1.6761 -0.4913 -1.4524
    1LY0     CE   16   6.931   4.445   2.048  0.0717 -0.3681  0.0351
    1LY0    HE1   17   6.840   4.386   2.060 -0.4704  0.7696  1.9246
    1LY0    HE2   18   6.990   4.445   2.139  0.5404 -1.6893 -0.2524
    1LY0     NZ   19   7.015   4.381   1.948  0.0259  0.1033  0.1494
    1LY0    HZ1   20   7.097   4.435   1.924 -1.2496  1.1607 -2.2361
    1LY0    HZ2   21   7.024   4.282   1.961  0.3889  0.3503  2.0029
    1LY0    HZ3   22   6.963   4.382   1.861 -0.5635 -0.2877  0.4924
    1LY0      C   23   6.635   4.650   2.355 -0.2017  0.1834  0.2111
    1LY0      O   24   6.720   4.697   2.431  1.1966  0.3001 -0.3822
    2LER      N   25   6.572   4.535   2.363  0.0989  0.1751  0.1534
    2LER      H   26   6.508   4.515   2.287 -1.1310  0.9580  0.9411
    2LER     CA   27   6.588   4.428   2.462 -0.4063 -0.1887 -0.5184
    2LER     HA   28   6.615   4.474   2.557  1.5072  0.6986 -1.4426
    2LER     CB   29   6.453   4.361   2.482  0.4490 -0.0654 -0.3009
    2LER    HB1   30   6.425   4.305   2.393  1.0451 -2.4659  0.9444
    2LER    HB2   31   6.383   4.443   2.496  0.7770  0.0989  0.4281
    2LER     CG   32   6.442   4.264   2.603 -0.2315 -0.3266 -0.6087
    2LER     HG   33   6.540   4.217   2.614  0.3642  0.3373 -2.6972
    2LER    CD1   34   6.410   4.347   2.728  0.7064 -0.5785 -0.1948
    2LER   HD11   35   6.465   4.440   2.742  0.9817 -0.6679 -0.6557
    2LER   HD12   36   6.302   4.362   2.721  0.5246 -1.3829  0.7391
    2LER   HD13   37   6.431   4.278   2.809  0.1535 -1.0397 -0.4351
    2LER    CD2   38   6.334   4.158   2.579  0.0987  0.1431 -0.0253
    2LER   HD21   39   6.291   4.109   2.666  0.2167 -1.8130 -1.0153
    2LER   HD22   40   6.250   4.192   2.517 -2.1736  2.6909  4.0017
    2LER   HD23   41   6.378   4.079   2.519  1.8419  2.4962 -2.0798
    2LER      C   42   6.694   4.330   2.416  0.0628  0.5384 -0.4340
    2LER      O   43   6.698   4.307   2.294  0.0128 -0.1352  0.2336
    3LYR      N   44   6.787   4.284   2.499  0.0497 -0.1989 -0.1261
    3LYR      H   45   6.781   4.325   2.591  1.6515 -1.4896  0.5962
    3LYR     CA   46   6.895   4.186   2.480 -0.3776 -0.3426  0.4952
    3LYR     HA   47   6.855   4.113   2.409 -1.3426 -0.2829  0.9574
    3LYR     CB   48   7.011   4.248   2.413  0.2974  0.0841  0.0473
    3LYR    HB1   49   7.045   4.340   2.461  1.6342 -0.5657  0.4007
    3LYR    HB2   50   6.982   4.276   2.311 -1.1900  0.4776  0.5637
    3LYR     CG   51   7.133   4.158   2.407 -0.5576  0.3719 -0.1752
    3LYR    HG1   52   7.115   4.067   2.349  0.4142  1.1616 -1.7981
    3LYR    HG2   53   7.168   4.129   2.506  1.3122  0.0497 -0.8746
    3LYR     CD   54   7.266   4.216   2.345 -0.2324  0.0155 -0.2777
    3LYR    HD1   55   7.351   4.148   2.354 -0.1022 -0.2281 -2.7626
    3LYR    HD2   56   7.293   4.311   2.392  1.0832 -0.1354 -0.7109
    3LYR     CE   57   7.253   4.249   2.194  0.5199 -0.0940 -0.5371
    3LYR    HE1   58   7.330   4.315   2.154  1.0282 -1.7741 -2.5095
    3LYR    HE2   59   7.151   4.285   2.178 -0.2874 -1.9963 -0.0427
    3LYR     NZ   60   7.273   4.129   2.114  0.1687  0.1268 -0.3565
    3LYR    HZ1   61   7.366   4.090   2.126 -0.0967 -0.5221 -0.3756
    3LYR      C   62   6.929   4.114   2.610  0.1413  0.1186 -0.8270
    3LYR      O   63   6.959   4.185   2.706 -0.1589  0.1508  0.8580
    4LY0      N   64   6.942   3.982   2.612 -0.5169 -0.7531  0.0477
    4LY0      H   65   6.930   3.948   2.518 -1.0243  2.1578 -1.0375
    4LY0     CA   66   6.976   3.890   2.724 -0.5809 -0.0053  0.1990
    4LY0     HA   67   6.976   3.940   2.821 -0.5520 -1.1090  0.7787
    4LY0     CB   68   6.871   3.779   2.735  0.1450  1.0053  0.4445
    4LY0    HB1   69   6.901   3.713   2.817  0.0529  0.3196 -0.0711
    4LY0    HB2   70   6.873   3.713   2.649 -1.8290  3.4692 -1.6409
    4LY0     CG   71   6.733   3.817   2.782 -0.7935 -0.5647  0.1959
    4LY0    HG1   72   6.745   3.881   2.870 -0.8217 -0.7713  0.3516
    4LY0    HG2   73   6.683   3.723   2.807  0.3776 -1.1788  0.2918
    4LY0     CD   74   6.643   3.901   2.690  0.0604 -0.2405  0.9115
    4LY0    HD1   75   6.658   3.878   2.584 -2.6980 -1.7943  0.7682
    4LY0    HD2   76   6.659   4.006   2.713 -0.3421 -0.1828  0.9262
    4LY0     CE   77   6.502   3.874   2.705  0.6443  0.1492 -0.0631
    4LY0    HE1   78   6.454   3.967   2.673 -0.5126  0.3836  2.1732
    4LY0    HE2   79   6.488   3.876   2.813 -2.3182  0.9776 -0.3617
    4LY0     NZ   80   6.456   3.754   2.637 -0.3900  0.3552 -0.0997
    4LY0    HZ1   81   6.527   3.681   2.634 -1.3370 -0.5531 -1.3729
    4LY0    HZ2   82   6.375   3.716   2.683 -0.3568 -1.0682 -1.1476
    4LY0    HZ3   83   6.431   3.781   2.543  0.9116  0.0023 -0.5762
    4LY0      C   84   7.118   3.837   2.709  0.2191  0.7176 -0.2191
    4LY0      O   85   7.169   3.813   2.599  0.2186  0.3470 -0.0430
    5LER      N   86   7.189   3.834   2.821  0.0091  0.2038 -0.3576
    5LER      H   87   7.145   3.869   2.904  0.9120 -2.0511  1.1736
    5LER     CA   88   7.333   3.800   2.826  0.2900  0.0331  0.2884
    5LER     HA   89   7.381   3.773   2.732  0.8884  0.9445  0.3173
    5LER     CB   90   7.412   3.919   2.882 -0.3569 -0.8974  0.7022
    5LER    HB1   91   7.519   3.902   2.871  0.5828  3.6942  0.6411
    5LER    HB2   92   7.381   3.936   2.985 -1.6118 -0.3732  0.2612
    5LER     CG   93   7.381   4.048   2.820 -0.0203 -0.7141  0.0141
    5LER     HG   94   7.281   4.086   2.843  0.2166  1.5402 -2.1964
    5LER    CD1   95   7.463   4.159   2.888 -0.0445  0.2324 -0.4574
    5LER   HD11   96   7.424   4.259   2.872 -1.2070 -0.5442 -2.8294
    5LER   HD12   97   7.473   4.138   2.995  2.9334 -1.8732 -1.0122
    5LER   HD13   98   7.563   4.161   2.844 -0.0367 -1.4508 -0.5771
    5LER    CD2   99   7.400   4.056   2.667 -0.3513  0.1256  0.0393
    5LER   HD21  100   7.412   4.156   2.625  1.3402  0.1100  0.4089
    5LER   HD22  101   7.497   4.006   2.661 -1.2802 -1.8499  0.6759
    5LER   HD23  102   7.328   3.989   2.621 -1.8082 -2.7651  5.5778
    5LER      C  103   7.354   3.685   2.927  0.7992 -0.3874  0.3715
    5LER      O  104   7.308   3.687   3.041  0.4161 -0.2639  0.3259
    6LYR      N  105   7.423   3.580   2.878 -0.1919  0.4695 -0.4388
    6LYR      H  106   7.427   3.567   2.778 -0.7721  1.2388 -0.5731
    6LYR     CA  107   7.455   3.454   2.961  0.0602  0.1766  0.6860
    6LYR     HA  108   7.390   3.458   3.049 -1.1522 -0.6428 -0.1471
    6LYR     CB  109   7.413   3.339   2.869  0.2473  0.3047 -0.2959
    6LYR    HB1  110   7.450   3.245   2.909  4.1918  2.1224  0.8654
    6LYR    HB2  111   7.458   3.350   2.771 -3.1963  0.4622 -2.0261
    6LYR     CG  112   7.263   3.320   2.836  0.2025 -1.2392 -0.1920
    6LYR    HG1  113   7.228   3.402   2.775 -1.8805 -0.3143  2.0682
    6LYR    HG2  114   7.213   3.329   2.933  1.8485  1.8263  0.4804
    6LYR     CD  115   7.223   3.185   2.787  0.9176  0.7393  0.5307
    6LYR    HD1  116   7.123   3.197   2.748  0.2156 -0.4933  1.8338
    6LYR    HD2  117   7.226   3.123   2.877  0.5383  1.1971  0.8657
    6LYR     CE  118   7.316   3.136   2.673  0.5366 -0.2252 -1.1943
    6LYR    HE1  119   7.414   3.140   2.721 -0.1576  1.8437  0.2141
    6LYR    HE2  120   7.318   3.200   2.584  1.9276 -1.0908 -1.8293
    6LYR     NZ  121   7.277   3.000   2.641 -0.4001 -0.2410 -0.2415
    6LYR    HZ1  122   7.328   2.925   2.685  0.5151  0.9194  0.7060
    6LYR      C  123   7.605   3.448   3.003  0.3487  0.1959  0.0286
    6LYR      O  124   7.689   3.514   2.945  0.0772 -0.2074  0.5693
    7LER      N  125   7.640   3.365   3.104  0.1972  0.4598  0.2253
    7LER      H  126   7.564   3.307   3.136 -0.2273  0.3673 -0.9021
    7LER     CA  127   7.772   3.358   3.161  0.6097 -0.3040 -0.5045
    7LER     HA  128   7.801   3.460   3.185  0.1577 -0.1383 -0.6579
    7LER     CB  129   7.762   3.290   3.301 -1.0697 -0.3230 -0.3389
    7LER    HB1  130   7.863   3.272   3.338 -1.8425 -2.8898  0.7497
    7LER    HB2  131   7.716   3.191   3.293  0.5237 -1.4164  2.5275
    7LER     CG  132   7.681   3.359   3.410  0.2627 -0.4224  0.5769
    7LER     HG  133   7.582   3.385   3.372 -0.7644  0.7780  3.7901
    7LER    CD1  134   7.652   3.272   3.522  0.0481  0.7276 -0.1439
    7LER   HD11  135   7.591   3.186   3.492  2.3002 -0.6409 -1.0199
    7LER   HD12  136   7.745   3.250   3.574 -0.7835  0.9990  1.5608
    7LER   HD13  137   7.591   3.321   3.599  1.2374  1.1322  0.5613
    7LER    CD2  138   7.749   3.489   3.466  0.1802  0.5952  0.1968
    7LER   HD21  139   7.726   3.575   3.404  1.2076  0.3032 -0.6123
    7LER   HD22  140   7.702   3.500   3.564 -3.3424  0.0988 -1.3080
    7LER   HD23  141   7.855   3.465   3.464  0.4033  1.5512  0.3135
    7LER      C  142   7.868   3.277   3.076 -0.3527 -0.3002 -0.0429
    7LER      O  143   7.831   3.184   3.008  0.6730  0.4093  0.1019
    8LER      N  144   7.996   3.316   3.064 -0.0255 -0.0371  0.6997
    8LER      H  145   8.024   3.401   3.112  1.5224  0.1227 -0.3975
    8LER     CA  146   8.111   3.250   3.001 -0.1610  0.2394 -0.2361
    8LER     HA  147   8.200   3.312   3.004  0.0076  0.0165 -0.5725
    8LER     CB  148   8.151   3.127   3.088 -0.2703 -0.1278 -0.5095
    8LER    HB1  149   8.234   3.078   3.036  3.1528  3.7462  0.6989
    8LER    HB2  150   8.063   3.064   3.092 -1.0623  1.0052  0.8374
    8LER     CG  151   8.195   3.170   3.236  0.7872 -0.2783  0.3929
    8LER     HG  152   8.130   3.244   3.282  1.2818  0.6337 -0.3464
    8LER    CD1  153   8.176   3.053   3.334 -0.5619  0.4683 -0.1991
    8LER   HD11  154   8.213   3.096   3.427 -4.1310  0.1459  1.5533
    8LER   HD12  155   8.069   3.032   3.342 -0.2166 -0.6327  2.4366
    8LER   HD13  156   8.237   2.968   3.304 -1.8681 -0.3712 -0.5993
    8LER    CD2  157   8.326   3.239   3.241  0.0578  0.0412  0.1534
    8LER   HD21  158   8.352   3.267   3.342 -0.6545  3.8812 -0.5931
    8LER   HD22  159   8.412   3.183   3.202  3.0887  2.7541  2.4032
    8LER   HD23  160   8.325   3.327   3.177  2.3123 -0.2650 -0.4001
    8LER      C  161   8.100   3.221   2.847  0.4010  0.0567  0.3161
    8LER      O  162   8.163   3.128   2.797  0.1146 -0.6326 -0.3270
    9LYR      N  163   8.011   3.285   2.772  0.4963 -0.8518 -0.6583
    9LYR      H  164   7.953   3.356   2.815  2.0714  0.4011 -0.4787
    9LYR     CA  165   7.987   3.254   2.634  0.1432  0.0414 -0.2084
    9LYR     HA  166   8.001   3.147   2.620  2.2105 -0.0467  1.7903
    9LYR     CB  167   7.845   3.279   2.595  0.3115 -0.1597 -0.4802
    9LYR    HB1  168   7.831   3.267   2.487 -1.6913  0.3955 -0.3214
    9LYR    HB2  169   7.819   3.381   2.620  0.0263 -0.2108 -0.5555
    9LYR     CG  170   7.737   3.199   2.671 -0.2508  0.0389  0.1094
    9LYR    HG1  171   7.640   3.211   2.622  1.0206  1.9454 -2.1508
    9LYR    HG2  172   7.729   3.232   2.774 -0.0208  0.3742  0.0215
    9LYR     CD  173   7.758   3.044   2.671 -0.4525 -1.0750  0.0735
    9LYR    HD1  174   7.853   3.007   2.710 -1.9532 -2.8113  2.2907
    9LYR    HD2  175   7.753   3.012   2.567 -2.0323  2.7317 -1.2242
    9LYR     CE  176   7.644   2.978   2.745 -1.6494  0.6089  0.2903
    9LYR    HE1  177   7.655   2.874   2.713 -0.6516  1.2179 -1.5122
    9LYR    HE2  178   7.546   3.019   2.720 -1.8214 -0.3615 -0.7511
    9LYR     NZ  179   7.662   2.983   2.888  0.7518 -0.7464 -1.3499
    9LYR    HZ1  180   7.741   3.027   2.933  0.1046 -1.7013  0.8373
    9LYR      C  181   8.079   3.331   2.535 -0.4381 -0.0395 -0.8759
    9LYR      O  182   8.070   3.302   2.419  0.3105 -0.0859  0.4399
   10LER      N  183   8.156   3.431   2.580 -0.2887  0.5915 -0.1017
   10LER      H  184   8.147   3.460   2.677 -2.5238  2.6499 -0.8158
   10LER     CA  185   8.262   3.509   2.507  0.5803  0.3934  0.6823
   10LER     HA  186   8.218   3.533   2.411  0.2134 -0.3200  0.6694
   10LER     CB  187   8.280   3.638   2.589  0.1633 -0.1986  0.3693
   10LER    HB1  188   8.370   3.685   2.551 -0.6708  0.2865 -1.0892
   10LER    HB2  189   8.295   3.606   2.692 -1.4140 -1.7131  0.1846
   10LER     CG  190   8.164   3.737   2.586 -0.0257  0.2736  0.5400
   10LER     HG  191   8.073   3.690   2.624  0.6150  0.3019  2.2190
   10LER    CD1  192   8.204   3.855   2.680  0.4757  0.1937  0.1105
   10LER   HD11  193   8.290   3.902   2.634  0.7535 -0.2051  0.2173
   10LER   HD12  194   8.136   3.940   2.672  1.8798  1.2521 -1.2759
   10LER   HD13  195   8.219   3.813   2.779 -2.6912 -2.9941 -0.5147
   10LER    CD2  196   8.129   3.784   2.440 -0.3457 -0.1543 -0.7826
   10LER   HD21  197   8.049   3.858   2.438  0.7678  1.1609  0.7676
   10LER   HD22  198   8.211   3.836   2.392 -0.2544 -1.0036 -1.5750
   10LER   HD23  199   8.100   3.695   2.384 -4.1306 -1.8154  3.2070
   10LER      C  200   8.394   3.433   2.495 -0.0811 -0.4006  0.1784
   10LER      O  201   8.430   3.378   2.605  0.7894  0.2021  1.1405
   11LER      N  202   8.473   3.436   2.381 -0.7502  0.6238 -0.9703
   11LER      H  203   8.436   3.480   2.298 -0.5145  0.6140 -1.0816
   11LER     CA  204   8.600   3.366   2.368 -0.3736  0.5779  0.2751
   11LER     HA  205   8.605   3.298   2.454 -2.1631  0.1754  0.0950
   11LER     CB  206   8.599   3.277   2.241  0.2487  0.8526  0.3606
   11LER    HB1  207   8.692   3.221   2.241 -1.9327 -3.1721  0.1773
   11LER    HB2  208   8.595   3.332   2.147  1.2679 -0.5563 -0.5281
   11LER     CG  209   8.492   3.168   2.245  0.1718 -0.3040  0.1883
   11LER     HG  210   8.394   3.212   2.265 -0.4211 -1.4114 -0.1834
   11LER    CD1  211   8.491   3.092   2.109  0.0848 -0.1531  0.1994
   11LER   HD11  212   8.589   3.050   2.087 -1.4684 -4.2752  0.2860
   11LER   HD12  213   8.416   3.012   2.103 -1.3565  1.1857 -0.4776
   11LER   HD13  214   8.469   3.168   2.033  1.5858 -0.8061 -0.9540
   11LER    CD2  215   8.522   3.059   2.354  0.0424 -0.1808 -0.1727
   11LER   HD21  216   8.619   3.010   2.352  0.2289  0.1040  1.1513
   11LER   HD22  217   8.502   3.107   2.450 -2.9739 -0.2255 -0.6733
   11LER   HD23  218   8.446   2.982   2.341  0.3057 -0.1855 -1.8495
   11LER      C  219   8.731   3.441   2.388  0.7336 -0.3300  0.0445
   11LER      O  220   8.745   3.558   2.359 -0.5541  0.0851  0.2257
   12LER      N  221   8.838   3.367   2.423 -0.4282 -0.0550 -0.3205
   12LER      H  222   8.823   3.267   2.420  2.7975 -0.6335 -0.5344
   12LER     CA  223   8.968   3.415   2.473  0.1089 -0.3396  0.3007
   12LER     HA  224   8.983   3.521   2.450  0.7666 -0.2406  1.1413
   12LER     CB  225   8.974   3.400   2.629 -0.2848  0.3772 -0.1922
   12LER    HB1  226   9.076   3.424   2.658 -0.3053 -0.4065  0.5770
   12LER    HB2  227   8.956   3.296   2.654 -1.2859  0.3764 -0.8281
   12LER     CG  228   8.865   3.483   2.709 -0.4205 -0.0062  0.6561
   12LER     HG  229   8.858   3.580   2.660 -1.7303 -0.4184 -0.0404
   12LER    CD1  230   8.733   3.408   2.737  0.2805 -0.1728  0.1963
   12LER   HD11  231   8.674   3.393   2.646 -0.4681  2.4757  0.1716
   12LER   HD12  232   8.753   3.316   2.792 -0.7451  0.6331  1.9797
   12LER   HD13  233   8.654   3.461   2.789  0.5117 -0.1424  0.5154
   12LER    CD2  234   8.933   3.512   2.843  0.8151  0.0039 -0.4725
   12LER   HD21  235   9.027   3.567   2.833  0.2298  0.6970 -2.7059
   12LER   HD22  236   8.872   3.582   2.900  0.9910 -0.3229  0.1295
   12LER   HD23  237   8.949   3.422   2.903 -1.1877 -0.8441 -1.1562
   12LER      C  238   9.089   3.348   2.406 -0.1461 -0.1974  0.2418
   12LER      O  239   9.184   3.299   2.470  0.0616 -0.0731  0.4546
   13LER      N  240   9.085   3.336   2.272  0.4184  0.5109 -0.2939
   13LER      H  241   9.004   3.369   2.221  1.0126 -0.1753 -1.7352
   13LER     CA  242   9.178   3.268   2.182 -0.1155  0.0711  0.3607
   13LER     HA  243   9.273   3.237   2.224  0.0668 -2.4696 -1.6838
   13LER     CB  244   9.116   3.136   2.140  0.0950 -0.5283 -0.2525
   13LER    HB1  245   9.193   3.092   2.077  0.7409  1.4362 -0.9167
   13LER    HB2  246   9.023   3.155   2.085 -0.8888  0.9370  1.7819
   13LER     CG  247   9.080   3.032   2.248  1.2244  0.2428  0.1529
   13LER     HG  248   9.010   3.075   2.320 -0.3107  1.6851 -2.0792
   13LER    CD1  249   9.008   2.908   2.187 -0.3600  0.7688 -0.4931
   13LER   HD11  250   8.915   2.943   2.142 -1.1720 -0.6830 -0.0276
   13LER   HD12  251   9.068   2.850   2.118 -1.9782 -0.9278 -0.5425
   13LER   HD13  252   8.982   2.841   2.269  1.2202 -1.0101 -1.3883
   13LER    CD2  253   9.204   2.978   2.318  0.0193 -0.1634 -0.0515
   13LER   HD21  254   9.277   2.933   2.251 -1.9809 -1.2717 -1.5964
   13LER   HD22  255   9.260   3.049   2.378  1.3027  0.1277 -1.5385
   13LER   HD23  256   9.180   2.893   2.382  1.3727 -0.5717 -0.0616
   13LER      C  257   9.216   3.365   2.065  0.3413  0.3844  0.2530
   13LER      O  258   9.153   3.471   2.034 -0.2637  0.0662  0.0855
   14NH2      N  259   9.319   3.321   1.994 -0.3666 -0.2251 -0.8007
   14NH2     H1  260   9.355   3.228   2.010 -3.0866 -1.2057  0.0999
   14NH2     H2  261   9.362   3.388   1.931  1.0490  0.6110  0.9406
   15LY0      N  262   6.898   3.667   1.992  0.2645  0.4679  0.3873
   15LY0     H1  263   6.842   3.583   1.983 -0.6756  1.2366 -1.7684
   15LY0     H2  264   6.850   3.738   2.046 -1.7622 -0.4835 -0.0479
   15LY0     H3  265   6.902   3.709   1.901 -2.0080 -1.1387 -0.5651
   15LY0     CA  266   7.034   3.638   2.043  1.3055  0.0159  0.5946
   15LY0     HA  267   7.029   3.590   2.141 -4.0145 -0.9170  0.2184
   15LY0     CB  268   7.100   3.529   1.951 -0.7660 -0.8729 -0.0942
   15LY0    HB1  269   7.133   3.579   1.860 -0.1632  0.8451  1.0216
   15LY0    HB2  270   7.029   3.450   1.924 -1.1988 -1.0255  1.4253
   15LY0     CG  271   7.212   3.449   2.024 -0.3212  0.5039  0.2713
   15LY0    HG1  272   7.165   3.368   2.079 -3.0597  1.7718 -0.0566
   15LY0    HG2  273   7.269   3.515   2.090  1.7690 -0.2456 -0.6813
   15LY0     CD  274   7.312   3.390   1.926 -0.2062 -0.4299 -0.4903
   15LY0    HD1  275   7.381   3.466   1.889 -0.5588  0.8041  1.2680
   15LY0    HD2  276   7.254   3.353   1.842 -0.1023 -0.1012 -0.7094
   15LY0     CE  277   7.389   3.274   1.982 -0.2241  0.1451  0.4173
   15LY0    HE1  278   7.322   3.188   1.989 -2.4817  1.4002 -3.1199
   15LY0    HE2  279   7.436   3.297   2.078  0.2235 -4.0952  1.3997
   15LY0     NZ  280   7.508   3.238   1.895  0.4130  0.3545  0.0971
   15LY0    HZ1  281   7.566   3.320   1.884 -0.0083  0.5562 -0.7104
   15LY0    HZ2  282   7.552   3.164   1.948 -0.7531  0.0044  0.6129
   15LY0    HZ3  283   7.481   3.208   1.802  1.1964 -0.5074  0.1413
   15LY0      C  284   7.120   3.761   2.058  0.1238 -0.0121  0.5156
   15LY0      O  285   7.177   3.779   2.162  0.0230  0.3140  0.1074
   16LER      N  286   7.146   3.839   1.948 -0.1431 -0.8730  0.2113
   16LER      H  287   7.106   3.828   1.856  1.9262 -0.6140 -0.7707
   16LER     CA  288   7.232   3.955   1.945 -0.1494 -0.2212  0.0926
   16LER     HA  289   7.333   3.922   1.970 -0.4660 -2.5984 -1.3855
   16LER     CB  290   7.225   4.011   1.801  0.0553 -0.0010  0.1486
   16LER    HB1  291   7.127   4.050   1.773 -1.6222 -4.9386 -1.9723
   16LER    HB2  292   7.256   3.934   1.730  0.0170  2.0302 -2.2455
   16LER     CG  293   7.330   4.121   1.776 -0.0579 -0.0992 -0.1592
   16LER     HG  294   7.328   4.204   1.847 -1.0857  0.0745 -0.3750
   16LER    CD1  295   7.480   4.082   1.762 -0.4963  0.5695 -0.2725
   16LER   HD11  296   7.509   4.042   1.859 -0.0976 -1.9768 -1.3612
   16LER   HD12  297   7.486   3.994   1.698  1.5854 -0.6989  1.5147
   16LER   HD13  298   7.552   4.154   1.725  2.1885 -1.2410  1.1444
   16LER    CD2  299   7.292   4.184   1.640  0.0094  0.1816  0.0628
   16LER   HD21  300   7.365   4.261   1.618 -2.4851  3.0786  1.2817
   16LER   HD22  301   7.287   4.102   1.568  0.2910  0.8412 -0.7209
   16LER   HD23  302   7.199   4.242   1.639  1.1238  2.0529  0.6448
   16LER      C  303   7.185   4.061   2.044 -0.5345 -0.2086 -0.7250
   16LER      O  304   7.074   4.104   2.037  0.0612 -0.3778 -0.7240
   17LY0      N  305   7.891   1.793   2.573  1.0214  0.1987 -0.4311
   17LY0     H1  306   7.819   1.722   2.578  0.2802  0.7568 -2.1314
   17LY0     H2  307   7.974   1.780   2.628  1.9773  0.8440 -1.6641
   17LY0     H3  308   7.929   1.798   2.479  3.7469  4.4943  0.6243
   17LY0     CA  309   7.827   1.924   2.602 -0.0605 -0.3213 -0.0368
   17LY0     HA  310   7.782   1.923   2.701  0.2540  2.0264  0.2068
   17LY0     CB  311   7.952   2.028   2.595 -0.4553  0.4542 -0.4075
   17LY0    HB1  312   7.978   2.034   2.489  0.7281 -1.3009 -0.2507
   17LY0    HB2  313   8.019   1.974   2.661 -0.5141  1.2923  0.3594
   17LY0     CG  314   7.898   2.169   2.639 -0.6312  0.4240 -0.1917
   17LY0    HG1  315   7.864   2.154   2.742 -1.1200  1.5998 -0.1626
   17LY0    HG2  316   7.821   2.187   2.564  0.0803 -0.9141 -1.2703
   17LY0     CD  317   7.999   2.280   2.653 -0.3238 -0.0360  0.2331
   17LY0    HD1  318   8.059   2.271   2.744 -0.1752  1.0228  0.2448
   17LY0    HD2  319   7.947   2.374   2.669 -0.0709  0.9082 -3.5076
   17LY0     CE  320   8.092   2.293   2.529  0.3946 -0.2776 -0.0464
   17LY0    HE1  321   8.048   2.346   2.445  0.1665  0.7411  0.6936
   17LY0    HE2  322   8.122   2.193   2.499  0.0984  0.1657 -1.9120
   17LY0     NZ  323   8.220   2.356   2.562  0.3998  0.3953 -0.7377
   17LY0    HZ1  324   8.204   2.452   2.590  0.2726  0.6886 -1.7528
   17LY0    HZ2  325   8.275   2.305   2.629 -0.5319 -0.4477 -0.6039
   17LY0    HZ3  326   8.267   2.353   2.472  0.3235 -0.6249 -0.7488
   17LY0      C  327   7.710   1.955   2.505 -0.2987 -0.2793  0.4689
   17LY0      O  328   7.725   1.927   2.385  0.4697 -0.1193  0.2396
   18LER      N  329   7.598   1.994   2.560  0.5034 -0.6277  0.4001
   18LER      H  330   7.597   2.012   2.659 -1.2678  0.7634  0.1914
   18LER     CA  331   7.488   2.043   2.476 -0.2179 -0.3888  0.4496
   18LER     HA  332   7.465   1.970   2.398 -0.7865 -1.2254  1.3790
   18LER     CB  333   7.366   2.059   2.573 -0.1726 -0.4464  0.1060
   18LER    HB1  334   7.296   2.116   2.512  0.2124 -1.8509 -1.7530
   18LER    HB2  335   7.392   2.122   2.657 -3.1778  1.6460 -0.3961
   18LER     CG  336   7.294   1.936   2.621 -0.0191  0.1904  0.5671
   18LER     HG  337   7.356   1.893   2.699 -0.6174  1.6248  1.8841
   18LER    CD1  338   7.162   1.973   2.696  0.2880 -0.1453 -0.0148
   18LER   HD11  339   7.172   2.022   2.793 -0.8951  0.0266  0.0337
   18LER   HD12  340   7.100   2.037   2.634 -2.0273 -1.8386  0.4107
   18LER   HD13  341   7.115   1.877   2.716 -0.1466  0.1722  0.5124
   18LER    CD2  342   7.260   1.835   2.508  0.0080 -0.4045  0.3387
   18LER   HD21  343   7.207   1.753   2.555 -0.8264 -0.8389 -1.2912
   18LER   HD22  344   7.209   1.888   2.428 -0.1706 -2.0886 -0.7104
   18LER   HD23  345   7.355   1.799   2.467 -0.4096  2.2578 -3.4698
   18LER      C  346   7.530   2.172   2.401  0.4309 -0.3930 -1.2286
   18LER      O  347   7.610   2.255   2.447  0.8463  0.5136  0.1937
   19LYR      N  348   7.454   2.201   2.294 -0.0501 -0.1582  0.1379
   19LYR      H  349   7.375   2.144   2.267 -1.5649  1.1709  1.5654
   19LYR     CA  350   7.476   2.330   2.226  0.3794 -0.4838 -0.0013
   19LYR     HA  351   7.578   2.342   2.191  0.0699 -1.7723 -1.4691
   19LYR     CB  352   7.378   2.326   2.103 -0.6570 -0.1186 -0.3484
   19LYR    HB1  353   7.394   2.226   2.062 -0.0093 -0.4308  0.6155
   19LYR    HB2  354   7.406   2.405   2.034  0.8488 -1.1290 -0.9504
   19LYR     CG  355   7.229   2.345   2.126 -0.4950  0.4179 -0.4210
   19LYR    HG1  356   7.213   2.435   2.185 -0.4790  0.0169  0.1986
   19LYR    HG2  357   7.199   2.265   2.194  0.3955 -0.7629 -1.3606
   19LYR     CD  358   7.141   2.358   2.001  0.1464 -0.3535  0.2374
   19LYR    HD1  359   7.162   2.455   1.955  0.1924 -0.4536  0.0447
   19LYR    HD2  360   7.038   2.356   2.037 -0.9684  0.9622 -2.5611
   19LYR     CE  361   7.159   2.238   1.908  0.2741 -0.4490 -0.5301
   19LYR    HE1  362   7.114   2.146   1.944  2.4426 -0.9520  1.1081
   19LYR    HE2  363   7.262   2.210   1.889 -0.1970 -1.8047 -1.1711
   19LYR     NZ  364   7.097   2.268   1.778 -0.0021 -0.0613  0.1922
   19LYR    HZ1  365   6.997   2.280   1.770 -0.1764 -1.8386 -0.6223
   19LYR      C  366   7.432   2.457   2.312  0.1342  0.1904  0.0644
   19LYR      O  367   7.360   2.442   2.412  0.0636 -0.3671  0.4612
   20LY0      N  368   7.487   2.568   2.263  0.9141  0.5091 -0.2873
   20LY0      H  369   7.538   2.562   2.176  1.1264 -1.0273 -0.0871
   20LY0     CA  370   7.476   2.696   2.324 -0.0624 -0.0763  0.2083
   20LY0     HA  371   7.527   2.688   2.420  2.3820 -1.0155 -1.0950
   20LY0     CB  372   7.552   2.796   2.240 -0.2678  0.0103  1.0628
   20LY0    HB1  373   7.509   2.801   2.139  0.6217  0.4426  0.6946
   20LY0    HB2  374   7.653   2.758   2.232 -1.0193 -2.2100  1.4195
   20LY0     CG  375   7.535   2.941   2.301  0.9270  0.1126 -0.0431
   20LY0    HG1  376   7.563   2.945   2.407 -2.7693 -0.6266  1.0761
   20LY0    HG2  377   7.431   2.972   2.302  0.3451 -1.6083 -1.8286
   20LY0     CD  378   7.614   3.040   2.225 -0.3801  0.4327 -0.2720
   20LY0    HD1  379   7.581   3.026   2.122  0.1324  0.0501 -0.3836
   20LY0    HD2  380   7.719   3.012   2.217 -0.5146  0.4064 -3.0634
   20LY0     CE  381   7.597   3.178   2.270  0.1032  0.3689  0.1166
   20LY0    HE1  382   7.621   3.190   2.375  0.4813 -0.0543  0.0847
   20LY0    HE2  383   7.492   3.199   2.254 -0.3964 -1.8466  0.0669
   20LY0     NZ  384   7.679   3.270   2.194 -0.2788 -0.1990  0.5424
   20LY0    HZ1  385   7.773   3.234   2.181  0.1273  0.9155  0.2364
   20LY0    HZ2  386   7.651   3.289   2.099  1.3334  1.5453  0.3435
   20LY0    HZ3  387   7.683   3.350   2.256  3.4815 -2.0064  3.0838
   20LY0      C  388   7.326   2.732   2.344  0.6987  0.2156  0.7558
   20LY0      O  389   7.249   2.743   2.248 -0.6969 -0.5367  0.1940
   21LER      N  390   7.295   2.779   2.464  0.4167 -0.4038 -0.3734
   21LER      H  391   7.352   2.760   2.546 -3.0202 -1.5747  1.9521
   21LER     CA  392   7.164   2.835   2.502 -0.0984 -0.5110 -0.0217
   21LER     HA  393   7.098   2.848   2.416  1.2345 -0.4870 -1.0820
   21LER     CB  394   7.101   2.738   2.601  0.0379 -0.1665 -0.1327
   21LER    HB1  395   7.170   2.737   2.685  1.0670  4.3526 -0.6523
   21LER    HB2  396   7.110   2.637   2.560  2.3154  0.0853 -0.3754
   21LER     CG  397   6.957   2.768   2.656  0.5076  0.6153 -0.1588
   21LER     HG  398   6.968   2.860   2.714 -2.1075 -0.1303  1.6785
   21LER    CD1  399   6.848   2.787   2.552  0.3172 -0.0322 -0.1953
   21LER   HD11  400   6.752   2.808   2.600  0.4799  1.0904 -0.3233
   21LER   HD12  401   6.858   2.875   2.488  1.3642 -0.1778 -0.2528
   21LER   HD13  402   6.841   2.701   2.486 -1.7306  0.3106 -0.5008
   21LER    CD2  403   6.920   2.655   2.751  0.2194  0.4994 -0.8000
   21LER   HD21  404   6.985   2.639   2.837 -3.5074  0.3281  2.2436
   21LER   HD22  405   6.825   2.669   2.803 -0.9336  2.4909 -3.2358
   21LER   HD23  406   6.906   2.565   2.691  0.2361 -0.4001  0.5010
   21LER      C  407   7.170   2.975   2.564  0.3753 -0.3329  0.4346
   21LER      O  408   7.105   3.065   2.522 -0.2037 -0.2208  0.6707
   22LY0      N  409   7.135   2.775   1.384  0.2153 -0.4376 -0.6156
   22LY0     H1  410   7.047   2.768   1.335 -0.0774 -1.4750  0.0116
   22LY0     H2  411   7.118   2.816   1.475  0.6742 -1.4766 -0.0449
   22LY0     H3  412   7.205   2.834   1.342 -0.4683  0.4044 -0.5993
   22LY0     CA  413   7.196   2.644   1.402  0.5666  0.4456  0.3642
   22LY0     HA  414   7.212   2.613   1.299 -1.3515  2.2666 -0.5621
   22LY0     CB  415   7.329   2.652   1.488 -0.0907  0.3232 -0.1503
   22LY0    HB1  416   7.399   2.725   1.448  1.3214  0.0691  1.7335
   22LY0    HB2  417   7.389   2.562   1.474  0.0749  0.2086  1.1356
   22LY0     CG  418   7.303   2.677   1.640 -0.7107 -0.0227  0.0594
   22LY0    HG1  419   7.277   2.580   1.685  0.3367 -0.4055 -0.1272
   22LY0    HG2  420   7.224   2.750   1.658 -1.3897 -1.0520  1.5381
   22LY0     CD  421   7.428   2.732   1.700  0.4150 -0.7946 -0.4758
   22LY0    HD1  422   7.460   2.822   1.647  0.5107  0.0072  0.8758
   22LY0    HD2  423   7.504   2.655   1.700  3.8190  2.2287  1.8514
   22LY0     CE  424   7.408   2.787   1.841  0.0109 -0.9412 -0.6144
   22LY0    HE1  425   7.326   2.859   1.840  1.7417  1.1642  0.5748
   22LY0    HE2  426   7.498   2.846   1.859 -0.5527  0.1834 -1.3811
   22LY0     NZ  427   7.372   2.675   1.940  0.2484 -0.3108  0.0081
   22LY0    HZ1  428   7.454   2.640   1.988 -0.2171 -0.0180  1.0439
   22LY0    HZ2  429   7.306   2.709   2.008  0.9416  2.8073 -0.7271
   22LY0    HZ3  430   7.336   2.596   1.889  0.2408  0.2106 -0.8111
   22LY0      C  431   7.104   2.546   1.471 -0.0026 -0.3567  0.1616
   22LY0      O  432   7.023   2.591   1.555 -0.1819  0.5267 -0.6674
   23LER      N  433   7.131   2.416   1.453 -0.0078  0.1877 -0.5907
   23LER      H  434   7.212   2.395   1.396 -0.0107 -0.9214 -0.2133
   23LER     CA  435   7.084   2.305   1.540  0.3316 -0.7208  0.5073
   23LER     HA  436   6.982   2.333   1.563  0.4708 -0.4879  0.8450
   23LER     CB  437   7.079   2.171   1.450  0.3772  0.0111 -0.4402
   23LER    HB1  438   7.184   2.157   1.422  0.0878 -1.7270 -0.7372
   23LER    HB2  439   7.027   2.179   1.355  0.5547 -3.1257 -0.9040
   23LER     CG  440   7.019   2.046   1.528 -0.6322 -0.3451  0.2858
   23LER     HG  441   7.076   2.032   1.620  1.3889 -1.7870 -1.0839
   23LER    CD1  442   6.870   2.071   1.563  0.1357 -0.0965 -0.2796
   23LER   HD11  443   6.845   2.012   1.651  0.7336  1.0794  0.7131
   23LER   HD12  444   6.851   2.166   1.613 -0.5647 -1.6714  2.6848
   23LER   HD13  445   6.813   2.067   1.470  1.9717 -2.0940 -1.4204
   23LER    CD2  446   7.034   1.918   1.446 -0.3314  0.1568  0.2377
   23LER   HD21  447   6.963   1.921   1.362  0.0930 -0.6594 -0.1582
   23LER   HD22  448   7.136   1.919   1.407  0.7609  1.4687  2.9067
   23LER   HD23  449   7.012   1.827   1.500  1.1564 -0.5362 -0.2663
   23LER      C  450   7.166   2.295   1.669 -0.6384  0.0953  0.5067
   23LER      O  451   7.288   2.327   1.674 -0.3598 -0.4794 -0.1548
   24LY0      N  452   6.791   4.835   2.662  0.0084  0.4642 -0.0950
   24LY0     H1  453   6.747   4.922   2.690 -1.6842 -0.5804  0.6575
   24LY0     H2  454   6.739   4.796   2.584 -1.3608  2.9555 -0.5456
   24LY0     H3  455   6.886   4.856   2.636  0.8935  0.6959  2.9865
   24LY0     CA  456   6.780   4.744   2.775  0.3011  0.1127  0.0405
   24LY0     HA  457   6.834   4.791   2.857  0.6677 -0.2733  0.0257
   24LY0     CB  458   6.629   4.729   2.820  0.9649  0.1706  0.4973
   24LY0    HB1  459   6.588   4.658   2.749 -1.6095  0.3173  1.7107
   24LY0    HB2  460   6.563   4.816   2.822 -1.8844 -1.8319  0.3752
   24LY0     CG  461   6.611   4.671   2.956 -0.0351  0.1977 -0.0330
   24LY0    HG1  462   6.642   4.743   3.033 -0.9824 -1.9386  2.4884
   24LY0    HG2  463   6.673   4.583   2.971 -2.5262 -1.6412  0.0841
   24LY0     CD  464   6.465   4.634   2.991  0.1419  0.6710 -0.4130
   24LY0    HD1  465   6.425   4.573   2.910 -0.2093  0.1556  0.1363
   24LY0    HD2  466   6.419   4.732   3.002 -1.8055  0.1405 -2.8832
   24LY0     CE  467   6.440   4.546   3.117  0.2937  0.1262  0.0120
   24LY0    HE1  468   6.491   4.600   3.197 -4.3646  2.1855  1.9979
   24LY0    HE2  469   6.490   4.450   3.108 -1.4609 -0.6897 -1.8369
   24LY0     NZ  470   6.304   4.537   3.153  0.4825  0.5321 -0.1902
   24LY0    HZ1  471   6.265   4.630   3.155 -0.1072  0.2775  0.4195
   24LY0    HZ2  472   6.255   4.478   3.088  2.3819 -1.1507 -0.2101
   24LY0    HZ3  473   6.307   4.497   3.246  2.0447  1.5343  0.2341
   24LY0      C  474   6.859   4.614   2.762  0.1760  0.8512 -0.9770
   24LY0      O  475   6.817   4.523   2.696 -0.0500  0.5500  0.4110
   25LER      N  476   6.972   4.605   2.835  0.3910  0.5645  0.3111
   25LER      H  477   7.003   4.686   2.886 -0.3660  1.9552 -1.3530
   25LER     CA  478   7.050   4.479   2.860 -0.8971 -0.0090  1.1083
   25LER     HA  479   7.035   4.420   2.769 -0.5644  0.5778  0.6676
   25LER     CB  480   7.195   4.513   2.881  0.5458 -0.6234 -0.7569
   25LER    HB1  481   7.241   4.421   2.916  0.0433 -1.6525 -2.6340
   25LER    HB2  482   7.198   4.588   2.960 -1.4046  0.4691 -1.6407
   25LER     CG  483   7.269   4.582   2.768  0.1891 -0.2340 -0.2834
   25LER     HG  484   7.227   4.677   2.738  0.5532 -0.0984 -0.3662
   25LER    CD1  485   7.407   4.607   2.816 -0.1842 -0.1479  0.0879
   25LER   HD11  486   7.460   4.512   2.826  1.3616  0.4898 -1.5255
   25LER   HD12  487   7.456   4.676   2.747  0.5640  0.7573  1.4762
   25LER   HD13  488   7.400   4.652   2.915  0.9554 -1.5572  0.8448
   25LER    CD2  489   7.290   4.484   2.646  0.1825  0.4628  0.2452
   25LER   HD21  490   7.354   4.399   2.670 -1.4222 -1.1040 -0.7880
   25LER   HD22  491   7.194   4.447   2.609 -1.1227  1.6688  2.2661
   25LER   HD23  492   7.343   4.526   2.560  1.8932 -0.7230  0.6593
   25LER      C  493   6.986   4.407   2.984 -0.6379 -0.2572  0.1905
   25LER      O  494   6.902   4.471   3.058  0.0767 -0.1857 -0.0855
   26LYR      N  495   7.019   4.280   3.005  0.4269  0.2489  0.1319
   26LYR      H  496   7.078   4.236   2.935 -0.8075  0.6599 -1.2151
   26LYR     CA  497   6.973   4.198   3.108 -0.2627  0.0611 -1.4321
   26LYR     HA  498   6.982   4.259   3.198  1.1916 -0.9242 -0.8622
   26LYR     CB  499   6.819   4.154   3.098 -0.4385  0.0174  0.0019
   26LYR    HB1  500   6.805   4.096   3.007  0.0540  0.6821 -0.5007
   26LYR    HB2  501   6.746   4.236   3.097 -2.8589 -1.9582  1.3399
   26LYR     CG  502   6.765   4.060   3.199  0.0141 -0.3757 -0.0758
   26LYR    HG1  503   6.790   4.108   3.293  0.1576 -0.4862 -0.0577
   26LYR    HG2  504   6.819   3.966   3.191  0.8819 -0.3250  3.7252
   26LYR     CD  505   6.615   4.041   3.198 -0.6190 -0.8069  0.1764
   26LYR    HD1  506   6.560   4.134   3.203 -0.4354 -0.5736 -1.4281
   26LYR    HD2  507   6.583   3.972   3.276  0.4947 -2.6591 -0.9199
   26LYR     CE  508   6.588   3.978   3.067 -0.1022  0.2367  0.3459
   26LYR    HE1  509   6.657   3.894   3.058  1.3014  1.3281  0.4814
   26LYR    HE2  510   6.618   4.047   2.988  3.1766 -0.5966  0.7338
   26LYR     NZ  511   6.452   3.934   3.057 -0.4380 -0.0178 -0.3691
   26LYR    HZ1  512   6.381   4.000   3.031  0.2034  1.4088  1.3090
   26LYR      C  513   7.068   4.078   3.121  0.2565 -0.6185  0.2452
   26LYR      O  514   7.091   4.007   3.026  0.2298  0.3623  0.0804
   27LY0      N  515   7.112   4.051   3.239 -0.3096 -0.1751  0.2712
   27LY0      H  516   7.083   4.111   3.315 -0.8397 -0.5496  0.3718
   27LY0     CA  517   7.193   3.932   3.269  0.2592  0.3707  0.1061
   27LY0     HA  518   7.255   3.893   3.188  0.9429 -2.9335  2.0230
   27LY0     CB  519   7.293   3.978   3.378 -0.1835 -0.6557  0.2222
   27LY0    HB1  520   7.307   3.900   3.452  0.0606 -0.9418 -0.1270
   27LY0    HB2  521   7.245   4.058   3.434  2.1412  0.4416  0.7703
   27LY0     CG  522   7.422   4.042   3.321  0.0866 -0.4799  0.0066
   27LY0    HG1  523   7.392   4.132   3.267  0.4306 -0.6196 -0.4263
   27LY0    HG2  524   7.476   3.971   3.258 -0.3649 -0.2148 -0.6945
   27LY0     CD  525   7.506   4.081   3.442  0.5114 -0.3735 -0.7828
   27LY0    HD1  526   7.449   4.143   3.512  1.0921  0.3814 -0.9642
   27LY0    HD2  527   7.588   4.147   3.413  1.2605 -1.1752 -0.5317
   27LY0     CE  528   7.584   3.983   3.522 -0.5772 -0.2483  0.1597
   27LY0    HE1  529   7.521   3.915   3.580  1.6257 -1.7611  0.9382
   27LY0    HE2  530   7.656   4.035   3.586  1.9131 -2.3441 -0.7566
   27LY0     NZ  531   7.664   3.900   3.430  0.2791 -0.3313 -0.1967
   27LY0    HZ1  532   7.702   3.958   3.357  0.0803  0.3194  0.2152
   27LY0    HZ2  533   7.741   3.870   3.489  1.1367 -0.3058 -1.2693
   27LY0    HZ3  534   7.603   3.822   3.406 -0.6686 -0.4591  2.2855
   27LY0      C  535   7.112   3.808   3.323  0.6833 -0.8098 -0.3817
   27LY0      O  536   7.035   3.818   3.419  0.4486 -0.2970 -0.5335
   28LER      N  537   7.142   3.689   3.269  0.5029  0.0007 -0.9540
   28LER      H  538   7.221   3.680   3.207  0.5572 -0.9771 -0.7679
   28LER     CA  539   7.092   3.553   3.318  0.7720 -0.0601  0.6029
   28LER     HA  540   7.007   3.550   3.386  1.4970 -1.4297  1.4994
   28LER     CB  541   7.042   3.476   3.192 -0.3995 -0.2428 -0.1448
   28LER    HB1  542   7.034   3.369   3.212  0.3301 -0.2454  0.1533
   28LER    HB2  543   7.110   3.503   3.111 -1.1702  0.2325 -0.6441
   28LER     CG  544   6.902   3.518   3.140  1.0220 -0.8684 -0.7780
   28LER     HG  545   6.826   3.479   3.208 -0.5313 -0.6656 -2.2921
   28LER    CD1  546   6.864   3.669   3.117  0.6194  0.6889 -0.3344
   28LER   HD11  547   6.761   3.684   3.087 -0.3971 -1.1879  1.8859
   28LER   HD12  548   6.860   3.715   3.215 -1.6761  0.0196 -0.0493
   28LER   HD13  549   6.923   3.716   3.038 -0.7234 -0.0681 -1.8542
   28LER    CD2  550   6.867   3.449   3.013  1.0919  0.0686  0.4242
   28LER   HD21  551   6.932   3.486   2.934 -1.0767  1.5878 -0.7575
   28LER   HD22  552   6.878   3.341   3.026 -2.4583 -0.5190 -0.4350
   28LER   HD23  553   6.763   3.474   2.994  1.0409 -0.2425  0.2785
   28LER      C  554   7.200   3.484   3.404  0.2830 -1.2884  0.3890
   28LER      O  555   7.317   3.504   3.386 -0.8017  0.2473  0.6599
   29LYR      N  556   7.169   3.389   3.500  0.3339 -0.0026 -0.3549
   29LYR      H  557   7.072   3.371   3.518  0.5177 -1.8218 -0.9703
   29LYR     CA  558   7.266   3.292   3.559  0.5854 -0.4127  0.2693
   29LYR     HA  559   7.362   3.344   3.566 -0.1360  1.0386 -0.2727
   29LYR     CB  560   7.215   3.248   3.694 -0.0242  0.5769 -0.2406
   29LYR    HB1  561   7.270   3.159   3.724 -0.6442  0.4026  0.4222
   29LYR    HB2  562   7.110   3.220   3.683  0.5725 -2.0096 -0.1098
   29LYR     CG  563   7.228   3.345   3.813  0.5842  0.5181 -0.3034
   29LYR    HG1  564   7.333   3.372   3.823  0.1733  1.9010  0.5283
   29LYR    HG2  565   7.203   3.295   3.907 -0.6817 -0.0730 -0.9253
   29LYR     CD  566   7.136   3.470   3.796 -0.6933  0.5097 -0.0032
   29LYR    HD1  567   7.170   3.536   3.716 -0.1179  2.0479  1.4550
   29LYR    HD2  568   7.156   3.535   3.882  1.5651 -0.3218  0.1511
   29LYR     CE  569   6.991   3.438   3.790 -0.4790  0.9371 -0.3390
   29LYR    HE1  570   6.968   3.390   3.885  1.2198  0.1666 -0.2968
   29LYR    HE2  571   6.969   3.374   3.704 -1.6982 -1.3969  1.5947
   29LYR     NZ  572   6.910   3.552   3.787 -0.2765 -0.3520  0.4953
   29LYR    HZ1  573   6.917   3.614   3.866  2.0790  1.5154 -1.0110
   29LYR      C  574   7.283   3.172   3.468 -0.0609  0.2924  0.2228
   29LYR      O  575   7.349   3.070   3.501 -0.4221 -0.4610 -0.2808
   30LER      N  576   7.210   3.163   3.354  0.5220  0.8024  0.3057
   30LER      H  577   7.136   3.229   3.336 -0.3988 -0.3286 -0.2078
   30LER     CA  578   7.242   3.054   3.258 -0.1163 -0.3199 -0.0881
   30LER     HA  579   7.230   2.958   3.309 -2.2489  0.1003  0.3122
   30LER     CB  580   7.149   3.055   3.137  0.5230  0.1786  0.8917
   30LER    HB1  581   7.187   2.977   3.072  0.3078  0.1954  0.7433
   30LER    HB2  582   7.156   3.151   3.084 -0.4757 -0.6661 -0.8858
   30LER     CG  583   6.994   3.040   3.161  0.9766 -0.0067 -0.3826
   30LER     HG  584   6.963   3.132   3.209 -1.1417 -0.1250 -1.4035
   30LER    CD1  585   6.919   3.020   3.031 -0.5259  0.4619  0.0999
   30LER   HD11  586   6.812   3.016   3.053 -0.9763  3.3945 -1.1072
   30LER   HD12  587   6.925   3.109   2.968  0.0170  1.0753  0.9961
   30LER   HD13  588   6.960   2.926   2.995  2.4727  1.5276  0.5115
   30LER    CD2  589   6.965   2.920   3.254  0.3954 -1.3399  0.6836
   30LER   HD21  590   6.993   2.826   3.206  2.8160 -0.1050 -0.5177
   30LER   HD22  591   7.009   2.934   3.353 -0.2627  1.6624  0.6524
   30LER   HD23  592   6.858   2.914   3.271  0.6657 -0.4067  3.1400
   30LER      C  593   7.384   3.064   3.205 -0.1256 -0.6259 -0.6966
   30LER      O  594   7.425   3.170   3.159  0.0442 -0.4253 -0.0692
   31LER      N  595   7.461   2.954   3.199  0.4543  0.1261 -0.3748
   31LER      H  596   7.427   2.870   3.243  0.8619  1.5380  2.9111
   31LER     CA  597   7.591   2.957   3.126 -0.7867 -0.0734  0.1599
   31LER     HA  598   7.640   3.051   3.150  0.7866 -0.4642 -1.2908
   31LER     CB  599   7.692   2.843   3.172  0.4043 -0.4009  0.7598
   31LER    HB1  600   7.767   2.839   3.093 -0.4929  0.5213 -0.1783
   31LER    HB2  601   7.631   2.753   3.178 -0.9501  0.4483  0.2887
   31LER     CG  602   7.768   2.881   3.296 -0.0361  0.5125 -0.6153
   31LER     HG  603   7.821   2.976   3.284  0.3845  0.4852  0.8274
   31LER    CD1  604   7.669   2.886   3.412  0.2178  0.5166 -0.3385
   31LER   HD11  605   7.727   2.909   3.501 -0.9836  0.2471  0.5277
   31LER   HD12  606   7.590   2.960   3.402  1.3709  1.8838  0.2134
   31LER   HD13  607   7.628   2.789   3.439 -0.6068  0.8164 -0.5078
   31LER    CD2  608   7.871   2.772   3.323 -0.0173  0.1841  0.7482
   31LER   HD21  609   7.933   2.742   3.238 -2.6444  0.2292 -1.3290
   31LER   HD22  610   7.941   2.796   3.403 -0.1795 -0.5827  1.1338
   31LER   HD23  611   7.825   2.678   3.354  0.0785 -0.5366 -1.1700
   31LER      C  612   7.561   2.951   2.977  0.5623 -0.1816  0.0462
   31LER      O  613   7.452   2.910   2.944  0.4732 -0.0054  1.0697
   32LY0      N  614   6.098   3.393   2.831 -1.0335  0.2627 -0.2091
   32LY0     H1  615   6.045   3.307   2.837 -2.3312  1.1735  3.2224
   32LY0     H2  616   6.049   3.480   2.817  1.2306  1.7613  0.6304
   32LY0     H3  617   6.163   3.378   2.754 -0.7723 -0.2973  0.1171
   32LY0     CA  618   6.182   3.419   2.955  0.9942  0.2841  0.2444
   32LY0     HA  619   6.110   3.408   3.037  0.0371  0.7054 -0.5271
   32LY0     CB  620   6.307   3.332   2.964  0.2316  0.3849 -0.2665
   32LY0    HB1  621   6.282   3.226   2.964  1.5724  0.0098  1.7159
   32LY0    HB2  622   6.361   3.356   3.056  1.1341  0.7238 -0.8694
   32LY0     CG  623   6.416   3.352   2.847 -0.4329 -0.2273  0.2229
   32LY0    HG1  624   6.460   3.451   2.861  1.2731 -0.9403  0.2062
   32LY0    HG2  625   6.365   3.341   2.751 -1.1800 -0.0623  0.5988
   32LY0     CD  626   6.535   3.255   2.860  0.7877  0.4321 -0.5849
   32LY0    HD1  627   6.563   3.247   2.965 -1.1886 -0.0101 -0.0615
   32LY0    HD2  628   6.621   3.300   2.810  2.1558  2.3924  3.1535
   32LY0     CE  629   6.502   3.122   2.796  0.5827 -0.0708 -0.8580
   32LY0    HE1  630   6.451   3.148   2.703  0.4079 -0.4281 -0.8623
   32LY0    HE2  631   6.418   3.075   2.847 -0.8984  2.7765 -0.4599
   32LY0     NZ  632   6.625   3.047   2.777 -0.6607  0.1923  0.8125
   32LY0    HZ1  633   6.613   2.959   2.729 -0.8656  1.0830 -0.8653
   32LY0    HZ2  634   6.685   3.105   2.720  0.1042  0.4329  1.8320
   32LY0    HZ3  635   6.660   3.016   2.866 -0.7514 -0.2853  0.6876
   32LY0      C  636   6.217   3.576   2.955  0.1099  0.0663 -0.1462
   32LY0      O  637   6.226   3.641   2.857  0.1943  0.0276  0.4441
   33LER      N  638   6.241   3.632   3.078 -0.6550 -0.6752  0.8838
   33LER      H  639   6.239   3.582   3.166  0.6119  0.7595  1.7951
   33LER     CA  640   6.269   3.778   3.089  0.4355  0.1999  0.6671
   33LER     HA  641   6.221   3.826   3.005 -0.5313 -0.4109  0.8590
   33LER     CB  642   6.206   3.826   3.219  0.1500  0.8884  0.6128
   33LER    HB1  643   6.213   3.934   3.231 -0.7453  1.1970 -1.2954
   33LER    HB2  644   6.246   3.770   3.304 -1.7745  0.0469  1.0270
   33LER     CG  645   6.055   3.790   3.233 -0.3868  0.2546  0.0997
   33LER     HG  646   6.043   3.683   3.216  0.5812  0.0396  0.7069
   33LER    CD1  647   6.007   3.822   3.382 -0.6426 -0.0002  0.1765
   33LER   HD11  648   6.018   3.928   3.402  0.6619 -0.2617  0.9757
   33LER   HD12  649   5.908   3.777   3.384  0.5208 -2.8088  0.8579
   33LER   HD13  650   6.072   3.767   3.450  0.3725 -0.7386 -1.3286
   33LER    CD2  651   5.967   3.867   3.131  0.7006  0.5760  0.6036
   33LER   HD21  652   6.004   3.862   3.029 -0.5529 -0.7434  0.1676
   33LER   HD22  653   5.873   3.811   3.129  2.2639 -2.2530  1.1524
   33LER   HD23  654   5.958   3.971   3.164  2.3036  0.7504  0.5778
   33LER      C  655   6.419   3.805   3.086 -0.0654 -0.5809  0.0711
   33LER      O  656   6.497   3.725   3.143 -0.1523 -0.1435 -0.4609
   34LY0      N  657   7.304   4.925   3.868  0.8640 -0.3660  0.0273
   34LY0     H1  658   7.274   4.983   3.791 -0.8487 -0.1589  0.8119
   34LY0     H2  659   7.374   4.982   3.913 -1.7342  0.8855  2.8391
   34LY0     H3  660   7.230   4.917   3.936 -0.0644 -1.3076 -1.0496
   34LY0     CA  661   7.347   4.790   3.813  0.0639  0.1250  0.0442
   34LY0     HA  662   7.446   4.801   3.768  0.5139  1.8036  1.3317
   34LY0     CB  663   7.353   4.693   3.929 -0.1012  0.0360 -0.5413
   34LY0    HB1  664   7.334   4.589   3.902 -1.3114 -0.0630  0.5872
   34LY0    HB2  665   7.273   4.725   3.996 -1.8067 -1.6738 -1.6696
   34LY0     CG  666   7.482   4.701   4.002 -0.4120  0.6532  0.2418
   34LY0    HG1  667   7.483   4.620   4.075 -1.7229 -0.6901 -1.1628
   34LY0    HG2  668   7.484   4.800   4.047  1.5971  1.3263 -1.1864
   34LY0     CD  669   7.611   4.678   3.927 -0.4639  0.5199 -0.0865
   34LY0    HD1  670   7.624   4.763   3.860 -0.6200  0.9709  0.4512
   34LY0    HD2  671   7.623   4.583   3.874 -0.6740 -0.0786  0.9155
   34LY0     CE  672   7.719   4.688   4.033 -0.3702  0.7843  0.3143
   34LY0    HE1  673   7.711   4.613   4.111  1.8978  1.7274  1.5585
   34LY0    HE2  674   7.706   4.781   4.089 -1.6590  0.9636 -0.2503
   34LY0     NZ  675   7.852   4.686   3.969 -0.2637  0.1119  0.0474
   34LY0    HZ1  676   7.852   4.757   3.898  0.3970 -1.7473 -1.9319
   34LY0    HZ2  677   7.921   4.698   4.042  0.6396  1.8762 -1.0482
   34LY0    HZ3  678   7.871   4.595   3.930 -0.0660  0.1389  0.0815
   34LY0      C  679   7.254   4.738   3.705 -0.5030  0.4745  0.2591
   34LY0      O  680   7.138   4.777   3.708  0.1940 -0.1236 -0.6614
   35LER      N  681   7.297   4.653   3.617  0.6193 -0.0061  0.2014
   35LER      H  682   7.396   4.643   3.601  0.4656  0.0944 -0.9039
   35LER     CA  683   7.208   4.587   3.517 -0.4874  0.1780  0.5669
   35LER     HA  684   7.151   4.667   3.469  0.0754  0.1206 -0.1939
   35LER     CB  685   7.291   4.505   3.418 -0.0457 -0.0172  0.1555
   35LER    HB1  686   7.219   4.439   3.369 -1.7543  1.3179  0.7666
   35LER    HB2  687   7.353   4.437   3.477  0.0693 -1.3415 -1.4408
   35LER     CG  688   7.375   4.585   3.311 -0.0752 -0.1665 -0.1004
   35LER     HG  689   7.460   4.630   3.363 -0.0492  0.2567 -0.4954
   35LER    CD1  690   7.411   4.478   3.206 -0.4812  0.5456 -0.3869
   35LER   HD11  691   7.471   4.399   3.249  0.8273  1.0418 -1.2323
   35LER   HD12  692   7.320   4.436   3.163 -1.6179 -0.1108  2.4405
   35LER   HD13  693   7.467   4.522   3.123 -0.8039 -1.8848 -1.9785
   35LER    CD2  694   7.304   4.700   3.249  1.4331  0.8865 -0.3204
   35LER   HD21  695   7.209   4.671   3.204  1.0635 -0.9296  1.5104
   35LER   HD22  696   7.295   4.774   3.329 -0.7207 -0.2441  0.5616
   35LER   HD23  697   7.370   4.751   3.178 -1.8420  3.0787 -2.0633
   35LER      C  698   7.099   4.495   3.583 -0.7258  0.4594 -0.4549
   35LER      O  699   7.116   4.451   3.697 -0.2922 -0.5999  0.5511
   36LYR      N  700   6.994   4.465   3.503 -0.1504  0.4947 -0.0047
   36LYR      H  701   6.988   4.520   3.418  0.6826  2.7441  1.2879
   36LYR     CA  702   6.881   4.384   3.554  0.0164  0.5725  0.1297
   36LYR     HA  703   6.860   4.424   3.653  0.6996  1.5548 -0.1001
   36LYR     CB  704   6.760   4.401   3.456  0.9127 -0.0583  0.0865
   36LYR    HB1  705   6.774   4.351   3.360 -1.6815 -1.7585  0.4964
   36LYR    HB2  706   6.745   4.507   3.433 -0.4400 -0.4240 -0.8573
   36LYR     CG  707   6.634   4.343   3.519 -0.4085  0.3736  0.0802
   36LYR    HG1  708   6.651   4.236   3.533 -2.8472 -0.1317 -0.3432
   36LYR    HG2  709   6.557   4.342   3.441  0.1607 -0.1710 -0.4834
   36LYR     CD  710   6.578   4.403   3.651  0.0253 -0.5353  0.9678
   36LYR    HD1  711   6.653   4.390   3.729  0.4385  1.4749  0.9512
   36LYR    HD2  712   6.486   4.347   3.667 -0.2934 -1.0007 -1.8141
   36LYR     CE  713   6.551   4.556   3.629 -0.4764  0.5318 -1.0375
   36LYR    HE1  714   6.478   4.557   3.549 -2.8094 -3.1855  0.7685
   36LYR    HE2  715   6.647   4.601   3.604 -0.8213  0.5196 -2.4365
   36LYR     NZ  716   6.494   4.635   3.740  0.6146  0.3789 -0.4235
   36LYR    HZ1  717   6.397   4.617   3.762  0.2779  0.1418 -1.9529
   36LYR      C  718   6.930   4.233   3.556  0.5180  0.2676  0.0210
   36LYR      O  719   6.999   4.193   3.459  0.4904 -0.2298  0.2917
   37LY0      N  720   6.898   4.153   3.660 -0.0829  0.3069 -0.0340
   37LY0      H  721   6.845   4.187   3.739  0.5167  0.7540  0.1803
   37LY0     CA  722   6.960   4.018   3.678  0.3538  0.5518  0.0368
   37LY0     HA  723   6.988   3.981   3.579  0.8356  0.4881  0.1926
   37LY0     CB  724   7.094   4.033   3.764 -0.3769  0.5223 -0.0582
   37LY0    HB1  725   7.054   4.080   3.854 -0.3265 -1.3354  0.9617
   37LY0    HB2  726   7.168   4.099   3.718  0.5490 -1.6950 -1.9180
   37LY0     CG  727   7.151   3.893   3.794  0.3609  0.2323 -0.5507
   37LY0    HG1  728   7.150   3.837   3.700 -0.3739  0.6517 -0.7980
   37LY0    HG2  729   7.078   3.849   3.861 -3.3528  3.5202 -2.0597
   37LY0     CD  730   7.295   3.907   3.848 -0.1694 -0.3474  0.5807
   37LY0    HD1  731   7.307   3.995   3.911  0.9689  0.5526 -0.8283
   37LY0    HD2  732   7.364   3.912   3.764  3.8037  0.2617  3.5920
   37LY0     CE  733   7.338   3.782   3.924  0.0911 -0.1138  0.0079
   37LY0    HE1  734   7.310   3.702   3.856 -1.6274 -0.8520  1.5002
   37LY0    HE2  735   7.269   3.775   4.008 -0.4980  3.5562  0.0214
   37LY0     NZ  736   7.478   3.785   3.964  0.0249  0.2293  0.0105
   37LY0    HZ1  737   7.503   3.843   4.043  0.1646  1.4085 -0.8727
   37LY0    HZ2  738   7.511   3.691   3.981 -1.0287 -0.2668 -0.5663
   37LY0    HZ3  739   7.528   3.812   3.881  1.3403 -1.2382  0.2715
   37LY0      C  740   6.853   3.933   3.738 -0.2396  0.3246 -0.0804
   37LY0      O  741   6.790   3.964   3.837 -0.0278 -0.1302  0.0635
   38LER      N  742   6.838   3.815   3.670 -0.0416 -0.0536 -0.4629
   38LER      H  743   6.898   3.808   3.588  0.4041  1.1141 -0.2494
   38LER     CA  744   6.745   3.705   3.694 -0.3025 -0.1092 -0.3700
   38LER     HA  745   6.706   3.713   3.796 -0.8318  2.2065 -0.6999
   38LER     CB  746   6.614   3.709   3.605  0.5936 -0.5962 -0.8227
   38LER    HB1  747   6.553   3.627   3.642  1.6052 -0.5138  1.1988
   38LER    HB2  748   6.642   3.713   3.500 -0.9775  0.4821 -1.2386
   38LER     CG  749   6.526   3.837   3.627  0.4671  0.1989  0.7841
   38LER     HG  750   6.582   3.924   3.592  0.0519 -0.0446 -0.5655
   38LER    CD1  751   6.413   3.836   3.527  0.6842 -0.3724  0.9622
   38LER   HD11  752   6.345   3.753   3.544 -0.8833  1.0452  1.8782
   38LER   HD12  753   6.349   3.922   3.540  1.5136  0.7798 -1.9027
   38LER   HD13  754   6.442   3.830   3.422  1.8547 -1.2930  1.3073
   38LER    CD2  755   6.475   3.856   3.773  0.4866  0.1389  0.5263
   38LER   HD21  756   6.413   3.945   3.786  0.9786  0.5802 -0.0474
   38LER   HD22  757   6.419   3.766   3.798 -0.5297  0.0380 -1.8572
   38LER   HD23  758   6.567   3.865   3.831  2.3306  0.8546 -2.2914
   38LER      C  759   6.821   3.573   3.687 -0.2221 -0.0266 -0.6738
   38LER      O  760   6.826   3.519   3.575 -0.2993  0.2553  0.1405
   39LY0      N  761   6.527   4.808   4.367  0.0567  0.1227 -0.4424
   39LY0     H1  762   6.451   4.874   4.353 -1.1245 -0.8049  1.2197
   39LY0     H2  763   6.572   4.836   4.453  0.6967 -1.8072 -0.1155
   39LY0     H3  764   6.490   4.716   4.388  0.3190 -0.2730 -1.6274
   39LY0     CA  765   6.624   4.795   4.256 -0.0293  0.4452  0.5524
   39LY0     HA  766   6.676   4.885   4.224  2.2873 -1.2243 -0.7228
   39LY0     CB  767   6.741   4.699   4.282  0.3467  0.3348 -0.0805
   39LY0    HB1  768   6.716   4.596   4.257  1.8764  0.4803 -2.5795
   39LY0    HB2  769   6.764   4.695   4.388 -0.0404  0.0434 -0.0032
   39LY0     CG  770   6.864   4.736   4.203 -0.1614  0.8872  1.0598
   39LY0    HG1  771   6.943   4.678   4.250 -0.4883 -0.0585  0.4581
   39LY0    HG2  772   6.891   4.840   4.221 -0.3480  1.5001 -1.7185
   39LY0     CD  773   6.854   4.718   4.049  0.2302 -0.7497 -0.3627
   39LY0    HD1  774   6.782   4.789   4.009  0.1869 -0.3828  0.3386
   39LY0    HD2  775   6.825   4.618   4.017  0.3195 -0.9019  0.0193
   39LY0     CE  776   6.988   4.738   3.976  0.0756 -0.2773 -0.4410
   39LY0    HE1  777   6.976   4.721   3.869  0.5407 -0.2165 -0.5075
   39LY0    HE2  778   7.051   4.661   4.020  0.7414  0.2739 -0.4001
   39LY0     NZ  779   7.051   4.869   3.992  0.0968  0.7132 -0.1523
   39LY0    HZ1  780   7.150   4.866   3.971  0.8188 -0.0005  2.8339
   39LY0    HZ2  781   7.011   4.938   3.930  0.2133 -0.0233 -1.0794
   39LY0    HZ3  782   7.031   4.894   4.088 -2.5010 -1.1694 -0.1058
   39LY0      C  783   6.543   4.747   4.138  0.3388 -0.5179  0.3699
   39LY0      O  784   6.502   4.634   4.131  0.0725  0.5912 -0.1018
   40LER      N  785   6.510   4.837   4.043  0.2920 -0.0130  0.5429
   40LER      H  786   6.548   4.930   4.049 -0.3754  0.2433  0.8754
   40LER     CA  787   6.449   4.797   3.916 -0.3617  0.1292 -0.2077
   40LER     HA  788   6.374   4.719   3.931 -1.3986  1.1919  0.1952
   40LER     CB  789   6.373   4.918   3.856 -0.0349  0.1481 -0.0343
   40LER    HB1  790   6.319   4.876   3.771  0.2607 -1.2367  0.4363
   40LER    HB2  791   6.454   4.983   3.823  0.3359  0.0361  0.6309
   40LER     CG  792   6.272   4.988   3.947 -0.0996 -0.1860  0.3163
   40LER     HG  793   6.317   5.022   4.040 -0.9987 -1.2190  1.1568
   40LER    CD1  794   6.221   5.107   3.874 -0.9381  0.3145  0.5842
   40LER   HD11  795   6.135   5.136   3.934 -0.5522  0.1066  1.2458
   40LER   HD12  796   6.302   5.180   3.878 -0.8102  0.1247  1.7175
   40LER   HD13  797   6.189   5.074   3.775  1.9858 -2.3115  0.3499
   40LER    CD2  798   6.161   4.890   3.978 -0.3150  0.0193 -0.5557
   40LER   HD21  799   6.130   4.844   3.884  0.0150  2.4307 -1.9189
   40LER   HD22  800   6.200   4.816   4.048  0.6470  2.7469  1.9747
   40LER   HD23  801   6.075   4.939   4.025 -0.0392 -1.1376  1.2411
   40LER      C  802   6.548   4.729   3.814  0.2609  0.4008 -0.5279
   40LER      O  803   6.656   4.774   3.780 -0.3831  0.6407 -0.2953
   41U      O5'  804   5.372   8.289   0.586 -0.5691 -0.0315 -0.1342
   41U      H5T  805   5.346   8.257   0.499  0.2451  0.7113 -0.6611
   41U      C5'  806   5.372   8.433   0.598 -0.1077 -0.8587 -0.6214
   41U     H5'1  807   5.380   8.482   0.501  2.1889  0.1807  0.0305
   41U     H5'2  808   5.456   8.474   0.654 -1.0522  0.1755  0.0727
   41U      C4'  809   5.260   8.496   0.675  0.5218 -0.6149 -0.4757
   41U      H4'  810   5.274   8.604   0.675  1.1647 -0.5867  2.8735
   41U      O4'  811   5.124   8.475   0.641 -0.0074  0.0573  0.6962
   41U      C1'  812   5.039   8.476   0.761 -0.4094 -0.3255 -0.7684
   41U      H1'  813   4.967   8.555   0.742 -1.1733 -0.5506  0.9834
   41U       N1  814   4.968   8.343   0.770 -0.0026  0.1583  0.2567
   41U       C6  815   5.010   8.235   0.700 -0.2058 -0.2653 -0.4695
   41U       H6  816   5.098   8.237   0.637 -1.0006 -1.2126 -1.6457
   41U       C5  817   4.951   8.116   0.714 -0.4798  0.1349 -0.0035
   41U       H5  818   5.000   8.031   0.668 -0.0086 -0.8018  2.0996
   41U       C4  819   4.835   8.100   0.793 -0.6790  0.0306  0.6114
   41U       O4  820   4.769   7.996   0.795  0.1296 -0.5166 -0.2234
   41U       N3  821   4.799   8.211   0.866  0.3128 -0.0532 -0.2386
   41U       H3  822   4.716   8.205   0.922 -0.4702  2.5819 -0.9849
   41U       C2  823   4.857   8.337   0.851  0.6199  0.6196  0.2794
   41U       O2  824   4.803   8.433   0.904 -0.0572  0.1048  0.0826
   41U      C3'  825   5.260   8.459   0.827  0.7277  0.7577  0.5239
   41U      H3'  826   5.251   8.350   0.827  3.0252  0.4094 -2.9280
   41U      C2'  827   5.133   8.518   0.875  0.2481 -0.3048 -0.1043
   41U     H2'1  828   5.103   8.474   0.970  1.0447  0.9085  0.7519
   41U      O2'  829   5.129   8.667   0.885 -0.0717  0.3346  0.2234
   41U     HO'2  830   5.213   8.711   0.899 -0.2579  0.8917 -0.3545
   41U      O3'  831   5.370   8.498   0.897  0.5061  0.0920 -0.3270
   42U        P  832   5.418   8.413   1.030  0.2564  0.4582 -0.0929
   42U      O1P  833   5.532   8.481   1.092  0.1317 -1.2615  0.2813
   42U      O2P  834   5.445   8.275   0.982  0.2499  0.0562 -0.0769
   42U      O5'  835   5.289   8.413   1.126 -0.4371 -0.3053 -0.1002
   42U      C5'  836   5.264   8.525   1.209 -0.6532 -0.5660  0.4293
   42U     H5'1  837   5.252   8.620   1.156 -0.6254 -0.4274  0.6711
   42U     H5'2  838   5.347   8.533   1.278 -1.2965  0.6948  1.0995
   42U      C4'  839   5.128   8.501   1.280 -0.1830 -0.2366 -0.5876
   42U      H4'  840   5.098   8.596   1.324 -2.1806 -1.0511 -0.0886
   42U      O4'  841   5.024   8.451   1.196 -0.0726 -0.1067  0.2003
   42U      C1'  842   4.929   8.384   1.281 -1.1812 -0.4551 -0.2950
   42U      H1'  843   4.834   8.436   1.296 -1.3415 -0.1949 -2.0139
   42U       N1  844   4.894   8.253   1.217 -0.1570 -0.2187  0.0463
   42U       C6  845   4.989   8.168   1.159 -0.5647 -0.3744 -0.1552
   42U       H6  846   5.085   8.214   1.143  0.6137 -2.5787  0.2129
   42U       C5  847   4.956   8.039   1.124  0.1981  0.0778  0.4809
   42U       H5  848   5.029   7.972   1.083  0.4031  0.6356 -0.0780
   42U       C4  849   4.822   7.993   1.145  0.1240  0.8406 -1.1803
   42U       O4  850   4.779   7.882   1.108  0.6948 -0.5704 -0.5809
   42U       N3  851   4.733   8.071   1.207 -0.2621 -0.2319 -0.3421
   42U       H3  852   4.639   8.037   1.221 -1.2092  2.6481  0.9546
   42U       C2  853   4.762   8.204   1.244  0.1058  0.7837  0.3537
   42U       O2  854   4.670   8.262   1.301  0.1647  0.6674  0.5209
   42U      C3'  855   5.147   8.398   1.391 -0.0729 -0.8529 -0.7168
   42U      H3'  856   5.205   8.315   1.351  1.9491  0.5425 -0.8182
   42U      C2'  857   4.998   8.358   1.414 -0.0166 -0.1516 -0.9001
   42U     H2'1  858   5.000   8.254   1.447  0.4613 -0.3389 -1.4916
   42U      O2'  859   4.923   8.432   1.508  0.7775  0.2385  0.4796
   42U     HO'2  860   4.929   8.386   1.592 -0.1773 -0.5962  0.1207
   42U      O3'  861   5.208   8.446   1.512 -0.0836 -0.4567 -0.0154
   43A        P  862   5.282   8.346   1.615  0.1488 -0.1074  0.4231
   43A      O1P  863   5.373   8.424   1.703 -0.0608 -0.6469  0.5050
   43A      O2P  864   5.332   8.232   1.528 -0.3072  0.4181 -0.3585
   43A      O5'  865   5.173   8.273   1.699  0.0138  0.4096 -0.2412
   43A      C5'  866   5.107   8.337   1.801  0.5814  0.0126  0.8435
   43A     H5'1  867   5.091   8.444   1.783 -2.7381 -0.3191  1.2432
   43A     H5'2  868   5.164   8.327   1.893 -0.3295 -0.3904  1.3715
   43A      C4'  869   4.964   8.271   1.828  0.0836 -0.7309 -0.0311
   43A      H4'  870   4.913   8.354   1.877  1.3900  0.2563 -0.2741
   43A      O4'  871   4.890   8.244   1.710 -0.2403  0.4677 -0.6275
   43A      C1'  872   4.812   8.125   1.729  0.3802  0.3828  0.1182
   43A      H1'  873   4.705   8.144   1.724  0.5380  1.0436 -0.8290
   43A       N9  874   4.839   8.007   1.637 -0.2062 -0.1960  0.0908
   43A       C8  875   4.958   7.975   1.574  0.2948 -0.7700  0.0659
   43A       H8  876   5.047   8.036   1.575  1.1399 -1.8666  3.4992
   43A       N7  877   4.936   7.876   1.488 -0.8196  0.6720  0.7595
   43A       C5  878   4.805   7.841   1.507  0.6920 -0.8363 -0.2253
   43A       C6  879   4.718   7.736   1.455 -0.0134  0.1486  0.2068
   43A       N6  880   4.749   7.643   1.360 -0.2397 -0.0415  0.0100
   43A      H61  881   4.840   7.657   1.318 -1.1188  1.9362 -1.3652
   43A      H62  882   4.687   7.571   1.326  0.3394  0.6782 -2.8051
   43A       N1  883   4.602   7.716   1.510  0.2362  0.3184  0.1910
   43A       C2  884   4.557   7.795   1.607  0.1683  0.3729  0.5938
   43A       H2  885   4.463   7.763   1.650  0.9005 -0.1814  1.8532
   43A       N3  886   4.623   7.894   1.660  0.4455  0.7248 -0.9650
   43A       C4  887   4.745   7.918   1.603  1.1284  0.2455 -0.2638
   43A      C3'  888   4.969   8.145   1.916  0.1788 -0.1068 -0.5870
   43A      H3'  889   5.054   8.085   1.884  0.2549 -0.1918 -0.2259
   43A      C2'  890   4.842   8.072   1.870  0.2843 -0.3387 -0.3376
   43A     H2'1  891   4.860   7.964   1.873  0.4690 -0.2827  1.2325
   43A      O2'  892   4.733   8.106   1.953 -1.1656 -0.4303 -0.5730
   43A     HO'2  893   4.741   8.040   2.022  0.9366  2.7128  2.4665
   43A      O3'  894   4.967   8.166   2.059 -0.3803 -0.6297 -0.1424
   44A        P  895   5.011   8.048   2.162  0.2299  0.2995  0.1527
   44A      O1P  896   5.045   8.112   2.290 -0.0117 -0.5944 -0.0899
   44A      O2P  897   5.120   7.965   2.101 -0.0476 -0.0386 -0.1603
   44A      O5'  898   4.879   7.951   2.173 -0.4442 -0.8781  0.3034
   44A      C5'  899   4.773   7.991   2.250  0.7801 -1.0975  0.2871
   44A     H5'1  900   4.733   8.089   2.222 -0.6026 -1.3259  1.3671
   44A     H5'2  901   4.796   7.992   2.356  2.1023 -1.2420  0.0133
   44A      C4'  902   4.653   7.898   2.234  0.4375  0.2374  0.0871
   44A      H4'  903   4.567   7.953   2.273  0.2523 -0.7439  1.0890
   44A      O4'  904   4.639   7.876   2.094 -0.4160 -0.1757 -0.4003
   44A      C1'  905   4.595   7.739   2.070  0.3612  0.5948  0.6398
   44A      H1'  906   4.506   7.740   2.006  1.1658  3.7028 -0.6306
   44A       N9  907   4.696   7.665   1.982  0.3488 -0.4535 -0.3686
   44A       C8  908   4.820   7.699   1.946  0.4961 -0.3070  0.1794
   44A       H8  909   4.871   7.779   1.997  0.2724 -0.0191 -0.0428
   44A       N7  910   4.869   7.621   1.847  0.1977  0.2627  0.2689
   44A       C5  911   4.753   7.551   1.805 -0.0948  0.1300 -0.7634
   44A       C6  912   4.725   7.452   1.707 -0.2549 -0.2370  0.2747
   44A       N6  913   4.809   7.404   1.616 -0.6279  0.2223 -0.0333
   44A      H61  914   4.900   7.447   1.607 -0.3075 -0.3420  0.4800
   44A      H62  915   4.776   7.346   1.539  0.6920  0.1484 -0.5604
   44A       N1  916   4.607   7.404   1.698 -0.3186 -0.0328  0.4104
   44A       C2  917   4.515   7.436   1.789 -0.2617 -0.1406 -0.7878
   44A       H2  918   4.421   7.385   1.776 -1.3012  1.1472  1.1253
   44A       N3  919   4.531   7.513   1.896 -0.3885 -0.4127  0.3020
   44A       C4  920   4.651   7.573   1.892  0.0068  0.4100  0.1186
   44A      C3'  921   4.656   7.756   2.298  0.3779  0.0148 -0.8567
   44A      H3'  922   4.759   7.723   2.302  0.1417 -0.8676 -1.5736
   44A      C2'  923   4.575   7.666   2.202 -0.8901  1.2412 -0.0553
   44A     H2'1  924   4.635   7.574   2.199  0.3517  2.0303 -0.0936
   44A      O2'  925   4.441   7.663   2.228 -0.2531  0.0684  0.3251
   44A     HO'2  926   4.413   7.572   2.234 -0.0442 -0.1601 -1.4439
   44A      O3'  927   4.602   7.747   2.430  0.5183 -0.1755  0.3222
   45U        P  928   4.637   7.630   2.535 -0.1349  0.2041  0.2195
   45U      O1P  929   4.564   7.665   2.662  0.0203  0.0411  0.0997
   45U      O2P  930   4.785   7.609   2.528  0.5304  0.6684  0.1322
   45U      O5'  931   4.563   7.506   2.470 -0.1786  0.0405  0.0458
   45U      C5'  932   4.423   7.486   2.499 -0.1371  0.3287 -0.1890
   45U     H5'1  933   4.359   7.571   2.478 -1.3212 -0.5104 -0.0583
   45U     H5'2  934   4.412   7.465   2.605  1.2584 -1.0146 -0.2755
   45U      C4'  935   4.366   7.367   2.418 -0.2976  0.1349 -0.1622
   45U      H4'  936   4.259   7.358   2.436 -0.2819  0.7440  0.2923
   45U      O4'  937   4.383   7.386   2.277  0.0619 -0.1552 -0.5434
   45U      C1'  938   4.399   7.255   2.224 -0.6535  0.1564 -0.2913
   45U      H1'  939   4.318   7.231   2.155 -1.3810 -1.5432  1.0727
   45U       N1  940   4.527   7.252   2.149 -0.3537 -0.3876  0.3615
   45U       C6  941   4.640   7.311   2.199  0.5483 -0.2532 -0.5497
   45U       H6  942   4.642   7.337   2.303 -2.0294 -0.3876 -0.3991
   45U       C5  943   4.746   7.319   2.121 -1.1208 -0.5584 -0.2785
   45U       H5  944   4.843   7.355   2.152 -0.4416 -2.8349  0.4691
   45U       C4  945   4.751   7.263   1.991 -0.0972 -1.1125 -0.3679
   45U       O4  946   4.839   7.277   1.908  0.3746  0.0444  0.2988
   45U       N3  947   4.646   7.182   1.963 -0.5317 -0.0081  0.0511
   45U       H3  948   4.647   7.130   1.876 -0.6672 -2.0198  1.1882
   45U       C2  949   4.532   7.166   2.036  0.7627  0.3225  0.2711
   45U       O2  950   4.451   7.076   2.016  0.2286  0.0521  0.3139
   45U      C3'  951   4.439   7.245   2.463  0.0814  0.1518  0.2988
   45U      H3'  952   4.546   7.250   2.478  0.0024 -1.8670  1.8536
   45U      C2'  953   4.405   7.157   2.346 -0.1453  0.6721  0.3450
   45U     H2'1  954   4.480   7.080   2.326 -2.2833 -1.4823  0.1661
   45U      O2'  955   4.283   7.092   2.368 -0.5516 -0.2242 -0.3260
   45U     HO'2  956   4.275   7.079   2.463  1.6606  1.4684  0.1707
   45U      O3'  957   4.379   7.211   2.586  0.2581  0.9375  0.0938
   46U        P  958   4.450   7.117   2.692 -0.5461 -0.0071  0.0726
   46U      O1P  959   4.349   7.068   2.787 -0.7183 -0.1304 -0.2949
   46U      O2P  960   4.569   7.190   2.742 -0.2256 -0.0383  0.0164
   46U      O5'  961   4.506   6.991   2.607 -0.6374  0.1865 -0.4111
   46U      C5'  962   4.435   6.867   2.601 -0.1177  0.3781 -0.7620
   46U     H5'1  963   4.335   6.894   2.565 -1.4206 -0.8330  1.7205
   46U     H5'2  964   4.431   6.819   2.698  3.6895  0.5057 -0.4061
   46U      C4'  965   4.502   6.783   2.497 -0.3057 -1.1468  0.4100
   46U      H4'  966   4.439   6.699   2.470 -1.1627 -1.1999  2.4047
   46U      O4'  967   4.534   6.845   2.369  0.1836  0.1729 -0.2316
   46U      C1'  968   4.630   6.759   2.306 -0.0985 -0.0181  0.6311
   46U      H1'  969   4.591   6.699   2.224  0.9080 -1.1470  0.9501
   46U       N1  970   4.741   6.837   2.248 -1.0535 -0.2575  0.2303
   46U       C6  971   4.800   6.943   2.308 -0.1001 -0.7794 -0.4021
   46U       H6  972   4.751   6.972   2.401 -0.5341  0.0186 -0.8664
   46U       C5  973   4.912   7.001   2.265  1.0185  0.3624  0.2951
   46U       H5  974   4.963   7.081   2.317  1.8029  1.3756 -1.8909
   46U       C4  975   4.974   6.954   2.146  0.5215  0.0911  0.2302
   46U       O4  976   5.081   6.993   2.094 -0.1454 -0.2084 -0.3045
   46U       N3  977   4.914   6.845   2.084 -0.8156  0.2470 -0.1273
   46U       H3  978   4.973   6.790   2.023 -1.3462 -0.7473  0.2269
   46U       C2  979   4.799   6.783   2.127 -0.2241 -0.5598  0.0583
   46U       O2  980   4.759   6.684   2.075 -0.2661  0.5437  0.0826
   46U      C3'  981   4.635   6.717   2.541  0.1903  0.3081 -0.1033
   46U      H3'  982   4.692   6.800   2.581 -3.5852  2.2464  1.7716
   46U      C2'  983   4.679   6.654   2.409  0.6401 -0.0899 -0.2206
   46U     H2'1  984   4.785   6.630   2.416  0.3452 -1.1380  0.9854
   46U      O2'  985   4.610   6.527   2.381  0.1157 -0.2130  0.0515
   46U     HO'2  986   4.576   6.491   2.463  0.5011 -0.6257  0.0350
   46U      O3'  987   4.607   6.614   2.635 -0.2468  0.4384 -0.6826
   47A        P  988   4.727   6.563   2.728 -0.0218  0.1698 -0.3876
   47A      O1P  989   4.665   6.478   2.827  0.4632  0.2737 -0.9082
   47A      O2P  990   4.806   6.677   2.778  0.0274 -0.4208  0.2273
   47A      O5'  991   4.819   6.474   2.632 -0.5459 -0.2307 -0.2408
   47A      C5'  992   4.766   6.349   2.593  0.3176 -0.1882 -0.2836
   47A     H5'1  993   4.666   6.365   2.551 -0.2294 -0.7362  0.7749
   47A     H5'2  994   4.753   6.288   2.682 -0.0215  1.7838  1.0877
   47A      C4'  995   4.851   6.278   2.488  1.1206  0.4652  0.6262
   47A      H4'  996   4.801   6.181   2.479 -0.5751  1.3284  0.2663
   47A      O4'  997   4.836   6.346   2.365 -0.3662 -0.1680 -0.4041
   47A      C1'  998   4.962   6.342   2.294 -0.4122  0.1543  0.1167
   47A      H1'  999   4.946   6.301   2.194 -2.1327 -0.4147  0.5945
   47A       N9 1000   5.036   6.474   2.273  0.3056 -0.2211  0.1413
   47A       C8 1001   5.036   6.585   2.352 -0.5585  0.2489  0.5429
   47A       H8 1002   4.969   6.593   2.437 -0.5868  0.7443  0.4759
   47A       N7 1003   5.114   6.684   2.309 -0.3405 -0.0867  0.1876
   47A       C5 1004   5.184   6.630   2.208 -0.1558  0.1863  0.4094
   47A       C6 1005   5.288   6.674   2.120  0.5102 -0.0009 -0.7606
   47A       N6 1006   5.336   6.798   2.122 -0.0024  0.3703  0.3854
   47A      H61 1007   5.299   6.862   2.190  0.6847  0.4718  0.6725
   47A      H62 1008   5.410   6.824   2.058  1.3273 -1.1506  1.2031
   47A       N1 1009   5.335   6.593   2.028  0.1671 -0.1246  0.6216
   47A       C2 1010   5.279   6.470   2.015  0.3715  0.2649  0.5376
   47A       H2 1011   5.329   6.406   1.944 -1.3957 -0.9940  0.3408
   47A       N3 1012   5.189   6.414   2.093  0.0987  0.1071  0.1991
   47A       C4 1013   5.140   6.500   2.181  0.6972  0.1332 -0.2953
   47A      C3' 1014   4.998   6.252   2.521  0.6900 -0.4083  0.0294
   47A      H3' 1015   5.032   6.346   2.565 -1.6799  0.0241  1.0763
   47A      C2' 1016   5.057   6.243   2.376 -0.3469 -0.4646 -0.4536
   47A     H2'1 1017   5.163   6.268   2.371 -0.6814  0.9386 -0.8277
   47A      O2' 1018   5.020   6.120   2.320  0.1198  0.0720 -0.5341
   47A     HO'2 1019   4.987   6.058   2.386  2.3171  0.1466  0.7448
   47A      O3' 1020   5.025   6.136   2.595 -0.8445  0.3047  0.5022
   48U        P 1021   5.164   6.121   2.661 -0.0738  0.3936 -0.2025
   48U      O1P 1022   5.168   5.986   2.723 -0.2102 -0.0914 -0.0726
   48U      O2P 1023   5.186   6.240   2.742 -0.3575  0.3260  0.0973
   48U      O5' 1024   5.274   6.122   2.548 -0.0977  0.9278 -0.3219
   48U      C5' 1025   5.299   5.999   2.478 -0.3595  0.4243 -0.0586
   48U     H5'1 1026   5.204   5.962   2.441 -0.8850  0.5904  1.0635
   48U     H5'2 1027   5.337   5.930   2.554 -0.7748  1.3553  1.0396
   48U      C4' 1028   5.402   6.010   2.360  0.3246  0.4398  0.0968
   48U      H4' 1029   5.390   5.919   2.302 -0.5891 -0.8426  2.1844
   48U      O4' 1030   5.382   6.133   2.281  0.0806  0.5229 -0.4515
   48U      C1' 1031   5.505   6.170   2.236 -0.4732 -0.4151  0.2284
   48U      H1' 1032   5.502   6.156   2.128 -0.0236  2.4975 -0.2413
   48U       N1 1033   5.530   6.312   2.263 -0.0725 -0.0069  0.0367
   48U       C6 1034   5.468   6.370   2.372  0.5942 -0.4471 -0.1551
   48U       H6 1035   5.436   6.305   2.453 -0.6125 -0.9717 -1.0329
   48U       C5 1036   5.465   6.508   2.378 -0.7094  0.2053 -1.0306
   48U       H5 1037   5.416   6.543   2.468 -1.6335 -1.8306 -0.6829
   48U       C4 1038   5.554   6.593   2.302 -0.2805  0.0783  0.5962
   48U       O4 1039   5.567   6.712   2.310  0.1081 -0.1081 -0.7170
   48U       N3 1040   5.616   6.519   2.204 -0.4058 -0.0501  0.6167
   48U       H3 1041   5.686   6.577   2.159 -1.1269  1.3425  1.2458
   48U       C2 1042   5.619   6.382   2.182 -0.6275  0.1782 -0.3708
   48U       O2 1043   5.705   6.327   2.115  0.4925 -0.1683  0.2391
   48U      C3' 1044   5.532   6.029   2.427 -0.4575  0.3628  0.1098
   48U      H3' 1045   5.523   6.102   2.508  0.8912  1.6810 -0.8818
   48U      C2' 1046   5.608   6.081   2.302  0.2989 -0.9687 -0.3599
   48U     H2'1 1047   5.701   6.132   2.329  0.8120 -2.8596  1.7114
   48U      O2' 1048   5.645   5.981   2.206  0.6156  0.3641  0.0202
   48U     HO'2 1049   5.604   5.896   2.226  0.3771  0.8438  1.6957
   48U      O3' 1050   5.572   5.902   2.485  0.0285  0.3888 -0.0267
   49C        P 1051   5.667   5.896   2.612  0.1486  0.3636  0.1654
   49C      O1P 1052   5.706   5.755   2.638 -0.6963  0.3991  0.8180
   49C      O2P 1053   5.608   5.963   2.728 -0.4817  0.0011  0.1366
   49C      O5' 1054   5.799   5.973   2.564  0.3377  0.1539 -0.1408
   49C      C5' 1055   5.893   5.912   2.469  0.5329  0.1327  0.1574
   49C     H5'1 1056   5.835   5.858   2.395 -0.7483  1.4348  0.1877
   49C     H5'2 1057   5.939   5.836   2.533 -0.0405 -0.9179 -0.6456
   49C      C4' 1058   5.999   6.000   2.402 -0.1372 -0.6739 -0.6178
   49C      H4' 1059   6.064   5.931   2.349  0.9271 -2.2659  2.4901
   49C      O4' 1060   5.947   6.109   2.333  0.5337  0.2351  0.5889
   49C      C1' 1061   6.044   6.219   2.329 -0.3387  0.2455 -0.3630
   49C      H1' 1062   6.091   6.224   2.230 -0.2741 -1.8613 -0.4925
   49C       N1 1063   5.998   6.356   2.370 -0.0362  0.1327  0.8288
   49C       C6 1064   5.887   6.370   2.443  0.6855 -0.0736  0.5954
   49C       H6 1065   5.839   6.281   2.481 -0.5521  0.6876  0.8755
   49C       C5 1066   5.841   6.493   2.476  0.1901  0.2430 -0.2431
   49C       H5 1067   5.743   6.501   2.519  0.3505  3.0637 -0.2329
   49C       C4 1068   5.914   6.600   2.444 -0.7608 -0.1214  0.1737
   49C       N4 1069   5.867   6.717   2.481 -0.0839  0.9338  0.1972
   49C      H41 1070   5.780   6.730   2.530 -0.3654 -1.0884  0.3198
   49C      H42 1071   5.923   6.796   2.452  1.8673 -0.5495 -0.3193
   49C       N3 1072   6.023   6.597   2.371 -0.3532  0.5595 -0.6838
   49C       C2 1073   6.070   6.472   2.328 -0.3077 -0.3026 -0.5794
   49C       O2 1074   6.172   6.464   2.264  0.1853  0.4511 -0.0976
   49C      C3' 1075   6.097   6.057   2.506 -0.3147 -0.5951 -0.1443
   49C      H3' 1076   6.034   6.085   2.590 -0.4919  0.8970 -0.7396
   49C      C2' 1077   6.149   6.186   2.429 -0.0780 -0.5312 -0.2674
   49C     H2'1 1078   6.170   6.263   2.503  2.1638  0.0899 -1.4552
   49C      O2' 1079   6.270   6.161   2.358  0.0310  0.3570  0.4377
   49C     HO'2 1080   6.330   6.127   2.425 -2.2951 -2.8838  1.0972
   49C      O3' 1081   6.209   5.972   2.543 -0.0574 -0.0606 -0.3132
   50U        P 1082   6.290   5.991   2.677 -0.4015 -0.0172  0.1630
   50U      O1P 1083   6.387   5.887   2.672  0.2361 -0.6842  0.2678
   50U      O2P 1084   6.193   6.005   2.793 -0.4506  0.2217 -0.2008
   50U      O5' 1085   6.365   6.128   2.673 -0.1497  0.9480  0.0640
   50U      C5' 1086   6.485   6.146   2.604  0.1455  0.1989  0.9305
   50U     H5'1 1087   6.487   6.108   2.502  0.7445  3.1833 -0.2641
   50U     H5'2 1088   6.556   6.089   2.664 -2.0942 -4.1137 -0.1537
   50U      C4' 1089   6.527   6.299   2.595  0.3288  0.3390 -0.1885
   50U      H4' 1090   6.622   6.300   2.540  0.3229  0.3394 -0.1990
   50U      O4' 1091   6.432   6.377   2.532  0.3259  0.3900  0.1980
   50U      C1' 1092   6.453   6.516   2.575  0.5204  0.3700 -0.6280
   50U      H1' 1093   6.497   6.571   2.492  2.5723 -2.9240 -1.9163
   50U       N1 1094   6.334   6.584   2.626 -0.1323  0.8891 -0.5536
   50U       C6 1095   6.224   6.525   2.679  0.2972  0.0157  0.1985
   50U       H6 1096   6.221   6.420   2.701  1.2208 -0.1792 -0.5493
   50U       C5 1097   6.118   6.598   2.722 -0.3673 -0.2781  0.1655
   50U       H5 1098   6.037   6.546   2.771 -1.4797  0.1975 -1.1035
   50U       C4 1099   6.119   6.744   2.714  0.6574 -0.1165 -0.6512
   50U       O4 1100   6.046   6.818   2.781 -0.6535 -0.2969  0.4061
   50U       N3 1101   6.218   6.794   2.640 -0.2074 -1.3265 -0.9787
   50U       H3 1102   6.236   6.893   2.639  1.7566 -1.4988  2.1914
   50U       C2 1103   6.333   6.728   2.608  0.1633  0.8054  0.0029
   50U       O2 1104   6.435   6.785   2.572  0.1230 -0.3301 -0.6177
   50U      C3' 1105   6.559   6.363   2.735 -0.2363  0.3313  0.1776
   50U      H3' 1106   6.474   6.345   2.801  0.5014 -1.6903  0.6666
   50U      C2' 1107   6.555   6.512   2.689  0.5035  0.1931 -0.2318
   50U     H2'1 1108   6.529   6.581   2.769  0.3486 -0.9186  0.6957
   50U      O2' 1109   6.675   6.558   2.631  0.0915  0.0452 -0.2604
   50U     HO'2 1110   6.730   6.588   2.703 -1.1260  2.2850 -0.1773
   50U      O3' 1111   6.678   6.314   2.803  0.6101  0.1861 -0.3919
   51A        P 1112   6.701   6.323   2.960  0.8002 -0.0073 -0.2589
   51A      O1P 1113   6.830   6.260   2.982  0.1583  0.3340  0.1842
   51A      O2P 1114   6.584   6.268   3.032  0.7356  0.1541  0.3328
   51A      O5' 1115   6.712   6.480   2.991  0.3918 -0.0996  0.0862
   51A      C5' 1116   6.834   6.545   2.969  0.5922  0.1664  0.5060
   51A     H5'1 1117   6.872   6.521   2.870  0.2724  2.5310 -0.2497
   51A     H5'2 1118   6.908   6.514   3.043  1.6684  4.2315  1.3746
   51A      C4' 1119   6.810   6.692   2.983  0.2841  0.1694  1.0882
   51A      H4' 1120   6.902   6.738   2.948  1.3865 -2.2315  0.6161
   51A      O4' 1121   6.707   6.739   2.900  0.2780 -0.2934 -0.5272
   51A      C1' 1122   6.677   6.866   2.946 -0.0129  0.3867 -0.6141
   51A      H1' 1123   6.722   6.940   2.878  0.8780  0.4469  0.0282
   51A       N9 1124   6.527   6.869   2.973  0.5024  0.4456 -0.2120
   51A       C8 1125   6.439   6.765   2.978  0.0523  0.8164  0.0907
   51A       H8 1126   6.473   6.663   2.970  2.2334  1.4101  1.0359
   51A       N7 1127   6.315   6.799   2.973 -0.1559  0.1926 -0.1029
   51A       C5 1128   6.321   6.939   2.985  0.4621  0.0318  0.3109
   51A       C6 1129   6.229   7.049   2.996 -0.0962  0.1587 -0.2809
   51A       N6 1130   6.096   7.042   2.988 -0.3625 -0.1200  0.7844
   51A      H61 1131   6.056   6.951   2.973  2.1743 -0.9586 -1.6719
   51A      H62 1132   6.039   7.125   3.000 -1.2230 -0.1910 -2.0728
   51A       N1 1133   6.275   7.175   3.006  0.1715 -0.1891  0.7411
   51A       C2 1134   6.403   7.191   3.008  0.1241 -0.0643 -0.3492
   51A       H2 1135   6.433   7.293   3.024  2.6417 -0.7809 -0.0626
   51A       N3 1136   6.500   7.104   2.997  0.2494  0.0511  0.1148
   51A       C4 1137   6.451   6.979   2.983  0.6611 -0.1755  0.4912
   51A      C3' 1138   6.785   6.739   3.124 -0.2675  0.2700  0.2541
   51A      H3' 1139   6.707   6.674   3.163 -0.9706  0.2578 -1.1456
   51A      C2' 1140   6.749   6.889   3.086  0.6394  0.1245 -0.3463
   51A     H2'1 1141   6.678   6.930   3.157  2.5960 -1.0940  2.4595
   51A      O2' 1142   6.855   6.982   3.075 -0.3626  0.2327 -0.7751
   51A     HO'2 1143   6.936   6.934   3.096 -0.2440 -1.5073 -4.4959
   51A      O3' 1144   6.912   6.744   3.197 -0.6837  0.8143 -0.2520
   52U        P 1145   6.905   6.737   3.364  0.0307  0.3729  0.2601
   52U      O1P 1146   7.042   6.752   3.409  0.0355  0.0998  0.2859
   52U      O2P 1147   6.818   6.628   3.408  0.3468 -0.0980 -0.5741
   52U      O5' 1148   6.833   6.862   3.422 -0.6797  0.9086  0.3769
   52U      C5' 1149   6.896   6.982   3.409  0.5006 -0.7327  0.0135
   52U     H5'1 1150   6.954   6.982   3.317  1.8594 -2.3832  0.8184
   52U     H5'2 1151   6.967   6.998   3.490  2.0063  1.0355 -1.5510
   52U      C4' 1152   6.790   7.097   3.412 -0.9672  0.2726  0.6079
   52U      H4' 1153   6.826   7.190   3.369  0.8411 -0.4136  0.5561
   52U      O4' 1154   6.675   7.059   3.345 -0.1060 -0.4152 -0.4542
   52U      C1' 1155   6.578   7.160   3.367  0.9331 -0.5188  0.2034
   52U      H1' 1156   6.596   7.249   3.307  1.9046  0.2529  1.5763
   52U       N1 1157   6.441   7.101   3.357 -0.7155 -1.1560  0.6345
   52U       C6 1158   6.414   6.962   3.365  0.0769 -0.3182 -0.3491
   52U       H6 1159   6.488   6.886   3.384 -0.7814 -1.5692 -1.7762
   52U       C5 1160   6.285   6.915   3.357 -0.3865 -0.0000 -0.3033
   52U       H5 1161   6.258   6.810   3.355 -4.0271  0.7388  1.2743
   52U       C4 1162   6.174   7.004   3.327 -0.0439  0.5469 -0.5168
   52U       O4 1163   6.063   6.967   3.318  0.6069 -0.2588  0.1773
   52U       N3 1164   6.204   7.136   3.325 -0.0310 -0.2127 -0.1170
   52U       H3 1165   6.125   7.193   3.300 -2.2835 -2.6340  0.9517
   52U       C2 1166   6.332   7.191   3.333  0.0708 -0.2342  0.8205
   52U       O2 1167   6.343   7.317   3.320  0.9207  1.0717  0.1416
   52U      C3' 1168   6.726   7.112   3.553  0.0387 -0.9097  0.3009
   52U      H3' 1169   6.695   7.015   3.591 -0.1626 -0.9310  0.0891
   52U      C2' 1170   6.599   7.196   3.513 -0.3011 -0.3418 -0.6030
   52U     H2'1 1171   6.519   7.179   3.586 -0.4846  0.1389 -0.6940
   52U      O2' 1172   6.624   7.339   3.523 -0.1332 -0.0689 -0.3193
   52U     HO'2 1173   6.628   7.358   3.617  3.1942  0.0259 -0.3655
   52U      O3' 1174   6.804   7.178   3.645  0.8757 -0.4821 -0.3305
   53U        P 1175   6.759   7.185   3.800  0.2340  0.3113 -0.8887
   53U      O1P 1176   6.869   7.236   3.881 -0.1074  0.2629  0.0880
   53U      O2P 1177   6.706   7.054   3.841  0.2080  0.7584  0.0711
   53U      O5' 1178   6.643   7.293   3.809  0.1553 -0.2516 -0.6680
   53U      C5' 1179   6.679   7.435   3.813 -0.5399 -0.3089 -0.3426
   53U     H5'1 1180   6.738   7.466   3.727 -0.8484  0.5544 -0.2464
   53U     H5'2 1181   6.732   7.460   3.905 -0.5828 -1.4476  0.0101
   53U      C4' 1182   6.549   7.522   3.826 -0.3086  0.0433  0.0498
   53U      H4' 1183   6.578   7.626   3.842 -2.2185  0.3636  1.8211
   53U      O4' 1184   6.469   7.502   3.704  0.4249  0.2517  0.1767
   53U      C1' 1185   6.334   7.510   3.741 -0.0538 -0.4304 -0.0707
   53U      H1' 1186   6.288   7.598   3.696 -0.1399  0.5668  1.8840
   53U       N1 1187   6.249   7.392   3.721  0.5115  0.1096 -0.2416
   53U       C6 1188   6.308   7.268   3.721  0.6149 -0.5243  0.2624
   53U       H6 1189   6.413   7.269   3.746  0.9692 -0.9830 -1.1204
   53U       C5 1190   6.239   7.155   3.692  0.8466 -0.1592 -0.6548
   53U       H5 1191   6.283   7.057   3.700  0.4149 -0.3351 -0.4362
   53U       C4 1192   6.097   7.159   3.665  0.6574 -0.7070  0.2759
   53U       O4 1193   6.020   7.072   3.623  0.8637 -0.5203 -0.3390
   53U       N3 1194   6.038   7.288   3.682  0.4677  0.3096  0.6453
   53U       H3 1195   5.937   7.287   3.680  0.3985  2.1854 -1.5345
   53U       C2 1196   6.107   7.405   3.714 -0.4067 -0.1089 -0.3268
   53U       O2 1197   6.049   7.512   3.727 -0.1070  0.1803  0.2275
   53U      C3' 1198   6.458   7.479   3.945  0.3019  0.5958 -1.4314
   53U      H3' 1199   6.432   7.374   3.952  3.1296 -0.0562  2.3135
   53U      C2' 1200   6.335   7.545   3.891  0.4280  0.5748  0.2619
   53U     H2'1 1201   6.248   7.502   3.941 -1.2765  1.7074 -1.5820
   53U      O2' 1202   6.336   7.686   3.911 -0.1979  0.3458 -0.5163
   53U     HO'2 1203   6.376   7.703   3.997 -2.1923  1.8221  0.1929
   53U      O3' 1204   6.497   7.535   4.067  0.6198  0.3199  0.8018
   54C        P 1205   6.441   7.480   4.204 -0.1462 -0.3465 -0.2984
   54C      O1P 1206   6.528   7.533   4.309 -0.4335  0.6756 -0.5771
   54C      O2P 1207   6.444   7.333   4.193  0.2456 -0.0572 -0.4465
   54C      O5' 1208   6.288   7.535   4.215  0.2589 -0.4895 -0.0452
   54C      C5' 1209   6.247   7.666   4.231  0.3682  0.6494 -0.2306
   54C     H5'1 1210   6.322   7.732   4.185  0.5021  0.2211 -0.6302
   54C     H5'2 1211   6.245   7.691   4.337 -1.0563  0.1638 -0.1263
   54C      C4' 1212   6.101   7.691   4.181  0.0880  0.6758 -0.2820
   54C      H4' 1213   6.069   7.795   4.186 -1.1271  0.2587  3.2940
   54C      O4' 1214   6.073   7.629   4.057 -0.3517  0.2275  0.2489
   54C      C1' 1215   5.937   7.581   4.056 -0.1207  0.4784  0.2271
   54C      H1' 1216   5.887   7.638   3.978 -0.6622 -1.5482 -0.9694
   54C       N1 1217   5.926   7.438   4.027 -0.0729 -0.0230  0.0012
   54C       C6 1218   6.023   7.349   4.056 -0.3337  0.6336  0.3208
   54C       H6 1219   6.124   7.377   4.080  0.8329 -1.4980 -1.6304
   54C       C5 1220   6.011   7.219   4.025 -0.4700 -0.1623 -0.4752
   54C       H5 1221   6.086   7.145   4.046 -1.7413 -0.3001  5.1060
   54C       C4 1222   5.892   7.171   3.965  0.6278 -1.1347 -0.1571
   54C       N4 1223   5.870   7.055   3.913 -0.3253  0.1925 -0.2740
   54C      H41 1224   5.937   6.979   3.915  0.4102  0.8496  0.8120
   54C      H42 1225   5.776   7.039   3.880 -0.0746  0.1966 -1.0334
   54C       N3 1226   5.790   7.253   3.951  0.1254  0.2137 -0.4760
   54C       C2 1227   5.806   7.384   3.979  0.0376 -0.9984 -0.1923
   54C       O2 1228   5.708   7.459   3.968 -0.4591 -0.7881 -0.2359
   54C      C3' 1229   6.006   7.628   4.283  0.2442  0.6242  0.5231
   54C      H3' 1230   6.036   7.530   4.320  0.9260  0.6164 -0.0220
   54C      C2' 1231   5.881   7.615   4.192  0.3366 -0.5457 -0.0964
   54C     H2'1 1232   5.821   7.531   4.228 -0.5243 -0.9448 -2.2962
   54C      O2' 1233   5.810   7.732   4.190  0.2656  0.1141 -0.8362
   54C     HO'2 1234   5.720   7.716   4.160  0.3105  1.5919 -1.8583
   54C      O3' 1235   5.977   7.709   4.395 -0.4745  0.4240 -0.0547
   55C        P 1236   5.923   7.651   4.534  0.4330 -0.0216  0.3194
   55C      O1P 1237   5.921   7.761   4.634  0.3401  0.2802 -0.2084
   55C      O2P 1238   5.996   7.529   4.572 -0.2383 -0.2015  0.0806
   55C      O5' 1239   5.770   7.609   4.519 -0.0037 -0.0379 -0.3381
   55C      C5' 1240   5.667   7.708   4.514 -0.0238  0.3572  0.4494
   55C     H5'1 1241   5.691   7.779   4.434 -4.2377 -0.0587 -1.4706
   55C     H5'2 1242   5.646   7.758   4.608  0.7185  1.4761  0.0447
   55C      C4' 1243   5.538   7.654   4.464 -0.0590 -0.7500  0.0933
   55C      H4' 1244   5.463   7.733   4.459 -2.2120 -2.6343  0.5837
   55C      O4' 1245   5.561   7.585   4.339  0.7162  0.2290 -0.3871
   55C      C1' 1246   5.464   7.478   4.334  0.0170  0.1214  0.1117
   55C      H1' 1247   5.403   7.500   4.246 -0.1142  0.6438  0.3242
   55C       N1 1248   5.537   7.346   4.316 -0.0480 -0.3872 -0.7260
   55C       C6 1249   5.667   7.314   4.349 -0.3514 -0.2127 -0.0870
   55C       H6 1250   5.726   7.388   4.402  0.3090 -0.6587 -0.1861
   55C       C5 1251   5.726   7.190   4.330  0.1277  0.4036  0.3070
   55C       H5 1252   5.830   7.168   4.352 -0.0015  0.5448  1.0521
   55C       C4 1253   5.641   7.093   4.279  0.1613 -0.4115 -0.3900
   55C       N4 1254   5.687   6.980   4.241 -0.0816  0.4226 -0.2457
   55C      H41 1255   5.786   6.968   4.221  0.3972  1.5189  1.2643
   55C      H42 1256   5.624   6.919   4.193 -0.5234  1.1257 -0.5627
   55C       N3 1257   5.514   7.114   4.255  0.1803  1.7764 -0.3618
   55C       C2 1258   5.459   7.237   4.273  0.1271 -0.8674  1.0949
   55C       O2 1259   5.343   7.258   4.243 -0.0190 -0.1022 -0.5368
   55C      C3' 1260   5.470   7.545   4.561 -0.8809  0.0449 -0.1542
   55C      H3' 1261   5.533   7.466   4.600 -2.1963 -1.4118 -0.8549
   55C      C2' 1262   5.378   7.482   4.461  0.4786 -0.2605 -0.4991
   55C     H2'1 1263   5.337   7.386   4.492 -0.3654 -0.4089 -1.9825
   55C      O2' 1264   5.262   7.561   4.430 -0.3258  0.4154  0.1235
   55C     HO'2 1265   5.211   7.520   4.359  0.2476  1.1664 -0.7597
   55C      O3' 1266   5.395   7.604   4.669 -0.6502 -0.0679  0.2061
   56G        P 1267   5.367   7.530   4.804 -0.1896  0.5968 -0.4198
   56G      O1P 1268   5.294   7.624   4.891  0.4836 -0.2055  0.1907
   56G      O2P 1269   5.489   7.461   4.850  0.2717  0.1910  0.5486
   56G      O5' 1270   5.267   7.413   4.770 -0.2159  0.2533 -0.0710
   56G      C5' 1271   5.136   7.446   4.726 -0.0152 -0.6812  0.6293
   56G     H5'1 1272   5.149   7.520   4.647  0.8511 -2.0802 -0.6050
   56G     H5'2 1273   5.084   7.498   4.806 -1.2775 -0.0565 -0.5558
   56G      C4' 1274   5.058   7.329   4.668  0.5921  0.3126  0.2498
   56G      H4' 1275   4.956   7.365   4.653  0.5946  0.0215 -0.5238
   56G      O4' 1276   5.101   7.262   4.546  0.5780  0.1947  0.1875
   56G      C1' 1277   5.073   7.123   4.555  0.2573 -0.5232  0.1614
   56G      H1' 1278   5.020   7.101   4.462 -1.1410 -1.9623  1.2557
   56G       N9 1279   5.195   7.038   4.553 -0.5839  0.8015 -0.1694
   56G       C8 1280   5.325   7.082   4.577  0.3454  0.3625  0.5657
   56G       H8 1281   5.348   7.181   4.613 -0.8274  1.8393 -2.4601
   56G       N7 1282   5.416   6.984   4.568  0.0956  0.3590 -0.3983
   56G       C5 1283   5.339   6.875   4.530 -0.0572 -0.2706 -0.1329
   56G       C6 1284   5.369   6.738   4.513  0.6916  0.1587  0.1192
   56G       O6 1285   5.477   6.681   4.515 -0.3076  0.8022  0.1854
   56G       N1 1286   5.262   6.653   4.492 -0.4225 -0.0866 -0.8097
   56G       H1 1287   5.282   6.555   4.479 -2.2801 -0.3945 -1.7001
   56G       C2 1288   5.138   6.699   4.488  0.5236  0.2237  0.1792
   56G       N2 1289   5.046   6.608   4.450 -0.2818  0.1503 -0.7039
   56G      H21 1290   5.075   6.511   4.453  1.6343  0.7018  1.6700
   56G      H22 1291   4.948   6.633   4.444 -0.3028  0.3104  0.1748
   56G       N3 1292   5.094   6.825   4.506  0.3227  0.5275 -0.8043
   56G       C4 1293   5.200   6.905   4.530 -0.1844 -0.5435 -1.4086
   56G      C3' 1294   5.036   7.216   4.773 -0.1847 -0.5463 -0.1361
   56G      H3' 1295   5.122   7.177   4.827 -1.0283 -0.1047  1.5936
   56G      C2' 1296   4.984   7.111   4.678 -0.1710 -0.3333  0.3676
   56G     H2'1 1297   4.991   7.015   4.729  0.2046 -0.8782 -0.6738
   56G      O2' 1298   4.851   7.127   4.633 -0.3126  0.2711 -0.4305
   56G     HO'2 1299   4.826   7.054   4.576  2.3470 -0.5374 -0.6804
   56G      O3' 1300   4.930   7.243   4.866  0.1186 -0.1522 -0.1887
   57U        P 1301   4.927   7.177   5.014  0.5190 -0.3167  0.3206
   57U      O1P 1302   4.819   7.252   5.084 -0.1354  0.4360  0.1232
   57U      O2P 1303   5.064   7.177   5.069  0.6530  0.1777  0.0680
   57U      O5' 1304   4.879   7.033   4.988  0.0996 -0.3978 -0.7847
   57U      C5' 1305   4.755   7.003   4.931 -0.7052  0.5090  0.7272
   57U     H5'1 1306   4.734   7.061   4.841 -1.4643  0.9682  1.1837
   57U     H5'2 1307   4.671   7.034   4.994 -2.1387  1.9803 -1.7507
   57U      C4' 1308   4.729   6.854   4.893 -0.9385  0.1720 -0.1058
   57U      H4' 1309   4.626   6.835   4.864 -0.3765 -2.4740 -0.6184
   57U      O4' 1310   4.824   6.814   4.799 -0.3041  0.2394  0.3831
   57U      C1' 1311   4.854   6.672   4.808 -0.2487 -0.3778 -0.4416
   57U      H1' 1312   4.811   6.617   4.725 -2.9900  0.5544  0.2259
   57U       N1 1313   4.998   6.653   4.824  0.1131  0.5415 -0.4485
   57U       C6 1314   5.082   6.762   4.863 -0.0472 -0.0962  0.2665
   57U       H6 1315   5.031   6.854   4.884 -1.6297  0.1213 -3.5618
   57U       C5 1316   5.216   6.756   4.870 -0.1032  0.4619  0.5397
   57U       H5 1317   5.282   6.837   4.896  2.0667 -0.9193 -0.4096
   57U       C4 1318   5.281   6.632   4.848 -0.6900  0.4275 -0.7538
   57U       O4 1319   5.401   6.611   4.867  0.2462  0.6413 -0.0164
   57U       N3 1320   5.194   6.530   4.805 -0.2643  0.4983  0.5644
   57U       H3 1321   5.235   6.440   4.786 -0.7904 -0.0719  2.0002
   57U       C2 1322   5.057   6.533   4.796 -0.1831  0.0474 -0.7821
   57U       O2 1323   4.989   6.431   4.764  0.1606 -0.6029 -0.4266
   57U      C3' 1324   4.770   6.765   5.007 -0.2705 -0.1381 -0.3785
   57U      H3' 1325   4.865   6.794   5.051 -0.4116 -2.5013  1.7383
   57U      C2' 1326   4.788   6.628   4.938 -0.1885 -0.1574  0.5355
   57U     H2'1 1327   4.839   6.552   4.998  0.9490  0.9068  0.9761
   57U      O2' 1328   4.662   6.573   4.903  0.4959  0.8279  0.2090
   57U     HO'2 1329   4.584   6.593   4.955 -0.3630  3.0512 -1.7444
   57U      O3' 1330   4.672   6.763   5.110  0.1677 -0.5900 -0.3849
   58A        P 1331   4.705   6.757   5.261 -0.3134 -0.1542 -0.2342
   58A      O1P 1332   4.578   6.791   5.323  0.3807  0.6061  0.0452
   58A      O2P 1333   4.826   6.847   5.281  0.6616 -0.2552  0.0608
   58A      O5' 1334   4.735   6.600   5.288  0.0915 -0.5535  0.4707
   58A      C5' 1335   4.627   6.509   5.269 -0.3559  0.1185 -0.3881
   58A     H5'1 1336   4.561   6.534   5.186 -1.9750 -3.6333 -0.4617
   58A     H5'2 1337   4.580   6.500   5.367 -0.7289 -0.2950 -0.6051
   58A      C4' 1338   4.682   6.369   5.232  0.2246  0.4152  0.3375
   58A      H4' 1339   4.596   6.311   5.198  0.0980  1.0346 -0.4380
   58A      O4' 1340   4.754   6.364   5.112 -0.3179 -0.3667 -0.9948
   58A      C1' 1341   4.847   6.256   5.127 -0.5069  0.2890 -0.3677
   58A      H1' 1342   4.831   6.188   5.044 -3.2483  0.1308  0.1979
   58A       N9 1343   4.985   6.303   5.140  0.2536 -0.4596  0.1750
   58A       C8 1344   5.018   6.432   5.163 -0.2690 -0.0675 -0.0985
   58A       H8 1345   4.957   6.511   5.205  0.8045 -0.1116  1.6643
   58A       N7 1346   5.146   6.459   5.138  0.2870 -0.3816  0.0215
   58A       C5 1347   5.196   6.340   5.090  0.3163  0.6587 -0.2975
   58A       C6 1348   5.322   6.295   5.057 -0.2716  0.6237  0.4165
   58A       N6 1349   5.428   6.365   5.056 -0.4413 -0.0207 -0.3985
   58A      H61 1350   5.422   6.465   5.070  2.7902  0.3904 -1.1419
   58A      H62 1351   5.517   6.324   5.031 -0.6592  0.2551 -1.7012
   58A       N1 1352   5.345   6.171   5.029 -0.7025 -0.4335  0.0048
   58A       C2 1353   5.244   6.085   5.034 -0.0529 -0.1027  0.2867
   58A       H2 1354   5.272   5.985   5.004  2.7487  0.7887 -0.3503
   58A       N3 1355   5.118   6.111   5.067 -1.1668  0.7073 -0.7015
   58A       C4 1356   5.098   6.242   5.088  0.8503 -0.6170  0.5086
   58A      C3' 1357   4.740   6.282   5.344  0.0032  0.2509  0.0543
   58A      H3' 1358   4.809   6.354   5.389 -0.8284  0.9538  0.2411
   58A      C2' 1359   4.813   6.175   5.256 -0.0827 -0.3891  0.0217
   58A     H2'1 1360   4.906   6.142   5.302  0.0953  0.6978  0.4728
   58A      O2' 1361   4.726   6.068   5.225 -0.0074 -0.0859 -0.6442
   58A     HO'2 1362   4.771   5.990   5.193 -0.6385 -0.0422 -1.6911
   58A      O3' 1363   4.657   6.240   5.442 -0.0482 -0.0809 -0.1998
   59C        P 1364   4.717   6.193   5.586 -0.3721  0.4364 -0.4491
   59C      O1P 1365   4.604   6.133   5.666 -0.5970 -0.1152  0.4225
   59C      O2P 1366   4.795   6.310   5.635  0.0083  0.3359 -0.1675
   59C      O5' 1367   4.821   6.083   5.555  0.5637  0.7417 -0.0391
   59C      C5' 1368   4.798   5.946   5.572  0.4309 -0.5448  0.1693
   59C     H5'1 1369   4.716   5.925   5.504  1.7127 -1.5935 -1.1152
   59C     H5'2 1370   4.762   5.913   5.669 -1.1841 -1.0836 -0.5707
   59C      C4' 1371   4.921   5.863   5.527  0.3514 -0.1057 -0.4019
   59C      H4' 1372   4.894   5.759   5.509  4.5467 -1.9531  2.4631
   59C      O4' 1373   4.979   5.905   5.404 -0.2400  0.2405  0.1337
   59C      C1' 1374   5.118   5.889   5.410 -0.7903  0.4895 -0.1784
   59C      H1' 1375   5.157   5.828   5.329  0.0767 -0.6468  1.0446
   59C       N1 1376   5.193   6.015   5.402  0.5617 -0.2821 -0.1205
   59C       C6 1377   5.142   6.134   5.452  0.2842 -0.0143 -0.6529
   59C       H6 1378   5.037   6.125   5.474 -0.1098  1.0294 -1.9969
   59C       C5 1379   5.216   6.250   5.452  0.0495 -0.4519  0.5501
   59C       H5 1380   5.183   6.348   5.483  2.1652  0.5492 -0.1854
   59C       C4 1381   5.347   6.236   5.403 -0.3855 -0.9122 -0.7407
   59C       N4 1382   5.427   6.338   5.424 -0.3423 -0.3266  0.2413
   59C      H41 1383   5.390   6.421   5.468  0.4656  0.9604 -1.4266
   59C      H42 1384   5.520   6.343   5.385 -0.8661  0.5361 -0.9399
   59C       N3 1385   5.400   6.127   5.355 -0.0287  0.3627  0.0463
   59C       C2 1386   5.326   6.016   5.348  0.5309 -0.8106 -0.0968
   59C       O2 1387   5.378   5.909   5.315  0.0948  0.6350 -0.4701
   59C      C3' 1388   5.028   5.865   5.633  0.1605  0.5081  0.1480
   59C      H3' 1389   5.038   5.960   5.686  3.6061 -0.3168  1.2484
   59C      C2' 1390   5.148   5.821   5.545  0.2127 -0.7651 -0.2986
   59C     H2'1 1391   5.248   5.835   5.586 -1.2260  0.4282  3.1735
   59C      O2' 1392   5.139   5.682   5.508 -0.0114 -0.0598 -0.1446
   59C     HO'2 1393   5.071   5.635   5.558 -0.1183 -0.7415 -0.9196
   59C      O3' 1394   5.004   5.766   5.735  0.2172  0.1859 -0.1600
   60U        P 1395   5.070   5.768   5.869 -0.0533 -0.1533 -0.0432
   60U      O1P 1396   5.030   5.644   5.932  0.1368  0.7296 -0.2468
   60U      O2P 1397   5.025   5.895   5.937  0.5709 -0.7808  0.5993
   60U      O5' 1398   5.236   5.768   5.856  0.0586  0.5019  0.9065
   60U      C5' 1399   5.297   5.643   5.812  0.3387  0.0127 -0.2402
   60U     H5'1 1400   5.244   5.605   5.724  1.7976 -1.3426 -0.5644
   60U     H5'2 1401   5.287   5.569   5.891 -0.4686 -0.9897 -1.2454
   60U      C4' 1402   5.442   5.658   5.770 -0.0802  0.5707 -0.0981
   60U      H4' 1403   5.472   5.560   5.733  0.0957  1.1032 -1.3915
   60U      O4' 1404   5.457   5.747   5.661  0.0396 -0.2104  0.6994
   60U      C1' 1405   5.579   5.819   5.667  0.2265 -0.4240 -0.2779
   60U      H1' 1406   5.631   5.808   5.572  1.0352 -1.5672  0.2734
   60U       N1 1407   5.555   5.968   5.687 -0.1777  0.3896 -0.5465
   60U       C6 1408   5.440   6.012   5.748 -0.1411  0.2013 -0.7807
   60U       H6 1409   5.365   5.946   5.788  1.6505 -0.6517  1.4595
   60U       C5 1410   5.414   6.148   5.768  0.1452  0.6488 -0.4912
   60U       H5 1411   5.319   6.184   5.804  0.9354  3.2465 -0.7704
   60U       C4 1412   5.508   6.248   5.725 -0.2660 -0.5596 -0.4088
   60U       O4 1413   5.485   6.368   5.744  0.1155  0.2667 -0.1569
   60U       N3 1414   5.629   6.196   5.683 -0.2617 -0.1646 -0.1915
   60U       H3 1415   5.699   6.260   5.648 -1.6846  1.0118 -0.9536
   60U       C2 1416   5.653   6.063   5.653  0.3608  0.0377 -0.6499
   60U       O2 1417   5.763   6.026   5.622 -0.0915 -0.0970  0.2664
   60U      C3' 1418   5.540   5.699   5.877 -0.2526  0.6143 -0.4346
   60U      H3' 1419   5.502   5.774   5.946 -1.0222 -1.3898  1.4378
   60U      C2' 1420   5.654   5.757   5.792 -0.6186  0.1845  0.1974
   60U     H2'1 1421   5.700   5.840   5.846 -2.6031  0.6917  1.2020
   60U      O2' 1422   5.739   5.655   5.740 -0.1137 -0.1596  0.6955
   60U     HO'2 1423   5.789   5.621   5.814  0.8994  2.6128  1.3966
   60U      O3' 1424   5.572   5.594   5.961 -0.3790  0.2201 -0.3853
   61U        P 1425   5.662   5.620   6.090  0.1820 -0.4097 -0.2498
   61U      O1P 1426   5.664   5.489   6.160 -0.5468 -0.0902 -0.0043
   61U      O2P 1427   5.612   5.738   6.159 -0.0844 -0.5895  0.2974
   61U      O5' 1428   5.813   5.651   6.045  0.7882  0.6544 -0.2862
   61U      C5' 1429   5.897   5.549   5.995 -0.3005  0.2986  0.4089
   61U     H5'1 1430   5.842   5.498   5.916 -0.9893  0.6764  0.6317
   61U     H5'2 1431   5.927   5.469   6.062  1.0187  0.2593 -0.2014
   61U      C4' 1432   6.026   5.604   5.944  0.3989 -0.4418  0.3473
   61U      H4' 1433   6.080   5.521   5.898 -1.3358 -1.2339 -0.3621
   61U      O4' 1434   6.009   5.697   5.840  0.2646  0.2931 -0.0679
   61U      C1' 1435   6.119   5.784   5.849 -0.5607  0.1773  0.8930
   61U      H1' 1436   6.171   5.771   5.754 -2.0343  2.1732 -0.2805
   61U       N1 1437   6.053   5.923   5.845 -0.0804  0.0693  0.5928
   61U       C6 1438   5.958   5.968   5.938  0.2635  0.1654  0.0523
   61U       H6 1439   5.917   5.899   6.010  1.5499 -1.8971 -1.0569
   61U       C5 1440   5.915   6.096   5.915 -0.1194 -1.0445  0.0442
   61U       H5 1441   5.849   6.139   5.988  0.6857  2.6541 -1.1715
   61U       C4 1442   5.942   6.177   5.803 -0.7339 -0.6025  0.2943
   61U       O4 1443   5.909   6.295   5.790  0.9809 -0.4808  0.3115
   61U       N3 1444   6.026   6.121   5.713  0.0504 -0.5258 -0.4630
   61U       H3 1445   6.043   6.172   5.627 -0.7278 -0.3209 -0.5028
   61U       C2 1446   6.090   6.004   5.732 -0.0374  0.1705 -0.4332
   61U       O2 1447   6.179   5.970   5.650  0.6212 -0.7078  0.6131
   61U      C3' 1448   6.128   5.661   6.048 -0.1750  0.5555 -0.8894
   61U      H3' 1449   6.074   5.711   6.129  2.5204 -0.4752  1.7491
   61U      C2' 1450   6.211   5.758   5.965 -0.3595  0.1728 -0.6799
   61U     H2'1 1451   6.238   5.844   6.026 -1.1793  0.3680 -0.5858
   61U      O2' 1452   6.326   5.701   5.910  0.3772  0.0109  0.4064
   61U     HO'2 1453   6.352   5.636   5.975 -1.9568 -0.4635  0.9370
   61U      O3' 1454   6.212   5.563   6.112 -0.0895 -0.1340 -0.5193
   61U      H3T 1455   6.172   5.532   6.194 -0.8040 -0.0673 -0.8385
   62G      O5' 1456   6.460   6.153   5.223  0.3692 -0.2321  0.1999
   62G      H5T 1457   6.442   6.165   5.317 -1.2567 -1.1450  0.0481
   62G      C5' 1458   6.493   6.018   5.192 -0.2494 -0.4787  0.4535
   62G     H5'1 1459   6.583   5.994   5.248  0.0101 -1.0947 -0.2143
   62G     H5'2 1460   6.530   6.019   5.089  1.3198  1.0398  0.9888
   62G      C4' 1461   6.386   5.913   5.214  0.3497 -0.1853  0.4517
   62G      H4' 1462   6.436   5.817   5.227  1.4212  0.4222  0.9418
   62G      O4' 1463   6.315   5.936   5.333 -0.2266  0.4159 -0.3761
   62G      C1' 1464   6.179   5.905   5.324  0.2023  0.1896  0.1384
   62G      H1' 1465   6.152   5.821   5.387  1.0339 -0.7095 -0.6559
   62G       N9 1466   6.087   6.021   5.337 -0.4531 -0.0666  0.0506
   62G       C8 1467   6.125   6.146   5.376  0.1466 -1.2393  0.6915
   62G       H8 1468   6.228   6.171   5.399  0.1909  1.0863 -1.5280
   62G       N7 1469   6.032   6.239   5.376 -0.5654  0.1905 -0.1219
   62G       C5 1470   5.914   6.164   5.351 -0.5816  0.0525 -0.6633
   62G       C6 1471   5.771   6.200   5.346 -0.5152  0.2403 -0.6983
   62G       O6 1472   5.722   6.315   5.357  0.0874  0.2775  0.5016
   62G       N1 1473   5.692   6.092   5.303  0.2645  0.1365 -0.0430
   62G       H1 1474   5.596   6.114   5.282 -0.5389 -0.4829  2.5619
   62G       C2 1475   5.737   5.970   5.291 -0.4001  0.9006 -0.5495
   62G       N2 1476   5.649   5.873   5.268 -0.6789 -0.0961 -0.3313
   62G      H21 1477   5.550   5.890   5.264 -1.3326 -3.4017 -0.6907
   62G      H22 1478   5.692   5.781   5.271 -0.2356  0.1123 -0.1109
   62G       N3 1479   5.866   5.932   5.301 -0.8716  0.4645  0.4759
   62G       C4 1480   5.951   6.029   5.330  0.4638 -0.3721 -0.7176
   62G      C3' 1481   6.280   5.907   5.102  0.0839 -0.3430  0.3469
   62G      H3' 1482   6.263   6.011   5.076  1.1171 -0.1747  0.3244
   62G      C2' 1483   6.168   5.843   5.184 -0.0552 -0.3220 -0.5791
   62G     H2'1 1484   6.072   5.871   5.141 -0.7753  0.5475  1.4610
   62G      O2' 1485   6.187   5.706   5.204 -0.3240  0.2371 -0.0202
   62G     HO'2 1486   6.265   5.676   5.158 -0.7313 -0.5318 -0.2270
   62G      O3' 1487   6.316   5.837   4.984  0.1394  0.0065 -0.0108
   63U        P 1488   6.248   5.868   4.842  0.2427  0.1255 -0.2461
   63U      O1P 1489   6.327   5.798   4.743  0.1071  0.4577  0.1497
   63U      O2P 1490   6.232   6.015   4.830 -0.2871  0.0373 -0.0328
   63U      O5' 1491   6.109   5.799   4.841  0.0631 -0.3307  0.6253
   63U      C5' 1492   6.090   5.661   4.873 -0.6441 -0.3358  0.4044
   63U     H5'1 1493   6.147   5.631   4.961 -0.8561  0.4513  0.8150
   63U     H5'2 1494   6.128   5.605   4.788 -1.1603  0.6574 -0.4944
   63U      C4' 1495   5.944   5.629   4.897 -0.0103 -0.3620  0.1463
   63U      H4' 1496   5.921   5.523   4.903 -1.3433 -0.1199 -0.2614
   63U      O4' 1497   5.880   5.700   5.003 -0.7356 -0.4203 -0.2856
   63U      C1' 1498   5.752   5.752   4.956 -0.6073  0.7184 -0.1916
   63U      H1' 1499   5.677   5.717   5.027 -1.2154 -1.1353 -1.6807
   63U       N1 1500   5.748   5.900   4.966 -0.2508  0.5964 -0.3074
   63U       C6 1501   5.864   5.981   4.948  0.5708 -0.0932  0.3147
   63U       H6 1502   5.958   5.934   4.926  0.0636 -0.9722 -0.0023
   63U       C5 1503   5.858   6.120   4.950 -0.1898 -0.0494 -0.0003
   63U       H5 1504   5.940   6.188   4.931 -1.3221  1.0929 -1.0161
   63U       C4 1505   5.730   6.187   4.976 -0.1321  0.0863  0.1505
   63U       O4 1506   5.706   6.301   4.994  0.5732 -0.0253  0.0080
   63U       N3 1507   5.624   6.097   4.974 -0.1722  0.7233  0.1671
   63U       H3 1508   5.531   6.135   4.983 -0.1975  1.2434 -1.8318
   63U       C2 1509   5.623   5.957   4.982  0.4222  0.7455 -0.0294
   63U       O2 1510   5.516   5.895   4.999  0.1482 -0.1815  0.4445
   63U      C3' 1511   5.856   5.664   4.773 -0.4069  1.2157  0.9184
   63U      H3' 1512   5.894   5.748   4.716 -1.6501  2.5461  1.9561
   63U      C2' 1513   5.712   5.694   4.821  0.0755  0.0804 -0.2586
   63U     H2'1 1514   5.662   5.767   4.756  0.0058  1.7673  1.5684
   63U      O2' 1515   5.630   5.584   4.858 -0.0518  0.5095 -0.2769
   63U     HO'2 1516   5.642   5.531   4.779 -2.1303 -0.2751 -0.1149
   63U      O3' 1517   5.848   5.545   4.687 -0.2244 -0.2405 -0.3118
   64A        P 1518   5.816   5.548   4.541 -0.3380  0.1105 -0.2106
   64A      O1P 1519   5.833   5.411   4.481  0.1313  0.1403  0.1722
   64A      O2P 1520   5.900   5.654   4.485 -0.0950  0.1335  0.0495
   64A      O5' 1521   5.669   5.606   4.537  0.7256 -0.1948 -0.0176
   64A      C5' 1522   5.559   5.520   4.530  1.0552 -0.0261  0.3879
   64A     H5'1 1523   5.545   5.447   4.611 -1.5503  1.2641  1.2044
   64A     H5'2 1524   5.571   5.476   4.431  2.3017 -0.1914  0.5931
   64A      C4' 1525   5.427   5.599   4.533 -0.1557  0.5461 -0.5653
   64A      H4' 1526   5.342   5.535   4.554  0.5890  0.2457  1.8390
   64A      O4' 1527   5.441   5.689   4.636 -0.3003  0.4454  0.2801
   64A      C1' 1528   5.360   5.798   4.601  0.6398 -0.3770 -0.7730
   64A      H1' 1529   5.275   5.794   4.670  2.2823  0.1260  1.3676
   64A       N9 1530   5.440   5.920   4.620  0.0082  0.1060 -0.0602
   64A       C8 1531   5.575   5.944   4.609 -0.0566  0.0708  0.3261
   64A       H8 1532   5.640   5.871   4.562 -0.2177  0.8908 -1.2161
   64A       N7 1533   5.612   6.064   4.637 -0.2169 -0.0121  0.8834
   64A       C5 1534   5.493   6.130   4.674  0.6388 -0.0491  0.3803
   64A       C6 1535   5.454   6.261   4.707 -0.2191  0.2834 -0.0143
   64A       N6 1536   5.533   6.364   4.733  0.7159 -0.7924  0.5703
   64A      H61 1537   5.627   6.339   4.759 -0.3935 -3.1417  2.7683
   64A      H62 1538   5.484   6.452   4.745  1.2013 -0.5165  0.5613
   64A       N1 1539   5.325   6.293   4.721  0.6800  0.8201  0.2853
   64A       C2 1540   5.237   6.192   4.719  0.5288 -0.5422 -0.2936
   64A       H2 1541   5.135   6.222   4.737  0.9256  1.1388 -0.6935
   64A       N3 1542   5.259   6.066   4.697 -0.5575  0.2004  0.5298
   64A       C4 1543   5.390   6.041   4.669 -0.1162  0.2682  0.4038
   64A      C3' 1544   5.421   5.676   4.402  0.6170  0.5061  0.4608
   64A      H3' 1545   5.509   5.734   4.374  1.2808 -0.1929  1.0867
   64A      C2' 1546   5.318   5.780   4.452 -1.1964 -0.4468 -0.1081
   64A     H2'1 1547   5.337   5.868   4.392 -0.9678 -1.1882 -1.1522
   64A      O2' 1548   5.187   5.735   4.446  0.7577  0.3964  0.1918
   64A     HO'2 1549   5.170   5.674   4.374  0.1327 -0.0307  0.6930
   64A      O3' 1550   5.375   5.607   4.282  0.1662  0.0382  0.5433
   65C        P 1551   5.387   5.681   4.137  0.1647  0.3242 -0.0387
   65C      O1P 1552   5.334   5.583   4.036  0.3394 -0.3846  0.1115
   65C      O2P 1553   5.526   5.744   4.123 -0.0561  0.8875  0.0377
   65C      O5' 1554   5.292   5.800   4.148  0.7896  0.5228  0.8545
   65C      C5' 1555   5.156   5.789   4.120  0.0310 -0.3837 -0.4848
   65C     H5'1 1556   5.117   5.693   4.156  1.5701 -0.1762  2.0071
   65C     H5'2 1557   5.149   5.782   4.012  1.2768  3.4580 -0.9556
   65C      C4' 1558   5.070   5.905   4.161  0.1353  0.0514 -0.3457
   65C      H4' 1559   4.964   5.881   4.165 -0.0971  1.1073  0.0512
   65C      O4' 1560   5.098   5.955   4.291 -0.0593 -0.0453 -0.2434
   65C      C1' 1561   5.074   6.095   4.289 -0.2256 -0.3034  0.2328
   65C      H1' 1562   4.998   6.132   4.358 -0.7323  0.8989 -0.9121
   65C       N1 1563   5.200   6.163   4.322 -0.3590 -0.0360  0.1641
   65C       C6 1564   5.330   6.132   4.286  0.4274  0.1053 -0.1876
   65C       H6 1565   5.353   6.041   4.233  0.7921 -0.7908  1.4386
   65C       C5 1566   5.433   6.208   4.319  0.2760  0.3877  0.4191
   65C       H5 1567   5.534   6.179   4.295 -0.2873 -0.2985 -1.3062
   65C       C4 1568   5.410   6.333   4.384  0.2640  0.1686  1.6751
   65C       N4 1569   5.513   6.413   4.396  0.4496 -0.4674  0.2382
   65C      H41 1570   5.602   6.378   4.365  0.2337  0.3376 -1.3679
   65C      H42 1571   5.491   6.499   4.446  1.0080  0.3724 -0.9180
   65C       N3 1572   5.287   6.371   4.409  0.0249 -0.1193 -0.3490
   65C       C2 1573   5.178   6.290   4.386 -0.0241 -0.1288  0.8105
   65C       O2 1574   5.064   6.325   4.424  0.0983  0.2038  0.2035
   65C      C3' 1575   5.090   6.019   4.062 -0.4021  0.5082 -0.1496
   65C      H3' 1576   5.198   6.024   4.044  0.1010  0.7258  2.5629
   65C      C2' 1577   5.032   6.132   4.142  0.5498  0.2099 -1.0440
   65C     H2'1 1578   5.081   6.225   4.115  0.6451  0.2960 -0.5799
   65C      O2' 1579   4.891   6.137   4.139  0.3319  0.5286  0.4860
   65C     HO'2 1580   4.866   6.214   4.086 -2.4854 -0.3052  0.4111
   65C      O3' 1581   5.023   6.007   3.937 -0.0372  0.1403  0.1667
   66G        P 1582   5.053   6.114   3.819  0.0962  0.3914 -0.4261
   66G      O1P 1583   4.978   6.082   3.693  0.2682  0.1881 -0.3593
   66G      O2P 1584   5.201   6.129   3.809 -0.4260  0.4352  0.0320
   66G      O5' 1585   5.001   6.260   3.875  0.4668 -0.0874 -0.0782
   66G      C5' 1586   4.864   6.298   3.872 -0.2466  0.3175  0.2381
   66G     H5'1 1587   4.799   6.231   3.927  1.6453 -0.8411  1.1815
   66G     H5'2 1588   4.840   6.300   3.766 -1.3103 -0.6183  0.4456
   66G      C4' 1589   4.836   6.438   3.929 -0.0493  0.6513  0.0898
   66G      H4' 1590   4.727   6.451   3.932 -0.3025 -1.3712  0.9219
   66G      O4' 1591   4.886   6.450   4.065  0.3551 -0.3480  0.8452
   66G      C1' 1592   4.936   6.581   4.080  1.0819 -0.2249 -0.2073
   66G      H1' 1593   4.883   6.618   4.168  1.9045  1.5092 -0.3993
   66G       N9 1594   5.087   6.587   4.092 -0.4797  0.4064 -0.3031
   66G       C8 1595   5.191   6.507   4.060 -0.3177 -0.1300  0.1978
   66G       H8 1596   5.182   6.410   4.014  1.4409 -0.7192  0.9985
   66G       N7 1597   5.301   6.560   4.080  0.0890 -0.7508 -0.4523
   66G       C5 1598   5.280   6.682   4.138 -0.2885 -0.8492 -0.3810
   66G       C6 1599   5.373   6.776   4.181 -0.4888 -0.5865 -0.2391
   66G       O6 1600   5.497   6.775   4.193 -0.0178 -0.1470 -0.0374
   66G       N1 1601   5.314   6.899   4.204  0.5102 -0.9003 -0.1835
   66G       H1 1602   5.373   6.976   4.230  2.4318 -1.9272 -1.3119
   66G       C2 1603   5.180   6.923   4.195  0.0917  0.2852  0.4010
   66G       N2 1604   5.135   7.035   4.243 -0.1212  0.6858 -0.0749
   66G      H21 1605   5.206   7.106   4.248  1.9772 -0.9646 -3.1040
   66G      H22 1606   5.036   7.059   4.245  0.5113  3.6343  0.6369
   66G       N3 1607   5.087   6.833   4.158  0.4028 -0.9041  0.0371
   66G       C4 1608   5.145   6.710   4.128  0.1959  0.3334 -0.5819
   66G      C3' 1609   4.891   6.558   3.854 -0.0916 -0.0564  0.1462
   66G      H3' 1610   4.994   6.534   3.828 -0.0099 -2.3322  2.2094
   66G      C2' 1611   4.886   6.659   3.962  0.0478 -0.4570  0.1051
   66G     H2'1 1612   4.952   6.745   3.950  0.5318 -0.5754  1.6811
   66G      O2' 1613   4.747   6.702   3.976  0.4783 -0.6270 -0.0322
   66G     HO'2 1614   4.705   6.676   3.894 -0.7519  2.5858 -0.5859
   66G      O3' 1615   4.814   6.604   3.745  0.3690  0.1054  0.5375
   67G        P 1616   4.875   6.681   3.622  0.2280 -0.0237  0.5262
   67G      O1P 1617   4.766   6.678   3.519 -0.2219  0.1617  0.6547
   67G      O2P 1618   5.005   6.624   3.587 -0.3560  0.4909  0.1992
   67G      O5' 1619   4.905   6.832   3.665 -0.1256 -0.3103  0.2180
   67G      C5' 1620   4.796   6.917   3.697  0.9162  0.7291  0.3538
   67G     H5'1 1621   4.724   6.854   3.749  4.0298 -3.1870  0.4708
   67G     H5'2 1622   4.746   6.947   3.605  2.1413  3.2386  0.4209
   67G      C4' 1623   4.832   7.043   3.775  0.2305 -0.1156 -0.5952
   67G      H4' 1624   4.746   7.095   3.816  0.2966 -1.4055  1.3318
   67G      O4' 1625   4.918   7.007   3.877  0.1337  0.1783 -0.0599
   67G      C1' 1626   5.012   7.113   3.904  0.1343 -0.2640  0.5445
   67G      H1' 1627   5.010   7.148   4.007  0.8672  1.1678  0.1025
   67G       N9 1628   5.141   7.049   3.879 -0.6580  0.3474 -0.2868
   67G       C8 1629   5.171   6.919   3.846  0.0797  0.1103  0.2720
   67G       H8 1630   5.099   6.842   3.826 -0.1175  0.6506 -1.2563
   67G       N7 1631   5.296   6.892   3.839 -0.0405 -0.5203 -0.0632
   67G       C5 1632   5.355   7.008   3.879  0.3738  0.0225  0.4672
   67G       C6 1633   5.499   7.050   3.881  0.4760 -0.0672 -0.9198
   67G       O6 1634   5.597   6.977   3.855  0.1308 -0.5436 -0.1277
   67G       N1 1635   5.522   7.174   3.927  0.0857  0.3045  0.3104
   67G       H1 1636   5.617   7.204   3.939  0.0635  0.7386 -0.5151
   67G       C2 1637   5.420   7.262   3.957  0.5509  0.3814  0.2998
   67G       N2 1638   5.454   7.384   3.982  0.5732 -0.1834  0.1344
   67G      H21 1639   5.538   7.418   3.938  0.0854  0.6825 -0.1495
   67G      H22 1640   5.383   7.453   4.000  0.2625  0.1437 -2.0532
   67G       N3 1641   5.291   7.230   3.948  0.4794 -0.2517 -0.4628
   67G       C4 1642   5.263   7.105   3.901 -0.3543  0.6235 -0.6020
   67G      C3' 1643   4.912   7.139   3.678 -0.5471  0.6617 -0.3424
   67G      H3' 1644   4.976   7.080   3.613 -4.0827 -2.4098 -1.4044
   67G      C2' 1645   4.980   7.214   3.795  0.4322  0.8611 -0.4391
   67G     H2'1 1646   5.069   7.260   3.752 -0.1356  0.2757 -2.3251
   67G      O2' 1647   4.895   7.315   3.845  0.0920 -0.9766 -0.0931
   67G     HO'2 1648   4.858   7.357   3.767  0.7817 -1.4922 -0.7143
   67G      O3' 1649   4.830   7.224   3.605  0.1817 -0.4899  0.6156
   68A        P 1650   4.858   7.267   3.458 -0.2963  0.0107  0.2267
   68A      O1P 1651   4.734   7.334   3.411 -0.0281  0.5487  0.4114
   68A      O2P 1652   4.910   7.152   3.381 -0.4374  0.4518  0.5111
   68A      O5' 1653   4.972   7.376   3.468 -0.4417  0.1851  0.2617
   68A      C5' 1654   4.949   7.509   3.510  0.5346 -0.0153  0.3795
   68A     H5'1 1655   4.888   7.516   3.600 -2.0826  1.3668 -1.3765
   68A     H5'2 1656   4.895   7.575   3.442 -1.1774 -1.6446  0.0839
   68A      C4' 1657   5.069   7.582   3.560  0.0574 -0.4315  0.6149
   68A      H4' 1658   5.046   7.678   3.608 -0.7044  0.0318 -0.6475
   68A      O4' 1659   5.136   7.500   3.657 -0.4151 -0.0330  0.2183
   68A      C1' 1660   5.276   7.520   3.657 -0.2911 -0.0188 -0.6191
   68A      H1' 1661   5.316   7.558   3.751  0.2302 -0.4686 -0.6605
   68A       N9 1662   5.363   7.404   3.630  0.7218 -0.1132 -0.0101
   68A       C8 1663   5.327   7.274   3.597  0.2939 -0.6553 -0.0984
   68A       H8 1664   5.226   7.243   3.575 -0.1529  0.7120 -0.0608
   68A       N7 1665   5.428   7.188   3.579  0.1008  0.1317 -0.5935
   68A       C5 1666   5.538   7.269   3.603  0.1211  0.7472 -0.0881
   68A       C6 1667   5.676   7.245   3.612 -0.3784 -0.7459  0.3603
   68A       N6 1668   5.736   7.127   3.603 -0.4814 -0.3366 -0.4084
   68A      H61 1669   5.680   7.043   3.599 -0.5316 -0.3485  0.4554
   68A      H62 1670   5.836   7.113   3.604 -0.4070  0.1857 -0.3421
   68A       N1 1671   5.759   7.342   3.645 -0.3115 -0.2098 -0.1493
   68A       C2 1672   5.712   7.458   3.669  0.5897 -0.0005  0.0872
   68A       H2 1673   5.778   7.532   3.710 -1.0999  1.1422  0.8602
   68A       N3 1674   5.587   7.498   3.663 -0.6665  0.3891  0.0156
   68A       C4 1675   5.501   7.396   3.631  0.3975 -0.0377 -0.4161
   68A      C3' 1676   5.170   7.625   3.459 -0.0024  0.1271 -0.1966
   68A      H3' 1677   5.180   7.551   3.380  0.6377  1.3986 -1.3599
   68A      C2' 1678   5.298   7.627   3.549 -0.2702  0.2304  0.5000
   68A     H2'1 1679   5.387   7.603   3.491 -0.4316 -2.3517  1.2280
   68A      O2' 1680   5.316   7.748   3.616  0.1964  0.8489 -0.2517
   68A     HO'2 1681   5.307   7.820   3.553 -0.2188  1.3753  0.4080
   68A      O3' 1682   5.143   7.751   3.398  0.8626 -0.6636 -0.2641
   69A        P 1683   5.204   7.775   3.256 -0.0737  0.3273  0.4312
   69A      O1P 1684   5.165   7.904   3.197 -0.9885 -0.1285 -0.4355
   69A      O2P 1685   5.179   7.654   3.175  0.8042 -0.0969  0.0509
   69A      O5' 1686   5.358   7.789   3.281 -0.0864  0.6914 -0.2917
   69A      C5' 1687   5.403   7.919   3.346 -0.0238 -0.3778 -0.0034
   69A     H5'1 1688   5.351   7.935   3.440 -0.4745  3.2576 -0.7168
   69A     H5'2 1689   5.370   8.007   3.291 -1.1918  0.3221  1.7224
   69A      C4' 1690   5.550   7.926   3.363 -0.5157 -0.0839 -0.0184
   69A      H4' 1691   5.571   8.019   3.416 -0.4256  0.1612 -0.4797
   69A      O4' 1692   5.596   7.825   3.447 -0.4108  0.4747  0.4066
   69A      C1' 1693   5.724   7.778   3.402  0.2010 -0.0577  0.1428
   69A      H1' 1694   5.793   7.770   3.485  2.4592  0.0223 -1.6195
   69A       N9 1695   5.717   7.642   3.341  1.0281 -0.6591 -0.8096
   69A       C8 1696   5.605   7.568   3.306 -0.3237 -0.1119 -0.1046
   69A       H8 1697   5.508   7.614   3.301 -0.7453 -0.9804 -0.0975
   69A       N7 1698   5.627   7.444   3.289 -0.2797 -0.1156 -0.7334
   69A       C5 1699   5.763   7.432   3.320  0.0789 -0.7379  0.1137
   69A       C6 1700   5.857   7.325   3.324  0.1064  0.2010 -0.1918
   69A       N6 1701   5.832   7.197   3.297  0.4521  0.4248 -0.3275
   69A      H61 1702   5.736   7.168   3.289 -0.5318  1.4859  4.4304
   69A      H62 1703   5.907   7.129   3.296  0.1631  0.0997 -0.0337
   69A       N1 1704   5.982   7.345   3.366  0.0884  0.5225 -0.0444
   69A       C2 1705   6.020   7.469   3.382  0.2360  1.0464  0.0576
   69A       H2 1706   6.125   7.485   3.396  0.2918  2.3125 -1.5198
   69A       N3 1707   5.941   7.574   3.384 -0.4411 -1.0761  0.0080
   69A       C4 1708   5.817   7.548   3.350  0.9869  0.4747 -0.9046
   69A      C3' 1709   5.635   7.917   3.238  0.2054 -0.9478 -0.0900
   69A      H3' 1710   5.590   7.834   3.184 -0.3792 -0.0063 -1.1115
   69A      C2' 1711   5.770   7.871   3.293 -0.1349  0.3864  0.0105
   69A     H2'1 1712   5.824   7.828   3.209 -1.4968 -0.2295 -0.5814
   69A      O2' 1713   5.848   7.974   3.366  0.2892  0.0827  0.5681
   69A     HO'2 1714   5.832   8.059   3.325 -1.5665 -0.5533 -0.1332
   69A      O3' 1715   5.645   8.045   3.176 -0.5522 -0.5201  1.2060
   70U        P 1716   5.659   8.058   3.021 -0.1098 -0.2681 -0.0352
   70U      O1P 1717   5.654   8.201   2.980 -0.7696  0.1745 -0.2953
   70U      O2P 1718   5.560   7.965   2.963  0.0024 -0.0210  0.0894
   70U      O5' 1719   5.812   8.001   2.994  0.5071  0.4454  0.1413
   70U      C5' 1720   5.925   8.074   3.019 -0.3005 -0.1103  0.0566
   70U     H5'1 1721   5.925   8.102   3.124 -1.3983 -1.7163  0.5194
   70U     H5'2 1722   5.932   8.156   2.947  2.4630 -0.3250 -0.0438
   70U      C4' 1723   6.052   7.996   2.988  0.8070 -0.1815 -0.5301
   70U      H4' 1724   6.134   8.055   3.029  0.0825 -0.8880  2.1006
   70U      O4' 1725   6.068   7.882   3.067  0.3600  0.0301  0.3334
   70U      C1' 1726   6.153   7.781   3.012  0.0445 -0.5356  0.4168
   70U      H1' 1727   6.248   7.779   3.065 -0.8221 -0.1020  2.0524
   70U       N1 1728   6.080   7.651   3.001  1.1552 -0.3870 -0.2093
   70U       C6 1729   5.941   7.642   2.986  0.0677 -0.1996 -0.3410
   70U       H6 1730   5.886   7.734   2.976  3.7898  2.3490  0.4870
   70U       C5 1731   5.879   7.518   2.983  0.1337  0.0388  0.3165
   70U       H5 1732   5.771   7.508   2.978  0.2538 -0.6885 -1.6761
   70U       C4 1733   5.963   7.398   2.976  0.6755 -0.2184 -0.3070
   70U       O4 1734   5.917   7.287   2.968 -0.0120  0.3167 -0.2522
   70U       N3 1735   6.095   7.417   2.984 -0.5078 -0.1903 -0.2589
   70U       H3 1736   6.157   7.338   2.966  2.5032  2.1971 -1.2239
   70U       C2 1737   6.160   7.540   2.994  0.7676  0.0313  0.1990
   70U       O2 1738   6.281   7.534   2.999  0.6506 -0.6270  0.8150
   70U      C3' 1739   6.088   7.954   2.847  0.8739 -0.3521 -0.3797
   70U      H3' 1740   5.994   7.926   2.800 -1.2721  3.7834  0.9290
   70U      C2' 1741   6.185   7.834   2.870 -0.1456 -0.1430  0.1424
   70U     H2'1 1742   6.168   7.762   2.790  0.3559  1.0924 -1.1110
   70U      O2' 1743   6.321   7.871   2.854  0.0573  0.1032  0.3384
   70U     HO'2 1744   6.321   7.958   2.813  1.9699 -0.2540 -0.4979
   70U      O3' 1745   6.143   8.065   2.778  0.1578  0.4019  0.5109
   71A        P 1746   6.133   8.076   2.619 -0.0937 -0.2078 -0.0409
   71A      O1P 1747   6.208   8.198   2.574 -0.5017  0.3329  0.3161
   71A      O2P 1748   5.991   8.058   2.574 -0.2234  0.0977  0.3978
   71A      O5' 1749   6.204   7.952   2.558  0.5527 -0.2572 -0.1300
   71A      C5' 1750   6.348   7.956   2.541  0.2075  0.3685  0.1609
   71A     H5'1 1751   6.392   7.982   2.637  0.8237  1.6247 -0.4401
   71A     H5'2 1752   6.380   8.016   2.456  1.6140 -1.0376 -0.3478
   71A      C4' 1753   6.401   7.810   2.531  0.3335  1.1623  1.0071
   71A      H4' 1754   6.510   7.808   2.528  0.3458  2.0026  0.6610
   71A      O4' 1755   6.341   7.719   2.621  0.0389  0.3521  0.5697
   71A      C1' 1756   6.360   7.589   2.568  0.3617  1.2313  0.4912
   71A      H1' 1757   6.450   7.542   2.608 -0.2147  0.1732  0.5906
   71A       N9 1758   6.252   7.501   2.607  0.3387 -0.3112  0.1217
   71A       C8 1759   6.119   7.526   2.624  0.3254 -0.0861 -0.3792
   71A       H8 1760   6.084   7.625   2.597 -1.4083 -0.5783 -0.0684
   71A       N7 1761   6.041   7.426   2.649  0.5282  0.1390 -0.0927
   71A       C5 1762   6.132   7.316   2.650 -0.6948  0.1264 -0.0027
   71A       C6 1763   6.132   7.174   2.665 -0.0777  0.1465 -0.5320
   71A       N6 1764   6.026   7.104   2.712 -0.3990  0.7512  0.3734
   71A      H61 1765   5.936   7.149   2.723 -1.7661 -1.0487 -2.2503
   71A      H62 1766   6.042   7.009   2.741  1.5716  0.8732 -0.1559
   71A       N1 1767   6.241   7.098   2.651  0.0811  0.7439  0.3880
   71A       C2 1768   6.353   7.161   2.622  0.3641  0.9220  0.4322
   71A       H2 1769   6.439   7.096   2.615  0.4473  1.1943 -1.9808
   71A       N3 1770   6.374   7.292   2.607  1.0030 -0.4823  0.4635
   71A       C4 1771   6.258   7.365   2.625  0.3128 -0.3430 -0.0168
   71A      C3' 1772   6.349   7.750   2.394  0.7072 -0.6239 -0.7794
   71A      H3' 1773   6.242   7.767   2.386  0.6337 -0.4580  0.3114
   71A      C2' 1774   6.373   7.602   2.417 -0.2166 -0.0031  0.4684
   71A     H2'1 1775   6.307   7.544   2.353  0.4853 -0.8527  0.4889
   71A      O2' 1776   6.516   7.571   2.379 -0.7110  0.0218 -0.2741
   71A     HO'2 1777   6.533   7.602   2.290  2.5412 -1.0193 -0.1433
   71A      O3' 1778   6.426   7.809   2.288  0.4549  0.6824  0.0891
   72G        P 1779   6.383   7.771   2.135 -0.5279  0.1333 -0.3330
   72G      O1P 1780   6.472   7.852   2.053 -0.2302 -0.2081 -0.4373
   72G      O2P 1781   6.236   7.775   2.135  0.2147 -0.4294 -0.2281
   72G      O5' 1782   6.426   7.619   2.115  0.0880  0.0281 -0.1439
   72G      C5' 1783   6.552   7.582   2.058 -0.0428  0.0281  0.2934
   72G     H5'1 1784   6.633   7.615   2.124 -0.7766  2.5334  0.0620
   72G     H5'2 1785   6.559   7.638   1.965 -1.5382  0.1257  0.2039
   72G      C4' 1786   6.553   7.430   2.033 -0.2127 -0.4312  0.8288
   72G      H4' 1787   6.648   7.411   1.982 -0.7866  3.8014 -2.2898
   72G      O4' 1788   6.539   7.355   2.157  0.1613 -0.0051 -0.3286
   72G      C1' 1789   6.487   7.226   2.123  0.8565  0.9170 -0.3558
   72G      H1' 1790   6.571   7.158   2.139 -0.7082 -0.5448  2.3555
   72G       N9 1791   6.361   7.185   2.207 -0.3233  0.5709  0.2760
   72G       C8 1792   6.271   7.270   2.250  0.0748 -0.3130  0.1371
   72G       H8 1793   6.291   7.376   2.244  0.3183 -0.3951 -0.5397
   72G       N7 1794   6.167   7.219   2.307  0.0111 -0.1949  0.1035
   72G       C5 1795   6.194   7.084   2.297  0.3254  0.1861 -0.4045
   72G       C6 1796   6.119   6.972   2.344 -0.1883  0.2177 -0.4309
   72G       O6 1797   6.023   6.963   2.422 -0.4592 -0.1679 -0.3727
   72G       N1 1798   6.167   6.850   2.302 -0.3486 -0.1856 -0.1751
   72G       H1 1799   6.113   6.768   2.322  2.1628 -1.8009  0.4826
   72G       C2 1800   6.284   6.832   2.233  0.6455  0.4759  0.1325
   72G       N2 1801   6.322   6.709   2.208  0.0029  0.0223  0.7568
   72G      H21 1802   6.257   6.633   2.222 -0.5791  0.5100  0.7859
   72G      H22 1803   6.395   6.699   2.140  0.7134 -2.2339  1.7423
   72G       N3 1804   6.357   6.937   2.188  0.0314  0.4732 -0.0175
   72G       C4 1805   6.311   7.059   2.230  0.5413  0.0003 -0.3306
   72G      C3' 1806   6.427   7.382   1.952 -0.1502 -0.4079  0.5668
   72G      H3' 1807   6.336   7.416   2.001 -0.5148 -2.1670  1.1827
   72G      C2' 1808   6.440   7.236   1.979  0.6066  0.1483 -0.6350
   72G     H2'1 1809   6.344   7.185   1.968  1.0068 -0.4177 -1.6919
   72G      O2' 1810   6.532   7.171   1.894 -0.3653  0.0105  0.3911
   72G     HO'2 1811   6.478   7.102   1.855 -0.0472 -1.1617  1.9419
   72G      O3' 1812   6.424   7.419   1.817 -0.2236  0.7740 -0.7109
   73A        P 1813   6.292   7.407   1.722 -0.1374  0.7205  0.4256
   73A      O1P 1814   6.329   7.448   1.587  0.1709 -0.4651 -0.1702
   73A      O2P 1815   6.184   7.473   1.788  0.3838  0.1984  0.1468
   73A      O5' 1816   6.267   7.248   1.709 -0.4541  0.4335 -0.3789
   73A      C5' 1817   6.349   7.169   1.624 -1.0055  0.8480 -0.2084
   73A     H5'1 1818   6.453   7.184   1.654 -0.6762 -0.0569 -0.8548
   73A     H5'2 1819   6.344   7.195   1.519 -0.8469 -0.3736 -0.5421
   73A      C4' 1820   6.321   7.022   1.635  0.0160 -0.3508  0.0049
   73A      H4' 1821   6.405   6.972   1.587  0.9976  0.7575  0.4958
   73A      O4' 1822   6.314   6.997   1.772 -0.2290  0.1120 -0.5112
   73A      C1' 1823   6.229   6.882   1.797 -0.1063  0.3205  0.3425
   73A      H1' 1824   6.281   6.799   1.845  1.0886  2.1681  2.4265
   73A       N9 1825   6.120   6.916   1.889 -0.1579 -0.2731  0.3516
   73A       C8 1826   6.087   7.037   1.937  0.0161  0.6838  0.0367
   73A       H8 1827   6.138   7.127   1.906 -1.0084  0.5696 -2.1634
   73A       N7 1828   5.991   7.038   2.025  0.0127  0.1637  0.6337
   73A       C5 1829   5.960   6.903   2.044  0.0392 -0.0574  0.4302
   73A       C6 1830   5.858   6.827   2.101  0.4713  0.5831 -0.1955
   73A       N6 1831   5.770   6.886   2.175  0.0310 -0.5827  0.5357
   73A      H61 1832   5.759   6.987   2.177 -2.6527 -0.6960 -1.5964
   73A      H62 1833   5.696   6.835   2.221  0.5542 -0.2148  1.8276
   73A       N1 1834   5.849   6.695   2.095 -0.0830 -0.3039 -0.2209
   73A       C2 1835   5.921   6.638   2.004 -0.1079  0.0585 -0.1323
   73A       H2 1836   5.903   6.535   1.978  1.5956 -0.5891  1.1184
   73A       N3 1837   6.017   6.697   1.934  0.4283  0.1435  0.1032
   73A       C4 1838   6.033   6.830   1.953 -0.2258 -0.5992  0.1613
   73A      C3' 1839   6.190   6.974   1.578 -0.3267  0.4971  0.1461
   73A      H3' 1840   6.109   7.038   1.612 -0.7967 -0.8276  1.6301
   73A      C2' 1841   6.177   6.840   1.658 -0.1295 -0.2621 -0.2791
   73A     H2'1 1842   6.078   6.794   1.664 -0.9798  1.3723 -1.1810
   73A      O2' 1843   6.260   6.732   1.604  0.0728  0.2165  0.1979
   73A     HO'2 1844   6.339   6.765   1.561  0.3858 -1.0732 -0.2369
   73A      O3' 1845   6.180   6.965   1.438 -0.1752  0.4812 -0.1772
   74U        P 1846   6.045   6.945   1.365 -0.5106  0.1918  0.0403
   74U      O1P 1847   6.065   6.922   1.219  0.7123  0.3956  0.6072
   74U      O2P 1848   5.958   7.067   1.398  0.1961  0.6804  0.1484
   74U      O5' 1849   5.965   6.815   1.417 -0.1336 -0.4033  0.2796
   74U      C5' 1850   6.019   6.686   1.379  0.5604 -0.0795  0.1864
   74U     H5'1 1851   6.124   6.676   1.405  1.0792 -1.0230 -2.0215
   74U     H5'2 1852   6.018   6.655   1.274  0.2925  0.8795 -0.1036
   74U      C4' 1853   5.946   6.570   1.446  0.0773 -0.4464 -0.6716
   74U      H4' 1854   5.989   6.478   1.407  1.8363 -0.7474  1.7289
   74U      O4' 1855   5.947   6.571   1.589  0.3445 -0.2897  0.6660
   74U      C1' 1856   5.821   6.524   1.635  0.5626  0.0676  1.0668
   74U      H1' 1857   5.827   6.435   1.699 -2.2226  0.3706  1.8762
   74U       N1 1858   5.737   6.631   1.707  0.2144  0.3811  0.0299
   74U       C6 1859   5.773   6.766   1.705 -0.2809  0.7287  0.1506
   74U       H6 1860   5.860   6.800   1.649 -0.1154  0.7951  0.4478
   74U       C5 1861   5.701   6.858   1.775  0.2793  0.7178  0.0328
   74U       H5 1862   5.731   6.962   1.768  0.6867  0.5221 -1.9721
   74U       C4 1863   5.590   6.811   1.860  0.7399 -0.2708  0.2690
   74U       O4 1864   5.521   6.883   1.935  0.4726  0.3933  0.2378
   74U       N3 1865   5.560   6.676   1.856 -0.3065  0.3531  0.8106
   74U       H3 1866   5.487   6.642   1.918  0.5268  1.3082  2.3564
   74U       C2 1867   5.625   6.587   1.775  0.1606  0.4218  0.1627
   74U       O2 1868   5.571   6.475   1.772 -0.2352  0.1165 -0.2314
   74U      C3' 1869   5.800   6.581   1.403  0.5146 -0.0072 -0.0528
   74U      H3' 1870   5.767   6.681   1.433  0.2880  0.4399 -1.6672
   74U      C2' 1871   5.745   6.476   1.505 -0.4123  0.1081  0.2670
   74U     H2'1 1872   5.637   6.476   1.520 -0.2132  1.9411  2.3365
   74U      O2' 1873   5.788   6.349   1.462 -0.5274 -0.5063 -0.5827
   74U     HO'2 1874   5.770   6.350   1.368 -0.7400  1.0683 -0.5536
   74U      O3' 1875   5.773   6.544   1.271  0.3903 -0.1635 -0.2017
   75A        P 1876   5.648   6.586   1.180  0.2838  0.1074  0.1908
   75A      O1P 1877   5.665   6.513   1.061  0.5586  0.3616  0.8005
   75A      O2P 1878   5.640   6.732   1.176  0.6166 -0.0522  0.2083
   75A      O5' 1879   5.521   6.538   1.254 -0.2633 -0.0736  0.0445
   75A      C5' 1880   5.488   6.403   1.253  0.0155  0.3856 -0.2822
   75A     H5'1 1881   5.569   6.339   1.288 -0.8382  1.0166  3.2541
   75A     H5'2 1882   5.460   6.383   1.149  1.1332  1.8094 -0.8934
   75A      C4' 1883   5.364   6.365   1.341 -0.2175  0.3669  0.1786
   75A      H4' 1884   5.345   6.258   1.326 -0.8077  0.1055  2.4806
   75A      O4' 1885   5.392   6.385   1.476 -0.2430 -0.4422 -0.1033
   75A      C1' 1886   5.273   6.413   1.544  0.6546  0.3601 -0.1921
   75A      H1' 1887   5.255   6.354   1.634  0.2922  1.3308  0.3741
   75A       N9 1888   5.284   6.555   1.582  0.5102  0.0767 -0.0792
   75A       C8 1889   5.370   6.655   1.552 -0.6203 -0.4661  0.4241
   75A       H8 1890   5.450   6.639   1.481  0.3551  0.0360  1.3917
   75A       N7 1891   5.357   6.768   1.615 -0.3195 -0.3903  0.1104
   75A       C5 1892   5.253   6.737   1.704 -0.0315 -0.8960 -0.4393
   75A       C6 1893   5.188   6.801   1.811  0.3635  0.3544 -0.4315
   75A       N6 1894   5.222   6.914   1.855  0.0289 -0.3849 -0.1213
   75A      H61 1895   5.298   6.972   1.822  0.6281 -0.5906  0.8520
   75A      H62 1896   5.184   6.947   1.943 -0.0350  1.4994 -0.8118
   75A       N1 1897   5.083   6.744   1.877 -0.1621 -0.1831  0.6983
   75A       C2 1898   5.045   6.629   1.830 -0.5894  0.6311 -0.3963
   75A       H2 1899   4.954   6.589   1.874  1.2332 -2.1680  1.1553
   75A       N3 1900   5.104   6.549   1.740 -0.0931 -0.6215  0.1369
   75A       C4 1901   5.205   6.613   1.678 -0.0249  0.3201 -0.0006
   75A      C3' 1902   5.232   6.435   1.313 -0.1931  0.4786  0.3753
   75A      H3' 1903   5.252   6.542   1.314 -0.9291  0.6398 -0.9067
   75A      C2' 1904   5.164   6.388   1.439  0.7770 -0.2794  0.9732
   75A     H2'1 1905   5.074   6.447   1.459  0.9359  0.8277 -1.2562
   75A      O2' 1906   5.124   6.250   1.437  0.7359  0.0413  0.5096
   75A     HO'2 1907   5.055   6.240   1.503 -0.7219 -2.2686 -1.2034
   75A      O3' 1908   5.162   6.392   1.195  0.1237 -0.2532 -0.3915
   76A        P 1909   5.052   6.480   1.125  0.0775 -0.3527 -0.1517
   76A      O1P 1910   5.016   6.397   1.004 -0.1537 -0.2493 -0.1280
   76A      O2P 1911   5.097   6.620   1.107  0.1603  0.2637 -0.0707
   76A      O5' 1912   4.926   6.483   1.224 -1.0299 -0.2329 -0.5442
   76A      C5' 1913   4.856   6.364   1.253  0.8177 -0.4500 -0.3926
   76A     H5'1 1914   4.925   6.282   1.276 -0.5693 -1.1436  1.5844
   76A     H5'2 1915   4.789   6.343   1.170 -0.4048  3.6620 -0.6217
   76A      C4' 1916   4.766   6.387   1.379 -0.9715  0.2563  0.3528
   76A      H4' 1917   4.728   6.289   1.409  0.5367 -0.2582  0.6374
   76A      O4' 1918   4.828   6.435   1.495 -0.1241  0.0722 -0.0490
   76A      C1' 1919   4.742   6.515   1.566 -0.9647 -1.1924 -0.0087
   76A      H1' 1920   4.742   6.476   1.668  0.9501 -1.3247 -0.0249
   76A       N9 1921   4.803   6.651   1.572 -0.1329  0.0664 -0.2038
   76A       C8 1922   4.917   6.691   1.507  0.1610 -0.0772  0.8542
   76A       H8 1923   4.982   6.637   1.440 -1.2256  1.8334 -2.2748
   76A       N7 1924   4.944   6.817   1.542 -0.2126  0.2903 -0.7513
   76A       C5 1925   4.847   6.854   1.637 -1.0217 -0.6316  0.4498
   76A       C6 1926   4.827   6.970   1.725 -0.2191 -0.2859 -0.0642
   76A       N6 1927   4.898   7.082   1.717  0.4684 -0.8085 -0.2027
   76A      H61 1928   4.967   7.092   1.644  1.0472 -1.1314  0.2868
   76A      H62 1929   4.873   7.165   1.769 -0.3578 -1.3456  0.2793
   76A       N1 1930   4.721   6.977   1.799  0.0084  0.3711 -0.0417
   76A       C2 1931   4.645   6.875   1.802 -0.0949 -0.3700  0.0714
   76A       H2 1932   4.557   6.884   1.865  0.2602  1.5169  0.3747
   76A       N3 1933   4.652   6.762   1.735  0.5480  0.2037 -0.7715
   76A       C4 1934   4.767   6.749   1.662  0.1894 -0.1005  0.2917
   76A      C3' 1935   4.656   6.490   1.351  0.3572 -0.7810 -0.3118
   76A      H3' 1936   4.690   6.576   1.294 -1.5099 -0.2914 -0.7504
   76A      C2' 1937   4.609   6.521   1.494 -0.2224 -0.1012 -0.2476
   76A     H2'1 1938   4.556   6.616   1.500 -1.1136 -0.2483 -3.6899
   76A      O2' 1939   4.524   6.412   1.535  0.1373  0.2487 -0.1481
   76A     HO'2 1940   4.518   6.344   1.467  0.6869  0.1361 -0.0888
   76A      O3' 1941   4.546   6.439   1.276  0.0505  0.2085  0.1801
   77U        P 1942   4.433   6.544   1.206 -0.0821  0.7777  0.0451
   77U      O1P 1943   4.321   6.455   1.159 -0.2402 -0.1537  0.3416
   77U      O2P 1944   4.503   6.638   1.116 -0.0878  0.4181  0.1604
   77U      O5' 1945   4.370   6.632   1.323  0.6130 -0.1418 -0.0046
   77U      C5' 1946   4.270   6.575   1.411  0.1949  0.5136  0.0118
   77U     H5'1 1947   4.306   6.486   1.464 -0.4600  0.3861  0.2494
   77U     H5'2 1948   4.179   6.549   1.356  0.1544  0.9514 -0.1260
   77U      C4' 1949   4.240   6.676   1.522  0.4222 -0.4168 -0.3387
   77U      H4' 1950   4.172   6.642   1.600  0.6492  3.5638  1.8378
   77U      O4' 1951   4.353   6.713   1.589  0.0610  0.2406 -0.6877
   77U      C1' 1952   4.336   6.848   1.632  0.5221 -0.1204  0.3699
   77U      H1' 1953   4.341   6.870   1.739 -0.4658  1.2014  0.1747
   77U       N1 1954   4.437   6.949   1.575 -0.5486 -0.3896  0.9550
   77U       C6 1955   4.520   6.908   1.467 -0.1457 -0.2747 -0.6053
   77U       H6 1956   4.526   6.804   1.438  0.2933 -0.4576  0.1116
   77U       C5 1957   4.615   6.987   1.417 -0.1217 -0.5290  0.5797
   77U       H5 1958   4.684   6.957   1.339 -0.4164  0.2715 -0.0040
   77U       C4 1959   4.615   7.124   1.463  0.4402  0.8787 -0.8594
   77U       O4 1960   4.699   7.201   1.430  0.6692  0.6205 -0.3301
   77U       N3 1961   4.518   7.165   1.552 -0.4921  0.2134  0.1510
   77U       H3 1962   4.535   7.256   1.592 -0.7474  0.1648  0.3710
   77U       C2 1963   4.427   7.078   1.616 -0.0444 -0.5002 -0.0811
   77U       O2 1964   4.357   7.118   1.707  0.3848  0.0592 -0.6222
   77U      C3' 1965   4.179   6.799   1.458 -0.2200  0.2963  0.8474
   77U      H3' 1966   4.248   6.833   1.381 -0.5343  1.8201  1.2119
   77U      C2' 1967   4.198   6.888   1.585  0.6995  0.0790 -0.0710
   77U     H2'1 1968   4.187   6.992   1.555 -1.9106  0.0064  0.3912
   77U      O2' 1969   4.100   6.863   1.684 -0.3927 -0.0450  0.0970
   77U     HO'2 1970   4.019   6.844   1.637  0.4203 -0.5787 -1.1531
   77U      O3' 1971   4.045   6.792   1.412 -0.4626 -0.0099  0.3629
   78U        P 1972   3.996   6.875   1.283 -0.0830 -0.3921  0.2765
   78U      O1P 1973   3.857   6.839   1.266  0.4676  0.8142  0.2142
   78U      O2P 1974   4.094   6.848   1.177 -0.5728 -0.0922  0.7308
   78U      O5' 1975   4.002   7.021   1.345  0.4447  0.2396  0.6677
   78U      C5' 1976   3.908   7.067   1.437  0.0019  0.3443  0.2146
   78U     H5'1 1977   3.889   6.995   1.516 -0.3210  1.7031  1.4344
   78U     H5'2 1978   3.811   7.071   1.387 -0.5322  0.7758  1.2421
   78U      C4' 1979   3.930   7.201   1.500  0.1377 -0.4015  0.0154
   78U      H4' 1980   3.867   7.209   1.589  1.2373 -0.1196  0.7864
   78U      O4' 1981   4.061   7.209   1.554  0.3356 -0.7766 -0.2652
   78U      C1' 1982   4.101   7.344   1.561  0.0847  0.0573  0.2425
   78U      H1' 1983   4.114   7.377   1.664 -2.5330  1.9773  0.0557
   78U       N1 1984   4.217   7.376   1.472 -0.1202  0.0765  0.3837
   78U       C6 1985   4.248   7.289   1.366 -0.3426 -0.2465 -0.2706
   78U       H6 1986   4.187   7.202   1.344 -0.2937  0.1585 -2.2287
   78U       C5 1987   4.366   7.303   1.299  0.4152 -0.3491  0.5613
   78U       H5 1988   4.389   7.238   1.215 -0.1175  1.8191 -1.3642
   78U       C4 1989   4.458   7.409   1.335  0.5182 -0.6972 -0.5824
   78U       O4 1990   4.567   7.433   1.285  0.3433  0.8806  0.8025
   78U       N3 1991   4.413   7.495   1.431 -0.2479  0.1287  0.1525
   78U       H3 1992   4.473   7.572   1.454 -1.1381  1.2253 -1.0673
   78U       C2 1993   4.303   7.474   1.514 -0.3388  0.1514  0.4951
   78U       O2 1994   4.293   7.540   1.619 -0.4884  0.1748 -0.6141
   78U      C3' 1995   3.907   7.330   1.417  0.0272 -0.5382 -0.8473
   78U      H3' 1996   3.954   7.316   1.320  2.1789 -1.7216  0.2819
   78U      C2' 1997   3.983   7.423   1.503  0.4283  0.3455  0.4737
   78U     H2'1 1998   4.032   7.491   1.433 -0.2379  0.2300 -0.1192
   78U      O2' 1999   3.917   7.483   1.611 -0.3604 -0.1433 -0.1223
   78U     HO'2 2000   3.841   7.534   1.582  1.2273  0.4974 -3.6431
   78U      O3' 2001   3.773   7.376   1.405  0.5321 -0.6124 -0.2048
   79A        P 2002   3.730   7.492   1.299  0.0389  0.0570 -0.5926
   79A      O1P 2003   3.587   7.510   1.302 -0.2003 -0.2513  0.1690
   79A      O2P 2004   3.799   7.471   1.175  0.2005  0.0295 -0.2047
   79A      O5' 2005   3.788   7.623   1.358 -0.3200 -0.2995  0.2449
   79A      C5' 2006   3.721   7.694   1.451 -0.2777 -0.0094  0.0092
   79A     H5'1 2007   3.713   7.630   1.538 -4.3275 -0.2771 -0.3454
   79A     H5'2 2008   3.620   7.720   1.419 -0.3971  0.6711  0.9062
   79A      C4' 2009   3.800   7.822   1.487 -1.3190  0.0624 -0.8592
   79A      H4' 2010   3.749   7.882   1.562  0.2492 -1.7499  1.8080
   79A      O4' 2011   3.923   7.804   1.554 -0.2203  0.5968  0.4806
   79A      C1' 2012   4.009   7.907   1.499  0.3294 -0.1121  0.2980
   79A      H1' 2013   4.075   7.939   1.579  1.5732 -2.2165  0.1870
   79A       N9 2014   4.112   7.853   1.406 -0.3423 -0.1030  0.1086
   79A       C8 2015   4.115   7.730   1.343  0.0009  0.1725  0.4403
   79A       H8 2016   4.026   7.670   1.330  0.8432 -0.4141 -4.5514
   79A       N7 2017   4.215   7.716   1.257 -0.4207  0.5001 -0.0386
   79A       C5 2018   4.294   7.829   1.289  0.0827 -0.0257  0.1962
   79A       C6 2019   4.420   7.871   1.251  0.2774 -0.1887  0.7987
   79A       N6 2020   4.505   7.798   1.177  0.1310 -0.1421  0.3317
   79A      H61 2021   4.480   7.707   1.141 -1.0369 -0.1037  0.9878
   79A      H62 2022   4.592   7.845   1.155  0.8989 -1.4627  0.4253
   79A       N1 2023   4.474   7.981   1.298 -1.1974  0.2852  0.1244
   79A       C2 2024   4.404   8.053   1.386  0.1760 -0.6697  0.1151
   79A       H2 2025   4.447   8.150   1.407  0.0166 -0.3176 -1.1259
   79A       N3 2026   4.282   8.029   1.430 -0.3011 -0.4988 -0.6808
   79A       C4 2027   4.235   7.912   1.381 -0.2397 -0.4315  0.2837
   79A      C3' 2028   3.813   7.920   1.368 -0.2049  0.0085  0.6480
   79A      H3' 2029   3.845   7.867   1.278  1.1785  1.8443  0.0055
   79A      C2' 2030   3.925   8.007   1.411 -0.6254 -0.4957 -0.4024
   79A     H2'1 2031   3.983   8.049   1.330  1.7364  0.5044  1.6791
   79A      O2' 2032   3.883   8.105   1.500 -0.3024 -0.1733  0.3510
   79A     HO'2 2033   3.791   8.122   1.478 -0.3746  1.4960  1.6773
   79A      O3' 2034   3.697   7.998   1.337  0.2499  0.1320 -0.2967
   80A        P 2035   3.661   8.043   1.187  0.1498  0.3349  0.1821
   80A      O1P 2036   3.529   8.104   1.177 -0.9375 -0.0389  0.1400
   80A      O2P 2037   3.689   7.930   1.097 -0.4845  0.1260  0.2124
   80A      O5' 2038   3.776   8.149   1.165  0.0902 -0.3811  0.4710
   80A      C5' 2039   3.758   8.279   1.230 -0.0138  0.2520  0.4402
   80A     H5'1 2040   3.733   8.262   1.334 -2.4565  0.2911 -0.0972
   80A     H5'2 2041   3.667   8.322   1.188 -2.0792 -2.7459  1.5018
   80A      C4' 2042   3.882   8.369   1.227  0.7301 -0.0628 -0.0347
   80A      H4' 2043   3.853   8.457   1.284 -1.1073 -0.3822 -0.3995
   80A      O4' 2044   3.987   8.304   1.290  0.0365 -0.2852  0.1348
   80A      C1' 2045   4.102   8.351   1.224  0.6016 -0.1424 -0.1815
   80A      H1' 2046   4.177   8.396   1.290  1.0298 -0.3216 -0.5387
   80A       N9 2047   4.168   8.234   1.159 -0.4042 -0.0976  0.3259
   80A       C8 2048   4.119   8.115   1.111  0.3985 -0.4911 -0.0064
   80A       H8 2049   4.021   8.082   1.144  1.4544 -1.1605  2.7037
   80A       N7 2050   4.205   8.042   1.040 -0.1515 -0.4079 -0.4202
   80A       C5 2051   4.322   8.124   1.047  0.8258 -0.5750 -0.1672
   80A       C6 2052   4.455   8.117   0.996 -0.5506  0.1329 -0.4590
   80A       N6 2053   4.511   8.013   0.935  0.5148  0.3308 -0.2702
   80A      H61 2054   4.450   7.933   0.927  0.2651  0.6819 -2.8154
   80A      H62 2055   4.589   8.009   0.872 -0.4112  0.1047 -1.4398
   80A       N1 2056   4.533   8.223   0.994  0.6199 -0.2979  0.3247
   80A       C2 2057   4.484   8.336   1.046  0.1614  0.1790 -0.1109
   80A       H2 2058   4.549   8.421   1.036 -1.3731  1.4881  0.5773
   80A       N3 2059   4.365   8.359   1.097  0.1015  0.0145 -0.1367
   80A       C4 2060   4.290   8.247   1.099  0.2416 -0.5616 -0.0367
   80A      C3' 2061   3.923   8.418   1.091 -0.3449  0.5379  0.1343
   80A      H3' 2062   3.922   8.337   1.018 -1.9167  1.1910 -0.6248
   80A      C2' 2063   4.063   8.460   1.121  0.3206  0.3607  0.8305
   80A     H2'1 2064   4.116   8.463   1.026  0.0101  1.1655  0.6721
   80A      O2' 2065   4.077   8.580   1.191  0.0115  0.0992 -0.1385
   80A     HO'2 2066   4.169   8.606   1.178  0.2164 -0.6949 -0.3381
   80A      O3' 2067   3.851   8.528   1.042  0.1967 -0.8286 -0.3096
   81U        P 2068   3.831   8.549   0.884  0.1676 -0.5616  0.0202
   81U      O1P 2069   3.769   8.683   0.863  0.0474 -0.0955 -0.3455
   81U      O2P 2070   3.756   8.431   0.833  0.9633  0.0103  0.3674
   81U      O5' 2071   3.973   8.545   0.820 -0.3048 -0.0276  0.4754
   81U      C5' 2072   4.059   8.656   0.836 -0.7987  0.0701 -0.1985
   81U     H5'1 2073   4.075   8.665   0.943  1.0356  0.4598 -0.4791
   81U     H5'2 2074   4.001   8.742   0.800 -0.4377  0.0642 -0.8076
   81U      C4' 2075   4.195   8.652   0.766  0.7483  0.4779 -0.1949
   81U      H4' 2076   4.257   8.741   0.767  2.4533 -0.6201 -1.6584
   81U      O4' 2077   4.282   8.558   0.827  0.2242 -0.3023 -0.3842
   81U      C1' 2078   4.356   8.494   0.727 -0.1840  0.2572 -0.5019
   81U      H1' 2079   4.459   8.510   0.758 -0.5765  1.3652  0.3081
   81U       N1 2080   4.322   8.346   0.733 -0.7188 -0.5249 -0.2761
   81U       C6 2081   4.195   8.303   0.759  0.3572  0.6185  0.3443
   81U       H6 2082   4.117   8.370   0.793  0.0980  1.6045 -2.0510
   81U       C5 2083   4.175   8.171   0.745  0.1946  0.0188 -0.6114
   81U       H5 2084   4.077   8.130   0.764 -0.0808  0.9362  0.0054
   81U       C4 2085   4.268   8.079   0.697 -0.2572 -0.1300  0.5814
   81U       O4 2086   4.250   7.963   0.675  0.0680  0.0927  0.4580
   81U       N3 2087   4.393   8.136   0.662 -0.5576  0.6362 -0.1709
   81U       H3 2088   4.463   8.073   0.624 -1.8824 -1.3868  0.5483
   81U       C2 2089   4.425   8.261   0.672 -0.0483  0.3798  0.4749
   81U       O2 2090   4.535   8.302   0.636  0.5015 -0.1541  0.2883
   81U      C3' 2091   4.183   8.612   0.621  0.2168 -0.2416 -0.0154
   81U      H3' 2092   4.107   8.536   0.603 -0.2519 -0.1886  1.6572
   81U      C2' 2093   4.319   8.551   0.587 -0.4984  0.3322 -0.9299
   81U     H2'1 2094   4.300   8.472   0.515  0.5168 -0.3289 -0.5032
   81U      O2' 2095   4.427   8.640   0.559  0.0457  0.1605 -0.4139
   81U     HO'2 2096   4.389   8.724   0.587 -1.1063 -0.5959  0.3930
   81U      O3' 2097   4.154   8.726   0.538  0.0332  0.7786  0.0924
   82U        P 2098   4.059   8.714   0.413 -0.5731  0.3208 -0.0944
   82U      O1P 2099   4.049   8.851   0.359  0.4264  0.8561  0.1350
   82U      O2P 2100   3.944   8.632   0.454  0.1751 -0.5334 -0.1188
   82U      O5' 2101   4.150   8.630   0.320 -0.2587  0.7883 -0.2934
   82U      C5' 2102   4.257   8.687   0.256  0.2291 -0.1941  0.6330
   82U     H5'1 2103   4.330   8.723   0.329  1.0238 -1.2862  0.4008
   82U     H5'2 2104   4.233   8.769   0.187  0.7297  0.0402  0.7293
   82U      C4' 2105   4.325   8.574   0.182 -0.0942  0.3781  0.2171
   82U      H4' 2106   4.416   8.603   0.129  1.2479 -4.0138 -0.2379
   82U      O4' 2107   4.364   8.465   0.266 -0.3582 -0.4898  0.3832
   82U      C1' 2108   4.368   8.344   0.200 -0.7537 -0.1572  0.3567
   82U      H1' 2109   4.471   8.308   0.193 -0.5071  0.5267  0.4622
   82U       N1 2110   4.277   8.244   0.265 -0.3949  0.4900  0.6885
   82U       C6 2111   4.150   8.275   0.302  0.4106  0.1820  0.0659
   82U       H6 2112   4.122   8.379   0.295 -0.5723 -0.1561 -1.6430
   82U       C5 2113   4.058   8.177   0.348 -0.3908 -0.4791  0.0675
   82U       H5 2114   3.956   8.201   0.373 -0.7847  0.2423 -2.0499
   82U       C4 2115   4.104   8.038   0.354  0.1670  0.1113 -0.3138
   82U       O4 2116   4.029   7.944   0.390 -0.2970 -0.2103  0.2425
   82U       N3 2117   4.237   8.015   0.308 -0.3395 -0.0165 -0.5792
   82U       H3 2118   4.271   7.922   0.329  0.3493  0.4342  0.3804
   82U       C2 2119   4.324   8.112   0.273  0.0371  0.9668 -0.3058
   82U       O2 2120   4.438   8.081   0.239  0.2519  0.5621  0.2403
   82U      C3' 2121   4.237   8.503   0.070  1.0406 -0.9163 -0.2330
   82U      H3' 2122   4.140   8.482   0.116  2.1441 -2.6338  1.4958
   82U      C2' 2123   4.317   8.373   0.055 -0.8294 -0.2777 -0.2428
   82U     H2'1 2124   4.255   8.297   0.006 -0.4057 -0.7625 -0.0314
   82U      O2' 2125   4.436   8.394  -0.026 -0.3389  0.0419  0.1054
   82U     HO'2 2126   4.410   8.397  -0.119 -0.3505 -1.2904  0.0493
   82U      O3' 2127   4.241   8.564  -0.063 -0.0046 -0.4279  0.4926
   82U      H3T 2128   4.241   8.659  -0.050 -0.7833 -0.6414  2.4662
   8.59253   8.59253   6.07584   0.00000   0.00000   0.00000   0.00000   4.29627   4.29627
