# Supplementary material for: Constant-pH Molecular Dynamics of Cationic Peptide Dendrimers Binding to siRNA
Source: J Chem Inf Model. 2026 Feb 5;66(8):4734–43. doi: 10.1021/acs.jcim.5c02636 (PMC13126635; doi:10.1021/acs.jcim.5c02636)
Supplement: Supplementary file 2 [file ci5c02636_si_002.zip › zip/MH18_05_in_4.gro]

Protein t=   0.00000
 2128
    1LY0      N    1   8.752   4.330   2.482  0.0451  0.3878 -0.6979
    1LY0     H1    2   8.702   4.417   2.469  0.9155  0.7856 -1.4489
    1LY0     H2    3   8.741   4.294   2.576 -0.2781  0.4466 -0.7124
    1LY0     H3    4   8.848   4.357   2.467  0.4272 -1.6963 -2.3514
    1LY0     CA    5   8.708   4.232   2.380 -0.6660 -0.5994 -0.2661
    1LY0     HA    6   8.728   4.269   2.280 -0.6207 -2.3330 -0.9187
    1LY0     CB    7   8.785   4.102   2.393 -0.3362  0.5456  0.1268
    1LY0    HB1    8   8.892   4.123   2.397  0.2243 -1.7834 -1.0071
    1LY0    HB2    9   8.780   4.057   2.294 -0.4881  2.0595 -0.5732
    1LY0     CG   10   8.737   4.010   2.500 -0.1100 -0.2097  0.1388
    1LY0    HG1   11   8.642   3.969   2.466  0.0514 -0.0073 -0.5652
    1LY0    HG2   12   8.720   4.061   2.595  0.1939 -0.5402  0.3716
    1LY0     CD   13   8.827   3.890   2.515  0.6428  0.0116  0.1971
    1LY0    HD1   14   8.929   3.927   2.521  0.2573  1.1828 -0.1006
    1LY0    HD2   15   8.815   3.824   2.428 -0.9156 -0.2559  0.5783
    1LY0     CE   16   8.784   3.812   2.636 -0.8116  0.5929  0.4917
    1LY0    HE1   17   8.806   3.711   2.601 -2.2389  1.1864 -2.4058
    1LY0    HE2   18   8.679   3.835   2.657 -0.5901  1.4931  0.6478
    1LY0     NZ   19   8.869   3.830   2.755  0.0327 -0.3422  0.4861
    1LY0    HZ1   20   8.916   3.919   2.765  0.1663 -0.5425  1.8636
    1LY0    HZ2   21   8.825   3.795   2.839  0.0140 -0.5533  0.3867
    1LY0    HZ3   22   8.946   3.768   2.739  0.6105  0.6945 -0.9437
    1LY0      C   23   8.564   4.206   2.392  0.2031 -0.3860 -0.5277
    1LY0      O   24   8.511   4.219   2.505  0.5242 -0.2657  0.0190
    2LER      N   25   8.487   4.176   2.284  1.0401 -0.0303 -0.7885
    2LER      H   26   8.535   4.184   2.196  1.5289 -1.4712 -0.6709
    2LER     CA   27   8.346   4.144   2.285  0.8314  0.5668  0.1569
    2LER     HA   28   8.292   4.221   2.341  1.6792  0.1154  1.6386
    2LER     CB   29   8.293   4.144   2.137 -0.4139  0.3221 -1.0406
    2LER    HB1   30   8.352   4.069   2.085  0.1759 -0.2519  0.3941
    2LER    HB2   31   8.302   4.245   2.098 -1.0866  1.2238  0.9757
    2LER     CG   32   8.147   4.114   2.117  0.8100  0.4211 -0.1945
    2LER     HG   33   8.109   4.022   2.162 -1.3768  0.3050 -2.1296
    2LER    CD1   34   8.058   4.225   2.167 -0.8602  0.0954  0.3564
    2LER   HD11   35   8.103   4.322   2.145 -1.0649  0.3524  1.0531
    2LER   HD12   36   7.962   4.224   2.115  0.3234 -0.8732 -1.9540
    2LER   HD13   37   8.050   4.220   2.275  3.0563  0.8837  0.8453
    2LER    CD2   38   8.127   4.105   1.973  0.4468  0.4905  0.5728
    2LER   HD21   39   8.031   4.058   1.952  0.4279  1.0530 -0.7118
    2LER   HD22   40   8.136   4.195   1.912  1.5704  1.4157  2.0388
    2LER   HD23   41   8.193   4.029   1.930 -0.4780  1.8341 -3.7809
    2LER      C   42   8.318   3.998   2.344 -0.0726 -0.2190  0.0063
    2LER      O   43   8.379   3.903   2.289 -0.0694 -0.2531  0.0505
    3LYR      N   44   8.232   3.982   2.444 -0.5745 -0.5006 -0.5108
    3LYR      H   45   8.179   4.062   2.476 -0.4548 -0.1262 -1.2246
    3LYR     CA   46   8.191   3.853   2.509  0.0030 -0.1118  0.5870
    3LYR     HA   47   8.195   3.770   2.437 -0.7732  2.5276 -2.7858
    3LYR     CB   48   8.284   3.803   2.616 -0.0075 -0.0881 -0.2159
    3LYR    HB1   49   8.378   3.771   2.570 -0.8414 -2.3783 -0.4769
    3LYR    HB2   50   8.236   3.713   2.655 -0.2052 -0.4060 -1.1651
    3LYR     CG   51   8.304   3.899   2.728 -0.1764 -0.4085 -0.3383
    3LYR    HG1   52   8.210   3.940   2.764 -0.6433 -0.3538 -1.5991
    3LYR    HG2   53   8.368   3.975   2.684 -0.4370  1.3970  2.1398
    3LYR     CD   54   8.390   3.832   2.836  0.1516  0.3624  0.1894
    3LYR    HD1   55   8.471   3.775   2.790 -0.2840  0.4304 -0.6929
    3LYR    HD2   56   8.321   3.763   2.884  0.9220  0.9864  2.3025
    3LYR     CE   57   8.446   3.946   2.922  0.3219  0.1674 -0.6782
    3LYR    HE1   58   8.363   4.009   2.953  0.0550 -0.0007 -1.0376
    3LYR    HE2   59   8.506   4.010   2.858  1.0764 -0.1994 -0.3468
    3LYR     NZ   60   8.521   3.882   3.035 -0.0285 -0.8522  0.1765
    3LYR    HZ1   61   8.573   3.797   3.024 -3.6731 -3.4160  0.8396
    3LYR      C   62   8.044   3.863   2.548  0.8254 -0.0682 -0.0937
    3LYR      O   63   8.003   3.957   2.611  0.0403 -0.3404  0.4361
    4LY0      N   64   7.968   3.756   2.521 -0.5047  0.1774 -0.0885
    4LY0      H   65   8.003   3.681   2.462 -0.2406  1.1009 -1.1228
    4LY0     CA   66   7.826   3.748   2.557 -0.3103  0.3443 -0.3429
    4LY0     HA   67   7.793   3.844   2.597 -0.0657  0.1148  0.4384
    4LY0     CB   68   7.743   3.712   2.432  0.1869  0.6347  0.2020
    4LY0    HB1   69   7.756   3.605   2.415  0.2189  0.1505  2.8578
    4LY0    HB2   70   7.777   3.768   2.345 -0.1104 -1.0652 -1.0695
    4LY0     CG   71   7.593   3.755   2.451 -0.9732 -0.6870  0.5737
    4LY0    HG1   72   7.591   3.864   2.456  1.1745 -0.4131 -2.1161
    4LY0    HG2   73   7.566   3.711   2.546  1.0450 -0.7194  1.1812
    4LY0     CD   74   7.504   3.713   2.335  0.8056 -0.0664  0.2262
    4LY0    HD1   75   7.402   3.742   2.357  0.3964 -1.8160  0.7188
    4LY0    HD2   76   7.504   3.604   2.335 -0.3939 -0.1930 -3.1905
    4LY0     CE   77   7.545   3.769   2.199  0.5510  0.0938  0.2784
    4LY0    HE1   78   7.650   3.799   2.205  0.7155 -0.4962  0.4727
    4LY0    HE2   79   7.486   3.855   2.167  2.1710  0.4003 -2.0962
    4LY0     NZ   80   7.535   3.670   2.092  0.1913  0.0024 -0.0760
    4LY0    HZ1   81   7.437   3.654   2.077  0.1339 -0.8625  1.0916
    4LY0    HZ2   82   7.577   3.713   2.011 -1.0341  3.4131  0.9402
    4LY0    HZ3   83   7.580   3.584   2.122 -0.5882 -0.1433  0.7231
    4LY0      C   84   7.810   3.642   2.671  0.2614  0.4011 -0.7440
    4LY0      O   85   7.881   3.544   2.664 -0.0012  0.2037  0.1775
    5LER      N   86   7.708   3.653   2.758  0.3484  0.5689  0.1187
    5LER      H   87   7.649   3.735   2.763 -1.6050 -0.8113  0.8136
    5LER     CA   88   7.696   3.577   2.882 -0.6212 -0.4151 -0.4123
    5LER     HA   89   7.752   3.484   2.865  1.4734  0.2800  2.0443
    5LER     CB   90   7.771   3.659   2.994  0.3978  0.1077  0.8686
    5LER    HB1   91   7.725   3.758   2.995  0.9950  0.4419 -0.9183
    5LER    HB2   92   7.875   3.661   2.962  0.1767 -0.1010  0.1290
    5LER     CG   93   7.769   3.595   3.126  0.6115 -0.2697 -0.5372
    5LER     HG   94   7.668   3.607   3.164  1.2570  0.7734  0.9245
    5LER    CD1   95   7.805   3.447   3.144  0.0535 -0.3947 -0.2946
    5LER   HD11   96   7.789   3.421   3.249 -0.6527 -1.0356 -0.5465
    5LER   HD12   97   7.735   3.377   3.098  0.9477 -2.8807  1.9158
    5LER   HD13   98   7.908   3.435   3.111  1.0004  2.0397  1.5036
    5LER    CD2   99   7.865   3.685   3.211 -0.4616  0.3967 -0.0108
    5LER   HD21  100   7.862   3.654   3.316  1.3933 -0.5945 -0.1931
    5LER   HD22  101   7.970   3.689   3.181  0.1592 -0.3823  1.8754
    5LER   HD23  102   7.827   3.785   3.190 -1.2661  0.5843  2.0588
    5LER      C  103   7.555   3.535   2.912  0.1029 -0.9158 -0.0227
    5LER      O  104   7.460   3.619   2.906  0.3389  0.4591 -0.0412
    6LYR      N  105   7.529   3.409   2.940  0.2995  0.6956 -0.2375
    6LYR      H  106   7.606   3.343   2.942 -3.2225 -3.9630 -0.0786
    6LYR     CA  107   7.403   3.357   2.996  0.0696 -0.5352 -0.2142
    6LYR     HA  108   7.313   3.400   2.952  0.2353 -1.6601 -1.7249
    6LYR     CB  109   7.402   3.206   2.959  0.2017  0.1891  0.7830
    6LYR    HB1  110   7.324   3.157   3.018 -0.7179  0.3313 -0.2930
    6LYR    HB2  111   7.501   3.168   2.985  1.2737  1.7598 -0.8196
    6LYR     CG  112   7.369   3.191   2.815 -0.3654 -0.4783  0.0127
    6LYR    HG1  113   7.457   3.211   2.753 -0.6725  1.0331  0.0461
    6LYR    HG2  114   7.294   3.267   2.795  2.6141  1.9179 -3.3706
    6LYR     CD  115   7.321   3.050   2.785  0.3106 -0.1131  0.3834
    6LYR    HD1  116   7.281   3.046   2.683  1.0178  0.4765  0.0651
    6LYR    HD2  117   7.237   3.031   2.851  1.7325 -1.3396  1.9047
    6LYR     CE  118   7.433   2.947   2.813  0.2501  0.3747  0.9007
    6LYR    HE1  119   7.384   2.850   2.821  1.9742 -0.3371  4.3168
    6LYR    HE2  120   7.476   2.966   2.911  1.4186 -1.7899  0.8610
    6LYR     NZ  121   7.538   2.939   2.709  0.1568 -0.4136  0.2138
    6LYR    HZ1  122   7.504   2.897   2.624 -1.6040  0.5250  0.4195
    6LYR      C  123   7.395   3.379   3.147 -0.4576 -0.0403 -0.2484
    6LYR      O  124   7.493   3.400   3.213 -0.5314 -0.6394  0.4856
    7LER      N  125   7.272   3.354   3.195 -0.3402  0.0149  0.3256
    7LER      H  126   7.203   3.331   3.126  1.3673 -1.7535 -0.8839
    7LER     CA  127   7.228   3.385   3.328 -0.0788  0.0417  0.7454
    7LER     HA  128   7.287   3.468   3.367 -1.7732  1.1335  1.1027
    7LER     CB  129   7.087   3.438   3.318  0.0015 -0.4870 -0.4130
    7LER    HB1  130   7.065   3.467   3.421  0.5490  1.5509 -0.8187
    7LER    HB2  131   7.024   3.353   3.291 -1.0080  0.0673  0.1267
    7LER     CG  132   7.046   3.565   3.231 -0.0410 -0.5984 -0.6269
    7LER     HG  133   7.071   3.548   3.126  0.9663 -3.4556 -0.0366
    7LER    CD1  134   6.895   3.579   3.243  0.4652  0.2660 -0.0393
    7LER   HD11  135   6.865   3.574   3.348 -2.0563  1.4325 -0.6141
    7LER   HD12  136   6.869   3.673   3.193  1.7611  1.8755  2.1294
    7LER   HD13  137   6.846   3.491   3.201  2.6769 -1.3895  0.7038
    7LER    CD2  138   7.127   3.684   3.289 -0.0213  0.7979  0.1537
    7LER   HD21  139   7.230   3.651   3.276 -0.4362 -1.4200  1.8567
    7LER   HD22  140   7.089   3.769   3.232 -3.5013  1.4503  3.1018
    7LER   HD23  141   7.105   3.695   3.395  0.1834  0.7167  0.2049
    7LER      C  142   7.241   3.277   3.428 -0.2389 -0.6584 -0.8296
    7LER      O  143   7.230   3.161   3.388  0.3421 -0.1809  0.0985
    8LER      N  144   7.268   3.307   3.552  0.5383 -0.6090 -0.0429
    8LER      H  145   7.290   3.404   3.571  4.3074 -1.4422  0.7828
    8LER     CA  146   7.281   3.220   3.668  0.0952 -0.1819  0.1283
    8LER     HA  147   7.316   3.282   3.751 -1.2914 -0.7269  1.1534
    8LER     CB  148   7.154   3.160   3.718  0.9575  0.3444 -0.7226
    8LER    HB1  149   7.190   3.106   3.806  0.6924  0.2785 -0.6532
    8LER    HB2  150   7.121   3.082   3.649  1.8180 -0.3417 -0.3726
    8LER     CG  151   7.039   3.260   3.761 -0.1732  0.4850 -0.5537
    8LER     HG  152   7.007   3.322   3.677  1.6812  2.9098  0.4008
    8LER    CD1  153   6.913   3.185   3.809  0.3078 -0.2827 -0.4508
    8LER   HD11  154   6.920   3.143   3.909 -1.7967  1.0374  0.3267
    8LER   HD12  155   6.830   3.256   3.801  0.0541 -0.7561 -2.8266
    8LER   HD13  156   6.897   3.103   3.738  0.6829  0.2952 -1.2121
    8LER    CD2  157   7.085   3.353   3.874 -0.8495  0.3005  0.3113
    8LER   HD21  158   7.130   3.294   3.954 -0.0842  2.5697  1.6532
    8LER   HD22  159   7.164   3.421   3.842  1.2910 -1.1977  2.1406
    8LER   HD23  160   7.002   3.411   3.915  0.3499  1.6596  0.8976
    8LER      C  161   7.403   3.122   3.648 -0.4022  0.1407  0.0312
    8LER      O  162   7.416   3.025   3.724  0.5371 -0.5760 -0.0123
    9LYR      N  163   7.481   3.118   3.534  0.1133 -0.1212  0.1281
    9LYR      H  164   7.450   3.186   3.466  0.0436 -0.7588 -0.4895
    9LYR     CA  165   7.601   3.040   3.503  0.3336  0.2424 -0.3656
    9LYR     HA  166   7.581   2.933   3.517  1.9293  0.2741  2.9157
    9LYR     CB  167   7.630   3.079   3.355 -0.1389 -0.5551 -0.0295
    9LYR    HB1  168   7.723   3.034   3.322 -0.1444 -0.5673 -0.0287
    9LYR    HB2  169   7.637   3.188   3.346 -1.6337 -0.3225  1.1501
    9LYR     CG  170   7.518   3.026   3.255 -0.0688  0.7670  0.5296
    9LYR    HG1  171   7.565   3.019   3.157  0.5684  1.4862  0.7635
    9LYR    HG2  172   7.446   3.107   3.250 -0.6570  0.2050 -0.3656
    9LYR     CD  173   7.459   2.884   3.277 -0.2085 -0.7380  0.7791
    9LYR    HD1  174   7.407   2.871   3.372  0.9777 -0.7182  1.4399
    9LYR    HD2  175   7.535   2.806   3.268 -0.9417 -1.4860  0.8789
    9LYR     CE  176   7.363   2.859   3.164 -0.9237 -0.1782 -0.0025
    9LYR    HE1  177   7.317   2.760   3.165 -2.8946  0.6783 -0.0526
    9LYR    HE2  178   7.422   2.884   3.076  0.7787  0.0103  1.1534
    9LYR     NZ  179   7.249   2.952   3.174  0.0504 -0.0594  0.3231
    9LYR    HZ1  180   7.248   3.025   3.244 -2.2015  0.4839 -0.1770
    9LYR      C  181   7.727   3.059   3.589  0.1687 -0.1202  0.0829
    9LYR      O  182   7.820   2.974   3.570  0.0559 -0.0101 -0.3954
   10LER      N  183   7.734   3.158   3.679 -0.5274  0.5140 -0.7863
   10LER      H  184   7.655   3.220   3.693  0.7437  2.1432 -0.4680
   10LER     CA  185   7.846   3.196   3.771  0.1381 -0.6693  0.2488
   10LER     HA  186   7.919   3.115   3.768 -0.0175 -0.9402  2.3362
   10LER     CB  187   7.928   3.310   3.723  0.4954  0.0369  0.1294
   10LER    HB1  188   8.026   3.318   3.771  0.6286 -2.5208  0.4333
   10LER    HB2  189   7.874   3.402   3.747 -0.5031  0.0621 -2.0262
   10LER     CG  190   7.951   3.313   3.569 -0.5335 -0.6145  0.4156
   10LER     HG  191   7.873   3.269   3.506  2.6096 -2.6451 -2.4653
   10LER    CD1  192   7.953   3.462   3.527  0.1087  0.2268 -0.0455
   10LER   HD11  193   7.994   3.464   3.426  3.0295 -1.1166  1.0170
   10LER   HD12  194   7.853   3.506   3.522  0.1316  0.4233  1.1193
   10LER   HD13  195   8.010   3.515   3.603 -1.2170  0.0604  1.1073
   10LER    CD2  196   8.088   3.255   3.523  0.0767  0.3433  0.1730
   10LER   HD21  197   8.168   3.311   3.572 -0.1686 -0.2456  1.2825
   10LER   HD22  198   8.101   3.151   3.551 -3.4069 -0.1639  0.2910
   10LER   HD23  199   8.095   3.258   3.414 -2.0747  0.8665  0.0122
   10LER      C  200   7.798   3.205   3.923 -0.7444 -0.5178  0.4203
   10LER      O  201   7.850   3.292   3.987  0.4808  0.4256  0.0974
   11LER      N  202   7.700   3.127   3.966 -0.4611 -1.5910  0.1426
   11LER      H  203   7.658   3.054   3.909 -2.6972 -0.6804  0.5243
   11LER     CA  204   7.674   3.117   4.109  0.2597  0.3472  0.0053
   11LER     HA  205   7.618   3.208   4.131  0.4936  0.9283 -1.6524
   11LER     CB  206   7.583   3.000   4.142  0.2195  0.2229 -0.4105
   11LER    HB1  207   7.553   3.007   4.247 -0.2125  2.1194 -0.6135
   11LER    HB2  208   7.635   2.905   4.131  0.5600  0.5703 -2.0558
   11LER     CG  209   7.451   2.998   4.072 -0.3763  0.3176 -0.3299
   11LER     HG  210   7.461   2.953   3.974  0.3265  1.8118 -0.9848
   11LER    CD1  211   7.365   2.895   4.156  0.1441  0.6789 -0.4009
   11LER   HD11  212   7.419   2.807   4.190 -1.1231 -0.2097 -0.5945
   11LER   HD12  213   7.329   2.936   4.250  1.5362 -0.1575  0.5262
   11LER   HD13  214   7.279   2.856   4.100 -0.3796  0.8597  0.2647
   11LER    CD2  215   7.365   3.126   4.064 -0.3635  0.3511 -0.8919
   11LER   HD21  216   7.286   3.105   3.992 -2.7198  0.4475  1.5299
   11LER   HD22  217   7.307   3.143   4.154  2.5699 -0.1171  1.2532
   11LER   HD23  218   7.425   3.212   4.033  1.0362 -0.4076 -0.4215
   11LER      C  219   7.791   3.109   4.209  0.0675  0.4980  0.5079
   11LER      O  220   7.889   3.035   4.203  0.6270  0.0322  0.1803
   12LER      N  221   7.783   3.192   4.316  0.7929 -0.5996 -0.3166
   12LER      H  222   7.710   3.262   4.321  1.0313 -0.2510 -1.4879
   12LER     CA  223   7.884   3.201   4.423 -0.1144  0.0788  0.4822
   12LER     HA  224   7.978   3.164   4.381 -0.5375  0.2341 -0.6541
   12LER     CB  225   7.897   3.352   4.461 -0.0541  0.6391 -0.5822
   12LER    HB1  226   7.958   3.364   4.551  0.6136 -1.7038 -0.6316
   12LER    HB2  227   7.796   3.384   4.487 -0.9919 -3.0523  1.0526
   12LER     CG  228   7.958   3.441   4.353  0.1224  0.5431  0.5244
   12LER     HG  229   7.905   3.427   4.258 -0.7682  0.9234  0.9558
   12LER    CD1  230   7.957   3.588   4.391 -0.4139  0.3499  0.2077
   12LER   HD11  231   8.006   3.598   4.487 -0.0140 -2.0131  0.3091
   12LER   HD12  232   8.004   3.652   4.317  1.2930 -1.0068  0.0524
   12LER   HD13  233   7.853   3.619   4.400 -0.2753  1.5116 -1.6413
   12LER    CD2  234   8.100   3.401   4.318  0.1250 -0.1588  0.1917
   12LER   HD21  235   8.110   3.303   4.273 -0.0825  1.1618 -3.0116
   12LER   HD22  236   8.157   3.477   4.264 -1.7179  0.9263 -0.3370
   12LER   HD23  237   8.149   3.401   4.415  0.9746 -1.9915 -0.2055
   12LER      C  238   7.850   3.124   4.555  0.1602 -0.2866  0.2189
   12LER      O  239   7.727   3.107   4.582 -0.3568 -0.0507 -0.1833
   13LER      N  240   7.953   3.080   4.636  0.4122 -0.8242 -0.4264
   13LER      H  241   8.046   3.101   4.601  1.1516 -1.6938  0.9373
   13LER     CA  242   7.942   3.002   4.754  0.3301  0.0262 -0.3587
   13LER     HA  243   7.839   2.981   4.783 -0.0167  1.1461 -0.7266
   13LER     CB  244   8.024   2.873   4.724  0.5496 -0.4448  0.0674
   13LER    HB1  245   8.122   2.916   4.703 -0.7219  2.5322 -0.3220
   13LER    HB2  246   7.986   2.821   4.637  0.4000 -0.4314  0.1246
   13LER     CG  247   8.045   2.774   4.836  0.0673 -0.4628  0.1198
   13LER     HG  248   8.071   2.833   4.924  1.8990  1.3129 -1.4950
   13LER    CD1  249   7.919   2.691   4.854  0.2210 -0.0296 -0.1390
   13LER   HD11  250   7.917   2.621   4.937  0.8008  1.3837  1.1071
   13LER   HD12  251   7.833   2.759   4.859  0.2493  0.0980 -1.0965
   13LER   HD13  252   7.890   2.638   4.763 -0.2293  0.1036 -0.0808
   13LER    CD2  253   8.162   2.688   4.801  0.6487 -0.1519 -0.0894
   13LER   HD21  254   8.144   2.626   4.713  0.4496 -0.4175  0.1359
   13LER   HD22  255   8.244   2.759   4.796 -0.5193  1.3491  1.0714
   13LER   HD23  256   8.185   2.615   4.880  1.0168  0.6123  0.5233
   13LER      C  257   7.998   3.077   4.880  0.1293  0.2964  0.1553
   13LER      O  258   8.119   3.085   4.885  0.2696  0.2055 -0.7167
   14NH2      N  259   7.922   3.118   4.972 -0.1288  0.0392 -0.0938
   14NH2     H1  260   7.823   3.103   4.956 -0.2203 -0.0146  0.5067
   14NH2     H2  261   7.961   3.163   5.054  0.6155  1.3885 -1.1508
   15LY0      N  262   8.752   4.007   3.617  0.9391 -0.0754  0.3819
   15LY0     H1  263   8.841   4.020   3.571  0.6144 -0.3613 -0.3564
   15LY0     H2  264   8.764   4.045   3.709  5.5555 -1.6229  0.6364
   15LY0     H3  265   8.682   4.057   3.563 -0.6749 -1.5175  1.0456
   15LY0     CA  266   8.703   3.864   3.613 -0.3314  0.5187 -0.2509
   15LY0     HA  267   8.783   3.802   3.653  2.3831  2.8324 -1.7869
   15LY0     CB  268   8.586   3.850   3.714 -0.1404 -0.6628 -0.1098
   15LY0    HB1  269   8.509   3.922   3.686 -1.1431 -1.1660  1.2550
   15LY0    HB2  270   8.621   3.865   3.816  0.7125  0.3703 -0.5312
   15LY0     CG  271   8.517   3.713   3.702 -0.2872 -0.1529  0.2182
   15LY0    HG1  272   8.589   3.632   3.709  0.5022  0.4337 -0.7493
   15LY0    HG2  273   8.467   3.697   3.607 -3.3433 -2.1870  1.9769
   15LY0     CD  274   8.415   3.693   3.819  0.2110 -1.4351  0.4463
   15LY0    HD1  275   8.335   3.767   3.815  0.4108 -1.1629  1.2091
   15LY0    HD2  276   8.463   3.719   3.914 -1.7743 -1.6428  1.5612
   15LY0     CE  277   8.357   3.558   3.824 -0.5628  0.7524  0.3864
   15LY0    HE1  278   8.445   3.496   3.843 -0.6277  0.4076 -0.4089
   15LY0    HE2  279   8.322   3.525   3.726  0.2674 -0.4081  0.4569
   15LY0     NZ  280   8.248   3.541   3.921 -0.1411  0.4678  0.0882
   15LY0    HZ1  281   8.181   3.614   3.902  1.3991  1.3009 -2.5821
   15LY0    HZ2  282   8.205   3.453   3.893 -2.3874  2.0955 -2.0402
   15LY0    HZ3  283   8.289   3.535   4.013 -0.6955 -2.1289  0.2727
   15LY0      C  284   8.687   3.816   3.471  0.2076 -0.6364  0.7050
   15LY0      O  285   8.758   3.719   3.430  0.4787  0.3248 -0.4959
   16LER      N  286   8.589   3.863   3.393  0.5473 -0.7191 -0.0098
   16LER      H  287   8.526   3.937   3.420  0.3158 -0.9842  0.1894
   16LER     CA  288   8.556   3.802   3.266 -0.3677  0.4986 -0.4233
   16LER     HA  289   8.640   3.791   3.199 -0.7275  1.2077 -1.0023
   16LER     CB  290   8.483   3.664   3.270 -0.3184 -0.1402  0.4965
   16LER    HB1  291   8.550   3.597   3.323 -0.0660 -0.9372 -0.8062
   16LER    HB2  292   8.469   3.641   3.165 -1.2193 -0.5822  0.7033
   16LER     CG  293   8.346   3.668   3.344  0.8417  0.4671  0.2341
   16LER     HG  294   8.344   3.743   3.422  2.0678 -1.2891  2.0617
   16LER    CD1  295   8.229   3.679   3.245 -0.8091 -0.2131 -0.0213
   16LER   HD11  296   8.241   3.620   3.154 -1.7905 -1.6056  0.7225
   16LER   HD12  297   8.138   3.640   3.290 -1.3522  1.2449  0.1954
   16LER   HD13  298   8.217   3.783   3.213 -1.3460 -1.1265 -3.0962
   16LER    CD2  299   8.339   3.537   3.416  0.6490 -0.1875  0.4875
   16LER   HD21  300   8.343   3.459   3.340 -1.3525  1.8281 -1.8666
   16LER   HD22  301   8.416   3.541   3.493  1.1941  0.6843 -0.0835
   16LER   HD23  302   8.240   3.536   3.460  0.0949 -1.9916 -0.6922
   16LER      C  303   8.488   3.899   3.163 -0.3497 -0.3254  1.0127
   16LER      O  304   8.407   3.987   3.196 -0.1874 -0.2821 -0.3144
   17LY0      N  305   8.302   1.653   2.712 -0.2214 -0.7553 -0.4029
   17LY0     H1  306   8.388   1.661   2.659 -0.3551  1.9538 -0.3172
   17LY0     H2  307   8.314   1.681   2.808 -1.1646 -0.5510 -0.3430
   17LY0     H3  308   8.271   1.557   2.719 -0.2174 -0.6308  2.2937
   17LY0     CA  309   8.196   1.738   2.656 -0.1803  0.1939 -0.0521
   17LY0     HA  310   8.163   1.688   2.565  0.0316 -0.5056  0.2542
   17LY0     CB  311   8.070   1.740   2.739 -1.0212 -0.5574 -0.2725
   17LY0    HB1  312   8.025   1.641   2.742  1.3832 -1.7009  1.1223
   17LY0    HB2  313   8.006   1.815   2.694 -0.0923  0.1554 -0.4415
   17LY0     CG  314   8.100   1.778   2.883 -0.4427  0.7105 -0.0937
   17LY0    HG1  315   8.125   1.884   2.881 -1.4534  0.9563 -0.0299
   17LY0    HG2  316   8.185   1.723   2.923  1.8309  2.8850 -1.5946
   17LY0     CD  317   7.978   1.755   2.981 -0.4391 -0.5894  0.9212
   17LY0    HD1  318   8.022   1.781   3.076  3.5304 -4.0947  0.3205
   17LY0    HD2  319   7.950   1.650   2.984 -4.3346  0.2100 -0.7773
   17LY0     CE  320   7.849   1.827   2.958 -0.3168  0.0926  0.4570
   17LY0    HE1  321   7.803   1.795   2.864 -0.0102  1.8688 -0.3564
   17LY0    HE2  322   7.874   1.933   2.958 -0.7966  0.2089  0.3833
   17LY0     NZ  323   7.751   1.795   3.066 -0.0965 -0.1019 -0.4515
   17LY0    HZ1  324   7.654   1.811   3.045  0.0216  0.5771 -0.4966
   17LY0    HZ2  325   7.762   1.697   3.086 -0.3584 -0.1453 -0.5094
   17LY0    HZ3  326   7.788   1.845   3.145  1.5483 -3.6727  1.2655
   17LY0      C  327   8.247   1.884   2.633  0.5204 -0.3339 -0.2162
   17LY0      O  328   8.334   1.936   2.699  0.0854 -0.1348  0.5116
   18LER      N  329   8.181   1.955   2.538  0.1282  0.1241  0.5318
   18LER      H  330   8.111   1.900   2.491 -1.8660  1.6052  1.5985
   18LER     CA  331   8.222   2.088   2.478  0.0746  0.3648  0.1913
   18LER     HA  332   8.329   2.105   2.480 -0.3001  3.1439  0.8430
   18LER     CB  333   8.180   2.084   2.327  0.0120  0.0257 -0.5665
   18LER    HB1  334   8.216   2.177   2.285  1.3094 -0.8292 -1.4278
   18LER    HB2  335   8.071   2.089   2.319 -0.0028  1.3956  0.2328
   18LER     CG  336   8.236   1.963   2.243 -1.0988 -0.1552 -0.7566
   18LER     HG  337   8.199   1.869   2.284  0.5576 -1.3714 -1.9204
   18LER    CD1  338   8.172   1.970   2.107 -0.4287 -0.6888 -0.3855
   18LER   HD11  339   8.195   2.067   2.063  0.0383 -0.4504  0.3562
   18LER   HD12  340   8.217   1.902   2.035 -1.9405 -0.7524 -1.2922
   18LER   HD13  341   8.065   1.950   2.112 -0.5565  0.0883  0.4248
   18LER    CD2  342   8.390   1.952   2.239  0.2354 -0.5421  0.2265
   18LER   HD21  343   8.422   2.029   2.169 -0.7615  0.5592  0.9420
   18LER   HD22  344   8.426   1.966   2.341 -0.7847  1.8431  0.3118
   18LER   HD23  345   8.405   1.849   2.206  1.0765 -1.4367  3.0914
   18LER      C  346   8.165   2.207   2.553 -0.3377  0.4915 -0.7031
   18LER      O  347   8.079   2.195   2.638 -0.4171 -0.0175 -0.6593
   19LYR      N  348   8.235   2.317   2.547 -0.5302 -0.5990 -0.1358
   19LYR      H  349   8.320   2.313   2.493 -0.0507 -1.2073  0.6329
   19LYR     CA  350   8.215   2.440   2.622 -0.2624  0.7199  0.6405
   19LYR     HA  351   8.194   2.418   2.727 -0.4666  0.1401  0.4822
   19LYR     CB  352   8.334   2.527   2.608  0.1044 -0.0884  0.7556
   19LYR    HB1  353   8.344   2.546   2.501 -0.4046 -0.1540  0.6916
   19LYR    HB2  354   8.426   2.477   2.636 -0.9592 -1.4248  2.0624
   19LYR     CG  355   8.341   2.665   2.682 -0.4761  0.1367  0.0438
   19LYR    HG1  356   8.302   2.656   2.783 -1.3608 -0.5814 -0.3381
   19LYR    HG2  357   8.276   2.734   2.627 -1.8284 -0.8401  0.3491
   19LYR     CD  358   8.483   2.726   2.680  0.5422  0.2267 -0.1152
   19LYR    HD1  359   8.509   2.744   2.576 -2.4894  2.7105 -0.6095
   19LYR    HD2  360   8.556   2.660   2.727  1.4319  3.0964  2.9764
   19LYR     CE  361   8.485   2.865   2.736  0.1294 -0.4987  0.5568
   19LYR    HE1  362   8.402   2.918   2.690 -0.0989 -0.9928  0.3898
   19LYR    HE2  363   8.587   2.902   2.723  0.2216 -0.3739  1.5170
   19LYR     NZ  364   8.453   2.853   2.877  0.3956 -0.5705 -0.0878
   19LYR    HZ1  365   8.357   2.829   2.898  0.4068  0.1455  0.8422
   19LYR      C  366   8.084   2.506   2.574  0.3045  0.0971  0.2064
   19LYR      O  367   8.060   2.536   2.454 -0.0245  0.0978 -0.4522
   20LY0      N  368   7.987   2.526   2.668  0.6297 -0.2833 -0.4788
   20LY0      H  369   8.009   2.510   2.766 -1.0290 -0.4111 -0.1058
   20LY0     CA  370   7.860   2.590   2.644  0.1274  0.2290 -0.1556
   20LY0     HA  371   7.821   2.562   2.546 -1.2243 -1.9863  0.9145
   20LY0     CB  372   7.761   2.533   2.752  0.0187  0.8108  0.0355
   20LY0    HB1  373   7.811   2.533   2.849  0.2596  0.0980 -0.0831
   20LY0    HB2  374   7.755   2.432   2.710  0.7038  1.1570 -0.9321
   20LY0     CG  375   7.615   2.590   2.753 -0.1759  0.2142 -0.2297
   20LY0    HG1  376   7.575   2.600   2.652  1.6789  1.8921 -0.8560
   20LY0    HG2  377   7.618   2.690   2.795 -0.3865  0.0445  0.1954
   20LY0     CD  378   7.529   2.511   2.855 -0.6605  1.0062  0.4652
   20LY0    HD1  379   7.582   2.505   2.950 -0.0605 -0.5296  0.0747
   20LY0    HD2  380   7.523   2.404   2.833 -0.5904  0.5892  2.2729
   20LY0     CE  381   7.388   2.563   2.879  0.5259  0.1247 -0.5059
   20LY0    HE1  382   7.321   2.560   2.793 -0.0181  0.8618 -0.1289
   20LY0    HE2  383   7.393   2.671   2.893  0.0654  0.3009 -1.5896
   20LY0     NZ  384   7.320   2.495   2.998 -0.0843  0.5754  0.7232
   20LY0    HZ1  385   7.326   2.394   2.994 -1.3449  0.5068  0.0920
   20LY0    HZ2  386   7.358   2.534   3.083 -0.8167 -1.3730  2.0189
   20LY0    HZ3  387   7.223   2.519   2.992 -0.3897 -0.8462 -0.8151
   20LY0      C  388   7.856   2.746   2.657  0.3361 -0.3933 -0.8184
   20LY0      O  389   7.929   2.808   2.734  0.0419  0.7038  0.0499
   21LER      N  390   7.777   2.810   2.576 -0.0112  0.2540  0.6403
   21LER      H  391   7.725   2.760   2.505 -0.9135  2.5234 -0.3813
   21LER     CA  392   7.747   2.953   2.594  0.1615 -0.4356  0.7761
   21LER     HA  393   7.839   3.008   2.614 -2.3529  5.3328 -1.3381
   21LER     CB  394   7.705   3.016   2.460  0.5130 -0.0026 -0.2423
   21LER    HB1  395   7.616   2.963   2.427  0.9421 -0.9158  0.0576
   21LER    HB2  396   7.789   2.997   2.393  1.1922 -3.1091  1.3030
   21LER     CG  397   7.670   3.167   2.457 -0.0980  0.3040  0.3474
   21LER     HG  398   7.579   3.177   2.517 -1.1275 -3.1325 -0.4340
   21LER    CD1  399   7.765   3.271   2.515  0.4108  0.3636  0.5731
   21LER   HD11  400   7.801   3.249   2.616  1.4010 -0.6759  0.0153
   21LER   HD12  401   7.849   3.258   2.446  0.4045 -1.4761  0.8590
   21LER   HD13  402   7.719   3.369   2.504 -1.6913 -0.7472 -1.0803
   21LER    CD2  403   7.635   3.202   2.315  0.2785 -0.5976 -0.1580
   21LER   HD21  404   7.723   3.208   2.251  0.3204  0.1938 -0.0366
   21LER   HD22  405   7.564   3.134   2.268 -1.5448  1.4837 -0.6172
   21LER   HD23  406   7.591   3.302   2.311  2.4659  0.6561  3.2216
   21LER      C  407   7.661   2.986   2.716 -0.2704 -0.4011 -0.0443
   21LER      O  408   7.711   3.060   2.802 -0.1713  0.5367 -0.5703
   22LY0      N  409   8.565   2.430   3.400  0.3678  0.2748 -0.5347
   22LY0     H1  410   8.634   2.356   3.409  0.1930  0.1455 -0.2227
   22LY0     H2  411   8.471   2.399   3.381  1.1472 -1.5668 -1.6282
   22LY0     H3  412   8.557   2.490   3.481  0.1414 -1.2893  0.6567
   22LY0     CA  413   8.606   2.499   3.281  0.0933 -0.2769 -0.0266
   22LY0     HA  414   8.704   2.544   3.295  0.3146 -1.2248  1.7946
   22LY0     CB  415   8.615   2.404   3.162  0.3546 -0.2346  0.2875
   22LY0    HB1  416   8.563   2.442   3.074  1.2585 -2.2367 -1.1936
   22LY0    HB2  417   8.572   2.310   3.197  1.3437 -0.6270  0.4816
   22LY0     CG  418   8.750   2.359   3.122 -0.4061  0.2721  0.2394
   22LY0    HG1  419   8.746   2.293   3.035 -1.8906 -1.8109  1.7818
   22LY0    HG2  420   8.789   2.310   3.212  0.7169  0.1115 -0.3241
   22LY0     CD  421   8.840   2.473   3.080 -0.5369 -0.0925 -0.1281
   22LY0    HD1  422   8.842   2.546   3.160  2.9109  0.3998 -0.5400
   22LY0    HD2  423   8.797   2.524   2.994 -0.0837  1.4104  0.5208
   22LY0     CE  424   8.982   2.436   3.049  0.0643  0.5095  0.3516
   22LY0    HE1  425   8.978   2.358   2.974 -1.3369  1.2821 -0.4232
   22LY0    HE2  426   9.030   2.413   3.144 -0.5308 -0.5100  0.4198
   22LY0     NZ  427   9.058   2.547   2.990 -0.2038 -0.5066 -0.5523
   22LY0    HZ1  428   9.157   2.528   2.989 -0.4915 -2.9413  2.0502
   22LY0    HZ2  429   9.024   2.552   2.895 -1.0782  1.5035 -0.1776
   22LY0    HZ3  430   9.044   2.634   3.039 -1.4754  0.0924 -1.8818
   22LY0      C  431   8.511   2.617   3.259  0.1431 -0.4843  0.1243
   22LY0      O  432   8.400   2.613   3.308  0.4393  0.3328 -0.4226
   23LER      N  433   8.559   2.726   3.194 -0.9664 -0.2333  0.4283
   23LER      H  434   8.657   2.713   3.174 -0.5728  0.1298  1.9765
   23LER     CA  435   8.485   2.833   3.125  0.3466  0.5004  0.1505
   23LER     HA  436   8.377   2.817   3.124  0.2866  0.7135  1.3076
   23LER     CB  437   8.502   2.952   3.218 -0.8340 -0.3777 -0.4047
   23LER    HB1  438   8.604   2.970   3.253 -2.1461  2.3733  2.6738
   23LER    HB2  439   8.448   2.919   3.307  0.3418 -0.2736  0.3693
   23LER     CG  440   8.452   3.093   3.168 -0.1646 -0.4184  0.2520
   23LER     HG  441   8.505   3.116   3.075  0.1593  0.2431  0.5919
   23LER    CD1  442   8.302   3.102   3.146  1.3783 -0.3758  0.2982
   23LER   HD11  443   8.253   3.067   3.237 -1.2170  1.0657 -0.4384
   23LER   HD12  444   8.274   3.204   3.120  1.2556  0.1576  2.3619
   23LER   HD13  445   8.282   3.031   3.066 -0.8733 -0.8981  1.2608
   23LER    CD2  446   8.488   3.215   3.252  0.0990  0.3607  0.2969
   23LER   HD21  447   8.595   3.229   3.267 -0.1336  3.5861 -0.4760
   23LER   HD22  448   8.453   3.306   3.204 -1.1143 -0.4543 -0.4218
   23LER   HD23  449   8.433   3.200   3.345  0.7880 -1.1916  0.4979
   23LER      C  450   8.539   2.858   2.984 -0.1041  0.9907 -0.2129
   23LER      O  451   8.660   2.861   2.964  0.1983 -0.1329 -0.9306
   24LY0      N  452   8.356   4.456   2.568  0.6897  0.0660 -0.2723
   24LY0     H1  453   8.392   4.548   2.546  3.4837 -1.0586 -0.8472
   24LY0     H2  454   8.377   4.392   2.493  0.9555  0.8818 -0.9072
   24LY0     H3  455   8.408   4.430   2.651 -2.3380  0.2517  1.8314
   24LY0     CA  456   8.211   4.461   2.585 -0.6638  0.1710  0.5932
   24LY0     HA  457   8.205   4.520   2.677  0.8184 -1.3847  1.7415
   24LY0     CB  458   8.137   4.538   2.470 -0.0399  0.7923 -0.0406
   24LY0    HB1  459   8.152   4.494   2.372  0.9186 -0.0904  0.4871
   24LY0    HB2  460   8.176   4.640   2.479  1.9440 -0.1464  4.8300
   24LY0     CG  461   7.989   4.554   2.491 -0.4165 -0.5101 -0.0780
   24LY0    HG1  462   7.971   4.599   2.589 -2.5668  0.2557 -0.7791
   24LY0    HG2  463   7.943   4.455   2.490  0.2942 -0.8566 -1.4533
   24LY0     CD  464   7.920   4.654   2.391 -0.1832 -0.0382 -0.6847
   24LY0    HD1  465   7.907   4.608   2.294  1.3440  0.6528 -1.2427
   24LY0    HD2  466   7.979   4.746   2.394  2.6033 -1.7342 -0.1876
   24LY0     CE  467   7.776   4.677   2.433  1.0874 -0.5225 -0.4339
   24LY0    HE1  468   7.768   4.731   2.528  0.3039  1.5973 -1.6277
   24LY0    HE2  469   7.735   4.577   2.440  1.1518 -0.4652  0.9313
   24LY0     NZ  470   7.692   4.753   2.343  0.9569  0.4529  0.1351
   24LY0    HZ1  471   7.716   4.851   2.351 -3.4570  1.5641  2.8659
   24LY0    HZ2  472   7.691   4.717   2.249  0.1481  0.7425  0.0267
   24LY0    HZ3  473   7.600   4.759   2.383  1.1297  2.9117  0.3347
   24LY0      C  474   8.157   4.324   2.622 -0.2406 -0.0179  0.1843
   24LY0      O  475   8.160   4.236   2.532  0.3070  0.2983 -0.5772
   25LER      N  476   8.118   4.310   2.748 -0.5447  0.7484  0.3386
   25LER      H  477   8.146   4.388   2.805  0.3054 -0.3712  1.5008
   25LER     CA  478   8.030   4.212   2.807 -1.0031 -0.0869  0.6388
   25LER     HA  479   8.055   4.122   2.750 -0.1285  0.6852 -0.2386
   25LER     CB  480   8.070   4.196   2.955  0.0653 -0.3055 -0.2403
   25LER    HB1  481   8.049   4.292   3.001  0.9309  0.0159 -0.5151
   25LER    HB2  482   8.177   4.187   2.970  0.1715  2.0423  0.7188
   25LER     CG  483   7.991   4.086   3.026  0.0078 -0.6508 -0.0332
   25LER     HG  484   7.883   4.094   3.014 -0.1193 -2.3604 -0.3295
   25LER    CD1  485   8.027   3.952   2.979 -0.3636  0.2831 -0.2740
   25LER   HD11  486   8.135   3.944   2.981 -0.3845  0.0150  2.2073
   25LER   HD12  487   7.983   3.869   3.035 -1.1400  1.1144  0.3824
   25LER   HD13  488   7.992   3.924   2.879  0.2353 -1.8677  0.0686
   25LER    CD2  489   8.009   4.101   3.177 -0.0702  0.0330 -0.7946
   25LER   HD21  490   8.112   4.103   3.210  0.2748 -1.6561 -1.6530
   25LER   HD22  491   7.957   4.193   3.204  0.0074 -0.2998  0.5533
   25LER   HD23  492   7.958   4.014   3.220  0.1833  0.0018 -0.5554
   25LER      C  493   7.884   4.241   2.777 -0.8538  0.2943 -0.5099
   25LER      O  494   7.836   4.352   2.798 -0.8339 -0.2803 -0.3425
   26LYR      N  495   7.812   4.139   2.738 -0.0912 -0.3100  0.5697
   26LYR      H  496   7.861   4.052   2.726  1.5433  0.5119  1.0423
   26LYR     CA  497   7.666   4.142   2.708 -0.4074 -0.5363  0.6648
   26LYR     HA  498   7.625   4.236   2.746  2.4224  1.0411  0.1484
   26LYR     CB  499   7.646   4.143   2.553 -0.4944 -0.3352  0.2274
   26LYR    HB1  500   7.538   4.151   2.535 -0.2773 -0.7902 -1.4383
   26LYR    HB2  501   7.675   4.043   2.523  0.7627 -0.0321  0.3662
   26LYR     CG  502   7.724   4.261   2.485  0.0938 -0.0084  1.1339
   26LYR    HG1  503   7.831   4.243   2.497  0.4192  1.4884  0.6881
   26LYR    HG2  504   7.704   4.358   2.531 -1.9148  0.4651 -0.6242
   26LYR     CD  505   7.688   4.270   2.333 -0.5078  0.2575 -0.6654
   26LYR    HD1  506   7.749   4.348   2.286 -0.9237  1.7248  1.0880
   26LYR    HD2  507   7.582   4.290   2.318 -1.0014 -1.0350  0.8536
   26LYR     CE  508   7.720   4.128   2.270 -0.0870 -1.0970  0.0990
   26LYR    HE1  509   7.675   4.047   2.327 -1.0771  0.0179  0.9266
   26LYR    HE2  510   7.828   4.112   2.265 -0.3445 -2.6687 -1.7255
   26LYR     NZ  511   7.680   4.133   2.133  0.0660 -0.4615  0.6092
   26LYR    HZ1  512   7.607   4.195   2.100  0.3084 -0.4306  0.1287
   26LYR      C  513   7.602   4.024   2.775 -0.4562 -0.1008 -0.2831
   26LYR      O  514   7.660   3.927   2.810  0.2735  0.3600 -0.5434
   27LY0      N  515   7.468   4.037   2.782 -0.0174  0.7600  0.0510
   27LY0      H  516   7.421   4.125   2.774  0.2435  0.8680 -0.3042
   27LY0     CA  517   7.388   3.929   2.845 -0.5233 -0.0701 -0.5513
   27LY0     HA  518   7.461   3.853   2.873  0.7111  1.1465 -0.3577
   27LY0     CB  519   7.312   3.987   2.968 -0.1625 -0.0388  0.2506
   27LY0    HB1  520   7.241   3.909   2.996 -0.4055  0.8576  2.3745
   27LY0    HB2  521   7.257   4.079   2.949  0.7895  0.3666 -0.6221
   27LY0     CG  522   7.399   4.000   3.094 -0.9980 -0.6410 -0.6017
   27LY0    HG1  523   7.485   4.060   3.065  0.8650 -2.8868 -0.1195
   27LY0    HG2  524   7.439   3.902   3.122  0.2792 -0.2853 -1.0906
   27LY0     CD  525   7.326   4.076   3.208 -0.4389 -0.5886  0.4758
   27LY0    HD1  526   7.242   4.016   3.245  0.6129 -2.0094  0.6624
   27LY0    HD2  527   7.293   4.172   3.168 -0.7173 -0.7070  0.4131
   27LY0     CE  528   7.410   4.105   3.330 -0.3012  0.2802 -0.3038
   27LY0    HE1  529   7.502   4.157   3.301  0.8456 -1.2514  0.4210
   27LY0    HE2  530   7.435   4.007   3.369 -1.9209 -0.6500 -1.4999
   27LY0     NZ  531   7.354   4.201   3.424 -0.0421  0.5192 -0.0396
   27LY0    HZ1  532   7.356   4.295   3.386  0.3520  0.0746 -1.1425
   27LY0    HZ2  533   7.260   4.175   3.450 -0.0940  2.2416  1.7381
   27LY0    HZ3  534   7.403   4.181   3.510 -0.1425  2.6456  0.5640
   27LY0      C  535   7.283   3.876   2.744  0.1290  0.8504 -0.1044
   27LY0      O  536   7.266   3.922   2.632 -0.2946  0.4074 -0.1531
   28LER      N  537   7.218   3.761   2.782 -0.2251 -0.5812  0.1757
   28LER      H  538   7.235   3.720   2.873  0.3684 -1.7676 -0.4491
   28LER     CA  539   7.118   3.688   2.700 -0.3755 -0.0964 -0.5934
   28LER     HA  540   7.091   3.748   2.613 -0.0081  0.1947 -0.5050
   28LER     CB  541   7.167   3.544   2.663  0.3350  0.4697  0.0272
   28LER    HB1  542   7.082   3.480   2.639 -0.5891  0.3526  3.1113
   28LER    HB2  543   7.209   3.508   2.757  1.3530  1.2599 -0.1015
   28LER     CG  544   7.276   3.544   2.560 -0.1467  1.0116 -0.0770
   28LER     HG  545   7.340   3.631   2.578 -2.3654  2.5386  1.0472
   28LER    CD1  546   7.376   3.427   2.555 -1.1127  0.1844  0.7188
   28LER   HD11  547   7.430   3.423   2.460 -0.0206  0.8062  1.2891
   28LER   HD12  548   7.441   3.438   2.642  2.1484 -0.2505 -1.5060
   28LER   HD13  549   7.327   3.330   2.549  2.0993 -1.5385  0.0631
   28LER    CD2  550   7.209   3.538   2.419 -0.6404  0.3458 -0.2846
   28LER   HD21  551   7.290   3.524   2.348 -0.6825 -0.5734 -0.1693
   28LER   HD22  552   7.152   3.447   2.400 -0.7119  0.3373 -0.0314
   28LER   HD23  553   7.152   3.627   2.393 -0.4187  0.9552  1.2310
   28LER      C  554   6.993   3.669   2.784 -0.2477  0.3811  0.3738
   28LER      O  555   6.999   3.655   2.906 -0.5539  0.0622  0.2599
   29LYR      N  556   6.875   3.645   2.716 -0.4723  0.1404 -0.4082
   29LYR      H  557   6.873   3.657   2.615  0.6989  1.5975 -0.2920
   29LYR     CA  558   6.748   3.605   2.786  0.4987 -0.0184 -0.6386
   29LYR     HA  559   6.743   3.658   2.881 -0.7457 -0.7738 -0.2652
   29LYR     CB  560   6.621   3.643   2.710 -0.1340 -0.1650  0.0891
   29LYR    HB1  561   6.534   3.589   2.748 -1.1597  1.6455  0.4617
   29LYR    HB2  562   6.618   3.610   2.607 -0.9578  1.5583 -0.4864
   29LYR     CG  563   6.588   3.794   2.717 -0.3771  0.4606 -0.0187
   29LYR    HG1  564   6.588   3.822   2.823 -1.9427 -0.9776  0.4095
   29LYR    HG2  565   6.486   3.792   2.680  0.3570 -0.4253 -2.1496
   29LYR     CD  566   6.685   3.880   2.642  0.0000 -0.0530  0.2084
   29LYR    HD1  567   6.786   3.866   2.681  0.1694 -1.3365 -0.6246
   29LYR    HD2  568   6.668   3.987   2.653  0.4194  0.0184  0.1680
   29LYR     CE  569   6.680   3.855   2.495  0.3479 -0.4224 -0.1021
   29LYR    HE1  570   6.577   3.877   2.468 -1.6224 -2.6764  4.4360
   29LYR    HE2  571   6.687   3.747   2.481  0.0462 -0.5980  0.9721
   29LYR     NZ  572   6.789   3.934   2.432  0.1186 -0.0792  0.9853
   29LYR    HZ1  573   6.773   4.032   2.409  1.2984 -0.3173 -1.0426
   29LYR      C  574   6.744   3.455   2.831  0.6318 -0.0742 -0.1888
   29LYR      O  575   6.636   3.402   2.849 -0.5195 -0.2532  0.3974
   30LER      N  576   6.855   3.398   2.863 -0.0570 -0.2530 -0.0054
   30LER      H  577   6.932   3.463   2.867  0.1864 -0.4507 -1.1874
   30LER     CA  578   6.877   3.254   2.865  0.7176  1.4177  0.4903
   30LER     HA  579   6.778   3.210   2.872  0.6103  1.3419 -1.1404
   30LER     CB  580   6.935   3.213   2.727  0.4453  0.0126 -0.6962
   30LER    HB1  581   6.938   3.105   2.739 -0.3020  0.1962  1.4978
   30LER    HB2  582   7.029   3.268   2.719  0.1063  0.5425 -1.2077
   30LER     CG  583   6.837   3.235   2.608  0.2866  0.1533 -0.1242
   30LER     HG  584   6.800   3.336   2.591 -1.4182 -0.3104  0.5612
   30LER    CD1  585   6.915   3.206   2.484 -0.3480 -0.1337  0.4359
   30LER   HD11  586   6.983   3.289   2.465  0.5118 -0.4767  1.9199
   30LER   HD12  587   6.977   3.119   2.503  0.7819  0.7005  0.6790
   30LER   HD13  588   6.856   3.195   2.393  0.0882 -1.2948  0.2731
   30LER    CD2  589   6.716   3.141   2.621 -0.4308  0.1777 -0.8079
   30LER   HD21  590   6.651   3.180   2.701 -0.3884 -1.4383  0.0515
   30LER   HD22  591   6.659   3.133   2.529  1.2748  0.2184 -1.9040
   30LER   HD23  592   6.750   3.042   2.651  1.2800  1.2138  0.9206
   30LER      C  593   6.966   3.222   2.984  0.5112  0.4404  0.5713
   30LER      O  594   7.062   3.290   3.005  0.0516 -0.6094  0.5255
   31LER      N  595   6.941   3.111   3.056 -0.5934  0.1869  0.1053
   31LER      H  596   6.860   3.053   3.040 -0.9164  0.6527  0.0376
   31LER     CA  597   7.028   3.057   3.156 -0.0550  0.6224 -0.3942
   31LER     HA  598   7.081   3.138   3.206 -0.9437  1.1798 -0.3432
   31LER     CB  599   6.939   3.000   3.277 -0.2123 -0.6152 -0.1840
   31LER    HB1  600   7.001   2.934   3.337  0.2555  0.4094  0.5015
   31LER    HB2  601   6.857   2.937   3.242 -0.0052 -1.3872  0.6735
   31LER     CG  602   6.874   3.105   3.372 -0.3389  0.0295 -0.1575
   31LER     HG  603   6.955   3.161   3.418 -0.6257  2.8125 -2.7621
   31LER    CD1  604   6.777   3.201   3.303 -0.6372  1.0432  0.4709
   31LER   HD11  605   6.707   3.140   3.246 -1.4423  2.1041  0.2943
   31LER   HD12  606   6.714   3.254   3.375 -1.6529  1.4823 -0.7016
   31LER   HD13  607   6.827   3.271   3.236  0.8552 -0.0662  0.3873
   31LER    CD2  608   6.784   3.038   3.479 -0.5356 -0.1571 -0.0485
   31LER   HD21  609   6.738   3.116   3.540 -0.8199 -0.0677 -0.3733
   31LER   HD22  610   6.703   2.984   3.431 -1.6319  0.8606  0.5830
   31LER   HD23  611   6.851   2.975   3.538 -0.8423  0.8756  1.4936
   31LER      C  612   7.132   2.944   3.109 -0.3394 -0.2118 -0.7290
   31LER      O  613   7.108   2.861   3.024 -0.3778 -0.0935  0.2002
   32LY0      N  614   7.864   3.983   1.457  0.0369  0.2913 -0.1805
   32LY0     H1  615   7.856   4.072   1.410  1.8712  1.3292  1.3546
   32LY0     H2  616   7.936   3.926   1.413  1.0532  1.3802  0.0145
   32LY0     H3  617   7.782   3.924   1.456  0.6065 -0.5588 -1.8554
   32LY0     CA  618   7.913   4.001   1.595  0.7603 -0.5563  0.4126
   32LY0     HA  619   7.940   3.900   1.626  2.6039  0.0346  0.8449
   32LY0     CB  620   8.041   4.083   1.604  0.1263  0.1922  1.1417
   32LY0    HB1  621   8.100   4.057   1.516 -2.0708  1.1095 -0.7030
   32LY0    HB2  622   8.096   4.065   1.697  0.6779  1.6172  1.1094
   32LY0     CG  623   8.033   4.239   1.586 -0.6060  0.2919  0.3173
   32LY0    HG1  624   7.960   4.282   1.655  0.7592 -0.9624  2.6806
   32LY0    HG2  625   8.008   4.260   1.482  1.1380  2.6348  0.2716
   32LY0     CD  626   8.171   4.304   1.609 -0.9375 -0.7902 -0.6542
   32LY0    HD1  627   8.258   4.250   1.573 -0.5346 -0.1839 -0.6104
   32LY0    HD2  628   8.191   4.315   1.715  0.5179 -1.0875 -0.8782
   32LY0     CE  629   8.176   4.434   1.535 -0.2908 -0.3333  0.4154
   32LY0    HE1  630   8.148   4.430   1.430  0.5436  1.1372  0.0996
   32LY0    HE2  631   8.277   4.474   1.529 -1.0695  1.5044 -1.6351
   32LY0     NZ  632   8.095   4.536   1.590 -0.1136  0.2688  0.1062
   32LY0    HZ1  633   7.998   4.511   1.575 -0.0633 -0.1820  0.5181
   32LY0    HZ2  634   8.111   4.537   1.689 -2.2240  1.6057  0.4930
   32LY0    HZ3  635   8.108   4.623   1.540 -0.2232 -0.8093 -1.9092
   32LY0      C  636   7.807   4.060   1.680  0.1625  0.1894 -0.4216
   32LY0      O  637   7.735   4.151   1.638 -0.3376  0.1280 -0.3507
   33LER      N  638   7.794   4.023   1.809 -0.0012  0.0668 -0.5377
   33LER      H  639   7.858   3.956   1.848 -1.5699 -1.3019 -0.1867
   33LER     CA  640   7.680   4.058   1.902 -0.8656 -0.5379  0.6673
   33LER     HA  641   7.655   4.164   1.891 -1.0867 -0.7745 -1.5325
   33LER     CB  642   7.551   3.973   1.880  0.2010  0.2015 -0.4517
   33LER    HB1  643   7.490   3.961   1.969  2.1261 -0.6177  0.8295
   33LER    HB2  644   7.588   3.870   1.872 -0.5356 -0.0913 -0.1553
   33LER     CG  645   7.465   3.998   1.753  0.2629 -0.9376 -0.0110
   33LER     HG  646   7.524   4.000   1.661 -0.4821  0.1303 -0.4728
   33LER    CD1  647   7.366   3.877   1.749  0.4128  0.3426  0.3574
   33LER   HD11  648   7.296   3.883   1.666  0.4793 -1.1260  0.1704
   33LER   HD12  649   7.430   3.789   1.740 -0.6829 -0.3022 -1.6347
   33LER   HD13  650   7.315   3.884   1.845 -0.4750  1.3209 -0.1686
   33LER    CD2  651   7.390   4.129   1.770  0.0154 -0.0010  0.3203
   33LER   HD21  652   7.323   4.137   1.685 -0.1587 -2.5512  0.1312
   33LER   HD22  653   7.321   4.121   1.855 -0.4086  0.1311 -0.0094
   33LER   HD23  654   7.462   4.210   1.767  2.2932 -1.9370 -1.0549
   33LER      C  655   7.724   4.045   2.048  0.3494 -0.1277  0.2489
   33LER      O  656   7.818   3.969   2.079  0.4255  0.4560 -0.7199
   34LY0      N  657   7.447   5.072   3.237  0.0793 -0.3294 -0.7221
   34LY0     H1  658   7.425   5.110   3.328  2.1439 -0.9107  0.0975
   34LY0     H2  659   7.444   5.150   3.174  2.2872 -0.0604 -0.6003
   34LY0     H3  660   7.544   5.042   3.241  0.7320  1.7529  0.4798
   34LY0     CA  661   7.360   4.957   3.200 -0.4797 -0.0932  0.5768
   34LY0     HA  662   7.363   4.886   3.284  0.6213  0.6333  1.1716
   34LY0     CB  663   7.213   4.994   3.164  0.1796 -0.2814 -0.4663
   34LY0    HB1  664   7.146   4.911   3.140  2.2504 -2.6430  1.3135
   34LY0    HB2  665   7.206   5.073   3.090  0.3074 -0.2492 -0.4433
   34LY0     CG  666   7.132   5.061   3.281 -0.4757 -0.8942 -0.4044
   34LY0    HG1  667   7.184   5.156   3.297 -1.2389 -0.0292 -2.7022
   34LY0    HG2  668   7.132   5.004   3.373 -2.7423 -1.1140 -0.4794
   34LY0     CD  669   6.986   5.101   3.239 -0.2474  0.1117 -0.2917
   34LY0    HD1  670   6.932   5.010   3.217 -2.1283  1.0789  0.1218
   34LY0    HD2  671   6.990   5.166   3.152  3.7212 -0.5072 -0.7805
   34LY0     CE  672   6.906   5.161   3.359 -0.0649 -1.0555  0.2669
   34LY0    HE1  673   6.931   5.266   3.374 -2.9650 -0.0777 -1.2073
   34LY0    HE2  674   6.936   5.110   3.451 -2.3496 -2.0254  0.5385
   34LY0     NZ  675   6.761   5.151   3.339 -0.0637  0.4238  0.1513
   34LY0    HZ1  676   6.707   5.197   3.412 -0.1394 -1.1178  1.1169
   34LY0    HZ2  677   6.743   5.181   3.245 -0.0445 -0.4673 -0.1403
   34LY0    HZ3  678   6.740   5.053   3.346 -0.3203  0.5064  0.6099
   34LY0      C  679   7.425   4.877   3.086  0.3949  0.1464 -0.0543
   34LY0      O  680   7.488   4.929   2.993 -0.0066  0.0112 -0.2885
   35LER      N  681   7.422   4.745   3.097 -0.3939 -0.3508  0.0091
   35LER      H  682   7.361   4.702   3.166  0.2331 -1.3428 -0.0318
   35LER     CA  683   7.486   4.660   2.995 -0.2730 -0.1133 -0.3431
   35LER     HA  684   7.567   4.715   2.947 -2.0070  1.4155 -1.6902
   35LER     CB  685   7.543   4.530   3.061  0.2807  0.2967  0.2245
   35LER    HB1  686   7.574   4.460   2.983 -1.6214 -1.6674  1.1200
   35LER    HB2  687   7.465   4.475   3.113  1.7393 -2.1148  0.0081
   35LER     CG  688   7.657   4.533   3.164  0.1353 -0.0058  0.1765
   35LER     HG  689   7.646   4.607   3.243  0.0176 -0.2779  0.4150
   35LER    CD1  690   7.658   4.392   3.229 -0.6852  0.8483 -0.5559
   35LER   HD11  691   7.688   4.317   3.155 -4.2755 -1.1175 -0.2592
   35LER   HD12  692   7.723   4.384   3.316  0.2853 -0.4656 -1.3680
   35LER   HD13  693   7.561   4.353   3.261  0.9035 -0.2900  3.4061
   35LER    CD2  694   7.802   4.558   3.109  0.4496  0.2301  0.4618
   35LER   HD21  695   7.877   4.529   3.183 -0.0181 -0.6793  0.5813
   35LER   HD22  696   7.813   4.489   3.025 -1.9668 -0.7869  0.9033
   35LER   HD23  697   7.810   4.664   3.086 -1.7116  0.4579  0.5494
   35LER      C  698   7.381   4.614   2.890  0.7553 -0.9053  0.6489
   35LER      O  699   7.262   4.607   2.920  0.3507 -0.2273  0.0690
   36LYR      N  700   7.419   4.593   2.763  0.3270 -0.3796 -0.4453
   36LYR      H  701   7.520   4.594   2.757  0.3310  0.2359 -0.3237
   36LYR     CA  702   7.336   4.541   2.652  0.4881  0.0636 -0.1537
   36LYR     HA  703   7.245   4.600   2.653  0.6226  0.3781  2.8427
   36LYR     CB  704   7.416   4.573   2.521 -0.3078 -0.0279  0.6866
   36LYR    HB1  705   7.517   4.533   2.517 -0.6227 -0.7085 -1.4031
   36LYR    HB2  706   7.426   4.682   2.516  0.9047 -0.0248  2.2865
   36LYR     CG  707   7.343   4.519   2.397 -0.7534  0.7024  0.3901
   36LYR    HG1  708   7.246   4.568   2.395 -0.7653  0.6571 -1.0804
   36LYR    HG2  709   7.344   4.410   2.409 -0.3459  0.7841  1.1714
   36LYR     CD  710   7.421   4.543   2.266  0.5943  0.2215  0.1767
   36LYR    HD1  711   7.514   4.487   2.265 -0.0565 -0.8752 -0.0610
   36LYR    HD2  712   7.435   4.651   2.261 -0.6443  0.4079  0.2954
   36LYR     CE  713   7.338   4.493   2.141 -0.0564 -0.3774 -0.1836
   36LYR    HE1  714   7.241   4.543   2.141  1.2360  2.3119  0.9412
   36LYR    HE2  715   7.311   4.387   2.141 -0.1916 -0.3483  0.3554
   36LYR     NZ  716   7.411   4.536   2.017 -0.5637  0.1690  0.3065
   36LYR    HZ1  717   7.408   4.631   1.980 -0.4326 -0.2881 -0.9356
   36LYR      C  718   7.290   4.396   2.670 -0.3279  0.3462 -0.3287
   36LYR      O  719   7.365   4.312   2.723  0.2500 -0.0357 -0.7834
   37LY0      N  720   7.169   4.365   2.618  0.5471  0.3601 -0.0405
   37LY0      H  721   7.118   4.438   2.571  2.0237  0.2537 -1.9323
   37LY0     CA  722   7.100   4.234   2.633  0.1136 -0.0582 -0.6789
   37LY0     HA  723   7.180   4.169   2.668  0.8517  1.3721  0.4024
   37LY0     CB  724   7.003   4.244   2.747 -0.1084 -0.1080  0.1658
   37LY0    HB1  725   6.922   4.312   2.722  0.2760  0.2000 -0.2691
   37LY0    HB2  726   7.051   4.277   2.839 -0.8544 -1.1338  0.9442
   37LY0     CG  727   6.933   4.113   2.781 -0.3958  0.0333 -0.7677
   37LY0    HG1  728   7.011   4.040   2.799  0.2790  1.0060  0.3960
   37LY0    HG2  729   6.873   4.088   2.693 -1.8297 -1.4964  0.5656
   37LY0     CD  730   6.833   4.106   2.902 -0.5363  0.5127  0.5534
   37LY0    HD1  731   6.804   4.001   2.897 -0.1523  0.4666 -3.3229
   37LY0    HD2  732   6.747   4.172   2.890 -0.7359  0.1403 -0.0734
   37LY0     CE  733   6.920   4.133   3.027 -0.1113 -0.3084  0.6169
   37LY0    HE1  734   6.863   4.206   3.085 -0.3264 -0.2179  0.2959
   37LY0    HE2  735   7.016   4.172   2.996  0.5208 -1.4218  1.1131
   37LY0     NZ  736   6.946   4.015   3.111  0.5799 -0.1502 -0.7614
   37LY0    HZ1  737   6.861   3.972   3.144  1.0386  0.0524  0.7590
   37LY0    HZ2  738   6.999   3.945   3.061  1.0101 -1.4744  1.4179
   37LY0    HZ3  739   7.001   4.044   3.190 -3.0507  2.0990  1.1906
   37LY0      C  740   7.039   4.184   2.505  0.4837  0.4659 -0.3088
   37LY0      O  741   6.974   4.257   2.431  0.1087 -0.0382 -0.4512
   38LER      N  742   7.070   4.060   2.473 -0.0886 -0.0955 -0.4501
   38LER      H  743   7.134   4.011   2.534  0.1422 -1.3107 -1.6314
   38LER     CA  744   7.017   3.988   2.361  0.1189 -0.0684 -0.1509
   38LER     HA  745   6.968   4.050   2.285  1.7811  1.8704  0.2847
   38LER     CB  746   7.139   3.919   2.291 -0.3293 -0.1492  0.2552
   38LER    HB1  747   7.100   3.850   2.217  2.6818 -1.5717 -0.1440
   38LER    HB2  748   7.179   3.853   2.368 -0.6035 -0.8458 -0.1956
   38LER     CG  749   7.257   3.999   2.229 -0.7154  0.1023 -0.6637
   38LER     HG  750   7.316   3.931   2.168  1.3345 -0.6197  1.9529
   38LER    CD1  751   7.203   4.103   2.128 -0.0358  0.1351  0.2894
   38LER   HD11  752   7.142   4.177   2.179  2.1420  3.0119 -0.9883
   38LER   HD12  753   7.282   4.154   2.073 -0.7221  2.0188  0.9686
   38LER   HD13  754   7.150   4.047   2.051  0.9129  0.2223 -0.4523
   38LER    CD2  755   7.353   4.062   2.333 -0.0959  0.0285  0.2175
   38LER   HD21  756   7.444   4.083   2.276 -1.6131  1.2251 -1.9025
   38LER   HD22  757   7.299   4.148   2.371 -0.6348 -1.3798  2.8418
   38LER   HD23  758   7.372   3.989   2.412 -3.3835 -0.3285  0.8225
   38LER      C  759   6.909   3.886   2.396 -0.2158 -0.0741 -0.2609
   38LER      O  760   6.937   3.771   2.419  0.0265  0.4079  0.2690
   39LY0      N  761   7.329   4.634   1.430 -0.4813 -0.3143 -1.0284
   39LY0     H1  762   7.338   4.545   1.384 -1.8514 -1.2730  0.4418
   39LY0     H2  763   7.258   4.691   1.387  0.4491  0.3873 -1.6761
   39LY0     H3  764   7.419   4.674   1.405  0.3343 -1.6915 -0.4042
   39LY0     CA  765   7.298   4.619   1.574 -1.0663  0.2662 -0.3666
   39LY0     HA  766   7.317   4.709   1.632 -1.4461 -0.1333  0.4037
   39LY0     CB  767   7.150   4.581   1.599 -0.3432  0.0647 -0.1000
   39LY0    HB1  768   7.138   4.503   1.523 -0.4357  1.6680 -1.7965
   39LY0    HB2  769   7.091   4.666   1.565 -1.9268 -0.7624  0.4697
   39LY0     CG  770   7.116   4.536   1.743 -0.0279 -0.7014  0.1139
   39LY0    HG1  771   7.149   4.610   1.816 -3.1317  0.8545  0.0881
   39LY0    HG2  772   7.166   4.441   1.765 -2.2506 -2.4627 -1.9710
   39LY0     CD  773   6.970   4.508   1.778  0.1126 -0.1116  0.7000
   39LY0    HD1  774   6.946   4.427   1.709  0.3680  0.1134  0.3399
   39LY0    HD2  775   6.913   4.595   1.743  1.3602  0.5851  0.3222
   39LY0     CE  776   6.941   4.463   1.921 -0.0477  0.6632 -0.2600
   39LY0    HE1  777   6.960   4.548   1.988 -0.1813  1.2050 -0.8930
   39LY0    HE2  778   6.993   4.373   1.951 -2.2291 -0.3020  0.8247
   39LY0     NZ  779   6.805   4.419   1.932  0.3598 -0.0240  0.2934
   39LY0    HZ1  780   6.781   4.368   1.848 -0.4990  1.1806 -0.2291
   39LY0    HZ2  781   6.785   4.387   2.025  2.3773  1.7315  1.4536
   39LY0    HZ3  782   6.747   4.502   1.933  0.4122  0.0433 -0.7197
   39LY0      C  783   7.404   4.526   1.638  0.4829 -0.1935  0.1083
   39LY0      O  784   7.426   4.416   1.596  0.1927  0.1046  0.2291
   40LER      N  785   7.468   4.579   1.742 -0.3169 -0.5652  0.4999
   40LER      H  786   7.443   4.667   1.783 -1.8776 -0.8839  0.3012
   40LER     CA  787   7.570   4.506   1.823 -0.2877 -0.3177 -0.2845
   40LER     HA  788   7.607   4.418   1.771 -2.0594 -0.7484 -0.8885
   40LER     CB  789   7.685   4.612   1.857 -0.7810  0.8197 -0.6691
   40LER    HB1  790   7.638   4.689   1.917 -1.1739 -1.7704  2.6810
   40LER    HB2  791   7.727   4.654   1.766  0.7262 -1.3209 -1.0618
   40LER     CG  792   7.794   4.556   1.958  0.2673  0.5364 -0.5420
   40LER     HG  793   7.752   4.533   2.056 -0.7641 -0.4529 -1.1893
   40LER    CD1  794   7.859   4.435   1.890 -1.0094  0.0560  0.3732
   40LER   HD11  795   7.785   4.361   1.861 -0.3459 -0.6441  0.4439
   40LER   HD12  796   7.912   4.470   1.802  0.7687 -0.3134  1.2462
   40LER   HD13  797   7.934   4.385   1.951  0.5228 -0.8398 -2.1442
   40LER    CD2  798   7.908   4.657   1.980  0.2782 -0.3874  0.5976
   40LER   HD21  799   7.993   4.615   2.033  0.2595  0.7083  1.5471
   40LER   HD22  800   7.929   4.716   1.891 -3.2504  0.9697  0.5055
   40LER   HD23  801   7.862   4.731   2.046  1.2800  3.9467 -3.0488
   40LER      C  802   7.505   4.462   1.956  0.1108 -0.0350  0.0762
   40LER      O  803   7.542   4.356   1.993 -0.2809  0.0323  0.6928
   41U      O5'  804   4.406   9.391   1.134 -0.3114 -0.0473 -0.4053
   41U      H5T  805   4.412   9.356   1.045 -0.8248  2.3891 -1.4964
   41U      C5'  806   4.412   9.293   1.235  0.1939 -0.0080 -0.7657
   41U     H5'1  807   4.386   9.343   1.328  1.4201  1.1720 -1.0270
   41U     H5'2  808   4.514   9.255   1.247 -0.8238 -2.3911  1.2345
   41U      C4'  809   4.316   9.176   1.208 -0.1014 -0.2391  0.4555
   41U      H4'  810   4.217   9.217   1.226  0.8354  2.0952  0.5790
   41U      O4'  811   4.342   9.114   1.076  0.1329  0.2169 -0.9267
   41U      C1'  812   4.314   8.973   1.090 -0.8393 -1.8568 -0.1641
   41U      H1'  813   4.232   8.941   1.026 -1.9787 -2.7499  1.6251
   41U       N1  814   4.438   8.895   1.056  0.0785 -0.0696 -0.3279
   41U       C6  815   4.564   8.940   1.080 -0.2385 -0.1791 -0.3267
   41U       H6  816   4.573   9.037   1.126  0.2701 -0.2664 -0.2332
   41U       C5  817   4.678   8.871   1.041 -0.3190 -0.8305  0.1442
   41U       H5  818   4.775   8.905   1.072 -1.0503 -0.1839  1.9003
   41U       C4  819   4.670   8.748   0.966 -0.6514  0.3450  0.0030
   41U       O4  820   4.764   8.681   0.923 -0.7803  0.3755  0.0601
   41U       N3  821   4.540   8.709   0.944 -0.6622  0.3190 -0.0188
   41U       H3  822   4.538   8.610   0.921  3.9261 -0.2756  1.1673
   41U       C2  823   4.425   8.770   0.987  0.1124 -0.4772 -0.5281
   41U       O2  824   4.316   8.711   0.968  0.5093  0.0807 -0.2945
   41U      C3'  825   4.339   9.064   1.309 -0.4100 -0.3219 -0.4794
   41U      H3'  826   4.446   9.048   1.324 -0.4171 -0.1093 -0.1853
   41U      C2'  827   4.277   8.947   1.234 -0.3760  0.5545 -0.0805
   41U     H2'1  828   4.311   8.849   1.267  0.2721  0.8859  0.2647
   41U      O2'  829   4.135   8.950   1.233  0.3808 -0.3339 -0.1530
   41U     HO'2  830   4.115   9.005   1.309  0.2027 -0.0107 -0.4311
   41U      O3'  831   4.267   9.082   1.426 -0.8237  0.7642 -0.5619
   42U        P  832   4.289   8.994   1.553  0.2141  0.3293  0.0670
   42U      O1P  833   4.184   9.039   1.645 -0.3855 -0.5266 -0.0232
   42U      O2P  834   4.429   9.014   1.597 -0.2250  0.1586  0.1232
   42U      O5'  835   4.265   8.843   1.508 -0.7118 -0.0125 -0.1026
   42U      C5'  836   4.144   8.775   1.525  0.4557 -0.6161  0.1131
   42U     H5'1  837   4.060   8.822   1.474 -1.2083 -0.8463  2.4529
   42U     H5'2  838   4.117   8.756   1.629 -0.1940 -2.4082 -0.3378
   42U      C4'  839   4.151   8.633   1.465  0.3246 -0.6635  0.3873
   42U      H4'  840   4.051   8.590   1.466 -0.2605  0.6179 -0.0264
   42U      O4'  841   4.201   8.625   1.334  0.1319  0.1724  0.5427
   42U      C1'  842   4.243   8.492   1.299 -0.2939  1.0216 -0.2049
   42U      H1'  843   4.176   8.447   1.226 -1.8943 -1.6367  2.6583
   42U       N1  844   4.376   8.480   1.243 -0.0321 -0.4323  0.3723
   42U       C6  845   4.471   8.572   1.270 -1.2332  0.3725 -0.6608
   42U       H6  846   4.446   8.662   1.326 -0.0290  1.9775 -2.5582
   42U       C5  847   4.601   8.553   1.233 -0.8152  0.6975  0.7270
   42U       H5  848   4.683   8.617   1.265 -2.0238  1.7655  1.7849
   42U       C4  849   4.632   8.432   1.144 -0.2264 -0.0920 -0.5613
   42U       O4  850   4.747   8.399   1.102  0.6135 -0.0776  0.3234
   42U       N3  851   4.529   8.345   1.118 -0.2803 -0.3339  0.2434
   42U       H3  852   4.550   8.258   1.073  2.2790  1.2081 -1.8640
   42U       C2  853   4.397   8.373   1.157 -0.2930  0.2179 -0.5167
   42U       O2  854   4.311   8.299   1.118 -0.0584 -0.3467 -0.4985
   42U      C3'  855   4.232   8.533   1.538  0.1336  0.0411 -0.8590
   42U      H3'  856   4.333   8.573   1.552 -0.5762  1.5862  0.0317
   42U      C2'  857   4.235   8.417   1.428 -0.1353 -0.4701 -0.5455
   42U     H2'1  858   4.317   8.349   1.449 -0.2056 -0.7336 -1.0921
   42U      O2'  859   4.113   8.350   1.413 -0.1416 -0.0922 -0.1599
   42U     HO'2  860   4.122   8.260   1.444  0.9317  0.6639  1.9500
   42U      O3'  861   4.177   8.490   1.659  0.3645 -0.2236 -0.0508
   43A        P  862   4.248   8.395   1.756 -0.1951 -0.1457  0.3144
   43A      O1P  863   4.160   8.405   1.877 -0.3428 -0.0356  0.3451
   43A      O2P  864   4.388   8.433   1.778 -0.4884 -0.4279  0.0906
   43A      O5'  865   4.236   8.260   1.702 -0.1135  0.0808 -0.1223
   43A      C5'  866   4.115   8.192   1.697 -0.0867  0.1555 -0.3639
   43A     H5'1  867   4.041   8.258   1.653 -1.9937 -1.3861  0.4161
   43A     H5'2  868   4.086   8.154   1.795  1.1976 -1.5588 -0.6000
   43A      C4'  869   4.134   8.068   1.615 -0.3837 -0.2687  0.7214
   43A      H4'  870   4.037   8.020   1.598 -0.3868  0.0668 -0.2471
   43A      O4'  871   4.192   8.101   1.490 -0.1017  0.3320  0.1351
   43A      C1'  872   4.285   8.002   1.447 -0.3670 -0.0762 -0.2056
   43A      H1'  873   4.249   7.945   1.361  0.3923 -1.9697  0.6510
   43A       N9  874   4.419   8.056   1.413  0.7883  0.4163 -0.0570
   43A       C8  875   4.488   8.154   1.486 -0.0978 -0.0593 -0.2147
   43A       H8  876   4.450   8.214   1.567 -1.4664  0.7707 -1.4145
   43A       N7  877   4.607   8.177   1.433  0.1170  0.7067 -0.5835
   43A       C5  878   4.616   8.084   1.325  0.5315  0.3980  0.2557
   43A       C6  879   4.720   8.048   1.236  0.4627 -0.3739 -0.4537
   43A       N6  880   4.834   8.102   1.243 -0.9000  0.0477 -0.8672
   43A      H61  881   4.852   8.171   1.315 -1.1795 -1.9933  1.2941
   43A      H62  882   4.913   8.060   1.196  0.6916  1.7792  0.1330
   43A       N1  883   4.702   7.947   1.158 -0.1536  1.3921 -0.1180
   43A       C2  884   4.584   7.878   1.157 -0.1375 -0.0778 -0.8784
   43A       H2  885   4.584   7.794   1.090 -1.6920 -0.5498 -0.3254
   43A       N3  886   4.481   7.900   1.233  0.3448  0.2473  0.3527
   43A       C4  887   4.501   8.003   1.319  0.3834  0.7842 -0.2297
   43A      C3'  888   4.229   7.966   1.683 -0.4982  0.0074  0.3154
   43A      H3'  889   4.303   8.029   1.733  0.5178 -0.0135 -1.1131
   43A      C2'  890   4.298   7.899   1.558 -0.4929  0.1874 -0.6600
   43A     H2'1  891   4.403   7.877   1.577  0.0417  3.2889  0.5324
   43A      O2'  892   4.232   7.786   1.511  0.6913  0.3858  0.3232
   43A     HO'2  893   4.258   7.709   1.561 -0.5606  0.3560  0.9687
   43A      O3'  894   4.174   7.876   1.770 -0.4358 -0.1375 -0.1939
   44A        P  895   4.262   7.789   1.869 -0.0196  0.0970 -0.1796
   44A      O1P  896   4.171   7.738   1.976  0.4700 -0.6244  0.2406
   44A      O2P  897   4.376   7.864   1.916  0.2277  0.0128  0.0128
   44A      O5'  898   4.310   7.672   1.780  0.1217  0.3514 -0.1304
   44A      C5'  899   4.230   7.559   1.748  0.3584 -0.8149  0.0313
   44A     H5'1  900   4.146   7.602   1.695 -0.1333 -2.6925 -0.8153
   44A     H5'2  901   4.198   7.506   1.838 -2.1011 -2.8221 -1.8940
   44A      C4'  902   4.299   7.457   1.652  0.5001 -0.7898  0.1664
   44A      H4'  903   4.229   7.384   1.613  0.1665 -0.0130 -0.7514
   44A      O4'  904   4.331   7.539   1.544  0.2912  0.4942  0.1344
   44A      C1'  905   4.464   7.499   1.500  0.4049 -0.8389 -0.9098
   44A      H1'  906   4.452   7.470   1.396  3.7353 -0.6300 -1.4647
   44A       N9  907   4.566   7.612   1.502 -0.4751  0.5599 -0.4133
   44A       C8  908   4.588   7.700   1.608 -0.0005  0.4524  0.0588
   44A       H8  909   4.528   7.701   1.698 -0.3080 -0.8760 -0.1165
   44A       N7  910   4.689   7.780   1.594 -1.0494  1.0647 -0.0128
   44A       C5  911   4.738   7.742   1.468 -0.9488 -0.3274 -0.1774
   44A       C6  912   4.838   7.791   1.389 -0.1443 -0.1672  0.7578
   44A       N6  913   4.912   7.894   1.424  0.5813  1.3171 -0.4814
   44A      H61  914   4.900   7.938   1.515  2.2150 -2.0709  1.5600
   44A      H62  915   4.995   7.902   1.368  1.7524 -1.3852  0.7071
   44A       N1  916   4.879   7.731   1.278  0.1864 -0.4892 -0.1284
   44A       C2  917   4.803   7.633   1.233  0.2438  0.4631  0.7066
   44A       H2  918   4.830   7.576   1.145 -0.3865  1.1493  0.0551
   44A       N3  919   4.694   7.581   1.289 -0.4066  0.0528 -0.2928
   44A       C4  920   4.672   7.635   1.414  0.4457 -0.4964 -1.1435
   44A      C3'  921   4.429   7.391   1.714 -0.3873  0.2753 -0.1100
   44A      H3'  922   4.474   7.467   1.778  0.7788 -0.8556  0.4660
   44A      C2'  923   4.509   7.377   1.581 -0.0459  0.0425  0.6116
   44A     H2'1  924   4.616   7.378   1.602  0.1765 -0.7510 -0.4325
   44A      O2'  925   4.474   7.263   1.500 -0.1524  0.1189 -0.3812
   44A     HO'2  926   4.538   7.254   1.430 -0.2441  0.6810 -0.5446
   44A      O3'  927   4.402   7.269   1.779 -0.6029 -0.1727  0.1995
   45U        P  928   4.492   7.222   1.899 -0.1305 -0.1830 -0.4000
   45U      O1P  929   4.429   7.105   1.959 -0.5935 -0.0220 -0.0030
   45U      O2P  930   4.529   7.334   1.989 -0.2345  0.0372  0.1514
   45U      O5'  931   4.627   7.175   1.822  0.4871 -0.1860  0.1048
   45U      C5'  932   4.613   7.055   1.750  0.4510  0.1144  0.0533
   45U     H5'1  933   4.525   7.073   1.688  0.0953 -1.3101  0.1130
   45U     H5'2  934   4.595   6.971   1.817  0.3168  1.2355  1.4909
   45U      C4'  935   4.726   7.040   1.661  0.0676 -0.5866  0.3808
   45U      H4'  936   4.704   6.948   1.606 -2.4134 -0.0246  0.3086
   45U      O4'  937   4.740   7.143   1.565 -0.3621  0.4881  0.3877
   45U      C1'  938   4.872   7.133   1.516  0.6526 -0.0835  0.5172
   45U      H1'  939   4.868   7.108   1.410 -0.4319  3.0380 -0.2831
   45U       N1  940   4.922   7.271   1.515  0.3530  0.3881 -1.1190
   45U       C6  941   4.899   7.351   1.623  0.1660 -0.9158 -0.4743
   45U       H6  942   4.819   7.327   1.691  0.7685  0.9154  0.9810
   45U       C5  943   4.956   7.472   1.638  0.6776 -0.3861  0.2944
   45U       H5  944   4.929   7.531   1.725  0.4316 -2.3924  1.6265
   45U       C4  945   5.038   7.524   1.532  0.3268 -0.4815 -0.1928
   45U       O4  946   5.093   7.635   1.532  0.4884 -0.5349 -0.3447
   45U       N3  947   5.037   7.450   1.419  0.2665  0.6055  1.1591
   45U       H3  948   5.085   7.493   1.341  0.7156  0.0819  1.1389
   45U       C2  949   4.995   7.322   1.408 -0.4602 -0.3328 -0.3685
   45U       O2  950   5.008   7.252   1.305 -0.7405  0.6051 -0.5401
   45U      C3'  951   4.862   7.017   1.735 -0.1978 -0.6272  0.5367
   45U      H3'  952   4.877   7.098   1.806  0.8733 -0.4235  0.0879
   45U      C2'  953   4.950   7.037   1.609 -0.7079 -0.5613 -0.4354
   45U     H2'1  954   5.041   7.081   1.651 -1.6656 -0.4265  1.6501
   45U      O2'  955   4.984   6.923   1.531  0.3483 -0.2243 -0.4217
   45U     HO'2  956   5.059   6.942   1.474  1.8230 -0.8946  1.1817
   45U      O3'  957   4.874   6.891   1.792 -0.0846 -0.1421 -0.2832
   46U        P  958   4.960   6.842   1.922 -0.0520 -0.3001  0.0285
   46U      O1P  959   4.939   6.696   1.926 -0.4364  0.2666 -0.4632
   46U      O2P  960   4.917   6.931   2.029 -0.2999 -0.3268 -0.2764
   46U      O5'  961   5.111   6.872   1.895  0.5990 -0.0798 -0.1721
   46U      C5'  962   5.182   6.793   1.795  0.1402 -0.6104 -0.1450
   46U     H5'1  963   5.126   6.753   1.710 -0.4708 -1.4497  0.6310
   46U     H5'2  964   5.199   6.701   1.852 -1.6524 -0.4993  0.6546
   46U      C4'  965   5.320   6.844   1.750  0.0444  0.4423 -0.0581
   46U      H4'  966   5.365   6.777   1.677 -0.5180  1.0657 -1.0102
   46U      O4'  967   5.306   6.975   1.689  0.0081 -0.4813  0.2921
   46U      C1'  968   5.419   7.059   1.718 -0.1081  0.0289 -0.4439
   46U      H1'  969   5.481   7.071   1.630 -0.3452 -0.5172 -0.6900
   46U       N1  970   5.377   7.194   1.775  0.0548 -0.4631  0.5789
   46U       C6  971   5.245   7.208   1.804  0.1984 -0.2667  0.2547
   46U       H6  972   5.185   7.118   1.813 -0.1528  0.0766  1.4218
   46U       C5  973   5.199   7.332   1.835 -0.2745 -0.5392  0.1482
   46U       H5  974   5.097   7.343   1.866 -0.1641 -0.6796  0.5630
   46U       C4  975   5.290   7.448   1.827  0.7531  0.4423 -0.0378
   46U       O4  976   5.263   7.566   1.848  0.2042  0.1007  0.5331
   46U       N3  977   5.416   7.418   1.785 -0.0045  0.1609 -0.7831
   46U       H3  978   5.469   7.503   1.773 -2.9986  2.2278 -0.7108
   46U       C2  979   5.464   7.294   1.760 -0.5772 -0.3197  0.5581
   46U       O2  980   5.581   7.286   1.728  0.3005 -0.4988  0.3711
   46U      C3'  981   5.409   6.879   1.872 -0.3832 -0.8210  0.3422
   46U      H3'  982   5.347   6.936   1.941 -0.5912 -0.7500  0.0983
   46U      C2'  983   5.512   6.983   1.820  1.2104 -0.9120  0.5488
   46U     H2'1  984   5.542   7.051   1.900 -1.6829 -0.6635  1.5538
   46U      O2'  985   5.627   6.931   1.758  0.4222 -0.0813 -0.6918
   46U     HO'2  986   5.707   6.956   1.805 -0.4557 -3.2749  2.9762
   46U      O3'  987   5.471   6.773   1.934 -0.0619  0.1820 -0.4917
   47A        P  988   5.527   6.772   2.082  0.1198  0.3415 -0.0724
   47A      O1P  989   5.581   6.636   2.107  0.1666  0.2707  0.2998
   47A      O2P  990   5.429   6.828   2.172 -0.0345 -0.4490 -0.0973
   47A      O5'  991   5.652   6.871   2.073  0.3286  0.3186  0.1529
   47A      C5'  992   5.773   6.825   2.026 -0.0630  0.0478 -0.3131
   47A     H5'1  993   5.766   6.750   1.948  1.3585 -1.7992  1.2358
   47A     H5'2  994   5.824   6.766   2.103  0.8661 -0.4399 -1.2709
   47A      C4'  995   5.879   6.932   1.988 -0.5793 -0.1911  0.2899
   47A      H4'  996   5.964   6.888   1.936 -0.9958 -0.5994 -0.0455
   47A      O4'  997   5.820   7.047   1.916 -0.2084 -0.2058 -0.4891
   47A      C1'  998   5.875   7.167   1.966 -0.8116  0.0512 -0.1292
   47A      H1'  999   5.920   7.228   1.888  0.2472  0.7454  0.9854
   47A       N9 1000   5.763   7.245   2.036  0.0263 -0.3587 -0.8079
   47A       C8 1001   5.645   7.200   2.093 -0.5532 -0.3742 -0.8962
   47A       H8 1002   5.620   7.095   2.103  3.5318 -1.4570 -0.2420
   47A       N7 1003   5.567   7.295   2.128  0.4571  0.5571 -0.2565
   47A       C5 1004   5.637   7.413   2.103  0.0255 -0.7398 -0.9349
   47A       C6 1005   5.612   7.549   2.105  0.2512 -0.4122 -0.7496
   47A       N6 1006   5.497   7.609   2.127  0.0756  0.3802 -0.1340
   47A      H61 1007   5.417   7.548   2.141  0.5352 -0.6018 -1.4871
   47A      H62 1008   5.490   7.709   2.141  1.3263  0.6166 -1.0513
   47A       N1 1009   5.709   7.638   2.074 -0.7629 -0.2051 -0.5829
   47A       C2 1010   5.829   7.600   2.034  0.0774 -0.4449  0.4144
   47A       H2 1011   5.903   7.670   1.999  0.0809 -0.9977 -0.7219
   47A       N3 1012   5.866   7.470   2.020  0.6249 -0.3422  0.1958
   47A       C4 1013   5.758   7.384   2.048 -0.3710 -0.5929  0.4918
   47A      C3' 1014   5.940   6.992   2.121  0.2302  0.0130  0.4395
   47A      H3' 1015   5.863   6.989   2.197 -0.1092 -0.3237  0.0833
   47A      C2' 1016   5.985   7.125   2.065  0.0804 -0.0702  0.4419
   47A     H2'1 1017   5.989   7.192   2.151  3.1952 -0.7244  0.9101
   47A      O2' 1018   6.116   7.125   2.003 -0.4681  0.0320 -0.0639
   47A     HO'2 1019   6.176   7.080   2.064  1.1718  2.7849  0.5637
   47A      O3' 1020   6.050   6.913   2.168 -0.3990 -0.2409  0.1283
   48U        P 1021   6.085   6.900   2.324  0.0630  0.0415  0.0299
   48U      O1P 1022   6.205   6.822   2.324 -0.2527  0.1037 -0.4447
   48U      O2P 1023   5.964   6.849   2.388 -0.1796 -0.2575 -0.0011
   48U      O5' 1024   6.123   7.040   2.373  0.5304 -0.4163  0.2618
   48U      C5' 1025   6.234   7.111   2.327 -0.4798  0.3173 -0.4843
   48U     H5'1 1026   6.240   7.115   2.218  0.5224  2.4558 -0.4086
   48U     H5'2 1027   6.324   7.061   2.362 -1.1584 -2.1208 -1.9698
   48U      C4' 1028   6.226   7.260   2.371 -0.6340  0.4278  0.4269
   48U      H4' 1029   6.311   7.317   2.333 -0.4981  0.7501  1.1940
   48U      O4' 1030   6.108   7.307   2.325  0.9296 -1.5606  0.7239
   48U      C1' 1031   6.086   7.431   2.388 -0.0105  0.5614 -0.7242
   48U      H1' 1032   6.130   7.512   2.331  1.1131  0.3153 -0.2299
   48U       N1 1033   5.937   7.455   2.395  0.1423 -0.1240 -0.4488
   48U       C6 1034   5.845   7.351   2.404  0.6898 -0.2027 -0.7996
   48U       H6 1035   5.881   7.249   2.404 -1.1322 -0.8851 -0.4790
   48U       C5 1036   5.714   7.371   2.418  0.5744  0.7665 -0.6511
   48U       H5 1037   5.641   7.294   2.439 -0.4705  2.1411  1.0278
   48U       C4 1038   5.669   7.507   2.425  0.9118 -0.0671  0.3484
   48U       O4 1039   5.556   7.544   2.458  0.6340 -0.3485  0.4161
   48U       N3 1040   5.758   7.609   2.413  0.4000  0.0945 -0.3850
   48U       H3 1041   5.724   7.698   2.444 -0.5677 -0.8381  1.3694
   48U       C2 1042   5.896   7.593   2.400 -0.1938  0.2494 -0.4847
   48U       O2 1043   5.974   7.690   2.401  0.9417  0.3446 -0.2687
   48U      C3' 1044   6.224   7.286   2.519 -0.4819  0.2224  0.6406
   48U      H3' 1045   6.156   7.215   2.566  0.8682 -2.0539 -0.6816
   48U      C2' 1046   6.155   7.421   2.525  0.1448  0.0853 -0.1685
   48U     H2'1 1047   6.081   7.418   2.605 -1.2356 -1.6618 -1.4305
   48U      O2' 1048   6.256   7.516   2.532  1.0385 -0.5265  0.0909
   48U     HO'2 1049   6.283   7.524   2.624 -0.4647 -0.4011  0.5337
   48U      O3' 1050   6.349   7.268   2.597 -0.2291 -0.0636  1.1139
   49C        P 1051   6.363   7.247   2.754  0.5142  0.0914  0.2134
   49C      O1P 1052   6.511   7.220   2.773  0.3522 -0.2953  0.8991
   49C      O2P 1053   6.262   7.149   2.810 -0.0641 -0.0756 -0.1899
   49C      O5' 1054   6.334   7.393   2.805 -0.0062  0.4568 -0.7381
   49C      C5' 1055   6.426   7.495   2.828 -0.5656  0.4969 -0.1119
   49C     H5'1 1056   6.474   7.526   2.735 -0.0788 -0.2064 -0.0988
   49C     H5'2 1057   6.503   7.473   2.902 -1.2014  0.5897  0.5893
   49C      C4' 1058   6.352   7.619   2.878 -0.3920 -0.3533  0.7988
   49C      H4' 1059   6.423   7.701   2.881 -0.3596 -0.3762  0.6675
   49C      O4' 1060   6.246   7.651   2.781  0.0108  0.9585 -0.2553
   49C      C1' 1061   6.141   7.722   2.855  1.0291 -0.5129 -0.1663
   49C      H1' 1062   6.135   7.826   2.822 -1.4441  0.0889  1.8653
   49C       N1 1063   6.007   7.660   2.840 -0.5762  0.4159  0.0149
   49C       C6 1064   5.983   7.525   2.836  0.6912  0.2847  0.2825
   49C       H6 1065   6.056   7.446   2.847  1.0490  0.5914  0.1216
   49C       C5 1066   5.856   7.477   2.815  0.3493  0.4470  0.5558
   49C       H5 1067   5.847   7.370   2.804 -0.1192  0.6521 -1.3537
   49C       C4 1068   5.749   7.570   2.799  0.4159 -0.1393 -0.0208
   49C       N4 1069   5.631   7.517   2.789 -0.2353  0.1129 -0.1453
   49C      H41 1070   5.616   7.422   2.759  0.0414  0.3956 -1.2165
   49C      H42 1071   5.553   7.581   2.796  0.5253  0.9938  0.3889
   49C       N3 1072   5.774   7.700   2.808  0.4078 -0.0231 -0.6563
   49C       C2 1073   5.896   7.747   2.813  0.5189  0.2390  0.2238
   49C       O2 1074   5.915   7.870   2.792 -0.3096  0.4263 -0.1886
   49C      C3' 1075   6.288   7.610   3.015 -0.1406  0.4396 -0.1162
   49C      H3' 1076   6.244   7.510   3.020 -0.2410  0.5365  1.9747
   49C      C2' 1077   6.170   7.711   3.007  0.0292  0.0482 -0.3336
   49C     H2'1 1078   6.083   7.666   3.054  0.5492 -3.1960 -2.1189
   49C      O2' 1079   6.212   7.829   3.058 -0.3298  0.4261 -0.0547
   49C     HO'2 1080   6.210   7.816   3.153 -1.2108  3.2569  0.4328
   49C      O3' 1081   6.380   7.617   3.124  0.2265 -0.1256 -0.1369
   50U        P 1082   6.336   7.577   3.271 -0.0215  0.4556  0.1854
   50U      O1P 1083   6.455   7.574   3.361 -0.3038  0.0107  0.1262
   50U      O2P 1084   6.252   7.450   3.267 -0.6019 -0.4611 -0.5115
   50U      O5' 1085   6.248   7.699   3.312 -0.5688 -0.2890 -0.1779
   50U      C5' 1086   6.298   7.814   3.377  0.1622 -0.4773  0.6605
   50U     H5'1 1087   6.370   7.858   3.309  0.6132 -0.2824  1.2497
   50U     H5'2 1088   6.342   7.770   3.467  0.2252 -1.9773 -0.0752
   50U      C4' 1089   6.173   7.898   3.410  0.3111 -0.0944 -0.1483
   50U      H4' 1090   6.202   8.003   3.415  1.6412 -0.2654 -2.8051
   50U      O4' 1091   6.084   7.901   3.297 -0.0184  0.0865  0.1940
   50U      C1' 1092   5.944   7.911   3.337 -0.2852 -0.0337  0.7355
   50U      H1' 1093   5.899   8.005   3.306  1.2153 -0.0241 -1.7700
   50U       N1 1094   5.870   7.798   3.273 -0.6884  0.1060 -0.0300
   50U       C6 1095   5.910   7.669   3.280  0.1113 -0.5564  0.1834
   50U       H6 1096   6.007   7.649   3.322 -0.2839 -0.0458  1.3686
   50U       C5 1097   5.836   7.572   3.216  0.5250  0.4219 -0.0115
   50U       H5 1098   5.873   7.471   3.210 -0.2175  0.1857 -0.7646
   50U       C4 1099   5.703   7.599   3.157  0.2690  0.2308 -0.5423
   50U       O4 1100   5.628   7.521   3.106 -0.1489  0.4300  0.7572
   50U       N3 1101   5.664   7.729   3.169  0.2887 -0.1594  0.4181
   50U       H3 1102   5.571   7.759   3.144  0.8944  0.4939 -1.1271
   50U       C2 1103   5.744   7.829   3.219 -0.1080  0.0796  0.9662
   50U       O2 1104   5.703   7.943   3.216 -0.2463 -0.4239  0.2295
   50U      C3' 1105   6.089   7.857   3.525  0.1811 -0.4875 -0.0948
   50U      H3' 1106   6.084   7.748   3.522 -0.0211 -0.4985  0.4259
   50U      C2' 1107   5.954   7.923   3.487  0.4876  0.4419  0.8410
   50U     H2'1 1108   5.874   7.876   3.544 -0.7451  0.7529 -0.5560
   50U      O2' 1109   5.953   8.057   3.530  0.5111 -0.7804  0.0226
   50U     HO'2 1110   5.996   8.048   3.615  0.5366  0.0798  0.1098
   50U      O3' 1111   6.136   7.911   3.650 -0.1511 -0.7020  0.3114
   51A        P 1112   6.098   7.839   3.795 -0.6266 -0.2832  0.2498
   51A      O1P 1113   6.176   7.919   3.898  0.2911 -0.3589  0.1696
   51A      O2P 1114   6.119   7.694   3.782  0.1758  0.0553 -0.0841
   51A      O5' 1115   5.946   7.878   3.801  0.4518 -0.1590  0.3939
   51A      C5' 1116   5.897   8.003   3.860 -0.0553  0.4266 -0.3764
   51A     H5'1 1117   5.940   8.085   3.802  1.3610 -1.0332 -1.4965
   51A     H5'2 1118   5.939   8.003   3.961 -0.3436 -0.4463 -0.2478
   51A      C4' 1119   5.744   8.016   3.863  0.7344  0.6888  0.7169
   51A      H4' 1120   5.716   8.119   3.887 -0.7317  0.6855 -0.7683
   51A      O4' 1121   5.685   7.976   3.736 -0.1251 -0.4966  0.3787
   51A      C1' 1122   5.557   7.919   3.761 -0.2673  0.8955  0.1437
   51A      H1' 1123   5.476   7.986   3.733 -0.2817  0.3239 -1.2423
   51A       N9 1124   5.543   7.799   3.671 -0.1384  0.4030 -0.0985
   51A       C8 1125   5.638   7.707   3.642 -0.6730  0.2674  0.1021
   51A       H8 1126   5.730   7.700   3.698 -0.9580  1.0880  0.6978
   51A       N7 1127   5.600   7.609   3.567 -0.1608 -0.1519 -0.1664
   51A       C5 1128   5.466   7.647   3.538  0.1314 -0.5625  0.5982
   51A       C6 1129   5.362   7.586   3.466 -0.2849 -0.4536 -0.2721
   51A       N6 1130   5.364   7.480   3.386  0.4431  0.2736  0.5268
   51A      H61 1131   5.445   7.420   3.380 -0.2053 -0.4368 -2.3198
   51A      H62 1132   5.290   7.462   3.320 -0.7247  2.2639  1.2074
   51A       N1 1133   5.242   7.647   3.461 -0.1891  0.0234  0.4481
   51A       C2 1134   5.223   7.765   3.529 -0.3820  0.1188 -0.1812
   51A       H2 1135   5.129   7.818   3.527 -0.1028  0.6792  0.8087
   51A       N3 1136   5.318   7.832   3.597  0.2465 -0.7400  0.1841
   51A       C4 1137   5.435   7.766   3.597 -0.2694  0.1900 -0.6326
   51A      C3' 1138   5.688   7.913   3.968 -0.3296  0.2416  0.3422
   51A      H3' 1139   5.748   7.823   3.957  0.3247  0.7700 -0.5432
   51A      C2' 1140   5.552   7.878   3.912 -0.0420  0.7024  0.4812
   51A     H2'1 1141   5.523   7.774   3.925  2.1638 -0.1852 -1.0004
   51A      O2' 1142   5.449   7.957   3.965  0.5342  0.0506  0.2117
   51A     HO'2 1143   5.439   7.936   4.058  0.2176  0.4099  0.2621
   51A      O3' 1144   5.681   7.954   4.101  0.3268  0.1719  0.3654
   52U        P 1145   5.656   7.856   4.222 -0.1586  0.2004  0.2547
   52U      O1P 1146   5.692   7.924   4.352  0.6642 -0.2501  0.8176
   52U      O2P 1147   5.715   7.722   4.188  0.3719  0.1432  0.1397
   52U      O5' 1148   5.497   7.835   4.218 -0.1295  0.1001  0.0571
   52U      C5' 1149   5.411   7.907   4.297  0.1735  0.4154 -0.3932
   52U     H5'1 1150   5.428   8.014   4.292  0.1575  0.4413  0.1458
   52U     H5'2 1151   5.424   7.873   4.400  0.2082 -0.7274 -0.7523
   52U      C4' 1152   5.266   7.868   4.263 -0.0446 -0.4546 -0.1605
   52U      H4' 1153   5.190   7.933   4.307 -0.2897 -1.2578  0.6112
   52U      O4' 1154   5.244   7.855   4.124 -0.1987  0.1161  0.7419
   52U      C1' 1155   5.159   7.745   4.100 -0.1402  0.6464  0.0521
   52U      H1' 1156   5.063   7.773   4.057  0.2548  0.2134 -1.1527
   52U       N1 1157   5.213   7.647   4.008  0.1629 -0.1899  0.7019
   52U       C6 1158   5.321   7.575   4.033  0.6469 -0.3496 -0.0281
   52U       H6 1159   5.387   7.606   4.113 -0.9992 -0.8387  1.5827
   52U       C5 1160   5.375   7.492   3.944 -0.4616  0.4996  1.1642
   52U       H5 1161   5.465   7.435   3.962 -0.4867 -0.0234 -0.2397
   52U       C4 1162   5.310   7.467   3.822  1.0808  0.0176  0.0503
   52U       O4 1163   5.353   7.395   3.737 -0.0410 -0.2599 -0.6876
   52U       N3 1164   5.184   7.528   3.800 -0.2220  0.0320 -0.3864
   52U       H3 1165   5.137   7.508   3.713  0.3523  0.5548 -0.8264
   52U       C2 1166   5.143   7.626   3.887  0.3010 -0.2523 -0.3382
   52U       O2 1167   5.035   7.677   3.857 -0.4165 -0.4662  0.3427
   52U      C3' 1168   5.233   7.736   4.332  0.3307  0.1126  0.4784
   52U      H3' 1169   5.324   7.676   4.338  0.8574  0.9198  0.6025
   52U      C2' 1170   5.122   7.684   4.233 -0.0714 -0.4003 -0.8012
   52U     H2'1 1171   5.125   7.575   4.233 -0.1883 -0.4032 -1.1841
   52U      O2' 1172   5.002   7.754   4.266  0.0042  0.3186 -0.3806
   52U     HO'2 1173   5.000   7.759   4.362 -0.0125  1.2947 -0.4185
   52U      O3' 1174   5.181   7.751   4.462 -0.1045  0.0907  0.4554
   53U        P 1175   5.172   7.620   4.566  0.3153  0.0337  0.0097
   53U      O1P 1176   5.098   7.672   4.682 -0.4579  0.1649 -0.4300
   53U      O2P 1177   5.305   7.570   4.584  0.0097 -0.3108  0.1584
   53U      O5' 1178   5.081   7.525   4.478 -0.2578 -0.1583 -0.7448
   53U      C5' 1179   4.942   7.509   4.504  0.0917 -0.2882 -0.7040
   53U     H5'1 1180   4.884   7.601   4.494 -0.4401  0.0376  3.5830
   53U     H5'2 1181   4.928   7.488   4.610  0.2482 -2.2112 -1.0255
   53U      C4' 1182   4.876   7.402   4.417  0.0375  0.9192  0.3824
   53U      H4' 1183   4.768   7.414   4.419  0.2112  3.2120 -0.6463
   53U      O4' 1184   4.919   7.421   4.281  0.4498 -0.5369  0.8854
   53U      C1' 1185   4.917   7.296   4.210 -0.0460 -0.2153 -0.0159
   53U      H1' 1186   4.839   7.303   4.134 -1.1174 -2.0298  0.8309
   53U       N1 1187   5.050   7.266   4.157 -0.1731 -0.9483 -0.5059
   53U       C6 1188   5.162   7.314   4.227 -0.0234  0.6693 -0.2627
   53U       H6 1189   5.160   7.361   4.324  0.6478 -2.5455  1.4413
   53U       C5 1190   5.279   7.281   4.178 -0.1570  0.1464 -0.1332
   53U       H5 1191   5.362   7.326   4.231 -0.8537  1.0394  0.2188
   53U       C4 1192   5.307   7.206   4.058 -0.3224  0.1929  0.0730
   53U       O4 1193   5.415   7.167   4.010 -0.1126  0.1394  0.2130
   53U       N3 1194   5.191   7.154   4.010  0.2524 -0.1219 -0.8966
   53U       H3 1195   5.195   7.087   3.934 -0.1561 -2.2894  0.8634
   53U       C2 1196   5.062   7.174   4.054  0.3690 -0.3070  0.4146
   53U       O2 1197   4.963   7.127   3.992  0.0052  0.0091 -0.2750
   53U      C3' 1198   4.929   7.261   4.449  0.1289  1.2469  0.3143
   53U      H3' 1199   5.038   7.261   4.456  0.2313 -2.2228  0.6589
   53U      C2' 1200   4.879   7.186   4.319 -0.1315 -0.1027 -0.0712
   53U     H2'1 1201   4.937   7.097   4.296 -0.3162 -0.5353  1.0343
   53U      O2' 1202   4.742   7.162   4.305  0.3412 -0.1548  0.1468
   53U     HO'2 1203   4.727   7.080   4.258  0.5236 -0.0422 -0.1066
   53U      O3' 1204   4.888   7.207   4.576 -0.5725 -0.0358  0.6202
   54C        P 1205   4.942   7.066   4.632  0.1556  0.2417  0.1279
   54C      O1P 1206   4.886   7.042   4.767  0.1537  0.0622  0.2082
   54C      O2P 1207   5.088   7.082   4.626 -0.6820 -0.2223  0.2287
   54C      O5' 1208   4.901   6.942   4.541  0.4062  0.1110 -0.2230
   54C      C5' 1209   4.762   6.902   4.538 -0.5038 -0.2151  0.4217
   54C     H5'1 1210   4.698   6.990   4.539 -2.7785 -1.7608  2.8438
   54C     H5'2 1211   4.749   6.835   4.623  3.5834 -0.8323  0.7592
   54C      C4' 1212   4.731   6.820   4.414 -0.4680  0.5548  0.5109
   54C      H4' 1213   4.623   6.816   4.403 -0.2886 -0.4961 -1.3653
   54C      O4' 1214   4.788   6.879   4.296  0.3682 -0.3201  0.4935
   54C      C1' 1215   4.842   6.782   4.214  0.3963  0.3034  0.1904
   54C      H1' 1216   4.802   6.793   4.113  0.2543  0.0446  0.2160
   54C       N1 1217   4.990   6.780   4.191  0.2511 -0.1282  0.1661
   54C       C6 1218   5.068   6.864   4.263  0.2281  0.4532 -0.5268
   54C       H6 1219   5.026   6.895   4.357  0.3582 -1.9798  0.4306
   54C       C5 1220   5.191   6.892   4.223 -0.2504 -0.1634 -0.1695
   54C       H5 1221   5.251   6.958   4.285  0.2556 -0.3865 -0.4192
   54C       C4 1222   5.239   6.832   4.107  0.2825 -0.0635 -0.1538
   54C       N4 1223   5.360   6.845   4.068  0.2152 -0.5222  0.3677
   54C      H41 1224   5.409   6.909   4.128  0.2948  0.5572 -0.7963
   54C      H42 1225   5.391   6.804   3.980 -0.5701 -2.0637  0.7775
   54C       N3 1226   5.179   6.739   4.042  0.3059  0.2212  0.3005
   54C       C2 1227   5.050   6.709   4.079  0.6238 -0.8900  0.3931
   54C       O2 1228   4.984   6.629   4.013 -0.6024 -0.2702  0.0498
   54C      C3' 1229   4.792   6.674   4.417  0.4069  0.3182 -0.2145
   54C      H3' 1230   4.891   6.689   4.459  0.9763  1.5117 -1.9072
   54C      C2' 1231   4.801   6.642   4.271  0.7145  0.0094  0.1834
   54C     H2'1 1232   4.880   6.569   4.257  0.5827  0.0033 -0.6030
   54C      O2' 1233   4.682   6.592   4.215  0.2159  0.2737 -0.6546
   54C     HO'2 1234   4.624   6.562   4.286 -0.7798 -0.6693 -1.8160
   54C      O3' 1235   4.712   6.588   4.495 -0.0678 -0.5074 -0.1820
   55C        P 1236   4.780   6.463   4.571  0.0611 -0.1077 -0.7893
   55C      O1P 1237   4.663   6.392   4.620  0.3107  0.5606 -0.3685
   55C      O2P 1238   4.870   6.519   4.671  0.5253  0.1552 -0.0860
   55C      O5' 1239   4.859   6.379   4.458  0.5184 -0.0612 -0.0932
   55C      C5' 1240   4.785   6.299   4.368 -0.0137 -0.1778 -0.0798
   55C     H5'1 1241   4.712   6.361   4.316  0.0667  0.1661  0.2118
   55C     H5'2 1242   4.737   6.224   4.432 -1.0554  1.6736  1.4144
   55C      C4' 1243   4.874   6.228   4.268 -0.6135 -0.1485  0.2441
   55C      H4' 1244   4.817   6.166   4.199 -0.4062 -0.8045  0.6523
   55C      O4' 1245   4.933   6.322   4.185 -0.0895 -0.5067 -0.0646
   55C      C1' 1246   5.061   6.270   4.136  0.2801  0.8106  0.5762
   55C      H1' 1247   5.063   6.266   4.027 -0.2826  1.8054  0.5165
   55C       N1 1248   5.179   6.348   4.158  0.1805  0.2242 -0.0648
   55C       C6 1249   5.184   6.450   4.248  0.3710 -0.9962  0.7250
   55C       H6 1250   5.096   6.473   4.307  0.0237 -0.3241 -0.0445
   55C       C5 1251   5.299   6.518   4.269 -1.0037  0.4355 -0.0390
   55C       H5 1252   5.302   6.599   4.341  3.5861 -0.9170  1.7162
   55C       C4 1253   5.414   6.484   4.194  0.0112 -0.3597 -0.2426
   55C       N4 1254   5.524   6.555   4.202 -0.6969 -0.0483  0.0374
   55C      H41 1255   5.540   6.597   4.292 -0.5060  1.6493 -0.7515
   55C      H42 1256   5.597   6.540   4.133  0.6640 -2.2590  1.7855
   55C       N3 1257   5.408   6.388   4.101 -0.2273  0.0269  0.3504
   55C       C2 1258   5.293   6.320   4.079 -0.1931 -0.0701 -0.5078
   55C       O2 1259   5.295   6.234   3.987  0.0092  0.1353  0.0006
   55C      C3' 1260   4.993   6.140   4.315  0.8418  0.2194 -0.1130
   55C      H3' 1261   5.041   6.198   4.394 -1.3796  1.4985  0.3931
   55C      C2' 1262   5.087   6.130   4.190  0.5150  0.1261  0.5165
   55C     H2'1 1263   5.189   6.125   4.228  0.9421  1.0282 -0.4855
   55C      O2' 1264   5.035   6.038   4.098  0.2938  0.2037 -0.2174
   55C     HO'2 1265   5.101   5.968   4.091  1.3925  1.3628 -2.4781
   55C      O3' 1266   4.953   6.014   4.363  0.2710  0.1338  0.2148
   56G        P 1267   5.047   5.919   4.448  0.2646 -0.1610 -0.2689
   56G      O1P 1268   4.961   5.811   4.512  0.2582  0.4587  0.3105
   56G      O2P 1269   5.131   6.003   4.535  0.0494  0.2106  0.0904
   56G      O5' 1270   5.137   5.852   4.344 -0.5179  0.1472  0.2873
   56G      C5' 1271   5.091   5.757   4.251  1.8772  0.2635 -0.3600
   56G     H5'1 1272   5.018   5.802   4.184  1.5268 -1.0058 -0.8671
   56G     H5'2 1273   5.044   5.669   4.296 -0.3284  0.5655 -1.8865
   56G      C4' 1274   5.211   5.712   4.162  0.3674 -0.3721 -0.4261
   56G      H4' 1275   5.182   5.642   4.084  1.5579 -0.6516 -0.6335
   56G      O4' 1276   5.267   5.823   4.098 -0.3027  0.4054 -0.5314
   56G      C1' 1277   5.406   5.802   4.090  0.2160 -1.0057 -0.2959
   56G      H1' 1278   5.441   5.790   3.987  1.5885  0.8863 -0.1029
   56G       N9 1279   5.489   5.914   4.154  0.5017 -0.4290 -0.5698
   56G       C8 1280   5.447   6.000   4.255 -0.1616 -0.7981  0.1484
   56G       H8 1281   5.349   5.990   4.300  0.3328 -0.6816  1.2928
   56G       N7 1282   5.521   6.104   4.270 -0.1697  0.7534  0.4407
   56G       C5 1283   5.634   6.072   4.197  0.1964  0.3547 -0.2272
   56G       C6 1284   5.763   6.133   4.195 -0.0875  0.6213 -0.2477
   56G       O6 1285   5.812   6.229   4.256 -0.4490 -0.3204 -0.0186
   56G       N1 1286   5.853   6.055   4.120 -0.0002 -1.1990  0.7116
   56G       H1 1287   5.949   6.089   4.121  0.6498 -2.8871 -0.2054
   56G       C2 1288   5.818   5.944   4.059  0.4376  0.1123 -0.1569
   56G       N2 1289   5.905   5.888   3.990 -0.7573  0.1813  0.8468
   56G      H21 1290   5.997   5.929   3.981 -0.6039 -0.4990 -1.0148
   56G      H22 1291   5.882   5.806   3.935 -1.8046  0.8700  0.2302
   56G       N3 1292   5.700   5.885   4.044 -0.4414 -0.3733 -0.4141
   56G       C4 1293   5.616   5.951   4.128  0.6140 -0.0404 -0.5564
   56G      C3' 1294   5.322   5.644   4.243 -0.0975 -0.5395  0.1034
   56G      H3' 1295   5.323   5.699   4.337 -2.8571 -1.1008  0.5446
   56G      C2' 1296   5.445   5.674   4.158 -0.1793  0.8049 -0.2890
   56G     H2'1 1297   5.538   5.683   4.214  0.0490  2.2791 -0.8758
   56G      O2' 1298   5.455   5.575   4.059  0.1189  0.4527  0.6900
   56G     HO'2 1299   5.451   5.491   4.106  0.2312  0.3732  0.5565
   56G      O3' 1300   5.292   5.507   4.266 -0.5976 -0.2285  0.1998
   57U        P 1301   5.361   5.434   4.392  0.4753 -0.3600 -0.0948
   57U      O1P 1302   5.328   5.292   4.374  0.3341 -0.0958 -0.3152
   57U      O2P 1303   5.331   5.508   4.519 -0.2108 -0.2486 -0.4887
   57U      O5' 1304   5.522   5.451   4.360 -0.3489 -1.4792  0.4305
   57U      C5' 1305   5.591   5.359   4.284  0.3849 -0.0790 -0.2011
   57U     H5'1 1306   5.551   5.351   4.183  0.7856 -0.9797 -0.2995
   57U     H5'2 1307   5.598   5.259   4.327  0.2985  0.1228  0.2958
   57U      C4' 1308   5.739   5.405   4.265 -0.3176  0.5129 -0.9550
   57U      H4' 1309   5.785   5.341   4.190  0.4046  1.1944 -1.1028
   57U      O4' 1310   5.747   5.536   4.221  0.3729 -0.3035  0.7877
   57U      C1' 1311   5.862   5.605   4.273  0.0209  0.3499 -0.4870
   57U      H1' 1312   5.928   5.634   4.191 -0.5357 -1.9166 -1.8338
   57U       N1 1313   5.833   5.733   4.349 -0.0526  0.3806  0.4827
   57U       C6 1314   5.721   5.751   4.425 -0.2297  0.2253  0.0391
   57U       H6 1315   5.637   5.684   4.414 -0.7892  1.2530 -2.5651
   57U       C5 1316   5.715   5.857   4.514  0.5148  0.6078 -0.3153
   57U       H5 1317   5.631   5.876   4.578  1.2848  1.1051  0.5671
   57U       C4 1318   5.824   5.950   4.527  0.1192 -0.3900  0.5251
   57U       O4 1319   5.827   6.038   4.606 -0.0013 -0.1269 -0.0172
   57U       N3 1320   5.925   5.933   4.431  0.1737  0.0890  0.3218
   57U       H3 1321   6.000   6.000   4.419  0.6783 -0.9639 -3.9201
   57U       C2 1322   5.938   5.828   4.344 -0.2121 -0.2810 -0.2896
   57U       O2 1323   6.031   5.820   4.261  0.5521 -0.1518  0.3095
   57U      C3' 1324   5.818   5.403   4.394 -0.2231  0.3614 -0.5332
   57U      H3' 1325   5.751   5.441   4.470 -1.8326 -1.2029 -1.0942
   57U      C2' 1326   5.930   5.502   4.362 -0.3213 -0.2407 -0.2828
   57U     H2'1 1327   5.962   5.546   4.457 -1.4157  0.2572 -0.1289
   57U      O2' 1328   6.039   5.449   4.287 -0.3537 -0.1965  0.4313
   57U     HO'2 1329   6.092   5.389   4.341  0.9634  0.9630  0.4876
   57U      O3' 1330   5.867   5.271   4.427  0.2822  0.0567  0.5646
   58A        P 1331   5.946   5.248   4.554 -0.1354 -0.4189 -0.4167
   58A      O1P 1332   5.982   5.105   4.564  0.2821 -0.2143 -0.8844
   58A      O2P 1333   5.864   5.314   4.656 -0.3653 -0.2727 -0.5474
   58A      O5' 1334   6.087   5.327   4.554 -0.1105 -0.5819  0.2035
   58A      C5' 1335   6.207   5.268   4.512  0.3979  0.1436 -0.1107
   58A     H5'1 1336   6.192   5.217   4.417  1.1361 -1.7599  0.7357
   58A     H5'2 1337   6.230   5.190   4.584  1.8148 -1.7851 -2.4845
   58A      C4' 1338   6.332   5.350   4.510  0.4143  0.0124  0.1027
   58A      H4' 1339   6.417   5.296   4.471  0.4152 -1.0944  1.5506
   58A      O4' 1340   6.314   5.475   4.443  0.7472  0.0028 -0.2417
   58A      C1' 1341   6.384   5.575   4.515 -0.0987 -0.5377 -0.2540
   58A      H1' 1342   6.458   5.625   4.453 -0.6926  0.5340 -0.1281
   58A       N9 1343   6.298   5.681   4.579 -0.0765  0.0652  0.4996
   58A       C8 1344   6.162   5.670   4.597 -0.3116  0.2650 -0.1020
   58A       H8 1345   6.105   5.578   4.595 -0.7211  0.5318 -1.3332
   58A       N7 1346   6.102   5.777   4.644 -0.1424  0.2025 -0.7083
   58A       C5 1347   6.203   5.873   4.640 -0.3804  0.2005 -0.9158
   58A       C6 1348   6.209   6.005   4.670 -0.7163 -1.5741 -0.0932
   58A       N6 1349   6.103   6.071   4.703 -0.1534 -0.0741 -0.0740
   58A      H61 1350   6.016   6.021   4.720 -0.3429  0.4511  0.5429
   58A      H62 1351   6.111   6.170   4.719 -1.5190  0.2222 -1.0768
   58A       N1 1352   6.320   6.073   4.660 -0.2514 -0.2461  0.1066
   58A       C2 1353   6.427   6.013   4.608 -0.9384 -0.5351 -0.1103
   58A       H2 1354   6.511   6.078   4.588 -0.4679  0.4441  4.0693
   58A       N3 1355   6.437   5.888   4.579  0.4864 -0.3717 -0.3877
   58A       C4 1356   6.326   5.818   4.597  0.1015 -0.9860  0.3172
   58A      C3' 1357   6.366   5.390   4.657 -0.1347  0.1553  0.1480
   58A      H3' 1358   6.274   5.427   4.703 -0.5211 -1.7763  1.0362
   58A      C2' 1359   6.459   5.507   4.624 -0.0422  0.2330 -0.8610
   58A     H2'1 1360   6.465   5.567   4.716 -1.7518  0.5630 -0.9413
   58A      O2' 1361   6.590   5.475   4.577  0.2835  0.2830  0.9504
   58A     HO'2 1362   6.647   5.538   4.621  0.9264  0.5515 -0.2030
   58A      O3' 1363   6.423   5.286   4.739 -0.6600  0.0630  0.6905
   59C        P 1364   6.441   5.306   4.892 -0.0893  0.5452 -0.0511
   59C      O1P 1365   6.532   5.200   4.940 -0.2887  0.3598  0.2558
   59C      O2P 1366   6.310   5.315   4.950 -0.4119  0.9061 -0.0764
   59C      O5' 1367   6.511   5.447   4.911  0.0323  0.2123 -0.3257
   59C      C5' 1368   6.655   5.451   4.915 -0.3322 -0.3671 -0.3081
   59C     H5'1 1369   6.696   5.391   4.834  0.0569  1.2650 -1.3472
   59C     H5'2 1370   6.683   5.401   5.008 -0.8133 -0.3672 -0.1598
   59C      C4' 1371   6.723   5.590   4.908 -0.6876 -0.5068 -0.4370
   59C      H4' 1372   6.819   5.579   4.857 -0.9703 -2.5277 -0.6292
   59C      O4' 1373   6.651   5.683   4.829 -0.0782 -0.3560 -0.4141
   59C      C1' 1374   6.646   5.810   4.898  0.6015 -0.3223 -0.1418
   59C      H1' 1375   6.696   5.879   4.831  2.1269 -0.8249  0.4356
   59C       N1 1376   6.511   5.861   4.939  0.0450 -0.2494 -0.2056
   59C       C6 1377   6.401   5.783   4.925  0.0728 -0.1753 -0.2879
   59C       H6 1378   6.408   5.677   4.905  0.9986 -0.3578  0.9062
   59C       C5 1379   6.273   5.831   4.945  0.3820 -0.2375  0.3990
   59C       H5 1380   6.191   5.761   4.938  0.1890  0.0628 -0.6001
   59C       C4 1381   6.261   5.969   4.978 -1.1181 -0.5748  0.5351
   59C       N4 1382   6.149   6.027   5.001 -0.0184  0.1838 -0.2317
   59C      H41 1383   6.066   5.970   4.994  0.2742 -0.6372  2.2337
   59C      H42 1384   6.155   6.126   5.022 -0.4358  0.2955 -0.6242
   59C       N3 1385   6.368   6.044   4.997  0.4479 -0.3091 -0.1650
   59C       C2 1386   6.491   5.996   4.968  0.4816  0.2238 -0.0029
   59C       O2 1387   6.590   6.072   4.973 -0.0382  0.0506  0.1365
   59C      C3' 1388   6.744   5.658   5.043 -0.1799  0.0031 -0.5065
   59C      H3' 1389   6.649   5.639   5.093  0.0294 -0.1345 -0.1607
   59C      C2' 1390   6.741   5.806   5.017  0.4737 -0.1155  0.1899
   59C     H2'1 1391   6.701   5.861   5.102  1.1412  0.4843  0.1268
   59C      O2' 1392   6.863   5.857   4.977  0.0209  0.2095  0.0604
   59C     HO'2 1393   6.894   5.875   5.067 -4.1788 -0.1214  1.7882
   59C      O3' 1394   6.862   5.633   5.117 -0.3245 -0.4504 -0.7419
   60U        P 1395   6.856   5.611   5.273 -0.4183 -0.0802 -0.5251
   60U      O1P 1396   6.993   5.600   5.323  0.0356  0.2944 -0.1467
   60U      O2P 1397   6.748   5.515   5.303  0.0408 -0.1266 -0.4330
   60U      O5' 1398   6.799   5.750   5.323 -0.0594 -0.0365 -0.6493
   60U      C5' 1399   6.894   5.863   5.347  0.2372  0.2084 -0.2443
   60U     H5'1 1400   6.952   5.891   5.259 -1.9599 -0.4803 -1.9993
   60U     H5'2 1401   6.954   5.833   5.433  0.8009 -1.7558 -1.2498
   60U      C4' 1402   6.807   5.987   5.385  0.0103 -0.0320 -0.1672
   60U      H4' 1403   6.867   6.076   5.367  2.2120 -1.4215 -0.0864
   60U      O4' 1404   6.690   6.011   5.302 -0.1293  0.2691 -0.8915
   60U      C1' 1405   6.578   6.067   5.373 -0.8080 -0.7295  0.4948
   60U      H1' 1406   6.564   6.167   5.331  1.7644 -1.1824 -1.6998
   60U       N1 1407   6.451   5.987   5.371  0.1420  0.1029  0.3165
   60U       C6 1408   6.454   5.850   5.347  1.3029 -0.6598 -0.0156
   60U       H6 1409   6.545   5.792   5.347  1.5967 -0.2468  1.2177
   60U       C5 1410   6.334   5.792   5.328  0.8726  0.0545  0.2790
   60U       H5 1411   6.330   5.685   5.329  1.1341  0.0268 -0.7469
   60U       C4 1412   6.207   5.856   5.332 -0.1497 -0.1227  0.0647
   60U       O4 1413   6.101   5.803   5.316 -0.1885 -0.3036  0.0933
   60U       N3 1414   6.216   5.989   5.356 -0.2406 -0.9945  0.0725
   60U       H3 1415   6.132   6.044   5.354  1.2478  1.3827 -1.6925
   60U       C2 1416   6.330   6.062   5.373  0.4455  0.4225  0.7030
   60U       O2 1417   6.326   6.187   5.372  0.0686 -0.1902 -0.8511
   60U      C3' 1418   6.739   5.982   5.524  0.4244  0.0401  0.0408
   60U      H3' 1419   6.701   5.881   5.539 -1.1111  0.4144 -1.0955
   60U      C2' 1420   6.621   6.082   5.518  0.4239 -0.2726 -0.0380
   60U     H2'1 1421   6.548   6.057   5.595 -2.3757  2.7258 -1.4873
   60U      O2' 1422   6.660   6.215   5.533 -0.1763 -0.7567 -0.0056
   60U     HO'2 1423   6.685   6.233   5.625 -0.6488  0.7431 -0.1370
   60U      O3' 1424   6.840   6.019   5.616 -0.3928 -0.4419  0.4129
   61U        P 1425   6.832   5.990   5.769  0.1481  0.2471  0.0458
   61U      O1P 1426   6.965   5.999   5.825 -0.2485 -1.0965  0.2216
   61U      O2P 1427   6.754   5.871   5.802 -0.3073  0.3352  0.8464
   61U      O5' 1428   6.740   6.106   5.814  0.1639 -0.9146  0.0530
   61U      C5' 1429   6.796   6.230   5.855 -0.1121 -0.0466  0.5248
   61U     H5'1 1430   6.861   6.261   5.774 -0.1038 -0.3655  0.4093
   61U     H5'2 1431   6.859   6.213   5.943 -1.7284 -4.1238  1.0970
   61U      C4' 1432   6.689   6.334   5.884  0.3572 -0.4944 -0.0456
   61U      H4' 1433   6.742   6.429   5.888  0.5420 -0.4684 -1.9183
   61U      O4' 1434   6.593   6.352   5.782  0.7467  0.2739 -0.1941
   61U      C1' 1435   6.461   6.368   5.841  0.2178  0.7187 -0.1765
   61U      H1' 1436   6.424   6.465   5.807  0.1375  0.2842 -1.3930
   61U       N1 1437   6.367   6.268   5.778 -0.0096  0.4482  0.3591
   61U       C6 1438   6.395   6.134   5.761  0.1571  0.2332 -0.1989
   61U       H6 1439   6.482   6.084   5.803  0.5566 -0.3922 -1.7126
   61U       C5 1440   6.304   6.049   5.703 -0.1673  1.2056  0.6896
   61U       H5 1441   6.324   5.944   5.690  0.7850  1.6289 -1.8602
   61U       C4 1442   6.174   6.096   5.657  0.1654  0.0250  0.6763
   61U       O4 1443   6.075   6.031   5.614 -0.1348 -0.4097 -0.0460
   61U       N3 1444   6.155   6.226   5.661  0.0893 -0.9938  0.3081
   61U       H3 1445   6.068   6.266   5.630  0.7108 -0.4565 -0.8260
   61U       C2 1446   6.247   6.312   5.720 -0.1310 -0.4784 -0.6093
   61U       O2 1447   6.201   6.426   5.745  0.2276 -0.2179 -0.7859
   61U      C3' 1448   6.606   6.286   6.005 -0.5258 -0.3767  0.7611
   61U      H3' 1449   6.587   6.178   6.006  0.4261 -0.5714  2.1527
   61U      C2' 1450   6.474   6.363   5.991 -0.3380  0.4383 -0.7877
   61U     H2'1 1451   6.394   6.302   6.035 -1.2211 -0.3357 -3.3306
   61U      O2' 1452   6.479   6.490   6.038 -0.4727 -0.4021 -0.4470
   61U     HO'2 1453   6.493   6.474   6.132  1.7814 -2.8934 -1.0545
   61U      O3' 1454   6.668   6.325   6.130  0.1155  0.2168  0.3852
   61U      H3T 1455   6.707   6.248   6.173  0.0618  0.9683  1.8369
   62G      O5' 1456   6.289   7.127   5.382 -0.2766  0.4671 -0.4532
   62G      H5T 1457   6.366   7.137   5.438  0.8292  0.5615 -1.9329
   62G      C5' 1458   6.339   7.084   5.258  0.2637 -0.5611 -0.5286
   62G     H5'1 1459   6.369   7.173   5.202  0.0974 -0.4292 -0.4113
   62G     H5'2 1460   6.264   7.030   5.199 -0.5347  0.5751 -0.5993
   62G      C4' 1461   6.463   7.003   5.274 -0.0120 -0.3242  0.3019
   62G      H4' 1462   6.547   7.066   5.301  0.1293 -0.3180 -0.1570
   62G      O4' 1463   6.432   6.899   5.359  0.0197  0.3222  0.6766
   62G      C1' 1464   6.495   6.774   5.307  0.3200 -0.7167 -0.0425
   62G      H1' 1465   6.543   6.716   5.386  0.8717  0.8864  0.8605
   62G       N9 1466   6.390   6.693   5.251 -0.4846  0.5189  0.6276
   62G       C8 1467   6.259   6.715   5.257  0.3321  0.8004 -0.0302
   62G       H8 1468   6.207   6.803   5.293 -2.1024  0.0299 -1.3734
   62G       N7 1469   6.194   6.611   5.212  0.0977 -0.0047  0.1555
   62G       C5 1470   6.282   6.511   5.176 -0.3044 -0.1278 -0.5535
   62G       C6 1471   6.271   6.382   5.127  0.4202 -0.6722  0.5592
   62G       O6 1472   6.175   6.311   5.119  0.1399 -0.5893  0.3874
   62G       N1 1473   6.392   6.322   5.109 -0.1747 -0.1336 -0.3198
   62G       H1 1474   6.388   6.226   5.077 -2.3383 -0.3448  0.4568
   62G       C2 1475   6.515   6.376   5.133 -0.0200  0.4963 -0.0929
   62G       N2 1476   6.626   6.310   5.112 -0.6350 -0.1374 -0.7489
   62G      H21 1477   6.621   6.217   5.072  1.1754 -1.3801  1.6073
   62G      H22 1478   6.714   6.356   5.130 -1.1334  0.2870  0.6848
   62G       N3 1479   6.527   6.500   5.191 -0.1585 -0.7259  0.0002
   62G       C4 1480   6.410   6.562   5.210  0.6370  0.4072  0.1395
   62G      C3' 1481   6.511   6.941   5.141 -0.0691  0.1339  1.7050
   62G      H3' 1482   6.423   6.902   5.090 -0.0168 -0.2662  1.9166
   62G      C2' 1483   6.592   6.824   5.197  0.8730 -0.0794 -0.1343
   62G     H2'1 1484   6.601   6.746   5.121 -1.1207 -0.7824  0.2920
   62G      O2' 1485   6.721   6.858   5.235  0.5034  0.1147 -0.3936
   62G     HO'2 1486   6.752   6.935   5.188  2.9180 -0.2190  0.5363
   62G      O3' 1487   6.583   7.043   5.073 -0.2185 -0.8407 -0.0390
   63U        P 1488   6.578   7.051   4.911 -0.1421 -0.0231  0.0120
   63U      O1P 1489   6.663   7.161   4.865 -0.3403  0.4078 -0.0439
   63U      O2P 1490   6.438   7.052   4.876  0.1161  0.4084  0.4583
   63U      O5' 1491   6.628   6.908   4.864  0.2346 -0.1260  0.2024
   63U      C5' 1492   6.762   6.873   4.880 -0.6867  0.6534  0.4321
   63U     H5'1 1493   6.790   6.882   4.985  1.7080  1.6239 -0.2228
   63U     H5'2 1494   6.838   6.936   4.833  0.6147 -1.1640 -0.0447
   63U      C4' 1495   6.785   6.729   4.826 -0.4050 -0.1871  0.2818
   63U      H4' 1496   6.893   6.713   4.827  0.1248  2.5206 -1.3669
   63U      O4' 1497   6.713   6.629   4.902  0.1299  0.7113  0.3643
   63U      C1' 1498   6.684   6.518   4.812  0.5003 -0.5196 -0.2793
   63U      H1' 1499   6.726   6.423   4.845  0.0462 -0.5619  0.1936
   63U       N1 1500   6.537   6.496   4.799 -0.4633  0.1757 -0.6982
   63U       C6 1501   6.439   6.590   4.839 -0.1775  0.4083 -0.5856
   63U       H6 1502   6.467   6.689   4.871 -0.4881  0.6975 -1.1985
   63U       C5 1503   6.309   6.558   4.832  0.2389 -0.6934 -0.6436
   63U       H5 1504   6.233   6.634   4.845 -1.4818 -2.2138 -1.2053
   63U       C4 1505   6.264   6.425   4.801 -0.3388  0.5439  0.1207
   63U       O4 1506   6.148   6.385   4.800 -0.3562  0.0367  0.2143
   63U       N3 1507   6.364   6.341   4.753  0.4222  0.3899 -0.2478
   63U       H3 1508   6.351   6.242   4.738  1.6347 -0.3667  2.9068
   63U       C2 1509   6.494   6.376   4.746 -0.1480 -0.0142  0.0269
   63U       O2 1510   6.576   6.294   4.702 -0.1677  0.7800 -0.2192
   63U      C3' 1511   6.741   6.721   4.681  0.2348  0.0791  0.7346
   63U      H3' 1512   6.641   6.762   4.673  0.2437 -0.1918 -1.3820
   63U      C2' 1513   6.753   6.566   4.681  1.2961  0.6037 -0.3570
   63U     H2'1 1514   6.703   6.524   4.594 -1.7597  0.8793  1.1436
   63U      O2' 1515   6.885   6.512   4.677 -0.3102 -0.2571 -0.2134
   63U     HO'2 1516   6.946   6.562   4.623  0.2788 -1.9898 -1.2502
   63U      O3' 1517   6.844   6.771   4.595 -0.0592 -0.4681 -0.1986
   64A        P 1518   6.802   6.783   4.437  0.6070  0.2107 -0.0686
   64A      O1P 1519   6.921   6.830   4.363 -0.5313  0.4277 -0.6663
   64A      O2P 1520   6.675   6.858   4.430  0.6553 -0.1086 -0.0740
   64A      O5' 1521   6.770   6.635   4.385  0.6401 -0.8183 -0.1055
   64A      C5' 1522   6.872   6.552   4.327 -0.3431  0.3263  0.0650
   64A     H5'1 1523   6.940   6.529   4.409 -1.3977  0.6792  1.0711
   64A     H5'2 1524   6.931   6.604   4.252 -0.0217  1.3014  0.9658
   64A      C4' 1525   6.821   6.426   4.275  0.3940  0.2032  0.2177
   64A      H4' 1526   6.905   6.365   4.240 -0.9333 -1.8474  0.4282
   64A      O4' 1527   6.741   6.360   4.369 -0.0101 -0.3182  0.2196
   64A      C1' 1528   6.641   6.281   4.301 -0.1906 -0.5919  0.5566
   64A      H1' 1529   6.657   6.174   4.315  0.1432 -0.6924 -0.5085
   64A       N9 1530   6.497   6.322   4.337 -0.1098 -0.0330  0.0614
   64A       C8 1531   6.466   6.439   4.407  0.0512  0.3316 -0.4354
   64A       H8 1532   6.536   6.521   4.418  1.2211 -0.8320  1.2117
   64A       N7 1533   6.338   6.438   4.448 -0.1885 -0.4848  0.0726
   64A       C5 1534   6.291   6.312   4.407 -0.1306  0.3221  0.2661
   64A       C6 1535   6.169   6.254   4.418  0.3550  1.1418  0.0632
   64A       N6 1536   6.070   6.296   4.487  0.6545 -0.2406  0.1344
   64A      H61 1537   6.080   6.391   4.521  1.7039 -0.4256  0.3787
   64A      H62 1538   5.993   6.231   4.496  1.4602 -1.4856 -1.3599
   64A       N1 1539   6.155   6.126   4.374 -0.5289 -0.7366  0.1913
   64A       C2 1540   6.253   6.070   4.311 -0.6402 -0.2611  0.4121
   64A       H2 1541   6.225   5.970   4.282 -0.0363 -0.2438 -0.2623
   64A       N3 1542   6.375   6.108   4.282  0.1319  0.1065  0.1449
   64A       C4 1543   6.388   6.237   4.340  0.1398 -0.3486 -0.0313
   64A      C3' 1544   6.739   6.448   4.148  0.1749 -0.1686  0.1342
   64A      H3' 1545   6.666   6.528   4.159 -0.1608 -0.1509 -1.8216
   64A      C2' 1546   6.659   6.317   4.151 -0.1726  0.1633  0.0698
   64A     H2'1 1547   6.565   6.343   4.103 -1.6850 -1.5048  1.9833
   64A      O2' 1548   6.746   6.221   4.083  0.6039  0.1749  0.1470
   64A     HO'2 1549   6.809   6.268   4.027  0.4757 -1.1607 -1.2008
   64A      O3' 1550   6.817   6.470   4.028  0.1747  0.4056 -0.3849
   65C        P 1551   6.755   6.542   3.897 -0.5238 -0.1293 -0.6177
   65C      O1P 1552   6.858   6.562   3.793  0.2058 -0.1102  0.4858
   65C      O2P 1553   6.679   6.662   3.951 -0.6866 -0.5249  0.1017
   65C      O5' 1554   6.656   6.440   3.838  0.0647 -0.6932 -0.6035
   65C      C5' 1555   6.700   6.320   3.767 -0.3167  0.0896 -1.1149
   65C     H5'1 1556   6.787   6.279   3.818 -0.4444  0.0690 -0.9135
   65C     H5'2 1557   6.741   6.344   3.669  0.5336  1.2855 -0.4907
   65C      C4' 1558   6.597   6.195   3.768 -0.7253  0.7558  1.1494
   65C      H4' 1559   6.646   6.110   3.721 -0.2035 -0.0681  3.0907
   65C      O4' 1560   6.547   6.154   3.889  0.5816 -0.6705  0.0575
   65C      C1' 1561   6.413   6.106   3.879 -0.0987 -0.5917 -1.2502
   65C      H1' 1562   6.405   6.002   3.910  0.1669 -0.8546 -2.0546
   65C       N1 1563   6.316   6.193   3.960 -0.1079  0.7640  0.3486
   65C       C6 1564   6.327   6.333   3.975  0.2227  0.3907  0.7893
   65C       H6 1565   6.404   6.390   3.927 -0.6053 -0.1737 -1.3170
   65C       C5 1566   6.224   6.394   4.037  0.1066 -0.0804 -0.5868
   65C       H5 1567   6.221   6.498   4.066 -0.5338 -0.3016  0.1877
   65C       C4 1568   6.118   6.317   4.094 -0.1463  0.4129 -0.3581
   65C       N4 1569   6.021   6.373   4.164 -0.1926  0.6056 -0.2315
   65C      H41 1570   6.016   6.471   4.188  2.1491  0.8228 -0.3910
   65C      H42 1571   5.959   6.308   4.210  2.7077 -1.9972  0.3182
   65C       N3 1572   6.098   6.189   4.069 -0.1512 -0.1090 -0.3103
   65C       C2 1573   6.195   6.130   3.993 -0.1122  0.9158  0.6308
   65C       O2 1574   6.158   6.019   3.951 -0.5413  0.7008 -0.5553
   65C      C3' 1575   6.475   6.222   3.682  0.2602  0.2831  0.3265
   65C      H3' 1576   6.452   6.327   3.701  1.9555  1.1604 -2.0723
   65C      C2' 1577   6.370   6.114   3.727  0.0633 -1.1001  0.3842
   65C     H2'1 1578   6.270   6.154   3.713  0.6641  0.2307 -0.1878
   65C      O2' 1579   6.396   5.992   3.660  0.3674 -0.6514 -0.5423
   65C     HO'2 1580   6.465   5.999   3.594  0.7739 -2.9871 -0.4489
   65C      O3' 1581   6.504   6.201   3.544 -0.0615 -0.2097 -0.0035
   66G        P 1582   6.426   6.270   3.430  0.2756 -0.1448 -0.1505
   66G      O1P 1583   6.474   6.229   3.297  0.3730  0.2368  0.0364
   66G      O2P 1584   6.424   6.413   3.465  0.0620  0.1408  0.2664
   66G      O5' 1585   6.275   6.217   3.434 -0.0990 -0.2708  0.1726
   66G      C5' 1586   6.239   6.101   3.363 -0.1341 -0.1602  0.7942
   66G     H5'1 1587   6.318   6.027   3.378  0.4614  0.0746 -0.9471
   66G     H5'2 1588   6.235   6.117   3.255 -1.3188 -1.7130  0.5599
   66G      C4' 1589   6.099   6.065   3.405  0.3732 -0.1808 -0.0981
   66G      H4' 1590   6.073   5.970   3.358  0.9436  0.7303 -2.3504
   66G      O4' 1591   6.086   6.060   3.548  0.6589  0.1817 -0.5642
   66G      C1' 1592   5.947   6.091   3.582 -0.7100 -0.6230 -0.0254
   66G      H1' 1593   5.891   6.008   3.627 -0.9743  0.8183  2.5298
   66G       N9 1594   5.940   6.215   3.668  0.3355 -0.6611 -0.2708
   66G       C8 1595   6.028   6.322   3.697  1.3153  0.1015  0.4198
   66G       H8 1596   6.116   6.337   3.635  0.9631  0.7378  0.0610
   66G       N7 1597   5.991   6.398   3.794 -0.5812 -0.2723 -0.4410
   66G       C5 1598   5.868   6.348   3.837 -0.4883  0.0502  0.2637
   66G       C6 1599   5.773   6.401   3.933 -0.4401 -0.4696 -0.4481
   66G       O6 1600   5.779   6.503   4.005 -0.4265  0.1549  0.6937
   66G       N1 1601   5.655   6.327   3.928 -0.2487  0.2665  0.6602
   66G       H1 1602   5.572   6.373   3.964 -1.6611 -0.6673 -1.1974
   66G       C2 1603   5.640   6.222   3.850  0.0917  0.5250 -0.3345
   66G       N2 1604   5.519   6.168   3.854  0.3722 -0.1465  0.7314
   66G      H21 1605   5.460   6.191   3.933  0.5768  1.7849  0.3647
   66G      H22 1606   5.511   6.078   3.809  1.2195  0.0598  0.1692
   66G       N3 1607   5.731   6.161   3.779 -0.2848  0.1452  0.2651
   66G       C4 1608   5.841   6.238   3.762  0.7465  0.5821  0.1353
   66G      C3' 1609   5.990   6.171   3.369 -0.1283  0.5161 -0.3905
   66G      H3' 1610   6.029   6.269   3.396  0.9767 -0.0890  0.2906
   66G      C2' 1611   5.875   6.124   3.450 -0.0764  0.0845  0.9332
   66G     H2'1 1612   5.803   6.206   3.460  0.2359  0.2308  2.2308
   66G      O2' 1613   5.818   5.999   3.410  0.0265  0.4369 -0.4250
   66G     HO'2 1614   5.733   6.013   3.367  0.5186  0.5519 -1.3852
   66G      O3' 1615   5.948   6.157   3.236 -0.2882  0.3225 -0.1381
   67G        P 1616   5.848   6.269   3.168 -0.0796  0.0897 -0.5678
   67G      O1P 1617   5.834   6.241   3.026 -0.6948 -0.3607  0.1471
   67G      O2P 1618   5.888   6.401   3.212 -0.6189 -0.1657 -0.1917
   67G      O5' 1619   5.702   6.239   3.236 -1.1561 -0.1082 -0.0817
   67G      C5' 1620   5.612   6.142   3.188 -0.9523 -0.6811  0.0166
   67G     H5'1 1621   5.668   6.049   3.199  2.2654  1.3479  3.5167
   67G     H5'2 1622   5.589   6.156   3.083 -1.0459 -0.0719  0.1125
   67G      C4' 1623   5.492   6.128   3.285 -0.3984 -0.4013 -0.6757
   67G      H4' 1624   5.439   6.034   3.266 -0.1057 -0.5255 -0.8808
   67G      O4' 1625   5.524   6.145   3.425 -0.9157  0.1570 -0.1888
   67G      C1' 1626   5.426   6.213   3.496 -0.1683 -0.0330  0.2894
   67G      H1' 1627   5.396   6.146   3.577 -1.7055 -1.3826 -1.2918
   67G       N9 1628   5.464   6.341   3.550 -0.2637 -0.1114 -0.2136
   67G       C8 1629   5.597   6.397   3.557  0.4320 -0.4752 -0.0103
   67G       H8 1630   5.686   6.368   3.504  1.2534  3.5499 -1.1508
   67G       N7 1631   5.606   6.495   3.643  0.2273 -0.7274 -0.0516
   67G       C5 1632   5.478   6.504   3.697  0.3897 -0.2234  0.4824
   67G       C6 1633   5.420   6.598   3.792 -0.4389  0.4619  0.0134
   67G       O6 1634   5.474   6.697   3.838 -0.1692 -0.0091 -0.0194
   67G       N1 1635   5.296   6.565   3.826 -0.0862  0.0144 -0.0355
   67G       H1 1636   5.255   6.618   3.902  1.9046 -0.2018  1.2815
   67G       C2 1637   5.221   6.472   3.766 -0.1147  0.8029  0.4786
   67G       N2 1638   5.095   6.473   3.804  0.0791  0.3745  0.7914
   67G      H21 1639   5.057   6.532   3.877  0.6577  0.9738  0.6229
   67G      H22 1640   5.037   6.407   3.754 -0.0824 -0.4341  1.9947
   67G       N3 1641   5.267   6.385   3.674  0.6353  0.0674 -0.1033
   67G       C4 1642   5.394   6.409   3.647 -0.5399  0.2970 -0.1630
   67G      C3' 1643   5.391   6.241   3.266 -0.5099  0.2491  0.6205
   67G      H3' 1644   5.441   6.338   3.261  0.0911 -0.0143  1.4662
   67G      C2' 1645   5.312   6.242   3.395  0.3606 -0.0302 -0.3007
   67G     H2'1 1646   5.259   6.336   3.409 -2.5911 -1.5874 -0.1847
   67G      O2' 1647   5.226   6.135   3.420 -0.1299  0.5525 -0.1104
   67G     HO'2 1648   5.189   6.151   3.507  0.8077  1.3081  0.1689
   67G      O3' 1649   5.308   6.218   3.151 -0.3634 -0.4768 -0.2533
   68A        P 1650   5.236   6.335   3.068 -0.3362 -0.1244 -0.1345
   68A      O1P 1651   5.160   6.271   2.962 -0.0184  0.4517 -0.0284
   68A      O2P 1652   5.340   6.427   3.021  0.2429 -0.3769 -0.0104
   68A      O5' 1653   5.142   6.407   3.167  0.3716 -0.3126 -0.2315
   68A      C5' 1654   5.022   6.352   3.208  0.1044  0.4411  0.2203
   68A     H5'1 1655   5.047   6.252   3.242 -0.9346  0.6397  1.6748
   68A     H5'2 1656   4.954   6.329   3.126  0.2232  1.3157 -0.1390
   68A      C4' 1657   4.949   6.434   3.309 -0.1179 -0.6055 -0.4081
   68A      H4' 1658   4.853   6.390   3.339 -0.3439  0.0754 -0.1268
   68A      O4' 1659   5.027   6.445   3.433 -0.0306  0.1203 -0.0787
   68A      C1' 1660   4.983   6.568   3.491 -0.2456  0.3412  0.5218
   68A      H1' 1661   4.929   6.546   3.583 -0.4940  0.3104  0.3695
   68A       N9 1662   5.097   6.661   3.518 -0.3981 -0.1089  0.4519
   68A       C8 1663   5.227   6.643   3.473  0.3547  0.4897 -0.7172
   68A       H8 1664   5.260   6.576   3.395  2.4283  0.0282  0.4697
   68A       N7 1665   5.311   6.723   3.541  0.3332 -0.0986 -0.0680
   68A       C5 1666   5.227   6.802   3.619  0.2748  0.5874 -0.6175
   68A       C6 1667   5.246   6.903   3.713 -0.2496  0.3468 -0.1121
   68A       N6 1668   5.359   6.962   3.740 -0.0225  0.2012 -0.1074
   68A      H61 1669   5.440   6.932   3.687  0.1864 -0.7960  0.7433
   68A      H62 1670   5.360   7.033   3.812  0.0137  2.8177 -2.5293
   68A       N1 1671   5.153   6.958   3.780  0.2702  0.4589 -0.2887
   68A       C2 1672   5.026   6.912   3.759 -0.2396 -0.1957  0.7649
   68A       H2 1673   4.950   6.942   3.829  0.4832 -1.4783  2.1613
   68A       N3 1674   4.989   6.811   3.672  0.6332  0.2093 -0.7239
   68A       C4 1675   5.096   6.764   3.607  0.0622 -0.3476 -0.3250
   68A      C3' 1676   4.924   6.574   3.263 -0.1268 -0.1181 -0.7099
   68A      H3' 1677   5.014   6.613   3.215 -0.4312 -0.3949 -1.5358
   68A      C2' 1678   4.889   6.638   3.396 -0.2140 -0.2050 -0.5231
   68A     H2'1 1679   4.910   6.745   3.394  3.4647 -0.7587  0.3390
   68A      O2' 1680   4.759   6.612   3.436  0.3909  0.0170 -0.3988
   68A     HO'2 1681   4.704   6.691   3.434  0.7645  0.2881 -3.2918
   68A      O3' 1682   4.813   6.577   3.174 -0.1234 -0.4189 -0.4561
   69A        P 1683   4.760   6.710   3.089 -0.0315 -0.2541  0.4417
   69A      O1P 1684   4.667   6.659   2.987  0.0727 -0.0819 -0.6292
   69A      O2P 1685   4.879   6.788   3.044  0.9004 -0.2234  0.4644
   69A      O5' 1686   4.675   6.814   3.179 -0.8803  0.4560 -0.4545
   69A      C5' 1687   4.541   6.783   3.221  0.4758 -0.0587 -0.6103
   69A     H5'1 1688   4.542   6.684   3.266  3.5956  0.8997  1.8613
   69A     H5'2 1689   4.473   6.798   3.137 -1.5066  0.5886  1.0265
   69A      C4' 1690   4.502   6.883   3.332 -0.0944  0.2189  0.3591
   69A      H4' 1691   4.401   6.863   3.366 -0.4143 -0.3771 -0.8841
   69A      O4' 1692   4.594   6.875   3.436 -0.0830 -0.1266 -0.4804
   69A      C1' 1693   4.620   7.006   3.489 -0.3124 -0.0515 -0.1181
   69A      H1' 1694   4.605   7.012   3.597  2.0486  2.4849  0.1743
   69A       N9 1695   4.765   7.039   3.465 -0.0755 -0.1376 -0.3639
   69A       C8 1696   4.832   7.024   3.351 -0.2046  0.0423 -0.2991
   69A       H8 1697   4.799   6.962   3.269  0.3745 -1.2422  0.4055
   69A       N7 1698   4.956   7.071   3.362  0.7891 -0.8556  0.5072
   69A       C5 1699   4.962   7.134   3.482  0.7616 -0.2331  0.8587
   69A       C6 1700   5.051   7.213   3.551  0.0461  0.4286 -0.6761
   69A       N6 1701   5.172   7.246   3.500  0.4670 -0.5607 -0.2114
   69A      H61 1702   5.197   7.211   3.409  3.5186  2.1658 -0.6114
   69A      H62 1703   5.230   7.307   3.557 -1.6789 -0.6619  2.2313
   69A       N1 1704   5.025   7.276   3.662 -0.2447  0.5700 -0.5170
   69A       C2 1705   4.912   7.246   3.720 -0.3427 -0.3856  0.4315
   69A       H2 1706   4.899   7.291   3.818  1.2402 -0.0072  0.4943
   69A       N3 1707   4.815   7.163   3.677 -0.6114 -0.3535  0.1278
   69A       C4 1708   4.846   7.113   3.553  0.0887 -0.2802  0.1674
   69A      C3' 1709   4.501   7.028   3.288 -0.4978  0.6294  0.1087
   69A      H3' 1710   4.584   7.048   3.220 -0.5111  1.4934  0.3321
   69A      C2' 1711   4.531   7.102   3.415 -0.1008 -0.4596  0.0169
   69A     H2'1 1712   4.583   7.196   3.397 -3.2159  1.4205 -0.0714
   69A      O2' 1713   4.428   7.128   3.503  0.6480  0.2687 -0.3685
   69A     HO'2 1714   4.456   7.187   3.573  1.0646 -2.6480  2.0762
   69A      O3' 1715   4.381   7.078   3.235  0.3162  0.0697  0.2012
   70U        P 1716   4.377   7.215   3.161  0.2415 -0.1491 -0.0085
   70U      O1P 1717   4.237   7.238   3.124 -0.7083 -0.4927  0.0134
   70U      O2P 1718   4.470   7.213   3.048  0.2283 -0.2934 -0.2608
   70U      O5' 1719   4.427   7.337   3.255  0.2355  0.1682 -0.8901
   70U      C5' 1720   4.341   7.398   3.346 -0.1693  0.2590 -0.3439
   70U     H5'1 1721   4.314   7.324   3.421 -0.3459  0.5290 -0.1434
   70U     H5'2 1722   4.253   7.439   3.298  0.1491 -0.6745 -1.8359
   70U      C4' 1723   4.423   7.501   3.424  0.1188 -0.1529 -0.1960
   70U      H4' 1724   4.361   7.542   3.503 -0.4808 -0.8544 -0.2919
   70U      O4' 1725   4.533   7.437   3.487 -0.1173 -0.1452  0.2094
   70U      C1' 1726   4.639   7.540   3.499  0.8033  0.4933 -0.0150
   70U      H1' 1727   4.647   7.554   3.607 -2.0436 -1.0618  0.5165
   70U       N1 1728   4.760   7.498   3.422 -0.0097  0.1552  0.3193
   70U       C6 1729   4.755   7.401   3.322  0.7863  0.8013 -0.2623
   70U       H6 1730   4.659   7.362   3.293  1.3924 -0.1831 -1.0172
   70U       C5 1731   4.869   7.364   3.251  0.2403  0.5713 -0.3193
   70U       H5 1732   4.855   7.280   3.185 -1.9965  1.0040 -0.4915
   70U       C4 1733   4.998   7.431   3.277  0.2451  0.9942 -0.0450
   70U       O4 1734   5.104   7.398   3.223 -0.0587 -0.0170  0.2278
   70U       N3 1735   4.991   7.523   3.378  0.3165  0.3384 -0.0458
   70U       H3 1736   5.080   7.566   3.399  0.7391 -0.1767 -0.7349
   70U       C2 1737   4.879   7.572   3.440  0.1839  0.5634  0.0310
   70U       O2 1738   4.890   7.672   3.515  0.1169  0.0849  0.3656
   70U      C3' 1739   4.482   7.615   3.344 -0.1898 -0.7716  0.0182
   70U      H3' 1740   4.543   7.571   3.265  0.1158 -1.6484  0.7313
   70U      C2' 1741   4.591   7.669   3.445 -0.5237 -0.3126  0.9742
   70U     H2'1 1742   4.669   7.731   3.400 -0.8840 -0.5683 -0.0514
   70U      O2' 1743   4.523   7.741   3.549 -0.2654 -0.4789 -0.3370
   70U     HO'2 1744   4.501   7.831   3.523 -0.6585 -0.8595 -1.3664
   70U      O3' 1745   4.393   7.717   3.299  0.0198  0.2762 -0.4333
   71A        P 1746   4.424   7.796   3.169 -0.0690  0.0145  0.2012
   71A      O1P 1747   4.318   7.902   3.159  0.2253  0.5422  0.5822
   71A      O2P 1748   4.444   7.711   3.053  0.0498  0.1216  0.1917
   71A      O5' 1749   4.562   7.875   3.199  0.5779  0.1389 -0.4970
   71A      C5' 1750   4.571   7.979   3.298 -0.3542 -0.4683 -0.0403
   71A     H5'1 1751   4.529   7.926   3.384 -0.3495 -0.5713 -0.1016
   71A     H5'2 1752   4.507   8.061   3.264  0.8123  0.7666  0.6765
   71A      C4' 1753   4.717   8.030   3.313 -0.5718 -0.1742  0.1256
   71A      H4' 1754   4.729   8.105   3.391  1.2800 -0.5119  0.2146
   71A      O4' 1755   4.811   7.920   3.340 -0.0733 -0.4198  0.4980
   71A      C1' 1756   4.941   7.960   3.290 -0.1850  0.1948  0.2400
   71A      H1' 1757   5.009   7.986   3.371 -2.4106  1.7537  1.6908
   71A       N9 1758   4.994   7.850   3.200 -0.1279  0.1131 -0.2609
   71A       C8 1759   4.931   7.750   3.142  0.3588 -0.0966  0.1673
   71A       H8 1760   4.824   7.740   3.140  0.3607 -0.5824  1.5723
   71A       N7 1761   5.013   7.670   3.078  0.3378 -0.0106 -0.1331
   71A       C5 1762   5.145   7.713   3.115  0.8340 -0.4764 -0.2074
   71A       C6 1763   5.283   7.675   3.086 -0.3149 -0.1693  0.2384
   71A       N6 1764   5.318   7.564   3.026 -0.0859 -0.2841  0.0224
   71A      H61 1765   5.251   7.499   2.986  1.7675 -1.5918 -1.1357
   71A      H62 1766   5.416   7.542   3.022  0.4309  1.5283  1.3030
   71A       N1 1767   5.381   7.749   3.136 -0.0777 -0.1313 -0.2677
   71A       C2 1768   5.349   7.856   3.204 -0.9931 -0.0696  0.7872
   71A       H2 1769   5.433   7.915   3.236  0.0833 -1.3186  0.3367
   71A       N3 1770   5.227   7.909   3.232 -0.6419  0.0546  0.5902
   71A       C4 1771   5.131   7.830   3.184 -0.3914  0.0713  0.4690
   71A      C3' 1772   4.764   8.085   3.175 -0.3094 -0.1701 -0.3222
   71A      H3' 1773   4.756   8.006   3.101  0.5644  0.4972 -1.1628
   71A      C2' 1774   4.915   8.089   3.208 -0.6681  0.3576  0.6060
   71A     H2'1 1775   4.984   8.089   3.123 -1.7404 -0.7183 -0.3110
   71A      O2' 1776   4.959   8.192   3.292 -0.3769 -0.2315 -0.6255
   71A     HO'2 1777   4.918   8.274   3.266  0.0298  0.2920  0.2951
   71A      O3' 1778   4.699   8.207   3.145  0.1124 -0.4757  0.3274
   72G        P 1779   4.711   8.272   2.995  0.2372 -0.0985  0.4103
   72G      O1P 1780   4.631   8.392   3.001 -0.2675  0.3985  0.3016
   72G      O2P 1781   4.671   8.170   2.902  0.0072  0.2501  0.2806
   72G      O5' 1782   4.863   8.306   2.979 -0.8053 -0.4242  0.1916
   72G      C5' 1783   4.926   8.424   3.038  0.5474  0.5083  0.1875
   72G     H5'1 1784   4.900   8.426   3.144 -1.5249 -1.0202 -0.2293
   72G     H5'2 1785   4.883   8.515   2.998 -1.1685  0.1951  1.2176
   72G      C4' 1786   5.072   8.411   3.017 -0.0035 -0.0902 -0.0584
   72G      H4' 1787   5.118   8.486   3.081  1.0405 -0.1663 -0.7018
   72G      O4' 1788   5.119   8.284   3.055  0.4873 -0.5763  0.6511
   72G      C1' 1789   5.245   8.267   2.989 -0.4470 -0.1779 -0.1754
   72G      H1' 1790   5.328   8.281   3.058  0.9583 -0.2905 -1.7711
   72G       N9 1791   5.257   8.135   2.917  0.4305 -0.9974  0.5074
   72G       C8 1792   5.158   8.045   2.874 -0.1069 -0.6194 -0.2969
   72G       H8 1793   5.056   8.078   2.881 -0.3507 -0.9280 -1.9157
   72G       N7 1794   5.200   7.927   2.845 -0.2009 -1.3464  0.9615
   72G       C5 1795   5.338   7.942   2.840 -0.0074 -0.4461 -0.2437
   72G       C6 1796   5.445   7.852   2.803 -0.3246  0.0226 -0.2652
   72G       O6 1797   5.438   7.736   2.768  0.5008 -0.4571  0.1462
   72G       N1 1798   5.569   7.908   2.816  0.0192 -0.2748  0.3896
   72G       H1 1799   5.638   7.845   2.777 -0.3447 -1.2848  1.3204
   72G       C2 1800   5.589   8.025   2.866 -0.4416 -0.3886 -0.7921
   72G       N2 1801   5.717   8.052   2.881 -0.2948 -0.3612  0.0506
   72G      H21 1802   5.787   7.985   2.852  0.3807  0.6022 -0.6087
   72G      H22 1803   5.749   8.141   2.915  0.4952 -0.5573 -0.1619
   72G       N3 1804   5.497   8.112   2.906  0.7030 -0.0628  0.1350
   72G       C4 1805   5.373   8.066   2.889 -0.2071  0.0540 -0.4931
   72G      C3' 1806   5.127   8.446   2.877  0.2575  0.5374  0.2079
   72G      H3' 1807   5.069   8.390   2.805  1.9697 -0.2470 -0.6367
   72G      C2' 1808   5.266   8.378   2.888  0.0551 -1.1824  0.3735
   72G     H2'1 1809   5.293   8.335   2.792 -0.4579 -0.2835 -0.1830
   72G      O2' 1810   5.361   8.481   2.938  0.5765  0.5243  0.1574
   72G     HO'2 1811   5.441   8.430   2.920  0.3590  0.2265  0.0220
   72G      O3' 1812   5.123   8.586   2.834 -0.0076 -0.1137  0.0807
   73A        P 1813   5.145   8.613   2.675  0.4056 -0.4449  0.0130
   73A      O1P 1814   5.129   8.757   2.648  0.1193  0.0948 -0.3656
   73A      O2P 1815   5.058   8.517   2.606  0.4891 -0.3269  0.1095
   73A      O5' 1816   5.293   8.579   2.627  0.2518  0.5404  0.2450
   73A      C5' 1817   5.406   8.657   2.659 -0.2945 -0.0398 -0.1297
   73A     H5'1 1818   5.407   8.692   2.762 -4.1416  1.2730 -0.3828
   73A     H5'2 1819   5.410   8.751   2.606  1.9421  0.5941  1.0391
   73A      C4' 1820   5.539   8.588   2.635  0.0925 -0.2110 -0.1304
   73A      H4' 1821   5.613   8.656   2.677 -1.0419  0.7315  0.4227
   73A      O4' 1822   5.539   8.462   2.697  0.5455  0.4640  0.1903
   73A      C1' 1823   5.630   8.375   2.630 -0.2220  0.3025 -0.3020
   73A      H1' 1824   5.708   8.342   2.699  0.9766 -0.5361 -2.0118
   73A       N9 1825   5.556   8.255   2.576 -0.2266  0.2780  0.2648
   73A       C8 1826   5.426   8.248   2.546  0.0142 -0.2815  0.2351
   73A       H8 1827   5.350   8.323   2.563  1.7532  1.6681 -0.1915
   73A       N7 1828   5.395   8.135   2.487 -0.2164 -0.3386 -0.8179
   73A       C5 1829   5.510   8.060   2.494  0.3909  0.1378  0.1593
   73A       C6 1830   5.550   7.926   2.459 -0.0088 -0.2537  0.6255
   73A       N6 1831   5.468   7.830   2.418 -0.3896 -0.0274 -0.0024
   73A      H61 1832   5.369   7.850   2.413  0.1147  2.7490 -0.9845
   73A      H62 1833   5.501   7.735   2.418  0.6292  0.3196  0.1768
   73A       N1 1834   5.675   7.884   2.459  0.0888  0.3012 -0.0051
   73A       C2 1835   5.762   7.978   2.487  0.6788  0.2328  1.0579
   73A       H2 1836   5.867   7.952   2.485  0.5103 -0.4380  0.6082
   73A       N3 1837   5.742   8.105   2.524  0.0458  0.2237 -0.3346
   73A       C4 1838   5.613   8.142   2.527 -0.5066  0.4424 -0.0579
   73A      C3' 1839   5.570   8.564   2.489  0.2600 -0.4747  0.2484
   73A      H3' 1840   5.492   8.513   2.434  0.8885 -0.1726 -0.9553
   73A      C2' 1841   5.686   8.467   2.522  0.2863  0.6647  0.6834
   73A     H2'1 1842   5.704   8.413   2.429 -0.5160  2.6718 -0.7145
   73A      O2' 1843   5.812   8.527   2.576 -0.1749 -0.1381  0.2668
   73A     HO'2 1844   5.877   8.457   2.577 -0.3230 -0.2902 -0.2316
   73A      O3' 1845   5.615   8.681   2.419 -0.0893 -0.0581 -0.2254
   74U        P 1846   5.628   8.690   2.261 -0.0700 -0.6350  0.0782
   74U      O1P 1847   5.704   8.813   2.236  0.3473 -0.4787 -0.1442
   74U      O2P 1848   5.490   8.663   2.208  0.2654  0.0824  0.7170
   74U      O5' 1849   5.718   8.568   2.219 -0.3131  0.3009 -0.5146
   74U      C5' 1850   5.856   8.579   2.242  1.6041 -0.3710  0.3921
   74U     H5'1 1851   5.877   8.617   2.342 -0.2689 -0.9603  1.0502
   74U     H5'2 1852   5.893   8.658   2.177 -2.1087  0.5333 -0.8498
   74U      C4' 1853   5.929   8.444   2.205 -0.7040 -0.1626  0.0836
   74U      H4' 1854   6.036   8.456   2.221 -0.6207  0.2473 -0.7079
   74U      O4' 1855   5.878   8.327   2.272  0.0922  0.5688  0.3582
   74U      C1' 1856   5.907   8.223   2.178  0.0608  0.4184  0.2349
   74U      H1' 1857   5.984   8.159   2.220  0.0220 -1.4641 -2.3229
   74U       N1 1858   5.778   8.144   2.165  0.4988 -0.2777  0.2697
   74U       C6 1859   5.652   8.198   2.196 -0.6237  0.0598  0.1085
   74U       H6 1860   5.644   8.302   2.223  2.6734 -0.2113  2.7477
   74U       C5 1861   5.546   8.124   2.166  0.0342  0.1991 -0.4808
   74U       H5 1862   5.445   8.157   2.190  0.1229 -0.6452  1.1669
   74U       C4 1863   5.550   7.986   2.134  0.1752  0.2527  0.6017
   74U       O4 1864   5.453   7.917   2.120 -0.4408 -0.0227  0.2714
   74U       N3 1865   5.678   7.936   2.116  0.4821  0.7252  0.0517
   74U       H3 1866   5.694   7.843   2.079 -1.1578  1.1382 -1.8590
   74U       C2 1867   5.792   8.016   2.121 -0.6489  0.4911  0.7344
   74U       O2 1868   5.904   7.970   2.079 -0.0004 -0.4502  0.2320
   74U      C3' 1869   5.913   8.411   2.054 -0.0317 -0.8952 -0.3909
   74U      H3' 1870   5.806   8.425   2.040 -0.4714  1.2247  3.4644
   74U      C2' 1871   5.961   8.271   2.051 -0.6671 -0.2002  0.1629
   74U     H2'1 1872   5.910   8.225   1.966 -1.0791 -0.4846  0.5627
   74U      O2' 1873   6.102   8.262   2.052 -0.1485 -0.1028  0.2693
   74U     HO'2 1874   6.138   8.175   2.031  3.4100  1.2392  0.1361
   74U      O3' 1875   5.990   8.490   1.964  0.0221  0.5239 -0.0295
   75A        P 1876   5.957   8.492   1.814  0.0260 -0.2164 -0.2407
   75A      O1P 1877   6.051   8.587   1.752  0.7389  0.4657 -0.0149
   75A      O2P 1878   5.813   8.520   1.790  0.2227 -0.1266  0.0120
   75A      O5' 1879   5.982   8.345   1.759 -0.5676  0.0327  0.9176
   75A      C5' 1880   6.109   8.305   1.725  0.2512 -0.1279 -0.2169
   75A     H5'1 1881   6.170   8.334   1.810 -1.0032 -0.1682  0.7197
   75A     H5'2 1882   6.143   8.359   1.636  2.7634  1.2844  1.4933
   75A      C4' 1883   6.111   8.155   1.702 -0.2546 -0.5063  0.0770
   75A      H4' 1884   6.217   8.133   1.703 -0.2216 -0.4803  1.9479
   75A      O4' 1885   6.049   8.084   1.805  0.6310  0.3025 -0.1873
   75A      C1' 1886   6.002   7.963   1.743  0.7429  0.0175 -0.7803
   75A      H1' 1887   6.044   7.874   1.790  0.3567 -0.7439 -1.8464
   75A       N9 1888   5.858   7.963   1.776 -0.8349 -0.6581 -0.1067
   75A       C8 1889   5.772   8.072   1.793 -0.4993  0.7448  0.1285
   75A       H8 1890   5.814   8.171   1.784 -0.9830  1.1784  2.0891
   75A       N7 1891   5.648   8.035   1.804 -0.1793 -0.7574 -0.4203
   75A       C5 1892   5.650   7.895   1.796  0.3741  0.3073 -0.6931
   75A       C6 1893   5.546   7.787   1.796 -0.5442 -0.3552  0.2956
   75A       N6 1894   5.414   7.800   1.804 -0.2482  0.0306 -0.5971
   75A      H61 1895   5.367   7.883   1.837  0.2792  0.2651 -0.4252
   75A      H62 1896   5.356   7.718   1.811 -2.2844  1.5435  2.0718
   75A       N1 1897   5.588   7.658   1.770  0.2034 -0.1570 -0.1051
   75A       C2 1898   5.720   7.639   1.740  0.6327 -0.2424 -1.4558
   75A       H2 1899   5.744   7.538   1.712 -1.5047 -0.9974 -0.7541
   75A       N3 1900   5.818   7.730   1.733 -0.1396  0.2804 -0.4137
   75A       C4 1901   5.775   7.854   1.768 -0.2783 -0.4251  0.3616
   75A      C3' 1902   6.049   8.106   1.571  0.3404 -0.2602  0.6683
   75A      H3' 1903   5.953   8.153   1.550 -0.8280 -3.1324 -0.9738
   75A      C2' 1904   6.040   7.955   1.601 -0.1139  0.2028  0.8315
   75A     H2'1 1905   5.980   7.892   1.535  1.0794 -0.9629  0.8002
   75A      O2' 1906   6.170   7.886   1.606  0.1874  0.3760 -0.0893
   75A     HO'2 1907   6.153   7.798   1.641 -1.9345  0.7873  0.0671
   75A      O3' 1908   6.139   8.131   1.457 -0.7355 -0.4933 -0.2630
   76A        P 1909   6.089   8.124   1.307  0.0261 -0.5038  0.0512
   76A      O1P 1910   6.211   8.145   1.222 -0.1319 -0.2350 -0.0617
   76A      O2P 1911   5.977   8.221   1.296 -0.3181  0.3322 -0.1970
   76A      O5' 1912   6.030   7.981   1.284  0.1522  0.3300  0.1691
   76A      C5' 1913   6.115   7.878   1.227 -0.8580  0.3498 -0.6750
   76A     H5'1 1914   6.210   7.884   1.279 -1.6821 -2.6207  1.4754
   76A     H5'2 1915   6.129   7.899   1.121  1.5417  0.6502 -0.3355
   76A      C4' 1916   6.067   7.732   1.239  0.2923  0.1374  0.1656
   76A      H4' 1917   6.149   7.660   1.229 -2.3527 -3.1860  0.7359
   76A      O4' 1918   6.009   7.704   1.362 -0.6171 -0.9473 -0.1578
   76A      C1' 1919   5.896   7.633   1.345  1.3381 -0.0403 -0.2166
   76A      H1' 1920   5.901   7.551   1.418 -0.5790  1.3814  1.6275
   76A       N9 1921   5.769   7.702   1.386  0.1946  0.1266  0.3543
   76A       C8 1922   5.745   7.833   1.399  0.1770  0.0232  0.1648
   76A       H8 1923   5.822   7.910   1.391 -0.0851  0.3020  0.2912
   76A       N7 1924   5.622   7.863   1.432  0.1563 -0.5148 -0.7996
   76A       C5 1925   5.558   7.736   1.437  0.0204  0.4397 -0.3659
   76A       C6 1926   5.435   7.680   1.472  0.2450  0.0341  0.6890
   76A       N6 1927   5.332   7.758   1.500  0.4564 -0.0018  0.2563
   76A      H61 1928   5.358   7.855   1.510  1.8122  0.0502 -2.7122
   76A      H62 1929   5.240   7.718   1.509 -1.1096  3.0118 -1.1073
   76A       N1 1930   5.414   7.547   1.475  0.0465 -0.1272 -0.4235
   76A       C2 1931   5.514   7.467   1.450 -0.0590  0.3078  0.5831
   76A       H2 1932   5.493   7.361   1.457 -0.3126  0.3236  0.0726
   76A       N3 1933   5.638   7.505   1.424 -0.3126 -0.1368 -0.4005
   76A       C4 1934   5.651   7.640   1.409 -0.0865  0.2689  0.4261
   76A      C3' 1935   5.957   7.715   1.128 -0.4342 -0.8633  0.1042
   76A      H3' 1936   5.893   7.802   1.120 -0.0475 -0.5683  0.1739
   76A      C2' 1937   5.890   7.595   1.190 -0.7874  0.8046  0.0288
   76A     H2'1 1938   5.789   7.591   1.150 -1.0132  2.3555  0.3653
   76A      O2' 1939   5.962   7.469   1.173 -0.0044 -0.5001  0.5359
   76A     HO'2 1940   5.967   7.433   1.084  1.0553 -3.4339  1.6493
   76A      O3' 1941   6.007   7.684   1.000  0.5683  0.3067 -0.1044
   77U        P 1942   5.916   7.696   0.876 -0.2195  0.1128 -0.4124
   77U      O1P 1943   5.978   7.621   0.767 -0.8109 -0.4410 -0.0320
   77U      O2P 1944   5.900   7.842   0.867  0.5493  0.7357  0.6076
   77U      O5' 1945   5.766   7.644   0.894 -0.2066 -0.2105 -0.7859
   77U      C5' 1946   5.734   7.503   0.902 -0.4793  0.0531 -0.0643
   77U     H5'1 1947   5.779   7.460   0.992 -0.4228  2.0412  0.9131
   77U     H5'2 1948   5.755   7.456   0.806 -0.6206  0.7701 -0.4543
   77U      C4' 1949   5.583   7.497   0.922  0.2853  0.1512  0.0860
   77U      H4' 1950   5.551   7.393   0.913  0.7647 -0.0923  1.0755
   77U      O4' 1951   5.539   7.535   1.050 -0.4968  0.0799 -0.1431
   77U      C1' 1952   5.396   7.547   1.031  0.4585 -0.1247  1.2006
   77U      H1' 1953   5.351   7.451   1.057  0.3695 -0.0303  1.3891
   77U       N1 1954   5.337   7.656   1.113 -0.0442  0.2173  0.1431
   77U       C6 1955   5.392   7.782   1.109 -0.0031 -0.6827 -0.0656
   77U       H6 1956   5.483   7.804   1.055 -0.2911  1.7680  0.2973
   77U       C5 1957   5.336   7.893   1.172 -0.3815 -0.0564  0.1809
   77U       H5 1958   5.380   7.991   1.170 -2.2113  0.8078 -1.7212
   77U       C4 1959   5.210   7.874   1.237 -0.6693 -0.0899 -0.0258
   77U       O4 1960   5.148   7.959   1.298  0.0450  0.1764  0.0693
   77U       N3 1961   5.153   7.747   1.229 -0.4176  0.0335 -0.0262
   77U       H3 1962   5.063   7.727   1.271 -1.1877  0.8412 -1.2032
   77U       C2 1963   5.216   7.639   1.171 -0.3784  0.2204 -0.9383
   77U       O2 1964   5.156   7.530   1.169  0.0699 -0.0615 -0.1280
   77U      C3' 1965   5.504   7.591   0.822 -0.0830  0.5889 -0.0559
   77U      H3' 1966   5.544   7.691   0.839  1.5014 -0.1874  1.0948
   77U      C2' 1967   5.364   7.587   0.891  0.0985 -0.2151 -0.6081
   77U     H2'1 1968   5.319   7.686   0.891  0.0713 -0.2180  0.4924
   77U      O2' 1969   5.266   7.494   0.835 -0.6343  0.0062  0.5775
   77U     HO'2 1970   5.271   7.501   0.739  0.7258  0.6057  0.6657
   77U      O3' 1971   5.510   7.553   0.683 -0.2336  0.2686 -0.0364
   78U        P 1972   5.449   7.658   0.572 -0.2045 -0.1502  0.2040
   78U      O1P 1973   5.498   7.607   0.441  1.1728 -0.4139 -0.2148
   78U      O2P 1974   5.483   7.797   0.612 -0.7383 -0.6279  0.2651
   78U      O5' 1975   5.291   7.632   0.579  0.2055  0.1715 -0.3859
   78U      C5' 1976   5.230   7.514   0.521 -0.4051  0.6185  0.3636
   78U     H5'1 1977   5.266   7.422   0.568  0.6370  0.7340 -0.1850
   78U     H5'2 1978   5.261   7.500   0.417 -0.8335  2.0357  0.0249
   78U      C4' 1979   5.077   7.522   0.534  0.0104 -0.2863 -0.3652
   78U      H4' 1980   5.029   7.428   0.506 -2.1425  0.6798 -0.0979
   78U      O4' 1981   5.044   7.534   0.669 -0.0864 -0.1857  0.6163
   78U      C1' 1982   4.941   7.630   0.694 -0.7817 -0.1374 -0.0688
   78U      H1' 1983   4.856   7.573   0.731 -0.7302 -1.2530 -1.5677
   78U       N1 1984   4.986   7.734   0.788  0.4544  0.5289  0.0568
   78U       C6 1985   5.106   7.805   0.781  0.2327  0.2322 -0.4483
   78U       H6 1986   5.173   7.787   0.698  1.6116  3.0082 -0.0516
   78U       C5 1987   5.132   7.906   0.866 -0.2293  0.1837 -0.6750
   78U       H5 1988   5.217   7.972   0.851 -0.2248  0.3142 -0.1086
   78U       C4 1989   5.043   7.942   0.968  0.4406 -0.1166  0.0790
   78U       O4 1990   5.049   8.047   1.025 -0.2179 -0.3642 -0.1182
   78U       N3 1991   4.940   7.862   0.985 -0.0115  0.1763 -0.4768
   78U       H3 1992   4.859   7.897   1.034 -0.3364 -1.6882  0.4177
   78U       C2 1993   4.891   7.774   0.884 -0.0882 -0.2537  0.2077
   78U       O2 1994   4.777   7.729   0.906 -0.6581 -0.5288 -0.1059
   78U      C3' 1995   5.008   7.632   0.452  0.1313 -0.5686  0.2237
   78U      H3' 1996   5.075   7.711   0.419 -1.3587  0.8347  0.4213
   78U      C2' 1997   4.901   7.689   0.551 -0.3738 -0.0408 -0.0725
   78U     H2'1 1998   4.910   7.798   0.547  2.0929 -0.2103 -2.2701
   78U      O2' 1999   4.769   7.636   0.530 -0.0099  0.2372 -0.5018
   78U     HO'2 2000   4.724   7.682   0.459  3.3007  1.6795 -1.8313
   78U      O3' 2001   4.954   7.580   0.329  0.0044 -0.5485 -0.6576
   79A        P 2002   4.880   7.684   0.223 -0.1192  0.0619 -0.4707
   79A      O1P 2003   4.851   7.607   0.099  0.0014 -1.0004 -0.5085
   79A      O2P 2004   4.962   7.809   0.208  0.2669 -0.2012 -0.3704
   79A      O5' 2005   4.738   7.731   0.271  0.3126  0.8783  0.1140
   79A      C5' 2006   4.627   7.656   0.238 -0.4256 -0.4927  0.0349
   79A     H5'1 2007   4.636   7.549   0.260  0.9671 -0.1946  1.0502
   79A     H5'2 2008   4.619   7.670   0.130  1.1398  1.0937  0.0859
   79A      C4' 2009   4.499   7.707   0.302  0.1753 -0.7201  0.0655
   79A      H4' 2010   4.416   7.641   0.279 -0.9868  0.6950  0.0650
   79A      O4' 2011   4.502   7.724   0.448  0.0650  0.2666  0.0962
   79A      C1' 2012   4.436   7.846   0.492 -0.2273  0.0745 -0.2222
   79A      H1' 2013   4.357   7.806   0.556  2.1546 -2.5121  1.3072
   79A       N9 2014   4.547   7.926   0.561  0.1764 -0.1270  0.0660
   79A       C8 2015   4.682   7.945   0.535 -0.2368  0.2966  0.7675
   79A       H8 2016   4.732   7.905   0.448  2.1892  0.6582  1.8886
   79A       N7 2017   4.749   7.995   0.629 -0.6117 -0.3775  0.0573
   79A       C5 2018   4.650   8.025   0.725  0.4205  0.0112  0.6334
   79A       C6 2019   4.645   8.104   0.843 -1.1340  0.8987 -0.7752
   79A       N6 2020   4.749   8.169   0.892 -0.5288  0.8580 -0.3424
   79A      H61 2021   4.833   8.175   0.837 -0.9650  1.2676 -0.9720
   79A      H62 2022   4.731   8.220   0.977  0.8943 -2.2517  2.0435
   79A       N1 2023   4.532   8.136   0.906 -0.5670 -0.1267 -0.2416
   79A       C2 2024   4.424   8.078   0.865  0.4480  0.2459  0.7642
   79A       H2 2025   4.333   8.092   0.921  0.6003 -0.1884  1.1320
   79A       N3 2026   4.409   8.016   0.745  0.3072  0.7445 -0.3395
   79A       C4 2027   4.525   7.997   0.678  0.4348 -0.6926  0.6728
   79A      C3' 2028   4.454   7.842   0.253  0.3417 -0.3155 -0.4573
   79A      H3' 2029   4.547   7.896   0.236  0.1527 -0.2863 -1.4626
   79A      C2' 2030   4.370   7.900   0.367 -0.0674 -0.3164 -0.2747
   79A     H2'1 2031   4.379   8.008   0.379  0.6392 -0.4217  0.1954
   79A      O2' 2032   4.242   7.847   0.363 -0.1810 -0.3885  0.3510
   79A     HO'2 2033   4.223   7.814   0.275 -0.0331 -0.8009  0.4675
   79A      O3' 2034   4.380   7.851   0.132  0.1141  0.2121 -0.3996
   80A        P 2035   4.371   7.989   0.048  0.2207  0.1334 -0.1808
   80A      O1P 2036   4.281   7.956  -0.067 -0.0794  0.3869 -0.6165
   80A      O2P 2037   4.510   8.046   0.024  0.5394  0.1133  0.0846
   80A      O5' 2038   4.296   8.100   0.139  0.2924  0.2877 -0.4210
   80A      C5' 2039   4.149   8.094   0.153 -0.6860  0.4710  0.3956
   80A     H5'1 2040   4.129   7.992   0.187 -0.3738  1.1787  2.9231
   80A     H5'2 2041   4.108   8.111   0.053  1.2810 -0.8582 -0.7029
   80A      C4' 2042   4.098   8.197   0.247  0.2065  0.8206  0.4569
   80A      H4' 2043   3.989   8.195   0.240  0.1973  3.4022 -2.2007
   80A      O4' 2044   4.134   8.172   0.382  0.1800  0.3936  0.7079
   80A      C1' 2045   4.154   8.296   0.442  0.3966  0.6945 -0.3141
   80A      H1' 2046   4.087   8.303   0.527 -1.8205  3.6389 -2.0852
   80A       N9 2047   4.297   8.304   0.494 -0.1984 -0.7043  0.2846
   80A       C8 2048   4.416   8.261   0.434  0.7892 -0.0537 -0.6857
   80A       H8 2049   4.412   8.215   0.336 -0.2721 -1.1376 -0.1596
   80A       N7 2050   4.518   8.307   0.498  0.1410 -0.0112 -0.0679
   80A       C5 2051   4.473   8.365   0.613  0.2395 -0.1649 -0.6494
   80A       C6 2052   4.534   8.418   0.730  0.2549 -0.4804 -0.1785
   80A       N6 2053   4.656   8.433   0.766  0.6127 -0.3334  0.7228
   80A      H61 2054   4.732   8.407   0.704  1.2507 -1.5222  1.9559
   80A      H62 2055   4.677   8.476   0.854  0.3846  0.9343  0.1725
   80A       N1 2056   4.454   8.455   0.830 -0.4130  1.0663  0.9435
   80A       C2 2057   4.324   8.441   0.817  0.0660  0.0074 -0.6832
   80A       H2 2058   4.264   8.455   0.905  0.9299  0.1958 -0.1198
   80A       N3 2059   4.256   8.398   0.713  0.2648  0.5124 -0.9316
   80A       C4 2060   4.338   8.359   0.611 -0.7801 -0.8617 -1.0127
   80A      C3' 2061   4.137   8.338   0.213  0.8705 -0.1684  0.4835
   80A      H3' 2062   4.241   8.333   0.180  0.2329 -2.1820 -1.4516
   80A      C2' 2063   4.125   8.412   0.340  0.2967 -0.1288 -0.3627
   80A     H2'1 2064   4.193   8.497   0.340  0.4268 -0.2235  0.4862
   80A      O2' 2065   3.983   8.437   0.353 -0.2725 -0.4517  0.2615
   80A     HO'2 2066   3.964   8.522   0.313 -0.9813 -0.1913  1.0905
   80A      O3' 2067   4.059   8.371   0.104  0.0055 -0.5058  0.4263
   81U        P 2068   4.088   8.503   0.019 -0.6408 -0.3718  0.2854
   81U      O1P 2069   3.995   8.510  -0.096  0.1774 -0.7084  0.2338
   81U      O2P 2070   4.230   8.495  -0.025 -0.2927  0.3849 -0.5487
   81U      O5' 2071   4.067   8.635   0.119  0.4164 -0.0776 -0.4829
   81U      C5' 2072   3.935   8.692   0.115  0.6144 -0.5431 -0.6793
   81U     H5'1 2073   3.853   8.621   0.123  0.4957 -0.1643  2.7211
   81U     H5'2 2074   3.930   8.753   0.024  0.0520  0.1030 -0.2245
   81U      C4' 2075   3.919   8.790   0.235 -0.2278 -0.2703  0.1771
   81U      H4' 2076   3.819   8.832   0.233  0.5080  1.6230  0.8765
   81U      O4' 2077   3.941   8.731   0.362 -0.4721  0.0552 -0.4173
   81U      C1' 2078   4.017   8.817   0.450 -0.0026  0.2228 -0.7869
   81U      H1' 2079   3.964   8.838   0.543 -0.7339 -2.4739 -0.5015
   81U       N1 2080   4.145   8.758   0.496  0.1270  0.1972  0.1991
   81U       C6 2081   4.249   8.737   0.405 -0.0433  0.7323 -0.1408
   81U       H6 2082   4.226   8.725   0.300 -2.3240 -2.0602  0.5630
   81U       C5 2083   4.378   8.723   0.439 -0.0761 -0.1391  0.4464
   81U       H5 2084   4.461   8.702   0.373  0.1250 -2.5744  1.3830
   81U       C4 2085   4.412   8.731   0.583  0.1331  0.0361  0.4711
   81U       O4 2086   4.525   8.740   0.628 -0.1291 -0.2585  0.4296
   81U       N3 2087   4.301   8.732   0.668  0.1137  0.2593 -0.6380
   81U       H3 2088   4.312   8.731   0.768 -0.8150  2.9481 -0.4306
   81U       C2 2089   4.168   8.750   0.630  0.7200  0.5198  0.1612
   81U       O2 2090   4.083   8.760   0.716  0.5243  0.7328  0.3102
   81U      C3' 2091   4.010   8.911   0.219 -0.5566 -0.0260  0.5308
   81U      H3' 2092   4.102   8.881   0.169 -1.8402  1.4379 -3.0600
   81U      C2' 2093   4.045   8.941   0.364  0.4059  0.4344 -0.1542
   81U     H2'1 2094   4.149   8.971   0.376  0.7353 -1.3016  1.9606
   81U      O2' 2095   3.971   9.048   0.423  0.1853  0.2031 -0.4350
   81U     HO'2 2096   3.988   9.124   0.367  1.2903  0.4822  0.2317
   81U      O3' 2097   3.942   9.020   0.151 -0.3686  0.0709 -1.1024
   82U        P 2098   4.040   9.141   0.107  0.6648 -0.0877 -0.0063
   82U      O1P 2099   3.980   9.204  -0.013  0.4813  0.0494  0.2835
   82U      O2P 2100   4.179   9.090   0.101 -0.0213 -0.0076  0.3547
   82U      O5' 2101   4.029   9.247   0.230 -0.0229  0.2652  0.2863
   82U      C5' 2102   3.913   9.321   0.263  0.1661  0.3992  0.2314
   82U     H5'1 2103   3.828   9.255   0.281 -1.6489  1.8493 -2.3627
   82U     H5'2 2104   3.887   9.380   0.175 -1.4199  0.5322  0.7661
   82U      C4' 2105   3.940   9.415   0.385  0.2780  0.2077  0.9249
   82U      H4' 2106   3.843   9.454   0.419 -0.4271 -1.1832  0.5755
   82U      O4' 2107   4.004   9.346   0.497  0.2172  0.1988 -0.6956
   82U      C1' 2108   4.128   9.409   0.534  0.0069  0.8768  0.4966
   82U      H1' 2109   4.127   9.489   0.608  1.1961  1.0494  0.3467
   82U       N1 2110   4.220   9.309   0.579  0.5377 -0.2808 -0.0887
   82U       C6 2111   4.256   9.195   0.500  0.1715  0.1668  0.0128
   82U       H6 2112   4.244   9.190   0.393  0.7432 -0.8550 -0.0185
   82U       C5 2113   4.333   9.096   0.553 -0.0436  0.3739  0.5852
   82U       H5 2114   4.380   9.014   0.502  0.4292  1.4830 -0.8463
   82U       C4 2115   4.373   9.105   0.690  0.4946 -0.2422  0.2169
   82U       O4 2116   4.437   9.024   0.746 -0.0796  0.3582  0.6874
   82U       N3 2117   4.359   9.224   0.755  0.3282  0.1141  0.6511
   82U       H3 2118   4.386   9.230   0.852  0.2306  0.5789  0.6533
   82U       C2 2119   4.271   9.321   0.711  0.5573 -0.3108 -0.1443
   82U       O2 2120   4.235   9.414   0.791 -0.7808  0.2185  0.0704
   82U      C3' 2121   4.040   9.517   0.341 -0.6025 -0.7427 -0.5559
   82U      H3' 2122   4.057   9.514   0.234 -3.6290  0.4194 -1.1859
   82U      C2' 2123   4.173   9.474   0.401 -0.5115 -0.2187 -0.1483
   82U     H2'1 2124   4.216   9.404   0.330  0.1690  0.7960 -0.7637
   82U      O2' 2125   4.261   9.586   0.415 -0.1496  0.2516  0.2412
   82U     HO'2 2126   4.336   9.580   0.355 -0.1433  0.9182  0.1741
   82U      O3' 2127   4.008   9.649   0.370 -0.7517  0.1064  0.1353
   82U      H3T 2128   4.079   9.691   0.321  0.7752  0.0783  2.1998
   8.59374   8.59374   6.07668   0.00000   0.00000   0.00000   0.00000   4.29686   4.29686
