# Supplementary material for: Constant-pH Molecular Dynamics of Cationic Peptide Dendrimers Binding to siRNA
Source: J Chem Inf Model. 2026 Feb 5;66(8):4734–43. doi: 10.1021/acs.jcim.5c02636 (PMC13126635; doi:10.1021/acs.jcim.5c02636)
Supplement: Supplementary file 2 [file ci5c02636_si_002.zip › zip/MH18_05_in_5.gro]

Protein t=   0.00000
 2128
    1LY0      N    1   5.170   7.707   5.863  0.8469 -0.3743  0.2310
    1LY0     H1    2   5.265   7.703   5.898  0.3087 -1.7041  1.6803
    1LY0     H2    3   5.141   7.802   5.846  1.1635 -0.5699 -1.5868
    1LY0     H3    4   5.111   7.675   5.938  2.0624  0.0581  1.4239
    1LY0     CA    5   5.145   7.625   5.740 -0.9033 -0.9517  0.4070
    1LY0     HA    6   5.178   7.522   5.754  3.0357  0.1729  0.6473
    1LY0     CB    7   4.995   7.618   5.702 -0.0694  0.4355 -0.5602
    1LY0    HB1    8   4.940   7.601   5.794 -0.1660 -0.5709 -0.7872
    1LY0    HB2    9   4.974   7.531   5.639  0.6960  0.0671 -0.3137
    1LY0     CG   10   4.941   7.747   5.627 -0.5746  0.1087 -0.6727
    1LY0    HG1   11   5.000   7.773   5.538  1.4377 -1.0321  0.2516
    1LY0    HG2   12   4.947   7.829   5.700  0.7592  0.6228 -1.3098
    1LY0     CD   13   4.792   7.723   5.592  0.6026 -0.3317  0.0936
    1LY0    HD1   14   4.729   7.715   5.681  0.0516 -1.6961 -0.3968
    1LY0    HD2   15   4.789   7.627   5.541 -0.0516 -0.7895  0.9802
    1LY0     CE   16   4.754   7.837   5.496  0.0349 -0.1308 -0.2913
    1LY0    HE1   17   4.813   7.840   5.405  0.7984  0.0008  0.1940
    1LY0    HE2   18   4.752   7.930   5.554 -0.6750 -0.7614  0.7311
    1LY0     NZ   19   4.612   7.819   5.457 -0.3304  0.0388 -0.4166
    1LY0    HZ1   20   4.559   7.806   5.542 -0.9173  0.4394 -0.7201
    1LY0    HZ2   21   4.588   7.900   5.402 -1.2346  0.3925  0.4656
    1LY0    HZ3   22   4.602   7.734   5.403 -2.2450  0.2584 -0.4630
    1LY0      C   23   5.225   7.679   5.622 -0.2805  0.6993 -0.2451
    1LY0      O   24   5.265   7.795   5.616  0.3775 -0.7254 -0.3792
    2LER      N   25   5.263   7.591   5.519 -0.1537 -0.1712  0.3959
    2LER      H   26   5.235   7.494   5.525  1.3614 -0.5955  1.1142
    2LER     CA   27   5.324   7.629   5.391 -0.0187 -0.1640 -0.3391
    2LER     HA   28   5.397   7.708   5.411  1.1405 -1.5465  1.2328
    2LER     CB   29   5.411   7.514   5.344 -0.2745 -0.2673  0.4232
    2LER    HB1   30   5.369   7.414   5.342  1.4731 -1.0656 -1.8736
    2LER    HB2   31   5.488   7.510   5.421  0.0759  0.4812  0.1248
    2LER     CG   32   5.473   7.539   5.204 -0.7197  0.0586 -0.3130
    2LER     HG   33   5.398   7.548   5.125  0.0736  0.6104 -1.0141
    2LER    CD1   34   5.548   7.667   5.196 -0.2106 -0.5151 -0.0805
    2LER   HD11   35   5.570   7.689   5.092 -1.1833  1.0785  0.0307
    2LER   HD12   36   5.485   7.750   5.226  0.7504 -0.7772  3.0139
    2LER   HD13   37   5.635   7.666   5.263  0.2402 -1.3712 -0.6629
    2LER    CD2   38   5.577   7.428   5.168  0.1018  0.5416  0.3145
    2LER   HD21   39   5.673   7.446   5.216 -0.0198  2.9018 -0.2085
    2LER   HD22   40   5.532   7.332   5.194 -0.0435  1.0837  2.2319
    2LER   HD23   41   5.595   7.425   5.061 -0.2282 -0.2583  0.2749
    2LER      C   42   5.216   7.679   5.303  0.1350 -0.3663 -0.4822
    2LER      O   43   5.153   7.609   5.224  1.0483  0.1004  0.7756
    3LYR      N   44   5.192   7.802   5.314 -0.1746 -0.1765 -0.3630
    3LYR      H   45   5.231   7.852   5.393 -0.3202 -0.0196 -0.3887
    3LYR     CA   46   5.092   7.874   5.234  0.0795 -0.2053 -0.7517
    3LYR     HA   47   4.999   7.818   5.232 -0.3474  0.4902 -0.9925
    3LYR     CB   48   5.063   8.005   5.313  0.2030 -0.4036  0.1429
    3LYR    HB1   49   5.152   8.067   5.302 -0.5467  0.3638 -2.2796
    3LYR    HB2   50   5.047   7.985   5.419  0.3170  0.6891  0.3849
    3LYR     CG   51   4.950   8.086   5.253  0.8779 -0.0943 -0.6476
    3LYR    HG1   52   4.870   8.014   5.238 -0.4025  1.1520 -0.0434
    3LYR    HG2   53   4.995   8.136   5.167  2.3373  1.4213  0.9319
    3LYR     CD   54   4.897   8.213   5.334  0.1225  0.4381 -0.8002
    3LYR    HD1   55   4.821   8.269   5.279 -2.4823 -0.7858  1.3196
    3LYR    HD2   56   4.977   8.279   5.368 -0.7394  0.0934  2.1973
    3LYR     CE   57   4.823   8.160   5.461  0.3662 -0.7561 -0.5140
    3LYR    HE1   58   4.887   8.081   5.501  1.0064  0.4871  0.9936
    3LYR    HE2   59   4.724   8.123   5.433  1.5021 -2.9597 -1.9426
    3LYR     NZ   60   4.812   8.268   5.563  0.7146 -0.1335  0.3776
    3LYR    HZ1   61   4.771   8.355   5.531  1.7698 -0.0862 -0.9418
    3LYR      C   62   5.126   7.894   5.088  0.2145 -0.4592 -0.0544
    3LYR      O   63   5.228   7.945   5.043  0.1571 -0.0788  0.5877
    4LY0      N   64   5.029   7.847   5.008 -0.1614  0.0146  0.4518
    4LY0      H   65   4.942   7.820   5.052 -0.1445 -0.4866  0.1920
    4LY0     CA   66   5.030   7.870   4.862 -0.7419 -0.3713 -0.0723
    4LY0     HA   67   5.132   7.879   4.825 -0.3026  1.6030  1.4540
    4LY0     CB   68   4.977   7.747   4.797 -0.0885  0.8958  0.6802
    4LY0    HB1   69   4.965   7.755   4.689 -1.2547 -0.6251  0.6503
    4LY0    HB2   70   4.875   7.746   4.835  0.3095  2.5641  1.8705
    4LY0     CG   71   5.070   7.619   4.814  0.1246 -0.6236  0.9506
    4LY0    HG1   72   5.103   7.611   4.918 -0.5966 -1.4599  1.1245
    4LY0    HG2   73   5.155   7.646   4.752  0.3941 -2.1124  0.6354
    4LY0     CD   74   5.006   7.483   4.770 -0.3213 -0.1328  0.2990
    4LY0    HD1   75   4.975   7.500   4.667 -0.2010  0.2576  0.3291
    4LY0    HD2   76   4.928   7.466   4.845  0.9568 -0.5406  1.5775
    4LY0     CE   77   5.112   7.380   4.759  0.1335  0.6912 -0.8266
    4LY0    HE1   78   5.182   7.379   4.843  2.3810 -3.0583 -2.4353
    4LY0    HE2   79   5.172   7.408   4.672  1.7932  1.2257  0.4386
    4LY0     NZ   80   5.056   7.243   4.751  0.2574 -0.5639  0.2342
    4LY0    HZ1   81   5.005   7.231   4.838 -0.1357  0.9021  0.2356
    4LY0    HZ2   82   4.993   7.233   4.673 -1.0371  0.7473  1.0547
    4LY0    HZ3   83   5.130   7.175   4.742  0.4263 -0.1218 -2.3026
    4LY0      C   84   4.952   7.998   4.831 -0.1473  0.1503 -0.0656
    4LY0      O   85   4.840   8.013   4.873  0.3381  0.4755 -0.3161
    5LER      N   86   5.015   8.092   4.764  0.4610 -0.1775 -0.5115
    5LER      H   87   5.101   8.061   4.721  0.5853 -0.9600  0.2701
    5LER     CA   88   4.960   8.224   4.720  0.6756  0.8413 -0.9987
    5LER     HA   89   4.854   8.222   4.744  1.3022  2.3402  2.3369
    5LER     CB   90   5.025   8.324   4.820 -0.0794  0.4384 -0.2067
    5LER    HB1   91   5.133   8.307   4.810 -0.4695 -1.5010 -1.6601
    5LER    HB2   92   4.994   8.293   4.919 -0.0643 -0.5947 -0.5088
    5LER     CG   93   4.995   8.474   4.796 -0.0696  0.1595 -0.0631
    5LER     HG   94   5.041   8.499   4.700  0.7794  0.5326  0.4421
    5LER    CD1   95   4.851   8.528   4.794  0.1675 -0.8968  0.9986
    5LER   HD11   96   4.785   8.480   4.721 -2.1868 -1.1248  3.1420
    5LER   HD12   97   4.799   8.516   4.889  0.6900  0.1457  1.4311
    5LER   HD13   98   4.850   8.635   4.772  0.1213 -1.2484 -0.8889
    5LER    CD2   99   5.065   8.555   4.901  0.1259  0.0119  0.0731
    5LER   HD21  100   5.061   8.658   4.864 -4.1959 -0.3310 -0.9469
    5LER   HD22  101   5.023   8.542   5.001  0.8725 -0.9053  0.2828
    5LER   HD23  102   5.168   8.520   4.908  0.4101  0.8931  0.5452
    5LER      C  103   4.976   8.262   4.574  0.9973  0.1778  0.7347
    5LER      O  104   5.076   8.246   4.504  0.1507  0.1433  0.9096
    6LYR      N  105   4.868   8.309   4.506 -0.6606 -0.0377 -0.4330
    6LYR      H  106   4.785   8.315   4.564  0.3117  1.2636  0.8844
    6LYR     CA  107   4.875   8.357   4.366  0.2824  0.2098  0.7545
    6LYR     HA  108   4.943   8.295   4.308  0.5429 -1.3785  2.6295
    6LYR     CB  109   4.745   8.318   4.299 -0.1619 -0.1612  0.2966
    6LYR    HB1  110   4.717   8.382   4.216 -1.1643  0.5784  1.1710
    6LYR    HB2  111   4.665   8.336   4.371  0.8541 -0.7092  1.6298
    6LYR     CG  112   4.728   8.176   4.244  0.3601  0.4333  0.5852
    6LYR    HG1  113   4.731   8.101   4.324  0.4222 -1.2130 -0.9117
    6LYR    HG2  114   4.820   8.149   4.192 -0.6808 -0.5143 -0.7993
    6LYR     CD  115   4.611   8.150   4.150  0.5886  0.6074 -0.2374
    6LYR    HD1  116   4.611   8.046   4.119 -0.9016  0.8700 -1.2097
    6LYR    HD2  117   4.629   8.206   4.058 -1.7701 -1.6285 -2.2126
    6LYR     CE  118   4.470   8.191   4.205  0.7743  0.0939 -0.4048
    6LYR    HE1  119   4.404   8.182   4.119  2.1241  2.3632 -1.8013
    6LYR    HE2  120   4.471   8.296   4.235 -0.5512  0.2758 -0.9337
    6LYR     NZ  121   4.408   8.092   4.300  0.2059  0.5061 -0.1712
    6LYR    HZ1  122   4.350   8.021   4.257  0.7489 -0.0284 -0.0339
    6LYR      C  123   4.917   8.500   4.354 -0.6509  0.0764 -0.6908
    6LYR      O  124   4.918   8.571   4.455  0.4802 -0.1924 -0.1376
    7LER      N  125   4.952   8.538   4.235 -0.0946 -0.0854  0.2685
    7LER      H  126   4.939   8.477   4.155  0.4757  0.7964 -0.5143
    7LER     CA  127   5.002   8.670   4.199  0.2333 -0.1488 -0.4599
    7LER     HA  128   5.084   8.691   4.268 -0.2967 -1.5276  0.6494
    7LER     CB  129   5.062   8.651   4.065 -0.0700 -0.1790  1.2399
    7LER    HB1  130   4.978   8.617   4.004 -0.3640  0.0062  1.5366
    7LER    HB2  131   5.135   8.571   4.074  0.7716  0.2475 -1.1383
    7LER     CG  132   5.115   8.785   4.002  0.4182 -0.1127 -0.5096
    7LER     HG  133   5.039   8.863   4.012 -0.7993 -1.1083 -1.6440
    7LER    CD1  134   5.238   8.848   4.076  0.1211 -0.1580  0.1340
    7LER   HD11  135   5.203   8.861   4.178 -1.3669  0.2237 -0.3848
    7LER   HD12  136   5.325   8.783   4.074  0.6801  0.5735  0.3081
    7LER   HD13  137   5.259   8.946   4.033  1.9998 -1.1641 -1.4015
    7LER    CD2  138   5.155   8.771   3.853 -0.1843  0.0979  0.2402
    7LER   HD21  139   5.211   8.678   3.844 -1.6318 -0.6981 -1.1473
    7LER   HD22  140   5.063   8.753   3.797  0.7701 -2.8514 -0.5365
    7LER   HD23  141   5.200   8.867   3.829 -2.1510  1.2762  1.0208
    7LER      C  142   4.887   8.775   4.222  0.3864 -0.5121 -0.7956
    7LER      O  143   4.781   8.751   4.172  0.0971 -0.7367  0.6845
    8LER      N  144   4.918   8.880   4.295 -0.1306 -0.2696 -0.1777
    8LER      H  145   5.007   8.870   4.343 -0.6103  1.0176  1.0699
    8LER     CA  146   4.827   8.996   4.321  0.4512  0.1309  0.4062
    8LER     HA  147   4.874   9.067   4.389  2.9049 -0.1357 -0.9051
    8LER     CB  148   4.802   9.076   4.192  0.1645 -0.3851  0.6394
    8LER    HB1  149   4.744   9.167   4.206  2.2736  1.0872  0.2188
    8LER    HB2  150   4.747   9.028   4.111  2.5251  2.1606 -2.7708
    8LER     CG  151   4.928   9.120   4.122  0.2903 -0.0302 -1.3102
    8LER     HG  152   4.995   9.035   4.107  0.1156 -0.1220 -1.5643
    8LER    CD1  153   4.901   9.188   3.989  0.2107  0.6589 -0.4554
    8LER   HD11  154   4.825   9.141   3.927  1.1648 -0.2749 -0.9543
    8LER   HD12  155   4.861   9.289   4.001 -2.0979  0.0508 -2.3831
    8LER   HD13  156   4.995   9.196   3.934 -0.1443  2.4161 -0.8901
    8LER    CD2  157   5.017   9.214   4.212  0.7857 -0.1998 -0.5136
    8LER   HD21  158   4.960   9.302   4.242  0.3983 -1.2284  2.0133
    8LER   HD22  159   5.038   9.171   4.310 -0.6788  0.5421  0.1594
    8LER   HD23  160   5.101   9.233   4.146  0.4903  0.2163 -0.7749
    8LER      C  161   4.698   8.961   4.401  0.4296 -0.2420  0.4038
    8LER      O  162   4.602   9.040   4.383 -0.1285  0.3686  0.3592
    9LYR      N  163   4.684   8.846   4.466 -0.4643  0.4140  0.1821
    9LYR      H  164   4.769   8.793   4.480 -0.1146  0.9390  0.0931
    9LYR     CA  165   4.572   8.820   4.555 -1.0016 -0.6156 -0.0186
    9LYR     HA  166   4.478   8.845   4.506 -0.0121  0.4479 -1.4700
    9LYR     CB  167   4.567   8.666   4.575 -0.2390 -0.8599 -0.0321
    9LYR    HB1  168   4.479   8.641   4.635 -0.4601 -0.9776 -0.4057
    9LYR    HB2  169   4.650   8.632   4.638 -0.1191  0.8681  0.7995
    9LYR     CG  170   4.555   8.582   4.446 -0.3556  0.7938 -0.8327
    9LYR    HG1  171   4.528   8.479   4.472 -1.0263  0.2709 -3.3194
    9LYR    HG2  172   4.651   8.586   4.395  0.1709 -1.2283 -0.1194
    9LYR     CD  173   4.458   8.631   4.347 -0.1064 -0.1283 -0.0824
    9LYR    HD1  174   4.504   8.722   4.307  3.7746 -1.8593 -0.0164
    9LYR    HD2  175   4.363   8.651   4.396 -1.1345  2.0106 -2.7121
    9LYR     CE  176   4.440   8.542   4.229  1.1844 -0.0212 -0.0723
    9LYR    HE1  177   4.346   8.564   4.180  0.8775 -2.7847 -0.9418
    9LYR    HE2  178   4.447   8.439   4.265 -1.6148 -0.1649  0.2800
    9LYR     NZ  179   4.536   8.569   4.123 -0.4726  0.2750 -0.6359
    9LYR    HZ1  180   4.605   8.643   4.133  1.3925 -0.4019 -5.7508
    9LYR      C  181   4.579   8.895   4.683  0.0499 -0.3147  1.1008
    9LYR      O  182   4.472   8.917   4.739  0.0129 -0.6567  0.0036
   10LER      N  183   4.694   8.943   4.738  0.1108 -0.7754  0.1438
   10LER      H  184   4.780   8.910   4.696  0.6105 -1.0928  1.3766
   10LER     CA  185   4.700   9.043   4.845 -0.3133  0.7745  0.0571
   10LER     HA  186   4.632   9.006   4.923 -0.1115  0.5521  0.1306
   10LER     CB  187   4.838   9.051   4.904  0.1418  0.1885 -0.8168
   10LER    HB1  188   4.840   9.102   4.999 -1.2595 -1.5470  0.2226
   10LER    HB2  189   4.903   9.089   4.825  1.9079 -0.7414  0.1523
   10LER     CG  190   4.891   8.907   4.943  0.4674  0.7732 -0.4810
   10LER     HG  191   4.898   8.836   4.861 -0.9166  0.3732 -0.2734
   10LER    CD1  192   5.022   8.924   5.025 -0.5388 -0.2227  0.2417
   10LER   HD11  193   5.096   8.988   4.977 -1.4027 -0.5825 -1.6515
   10LER   HD12  194   5.013   8.961   5.127  0.3462  0.5203  0.0617
   10LER   HD13  195   5.060   8.822   5.026 -0.8823 -0.3623  1.9228
   10LER    CD2  196   4.786   8.842   5.044 -0.7230 -0.0827  0.5565
   10LER   HD21  197   4.753   8.910   5.122 -0.6058  0.5742  0.0429
   10LER   HD22  198   4.701   8.807   4.986  1.8073  0.2230 -3.7518
   10LER   HD23  199   4.823   8.751   5.090 -1.5357 -0.6516  0.1220
   10LER      C  200   4.655   9.185   4.805  0.3820  0.6130  0.5562
   10LER      O  201   4.696   9.227   4.700 -0.3472  0.8015  0.5904
   11LER      N  202   4.572   9.255   4.884 -0.1366  0.2815  0.1989
   11LER      H  203   4.556   9.211   4.974 -0.2107 -0.7952 -0.3234
   11LER     CA  204   4.528   9.396   4.856 -0.6787 -0.0955 -0.2039
   11LER     HA  205   4.495   9.398   4.752  0.6815  0.1405 -0.6530
   11LER     CB  206   4.398   9.409   4.939 -0.1347 -0.5349 -0.1179
   11LER    HB1  207   4.374   9.516   4.935  1.8435 -0.0104  0.5956
   11LER    HB2  208   4.428   9.382   5.040 -0.5669 -1.0556 -0.1285
   11LER     CG  209   4.279   9.328   4.879 -0.1058 -0.9738 -0.3643
   11LER     HG  210   4.300   9.235   4.827  2.8741  0.1793 -1.4649
   11LER    CD1  211   4.183   9.286   4.989  0.6828  0.6261 -0.4079
   11LER   HD11  212   4.135   9.370   5.039 -3.0247 -0.3491 -2.0047
   11LER   HD12  213   4.098   9.228   4.953  2.2854 -1.2143 -1.4642
   11LER   HD13  214   4.226   9.221   5.066 -4.7084 -1.5484  1.2475
   11LER    CD2  215   4.196   9.410   4.784  0.1149 -0.2168 -0.6650
   11LER   HD21  216   4.162   9.498   4.838 -2.1612 -2.7983  2.4671
   11LER   HD22  217   4.251   9.438   4.694 -1.5257 -0.7648 -1.8918
   11LER   HD23  218   4.108   9.357   4.747  0.6700 -0.2104 -2.0616
   11LER      C  219   4.644   9.498   4.874  0.9557  0.5394 -0.1567
   11LER      O  220   4.615   9.614   4.904  0.2268 -0.3699  0.0147
   12LER      N  221   4.767   9.461   4.847 -0.0977  0.5162 -0.4592
   12LER      H  222   4.783   9.370   4.807  0.8297  0.3187  0.3325
   12LER     CA  223   4.882   9.549   4.842  0.0448  0.9492  0.4518
   12LER     HA  224   4.857   9.633   4.906 -1.8629  0.7012  0.0927
   12LER     CB  225   5.010   9.481   4.877 -0.0339 -0.0566 -0.1140
   12LER    HB1  226   5.090   9.553   4.858  1.0957 -1.7558 -2.3056
   12LER    HB2  227   5.032   9.401   4.806  2.5539  0.0864  0.4043
   12LER     CG  228   5.027   9.421   5.018 -0.1622 -0.3060  0.2442
   12LER     HG  229   4.936   9.364   5.039 -0.3714  0.3924  1.3117
   12LER    CD1  230   5.143   9.332   5.040  0.3903 -0.2124  0.6179
   12LER   HD11  231   5.234   9.374   4.999 -0.3946  1.2984  0.3654
   12LER   HD12  232   5.150   9.323   5.149 -1.9712 -1.1394  0.7571
   12LER   HD13  233   5.138   9.231   4.999  0.2163 -0.6548  1.6866
   12LER    CD2  234   5.039   9.547   5.113 -0.1110 -0.6727  0.1088
   12LER   HD21  235   5.032   9.523   5.219 -0.8359  2.0489  0.7566
   12LER   HD22  236   5.130   9.600   5.087  0.5888 -0.1875  3.2022
   12LER   HD23  237   4.949   9.606   5.096 -0.6784 -1.7059 -0.6297
   12LER      C  238   4.890   9.628   4.703 -0.8328  0.1077 -0.9406
   12LER      O  239   4.876   9.566   4.595  0.3441 -0.3013  0.3692
   13LER      N  240   4.937   9.753   4.706  0.1560 -0.3485  0.3913
   13LER      H  241   4.967   9.789   4.796 -0.5596 -1.2713  1.0186
   13LER     CA  242   4.954   9.830   4.578 -0.0778  0.5986 -0.2362
   13LER     HA  243   4.869   9.814   4.512 -0.6100 -0.8556  0.7508
   13LER     CB  244   4.965   9.978   4.600  0.0339 -0.0436 -0.2709
   13LER    HB1  245   5.024  10.015   4.516  0.4275 -0.5734 -0.2273
   13LER    HB2  246   5.022   9.992   4.691 -2.3010 -1.3768  1.5263
   13LER     CG  247   4.836  10.063   4.613  0.3485  0.4559  0.5461
   13LER     HG  248   4.784  10.049   4.518 -0.6390 -1.0934  1.2714
   13LER    CD1  249   4.752  10.014   4.726 -1.1835  0.6102  0.4329
   13LER   HD11  250   4.798  10.039   4.822 -1.1846  0.8947  0.3604
   13LER   HD12  251   4.658  10.069   4.718 -1.2177  0.4763 -0.0774
   13LER   HD13  252   4.741   9.906   4.715  0.7568  0.5874 -2.4049
   13LER    CD2  253   4.887  10.206   4.633  0.0463  0.2762  0.0659
   13LER   HD21  254   4.815  10.287   4.636  1.2813  1.3788  1.4331
   13LER   HD22  255   4.950  10.221   4.720 -0.0808  0.4151  0.1315
   13LER   HD23  256   4.954  10.236   4.552  2.9507  1.3322  2.6477
   13LER      C  257   5.079   9.782   4.508 -0.0265 -0.2093  0.2178
   13LER      O  258   5.179   9.745   4.571  0.8144  0.3565 -0.4337
   14NH2      N  259   5.082   9.790   4.372  0.0819  0.2108  0.4662
   14NH2     H1  260   4.995   9.820   4.331 -0.8806 -0.2651  2.0994
   14NH2     H2  261   5.166   9.762   4.324  1.0798  1.0219  1.6800
   15LY0      N  262   4.599   8.200   6.163 -0.6269 -0.2253 -0.3955
   15LY0     H1  263   4.597   8.142   6.245 -1.0993  0.4753  0.1044
   15LY0     H2  264   4.528   8.162   6.102 -1.1383 -1.3818  0.8770
   15LY0     H3  265   4.576   8.296   6.187  2.0554  0.3760  0.1492
   15LY0     CA  266   4.731   8.206   6.093 -0.1555  0.2143 -0.6581
   15LY0     HA  267   4.796   8.268   6.155 -1.1326 -0.0996  0.7054
   15LY0     CB  268   4.795   8.070   6.083 -0.0215  0.5968 -0.6686
   15LY0    HB1  269   4.881   8.086   6.017  1.0328 -1.9144 -0.0202
   15LY0    HB2  270   4.729   8.006   6.025 -0.9234 -0.0523  1.0138
   15LY0     CG  271   4.836   7.999   6.216  0.3734  0.1850  0.5084
   15LY0    HG1  272   4.744   7.968   6.265  1.3691 -1.0106  1.7303
   15LY0    HG2  273   4.896   8.055   6.289  0.0845  1.9124 -0.5373
   15LY0     CD  274   4.924   7.880   6.194 -0.6501  0.6487 -0.0804
   15LY0    HD1  275   4.921   7.825   6.288 -3.7685  1.1008  0.1666
   15LY0    HD2  276   5.023   7.916   6.163 -1.4849  2.3493 -0.9101
   15LY0     CE  277   4.888   7.778   6.084 -0.5917  0.7777  0.4208
   15LY0    HE1  278   4.892   7.829   5.988  3.0672  1.2720  0.6857
   15LY0    HE2  279   4.790   7.738   6.109 -0.7580 -0.2852 -1.7146
   15LY0     NZ  280   4.975   7.655   6.065 -0.0112  0.5109  0.0303
   15LY0    HZ1  281   5.025   7.666   5.978  1.0789 -0.3088  0.5293
   15LY0    HZ2  282   5.029   7.652   6.151  0.2593 -0.2729 -0.1628
   15LY0    HZ3  283   4.910   7.578   6.075 -1.5198  1.8653  1.1848
   15LY0      C  284   4.721   8.269   5.962  0.4640  0.3908 -0.6899
   15LY0      O  285   4.618   8.250   5.894  0.3553  0.5937 -0.1218
   16LER      N  286   4.829   8.340   5.911 -0.1625  0.1400  0.0254
   16LER      H  287   4.913   8.347   5.966  1.2590 -2.1530 -1.6427
   16LER     CA  288   4.843   8.377   5.772 -0.3327 -0.7659  0.2340
   16LER     HA  289   4.759   8.435   5.733  2.9595  2.0616 -3.4729
   16LER     CB  290   4.971   8.465   5.757  0.8073 -0.4894  0.0090
   16LER    HB1  291   4.973   8.485   5.649 -2.5392  0.4388  0.0019
   16LER    HB2  292   5.054   8.400   5.785  1.5065  0.9693  1.4584
   16LER     CG  293   4.972   8.600   5.827  0.6949  0.0900 -0.4437
   16LER     HG  294   4.977   8.578   5.934  0.3352 -1.5396 -0.7310
   16LER    CD1  295   5.098   8.676   5.783  0.0185 -0.5810  0.3291
   16LER   HD11  296   5.090   8.783   5.805 -2.6488 -0.4949 -0.6448
   16LER   HD12  297   5.178   8.636   5.845 -1.3127 -1.5837  1.4607
   16LER   HD13  298   5.136   8.659   5.682  0.8606  2.1113  0.1108
   16LER    CD2  299   4.849   8.691   5.788 -0.2003 -0.3773 -0.7300
   16LER   HD21  300   4.860   8.788   5.835  1.1294  0.3180 -2.3535
   16LER   HD22  301   4.832   8.697   5.681  2.1560  2.4476 -1.0598
   16LER   HD23  302   4.761   8.642   5.829  0.6047 -2.1341 -0.9918
   16LER      C  303   4.848   8.253   5.683 -0.9528 -0.0211 -0.2434
   16LER      O  304   4.911   8.151   5.722 -0.2202  0.3114 -0.0379
   17LY0      N  305   3.781   6.873   4.440  0.0943 -0.1656 -0.4967
   17LY0     H1  306   3.860   6.844   4.386 -0.4291  0.5445 -1.6797
   17LY0     H2  307   3.812   6.898   4.533 -1.1077 -0.1395 -0.0803
   17LY0     H3  308   3.724   6.789   4.444  0.3316 -0.2884  0.9495
   17LY0     CA  309   3.710   6.977   4.372 -0.1688 -0.5597  0.1963
   17LY0     HA  310   3.656   6.932   4.289 -0.1987 -1.9944  0.9535
   17LY0     CB  311   3.600   7.026   4.467  0.2604  0.1032  0.0416
   17LY0    HB1  312   3.635   7.102   4.537  0.4329 -1.8833  2.2553
   17LY0    HB2  313   3.573   6.947   4.537  1.1860 -0.2345  0.0342
   17LY0     CG  314   3.472   7.050   4.382  0.4763  0.0479  0.5240
   17LY0    HG1  315   3.421   6.958   4.352 -2.6139  0.6526  3.3358
   17LY0    HG2  316   3.499   7.107   4.294 -0.3222  0.0534  0.2763
   17LY0     CD  317   3.362   7.132   4.462  0.2641  0.0504  0.0926
   17LY0    HD1  318   3.318   7.075   4.544 -0.7356  1.4525  0.5708
   17LY0    HD2  319   3.290   7.166   4.389  0.1296 -1.8148 -0.6971
   17LY0     CE  320   3.427   7.261   4.519  0.0841  0.4643 -0.2403
   17LY0    HE1  321   3.479   7.307   4.434 -2.6248  0.2416 -2.1555
   17LY0    HE2  322   3.493   7.238   4.602 -1.0723 -0.5963  0.4116
   17LY0     NZ  323   3.323   7.355   4.563 -0.8557  0.3924  0.0422
   17LY0    HZ1  324   3.364   7.441   4.595  1.5900 -0.9053  0.6772
   17LY0    HZ2  325   3.259   7.371   4.487 -2.5457  1.4422  1.6022
   17LY0    HZ3  326   3.257   7.316   4.630 -0.9488 -0.0130 -0.2835
   17LY0      C  327   3.800   7.089   4.331  0.0485  0.6317  0.0015
   17LY0      O  328   3.913   7.100   4.381  0.1445 -0.0485 -0.0103
   18LER      N  329   3.757   7.176   4.241 -0.6768  0.6710  0.6915
   18LER      H  330   3.666   7.172   4.198 -0.8107  3.0296  0.6280
   18LER     CA  331   3.841   7.279   4.181  0.0535  0.5977 -0.9304
   18LER     HA  332   3.938   7.230   4.171  0.8214  1.9143 -0.2523
   18LER     CB  333   3.782   7.315   4.044  0.2464  0.2130 -0.0411
   18LER    HB1  334   3.735   7.223   4.009 -0.8675  0.3972  0.9055
   18LER    HB2  335   3.857   7.351   3.974 -0.5331 -1.0411 -1.5943
   18LER     CG  336   3.671   7.423   4.049  0.1514 -0.4265 -0.1050
   18LER     HG  337   3.698   7.505   4.115 -2.0118 -1.2121  1.8989
   18LER    CD1  338   3.642   7.486   3.908 -0.7930 -0.0355 -1.0448
   18LER   HD11  339   3.740   7.525   3.880  0.8874 -0.5609  3.3281
   18LER   HD12  340   3.587   7.423   3.838 -1.6040 -0.5933  0.0873
   18LER   HD13  341   3.579   7.573   3.923 -0.6199  0.2423 -1.8326
   18LER    CD2  342   3.542   7.387   4.111  0.0629  0.5086 -0.3331
   18LER   HD21  343   3.556   7.379   4.219 -0.6222 -0.3428 -0.3025
   18LER   HD22  344   3.467   7.463   4.091  1.4937  1.8706 -0.6838
   18LER   HD23  345   3.496   7.297   4.072  2.4511  0.0209 -2.2743
   18LER      C  346   3.856   7.403   4.277 -0.0600 -0.2955  0.1096
   18LER      O  347   3.785   7.401   4.376  0.0257 -0.4699 -0.1033
   19LYR      N  348   3.951   7.502   4.259  0.4843  0.0700  0.4625
   19LYR      H  349   4.001   7.491   4.172 -0.4889  1.3299 -0.2912
   19LYR     CA  350   3.997   7.598   4.356  0.7981  0.0329 -0.7153
   19LYR     HA  351   3.929   7.602   4.441 -1.2580  0.8324 -2.3196
   19LYR     CB  352   4.132   7.552   4.410  0.0759 -0.2517  0.4944
   19LYR    HB1  353   4.169   7.635   4.469  0.7505 -0.4598  0.3770
   19LYR    HB2  354   4.200   7.522   4.329  1.0723 -0.3880  1.3649
   19LYR     CG  355   4.117   7.429   4.504  0.4416 -0.1682 -0.3304
   19LYR    HG1  356   4.064   7.345   4.457 -2.7046  0.2284  2.2003
   19LYR    HG2  357   4.056   7.458   4.589  1.4910  0.2722  0.2983
   19LYR     CD  358   4.258   7.393   4.562 -0.1145  0.3907 -0.1119
   19LYR    HD1  359   4.247   7.327   4.648 -0.6492  0.7475  0.0943
   19LYR    HD2  360   4.311   7.482   4.599 -0.2874  0.2938  0.3761
   19LYR     CE  361   4.334   7.324   4.450  0.8653 -0.0369  0.3463
   19LYR    HE1  362   4.325   7.391   4.364 -4.2286 -1.2084 -0.3655
   19LYR    HE2  363   4.284   7.233   4.416  2.2535 -0.9306  0.6197
   19LYR     NZ  364   4.472   7.314   4.490 -0.2348  0.0802 -0.2507
   19LYR    HZ1  365   4.505   7.229   4.533  1.6311  2.1169  2.7050
   19LYR      C  366   4.001   7.732   4.291 -0.6587 -0.6027  0.3697
   19LYR      O  367   4.069   7.744   4.191 -0.5827 -0.6509 -0.0162
   20LY0      N  368   3.945   7.834   4.355  0.3937 -0.1194 -0.2940
   20LY0      H  369   3.883   7.811   4.432  0.8294  1.5044  0.5807
   20LY0     CA  370   3.965   7.974   4.323 -0.0740  0.1228 -0.3692
   20LY0     HA  371   3.979   7.980   4.215 -0.9291  1.2437 -0.4319
   20LY0     CB  372   3.836   8.042   4.360  0.2081  0.1841 -0.2097
   20LY0    HB1  373   3.759   7.991   4.302  2.9429 -4.0325 -0.5023
   20LY0    HB2  374   3.839   8.145   4.324 -0.8784  0.0664 -0.6771
   20LY0     CG  375   3.786   8.036   4.507 -0.5088  0.1984  0.2891
   20LY0    HG1  376   3.864   8.071   4.575 -0.5433 -0.6087  0.7672
   20LY0    HG2  377   3.752   7.936   4.534 -0.5238  0.2849  0.6040
   20LY0     CD  378   3.665   8.130   4.535 -0.1133  0.0588  0.5016
   20LY0    HD1  379   3.578   8.113   4.472  1.1946  1.8741 -1.9591
   20LY0    HD2  380   3.689   8.236   4.523 -0.4209 -0.0046 -0.8141
   20LY0     CE  381   3.609   8.103   4.671  0.0371 -0.3420 -0.0566
   20LY0    HE1  382   3.691   8.116   4.743  0.0944  0.0175 -0.1867
   20LY0    HE2  383   3.572   8.001   4.686 -1.0731  0.2376  1.3947
   20LY0     NZ  384   3.499   8.199   4.712 -0.0828  0.1269  0.1968
   20LY0    HZ1  385   3.437   8.213   4.634 -0.5935 -0.3332  0.5193
   20LY0    HZ2  386   3.446   8.161   4.790 -1.9846  2.1048 -0.0379
   20LY0    HZ3  387   3.532   8.290   4.742 -2.8785  0.3884  3.1135
   20LY0      C  388   4.091   8.035   4.386 -0.9065 -0.2257  0.3453
   20LY0      O  389   4.104   8.156   4.380  0.6899  0.0800 -0.3473
   21LER      N  390   4.185   7.952   4.435 -0.2795 -0.1960 -0.7512
   21LER      H  391   4.165   7.853   4.440 -0.1463 -0.2439 -1.1562
   21LER     CA  392   4.309   7.998   4.503  0.5433 -0.1310  0.5703
   21LER     HA  393   4.283   8.055   4.592  1.8790  1.1922  0.1726
   21LER     CB  394   4.385   7.867   4.548  0.2970  0.1180  0.3371
   21LER    HB1  395   4.391   7.796   4.466  0.4797 -0.3892  0.7829
   21LER    HB2  396   4.318   7.816   4.617  0.8010  0.6005  1.2031
   21LER     CG  397   4.522   7.870   4.619 -0.6574 -0.1065 -0.0607
   21LER     HG  398   4.521   7.945   4.699 -1.5314  0.9111 -0.9925
   21LER    CD1  399   4.540   7.733   4.684  0.1402 -0.1525  0.9008
   21LER   HD11  400   4.465   7.706   4.758  0.5732 -2.7086  0.4938
   21LER   HD12  401   4.540   7.651   4.611  0.9488  1.1554 -0.6392
   21LER   HD13  402   4.632   7.744   4.741  0.5967  0.0569  0.1539
   21LER    CD2  403   4.644   7.892   4.528 -0.0307 -0.1372  0.0950
   21LER   HD21  404   4.730   7.865   4.588 -0.2293 -1.7162 -0.2811
   21LER   HD22  405   4.651   7.828   4.440  0.9968 -0.5068  0.4246
   21LER   HD23  406   4.651   7.994   4.491  2.6528 -0.5565 -0.7990
   21LER      C  407   4.391   8.107   4.430 -0.0825 -0.2763  0.3113
   21LER      O  408   4.445   8.203   4.479 -0.1816  0.0677 -0.2291
   22LY0      N  409   4.820   7.127   4.884  0.3996  0.2195  0.2284
   22LY0     H1  410   4.815   7.029   4.910  1.8241 -0.3455 -1.4270
   22LY0     H2  411   4.898   7.142   4.822 -0.5244 -0.7613 -1.2622
   22LY0     H3  412   4.833   7.172   4.973  2.7139  0.3657 -0.1123
   22LY0     CA  413   4.691   7.163   4.834 -0.0934  0.1497 -0.1778
   22LY0     HA  414   4.655   7.082   4.771  1.6877 -0.3962 -0.5441
   22LY0     CB  415   4.599   7.166   4.954 -0.8130  0.8734  0.8201
   22LY0    HB1  416   4.624   7.249   5.021  0.8540  0.7708  0.3559
   22LY0    HB2  417   4.608   7.068   5.000 -3.1834 -0.1526 -0.6882
   22LY0     CG  418   4.458   7.169   4.911 -0.2176 -1.0207  0.0336
   22LY0    HG1  419   4.438   7.069   4.872  2.1205 -2.2912  1.8826
   22LY0    HG2  420   4.454   7.243   4.831  4.3099 -1.6308 -1.0288
   22LY0     CD  421   4.380   7.202   5.044  0.8257  0.7088  0.8582
   22LY0    HD1  422   4.404   7.298   5.090 -2.1625  1.1407  1.6929
   22LY0    HD2  423   4.406   7.125   5.116 -0.1760  0.4384  0.9459
   22LY0     CE  424   4.226   7.203   5.017 -0.5704  0.3989  0.7044
   22LY0    HE1  425   4.187   7.111   4.974  0.4994  0.3158 -0.1313
   22LY0    HE2  426   4.216   7.281   4.942 -1.2113 -1.2386 -0.9965
   22LY0     NZ  427   4.155   7.243   5.133  0.1180 -0.2103  0.1627
   22LY0    HZ1  428   4.163   7.170   5.203 -1.2653 -1.3440 -0.7839
   22LY0    HZ2  429   4.187   7.331   5.169  0.8182 -0.7811  0.9839
   22LY0    HZ3  430   4.060   7.257   5.100  0.1712  3.2634  1.1508
   22LY0      C  431   4.694   7.286   4.742 -0.5293 -0.1804 -0.6414
   22LY0      O  432   4.676   7.396   4.793 -0.1016 -0.0098 -0.1921
   23LER      N  433   4.722   7.273   4.613 -0.1749  0.4543 -0.1898
   23LER      H  434   4.756   7.181   4.588 -1.5593 -0.1573  0.1174
   23LER     CA  435   4.706   7.365   4.510 -0.1021 -0.7455  0.3657
   23LER     HA  436   4.765   7.454   4.531  0.0786 -0.4636 -1.2056
   23LER     CB  437   4.779   7.300   4.391  0.4235 -0.0126 -0.5175
   23LER    HB1  438   4.733   7.330   4.297  1.7926 -0.2653 -1.3055
   23LER    HB2  439   4.761   7.192   4.392 -0.3943  0.1070  1.0515
   23LER     CG  440   4.924   7.327   4.368 -0.2539  0.1953 -0.3070
   23LER     HG  441   4.974   7.306   4.462  0.3883  2.0491 -0.1771
   23LER    CD1  442   4.980   7.229   4.251  0.3636 -1.3939 -0.1932
   23LER   HD11  443   4.911   7.243   4.168  1.5993  2.5443 -0.7785
   23LER   HD12  444   5.082   7.250   4.218  0.3012 -1.2227 -0.2797
   23LER   HD13  445   4.975   7.126   4.285 -1.7202 -1.6912 -1.2413
   23LER    CD2  446   4.953   7.469   4.329  0.0759 -0.0690  0.1558
   23LER   HD21  447   4.930   7.484   4.223 -0.0376  1.3940  0.3675
   23LER   HD22  448   4.888   7.534   4.388  1.4560  0.1184  1.5167
   23LER   HD23  449   5.058   7.491   4.349  0.1043 -0.5432  0.5399
   23LER      C  450   4.565   7.399   4.464  0.5422  0.1347  0.4793
   23LER      O  451   4.551   7.500   4.387 -0.4802 -0.0955 -0.2237
   24LY0      N  452   5.456   7.980   5.670  0.3151 -0.4083 -0.0638
   24LY0     H1  453   5.413   8.071   5.673 -0.3266 -0.7327  0.7816
   24LY0     H2  454   5.498   7.968   5.761 -0.2481  3.0542  0.8008
   24LY0     H3  455   5.383   7.913   5.648  0.5080 -0.1248 -1.7269
   24LY0     CA  456   5.557   7.982   5.562  0.3512  0.1676 -0.6173
   24LY0     HA  457   5.627   8.064   5.575  0.4812 -0.0302 -0.0564
   24LY0     CB  458   5.628   7.842   5.549  0.6969  0.2605  0.9206
   24LY0    HB1  459   5.676   7.849   5.451 -1.5929  0.8141 -0.2199
   24LY0    HB2  460   5.546   7.770   5.552 -1.1199  2.2537  1.5412
   24LY0     CG  461   5.730   7.822   5.660  0.3310 -0.8489 -0.1227
   24LY0    HG1  462   5.675   7.809   5.753 -0.8583 -0.8587 -0.8087
   24LY0    HG2  463   5.808   7.897   5.657 -0.3327 -0.1658 -2.8123
   24LY0     CD  464   5.793   7.685   5.630  0.1037  0.1843  0.2417
   24LY0    HD1  465   5.880   7.649   5.684 -1.2034 -2.3202  0.8159
   24LY0    HD2  466   5.831   7.688   5.527 -2.1923  1.1529 -0.6459
   24LY0     CE  467   5.690   7.575   5.644 -0.8331 -1.1076  0.3410
   24LY0    HE1  468   5.620   7.588   5.561 -1.1346  0.8552  0.8594
   24LY0    HE2  469   5.633   7.588   5.736  1.0283  1.8322  1.2045
   24LY0     NZ  470   5.748   7.439   5.637  0.0466 -0.0581 -0.3647
   24LY0    HZ1  471   5.675   7.371   5.622 -1.0143  0.9260  0.1394
   24LY0    HZ2  472   5.820   7.422   5.569 -1.1845 -0.1777 -1.6824
   24LY0    HZ3  473   5.787   7.432   5.730  0.9245  2.2120 -0.5169
   24LY0      C  474   5.478   8.019   5.432  0.0414 -0.2191 -0.2116
   24LY0      O  475   5.361   7.997   5.419 -0.1348  0.2603  0.3562
   25LER      N  476   5.553   8.065   5.330  1.0225  0.2882 -0.4006
   25LER      H  477   5.650   8.072   5.357  0.9981 -0.4677 -0.0982
   25LER     CA  478   5.504   8.111   5.203  0.5060 -0.4661  1.0038
   25LER     HA  479   5.400   8.080   5.195  0.4019 -0.1657  1.1784
   25LER     CB  480   5.513   8.269   5.200  0.4902 -0.3046  0.5623
   25LER    HB1  481   5.617   8.300   5.186  0.7787 -1.0202  1.0879
   25LER    HB2  482   5.496   8.310   5.299 -0.9843  0.8468 -0.1120
   25LER     CG  483   5.424   8.340   5.092  0.1112  0.2330 -0.5323
   25LER     HG  484   5.448   8.303   4.992  1.1024  1.7614 -0.8900
   25LER    CD1  485   5.273   8.303   5.134  0.2791  0.2429  0.5357
   25LER   HD11  486   5.257   8.305   5.242  0.4260 -0.2853  0.5697
   25LER   HD12  487   5.217   8.379   5.079  0.3060  0.0900  0.2953
   25LER   HD13  488   5.235   8.208   5.096  1.2995 -0.5702  1.4794
   25LER    CD2  489   5.437   8.494   5.106 -0.2415 -0.3093 -0.8129
   25LER   HD21  490   5.366   8.546   5.041 -0.9013  2.1000  1.6430
   25LER   HD22  491   5.412   8.524   5.207 -1.2126  1.4201 -1.5193
   25LER   HD23  492   5.540   8.522   5.086 -0.8517  0.4575 -3.2169
   25LER      C  493   5.571   8.050   5.078 -0.6743  0.0547 -0.7558
   25LER      O  494   5.693   8.027   5.073  0.2991  0.0653  0.2088
   26LYR      N  495   5.494   8.026   4.972 -0.0752 -0.2509  0.6424
   26LYR      H  496   5.394   8.036   4.985  0.0934 -0.8001  2.6841
   26LYR     CA  497   5.543   7.998   4.834  0.4065  0.3473 -0.3053
   26LYR     HA  498   5.631   8.061   4.825  2.2735 -2.0076  0.4451
   26LYR     CB  499   5.582   7.847   4.815  0.3472  0.1086 -0.0828
   26LYR    HB1  500   5.645   7.825   4.901  0.8653  2.9045  0.3593
   26LYR    HB2  501   5.635   7.837   4.720  0.5541 -0.0701  0.0517
   26LYR     CG  502   5.467   7.746   4.823 -0.1939  0.0968 -0.1906
   26LYR    HG1  503   5.395   7.760   4.742 -0.6080 -0.7714  0.0068
   26LYR    HG2  504   5.413   7.751   4.917  1.0412 -0.1054  0.5432
   26LYR     CD  505   5.525   7.606   4.804 -0.2707  0.2982  0.0852
   26LYR    HD1  506   5.592   7.590   4.889  0.5548  2.0547 -0.1922
   26LYR    HD2  507   5.578   7.593   4.710 -1.5962  2.5242 -1.0391
   26LYR     CE  508   5.412   7.504   4.814  0.1936  0.1279 -0.2165
   26LYR    HE1  509   5.342   7.521   4.733 -0.4159  3.1803  0.7953
   26LYR    HE2  510   5.358   7.515   4.908  2.5728  2.3589  1.0375
   26LYR     NZ  511   5.469   7.370   4.814 -0.0619 -0.3391 -0.1715
   26LYR    HZ1  512   5.542   7.364   4.745  1.3158  0.8530  1.1063
   26LYR      C  513   5.442   8.049   4.732 -0.1364  0.0697  0.0242
   26LYR      O  514   5.319   8.032   4.743 -0.1177  0.2102 -0.1916
   27LY0      N  515   5.491   8.126   4.638 -0.4989 -0.1032 -0.0181
   27LY0      H  516   5.589   8.112   4.618  0.0695 -0.5184  2.6102
   27LY0     CA  517   5.414   8.203   4.547  0.0906  0.0073  0.8418
   27LY0     HA  518   5.310   8.209   4.579 -0.6233  0.8445 -1.4203
   27LY0     CB  519   5.468   8.344   4.548 -0.2982  0.3056 -0.0041
   27LY0    HB1  520   5.425   8.397   4.463 -1.3252 -2.4205 -1.3145
   27LY0    HB2  521   5.576   8.358   4.542  0.0446 -1.2895  1.6003
   27LY0     CG  522   5.413   8.414   4.673 -0.4237  0.4086  0.0248
   27LY0    HG1  523   5.451   8.371   4.767  0.4646  0.2477 -0.3942
   27LY0    HG2  524   5.305   8.407   4.661 -0.6550  3.2129 -0.0949
   27LY0     CD  525   5.436   8.561   4.684 -0.1011  1.2137  0.3600
   27LY0    HD1  526   5.393   8.604   4.775  1.0879 -0.5868  1.8329
   27LY0    HD2  527   5.391   8.602   4.593 -1.5117 -0.9574  0.0009
   27LY0     CE  528   5.588   8.586   4.694 -0.2660 -0.4802  0.4483
   27LY0    HE1  529   5.627   8.548   4.599 -1.5219 -1.6488  0.3700
   27LY0    HE2  530   5.629   8.539   4.784  0.5077  1.7006  1.2923
   27LY0     NZ  531   5.627   8.730   4.696 -0.7671  0.1364 -0.1187
   27LY0    HZ1  532   5.574   8.770   4.772 -1.7381 -1.6056  0.1743
   27LY0    HZ2  533   5.726   8.742   4.712 -0.6539 -0.4508 -0.3426
   27LY0    HZ3  534   5.607   8.784   4.613  0.2010  1.1207  0.2649
   27LY0      C  535   5.404   8.149   4.408 -0.8392 -0.7918  0.4591
   27LY0      O  536   5.506   8.103   4.347 -0.7082  0.3879 -0.1858
   28LER      N  537   5.290   8.154   4.352 -0.5411  0.2655  0.5154
   28LER      H  538   5.218   8.195   4.411 -1.5816 -0.2539 -0.3579
   28LER     CA  539   5.251   8.119   4.213 -0.0511  0.1523  0.2800
   28LER     HA  540   5.319   8.045   4.171 -0.5856 -2.1157  3.0694
   28LER     CB  541   5.106   8.066   4.209  0.4628 -1.2275 -0.5139
   28LER    HB1  542   5.058   8.108   4.121 -2.0494  2.4979  2.2718
   28LER    HB2  543   5.042   8.111   4.285  0.9844  0.1942 -0.8927
   28LER     CG  544   5.096   7.920   4.234 -0.2192 -0.0496  0.6817
   28LER     HG  545   5.165   7.884   4.157 -0.9613  0.3126 -0.1615
   28LER    CD1  546   5.131   7.866   4.368 -0.0757 -0.4885  0.3145
   28LER   HD11  547   5.118   7.759   4.355 -2.3448  0.0284 -2.7200
   28LER   HD12  548   5.234   7.885   4.399 -0.5099 -0.6323  1.9401
   28LER   HD13  549   5.057   7.907   4.438  0.9999  0.9172  0.6855
   28LER    CD2  550   4.957   7.873   4.192 -0.7336 -0.0862  0.1659
   28LER   HD21  551   4.946   7.767   4.215 -0.0230  0.1690  1.7692
   28LER   HD22  552   4.883   7.928   4.249 -0.9630  0.0843 -0.2912
   28LER   HD23  553   4.939   7.898   4.087 -1.3000 -0.3065  0.2079
   28LER      C  554   5.258   8.237   4.111  0.5886  0.1592  0.4517
   28LER      O  555   5.282   8.352   4.156  0.4866 -0.9262 -0.3251
   29LYR      N  556   5.250   8.213   3.980 -0.1092  0.0766 -0.2787
   29LYR      H  557   5.231   8.118   3.952  0.6680  0.0754 -0.8222
   29LYR     CA  558   5.244   8.317   3.869 -0.2055 -0.2608  0.2471
   29LYR     HA  559   5.274   8.417   3.901  1.8670 -1.2126  1.4738
   29LYR     CB  560   5.331   8.277   3.748  0.2708  0.1689  0.3659
   29LYR    HB1  561   5.297   8.336   3.663  3.6765  1.7056 -0.1155
   29LYR    HB2  562   5.314   8.174   3.716  1.9238  0.1617 -0.6109
   29LYR     CG  563   5.482   8.293   3.749 -0.5530 -0.2703  0.1506
   29LYR    HG1  564   5.508   8.399   3.757 -0.4655 -0.0813 -2.1155
   29LYR    HG2  565   5.515   8.265   3.650 -0.8948 -0.2559  0.0324
   29LYR     CD  566   5.560   8.226   3.854  0.7823  0.1780 -0.3981
   29LYR    HD1  567   5.518   8.253   3.950  0.4131 -1.1868 -0.1521
   29LYR    HD2  568   5.666   8.251   3.847  0.6926  1.2199  1.2901
   29LYR     CE  569   5.541   8.072   3.835  1.0409 -0.1074  0.2754
   29LYR    HE1  570   5.585   8.047   3.739 -1.2865 -2.2781 -0.3332
   29LYR    HE2  571   5.433   8.060   3.828  1.2374 -1.7313 -0.2989
   29LYR     NZ  572   5.600   7.984   3.935 -0.1984  0.5706 -0.3043
   29LYR    HZ1  573   5.698   7.990   3.959 -0.2117  0.4008 -0.2052
   29LYR      C  574   5.099   8.332   3.811 -0.7655  0.6889  0.0334
   29LYR      O  575   5.073   8.430   3.737 -0.2358 -0.0065 -0.4248
   30LER      N  576   5.014   8.233   3.832  0.3040  0.0870  0.0542
   30LER      H  577   5.049   8.156   3.888  0.3337  0.3880  0.4475
   30LER     CA  578   4.871   8.255   3.814  0.0848 -0.8711 -0.8227
   30LER     HA  579   4.837   8.276   3.713 -0.5546 -1.1020 -0.6653
   30LER     CB  580   4.791   8.132   3.851 -0.3447 -0.5426 -0.0712
   30LER    HB1  581   4.689   8.166   3.832  0.5044  0.3209 -3.6973
   30LER    HB2  582   4.809   8.108   3.956  0.2073 -0.2032 -0.0860
   30LER     CG  583   4.825   8.015   3.760 -0.2736  0.2616 -0.1777
   30LER     HG  584   4.927   7.979   3.773 -0.7489 -0.4865  1.7393
   30LER    CD1  585   4.737   7.895   3.810 -0.8911 -0.2576  0.6704
   30LER   HD11  586   4.631   7.922   3.803 -0.5814  1.8324  2.9122
   30LER   HD12  587   4.765   7.812   3.745  0.1828  0.5482  0.0706
   30LER   HD13  588   4.757   7.875   3.915 -0.8461  0.3339  0.7785
   30LER    CD2  589   4.790   8.032   3.611  0.2294 -0.3254 -0.2311
   30LER   HD21  590   4.850   8.103   3.554 -3.6087  1.6254 -2.2359
   30LER   HD22  591   4.815   7.937   3.563  0.4710  0.2750 -1.3157
   30LER   HD23  592   4.682   8.047   3.601  0.3639 -0.3489 -2.2055
   30LER      C  593   4.822   8.380   3.898  0.0700  0.4270  0.5574
   30LER      O  594   4.857   8.396   4.018  0.2866 -0.1999  0.7782
   31LER      N  595   4.726   8.453   3.839  0.3266 -0.4428  0.5216
   31LER      H  596   4.695   8.441   3.744 -0.8634  1.3817  0.6165
   31LER     CA  597   4.655   8.560   3.907  0.6177 -0.0559  0.2853
   31LER     HA  598   4.733   8.615   3.961  1.3492 -1.1273  0.3410
   31LER     CB  599   4.603   8.657   3.801 -0.5447 -0.2616  0.1691
   31LER    HB1  600   4.542   8.729   3.855  0.6687 -0.5219  1.9609
   31LER    HB2  601   4.536   8.599   3.737 -1.0268  0.1560  0.2833
   31LER     CG  602   4.704   8.740   3.724  0.1828 -1.0213  0.5130
   31LER     HG  603   4.778   8.675   3.676 -0.7606 -2.0711  0.4466
   31LER    CD1  604   4.620   8.797   3.611  0.1905  0.8489  0.1941
   31LER   HD11  605   4.676   8.874   3.557 -0.1112  0.1690 -1.1204
   31LER   HD12  606   4.605   8.717   3.540  1.8455 -1.8267  2.6509
   31LER   HD13  607   4.530   8.843   3.654 -0.4294 -0.1645  0.0245
   31LER    CD2  608   4.779   8.847   3.805 -0.5345  0.3502  0.3707
   31LER   HD21  609   4.846   8.806   3.881 -0.5399 -0.2314  0.0728
   31LER   HD22  610   4.837   8.913   3.741  1.2083  0.5433  2.0501
   31LER   HD23  611   4.710   8.899   3.871 -1.4501 -2.3572  1.7382
   31LER      C  612   4.549   8.504   4.010  0.3156  0.7520  0.1282
   31LER      O  613   4.461   8.428   3.968 -0.0448  0.3430  0.2530
   32LY0      N  614   5.935   6.998   4.987 -0.6465  0.0810 -0.1731
   32LY0     H1  615   5.995   6.956   5.057 -0.1030 -1.6214 -1.5714
   32LY0     H2  616   5.939   6.949   4.899  0.5077  0.4145 -0.3309
   32LY0     H3  617   5.975   7.091   4.987  0.5029 -0.2962  2.6949
   32LY0     CA  618   5.798   7.021   5.037  0.2041  0.1826  0.6359
   32LY0     HA  619   5.743   6.928   5.050 -0.4794  0.7280  1.8687
   32LY0     CB  620   5.802   7.088   5.175 -0.4356  0.4552  0.0336
   32LY0    HB1  621   5.825   7.195   5.170  0.7054  0.3233  1.5928
   32LY0    HB2  622   5.882   7.040   5.232 -1.6849 -1.4744  0.2420
   32LY0     CG  623   5.667   7.074   5.245 -0.0808 -0.5947  0.5722
   32LY0    HG1  624   5.647   6.968   5.266 -0.2453 -0.5951  0.4075
   32LY0    HG2  625   5.584   7.109   5.184  1.3969  0.7488 -0.7453
   32LY0     CD  626   5.668   7.145   5.381 -0.3726  0.1662 -0.0703
   32LY0    HD1  627   5.712   7.245   5.387 -1.8466  0.7570  1.9812
   32LY0    HD2  628   5.718   7.076   5.449  0.3153  0.7233  0.0058
   32LY0     CE  629   5.524   7.170   5.431 -0.2206 -0.0235 -0.0057
   32LY0    HE1  630   5.470   7.077   5.447  0.8030 -0.7045 -0.4311
   32LY0    HE2  631   5.462   7.230   5.363 -0.6518  0.9573  1.2246
   32LY0     NZ  632   5.524   7.252   5.558 -0.1355 -0.6824  0.1467
   32LY0    HZ1  633   5.433   7.293   5.574 -0.1362 -0.6059 -0.0532
   32LY0    HZ2  634   5.542   7.192   5.637  2.0937 -0.4831 -0.1393
   32LY0    HZ3  635   5.602   7.317   5.552  0.5214 -1.5079 -0.4576
   32LY0      C  636   5.717   7.109   4.943 -0.7851  0.0880  1.3805
   32LY0      O  637   5.761   7.199   4.876  0.0929  0.0760 -0.3020
   33LER      N  638   5.591   7.070   4.920  0.0411 -0.3635  0.3047
   33LER      H  639   5.554   6.995   4.976 -0.8199 -1.9628 -2.2637
   33LER     CA  640   5.491   7.132   4.833  0.6333  0.1774 -0.0642
   33LER     HA  641   5.538   7.139   4.734 -4.2579  0.4449 -2.6777
   33LER     CB  642   5.381   7.025   4.823  1.1046  0.0285 -0.6436
   33LER    HB1  643   5.305   7.064   4.755  0.1150 -0.0750  0.3784
   33LER    HB2  644   5.330   7.011   4.918  1.1667  1.6809 -0.3329
   33LER     CG  645   5.419   6.890   4.761 -0.3966  0.2696  0.4461
   33LER     HG  646   5.486   6.831   4.825 -2.3158 -1.6326  0.8111
   33LER    CD1  647   5.297   6.795   4.758  0.3986 -0.2135 -0.2831
   33LER   HD11  648   5.319   6.689   4.746  2.3339 -0.1138  1.8620
   33LER   HD12  649   5.250   6.801   4.856  0.7213  0.1693 -0.1509
   33LER   HD13  650   5.228   6.831   4.681 -0.1259  2.8510  1.4521
   33LER    CD2  651   5.476   6.904   4.622 -0.3392  0.6873 -0.3441
   33LER   HD21  652   5.511   6.806   4.588  0.2502  1.2264 -1.3430
   33LER   HD22  653   5.404   6.947   4.553  0.8990  1.1300 -1.4148
   33LER   HD23  654   5.564   6.967   4.613 -0.4460  1.0773  1.0776
   33LER      C  655   5.439   7.264   4.888 -0.0217  0.9635  0.7339
   33LER      O  656   5.351   7.263   4.973  0.0736 -0.0270  0.2081
   34LY0      N  657   6.250   8.152   5.428  0.2994 -0.5643  0.2208
   34LY0     H1  658   6.202   8.086   5.487 -2.4794  0.1596 -1.0714
   34LY0     H2  659   6.191   8.232   5.412  1.4096  0.4226  0.9823
   34LY0     H3  660   6.335   8.179   5.475 -0.0894 -1.0417  1.2196
   34LY0     CA  661   6.288   8.104   5.292  0.2769 -0.4149 -0.1767
   34LY0     HA  662   6.334   8.188   5.241 -1.7191  0.8216 -0.0312
   34LY0     CB  663   6.368   7.976   5.297 -0.2432 -0.1207  0.3194
   34LY0    HB1  664   6.311   7.894   5.340  0.2677 -1.5808 -1.6428
   34LY0    HB2  665   6.450   7.988   5.368  0.8262  0.1571 -0.9179
   34LY0     CG  666   6.429   7.928   5.158  0.0888 -0.4314 -1.0585
   34LY0    HG1  667   6.495   8.008   5.124 -0.0611  0.3768  0.4358
   34LY0    HG2  668   6.355   7.919   5.079 -0.0745  0.4430 -1.0228
   34LY0     CD  669   6.509   7.804   5.161 -0.8660  0.4172  0.6958
   34LY0    HD1  670   6.514   7.762   5.061  0.0238  2.9079 -0.3836
   34LY0    HD2  671   6.454   7.726   5.213  0.0070  1.7398  3.8672
   34LY0     CE  672   6.638   7.830   5.241  0.0880  0.4529 -0.0661
   34LY0    HE1  673   6.624   7.849   5.348  0.1390 -1.1970  0.2594
   34LY0    HE2  674   6.684   7.920   5.201  2.2791 -1.1170 -1.3037
   34LY0     NZ  675   6.741   7.723   5.214 -0.5556 -0.7585  0.2931
   34LY0    HZ1  676   6.830   7.733   5.261 -0.6743  1.0546  0.2035
   34LY0    HZ2  677   6.699   7.634   5.234  0.3430 -1.0860  0.7972
   34LY0    HZ3  678   6.746   7.721   5.114  0.9324  0.6023  0.2969
   34LY0      C  679   6.161   8.085   5.213 -0.4316  0.0343 -0.6580
   34LY0      O  680   6.061   8.028   5.261 -0.3997  0.4085 -0.5884
   35LER      N  681   6.162   8.141   5.093 -0.1093  0.7792  0.0461
   35LER      H  682   6.252   8.165   5.053  0.1672  0.1589  0.2938
   35LER     CA  683   6.052   8.153   5.000 -0.5019  0.0576 -0.9061
   35LER     HA  684   5.960   8.111   5.040  0.5260 -0.1987  1.3149
   35LER     CB  685   6.038   8.311   4.982 -0.4552  1.2524  0.1948
   35LER    HB1  686   6.136   8.334   4.939 -0.0762 -0.8217 -0.1712
   35LER    HB2  687   6.031   8.362   5.078  1.5656  1.0073  0.5107
   35LER     CG  688   5.935   8.362   4.884 -0.3909 -0.4362  0.7163
   35LER     HG  689   5.953   8.325   4.783  1.3217 -1.7343  1.4582
   35LER    CD1  690   5.795   8.310   4.930  0.1247 -0.0337  1.2707
   35LER   HD11  691   5.723   8.355   4.861  0.6784 -1.7469 -0.5076
   35LER   HD12  692   5.795   8.203   4.910  0.7060  0.3770 -1.4332
   35LER   HD13  693   5.768   8.347   5.029  0.1140  1.4730  0.7398
   35LER    CD2  694   5.935   8.521   4.877 -0.1795  0.4228  0.1803
   35LER   HD21  695   5.924   8.568   4.975 -0.6860  0.5404  0.0697
   35LER   HD22  696   6.023   8.555   4.823 -1.5104  2.2805 -0.9215
   35LER   HD23  697   5.854   8.549   4.809  1.0493  1.1222 -1.0412
   35LER      C  698   6.085   8.073   4.870  0.0228 -0.5005  0.3511
   35LER      O  699   6.200   8.045   4.838  0.2387  0.3242 -0.3879
   36LYR      N  700   5.978   8.044   4.797  0.5528 -0.1409 -0.8143
   36LYR      H  701   5.888   8.065   4.839 -0.0002 -3.4040 -0.0423
   36LYR     CA  702   5.986   7.979   4.668  0.1598 -0.2725  0.5599
   36LYR     HA  703   6.086   8.006   4.637 -0.3887  0.7499 -0.3899
   36LYR     CB  704   5.970   7.825   4.691 -0.2394 -0.1809 -0.4246
   36LYR    HB1  705   5.869   7.814   4.729 -0.5001  0.4205 -0.9165
   36LYR    HB2  706   6.031   7.789   4.773 -2.4205  0.6861  1.6858
   36LYR     CG  707   5.989   7.736   4.567  0.2115  0.6869  0.5740
   36LYR    HG1  708   5.927   7.768   4.483  2.7026  1.8933 -0.9155
   36LYR    HG2  709   5.955   7.636   4.594 -1.4043  1.0114 -0.1275
   36LYR     CD  710   6.136   7.750   4.520  0.2632  0.1665  0.6663
   36LYR    HD1  711   6.202   7.738   4.606  2.1942  0.4936 -0.7028
   36LYR    HD2  712   6.152   7.852   4.484 -1.0219 -0.0820 -0.7036
   36LYR     CE  713   6.184   7.653   4.410  0.7453  0.7794 -0.1862
   36LYR    HE1  714   6.110   7.658   4.330 -0.1152  1.3411  0.6202
   36LYR    HE2  715   6.187   7.554   4.455 -0.3703 -0.7081 -3.1171
   36LYR     NZ  716   6.312   7.693   4.367  0.5464 -0.2556  0.4606
   36LYR    HZ1  717   6.313   7.784   4.325 -1.1178 -0.5974 -0.4092
   36LYR      C  718   5.885   8.037   4.565 -0.2728 -0.2795 -0.2085
   36LYR      O  719   5.774   8.067   4.599  0.3575 -0.3461  0.1648
   37LY0      N  720   5.922   8.047   4.437 -0.1830 -0.4056 -0.2590
   37LY0      H  721   6.021   8.037   4.420  0.3176  0.1808  1.9813
   37LY0     CA  722   5.835   8.071   4.323 -0.0623  0.0914  0.6661
   37LY0     HA  723   5.742   8.122   4.349 -0.1749 -0.0019  0.4528
   37LY0     CB  724   5.914   8.174   4.235 -0.0777 -0.1305  0.0204
   37LY0    HB1  725   5.998   8.128   4.183  0.4846  1.0368 -0.1574
   37LY0    HB2  726   5.958   8.257   4.291  0.9436 -0.5908 -0.0694
   37LY0     CG  727   5.827   8.230   4.118  0.1336  0.4000 -0.2560
   37LY0    HG1  728   5.730   8.260   4.156  0.2381 -0.6907  0.9305
   37LY0    HG2  729   5.802   8.154   4.044 -0.7737  1.1175 -0.7142
   37LY0     CD  730   5.899   8.347   4.045 -0.3754  0.5860 -0.2697
   37LY0    HD1  731   5.937   8.423   4.113 -0.5833  1.4321 -1.0864
   37LY0    HD2  732   5.836   8.407   3.980 -1.5358 -1.5475 -1.2093
   37LY0     CE  733   6.019   8.296   3.964  0.6576  0.1097 -0.2622
   37LY0    HE1  734   5.988   8.232   3.881 -0.0198 -0.8154  0.6879
   37LY0    HE2  735   6.069   8.228   4.033 -0.6273 -1.7662 -1.0820
   37LY0     NZ  736   6.098   8.409   3.914 -0.1083 -0.0070  0.0520
   37LY0    HZ1  737   6.156   8.446   3.989 -1.6816  1.1402  0.7738
   37LY0    HZ2  738   6.161   8.379   3.841 -0.2404  0.8730 -0.4359
   37LY0    HZ3  739   6.029   8.467   3.869 -1.8874 -0.6132  1.8391
   37LY0      C  740   5.804   7.941   4.241 -0.3067 -0.3310 -0.5046
   37LY0      O  741   5.887   7.856   4.221  0.1596  0.1967  0.0676
   38LER      N  742   5.678   7.947   4.188 -0.4433  0.2669  0.3036
   38LER      H  743   5.619   8.024   4.219 -0.4694  0.4566 -0.2131
   38LER     CA  744   5.618   7.836   4.122  0.5275  0.4282  0.7969
   38LER     HA  745   5.681   7.759   4.077 -0.8424 -0.0969 -0.3089
   38LER     CB  746   5.526   7.755   4.214 -0.3371 -0.5495  0.1605
   38LER    HB1  747   5.459   7.683   4.165  0.8182 -0.7064 -1.2634
   38LER    HB2  748   5.456   7.825   4.260 -0.2047  0.9667 -1.8221
   38LER     CG  749   5.594   7.675   4.321  0.8175 -0.4660 -0.0385
   38LER     HG  750   5.648   7.744   4.385  0.4257  1.8653 -2.0493
   38LER    CD1  751   5.488   7.615   4.408 -0.0721 -0.0863 -0.1163
   38LER   HD11  752   5.527   7.557   4.491 -0.5375  0.2690  0.3578
   38LER   HD12  753   5.424   7.691   4.453  2.7427  1.5504  1.4279
   38LER   HD13  754   5.423   7.543   4.359  0.2331 -0.3761 -0.1016
   38LER    CD2  755   5.685   7.566   4.264 -0.0786 -0.2521  0.7721
   38LER   HD21  756   5.741   7.599   4.177 -0.7680  0.3349  0.5387
   38LER   HD22  757   5.749   7.531   4.346  0.5839 -2.3108 -0.5504
   38LER   HD23  758   5.627   7.478   4.235  1.9201 -1.1009 -0.8767
   38LER      C  759   5.531   7.895   4.010 -0.4191 -0.1413 -0.4077
   38LER      O  760   5.407   7.886   4.000  0.9087  0.2211  0.0538
   39LY0      N  761   6.651   7.514   3.888  0.4685  0.3669 -0.7918
   39LY0     H1  762   6.735   7.517   3.946  0.9064  1.0028 -1.4355
   39LY0     H2  763   6.675   7.542   3.794  0.2274 -3.3784 -2.1045
   39LY0     H3  764   6.613   7.421   3.886 -0.0578  0.5333  0.4478
   39LY0     CA  765   6.549   7.598   3.955 -0.1855 -0.0378 -0.3003
   39LY0     HA  766   6.568   7.701   3.924 -0.2480 -0.6638 -2.5683
   39LY0     CB  767   6.408   7.577   3.904 -0.3926  0.9416 -0.2032
   39LY0    HB1  768   6.376   7.474   3.920 -1.2022  0.9306 -1.7281
   39LY0    HB2  769   6.413   7.604   3.799  4.8923  1.6229 -0.0450
   39LY0     CG  770   6.312   7.672   3.973 -0.0911  0.3023  0.1694
   39LY0    HG1  771   6.347   7.773   3.952  1.8624 -0.0389  1.4379
   39LY0    HG2  772   6.317   7.650   4.080  3.1909 -0.9258 -0.1043
   39LY0     CD  773   6.170   7.657   3.910  0.5881 -0.0475 -0.1648
   39LY0    HD1  774   6.143   7.554   3.886 -0.5809  0.4523 -1.0971
   39LY0    HD2  775   6.160   7.724   3.824  0.7782  2.6887  1.8401
   39LY0     CE  776   6.071   7.708   4.015  0.0631 -0.1406  0.3780
   39LY0    HE1  777   6.105   7.681   4.115 -0.2389  3.0989  1.4980
   39LY0    HE2  778   5.968   7.688   3.987  0.1190 -2.3825  1.6041
   39LY0     NZ  779   6.082   7.857   4.024  0.1442  0.0202  0.1552
   39LY0    HZ1  780   6.048   7.899   3.939 -0.1084  1.0399  0.7405
   39LY0    HZ2  781   6.022   7.882   4.101 -0.8564  2.2972 -1.2622
   39LY0    HZ3  782   6.174   7.879   4.058  0.0591 -0.6754  0.8713
   39LY0      C  783   6.567   7.589   4.107 -0.0573 -0.2312 -0.5905
   39LY0      O  784   6.595   7.482   4.159  0.2438 -0.4366  0.2744
   40LER      N  785   6.553   7.701   4.179 -0.2428 -0.1707 -0.1145
   40LER      H  786   6.533   7.791   4.137  0.4583  0.1569  0.2298
   40LER     CA  787   6.559   7.694   4.331  0.6309  0.2523  0.4417
   40LER     HA  788   6.638   7.626   4.361  0.0050 -1.1254 -0.8811
   40LER     CB  789   6.580   7.834   4.384 -0.6681 -0.0805  0.9944
   40LER    HB1  790   6.584   7.843   4.493 -0.0358  1.4053  0.8705
   40LER    HB2  791   6.504   7.903   4.347  2.9090  2.0995 -3.2472
   40LER     CG  792   6.712   7.896   4.341  0.4147 -0.1585  0.6799
   40LER     HG  793   6.709   7.909   4.233  1.3266  2.1625  0.8921
   40LER    CD1  794   6.722   8.038   4.390 -0.7158 -0.9524 -0.3698
   40LER   HD11  795   6.716   8.042   4.498 -0.0891  0.9798 -0.3727
   40LER   HD12  796   6.812   8.095   4.368 -2.0682  1.7798  0.7260
   40LER   HD13  797   6.636   8.089   4.347  0.9079  1.6531 -0.7101
   40LER    CD2  798   6.835   7.820   4.389  0.0446 -0.1639  0.0215
   40LER   HD21  799   6.849   7.839   4.496  1.1990  2.4586 -0.5121
   40LER   HD22  800   6.836   7.713   4.367  3.2650 -0.6636  1.8563
   40LER   HD23  801   6.930   7.856   4.350  0.1640 -0.1032  0.3582
   40LER      C  802   6.428   7.632   4.391  0.1496  0.9849  0.4907
   40LER      O  803   6.434   7.520   4.444 -0.0710  0.2025  0.0440
   41U      O5'  804   7.561   6.011   0.790  0.2702  0.3623  0.1311
   41U      H5T  805   7.478   5.967   0.813  0.7652 -0.3353  0.6186
   41U      C5'  806   7.624   5.952   0.680 -0.0982 -0.0894 -0.4385
   41U     H5'1  807   7.556   5.963   0.595 -1.0741  1.7150  0.5133
   41U     H5'2  808   7.628   5.844   0.694 -0.6096 -0.4212 -2.4925
   41U      C4'  809   7.762   6.010   0.642  0.6861 -0.6854 -0.2576
   41U      H4'  810   7.802   5.933   0.577  1.3077 -0.1536 -0.5112
   41U      O4'  811   7.752   6.123   0.560  0.6708  0.5582  0.6380
   41U      C1'  812   7.858   6.208   0.585  0.5001  0.3363  0.0222
   41U      H1'  813   7.906   6.226   0.488  0.1180 -0.6286 -0.3613
   41U       N1  814   7.820   6.339   0.644  0.4327 -0.4188  0.3910
   41U       C6  815   7.700   6.353   0.715  0.2130  0.1912  0.7423
   41U       H6  816   7.642   6.269   0.747  0.5898  0.3504  1.8806
   41U       C5  817   7.652   6.478   0.744 -0.5366  0.2754  0.0949
   41U       H5  818   7.561   6.482   0.803 -0.1972  3.2344  0.5777
   41U       C4  819   7.719   6.596   0.707  0.0491  0.1059  0.4404
   41U       O4  820   7.684   6.707   0.730 -0.0078  0.1876  0.0579
   41U       N3  821   7.849   6.576   0.653 -0.2726 -0.0010  0.2418
   41U       H3  822   7.912   6.654   0.639 -0.0084 -0.2519  0.0362
   41U       C2  823   7.897   6.452   0.611  0.4930  0.2853 -0.1679
   41U       O2  824   8.010   6.444   0.551  0.6394  0.7841  0.1010
   41U      C3'  825   7.861   6.034   0.754 -0.0233 -0.5707 -0.6336
   41U      H3'  826   7.816   6.086   0.839  0.1515  0.2878 -1.0458
   41U      C2'  827   7.951   6.132   0.681 -0.8132  0.4684 -0.5059
   41U     H2'1  828   8.001   6.195   0.755  0.2858  0.1094 -0.9239
   41U      O2'  829   8.046   6.057   0.603  0.3807  0.1045  0.0593
   41U     HO'2  830   8.096   6.006   0.667 -0.8441 -1.6254 -0.3082
   41U      O3'  831   7.923   5.908   0.795 -0.7450  0.2837 -0.5940
   42U        P  832   8.002   5.897   0.934  0.5313  0.0826  0.2228
   42U      O1P  833   8.075   5.767   0.929 -0.1173  0.3236  0.1311
   42U      O2P  834   7.898   5.916   1.036  0.7426 -0.4424  0.4107
   42U      O5'  835   8.104   6.022   0.939 -0.0151  0.0485  0.0059
   42U      C5'  836   8.228   6.005   0.877 -0.3334  0.3257 -0.3289
   42U     H5'1  837   8.219   5.956   0.780 -1.0052  1.2981 -0.7763
   42U     H5'2  838   8.282   5.936   0.943  0.0530  1.8115  0.9655
   42U      C4'  839   8.306   6.131   0.853 -0.9804 -0.6728 -0.9974
   42U      H4'  840   8.398   6.114   0.796 -0.9187  2.4861 -2.0122
   42U      O4'  841   8.233   6.229   0.787  1.0133 -0.3272 -0.2401
   42U      C1'  842   8.280   6.362   0.826 -0.3331  0.0908 -0.5587
   42U      H1'  843   8.326   6.409   0.738  1.2851  1.2577  0.8416
   42U       N1  844   8.170   6.453   0.866  0.2759 -0.8425 -0.0709
   42U       C6  845   8.061   6.403   0.930 -0.3129 -0.0488  1.4646
   42U       H6  846   8.058   6.297   0.949  4.5985 -1.0334 -1.5151
   42U       C5  847   7.961   6.486   0.974 -0.0445 -0.6585 -0.5295
   42U       H5  848   7.876   6.449   1.030 -3.2349  3.7700 -1.9331
   42U       C4  849   7.971   6.632   0.956 -0.6342  0.2209 -0.4142
   42U       O4  850   7.890   6.720   0.987 -0.0340 -0.4158  0.0629
   42U       N3  851   8.095   6.672   0.909  0.0790  0.5916 -0.1398
   42U       H3  852   8.116   6.771   0.916  1.1508  0.3748 -0.1167
   42U       C2  853   8.194   6.591   0.857 -0.9471 -0.1995 -0.0849
   42U       O2  854   8.292   6.634   0.807 -0.6472 -1.0407 -0.2362
   42U      C3'  855   8.353   6.196   0.982  0.4701 -0.0431 -0.8492
   42U      H3'  856   8.270   6.182   1.052  0.6077  1.6991 -0.2855
   42U      C2'  857   8.373   6.338   0.942  0.0425 -0.5610  0.2202
   42U     H2'1  858   8.349   6.404   1.025  0.4444 -0.5283  0.3147
   42U      O2'  859   8.505   6.367   0.900 -0.5651 -0.1005  0.3178
   42U     HO'2  860   8.559   6.350   0.977 -0.0468 -3.1146 -0.5617
   42U      O3'  861   8.473   6.139   1.021  0.0148 -0.5935  0.8830
   43A        P  862   8.551   6.180   1.157  0.3673  0.1647  0.0231
   43A      O1P  863   8.669   6.092   1.177  0.5427  0.2212  0.5957
   43A      O2P  864   8.454   6.171   1.263  0.1986 -0.3292 -0.4196
   43A      O5'  865   8.597   6.334   1.144  0.0442 -0.1243 -0.4952
   43A      C5'  866   8.730   6.369   1.135 -0.1410 -0.7190  0.4557
   43A     H5'1  867   8.774   6.333   1.042 -0.6344 -1.6440  0.5731
   43A     H5'2  868   8.788   6.332   1.219  0.1440  1.2985  1.2021
   43A      C4'  869   8.742   6.524   1.134 -0.0833  0.1499  0.0175
   43A      H4'  870   8.845   6.538   1.100  0.0595 -2.4881 -0.8693
   43A      O4'  871   8.644   6.599   1.061  0.2078  0.6138  0.6408
   43A      C1'  872   8.611   6.714   1.134  1.0367 -0.1234 -0.3208
   43A      H1'  873   8.623   6.801   1.070  0.1360 -0.8349 -1.5239
   43A       N9  874   8.475   6.713   1.185  0.4487 -0.5707 -0.0206
   43A       C8  875   8.388   6.607   1.218  0.2531  0.0049  0.0101
   43A       H8  876   8.428   6.507   1.225  1.3308  0.5099  1.4944
   43A       N7  877   8.266   6.646   1.246 -0.7117 -0.5948  0.8846
   43A       C5  878   8.274   6.782   1.228  0.5928 -0.5232  0.0209
   43A       C6  879   8.184   6.892   1.232 -0.3588  0.3972 -0.1476
   43A       N6  880   8.048   6.882   1.254  0.1344  0.1203 -0.2650
   43A      H61  881   8.008   6.796   1.288 -1.0298  1.3254  1.6402
   43A      H62  882   7.988   6.963   1.242 -0.1464  0.4356  2.5652
   43A       N1  883   8.222   7.016   1.218 -0.6189  0.6256 -0.0436
   43A       C2  884   8.352   7.034   1.184  1.0062  0.3774  0.0152
   43A       H2  885   8.372   7.139   1.169 -0.8848  1.0042  1.4154
   43A       N3  886   8.448   6.950   1.165 -0.9112  0.0558  0.0858
   43A       C4  887   8.397   6.825   1.195  0.0280  0.2354  0.1519
   43A      C3'  888   8.740   6.578   1.278  0.1658 -0.0992 -0.0500
   43A      H3'  889   8.652   6.545   1.334  1.0096  2.0961  2.8370
   43A      C2'  890   8.711   6.731   1.250  0.0291 -0.1586 -0.0259
   43A     H2'1  891   8.651   6.777   1.329  0.7446  0.0427  0.4073
   43A      O2'  892   8.828   6.810   1.214 -0.5054 -0.5747 -0.1168
   43A     HO'2  893   8.875   6.855   1.284  0.3483 -2.0666  0.3135
   43A      O3'  894   8.859   6.554   1.351  0.0300  0.4371 -0.4183
   44A        P  895   8.856   6.529   1.504 -0.5092 -0.1621 -0.0851
   44A      O1P  896   8.989   6.477   1.536 -0.0201 -0.4955  0.6283
   44A      O2P  897   8.745   6.446   1.541  0.1297  0.4244  0.5864
   44A      O5'  898   8.842   6.673   1.572 -0.0700  0.2170 -0.2002
   44A      C5'  899   8.951   6.765   1.568 -0.3473  0.4626  1.1886
   44A     H5'1  900   9.009   6.753   1.477 -0.5635  0.1878  1.0872
   44A     H5'2  901   9.021   6.755   1.651  2.1398  0.4196 -0.7981
   44A      C4'  902   8.898   6.907   1.576  0.2006  0.3077  0.3544
   44A      H4'  903   8.983   6.976   1.572 -0.0754  0.6117 -0.7260
   44A      O4'  904   8.816   6.942   1.470  0.0364 -0.3602  0.8332
   44A      C1'  905   8.717   7.040   1.510 -1.8603 -0.4494 -0.0127
   44A      H1'  906   8.711   7.123   1.440  1.4962 -0.2604 -0.2487
   44A       N9  907   8.583   6.979   1.536  0.0116 -0.6158  0.4674
   44A       C8  908   8.538   6.851   1.538  0.2360 -0.3593 -0.1948
   44A       H8  909   8.604   6.766   1.530 -0.8732 -1.1128 -2.3462
   44A       N7  910   8.409   6.842   1.557  0.2633 -0.4452 -0.4965
   44A       C5  911   8.366   6.976   1.553  0.7567 -0.3639  0.7737
   44A       C6  912   8.237   7.047   1.573  0.3697  0.2919  0.4783
   44A       N6  913   8.122   6.998   1.598  0.0825  0.0041 -0.4391
   44A      H61  914   8.129   6.901   1.627 -0.2654 -0.0876 -0.6460
   44A      H62  915   8.042   7.059   1.607  0.2361 -0.0427  1.7548
   44A       N1  916   8.228   7.180   1.551 -0.3830  0.7409  0.3093
   44A       C2  917   8.347   7.244   1.545 -0.4695  0.1441 -1.0663
   44A       H2  918   8.339   7.350   1.526 -1.9681  0.2963  0.1921
   44A       N3  919   8.471   7.194   1.543 -0.2630 -0.4764 -0.1011
   44A       C4  920   8.473   7.060   1.534  0.6128  0.9164  0.3943
   44A      C3'  921   8.832   6.957   1.702  0.1078  0.1074  0.3079
   44A      H3'  922   8.753   6.887   1.727  0.2013  0.0741  0.5156
   44A      C2'  923   8.778   7.089   1.644 -0.3521 -0.2890 -0.8491
   44A     H2'1  924   8.695   7.130   1.701 -1.0715  0.9079 -2.6798
   44A      O2'  925   8.879   7.192   1.619  0.3055  0.1020  0.1229
   44A     HO'2  926   8.932   7.196   1.699  0.7715 -1.0658 -0.0997
   44A      O3'  927   8.910   6.976   1.813  0.1281 -1.2577  0.3093
   45U        P  928   8.851   6.986   1.968 -0.4646  0.3020  0.5445
   45U      O1P  929   8.953   7.038   2.062 -0.0868  0.3836 -0.1989
   45U      O2P  930   8.780   6.858   1.999 -0.2022  0.1763  0.3004
   45U      O5'  931   8.728   7.094   1.956  0.0153 -0.1127 -0.6922
   45U      C5'  932   8.749   7.232   1.981 -0.0017  1.0459  0.0776
   45U     H5'1  933   8.823   7.272   1.911 -0.0829  0.0789 -0.5748
   45U     H5'2  934   8.794   7.232   2.080  0.1805 -3.9449  0.2227
   45U      C4'  935   8.625   7.308   1.978 -0.1657 -0.2966  0.1111
   45U      H4'  936   8.656   7.413   1.979  2.1783 -0.9443  0.1138
   45U      O4'  937   8.548   7.271   1.858  0.2135  0.0828 -0.3900
   45U      C1'  938   8.413   7.295   1.898  0.5426 -0.0469 -0.0800
   45U      H1'  939   8.359   7.371   1.841 -0.3887 -1.0717 -0.5957
   45U       N1  940   8.327   7.173   1.889 -0.6461  0.2099 -0.1036
   45U       C6  941   8.384   7.048   1.889 -0.0282 -0.6330 -0.4369
   45U       H6  942   8.490   7.031   1.874 -0.0318 -0.8904 -0.1856
   45U       C5  943   8.298   6.942   1.891 -0.2349  0.1705 -0.2293
   45U       H5  944   8.328   6.839   1.876 -0.4105 -0.1709  1.5825
   45U       C4  945   8.158   6.954   1.904  0.3437  0.3495  0.3464
   45U       O4  946   8.083   6.860   1.894  0.3009  0.4807 -0.3619
   45U       N3  947   8.112   7.080   1.887 -0.5070  0.0222 -0.5025
   45U       H3  948   8.011   7.090   1.894 -0.3226  0.4629  2.8042
   45U       C2  949   8.190   7.191   1.892 -0.2114  0.1520 -0.3568
   45U       O2  950   8.134   7.301   1.895  0.3575 -0.4374  0.3683
   45U      C3'  951   8.536   7.282   2.100 -0.6812 -0.1496 -0.2003
   45U      H3'  952   8.526   7.175   2.120  1.1179 -0.8499 -2.6148
   45U      C2'  953   8.410   7.341   2.042 -0.1438 -0.1897  0.7765
   45U     H2'1  954   8.322   7.296   2.087  0.3242 -1.2159  0.6895
   45U      O2'  955   8.401   7.484   2.036 -0.5286 -0.0037 -0.3524
   45U     HO'2  956   8.446   7.525   1.962 -1.4842  1.8883  0.0512
   45U      O3'  957   8.592   7.354   2.208 -0.4139  0.1301 -0.2176
   46U        P  958   8.572   7.329   2.367 -0.2431  0.2520 -0.1678
   46U      O1P  959   8.669   7.411   2.436  0.8337 -0.3151  0.4970
   46U      O2P  960   8.583   7.181   2.380  0.4770  0.4198  0.2585
   46U      O5'  961   8.430   7.369   2.409  0.1016 -0.6969 -0.5243
   46U      C5'  962   8.383   7.505   2.399  1.2710 -0.1904  0.1010
   46U     H5'1  963   8.414   7.548   2.303 -3.4121 -1.3702 -2.2656
   46U     H5'2  964   8.435   7.555   2.480  2.2506 -0.5192 -0.3071
   46U      C4'  965   8.228   7.508   2.411  0.0347  0.5876  0.2034
   46U      H4'  966   8.203   7.614   2.404 -1.0046  0.4112  1.0467
   46U      O4'  967   8.160   7.458   2.298  0.8925 -0.2903 -0.2162
   46U      C1'  968   8.026   7.411   2.344  0.4734  0.3427 -0.1070
   46U      H1'  969   7.946   7.454   2.284 -1.4311 -1.3237  1.1160
   46U       N1  970   8.004   7.260   2.331 -1.2176 -0.3679  0.2908
   46U       C6  971   8.110   7.173   2.306 -0.5251  0.0042  1.1582
   46U       H6  972   8.209   7.214   2.323 -0.3867 -0.1564  0.7365
   46U       C5  973   8.087   7.040   2.270 -0.1370  0.3957  0.2848
   46U       H5  974   8.172   6.974   2.259 -1.7835 -1.7484 -0.2507
   46U       C4  975   7.954   6.988   2.258 -0.0597  0.5896  0.5865
   46U       O4  976   7.922   6.871   2.240  0.5546 -0.0602  0.5426
   46U       N3  977   7.856   7.084   2.286 -0.3111  0.5110  0.1132
   46U       H3  978   7.762   7.050   2.278 -0.2914  0.5294 -0.2413
   46U       C2  979   7.869   7.219   2.327 -0.1431  1.1690  0.1879
   46U       O2  980   7.778   7.293   2.357 -0.6081  0.3998  0.0007
   46U      C3'  981   8.163   7.447   2.537  0.1020 -0.6623 -0.3184
   46U      H3'  982   8.181   7.340   2.537  0.8157 -0.5516  0.3005
   46U      C2'  983   8.011   7.446   2.496  0.0432 -1.0465 -0.1589
   46U     H2'1  984   7.947   7.379   2.553 -1.6416  0.1269 -0.5880
   46U      O2'  985   7.949   7.580   2.497  0.6588 -0.1454  0.5076
   46U     HO'2  986   7.972   7.624   2.580  1.7706  1.5713 -0.6232
   46U      O3'  987   8.192   7.517   2.660  0.2834  0.1732  0.6322
   47A        P  988   8.172   7.449   2.797  0.1875 -0.1268  0.1232
   47A      O1P  989   8.193   7.539   2.912 -0.1218 -0.2974  0.4053
   47A      O2P  990   8.254   7.328   2.799  0.0736  0.1176  0.3474
   47A      O5'  991   8.024   7.408   2.794  0.2456  0.0118 -0.3865
   47A      C5'  992   7.927   7.504   2.821  0.4070 -0.5156 -0.2818
   47A     H5'1  993   7.949   7.594   2.764  2.0608 -0.6362  0.1191
   47A     H5'2  994   7.934   7.528   2.927 -0.6652  0.0588 -0.3304
   47A      C4'  995   7.780   7.467   2.792  0.3415  0.3809 -0.1897
   47A      H4'  996   7.716   7.556   2.796 -0.6597 -0.3428  0.6597
   47A      O4'  997   7.758   7.387   2.678 -0.2039  0.7734  0.0431
   47A      C1'  998   7.647   7.298   2.699  0.3542  0.4952 -0.5785
   47A      H1'  999   7.565   7.320   2.630 -0.1358 -1.0489 -0.5251
   47A       N9 1000   7.694   7.161   2.673  0.2528 -0.3547  0.5134
   47A       C8 1001   7.823   7.119   2.651 -0.3902  0.4811 -0.1039
   47A       H8 1002   7.907   7.188   2.654 -0.2683  0.3117  1.6363
   47A       N7 1003   7.837   6.994   2.647 -1.0082 -0.0428  0.2553
   47A       C5 1004   7.707   6.945   2.642  0.1657  0.6067 -0.2522
   47A       C6 1005   7.648   6.821   2.631  0.3831  0.1801  0.2006
   47A       N6 1006   7.712   6.706   2.616 -0.2787  0.1901  0.6439
   47A      H61 1007   7.812   6.712   2.622 -0.3945  2.1500  1.2781
   47A      H62 1008   7.663   6.618   2.626 -1.2560  0.6998  0.4534
   47A       N1 1009   7.518   6.808   2.611 -0.2211  0.1382  0.3117
   47A       C2 1010   7.443   6.912   2.614  0.6181  0.7779  0.2619
   47A       H2 1011   7.340   6.890   2.591  1.2621  0.8635 -3.2493
   47A       N3 1012   7.475   7.037   2.639 -0.1021 -0.1852 -0.7939
   47A       C4 1013   7.615   7.049   2.659  0.3720  0.6026  0.0411
   47A      C3' 1014   7.727   7.385   2.906  0.6976  0.2008  0.1884
   47A      H3' 1015   7.797   7.304   2.926 -0.5563 -1.3214 -1.2246
   47A      C2' 1016   7.606   7.311   2.841 -0.2453  0.5869  0.5740
   47A     H2'1 1017   7.580   7.219   2.894 -1.4172  0.1591 -0.6881
   47A      O2' 1018   7.486   7.388   2.850  0.5285  0.0861  0.3410
   47A     HO'2 1019   7.489   7.448   2.926  1.7986 -1.2550  1.4116
   47A      O3' 1020   7.688   7.461   3.020 -0.1159 -0.2922 -0.1380
   48U        P 1021   7.710   7.404   3.165  0.2109 -0.2195  0.0757
   48U      O1P 1022   7.679   7.508   3.266 -0.0384 -0.0754  0.3081
   48U      O2P 1023   7.841   7.344   3.164  0.3156 -0.0227  0.8955
   48U      O5' 1024   7.602   7.286   3.176  0.5080 -0.8684 -0.1489
   48U      C5' 1025   7.460   7.312   3.176 -0.4153 -0.9261  0.0209
   48U     H5'1 1026   7.438   7.378   3.092  1.8255  1.1206  0.9368
   48U     H5'2 1027   7.432   7.373   3.262 -0.6662 -0.1141 -0.6210
   48U      C4' 1028   7.387   7.182   3.152  0.1479  0.0069 -0.0239
   48U      H4' 1029   7.281   7.206   3.145  0.1954  0.0432 -0.6594
   48U      O4' 1030   7.440   7.119   3.029 -0.1828 -0.3209 -0.6514
   48U      C1' 1031   7.422   6.977   3.039  0.0776  0.6424 -0.4037
   48U      H1' 1032   7.349   6.940   2.966  1.4513  0.1242 -1.5527
   48U       N1 1033   7.539   6.888   3.014  0.3142  0.6834 -0.7540
   48U       C6 1034   7.666   6.929   3.011 -0.5907 -0.1365 -0.3160
   48U       H6 1035   7.687   7.032   3.038 -0.5773 -0.6239  1.7688
   48U       C5 1036   7.764   6.846   2.971 -0.4315  0.7461  0.0152
   48U       H5 1037   7.868   6.877   2.967  0.2479 -0.9957  2.3278
   48U       C4 1038   7.736   6.706   2.932 -0.0328 -0.4863 -0.2518
   48U       O4 1039   7.820   6.624   2.902 -0.4227  0.6132 -0.2167
   48U       N3 1040   7.601   6.677   2.926 -0.3503 -0.5702  0.2282
   48U       H3 1041   7.577   6.586   2.890  0.3271 -0.5702 -0.2339
   48U       C2 1042   7.504   6.758   2.982 -1.2168 -0.2454  0.2936
   48U       O2 1043   7.391   6.720   2.984  0.1556  0.1490  0.2126
   48U      C3' 1044   7.384   7.086   3.270  0.3677 -0.1886 -0.3223
   48U      H3' 1045   7.475   7.077   3.330 -0.2261 -0.9661  0.4910
   48U      C2' 1046   7.364   6.958   3.184 -0.1872 -0.3346 -0.3609
   48U     H2'1 1047   7.404   6.870   3.236 -0.7732 -1.0050 -1.0227
   48U      O2' 1048   7.226   6.924   3.150 -0.5293 -0.3168 -0.2341
   48U     HO'2 1049   7.215   6.842   3.199  1.5471 -0.5712 -0.0785
   48U      O3' 1050   7.275   7.112   3.357 -0.1158 -0.4501 -0.2116
   49C        P 1051   7.235   7.023   3.479  0.0508  0.1455 -0.0416
   49C      O1P 1052   7.127   7.105   3.540  0.5900 -0.2103 -0.0201
   49C      O2P 1053   7.358   6.999   3.555  0.1391  0.1197  0.2477
   49C      O5' 1054   7.180   6.879   3.441 -0.3747 -0.6235 -1.5996
   49C      C5' 1055   7.045   6.861   3.403 -0.1931  0.5754 -0.4454
   49C     H5'1 1056   7.031   6.922   3.314 -0.1435 -0.4032 -1.1340
   49C     H5'2 1057   6.975   6.878   3.485 -0.2466 -3.0964  0.4211
   49C      C4' 1058   7.014   6.717   3.353  0.1682 -1.1452 -0.1720
   49C      H4' 1059   6.913   6.716   3.313  0.0574 -3.9757 -0.0591
   49C      O4' 1060   7.106   6.689   3.249 -0.1960  0.3697 -0.3937
   49C      C1' 1061   7.133   6.546   3.247 -0.5181  0.4889 -0.0572
   49C      H1' 1062   7.069   6.505   3.169 -1.5972  1.1374  0.4766
   49C       N1 1063   7.278   6.513   3.234 -0.6666  0.0575  0.3166
   49C       C6 1064   7.385   6.588   3.297 -0.6431  0.3867  0.0924
   49C       H6 1065   7.364   6.676   3.355  1.3459  0.8720  0.1307
   49C       C5 1066   7.515   6.548   3.270  0.9026 -0.2932 -0.3683
   49C       H5 1067   7.603   6.607   3.293  1.5536 -0.7732 -1.5481
   49C       C4 1068   7.532   6.435   3.189  0.3503  0.0128  0.0057
   49C       N4 1069   7.649   6.388   3.159 -0.3246 -0.6323  0.6849
   49C      H41 1070   7.735   6.422   3.200  0.8724 -0.3233 -1.8893
   49C      H42 1071   7.655   6.306   3.100 -1.8840  0.5589 -1.2192
   49C       N3 1072   7.437   6.378   3.117  0.2320  0.4153 -0.0420
   49C       C2 1073   7.308   6.413   3.147 -0.5072  0.0309 -0.0673
   49C       O2 1074   7.219   6.350   3.086 -0.4324  0.2094 -0.0998
   49C      C3' 1075   7.031   6.614   3.466 -0.3069 -0.1735  0.1937
   49C      H3' 1076   7.115   6.643   3.528  1.0436 -2.3319 -0.5102
   49C      C2' 1077   7.086   6.491   3.384 -0.5999  1.0737 -0.2700
   49C     H2'1 1078   7.171   6.441   3.431 -0.0139  0.6245 -1.7564
   49C      O2' 1079   6.986   6.395   3.350  0.1610 -0.2048  0.0774
   49C     HO'2 1080   6.971   6.341   3.428  0.2533  0.3274  0.4662
   49C      O3' 1081   6.909   6.589   3.537  0.3136  0.6478  0.6305
   50U        P 1082   6.900   6.487   3.658 -0.1887  0.1770 -0.3038
   50U      O1P 1083   6.765   6.495   3.722  0.2287 -0.7191  0.2561
   50U      O2P 1084   7.020   6.509   3.740  0.0176  0.1739  0.3717
   50U      O5' 1085   6.918   6.343   3.593  0.4061  0.2353  0.4431
   50U      C5' 1086   6.809   6.267   3.559 -0.0793  0.7804 -1.2698
   50U     H5'1 1087   6.758   6.313   3.475 -1.2782  0.2845 -0.8361
   50U     H5'2 1088   6.738   6.263   3.642  1.4146 -1.1372  0.0107
   50U      C4' 1089   6.842   6.121   3.510  0.6663 -0.3443 -0.0234
   50U      H4' 1090   6.742   6.080   3.493  0.3827 -0.1454  1.0802
   50U      O4' 1091   6.923   6.111   3.396 -0.1675 -0.1525  0.2155
   50U      C1' 1092   7.011   6.007   3.403 -0.6186 -0.7965  0.1140
   50U      H1' 1093   6.998   5.943   3.316 -1.6138  0.1054 -0.4296
   50U       N1 1094   7.153   6.052   3.417  0.0857 -0.2124  0.1517
   50U       C6 1095   7.179   6.171   3.483 -0.4188 -0.7462  0.1347
   50U       H6 1096   7.102   6.236   3.520  1.1152  0.9402  0.4505
   50U       C5 1097   7.309   6.217   3.488  0.2287 -0.0505  0.1811
   50U       H5 1098   7.332   6.310   3.536  0.1159 -0.3646  0.8520
   50U       C4 1099   7.418   6.144   3.431  0.0534 -0.1097  0.1406
   50U       O4 1100   7.535   6.178   3.417 -0.1642  0.3575 -0.2085
   50U       N3 1101   7.388   6.017   3.387  0.0446  0.1849 -0.3943
   50U       H3 1102   7.453   5.959   3.337  1.6344  1.2981  0.2964
   50U       C2 1103   7.261   5.966   3.383 -0.2800 -0.5988 -0.4704
   50U       O2 1104   7.247   5.858   3.336 -0.1895  1.2693 -0.0253
   50U      C3' 1105   6.910   6.038   3.620 -0.3161 -0.1837  0.2403
   50U      H3' 1106   6.987   6.091   3.676 -0.8491 -0.8260  1.6457
   50U      C2' 1107   6.974   5.932   3.528  0.6168 -0.1891 -1.2535
   50U     H2'1 1108   7.063   5.891   3.576  2.0995  2.2311 -1.7754
   50U      O2' 1109   6.894   5.820   3.492  0.1411  0.0693 -0.0155
   50U     HO'2 1110   6.811   5.828   3.540  0.3892 -1.2611  0.6801
   50U      O3' 1111   6.822   5.988   3.712  0.1313  0.5982 -0.1265
   51A        P 1112   6.867   5.936   3.855 -0.1906  0.2406 -0.2200
   51A      O1P 1113   6.748   5.886   3.929 -0.0192  0.1179  0.6944
   51A      O2P 1114   6.947   6.042   3.915  0.1005 -0.1141  0.8936
   51A      O5' 1115   6.978   5.820   3.825  0.4654  0.2920 -0.0840
   51A      C5' 1116   6.943   5.689   3.830 -0.2008 -0.2557 -0.3470
   51A     H5'1 1117   6.867   5.668   3.754 -2.2923 -0.1956  1.6036
   51A     H5'2 1118   6.904   5.665   3.929 -0.9696 -0.6743 -0.7419
   51A      C4' 1119   7.069   5.603   3.797  0.3885 -0.2899 -0.0126
   51A      H4' 1120   7.043   5.499   3.775 -0.5399  0.0770 -0.7030
   51A      O4' 1121   7.139   5.654   3.685  0.0358  0.4747 -0.6340
   51A      C1' 1122   7.276   5.616   3.701 -0.2054 -0.4267  0.2109
   51A      H1' 1123   7.322   5.551   3.626  0.2828 -0.0460  0.1807
   51A       N9 1124   7.363   5.735   3.710 -0.0213  0.3437 -0.3149
   51A       C8 1125   7.325   5.870   3.725  0.0867  0.1933 -0.0475
   51A       H8 1126   7.225   5.896   3.758 -1.5129 -2.5050 -2.2501
   51A       N7 1127   7.421   5.957   3.706  0.1200  0.3968 -0.0840
   51A       C5 1128   7.532   5.878   3.672  0.3928 -0.1654  0.5351
   51A       C6 1129   7.661   5.897   3.624  0.8350 -0.7012 -0.0528
   51A       N6 1130   7.712   6.018   3.611  0.4227  0.4533  0.1114
   51A      H61 1131   7.648   6.095   3.599 -1.3632 -1.2122 -1.8151
   51A      H62 1132   7.811   6.024   3.592  0.5070  0.8786  0.6482
   51A       N1 1133   7.747   5.798   3.599 -0.7968  0.3128  0.0863
   51A       C2 1134   7.704   5.673   3.604  0.0418 -0.1905  0.1824
   51A       H2 1135   7.775   5.593   3.587 -1.8165 -2.0310  0.6625
   51A       N3 1136   7.579   5.636   3.633 -0.2895 -0.3254 -0.5007
   51A       C4 1137   7.495   5.745   3.670  0.2399 -0.2042 -1.3718
   51A      C3' 1138   7.168   5.600   3.913  0.6745  0.4203  0.1328
   51A      H3' 1139   7.199   5.697   3.952  3.4712 -0.4574  0.3020
   51A      C2' 1140   7.288   5.550   3.835 -0.5112 -0.4064 -0.1956
   51A     H2'1 1141   7.377   5.576   3.893  0.0018  0.1785 -1.2082
   51A      O2' 1142   7.288   5.413   3.808 -0.3613  0.5781 -0.1387
   51A     HO'2 1143   7.311   5.363   3.887 -2.6368 -0.9022 -0.3083
   51A      O3' 1144   7.124   5.509   4.012  0.1378 -0.0239 -0.0237
   52U        P 1145   7.151   5.540   4.167 -0.0828 -0.3710  0.2488
   52U      O1P 1146   7.070   5.442   4.237 -0.4098 -0.3155 -0.5975
   52U      O2P 1147   7.117   5.684   4.187 -0.6825 -0.4546  0.5645
   52U      O5' 1148   7.305   5.514   4.199  0.0458 -0.1085 -0.0575
   52U      C5' 1149   7.357   5.384   4.187 -0.1434  0.2037  0.8775
   52U     H5'1 1150   7.292   5.335   4.115 -0.9451  2.8847 -0.3334
   52U     H5'2 1151   7.347   5.337   4.285  0.5524 -0.4106  0.6692
   52U      C4' 1152   7.514   5.379   4.153  0.6185 -0.1375 -0.3130
   52U      H4' 1153   7.557   5.280   4.142  1.0515 -0.1222  1.1517
   52U      O4' 1154   7.538   5.455   4.038 -0.1523 -0.2359 -0.2792
   52U      C1' 1155   7.669   5.514   4.047  0.2380  0.1928 -0.2459
   52U      H1' 1156   7.726   5.470   3.965  1.3542  0.2464  0.4687
   52U       N1 1157   7.670   5.660   4.031 -0.4296 -0.4406 -0.8263
   52U       C6 1158   7.561   5.738   4.051  0.0044  0.6563 -0.0468
   52U       H6 1159   7.475   5.685   4.089  1.7324 -2.3140  0.0785
   52U       C5 1160   7.567   5.874   4.033 -0.0876  0.7187 -0.3480
   52U       H5 1161   7.477   5.931   4.050 -1.1387 -0.8835 -0.2544
   52U       C4 1162   7.683   5.938   3.980  0.0109 -0.1429 -0.5021
   52U       O4 1163   7.690   6.054   3.936  0.3966  0.1230 -0.0244
   52U       N3 1164   7.788   5.852   3.968  0.4134  0.0489 -0.9766
   52U       H3 1165   7.872   5.890   3.925  1.3259  0.1187  0.7700
   52U       C2 1166   7.791   5.717   3.996 -0.5534  0.4819 -0.9580
   52U       O2 1167   7.899   5.660   3.988  0.0191 -0.5196 -0.4220
   52U      C3' 1168   7.594   5.436   4.262 -0.2734 -0.6288 -0.0545
   52U      H3' 1169   7.542   5.521   4.304  0.9813 -0.4731  1.2421
   52U      C2' 1170   7.725   5.478   4.191  0.0362  0.0841 -0.1850
   52U     H2'1 1171   7.779   5.563   4.233  1.4358 -0.3378 -1.0474
   52U      O2' 1172   7.812   5.375   4.166  0.4605  0.4785  0.7745
   52U     HO'2 1173   7.800   5.304   4.230  1.5838 -0.2969  0.1486
   52U      O3' 1174   7.624   5.337   4.351 -0.5511  0.4990  0.8503
   53U        P 1175   7.656   5.364   4.499 -0.1476 -0.4533 -0.0495
   53U      O1P 1176   7.652   5.235   4.578 -0.0345 -0.3243 -0.4603
   53U      O2P 1177   7.564   5.476   4.537 -1.1105 -0.2907  0.4371
   53U      O5' 1178   7.804   5.420   4.485 -0.4716  0.6139  0.2835
   53U      C5' 1179   7.921   5.335   4.474  0.6872 -0.4217  0.5673
   53U     H5'1 1180   7.905   5.269   4.389 -0.7977 -0.9817  1.2485
   53U     H5'2 1181   7.938   5.289   4.571 -1.4409  2.2640  2.3875
   53U      C4' 1182   8.047   5.423   4.461  0.2693  1.1015 -0.0863
   53U      H4' 1183   8.131   5.356   4.444 -0.4412  0.5761 -1.7290
   53U      O4' 1184   8.031   5.507   4.342 -0.0367 -0.1149 -0.7210
   53U      C1' 1185   8.115   5.618   4.361 -0.4839  0.3177  0.2731
   53U      H1' 1186   8.193   5.610   4.285  1.3489 -1.8961  2.2013
   53U       N1 1187   8.036   5.739   4.335  0.9348 -0.3173  0.2451
   53U       C6 1188   7.906   5.765   4.381 -0.2815  0.3451 -0.0071
   53U       H6 1189   7.860   5.687   4.440  2.3641  1.8047  4.4868
   53U       C5 1190   7.839   5.877   4.356  0.2834 -0.2413  0.8538
   53U       H5 1191   7.737   5.884   4.392 -0.1944  0.4461 -0.5675
   53U       C4 1192   7.904   5.975   4.278  0.6476 -0.5203 -0.0904
   53U       O4 1193   7.845   6.071   4.232 -0.5373 -0.2999  0.1934
   53U       N3 1194   8.037   5.960   4.253 -0.0188 -0.3548 -0.6512
   53U       H3 1195   8.072   6.036   4.196  0.6222  0.4797  0.7981
   53U       C2 1196   8.108   5.844   4.278  0.2215  0.2722 -0.1653
   53U       O2 1197   8.227   5.844   4.250  0.2256 -0.1796  0.0993
   53U      C3' 1198   8.084   5.513   4.575  0.9129 -0.0119 -0.6359
   53U      H3' 1199   7.995   5.558   4.619  1.4347 -1.7746  2.4906
   53U      C2' 1200   8.177   5.610   4.500  0.0071  0.5345 -0.2479
   53U     H2'1 1201   8.182   5.705   4.553  1.2011 -0.3421  1.2908
   53U      O2' 1202   8.309   5.565   4.473  0.2789 -0.5363  0.4870
   53U     HO'2 1203   8.369   5.614   4.529  2.1577 -1.9440 -0.1876
   53U      O3' 1204   8.164   5.439   4.672  0.2241 -0.8158 -0.2081
   54C        P 1205   8.208   5.497   4.823  0.1868 -0.0957  0.5785
   54C      O1P 1206   8.281   5.386   4.893  0.2448 -0.5706 -0.3516
   54C      O2P 1207   8.084   5.553   4.889 -0.0945 -0.5371  0.3093
   54C      O5' 1208   8.303   5.621   4.794 -0.2284  0.3503  0.4381
   54C      C5' 1209   8.444   5.593   4.785 -0.0953  0.8574  0.5024
   54C     H5'1 1210   8.459   5.510   4.717 -0.2226  0.0176  1.4828
   54C     H5'2 1211   8.488   5.573   4.882 -1.9758  0.0320  1.2115
   54C      C4' 1212   8.527   5.709   4.726  0.4426  0.2868 -0.3771
   54C      H4' 1213   8.628   5.669   4.715  0.0744 -0.7775 -0.0276
   54C      O4' 1214   8.463   5.771   4.616 -0.2822 -0.3312 -0.2973
   54C      C1' 1215   8.468   5.916   4.633 -0.7874 -1.2610 -0.7657
   54C      H1' 1216   8.526   5.955   4.550 -0.7143  1.9605  0.6552
   54C       N1 1217   8.340   5.995   4.611 -0.8790  0.3675  0.2093
   54C       C6 1218   8.216   5.951   4.668 -0.7647  0.0829  1.0010
   54C       H6 1219   8.214   5.864   4.732 -1.4411 -0.3724  0.3650
   54C       C5 1220   8.099   6.004   4.631 -0.3828  0.3831  0.4435
   54C       H5 1221   8.002   5.965   4.659  0.0587 -0.6709  0.5416
   54C       C4 1222   8.107   6.123   4.553 -0.4540  1.2242  0.6121
   54C       N4 1223   8.002   6.180   4.514  0.0345 -1.1800 -0.0040
   54C      H41 1224   7.913   6.159   4.558 -2.4561  0.1384 -3.9167
   54C      H42 1225   8.007   6.266   4.461 -2.0389 -1.0311 -0.0485
   54C       N3 1226   8.218   6.175   4.510  0.3827  0.1367 -0.3181
   54C       C2 1227   8.335   6.112   4.539 -0.6304 -0.3924 -0.6501
   54C       O2 1228   8.439   6.165   4.494  0.6164  0.2600  0.0312
   54C      C3' 1229   8.557   5.819   4.834 -0.2380  0.1062 -0.6011
   54C      H3' 1230   8.483   5.819   4.914  0.1413  0.1724 -0.2410
   54C      C2' 1231   8.541   5.957   4.769 -0.0062 -0.3136 -0.0452
   54C     H2'1 1232   8.473   6.021   4.825  1.6464  3.4238 -1.9140
   54C      O2' 1233   8.657   6.031   4.734 -0.0063  0.4756 -0.2807
   54C     HO'2 1234   8.692   6.061   4.818  1.4297  0.7851 -0.9544
   54C      O3' 1235   8.688   5.813   4.889 -0.0303 -0.1461 -0.4130
   55C        P 1236   8.716   5.881   5.033 -0.3685 -0.5848 -0.0463
   55C      O1P 1237   8.853   5.854   5.078 -0.7219  0.1181  0.4490
   55C      O2P 1238   8.608   5.838   5.122 -0.3961  0.5522  0.0050
   55C      O5' 1239   8.695   6.036   5.021  0.0233  0.8956  0.3162
   55C      C5' 1240   8.804   6.120   4.992  0.0169 -0.0142  0.3469
   55C     H5'1 1241   8.851   6.079   4.902 -0.9474  1.3639 -0.8427
   55C     H5'2 1242   8.885   6.121   5.066 -0.1464 -0.8310  0.5458
   55C      C4' 1243   8.749   6.264   4.972 -0.3349 -0.5253 -0.0979
   55C      H4' 1244   8.827   6.337   4.954 -1.7828  2.0331  2.9521
   55C      O4' 1245   8.651   6.273   4.865 -1.0485  0.3684 -0.4047
   55C      C1' 1246   8.581   6.393   4.889  0.1113  0.1532  0.9736
   55C      H1' 1247   8.638   6.466   4.831 -0.5841 -0.1677 -0.1433
   55C       N1 1248   8.437   6.391   4.862 -0.3710 -0.3750 -0.2864
   55C       C6 1249   8.362   6.282   4.876  0.0231  0.1355 -0.5209
   55C       H6 1250   8.412   6.197   4.920  1.2104  0.7572 -0.6333
   55C       C5 1251   8.235   6.279   4.836 -0.5644 -0.5915 -0.1204
   55C       H5 1252   8.184   6.186   4.858  0.5805 -0.7785  2.1423
   55C       C4 1253   8.177   6.397   4.800 -0.1879  0.1942 -0.1397
   55C       N4 1254   8.053   6.402   4.769 -0.2630 -0.4352 -1.0848
   55C      H41 1255   8.012   6.311   4.754  1.4627 -1.3947 -0.2879
   55C      H42 1256   8.008   6.491   4.752  0.8276 -0.1013 -2.3484
   55C       N3 1257   8.244   6.510   4.789 -0.8172  0.2232  0.6189
   55C       C2 1258   8.372   6.512   4.824 -0.0225  0.0699  0.3460
   55C       O2 1259   8.434   6.615   4.828 -0.6810 -0.9818 -0.0102
   55C      C3' 1260   8.672   6.322   5.091  0.5099  0.3248 -0.1020
   55C      H3' 1261   8.598   6.251   5.126  1.0724  0.8752  2.3863
   55C      C2' 1262   8.607   6.443   5.025  0.1256  1.2895 -0.2978
   55C     H2'1 1263   8.511   6.450   5.076 -0.2143 -0.4787 -0.5961
   55C      O2' 1264   8.684   6.564   5.035 -0.5047 -0.3134  0.4176
   55C     HO'2 1265   8.643   6.613   5.107  0.0751  0.0586  0.5052
   55C      O3' 1266   8.755   6.351   5.210 -0.2463 -0.1600  0.3767
   56G        P 1267   8.681   6.369   5.348  0.2573 -0.1294 -0.0924
   56G      O1P 1268   8.795   6.370   5.451  0.4171 -0.3019  0.2363
   56G      O2P 1269   8.573   6.267   5.365  0.2495 -0.4075 -0.2730
   56G      O5' 1270   8.608   6.512   5.347  0.2508  0.6344  0.0565
   56G      C5' 1271   8.687   6.627   5.362 -0.5774 -0.3571 -0.0452
   56G     H5'1 1272   8.778   6.625   5.302 -0.8423  1.1779 -0.5511
   56G     H5'2 1273   8.718   6.635   5.466  3.0593  1.0792 -1.0836
   56G      C4' 1274   8.604   6.746   5.323  0.5986 -0.2590 -0.7931
   56G      H4' 1275   8.670   6.831   5.305 -0.6013  0.8044 -0.3072
   56G      O4' 1276   8.536   6.725   5.196  0.1088  0.2414 -0.0756
   56G      C1' 1277   8.414   6.792   5.201 -0.1680  0.5107  0.7427
   56G      H1' 1278   8.409   6.870   5.125 -3.2724  0.1808  0.4505
   56G       N9 1279   8.297   6.705   5.174 -0.4212 -0.2671 -0.0639
   56G       C8 1280   8.285   6.571   5.186  0.2806 -0.3983  0.2986
   56G       H8 1281   8.356   6.508   5.238 -0.1981 -1.1326  0.0753
   56G       N7 1282   8.173   6.524   5.132 -0.5983 -0.2728  0.4774
   56G       C5 1283   8.108   6.635   5.091  0.1581  0.4074 -0.1289
   56G       C6 1284   7.980   6.643   5.035  0.1969 -0.2908 -0.5724
   56G       O6 1285   7.900   6.555   4.998 -0.4785 -0.5742  0.1895
   56G       N1 1286   7.944   6.777   5.012  0.4476  0.1370  0.0448
   56G       H1 1287   7.853   6.803   4.975  0.6235 -1.1173 -1.3899
   56G       C2 1288   8.020   6.888   5.044 -0.0671  0.9873 -0.2159
   56G       N2 1289   7.960   7.006   5.038  0.9644 -0.2907 -0.2941
   56G      H21 1290   7.861   7.008   5.019  1.0714 -1.8371 -1.1928
   56G      H22 1291   8.006   7.088   5.075 -0.2685 -0.0752  0.8335
   56G       N3 1292   8.143   6.880   5.096 -0.0041 -0.1867  0.0692
   56G       C4 1293   8.185   6.749   5.111  0.6374 -0.2148  0.0352
   56G      C3' 1294   8.494   6.776   5.426 -0.8124 -0.6312 -0.5659
   56G      H3' 1295   8.450   6.678   5.443 -2.7438 -0.1248 -2.2611
   56G      C2' 1296   8.403   6.859   5.333 -0.4230 -0.4329  0.2002
   56G     H2'1 1297   8.298   6.864   5.365 -0.4505 -1.2084  0.2617
   56G      O2' 1298   8.442   6.997   5.319  0.0248 -0.0845 -0.0664
   56G     HO'2 1299   8.418   7.033   5.405 -0.3254  0.2238 -0.2883
   56G      O3' 1300   8.547   6.843   5.540 -0.4725 -0.2919  0.0570
   57U        P 1301   8.463   6.854   5.669 -0.1337  0.4432  0.3235
   57U      O1P 1302   8.552   6.921   5.771  0.3995  0.2114  0.2825
   57U      O2P 1303   8.421   6.715   5.699  0.3514  0.1592  0.0721
   57U      O5' 1304   8.331   6.938   5.653 -0.0638  0.2492  0.1900
   57U      C5' 1305   8.329   7.082   5.650 -0.3329 -0.0428  0.2013
   57U     H5'1 1306   8.404   7.116   5.578 -1.6626  0.2937 -1.0526
   57U     H5'2 1307   8.353   7.125   5.748  0.0258 -0.4320  0.2919
   57U      C4' 1308   8.192   7.136   5.606  0.6205 -0.2276  0.3441
   57U      H4' 1309   8.182   7.245   5.608 -0.6400 -0.3299  0.2155
   57U      O4' 1310   8.175   7.086   5.476 -0.2939 -0.6923 -0.0664
   57U      C1' 1311   8.027   7.075   5.457 -0.5653  0.3128 -0.3942
   57U      H1' 1312   7.987   7.141   5.381 -1.8382 -0.0250 -0.0453
   57U       N1 1313   7.979   6.932   5.438  0.2234  0.1730  0.1688
   57U       C6 1314   8.063   6.824   5.471  0.5417 -0.2008 -0.5350
   57U       H6 1315   8.149   6.846   5.534 -0.5521  1.8328  0.3482
   57U       C5 1316   8.019   6.699   5.450 -0.4104  0.1130 -0.2846
   57U       H5 1317   8.072   6.608   5.475 -1.3945 -0.5591 -0.5820
   57U       C4 1318   7.904   6.666   5.364 -0.4664  0.0823  0.3431
   57U       O4 1319   7.866   6.551   5.337  0.1158 -0.5751  0.1364
   57U       N3 1320   7.833   6.780   5.324  0.1031  0.7446 -0.1701
   57U       H3 1321   7.740   6.762   5.288  0.2096 -0.5351  0.1258
   57U       C2 1322   7.861   6.907   5.370 -0.5084 -0.2771 -0.0668
   57U       O2 1323   7.779   6.996   5.345 -0.2310 -0.4723  0.2527
   57U      C3' 1324   8.072   7.092   5.688  0.2044 -0.0635  0.3996
   57U      H3' 1325   8.087   6.985   5.699 -0.8657 -0.2302  0.3211
   57U      C2' 1326   7.965   7.131   5.590  0.5612  0.6081  0.9088
   57U     H2'1 1327   7.872   7.076   5.602  0.5084  0.4927  0.0529
   57U      O2' 1328   7.941   7.268   5.575  0.2854 -0.2962 -0.5007
   57U     HO'2 1329   7.927   7.304   5.663  2.0619  1.6445 -0.9281
   57U      O3' 1330   8.044   7.171   5.802  0.6280 -0.3450  0.3787
   58A        P 1331   7.930   7.138   5.902  0.0484  0.2961  0.2141
   58A      O1P 1332   7.936   7.226   6.020 -0.0023 -0.1237 -0.5257
   58A      O2P 1333   7.956   6.994   5.939  0.1627 -0.3435 -0.3965
   58A      O5' 1334   7.783   7.143   5.845  0.3558  0.4824 -0.4628
   58A      C5' 1335   7.716   7.265   5.821  0.0535  0.1687 -0.5793
   58A     H5'1 1336   7.776   7.346   5.779 -1.8290  0.9078 -1.9929
   58A     H5'2 1337   7.689   7.310   5.916 -2.4719  0.3885 -1.3304
   58A      C4' 1338   7.585   7.242   5.744  0.2095 -0.5695  0.1962
   58A      H4' 1339   7.562   7.345   5.716 -0.7097 -0.2185  2.0336
   58A      O4' 1340   7.599   7.166   5.631  0.0336  0.1547  0.6596
   58A      C1' 1341   7.482   7.081   5.612  0.4966 -0.2728 -0.0260
   58A      H1' 1342   7.446   7.099   5.511  2.7680  2.9888 -0.3912
   58A       N9 1343   7.524   6.939   5.626  0.2064  0.5907  1.0208
   58A       C8 1344   7.651   6.891   5.658 -0.2059  0.9549 -1.0459
   58A       H8 1345   7.731   6.952   5.699 -0.5616  0.5356  0.3427
   58A       N7 1346   7.669   6.763   5.630 -0.4805 -0.4644 -0.5752
   58A       C5 1347   7.546   6.726   5.585  0.1034 -0.1557 -0.9535
   58A       C6 1348   7.496   6.608   5.523 -0.3571 -0.7441  0.0021
   58A       N6 1349   7.561   6.499   5.503 -0.1103  0.5002  0.2758
   58A      H61 1350   7.660   6.496   5.520 -0.0044  0.3397 -0.3441
   58A      H62 1351   7.514   6.443   5.433 -2.8799 -0.6642  2.8747
   58A       N1 1352   7.377   6.604   5.463 -0.0632 -0.4839  0.3184
   58A       C2 1353   7.307   6.712   5.470 -0.3207 -0.5685  0.0110
   58A       H2 1354   7.212   6.720   5.418  0.2708 -0.3130 -1.0652
   58A       N3 1355   7.334   6.830   5.518 -0.9798 -0.6412  0.1388
   58A       C4 1356   7.459   6.831   5.576 -0.0982 -0.1518  0.2811
   58A      C3' 1357   7.475   7.174   5.822  0.4133  0.8391  0.2477
   58A      H3' 1358   7.513   7.090   5.880  0.9173  1.6751  1.1428
   58A      C2' 1359   7.382   7.125   5.714  0.8504  0.0049 -0.2711
   58A     H2'1 1360   7.316   7.040   5.733  0.6056 -0.1253 -1.6266
   58A      O2' 1361   7.307   7.234   5.664 -0.3734 -0.7103 -0.1902
   58A     HO'2 1362   7.285   7.286   5.741 -1.0736  0.6349 -1.2568
   58A      O3' 1363   7.405   7.259   5.907  0.6722 -0.0732 -0.6099
   59C        P 1364   7.325   7.190   6.027  0.1610  0.0184 -0.0035
   59C      O1P 1365   7.266   7.290   6.113  0.4402 -0.1183 -0.0741
   59C      O2P 1366   7.422   7.097   6.092  0.1945 -0.1232  0.0950
   59C      O5' 1367   7.206   7.108   5.965 -0.0118  0.8572 -0.2945
   59C      C5' 1368   7.076   7.151   5.934  0.7559  0.0472 -0.3569
   59C     H5'1 1369   7.077   7.242   5.873 -0.0155 -1.1826 -2.3051
   59C     H5'2 1370   7.033   7.182   6.029 -0.0645 -0.4120 -0.5719
   59C      C4' 1371   6.984   7.038   5.863 -0.7550 -0.3284 -0.0497
   59C      H4' 1372   6.909   7.098   5.810 -1.5720 -1.3262 -0.0496
   59C      O4' 1373   7.057   6.973   5.769  0.2446  0.7994  0.4298
   59C      C1' 1374   7.014   6.842   5.761 -0.1065  0.4014 -0.3507
   59C      H1' 1375   6.981   6.825   5.659  0.1786 -0.7208 -0.2707
   59C       N1 1376   7.126   6.745   5.793 -0.4898  0.1465 -0.5060
   59C       C6 1377   7.232   6.789   5.867 -0.6072 -0.1059  0.7990
   59C       H6 1378   7.246   6.892   5.897  0.5089 -0.4225  1.4267
   59C       C5 1379   7.335   6.708   5.890  0.3741 -0.2108  0.3433
   59C       H5 1380   7.420   6.737   5.950  0.5441  0.4929 -0.2246
   59C       C4 1381   7.330   6.580   5.830  0.5067 -0.3057  0.0872
   59C       N4 1382   7.437   6.503   5.839 -0.2896  0.3244  0.8875
   59C      H41 1383   7.515   6.542   5.891 -0.7174  1.5931  0.6106
   59C      H42 1384   7.427   6.408   5.808 -0.2164  1.1508 -2.0125
   59C       N3 1385   7.215   6.525   5.781 -0.1635  0.2241  0.0436
   59C       C2 1386   7.114   6.612   5.755  0.3271  0.0884 -0.2354
   59C       O2 1387   7.012   6.580   5.694 -0.5352  0.8939 -0.1466
   59C      C3' 1388   6.920   6.934   5.953 -0.0346  0.5557  0.3240
   59C      H3' 1389   6.986   6.900   6.032 -1.4296  1.2817  1.8839
   59C      C2' 1390   6.889   6.827   5.850 -0.8726 -0.2266  0.0935
   59C     H2'1 1391   6.895   6.726   5.889 -0.5524  0.0135  0.6821
   59C      O2' 1392   6.771   6.859   5.775 -0.2421 -0.1897 -0.0703
   59C     HO'2 1393   6.691   6.851   5.827  0.0917  0.2597  0.5234
   59C      O3' 1394   6.806   6.980   6.012  1.0406 -0.7681  0.5329
   60U        P 1395   6.771   6.943   6.158 -0.4117 -0.3220  0.1270
   60U      O1P 1396   6.637   7.000   6.191  0.3464  0.3185  0.3283
   60U      O2P 1397   6.886   6.982   6.241 -0.9067 -0.2453  0.1538
   60U      O5' 1398   6.775   6.784   6.173  0.1842  0.3204  0.1474
   60U      C5' 1399   6.665   6.704   6.118  0.1672 -0.5265 -0.2802
   60U     H5'1 1400   6.637   6.742   6.019 -2.6158 -0.9455  0.2512
   60U     H5'2 1401   6.579   6.717   6.183 -1.2310 -1.2667 -1.8800
   60U      C4' 1402   6.701   6.552   6.114 -0.1719  0.5806  0.6652
   60U      H4' 1403   6.611   6.493   6.099  0.4657 -0.8431  2.0716
   60U      O4' 1404   6.797   6.517   6.010  0.1521 -0.2954 -0.1347
   60U      C1' 1405   6.881   6.403   6.052  0.3623 -0.1014  0.2113
   60U      H1' 1406   6.864   6.320   5.984 -0.8425  1.3326 -1.3306
   60U       N1 1407   7.028   6.434   6.051 -0.4452 -1.3326 -0.0291
   60U       C6 1408   7.077   6.553   6.109 -0.2878 -0.2169 -0.0879
   60U       H6 1409   7.011   6.634   6.138  1.0683  0.8656  0.0629
   60U       C5 1410   7.207   6.561   6.159  0.4482 -1.2080  0.8047
   60U       H5 1411   7.235   6.653   6.208  2.8727 -0.8513 -1.0406
   60U       C4 1412   7.303   6.455   6.139 -0.3419 -0.6485 -0.2016
   60U       O4 1413   7.417   6.456   6.187 -0.0926 -0.4834  0.2806
   60U       N3 1414   7.253   6.345   6.067 -0.5568  0.5402 -0.7599
   60U       H3 1415   7.303   6.258   6.074 -3.2729 -1.0380  1.5227
   60U       C2 1416   7.120   6.327   6.035 -0.4645 -0.7530 -0.1297
   60U       O2 1417   7.091   6.219   5.993  0.2280  0.3721  0.7862
   60U      C3' 1418   6.758   6.490   6.239  0.3563  0.7521  0.3572
   60U      H3' 1419   6.832   6.559   6.279  1.5789 -1.3691  1.9758
   60U      C2' 1420   6.832   6.362   6.194  0.0114  0.5536  0.2889
   60U     H2'1 1421   6.908   6.319   6.259 -0.7027 -0.4766  0.4824
   60U      O2' 1422   6.746   6.254   6.167  0.3361  0.5996 -0.0888
   60U     HO'2 1423   6.660   6.285   6.195  1.0082  1.3844  1.2014
   60U      O3' 1424   6.648   6.454   6.330 -0.1578  0.2327 -0.0915
   61U        P 1425   6.663   6.390   6.471 -0.6328  0.1767 -0.4992
   61U      O1P 1426   6.538   6.417   6.541  0.3790  0.1435 -0.1727
   61U      O2P 1427   6.792   6.447   6.522  0.9148 -0.1901  0.6287
   61U      O5' 1428   6.676   6.235   6.456  0.5611 -0.1042  0.5229
   61U      C5' 1429   6.570   6.142   6.438 -0.2102  0.2791  0.0548
   61U     H5'1 1430   6.489   6.162   6.368 -1.2941 -1.6142  0.6972
   61U     H5'2 1431   6.529   6.135   6.538  2.6281  1.5209  1.4151
   61U      C4' 1432   6.631   6.002   6.413 -0.1855  0.8039 -0.0861
   61U      H4' 1433   6.558   5.921   6.414 -0.0142  0.6366 -0.7197
   61U      O4' 1434   6.703   5.981   6.291 -0.2420 -0.1742  0.0949
   61U      C1' 1435   6.818   5.897   6.310  0.4520  0.7023 -0.0515
   61U      H1' 1436   6.797   5.810   6.247 -0.6517 -0.2924  1.6039
   61U       N1 1437   6.945   5.965   6.276 -0.4341  0.0664 -0.1173
   61U       C6 1438   6.970   6.087   6.331  0.5063 -0.2934  0.1563
   61U       H6 1439   6.896   6.140   6.390 -0.4340  1.4420 -2.4184
   61U       C5 1440   7.095   6.143   6.327 -0.2005  0.1680  0.2067
   61U       H5 1441   7.114   6.240   6.371 -2.2510  0.8356 -0.2876
   61U       C4 1442   7.203   6.079   6.254  0.1796  0.1046 -0.7466
   61U       O4 1443   7.321   6.116   6.251  0.3391 -0.5182 -0.3262
   61U       N3 1444   7.166   5.957   6.196  0.2100 -0.6355  0.1808
   61U       H3 1445   7.233   5.903   6.142  0.0332 -1.4686  0.7620
   61U       C2 1446   7.039   5.895   6.207  0.0704 -0.4108 -0.3539
   61U       O2 1447   7.015   5.783   6.163  0.0424  0.0566 -0.3765
   61U      C3' 1448   6.720   5.954   6.532  0.1851  0.2299  0.3003
   61U      H3' 1449   6.775   6.044   6.559 -0.6896  0.4592  1.3884
   61U      C2' 1450   6.808   5.850   6.458 -0.1003  0.2408  0.5970
   61U     H2'1 1451   6.906   5.851   6.505 -0.6198  1.0457  1.7004
   61U      O2' 1452   6.742   5.721   6.466 -0.1995 -0.4726 -0.8283
   61U     HO'2 1453   6.810   5.664   6.501  2.1221  1.3628 -2.0637
   61U      O3' 1454   6.652   5.900   6.641 -0.3071  0.0145 -0.4763
   61U      H3T 1455   6.721   5.850   6.684  0.7785  2.5005  0.8144
   62G      O5' 1456   7.352   5.636   5.196  0.0364 -0.0775  0.2455
   62G      H5T 1457   7.369   5.689   5.118 -0.5822  0.1655  0.2694
   62G      C5' 1458   7.227   5.573   5.175 -0.4449  0.8299  0.1782
   62G     H5'1 1459   7.224   5.474   5.219 -0.0203  0.7846  0.1140
   62G     H5'2 1460   7.201   5.567   5.069 -1.0725  0.9741  0.3177
   62G      C4' 1461   7.119   5.663   5.230 -0.6921 -0.7358 -0.8261
   62G      H4' 1462   7.033   5.597   5.233  0.6214 -2.5089 -0.2892
   62G      O4' 1463   7.147   5.702   5.365  0.6139  0.5563 -0.5947
   62G      C1' 1464   7.095   5.826   5.393 -0.6876  0.1003 -0.8860
   62G      H1' 1465   7.014   5.806   5.464 -0.0018  0.4099 -0.0082
   62G       N9 1466   7.195   5.916   5.450  0.2574  0.3521 -0.4220
   62G       C8 1467   7.327   5.883   5.482  0.3612  0.1635 -0.0616
   62G       H8 1468   7.375   5.788   5.464 -0.1772  0.1254 -1.3926
   62G       N7 1469   7.393   5.975   5.552 -0.0866 -0.3054 -0.2504
   62G       C5 1470   7.303   6.079   5.568 -0.1828  0.0521 -0.1660
   62G       C6 1471   7.311   6.213   5.630 -0.7767  0.4523  0.1122
   62G       O6 1472   7.412   6.259   5.685 -0.1833 -0.0558  0.6343
   62G       N1 1473   7.197   6.282   5.631 -0.7976  0.2556  0.2461
   62G       H1 1474   7.199   6.377   5.664 -2.1055 -0.0796  1.3967
   62G       C2 1475   7.082   6.242   5.575  0.4117  0.2431 -0.0076
   62G       N2 1476   6.984   6.327   5.584 -0.1849 -0.5715  0.1016
   62G      H21 1477   6.996   6.413   5.634 -3.9728  0.9219 -1.2214
   62G      H22 1478   6.891   6.293   5.564 -0.8774  0.5468  1.3371
   62G       N3 1479   7.074   6.128   5.505 -0.4317 -0.4407 -0.2657
   62G       C4 1480   7.183   6.045   5.505 -0.7209 -0.5120 -0.3427
   62G      C3' 1481   7.091   5.795   5.163 -0.3011 -0.5609  0.0205
   62G      H3' 1482   7.185   5.844   5.135  0.1007 -2.5394 -2.4295
   62G      C2' 1483   7.029   5.881   5.270  1.0108 -0.4253  0.4090
   62G     H2'1 1484   7.057   5.985   5.253  2.5433 -0.9438 -0.4303
   62G      O2' 1485   6.890   5.863   5.277  0.2065 -0.0469 -0.0965
   62G     HO'2 1486   6.857   5.850   5.188 -0.0009  1.8461 -0.3282
   62G      O3' 1487   7.009   5.779   5.049  0.0038 -0.8038  0.4767
   63U        P 1488   7.025   5.868   4.922 -0.0850 -0.4202 -0.1554
   63U      O1P 1489   6.956   5.803   4.810  0.1033  0.7605  0.8788
   63U      O2P 1490   7.170   5.894   4.903 -0.3924  0.3753  0.6386
   63U      O5' 1491   6.959   6.009   4.942  0.0512  0.0168 -0.0043
   63U      C5' 1492   6.818   6.029   4.977 -0.5335 -0.0279  0.0446
   63U     H5'1 1493   6.794   5.974   5.068  0.5874  2.1390  1.7226
   63U     H5'2 1494   6.753   6.010   4.892  0.4185  0.2253 -0.7578
   63U      C4' 1495   6.790   6.172   5.030 -0.5008  0.6409  0.1541
   63U      H4' 1496   6.681   6.180   5.038 -0.6143 -1.0739  0.7718
   63U      O4' 1497   6.856   6.182   5.158  1.0957  0.0683 -0.3463
   63U      C1' 1498   6.913   6.309   5.180 -0.3124  0.0297  0.4626
   63U      H1' 1499   6.865   6.355   5.266 -2.3374  0.5747 -0.8915
   63U       N1 1500   7.058   6.309   5.203 -0.8666 -0.7896 -0.1852
   63U       C6 1501   7.142   6.211   5.147 -0.0667 -0.3702  0.4179
   63U       H6 1502   7.095   6.145   5.075  0.6699  2.4072 -2.9162
   63U       C5 1503   7.274   6.205   5.181  0.7168  0.4994 -0.3424
   63U       H5 1504   7.344   6.139   5.132  0.7879 -0.5915  1.1702
   63U       C4 1505   7.333   6.306   5.267 -0.3747 -0.0015 -0.0349
   63U       O4 1506   7.445   6.306   5.320 -0.5260 -0.3793  0.5405
   63U       N3 1507   7.247   6.408   5.308 -0.4073  0.7872  0.7913
   63U       H3 1508   7.293   6.461   5.381 -0.8323 -0.0895  1.7072
   63U       C2 1509   7.113   6.416   5.277 -0.0109  0.0375  0.8822
   63U       O2 1510   7.045   6.507   5.322 -0.0834  0.2695 -0.4972
   63U      C3' 1511   6.846   6.291   4.948 -0.1519  0.3544 -0.4733
   63U      H3' 1512   6.937   6.262   4.895 -0.4377  0.0644 -0.8105
   63U      C2' 1513   6.875   6.390   5.054 -0.4610 -0.2564  0.0276
   63U     H2'1 1514   6.953   6.463   5.032 -2.5315  1.7433 -1.0979
   63U      O2' 1515   6.761   6.469   5.085  0.3101 -0.1952 -0.4389
   63U     HO'2 1516   6.713   6.481   5.003  1.0424  2.3559 -0.6105
   63U      O3' 1517   6.752   6.343   4.858  0.0673  0.1353  0.3261
   64A        P 1518   6.792   6.408   4.717  0.3529 -0.0811 -0.1278
   64A      O1P 1519   6.669   6.472   4.664  0.1186  0.2844 -0.2791
   64A      O2P 1520   6.861   6.306   4.633 -0.6685  0.1160  0.3758
   64A      O5' 1521   6.897   6.526   4.755  0.2626 -0.4467 -0.9851
   64A      C5' 1522   6.837   6.645   4.806 -0.0522 -0.0039 -0.0983
   64A     H5'1 1523   6.771   6.615   4.888  1.0531 -2.5728 -0.0714
   64A     H5'2 1524   6.768   6.685   4.732  0.5031 -0.3166 -0.7942
   64A      C4' 1525   6.930   6.745   4.865 -0.1446  0.3391 -0.3478
   64A      H4' 1526   6.869   6.826   4.905 -0.1161 -0.1189  0.6572
   64A      O4' 1527   6.999   6.702   4.982 -0.5332 -0.0016  0.2130
   64A      C1' 1528   7.115   6.782   4.996  0.8619 -0.1527  0.4013
   64A      H1' 1529   7.111   6.847   5.084 -1.5629 -0.5502  0.6478
   64A       N9 1530   7.234   6.694   5.016  0.1836  0.7393  0.0646
   64A       C8 1531   7.253   6.562   4.969  0.1742 -0.3652 -0.2026
   64A       H8 1532   7.181   6.497   4.922  0.6161 -1.8677  1.0883
   64A       N7 1533   7.360   6.506   5.018 -0.3478  0.0444  0.4726
   64A       C5 1534   7.413   6.614   5.093 -0.1198  0.8795  0.2172
   64A       C6 1535   7.533   6.629   5.172  0.3004  0.0304  0.2778
   64A       N6 1536   7.631   6.540   5.182  0.2453 -0.2027  0.6499
   64A      H61 1537   7.618   6.458   5.124  0.1641 -0.9332  1.6645
   64A      H62 1538   7.688   6.546   5.265 -0.9350  0.6149  1.4305
   64A       N1 1539   7.561   6.737   5.244  0.2763 -0.7395  0.4615
   64A       C2 1540   7.480   6.838   5.224  0.9495  0.0831 -0.4408
   64A       H2 1541   7.502   6.929   5.278 -0.8563 -0.1806  0.8243
   64A       N3 1542   7.367   6.847   5.155 -0.7811  0.5418 -0.4996
   64A       C4 1543   7.341   6.729   5.095  0.1218 -0.1942  0.7381
   64A      C3' 1544   7.034   6.812   4.771  0.1529  0.5385  0.6896
   64A      H3' 1545   7.080   6.734   4.710 -2.1938 -2.2610  2.2516
   64A      C2' 1546   7.130   6.876   4.872 -0.1013 -0.0637  0.7913
   64A     H2'1 1547   7.229   6.871   4.828 -0.2399 -0.8534  0.5687
   64A      O2' 1548   7.101   7.009   4.911 -0.3114  0.2723  0.0835
   64A     HO'2 1549   7.121   7.064   4.835  0.1648 -0.2599 -0.1848
   64A      O3' 1550   6.974   6.915   4.688  0.0088  0.3544  0.6185
   65C        P 1551   7.047   6.967   4.555 -0.3392  0.0906  0.0364
   65C      O1P 1552   6.958   7.054   4.480 -0.1894  0.1543 -0.0338
   65C      O2P 1553   7.103   6.849   4.478 -0.2680  0.1958  0.2701
   65C      O5' 1554   7.173   7.057   4.608  0.3969  0.7894 -0.6662
   65C      C5' 1555   7.167   7.194   4.636 -0.3404 -0.0475 -0.7255
   65C     H5'1 1556   7.083   7.220   4.699  0.6253  0.5386  0.3715
   65C     H5'2 1557   7.163   7.256   4.547 -0.1244  0.5925 -0.2991
   65C      C4' 1558   7.294   7.237   4.708  0.0116  0.4968 -0.2331
   65C      H4' 1559   7.279   7.341   4.736  1.6853  0.9840 -1.0250
   65C      O4' 1560   7.332   7.157   4.818  0.0118  0.3151  0.6498
   65C      C1' 1561   7.469   7.153   4.841 -0.2139  0.0496  0.0263
   65C      H1' 1562   7.502   7.193   4.937  0.3849  1.6973 -0.8467
   65C       N1 1563   7.519   7.012   4.841 -0.3189 -0.2422 -0.1325
   65C       C6 1564   7.467   6.919   4.760  0.0938 -0.4293  0.2137
   65C       H6 1565   7.393   6.953   4.689  0.1110  1.1979  0.9283
   65C       C5 1566   7.509   6.788   4.765  0.7733 -0.2462  0.0556
   65C       H5 1567   7.449   6.724   4.702 -2.0505  0.9057  1.4184
   65C       C4 1568   7.614   6.763   4.856  0.6214  0.4563  0.4059
   65C       N4 1569   7.657   6.638   4.865 -0.1769 -0.3037  0.0278
   65C      H41 1570   7.623   6.566   4.804  2.0641 -1.6003  0.1951
   65C      H42 1571   7.734   6.629   4.930  0.9191 -1.0286 -1.3172
   65C       N3 1572   7.677   6.852   4.928 -1.0614  0.0974 -0.5761
   65C       C2 1573   7.632   6.981   4.919 -0.3266  0.7500 -0.0916
   65C       O2 1574   7.691   7.059   4.991  0.4352 -0.3990  0.2043
   65C      C3' 1575   7.420   7.230   4.617 -0.8490 -0.3744 -0.4124
   65C      H3' 1576   7.416   7.142   4.554  0.8976 -0.6665 -0.1816
   65C      C2' 1577   7.529   7.224   4.724  0.2390  0.1286  0.7479
   65C     H2'1 1578   7.618   7.170   4.690 -1.8923 -1.6614 -2.4968
   65C      O2' 1579   7.554   7.358   4.774  0.0915  0.4790  0.3559
   65C     HO'2 1580   7.635   7.365   4.826  0.3723  0.4247 -0.0700
   65C      O3' 1581   7.436   7.341   4.531  0.5623 -0.0726 -0.5733
   66G        P 1582   7.528   7.347   4.401  0.4624  0.1364  0.2096
   66G      O1P 1583   7.504   7.483   4.353  0.0214 -0.2094 -0.4303
   66G      O2P 1584   7.500   7.230   4.317 -0.3318  0.2439  0.2443
   66G      O5' 1585   7.679   7.335   4.455  1.0132 -0.4343  0.3542
   66G      C5' 1586   7.746   7.447   4.501  0.0027  0.1627  0.1016
   66G     H5'1 1587   7.683   7.491   4.578  3.0423  2.3636  1.5075
   66G     H5'2 1588   7.758   7.512   4.415  0.5404  0.3118  0.2868
   66G      C4' 1589   7.891   7.427   4.553 -0.0478 -0.1608  0.2350
   66G      H4' 1590   7.930   7.522   4.590  1.3118 -0.5880 -0.0690
   66G      O4' 1591   7.881   7.338   4.656 -0.2122  0.5549 -0.6906
   66G      C1' 1592   7.993   7.251   4.657  0.4420  0.2706 -0.4608
   66G      H1' 1593   8.031   7.257   4.759 -3.4430 -0.3087  1.1903
   66G       N9 1594   7.955   7.112   4.635  0.2702  0.2641 -0.2280
   66G       C8 1595   7.840   7.058   4.588 -0.6698 -0.3194  0.9548
   66G       H8 1596   7.771   7.126   4.541  1.5481  2.1252  0.9908
   66G       N7 1597   7.824   6.932   4.606 -0.7689 -0.0731  0.4109
   66G       C5 1598   7.943   6.890   4.659  0.6909  0.3957 -1.0293
   66G       C6 1599   7.983   6.760   4.701 -0.0895 -0.3890  0.0542
   66G       O6 1600   7.923   6.656   4.695  0.2470  0.0933  0.1008
   66G       N1 1601   8.113   6.760   4.743 -0.0798 -0.6780  0.0090
   66G       H1 1602   8.150   6.671   4.774 -0.3468 -0.7556  0.1108
   66G       C2 1603   8.195   6.866   4.752  0.4257 -0.5435  0.2527
   66G       N2 1604   8.322   6.852   4.791  0.4727 -0.3335 -0.7337
   66G      H21 1605   8.358   6.761   4.819 -0.1583  0.4204  3.2028
   66G      H22 1606   8.375   6.933   4.819  0.2802 -0.6444  0.6036
   66G       N3 1607   8.155   6.991   4.724  0.4132 -0.9124  0.3622
   66G       C4 1608   8.026   6.996   4.677  0.0739  0.1317  0.1149
   66G      C3' 1609   7.983   7.352   4.455 -0.3497 -0.8325  0.1114
   66G      H3' 1610   7.928   7.271   4.408 -1.1232 -0.7239  0.8092
   66G      C2' 1611   8.088   7.301   4.551 -0.2924  0.0369 -0.1508
   66G     H2'1 1612   8.146   7.222   4.503 -2.0308 -0.9626 -0.6649
   66G      O2' 1613   8.168   7.406   4.605  0.0116  0.1723  0.2948
   66G     HO'2 1614   8.201   7.458   4.531 -0.3565  0.4850  0.3470
   66G      O3' 1615   8.053   7.436   4.361  0.4003  0.1936  1.1651
   67G        P 1616   8.091   7.373   4.220  0.0305 -0.3421  0.1166
   67G      O1P 1617   8.155   7.479   4.133 -0.2020  0.3125 -0.7022
   67G      O2P 1618   7.972   7.307   4.173 -0.7377 -0.4309  0.0420
   67G      O5' 1619   8.193   7.252   4.245  0.4800  0.0600  0.3457
   67G      C5' 1620   8.328   7.281   4.276 -0.7513  0.1754 -0.2414
   67G     H5'1 1621   8.337   7.354   4.357  4.0319 -1.8506  1.3706
   67G     H5'2 1622   8.381   7.323   4.190  1.8544  0.8633  1.5829
   67G      C4' 1623   8.404   7.157   4.327 -0.1812 -0.3816 -0.6727
   67G      H4' 1624   8.502   7.195   4.356  0.9916 -2.4550 -1.6728
   67G      O4' 1625   8.353   7.085   4.449  0.2143  0.0518  0.2005
   67G      C1' 1626   8.385   6.953   4.428  0.0142  0.1871 -0.4392
   67G      H1' 1627   8.442   6.921   4.516 -1.1644 -1.1513 -0.1223
   67G       N9 1628   8.269   6.861   4.413 -0.3182  0.1095 -0.1818
   67G       C8 1629   8.141   6.886   4.367 -0.6000  0.1505  0.5669
   67G       H8 1630   8.091   6.979   4.345 -2.7704 -0.3831  2.7859
   67G       N7 1631   8.071   6.776   4.352  0.3777  0.9395  0.4931
   67G       C5 1632   8.150   6.670   4.394  0.5875 -0.0856  0.0340
   67G       C6 1633   8.131   6.528   4.402  0.2894  0.1040 -0.2170
   67G       O6 1634   8.039   6.449   4.382 -0.2840 -0.2176  0.6978
   67G       N1 1635   8.249   6.463   4.439  0.5449  0.2635 -0.4076
   67G       H1 1636   8.242   6.364   4.453  1.7237  0.4364  2.0574
   67G       C2 1637   8.364   6.522   4.451 -0.5333 -0.6881 -0.0068
   67G       N2 1638   8.459   6.437   4.449  0.8565 -0.3639 -0.5486
   67G      H21 1639   8.440   6.338   4.448 -0.2998 -0.1691  0.0814
   67G      H22 1640   8.548   6.478   4.425  0.2056  0.3527 -1.9075
   67G       N3 1641   8.386   6.651   4.445 -0.5339 -0.5199  0.2174
   67G       C4 1642   8.276   6.720   4.420  0.0339  0.1818  0.3765
   67G      C3' 1643   8.426   7.057   4.215 -0.2004  0.4415  0.1035
   67G      H3' 1644   8.330   7.048   4.164 -0.8049  0.0832  1.2645
   67G      C2' 1645   8.471   6.939   4.299  0.5963 -0.1608 -0.6280
   67G     H2'1 1646   8.467   6.844   4.247 -1.9799  0.0016 -0.8416
   67G      O2' 1647   8.609   6.964   4.344 -0.1164  0.1768  0.5576
   67G     HO'2 1648   8.639   7.032   4.283  1.6171 -0.0699  1.0676
   67G      O3' 1649   8.533   7.091   4.132 -0.6732  0.4965 -0.2802
   68A        P 1650   8.550   7.033   3.984  0.2130  0.2099  0.3641
   68A      O1P 1651   8.673   7.095   3.924 -0.2175 -0.2245 -0.3786
   68A      O2P 1652   8.422   7.053   3.909 -0.3054  0.6125 -0.4197
   68A      O5' 1653   8.581   6.879   4.000 -0.3088  0.4031  0.1254
   68A      C5' 1654   8.706   6.823   4.050 -0.3585 -0.9673  0.3428
   68A     H5'1 1655   8.737   6.873   4.142 -0.1961  2.1133 -1.2634
   68A     H5'2 1656   8.779   6.846   3.972 -0.1918  0.3984  0.8864
   68A      C4' 1657   8.687   6.676   4.078  0.0699  0.2039  0.0013
   68A      H4' 1658   8.775   6.642   4.132 -1.3471 -0.1540  2.2348
   68A      O4' 1659   8.577   6.652   4.162 -0.5838  0.0184  0.0782
   68A      C1' 1660   8.539   6.519   4.143  0.3121 -0.6147  0.2444
   68A      H1' 1661   8.579   6.455   4.222 -0.3508 -0.1530  0.9713
   68A       N9 1662   8.391   6.520   4.139 -0.0261  0.2799 -0.2636
   68A       C8 1663   8.304   6.609   4.080  0.1295 -0.2564  0.0018
   68A       H8 1664   8.323   6.714   4.062  1.1646 -0.5660 -0.8602
   68A       N7 1665   8.182   6.564   4.066  0.0921  0.3904 -0.0039
   68A       C5 1666   8.203   6.431   4.107  0.4541 -0.3732 -0.2064
   68A       C6 1667   8.121   6.316   4.130 -0.9160 -0.1506  0.6199
   68A       N6 1668   7.991   6.314   4.128 -0.0518 -0.2569  0.2731
   68A      H61 1669   7.941   6.400   4.110  1.9458  0.8963 -0.0963
   68A      H62 1670   7.941   6.230   4.153 -0.4490 -0.2938 -0.6022
   68A       N1 1671   8.173   6.197   4.155  0.3067 -0.2201  0.4104
   68A       C2 1672   8.301   6.190   4.182 -0.3034  0.2861  0.1746
   68A       H2 1673   8.344   6.096   4.213 -1.9903 -0.1799  1.2205
   68A       N3 1674   8.383   6.289   4.192  0.4661 -0.0628  0.1407
   68A       C4 1675   8.330   6.409   4.149  0.1691 -0.4194  0.3240
   68A      C3' 1676   8.660   6.594   3.951 -0.1121  0.3566  0.3730
   68A      H3' 1677   8.592   6.656   3.893 -0.0223  1.2382  1.1775
   68A      C2' 1678   8.592   6.470   4.003  0.1075  0.1125  0.3001
   68A     H2'1 1679   8.516   6.427   3.938  2.0535 -1.5130 -1.0094
   68A      O2' 1680   8.665   6.360   4.040 -0.5095  0.1107  0.3544
   68A     HO'2 1681   8.656   6.289   3.977  2.6836 -1.9714  1.9824
   68A      O3' 1682   8.783   6.568   3.873 -0.2631  0.0715 -0.0362
   69A        P 1683   8.774   6.498   3.728 -0.2018 -0.1137 -0.3596
   69A      O1P 1684   8.920   6.513   3.677 -0.1992 -0.9388 -0.0700
   69A      O2P 1685   8.664   6.566   3.654  0.3967  0.2102 -0.1028
   69A      O5' 1686   8.735   6.343   3.728 -0.1672  0.3930 -0.3121
   69A      C5' 1687   8.825   6.246   3.751 -0.3722  0.3815 -0.5660
   69A     H5'1 1688   8.881   6.275   3.840 -2.1685  1.3697  0.3070
   69A     H5'2 1689   8.889   6.223   3.665 -1.2082 -0.2138 -1.0409
   69A      C4' 1690   8.743   6.123   3.778 -0.1262 -0.1303 -0.4633
   69A      H4' 1691   8.810   6.039   3.798  1.8254  0.9798 -2.0247
   69A      O4' 1692   8.646   6.143   3.873 -0.2994  0.6607 -0.2986
   69A      C1' 1693   8.536   6.050   3.847 -0.4641 -0.1785 -0.0677
   69A      H1' 1694   8.536   5.977   3.928  1.3221 -0.0213  0.1210
   69A       N9 1695   8.402   6.112   3.838  0.4304  0.1102  0.2789
   69A       C8 1696   8.365   6.239   3.788 -0.3664  1.2952 -0.3931
   69A       H8 1697   8.439   6.314   3.767  1.4747 -0.5133 -0.5787
   69A       N7 1698   8.237   6.261   3.778 -0.4085  0.0121  0.4633
   69A       C5 1699   8.183   6.138   3.816 -0.8901  0.1189  0.4649
   69A       C6 1700   8.054   6.088   3.839 -0.4712 -0.6904  0.1090
   69A       N6 1701   7.945   6.159   3.831 -0.0522 -0.3188 -0.0034
   69A      H61 1702   7.950   6.254   3.796 -0.8596  0.6106  2.1523
   69A      H62 1703   7.860   6.109   3.854  1.0817 -2.7829 -0.9426
   69A       N1 1704   8.036   5.960   3.881  0.2215 -0.0906  0.2194
   69A       C2 1705   8.141   5.889   3.911 -0.0141  0.7280  0.0169
   69A       H2 1706   8.129   5.787   3.945  4.6930 -0.1338 -0.2506
   69A       N3 1707   8.267   5.927   3.908  0.1911  0.7993 -0.2948
   69A       C4 1708   8.282   6.046   3.855 -0.9912 -0.4202  0.1884
   69A      C3' 1709   8.670   6.074   3.650 -0.9392  0.5522 -0.4002
   69A      H3' 1710   8.626   6.158   3.597 -1.8538  0.7849  0.6863
   69A      C2' 1711   8.570   5.982   3.720 -0.2572 -0.0253 -0.0682
   69A     H2'1 1712   8.479   5.971   3.661 -0.8904  1.9583  0.4614
   69A      O2' 1713   8.630   5.852   3.741 -0.2579  0.7039  0.2460
   69A     HO'2 1714   8.619   5.782   3.677 -2.0197 -0.9559  2.2221
   69A      O3' 1715   8.752   5.993   3.566  0.5245 -0.2719  0.6220
   70U        P 1716   8.743   5.987   3.404  0.1358 -0.2061  0.6384
   70U      O1P 1717   8.878   5.971   3.350  0.4177 -0.4284  0.3385
   70U      O2P 1718   8.657   6.093   3.357  0.1419 -0.2249 -0.2046
   70U      O5' 1719   8.654   5.854   3.389  0.3493 -0.5543  0.4120
   70U      C5' 1720   8.703   5.721   3.406 -0.8361 -0.2948 -0.1431
   70U     H5'1 1721   8.766   5.706   3.494 -1.5585  1.4723  0.7070
   70U     H5'2 1722   8.754   5.679   3.319  1.0715  0.1925  0.6933
   70U      C4' 1723   8.589   5.627   3.435 -0.8568 -0.1103 -0.0000
   70U      H4' 1724   8.610   5.526   3.470 -0.8420 -0.4488 -0.9596
   70U      O4' 1725   8.505   5.679   3.535 -0.0032  0.4282 -0.4031
   70U      C1' 1726   8.372   5.636   3.509 -0.1266  0.6696 -0.6752
   70U      H1' 1727   8.354   5.555   3.580  2.4116  0.4876 -0.1198
   70U       N1 1728   8.275   5.752   3.516 -0.2135  0.4039  0.5313
   70U       C6 1729   8.309   5.870   3.456  0.1656 -0.5652  0.3134
   70U       H6 1730   8.413   5.877   3.429  0.5541 -2.1542  1.2800
   70U       C5 1731   8.216   5.972   3.456  0.0401  0.0714 -0.8180
   70U       H5 1732   8.241   6.073   3.428 -0.0474  0.6012  0.8744
   70U       C4 1733   8.084   5.953   3.518 -0.1569  0.7282  1.0192
   70U       O4 1734   8.008   6.046   3.547  0.3384  0.2987  0.1637
   70U       N3 1735   8.056   5.830   3.556 -0.3425 -0.2731 -0.1023
   70U       H3 1736   7.966   5.824   3.602  1.0769  1.2722  3.2760
   70U       C2 1737   8.148   5.729   3.572 -0.1832  0.9605 -0.3555
   70U       O2 1738   8.116   5.623   3.629 -0.3854  0.1658 -0.5001
   70U      C3' 1739   8.508   5.611   3.308  0.2880  0.4698  0.0637
   70U      H3' 1740   8.494   5.710   3.266  2.5324  1.6531  1.8674
   70U      C2' 1741   8.373   5.576   3.364 -0.4087 -0.7180 -0.5728
   70U     H2'1 1742   8.300   5.627   3.302  0.0021  0.0175 -0.4589
   70U      O2' 1743   8.337   5.443   3.366 -0.3340 -0.1005  0.3526
   70U     HO'2 1744   8.354   5.406   3.279  1.6337 -0.2721  0.7539
   70U      O3' 1745   8.562   5.508   3.217  0.9496 -0.0283  0.2984
   71A        P 1746   8.514   5.494   3.063  0.1500 -0.0289  0.2631
   71A      O1P 1747   8.599   5.392   3.006  0.5138  0.7526 -0.6066
   71A      O2P 1748   8.524   5.631   3.004 -0.1399 -0.3627  0.2955
   71A      O5' 1749   8.367   5.441   3.077 -0.5544 -0.5432 -0.1339
   71A      C5' 1750   8.263   5.455   2.981 -0.0278 -0.2391  0.7667
   71A     H5'1 1751   8.303   5.384   2.908 -0.3847 -0.3745  0.7003
   71A     H5'2 1752   8.253   5.549   2.927  0.0358  0.5485  2.1125
   71A      C4' 1753   8.133   5.407   3.037 -0.0852 -0.6005 -0.1015
   71A      H4' 1754   8.131   5.299   3.053  0.0901 -0.2886  2.5734
   71A      O4' 1755   8.101   5.482   3.155 -0.3504  0.0856  0.8498
   71A      C1' 1756   7.957   5.502   3.167  0.1089 -0.5850 -0.0206
   71A      H1' 1757   7.910   5.456   3.254 -1.6026  0.7156 -0.2063
   71A       N9 1758   7.939   5.650   3.171  0.8095  0.4828  0.0042
   71A       C8 1759   8.025   5.754   3.156  0.0144  0.8707 -0.7216
   71A       H8 1760   8.128   5.737   3.127 -0.5226 -2.5175 -1.1268
   71A       N7 1761   7.981   5.869   3.195  0.2365  0.6833 -0.0233
   71A       C5 1762   7.847   5.844   3.227  0.7341 -0.2364  0.0337
   71A       C6 1763   7.730   5.923   3.267 -0.7459  0.2857  0.0488
   71A       N6 1764   7.739   6.051   3.286 -0.3738 -0.5579  0.5369
   71A      H61 1765   7.826   6.099   3.269 -0.7905 -0.5111 -1.8813
   71A      H62 1766   7.659   6.099   3.325 -0.1555  1.7334 -1.5709
   71A       N1 1767   7.616   5.869   3.297  0.9442  0.2032  0.6695
   71A       C2 1768   7.608   5.737   3.286  0.0550 -0.0327  0.5232
   71A       H2 1769   7.517   5.687   3.317  0.5678 -1.8640 -0.7549
   71A       N3 1770   7.698   5.655   3.242 -0.0409  0.6873  0.6022
   71A       C4 1771   7.820   5.710   3.209 -0.1971  0.0339 -0.8093
   71A      C3' 1772   8.022   5.443   2.937  0.1179 -0.7698  0.4418
   71A      H3' 1773   8.037   5.547   2.910  0.4836 -1.0909 -0.6490
   71A      C2' 1774   7.905   5.438   3.034 -0.8493 -0.0359 -0.4633
   71A     H2'1 1775   7.825   5.498   2.991 -1.4314  1.9255  3.0091
   71A      O2' 1776   7.849   5.313   3.067  0.4824  0.2208 -0.0228
   71A     HO'2 1777   7.864   5.257   2.991  1.4800  0.9335 -0.3732
   71A      O3' 1778   8.016   5.365   2.824  0.3840  0.0710 -0.4993
   72G        P 1779   7.954   5.426   2.684  0.1943  0.2865  0.1066
   72G      O1P 1780   7.966   5.316   2.584  0.6462 -0.1575  0.1122
   72G      O2P 1781   8.023   5.553   2.646 -0.2310  0.1994 -0.8175
   72G      O5' 1782   7.800   5.462   2.714  0.0081 -0.5517  0.1133
   72G      C5' 1783   7.694   5.364   2.724  0.5233 -0.2297  0.0728
   72G     H5'1 1784   7.731   5.289   2.794 -3.3888  0.2653  2.9623
   72G     H5'2 1785   7.675   5.330   2.622  2.4675  1.1255 -0.8007
   72G      C4' 1786   7.562   5.420   2.781 -1.0297 -0.6847 -0.0743
   72G      H4' 1787   7.487   5.343   2.797 -1.8399  0.3171  1.1353
   72G      O4' 1788   7.592   5.485   2.912 -0.0412 -0.5627  0.2184
   72G      C1' 1789   7.504   5.590   2.929 -0.7825  0.2007  0.0286
   72G      H1' 1790   7.444   5.572   3.018  0.2097  1.6299  1.0483
   72G       N9 1791   7.577   5.717   2.929  0.6446 -0.7710 -0.3937
   72G       C8 1792   7.707   5.737   2.886  0.0458  0.0422  0.4464
   72G       H8 1793   7.769   5.650   2.868 -1.2223 -1.2700  2.0533
   72G       N7 1794   7.750   5.865   2.901 -0.2687  0.1673  0.3064
   72G       C5 1795   7.638   5.934   2.943 -0.5528 -0.1509  1.0028
   72G       C6 1796   7.616   6.076   2.957  0.5340  1.0099 -0.4566
   72G       O6 1797   7.694   6.166   2.946  0.3219 -0.2086  0.2437
   72G       N1 1798   7.492   6.100   3.012 -0.4690 -0.1574  0.5680
   72G       H1 1799   7.463   6.195   2.996 -1.6621 -0.6575 -0.4420
   72G       C2 1800   7.392   6.008   3.017 -0.3436 -0.3175  1.0188
   72G       N2 1801   7.272   6.067   3.034 -0.1656  0.6779 -0.0121
   72G      H21 1802   7.275   6.165   3.059  0.3348  0.7496 -0.3193
   72G      H22 1803   7.190   6.010   3.043  0.1394 -0.0859 -1.6236
   72G       N3 1804   7.404   5.879   2.989  0.7675 -0.0519 -0.7784
   72G       C4 1805   7.530   5.845   2.957 -0.3425 -0.9031 -0.4291
   72G      C3' 1806   7.501   5.527   2.699 -0.7116  0.0689  0.4698
   72G      H3' 1807   7.583   5.590   2.663 -0.8802  0.1516  0.2237
   72G      C2' 1808   7.418   5.596   2.802  0.4181  0.3505 -0.2584
   72G     H2'1 1809   7.391   5.697   2.769  1.4188  0.7501  0.1148
   72G      O2' 1810   7.295   5.535   2.822  0.3226 -0.0384  0.4674
   72G     HO'2 1811   7.240   5.595   2.873 -0.5450  0.8069 -1.3785
   72G      O3' 1812   7.431   5.463   2.588  0.1272 -0.0114 -0.4805
   73A        P 1813   7.411   5.532   2.450 -0.1953 -0.4738  0.4126
   73A      O1P 1814   7.311   5.444   2.382  0.3900  0.2085 -0.3885
   73A      O2P 1815   7.540   5.561   2.381 -0.2355  0.0747 -0.1173
   73A      O5' 1816   7.336   5.667   2.486 -0.3990  0.4335 -0.6534
   73A      C5' 1817   7.198   5.680   2.527  0.0748 -0.3078 -0.1727
   73A     H5'1 1818   7.197   5.616   2.616  0.9143  0.8962  0.7315
   73A     H5'2 1819   7.138   5.646   2.443  2.2662 -1.3858 -1.3896
   73A      C4' 1820   7.155   5.823   2.564 -0.0542  0.5325 -0.3000
   73A      H4' 1821   7.071   5.813   2.632  0.0294 -2.6545 -0.5072
   73A      O4' 1822   7.253   5.876   2.647  0.2023  0.1275  0.3865
   73A      C1' 1823   7.248   6.015   2.650 -0.2354 -0.8085  0.0051
   73A      H1' 1824   7.187   6.044   2.735  0.1955  0.4839 -0.1091
   73A       N9 1825   7.380   6.078   2.653 -0.0896 -0.0035  0.4016
   73A       C8 1826   7.501   6.024   2.612 -0.4793  0.3323 -0.5475
   73A       H8 1827   7.505   5.921   2.578 -1.9542  0.7666 -2.2226
   73A       N7 1828   7.598   6.106   2.613  0.0547  0.5997 -0.3079
   73A       C5 1829   7.545   6.225   2.668  0.0880 -0.6263  0.5492
   73A       C6 1830   7.595   6.350   2.715 -0.0834 -0.1790  0.2323
   73A       N6 1831   7.722   6.379   2.726  0.2167  0.1881 -0.0526
   73A      H61 1832   7.789   6.304   2.726  1.3181  1.1094 -1.0857
   73A      H62 1833   7.761   6.449   2.788  0.9999 -2.1462  2.2268
   73A       N1 1834   7.512   6.435   2.778 -0.0350 -0.0325  0.9194
   73A       C2 1835   7.379   6.401   2.784  0.2480 -0.7300  0.3287
   73A       H2 1836   7.309   6.464   2.836 -2.3971 -2.5854 -0.8000
   73A       N3 1837   7.322   6.292   2.730  0.7408  0.0388  0.3402
   73A       C4 1838   7.405   6.208   2.675 -0.9898 -0.3974 -1.1116
   73A      C3' 1839   7.135   5.923   2.457 -0.0403 -0.2276  0.7284
   73A      H3' 1840   7.207   5.906   2.377  0.1301  0.0469  0.8235
   73A      C2' 1841   7.169   6.057   2.527  0.1702 -0.1322 -0.4497
   73A     H2'1 1842   7.228   6.120   2.460  1.7538  2.0986  2.7763
   73A      O2' 1843   7.055   6.125   2.575 -0.5977 -0.0026  0.7330
   73A     HO'2 1844   7.006   6.167   2.504  0.8290  1.0816  0.3525
   73A      O3' 1845   6.999   5.918   2.400 -0.1682  0.5870 -0.3891
   74U        P 1846   6.968   5.991   2.260  0.1773 -0.0081 -0.2706
   74U      O1P 1847   6.835   5.937   2.219 -0.4327  0.2139 -0.2784
   74U      O2P 1848   7.086   5.982   2.178  0.8108  0.1154 -0.4857
   74U      O5' 1849   6.957   6.151   2.296 -0.0151 -0.0646 -0.0532
   74U      C5' 1850   6.835   6.208   2.333 -0.1736 -0.1890  0.0171
   74U     H5'1 1851   6.791   6.145   2.411 -0.9971  0.9032  0.4507
   74U     H5'2 1852   6.775   6.201   2.243  2.3546 -3.1015 -1.6660
   74U      C4' 1853   6.862   6.349   2.380 -0.6359 -0.1118 -0.0398
   74U      H4' 1854   6.771   6.379   2.432 -0.4744  0.8080 -0.2619
   74U      O4' 1855   6.968   6.361   2.474  0.2054  0.4713  0.7060
   74U      C1' 1856   7.036   6.480   2.470  0.6907  0.2266  0.1934
   74U      H1' 1857   7.014   6.525   2.567  0.8166 -0.9431  0.7799
   74U       N1 1858   7.182   6.472   2.456  0.7529  0.0399  0.4806
   74U       C6 1859   7.243   6.373   2.384 -0.6346  0.1269 -0.0249
   74U       H6 1860   7.191   6.305   2.318 -0.1485 -0.7966  0.5137
   74U       C5 1861   7.378   6.371   2.374 -0.1358  0.2809 -0.5439
   74U       H5 1862   7.440   6.298   2.324 -1.2731 -2.1818  1.4202
   74U       C4 1863   7.456   6.474   2.443  0.2192  0.3655 -0.0154
   74U       O4 1864   7.574   6.474   2.452 -0.2751 -0.3365 -0.1999
   74U       N3 1865   7.383   6.575   2.501  0.3978 -0.3253  0.1985
   74U       H3 1866   7.442   6.639   2.552  1.3470 -0.2886 -0.9118
   74U       C2 1867   7.248   6.573   2.524 -0.2378 -0.5979  0.5700
   74U       O2 1868   7.191   6.659   2.596 -0.6382  0.1183 -0.2152
   74U      C3' 1869   6.896   6.456   2.281 -0.3556 -0.3964 -0.0153
   74U      H3' 1870   6.964   6.418   2.204 -0.4745 -0.6414 -0.0023
   74U      C2' 1871   6.963   6.565   2.368  0.5439  0.2175 -0.3658
   74U     H2'1 1872   7.036   6.623   2.312  2.0378 -1.5228 -0.3257
   74U      O2' 1873   6.857   6.641   2.425 -0.4130  0.7597 -0.2159
   74U     HO'2 1874   6.803   6.669   2.351  2.3591 -0.3610 -2.9124
   74U      O3' 1875   6.774   6.495   2.220  0.6796  0.0171  0.1199
   75A        P 1876   6.776   6.560   2.073 -0.1028  0.2169 -0.1444
   75A      O1P 1877   6.633   6.582   2.052 -0.6962 -0.0622  0.1339
   75A      O2P 1878   6.850   6.475   1.975  0.0068 -0.3882 -0.4298
   75A      O5' 1879   6.850   6.699   2.103 -0.1237  0.2008  0.4489
   75A      C5' 1880   6.780   6.816   2.145 -0.1875  0.1607 -0.3142
   75A     H5'1 1881   6.712   6.788   2.225 -1.6208 -1.6236 -2.0338
   75A     H5'2 1882   6.699   6.845   2.077 -2.4145 -2.9500  0.7403
   75A      C4' 1883   6.856   6.948   2.174 -0.7721 -0.5564 -0.3303
   75A      H4' 1884   6.789   7.021   2.219  0.6895  0.6121  0.0261
   75A      O4' 1885   6.956   6.916   2.270  0.5409  0.3111 -0.3545
   75A      C1' 1886   7.072   7.000   2.249 -0.4166 -0.3196  0.8336
   75A      H1' 1887   7.089   7.069   2.331  1.2389  0.9623 -0.5048
   75A       N9 1888   7.195   6.910   2.226  0.1384 -0.1735 -0.7522
   75A       C8 1889   7.200   6.784   2.179 -0.2423 -0.0844  0.6829
   75A       H8 1890   7.112   6.731   2.144 -0.1502  0.9625 -1.2736
   75A       N7 1891   7.321   6.736   2.166  0.3346 -0.6596 -0.2317
   75A       C5 1892   7.403   6.840   2.208 -0.9449 -0.3085 -0.1868
   75A       C6 1893   7.544   6.857   2.227  0.5396  0.4794  0.0709
   75A       N6 1894   7.642   6.777   2.205  0.6778 -0.1305 -0.1628
   75A      H61 1895   7.614   6.679   2.198 -1.6476  0.3981  0.6132
   75A      H62 1896   7.733   6.815   2.225 -0.1985  0.7585  2.5704
   75A       N1 1897   7.586   6.977   2.265 -0.3894 -0.7210 -0.6939
   75A       C2 1898   7.499   7.070   2.297  0.0985 -0.0927 -0.2723
   75A       H2 1899   7.537   7.157   2.348  0.8168 -0.5217 -0.0558
   75A       N3 1900   7.368   7.074   2.294  0.0953 -0.0051  0.0687
   75A       C4 1901   7.327   6.950   2.245 -0.0069 -0.8244  0.0888
   75A      C3' 1902   6.925   7.016   2.053 -0.1633  0.4200 -0.0298
   75A      H3' 1903   6.966   6.927   2.005  1.3419 -0.4414  2.6382
   75A      C2' 1904   7.033   7.089   2.126 -0.1646 -0.2397  0.2261
   75A     H2'1 1905   7.117   7.101   2.058 -0.0053  1.4070  0.6670
   75A      O2' 1906   6.990   7.214   2.171  0.4316  0.1558  0.3553
   75A     HO'2 1907   6.958   7.265   2.096 -0.3879 -0.4648  0.2708
   75A      O3' 1908   6.856   7.105   1.964  0.2098 -0.1125  0.1164
   76A        P 1909   6.920   7.146   1.829 -0.5191 -0.0362 -0.1510
   76A      O1P 1910   6.829   7.234   1.749  0.1544  0.6694 -0.5065
   76A      O2P 1911   6.981   7.024   1.771  0.7082 -0.1075  0.0293
   76A      O5' 1912   7.050   7.235   1.864  0.1837  0.0558 -0.3065
   76A      C5' 1913   7.044   7.377   1.891  0.9520  0.1004 -0.4855
   76A     H5'1 1914   6.971   7.392   1.970  1.0509 -2.4834  0.1663
   76A     H5'2 1915   6.992   7.419   1.805  0.3491 -2.7871 -1.6257
   76A      C4' 1916   7.177   7.441   1.924 -0.3713  0.2042 -0.3487
   76A      H4' 1917   7.163   7.539   1.970  0.0858  0.4144 -0.6523
   76A      O4' 1918   7.252   7.352   2.008  0.2587 -0.2014  0.0389
   76A      C1' 1919   7.389   7.357   1.972 -0.2679 -0.4543 -1.5208
   76A      H1' 1920   7.442   7.414   2.049 -1.1735  0.6581 -1.7053
   76A       N9 1921   7.451   7.220   1.955  0.1411  0.1160  0.4083
   76A       C8 1922   7.390   7.099   1.929 -0.2166  0.3283 -0.4228
   76A       H8 1923   7.283   7.083   1.931  0.0910 -1.9181  1.0136
   76A       N7 1924   7.478   7.002   1.926  1.0858  0.6409  0.0902
   76A       C5 1925   7.605   7.066   1.943 -0.4465  0.1267  0.2270
   76A       C6 1926   7.740   7.025   1.940 -0.0682  0.0600  0.2548
   76A       N6 1927   7.781   6.899   1.917  0.2394 -0.2718  0.2202
   76A      H61 1928   7.710   6.832   1.892 -3.3022  3.3921 -0.5414
   76A      H62 1929   7.882   6.893   1.917  0.4264  1.9596 -0.0504
   76A       N1 1930   7.840   7.115   1.964 -0.1180  0.4110 -0.1319
   76A       C2 1931   7.803   7.236   1.988  0.0805  0.0743 -0.0975
   76A       H2 1932   7.877   7.306   2.024  0.4888 -1.1337  1.5107
   76A       N3 1933   7.680   7.281   1.999 -0.0859  0.2380 -0.2844
   76A       C4 1934   7.587   7.195   1.970  0.8787  0.1195 -0.1411
   76A      C3' 1935   7.259   7.459   1.796  0.1884  0.2048  0.4709
   76A      H3' 1936   7.232   7.383   1.723 -0.7640  0.7722  0.2201
   76A      C2' 1937   7.409   7.444   1.846  0.0279 -0.0887  0.4421
   76A     H2'1 1938   7.479   7.389   1.784  1.6267  0.7716  1.4340
   76A      O2' 1939   7.455   7.576   1.879 -0.1879  0.1815 -0.4289
   76A     HO'2 1940   7.483   7.623   1.800 -0.5141 -0.4578 -0.9277
   76A      O3' 1941   7.230   7.576   1.712  0.4917  0.0137  0.3169
   77U        P 1942   7.297   7.593   1.571  0.5267 -0.1704 -0.2603
   77U      O1P 1943   7.224   7.690   1.490 -0.0390 -0.7557  0.3173
   77U      O2P 1944   7.325   7.463   1.516 -0.7815  0.9367 -0.0172
   77U      O5' 1945   7.432   7.660   1.619  0.7237  0.4016  0.0877
   77U      C5' 1946   7.455   7.794   1.660  0.9537  0.6213 -0.2396
   77U     H5'1 1947   7.415   7.821   1.758 -2.4612 -1.8810 -0.7708
   77U     H5'2 1948   7.403   7.861   1.592 -2.1671 -1.3313 -0.0058
   77U      C4' 1949   7.606   7.817   1.665 -0.4581  0.0828 -0.2659
   77U      H4' 1950   7.621   7.918   1.705  2.5945  0.6993 -2.5920
   77U      O4' 1951   7.665   7.723   1.756  0.1066 -0.4675  0.1548
   77U      C1' 1952   7.799   7.701   1.708  0.5850  0.3140  0.0849
   77U      H1' 1953   7.870   7.743   1.779  0.1337 -1.2141  1.5123
   77U       N1 1954   7.809   7.552   1.675  0.0679 -0.8809 -0.1860
   77U       C6 1955   7.707   7.467   1.627 -0.3841  0.3404  0.3089
   77U       H6 1956   7.611   7.516   1.617 -1.1034 -0.8873  1.0384
   77U       C5 1957   7.727   7.334   1.606 -0.5487 -0.2544 -0.2438
   77U       H5 1958   7.639   7.277   1.581 -1.3888 -0.3626  2.6150
   77U       C4 1959   7.850   7.272   1.635 -0.4784 -0.3264  0.0914
   77U       O4 1960   7.877   7.154   1.635  0.0446  0.9932 -0.0155
   77U       N3 1961   7.950   7.362   1.660  0.8562  0.0257  0.6055
   77U       H3 1962   8.038   7.326   1.695  2.0692 -0.9957 -3.0432
   77U       C2 1963   7.937   7.500   1.679  0.2834  1.3962  0.4271
   77U       O2 1964   8.036   7.565   1.711 -0.4224 -0.0588 -0.3108
   77U      C3' 1965   7.680   7.811   1.533  0.5533 -0.9244  0.1949
   77U      H3' 1966   7.637   7.724   1.483 -0.7289 -0.3728  0.3022
   77U      C2' 1967   7.822   7.782   1.576  0.8130  0.2037 -0.8086
   77U     H2'1 1968   7.865   7.721   1.497  0.1124  0.3275 -1.2929
   77U      O2' 1969   7.903   7.902   1.604  0.2198  0.0237  0.3042
   77U     HO'2 1970   7.853   7.980   1.581  1.7210  0.9653  0.1097
   77U      O3' 1971   7.661   7.934   1.456  0.1258  1.1040 -0.1564
   78U        P 1972   7.668   7.931   1.302  0.2488 -0.0580 -0.0793
   78U      O1P 1973   7.666   8.065   1.252  0.7677 -0.0026 -0.0044
   78U      O2P 1974   7.560   7.835   1.263 -0.3626  0.5208  0.2048
   78U      O5' 1975   7.806   7.867   1.264  0.1079 -0.0794  0.3381
   78U      C5' 1976   7.930   7.937   1.261  0.0835  0.0094  0.6828
   78U     H5'1 1977   7.938   7.986   1.358  0.8722 -0.8623  1.0721
   78U     H5'2 1978   7.928   8.016   1.187 -1.4020 -1.4580 -0.9395
   78U      C4' 1979   8.059   7.849   1.247 -0.2215 -0.1071 -0.2591
   78U      H4' 1980   8.147   7.911   1.263 -0.2095 -0.3263  0.5589
   78U      O4' 1981   8.045   7.738   1.334 -0.2549  0.3646  0.0110
   78U      C1' 1982   8.119   7.629   1.282 -0.3557  0.1452  0.3135
   78U      H1' 1983   8.208   7.615   1.344  1.8741 -0.7443 -2.8055
   78U       N1 1984   8.049   7.498   1.273  0.0037 -0.1650  0.1728
   78U       C6 1985   7.908   7.488   1.284 -0.3341  0.2426  0.0331
   78U       H6 1986   7.843   7.574   1.285  0.1599  0.6203  1.4213
   78U       C5 1987   7.857   7.365   1.295  0.0113 -0.1123 -1.1919
   78U       H5 1988   7.750   7.357   1.306 -0.3836  2.4694 -2.3324
   78U       C4 1989   7.932   7.247   1.291  0.2192 -0.3105  0.4742
   78U       O4 1990   7.892   7.130   1.296 -0.4739 -0.4884  0.5168
   78U       N3 1991   8.063   7.266   1.274 -0.3877 -0.3537 -0.4349
   78U       H3 1992   8.114   7.179   1.270  0.4483  0.1179 -0.4414
   78U       C2 1993   8.127   7.385   1.268 -0.6733 -0.9117 -0.0162
   78U       O2 1994   8.252   7.387   1.259  0.7139 -0.2959  0.3421
   78U      C3' 1995   8.058   7.786   1.111  0.1720 -0.2696 -0.4382
   78U      H3' 1996   7.957   7.744   1.106  0.8863 -2.2897  0.8478
   78U      C2' 1997   8.163   7.680   1.147  0.0919 -0.1309 -0.5472
   78U     H2'1 1998   8.150   7.606   1.068  0.2311  1.2571 -1.9218
   78U      O2' 1999   8.290   7.728   1.153 -0.1083 -0.4881 -0.3524
   78U     HO'2 2000   8.289   7.823   1.169  0.4293 -0.3168 -1.3119
   78U      O3' 2001   8.099   7.877   1.011 -0.8145 -0.0723 -0.0417
   79A        P 2002   8.067   7.859   0.852 -0.4398 -0.1485  0.2697
   79A      O1P 2003   8.119   7.985   0.784 -0.0783  0.3393 -1.4197
   79A      O2P 2004   7.932   7.807   0.828  1.0688 -0.0639  0.4499
   79A      O5' 2005   8.161   7.734   0.812 -0.6161  0.5192  0.1483
   79A      C5' 2006   8.299   7.760   0.783 -0.0592  1.2475  0.5339
   79A     H5'1 2007   8.342   7.795   0.877 -0.2932  0.0420  1.1164
   79A     H5'2 2008   8.314   7.825   0.697  0.8614  1.2920  0.7173
   79A      C4' 2009   8.362   7.627   0.739  0.3344 -1.0124 -0.1173
   79A      H4' 2010   8.469   7.644   0.723  0.4010  1.5975  2.2926
   79A      O4' 2011   8.346   7.531   0.845 -0.3855 -0.3609  0.1389
   79A      C1' 2012   8.335   7.413   0.786  0.4128 -0.8608  0.1540
   79A      H1' 2013   8.422   7.355   0.817  1.1254  0.4437  0.6734
   79A       N9 2014   8.219   7.345   0.842 -0.3348  0.0273 -0.5384
   79A       C8 2015   8.107   7.403   0.898  0.3400  0.5808  0.2597
   79A       H8 2016   8.087   7.509   0.888  1.7247  1.0283  1.9172
   79A       N7 2017   8.014   7.315   0.936  0.2405  0.1435  0.9526
   79A       C5 2018   8.076   7.193   0.905 -0.9868  0.0421  0.1069
   79A       C6 2019   8.042   7.052   0.923  0.3020  0.3202  0.0785
   79A       N6 2020   7.933   7.003   0.966  0.9724  0.3417 -0.2783
   79A      H61 2021   7.854   7.053   1.005 -0.4033 -1.7177 -0.2983
   79A      H62 2022   7.927   6.903   0.976  0.2967  0.4734  0.9578
   79A       N1 2023   8.120   6.956   0.882 -0.4195  0.5080 -0.9102
   79A       C2 2024   8.234   6.988   0.832 -0.2448  0.9167  0.3791
   79A       H2 2025   8.287   6.900   0.799 -1.3096 -0.5362  2.3211
   79A       N3 2026   8.290   7.108   0.815  0.0656 -0.0976  1.3907
   79A       C4 2027   8.202   7.213   0.851 -0.5676  0.8354  0.7017
   79A      C3' 2028   8.290   7.569   0.615 -0.0416 -0.0595  0.8122
   79A      H3' 2029   8.181   7.582   0.614  0.1105  1.5491 -0.8675
   79A      C2' 2030   8.331   7.427   0.633 -0.5588  0.2419  0.0516
   79A     H2'1 2031   8.258   7.357   0.594 -1.2442 -0.8227  2.9995
   79A      O2' 2032   8.468   7.400   0.586  0.1473 -0.2089 -0.2162
   79A     HO'2 2033   8.452   7.340   0.513 -0.7362 -0.6223  0.3011
   79A      O3' 2034   8.336   7.629   0.495 -0.0071  0.2105  0.3180
   80A        P 2035   8.249   7.621   0.353 -0.6242 -0.2111 -0.0762
   80A      O1P 2036   8.322   7.713   0.264  0.4449  0.1026  0.4381
   80A      O2P 2037   8.106   7.647   0.370  0.2020  0.2875  0.1750
   80A      O5' 2038   8.270   7.477   0.297  0.0599 -0.4417 -0.3186
   80A      C5' 2039   8.394   7.442   0.237  0.4984  0.2461  0.0020
   80A     H5'1 2040   8.472   7.496   0.291 -0.3729  1.8237 -0.2440
   80A     H5'2 2041   8.414   7.470   0.134 -2.7548 -1.9457 -1.3535
   80A      C4' 2042   8.422   7.293   0.231 -0.1356 -0.8068 -0.4464
   80A      H4' 2043   8.526   7.287   0.198 -0.3469  1.1596 -1.6202
   80A      O4' 2044   8.402   7.233   0.362  0.0470 -0.9268  0.0479
   80A      C1' 2045   8.330   7.111   0.347  0.5803  0.5166 -0.5666
   80A      H1' 2046   8.394   7.031   0.384 -1.7520 -1.0227  0.3316
   80A       N9 2047   8.199   7.116   0.428 -0.6391  0.1632  0.1164
   80A       C8 2048   8.107   7.217   0.440  0.2346  0.2926 -0.2481
   80A       H8 2049   8.123   7.316   0.401 -1.1218  0.1955 -1.1097
   80A       N7 2050   8.007   7.177   0.520  0.1983  0.5194 -0.4820
   80A       C5 2051   8.038   7.043   0.561  0.5507 -0.0972 -0.1898
   80A       C6 2052   7.961   6.936   0.620 -0.5803 -0.2402  0.6909
   80A       N6 2053   7.837   6.940   0.667  0.6446  0.1005  0.0133
   80A      H61 2054   7.778   7.022   0.673 -0.5267 -0.5046 -2.2560
   80A      H62 2055   7.796   6.854   0.699  0.7473 -0.8152 -2.1467
   80A       N1 2056   8.009   6.820   0.617 -0.7191  0.7113  0.1666
   80A       C2 2057   8.121   6.792   0.552  0.6282  0.3095 -0.6450
   80A       H2 2058   8.157   6.690   0.552  4.3197  1.3953  1.6848
   80A       N3 2059   8.199   6.877   0.490  0.3560 -0.5508  0.7424
   80A       C4 2060   8.151   7.005   0.493  0.6831 -0.2388  0.0484
   80A      C3' 2061   8.327   7.220   0.131 -0.7441 -0.2510  0.0554
   80A      H3' 2062   8.232   7.274   0.130 -0.1330  0.8639 -0.7904
   80A      C2' 2063   8.315   7.080   0.197  0.1936 -0.1117 -0.1348
   80A     H2'1 2064   8.226   7.023   0.172  2.1259 -3.3546 -0.2385
   80A      O2' 2065   8.427   6.999   0.163 -0.2995 -0.2731 -0.0067
   80A     HO'2 2066   8.400   6.922   0.114 -3.0602  0.6731 -0.1430
   80A      O3' 2067   8.373   7.216   0.001 -0.5354 -0.4644  0.0097
   81U        P 2068   8.289   7.191  -0.125 -0.1248  0.7650 -0.1696
   81U      O1P 2069   8.377   7.211  -0.240  0.3195 -0.0716 -0.0381
   81U      O2P 2070   8.166   7.272  -0.108 -0.1960  0.4621 -0.5813
   81U      O5' 2071   8.249   7.035  -0.120  0.2247 -0.0828  0.1057
   81U      C5' 2072   8.348   6.945  -0.173 -0.1674 -0.4025  0.1218
   81U     H5'1 2073   8.440   6.960  -0.117 -1.6492  2.0401  2.1355
   81U     H5'2 2074   8.366   6.949  -0.280 -2.7079  0.0368 -0.3494
   81U      C4' 2075   8.308   6.802  -0.141 -0.1180  0.2345  0.4121
   81U      H4' 2076   8.395   6.744  -0.171  0.2092  1.2378 -0.6461
   81U      O4' 2077   8.280   6.782  -0.007 -0.0956  0.7647  0.1824
   81U      C1' 2078   8.193   6.673   0.004  0.2835 -0.3486 -0.0609
   81U      H1' 2079   8.253   6.593   0.047 -0.2475 -0.9373 -0.3976
   81U       N1 2080   8.082   6.708   0.102 -0.8444  0.3113  0.2233
   81U       C6 2081   8.027   6.834   0.098 -0.1129  0.9142 -0.9981
   81U       H6 2082   8.069   6.916   0.042 -1.7042  2.4650 -0.0444
   81U       C5 2083   7.927   6.855   0.193  0.1144  0.4381  0.1687
   81U       H5 2084   7.877   6.951   0.201  0.8116  0.7986  0.2611
   81U       C4 2085   7.888   6.756   0.292 -0.3230  0.0695  0.7047
   81U       O4 2086   7.793   6.764   0.368  0.3461  0.4126  0.3274
   81U       N3 2087   7.965   6.648   0.289 -0.2015  0.4025  0.1955
   81U       H3 2088   7.945   6.580   0.362 -0.9115 -2.3407 -2.3430
   81U       C2 2089   8.058   6.606   0.198  0.0472  0.7860 -0.5089
   81U       O2 2090   8.104   6.490   0.200 -0.6200  0.2394 -0.1467
   81U      C3' 2091   8.186   6.761  -0.218  0.0435  0.3216  0.0390
   81U      H3' 2092   8.111   6.841  -0.211 -0.0491  0.2217  0.2075
   81U      C2' 2093   8.128   6.649  -0.135 -0.6288  0.5385  0.1192
   81U     H2'1 2094   8.020   6.635  -0.129 -0.5179 -0.2271  0.4571
   81U      O2' 2095   8.175   6.518  -0.172 -0.1761 -0.6985 -0.0106
   81U     HO'2 2096   8.179   6.518  -0.268 -0.7237 -3.3284 -0.0956
   81U      O3' 2097   8.220   6.728  -0.350 -0.2895 -0.3764  0.4789
   82U        P 2098   8.115   6.719  -0.471 -0.3453 -0.5113  0.2831
   82U      O1P 2099   8.189   6.701  -0.597 -0.1481  0.8512  0.6700
   82U      O2P 2100   8.018   6.836  -0.459 -0.0707 -0.5774  0.7249
   82U      O5' 2101   8.039   6.582  -0.442  0.1861  0.1452 -0.4382
   82U      C5' 2102   8.072   6.460  -0.498  0.1635 -0.1527  0.1374
   82U     H5'1 2103   8.170   6.419  -0.472  0.1817 -0.0187  0.2800
   82U     H5'2 2104   8.063   6.452  -0.606  0.9682 -3.1497  0.1903
   82U      C4' 2105   7.954   6.364  -0.444 -0.5187  0.1537  0.4077
   82U      H4' 2106   7.973   6.268  -0.492  0.3733  0.5512 -0.0424
   82U      O4' 2107   7.966   6.344  -0.301  0.3210  0.1945  0.1999
   82U      C1' 2108   7.828   6.338  -0.256 -0.2850  0.5235 -0.4327
   82U      H1' 2109   7.777   6.243  -0.269 -0.0194 -0.1496  2.6316
   82U       N1 2110   7.819   6.359  -0.104  0.3826 -0.0577  0.0340
   82U       C6 2111   7.768   6.470  -0.047  0.1983 -0.5965  0.1072
   82U       H6 2112   7.735   6.550  -0.112  0.6141 -1.3748 -1.0970
   82U       C5 2113   7.756   6.480   0.088 -0.1889  0.1285 -0.4847
   82U       H5 2114   7.708   6.558   0.145 -0.2906 -0.8847  0.8773
   82U       C4 2115   7.796   6.367   0.175 -0.4297 -0.3157  0.5846
   82U       O4 2116   7.806   6.368   0.300  0.4644  0.1246  0.3492
   82U       N3 2117   7.837   6.260   0.109 -0.3057 -0.1411 -0.0782
   82U       H3 2118   7.858   6.183   0.171 -4.6514 -1.8060 -0.3183
   82U       C2 2119   7.849   6.242  -0.027 -0.4882 -0.1247  0.0761
   82U       O2 2120   7.895   6.137  -0.075 -0.1043  0.2136  0.4366
   82U      C3' 2121   7.818   6.411  -0.484  0.7856  0.3166 -0.7267
   82U      H3' 2122   7.819   6.506  -0.536 -0.5242  0.9067  0.2558
   82U      C2' 2123   7.749   6.438  -0.347 -0.5227  0.6014  0.5043
   82U     H2'1 2124   7.773   6.538  -0.311  0.8044  0.5728 -0.2486
   82U      O2' 2125   7.612   6.416  -0.346  0.7947 -0.2727  0.8084
   82U     HO'2 2126   7.575   6.428  -0.434  1.8031  0.2576  0.4445
   82U      O3' 2127   7.746   6.312  -0.556  0.0472  0.0190 -0.7838
   82U      H3T 2128   7.657   6.343  -0.575 -0.5164 -0.7731  0.4551
   8.59424   8.59424   6.07705   0.00000   0.00000   0.00000   0.00000   4.29713   4.29713
