# Supplementary material for: Constant-pH Molecular Dynamics of Cationic Peptide Dendrimers Binding to siRNA
Source: J Chem Inf Model. 2026 Feb 5;66(8):4734–43. doi: 10.1021/acs.jcim.5c02636 (PMC13126635; doi:10.1021/acs.jcim.5c02636)
Supplement: Supplementary file 2 [file ci5c02636_si_002.zip › zip/MH18_05_in_6.gro]

Protein t=   0.00000
 2128
    1LY0      N    1   4.696   8.833   5.690 -0.6002 -0.1028  0.3965
    1LY0     H1    2   4.665   8.876   5.776  1.7183 -0.2187  1.3763
    1LY0     H2    3   4.711   8.903   5.618 -1.6845 -0.6758 -0.4154
    1LY0     H3    4   4.784   8.788   5.709 -1.5718 -1.8926  0.8229
    1LY0     CA    5   4.598   8.732   5.635 -0.0986 -0.7848  0.0743
    1LY0     HA    6   4.614   8.645   5.698 -1.3604 -0.8173  0.3740
    1LY0     CB    7   4.452   8.785   5.616 -0.5591  0.2775  0.1597
    1LY0    HB1    8   4.393   8.694   5.608  0.3522 -0.2192 -1.4783
    1LY0    HB2    9   4.451   8.842   5.523 -0.3093  0.6774  0.3961
    1LY0     CG   10   4.391   8.872   5.730 -0.4658 -0.1912 -0.3032
    1LY0    HG1   11   4.461   8.952   5.754 -0.3683 -0.1223 -0.7888
    1LY0    HG2   12   4.398   8.810   5.819  1.3111 -2.6743 -2.0513
    1LY0     CD   13   4.254   8.927   5.701 -0.1225  0.9126 -0.3633
    1LY0    HD1   14   4.175   8.852   5.713  1.2342 -0.7865 -1.5091
    1LY0    HD2   15   4.251   8.983   5.608 -0.2942  1.4206 -0.0526
    1LY0     CE   16   4.240   9.014   5.820  0.0613 -0.2917 -0.4808
    1LY0    HE1   17   4.309   9.098   5.810  0.7855 -0.7872  0.2090
    1LY0    HE2   18   4.265   8.958   5.910  2.1119  1.7829  0.3518
    1LY0     NZ   19   4.104   9.075   5.833 -0.3004 -0.4779 -0.4664
    1LY0    HZ1   20   4.101   9.141   5.909  0.7286 -1.5010  0.4932
    1LY0    HZ2   21   4.087   9.116   5.742  0.5927  1.3390  0.1393
    1LY0    HZ3   22   4.038   8.998   5.839 -2.0355  0.5537 -3.7526
    1LY0      C   23   4.643   8.685   5.497 -0.2743  0.1950 -0.0150
    1LY0      O   24   4.667   8.767   5.403 -0.4547 -0.5427  0.3810
    2LER      N   25   4.645   8.554   5.468 -0.0837  0.3988 -0.4532
    2LER      H   26   4.632   8.494   5.549 -0.0214 -0.2727 -0.9325
    2LER     CA   27   4.668   8.486   5.337 -0.3364 -0.6680  0.0166
    2LER     HA   28   4.728   8.549   5.270  0.2730 -2.1413 -0.8741
    2LER     CB   29   4.743   8.351   5.370  0.1442 -0.1604  0.7290
    2LER    HB1   30   4.700   8.324   5.466 -3.7166  2.2083 -0.0987
    2LER    HB2   31   4.851   8.357   5.379  0.1253  0.3949  0.6135
    2LER     CG   32   4.725   8.233   5.266  0.3053  0.5654  0.1323
    2LER     HG   33   4.619   8.218   5.246 -0.1616 -0.4322  2.8987
    2LER    CD1   34   4.785   8.273   5.133 -0.2892 -0.1978  0.5156
    2LER   HD11   35   4.890   8.297   5.153  0.6735 -0.8630 -3.1164
    2LER   HD12   36   4.772   8.200   5.054 -1.8613  0.4930  0.1107
    2LER   HD13   37   4.735   8.364   5.100 -1.5978 -0.8752  0.5538
    2LER    CD2   38   4.800   8.101   5.290  0.1969 -0.5327 -0.1386
    2LER   HD21   39   4.905   8.108   5.318  0.1250 -0.0208  0.0275
    2LER   HD22   40   4.745   8.058   5.374  0.9832 -0.5054  0.4034
    2LER   HD23   41   4.796   8.026   5.211 -1.2932 -0.4179 -0.1897
    2LER      C   42   4.538   8.462   5.269  0.0173 -0.3703  0.6047
    2LER      O   43   4.449   8.400   5.327 -0.5373 -0.6054 -0.4510
    3LYR      N   44   4.513   8.515   5.148  0.4423  0.4036 -0.0086
    3LYR      H   45   4.587   8.569   5.107  0.3526  2.1528  1.9746
    3LYR     CA   46   4.408   8.500   5.054  0.1220  0.7650 -0.0508
    3LYR     HA   47   4.317   8.453   5.090  0.1608  0.7957  0.0870
    3LYR     CB   48   4.366   8.643   4.999  0.0154  0.4986  0.6404
    3LYR    HB1   49   4.311   8.622   4.908 -0.6626 -0.4858  1.2594
    3LYR    HB2   50   4.458   8.700   4.985  1.3281 -1.8653 -1.0744
    3LYR     CG   51   4.265   8.711   5.093  0.2967  0.2312  0.8101
    3LYR    HG1   52   4.175   8.648   5.094  1.2415 -1.3270 -1.8638
    3LYR    HG2   53   4.248   8.807   5.046 -0.3421  0.0457  0.6494
    3LYR     CD   54   4.319   8.736   5.231 -0.2324 -0.1589 -0.0230
    3LYR    HD1   55   4.421   8.774   5.222 -0.7685  1.1031 -1.1399
    3LYR    HD2   56   4.315   8.642   5.285  0.5051 -0.3594 -0.3154
    3LYR     CE   57   4.237   8.849   5.311  0.5782 -0.2123 -0.1776
    3LYR    HE1   58   4.197   8.916   5.235 -0.4648  0.1467  0.6661
    3LYR    HE2   59   4.313   8.900   5.370  0.1093 -1.3939  1.5137
    3LYR     NZ   60   4.125   8.795   5.390  0.5846  0.3507  1.0130
    3LYR    HZ1   61   4.149   8.797   5.488 -0.9937  2.2872  1.4452
    3LYR      C   62   4.445   8.409   4.940 -0.3084  0.2877  0.7717
    3LYR      O   63   4.558   8.406   4.886 -0.2709  1.0445 -0.2891
    4LY0      N   64   4.348   8.334   4.894 -0.2222  0.0766  0.2828
    4LY0      H   65   4.258   8.340   4.939 -1.4778 -0.5146 -1.9698
    4LY0     CA   66   4.366   8.223   4.796  0.8185 -0.0545 -0.2730
    4LY0     HA   67   4.471   8.219   4.766  0.2169  2.0070 -2.9526
    4LY0     CB   68   4.335   8.095   4.867 -0.4300  0.1765  0.1321
    4LY0    HB1   69   4.324   8.015   4.794 -0.3196 -0.2212  0.5409
    4LY0    HB2   70   4.236   8.100   4.914  0.1030  0.3830  1.2724
    4LY0     CG   71   4.451   8.058   4.969  0.2089 -0.0898  0.3315
    4LY0    HG1   72   4.457   8.146   5.034  0.7230 -1.0589  1.6366
    4LY0    HG2   73   4.540   8.049   4.906 -0.6367  4.1759 -1.8507
    4LY0     CD   74   4.429   7.930   5.058 -0.9288 -0.1877 -0.8398
    4LY0    HD1   75   4.429   7.842   4.994  2.7727 -0.0246 -1.2902
    4LY0    HD2   76   4.333   7.939   5.110 -1.3288  0.5728 -1.6868
    4LY0     CE   77   4.535   7.919   5.163  0.5247  0.8194  0.4295
    4LY0    HE1   78   4.573   8.018   5.186  0.4226  1.2331 -1.0541
    4LY0    HE2   79   4.621   7.876   5.111  1.3333 -0.0385  2.3632
    4LY0     NZ   80   4.495   7.826   5.274  0.3875 -0.5463  0.5191
    4LY0    HZ1   81   4.470   7.732   5.248  1.4945 -0.8072  0.3388
    4LY0    HZ2   82   4.567   7.835   5.344 -0.4873 -1.1812  1.5164
    4LY0    HZ3   83   4.418   7.875   5.318  0.2100  0.7414 -1.1207
    4LY0      C   84   4.278   8.237   4.679 -1.0082  0.1286  0.0746
    4LY0      O   85   4.169   8.288   4.695 -0.3058 -0.0016  0.7246
    5LER      N   86   4.325   8.184   4.569  0.4321 -0.2201  0.4387
    5LER      H   87   4.417   8.143   4.575  0.2606 -0.3989  2.6285
    5LER     CA   88   4.247   8.147   4.447 -0.6276 -0.3417 -0.0905
    5LER     HA   89   4.153   8.116   4.491 -0.3588 -0.1690  0.6170
    5LER     CB   90   4.220   8.262   4.348 -0.1958 -0.0721 -0.6276
    5LER    HB1   91   4.208   8.351   4.410 -2.0413 -0.0619 -0.9195
    5LER    HB2   92   4.119   8.241   4.312 -0.0081 -1.4118 -0.4504
    5LER     CG   93   4.304   8.276   4.222  0.5141 -0.1820  0.6318
    5LER     HG   94   4.294   8.188   4.159 -2.1036  1.6936 -1.8659
    5LER    CD1   95   4.251   8.393   4.138  1.0657  0.3065  0.5450
    5LER   HD11   96   4.143   8.387   4.145  1.0585 -1.2729 -0.2999
    5LER   HD12   97   4.277   8.489   4.182 -0.8730  1.8060 -1.3433
    5LER   HD13   98   4.287   8.381   4.035 -1.8758 -1.2080 -0.4276
    5LER    CD2   99   4.444   8.312   4.242  0.3835 -0.3090  0.0311
    5LER   HD21  100   4.504   8.336   4.154  0.7005 -0.3289  0.2405
    5LER   HD22  101   4.445   8.389   4.320 -0.0785 -1.0849  0.8289
    5LER   HD23  102   4.489   8.226   4.292  1.6708  0.0487 -0.4861
    5LER      C  103   4.309   8.025   4.382  0.3078 -0.2064 -0.3681
    5LER      O  104   4.428   8.004   4.391  0.0525 -0.5188 -0.1602
    6LYR      N  105   4.220   7.949   4.320 -0.1312 -0.1035 -0.3179
    6LYR      H  106   4.124   7.980   4.314 -0.9514 -2.2160  0.9120
    6LYR     CA  107   4.247   7.823   4.255 -0.2822  0.2989 -0.0853
    6LYR     HA  108   4.342   7.787   4.293 -1.7591 -1.9981  1.7514
    6LYR     CB  109   4.152   7.709   4.292  0.1638  0.4275  0.3478
    6LYR    HB1  110   4.153   7.641   4.207 -1.2891  0.6991  0.0913
    6LYR    HB2  111   4.052   7.750   4.305  0.1847  0.5261  0.2022
    6LYR     CG  112   4.194   7.618   4.409 -0.0985  0.2397  0.0590
    6LYR    HG1  113   4.181   7.670   4.504 -1.9439 -1.3623  0.7487
    6LYR    HG2  114   4.295   7.579   4.396  0.8212  2.0401  1.3372
    6LYR     CD  115   4.099   7.493   4.422 -0.4935  0.3056  0.1139
    6LYR    HD1  116   4.135   7.419   4.494 -0.5952  0.8478  0.7262
    6LYR    HD2  117   4.094   7.441   4.326 -1.1079 -2.4112  1.4990
    6LYR     CE  118   3.955   7.539   4.456 -0.1142  0.0247 -0.2008
    6LYR    HE1  119   3.887   7.466   4.412 -1.2097  0.3718  0.8625
    6LYR    HE2  120   3.933   7.639   4.418 -0.2907 -0.9147 -2.7914
    6LYR     NZ  121   3.935   7.538   4.603  0.3812  0.3499  0.3803
    6LYR    HZ1  122   3.927   7.450   4.652 -0.4886  1.6074  2.6890
    6LYR      C  123   4.264   7.833   4.104 -0.0952 -0.0666  0.0984
    6LYR      O  124   4.209   7.930   4.048 -1.0024  0.0186 -0.1110
    7LER      N  125   4.336   7.738   4.043 -0.8401 -0.3414  0.1705
    7LER      H  126   4.375   7.657   4.089 -1.6295 -0.4988  0.5825
    7LER     CA  127   4.366   7.752   3.903 -0.0598 -0.2154  0.5039
    7LER     HA  128   4.401   7.853   3.884  2.1777 -0.5274  2.4951
    7LER     CB  129   4.486   7.665   3.885 -0.9080  0.0466  0.5539
    7LER    HB1  130   4.459   7.563   3.913  6.1462 -2.3062  0.7169
    7LER    HB2  131   4.563   7.699   3.953  0.9950  0.1068 -1.5224
    7LER     CG  132   4.546   7.657   3.741  0.5037  0.3032  0.4984
    7LER     HG  133   4.469   7.616   3.675  1.9882  1.8347 -2.3820
    7LER    CD1  134   4.603   7.793   3.694 -0.0484 -0.0044  0.5465
    7LER   HD11  135   4.528   7.871   3.701 -1.6516 -1.0740 -2.7874
    7LER   HD12  136   4.686   7.815   3.761 -1.0809  0.3085  1.7479
    7LER   HD13  137   4.626   7.784   3.588  0.7642 -1.0752  0.7884
    7LER    CD2  138   4.666   7.555   3.744 -0.1733 -0.6837  0.1849
    7LER   HD21  139   4.738   7.591   3.817  0.7721 -1.4367 -0.3449
    7LER   HD22  140   4.646   7.455   3.782 -1.7160 -1.0309 -1.4286
    7LER   HD23  141   4.711   7.558   3.645 -1.4759  2.2000 -0.4299
    7LER      C  142   4.251   7.727   3.799  0.7947  0.9111 -0.2384
    7LER      O  143   4.173   7.632   3.816  0.2507  0.3272  0.4094
    8LER      N  144   4.230   7.825   3.712 -0.4159  0.4174  0.5393
    8LER      H  145   4.304   7.893   3.719 -0.9606  0.9571  1.2364
    8LER     CA  146   4.126   7.841   3.613  0.3534 -0.3874  0.0237
    8LER     HA  147   4.140   7.938   3.565  1.0979 -1.2184 -1.5300
    8LER     CB  148   4.134   7.733   3.503  0.3418  0.2887  0.6618
    8LER    HB1  149   4.046   7.744   3.439  0.2110 -1.2364  0.5311
    8LER    HB2  150   4.116   7.632   3.542 -0.1377 -0.2350 -0.8466
    8LER     CG  151   4.258   7.723   3.421 -0.2513 -0.2477 -0.7165
    8LER     HG  152   4.339   7.754   3.486 -1.9362 -0.7438  1.7438
    8LER    CD1  153   4.282   7.577   3.378 -0.8028  0.2875  0.3240
    8LER   HD11  154   4.377   7.567   3.326  0.1101  0.2269  1.9322
    8LER   HD12  155   4.287   7.508   3.462 -5.6871  1.8385  2.2360
    8LER   HD13  156   4.204   7.543   3.310  0.1279 -3.5730  0.9436
    8LER    CD2  157   4.258   7.809   3.297  0.2071  0.8813  0.0601
    8LER   HD21  158   4.181   7.781   3.226  0.3168  0.4994  0.0914
    8LER   HD22  159   4.230   7.912   3.321  0.1959  0.7034  0.8397
    8LER   HD23  160   4.356   7.807   3.250  0.3163  1.1012  0.2769
    8LER      C  161   3.985   7.859   3.679  0.5454  0.1765 -0.5828
    8LER      O  162   3.882   7.840   3.618 -0.0015 -0.9609 -0.5950
    9LYR      N  163   3.974   7.894   3.806 -1.1432  0.4654  0.0865
    9LYR      H  164   4.062   7.903   3.856 -0.3258 -3.2548 -0.3809
    9LYR     CA  165   3.850   7.913   3.879  0.2229  0.4032 -0.3027
    9LYR     HA  166   3.768   7.858   3.834  1.0681 -0.4127 -0.8681
    9LYR     CB  167   3.871   7.871   4.025 -0.5069 -0.5352  0.7086
    9LYR    HB1  168   3.787   7.887   4.092 -0.2718  1.7839  0.5307
    9LYR    HB2  169   3.953   7.935   4.059 -1.1209  0.8048 -0.2392
    9LYR     CG  170   3.911   7.724   4.038 -0.1464  0.2725  0.8844
    9LYR    HG1  171   3.923   7.694   4.142  2.4874 -3.0679 -0.2155
    9LYR    HG2  172   4.011   7.708   3.998 -0.3391  1.2290 -0.0134
    9LYR     CD  173   3.806   7.629   3.976 -0.2806 -0.0804  0.0249
    9LYR    HD1  174   3.823   7.632   3.869  1.6481 -5.1300 -0.0719
    9LYR    HD2  175   3.706   7.649   4.015  0.5762  0.8879  1.8853
    9LYR     CE  176   3.858   7.489   4.020  0.2264 -0.5518 -0.2035
    9LYR    HE1  177   3.788   7.426   3.965 -2.8577  2.2623  0.1962
    9LYR    HE2  178   3.858   7.463   4.126  0.0852 -0.6749 -0.2336
    9LYR     NZ  179   3.993   7.450   3.969 -0.4569  0.6052  0.3765
    9LYR    HZ1  180   4.036   7.504   3.895  1.0734 -0.6390  0.2994
    9LYR      C  181   3.792   8.052   3.876 -0.4727 -0.0386 -0.1284
    9LYR      O  182   3.679   8.071   3.907  0.0519 -0.1241 -0.3845
   10LER      N  183   3.865   8.157   3.841 -0.3491  0.3436 -0.1063
   10LER      H  184   3.966   8.149   3.840 -0.4195 -0.6735 -0.1526
   10LER     CA  185   3.811   8.285   3.804  0.0450 -0.2212  0.1942
   10LER     HA  186   3.773   8.337   3.891 -0.7530  1.0794 -0.8821
   10LER     CB  187   3.936   8.357   3.746 -0.0921 -0.6259  0.1971
   10LER    HB1  188   3.999   8.284   3.696  1.7935  1.4305 -0.5536
   10LER    HB2  189   3.982   8.402   3.834 -0.0900 -1.0130  0.3975
   10LER     CG  190   3.910   8.477   3.650  0.4083 -0.4703  0.2497
   10LER     HG  191   3.847   8.461   3.562  0.2251 -0.6746  0.4180
   10LER    CD1  192   3.852   8.596   3.732  0.2972  0.6446  0.5136
   10LER   HD11  193   3.850   8.693   3.683 -0.2661  0.9984  1.2132
   10LER   HD12  194   3.752   8.578   3.771  0.1735  0.9778  0.3584
   10LER   HD13  195   3.904   8.620   3.825 -0.6215  0.2631  1.1353
   10LER    CD2  196   4.049   8.512   3.598 -0.1186 -0.2392 -0.1215
   10LER   HD21  197   4.044   8.606   3.543  0.2334  0.1729  0.5350
   10LER   HD22  198   4.108   8.527   3.688 -0.2872 -2.1086  0.3298
   10LER   HD23  199   4.095   8.425   3.551  0.5345  0.1283 -0.1881
   10LER      C  200   3.685   8.283   3.713 -1.3193  0.4414 -0.7098
   10LER      O  201   3.688   8.221   3.608 -0.1205  1.0004 -0.5168
   11LER      N  202   3.584   8.359   3.742 -0.2939  0.0921  0.4133
   11LER      H  203   3.586   8.412   3.829  2.4780  0.2225  0.3829
   11LER     CA  204   3.467   8.380   3.662  1.0418  0.6912  0.3035
   11LER     HA  205   3.499   8.387   3.558 -0.2794  0.0928 -0.1602
   11LER     CB  206   3.371   8.255   3.689 -0.0316  0.1667  0.4098
   11LER    HB1  207   3.332   8.269   3.790 -0.0643  0.1242  0.4029
   11LER    HB2  208   3.429   8.163   3.687 -0.4332 -0.0798 -0.4777
   11LER     CG  209   3.246   8.241   3.595 -0.0582  0.0024  0.5024
   11LER     HG  210   3.170   8.317   3.610 -0.7472 -0.7894  1.1138
   11LER    CD1  211   3.277   8.214   3.445 -0.2059 -0.3863  0.1039
   11LER   HD11  212   3.337   8.125   3.428  0.3753 -0.7159  3.3531
   11LER   HD12  213   3.188   8.199   3.383 -0.7346  1.1231  0.4600
   11LER   HD13  214   3.340   8.291   3.402  1.8863 -1.4610  1.1234
   11LER    CD2  215   3.184   8.114   3.646 -0.3541  0.6959 -0.7832
   11LER   HD21  216   3.245   8.025   3.632 -1.7988 -0.6676  1.0761
   11LER   HD22  217   3.150   8.129   3.748  2.5585  0.8628  0.2336
   11LER   HD23  218   3.093   8.091   3.590 -2.1923 -0.0304  2.2454
   11LER      C  219   3.392   8.505   3.703 -0.0478 -0.8868 -0.9861
   11LER      O  220   3.357   8.520   3.821 -0.3722 -0.4899  0.4230
   12LER      N  221   3.356   8.590   3.609 -0.4110  0.2641 -0.1209
   12LER      H  222   3.366   8.553   3.515  1.0969 -1.8905  0.8078
   12LER     CA  223   3.278   8.712   3.613 -0.1841  0.1916 -0.0992
   12LER     HA  224   3.292   8.755   3.713 -1.4476 -2.4488  1.3234
   12LER     CB  225   3.324   8.807   3.507 -0.2454 -0.2358 -0.0965
   12LER    HB1  226   3.251   8.885   3.485  0.6078 -0.2902 -3.8001
   12LER    HB2  227   3.338   8.754   3.413  2.3950  0.9627 -0.4787
   12LER     CG  228   3.455   8.887   3.525 -0.1383 -0.0735  0.6167
   12LER     HG  229   3.440   8.963   3.602  2.7318 -0.0510  1.2680
   12LER    CD1  230   3.572   8.795   3.557 -0.2335 -0.1951  0.0560
   12LER   HD11  231   3.547   8.718   3.630  1.1723 -0.7728 -0.0362
   12LER   HD12  232   3.599   8.739   3.467 -0.8460  0.5580 -0.6178
   12LER   HD13  233   3.659   8.854   3.586  1.7637 -2.8970  0.0221
   12LER    CD2  234   3.486   8.967   3.397 -0.3641 -0.6383  0.4008
   12LER   HD21  235   3.568   9.034   3.424  0.7376 -1.1420 -1.4882
   12LER   HD22  236   3.526   8.907   3.316  0.4003  1.3194 -0.7493
   12LER   HD23  237   3.407   9.028   3.353  0.0222 -0.5651 -0.2090
   12LER      C  238   3.131   8.684   3.595 -0.2101 -0.9217  0.3306
   12LER      O  239   3.077   8.639   3.492 -0.0695 -0.3356  0.7548
   13LER      N  240   3.053   8.750   3.681 -0.1552  0.1226 -0.7544
   13LER      H  241   3.091   8.800   3.760  0.2792 -1.5237  0.1281
   13LER     CA  242   2.901   8.734   3.684 -0.3353  0.1751  0.1952
   13LER     HA  243   2.867   8.693   3.589 -2.2649  2.9292 -0.4425
   13LER     CB  244   2.855   8.620   3.776  0.1903  0.3226  1.2370
   13LER    HB1  245   2.746   8.622   3.773  0.1202 -1.8617 -0.4363
   13LER    HB2  246   2.894   8.640   3.876 -0.8842  0.8672  1.5621
   13LER     CG  247   2.897   8.480   3.724  0.0713  0.7954  0.2749
   13LER     HG  248   3.000   8.490   3.690  0.7642 -0.2768  1.8764
   13LER    CD1  249   2.898   8.387   3.844  0.3485  0.4847  0.0793
   13LER   HD11  250   2.964   8.415   3.926  2.6079  0.9531 -1.8024
   13LER   HD12  251   2.797   8.373   3.884 -0.0728  0.6705 -0.9052
   13LER   HD13  252   2.934   8.294   3.799 -0.6811  0.7462 -1.3434
   13LER    CD2  253   2.824   8.417   3.609  0.7233  0.3728 -0.5615
   13LER   HD21  254   2.816   8.493   3.531  0.3908 -0.5962 -1.5056
   13LER   HD22  255   2.873   8.330   3.566 -1.1751 -1.2150  0.3250
   13LER   HD23  256   2.725   8.393   3.650  1.5618  1.2861  2.1578
   13LER      C  257   2.842   8.872   3.708 -0.4977 -0.4557 -0.0364
   13LER      O  258   2.910   8.961   3.759  0.2538  0.7157 -0.8556
   14NH2      N  259   2.717   8.900   3.665  0.9095 -0.3324 -0.5086
   14NH2     H1  260   2.668   8.833   3.607  2.1461  0.1978 -2.2198
   14NH2     H2  261   2.694   8.998   3.658  1.7160  0.2009  2.7115
   15LY0      N  262   3.469   8.866   5.409 -0.6318 -0.0271  0.0573
   15LY0     H1  263   3.372   8.855   5.385 -0.7531 -1.4713  1.0841
   15LY0     H2  264   3.468   8.866   5.510 -1.2417  0.0884  0.0561
   15LY0     H3  265   3.503   8.960   5.396  0.9088 -0.2685  1.8431
   15LY0     CA  266   3.559   8.763   5.357  0.5466  0.4715 -0.2123
   15LY0     HA  267   3.530   8.667   5.400  1.1824  1.1360  1.8199
   15LY0     CB  268   3.555   8.766   5.198  0.0687 -0.4815 -0.5596
   15LY0    HB1  269   3.454   8.739   5.168 -0.7292  1.2930  0.3792
   15LY0    HB2  270   3.615   8.683   5.161  1.5669 -0.2828  1.2783
   15LY0     CG  271   3.602   8.904   5.135 -0.5175 -0.2184 -0.3996
   15LY0    HG1  272   3.708   8.912   5.162 -0.4261  0.6787 -0.9730
   15LY0    HG2  273   3.549   8.991   5.173  1.0282  0.5247  0.1514
   15LY0     CD  274   3.579   8.898   4.981  0.3913  0.0609  0.0950
   15LY0    HD1  275   3.476   8.875   4.957 -0.7184  1.2801  3.0969
   15LY0    HD2  276   3.644   8.818   4.946 -1.7221 -1.7221  0.0264
   15LY0     CE  277   3.617   9.028   4.910  0.8887 -0.1635 -0.6884
   15LY0    HE1  278   3.714   9.064   4.944  0.8012 -0.7176  0.1632
   15LY0    HE2  279   3.542   9.105   4.931 -0.3142 -1.4720 -0.0741
   15LY0     NZ  280   3.628   9.004   4.766 -0.4909 -0.2928 -0.2918
   15LY0    HZ1  281   3.536   8.997   4.726 -1.3787 -1.6103  1.7811
   15LY0    HZ2  282   3.682   9.072   4.715  1.7315 -1.1960  0.6875
   15LY0    HZ3  283   3.686   8.921   4.761 -0.6369 -0.4649  0.6049
   15LY0      C  284   3.699   8.784   5.411  0.2242 -0.0051  0.2861
   15LY0      O  285   3.735   8.902   5.433  0.1243  0.1668  0.4547
   16LER      N  286   3.781   8.677   5.428  0.2226  0.2547 -0.0898
   16LER      H  287   3.755   8.584   5.399  0.3646  0.0507  0.4182
   16LER     CA  288   3.920   8.685   5.465 -0.1221 -0.5356 -0.0817
   16LER     HA  289   3.928   8.745   5.555 -0.1226 -0.7066  0.0315
   16LER     CB  290   3.978   8.550   5.502 -0.0851  0.4994 -0.5097
   16LER    HB1  291   3.993   8.499   5.407  0.0958  3.0532 -1.9664
   16LER    HB2  292   3.908   8.487   5.557  1.2472 -0.2908  0.3346
   16LER     CG  293   4.115   8.552   5.579 -0.1143  0.2059 -0.3612
   16LER     HG  294   4.192   8.616   5.536 -1.3911  2.2907  0.3342
   16LER    CD1  295   4.114   8.582   5.729 -0.0683 -0.0055 -0.4933
   16LER   HD11  296   4.110   8.486   5.782  1.7480 -1.0300 -2.1018
   16LER   HD12  297   4.210   8.627   5.756  0.0220  0.0628 -0.9220
   16LER   HD13  298   4.032   8.646   5.761 -0.1941 -0.1541 -0.5197
   16LER    CD2  299   4.167   8.408   5.566  0.0544 -0.0899 -0.1317
   16LER   HD21  300   4.100   8.334   5.609 -1.4054  1.7011  0.7875
   16LER   HD22  301   4.192   8.393   5.461  0.8531  0.6180 -0.0553
   16LER   HD23  302   4.266   8.404   5.612  1.1294  0.6627 -2.2406
   16LER      C  303   3.999   8.764   5.356  0.0533  0.5972 -0.9548
   16LER      O  304   3.946   8.785   5.247 -0.6034  0.5451  0.0365
   17LY0      N  305   3.233   6.619   5.383 -0.5445  0.1211 -0.8128
   17LY0     H1  306   3.245   6.522   5.360 -0.1773  0.4483 -2.0526
   17LY0     H2  307   3.142   6.643   5.346 -1.1621 -0.8115  0.0254
   17LY0     H3  308   3.211   6.634   5.481 -0.9473 -0.7144 -0.7647
   17LY0     CA  309   3.341   6.709   5.333 -0.1524 -0.2679  0.0156
   17LY0     HA  310   3.431   6.689   5.390  1.1934  1.6519 -1.3229
   17LY0     CB  311   3.347   6.684   5.181  0.0561 -0.1312  0.7174
   17LY0    HB1  312   3.257   6.730   5.142  0.1926  0.6520  1.3024
   17LY0    HB2  313   3.338   6.580   5.150  0.9391  0.1905 -0.7471
   17LY0     CG  314   3.463   6.750   5.111 -0.6608 -0.4457  0.1032
   17LY0    HG1  315   3.559   6.703   5.131 -0.8914 -0.7438  0.5348
   17LY0    HG2  316   3.474   6.852   5.148 -0.2223 -0.5281  0.1938
   17LY0     CD  317   3.443   6.747   4.954 -0.2344 -0.5796 -0.1527
   17LY0    HD1  318   3.444   6.646   4.913  1.5602 -1.1510  1.1625
   17LY0    HD2  319   3.523   6.804   4.908  2.7688 -2.8948  1.8201
   17LY0     CE  320   3.315   6.812   4.900 -0.1374  0.3028  0.5933
   17LY0    HE1  321   3.233   6.764   4.954 -0.5090  0.3555  0.0811
   17LY0    HE2  322   3.305   6.786   4.795 -2.5736 -1.3442  1.1377
   17LY0     NZ  323   3.313   6.953   4.934  0.3677 -0.1062  0.0818
   17LY0    HZ1  324   3.234   6.996   4.889  1.8556  0.2769 -2.3494
   17LY0    HZ2  325   3.312   6.971   5.034 -3.4146 -1.5260  0.4582
   17LY0    HZ3  326   3.392   7.001   4.894 -1.6463  1.5180 -2.2344
   17LY0      C  327   3.306   6.857   5.352 -0.7846  0.2531 -0.4848
   17LY0      O  328   3.187   6.888   5.328 -0.0975 -0.2690 -0.2395
   18LER      N  329   3.394   6.939   5.397  0.2573 -0.4897 -0.3257
   18LER      H  330   3.487   6.914   5.425  0.3212  1.4338  1.4580
   18LER     CA  331   3.368   7.088   5.406 -0.5986  0.4013  0.0213
   18LER     HA  332   3.264   7.100   5.435 -0.3584  1.3169  0.5204
   18LER     CB  333   3.460   7.143   5.521 -0.2241  0.3039 -0.2419
   18LER    HB1  334   3.466   7.251   5.508  0.6586  0.5950  2.1152
   18LER    HB2  335   3.565   7.114   5.511  0.3385  1.8911  0.6351
   18LER     CG  336   3.413   7.108   5.666  0.0191  0.4177  0.1269
   18LER     HG  337   3.406   6.999   5.672 -0.2970  0.3731 -0.8443
   18LER    CD1  338   3.511   7.155   5.769  0.1609  0.6469 -0.6497
   18LER   HD11  339   3.607   7.106   5.749 -1.3179 -2.6047 -0.3564
   18LER   HD12  340   3.518   7.263   5.762 -0.4452  0.6487 -1.3184
   18LER   HD13  341   3.476   7.127   5.868 -0.6337 -2.6241 -1.7403
   18LER    CD2  342   3.278   7.172   5.699  0.2774  0.1040  0.3200
   18LER   HD21  343   3.264   7.186   5.806  0.8146 -2.5577  0.8119
   18LER   HD22  344   3.279   7.275   5.662  0.3074  0.4314  1.2096
   18LER   HD23  345   3.192   7.119   5.658 -1.0838 -0.2581  3.3914
   18LER      C  346   3.386   7.155   5.268  0.3291  0.3510  0.3794
   18LER      O  347   3.432   7.099   5.167  0.2796  0.0845  0.0098
   19LYR      N  348   3.338   7.278   5.257 -0.5940 -0.4236  0.0430
   19LYR      H  349   3.293   7.317   5.339  0.3958 -2.0575  1.4304
   19LYR     CA  350   3.345   7.355   5.127  0.1668  0.4994 -0.0008
   19LYR     HA  351   3.291   7.301   5.050  1.2596 -2.2533  1.0389
   19LYR     CB  352   3.281   7.495   5.146 -0.2483 -0.1742  0.1068
   19LYR    HB1  353   3.338   7.547   5.223  0.5537 -1.1588  0.1894
   19LYR    HB2  354   3.178   7.474   5.172 -0.1251 -0.8358  0.0578
   19LYR     CG  355   3.271   7.583   5.015  0.1819 -0.0534  0.0287
   19LYR    HG1  356   3.229   7.518   4.938 -0.9104 -0.4609  0.9531
   19LYR    HG2  357   3.373   7.616   4.992 -0.9509  1.8569 -2.9183
   19LYR     CD  358   3.175   7.699   5.040 -0.7427  0.1130 -0.3941
   19LYR    HD1  359   3.217   7.764   5.117 -0.7023 -1.4091  0.9123
   19LYR    HD2  360   3.079   7.661   5.073 -0.3462 -1.4716 -0.9865
   19LYR     CE  361   3.167   7.776   4.914 -0.3263  0.2901  0.2003
   19LYR    HE1  362   3.260   7.766   4.857 -1.0773  2.6238 -1.6449
   19LYR    HE2  363   3.135   7.880   4.926 -3.5029 -0.3807 -1.2521
   19LYR     NZ  364   3.076   7.703   4.826  0.4452 -0.3459 -0.0039
   19LYR    HZ1  365   2.981   7.691   4.857  0.6726  0.7279  1.2171
   19LYR      C  366   3.498   7.377   5.101 -0.0107 -0.5053 -0.0191
   19LYR      O  367   3.572   7.421   5.194  0.1993 -0.1588 -0.3241
   20LY0      N  368   3.538   7.353   4.979 -0.1688  0.4420  0.1013
   20LY0      H  369   3.472   7.324   4.909  1.3024 -0.3414 -1.0301
   20LY0     CA  370   3.677   7.356   4.933 -0.7665 -0.0415  0.6395
   20LY0     HA  371   3.742   7.351   5.021 -0.0080  1.1355  0.1780
   20LY0     CB  372   3.712   7.231   4.836 -0.4065 -0.8870 -0.3156
   20LY0    HB1  373   3.815   7.234   4.800 -1.1469  0.5227 -2.5083
   20LY0    HB2  374   3.643   7.239   4.753 -1.6974 -0.4347  0.7557
   20LY0     CG  375   3.679   7.096   4.889  0.2461 -0.1382  0.1419
   20LY0    HG1  376   3.713   7.024   4.815  1.1200 -0.0009  0.3971
   20LY0    HG2  377   3.572   7.090   4.908  0.2983  0.9643  0.8581
   20LY0     CD  378   3.761   7.082   5.018 -0.8450 -0.2732  0.3727
   20LY0    HD1  379   3.697   7.138   5.087 -2.4162 -1.9363  0.3036
   20LY0    HD2  380   3.855   7.138   5.012  0.9870 -3.2132 -0.2976
   20LY0     CE  381   3.787   6.939   5.063 -0.0793 -0.4732 -0.1673
   20LY0    HE1  382   3.841   6.885   4.986  1.3313 -0.8397  1.0403
   20LY0    HE2  383   3.695   6.883   5.082  0.4610 -0.8050  1.6238
   20LY0     NZ  384   3.868   6.931   5.190  0.1600  0.5580  0.1166
   20LY0    HZ1  385   3.931   6.852   5.192  0.1258  0.5456  0.8162
   20LY0    HZ2  386   3.914   7.018   5.213  1.6169 -0.4584  1.2188
   20LY0    HZ3  387   3.794   6.920   5.258  1.6073 -0.0349  1.6737
   20LY0      C  388   3.714   7.491   4.868  0.1245 -1.1135  0.7690
   20LY0      O  389   3.632   7.567   4.812 -0.1597  0.0029  0.0063
   21LER      N  390   3.845   7.522   4.872  0.3513  0.0912  0.1387
   21LER      H  391   3.902   7.455   4.922 -0.8931 -0.1590  1.2857
   21LER     CA  392   3.913   7.642   4.830 -0.1290  0.0267  0.1272
   21LER     HA  393   3.868   7.733   4.867  2.1229  1.6812 -0.9410
   21LER     CB  394   4.051   7.646   4.888 -0.6113 -0.3552 -0.1127
   21LER    HB1  395   4.116   7.713   4.832  1.0898 -0.6834  1.3928
   21LER    HB2  396   4.098   7.549   4.876  0.8261  0.4665 -1.4840
   21LER     CG  397   4.043   7.681   5.040  0.0882  0.2909  0.1882
   21LER     HG  398   3.958   7.639   5.093 -0.0267  0.2962  0.0080
   21LER    CD1  399   4.160   7.615   5.128  0.1220 -0.3657  0.9730
   21LER   HD11  400   4.161   7.510   5.101 -0.0290 -0.3519  0.9119
   21LER   HD12  401   4.256   7.658   5.100 -0.7577  0.1836 -1.4165
   21LER   HD13  402   4.136   7.620   5.234  1.2293 -0.3155  1.2288
   21LER    CD2  403   4.022   7.826   5.072  0.3106 -0.7022  0.1015
   21LER   HD21  404   4.020   7.835   5.181 -0.9262 -0.2480  0.0618
   21LER   HD22  405   4.099   7.884   5.021 -1.8502  0.3092 -2.2407
   21LER   HD23  406   3.927   7.862   5.033 -0.0169 -1.5045  0.1482
   21LER      C  407   3.937   7.652   4.675  0.1560  0.1181  0.0025
   21LER      O  408   3.935   7.761   4.620 -0.5603 -0.6294 -0.9693
   22LY0      N  409   2.797   7.195   4.808 -0.0233  0.3651  0.6984
   22LY0     H1  410   2.878   7.153   4.849 -0.0060  1.6308  2.0601
   22LY0     H2  411   2.712   7.159   4.848 -0.2303  1.9567  1.8100
   22LY0     H3  412   2.799   7.178   4.708 -0.6280 -0.2687  0.7893
   22LY0     CA  413   2.798   7.340   4.833 -0.9989  0.2084 -0.5651
   22LY0     HA  414   2.707   7.380   4.789 -0.7629  0.3404 -0.9407
   22LY0     CB  415   2.804   7.383   4.987  0.4580 -0.3386 -0.3350
   22LY0    HB1  416   2.703   7.379   5.028 -0.1441  0.1601 -1.7251
   22LY0    HB2  417   2.833   7.488   4.995  1.6611 -0.6069 -0.9236
   22LY0     CG  418   2.905   7.299   5.073  0.5268  0.0331 -0.0490
   22LY0    HG1  419   2.998   7.352   5.052 -0.9723  2.1055 -1.7995
   22LY0    HG2  420   2.914   7.198   5.033 -0.3752  0.2756 -0.8994
   22LY0     CD  421   2.885   7.292   5.228 -0.1320 -0.8022 -0.6213
   22LY0    HD1  422   2.794   7.236   5.249 -2.2213  1.5145 -2.6549
   22LY0    HD2  423   2.874   7.396   5.259  0.3011 -1.0887  0.5375
   22LY0     CE  424   3.008   7.244   5.305  0.6049 -0.6830 -0.1564
   22LY0    HE1  425   3.086   7.314   5.274  1.7276 -2.0189 -0.4829
   22LY0    HE2  426   3.044   7.148   5.268  0.3064 -0.6582 -0.5123
   22LY0     NZ  427   2.992   7.240   5.446  0.7740  1.0336 -0.1835
   22LY0    HZ1  428   2.962   7.148   5.475  0.2400  1.1876 -0.2473
   22LY0    HZ2  429   3.069   7.280   5.499  1.4945 -1.5653  0.8997
   22LY0    HZ3  430   2.921   7.303   5.481  0.8350 -0.3084  2.6608
   22LY0      C  431   2.920   7.404   4.765 -0.2131  0.3025  0.9577
   22LY0      O  432   3.030   7.352   4.762 -0.0168 -0.7832 -0.4108
   23LER      N  433   2.900   7.520   4.713  0.2113 -1.0846  0.3957
   23LER      H  434   2.814   7.567   4.738  0.6086 -0.3579  0.4253
   23LER     CA  435   2.994   7.585   4.621  0.3727 -0.5975 -0.1691
   23LER     HA  436   3.042   7.507   4.562  0.7435 -0.5395  0.0536
   23LER     CB  437   2.922   7.692   4.531  0.2694  0.1242 -0.2748
   23LER    HB1  438   2.998   7.739   4.469  0.5654  0.2140  0.1559
   23LER    HB2  439   2.869   7.761   4.596  0.0177 -0.2658 -0.0579
   23LER     CG  440   2.808   7.640   4.438  0.8782  0.3596 -0.3847
   23LER     HG  441   2.729   7.600   4.501 -0.8108  1.8955 -1.4207
   23LER    CD1  442   2.752   7.766   4.373  0.1474  0.4805 -0.6182
   23LER   HD11  443   2.687   7.824   4.439  1.5469  1.6826 -0.2467
   23LER   HD12  444   2.832   7.831   4.339 -0.5841  1.7318 -0.0278
   23LER   HD13  445   2.693   7.739   4.285  0.7996  0.4161 -1.0366
   23LER    CD2  446   2.852   7.536   4.336  0.3295  0.6751  0.2051
   23LER   HD21  447   2.759   7.507   4.286  0.6203 -0.6628  0.3925
   23LER   HD22  448   2.924   7.584   4.270 -2.2747  1.6398 -2.1316
   23LER   HD23  449   2.898   7.456   4.393  1.1080  2.0313  1.5377
   23LER      C  450   3.104   7.655   4.702 -0.2664  0.3692  0.0211
   23LER      O  451   3.223   7.654   4.662  0.0776  0.0891 -0.0491
   24LY0      N  452   4.875   8.790   5.198  0.1090 -0.1897 -0.7773
   24LY0     H1  453   4.922   8.702   5.211  1.1107  0.5276  0.7699
   24LY0     H2  454   4.784   8.785   5.242  0.0886  0.7847 -0.6885
   24LY0     H3  455   4.931   8.855   5.251 -1.7180  1.5236 -0.8382
   24LY0     CA  456   4.881   8.830   5.053  0.0746  0.5046  0.2838
   24LY0     HA  457   4.832   8.927   5.044 -1.1024  0.0201  1.0947
   24LY0     CB  458   5.033   8.834   5.022  0.4348  0.5019  0.8453
   24LY0    HB1  459   5.079   8.739   5.051 -1.6127 -0.3597  1.4480
   24LY0    HB2  460   5.080   8.916   5.076 -0.9833  0.2290  2.5924
   24LY0     CG  461   5.065   8.854   4.871 -0.1787 -0.2286 -0.2201
   24LY0    HG1  462   4.999   8.934   4.837 -1.1353 -1.2893 -0.9004
   24LY0    HG2  463   5.039   8.765   4.814 -0.9925 -1.1338  1.4966
   24LY0     CD  464   5.220   8.892   4.859  0.0972 -0.1495 -0.7363
   24LY0    HD1  465   5.290   8.814   4.890  2.0494  0.8987 -2.2598
   24LY0    HD2  466   5.239   8.988   4.907 -0.9421  0.5305 -1.6422
   24LY0     CE  467   5.262   8.918   4.716 -0.1942  0.1760 -0.5029
   24LY0    HE1  468   5.256   9.026   4.699 -1.2016  0.1794 -0.1834
   24LY0    HE2  469   5.191   8.863   4.655  2.8240 -2.4010 -1.9683
   24LY0     NZ  470   5.397   8.871   4.693 -0.0369 -0.2106  0.5819
   24LY0    HZ1  471   5.403   8.881   4.593 -2.9876  2.0150  0.4790
   24LY0    HZ2  472   5.457   8.936   4.741 -3.2929  2.4345  1.5264
   24LY0    HZ3  473   5.396   8.777   4.728  0.0892 -0.6584 -0.5850
   24LY0      C  474   4.798   8.725   4.979  0.7825  0.3002 -0.9194
   24LY0      O  475   4.771   8.615   5.029 -0.3676 -0.2854  0.0762
   25LER      N  476   4.751   8.768   4.863 -0.0621 -0.1452  0.2902
   25LER      H  477   4.772   8.864   4.839  1.0300 -0.5330 -0.3614
   25LER     CA  478   4.690   8.682   4.759  0.2237  0.2723  0.0007
   25LER     HA  479   4.617   8.614   4.803  0.1216  0.4921  0.1742
   25LER     CB  480   4.614   8.765   4.660  0.4509 -0.4660  0.4769
   25LER    HB1  481   4.683   8.838   4.619  2.6797 -2.6000  0.2269
   25LER    HB2  482   4.551   8.830   4.720  1.5466 -0.2589  1.4364
   25LER     CG  483   4.538   8.692   4.552 -0.4622 -0.3336  0.4485
   25LER     HG  484   4.611   8.636   4.493  0.4222 -0.0049  1.1878
   25LER    CD1  485   4.424   8.596   4.593  0.1394 -0.5835 -0.1298
   25LER   HD11  486   4.465   8.518   4.658 -0.3633  0.6027  1.6942
   25LER   HD12  487   4.338   8.645   4.637 -0.6281 -1.4944 -0.5741
   25LER   HD13  488   4.391   8.541   4.505 -0.1185  0.1763 -0.5099
   25LER    CD2  489   4.480   8.786   4.452  0.2984 -0.9040  0.3065
   25LER   HD21  490   4.417   8.860   4.502  1.6349 -0.5409  1.4945
   25LER   HD22  491   4.552   8.842   4.394 -0.2371  1.3978  1.7307
   25LER   HD23  492   4.414   8.736   4.381  0.8239 -2.8885  1.1419
   25LER      C  493   4.789   8.588   4.688  0.3238 -0.5482 -0.5468
   25LER      O  494   4.901   8.629   4.644 -0.0591 -0.1145  0.3415
   26LYR      N  495   4.755   8.462   4.674 -0.3278  0.7622 -0.1095
   26LYR      H  496   4.683   8.432   4.737  0.2918  1.2412  0.8619
   26LYR     CA  497   4.835   8.351   4.612 -0.1845  0.2742 -1.1686
   26LYR     HA  498   4.914   8.387   4.547 -0.3922  1.7552 -0.6197
   26LYR     CB  499   4.914   8.278   4.722  0.1615 -0.6018 -0.5373
   26LYR    HB1  500   4.983   8.208   4.675  0.1477  0.2562 -1.8862
   26LYR    HB2  501   4.851   8.217   4.786 -0.6973  0.1788 -0.6284
   26LYR     CG  502   4.991   8.364   4.819 -0.1198 -0.0295 -0.2117
   26LYR    HG1  503   4.929   8.421   4.888  0.4641 -0.0543  0.3433
   26LYR    HG2  504   5.041   8.438   4.756 -1.6527  1.4267  0.2197
   26LYR     CD  505   5.083   8.277   4.908 -0.3076 -0.1028  0.2320
   26LYR    HD1  506   5.160   8.234   4.844  1.3901  0.3991  1.8396
   26LYR    HD2  507   5.041   8.190   4.959  2.0514 -0.7009  1.3232
   26LYR     CE  508   5.144   8.365   5.017  0.5507 -0.1270  0.8385
   26LYR    HE1  509   5.067   8.411   5.079 -0.6982 -1.4051  0.2839
   26LYR    HE2  510   5.205   8.445   4.973 -1.1721  0.9952  0.4001
   26LYR     NZ  511   5.227   8.283   5.103  0.0539 -0.3235  0.1182
   26LYR    HZ1  512   5.291   8.219   5.058 -0.2137 -1.3070  1.0957
   26LYR      C  513   4.757   8.247   4.535  0.4132 -0.7447  0.6700
   26LYR      O  514   4.643   8.224   4.569  0.1285 -0.1995  0.2865
   27LY0      N  515   4.818   8.178   4.438  0.1582  0.3428  0.5390
   27LY0      H  516   4.912   8.202   4.410 -0.3432 -0.1522 -1.8472
   27LY0     CA  517   4.743   8.090   4.350 -0.9101  0.6308 -0.3206
   27LY0     HA  518   4.635   8.106   4.361 -0.9328  0.2027  0.1054
   27LY0     CB  519   4.782   8.114   4.206 -0.0431 -0.5509  0.2053
   27LY0    HB1  520   4.885   8.081   4.193  0.3531  0.7988 -0.3219
   27LY0    HB2  521   4.770   8.222   4.194 -1.4551 -0.7061  0.1423
   27LY0     CG  522   4.687   8.052   4.107 -0.1464  0.9375 -0.0866
   27LY0    HG1  523   4.584   8.084   4.121 -0.2986  0.2371  0.4456
   27LY0    HG2  524   4.677   7.944   4.118  1.0296  0.9317  1.0973
   27LY0     CD  525   4.738   8.079   3.967  0.6863 -0.5135  0.2643
   27LY0    HD1  526   4.660   8.041   3.900  0.7806  0.7589 -0.5961
   27LY0    HD2  527   4.837   8.034   3.958  1.1105  0.1218  1.5263
   27LY0     CE  528   4.747   8.227   3.936 -0.2936 -0.0102 -0.5745
   27LY0    HE1  529   4.823   8.266   4.003 -1.0965 -1.9860  1.6270
   27LY0    HE2  530   4.655   8.279   3.965 -0.4199 -0.1758 -0.6760
   27LY0     NZ  531   4.775   8.244   3.793  0.4227  0.5655  0.5665
   27LY0    HZ1  532   4.734   8.328   3.755  1.3120  0.8265  0.1513
   27LY0    HZ2  533   4.876   8.257   3.787  0.2672  1.4477 -0.7332
   27LY0    HZ3  534   4.745   8.168   3.734  1.3856  0.6863 -0.1209
   27LY0      C  535   4.771   7.947   4.386  1.0400 -0.1756  0.4225
   27LY0      O  536   4.876   7.895   4.356 -0.3887  0.2285  0.2374
   28LER      N  537   4.672   7.882   4.448  0.1041 -0.3268 -0.7079
   28LER      H  538   4.584   7.931   4.454 -1.4731 -3.0921  0.6947
   28LER     CA  539   4.670   7.735   4.457 -0.0287  0.5078  0.0345
   28LER     HA  540   4.759   7.698   4.507 -0.5999  0.3408  0.9579
   28LER     CB  541   4.541   7.673   4.521  0.1307  0.2743  0.4603
   28LER    HB1  542   4.545   7.566   4.501  1.3451  0.3379  0.2769
   28LER    HB2  543   4.453   7.708   4.468 -0.6560 -0.9329  0.9463
   28LER     CG  544   4.528   7.709   4.669 -0.9194 -0.5014  0.8338
   28LER     HG  545   4.555   7.812   4.691  0.3262 -0.6983  0.3492
   28LER    CD1  546   4.384   7.688   4.715  0.8055  0.1440 -0.1167
   28LER   HD11  547   4.313   7.755   4.666  0.6398 -0.4138 -0.6496
   28LER   HD12  548   4.363   7.583   4.697 -0.4492  0.2239  0.7260
   28LER   HD13  549   4.367   7.715   4.819 -3.7370 -0.5130 -0.4758
   28LER    CD2  550   4.627   7.616   4.747  0.4029 -0.3550  0.0536
   28LER   HD21  551   4.619   7.515   4.708 -0.4765 -0.2113 -0.1619
   28LER   HD22  552   4.727   7.656   4.737  0.6874 -1.1590 -0.4117
   28LER   HD23  553   4.601   7.618   4.853 -1.5241 -2.2107 -0.3124
   28LER      C  554   4.678   7.675   4.317  0.3223  0.0257  0.4685
   28LER      O  555   4.601   7.710   4.237  0.3066 -0.4389 -0.7077
   29LYR      N  556   4.761   7.572   4.297  0.1987 -0.4132  0.0162
   29LYR      H  557   4.816   7.540   4.375  0.0610 -0.5948  0.0393
   29LYR     CA  558   4.763   7.490   4.171 -0.7536 -0.1042  0.0247
   29LYR     HA  559   4.767   7.562   4.090 -0.0794 -0.6765 -0.4664
   29LYR     CB  560   4.886   7.392   4.174  0.4554  0.3563  0.0937
   29LYR    HB1  561   4.885   7.341   4.077  0.4911 -2.8066  1.6151
   29LYR    HB2  562   4.869   7.324   4.258  0.6190 -0.6135 -0.6430
   29LYR     CG  563   5.019   7.457   4.192  0.5885  0.6147  0.5084
   29LYR    HG1  564   5.005   7.547   4.253 -1.3564 -1.4604  3.3654
   29LYR    HG2  565   5.068   7.475   4.096  0.0252 -1.9834 -0.3512
   29LYR     CD  566   5.117   7.364   4.264  0.2278 -1.1578  0.1660
   29LYR    HD1  567   5.139   7.268   4.217  0.9706 -1.3697  0.9153
   29LYR    HD2  568   5.083   7.338   4.365 -0.6530  1.6731  0.6831
   29LYR     CE  569   5.256   7.423   4.293  0.0208  0.7789 -0.5852
   29LYR    HE1  570   5.290   7.436   4.190 -1.2103  2.1935 -0.8383
   29LYR    HE2  571   5.309   7.353   4.357 -0.8101  1.7926  1.2922
   29LYR     NZ  572   5.242   7.552   4.362  0.2545  0.4525  0.5159
   29LYR    HZ1  573   5.254   7.632   4.302 -0.2413 -0.0601 -0.2763
   29LYR      C  574   4.646   7.396   4.143  0.2130 -0.3624  0.1036
   29LYR      O  575   4.630   7.341   4.030  0.0357 -0.6623  0.5097
   30LER      N  576   4.568   7.364   4.248  0.5949  0.1137  0.0341
   30LER      H  577   4.596   7.410   4.334 -0.4869  0.3711  0.2554
   30LER     CA  578   4.450   7.276   4.242 -0.0858 -0.9300  0.2201
   30LER     HA  579   4.479   7.178   4.203 -1.0331  0.0437 -3.2515
   30LER     CB  580   4.379   7.261   4.375  0.4182 -0.1645  0.1960
   30LER    HB1  581   4.285   7.207   4.363  0.3468 -0.4381  1.7765
   30LER    HB2  582   4.352   7.364   4.399 -1.5249  0.2637 -3.2867
   30LER     CG  583   4.454   7.191   4.488  0.3108 -0.5240  0.5975
   30LER     HG  584   4.558   7.222   4.482  0.0298  0.1996 -0.9940
   30LER    CD1  585   4.396   7.211   4.630 -0.1585  0.2689  0.5722
   30LER   HD11  586   4.455   7.146   4.695 -1.2347 -1.2875  0.0550
   30LER   HD12  587   4.408   7.317   4.654 -2.3640  1.0482 -1.4235
   30LER   HD13  588   4.289   7.196   4.641 -0.5432  1.1460 -1.5387
   30LER    CD2  589   4.444   7.040   4.469 -0.3177 -0.1744  0.8311
   30LER   HD21  590   4.499   7.007   4.381 -0.4236  1.3561  0.1556
   30LER   HD22  591   4.488   6.989   4.555  0.6692 -0.3645  0.2363
   30LER   HD23  592   4.341   7.006   4.465 -0.2873 -0.1821 -0.1969
   30LER      C  593   4.364   7.342   4.141 -0.3078 -0.2651  0.1842
   30LER      O  594   4.354   7.467   4.145  0.3861  0.3574  0.1471
   31LER      N  595   4.303   7.268   4.054 -0.5185  0.9298  0.2260
   31LER      H  596   4.314   7.167   4.061  2.4933  0.6770 -4.1441
   31LER     CA  597   4.210   7.319   3.954  0.1212  0.1816  0.0629
   31LER     HA  598   4.249   7.407   3.903 -0.5807  0.1949 -0.4639
   31LER     CB  599   4.186   7.212   3.842 -1.5447  0.2995 -0.4919
   31LER    HB1  600   4.098   7.242   3.787 -1.3970  0.8161 -0.4482
   31LER    HB2  601   4.170   7.111   3.882  1.2720 -0.5657 -1.2782
   31LER     CG  602   4.314   7.211   3.749 -0.1687  0.2324 -0.1262
   31LER     HG  603   4.406   7.220   3.807  0.3537 -0.3886 -0.8328
   31LER    CD1  604   4.332   7.067   3.691 -0.3343 -0.4721  0.3960
   31LER   HD11  605   4.318   6.995   3.772 -0.6781  0.3900  1.1148
   31LER   HD12  606   4.254   7.052   3.616 -0.0647  0.4803 -0.0784
   31LER   HD13  607   4.433   7.065   3.650 -0.8134 -1.4454 -0.8006
   31LER    CD2  608   4.311   7.320   3.649  0.0769 -0.3385 -0.5203
   31LER   HD21  609   4.216   7.311   3.596 -1.5326 -1.5510  2.3558
   31LER   HD22  610   4.336   7.417   3.693  2.7778 -0.0495 -2.4578
   31LER   HD23  611   4.393   7.298   3.581 -0.5993 -2.6858 -0.6671
   31LER      C  612   4.077   7.356   4.025 -0.2973 -0.3743  0.7178
   31LER      O  613   4.038   7.296   4.125 -0.2417  0.2454  0.0473
   32LY0      N  614   5.379   8.032   5.736 -0.5424  0.0143  0.0357
   32LY0     H1  615   5.466   8.083   5.736 -1.1428  1.0731  0.7045
   32LY0     H2  616   5.346   8.008   5.828  1.2809 -0.3738  0.6346
   32LY0     H3  617   5.406   7.947   5.690  2.4130 -0.3546  2.1487
   32LY0     CA  618   5.274   8.095   5.654 -0.0792 -0.2391 -0.0478
   32LY0     HA  619   5.196   8.019   5.661 -1.4921  1.0987 -0.5844
   32LY0     CB  620   5.208   8.220   5.724  0.6798  0.0738  0.0130
   32LY0    HB1  621   5.291   8.288   5.741  2.3694 -0.7217 -4.0095
   32LY0    HB2  622   5.181   8.193   5.827 -0.1057  2.3074  0.4489
   32LY0     CG  623   5.101   8.294   5.649  0.7768 -0.3184 -0.0466
   32LY0    HG1  624   5.014   8.233   5.625 -0.0250  0.0856  1.7326
   32LY0    HG2  625   5.148   8.338   5.561 -1.6730 -0.2691 -1.4064
   32LY0     CD  626   5.052   8.410   5.735  0.4080 -0.4706 -0.4429
   32LY0    HD1  627   5.124   8.490   5.751  0.9700 -1.1828  0.7781
   32LY0    HD2  628   5.024   8.377   5.836 -0.4166  1.4602  0.0029
   32LY0     CE  629   4.937   8.478   5.663  0.1460  0.1768  0.1824
   32LY0    HE1  630   4.853   8.409   5.661 -0.5644  0.9063  2.6371
   32LY0    HE2  631   4.974   8.503   5.563  1.4975  0.6623  0.7682
   32LY0     NZ  632   4.896   8.611   5.710 -0.2582  0.2474  0.3973
   32LY0    HZ1  633   4.829   8.630   5.638  0.0378 -0.6727 -0.1372
   32LY0    HZ2  634   4.871   8.608   5.808  2.3432  0.9954  1.1774
   32LY0    HZ3  635   4.973   8.674   5.693 -0.0453  0.4670  2.0108
   32LY0      C  636   5.322   8.123   5.515 -0.0817  0.4111  0.6356
   32LY0      O  637   5.435   8.157   5.498  0.0443  0.3177  0.1892
   33LER      N  638   5.230   8.095   5.428 -0.1527 -0.2741 -0.2421
   33LER      H  639   5.138   8.070   5.460 -0.4227  0.2059 -0.6218
   33LER     CA  640   5.246   8.116   5.284 -0.6458 -0.1601  0.1001
   33LER     HA  641   5.352   8.111   5.258 -0.0302 -0.1481  2.3958
   33LER     CB  642   5.179   8.002   5.204 -0.2418  0.0382 -0.1234
   33LER    HB1  643   5.159   8.029   5.100 -1.2691 -2.3401 -0.6192
   33LER    HB2  644   5.077   7.991   5.242 -0.3690  0.7638 -0.2263
   33LER     CG  645   5.255   7.869   5.202  0.1645 -0.4104  0.1026
   33LER     HG  646   5.267   7.833   5.304 -2.4169  1.7445  1.3052
   33LER    CD1  647   5.160   7.778   5.124  0.0052 -0.3068 -0.3029
   33LER   HD11  648   5.187   7.676   5.151  1.5257  0.2769  0.5120
   33LER   HD12  649   5.055   7.790   5.148 -0.1551 -0.7495 -0.7596
   33LER   HD13  650   5.166   7.787   5.015 -1.1964 -2.1470 -0.5744
   33LER    CD2  651   5.388   7.880   5.130  0.2490 -0.1016  0.6090
   33LER   HD21  652   5.375   7.896   5.023 -0.3782 -0.2858  0.6546
   33LER   HD22  653   5.453   7.959   5.169 -0.7262  0.5783  0.9059
   33LER   HD23  654   5.427   7.779   5.141 -1.9054 -1.0892 -0.1853
   33LER      C  655   5.202   8.254   5.234 -0.7427 -0.4827 -0.0276
   33LER      O  656   5.106   8.311   5.294  0.1679  0.2606  0.8386
   34LY0      N  657   5.029   8.841   3.729 -0.0381 -0.4913  0.6566
   34LY0     H1  658   5.042   8.849   3.629 -1.6907  0.6998  0.4981
   34LY0     H2  659   4.929   8.833   3.738 -0.3047  1.8603  0.2602
   34LY0     H3  660   5.063   8.924   3.775 -0.3320 -0.4625  0.8240
   34LY0     CA  661   5.110   8.730   3.781 -0.4132  0.1159 -0.1061
   34LY0     HA  662   5.062   8.639   3.744 -2.3009  0.4358  1.4158
   34LY0     CB  663   5.256   8.734   3.744  0.3029 -0.9660 -0.8578
   34LY0    HB1  664   5.253   8.756   3.637 -0.3358  0.6536 -0.5363
   34LY0    HB2  665   5.311   8.644   3.769  2.1991  0.1261 -0.9100
   34LY0     CG  666   5.319   8.857   3.804 -0.6146  0.2388  0.0434
   34LY0    HG1  667   5.306   8.871   3.911  0.1982 -2.2491  0.5263
   34LY0    HG2  668   5.270   8.945   3.762 -3.3996 -0.4556  1.5694
   34LY0     CD  669   5.466   8.862   3.783 -0.3701 -0.5963 -0.4761
   34LY0    HD1  670   5.505   8.829   3.687  0.5488 -0.8815 -0.0219
   34LY0    HD2  671   5.509   8.792   3.854  1.3117  0.0229 -0.8341
   34LY0     CE  672   5.520   8.998   3.817 -0.7464 -0.2478 -0.5118
   34LY0    HE1  673   5.494   9.017   3.921  0.2018  0.8196 -0.4432
   34LY0    HE2  674   5.475   9.075   3.755 -0.1891 -1.5327 -2.6098
   34LY0     NZ  675   5.666   9.010   3.791  0.4860 -0.4009  0.4700
   34LY0    HZ1  676   5.695   8.966   3.705 -1.9999 -3.6188  1.0641
   34LY0    HZ2  677   5.700   9.105   3.791  1.8924 -0.8848 -0.0693
   34LY0    HZ3  678   5.717   8.963   3.865 -0.8740  1.3978  2.7140
   34LY0      C  679   5.083   8.736   3.931 -0.0948 -0.2236 -0.2916
   34LY0      O  680   5.075   8.843   3.990  0.0001  0.0449  0.6253
   35LER      N  681   5.097   8.622   3.993  0.1730 -0.1622 -0.3527
   35LER      H  682   5.113   8.539   3.937  2.2212 -0.1015  0.0727
   35LER     CA  683   5.093   8.591   4.138 -0.9701  0.0592  0.3179
   35LER     HA  684   5.128   8.681   4.188  0.5675 -0.4076  0.1113
   35LER     CB  685   4.945   8.555   4.184 -1.0060 -0.3130 -0.2031
   35LER    HB1  686   4.937   8.530   4.290  0.4719 -0.0277 -0.0016
   35LER    HB2  687   4.929   8.462   4.129  1.5885 -1.2591  0.5075
   35LER     CG  688   4.837   8.652   4.151 -0.0023 -0.7925 -0.0927
   35LER     HG  689   4.861   8.719   4.068 -1.8970  2.4870  1.7714
   35LER    CD1  690   4.703   8.583   4.124 -0.6481  0.3113 -0.0267
   35LER   HD11  691   4.611   8.640   4.131 -1.7872 -1.3714 -0.5362
   35LER   HD12  692   4.704   8.546   4.022 -2.2954 -1.2099  0.4412
   35LER   HD13  693   4.682   8.495   4.185  2.3992 -1.1502 -0.8746
   35LER    CD2  694   4.821   8.753   4.262 -0.7352 -0.4803  0.4857
   35LER   HD21  695   4.733   8.812   4.235 -0.2011 -0.2218 -0.7416
   35LER   HD22  696   4.793   8.701   4.354 -0.2339  0.8238  1.4125
   35LER   HD23  697   4.916   8.803   4.278  0.0085 -1.3702 -0.9402
   35LER      C  698   5.186   8.472   4.175  0.3601 -0.3838 -0.2133
   35LER      O  699   5.223   8.390   4.093  0.4377 -0.5446  0.0202
   36LYR      N  700   5.231   8.461   4.298  0.0627 -0.0368 -0.1224
   36LYR      H  701   5.211   8.532   4.367 -1.4766 -1.8693  1.4218
   36LYR     CA  702   5.305   8.349   4.351  0.7047 -0.4716  0.5941
   36LYR     HA  703   5.394   8.334   4.290  0.8827  2.2084  0.0916
   36LYR     CB  704   5.344   8.391   4.488  0.1009 -0.1708  0.0510
   36LYR    HB1  705   5.259   8.414   4.552 -0.9985 -3.9865  0.1840
   36LYR    HB2  706   5.411   8.477   4.481 -1.2752  1.2632  2.7773
   36LYR     CG  707   5.422   8.282   4.565 -0.5185 -0.7579  0.4336
   36LYR    HG1  708   5.505   8.258   4.499  0.2091 -1.3205  1.5297
   36LYR    HG2  709   5.363   8.192   4.580 -1.3193 -0.1072  1.3082
   36LYR     CD  710   5.489   8.327   4.697 -0.3513  0.5061  0.9903
   36LYR    HD1  711   5.409   8.342   4.769 -1.4183  0.7447 -0.1967
   36LYR    HD2  712   5.535   8.425   4.685 -0.6684  0.6650  1.0611
   36LYR     CE  713   5.583   8.219   4.751  0.0017  0.5870  0.2603
   36LYR    HE1  714   5.660   8.193   4.678  0.6833  1.1855  0.7509
   36LYR    HE2  715   5.524   8.128   4.759 -0.9876  1.1406 -0.5562
   36LYR     NZ  716   5.653   8.261   4.874 -0.7102  0.6193 -0.1314
   36LYR    HZ1  717   5.746   8.298   4.864  0.1656 -0.8934  1.7619
   36LYR      C  718   5.212   8.220   4.345  0.1717  0.2318  0.1034
   36LYR      O  719   5.110   8.200   4.419 -0.1076 -0.3531 -0.7383
   37LY0      N  720   5.249   8.133   4.250 -0.2365  0.0639 -0.1863
   37LY0      H  721   5.335   8.145   4.198  0.0679 -3.7296 -0.8052
   37LY0     CA  722   5.183   8.005   4.240  0.0219 -0.4564  0.5916
   37LY0     HA  723   5.078   8.026   4.259 -0.2593  0.6314 -1.8098
   37LY0     CB  724   5.198   7.951   4.091  0.9412  0.4976 -0.4328
   37LY0    HB1  725   5.300   7.912   4.079  0.6805  0.1385 -1.7039
   37LY0    HB2  726   5.190   8.040   4.029  2.4247  0.9571  0.0036
   37LY0     CG  727   5.088   7.846   4.049  0.0101 -0.0760 -0.5111
   37LY0    HG1  728   4.989   7.883   4.075 -0.7357 -1.0089 -1.8951
   37LY0    HG2  729   5.102   7.757   4.110  0.4471  0.8011  0.6963
   37LY0     CD  730   5.095   7.807   3.905 -0.2003  0.5341  0.4289
   37LY0    HD1  731   5.194   7.774   3.876 -0.3414  0.9769 -0.6231
   37LY0    HD2  732   5.066   7.901   3.857 -0.1704  0.8146  0.9513
   37LY0     CE  733   4.999   7.694   3.862 -0.1522 -0.2694 -0.5120
   37LY0    HE1  734   4.898   7.729   3.883  0.0174 -0.1352  0.1084
   37LY0    HE2  735   5.015   7.613   3.932  2.2154  0.3805 -0.2226
   37LY0     NZ  736   5.013   7.647   3.722  0.4126 -0.1409  0.4819
   37LY0    HZ1  737   4.986   7.725   3.664 -2.3694 -0.6092  1.0186
   37LY0    HZ2  738   5.108   7.621   3.700 -0.3662 -0.9439 -2.4361
   37LY0    HZ3  739   4.957   7.565   3.706 -4.0638  2.6893 -0.0285
   37LY0      C  740   5.233   7.908   4.343 -0.1558  0.1403 -0.6699
   37LY0      O  741   5.348   7.912   4.387 -0.1274 -0.9075  0.1746
   38LER      N  742   5.144   7.827   4.392 -0.1633  0.6250 -0.1191
   38LER      H  743   5.052   7.836   4.353  0.1410 -4.2610 -2.7683
   38LER     CA  744   5.167   7.726   4.506  0.2549 -0.9142  0.0406
   38LER     HA  745   5.262   7.753   4.551  0.0649  1.1668 -0.6625
   38LER     CB  746   5.064   7.754   4.611 -0.4380  0.1443 -0.2516
   38LER    HB1  747   5.062   7.669   4.680 -0.0715  0.5013  0.2013
   38LER    HB2  748   4.965   7.758   4.565 -0.3702  2.9629 -0.2833
   38LER     CG  749   5.074   7.890   4.688 -0.0177 -0.2210  0.4704
   38LER     HG  750   5.045   7.966   4.615  1.8650 -0.0526 -0.1401
   38LER    CD1  751   4.968   7.899   4.795  0.5941 -0.3154  0.9605
   38LER   HD11  752   4.988   7.989   4.853 -0.5702  0.2821  0.4529
   38LER   HD12  753   4.868   7.914   4.755  1.1966 -0.4955 -0.6757
   38LER   HD13  754   4.972   7.812   4.861 -1.2673  1.6429  3.9366
   38LER    CD2  755   5.215   7.930   4.732 -0.0883 -0.4025 -0.1447
   38LER   HD21  756   5.284   7.956   4.652 -2.2325  0.5460 -1.8083
   38LER   HD22  757   5.202   8.010   4.805  0.8237 -1.0716  0.7759
   38LER   HD23  758   5.261   7.848   4.787  0.3772 -0.3454 -0.4433
   38LER      C  759   5.191   7.578   4.478 -0.2665  0.6459 -0.5601
   38LER      O  760   5.153   7.482   4.554  0.0929 -0.1082  0.1909
   39LY0      N  761   6.091   7.998   5.099  0.5631 -0.4478 -0.2902
   39LY0     H1  762   6.098   8.002   5.200 -0.7988  1.1310 -0.2148
   39LY0     H2  763   6.184   7.974   5.069  0.3996 -1.3793 -0.0759
   39LY0     H3  764   6.036   7.918   5.071  0.5749 -0.8428  0.7638
   39LY0     CA  765   6.047   8.121   5.042  0.6230 -1.5408 -0.5129
   39LY0     HA  766   6.107   8.203   5.082  0.4805  0.1658 -3.5130
   39LY0     CB  767   6.073   8.116   4.892 -0.2397 -0.0728 -0.4798
   39LY0    HB1  768   6.017   8.040   4.838  0.5399  0.9193 -2.8117
   39LY0    HB2  769   6.179   8.090   4.887 -0.1037  0.4544 -0.4491
   39LY0     CG  770   6.059   8.252   4.820 -0.4497 -0.1810  0.3859
   39LY0    HG1  771   6.148   8.308   4.846 -0.0266 -0.4433 -0.4450
   39LY0    HG2  772   5.969   8.304   4.853 -0.1635 -0.6925  2.0523
   39LY0     CD  773   6.053   8.244   4.673 -0.0696  0.2766 -1.0390
   39LY0    HD1  774   6.146   8.201   4.634  1.8193  2.0305  1.1842
   39LY0    HD2  775   6.049   8.351   4.649  1.8795  0.6064 -0.1291
   39LY0     CE  776   5.936   8.169   4.611  0.6037 -0.3917  0.9022
   39LY0    HE1  777   5.842   8.195   4.661 -0.5107 -1.6562 -0.4646
   39LY0    HE2  778   5.947   8.061   4.625  1.0240 -0.2402  1.8729
   39LY0     NZ  779   5.932   8.185   4.466 -0.0336  0.0426  0.1568
   39LY0    HZ1  780   5.953   8.279   4.437 -0.5937 -0.0386 -0.5341
   39LY0    HZ2  781   6.008   8.124   4.437 -0.2963 -0.0138 -0.4335
   39LY0    HZ3  782   5.845   8.151   4.428  0.5511 -1.1206 -0.1798
   39LY0      C  783   5.896   8.148   5.066  0.1951 -0.2739 -0.4827
   39LY0      O  784   5.824   8.045   5.046 -0.2252 -0.5205 -0.1017
   40LER      N  785   5.852   8.271   5.096  0.5356 -0.2045 -0.4800
   40LER      H  786   5.916   8.349   5.096  0.3975 -0.0911 -0.0808
   40LER     CA  787   5.703   8.298   5.121  0.3989  0.4887  0.5262
   40LER     HA  788   5.665   8.234   5.201  0.2309  1.1960  1.0282
   40LER     CB  789   5.682   8.436   5.162 -0.3428  1.0682  0.2959
   40LER    HB1  790   5.741   8.491   5.088 -1.6540  0.2501 -1.4367
   40LER    HB2  791   5.730   8.433   5.260 -2.3086 -1.6262  1.2847
   40LER     CG  792   5.535   8.489   5.171  0.4139 -0.4907 -0.1803
   40LER     HG  793   5.476   8.480   5.080  0.1695  0.4569 -0.1212
   40LER    CD1  794   5.457   8.439   5.298 -0.0659  0.3232 -0.0213
   40LER   HD11  795   5.432   8.334   5.288 -0.5362  0.4022  0.3106
   40LER   HD12  796   5.523   8.447   5.385 -2.9799  1.6576  2.2247
   40LER   HD13  797   5.362   8.489   5.315  0.5783  1.8769 -0.7664
   40LER    CD2  798   5.559   8.637   5.193  0.2992  0.5233  0.2124
   40LER   HD21  799   5.463   8.687   5.208 -1.4205 -1.9684 -1.6012
   40LER   HD22  800   5.638   8.659   5.264  2.2328 -1.5179 -1.1691
   40LER   HD23  801   5.593   8.679   5.097 -1.7700 -0.2113 -0.9063
   40LER      C  802   5.615   8.249   5.005  0.0518  0.1900 -0.5754
   40LER      O  803   5.498   8.228   5.032  0.5949  0.0206  0.2018
   41U      O5'  804   9.259   6.053   1.007 -0.9192  0.0314 -0.1665
   41U      H5T  805   9.289   5.972   1.050  1.5984  1.0857  0.2319
   41U      C5'  806   9.388   6.121   1.005  0.2584 -0.2025 -0.1627
   41U     H5'1  807   9.441   6.073   0.923  0.0175 -2.4558  0.9204
   41U     H5'2  808   9.438   6.112   1.102 -0.7456 -1.8431  0.2340
   41U      C4'  809   9.387   6.274   0.976  0.0426 -0.4278  0.2868
   41U      H4'  810   9.492   6.301   0.961 -0.5449  1.1633 -1.2604
   41U      O4'  811   9.312   6.297   0.857  0.3622 -0.4835 -0.3887
   41U      C1'  812   9.257   6.429   0.869 -0.8453 -0.1902  0.0972
   41U      H1'  813   9.300   6.502   0.800 -1.9982  1.1070  0.6931
   41U       N1  814   9.109   6.446   0.853  0.1328 -0.1838 -0.0005
   41U       C6  815   9.023   6.344   0.877  0.5112  0.1748 -0.1519
   41U       H6  816   9.063   6.254   0.920  2.0921  1.4603  1.1782
   41U       C5  817   8.890   6.349   0.853 -0.1941 -0.4062  0.3964
   41U       H5  818   8.822   6.266   0.869 -1.1469  0.2285 -0.2896
   41U       C4  819   8.836   6.461   0.778 -0.5022  0.3593 -0.7167
   41U       O4  820   8.725   6.481   0.744  0.5276 -0.7023  1.0576
   41U       N3  821   8.928   6.565   0.754  0.0218  0.0082 -0.2266
   41U       H3  822   8.884   6.648   0.717 -1.9294 -1.0895 -0.5186
   41U       C2  823   9.063   6.566   0.798 -0.0339 -0.7327 -0.1964
   41U       O2  824   9.134   6.665   0.783  0.2935 -0.3096 -0.1644
   41U      C3'  825   9.325   6.360   1.083  0.2117  0.0609  0.5213
   41U      H3'  826   9.226   6.321   1.110  0.4214 -1.4859 -0.7442
   41U      C2'  827   9.310   6.489   0.999 -0.0078  0.1727 -0.4332
   41U     H2'1  828   9.254   6.567   1.053  0.3699  0.3680 -0.3165
   41U      O2'  829   9.438   6.550   0.989 -0.5261 -0.4225 -0.5728
   41U     HO'2  830   9.478   6.559   1.076  0.5310  2.5429 -1.2346
   41U      O3'  831   9.401   6.393   1.199  0.0606 -0.0128  0.2479
   42U        P  832   9.339   6.430   1.340  0.4276  0.0886  0.0609
   42U      O1P  833   9.444   6.450   1.437 -0.1751 -0.1948  0.1697
   42U      O2P  834   9.233   6.329   1.376  0.2519 -0.0656 -0.5847
   42U      O5'  835   9.263   6.568   1.321 -0.2135  0.5798  0.1672
   42U      C5'  836   9.323   6.694   1.303  0.4927 -0.0120  0.4927
   42U     H5'1  837   9.406   6.685   1.232  0.5906  0.4002  0.5511
   42U     H5'2  838   9.367   6.737   1.393 -0.9775  2.4541  0.1072
   42U      C4'  839   9.213   6.790   1.256 -0.1589  0.0915  0.1736
   42U      H4'  840   9.268   6.879   1.222 -1.5528  1.0815  0.4167
   42U      O4'  841   9.135   6.757   1.144 -0.2047 -0.0592 -0.6186
   42U      C1'  842   9.022   6.848   1.148  0.7439  0.6089  0.2628
   42U      H1'  843   9.040   6.928   1.076  1.7483 -2.2385 -2.9417
   42U       N1  844   8.893   6.785   1.115 -0.6031 -0.6902  0.3805
   42U       C6  845   8.859   6.653   1.152 -0.7677 -1.3367 -0.4440
   42U       H6  846   8.931   6.606   1.218 -1.0822  1.1179  1.8654
   42U       C5  847   8.745   6.597   1.111  0.3577 -0.5463  0.3366
   42U       H5  848   8.719   6.498   1.146  0.1137 -1.5542 -2.4230
   42U       C4  849   8.641   6.668   1.035  0.2187  0.6299  0.0732
   42U       O4  850   8.529   6.629   1.006  0.2463 -0.1726  0.5610
   42U       N3  851   8.685   6.798   1.013  0.3484 -0.2964  0.9698
   42U       H3  852   8.618   6.860   0.970  1.3206  0.6255  0.7443
   42U       C2  853   8.802   6.864   1.044 -0.1114 -0.2222 -0.2361
   42U       O2  854   8.820   6.980   1.009  0.1813 -0.1671  0.1926
   42U      C3'  855   9.116   6.833   1.372 -0.4708 -0.0492 -0.4948
   42U      H3'  856   9.067   6.755   1.432 -1.9591  0.8788 -0.4402
   42U      C2'  857   9.000   6.902   1.292  0.4612  0.6964  0.0572
   42U     H2'1  858   8.902   6.872   1.328  0.7334  0.4452  0.6096
   42U      O2'  859   9.027   7.041   1.286 -0.1486  0.5015 -0.9246
   42U     HO'2  860   8.948   7.083   1.321 -0.1939 -0.3613  0.0600
   42U      O3'  861   9.185   6.918   1.469  0.3152 -0.2749 -0.2299
   43A        P  862   9.114   6.935   1.613 -0.0036  0.1622  0.2459
   43A      O1P  863   9.202   7.021   1.688  0.4605 -0.2904 -0.2425
   43A      O2P  864   9.081   6.805   1.675  0.4647 -0.0826 -0.1365
   43A      O5'  865   8.978   7.025   1.607 -0.7383  0.2376 -0.4280
   43A      C5'  866   8.988   7.163   1.592  0.9250  0.4349  0.6039
   43A     H5'1  867   9.057   7.173   1.508  1.0540 -1.7536  0.3914
   43A     H5'2  868   9.010   7.208   1.689  1.2235 -1.3925  1.4383
   43A      C4'  869   8.854   7.219   1.535 -0.5539 -0.0277 -0.7110
   43A      H4'  870   8.875   7.318   1.495 -0.6929  1.0078  1.5863
   43A      O4'  871   8.806   7.132   1.433 -0.7395  0.3625 -0.0303
   43A      C1'  872   8.664   7.142   1.432 -0.4144  0.3658  0.0854
   43A      H1'  873   8.644   7.210   1.350 -1.1925  0.5477  0.4241
   43A       N9  874   8.597   7.010   1.398  0.3890  0.0833  0.0049
   43A       C8  875   8.618   6.884   1.438  0.3509  0.6252  0.3609
   43A       H8  876   8.693   6.863   1.513  0.8402 -3.1665 -0.9816
   43A       N7  877   8.543   6.796   1.378 -0.3992  0.0136  0.6125
   43A       C5  878   8.460   6.879   1.301 -0.4147  0.1781  0.0686
   43A       C6  879   8.350   6.860   1.221  0.9905 -0.1359  0.8832
   43A       N6  880   8.299   6.742   1.186  0.2891  0.0996 -0.1279
   43A      H61  881   8.347   6.658   1.215  0.8084  0.1518 -0.7867
   43A      H62  882   8.219   6.743   1.125  0.7281  1.8825 -0.7521
   43A       N1  883   8.288   6.959   1.154  0.2176  0.5837 -0.4053
   43A       C2  884   8.333   7.080   1.178  0.3423 -0.1260 -0.0773
   43A       H2  885   8.275   7.153   1.125 -2.2743 -0.2528  2.3782
   43A       N3  886   8.430   7.113   1.255 -0.1237 -0.1494 -0.5563
   43A       C4  887   8.487   7.010   1.318  0.6248  0.0477 -0.2591
   43A      C3'  888   8.739   7.228   1.642 -0.5525 -0.6162 -0.0383
   43A      H3'  889   8.753   7.133   1.695  0.6318  0.6202  2.0079
   43A      C2'  890   8.611   7.210   1.554 -0.4385  0.1458 -0.0900
   43A     H2'1  891   8.540   7.144   1.604  1.0841  0.1555  2.2758
   43A      O2'  892   8.558   7.335   1.522  0.2550  0.5963 -0.4192
   43A     HO'2  893   8.516   7.361   1.604  2.8527  0.2236  1.1327
   43A      O3'  894   8.749   7.331   1.739 -0.0375  0.7395 -0.2642
   44A        P  895   8.648   7.345   1.858 -0.7551  0.1537  0.0408
   44A      O1P  896   8.727   7.436   1.944  0.2184 -0.2462 -0.6543
   44A      O2P  897   8.606   7.209   1.902 -0.4334 -0.2275  0.5467
   44A      O5'  898   8.513   7.418   1.800  0.8394  0.3399 -0.2065
   44A      C5'  899   8.507   7.555   1.766  0.0373 -0.0143 -0.2044
   44A     H5'1  900   8.593   7.591   1.709  2.8827 -1.8825  2.5151
   44A     H5'2  901   8.517   7.610   1.860 -1.4272  1.8082 -1.0628
   44A      C4'  902   8.373   7.590   1.691  0.3024  0.2622 -0.3439
   44A      H4'  903   8.375   7.688   1.643  1.1081  1.3044  1.7100
   44A      O4'  904   8.364   7.490   1.583  0.3101  0.3668  0.7846
   44A      C1'  905   8.229   7.453   1.565 -0.5187  0.0317  1.1546
   44A      H1'  906   8.189   7.475   1.466 -2.3127 -2.6251  1.1914
   44A       N9  907   8.207   7.311   1.575 -0.0978 -0.1187 -0.9698
   44A       C8  908   8.265   7.225   1.666  0.1215  0.2498  0.4950
   44A       H8  909   8.329   7.253   1.748  0.5493  2.9798 -0.6621
   44A       N7  910   8.242   7.098   1.645 -0.1736 -0.2386  0.2373
   44A       C5  911   8.156   7.100   1.528 -0.0452 -0.9721 -0.6104
   44A       C6  912   8.083   7.004   1.450  0.7853 -0.3196  0.9777
   44A       N6  913   8.079   6.872   1.455  0.7051 -0.2729  0.0334
   44A      H61  914   8.111   6.814   1.531 -1.2828 -2.7047 -0.8212
   44A      H62  915   8.039   6.818   1.379 -0.5526 -0.6195  0.9077
   44A       N1  916   7.986   7.036   1.362 -0.2459  0.2085 -0.1156
   44A       C2  917   7.972   7.165   1.346 -0.2933 -0.5411 -0.5532
   44A       H2  918   7.895   7.195   1.277 -1.2466  0.1481  0.7563
   44A       N3  919   8.035   7.266   1.402 -0.4507  0.6747  0.5791
   44A       C4  920   8.127   7.228   1.497  0.5566  0.0631  0.0201
   44A      C3'  921   8.242   7.574   1.770  0.3832  0.6799 -0.6603
   44A      H3'  922   8.263   7.497   1.844  0.2969  1.6736  0.4312
   44A      C2'  923   8.145   7.535   1.663  0.0788  0.5022 -0.2118
   44A     H2'1  924   8.058   7.480   1.700  1.3725 -0.9067  0.8865
   44A      O2'  925   8.099   7.645   1.582  0.1186  0.1567 -0.3692
   44A     HO'2  926   8.107   7.717   1.645  1.3601 -0.6054  0.3746
   44A      O3'  927   8.208   7.689   1.840  0.5593 -0.7437 -0.0401
   45U        P  928   8.098   7.692   1.962 -0.2684 -0.1008  0.2195
   45U      O1P  929   8.069   7.833   1.989 -1.1692 -0.0243 -0.5183
   45U      O2P  930   8.157   7.603   2.061  0.0034  0.3612  0.4429
   45U      O5'  931   7.961   7.622   1.912 -0.2252 -0.0429  0.1457
   45U      C5'  932   7.853   7.698   1.852 -0.6032  0.2090 -0.0427
   45U     H5'1  933   7.890   7.776   1.784  0.4528  2.5967  3.0330
   45U     H5'2  934   7.802   7.759   1.926 -0.5303  0.5361 -0.2569
   45U      C4'  935   7.751   7.613   1.773 -0.2803  0.5770 -0.1393
   45U      H4'  936   7.693   7.685   1.714  0.5840  1.5286  0.1493
   45U      O4'  937   7.813   7.518   1.688 -0.6440 -0.2602  0.0383
   45U      C1'  938   7.716   7.420   1.660 -0.4150 -0.7311 -0.2618
   45U      H1'  939   7.689   7.436   1.556 -1.4714 -0.1530  0.0873
   45U       N1  940   7.765   7.284   1.689 -0.4509 -0.6543 -0.3704
   45U       C6  941   7.874   7.259   1.773 -0.3793  0.1613 -0.4263
   45U       H6  942   7.912   7.339   1.835 -2.8456  1.0487  0.0631
   45U       C5  943   7.920   7.130   1.788 -0.5357 -0.6666 -0.6814
   45U       H5  944   7.995   7.110   1.863  1.7271 -1.4972 -3.0337
   45U       C4  945   7.871   7.017   1.710  0.6319 -0.7161 -0.2563
   45U       O4  946   7.917   6.903   1.707  0.4304 -0.2242  0.1294
   45U       N3  947   7.772   7.059   1.623 -0.0811 -0.5172  0.3822
   45U       H3  948   7.743   6.991   1.555  0.0494  0.3275 -0.5455
   45U       C2  949   7.718   7.184   1.605  0.1318  0.1868 -0.2253
   45U       O2  950   7.631   7.203   1.519 -0.1374  0.4772  0.2685
   45U      C3'  951   7.657   7.539   1.864  0.2895 -0.4895 -0.0596
   45U      H3'  952   7.707   7.486   1.946 -1.3226 -0.4482  0.9962
   45U      C2'  953   7.599   7.456   1.757 -0.5594  0.5033 -0.0647
   45U     H2'1  954   7.565   7.361   1.797 -1.5619  2.1657  3.4792
   45U      O2'  955   7.490   7.510   1.676 -0.1195 -0.0055 -0.4187
   45U     HO'2  956   7.420   7.533   1.738  0.7867 -0.2225  0.7111
   45U      O3'  957   7.553   7.626   1.909 -0.4993 -0.0079 -0.6650
   46U        P  958   7.470   7.591   2.031  0.3594 -0.0007 -0.1750
   46U      O1P  959   7.385   7.708   2.045  0.0789 -0.0379  0.0098
   46U      O2P  960   7.564   7.558   2.134 -0.3090 -0.1810 -0.0689
   46U      O5'  961   7.387   7.471   1.981 -0.4000  0.2262 -0.6564
   46U      C5'  962   7.255   7.477   1.933  0.5678 -0.3984  0.0101
   46U     H5'1  963   7.244   7.552   1.854 -0.2962 -1.6050 -1.0464
   46U     H5'2  964   7.194   7.489   2.023  1.4934 -0.3172  0.6425
   46U      C4'  965   7.200   7.336   1.890  0.4076 -1.0490  0.0138
   46U      H4'  966   7.106   7.355   1.837 -0.4833  1.2963  2.1946
   46U      O4'  967   7.306   7.284   1.811 -0.7132  1.1187 -0.2910
   46U      C1'  968   7.284   7.142   1.813  0.1684 -0.4701 -0.3391
   46U      H1'  969   7.241   7.110   1.718 -0.4859  0.9867 -0.5702
   46U       N1  970   7.404   7.075   1.843 -0.7480 -0.3242 -0.0241
   46U       C6  971   7.500   7.136   1.917  0.7803  0.6742  0.6688
   46U       H6  972   7.490   7.238   1.952  1.8440  1.2072 -0.5304
   46U       C5  973   7.614   7.064   1.954  0.9667 -0.0872  0.2135
   46U       H5  974   7.692   7.109   2.014  0.6618 -2.0712  2.2433
   46U       C4  975   7.630   6.925   1.922 -0.6767 -0.1087  0.2087
   46U       O4  976   7.727   6.854   1.947 -0.8746  0.1622  0.1921
   46U       N3  977   7.522   6.873   1.854  0.3917 -0.0764 -0.4787
   46U       H3  978   7.527   6.775   1.828 -0.4864 -0.7630  1.7715
   46U       C2  979   7.410   6.938   1.805 -0.0661  0.6355 -0.2452
   46U       O2  980   7.335   6.872   1.736  0.1823  0.1243  0.6117
   46U      C3'  981   7.164   7.238   2.003  0.1244 -0.1487  0.1982
   46U      H3'  982   7.247   7.250   2.073  0.1359 -1.7429  0.4905
   46U      C2'  983   7.177   7.105   1.917  0.4444  0.0484  0.5352
   46U     H2'1  984   7.208   7.021   1.980 -0.2022  0.0480  0.8589
   46U      O2'  985   7.070   7.077   1.837  0.4332 -0.3010  0.3103
   46U     HO'2  986   7.022   6.997   1.861  0.3824  0.1402  1.7864
   46U      O3'  987   7.038   7.261   2.060  0.2069  0.2573  0.1323
   47A        P  988   6.996   7.201   2.197  0.0792 -0.1258 -0.1869
   47A      O1P  989   6.854   7.251   2.211 -0.0708  0.0420  0.2902
   47A      O2P  990   7.100   7.241   2.289  0.3266  0.5277  0.2836
   47A      O5'  991   6.994   7.045   2.172  0.1234  0.5335  0.8671
   47A      C5'  992   6.886   6.988   2.102 -0.0598  0.5341  0.2623
   47A     H5'1  993   6.867   7.043   2.010 -1.1811 -1.8515 -1.0426
   47A     H5'2  994   6.794   6.987   2.161  0.5402 -0.4336  1.2125
   47A      C4'  995   6.917   6.838   2.064  0.5917 -0.0473 -0.1297
   47A      H4'  996   6.841   6.809   1.991  1.2507 -1.2449 -0.3787
   47A      O4'  997   7.046   6.824   2.012 -0.0672 -0.5058  0.2098
   47A      C1'  998   7.099   6.697   2.048 -0.2707  0.3682 -0.2002
   47A      H1'  999   7.119   6.632   1.962  0.2089 -1.0275  0.9306
   47A       N9 1000   7.232   6.727   2.117 -0.0569  1.0142  0.6906
   47A       C8 1001   7.287   6.837   2.174 -0.0576 -0.5067  0.3008
   47A       H8 1002   7.231   6.927   2.195  3.1625  1.3795  1.4518
   47A       N7 1003   7.416   6.839   2.184 -0.5095  0.4760  0.1470
   47A       C5 1004   7.453   6.706   2.159  0.3753 -0.0257  0.2430
   47A       C6 1005   7.562   6.622   2.174  0.4380  0.2771  0.4382
   47A       N6 1006   7.672   6.651   2.230 -0.1322 -0.4356 -0.0124
   47A      H61 1007   7.692   6.746   2.261  0.2316  0.1469 -1.9372
   47A      H62 1008   7.732   6.574   2.255 -1.3396 -1.1215  0.8648
   47A       N1 1009   7.555   6.495   2.152 -0.0328  0.1430 -0.1380
   47A       C2 1010   7.438   6.443   2.118  0.0890 -0.2387  0.1929
   47A       H2 1011   7.432   6.338   2.092  0.2776 -0.2618  0.2403
   47A       N3 1012   7.323   6.512   2.098 -0.2274 -0.0915  0.5890
   47A       C4 1013   7.337   6.642   2.118  0.2452 -0.0429 -0.7656
   47A      C3' 1014   6.904   6.742   2.185 -0.3360  0.0244 -0.0828
   47A      H3' 1015   6.944   6.791   2.273  0.2071  0.0790 -0.3533
   47A      C2' 1016   6.994   6.632   2.140 -0.2764  0.0763 -0.6397
   47A     H2'1 1017   7.043   6.584   2.226 -1.1161  1.8877  0.9164
   47A      O2' 1018   6.916   6.538   2.073  0.4276  0.1559  0.6054
   47A     HO'2 1019   6.825   6.548   2.103  0.5038  2.6240  0.2137
   47A      O3' 1020   6.771   6.695   2.204 -0.5301 -0.0914 -0.3150
   48U        P 1021   6.730   6.639   2.346  0.2477 -0.2077 -0.1310
   48U      O1P 1022   6.593   6.590   2.334 -0.6586  0.3905 -0.5044
   48U      O2P 1023   6.749   6.750   2.445 -0.7155 -0.0181  0.0202
   48U      O5' 1024   6.829   6.517   2.388 -0.3001  0.5674 -0.1008
   48U      C5' 1025   6.807   6.377   2.352  0.0634  0.3803  0.4458
   48U     H5'1 1026   6.812   6.370   2.243 -0.1566  1.4869  0.3523
   48U     H5'2 1027   6.713   6.342   2.392  0.1428 -0.3394  0.0215
   48U      C4' 1028   6.914   6.282   2.404 -0.2629  0.4669 -0.0248
   48U      H4' 1029   6.884   6.180   2.382 -0.4551  0.4532  0.2940
   48U      O4' 1030   7.039   6.312   2.337  0.1654 -0.1920 -0.2907
   48U      C1' 1031   7.152   6.279   2.422 -0.1103  0.1151 -0.3259
   48U      H1' 1032   7.209   6.200   2.374  0.8289  0.3078  0.4388
   48U       N1 1033   7.245   6.390   2.455 -0.3871  0.7747 -0.1146
   48U       C6 1034   7.202   6.515   2.486 -0.1541 -0.1876 -0.1104
   48U       H6 1035   7.096   6.532   2.477  0.2860  2.0062 -1.9742
   48U       C5 1036   7.287   6.615   2.526 -0.4157 -0.2649  0.2683
   48U       H5 1037   7.241   6.708   2.558  0.0910 -0.3460  1.2840
   48U       C4 1038   7.431   6.593   2.528  0.1932  0.2402 -0.5439
   48U       O4 1039   7.512   6.686   2.542  0.1643  0.5047  0.5246
   48U       N3 1040   7.470   6.463   2.495 -0.4187 -0.0111 -0.2633
   48U       H3 1041   7.568   6.439   2.500 -0.7028 -1.2994 -0.4480
   48U       C2 1042   7.381   6.363   2.461  0.2014 -0.0497 -0.7232
   48U       O2 1043   7.432   6.250   2.439  0.0547 -0.4974 -0.1839
   48U      C3' 1044   6.951   6.278   2.552  0.0776 -0.0655 -0.1866
   48U      H3' 1045   6.950   6.381   2.589  1.8397  0.7660 -2.2777
   48U      C2' 1046   7.098   6.216   2.550 -0.5405 -0.1154 -0.3351
   48U     H2'1 1047   7.143   6.247   2.644 -1.3377  3.9295 -1.1027
   48U      O2' 1048   7.090   6.080   2.540 -0.4271  0.2607  0.1353
   48U     HO'2 1049   7.101   6.036   2.625  2.1737 -0.1448 -0.3005
   48U      O3' 1050   6.864   6.193   2.621  0.2678 -0.0484 -0.6109
   49C        P 1051   6.843   6.208   2.777  0.1299  0.1308 -0.2371
   49C      O1P 1052   6.718   6.136   2.804  0.4539 -0.5293  0.2725
   49C      O2P 1053   6.845   6.350   2.801 -1.0157  0.1592  0.4482
   49C      O5' 1054   6.975   6.126   2.843 -0.0926  0.5418 -0.2771
   49C      C5' 1055   6.979   5.983   2.841  0.0458  0.0230 -0.6134
   49C     H5'1 1056   6.964   5.949   2.738  3.3179  1.5447 -1.7507
   49C     H5'2 1057   6.906   5.953   2.916  1.1842  0.6731  0.8122
   49C      C4' 1058   7.119   5.939   2.873  0.1935 -0.3343 -0.4106
   49C      H4' 1059   7.121   5.830   2.869 -2.8322 -0.5808  1.3883
   49C      O4' 1060   7.211   6.005   2.786 -0.2961  0.7785 -0.5372
   49C      C1' 1061   7.335   6.017   2.850  0.4600  0.4018  0.3931
   49C      H1' 1062   7.403   5.953   2.792 -1.2143  0.1145 -1.3605
   49C       N1 1063   7.391   6.158   2.852  0.6153  0.6037  0.4759
   49C       C6 1064   7.306   6.265   2.872  0.0736  0.4880  1.2802
   49C       H6 1065   7.200   6.251   2.889 -0.3118  0.6284 -0.7729
   49C       C5 1066   7.357   6.391   2.866  0.5506  0.4695 -0.1311
   49C       H5 1067   7.286   6.472   2.866 -2.2278 -1.8104  1.2146
   49C       C4 1068   7.498   6.411   2.843  0.1540  0.2883  0.2301
   49C       N4 1069   7.555   6.525   2.821 -0.1285 -0.2659  0.4033
   49C      H41 1070   7.506   6.613   2.825  0.4216  0.0840 -0.3516
   49C      H42 1071   7.656   6.527   2.833  0.1643  0.0357 -1.6679
   49C       N3 1072   7.580   6.304   2.840  0.3418  0.2329 -0.7623
   49C       C2 1073   7.527   6.179   2.840  0.0542  0.1588  0.3892
   49C       O2 1074   7.596   6.080   2.824 -0.0311 -0.4757  0.1998
   49C      C3' 1075   7.168   5.975   3.016 -0.1037  0.0717  0.0354
   49C      H3' 1076   7.149   6.077   3.049  1.4100 -0.0594  1.4454
   49C      C2' 1077   7.319   5.957   2.988  0.3481 -0.3331 -0.4150
   49C     H2'1 1078   7.386   6.014   3.053 -0.6404 -0.7651  1.0146
   49C      O2' 1079   7.341   5.818   2.980  0.0277 -0.4280 -0.0063
   49C     HO'2 1080   7.294   5.780   3.054 -0.6229  1.0720  0.3964
   49C      O3' 1081   7.125   5.878   3.112 -0.3552  0.2926 -0.0091
   50U        P 1082   7.150   5.890   3.264  0.0190  0.4735  0.4154
   50U      O1P 1083   7.064   5.784   3.322 -0.2276 -0.2289 -0.2421
   50U      O2P 1084   7.122   6.029   3.302 -0.6358  0.4881  0.0439
   50U      O5' 1085   7.302   5.859   3.298 -0.2924 -0.3576  0.5519
   50U      C5' 1086   7.355   5.727   3.306 -0.0326 -0.8890  0.5703
   50U     H5'1 1087   7.335   5.673   3.213  0.3816  1.4639 -0.9642
   50U     H5'2 1088   7.324   5.666   3.390 -1.1015  0.1014  0.9047
   50U      C4' 1089   7.506   5.738   3.317  0.3355 -0.0626  0.4726
   50U      H4' 1090   7.556   5.641   3.309  1.5486  0.4052  1.8393
   50U      O4' 1091   7.563   5.820   3.216  0.1626  0.0217 -0.3860
   50U      C1' 1092   7.681   5.883   3.262 -0.6246  0.1364 -0.0017
   50U      H1' 1093   7.763   5.845   3.201  0.1848  0.8210  0.6293
   50U       N1 1094   7.676   6.032   3.244  0.6646  0.1942 -0.0741
   50U       C6 1095   7.553   6.097   3.248  0.6032 -0.9533 -0.0835
   50U       H6 1096   7.464   6.039   3.264 -1.5316  2.4277  1.4160
   50U       C5 1097   7.544   6.230   3.220  0.2476  0.3735 -0.0844
   50U       H5 1098   7.450   6.282   3.216  0.3733  0.6598  0.5285
   50U       C4 1099   7.663   6.300   3.187  0.1321 -0.2170 -0.0317
   50U       O4 1100   7.664   6.418   3.153 -0.3966 -0.0019  0.4374
   50U       N3 1101   7.780   6.239   3.202 -0.1831  0.0293 -0.1939
   50U       H3 1102   7.858   6.303   3.197 -0.3272  0.2643  0.4404
   50U       C2 1103   7.799   6.106   3.233  0.5095  0.4092 -0.0953
   50U       O2 1104   7.911   6.049   3.230  0.2850 -0.2315 -0.2553
   50U      C3' 1105   7.559   5.796   3.446  0.3941  0.3883  0.5616
   50U      H3' 1106   7.495   5.882   3.470  0.9809  1.5079 -1.6354
   50U      C2' 1107   7.697   5.836   3.407 -0.6170 -0.2658 -0.0756
   50U     H2'1 1108   7.728   5.909   3.481  0.8768 -1.6127  0.6846
   50U      O2' 1109   7.791   5.720   3.396  0.2867  0.1783 -0.1655
   50U     HO'2 1110   7.750   5.652   3.450  0.6420  0.5899  0.6360
   50U      O3' 1111   7.576   5.700   3.547 -0.2282 -0.0195 -0.4126
   51A        P 1112   7.586   5.740   3.699 -0.4540 -0.3176  0.1390
   51A      O1P 1113   7.587   5.613   3.775  0.2690 -0.5154  0.2644
   51A      O2P 1114   7.474   5.828   3.728  0.5471  0.2276 -0.6524
   51A      O5' 1115   7.710   5.828   3.724  0.0741  0.0337  0.2867
   51A      C5' 1116   7.840   5.778   3.745  0.3099 -0.0837 -0.4373
   51A     H5'1 1117   7.858   5.705   3.666 -2.5778  0.8975 -2.1596
   51A     H5'2 1118   7.861   5.748   3.847  0.8900  3.2090  0.4990
   51A      C4' 1119   7.939   5.896   3.724  0.5298 -0.1002  0.7495
   51A      H4' 1120   8.038   5.852   3.712 -1.0502 -3.4349 -1.6557
   51A      O4' 1121   7.901   5.976   3.609 -0.1990 -0.2510  0.6737
   51A      C1' 1122   7.980   6.094   3.622 -0.1481  0.2662  0.2439
   51A      H1' 1123   8.074   6.079   3.569 -1.3948 -1.2386 -1.6607
   51A       N9 1124   7.896   6.199   3.565 -0.4907  0.0286  0.3313
   51A       C8 1125   7.761   6.196   3.556  0.7803 -0.1147  0.1516
   51A       H8 1126   7.699   6.113   3.589 -0.3482  0.5297 -0.2884
   51A       N7 1127   7.708   6.306   3.507  0.3666 -0.1193  0.3574
   51A       C5 1128   7.821   6.396   3.497  0.1045 -0.3363  0.5421
   51A       C6 1129   7.848   6.528   3.452  1.3595 -0.3027  0.3422
   51A       N6 1130   7.754   6.609   3.412 -0.0402  0.0896 -0.3886
   51A      H61 1131   7.659   6.577   3.421 -0.4987  1.0140 -1.6568
   51A      H62 1132   7.780   6.700   3.379 -0.4051  0.7591  1.0903
   51A       N1 1133   7.969   6.581   3.458 -0.0050 -0.0001 -0.0879
   51A       C2 1134   8.070   6.501   3.502 -0.2134  0.4782 -0.1734
   51A       H2 1135   8.171   6.538   3.499  0.1785 -0.4963  0.3352
   51A       N3 1136   8.062   6.377   3.538  0.2513 -0.3087  0.2191
   51A       C4 1137   7.935   6.328   3.534  0.2655 -0.1549  0.2601
   51A      C3' 1138   7.944   6.000   3.838 -0.0790 -0.1697  0.1967
   51A      H3' 1139   7.841   6.019   3.865  0.2457 -1.7921  2.9101
   51A      C2' 1140   8.011   6.125   3.775  0.1176 -0.2135  0.2690
   51A     H2'1 1141   7.964   6.219   3.805  0.7409 -0.2443  1.3844
   51A      O2' 1142   8.151   6.127   3.795 -0.0133  1.6998 -0.4113
   51A     HO'2 1143   8.173   6.097   3.883  0.8704 -1.0747 -1.4606
   51A      O3' 1144   8.015   5.949   3.950 -0.2901  0.3304 -0.0718
   52U        P 1145   7.994   5.998   4.107  0.4601 -0.0734 -0.0738
   52U      O1P 1146   8.019   5.888   4.204  0.2434 -0.2002  0.4934
   52U      O2P 1147   7.864   6.072   4.107 -0.4515  0.5407  0.1983
   52U      O5' 1148   8.105   6.105   4.121  0.9500 -0.2852 -0.3327
   52U      C5' 1149   8.235   6.072   4.141  0.7213  0.2425 -0.2570
   52U     H5'1 1150   8.263   6.014   4.053 -0.0971  1.2772 -1.2283
   52U     H5'2 1151   8.255   6.017   4.234  1.4077 -0.5861 -0.8783
   52U      C4' 1152   8.321   6.196   4.131  0.3233 -0.2005  0.0030
   52U      H4' 1153   8.423   6.165   4.153  0.0111 -1.8826 -0.7047
   52U      O4' 1154   8.308   6.262   4.000 -0.7741  0.5148 -0.2545
   52U      C1' 1155   8.318   6.397   4.012 -0.1949 -0.0342 -0.3395
   52U      H1' 1156   8.400   6.433   3.951  0.7637  0.0183  0.9424
   52U       N1 1157   8.196   6.466   3.960 -0.1688  0.5591 -0.0959
   52U       C6 1158   8.072   6.413   3.973  0.1315  0.3184  0.4054
   52U       H6 1159   8.065   6.327   4.037  2.0270 -1.9879 -2.2190
   52U       C5 1160   7.959   6.471   3.912  0.1359 -0.3907  0.3794
   52U       H5 1161   7.859   6.429   3.909 -0.2596  0.5765 -1.7972
   52U       C4 1162   7.976   6.592   3.838 -0.2718  1.2566  0.0777
   52U       O4 1163   7.888   6.641   3.767 -0.1932  0.5873 -0.4078
   52U       N3 1164   8.096   6.650   3.847  0.0744  0.1926  0.5136
   52U       H3 1165   8.106   6.736   3.794  1.3727 -0.7405 -0.8324
   52U       C2 1166   8.211   6.595   3.900  0.3285 -0.3370  0.1140
   52U       O2 1167   8.310   6.661   3.895 -0.1187 -0.4186  0.3493
   52U      C3' 1168   8.289   6.302   4.234 -0.2534  0.0391 -0.9524
   52U      H3' 1169   8.181   6.306   4.250 -0.4385  0.1029 -2.1708
   52U      C2' 1170   8.344   6.429   4.161 -0.7269 -0.0240 -0.3268
   52U     H2'1 1171   8.290   6.516   4.199  1.0108  1.6245 -1.4464
   52U      O2' 1172   8.489   6.439   4.172 -0.1521 -0.1275 -0.1659
   52U     HO'2 1173   8.514   6.413   4.260  1.1894  0.1012 -0.4610
   52U      O3' 1174   8.360   6.290   4.362  0.1855 -0.2629 -0.1886
   53U        P 1175   8.309   6.362   4.489 -0.4632 -0.1928 -0.1673
   53U      O1P 1176   8.404   6.342   4.604 -0.1925  0.5229 -0.0486
   53U      O2P 1177   8.168   6.326   4.521 -0.0384 -0.2731 -0.0589
   53U      O5' 1178   8.294   6.518   4.466  0.0521 -0.2420  0.3246
   53U      C5' 1179   8.410   6.602   4.488 -0.2327  1.1973 -0.1344
   53U     H5'1 1180   8.490   6.572   4.420 -0.1820 -1.1870  0.8862
   53U     H5'2 1181   8.438   6.594   4.593 -2.8471 -2.6142  0.4887
   53U      C4' 1182   8.375   6.740   4.465  0.1603 -0.4456  0.1862
   53U      H4' 1183   8.460   6.805   4.482  1.6117 -2.7607  2.5237
   53U      O4' 1184   8.342   6.762   4.326  0.2034  0.8176 -0.1254
   53U      C1' 1185   8.253   6.872   4.312 -1.1156  0.0392  0.2612
   53U      H1' 1186   8.312   6.942   4.253 -0.1108  2.1118  3.4601
   53U       N1 1187   8.120   6.829   4.245  0.0565  0.3264  0.0122
   53U       C6 1188   8.071   6.702   4.251 -0.0160  0.2695  0.3976
   53U       H6 1189   8.132   6.626   4.297  3.4785  2.9532  0.6378
   53U       C5 1190   7.954   6.672   4.186 -0.1317 -0.6297 -0.3956
   53U       H5 1191   7.914   6.572   4.192 -0.3662 -0.5276 -0.1967
   53U       C4 1192   7.866   6.772   4.124  0.1564  0.1236 -0.5623
   53U       O4 1193   7.749   6.752   4.094 -0.0049  0.1302  0.6955
   53U       N3 1194   7.921   6.900   4.134  0.2715  0.2887 -0.0096
   53U       H3 1195   7.869   6.974   4.090 -0.3790 -0.5445 -0.6606
   53U       C2 1196   8.043   6.929   4.185 -0.6825  0.8094  0.0156
   53U       O2 1197   8.089   7.044   4.174 -0.7544 -0.5349 -0.0938
   53U      C3' 1198   8.261   6.798   4.548 -0.1043 -0.2803  0.3410
   53U      H3' 1199   8.182   6.724   4.557 -0.6725  0.2703  0.0012
   53U      C2' 1200   8.227   6.918   4.454  0.5633  0.4549  0.0147
   53U     H2'1 1201   8.119   6.929   4.462  0.3877  0.8001 -2.2948
   53U      O2' 1202   8.307   7.028   4.492  0.0252  0.9769 -0.1369
   53U     HO'2 1203   8.282   7.050   4.582 -0.0287 -0.6478  0.2671
   53U      O3' 1204   8.316   6.833   4.673 -0.3463  0.2369 -0.2351
   54C        P 1205   8.223   6.853   4.798 -0.0599 -0.1176 -0.0360
   54C      O1P 1206   8.323   6.885   4.904  0.2158 -0.3942  0.1976
   54C      O2P 1207   8.139   6.733   4.816 -0.5925 -0.1976 -0.2181
   54C      O5' 1208   8.133   6.981   4.773  0.0455  0.8100 -0.3118
   54C      C5' 1209   8.170   7.111   4.813  0.4709  0.1453 -0.1492
   54C     H5'1 1210   8.266   7.129   4.765  0.8036 -1.5653 -0.1954
   54C     H5'2 1211   8.177   7.123   4.921 -1.9291  0.1966  0.0578
   54C      C4' 1212   8.087   7.230   4.759  0.2330 -0.0372 -0.2439
   54C      H4' 1213   8.125   7.329   4.784 -1.0798  0.5180 -0.3894
   54C      O4' 1214   8.076   7.211   4.622  0.8288 -0.2177  0.4382
   54C      C1' 1215   7.950   7.264   4.571  0.2571  0.5539 -0.1034
   54C      H1' 1216   7.976   7.350   4.509 -0.1029 -0.2949 -1.4927
   54C       N1 1217   7.864   7.164   4.504  0.1461 -0.0899  0.0022
   54C       C6 1218   7.868   7.030   4.543  0.0514  0.7625  0.5248
   54C       H6 1219   7.931   6.979   4.615 -0.6638  0.9073  1.2605
   54C       C5 1220   7.775   6.949   4.486 -0.3529  0.2183 -0.2569
   54C       H5 1221   7.772   6.846   4.519 -1.4597  0.5211  0.6699
   54C       C4 1222   7.686   7.001   4.392  0.0454 -0.1034 -0.5535
   54C       N4 1223   7.601   6.924   4.334 -0.4558  0.2068  0.9820
   54C      H41 1224   7.596   6.828   4.365 -0.3982  0.3421  1.4193
   54C      H42 1225   7.529   6.962   4.274 -0.2318 -1.2944 -0.2954
   54C       N3 1226   7.684   7.127   4.357 -0.1181  0.1353  0.0275
   54C       C2 1227   7.770   7.210   4.413 -0.7956 -0.2204 -0.0913
   54C       O2 1228   7.751   7.333   4.405  0.1311  0.6556  0.0511
   54C      C3' 1229   7.940   7.236   4.811  0.0693 -0.1044  0.9938
   54C      H3' 1230   7.913   7.130   4.810  0.8634 -0.3554 -2.2147
   54C      C2' 1231   7.880   7.316   4.698  0.0412 -0.0865  0.7920
   54C     H2'1 1232   7.772   7.305   4.689  0.1784 -0.1956 -1.1282
   54C      O2' 1233   7.914   7.453   4.716  0.0762 -0.1681 -0.2556
   54C     HO'2 1234   7.928   7.482   4.807  1.3143  0.1795 -0.5358
   54C      O3' 1235   7.944   7.299   4.936  0.0215  0.0220  0.1474
   55C        P 1236   7.841   7.278   5.047  0.3093  0.3146  0.1598
   55C      O1P 1237   7.870   7.362   5.161 -0.8771  0.1231 -0.4248
   55C      O2P 1238   7.822   7.134   5.062 -0.4342 -0.7449 -0.4522
   55C      O5' 1239   7.709   7.324   4.979 -0.4441 -0.0366  0.3074
   55C      C5' 1240   7.671   7.463   4.987  0.5305  0.1964 -0.1221
   55C     H5'1 1241   7.758   7.520   4.954 -0.0642  0.2225 -1.7124
   55C     H5'2 1242   7.655   7.500   5.088 -0.8639 -0.4521 -0.0805
   55C      C4' 1243   7.551   7.495   4.900  0.7688 -0.2266 -0.0077
   55C      H4' 1244   7.546   7.604   4.893  3.6927  0.1643  1.9468
   55C      O4' 1245   7.566   7.438   4.768  0.2191 -0.3224  0.0896
   55C      C1' 1246   7.431   7.431   4.722  0.2096 -0.5031  0.6088
   55C      H1' 1247   7.409   7.502   4.642  0.6210  2.2740  2.7843
   55C       N1 1248   7.408   7.288   4.668 -0.2227 -0.5369 -0.3360
   55C       C6 1249   7.484   7.183   4.708  0.0063  0.5441 -0.2174
   55C       H6 1250   7.566   7.197   4.777 -0.3611 -0.7520  0.5147
   55C       C5 1251   7.464   7.062   4.658 -0.0878  0.0539  0.2901
   55C       H5 1252   7.528   6.983   4.693  1.0306  0.9030  0.2001
   55C       C4 1253   7.355   7.043   4.567  0.3817 -0.5145  0.9613
   55C       N4 1254   7.327   6.931   4.514 -0.2702  0.0024  0.1961
   55C      H41 1255   7.384   6.857   4.554  0.8212  0.3681 -0.6224
   55C      H42 1256   7.249   6.919   4.451  0.7437 -2.0417 -0.7435
   55C       N3 1257   7.276   7.146   4.528 -0.1657  0.5209 -0.1036
   55C       C2 1258   7.307   7.273   4.571  0.1581  0.9356  0.0898
   55C       O2 1259   7.241   7.366   4.531 -0.0693  0.4122  0.6796
   55C      C3' 1260   7.422   7.438   4.950  0.2354 -0.0731  0.5191
   55C      H3' 1261   7.425   7.330   4.967 -1.2644 -0.7421 -2.6715
   55C      C2' 1262   7.330   7.455   4.834  0.0398  1.3691 -0.3550
   55C     H2'1 1263   7.252   7.379   4.843  0.8947  0.4921 -0.1890
   55C      O2' 1264   7.285   7.586   4.825 -0.2648  0.3197  0.0400
   55C     HO'2 1265   7.244   7.620   4.904  0.4808  2.2046 -0.3377
   55C      O3' 1266   7.372   7.501   5.068 -0.1072  0.3722  0.1083
   56G        P 1267   7.243   7.451   5.149  0.2182  0.0466  0.2144
   56G      O1P 1268   7.236   7.537   5.269 -0.2154 -0.1968  0.0689
   56G      O2P 1269   7.252   7.309   5.168  0.8811 -0.4914 -0.0230
   56G      O5' 1270   7.116   7.478   5.062  0.2775 -0.0912  0.3639
   56G      C5' 1271   6.983   7.444   5.102 -0.2293 -0.3393  0.4893
   56G     H5'1 1272   6.968   7.467   5.207  1.9364  2.0025  0.3827
   56G     H5'2 1273   6.969   7.338   5.083  0.1880 -0.5300  1.2203
   56G      C4' 1274   6.885   7.517   5.012  0.0970  0.2455  0.3561
   56G      H4' 1275   6.872   7.622   5.040 -0.8409  0.2414 -0.0147
   56G      O4' 1276   6.917   7.515   4.871 -0.2885 -0.3036  0.1808
   56G      C1' 1277   6.824   7.433   4.808  0.1998  0.3604  0.8281
   56G      H1' 1278   6.805   7.470   4.707 -0.1401  0.6268  0.9896
   56G       N9 1279   6.868   7.294   4.785 -0.3767 -0.3114  0.0054
   56G       C8 1280   6.997   7.250   4.804 -0.2502 -0.0842 -0.3127
   56G       H8 1281   7.074   7.311   4.850  0.6971 -0.4298 -1.4112
   56G       N7 1282   7.009   7.123   4.778 -0.0573  0.4599 -0.0692
   56G       C5 1283   6.888   7.088   4.713 -0.2051 -0.7160 -0.2203
   56G       C6 1284   6.844   6.966   4.649 -0.0414 -0.2681  0.2743
   56G       O6 1285   6.893   6.861   4.630  0.4011  0.0506  0.1660
   56G       N1 1286   6.714   6.975   4.601 -0.4476  0.6021 -0.1574
   56G       H1 1287   6.686   6.895   4.546 -0.9139  2.5099 -2.9001
   56G       C2 1288   6.649   7.090   4.591  0.1196 -0.3863  0.5280
   56G       N2 1289   6.530   7.081   4.536 -0.3367  0.1096  0.0441
   56G      H21 1290   6.491   6.994   4.503  1.2748  0.2298 -2.4386
   56G      H22 1291   6.472   7.163   4.520  0.3645  0.6292  0.1421
   56G       N3 1292   6.683   7.202   4.655  0.0750  0.0763  0.0898
   56G       C4 1293   6.808   7.202   4.709  0.8792  0.5766 -0.0676
   56G      C3' 1294   6.745   7.458   5.033  0.6423  0.2932  0.0097
   56G      H3' 1295   6.757   7.354   5.065  0.5923  0.1596 -0.3955
   56G      C2' 1296   6.690   7.444   4.890 -0.1096  0.3445  0.5102
   56G     H2'1 1297   6.628   7.355   4.891  1.6718 -0.9486  0.3744
   56G      O2' 1298   6.622   7.558   4.838 -0.3120  0.3387  0.1117
   56G     HO'2 1299   6.687   7.627   4.825 -1.7694  1.4720 -1.5246
   56G      O3' 1300   6.666   7.525   5.118  0.1753 -0.3079  0.0033
   57U        P 1301   6.581   7.444   5.226 -0.0226  0.3395  0.5376
   57U      O1P 1302   6.485   7.532   5.298 -0.3436  0.7743  0.1559
   57U      O2P 1303   6.680   7.370   5.310 -0.1289  0.0661  0.5365
   57U      O5' 1304   6.491   7.341   5.139  0.3425  0.3020 -0.6994
   57U      C5' 1305   6.374   7.390   5.067 -0.0964 -0.2337 -0.0770
   57U     H5'1 1306   6.421   7.469   5.007  0.8773 -1.5261 -1.0698
   57U     H5'2 1307   6.312   7.440   5.142  0.9060  0.2008  0.4868
   57U      C4' 1308   6.303   7.296   4.974 -0.0011 -0.1500  0.4914
   57U      H4' 1309   6.220   7.353   4.931  0.1484  0.4316  0.9646
   57U      O4' 1310   6.377   7.235   4.864  0.6063 -0.0866  0.4202
   57U      C1' 1311   6.339   7.104   4.843  0.4210 -0.3548  0.1130
   57U      H1' 1312   6.304   7.098   4.740 -0.2631  0.2593  0.3057
   57U       N1 1313   6.453   7.007   4.865  0.5164  0.3207  0.3215
   57U       C6 1314   6.558   7.034   4.950 -0.5146  0.1556  0.3113
   57U       H6 1315   6.573   7.128   5.001  1.6571  0.4827 -0.8325
   57U       C5 1316   6.651   6.936   4.961 -0.4235  0.5780  0.4745
   57U       H5 1317   6.737   6.954   5.024 -1.0456 -1.1202  1.8769
   57U       C4 1318   6.654   6.813   4.886 -0.0233 -0.4934  0.8209
   57U       O4 1319   6.740   6.729   4.879  0.3433 -0.5460 -0.0506
   57U       N3 1320   6.544   6.799   4.809  0.0751 -0.5562  0.2233
   57U       H3 1321   6.532   6.707   4.768  0.8151 -1.0001  0.9849
   57U       C2 1322   6.440   6.883   4.804  0.5271  0.6309 -0.2335
   57U       O2 1323   6.338   6.858   4.745 -0.6492  0.1398 -0.3308
   57U      C3' 1324   6.255   7.180   5.053 -0.6566  0.1359 -0.2219
   57U      H3' 1325   6.347   7.151   5.103  0.0828  1.3750 -0.7920
   57U      C2' 1326   6.223   7.079   4.947 -0.3192  0.6339 -0.3361
   57U     H2'1 1327   6.234   6.977   4.984 -0.2681  0.0009 -2.0000
   57U      O2' 1328   6.087   7.097   4.905 -0.5986  0.7222 -0.0393
   57U     HO'2 1329   6.068   7.048   4.825 -1.5024  0.7027  0.1782
   57U      O3' 1330   6.148   7.197   5.146 -0.3317 -0.1822  0.4741
   58A        P 1331   6.135   7.102   5.272 -0.1828 -0.1116 -0.0726
   58A      O1P 1332   6.021   7.148   5.363 -0.6102 -0.3800 -0.2012
   58A      O2P 1333   6.269   7.098   5.332  0.5908 -0.0575 -0.2401
   58A      O5' 1334   6.098   6.959   5.225 -0.1465 -0.0210 -0.1884
   58A      C5' 1335   5.978   6.937   5.153 -0.4961 -0.7720 -1.1957
   58A     H5'1 1336   5.968   7.016   5.079 -1.8332  1.1549  0.9006
   58A     H5'2 1337   5.891   6.950   5.218  0.4507 -1.8749  0.3359
   58A      C4' 1338   5.973   6.799   5.082  0.6821 -0.4477  0.5888
   58A      H4' 1339   5.879   6.810   5.027  1.6639 -0.9084 -1.2862
   58A      O4' 1340   6.074   6.782   4.978 -0.0864 -0.1741  0.0710
   58A      C1' 1341   6.093   6.643   4.965 -0.0379  0.2507  0.8532
   58A      H1' 1342   6.078   6.607   4.864  2.6109  1.2345  0.0243
   58A       N9 1343   6.231   6.614   4.997 -0.1732 -0.9046 -0.3658
   58A       C8 1344   6.315   6.693   5.074 -0.2819 -0.8531 -0.5631
   58A       H8 1345   6.286   6.788   5.116 -1.1088 -1.2641 -0.1769
   58A       N7 1346   6.434   6.645   5.093  0.0100 -0.4158 -0.5899
   58A       C5 1347   6.434   6.527   5.022  0.3124  0.3994 -0.3475
   58A       C6 1348   6.513   6.413   5.009 -0.4625  1.0756  0.1910
   58A       N6 1349   6.643   6.407   5.035  0.6706 -0.2218  0.4182
   58A      H61 1350   6.679   6.500   5.055 -0.2596  1.3731 -4.0822
   58A      H62 1351   6.706   6.329   5.027  0.0368 -0.8968  1.7305
   58A       N1 1352   6.471   6.298   4.955 -0.0717  0.5326 -0.0056
   58A       C2 1353   6.347   6.289   4.910  0.3818 -1.3917 -0.8494
   58A       H2 1354   6.315   6.200   4.860 -3.3993 -0.4045 -0.4564
   58A       N3 1355   6.255   6.391   4.909 -0.8087  0.5628 -0.9818
   58A       C4 1356   6.307   6.504   4.970 -0.0527 -0.0836 -0.1211
   58A      C3' 1357   5.987   6.676   5.172 -0.1526 -0.2636 -1.3709
   58A      H3' 1358   6.071   6.680   5.242 -1.4964 -1.0756  0.3755
   58A      C2' 1359   6.006   6.570   5.066  0.6836 -0.2352 -0.5916
   58A     H2'1 1360   6.049   6.478   5.105  0.4573 -1.1283 -2.3719
   58A      O2' 1361   5.885   6.537   4.988  0.1369  0.4190 -0.0093
   58A     HO'2 1362   5.887   6.446   4.959  1.4829  0.4095  0.0552
   58A      O3' 1363   5.863   6.651   5.244  0.3264 -0.1832 -0.2247
   59C        P 1364   5.866   6.565   5.382 -0.2689 -0.2518 -0.4531
   59C      O1P 1365   5.731   6.552   5.431  0.0688 -0.1196  0.0318
   59C      O2P 1366   5.968   6.617   5.470 -0.0304 -0.1704 -0.1943
   59C      O5' 1367   5.907   6.418   5.335 -0.1571  0.0098 -0.0238
   59C      C5' 1368   5.828   6.333   5.255 -0.6677  0.1870 -0.3249
   59C     H5'1 1369   5.788   6.383   5.167  1.1019  0.7355 -0.8609
   59C     H5'2 1370   5.746   6.304   5.322 -0.0394 -0.9911 -0.0381
   59C      C4' 1371   5.895   6.205   5.222 -0.3655  0.8988 -0.1485
   59C      H4' 1372   5.829   6.136   5.170  2.4273 -1.5379 -0.7314
   59C      O4' 1373   6.019   6.227   5.152  0.5358  0.5869 -0.1815
   59C      C1' 1374   6.110   6.121   5.169 -0.2648 -0.2818  0.2346
   59C      H1' 1375   6.110   6.078   5.069 -0.9711  0.3507 -0.0442
   59C       N1 1376   6.241   6.153   5.219  0.1366  0.3865  0.4296
   59C       C6 1377   6.272   6.274   5.266 -0.4056 -0.5017  0.0944
   59C       H6 1378   6.196   6.347   5.287  1.4062  1.1877  1.1238
   59C       C5 1379   6.402   6.298   5.300 -0.2095 -0.0793 -0.1315
   59C       H5 1380   6.438   6.394   5.333  0.3448 -0.3172 -0.0350
   59C       C4 1381   6.497   6.197   5.276  0.3213 -0.2522 -0.2373
   59C       N4 1382   6.622   6.216   5.297 -0.7012  0.1853  0.0642
   59C      H41 1383   6.642   6.311   5.323  0.4177 -0.3866  1.4386
   59C      H42 1384   6.692   6.154   5.258  1.5827  2.0153  1.0328
   59C       N3 1385   6.463   6.075   5.241 -0.0355 -0.6064  0.4577
   59C       C2 1386   6.336   6.053   5.208  0.0575  0.4475  0.1074
   59C       O2 1387   6.308   5.941   5.167 -0.0713  0.1242  0.7295
   59C      C3' 1388   5.941   6.123   5.345 -0.1105  0.1085 -0.2055
   59C      H3' 1389   5.994   6.203   5.398  0.7196  1.0058 -2.2956
   59C      C2' 1390   6.047   6.027   5.275 -0.2117 -0.1832 -0.3720
   59C     H2'1 1391   6.114   5.990   5.353  0.4766  1.9578  0.1147
   59C      O2' 1392   5.986   5.925   5.201  0.3741  0.1407  0.2762
   59C     HO'2 1393   6.054   5.886   5.145 -0.0787  1.9015 -1.6587
   59C      O3' 1394   5.836   6.071   5.430  0.3684  0.3294 -0.0066
   60U        P 1395   5.878   6.053   5.583  0.2529  0.2680  0.2257
   60U      O1P 1396   5.762   5.985   5.647 -0.1057  0.0761 -0.4840
   60U      O2P 1397   5.911   6.185   5.636  0.4576  0.0838 -0.3253
   60U      O5' 1398   6.005   5.950   5.599 -0.1506  0.3164 -0.0801
   60U      C5' 1399   5.997   5.814   5.549  0.0661  0.1272  0.1836
   60U     H5'1 1400   5.965   5.824   5.445  1.9194  0.6254 -0.3761
   60U     H5'2 1401   5.922   5.756   5.604 -1.8696  2.1407 -0.1972
   60U      C4' 1402   6.135   5.752   5.543  0.3035 -0.4014  0.2155
   60U      H4' 1403   6.127   5.650   5.504 -1.6571  0.2950 -1.3915
   60U      O4' 1404   6.225   5.831   5.473 -0.4847  0.2174  0.0994
   60U      C1' 1405   6.353   5.824   5.530 -0.4089  0.1507  0.4431
   60U      H1' 1406   6.409   5.784   5.446  0.3795  2.3882 -0.1678
   60U       N1 1407   6.410   5.956   5.557  0.1868  0.2946 -0.2590
   60U       C6 1408   6.332   6.064   5.573 -0.0313  0.2235  0.6050
   60U       H6 1409   6.224   6.050   5.574 -0.0167  0.1264  1.3388
   60U       C5 1410   6.387   6.188   5.603 -0.1937  0.4188  0.3694
   60U       H5 1411   6.323   6.268   5.636  0.2849  1.0759 -0.2428
   60U       C4 1412   6.528   6.200   5.610 -0.2595 -0.6278 -0.1267
   60U       O4 1413   6.595   6.300   5.647  0.8588 -0.3656 -0.2402
   60U       N3 1414   6.596   6.083   5.596  0.1106 -0.0780  0.1406
   60U       H3 1415   6.695   6.093   5.610 -0.0338  3.5010 -0.3011
   60U       C2 1416   6.546   5.962   5.576 -0.2475 -0.4103  0.7033
   60U       O2 1417   6.625   5.871   5.567  0.4882  0.6210 -0.1997
   60U      C3' 1418   6.193   5.746   5.682 -0.6825 -0.0380 -0.4323
   60U      H3' 1419   6.180   5.836   5.742  0.7273 -2.0519  3.1679
   60U      C2' 1420   6.343   5.733   5.648 -0.5101  0.3323 -0.1966
   60U     H2'1 1421   6.406   5.764   5.731  0.4987  0.9855 -1.1697
   60U      O2' 1422   6.383   5.598   5.613 -0.1626  0.3288 -0.1605
   60U     HO'2 1423   6.347   5.543   5.684 -1.0062 -1.6562 -2.0239
   60U      O3' 1424   6.144   5.634   5.755 -0.3730 -0.4541 -0.3145
   61U        P 1425   6.143   5.636   5.912  0.4387 -0.2235 -0.1426
   61U      O1P 1426   6.103   5.502   5.946  0.3760 -0.3571 -0.1557
   61U      O2P 1427   6.053   5.746   5.957  0.2401 -0.0419  0.1501
   61U      O5' 1428   6.301   5.660   5.942 -0.5570  0.0729 -0.1681
   61U      C5' 1429   6.410   5.568   5.946  0.6612 -0.5012 -0.2093
   61U     H5'1 1430   6.441   5.541   5.846 -0.1839  2.9570 -1.5614
   61U     H5'2 1431   6.387   5.475   5.997  0.5289 -0.7079 -0.6477
   61U      C4' 1432   6.529   5.646   6.009 -0.5726 -0.3786  0.5046
   61U      H4' 1433   6.615   5.580   6.014 -0.2154 -0.2276 -2.2606
   61U      O4' 1434   6.566   5.756   5.921 -1.3203 -0.2714  0.6946
   61U      C1' 1435   6.620   5.858   6.003  0.3380  0.2160 -0.6345
   61U      H1' 1436   6.725   5.876   5.982  0.6926  0.9282  1.5470
   61U       N1 1437   6.555   5.990   5.982  0.7996  0.3212  0.3329
   61U       C6 1438   6.414   5.997   5.970 -0.0197 -0.1646 -0.6161
   61U       H6 1439   6.356   5.907   5.983 -2.6276  1.4122 -0.7221
   61U       C5 1440   6.353   6.117   5.952 -0.1731 -0.2271 -0.1224
   61U       H5 1441   6.245   6.112   5.947 -0.1206 -1.7026 -0.4252
   61U       C4 1442   6.419   6.241   5.936  0.0950 -0.0586 -0.0808
   61U       O4 1443   6.366   6.348   5.910 -0.4013  0.1284 -0.1773
   61U       N3 1444   6.558   6.230   5.939 -0.0684  0.5916 -1.1487
   61U       H3 1445   6.618   6.310   5.953  0.5701  0.0921 -0.9714
   61U       C2 1446   6.629   6.107   5.963  0.2122 -0.6106 -0.1811
   61U       O2 1447   6.749   6.112   5.974 -0.3216 -0.9616 -0.6662
   61U      C3' 1448   6.506   5.705   6.148 -0.1633  0.4182  0.4890
   61U      H3' 1449   6.407   5.751   6.144  0.8574  2.9407  1.9543
   61U      C2' 1450   6.623   5.814   6.150  0.1833 -0.0970 -0.7762
   61U     H2'1 1451   6.597   5.899   6.213  1.2224  0.3512 -0.9241
   61U      O2' 1452   6.752   5.754   6.176 -0.1395 -0.6076 -0.0175
   61U     HO'2 1453   6.742   5.730   6.269 -2.1306  3.2321  0.9804
   61U      O3' 1454   6.516   5.606   6.254 -0.4249  0.1583  0.0628
   61U      H3T 1455   6.599   5.559   6.251 -1.1073 -1.0628 -1.5956
   62G      O5' 1456   7.304   5.583   5.019  0.0641  0.7477 -0.0101
   62G      H5T 1457   7.276   5.624   4.937 -0.1632  0.8798  0.1302
   62G      C5' 1458   7.296   5.435   5.006  0.1023 -0.4439 -0.3349
   62G     H5'1 1459   7.359   5.379   5.075 -1.6222 -2.9108 -0.6443
   62G     H5'2 1460   7.320   5.408   4.903 -1.5319  1.1608 -1.2038
   62G      C4' 1461   7.152   5.378   5.019  0.0778 -0.1265  0.9891
   62G      H4' 1462   7.167   5.272   4.997  1.5367  0.3286 -0.4541
   62G      O4' 1463   7.086   5.388   5.151 -0.8261  0.0351  0.3750
   62G      C1' 1464   6.958   5.447   5.128  0.0622 -0.3225  0.2519
   62G      H1' 1465   6.886   5.392   5.189  0.0718 -1.8698 -1.0648
   62G       N9 1466   6.961   5.588   5.186  0.7786  0.3814  0.0888
   62G       C8 1467   7.067   5.661   5.223  0.0561  0.4119 -0.2949
   62G       H8 1468   7.170   5.626   5.225 -0.6828 -1.8971  0.0763
   62G       N7 1469   7.034   5.786   5.252  0.5159 -0.3412 -0.6951
   62G       C5 1470   6.893   5.786   5.251 -0.2016 -0.1237 -0.1395
   62G       C6 1471   6.796   5.894   5.256  0.0096 -0.8912  0.7906
   62G       O6 1472   6.816   6.012   5.274  0.0601 -0.1176 -0.5694
   62G       N1 1473   6.667   5.856   5.220 -0.1995  0.3959 -0.0363
   62G       H1 1474   6.599   5.930   5.228 -0.6833 -0.1823  1.8144
   62G       C2 1475   6.634   5.743   5.172 -0.3560  0.6721  0.5148
   62G       N2 1476   6.508   5.732   5.134 -0.9415  0.3070 -0.5848
   62G      H21 1477   6.444   5.811   5.130  0.1944  1.2238 -1.3361
   62G      H22 1478   6.479   5.644   5.095 -2.2907  0.7276 -0.5717
   62G       N3 1479   6.715   5.638   5.165 -0.3613  0.0972 -0.2198
   62G       C4 1480   6.848   5.666   5.197  0.3084 -0.5273 -1.1175
   62G      C3' 1481   7.062   5.444   4.909 -0.1390 -0.5735  0.4984
   62G      H3' 1482   7.091   5.548   4.892  2.1076 -1.5099 -2.0639
   62G      C2' 1483   6.930   5.445   4.976  1.4817  0.0226  0.0157
   62G     H2'1 1484   6.871   5.533   4.950  0.7732 -0.2693  0.6315
   62G      O2' 1485   6.860   5.324   4.949  0.5674  0.0162  0.3548
   62G     HO'2 1486   6.892   5.287   4.866 -3.0451  0.2078 -1.3199
   62G      O3' 1487   7.063   5.366   4.785 -0.2788  0.7419 -0.0476
   63U        P 1488   7.041   5.434   4.643  0.2232  0.0320  0.1537
   63U      O1P 1489   7.021   5.323   4.539  0.1532  0.2027 -0.4010
   63U      O2P 1490   7.150   5.532   4.625 -0.0202 -0.1762  0.5292
   63U      O5' 1491   6.908   5.514   4.652  0.3429 -0.3879 -0.1031
   63U      C5' 1492   6.785   5.456   4.635 -0.1085  0.2871  0.8355
   63U     H5'1 1493   6.768   5.382   4.714  0.3722  0.0724  0.7380
   63U     H5'2 1494   6.784   5.398   4.543  2.3366 -0.0739  0.9701
   63U      C4' 1495   6.672   5.555   4.645  0.1386 -0.5013  0.5211
   63U      H4' 1496   6.577   5.502   4.634  1.2285 -1.8908 -3.9505
   63U      O4' 1497   6.676   5.621   4.780  0.3669  0.1331 -0.0918
   63U      C1' 1498   6.603   5.741   4.772  0.0902  0.0348  0.2231
   63U      H1' 1499   6.499   5.728   4.800  0.1752 -0.5676  0.2822
   63U       N1 1500   6.667   5.857   4.833  0.1857  0.3045  0.4771
   63U       C6 1501   6.807   5.879   4.823  0.8184  0.0685  0.0798
   63U       H6 1502   6.869   5.806   4.775 -0.2120 -0.3481 -0.6583
   63U       C5 1503   6.863   5.980   4.891  0.2453  0.7726 -0.5332
   63U       H5 1504   6.971   5.982   4.892  0.2550  1.1043  1.5760
   63U       C4 1505   6.779   6.085   4.958 -0.1973  0.6218  0.4091
   63U       O4 1506   6.825   6.185   5.015 -0.3504  0.1573 -0.4682
   63U       N3 1507   6.643   6.059   4.960  0.2831 -0.0910 -0.2435
   63U       H3 1508   6.578   6.131   4.989  0.3439  0.5487 -1.6026
   63U       C2 1509   6.580   5.953   4.890 -0.7160 -0.7387 -0.3523
   63U       O2 1510   6.461   5.941   4.896  0.1803  0.6152 -0.1908
   63U      C3' 1511   6.679   5.666   4.547  0.3346 -0.2594 -0.5140
   63U      H3' 1512   6.785   5.691   4.542  0.4290 -0.9351 -2.8708
   63U      C2' 1513   6.596   5.768   4.619  0.0995 -0.0412 -0.6036
   63U     H2'1 1514   6.635   5.869   4.602 -1.4387  0.9400  1.2685
   63U      O2' 1515   6.455   5.743   4.583 -0.6736 -0.5289 -0.3207
   63U     HO'2 1516   6.453   5.736   4.488  1.3785  1.6807 -0.6264
   63U      O3' 1517   6.624   5.629   4.424  0.1322 -0.2009 -0.5050
   64A        P 1518   6.633   5.717   4.292  0.0821 -0.0981 -0.1956
   64A      O1P 1519   6.602   5.628   4.176 -0.0735 -0.0394 -0.4662
   64A      O2P 1520   6.768   5.778   4.310 -0.3514  0.0363  0.1613
   64A      O5' 1521   6.526   5.844   4.304 -0.3637  0.2184 -0.4203
   64A      C5' 1522   6.389   5.824   4.273  0.0288 -0.2928 -0.6593
   64A     H5'1 1523   6.349   5.740   4.330  3.4114 -1.4933  0.1997
   64A     H5'2 1524   6.379   5.801   4.167  2.5467  1.9118 -1.5100
   64A      C4' 1525   6.311   5.950   4.305  0.2400 -0.3632  0.8046
   64A      H4' 1526   6.205   5.934   4.286  0.7811 -1.7927 -1.3568
   64A      O4' 1527   6.336   5.997   4.442  0.3087 -0.5517  0.2156
   64A      C1' 1528   6.315   6.138   4.445  0.5717 -0.6861  0.0896
   64A      H1' 1529   6.238   6.173   4.514  1.1723 -0.2619  0.5583
   64A       N9 1530   6.437   6.194   4.505  0.1133 -0.1121  0.2272
   64A       C8 1531   6.560   6.132   4.509 -0.0393 -0.3187 -1.0072
   64A       H8 1532   6.582   6.041   4.455 -1.7446 -0.8090 -0.9056
   64A       N7 1533   6.647   6.199   4.583  0.7960  1.0901 -0.8522
   64A       C5 1534   6.569   6.316   4.622 -0.1193 -0.2784 -0.4444
   64A       C6 1535   6.605   6.436   4.683 -0.3240 -0.3480 -0.6982
   64A       N6 1536   6.723   6.475   4.737  0.1731  0.7220 -0.0001
   64A      H61 1537   6.805   6.416   4.729 -1.4402 -1.4033 -3.3574
   64A      H62 1538   6.728   6.567   4.778 -1.7551  0.6817  0.4024
   64A       N1 1539   6.519   6.538   4.698 -0.1928 -0.0640 -0.1819
   64A       C2 1540   6.400   6.520   4.639  1.2231 -0.3217 -0.2476
   64A       H2 1541   6.322   6.593   4.657 -0.3627 -1.5844 -1.6409
   64A       N3 1542   6.353   6.416   4.577  0.0174  0.4711  0.2298
   64A       C4 1543   6.445   6.317   4.569 -0.0529  0.4740 -0.0592
   64A      C3' 1544   6.360   6.076   4.226 -0.2495  0.0764 -0.0601
   64A      H3' 1545   6.466   6.090   4.246  0.0335 -1.1297 -0.6456
   64A      C2' 1546   6.295   6.184   4.303 -0.1416 -0.2909 -0.2889
   64A     H2'1 1547   6.346   6.280   4.294 -1.3432  0.2533 -1.8906
   64A      O2' 1548   6.154   6.186   4.288 -0.2905  0.2252  0.4347
   64A     HO'2 1549   6.120   6.257   4.344 -1.2793 -0.3214  0.5411
   64A      O3' 1550   6.334   6.065   4.092  0.0421  0.1388  0.6153
   65C        P 1551   6.404   6.166   3.989 -0.0645  0.0339  0.4346
   65C      O1P 1552   6.336   6.149   3.861  0.6067 -0.2677 -0.0467
   65C      O2P 1553   6.548   6.130   3.987  0.7682  0.4802 -0.1460
   65C      O5' 1554   6.382   6.311   4.042  0.1922  0.5111  0.1375
   65C      C5' 1555   6.257   6.380   4.011  0.5307 -0.0796 -0.2611
   65C     H5'1 1556   6.175   6.316   4.044  0.8325 -1.6564 -2.3390
   65C     H5'2 1557   6.237   6.393   3.905 -1.9563 -0.4062  0.1097
   65C      C4' 1558   6.255   6.515   4.075 -0.6797 -0.7752 -0.4542
   65C      H4' 1559   6.160   6.568   4.066  0.9245  2.2867 -0.8235
   65C      O4' 1560   6.290   6.508   4.218 -0.2394 -0.1700 -0.3539
   65C      C1' 1561   6.340   6.638   4.256  0.3373  0.0409  0.6196
   65C      H1' 1562   6.276   6.680   4.334  0.7222  1.2152  0.3153
   65C       N1 1563   6.487   6.627   4.308  0.2282 -0.2223 -0.2498
   65C       C6 1564   6.560   6.510   4.295 -0.2896 -0.8411 -0.5238
   65C       H6 1565   6.513   6.425   4.248 -3.7820  0.5946  0.0250
   65C       C5 1566   6.685   6.502   4.346 -0.0040  0.3103  0.2863
   65C       H5 1567   6.752   6.419   4.326  0.3779  0.6009  0.3366
   65C       C4 1568   6.730   6.613   4.421  0.6913  0.2764 -0.3940
   65C       N4 1569   6.844   6.619   4.484 -0.0437  0.4103  1.2216
   65C      H41 1570   6.904   6.541   4.462 -0.3359  0.9542 -2.1012
   65C      H42 1571   6.871   6.704   4.531  0.9147  0.2246  1.0121
   65C       N3 1572   6.661   6.728   4.433  0.6531 -0.9374 -0.4390
   65C       C2 1573   6.531   6.736   4.384 -0.1433  0.4336 -0.4914
   65C       O2 1574   6.456   6.832   4.401 -0.3046  0.1225 -0.0851
   65C      C3' 1575   6.353   6.617   4.021 -0.5004  0.4745  0.5128
   65C      H3' 1576   6.448   6.565   4.028 -0.5627 -0.3078 -2.9104
   65C      C2' 1577   6.341   6.733   4.130 -0.0404  1.6121 -0.0048
   65C     H2'1 1578   6.428   6.797   4.127  2.8888 -2.0436 -1.1061
   65C      O2' 1579   6.223   6.823   4.122 -0.0782  0.2876 -0.7452
   65C     HO'2 1580   6.233   6.901   4.177 -0.5076 -0.2922  0.1839
   65C      O3' 1581   6.333   6.654   3.883 -0.0481  0.1514 -0.5596
   66G        P 1582   6.461   6.709   3.801  0.2661  0.1968 -0.0229
   66G      O1P 1583   6.413   6.737   3.663 -0.3385  0.0151 -0.0447
   66G      O2P 1584   6.565   6.609   3.821  0.0129  0.5561  0.6593
   66G      O5' 1585   6.511   6.849   3.851 -0.2869  0.0163 -0.5504
   66G      C5' 1586   6.420   6.958   3.860  1.0167  0.5003  0.1892
   66G     H5'1 1587   6.331   6.914   3.906  0.1881  1.1879 -0.6928
   66G     H5'2 1588   6.404   6.996   3.759  1.2387 -1.4453 -0.6227
   66G      C4' 1589   6.465   7.072   3.954  1.0085  0.2263 -0.6554
   66G      H4' 1590   6.383   7.144   3.961  0.1999 -0.6738 -0.7040
   66G      O4' 1591   6.492   7.033   4.093  0.2593  0.2811 -0.7597
   66G      C1' 1592   6.601   7.108   4.140 -0.4473 -0.2810 -0.0568
   66G      H1' 1593   6.578   7.159   4.234  0.7902  0.0344  0.0974
   66G       N9 1594   6.716   7.016   4.158 -0.0424 -0.3118 -0.1732
   66G       C8 1595   6.743   6.889   4.122  0.6152  0.9541 -0.6127
   66G       H8 1596   6.686   6.837   4.047 -0.1391  1.5195 -0.4344
   66G       N7 1597   6.853   6.833   4.169 -0.2426  0.0904 -0.4183
   66G       C5 1598   6.903   6.936   4.248  0.0142  0.1056  0.3144
   66G       C6 1599   7.024   6.945   4.329  0.2275 -0.2778  0.3202
   66G       O6 1600   7.114   6.865   4.344 -0.5367 -0.1259  0.3785
   66G       N1 1601   7.038   7.070   4.385 -0.3594 -0.2784 -0.2205
   66G       H1 1602   7.128   7.080   4.430  0.4751 -2.5245 -1.2368
   66G       C2 1603   6.948   7.167   4.377  0.0882 -0.2733  1.3231
   66G       N2 1604   6.975   7.278   4.442 -0.4640 -0.1094  0.1719
   66G      H21 1605   7.063   7.288   4.490 -0.9574 -2.6290  1.7700
   66G      H22 1606   6.902   7.347   4.454 -1.5588 -0.7182 -2.3088
   66G       N3 1607   6.837   7.162   4.311 -0.5532 -0.0204  0.5464
   66G       C4 1608   6.814   7.043   4.250 -0.2634  0.5301 -0.0986
   66G      C3' 1609   6.590   7.145   3.899  0.0171 -0.3936 -0.3405
   66G      H3' 1610   6.656   7.067   3.862 -1.2488 -1.5903 -0.1686
   66G      C2' 1611   6.630   7.211   4.029 -0.1748  0.6491  0.0686
   66G     H2'1 1612   6.735   7.239   4.028 -1.1480  4.9498  0.9038
   66G      O2' 1613   6.558   7.325   4.054  0.6749 -0.4652  0.4236
   66G     HO'2 1614   6.596   7.364   4.133  0.8357 -1.6278  0.9500
   66G      O3' 1615   6.558   7.225   3.790 -0.0786  0.1689  0.2124
   67G        P 1616   6.664   7.297   3.692 -0.2743  0.1305  0.0546
   67G      O1P 1617   6.590   7.389   3.602 -0.2045 -0.3662  0.2979
   67G      O2P 1618   6.747   7.185   3.639  0.0255  0.7285 -0.0680
   67G      O5' 1619   6.765   7.383   3.784 -0.3802 -0.2644  0.6616
   67G      C5' 1620   6.740   7.508   3.841 -0.1848 -0.5170 -0.0498
   67G     H5'1 1621   6.651   7.493   3.901 -0.5346 -0.8636 -0.6453
   67G     H5'2 1622   6.728   7.580   3.759 -0.8564 -3.3561 -2.6455
   67G      C4' 1623   6.856   7.559   3.933  0.2475  0.1048  0.6014
   67G      H4' 1624   6.825   7.655   3.974 -1.1496 -0.6228  1.3302
   67G      O4' 1625   6.882   7.456   4.034 -0.2416 -0.2161  0.2873
   67G      C1' 1626   7.021   7.461   4.076 -0.4313  0.5178 -0.0124
   67G      H1' 1627   7.032   7.504   4.176 -0.7007 -0.3810  0.4108
   67G       N9 1628   7.085   7.326   4.080  0.4381  0.8969 -0.0423
   67G       C8 1629   7.034   7.198   4.055  0.6899 -0.5179  0.5500
   67G       H8 1630   6.933   7.185   4.018  0.7764  0.1085  0.0714
   67G       N7 1631   7.116   7.106   4.072  0.5328  0.2837  0.3005
   67G       C5 1632   7.227   7.168   4.120  0.1565 -0.1850  0.0409
   67G       C6 1633   7.348   7.112   4.174 -0.1341  0.4774  0.4845
   67G       O6 1634   7.387   6.994   4.175  0.0925  0.0396 -0.1743
   67G       N1 1635   7.426   7.203   4.228  0.4789 -0.0944  0.0444
   67G       H1 1636   7.506   7.175   4.283 -1.2592 -0.2256  2.6498
   67G       C2 1637   7.412   7.340   4.220 -0.0913 -0.2108 -0.2800
   67G       N2 1638   7.491   7.406   4.296 -0.0222 -0.0607  0.4656
   67G      H21 1639   7.576   7.361   4.327  2.0081  2.8634 -0.4212
   67G      H22 1640   7.486   7.507   4.300  2.2404  0.0590  2.0411
   67G       N3 1641   7.296   7.396   4.178 -0.5882 -0.5145 -0.5028
   67G       C4 1642   7.210   7.305   4.129 -0.2247  0.1510 -0.9130
   67G      C3' 1643   6.988   7.570   3.857 -0.0112  0.4957 -0.2256
   67G      H3' 1644   7.007   7.486   3.790 -2.8845  0.4238 -1.0786
   67G      C2' 1645   7.083   7.562   3.978 -0.0023  0.5578 -0.8440
   67G     H2'1 1646   7.184   7.533   3.949  0.3313  1.3186 -0.4488
   67G      O2' 1647   7.086   7.687   4.047  0.4478 -0.4417  0.1814
   67G     HO'2 1648   6.997   7.715   4.069  0.0744 -0.7657 -0.8312
   67G      O3' 1649   7.001   7.693   3.801 -0.3962 -0.3988  0.0821
   68A        P 1650   7.118   7.720   3.694  0.2984 -0.0290 -0.1827
   68A      O1P 1651   7.104   7.859   3.662  0.7082 -0.2992 -0.1926
   68A      O2P 1652   7.104   7.615   3.589  0.3038 -0.5451  0.1477
   68A      O5' 1653   7.268   7.703   3.753  0.4129 -0.4004 -0.5662
   68A      C5' 1654   7.333   7.813   3.811 -0.1924 -0.2227  0.1289
   68A     H5'1 1655   7.270   7.843   3.894 -2.5580 -0.3981 -1.5219
   68A     H5'2 1656   7.345   7.890   3.735  0.6360  2.3195  2.6599
   68A      C4' 1657   7.475   7.768   3.859  0.4430 -0.1428  0.3232
   68A      H4' 1658   7.528   7.852   3.905 -0.3186 -0.9514  2.8224
   68A      O4' 1659   7.452   7.654   3.947  0.3084 -0.0684 -0.6728
   68A      C1' 1660   7.574   7.578   3.945  0.1312 -0.4366 -0.3423
   68A      H1' 1661   7.620   7.582   4.044 -1.3876 -1.4753  0.4573
   68A       N9 1662   7.556   7.430   3.921 -0.0195 -0.2937 -0.2121
   68A       C8 1663   7.447   7.361   3.872 -0.1447  0.6821  0.1656
   68A       H8 1664   7.362   7.421   3.843 -0.1222  1.2516  1.2444
   68A       N7 1665   7.469   7.231   3.873 -0.5995  0.3214 -0.3158
   68A       C5 1666   7.596   7.212   3.930  0.8725 -0.3795  1.0117
   68A       C6 1667   7.676   7.105   3.958  1.1960 -0.3264  0.5432
   68A       N6 1668   7.652   6.987   3.928 -0.2599 -0.0305  0.4638
   68A      H61 1669   7.579   6.988   3.859  0.1974  1.7810 -0.0651
   68A      H62 1670   7.713   6.914   3.963 -1.2440 -2.7051 -2.8630
   68A       N1 1671   7.788   7.118   4.023 -0.1389 -0.8195 -0.1578
   68A       C2 1672   7.825   7.246   4.050 -0.3713 -0.6458  0.7816
   68A       H2 1673   7.917   7.261   4.104 -0.9559 -2.0463  2.2529
   68A       N3 1674   7.760   7.357   4.033  0.0007  0.3533 -0.0958
   68A       C4 1675   7.647   7.334   3.970  0.3024  0.8647 -0.8764
   68A      C3' 1676   7.559   7.706   3.746  0.4686 -0.8108 -0.3068
   68A      H3' 1677   7.490   7.639   3.695  1.0456 -0.7514 -1.1809
   68A      C2' 1678   7.660   7.634   3.834 -0.2537  0.1468  0.6620
   68A     H2'1 1679   7.706   7.552   3.778 -1.5820 -0.2933  0.1835
   68A      O2' 1680   7.765   7.715   3.891  0.5764 -0.1896  0.0256
   68A     HO'2 1681   7.830   7.746   3.827  0.0131  1.2145  0.1008
   68A      O3' 1682   7.629   7.797   3.661  0.5293  0.2156  0.2682
   69A        P 1683   7.698   7.748   3.527 -0.2554  0.2693  0.4865
   69A      O1P 1684   7.730   7.871   3.449 -0.3803  0.9479 -0.3280
   69A      O2P 1685   7.611   7.647   3.461  0.2203 -0.1099 -0.2337
   69A      O5' 1686   7.830   7.667   3.566  0.1138 -0.5544  0.5587
   69A      C5' 1687   7.941   7.742   3.605  0.3607  0.6788  0.0444
   69A     H5'1 1688   7.917   7.814   3.683 -2.1441  0.8607 -0.8209
   69A     H5'2 1689   7.968   7.803   3.519  0.8570 -1.4698 -1.3942
   69A      C4' 1690   8.058   7.650   3.661 -0.1146  0.5214  0.6095
   69A      H4' 1691   8.145   7.712   3.684 -0.6442  1.3022  0.5409
   69A      O4' 1692   8.024   7.576   3.780  0.4633 -0.2592 -0.3356
   69A      C1' 1693   8.087   7.448   3.774  0.3093 -0.3995 -0.5000
   69A      H1' 1694   8.145   7.432   3.865  0.7157  1.1270 -0.4659
   69A       N9 1695   7.985   7.336   3.747  0.7341 -0.2423 -0.3028
   69A       C8 1696   7.856   7.337   3.689 -0.6082  0.1375  0.4998
   69A       H8 1697   7.811   7.433   3.669 -1.2128 -0.3986 -0.8782
   69A       N7 1698   7.806   7.220   3.653  0.1938  0.2804 -0.0584
   69A       C5 1699   7.898   7.130   3.721  0.5042 -0.1000  0.8577
   69A       C6 1700   7.908   6.986   3.734  0.5948  1.0089 -0.3132
   69A       N6 1701   7.837   6.894   3.668 -0.0787  0.1511 -0.0548
   69A      H61 1702   7.780   6.930   3.593  1.8836 -0.1611 -1.7763
   69A      H62 1703   7.850   6.794   3.677 -0.8737  0.0785  0.3921
   69A       N1 1704   8.012   6.933   3.799  0.5997 -0.4727 -0.5488
   69A       C2 1705   8.102   7.012   3.847 -0.5076 -0.1141  0.3500
   69A       H2 1706   8.189   6.966   3.892 -0.0601 -0.9295 -1.2538
   69A       N3 1707   8.098   7.146   3.848  0.2309  0.4369  0.5621
   69A       C4 1708   7.997   7.204   3.780 -0.0087  0.4337  0.3732
   69A      C3' 1709   8.129   7.549   3.566 -0.2779 -0.4141  0.2759
   69A      H3' 1710   8.056   7.501   3.500 -0.6184  2.1858 -1.3650
   69A      C2' 1711   8.196   7.452   3.666  0.6608 -0.5254  0.2301
   69A     H2'1 1712   8.226   7.357   3.623  1.8096 -0.1280  0.1062
   69A      O2' 1713   8.311   7.517   3.709  0.1441  0.0293  0.5838
   69A     HO'2 1714   8.315   7.590   3.646  1.7832 -1.2067 -0.8841
   69A      O3' 1715   8.232   7.612   3.490  0.1889 -0.0764  0.2845
   70U        P 1716   8.237   7.583   3.330  0.4112  0.1132  0.3976
   70U      O1P 1717   8.321   7.678   3.260 -0.4707  0.2617 -0.5045
   70U      O2P 1718   8.106   7.559   3.271  0.5549  0.2446  0.3787
   70U      O5' 1719   8.315   7.442   3.344  0.5499 -0.6313 -0.2354
   70U      C5' 1720   8.446   7.418   3.394 -0.8779 -0.3852 -0.3925
   70U     H5'1 1721   8.466   7.474   3.486 -0.4064  0.0798 -0.7747
   70U     H5'2 1722   8.520   7.461   3.326 -0.6278 -1.7392 -0.9994
   70U      C4' 1723   8.479   7.269   3.425  0.1584 -0.2758  0.4258
   70U      H4' 1724   8.581   7.269   3.462  1.2772  0.7296 -2.4055
   70U      O4' 1725   8.385   7.210   3.515 -0.2670  0.1689 -0.1997
   70U      C1' 1726   8.379   7.071   3.497  0.8213  0.5500  0.0980
   70U      H1' 1727   8.410   7.014   3.584  1.0892 -1.3314 -1.1508
   70U       N1 1728   8.236   7.033   3.456  0.0015 -0.3679  0.1753
   70U       C6 1729   8.150   7.123   3.399  0.0714  0.0754 -0.4673
   70U       H6 1730   8.179   7.227   3.403 -0.7173  0.2812  0.0979
   70U       C5 1731   8.033   7.079   3.355  0.7463 -0.1717 -1.0577
   70U       H5 1732   7.958   7.151   3.323 -0.4491 -0.3803  1.1060
   70U       C4 1733   7.989   6.942   3.358 -0.0519  0.2131 -0.0333
   70U       O4 1734   7.881   6.887   3.333  1.4669 -0.4344  0.4680
   70U       N3 1735   8.082   6.860   3.402 -0.1947 -0.2796  0.1572
   70U       H3 1736   8.057   6.762   3.393  2.3494 -0.9015 -1.3140
   70U       C2 1737   8.202   6.897   3.467 -0.3245  0.7617  0.0451
   70U       O2 1738   8.269   6.818   3.541 -0.2111  0.3874 -0.0759
   70U      C3' 1739   8.480   7.183   3.301 -0.9189  0.5728  0.2734
   70U      H3' 1740   8.397   7.201   3.232 -0.6636  1.6919  0.2462
   70U      C2' 1741   8.469   7.045   3.374 -0.0242  0.1920  0.7958
   70U     H2'1 1742   8.425   6.972   3.305 -1.6849 -1.3567  3.3358
   70U      O2' 1743   8.598   7.001   3.421 -0.1606  0.0226 -0.0003
   70U     HO'2 1744   8.648   7.022   3.342  1.0133  2.4880  1.2611
   70U      O3' 1745   8.594   7.188   3.219 -0.4670 -0.3941 -0.1840
   71A        P 1746   8.606   7.127   3.075 -0.3155  0.2462 -0.0636
   71A      O1P 1747   8.735   7.170   3.027 -0.3022 -0.2186 -0.5909
   71A      O2P 1748   8.478   7.163   3.000 -0.5614 -0.1583 -0.1949
   71A      O5' 1749   8.598   6.967   3.093  0.3459  0.2966  0.4543
   71A      C5' 1750   8.711   6.894   3.124  0.6662 -0.6403 -0.2338
   71A     H5'1 1751   8.772   6.936   3.204 -1.1681  1.3799  0.2085
   71A     H5'2 1752   8.775   6.893   3.036  0.4852  3.2023 -0.5696
   71A      C4' 1753   8.671   6.740   3.158  0.7469  0.4002  0.2792
   71A      H4' 1754   8.761   6.693   3.198  1.1510  2.1636  1.5685
   71A      O4' 1755   8.562   6.726   3.252 -0.0945  0.3405 -0.0794
   71A      C1' 1756   8.500   6.594   3.231 -0.1074 -0.6638  0.1868
   71A      H1' 1757   8.524   6.530   3.315  1.4410 -1.3680 -0.7593
   71A       N9 1758   8.353   6.622   3.214  0.5883  0.0120  0.3370
   71A       C8 1759   8.295   6.739   3.168 -0.5817 -0.1582 -0.7519
   71A       H8 1760   8.346   6.834   3.165 -1.1848  0.1739 -0.5953
   71A       N7 1761   8.169   6.732   3.136 -0.0918  0.1769 -0.2146
   71A       C5 1762   8.145   6.598   3.159 -0.4667  0.0265 -0.1478
   71A       C6 1763   8.027   6.523   3.155  0.4777  0.5722 -0.3173
   71A       N6 1764   7.913   6.569   3.107  0.1230  0.0087 -0.3918
   71A      H61 1765   7.906   6.670   3.099 -0.1717 -0.0555 -0.9933
   71A      H62 1766   7.830   6.513   3.116 -0.9977  1.3902 -1.6794
   71A       N1 1767   8.027   6.394   3.193  0.6358  1.1764  0.3734
   71A       C2 1768   8.140   6.332   3.231  0.0167 -0.1244  0.3677
   71A       H2 1769   8.129   6.228   3.258  1.7978 -0.4842 -0.1966
   71A       N3 1770   8.260   6.393   3.244 -0.1763 -0.1988 -0.2732
   71A       C4 1771   8.254   6.526   3.206  0.1573 -0.3072  0.3032
   71A      C3' 1772   8.611   6.675   3.033 -0.4331  0.6091  0.5068
   71A      H3' 1773   8.522   6.725   2.995 -1.2675 -0.0442  1.5323
   71A      C2' 1774   8.562   6.548   3.099 -0.1869  0.1045  0.4409
   71A     H2'1 1775   8.487   6.495   3.039  0.5422 -0.9280  0.4233
   71A      O2' 1776   8.673   6.465   3.138  1.2124 -0.7002 -0.7780
   71A     HO'2 1777   8.739   6.505   3.081  0.5156  1.1807 -0.3423
   71A      O3' 1778   8.710   6.653   2.930 -0.0703 -0.5638  0.8844
   72G        P 1779   8.674   6.638   2.768 -0.3563 -0.2723 -0.3602
   72G      O1P 1780   8.805   6.654   2.695 -0.5950  0.1449  0.7225
   72G      O2P 1781   8.568   6.729   2.737  0.1930  0.6756  0.2913
   72G      O5' 1782   8.627   6.488   2.754  0.2422 -0.6412 -0.6729
   72G      C5' 1783   8.706   6.375   2.780 -0.6198  0.0918  0.0239
   72G     H5'1 1784   8.765   6.385   2.871 -0.7532 -2.8010  0.5357
   72G     H5'2 1785   8.776   6.343   2.703 -0.8626 -1.0957  0.2647
   72G      C4' 1786   8.607   6.259   2.817  0.9372 -0.0532 -0.1174
   72G      H4' 1787   8.661   6.177   2.866  2.0024 -0.2980 -1.6397
   72G      O4' 1788   8.509   6.306   2.909 -0.5672  0.2206 -0.9359
   72G      C1' 1789   8.379   6.253   2.886 -0.5402  0.2136  0.5792
   72G      H1' 1790   8.346   6.199   2.975  1.1552 -1.3175  0.3301
   72G       N9 1791   8.273   6.349   2.856  0.2065  0.3803 -0.3303
   72G       C8 1792   8.288   6.481   2.824  0.4968 -0.1504 -0.4827
   72G       H8 1793   8.386   6.522   2.801  0.4391 -0.8345 -2.0738
   72G       N7 1794   8.169   6.541   2.813 -0.4050 -0.9223 -0.4295
   72G       C5 1795   8.073   6.441   2.838 -0.6769 -0.0979 -0.4704
   72G       C6 1796   7.932   6.447   2.823 -1.0187  0.1545  0.4881
   72G       O6 1797   7.856   6.544   2.803 -0.0579  0.3570  0.6225
   72G       N1 1798   7.870   6.318   2.836 -0.1491  0.0692  0.0470
   72G       H1 1799   7.769   6.314   2.834 -0.2770 -0.4999  2.7763
   72G       C2 1800   7.942   6.208   2.868  0.2165  0.0226 -0.0624
   72G       N2 1801   7.870   6.107   2.906 -0.1602 -0.0330 -0.4247
   72G      H21 1802   7.771   6.116   2.892 -0.4862 -0.5281  1.2730
   72G      H22 1803   7.920   6.021   2.925 -1.0227 -0.1195  1.7723
   72G       N3 1804   8.075   6.204   2.886 -0.4063  0.4498  0.3566
   72G       C4 1805   8.136   6.323   2.863  0.3511 -0.2240  0.0589
   72G      C3' 1806   8.529   6.197   2.702 -0.1227 -0.2873 -0.0774
   72G      H3' 1807   8.511   6.277   2.630 -0.1619 -0.7844 -0.6282
   72G      C2' 1808   8.388   6.154   2.768 -0.1907  0.4237  0.5646
   72G     H2'1 1809   8.295   6.171   2.713  0.1997  2.3869  0.4328
   72G      O2' 1810   8.401   6.025   2.820  0.0061  0.2325  0.2607
   72G     HO'2 1811   8.392   5.952   2.758 -2.2684 -0.3935  1.1999
   72G      O3' 1812   8.597   6.092   2.651 -0.3245  0.1390  0.2028
   73A        P 1813   8.568   6.038   2.507  0.3482  0.1572  0.1478
   73A      O1P 1814   8.659   5.925   2.479  0.7090 -0.2193  0.3261
   73A      O2P 1815   8.559   6.154   2.417 -0.3048  0.0349  0.3842
   73A      O5' 1816   8.416   5.971   2.525 -0.6708 -0.6538 -0.2476
   73A      C5' 1817   8.404   5.835   2.549 -0.7888  0.5212 -0.7553
   73A     H5'1 1818   8.465   5.814   2.637  0.2411  0.4995 -1.4481
   73A     H5'2 1819   8.441   5.773   2.468  0.4706 -1.9250  1.5235
   73A      C4' 1820   8.255   5.811   2.564  0.4303  0.1536 -0.0615
   73A      H4' 1821   8.238   5.717   2.617  2.9416 -1.2591 -1.5539
   73A      O4' 1822   8.183   5.911   2.638 -0.1938  0.0180 -0.2503
   73A      C1' 1823   8.052   5.936   2.579  0.0714  0.4756  0.6445
   73A      H1' 1824   7.969   5.925   2.648 -0.7358  0.3373 -0.3293
   73A       N9 1825   8.056   6.077   2.530 -0.1718  0.0756  0.2298
   73A       C8 1826   8.160   6.168   2.495  0.3519 -0.0625  0.0847
   73A       H8 1827   8.263   6.136   2.493  0.4273  0.1404  0.4901
   73A       N7 1828   8.109   6.286   2.468 -0.6344 -0.0985  0.1053
   73A       C5 1829   7.969   6.277   2.490 -0.9774  0.0254 -0.7132
   73A       C6 1830   7.858   6.364   2.485  0.2107 -0.7484  0.2170
   73A       N6 1831   7.858   6.494   2.457 -0.1343  0.8162  0.9415
   73A      H61 1832   7.950   6.533   2.442  0.3270 -1.2706 -2.5448
   73A      H62 1833   7.780   6.552   2.487 -0.7168 -0.4692  1.9828
   73A       N1 1834   7.739   6.326   2.518 -0.1650  0.0517 -0.9677
   73A       C2 1835   7.719   6.197   2.537 -0.3543  0.3507 -0.3856
   73A       H2 1836   7.614   6.173   2.551 -0.6100  2.1221  1.1808
   73A       N3 1837   7.815   6.100   2.549  0.4151 -0.2877  0.3707
   73A       C4 1838   7.939   6.150   2.523  0.9818  0.7722  0.0962
   73A      C3' 1839   8.184   5.800   2.422 -0.4003  0.9856 -0.0919
   73A      H3' 1840   8.226   5.872   2.351  0.7233 -0.5248 -1.0225
   73A      C2' 1841   8.031   5.842   2.457 -0.2979 -0.1747  0.1961
   73A     H2'1 1842   7.991   5.897   2.371  0.3383  1.4287  0.8886
   73A      O2' 1843   7.966   5.715   2.493 -0.4637 -0.4908 -0.1884
   73A     HO'2 1844   8.030   5.649   2.464  0.3513  1.6424 -3.8270
   73A      O3' 1845   8.198   5.668   2.372  0.4396  0.5321  0.1884
   74U        P 1846   8.182   5.626   2.220  0.0860 -0.3386 -0.4769
   74U      O1P 1847   8.176   5.480   2.225 -0.2734 -0.4105  0.0473
   74U      O2P 1848   8.290   5.693   2.145 -0.7474 -0.1872  0.0371
   74U      O5' 1849   8.045   5.683   2.168 -0.2527  0.0359 -0.1581
   74U      C5' 1850   7.926   5.610   2.172  0.0741  0.1394 -0.6244
   74U     H5'1 1851   7.917   5.563   2.270  0.2327 -0.2008 -0.7751
   74U     H5'2 1852   7.921   5.522   2.109  0.3687 -1.2950  1.2742
   74U      C4' 1853   7.813   5.711   2.140  0.1840  0.5644 -0.2951
   74U      H4' 1854   7.720   5.656   2.153 -0.1902  1.6831  2.5468
   74U      O4' 1855   7.826   5.829   2.226  0.3752  0.3170  0.7992
   74U      C1' 1856   7.749   5.940   2.182  0.2413  0.2594  0.0051
   74U      H1' 1857   7.650   5.948   2.227 -0.6868  1.7811 -2.1797
   74U       N1 1858   7.817   6.073   2.195  0.0496  0.0716  0.3432
   74U       C6 1859   7.943   6.079   2.159 -0.5120 -0.2725 -0.0295
   74U       H6 1860   8.000   5.989   2.142  1.5263  0.7081  1.2222
   74U       C5 1861   8.000   6.196   2.120  0.8456 -0.5902 -0.1436
   74U       H5 1862   8.101   6.204   2.080  0.8907 -0.7273 -0.0548
   74U       C4 1863   7.930   6.321   2.128 -0.0211  0.1007 -0.1485
   74U       O4 1864   7.977   6.433   2.100 -0.2740  0.2452 -0.3087
   74U       N3 1865   7.800   6.310   2.173  0.2090 -0.3657  0.4523
   74U       H3 1866   7.741   6.392   2.170 -0.2105 -0.6075  1.4870
   74U       C2 1867   7.740   6.187   2.192 -0.1750  0.3577  0.3283
   74U       O2 1868   7.615   6.184   2.196 -0.4352 -0.0309  0.0522
   74U      C3' 1869   7.814   5.778   2.008  0.1371 -0.9262  0.9225
   74U      H3' 1870   7.915   5.812   1.984 -0.5734 -0.8909 -2.5320
   74U      C2' 1871   7.721   5.900   2.035 -0.0965 -0.3741  0.6183
   74U     H2'1 1872   7.767   5.980   1.977 -2.5618  1.0363  0.4790
   74U      O2' 1873   7.586   5.881   2.002 -0.8092  0.0858 -0.1769
   74U     HO'2 1874   7.584   5.860   1.908 -0.1248 -1.7888  0.1921
   74U      O3' 1875   7.757   5.690   1.913 -0.5420 -0.0841  0.8518
   75A        P 1876   7.764   5.713   1.760  0.4397 -0.2288  0.0853
   75A      O1P 1877   7.725   5.585   1.697 -0.3686  0.4062 -0.4815
   75A      O2P 1878   7.895   5.777   1.728 -0.0451  0.6642 -0.0308
   75A      O5' 1879   7.646   5.817   1.729 -0.7977  0.4418  0.1735
   75A      C5' 1880   7.516   5.771   1.677  0.8711  0.3513  0.0753
   75A     H5'1 1881   7.472   5.701   1.748 -1.2927  1.4918 -0.0498
   75A     H5'2 1882   7.528   5.708   1.589 -1.4985 -0.5464  0.3168
   75A      C4' 1883   7.414   5.883   1.669 -0.4024 -0.3073 -0.2460
   75A      H4' 1884   7.316   5.840   1.650 -0.3598 -0.8379  0.6552
   75A      O4' 1885   7.416   5.967   1.788  0.0550  0.3987 -0.0394
   75A      C1' 1886   7.379   6.104   1.760  0.0945  0.1273  0.0237
   75A      H1' 1887   7.297   6.137   1.823  0.0034 -0.4789  0.2294
   75A       N9 1888   7.499   6.195   1.770  0.0915  0.2020 -1.0028
   75A       C8 1889   7.630   6.161   1.793 -0.6184  0.5327 -0.0914
   75A       H8 1890   7.667   6.060   1.796 -0.5730  0.5510 -0.0528
   75A       N7 1891   7.705   6.259   1.825  0.5811  0.1236  0.1613
   75A       C5 1892   7.614   6.368   1.813 -0.1628  0.2342  0.8482
   75A       C6 1893   7.625   6.507   1.838 -0.1580 -0.5489 -0.0623
   75A       N6 1894   7.734   6.569   1.883 -0.1622 -0.3364  1.0617
   75A      H61 1895   7.815   6.510   1.894  0.5536  0.2286 -0.7474
   75A      H62 1896   7.718   6.666   1.902 -0.6793  0.3138 -2.1020
   75A       N1 1897   7.526   6.588   1.822 -0.1488 -0.1098  0.1190
   75A       C2 1898   7.415   6.539   1.781 -0.1290  1.0116  0.4433
   75A       H2 1899   7.329   6.602   1.763 -0.8069 -0.4469 -1.7247
   75A       N3 1900   7.384   6.414   1.757  0.2136  0.0799 -0.1777
   75A       C4 1901   7.491   6.330   1.776  0.2475 -0.1286 -0.1980
   75A      C3' 1902   7.431   5.979   1.552  0.9739 -0.1194 -0.7606
   75A      H3' 1903   7.537   6.004   1.545  0.9339  0.1801 -0.3065
   75A      C2' 1904   7.344   6.101   1.606  0.7858  0.4971 -0.5444
   75A     H2'1 1905   7.377   6.196   1.563  0.4031  1.1519  0.5673
   75A      O2' 1906   7.207   6.071   1.579  0.5458 -0.3197 -0.1063
   75A     HO'2 1907   7.160   6.146   1.616 -0.0127  0.3088 -1.9951
   75A      O3' 1908   7.387   5.930   1.425 -0.2526  0.3051 -0.3317
   76A        P 1909   7.461   5.976   1.296 -0.0965 -0.0028 -0.1874
   76A      O1P 1910   7.425   5.888   1.182 -0.0645  0.0003  0.4205
   76A      O2P 1911   7.603   5.990   1.327  0.4178 -0.7151 -0.2333
   76A      O5' 1912   7.401   6.123   1.269  0.0079  0.0924  0.4657
   76A      C5' 1913   7.266   6.140   1.234 -0.3722  0.0707  0.3866
   76A     H5'1 1914   7.198   6.070   1.281 -2.7710  2.1578  0.2812
   76A     H5'2 1915   7.268   6.130   1.125  0.8537  3.6694 -0.0723
   76A      C4' 1916   7.219   6.281   1.267  0.0634  0.0713 -0.5791
   76A      H4' 1917   7.110   6.285   1.261 -0.0703 -1.7335 -0.0637
   76A      O4' 1918   7.269   6.327   1.386  0.3058  0.3332  0.2566
   76A      C1' 1919   7.307   6.465   1.377  1.3129 -0.2367 -0.4435
   76A      H1' 1920   7.245   6.524   1.445  2.5959 -0.9666  1.4552
   76A       N9 1921   7.447   6.481   1.413 -0.0367  0.4236 -0.5706
   76A       C8 1922   7.545   6.391   1.440 -0.0541  0.3161  0.1701
   76A       H8 1923   7.527   6.286   1.430 -1.4587  0.6212 -0.6935
   76A       N7 1924   7.658   6.442   1.481  0.1072  0.1048  0.5761
   76A       C5 1925   7.634   6.579   1.475  0.6034  0.7573 -0.0020
   76A       C6 1926   7.706   6.692   1.520  0.9037  0.3557 -0.1762
   76A       N6 1927   7.830   6.688   1.567 -0.1124 -0.1379  0.1177
   76A      H61 1928   7.886   6.610   1.533  1.7468  1.3901 -0.4672
   76A      H62 1929   7.876   6.775   1.588  0.7260  0.0135 -2.0500
   76A       N1 1930   7.652   6.811   1.522  0.6153 -0.0210 -0.4650
   76A       C2 1931   7.521   6.824   1.496 -0.7161  0.4126 -0.2429
   76A       H2 1932   7.480   6.923   1.514 -1.4035  0.0511  0.2024
   76A       N3 1933   7.440   6.726   1.458 -0.3449  0.7516 -0.3089
   76A       C4 1934   7.499   6.603   1.451 -0.6575  0.1718  0.9257
   76A      C3' 1935   7.286   6.377   1.165 -0.1893  0.2931 -0.3560
   76A      H3' 1936   7.389   6.342   1.162 -0.0269  0.7591 -0.1881
   76A      C2' 1937   7.265   6.508   1.239 -0.2446 -0.1461  0.3342
   76A     H2'1 1938   7.340   6.580   1.208 -1.8578  1.1574 -0.7478
   76A      O2' 1939   7.129   6.558   1.244 -0.6597  0.2343  0.5436
   76A     HO'2 1940   7.077   6.493   1.196 -2.1649  3.0308 -1.9128
   76A      O3' 1941   7.224   6.367   1.033  0.2318 -0.4012  0.5592
   77U        P 1942   7.258   6.453   0.903  0.2590 -0.2387  0.0012
   77U      O1P 1943   7.134   6.470   0.824  0.2211  0.0782  0.4258
   77U      O2P 1944   7.367   6.387   0.835 -0.6476 -0.2123 -0.5276
   77U      O5' 1945   7.306   6.599   0.937  0.2774  0.8872  0.2969
   77U      C5' 1946   7.211   6.707   0.939 -0.6384 -0.5693 -0.7690
   77U     H5'1 1947   7.134   6.670   1.007  0.5452  0.8065  1.4664
   77U     H5'2 1948   7.173   6.730   0.840  0.6229  0.6705 -1.0053
   77U      C4' 1949   7.274   6.833   0.997  0.1725 -0.2173 -0.3240
   77U      H4' 1950   7.201   6.913   0.995  0.0541 -0.3255 -2.8657
   77U      O4' 1951   7.346   6.817   1.114  0.0679  0.3744  0.2581
   77U      C1' 1952   7.457   6.906   1.120 -0.7172 -0.1164  0.4335
   77U      H1' 1953   7.426   6.974   1.199 -1.3976 -0.6084  0.6066
   77U       N1 1954   7.590   6.840   1.142 -0.3090 -0.8013 -0.9485
   77U       C6 1955   7.609   6.709   1.101 -0.4481 -0.1255  0.1356
   77U       H6 1956   7.528   6.667   1.043 -2.2984  0.0851  2.4133
   77U       C5 1957   7.727   6.647   1.127 -0.0224 -0.3906  0.3388
   77U       H5 1958   7.732   6.545   1.093 -2.5278  0.6390 -3.7659
   77U       C4 1959   7.827   6.707   1.213  0.9309 -0.4699  0.8103
   77U       O4 1960   7.927   6.658   1.260 -0.2989  0.1873  0.1151
   77U       N3 1961   7.801   6.836   1.247  0.4681  0.2175 -0.7378
   77U       H3 1962   7.870   6.887   1.300 -1.0767  0.3340  1.2913
   77U       C2 1963   7.690   6.911   1.212  0.3202 -0.0827  0.2416
   77U       O2 1964   7.674   7.028   1.249  0.3261 -0.6121  0.9536
   77U      C3' 1965   7.387   6.883   0.900 -0.6037  0.3018 -0.3536
   77U      H3' 1966   7.448   6.798   0.869 -0.2052  0.7579 -0.8290
   77U      C2' 1967   7.462   6.985   0.991 -0.6085 -0.0712 -0.3372
   77U     H2'1 1968   7.563   7.008   0.957  0.2893  0.0224  2.1936
   77U      O2' 1969   7.406   7.114   0.989 -0.0242 -1.0191 -0.0667
   77U     HO'2 1970   7.375   7.127   0.899  0.2771 -1.5411 -0.2518
   77U      O3' 1971   7.329   6.950   0.778  0.5897  0.2793 -0.3872
   78U        P 1972   7.409   6.957   0.642  0.5194 -0.2802  0.3863
   78U      O1P 1973   7.321   7.025   0.549 -0.2798 -0.3110 -0.9246
   78U      O2P 1974   7.461   6.827   0.610 -0.0306 -0.0768  0.1146
   78U      O5' 1975   7.522   7.054   0.679  0.2664  0.0061 -0.0895
   78U      C5' 1976   7.498   7.192   0.692 -0.9278  0.2741 -0.2067
   78U     H5'1 1977   7.420   7.206   0.766  0.4897  1.6494  1.1193
   78U     H5'2 1978   7.466   7.232   0.596  2.3875  2.4826 -0.5790
   78U      C4' 1979   7.623   7.261   0.736  0.7139  0.1460  0.8616
   78U      H4' 1980   7.598   7.366   0.741 -0.7403 -0.0419 -1.1919
   78U      O4' 1981   7.670   7.221   0.866 -0.2847  0.6766 -0.0622
   78U      C1' 1982   7.810   7.217   0.862 -0.0554 -0.0999 -0.1722
   78U      H1' 1983   7.838   7.293   0.936  0.4115 -0.6954  0.2719
   78U       N1 1984   7.870   7.088   0.899  0.4037 -0.5701 -0.0525
   78U       C6 1985   7.811   6.971   0.845 -0.3288  0.0613  0.0823
   78U       H6 1986   7.726   6.980   0.778  1.1248  1.0089 -1.7396
   78U       C5 1987   7.879   6.857   0.865 -0.6054 -0.7058  0.2066
   78U       H5 1988   7.845   6.766   0.818 -2.3130  0.3262 -0.6858
   78U       C4 1989   7.998   6.848   0.944 -0.0969  0.3719  0.6712
   78U       O4 1990   8.067   6.747   0.954  0.1767 -0.3555  0.6917
   78U       N3 1991   8.043   6.967   0.992  0.2976  0.6305 -0.4816
   78U       H3 1992   8.129   6.960   1.045  0.2190 -2.7403 -0.6261
   78U       C2 1993   7.985   7.088   0.981  0.5940 -0.3393  1.1377
   78U       O2 1994   8.033   7.187   1.046 -0.2243  0.0287 -0.1105
   78U      C3' 1995   7.745   7.241   0.638  0.4573 -0.0510 -0.0662
   78U      H3' 1996   7.740   7.140   0.599 -1.4418  0.3673 -1.0032
   78U      C2' 1997   7.861   7.261   0.729 -0.4270 -0.0201  0.3018
   78U     H2'1 1998   7.943   7.201   0.689 -0.0305  0.4896  0.3381
   78U      O2' 1999   7.895   7.401   0.739 -0.3629 -0.4900 -1.0754
   78U     HO'2 2000   7.885   7.436   0.651 -1.9831 -0.5883 -0.9534
   78U      O3' 2001   7.752   7.339   0.542  0.3742  0.1832  0.3899
   79A        P 2002   7.820   7.305   0.397  0.4230 -0.3901 -0.5040
   79A      O1P 2003   7.751   7.390   0.295  0.1613 -0.1028  0.0239
   79A      O2P 2004   7.811   7.158   0.385 -0.0756  0.2044  0.4279
   79A      O5' 2005   7.976   7.345   0.405  0.4253  0.2830 -0.2574
   79A      C5' 2006   8.012   7.478   0.413 -0.0749  0.4417  0.1578
   79A     H5'1 2007   7.942   7.532   0.477 -0.2168  0.3186  0.1053
   79A     H5'2 2008   7.993   7.521   0.315  2.8074 -0.5071 -0.9207
   79A      C4' 2009   8.155   7.491   0.463 -0.3254  0.2754  0.2568
   79A      H4' 2010   8.183   7.596   0.454 -0.8572  0.2102 -3.5105
   79A      O4' 2011   8.164   7.454   0.604  0.5635  0.3622  0.2883
   79A      C1' 2012   8.297   7.399   0.628  0.4567 -0.1482 -0.2542
   79A      H1' 2013   8.354   7.453   0.703  0.8757  1.8574 -1.9430
   79A       N9 2014   8.282   7.252   0.661  0.4090 -0.3327  0.3396
   79A       C8 2015   8.185   7.165   0.613 -0.5252  0.0005  0.2142
   79A       H8 2016   8.106   7.195   0.545  0.5776  0.0399 -1.0768
   79A       N7 2017   8.205   7.038   0.639 -1.4220 -0.2114 -0.3352
   79A       C5 2018   8.316   7.040   0.732  0.6748 -0.1876 -0.3121
   79A       C6 2019   8.387   6.951   0.815  0.2805  0.1136  0.5718
   79A       N6 2020   8.364   6.815   0.831 -0.1103 -0.2801 -0.4578
   79A      H61 2021   8.272   6.783   0.806 -0.8601  1.8125 -0.4950
   79A      H62 2022   8.425   6.755   0.886  0.2231  0.7044  0.2611
   79A       N1 2023   8.492   6.989   0.881  0.1844  0.9353 -0.2789
   79A       C2 2024   8.520   7.115   0.885  0.3322  0.1358  0.4955
   79A       H2 2025   8.601   7.154   0.944 -0.9095  1.2879  1.5125
   79A       N3 2026   8.468   7.215   0.810 -0.2108  0.3779  0.0889
   79A       C4 2027   8.362   7.169   0.737 -0.0646 -0.5792  0.4994
   79A      C3' 2028   8.263   7.415   0.393 -0.3483  0.5765 -1.0302
   79A      H3' 2029   8.232   7.310   0.385 -2.6171  0.7671  2.8217
   79A      C2' 2030   8.368   7.422   0.501  0.2562 -0.1018  0.5030
   79A     H2'1 2031   8.437   7.337   0.489 -1.2404 -1.1725 -0.8727
   79A      O2' 2032   8.447   7.543   0.520 -0.2581 -0.6290 -0.3356
   79A     HO'2 2033   8.539   7.519   0.530  0.2101  1.1313 -0.1302
   79A      O3' 2034   8.288   7.472   0.264 -0.3437  0.4652  0.2029
   80A        P 2035   8.376   7.403   0.154 -0.5014  0.2954 -0.1262
   80A      O1P 2036   8.395   7.501   0.048  0.8396 -0.1079 -0.1057
   80A      O2P 2037   8.315   7.274   0.119  0.1228  0.1786  0.1049
   80A      O5' 2038   8.524   7.372   0.208  0.0246 -0.0956  0.0662
   80A      C5' 2039   8.621   7.472   0.221  0.1453 -0.4874 -0.0346
   80A     H5'1 2040   8.566   7.558   0.261  1.1235 -0.9137  2.4332
   80A     H5'2 2041   8.662   7.504   0.125  0.8496  0.2893  0.5126
   80A      C4' 2042   8.736   7.438   0.315 -0.4025  0.4299  0.6403
   80A      H4' 2043   8.788   7.530   0.343 -1.6085  0.6433  2.3270
   80A      O4' 2044   8.681   7.382   0.434 -0.2447 -0.3345  0.2141
   80A      C1' 2045   8.770   7.283   0.489 -0.2257 -0.2919  0.3419
   80A      H1' 2046   8.804   7.322   0.585 -2.1605 -0.5095  1.1686
   80A       N9 2047   8.700   7.152   0.495  0.0528 -0.6036 -0.1014
   80A       C8 2048   8.580   7.113   0.434 -0.0127 -0.2979  0.8824
   80A       H8 2049   8.521   7.165   0.361 -0.6799 -1.0346  0.8791
   80A       N7 2050   8.547   6.992   0.474 -0.2117 -0.1783  0.1927
   80A       C5 2051   8.651   6.954   0.556  0.0990 -0.0545 -0.0070
   80A       C6 2052   8.687   6.835   0.625 -0.1244 -0.0504  0.4196
   80A       N6 2053   8.623   6.721   0.634  0.0167 -0.3255  0.2152
   80A      H61 2054   8.541   6.701   0.579  1.3312 -0.5453 -1.7469
   80A      H62 2055   8.663   6.652   0.696 -0.6362 -2.0193 -1.1541
   80A       N1 2056   8.800   6.827   0.690 -0.5565  0.4402 -0.1570
   80A       C2 2057   8.878   6.930   0.690  0.1135  0.0458 -0.6300
   80A       H2 2058   8.963   6.912   0.755 -0.5090  3.0443  1.2336
   80A       N3 2059   8.863   7.047   0.635  0.1873  0.2796  0.2973
   80A       C4 2060   8.749   7.047   0.560  0.3992 -0.2188 -0.2366
   80A      C3' 2061   8.832   7.330   0.258  0.1245  0.0780  0.6465
   80A      H3' 2062   8.781   7.249   0.204  1.1790 -0.8661  1.0336
   80A      C2' 2063   8.891   7.282   0.390 -0.1571  0.0071  0.7483
   80A     H2'1 2064   8.935   7.183   0.390 -0.7330 -0.2577  0.0626
   80A      O2' 2065   8.976   7.383   0.434  0.3489 -0.4148 -0.0794
   80A     HO'2 2066   9.003   7.441   0.363  2.1116 -0.8831  0.1417
   80A      O3' 2067   8.932   7.387   0.175  0.0516 -0.1365  0.5239
   81U        P 2068   9.007   7.309   0.061  0.0981 -0.1093  0.2106
   81U      O1P 2069   9.132   7.385   0.029  0.2493 -0.1690 -0.6772
   81U      O2P 2070   8.907   7.269  -0.045 -0.1500  0.0788  0.4742
   81U      O5' 2071   9.043   7.182   0.146 -0.3722 -0.2683  0.2102
   81U      C5' 2072   9.164   7.178   0.209  0.6989  0.2885  0.3347
   81U     H5'1 2073   9.158   7.251   0.290 -0.7076 -2.0257  2.4343
   81U     H5'2 2074   9.251   7.203   0.149 -0.5105 -0.4532 -1.8604
   81U      C4' 2075   9.199   7.037   0.270  0.2580 -0.8155 -0.0126
   81U      H4' 2076   9.299   7.034   0.314 -0.2310  1.6173  1.4641
   81U      O4' 2077   9.117   6.997   0.377 -1.0203 -0.0492  0.6354
   81U      C1' 2078   9.105   6.855   0.371 -0.4591 -0.9108 -0.1875
   81U      H1' 2079   9.155   6.820   0.461  0.6563 -1.0377 -0.8406
   81U       N1 2080   8.964   6.810   0.354  0.5123  0.0064 -0.2936
   81U       C6 2081   8.872   6.896   0.288  0.5727  0.2024  0.4702
   81U       H6 2082   8.896   6.997   0.258 -0.2721  1.3209  3.2186
   81U       C5 2083   8.752   6.849   0.259 -0.4671  0.6495 -0.0050
   81U       H5 2084   8.676   6.911   0.214 -1.6208  0.6990  1.9053
   81U       C4 2085   8.708   6.722   0.314  0.4593 -0.2275 -0.0888
   81U       O4 2086   8.596   6.673   0.305  0.0147  0.1783 -0.0663
   81U       N3 2087   8.800   6.640   0.363 -0.8378 -0.4495  0.3598
   81U       H3 2088   8.769   6.544   0.364 -0.8197 -0.6930 -3.8863
   81U       C2 2089   8.930   6.680   0.394  0.7884 -0.6747 -0.9444
   81U       O2 2090   9.011   6.602   0.450  0.7586  0.0512 -0.9891
   81U      C3' 2091   9.193   6.927   0.161  0.0885  0.1966 -0.2057
   81U      H3' 2092   9.094   6.929   0.115 -1.0803  1.5166  2.1909
   81U      C2' 2093   9.191   6.799   0.253 -0.2873 -0.6268 -0.2160
   81U     H2'1 2094   9.145   6.711   0.209 -2.2439 -0.2132  0.9193
   81U      O2' 2095   9.323   6.775   0.303 -0.5135 -0.5064  0.3536
   81U     HO'2 2096   9.385   6.748   0.235 -1.9978  0.1844 -1.3465
   81U      O3' 2097   9.300   6.921   0.071  0.5893 -0.4300  0.1991
   82U        P 2098   9.278   6.880  -0.083 -0.2356  0.0069  0.2033
   82U      O1P 2099   9.395   6.931  -0.168  0.3301 -0.5707 -0.2064
   82U      O2P 2100   9.139   6.896  -0.126  0.0939  0.0846 -0.0481
   82U      O5' 2101   9.292   6.729  -0.051  0.0737  0.0573 -0.3800
   82U      C5' 2102   9.422   6.673  -0.032  0.0188 -0.0944  0.5232
   82U     H5'1 2103   9.472   6.729   0.047  1.0127 -0.4987  0.2030
   82U     H5'2 2104   9.471   6.689  -0.128 -2.4897 -0.6610 -0.9317
   82U      C4' 2105   9.425   6.521   0.003  0.8539 -0.0697 -0.3921
   82U      H4' 2106   9.525   6.476   0.004  1.0540  0.3029  1.7712
   82U      O4' 2107   9.351   6.480   0.118 -0.0870  0.1393 -0.1235
   82U      C1' 2108   9.263   6.367   0.091 -0.2952  0.3934  0.6217
   82U      H1' 2109   9.319   6.275   0.075  0.3489  0.9772 -0.6307
   82U       N1 2110   9.166   6.347   0.203  0.1821  0.8229  0.9399
   82U       C6 2111   9.033   6.342   0.183  0.3333  0.2699  0.6273
   82U       H6 2112   8.986   6.363   0.088  1.3883  0.6886  0.1819
   82U       C5 2113   8.947   6.306   0.288  0.3654  0.0195  0.5292
   82U       H5 2114   8.843   6.289   0.266  0.5467 -0.3840 -0.0391
   82U       C4 2115   8.999   6.260   0.419 -0.6679 -0.4178  0.7134
   82U       O4 2116   8.935   6.214   0.510  0.4571  0.2268 -0.0198
   82U       N3 2117   9.140   6.259   0.423 -0.2555  0.3725  0.0833
   82U       H3 2118   9.185   6.216   0.503  1.8701  0.1226 -1.1939
   82U       C2 2119   9.222   6.297   0.324  0.2562 -0.4309  0.1737
   82U       O2 2120   9.342   6.293   0.332  0.3138  0.1452  0.3177
   82U      C3' 2121   9.341   6.451  -0.107  1.0146 -0.6241  0.5905
   82U      H3' 2122   9.317   6.527  -0.182  0.4505  1.2918  2.5976
   82U      C2' 2123   9.203   6.407  -0.049 -0.3408  0.9134  0.2360
   82U     H2'1 2124   9.135   6.491  -0.038 -0.9867  0.6701 -1.4861
   82U      O2' 2125   9.136   6.296  -0.109  0.4659 -0.9001  0.0282
   82U     HO'2 2126   9.211   6.248  -0.146 -0.7101 -0.5570 -3.1345
   82U      O3' 2127   9.409   6.337  -0.158  0.3248  0.6114 -0.3045
   82U      H3T 2128   9.462   6.288  -0.094  2.1320 -0.3954 -2.4507
   8.60709   8.60709   6.08613   0.00000   0.00000   0.00000   0.00000   4.30354   4.30354
