# Supplementary material for: Constant-pH Molecular Dynamics of Cationic Peptide Dendrimers Binding to siRNA
Source: J Chem Inf Model. 2026 Feb 5;66(8):4734–43. doi: 10.1021/acs.jcim.5c02636 (PMC13126635; doi:10.1021/acs.jcim.5c02636)
Supplement: Supplementary file 2 [file ci5c02636_si_002.zip › zip/MH18_05_in_7.gro]

Protein t=   0.00000
 2128
    1LY0      N    1   5.206   8.558   4.945 -0.0373 -0.3399  0.4924
    1LY0     H1    2   5.149   8.538   5.027  0.0387 -2.3937  0.0994
    1LY0     H2    3   5.279   8.621   4.976 -1.5616  1.9964 -0.3390
    1LY0     H3    4   5.268   8.486   4.912  1.0180  0.0960  1.4746
    1LY0     CA    5   5.135   8.612   4.834  0.1980 -0.6631 -0.0152
    1LY0     HA    6   5.070   8.690   4.875 -1.5353 -1.0394 -1.8712
    1LY0     CB    7   5.237   8.647   4.734  0.3762  0.5359 -0.6509
    1LY0    HB1    8   5.291   8.556   4.707  1.2178  0.7189  0.3453
    1LY0    HB2    9   5.303   8.719   4.783 -1.5516  2.4706 -0.7687
    1LY0     CG   10   5.182   8.717   4.611  0.3680  0.0504  0.0807
    1LY0    HG1   11   5.116   8.802   4.630  2.5389  1.8915 -0.2149
    1LY0    HG2   12   5.134   8.649   4.541 -0.2929  1.7713 -1.2213
    1LY0     CD   13   5.298   8.772   4.532 -0.0466 -0.3422 -0.1316
    1LY0    HD1   14   5.366   8.691   4.506  0.1651 -0.3858  0.5171
    1LY0    HD2   15   5.352   8.839   4.600 -0.6619  1.6165 -1.5003
    1LY0     CE   16   5.266   8.842   4.396  0.2160  0.3416  0.0151
    1LY0    HE1   17   5.191   8.916   4.422 -2.2269 -2.5295  1.7238
    1LY0    HE2   18   5.230   8.773   4.320  1.7193 -3.8311  2.7414
    1LY0     NZ   19   5.391   8.909   4.349  0.0409  0.7203  0.5481
    1LY0    HZ1   20   5.469   8.844   4.338  0.6208  1.5479 -0.4124
    1LY0    HZ2   21   5.369   8.964   4.268  0.1582 -0.4109 -0.2875
    1LY0    HZ3   22   5.424   8.979   4.414  1.0094  2.4207 -1.6145
    1LY0      C   23   5.042   8.505   4.772  0.1112  0.0965 -0.5530
    1LY0      O   24   5.086   8.391   4.761  0.4811  0.3430 -0.0819
    2LER      N   25   4.915   8.537   4.745 -0.0769 -0.1244  0.1529
    2LER      H   26   4.884   8.633   4.754 -1.3184 -0.4012 -0.8229
    2LER     CA   27   4.816   8.446   4.692 -0.4172  0.8723  0.0768
    2LER     HA   28   4.840   8.355   4.747 -1.1738  1.1787  0.9270
    2LER     CB   29   4.681   8.507   4.726  0.6867  0.4620 -0.2671
    2LER    HB1   30   4.674   8.606   4.683 -0.8192  0.4230 -0.1468
    2LER    HB2   31   4.673   8.519   4.834 -1.4257  0.7157 -0.4238
    2LER     CG   32   4.551   8.428   4.686  0.2028 -0.1409 -0.5973
    2LER     HG   33   4.545   8.425   4.578 -0.4491 -2.1793 -0.5431
    2LER    CD1   34   4.540   8.288   4.744  0.2325  0.1546 -0.1051
    2LER   HD11   35   4.477   8.221   4.686  2.1329 -2.2301  0.4466
    2LER   HD12   36   4.628   8.223   4.742 -0.1934 -0.4215 -0.3960
    2LER   HD13   37   4.492   8.299   4.841  2.1965 -1.2144  1.1087
    2LER    CD2   38   4.433   8.510   4.733  0.2538  0.3430 -0.4588
    2LER   HD21   39   4.421   8.516   4.842  0.6638  0.7074 -0.4309
    2LER   HD22   40   4.441   8.616   4.709 -0.5901  0.6836  0.6288
    2LER   HD23   41   4.351   8.463   4.679  2.4182 -1.0102 -2.7839
    2LER      C   42   4.832   8.428   4.542 -0.0168 -0.3588 -0.2598
    2LER      O   43   4.827   8.522   4.458  0.3671 -0.3137 -0.3265
    3LYR      N   44   4.856   8.304   4.504  0.7413 -0.1827  0.5850
    3LYR      H   45   4.872   8.241   4.581 -2.4199 -0.2806  1.3278
    3LYR     CA   46   4.865   8.253   4.365  0.3829  0.0700 -0.0101
    3LYR     HA   47   4.873   8.337   4.296 -0.4657  1.6403  1.7163
    3LYR     CB   48   4.986   8.159   4.355  0.2838  1.4851 -0.5066
    3LYR    HB1   49   4.975   8.104   4.261  0.6116  0.4245  0.0629
    3LYR    HB2   50   4.981   8.084   4.434  1.2944 -1.0930 -2.7396
    3LYR     CG   51   5.123   8.226   4.360 -0.6265  0.7737  0.4575
    3LYR    HG1   52   5.128   8.270   4.459 -0.9177  1.6163  0.1007
    3LYR    HG2   53   5.119   8.315   4.298 -0.4331 -0.8916 -2.1365
    3LYR     CD   54   5.235   8.123   4.325 -0.0742 -0.0108 -0.1375
    3LYR    HD1   55   5.333   8.165   4.347 -0.4138 -0.4177  2.5207
    3LYR    HD2   56   5.223   8.095   4.220  2.1886  0.3499 -0.5365
    3LYR     CE   57   5.230   7.998   4.406  0.1631  0.0690 -0.1226
    3LYR    HE1   58   5.155   7.929   4.369  2.2104 -2.2007 -0.3597
    3LYR    HE2   59   5.199   8.022   4.508 -1.5472  2.1876 -1.0636
    3LYR     NZ   60   5.354   7.932   4.411 -0.4633 -0.1287  0.2893
    3LYR    HZ1   61   5.410   7.943   4.494 -0.1448  0.5109 -0.0045
    3LYR      C   62   4.730   8.194   4.322  0.4595 -0.2820 -0.1597
    3LYR      O   63   4.691   8.084   4.366 -0.1150  0.1318 -0.2565
    4LY0      N   64   4.661   8.260   4.231 -0.2380  0.6171 -0.0720
    4LY0      H   65   4.696   8.348   4.194  1.3360  0.6698  1.4236
    4LY0     CA   66   4.539   8.206   4.169  0.8236 -0.1099  0.4744
    4LY0     HA   67   4.487   8.143   4.241 -0.2941  1.0617  0.7419
    4LY0     CB   68   4.445   8.328   4.132 -0.0521  0.0661 -0.5031
    4LY0    HB1   69   4.354   8.280   4.098  0.1368 -1.1163  0.5699
    4LY0    HB2   70   4.494   8.384   4.052 -0.9796  2.6462  0.5948
    4LY0     CG   71   4.420   8.429   4.243  0.8690 -0.6059  0.1032
    4LY0    HG1   72   4.416   8.373   4.336 -0.8798  0.5556  0.7750
    4LY0    HG2   73   4.325   8.481   4.236  1.7975  1.1914  0.3387
    4LY0     CD   74   4.523   8.534   4.261  0.2663  0.5206 -0.4451
    4LY0    HD1   75   4.550   8.573   4.163 -3.3974 -0.9605 -2.2222
    4LY0    HD2   76   4.607   8.486   4.312 -1.8467 -2.1523  0.7249
    4LY0     CE   77   4.466   8.640   4.345  0.1936 -0.4735  0.5236
    4LY0    HE1   78   4.421   8.597   4.435  0.5142 -3.5709 -0.6905
    4LY0    HE2   79   4.385   8.684   4.286  0.0089  0.0107  1.1215
    4LY0     NZ   80   4.565   8.750   4.358 -0.2358  0.1011 -0.2637
    4LY0    HZ1   81   4.617   8.768   4.273 -2.0770  1.9251 -1.0588
    4LY0    HZ2   82   4.517   8.831   4.394  1.3930  0.4614  1.2363
    4LY0    HZ3   83   4.638   8.730   4.425  1.8069 -0.4966 -2.4921
    4LY0      C   84   4.561   8.125   4.048 -0.2500  0.2505  0.2860
    4LY0      O   85   4.608   8.176   3.946  0.0362 -0.4528 -0.0693
    5LER      N   86   4.532   7.993   4.056 -0.8231  0.3731 -0.3891
    5LER      H   87   4.498   7.952   4.141  0.9439  1.7037  1.0538
    5LER     CA   88   4.546   7.903   3.940  0.2873  0.9251 -0.2213
    5LER     HA   89   4.630   7.931   3.877  2.2651 -0.4390  1.6359
    5LER     CB   90   4.593   7.771   3.993 -0.5378  0.6005  0.2470
    5LER    HB1   91   4.541   7.725   4.077  2.5968 -0.8445  1.5442
    5LER    HB2   92   4.693   7.793   4.029  1.1275 -1.0817 -2.8382
    5LER     CG   93   4.602   7.650   3.890  0.1910  0.0797  0.5722
    5LER     HG   94   4.506   7.622   3.846  1.3873 -1.6675 -1.1530
    5LER    CD1   95   4.709   7.670   3.784 -0.2269  0.2376  0.3099
    5LER   HD11   96   4.673   7.733   3.702 -3.5014  1.9999  2.8494
    5LER   HD12   97   4.797   7.704   3.839 -0.1738  0.0806  0.3209
    5LER   HD13   98   4.733   7.573   3.742  2.6088  1.5226 -1.3372
    5LER    CD2   99   4.643   7.527   3.965 -0.7226  0.4390  0.5151
    5LER   HD21  100   4.746   7.531   4.001 -0.1148 -1.7939 -0.7714
    5LER   HD22  101   4.571   7.514   4.046 -1.8856  2.5546 -0.1085
    5LER   HD23  102   4.638   7.441   3.899  0.0184  0.9078 -0.1754
    5LER      C  103   4.418   7.890   3.858  0.3945  0.3236 -0.7118
    5LER      O  104   4.311   7.868   3.917  0.2896 -0.4702 -0.1488
    6LYR      N  105   4.426   7.912   3.729  0.0223  0.0128  0.6512
    6LYR      H  106   4.511   7.945   3.686 -1.0108  2.6020  0.4269
    6LYR     CA  107   4.305   7.885   3.644 -0.5189 -0.4845 -0.3134
    6LYR     HA  108   4.223   7.916   3.709  0.9184  1.6931  0.5981
    6LYR     CB  109   4.305   7.977   3.516 -0.5857  0.0824 -0.1748
    6LYR    HB1  110   4.225   7.953   3.446 -0.2484  1.3346 -1.0315
    6LYR    HB2  111   4.398   7.957   3.465  0.8690  3.8637  0.6401
    6LYR     CG  112   4.303   8.126   3.541 -0.4895  0.1269  0.7144
    6LYR    HG1  113   4.406   8.157   3.560 -0.2775  1.5717 -2.3132
    6LYR    HG2  114   4.242   8.157   3.625 -1.0846  0.2543  0.2366
    6LYR     CD  115   4.258   8.201   3.417 -0.1706 -0.5380  0.0110
    6LYR    HD1  116   4.300   8.153   3.329  1.3361  1.6858 -0.5709
    6LYR    HD2  117   4.286   8.307   3.418  0.5644 -0.7303  0.8078
    6LYR     CE  118   4.111   8.189   3.418 -0.0655 -0.8542  0.2322
    6LYR    HE1  119   4.070   8.249   3.500  0.4511  0.1815 -0.2508
    6LYR    HE2  120   4.090   8.083   3.429  0.1828 -1.1705 -2.0182
    6LYR     NZ  121   4.053   8.250   3.298 -0.3660 -0.0899  0.0274
    6LYR    HZ1  122   4.046   8.186   3.221 -0.1801 -2.2345  1.6837
    6LYR      C  123   4.307   7.732   3.603 -0.5575  0.6831  0.0651
    6LYR      O  124   4.413   7.670   3.596 -0.4844 -0.3442  0.3783
    7LER      N  125   4.196   7.675   3.568 -0.0320  0.1455  0.4800
    7LER      H  126   4.114   7.734   3.577 -1.1545 -0.8764 -2.0290
    7LER     CA  127   4.177   7.535   3.516  0.2618 -0.2100 -0.9136
    7LER     HA  128   4.236   7.460   3.568 -0.9627 -1.6500 -1.5533
    7LER     CB  129   4.028   7.507   3.552  0.1586 -0.0921  0.7628
    7LER    HB1  130   4.009   7.402   3.530 -0.3325  0.4887 -1.9984
    7LER    HB2  131   3.959   7.556   3.483  0.5373  1.9798  1.7654
    7LER     CG  132   3.986   7.521   3.701  0.4826 -0.0983  0.3290
    7LER     HG  133   3.979   7.627   3.726  1.5005  0.4615 -1.5995
    7LER    CD1  134   3.842   7.462   3.708  0.3569  0.1474  0.4387
    7LER   HD11  135   3.806   7.486   3.808  1.0546  0.6493  0.5807
    7LER   HD12  136   3.767   7.508   3.643  0.3448 -0.3924  0.0679
    7LER   HD13  137   3.843   7.356   3.686  1.1097 -0.2938  2.3903
    7LER    CD2  138   4.070   7.445   3.807  0.3897  0.3451  1.1731
    7LER   HD21  139   4.145   7.511   3.851  2.2691  0.0808 -1.4280
    7LER   HD22  140   4.008   7.405   3.888  0.3365 -0.3703  0.7788
    7LER   HD23  141   4.113   7.359   3.756 -0.2879 -0.2625  1.6127
    7LER      C  142   4.211   7.513   3.367 -0.3056 -0.1861  0.8055
    7LER      O  143   4.184   7.600   3.282  0.0824  0.1611 -0.4009
    8LER      N  144   4.267   7.394   3.333 -0.8666  0.6410  0.7345
    8LER      H  145   4.274   7.320   3.401  0.0127  1.6285  1.7665
    8LER     CA  146   4.294   7.345   3.195  0.5128 -0.0396  0.1025
    8LER     HA  147   4.347   7.251   3.211  0.7734  0.2580  1.1005
    8LER     CB  148   4.165   7.311   3.137 -0.1992 -0.5896 -0.4473
    8LER    HB1  149   4.181   7.277   3.034 -0.9421  1.1555 -1.1744
    8LER    HB2  150   4.101   7.399   3.137 -1.6747 -1.6214  0.2967
    8LER     CG  151   4.084   7.198   3.215  0.0705 -0.1689 -0.0449
    8LER     HG  152   4.046   7.224   3.314 -3.1052  1.6633 -1.5986
    8LER    CD1  153   3.963   7.156   3.128  0.4368  0.0160 -0.7396
    8LER   HD11  154   3.913   7.073   3.178  0.3197  0.4228 -0.1714
    8LER   HD12  155   3.905   7.246   3.110 -1.6637 -0.8894  1.1659
    8LER   HD13  156   4.004   7.125   3.031 -1.0288 -0.7466 -1.1381
    8LER    CD2  157   4.159   7.063   3.229 -0.3359 -0.2293  0.2244
    8LER   HD21  158   4.236   7.083   3.303 -0.2282  1.7284 -0.3606
    8LER   HD22  159   4.095   6.983   3.266  1.6306 -2.3761 -0.7767
    8LER   HD23  160   4.202   7.051   3.130  0.6424  1.8271  0.3393
    8LER      C  161   4.387   7.434   3.113  0.2936  0.1471 -0.0233
    8LER      O  162   4.393   7.409   2.996 -1.1267 -0.0343 -0.2325
    9LYR      N  163   4.460   7.529   3.183 -0.3184  0.2903  0.4921
    9LYR      H  164   4.461   7.541   3.283  1.4464  2.1825  0.3145
    9LYR     CA  165   4.550   7.616   3.111 -1.2912 -0.2513 -0.6555
    9LYR     HA  166   4.507   7.638   3.013 -3.4875 -0.6213  0.1659
    9LYR     CB  167   4.570   7.749   3.181  0.8010 -1.0292 -0.2396
    9LYR    HB1  168   4.635   7.816   3.124  0.9416  0.7685  1.9067
    9LYR    HB2  169   4.621   7.742   3.277 -0.3767 -0.7882  0.4236
    9LYR     CG  170   4.439   7.821   3.217  0.0236 -0.3264 -0.2408
    9LYR    HG1  171   4.465   7.924   3.242 -1.8517  0.2468 -0.5108
    9LYR    HG2  172   4.399   7.766   3.302 -0.9094  2.2209  1.0501
    9LYR     CD  173   4.349   7.843   3.093  0.2148  0.0699 -0.1834
    9LYR    HD1  174   4.303   7.756   3.047 -3.4788  1.2916  0.7899
    9LYR    HD2  175   4.409   7.891   3.016 -0.5656 -1.4690 -1.8139
    9LYR     CE  176   4.234   7.943   3.118  0.1559  0.5594 -0.7429
    9LYR    HE1  177   4.196   7.979   3.022 -3.8349 -1.4319 -0.1367
    9LYR    HE2  178   4.272   8.028   3.174 -0.3334 -0.0433  0.5463
    9LYR     NZ  179   4.126   7.869   3.185  0.5498 -0.4357 -0.0746
    9LYR    HZ1  180   4.153   7.776   3.216  2.3515  0.2641  0.5853
    9LYR      C  181   4.682   7.564   3.078 -0.0595  0.2244  0.7384
    9LYR      O  182   4.740   7.599   2.975  0.0845  0.0430 -0.0515
   10LER      N  183   4.743   7.489   3.173 -0.6116 -0.0102  0.1187
   10LER      H  184   4.682   7.453   3.245  1.8317 -0.4967  2.0795
   10LER     CA  185   4.883   7.451   3.193  0.3668  0.0683 -0.2270
   10LER     HA  186   4.924   7.442   3.092  1.2447  2.1422 -0.1072
   10LER     CB  187   4.953   7.563   3.266 -0.0792  0.0462  0.0497
   10LER    HB1  188   5.045   7.525   3.310 -0.9288 -2.2097  0.0284
   10LER    HB2  189   4.882   7.597   3.341 -0.3273  1.3039 -0.7183
   10LER     CG  190   4.968   7.687   3.190  0.5665  0.4337 -0.2934
   10LER     HG  191   4.868   7.725   3.169 -0.5148 -1.6041  0.8240
   10LER    CD1  192   5.034   7.783   3.291  0.1077  0.7671 -0.0823
   10LER   HD11  193   5.136   7.759   3.322  0.0906 -1.7618 -1.7421
   10LER   HD12  194   5.040   7.884   3.252 -4.4769  1.6104  0.8337
   10LER   HD13  195   4.966   7.789   3.376 -2.2628  2.0056 -1.9618
   10LER    CD2  196   5.055   7.680   3.067  0.2647  0.3425 -0.0618
   10LER   HD21  197   5.050   7.766   3.001 -0.4644 -1.0441 -1.9132
   10LER   HD22  198   5.157   7.659   3.100 -0.0673  0.4138  1.0402
   10LER   HD23  199   5.021   7.593   3.010  0.5834 -0.1103  0.4236
   10LER      C  200   4.901   7.320   3.274 -0.3222  0.2972 -0.2273
   10LER      O  201   4.818   7.270   3.348  0.6716 -0.3134 -0.6672
   11LER      N  202   5.024   7.267   3.262  0.2879 -0.0814 -0.3272
   11LER      H  203   5.092   7.327   3.217  0.1205 -0.8231 -1.6491
   11LER     CA  204   5.066   7.139   3.333 -0.4534  0.2683 -0.1969
   11LER     HA  205   4.976   7.081   3.348  1.6060 -2.3314  4.2891
   11LER     CB  206   5.174   7.059   3.258  0.1234 -0.0625  0.1400
   11LER    HB1  207   5.271   7.107   3.251  0.7832 -1.5042 -1.1482
   11LER    HB2  208   5.131   7.051   3.158  0.4061 -2.8291  0.1527
   11LER     CG  209   5.207   6.923   3.316 -0.1149  0.8021  0.0565
   11LER     HG  210   5.247   6.932   3.417 -1.2057  2.4937  0.3853
   11LER    CD1  211   5.083   6.835   3.323 -0.3775  0.3737 -0.2863
   11LER   HD11  212   5.013   6.875   3.397 -1.7592  0.1290 -1.4023
   11LER   HD12  213   5.048   6.830   3.219 -2.3655  0.9391  0.3077
   11LER   HD13  214   5.105   6.738   3.366 -1.9581  0.5673  1.0727
   11LER    CD2  215   5.312   6.850   3.232 -0.1029 -0.1707 -0.3027
   11LER   HD21  216   5.266   6.844   3.133  0.0251 -0.5922 -0.3402
   11LER   HD22  217   5.404   6.908   3.231  1.5968 -2.6583  0.5069
   11LER   HD23  218   5.338   6.751   3.270 -0.9342  0.3559  1.7913
   11LER      C  219   5.123   7.174   3.469 -0.5881  0.2296  0.1414
   11LER      O  220   5.228   7.233   3.487  1.0507 -0.2383  0.9955
   12LER      N  221   5.054   7.126   3.570  0.4202 -0.0053  0.0988
   12LER      H  222   4.966   7.078   3.555  0.5532 -0.8035  1.6344
   12LER     CA  223   5.088   7.142   3.715  0.6706 -0.6993  0.1234
   12LER     HA  224   5.133   7.241   3.722 -1.8316  0.4867  0.6815
   12LER     CB  225   4.964   7.173   3.806  0.8783 -0.4849 -0.2619
   12LER    HB1  226   4.917   7.076   3.826  2.5252 -1.1861  0.3875
   12LER    HB2  227   4.897   7.237   3.749 -0.4440 -1.9403 -0.4245
   12LER     CG  228   4.990   7.233   3.943 -0.5321  0.6418  0.0189
   12LER     HG  229   5.065   7.174   3.996 -0.5369 -0.0939 -0.7738
   12LER    CD1  230   5.034   7.377   3.943 -0.0704  0.5583  0.3249
   12LER   HD11  231   4.949   7.435   3.908 -1.0799 -1.5269 -0.9298
   12LER   HD12  232   5.062   7.415   4.041 -1.2262  1.0623  0.4824
   12LER   HD13  233   5.111   7.385   3.866 -0.7781 -1.7494 -0.7156
   12LER    CD2  234   4.861   7.221   4.025 -0.2894  0.9635 -0.2118
   12LER   HD21  235   4.768   7.248   3.974 -0.5758 -0.3481 -0.4098
   12LER   HD22  236   4.844   7.117   4.051 -0.0947  0.8064 -0.7101
   12LER   HD23  237   4.867   7.277   4.118 -0.9955  1.0394 -0.2015
   12LER      C  238   5.185   7.031   3.750  0.5754 -0.4171 -0.0710
   12LER      O  239   5.147   6.921   3.760  0.0926  0.7257 -0.0625
   13LER      N  240   5.305   7.072   3.795  0.3025  0.0432 -0.4951
   13LER      H  241   5.332   7.170   3.795  2.8204 -0.5693 -1.2563
   13LER     CA  242   5.406   6.979   3.843 -0.1161 -0.0574 -0.5161
   13LER     HA  243   5.360   6.881   3.842  0.3464 -0.2790 -0.4180
   13LER     CB  244   5.526   6.984   3.752 -0.3516  0.4570  0.7461
   13LER    HB1  245   5.608   6.925   3.793  0.5014  1.4181  0.4529
   13LER    HB2  246   5.552   7.089   3.739  0.8646  0.0934  0.1097
   13LER     CG  247   5.499   6.926   3.610  0.9703  0.0410 -0.8085
   13LER     HG  248   5.422   6.987   3.562  0.3187  0.6609  0.9526
   13LER    CD1  249   5.620   6.928   3.523  0.6591 -0.6391  0.5448
   13LER   HD11  250   5.668   7.026   3.522  1.5611 -1.0576  0.8028
   13LER   HD12  251   5.691   6.855   3.562  3.0039  0.5620 -1.2433
   13LER   HD13  252   5.592   6.910   3.420  1.6312  0.5270  0.0476
   13LER    CD2  253   5.461   6.780   3.607 -0.1538 -0.8278 -0.7675
   13LER   HD21  254   5.456   6.754   3.501  1.5361 -0.5258 -0.9395
   13LER   HD22  255   5.542   6.730   3.660 -0.1319  1.6959  1.7939
   13LER   HD23  256   5.359   6.767   3.645 -0.4491 -2.6580 -2.0235
   13LER      C  257   5.443   7.012   3.996  0.6171  1.1798  0.1382
   13LER      O  258   5.429   7.120   4.059  0.9453 -0.4542  0.4125
   14NH2      N  259   5.497   6.909   4.065  0.8466 -0.7713  0.0071
   14NH2     H1  260   5.526   6.825   4.017  2.1522 -1.7464  2.3468
   14NH2     H2  261   5.522   6.915   4.162 -1.4506 -0.1746  0.6036
   15LY0      N  262   5.421   7.413   4.099  0.2529  0.3335 -0.2014
   15LY0     H1  263   5.342   7.472   4.122  0.0623  0.1709 -0.4323
   15LY0     H2  264   5.463   7.451   4.016 -1.6278  1.4119 -0.7351
   15LY0     H3  265   5.381   7.322   4.080  1.3911  0.0665 -1.4181
   15LY0     CA  266   5.497   7.406   4.220 -0.0806  0.3759 -0.2011
   15LY0     HA  267   5.464   7.324   4.284  1.2945  0.2371  0.3702
   15LY0     CB  268   5.649   7.374   4.192  0.7671 -0.3336  0.2054
   15LY0    HB1  269   5.702   7.467   4.172  0.9800 -0.4402  0.2735
   15LY0    HB2  270   5.657   7.309   4.105 -2.8048  0.6249 -0.9937
   15LY0     CG  271   5.712   7.310   4.307 -0.5593  0.4727 -0.4564
   15LY0    HG1  272   5.684   7.208   4.335  1.0312  0.2593  0.4753
   15LY0    HG2  273   5.676   7.358   4.397 -0.8876 -3.4235  1.7136
   15LY0     CD  274   5.865   7.326   4.326 -0.7297  0.5267  0.1206
   15LY0    HD1  275   5.893   7.285   4.423  0.1644  0.2879 -0.2297
   15LY0    HD2  276   5.898   7.430   4.330 -0.4609  0.4586 -0.2809
   15LY0     CE  277   5.927   7.258   4.205  0.0648  0.8610  0.6417
   15LY0    HE1  278   5.884   7.301   4.114  0.4902 -2.3174 -1.2304
   15LY0    HE2  279   5.887   7.156   4.203  2.1020 -0.0023  1.1488
   15LY0     NZ  280   6.074   7.274   4.202 -0.4622 -0.1548 -0.2057
   15LY0    HZ1  281   6.096   7.372   4.192  2.0628 -0.4204  1.8137
   15LY0    HZ2  282   6.108   7.236   4.289 -0.4427 -0.8217 -0.4994
   15LY0    HZ3  283   6.120   7.219   4.132  0.3953  0.6909 -0.3181
   15LY0      C  284   5.478   7.532   4.308  0.3533 -0.0688  0.4490
   15LY0      O  285   5.425   7.524   4.417  0.0562  0.5557  0.0129
   16LER      N  286   5.538   7.643   4.261  0.1865 -0.7311  0.1575
   16LER      H  287   5.585   7.641   4.171 -1.0169 -0.3480 -0.5018
   16LER     CA  288   5.536   7.774   4.328 -0.0016 -0.6493 -0.9841
   16LER     HA  289   5.557   7.774   4.435  0.5242 -2.1417 -1.0659
   16LER     CB  290   5.652   7.867   4.275  0.8124  0.9399  0.2533
   16LER    HB1  291   5.648   7.956   4.338 -0.5949  0.1167  1.3994
   16LER    HB2  292   5.615   7.888   4.175 -2.1974 -0.4443  0.9610
   16LER     CG  293   5.791   7.808   4.266 -0.0607  0.2327  0.3719
   16LER     HG  294   5.783   7.724   4.197 -1.8584 -0.3214  1.1879
   16LER    CD1  295   5.889   7.906   4.207 -0.2828 -0.0281  0.2037
   16LER   HD11  296   5.950   7.958   4.281  0.1898  2.7746 -1.9665
   16LER   HD12  297   5.958   7.847   4.148 -1.7553 -0.0078 -1.6339
   16LER   HD13  298   5.852   7.981   4.137  0.5827 -0.1679 -0.4150
   16LER    CD2  299   5.853   7.755   4.400 -0.2568 -0.1875  0.2317
   16LER   HD21  300   5.814   7.655   4.419  0.8616 -0.3558  1.8182
   16LER   HD22  301   5.962   7.759   4.396 -0.2826 -0.5862 -1.7630
   16LER   HD23  302   5.826   7.820   4.483  1.4698  1.2136 -0.2409
   16LER      C  303   5.396   7.840   4.319  0.5309 -0.6830  0.1723
   16LER      O  304   5.334   7.825   4.213  0.0933 -0.0158  0.2225
   17LY0      N  305   3.904   7.637   2.015  0.3980  0.3723 -0.2647
   17LY0     H1  306   3.869   7.723   1.975 -1.6744 -0.5231 -0.5244
   17LY0     H2  307   3.969   7.603   1.946  0.5446 -1.3105  0.6285
   17LY0     H3  308   3.831   7.567   2.025  1.7628 -0.9919  0.6349
   17LY0     CA  309   3.978   7.672   2.135  0.0995 -0.7105 -0.0810
   17LY0     HA  310   4.004   7.583   2.193  1.1624 -1.4084 -1.5453
   17LY0     CB  311   4.103   7.747   2.086  1.0191 -1.2944  0.5879
   17LY0    HB1  312   4.072   7.832   2.026 -0.8719 -1.5560  1.1144
   17LY0    HB2  313   4.154   7.674   2.024 -0.6625 -2.9665  1.0559
   17LY0     CG  314   4.194   7.798   2.192 -1.1303 -0.7034  0.0414
   17LY0    HG1  315   4.226   7.710   2.247 -1.3098 -0.4003  0.6358
   17LY0    HG2  316   4.142   7.866   2.259  1.0301  1.0000  0.1292
   17LY0     CD  317   4.312   7.866   2.136  0.4827  0.4645  0.2415
   17LY0    HD1  318   4.282   7.963   2.097 -0.0029  0.0708 -0.3837
   17LY0    HD2  319   4.370   7.805   2.067  2.0077  1.4582  0.5939
   17LY0     CE  320   4.405   7.892   2.245 -0.2181 -0.1569  0.2375
   17LY0    HE1  321   4.439   7.795   2.283  0.2668 -0.8971 -1.9460
   17LY0    HE2  322   4.362   7.957   2.320 -0.0490 -0.1547  0.3341
   17LY0     NZ  323   4.520   7.967   2.202 -0.2198  0.1885 -0.1318
   17LY0    HZ1  324   4.508   8.064   2.178  1.8887  0.4630 -0.2614
   17LY0    HZ2  325   4.588   7.953   2.275 -0.3191 -0.2522 -0.1170
   17LY0    HZ3  326   4.548   7.917   2.119  2.0905  0.7678  0.2438
   17LY0      C  327   3.888   7.759   2.226 -0.0670  0.2247  0.2015
   17LY0      O  328   3.808   7.834   2.174 -0.3813  0.3488  0.3122
   18LER      N  329   3.905   7.764   2.359  0.5297  0.3353 -0.0174
   18LER      H  330   3.970   7.692   2.386 -0.3219 -0.8090 -0.9394
   18LER     CA  331   3.839   7.864   2.450 -0.0471  0.2729 -0.4195
   18LER     HA  332   3.740   7.883   2.409  0.3446 -1.7745 -2.5773
   18LER     CB  333   3.818   7.790   2.582  0.6523  0.5564  0.2884
   18LER    HB1  334   3.802   7.866   2.658  0.0850  2.0657 -1.2765
   18LER    HB2  335   3.908   7.731   2.603  0.7402  0.9482  1.0525
   18LER     CG  336   3.697   7.702   2.590  0.4906  0.6165 -0.5699
   18LER     HG  337   3.611   7.766   2.569  1.1737  1.9579  0.5805
   18LER    CD1  338   3.697   7.580   2.502  0.1078  0.6440  0.2016
   18LER   HD11  339   3.612   7.517   2.529 -0.7978  1.5672 -0.4450
   18LER   HD12  340   3.687   7.602   2.396 -2.0013 -2.2754 -0.3086
   18LER   HD13  341   3.790   7.527   2.526 -0.1249  0.4853  0.7790
   18LER    CD2  342   3.680   7.647   2.728 -0.3935  0.3554  0.3749
   18LER   HD21  343   3.649   7.731   2.790  0.1717  2.1110 -1.6414
   18LER   HD22  344   3.600   7.573   2.733 -0.1411 -0.0390 -1.0669
   18LER   HD23  345   3.776   7.620   2.773  0.1533 -0.9397 -1.4657
   18LER      C  346   3.927   7.993   2.478  0.3782  0.3848 -0.6355
   18LER      O  347   4.051   7.996   2.474 -0.3657  0.5183 -0.2237
   19LYR      N  348   3.858   8.101   2.513 -0.3313 -0.0824  0.2224
   19LYR      H  349   3.759   8.084   2.521 -0.4420  0.4419  0.0204
   19LYR     CA  350   3.918   8.223   2.572  0.6683 -0.3256  0.0768
   19LYR     HA  351   3.999   8.264   2.511 -0.3482  1.0053 -0.4277
   19LYR     CB  352   3.815   8.336   2.579  0.0452  0.3273 -0.9905
   19LYR    HB1  353   3.855   8.421   2.634  3.5517 -1.6970 -0.0964
   19LYR    HB2  354   3.731   8.303   2.640 -0.2654  1.3326 -0.8542
   19LYR     CG  355   3.747   8.378   2.436  0.6243 -0.2442 -0.6112
   19LYR    HG1  356   3.675   8.456   2.462  2.1581  1.0557 -0.0535
   19LYR    HG2  357   3.680   8.298   2.403  0.2739 -0.7662  1.2094
   19LYR     CD  358   3.859   8.425   2.343 -0.8407  0.3660  0.1146
   19LYR    HD1  359   3.934   8.351   2.316  0.8542  2.6903 -2.0216
   19LYR    HD2  360   3.911   8.511   2.385 -1.0550  0.1174  0.9008
   19LYR     CE  361   3.797   8.470   2.206 -0.8280 -0.3589 -0.6329
   19LYR    HE1  362   3.724   8.549   2.225 -0.3500  0.3222 -1.5816
   19LYR    HE2  363   3.754   8.391   2.144 -0.4482 -2.6942  1.8799
   19LYR     NZ  364   3.899   8.532   2.122  0.4509  0.4881 -0.0370
   19LYR    HZ1  365   3.933   8.624   2.149  1.6633 -0.4069  1.6300
   19LYR      C  366   3.978   8.187   2.714 -0.0573 -0.1322 -0.2392
   19LYR      O  367   3.919   8.121   2.798  0.1038 -0.2399 -0.3597
   20LY0      N  368   4.089   8.252   2.743 -0.7236  0.1816 -0.4561
   20LY0      H  369   4.129   8.318   2.677 -0.6926  1.8750  1.1715
   20LY0     CA  370   4.163   8.237   2.871  0.3844 -0.3642  0.7608
   20LY0     HA  371   4.151   8.137   2.913 -2.3351 -0.1626  0.6431
   20LY0     CB  372   4.313   8.251   2.832 -0.5422 -0.0949 -0.4540
   20LY0    HB1  373   4.377   8.248   2.920 -0.3278  0.4712 -0.5867
   20LY0    HB2  374   4.324   8.354   2.800 -0.3879  0.3722  1.0122
   20LY0     CG  375   4.367   8.141   2.731 -0.2258 -0.3244 -0.6573
   20LY0    HG1  376   4.298   8.139   2.646  0.5833  2.8036 -1.5403
   20LY0    HG2  377   4.376   8.045   2.781 -2.5153  0.4215  1.3470
   20LY0     CD  378   4.506   8.178   2.683 -0.1023  0.2045  0.3004
   20LY0    HD1  379   4.574   8.176   2.768 -2.0006 -0.2447  1.8807
   20LY0    HD2  380   4.497   8.278   2.642  0.0592 -0.9429 -2.7808
   20LY0     CE  381   4.551   8.081   2.583 -0.0054 -0.5388 -0.2977
   20LY0    HE1  382   4.468   8.068   2.513  0.8673 -0.4074 -1.3828
   20LY0    HE2  383   4.580   7.987   2.630  0.2632 -0.8118 -1.0045
   20LY0     NZ  384   4.667   8.138   2.518  0.2998  0.3866 -0.4221
   20LY0    HZ1  385   4.641   8.216   2.458 -1.0969 -0.2917 -0.7430
   20LY0    HZ2  386   4.738   8.160   2.586  1.2834 -0.9795 -0.9698
   20LY0    HZ3  387   4.698   8.065   2.456  1.0318  1.0460 -0.8533
   20LY0      C  388   4.113   8.331   2.983 -0.9201  0.3793 -0.0063
   20LY0      O  389   4.195   8.409   3.034 -0.2837  0.0860  0.2153
   21LER      N  390   3.988   8.314   3.040  0.6349  0.2001 -0.0308
   21LER      H  391   3.933   8.241   2.996 -1.6122  0.2682  2.4549
   21LER     CA  392   3.931   8.397   3.146 -0.1990 -0.4995 -0.0228
   21LER     HA  393   3.951   8.503   3.129 -1.2729 -0.4613 -1.2703
   21LER     CB  394   3.775   8.379   3.151 -0.7745  0.2160 -0.2186
   21LER    HB1  395   3.739   8.464   3.208  3.9526  1.5332  1.3054
   21LER    HB2  396   3.752   8.282   3.196  0.4544  0.1936  0.4059
   21LER     CG  397   3.699   8.392   3.013 -0.5644  0.2777  0.0140
   21LER     HG  398   3.724   8.305   2.951  1.7241  2.9963 -3.2174
   21LER    CD1  399   3.549   8.383   3.054  0.0671 -0.6831 -0.4810
   21LER   HD11  400   3.527   8.466   3.121  1.5175 -0.0153 -0.8068
   21LER   HD12  401   3.490   8.402   2.965  0.7594  1.7981 -0.4745
   21LER   HD13  402   3.526   8.285   3.097 -1.1347 -1.0742 -1.9144
   21LER    CD2  403   3.712   8.517   2.927  0.0555  0.5186  0.5515
   21LER   HD21  404   3.653   8.506   2.837  1.2757  0.0914 -0.2317
   21LER   HD22  405   3.687   8.608   2.981  2.3882  1.5398  0.0406
   21LER   HD23  406   3.819   8.528   2.906 -0.2810  1.2863 -0.8595
   21LER      C  407   4.002   8.376   3.284 -0.5567 -0.1857  0.2760
   21LER      O  408   4.037   8.471   3.360  0.2939  0.1188 -0.6750
   22LY0      N  409   4.511   8.347   1.947 -0.6059 -0.2259 -0.7684
   22LY0     H1  410   4.574   8.286   1.897  1.7933  4.0972 -3.6749
   22LY0     H2  411   4.541   8.443   1.939 -1.6566  0.2308  0.4029
   22LY0     H3  412   4.509   8.336   2.048 -0.1540 -0.5537 -0.7926
   22LY0     CA  413   4.375   8.331   1.887  0.0890  0.4149 -0.7714
   22LY0     HA  414   4.374   8.385   1.792 -2.0900 -0.2115 -1.1523
   22LY0     CB  415   4.340   8.185   1.874 -0.2503 -0.3408  0.3242
   22LY0    HB1  416   4.302   8.153   1.970 -2.1197  1.6258  0.2997
   22LY0    HB2  417   4.430   8.131   1.843  1.3063  2.1643  0.1442
   22LY0     CG  418   4.230   8.158   1.767  0.0030  0.4177  0.2946
   22LY0    HG1  419   4.274   8.194   1.674  1.0746 -0.0477  0.5998
   22LY0    HG2  420   4.141   8.217   1.790  0.0585  0.6335 -0.0358
   22LY0     CD  421   4.193   8.007   1.770  0.3229  0.2668 -0.2605
   22LY0    HD1  422   4.141   7.997   1.865 -0.9976  2.0017 -0.7543
   22LY0    HD2  423   4.277   7.938   1.775 -2.0532 -2.8897 -0.7671
   22LY0     CE  424   4.119   7.969   1.641  0.2911  0.5507  0.5957
   22LY0    HE1  425   4.142   7.867   1.611 -0.3362  0.1188  1.5234
   22LY0    HE2  426   4.154   8.025   1.555 -3.2526 -0.3133 -1.6194
   22LY0     NZ  427   3.975   7.977   1.647 -0.4675 -0.7475 -0.1768
   22LY0    HZ1  428   3.929   7.912   1.708 -0.2323  0.7970  1.7904
   22LY0    HZ2  429   3.943   8.071   1.667  1.2068  0.4028 -2.3995
   22LY0    HZ3  430   3.943   7.968   1.552 -1.0981  3.2391 -0.5361
   22LY0      C  431   4.266   8.415   1.955 -0.4073 -0.6786 -0.5231
   22LY0      O  432   4.282   8.433   2.082 -0.0125  0.2602 -0.0217
   23LER      N  433   4.165   8.463   1.885  0.8204  0.1137  0.4947
   23LER      H  434   4.149   8.445   1.787  0.2872  0.8100  0.4486
   23LER     CA  435   4.066   8.550   1.941 -0.2145  0.2072  0.7635
   23LER     HA  436   4.119   8.597   2.024  0.2334  2.6018 -0.7889
   23LER     CB  437   4.022   8.662   1.850  0.5847  0.1648 -0.5057
   23LER    HB1  438   3.936   8.718   1.885  2.0535  2.0852  0.2519
   23LER    HB2  439   3.978   8.612   1.764 -0.3554  0.1722 -0.0378
   23LER     CG  440   4.132   8.750   1.790  0.3560 -0.4076  0.2028
   23LER     HG  441   4.218   8.692   1.757  0.9270 -0.2326  1.3376
   23LER    CD1  442   4.085   8.815   1.658  0.2443  0.0205 -0.4869
   23LER   HD11  443   4.171   8.847   1.598  1.5173 -1.2657  0.5676
   23LER   HD12  444   4.046   8.731   1.602 -0.2705  0.9696 -1.5895
   23LER   HD13  445   4.014   8.896   1.670  0.3325  0.1171 -0.6069
   23LER    CD2  446   4.190   8.849   1.891  0.4472  0.1313  0.3968
   23LER   HD21  447   4.264   8.907   1.836 -1.4163  2.4514  0.1680
   23LER   HD22  448   4.114   8.920   1.923  0.3381  0.0951  0.2217
   23LER   HD23  449   4.238   8.796   1.973 -0.5014 -0.3909  0.6216
   23LER      C  450   3.944   8.480   2.005 -1.1337  1.1284 -0.2025
   23LER      O  451   3.921   8.357   1.979 -0.0036 -1.0012  0.4559
   24LY0      N  452   5.118   8.105   4.894 -0.1410 -0.4226 -0.0587
   24LY0     H1  453   5.177   8.041   4.844 -0.5121 -0.4118 -0.5174
   24LY0     H2  454   5.122   8.196   4.851  1.0150  1.7680  4.0562
   24LY0     H3  455   5.152   8.135   4.985 -1.8121  2.9128 -0.3615
   24LY0     CA  456   4.983   8.055   4.910  0.7025 -0.1902 -0.1505
   24LY0     HA  457   4.979   7.960   4.964 -2.0859 -0.3206 -0.4100
   24LY0     CB  458   4.887   8.142   4.992 -0.2135 -0.6756 -0.0234
   24LY0    HB1  459   4.875   8.240   4.947 -1.7083 -1.7262 -2.1076
   24LY0    HB2  460   4.936   8.159   5.088  2.6497 -3.5632 -0.7836
   24LY0     CG  461   4.747   8.078   5.016  0.2647  0.0950  0.9740
   24LY0    HG1  462   4.761   7.998   5.089  1.7714  0.9348  1.6435
   24LY0    HG2  463   4.698   8.053   4.921  1.2089  2.6227 -0.2574
   24LY0     CD  464   4.657   8.189   5.083  0.4682  0.1875 -0.4802
   24LY0    HD1  465   4.557   8.154   5.055  0.6884 -0.7824 -0.0986
   24LY0    HD2  466   4.665   8.285   5.032  0.5418 -0.4092 -1.6329
   24LY0     CE  467   4.653   8.206   5.230 -0.8811 -0.6231 -0.0229
   24LY0    HE1  468   4.752   8.230   5.267 -0.9097 -0.1903 -0.2245
   24LY0    HE2  469   4.629   8.112   5.281 -0.1304 -1.7035 -1.5833
   24LY0     NZ  470   4.569   8.318   5.275 -0.1083 -0.9284 -0.2327
   24LY0    HZ1  471   4.591   8.387   5.205  0.0429 -2.2318 -1.5097
   24LY0    HZ2  472   4.473   8.287   5.268 -0.6982  0.9127 -0.7966
   24LY0    HZ3  473   4.590   8.332   5.373  1.3037 -1.1479 -0.4816
   24LY0      C  474   4.926   8.029   4.772  0.2465  0.0740  0.1026
   24LY0      O  475   4.929   8.122   4.695  0.0317  0.5302 -0.2167
   25LER      N  476   4.866   7.915   4.739  0.7227 -0.4033 -0.1976
   25LER      H  477   4.855   7.846   4.812  0.3380 -0.2932 -0.1511
   25LER     CA  478   4.819   7.880   4.606  0.1684  0.6603  0.4985
   25LER     HA  479   4.815   7.965   4.539  1.8888 -0.2438 -0.8424
   25LER     CB  480   4.925   7.784   4.544  0.0961 -0.0847  0.0277
   25LER    HB1  481   4.953   7.709   4.617  2.1787 -0.4290 -1.0476
   25LER    HB2  482   5.010   7.850   4.525  1.4655 -1.4042  1.3814
   25LER     CG  483   4.898   7.707   4.414  0.4807  0.4479 -0.7113
   25LER     HG  484   4.812   7.640   4.422  0.2392  0.7211 -0.9851
   25LER    CD1  485   4.868   7.799   4.290  0.5641  0.3816 -0.2342
   25LER   HD11  486   4.780   7.859   4.312  0.6136  0.6172 -0.6631
   25LER   HD12  487   4.956   7.859   4.265  1.2303 -1.1384 -1.6742
   25LER   HD13  488   4.844   7.732   4.208 -2.3237  1.7388 -0.6259
   25LER    CD2  489   5.013   7.619   4.389 -0.1266 -0.2427  0.5864
   25LER   HD21  490   5.015   7.546   4.470 -0.4238  1.6576  2.3859
   25LER   HD22  491   5.012   7.560   4.297  0.5535 -1.0763  1.0922
   25LER   HD23  492   5.100   7.684   4.381 -0.6308  0.2384 -1.7266
   25LER      C  493   4.680   7.821   4.610 -0.1239  0.3499 -0.3211
   25LER      O  494   4.660   7.735   4.700 -0.4680  0.3472 -0.0115
   26LYR      N  495   4.589   7.856   4.522  0.1945 -1.2543  0.2584
   26LYR      H  496   4.612   7.940   4.469 -2.0552  1.0932  2.6938
   26LYR     CA  497   4.452   7.814   4.526 -0.0080 -0.0320  0.3929
   26LYR     HA  498   4.460   7.717   4.574  0.5060 -1.1032 -1.7637
   26LYR     CB  499   4.373   7.905   4.618  0.2288 -0.7300 -0.2203
   26LYR    HB1  500   4.265   7.892   4.610 -0.1035 -1.2866  3.4176
   26LYR    HB2  501   4.385   8.008   4.584 -1.0834 -0.8143 -1.0043
   26LYR     CG  502   4.409   7.894   4.772 -0.0823  0.5819  0.4230
   26LYR    HG1  503   4.506   7.938   4.795  0.6108 -1.1878  1.0322
   26LYR    HG2  504   4.411   7.786   4.788 -1.3769  0.4899  0.1003
   26LYR     CD  505   4.298   7.965   4.860  0.3494  0.1585  0.0540
   26LYR    HD1  506   4.199   7.920   4.858  0.3621  0.1429 -0.3643
   26LYR    HD2  507   4.286   8.066   4.821 -1.2712  0.1936  0.5872
   26LYR     CE  508   4.354   7.955   5.007 -0.1875 -0.2589 -0.1851
   26LYR    HE1  509   4.440   8.021   5.005 -0.7602  0.6373  1.7217
   26LYR    HE2  510   4.379   7.851   5.027 -1.2031 -0.0964  2.3810
   26LYR     NZ  511   4.255   7.997   5.102  0.2135  0.3705  0.5450
   26LYR    HZ1  512   4.191   7.923   5.129  0.8301 -0.7290 -0.9242
   26LYR      C  513   4.385   7.803   4.391 -0.0712  0.2031 -0.0947
   26LYR      O  514   4.402   7.897   4.306  0.3349  0.2407  0.1176
   27LY0      N  515   4.301   7.705   4.371 -0.2663 -0.2916  0.4742
   27LY0      H  516   4.279   7.643   4.448  1.5911 -2.2941 -0.4988
   27LY0     CA  517   4.228   7.691   4.243 -0.7016 -0.1034  0.2682
   27LY0     HA  518   4.295   7.707   4.158 -2.2762 -2.8103 -1.6303
   27LY0     CB  519   4.173   7.545   4.233 -0.0925 -0.3436  0.0339
   27LY0    HB1  520   4.116   7.546   4.140 -1.1306  1.1451  0.6406
   27LY0    HB2  521   4.127   7.513   4.327 -0.8452 -0.6338 -0.4299
   27LY0     CG  522   4.287   7.452   4.217  0.4026  0.1172  0.3231
   27LY0    HG1  523   4.340   7.446   4.312 -1.2355 -0.7300  1.2298
   27LY0    HG2  524   4.358   7.490   4.145  2.6264 -1.6923  1.4278
   27LY0     CD  525   4.259   7.306   4.179  0.5457  0.4569  0.0881
   27LY0    HD1  526   4.349   7.259   4.139 -0.5600 -0.4442 -1.4928
   27LY0    HD2  527   4.181   7.302   4.103  0.2863  2.2949  0.2209
   27LY0     CE  528   4.214   7.234   4.302 -0.1242 -0.7727  0.2391
   27LY0    HE1  529   4.149   7.298   4.361  1.0234  1.2159 -0.5739
   27LY0    HE2  530   4.299   7.217   4.369  0.1243 -0.1248  0.0883
   27LY0     NZ  531   4.163   7.096   4.282  0.2256  0.2310  0.0645
   27LY0    HZ1  532   4.236   7.030   4.259 -1.5378 -1.5006 -0.9117
   27LY0    HZ2  533   4.114   7.071   4.367  1.9104 -2.1900  0.4445
   27LY0    HZ3  534   4.090   7.094   4.212 -0.0408  0.3291  0.3376
   27LY0      C  535   4.112   7.786   4.221 -0.1999 -0.6239  0.2926
   27LY0      O  536   4.022   7.790   4.311 -0.0987  0.1496  0.1038
   28LER      N  537   4.112   7.859   4.108  0.0408 -0.0447 -0.4086
   28LER      H  538   4.205   7.865   4.069  1.1589  2.0637  2.2777
   28LER     CA  539   3.993   7.927   4.064 -0.2156 -0.0465 -0.2732
   28LER     HA  540   3.937   7.966   4.149 -0.7819 -0.6126 -0.3760
   28LER     CB  541   4.020   8.041   3.959 -0.1213  0.3090 -0.6848
   28LER    HB1  542   3.920   8.075   3.930 -0.5769 -2.6569 -3.0865
   28LER    HB2  543   4.081   8.007   3.875 -1.6956 -2.4716 -0.8251
   28LER     CG  544   4.098   8.166   4.005 -0.2473 -0.7822  0.3432
   28LER     HG  545   4.199   8.138   4.034 -0.0599 -1.0629 -0.5423
   28LER    CD1  546   4.120   8.275   3.893  0.4017 -0.4762  0.2960
   28LER   HD11  547   4.021   8.303   3.857  0.7191 -0.0095 -0.2282
   28LER   HD12  548   4.175   8.363   3.924 -1.4648  0.3325  1.4957
   28LER   HD13  549   4.181   8.234   3.812  2.0431  0.9965  0.7250
   28LER    CD2  550   4.041   8.239   4.122  0.1519  0.4126 -0.6183
   28LER   HD21  551   3.948   8.288   4.095  1.0148  2.0319 -0.7868
   28LER   HD22  552   4.023   8.173   4.206  1.5065  2.0528  1.0546
   28LER   HD23  553   4.109   8.318   4.156  0.5178 -0.9762  2.1493
   28LER      C  554   3.900   7.825   4.002  0.3381  0.4384 -0.8429
   28LER      O  555   3.933   7.711   3.982  0.1856 -0.4583  0.0397
   29LYR      N  556   3.776   7.867   3.976 -0.2976  0.6263  0.2526
   29LYR      H  557   3.754   7.961   4.008 -0.4530  0.8442 -0.4658
   29LYR     CA  558   3.683   7.784   3.889 -0.0636 -0.3616  0.4251
   29LYR     HA  559   3.705   7.680   3.911  1.2110 -0.0007  0.9497
   29LYR     CB  560   3.538   7.813   3.933 -0.4497 -0.6696  0.4189
   29LYR    HB1  561   3.470   7.789   3.852  1.3075  0.3072 -1.4352
   29LYR    HB2  562   3.524   7.918   3.962  0.3066 -0.4979  0.1895
   29LYR     CG  563   3.497   7.734   4.061 -0.0206  0.4144  0.4338
   29LYR    HG1  564   3.505   7.628   4.038  2.9679  0.8286 -0.8266
   29LYR    HG2  565   3.391   7.752   4.083  0.2326  0.5684  1.5792
   29LYR     CD  566   3.580   7.754   4.184 -0.0218  0.0979 -0.3838
   29LYR    HD1  567   3.682   7.722   4.164 -0.8677 -3.2362  0.0851
   29LYR    HD2  568   3.534   7.690   4.260  1.2525 -0.8252 -0.3659
   29LYR     CE  569   3.576   7.903   4.228 -0.1447 -0.4348 -0.3103
   29LYR    HE1  570   3.475   7.924   4.263 -1.5787 -3.3533 -2.2772
   29LYR    HE2  571   3.602   7.968   4.145 -0.4958  1.1440  0.7908
   29LYR     NZ  572   3.677   7.913   4.327 -0.1001 -0.7545  0.6625
   29LYR    HZ1  573   3.764   7.863   4.312 -1.1181 -2.1025 -1.1815
   29LYR      C  574   3.699   7.813   3.733  0.0780  0.4454 -0.2132
   29LYR      O  575   3.657   7.738   3.645 -0.1541  0.5539  0.4324
   30LER      N  576   3.758   7.928   3.702  0.2969 -0.3798  0.2874
   30LER      H  577   3.817   7.974   3.769 -0.1209 -0.9229  1.0462
   30LER     CA  578   3.765   7.977   3.567 -0.2344  0.1544  0.5020
   30LER     HA  579   3.666   7.966   3.522 -0.7016 -1.9108  1.9406
   30LER     CB  580   3.808   8.124   3.551 -0.5632 -0.3799 -0.6919
   30LER    HB1  581   3.835   8.160   3.452 -0.6771  1.4447 -0.0982
   30LER    HB2  582   3.897   8.145   3.611 -1.0673  0.0555 -0.0798
   30LER     CG  583   3.706   8.227   3.605  0.7377  0.2802 -0.5341
   30LER     HG  584   3.660   8.191   3.697 -0.4104 -0.0904 -1.2373
   30LER    CD1  585   3.783   8.355   3.626 -0.6211 -0.3154  0.5996
   30LER   HD11  586   3.713   8.438   3.634 -2.0424 -1.3205 -0.8308
   30LER   HD12  587   3.843   8.349   3.717  0.3170 -1.0502 -0.0583
   30LER   HD13  588   3.845   8.367   3.537  0.5464  1.4699  1.5903
   30LER    CD2  589   3.595   8.232   3.507 -0.0335  0.0229  0.3123
   30LER   HD21  590   3.607   8.282   3.411 -0.5992  0.2293  0.3446
   30LER   HD22  591   3.555   8.131   3.494  1.7780 -0.7174  0.2742
   30LER   HD23  592   3.518   8.302   3.539  0.5322  1.3168 -1.0177
   30LER      C  593   3.856   7.893   3.475 -0.3733  0.0628 -0.0648
   30LER      O  594   3.968   7.872   3.512 -0.4363 -0.1286 -0.4974
   31LER      N  595   3.813   7.855   3.358  0.1344  0.1257  0.0550
   31LER      H  596   3.715   7.876   3.344  0.4827  0.5373 -2.2609
   31LER     CA  597   3.903   7.808   3.253  0.7292  1.0163 -0.2453
   31LER     HA  598   3.972   7.737   3.299 -1.0403  0.6089  1.9103
   31LER     CB  599   3.825   7.721   3.144  0.6162  0.3274 -0.0997
   31LER    HB1  600   3.897   7.658   3.092  0.4507  0.1202 -0.0757
   31LER    HB2  601   3.772   7.794   3.083 -2.3124  0.6601  2.5339
   31LER     CG  602   3.702   7.637   3.189 -0.1553 -0.2789  0.8899
   31LER     HG  603   3.617   7.698   3.222 -0.5087 -0.5225  0.4442
   31LER    CD1  604   3.658   7.536   3.083  0.2814 -0.1903  0.6809
   31LER   HD11  605   3.571   7.479   3.114  0.9278 -1.1084  0.8325
   31LER   HD12  606   3.643   7.602   2.998  1.5719 -2.3623 -1.3600
   31LER   HD13  607   3.740   7.467   3.064  0.7033  0.6943 -0.8737
   31LER    CD2  608   3.741   7.555   3.309 -0.1363 -0.0589  0.1380
   31LER   HD21  609   3.831   7.495   3.290 -0.1840 -0.0686 -0.0591
   31LER   HD22  610   3.763   7.623   3.392 -1.1662 -0.6001  0.8723
   31LER   HD23  611   3.658   7.490   3.337  0.3666  0.0521  2.0209
   31LER      C  612   4.002   7.912   3.194  1.2561  1.2471  0.4404
   31LER      O  613   3.962   8.012   3.143  0.2824  0.5707  0.3698
   32LY0      N  614   4.174   8.079   5.693 -0.7467  0.1481 -0.0176
   32LY0     H1  615   4.214   8.123   5.775  2.7146  1.4189 -2.1560
   32LY0     H2  616   4.080   8.045   5.705 -0.2211 -1.6324 -0.6747
   32LY0     H3  617   4.241   8.006   5.674  0.1070  0.7272  0.6561
   32LY0     CA  618   4.188   8.188   5.591 -0.1277  0.6544  0.2283
   32LY0     HA  619   4.110   8.265   5.593  0.7718  1.6099 -0.5167
   32LY0     CB  620   4.324   8.269   5.604 -0.1108  0.2517 -0.2852
   32LY0    HB1  621   4.334   8.330   5.514  1.3791  0.6112  0.1018
   32LY0    HB2  622   4.408   8.201   5.619 -0.8874 -0.5242  0.6370
   32LY0     CG  623   4.314   8.370   5.725 -0.7770  0.2233  0.3676
   32LY0    HG1  624   4.275   8.318   5.812  0.2203  0.2720  0.8524
   32LY0    HG2  625   4.233   8.442   5.708 -0.9729 -0.3476 -1.3559
   32LY0     CD  626   4.439   8.447   5.752 -0.4590  0.4981 -0.0252
   32LY0    HD1  627   4.475   8.503   5.666 -0.6416 -0.7132 -0.9020
   32LY0    HD2  628   4.519   8.377   5.775 -0.2922  0.1727 -1.5460
   32LY0     CE  629   4.422   8.549   5.861 -0.5881 -0.4482 -0.1137
   32LY0    HE1  630   4.365   8.503   5.941 -1.3387 -0.4340 -0.6268
   32LY0    HE2  631   4.372   8.637   5.821  1.5818  0.9894  0.1780
   32LY0     NZ  632   4.551   8.600   5.906 -0.2746 -0.3837  0.2089
   32LY0    HZ1  633   4.613   8.633   5.833  1.9206 -0.9512  1.7033
   32LY0    HZ2  634   4.528   8.678   5.966  1.7781  0.7466 -0.3898
   32LY0    HZ3  635   4.590   8.539   5.976  0.4024 -0.0939  0.0896
   32LY0      C  636   4.177   8.119   5.461 -0.1601  0.2179 -0.0217
   32LY0      O  637   4.245   8.016   5.442 -0.1154  0.0357  0.4200
   33LER      N  638   4.110   8.183   5.368 -0.6570  0.1082  0.3498
   33LER      H  639   4.063   8.268   5.398 -0.3429 -0.1095  1.5007
   33LER     CA  640   4.105   8.142   5.227  0.5543  0.3183 -0.9463
   33LER     HA  641   4.048   8.049   5.234 -0.7829  1.1072 -0.9073
   33LER     CB  642   4.031   8.254   5.149  0.4374  0.1312 -0.8030
   33LER    HB1  643   4.037   8.223   5.044 -0.7354  0.0502 -0.8554
   33LER    HB2  644   4.093   8.343   5.160 -0.5516  0.6012  1.2361
   33LER     CG  645   3.882   8.280   5.195  0.1902 -0.0094  0.0486
   33LER     HG  646   3.880   8.318   5.297  0.9701  1.4469 -0.4457
   33LER    CD1  647   3.824   8.389   5.103  0.7012  0.1629 -0.1425
   33LER   HD11  648   3.790   8.347   5.008 -1.4800 -0.5491  0.8889
   33LER   HD12  649   3.745   8.445   5.154 -1.6850 -3.2124  0.2323
   33LER   HD13  650   3.897   8.465   5.077 -0.5180  0.5489 -2.7762
   33LER    CD2  651   3.786   8.161   5.194  0.2553  0.3471 -0.4551
   33LER   HD21  652   3.768   8.136   5.090  0.9495 -0.0914 -0.4763
   33LER   HD22  653   3.831   8.073   5.241 -0.4241 -0.3868 -1.1581
   33LER   HD23  654   3.689   8.189   5.235  0.3595  1.4854 -0.9487
   33LER      C  655   4.242   8.111   5.175 -0.1810 -0.4609  0.1062
   33LER      O  656   4.335   8.199   5.176 -0.4086 -0.4519  0.4186
   34LY0      N  657   4.568   6.789   4.733 -0.2442  0.2851  0.7168
   34LY0     H1  658   4.660   6.829   4.718 -0.2938  0.1793  0.1118
   34LY0     H2  659   4.564   6.770   4.832 -0.3233  1.2349  0.9130
   34LY0     H3  660   4.571   6.701   4.683 -1.9930  0.9436 -0.6770
   34LY0     CA  661   4.460   6.881   4.684  0.2969 -0.0221  0.5027
   34LY0     HA  662   4.464   6.893   4.575  0.0290 -0.4408  0.4447
   34LY0     CB  663   4.324   6.823   4.709  0.2714  0.4170  0.4988
   34LY0    HB1  664   4.316   6.811   4.817 -1.6987  1.0746  0.4706
   34LY0    HB2  665   4.321   6.724   4.663 -0.1922  0.4128  0.5251
   34LY0     CG  666   4.203   6.900   4.656  0.6580  0.2278  0.0043
   34LY0    HG1  667   4.202   6.910   4.548  0.8328 -0.3171 -0.0499
   34LY0    HG2  668   4.208   6.991   4.716  3.2345 -0.5213  1.0711
   34LY0     CD  669   4.069   6.830   4.694  0.1440  0.0002  0.2312
   34LY0    HD1  670   3.983   6.893   4.672  0.5204  0.0751 -1.1587
   34LY0    HD2  671   4.063   6.797   4.798  1.3182 -1.0555 -0.0070
   34LY0     CE  672   4.046   6.707   4.612 -0.2309  1.0035 -0.0045
   34LY0    HE1  673   4.135   6.646   4.626 -0.8975  0.0180  0.0484
   34LY0    HE2  674   4.034   6.732   4.506  0.7581 -1.3398 -0.7409
   34LY0     NZ  675   3.929   6.625   4.665 -0.0979 -0.0186  0.5079
   34LY0    HZ1  676   3.841   6.674   4.669  0.1102  0.2969  2.8637
   34LY0    HZ2  677   3.933   6.541   4.610  2.3777  1.1165 -1.2358
   34LY0    HZ3  678   3.960   6.587   4.754 -0.5730  1.8175  1.5092
   34LY0      C  679   4.466   7.026   4.733 -0.0554 -0.6410 -0.3040
   34LY0      O  680   4.482   7.038   4.851 -0.0738  0.1460 -0.3147
   35LER      N  681   4.462   7.122   4.646  0.7754 -0.4957  0.3290
   35LER      H  682   4.474   7.102   4.548  0.9038  2.1036 -0.2504
   35LER     CA  683   4.456   7.266   4.680  0.5168 -0.0043  0.0886
   35LER     HA  684   4.539   7.277   4.750 -1.1677 -0.1344  2.1889
   35LER     CB  685   4.490   7.345   4.548  0.5986  0.4826  0.7106
   35LER    HB1  686   4.470   7.450   4.569 -2.9611 -0.2510  1.7166
   35LER    HB2  687   4.424   7.318   4.466  1.7564  3.6189 -1.4493
   35LER     CG  688   4.632   7.320   4.495  0.2420  0.6927  0.5777
   35LER     HG  689   4.647   7.213   4.479  0.3405  0.8242 -0.2339
   35LER    CD1  690   4.634   7.379   4.357  0.6847  0.3638  1.0087
   35LER   HD11  691   4.632   7.488   4.362  0.0799  0.4377 -0.2912
   35LER   HD12  692   4.721   7.338   4.306  0.7198 -1.3545  2.3465
   35LER   HD13  693   4.551   7.336   4.300  0.9442  0.4346  0.5751
   35LER    CD2  694   4.733   7.387   4.588 -0.4720  0.3321 -0.0034
   35LER   HD21  695   4.720   7.351   4.690 -1.0846  2.1283  0.5822
   35LER   HD22  696   4.831   7.357   4.550  0.0393  0.2420  1.3162
   35LER   HD23  697   4.721   7.495   4.583  0.7605  0.4434 -2.1690
   35LER      C  698   4.322   7.310   4.742  0.8102 -0.0290  0.2731
   35LER      O  699   4.213   7.254   4.709  0.1167  0.0537  0.0155
   36LYR      N  700   4.327   7.419   4.819 -1.4222  0.2491  0.3009
   36LYR      H  701   4.413   7.467   4.840 -1.3444 -0.6648  2.2422
   36LYR     CA  702   4.206   7.498   4.853  0.5316  0.8616  0.0641
   36LYR     HA  703   4.122   7.433   4.881  0.9963 -0.0598 -0.6493
   36LYR     CB  704   4.237   7.588   4.970  0.6515 -0.4829 -0.3833
   36LYR    HB1  705   4.147   7.647   4.990 -0.0753 -0.7909 -2.5496
   36LYR    HB2  706   4.327   7.648   4.956 -0.8794  1.3982 -2.9507
   36LYR     CG  707   4.243   7.507   5.097 -0.2212  0.6721  0.7465
   36LYR    HG1  708   4.305   7.420   5.075  1.3978  1.7401  0.9317
   36LYR    HG2  709   4.146   7.465   5.126 -0.6610  1.5425  0.5774
   36LYR     CD  710   4.305   7.570   5.225  0.3978  0.7278 -0.5980
   36LYR    HD1  711   4.404   7.604   5.195  0.4253  1.1140 -0.0744
   36LYR    HD2  712   4.328   7.500   5.306 -3.3868 -0.6353 -0.5283
   36LYR     CE  713   4.215   7.689   5.268 -0.1302 -0.3541  0.1768
   36LYR    HE1  714   4.194   7.754   5.183  1.5024  0.3574  0.2775
   36LYR    HE2  715   4.273   7.749   5.338  1.0228 -1.2300  0.0014
   36LYR     NZ  716   4.099   7.648   5.338 -0.1088 -0.7989  0.1134
   36LYR    HZ1  717   4.097   7.607   5.430 -0.1571 -2.4159 -0.5813
   36LYR      C  718   4.157   7.579   4.743  0.0401 -0.0194  0.4658
   36LYR      O  719   4.231   7.622   4.652  0.3343 -0.0685 -0.3974
   37LY0      N  720   4.025   7.601   4.735 -0.1187  0.5351 -0.4005
   37LY0      H  721   3.978   7.575   4.821  1.1670  2.6951  1.0566
   37LY0     CA  722   3.946   7.644   4.618  0.1540  0.1951 -0.9267
   37LY0     HA  723   4.015   7.666   4.537  1.4163 -0.1790  0.0159
   37LY0     CB  724   3.856   7.528   4.580 -0.4454  0.0238  0.2038
   37LY0    HB1  725   3.782   7.563   4.509  0.2123  0.4555 -0.2815
   37LY0    HB2  726   3.796   7.496   4.665 -0.3857 -1.2974 -0.2309
   37LY0     CG  727   3.923   7.403   4.523 -0.5137 -0.1726 -0.5444
   37LY0    HG1  728   4.010   7.382   4.586 -1.6023 -1.2031  0.6851
   37LY0    HG2  729   3.968   7.429   4.427  2.6187 -0.4491  0.7022
   37LY0     CD  730   3.819   7.283   4.522  0.0525  0.1838 -0.0088
   37LY0    HD1  731   3.731   7.322   4.470 -0.2916  0.3345  0.6725
   37LY0    HD2  732   3.787   7.248   4.620  0.8934  0.2220  0.2832
   37LY0     CE  733   3.877   7.156   4.458  0.3393  0.2940  0.2310
   37LY0    HE1  734   3.963   7.131   4.520  2.9790  1.8173 -2.5440
   37LY0    HE2  735   3.906   7.175   4.355 -2.7856  1.2795 -0.5861
   37LY0     NZ  736   3.778   7.042   4.446 -0.2461 -0.5038  0.3266
   37LY0    HZ1  737   3.696   7.057   4.390  0.8846 -1.2327 -1.6293
   37LY0    HZ2  738   3.819   6.957   4.408  0.6948  0.9797 -2.2459
   37LY0    HZ3  739   3.762   7.022   4.544  1.1515 -0.0049  0.6785
   37LY0      C  740   3.860   7.769   4.635 -0.9468  1.2491 -0.5190
   37LY0      O  741   3.794   7.783   4.738  0.4013 -0.2103  0.2143
   38LER      N  742   3.865   7.859   4.539  0.1693  0.4498  0.4292
   38LER      H  743   3.929   7.843   4.463  2.6667 -0.6434  2.6158
   38LER     CA  744   3.777   7.985   4.540 -0.2534  1.2584  0.1582
   38LER     HA  745   3.735   7.991   4.640  1.1692  1.1589  0.7855
   38LER     CB  746   3.858   8.116   4.530 -0.4819 -0.3113 -0.3810
   38LER    HB1  747   3.783   8.195   4.528 -0.2522  0.0181  1.9648
   38LER    HB2  748   3.903   8.130   4.431  1.0395 -0.1691  0.3114
   38LER     CG  749   3.964   8.137   4.647  0.0694 -0.3639  0.5852
   38LER     HG  750   4.038   8.057   4.647  0.0822 -0.4195 -1.7682
   38LER    CD1  751   4.041   8.264   4.617  0.4140  0.3946 -0.4536
   38LER   HD11  752   4.091   8.239   4.524  2.4008  0.2002  0.6114
   38LER   HD12  753   3.966   8.342   4.603 -0.7759 -0.9246 -1.6760
   38LER   HD13  754   4.116   8.286   4.694  1.1247 -2.7784 -0.1130
   38LER    CD2  755   3.909   8.152   4.793  0.5689 -0.8332 -0.3972
   38LER   HD21  756   3.877   8.056   4.834 -0.3538 -0.8166 -1.0572
   38LER   HD22  757   3.994   8.194   4.848 -1.5727  2.0424  0.9899
   38LER   HD23  758   3.837   8.234   4.796 -0.3783 -1.6001  2.8362
   38LER      C  759   3.657   7.981   4.439  0.3061  0.2706 -0.9988
   38LER      O  760   3.557   8.056   4.454 -0.9120 -0.6277 -0.5133
   39LY0      N  761   3.478   7.857   5.473  0.1099  0.3233 -0.1522
   39LY0     H1  762   3.451   7.773   5.521 -1.6479  0.5156 -0.7520
   39LY0     H2  763   3.546   7.911   5.525  0.6080  0.2020 -0.6609
   39LY0     H3  764   3.398   7.916   5.456  1.8273  2.4598 -1.4942
   39LY0     CA  765   3.536   7.818   5.340 -0.1891 -0.3495 -0.2405
   39LY0     HA  766   3.487   7.733   5.293  3.2561 -1.7192 -1.6641
   39LY0     CB  767   3.516   7.943   5.248  0.1562 -0.8782 -0.0581
   39LY0    HB1  768   3.556   8.028   5.304 -1.2307 -1.2677  1.5910
   39LY0    HB2  769   3.410   7.968   5.249  0.6313  1.3587 -0.4783
   39LY0     CG  770   3.565   7.915   5.105  0.0118 -0.1829  0.0422
   39LY0    HG1  771   3.539   7.813   5.076  3.5607 -0.5399 -2.5952
   39LY0    HG2  772   3.674   7.927   5.103 -0.1783  2.1966 -2.2182
   39LY0     CD  773   3.494   8.019   5.001 -0.5516 -0.2318 -0.7202
   39LY0    HD1  774   3.493   8.125   5.027 -1.0603 -0.0255 -1.5605
   39LY0    HD2  775   3.392   7.982   4.992  0.4076 -3.0952 -1.0327
   39LY0     CE  776   3.559   8.010   4.866 -0.1657  0.0214  0.2126
   39LY0    HE1  777   3.543   7.908   4.830 -1.2187  0.5925 -1.0315
   39LY0    HE2  778   3.663   8.040   4.873 -0.7149  2.0177  0.2483
   39LY0     NZ  779   3.487   8.094   4.763  0.2092  0.0963 -0.0385
   39LY0    HZ1  780   3.503   8.192   4.779  0.5035 -0.3197  2.7353
   39LY0    HZ2  781   3.522   8.069   4.672 -0.0552 -0.4009 -0.0094
   39LY0    HZ3  782   3.389   8.071   4.766  0.0785  0.5538 -0.6724
   39LY0      C  783   3.676   7.768   5.352  0.6341 -0.2744  0.3216
   39LY0      O  784   3.746   7.830   5.430 -0.0998  0.0591 -0.3717
   40LER      N  785   3.729   7.661   5.286 -0.1040  0.2009 -0.3073
   40LER      H  786   3.673   7.600   5.229 -0.2066  0.0316 -0.0277
   40LER     CA  787   3.856   7.608   5.343 -0.0325  0.1033 -0.6111
   40LER     HA  788   3.841   7.627   5.450 -2.8271  0.2148 -0.9286
   40LER     CB  789   3.860   7.455   5.320  0.2069 -0.2094  0.1631
   40LER    HB1  790   3.952   7.410   5.356 -0.5334 -0.0813  2.4085
   40LER    HB2  791   3.867   7.430   5.214 -1.8424  0.6761 -0.2398
   40LER     CG  792   3.739   7.371   5.381 -0.0468  0.3767  0.3459
   40LER     HG  793   3.646   7.416   5.349  0.6327  2.5415  1.1959
   40LER    CD1  794   3.757   7.225   5.335  0.5423 -0.0641 -0.0376
   40LER   HD11  795   3.768   7.230   5.227  2.0363  1.9652  0.1529
   40LER   HD12  796   3.842   7.180   5.387  0.3336 -0.2344  0.1612
   40LER   HD13  797   3.666   7.170   5.361 -1.1188  1.1163 -2.8730
   40LER    CD2  798   3.740   7.383   5.538  0.7427 -0.5915  0.8488
   40LER   HD21  799   3.718   7.488   5.556 -1.8271 -0.6800 -1.1715
   40LER   HD22  800   3.658   7.328   5.584 -1.3688  2.2041  0.6696
   40LER   HD23  801   3.839   7.364   5.579 -0.1705 -2.6966  2.2415
   40LER      C  802   3.980   7.676   5.282  0.8113  0.0122 -0.0897
   40LER      O  803   3.963   7.730   5.170 -0.2426  0.2791  0.3262
   41U      O5'  804   7.995   5.581   0.858  0.6456  0.3225  0.1798
   41U      H5T  805   7.963   5.664   0.822 -0.0874  0.9972  2.2579
   41U      C5'  806   8.131   5.574   0.874  0.1580 -0.1626  0.1575
   41U     H5'1  807   8.174   5.537   0.780 -1.0368 -0.4545 -0.2950
   41U     H5'2  808   8.158   5.512   0.960  0.5039 -0.7201 -0.3368
   41U      C4'  809   8.185   5.716   0.911 -0.1512 -0.7582  0.1618
   41U      H4'  810   8.294   5.725   0.917 -0.3634  2.7751  0.8831
   41U      O4'  811   8.155   5.797   0.810 -0.2427 -0.1169 -0.1576
   41U      C1'  812   8.178   5.931   0.862 -0.1240  0.3659 -1.0809
   41U      H1'  813   8.277   5.966   0.832  0.0480 -0.0431 -0.9969
   41U       N1  814   8.068   6.026   0.824  0.5931  0.7528 -0.2460
   41U       C6  815   7.938   5.974   0.822 -0.0842  0.2261  0.2994
   41U       H6  816   7.922   5.868   0.837  1.7228 -0.1318 -0.0163
   41U       C5  817   7.838   6.062   0.792 -0.3367  0.0777 -0.6406
   41U       H5  818   7.737   6.028   0.778 -0.1522 -0.2823 -1.1420
   41U       C4  819   7.864   6.198   0.751  0.4728 -0.0989 -0.0075
   41U       O4  820   7.780   6.279   0.717  0.1612 -0.2181  0.0735
   41U       N3  821   7.992   6.234   0.755  0.3230  0.0616  0.3399
   41U       H3  822   8.016   6.325   0.718 -2.8367  0.1377 -2.0049
   41U       C2  823   8.099   6.158   0.796 -0.6880 -0.2804  0.8278
   41U       O2  824   8.216   6.202   0.804 -0.0193 -0.3528 -0.0552
   41U      C3'  825   8.133   5.779   1.042 -0.1415  0.1438  0.4628
   41U      H3'  826   8.024   5.775   1.046 -0.3472  2.2875 -1.0188
   41U      C2'  827   8.180   5.922   1.013 -0.5945  0.1160 -0.1233
   41U     H2'1  828   8.098   5.985   1.047 -1.3245 -0.4696 -0.7331
   41U      O2'  829   8.318   5.950   1.047 -0.1631  0.0258 -0.3905
   41U     HO'2  830   8.316   5.999   1.129  0.2354  0.3036 -0.5480
   41U      O3'  831   8.199   5.727   1.152 -0.2134 -0.0782  0.0407
   42U        P  832   8.138   5.758   1.296 -0.1678 -0.2269 -0.3127
   42U      O1P  833   8.219   5.678   1.390 -0.3186 -0.4737 -0.0033
   42U      O2P  834   7.992   5.738   1.293  0.1547  0.2228 -0.9036
   42U      O5'  835   8.164   5.909   1.326 -0.2721 -0.0315 -0.2370
   42U      C5'  836   8.292   5.952   1.368  0.5935  0.2097 -0.3683
   42U     H5'1  837   8.362   5.909   1.296 -0.0156  0.1884 -0.9557
   42U     H5'2  838   8.305   5.916   1.470 -1.1242 -1.5343 -0.6897
   42U      C4'  839   8.308   6.101   1.350  0.2790  0.2594 -0.0539
   42U      H4'  840   8.416   6.119   1.345  0.5708 -1.4968 -0.9400
   42U      O4'  841   8.258   6.144   1.223  0.4763  0.2950  0.0657
   42U      C1'  842   8.222   6.281   1.231  0.0233 -0.0052 -0.0093
   42U      H1'  843   8.290   6.340   1.169 -0.3271 -0.3892 -0.7787
   42U       N1  844   8.084   6.301   1.178  0.3324  0.4008 -0.4279
   42U       C6  845   7.987   6.199   1.183 -0.3709  0.3574  0.3281
   42U       H6  846   8.012   6.110   1.238  4.3031  1.6687  0.7274
   42U       C5  847   7.867   6.218   1.125 -0.3299 -0.5490 -1.6239
   42U       H5  848   7.788   6.146   1.138 -0.3383 -0.3498 -0.4338
   42U       C4  849   7.829   6.341   1.057  0.6194 -0.1222 -0.2719
   42U       O4  850   7.720   6.362   1.009  0.7485 -0.1391  0.1318
   42U       N3  851   7.930   6.433   1.056  0.5155  0.7384 -0.2013
   42U       H3  852   7.914   6.510   0.992 -1.4353 -1.3889 -2.4804
   42U       C2  853   8.056   6.421   1.117 -0.0926 -0.9435 -0.4292
   42U       O2  854   8.132   6.522   1.115 -0.6521  0.0220  0.6247
   42U      C3'  855   8.239   6.181   1.456  0.3572 -0.3111  0.0363
   42U      H3'  856   8.138   6.140   1.462  1.3558 -2.7342  1.3443
   42U      C2'  857   8.238   6.309   1.377  0.0835  0.0943 -0.6270
   42U     H2'1  858   8.163   6.375   1.421  1.1576  0.6754  0.3872
   42U      O2'  859   8.364   6.375   1.399  0.2590  0.3286 -0.1862
   42U     HO'2  860   8.391   6.366   1.491 -2.1446 -0.5773  0.4896
   42U      O3'  861   8.294   6.196   1.586 -0.2742 -0.2026 -0.8451
   43A        P  862   8.196   6.222   1.716  0.2002  0.3059 -0.2088
   43A      O1P  863   8.275   6.208   1.839 -0.4833  0.3028  0.2212
   43A      O2P  864   8.083   6.132   1.695 -0.2515 -0.5056 -0.4134
   43A      O5'  865   8.142   6.371   1.712  0.3061  0.4144 -0.0345
   43A      C5'  866   8.235   6.477   1.721  0.1261 -0.5038 -0.5980
   43A     H5'1  867   8.321   6.455   1.658 -0.2747  0.2985 -1.4475
   43A     H5'2  868   8.263   6.478   1.826  1.9977 -1.1744 -1.0647
   43A      C4'  869   8.174   6.612   1.669  0.3778 -1.0212 -0.3505
   43A      H4'  870   8.251   6.687   1.687  0.2722 -1.4242  2.0146
   43A      O4'  871   8.139   6.616   1.528 -0.7978  0.4029 -0.2067
   43A      C1'  872   8.027   6.703   1.514 -0.0984 -0.5414  0.4521
   43A      H1'  873   8.053   6.782   1.443  2.9866 -2.6843 -1.0270
   43A       N9  874   7.918   6.626   1.450 -0.3740 -0.7477  0.5721
   43A       C8  875   7.896   6.491   1.456 -0.3178 -0.2962 -0.3549
   43A       H8  876   7.968   6.427   1.506  1.6386  2.8202  1.1087
   43A       N7  877   7.798   6.452   1.380  0.5593 -0.1080 -0.1771
   43A       C5  878   7.748   6.574   1.326 -0.1669 -0.5863 -0.3617
   43A       C6  879   7.642   6.610   1.243  0.5128  0.0367  0.6349
   43A       N6  880   7.551   6.526   1.200  0.4572  0.0180  0.4871
   43A      H61  881   7.559   6.429   1.224 -0.1911 -0.1985 -0.1265
   43A      H62  882   7.487   6.567   1.133 -1.1847 -1.4318  1.0970
   43A       N1  883   7.614   6.739   1.216 -0.2984  0.3508 -0.2481
   43A       C2  884   7.692   6.830   1.265 -0.6770 -0.6513  0.2829
   43A       H2  885   7.668   6.932   1.235  0.3153 -1.1115 -2.4181
   43A       N3  886   7.797   6.812   1.345 -0.1682  0.3794  0.2506
   43A       C4  887   7.823   6.681   1.370  0.1439 -0.0588  0.6573
   43A      C3'  888   8.055   6.662   1.745  0.6924 -0.3816  0.0136
   43A      H3'  889   7.994   6.575   1.772  1.6927 -1.0674  0.1202
   43A      C2'  890   7.986   6.758   1.649  0.6756  0.1286 -0.1777
   43A     H2'1  891   7.878   6.765   1.662  0.5941 -0.9309 -0.2114
   43A      O2'  892   8.041   6.883   1.652 -0.2186 -0.3360  0.3533
   43A     HO'2  893   8.109   6.882   1.720 -0.8996  1.2989  1.0996
   43A      O3'  894   8.095   6.716   1.870 -0.0058  0.1147  0.2218
   44A        P  895   7.992   6.724   1.989 -0.2093 -0.2695  0.0794
   44A      O1P  896   8.065   6.788   2.097  0.0321  0.1767 -0.0270
   44A      O2P  897   7.943   6.583   2.007  0.4160 -0.2688 -0.0667
   44A      O5'  898   7.869   6.811   1.941 -0.4545  0.0924 -0.4758
   44A      C5'  899   7.873   6.946   1.953  0.1580  0.3150 -0.6306
   44A     H5'1  900   7.970   6.980   1.915  0.2467  1.4037  0.5069
   44A     H5'2  901   7.862   6.979   2.056 -2.9307  1.4091 -1.2176
   44A      C4'  902   7.764   7.019   1.872  0.4519  0.0858 -0.1016
   44A      H4'  903   7.793   7.122   1.852  1.8804 -0.5525 -1.4789
   44A      O4'  904   7.752   6.964   1.739  0.2165 -0.6241 -0.4297
   44A      C1'  905   7.620   6.970   1.696 -1.0153 -0.4462  0.6425
   44A      H1'  906   7.607   7.051   1.623  0.1741 -1.5065 -0.8130
   44A       N9  907   7.577   6.845   1.637  0.5895 -0.3917  0.8450
   44A       C8  908   7.602   6.718   1.682 -0.1562  0.0374 -0.4947
   44A       H8  909   7.672   6.697   1.761  0.6818  1.7819 -0.7274
   44A       N7  910   7.531   6.624   1.619  0.2142 -0.5567 -0.1822
   44A       C5  911   7.453   6.701   1.527  0.2167  0.4312 -0.4296
   44A       C6  912   7.344   6.670   1.438 -0.2768 -0.6212  0.1572
   44A       N6  913   7.296   6.556   1.400  0.1602 -0.3100 -0.0453
   44A      H61  914   7.334   6.470   1.437 -0.8427  0.2420  2.4854
   44A      H62  915   7.223   6.550   1.330 -0.0445 -4.1563  0.2782
   44A       N1  916   7.283   6.765   1.372  0.3161 -0.1086 -0.5169
   44A       C2  917   7.321   6.892   1.394 -1.2641 -0.0523  0.1495
   44A       H2  918   7.282   6.965   1.324  0.0296 -0.0442 -0.6050
   44A       N3  919   7.419   6.933   1.473 -0.2544 -0.7778  0.1803
   44A       C4  920   7.481   6.835   1.544 -0.9347  0.1090  0.5586
   44A      C3'  921   7.627   7.000   1.940  0.3696 -0.1099  0.5819
   44A      H3'  922   7.624   6.902   1.987 -0.8646  0.3033  1.4030
   44A      C2'  923   7.535   6.997   1.818  0.2379 -0.7571 -0.1513
   44A     H2'1  924   7.466   6.915   1.835 -1.3182  0.5730  0.1780
   44A      O2'  925   7.465   7.121   1.809  0.1051  0.1959 -0.7264
   44A     HO'2  926   7.432   7.151   1.894 -1.5840 -1.4734 -0.7218
   44A      O3'  927   7.597   7.113   2.032 -0.6260  0.4206  0.3354
   45U        P  928   7.499   7.097   2.161  0.3268  0.1664  0.6435
   45U      O1P  929   7.509   7.215   2.240 -0.4106 -0.8563 -0.1478
   45U      O2P  930   7.520   6.960   2.212  0.3371  0.6290 -0.1432
   45U      O5'  931   7.351   7.092   2.095 -0.4019  0.2361  0.6142
   45U      C5'  932   7.273   7.220   2.087 -0.1357  0.1867 -0.4090
   45U     H5'1  933   7.327   7.305   2.044 -1.3217  0.4715 -1.4007
   45U     H5'2  934   7.236   7.250   2.185  1.7827 -2.1198  1.1222
   45U      C4'  935   7.150   7.187   2.001  0.9192 -0.2474  0.1171
   45U      H4'  936   7.101   7.279   1.967 -0.3570 -0.0819  2.2458
   45U      O4'  937   7.191   7.111   1.884 -0.2246  0.0295  0.3495
   45U      C1'  938   7.075   7.040   1.832  0.3549 -0.1443 -0.1064
   45U      H1'  939   7.025   7.099   1.755 -1.6064  1.1590  2.0142
   45U       N1  940   7.107   6.904   1.782  0.1838 -0.0790 -0.1002
   45U       C6  941   7.203   6.824   1.853  0.6472  0.2672  0.5154
   45U       H6  942   7.261   6.864   1.934 -0.4431  2.5852  0.2255
   45U       C5  943   7.216   6.694   1.825 -1.1346  0.5559  0.0686
   45U       H5  944   7.284   6.637   1.886 -2.1899 -0.1747  0.5985
   45U       C4  945   7.135   6.630   1.727  0.3923 -0.4644  1.1257
   45U       O4  946   7.142   6.518   1.683  0.1824  0.1244  0.4378
   45U       N3  947   7.045   6.714   1.655  0.3100  0.0862  0.6395
   45U       H3  948   6.989   6.680   1.579 -1.3081  1.2880  1.2507
   45U       C2  949   7.027   6.849   1.676 -0.1131  0.1915 -0.8603
   45U       O2  950   6.941   6.908   1.608 -0.6856 -0.4126 -0.5542
   45U      C3'  951   7.051   7.093   2.068 -0.0218  0.8438 -0.3069
   45U      H3'  952   7.110   7.022   2.125 -1.4889 -0.3517 -0.2111
   45U      C2'  953   6.980   7.026   1.954  0.0505  0.3480 -0.6922
   45U     H2'1  954   6.973   6.920   1.981  0.3928  0.4425 -0.2103
   45U      O2'  955   6.858   7.084   1.928 -0.1251  0.4920 -0.1824
   45U     HO'2  956   6.825   7.110   2.014  1.1500  1.2944  0.0967
   45U      O3'  957   6.982   7.164   2.160  0.3222 -0.5857 -0.7638
   46U        P  958   6.889   7.102   2.270 -0.1889  0.0162 -0.1088
   46U      O1P  959   6.854   7.210   2.368 -0.2972  0.4966  0.4265
   46U      O2P  960   6.954   6.979   2.323  0.0078  0.0849 -0.0428
   46U      O5'  961   6.764   7.062   2.187 -0.0380  0.2641  0.4892
   46U      C5'  962   6.658   7.156   2.166 -0.7781 -0.2907  0.0255
   46U     H5'1  963   6.694   7.249   2.123 -1.4901 -0.3654 -0.7411
   46U     H5'2  964   6.622   7.188   2.264  1.3992  2.5507  0.0299
   46U      C4'  965   6.537   7.101   2.092 -0.7491  0.3638  0.7369
   46U      H4'  966   6.460   7.176   2.077  0.7130  1.9129  0.6219
   46U      O4'  967   6.593   7.039   1.977  0.0499 -0.3086  0.2705
   46U      C1'  968   6.519   6.924   1.941 -0.0820 -0.0609 -0.2495
   46U      H1'  969   6.470   6.950   1.847 -1.2016 -1.5772 -0.1300
   46U       N1  970   6.601   6.801   1.924  0.0102  0.2022  0.4497
   46U       C6  971   6.728   6.788   1.972  0.6441  1.2626 -0.6730
   46U       H6  972   6.770   6.855   2.046 -0.0053  0.3210  0.5811
   46U       C5  973   6.808   6.688   1.936 -0.0312  0.5469  0.6893
   46U       H5  974   6.906   6.682   1.982  0.1789  1.1701  0.3319
   46U       C4  975   6.768   6.592   1.831 -0.7546  0.0503 -1.4489
   46U       O4  976   6.835   6.495   1.800 -0.1692 -0.7704 -0.7972
   46U       N3  977   6.642   6.620   1.778  0.7084  0.1342  0.2062
   46U       H3  978   6.600   6.547   1.723  0.6431  0.9484 -0.8389
   46U       C2  979   6.557   6.717   1.825 -0.0342 -0.4001  0.2246
   46U       O2  980   6.443   6.720   1.775 -0.5009  0.0839 -0.2038
   46U      C3'  981   6.471   6.984   2.166  0.0826 -0.0114  0.3832
   46U      H3'  982   6.547   6.916   2.205 -0.2854 -0.5255  0.2210
   46U      C2'  983   6.409   6.905   2.048  0.5120  0.2292  0.0462
   46U     H2'1  984   6.404   6.798   2.066 -0.0245 -0.0018 -1.3413
   46U      O2'  985   6.288   6.956   2.009 -0.4457 -0.2562 -0.4424
   46U     HO'2  986   6.232   6.982   2.082 -0.7698  3.3829 -1.7302
   46U      O3'  987   6.367   7.019   2.251  0.2834 -0.2535 -0.2348
   47A        P  988   6.327   6.927   2.370  0.6606  0.3178  0.2675
   47A      O1P  989   6.214   6.989   2.452  0.6181  0.0549 -0.0840
   47A      O2P  990   6.449   6.889   2.446 -0.4539  0.1183  0.1981
   47A      O5'  991   6.272   6.796   2.288  0.2148 -0.1733 -0.1180
   47A      C5'  992   6.133   6.790   2.262  0.0310  0.0115  0.3683
   47A     H5'1  993   6.097   6.877   2.206  0.3793  1.3598  2.1463
   47A     H5'2  994   6.074   6.791   2.354  2.1347 -3.0864  1.9050
   47A      C4'  995   6.104   6.659   2.187 -0.2165 -0.1424  0.1076
   47A      H4'  996   6.006   6.664   2.140 -0.7749  1.1357  1.3364
   47A      O4'  997   6.198   6.640   2.078  0.0497 -0.2999 -0.2611
   47A      C1'  998   6.215   6.501   2.066 -1.0841 -0.5935 -0.0743
   47A      H1'  999   6.186   6.472   1.965  1.1769  2.1648 -1.6656
   47A       N9 1000   6.358   6.465   2.085  0.2047  0.0496 -0.4426
   47A       C8 1001   6.466   6.544   2.124 -0.0864 -0.3261 -0.1985
   47A       H8 1002   6.458   6.641   2.170 -1.6853 -1.0502  1.1290
   47A       N7 1003   6.580   6.491   2.093 -0.1179 -0.6374 -0.3721
   47A       C5 1004   6.550   6.369   2.027  0.1406  0.7147 -0.5251
   47A       C6 1005   6.622   6.262   1.967 -0.9071 -0.7002 -0.5184
   47A       N6 1006   6.754   6.240   1.979  0.0131 -0.1032 -0.4991
   47A      H61 1007   6.810   6.312   2.021  1.5188 -1.3725 -0.2239
   47A      H62 1008   6.796   6.151   1.952 -0.8686  0.0838 -2.7194
   47A       N1 1009   6.561   6.157   1.919 -0.0257  0.0267  0.4303
   47A       C2 1010   6.427   6.150   1.916  0.3436 -0.4408  0.2273
   47A       H2 1011   6.381   6.058   1.882  1.2773 -0.5560 -0.7739
   47A       N3 1012   6.349   6.246   1.972  0.0116  0.1877 -0.0872
   47A       C4 1013   6.414   6.347   2.031  0.7025 -0.0666 -0.0380
   47A      C3' 1014   6.102   6.536   2.280 -0.2194  0.0992 -0.1532
   47A      H3' 1015   6.188   6.545   2.347 -0.6186  1.1331  0.2337
   47A      C2' 1016   6.131   6.432   2.167  0.7418  0.8447  0.3359
   47A     H2'1 1017   6.195   6.351   2.203  0.1599  0.0317 -0.4057
   47A      O2' 1018   6.018   6.369   2.096  1.0980 -0.3797 -0.2910
   47A     HO'2 1019   6.045   6.277   2.094  0.6023 -0.5865  1.2135
   47A      O3' 1020   5.978   6.519   2.348  0.5748 -0.0826 -0.1016
   48U        P 1021   5.979   6.454   2.493  0.4651  0.2449  0.2755
   48U      O1P 1022   5.842   6.459   2.539  0.3184 -1.1025 -0.1028
   48U      O2P 1023   6.079   6.516   2.584  0.4188 -0.4236  0.3140
   48U      O5' 1024   6.014   6.297   2.478  0.2478 -0.4425 -0.5848
   48U      C5' 1025   5.925   6.205   2.421 -0.0894 -0.8366 -0.2619
   48U     H5'1 1026   5.868   6.259   2.345  0.1406 -0.6368 -0.2952
   48U     H5'2 1027   5.851   6.163   2.489 -1.2833  2.0977  0.3907
   48U      C4' 1028   5.998   6.085   2.354  0.1888 -0.0330  0.5107
   48U      H4' 1029   5.936   6.030   2.285  2.6003 -2.8903  0.4309
   48U      O4' 1030   6.117   6.134   2.292  0.1268 -0.3705  0.1595
   48U      C1' 1031   6.203   6.026   2.269  0.4367  0.3107  0.3034
   48U      H1' 1032   6.189   5.984   2.169  1.4820 -0.0425  0.2980
   48U       N1 1033   6.344   6.067   2.271  0.6119  0.2094 -0.5300
   48U       C6 1034   6.388   6.175   2.341  0.5085 -0.2607  0.0146
   48U       H6 1035   6.324   6.247   2.390  1.5822  1.6050 -1.2152
   48U       C5 1036   6.522   6.197   2.349  1.2917  0.0707 -0.2066
   48U       H5 1037   6.560   6.289   2.389  1.4216 -0.7385  1.6462
   48U       C4 1038   6.614   6.109   2.285 -0.2664 -0.0716 -0.5278
   48U       O4 1039   6.735   6.138   2.281  0.1829  0.1452 -0.6197
   48U       N3 1040   6.559   5.998   2.225 -0.5699  0.6097  0.3120
   48U       H3 1041   6.630   5.932   2.195 -0.4915  0.2907  1.1791
   48U       C2 1042   6.426   5.973   2.210  0.1057 -0.3265 -0.9020
   48U       O2 1043   6.396   5.857   2.172  1.0571 -0.9787 -0.5367
   48U      C3' 1044   6.062   5.994   2.460  0.4420 -0.2141  0.6985
   48U      H3' 1045   6.115   6.054   2.533 -1.6805  1.4397  1.0044
   48U      C2' 1046   6.157   5.917   2.368 -0.5558  0.1611  0.1891
   48U     H2'1 1047   6.243   5.881   2.424  0.3052 -1.2720 -1.9325
   48U      O2' 1048   6.098   5.816   2.282 -0.2930  0.1809 -0.6270
   48U     HO'2 1049   6.172   5.796   2.224  0.2597  1.1223 -0.2691
   48U      O3' 1050   5.967   5.913   2.527  0.5949 -0.0626  0.6598
   49C        P 1051   6.011   5.838   2.663 -0.0812  0.0486  0.4821
   49C      O1P 1052   5.900   5.754   2.710 -0.0163  0.1883 -0.1656
   49C      O2P 1053   6.062   5.939   2.757  0.6966  0.0212 -0.1638
   49C      O5' 1054   6.131   5.736   2.633  0.6814 -0.3126  0.4453
   49C      C5' 1055   6.092   5.622   2.558  1.2060 -0.2565  0.2165
   49C     H5'1 1056   6.027   5.656   2.478  2.9018 -0.8144 -1.4728
   49C     H5'2 1057   6.032   5.563   2.626 -0.8175 -0.8122 -1.9524
   49C      C4' 1058   6.196   5.535   2.490  0.3074  0.2550  0.2386
   49C      H4' 1059   6.140   5.462   2.432 -0.5350  1.0143  0.0800
   49C      O4' 1060   6.291   5.609   2.412 -0.2441  0.1576 -0.3336
   49C      C1' 1061   6.415   5.538   2.403  0.4686  0.5315  0.7083
   49C      H1' 1062   6.436   5.512   2.299 -1.0842  0.6849  0.3275
   49C       N1 1063   6.521   5.637   2.440  0.5346 -0.3445  0.1247
   49C       C6 1064   6.493   5.764   2.492  0.2407  0.3696  0.3007
   49C       H6 1065   6.393   5.782   2.526  0.9243  1.2509  1.9654
   49C       C5 1066   6.589   5.859   2.513 -0.5654  0.7220  0.0869
   49C       H5 1067   6.551   5.957   2.540 -0.7338  1.5611 -2.8171
   49C       C4 1068   6.717   5.821   2.456  0.2538 -0.0966  0.1963
   49C       N4 1069   6.817   5.906   2.439 -0.0235 -0.4853  0.6976
   49C      H41 1070   6.815   6.004   2.463  2.6149 -0.4905  1.2944
   49C      H42 1071   6.910   5.877   2.409 -0.1478 -1.1845  0.9678
   49C       N3 1072   6.748   5.699   2.418 -0.4159  0.4458 -0.1921
   49C       C2 1073   6.649   5.609   2.407 -1.2230 -0.1485 -0.6833
   49C       O2 1074   6.676   5.504   2.351  0.2902  0.6162  0.1273
   49C      C3' 1075   6.289   5.465   2.593 -0.4327  0.6671 -0.7391
   49C      H3' 1076   6.328   5.543   2.657 -2.7752  1.0477  0.3270
   49C      C2' 1077   6.404   5.421   2.499  0.6658 -0.8990 -0.2760
   49C     H2'1 1078   6.492   5.424   2.564  0.4601  1.4942 -0.0013
   49C      O2' 1079   6.371   5.302   2.431 -0.4528 -0.1635 -0.0661
   49C     HO'2 1080   6.318   5.254   2.496  0.0144 -1.9461 -0.9312
   49C      O3' 1081   6.234   5.355   2.673 -0.0961  0.2044  0.5177
   50U        P 1082   6.298   5.336   2.818  0.3921 -0.0829 -0.2204
   50U      O1P 1083   6.267   5.200   2.869  0.1085 -0.0682 -0.0650
   50U      O2P 1084   6.261   5.448   2.904  0.3157  0.6531 -0.3588
   50U      O5' 1085   6.459   5.349   2.789 -0.2854  0.0067  0.3969
   50U      C5' 1086   6.538   5.236   2.762  0.3200  0.7376 -0.1546
   50U     H5'1 1087   6.504   5.182   2.673 -0.0778 -1.0793  1.0352
   50U     H5'2 1088   6.523   5.170   2.848  1.3118  2.4789  1.4140
   50U      C4' 1089   6.692   5.258   2.749 -0.0441  0.1490 -0.1206
   50U      H4' 1090   6.740   5.169   2.709 -0.9695 -0.1346 -0.6441
   50U      O4' 1091   6.726   5.376   2.674 -0.8473  0.1993 -0.0983
   50U      C1' 1092   6.868   5.405   2.703  0.6584 -0.6041 -0.4198
   50U      H1' 1093   6.933   5.348   2.637  1.2074 -1.7293  1.0326
   50U       N1 1094   6.903   5.554   2.704  0.0265 -0.4187  0.7117
   50U       C6 1095   6.813   5.647   2.736  0.1811 -0.3589 -0.2302
   50U       H6 1096   6.711   5.622   2.757 -0.0907  2.0630  1.7866
   50U       C5 1097   6.841   5.778   2.753  0.0895 -0.4526 -0.2133
   50U       H5 1098   6.770   5.853   2.784  0.0194 -0.3544 -0.6013
   50U       C4 1099   6.979   5.825   2.731  0.5631  0.1887  0.9235
   50U       O4 1100   7.016   5.940   2.751  0.2918  0.2605  0.2066
   50U       N3 1101   7.067   5.725   2.703  0.1741 -0.2135 -0.0644
   50U       H3 1102   7.164   5.748   2.688  0.2637 -0.7485 -0.3021
   50U       C2 1103   7.035   5.594   2.668  0.1553 -0.0348  0.5465
   50U       O2 1104   7.121   5.515   2.622  0.5050 -0.1455 -0.0578
   50U      C3' 1105   6.749   5.288   2.884  0.9091  0.1350 -0.2505
   50U      H3' 1106   6.697   5.372   2.932  1.1627  1.0572 -1.5366
   50U      C2' 1107   6.889   5.344   2.845 -0.0253 -0.3427 -0.2071
   50U     H2'1 1108   6.924   5.421   2.914 -2.4654  0.1137  0.6364
   50U      O2' 1109   6.982   5.242   2.838 -0.3384 -0.1572 -0.5514
   50U     HO'2 1110   6.993   5.199   2.923  1.0466  0.4840 -0.3681
   50U      O3' 1111   6.756   5.174   2.966  0.1234  0.5875 -0.2617
   51A        P 1112   6.810   5.194   3.118 -0.2718  0.4992  0.1106
   51A      O1P 1113   6.782   5.066   3.193 -0.0343  0.1581 -0.1452
   51A      O2P 1114   6.744   5.318   3.167 -0.5198  0.0429  0.5629
   51A      O5' 1115   6.970   5.224   3.117 -0.3348 -0.1703  0.1419
   51A      C5' 1116   7.066   5.116   3.114  0.6497  0.2011  0.2112
   51A     H5'1 1117   7.039   5.055   3.029  2.3699 -0.1443 -0.1250
   51A     H5'2 1118   7.056   5.062   3.209  2.1631  0.1395  0.3592
   51A      C4' 1119   7.216   5.156   3.091  0.0235  0.1634  0.0846
   51A      H4' 1120   7.274   5.065   3.072 -1.3680 -0.6425 -0.4446
   51A      O4' 1121   7.234   5.245   2.977  0.9265  0.0871 -0.1626
   51A      C1' 1122   7.345   5.334   2.997 -0.2381  0.2521 -0.4832
   51A      H1' 1123   7.418   5.326   2.917 -0.3151 -0.6573 -0.4630
   51A       N9 1124   7.288   5.472   3.008 -0.2032 -0.9152 -0.4164
   51A       C8 1125   7.157   5.503   3.041  0.7429  0.6123 -0.1307
   51A       H8 1126   7.081   5.434   3.074 -0.2881  0.2493 -2.9586
   51A       N7 1127   7.131   5.629   3.032 -0.7517 -0.5048 -0.0316
   51A       C5 1128   7.255   5.683   3.005 -0.2743  0.3165  0.1522
   51A       C6 1129   7.304   5.815   2.998  0.2397  0.4859  0.6098
   51A       N6 1130   7.225   5.922   3.008  0.3721  0.8938  0.6273
   51A      H61 1131   7.126   5.908   3.024  0.5853  0.3956  1.5868
   51A      H62 1132   7.256   6.012   2.976  0.2473  0.6050 -0.3601
   51A       N1 1133   7.431   5.839   2.968 -0.2070 -0.4535  0.5044
   51A       C2 1134   7.509   5.740   2.948  0.2300  0.7021 -0.4389
   51A       H2 1135   7.612   5.764   2.925  0.7866  0.0995  1.2809
   51A       N3 1136   7.483   5.607   2.957  0.5991 -0.0627 -0.1890
   51A       C4 1137   7.352   5.589   2.984  0.1872 -0.3326 -0.2361
   51A      C3' 1138   7.294   5.218   3.208 -0.5817  0.0993 -0.3452
   51A      H3' 1139   7.222   5.278   3.264  0.5164  0.3241  0.8889
   51A      C2' 1140   7.408   5.305   3.133  0.1517 -0.0506 -0.1599
   51A     H2'1 1141   7.424   5.393   3.196 -0.6529  0.4533 -0.6443
   51A      O2' 1142   7.519   5.223   3.110  0.0484 -0.0972  0.1607
   51A     HO'2 1143   7.592   5.279   3.137  0.3232 -0.0326 -0.6787
   51A      O3' 1144   7.357   5.120   3.301  0.0627 -0.6061 -0.5009
   52U        P 1145   7.394   5.167   3.453  0.0296 -0.0019  0.0896
   52U      O1P 1146   7.438   5.047   3.527 -0.4638 -0.3413 -0.2345
   52U      O2P 1147   7.280   5.249   3.508  0.2238  1.3343  0.0130
   52U      O5' 1148   7.523   5.263   3.453  0.2467 -0.1651 -0.0231
   52U      C5' 1149   7.654   5.225   3.413  0.2896 -0.3776 -0.0766
   52U     H5'1 1150   7.658   5.147   3.337  0.4535 -3.0921  2.5131
   52U     H5'2 1151   7.695   5.170   3.498 -1.3646 -1.7334 -0.1023
   52U      C4' 1152   7.740   5.343   3.370  0.0603 -0.4152 -0.0772
   52U      H4' 1153   7.842   5.315   3.345 -0.8141 -2.2312 -1.8452
   52U      O4' 1154   7.690   5.434   3.267 -0.7277 -0.0038 -0.1151
   52U      C1' 1155   7.722   5.570   3.293 -0.2835  1.6731  0.1693
   52U      H1' 1156   7.782   5.622   3.218  2.2539  0.5625  1.3044
   52U       N1 1157   7.601   5.644   3.320 -0.0294 -0.4022 -0.0688
   52U       C6 1158   7.488   5.589   3.389 -0.1277 -0.3700 -0.8981
   52U       H6 1159   7.471   5.488   3.423 -1.0032  0.7686  2.5084
   52U       C5 1160   7.383   5.677   3.412  0.5318  0.0566 -1.0182
   52U       H5 1161   7.293   5.638   3.458 -0.4541  1.0471 -2.0572
   52U       C4 1162   7.367   5.810   3.355  0.1103  1.0516 -0.0961
   52U       O4 1163   7.264   5.873   3.355 -0.2502  0.1332  0.1657
   52U       N3 1164   7.486   5.851   3.297  0.1529  0.5585  0.1325
   52U       H3 1165   7.495   5.948   3.269 -0.2636  1.1591  1.9340
   52U       C2 1166   7.602   5.779   3.284 -0.3472  0.3836  0.2035
   52U       O2 1167   7.704   5.838   3.241 -0.2626 -0.3361 -0.4693
   52U      C3' 1168   7.767   5.438   3.485 -0.1815 -0.4035 -0.6554
   52U      H3' 1169   7.675   5.463   3.537  0.5993  0.7117  0.2424
   52U      C2' 1170   7.807   5.565   3.419 -0.0336  0.1655  0.1231
   52U     H2'1 1171   7.789   5.650   3.485 -1.0024 -0.4286  0.6399
   52U      O2' 1172   7.937   5.559   3.364  0.0665 -0.2478  0.3312
   52U     HO'2 1173   7.996   5.563   3.440  1.6525  1.2111 -0.8831
   52U      O3' 1174   7.870   5.388   3.558 -0.0723 -0.4050 -0.2113
   53U        P 1175   7.908   5.433   3.704 -0.1009  0.3371  0.2306
   53U      O1P 1176   8.017   5.345   3.747  0.1868  0.3784 -0.4950
   53U      O2P 1177   7.785   5.432   3.785  0.2223  0.8497 -0.3141
   53U      O5' 1178   7.955   5.588   3.700  0.4618  1.2859  0.3308
   53U      C5' 1179   8.094   5.620   3.677 -0.0379  0.6919  0.6205
   53U     H5'1 1180   8.138   5.568   3.592 -0.7934 -0.5714  0.9801
   53U     H5'2 1181   8.143   5.594   3.771 -1.4548 -0.0319  1.1901
   53U      C4' 1182   8.110   5.767   3.647  0.1639  0.3823 -0.8651
   53U      H4' 1183   8.210   5.786   3.609  0.5830 -0.5791 -0.3011
   53U      O4' 1184   8.010   5.812   3.558  0.2609  0.5538  0.3570
   53U      C1' 1185   7.972   5.943   3.589 -0.7208 -0.2693  0.3570
   53U      H1' 1186   8.001   6.006   3.505  0.2744 -1.9948 -0.6824
   53U       N1 1187   7.827   5.953   3.597  0.3003  0.1016  0.4407
   53U       C6 1188   7.745   5.856   3.654 -0.0336 -0.0123 -0.3361
   53U       H6 1189   7.789   5.770   3.703  0.1981  1.2940  1.8812
   53U       C5 1190   7.609   5.861   3.643 -0.4918  0.7406  0.2724
   53U       H5 1191   7.542   5.780   3.668 -0.9178  0.9777 -0.0704
   53U       C4 1192   7.548   5.980   3.599  0.5287  0.6410  0.5217
   53U       O4 1193   7.429   5.994   3.601 -0.4028  0.0953 -0.1697
   53U       N3 1194   7.630   6.074   3.547 -0.6763 -0.5509  0.0519
   53U       H3 1195   7.587   6.162   3.523 -1.8554 -1.2961 -0.6845
   53U       C2 1196   7.769   6.069   3.545  0.0156  0.1237  0.3749
   53U       O2 1197   7.828   6.172   3.514  0.4549  0.4599  0.1674
   53U      C3' 1198   8.088   5.854   3.773 -0.5696 -0.6361 -0.0202
   53U      H3' 1199   8.004   5.823   3.834 -0.1203  0.5652  1.2667
   53U      C2' 1200   8.056   5.995   3.707  0.2625  0.1397 -0.4944
   53U     H2'1 1201   7.990   6.049   3.774  1.0820 -0.0030  0.4622
   53U      O2' 1202   8.164   6.066   3.656 -0.2091  0.7360 -0.6547
   53U     HO'2 1203   8.243   6.033   3.699 -1.6895 -0.4525  1.3067
   53U      O3' 1204   8.203   5.858   3.853 -0.7311  0.5546 -0.6705
   54C        P 1205   8.205   5.896   4.001  0.0853 -0.0526 -0.1079
   54C      O1P 1206   8.338   5.925   4.046 -0.2642 -0.6563  0.5256
   54C      O2P 1207   8.119   5.810   4.082  0.2780 -0.1157 -0.1627
   54C      O5' 1208   8.127   6.033   3.990 -0.3327  0.0397 -0.1739
   54C      C5' 1209   8.199   6.160   3.983  0.3078 -0.3430 -0.2057
   54C     H5'1 1210   8.260   6.166   3.893 -2.3218  2.5442 -1.9932
   54C     H5'2 1211   8.260   6.179   4.072  0.8478 -1.1145 -0.3992
   54C      C4' 1212   8.115   6.288   3.968  0.2583 -1.3386 -0.0633
   54C      H4' 1213   8.179   6.372   3.940 -0.0108 -0.9449  0.4867
   54C      O4' 1214   8.015   6.275   3.864  0.1100 -0.4541 -0.4591
   54C      C1' 1215   7.907   6.374   3.893 -0.3499 -0.4133 -0.2719
   54C      H1' 1216   7.919   6.450   3.816 -3.3779  1.6427  1.0907
   54C       N1 1217   7.775   6.315   3.879  0.6929 -0.0613 -0.0902
   54C       C6 1218   7.747   6.182   3.901  0.6123  0.6000  0.4023
   54C       H6 1219   7.826   6.113   3.926 -0.1014  1.0833  4.8057
   54C       C5 1220   7.618   6.141   3.886 -0.0161  1.1999  0.0611
   54C       H5 1221   7.603   6.035   3.901 -1.2249  1.2160 -0.8898
   54C       C4 1222   7.516   6.227   3.849  0.3799  0.7499 -0.6356
   54C       N4 1223   7.398   6.184   3.843  0.2632 -0.6010  0.1772
   54C      H41 1224   7.391   6.084   3.830  0.3127 -0.5650 -0.1276
   54C      H42 1225   7.323   6.243   3.810 -0.2745 -0.7411  1.0917
   54C       N3 1226   7.543   6.363   3.847  0.0712  0.3470 -0.5905
   54C       C2 1227   7.668   6.405   3.857 -0.0244  0.3591 -0.0622
   54C       O2 1228   7.690   6.523   3.836  0.9205  0.0943 -0.6417
   54C      C3' 1229   8.043   6.327   4.094 -0.3799 -0.3908 -0.0536
   54C      H3' 1230   7.999   6.238   4.139  0.8297 -0.3987  1.1973
   54C      C2' 1231   7.935   6.431   4.037 -0.4113  0.2477 -0.4145
   54C     H2'1 1232   7.837   6.426   4.085 -1.1267 -1.6974 -1.9371
   54C      O2' 1233   7.962   6.564   4.022 -0.0735  0.0763  0.2861
   54C     HO'2 1234   7.883   6.605   3.988 -0.9654 -0.9231  1.0962
   54C      O3' 1235   8.125   6.395   4.189 -0.4397  0.1695  0.2362
   55C        P 1236   8.079   6.417   4.333  0.8184 -0.1122 -0.3122
   55C      O1P 1237   8.195   6.478   4.399 -0.2506 -0.0414 -0.2531
   55C      O2P 1238   8.036   6.291   4.391  0.1984 -0.3498  0.4893
   55C      O5' 1239   7.950   6.522   4.339 -0.3449 -1.0209  0.2081
   55C      C5' 1240   7.978   6.663   4.351  0.1976 -0.2283 -0.0535
   55C     H5'1 1241   8.040   6.684   4.264 -0.5793 -0.2839 -0.6385
   55C     H5'2 1242   8.031   6.683   4.444  1.3318 -0.1680 -0.6975
   55C      C4' 1243   7.848   6.746   4.341 -0.3485 -1.0377  0.4880
   55C      H4' 1244   7.896   6.836   4.302 -0.2893 -1.0420  0.5509
   55C      O4' 1245   7.771   6.701   4.226  0.1250  0.1099 -0.1815
   55C      C1' 1246   7.633   6.731   4.244 -0.3073 -0.1667 -0.1671
   55C      H1' 1247   7.585   6.795   4.170  0.1614 -1.3961 -1.5879
   55C       N1 1248   7.552   6.605   4.247 -0.4757  0.0609 -0.1751
   55C       C6 1249   7.608   6.477   4.243 -0.5222 -0.1373  0.1964
   55C       H6 1250   7.714   6.460   4.256 -0.1047  0.5573 -1.8904
   55C       C5 1251   7.535   6.372   4.203  0.4791  0.1884 -0.5047
   55C       H5 1252   7.575   6.272   4.198 -0.2452 -0.1067 -0.5651
   55C       C4 1253   7.393   6.388   4.171 -0.0860  0.1372 -0.1645
   55C       N4 1254   7.311   6.284   4.147  0.6462 -0.4639 -0.1933
   55C      H41 1255   7.345   6.189   4.139 -1.3266 -1.1832 -0.7281
   55C      H42 1256   7.212   6.301   4.137  0.0687 -2.6998  1.0946
   55C       N3 1257   7.342   6.507   4.170  0.4262  0.0950 -0.2701
   55C       C2 1258   7.417   6.618   4.206  0.0116  0.7328  0.3535
   55C       O2 1259   7.363   6.729   4.198 -0.4131  0.3072  0.5088
   55C      C3' 1260   7.747   6.758   4.457  0.1209  0.0882  0.0580
   55C      H3' 1261   7.737   6.656   4.495  1.4545 -0.5528 -1.2210
   55C      C2' 1262   7.616   6.796   4.379 -0.3745 -0.3180  0.4761
   55C     H2'1 1263   7.522   6.763   4.424 -0.9123  0.3490 -0.1320
   55C      O2' 1264   7.616   6.938   4.360  0.1521  0.3691 -0.2018
   55C     HO'2 1265   7.588   6.981   4.441  0.2428 -1.9902  1.1898
   55C      O3' 1266   7.786   6.843   4.569 -0.4986  0.2872  0.3320
   56G        P 1267   7.738   6.821   4.716 -0.0698 -0.1075  0.4347
   56G      O1P 1268   7.817   6.896   4.812 -0.3829 -0.3884  0.3343
   56G      O2P 1269   7.704   6.680   4.745  0.1937 -0.0593 -0.3741
   56G      O5' 1270   7.593   6.888   4.713  0.0682 -0.3274 -0.2103
   56G      C5' 1271   7.577   7.029   4.699  0.8238  0.4912 -0.2403
   56G     H5'1 1272   7.631   7.060   4.610 -0.5024 -1.5639 -1.8544
   56G     H5'2 1273   7.616   7.088   4.782 -1.0992  0.6648  0.6030
   56G      C4' 1274   7.426   7.064   4.683  0.5343  0.1148 -0.3687
   56G      H4' 1275   7.428   7.173   4.683  0.7168  0.1205  0.6598
   56G      O4' 1276   7.376   7.005   4.566  0.2570 -0.6878  0.1449
   56G      C1' 1277   7.242   6.960   4.592  0.4845 -0.4196 -0.2770
   56G      H1' 1278   7.168   7.001   4.524 -0.8196 -0.1907  1.2438
   56G       N9 1279   7.237   6.807   4.573  0.0817  0.9974  0.3224
   56G       C8 1280   7.329   6.707   4.606  0.4962 -0.2308 -0.6327
   56G       H8 1281   7.431   6.735   4.628  0.2143  0.7020 -0.4862
   56G       N7 1282   7.299   6.584   4.575  0.0087  0.2011  0.4266
   56G       C5 1283   7.166   6.602   4.533  0.7440  0.0984  0.1630
   56G       C6 1284   7.069   6.500   4.493  0.6557 -0.0610  0.1371
   56G       O6 1285   7.078   6.377   4.489  0.1191 -0.2555  0.4638
   56G       N1 1286   6.944   6.556   4.464 -0.0451  0.1648  0.2609
   56G       H1 1287   6.871   6.487   4.447  1.5804 -1.6116  0.1279
   56G       C2 1288   6.918   6.684   4.479 -0.0575 -0.6563  0.4178
   56G       N2 1289   6.789   6.719   4.474 -0.1889  0.2868 -0.0634
   56G      H21 1290   6.717   6.654   4.446 -0.7737  0.9501 -0.1528
   56G      H22 1291   6.774   6.818   4.462  0.2373  0.4352  0.6011
   56G       N3 1292   7.006   6.783   4.517  0.8325 -0.4428 -0.3453
   56G       C4 1293   7.125   6.734   4.539 -0.2706 -0.2942 -0.0189
   56G      C3' 1294   7.332   7.021   4.799 -1.0355 -0.1546  0.2443
   56G      H3' 1295   7.360   6.925   4.842 -1.4784  0.6832  2.5525
   56G      C2' 1296   7.203   6.999   4.733  0.2134 -0.5392 -0.2152
   56G     H2'1 1297   7.152   6.915   4.779 -0.2862  0.5213  1.2500
   56G      O2' 1298   7.121   7.120   4.733 -0.1504 -0.4657 -0.0358
   56G     HO'2 1299   7.153   7.168   4.809  0.4777 -0.7787 -0.0975
   56G      O3' 1300   7.338   7.118   4.897  0.3797  0.3455  0.1709
   57U        P 1301   7.317   7.090   5.051 -0.3847  0.0921  0.5320
   57U      O1P 1302   7.311   7.224   5.113  0.3711 -0.5077  0.3884
   57U      O2P 1303   7.417   6.997   5.110 -0.3547 -0.1235  0.6285
   57U      O5' 1304   7.176   7.017   5.063 -0.1118  0.0259  0.2178
   57U      C5' 1305   7.058   7.094   5.058  0.2348 -0.6351 -0.3689
   57U     H5'1 1306   7.046   7.161   4.972 -1.8965  0.8806  1.0143
   57U     H5'2 1307   7.058   7.154   5.149  1.4751 -2.2475  0.7494
   57U      C4' 1308   6.936   7.007   5.052  0.1949  0.4233  0.4633
   57U      H4' 1309   6.848   7.070   5.037  0.0838 -0.2271 -2.0391
   57U      O4' 1310   6.951   6.922   4.936 -0.0719 -0.4816  0.3353
   57U      C1' 1311   6.866   6.807   4.946 -0.2086  0.5322  0.9178
   57U      H1' 1312   6.781   6.822   4.880  0.4895 -1.7998 -0.6332
   57U       N1 1313   6.947   6.684   4.895 -0.3810  0.1095 -0.2922
   57U       C6 1314   7.083   6.673   4.899  0.1642  0.0161  0.5980
   57U       H6 1315   7.151   6.752   4.926  0.9883  0.6758 -2.9184
   57U       C5 1316   7.142   6.550   4.873  0.5957 -0.5360  0.3157
   57U       H5 1317   7.250   6.548   4.875  0.6312  0.1190 -0.5633
   57U       C4 1318   7.057   6.440   4.836  0.4135  0.5532 -0.1545
   57U       O4 1319   7.093   6.325   4.825  0.2180  0.4961 -0.4916
   57U       N3 1320   6.926   6.460   4.827  0.7848 -0.2027  0.6404
   57U       H3 1321   6.873   6.392   4.775  0.6901  0.7391 -0.5363
   57U       C2 1322   6.870   6.586   4.847 -0.4618 -0.0938  0.1329
   57U       O2 1323   6.750   6.604   4.830  0.0265  0.0844 -0.2987
   57U      C3' 1324   6.919   6.902   5.162 -0.1070  0.3557  0.7235
   57U      H3' 1325   7.019   6.859   5.164 -0.1867  0.1043 -0.4320
   57U      C2' 1326   6.831   6.792   5.098  0.5795  0.1017  0.4535
   57U     H2'1 1327   6.846   6.687   5.125 -2.0810 -0.6821 -0.7970
   57U      O2' 1328   6.695   6.823   5.119  0.9661  0.5945  0.1919
   57U     HO'2 1329   6.680   6.839   5.212 -3.1371  1.4897 -0.4323
   57U      O3' 1330   6.876   6.952   5.289  0.2491 -0.4138  0.0813
   58A        P 1331   6.919   6.887   5.414 -0.2876  0.2836 -0.0591
   58A      O1P 1332   6.908   6.991   5.526 -0.0040  0.4827  0.0016
   58A      O2P 1333   7.046   6.808   5.397 -0.0209 -0.9731  0.2709
   58A      O5' 1334   6.811   6.766   5.432  0.3133 -0.0667 -0.0485
   58A      C5' 1335   6.682   6.792   5.481 -0.0968 -0.7776 -0.0988
   58A     H5'1 1336   6.631   6.871   5.427  0.4952  0.1959  0.7270
   58A     H5'2 1337   6.694   6.833   5.581 -2.9468 -1.9768  0.8315
   58A      C4' 1338   6.584   6.673   5.484 -0.2165 -0.0394  0.1993
   58A      H4' 1339   6.484   6.705   5.514 -0.4550  0.2497 -0.8374
   58A      O4' 1340   6.565   6.630   5.353 -0.0551 -0.0869  0.0731
   58A      C1' 1341   6.567   6.493   5.354 -0.3009 -0.4517 -0.2076
   58A      H1' 1342   6.472   6.461   5.313 -0.3204  2.8646 -3.2067
   58A       N9 1343   6.680   6.438   5.281 -0.3665  0.4168 -0.1323
   58A       C8 1344   6.816   6.473   5.291  0.3014  0.0800 -0.2318
   58A       H8 1345   6.847   6.561   5.345 -0.9876  0.0016  0.7121
   58A       N7 1346   6.887   6.400   5.212 -0.6117 -0.2051 -0.1902
   58A       C5 1347   6.800   6.307   5.156  0.4603  0.8441  0.1797
   58A       C6 1348   6.817   6.192   5.070 -0.0840  0.1382  0.0979
   58A       N6 1349   6.937   6.151   5.018  0.2483  0.2919  0.3276
   58A      H61 1350   7.017   6.209   5.035 -0.7297  2.9651 -3.0496
   58A      H62 1351   6.931   6.077   4.949 -1.7270 -0.0422  0.7766
   58A       N1 1352   6.720   6.110   5.042 -0.4393  0.0199  0.0243
   58A       C2 1353   6.605   6.133   5.100 -0.6705  1.2241  0.7719
   58A       H2 1354   6.526   6.062   5.078  1.0287 -0.2604 -0.8789
   58A       N3 1355   6.563   6.242   5.176 -0.1520 -0.2164  0.1690
   58A       C4 1356   6.674   6.324   5.197  0.3968 -0.3459  0.0150
   58A      C3' 1357   6.622   6.560   5.580 -0.0428  0.0492  0.1920
   58A      H3' 1358   6.730   6.546   5.588 -0.4085 -5.0645 -0.4951
   58A      C2' 1359   6.566   6.444   5.502  0.1977 -0.0508 -0.0963
   58A     H2'1 1360   6.636   6.361   5.512 -0.6638 -1.0215 -1.8448
   58A      O2' 1361   6.430   6.411   5.536 -0.0731  0.1918 -0.3209
   58A     HO'2 1362   6.431   6.321   5.569 -1.6948 -0.0959 -0.9329
   58A      O3' 1363   6.559   6.565   5.707 -0.1315 -0.2702 -0.2118
   59C        P 1364   6.646   6.529   5.849  0.0323 -0.6456  0.3517
   59C      O1P 1365   6.562   6.575   5.959 -0.2610 -0.1228  0.2577
   59C      O2P 1366   6.786   6.578   5.841  0.4387 -0.4632 -0.1676
   59C      O5' 1367   6.642   6.366   5.833  0.3622  0.1543  0.6158
   59C      C5' 1368   6.526   6.301   5.868  0.0675  0.3976  0.6382
   59C     H5'1 1369   6.441   6.355   5.827 -0.4364  0.6084  1.8899
   59C     H5'2 1370   6.524   6.284   5.976  2.1021 -3.4577  0.2690
   59C      C4' 1371   6.512   6.158   5.808  0.2850  0.6570 -0.0419
   59C      H4' 1372   6.408   6.124   5.816  0.2797  0.5678 -0.4424
   59C      O4' 1373   6.538   6.169   5.672  0.7656  0.4370  0.5346
   59C      C1' 1374   6.589   6.048   5.617  1.1458  0.2173 -0.0661
   59C      H1' 1375   6.514   6.010   5.547 -1.6815  0.0826  2.7882
   59C       N1 1376   6.711   6.072   5.544 -0.4597 -0.1172  0.4597
   59C       C6 1377   6.799   6.165   5.573  0.2335  0.3835 -1.1001
   59C       H6 1378   6.771   6.235   5.651 -2.2272 -1.8398  0.1885
   59C       C5 1379   6.902   6.191   5.496 -0.6060 -0.1844  0.4973
   59C       H5 1380   6.960   6.280   5.515 -0.1409 -0.8920  2.6614
   59C       C4 1381   6.927   6.103   5.389 -0.0637 -0.1366  0.0055
   59C       N4 1382   7.037   6.110   5.319  0.1024 -0.1108 -0.3235
   59C      H41 1383   7.101   6.185   5.339 -0.8028  0.4863  0.4310
   59C      H42 1384   7.045   6.048   5.239 -1.6663  1.0807 -1.4674
   59C       N3 1385   6.848   5.998   5.366 -0.2445  0.2023 -0.6419
   59C       C2 1386   6.738   5.978   5.444  0.1443 -0.3451 -0.5280
   59C       O2 1387   6.676   5.874   5.412 -0.0672 -0.0603  0.1581
   59C      C3' 1388   6.607   6.046   5.851 -0.0515 -0.1154 -0.5847
   59C      H3' 1389   6.704   6.094   5.864 -0.4975  0.8997 -0.8810
   59C      C2' 1390   6.598   5.952   5.734  0.9841 -0.0896  0.1782
   59C     H2'1 1391   6.678   5.879   5.735 -0.4265 -1.7066 -0.1259
   59C      O2' 1392   6.476   5.880   5.752  0.3313  0.0905  0.1572
   59C     HO'2 1393   6.486   5.846   5.841 -1.4463  2.6539  1.4524
   59C      O3' 1394   6.567   5.980   5.967 -0.3398 -0.3287 -0.6178
   60U        P 1395   6.669   5.890   6.047  0.2364  0.4708 -0.4273
   60U      O1P 1396   6.584   5.815   6.144 -0.2235  0.3935 -0.3914
   60U      O2P 1397   6.785   5.970   6.087 -0.3159 -0.2174 -0.3144
   60U      O5' 1398   6.719   5.781   5.942  0.1632 -0.4680  0.3857
   60U      C5' 1399   6.677   5.645   5.931  0.3839  0.4492 -0.4096
   60U     H5'1 1400   6.570   5.635   5.916  0.4858 -0.4848 -0.6369
   60U     H5'2 1401   6.710   5.593   6.021  3.0756  0.3999 -1.3153
   60U      C4' 1402   6.766   5.581   5.817 -0.2497 -0.1029  0.0322
   60U      H4' 1403   6.716   5.491   5.779  2.3867 -1.0394 -1.4656
   60U      O4' 1404   6.774   5.670   5.705  0.1647 -0.2938  0.2140
   60U      C1' 1405   6.898   5.640   5.636  0.2567 -0.2741  0.3201
   60U      H1' 1406   6.877   5.596   5.538 -0.7970 -0.1822  0.4992
   60U       N1 1407   6.991   5.759   5.624 -0.1298 -0.2668 -0.7395
   60U       C6 1408   6.990   5.866   5.709  0.1234  0.3905  0.0372
   60U       H6 1409   6.912   5.864   5.784 -1.6933  0.6396 -1.7358
   60U       C5 1410   7.076   5.973   5.696  0.4788  0.8355 -0.2885
   60U       H5 1411   7.064   6.058   5.762 -3.0309  0.6115 -0.4385
   60U       C4 1412   7.174   5.969   5.593  0.5030 -0.0321 -0.0400
   60U       O4 1413   7.254   6.048   5.572  0.7060  0.0115 -0.1045
   60U       N3 1414   7.173   5.854   5.518 -0.4921 -0.1452  0.8477
   60U       H3 1415   7.254   5.844   5.459  0.1228 -0.4367  1.7133
   60U       C2 1416   7.091   5.746   5.526  0.1236 -0.6022 -0.8262
   60U       O2 1417   7.095   5.645   5.452 -0.3452 -0.1752  0.5954
   60U      C3' 1418   6.902   5.547   5.866 -0.2058  0.2200  0.4795
   60U      H3' 1419   6.939   5.632   5.923 -0.6493  0.3762  0.5430
   60U      C2' 1420   6.973   5.544   5.732  0.2473 -0.4407  1.1901
   60U     H2'1 1421   7.075   5.583   5.736 -0.3847  1.9187 -1.8994
   60U      O2' 1422   6.980   5.410   5.672  0.1911 -0.4828 -0.1551
   60U     HO'2 1423   7.015   5.353   5.740 -1.1681 -0.4655  0.5779
   60U      O3' 1424   6.910   5.422   5.930  0.5124  0.4963 -0.2064
   61U        P 1425   7.045   5.382   6.022 -0.1827  0.2710 -0.3408
   61U      O1P 1426   7.002   5.282   6.124  0.1891  0.2247 -0.6514
   61U      O2P 1427   7.107   5.511   6.055  0.2284 -0.1608  0.0387
   61U      O5' 1428   7.131   5.315   5.912  0.4325 -0.3089 -0.0136
   61U      C5' 1429   7.110   5.177   5.874  0.0518  0.4195  0.0763
   61U     H5'1 1430   7.013   5.156   5.829  0.7383  1.8748 -2.2840
   61U     H5'2 1431   7.129   5.115   5.962  2.4019 -0.8270 -1.2018
   61U      C4' 1432   7.212   5.130   5.764 -0.9993 -1.3633 -0.6365
   61U      H4' 1433   7.192   5.027   5.737  1.4224 -1.6896 -1.5004
   61U      O4' 1434   7.197   5.212   5.647 -0.6639  0.6661  0.3124
   61U      C1' 1435   7.327   5.232   5.588  0.2866  0.0832 -0.1269
   61U      H1' 1436   7.315   5.165   5.503  0.6892 -0.9572  0.6258
   61U       N1 1437   7.348   5.367   5.534  0.3404 -0.5899 -0.1253
   61U       C6 1438   7.394   5.473   5.617  0.1850  1.0028  0.6585
   61U       H6 1439   7.397   5.460   5.724  0.0015 -0.2849  0.5176
   61U       C5 1440   7.409   5.596   5.570 -0.1776 -0.0141  0.3093
   61U       H5 1441   7.438   5.671   5.643 -0.8650 -2.1422  2.9562
   61U       C4 1442   7.389   5.622   5.430  0.0419 -0.3743 -0.2351
   61U       O4 1443   7.392   5.733   5.371 -0.1269  0.2714 -0.6405
   61U       N3 1444   7.354   5.511   5.355 -0.4352 -0.7360 -0.4697
   61U       H3 1445   7.372   5.515   5.256 -0.7787 -0.4743 -0.5222
   61U       C2 1446   7.337   5.384   5.396 -0.9241  0.0096  0.1262
   61U       O2 1447   7.320   5.301   5.311 -0.3890  0.3881 -0.0757
   61U      C3' 1448   7.357   5.129   5.805 -0.1205 -0.1757 -0.9178
   61U      H3' 1449   7.362   5.199   5.888 -0.1517 -1.3689  0.1277
   61U      C2' 1450   7.433   5.174   5.678 -0.7340 -0.2054 -0.1521
   61U     H2'1 1451   7.505   5.247   5.714 -1.3027 -0.8110  2.3478
   61U      O2' 1452   7.499   5.063   5.628  0.4347  0.6035  0.6712
   61U     HO'2 1453   7.521   5.077   5.536 -2.9295 -0.7470 -0.4868
   61U      O3' 1454   7.397   5.004   5.850  0.3138  0.0034  0.0390
   61U      H3T 1455   7.464   4.991   5.782  0.2045  2.3267 -0.6010
   62G      O5' 1456   7.315   5.316   4.772 -0.6246  0.7760  0.2369
   62G      H5T 1457   7.246   5.336   4.708  0.5303 -0.7008 -1.5627
   62G      C5' 1458   7.284   5.177   4.791 -0.3231  0.2532  0.4490
   62G     H5'1 1459   7.370   5.116   4.819  0.6964  1.2761 -0.3817
   62G     H5'2 1460   7.249   5.134   4.697 -2.1625 -0.6731  1.5013
   62G      C4' 1461   7.179   5.155   4.904  0.1915 -0.2927 -0.2698
   62G      H4' 1462   7.165   5.047   4.909 -0.0564 -0.2163  1.2518
   62G      O4' 1463   7.217   5.202   5.036 -0.0696 -0.3405 -0.5997
   62G      C1' 1464   7.111   5.280   5.090  0.0277 -0.1642  0.6751
   62G      H1' 1465   7.092   5.260   5.195  1.8045 -0.5919  0.9439
   62G       N9 1466   7.137   5.426   5.085 -0.0282 -0.4015 -0.1149
   62G       C8 1467   7.247   5.495   5.038 -0.2365  0.1960  0.2397
   62G       H8 1468   7.337   5.453   4.996 -0.6971  0.7388 -1.3763
   62G       N7 1469   7.247   5.623   5.068 -0.5155 -0.1387  0.8246
   62G       C5 1470   7.129   5.638   5.139  0.3336  0.0561 -0.0940
   62G       C6 1471   7.061   5.757   5.184 -0.4304  0.8075  0.6952
   62G       O6 1472   7.108   5.874   5.170  0.2023  0.1665 -0.0189
   62G       N1 1473   6.931   5.740   5.237 -0.3633 -0.4370  0.1596
   62G       H1 1474   6.894   5.821   5.284  0.4359  0.1272 -0.1703
   62G       C2 1475   6.874   5.621   5.250  0.1176 -0.1517 -0.3117
   62G       N2 1476   6.755   5.623   5.309 -0.5498  0.6248  0.1141
   62G      H21 1477   6.720   5.713   5.340  1.7039  0.4493  3.7487
   62G      H22 1478   6.713   5.536   5.337  0.6801  0.2584  0.8739
   62G       N3 1479   6.933   5.506   5.209 -0.0288  0.4508  1.0258
   62G       C4 1480   7.056   5.522   5.146 -0.4697 -0.5101 -0.7480
   62G      C3' 1481   7.039   5.209   4.880 -0.9091 -0.4132  0.4623
   62G      H3' 1482   7.041   5.305   4.827  0.6688 -1.0207 -0.6650
   62G      C2' 1483   6.984   5.240   5.021  0.5303  0.5513  0.3287
   62G     H2'1 1484   6.905   5.314   5.030 -1.5399 -1.7735  2.9814
   62G      O2' 1485   6.939   5.119   5.084  0.0005 -0.4191  0.1493
   62G     HO'2 1486   6.964   5.045   5.029 -0.4134 -0.5711  0.1596
   62G      O3' 1487   6.962   5.118   4.809 -0.5395 -0.1852  0.0101
   63U        P 1488   6.865   5.168   4.694 -0.3165  0.0252  0.2405
   63U      O1P 1489   6.793   5.050   4.637  0.2411 -0.6050 -0.2819
   63U      O2P 1490   6.940   5.249   4.598  0.2536 -0.9339  0.2658
   63U      O5' 1491   6.767   5.263   4.758  0.7113  0.0778 -0.7141
   63U      C5' 1492   6.644   5.210   4.817 -0.0644  0.5420 -0.0600
   63U     H5'1 1493   6.671   5.144   4.900  0.6473  1.5139  0.4937
   63U     H5'2 1494   6.580   5.148   4.754 -1.5940  1.2984  0.6904
   63U      C4' 1495   6.556   5.326   4.872  0.0958  0.3396 -0.3850
   63U      H4' 1496   6.467   5.275   4.908  1.1353 -1.0329  0.3322
   63U      O4' 1497   6.600   5.386   4.991  0.3516 -0.3184 -0.2835
   63U      C1' 1498   6.563   5.524   4.987  0.1757 -0.1044 -0.1410
   63U      H1' 1499   6.508   5.544   5.079  1.3537  0.0157  0.5609
   63U       N1 1500   6.677   5.609   4.970 -0.1063 -0.0202  0.0190
   63U       C6 1501   6.801   5.571   4.915  0.1195  0.4705 -0.1741
   63U       H6 1502   6.815   5.470   4.880 -1.2782  0.8650 -2.0349
   63U       C5 1503   6.896   5.662   4.883  0.5089  0.4935  0.1652
   63U       H5 1504   6.992   5.637   4.841  0.7769  1.0758  0.4151
   63U       C4 1505   6.874   5.804   4.918 -0.7133  0.4660 -0.0217
   63U       O4 1506   6.952   5.892   4.891 -0.1967  0.2692 -0.4082
   63U       N3 1507   6.759   5.835   4.983 -0.1478  0.4472 -0.1532
   63U       H3 1508   6.753   5.933   5.006 -1.4418  0.1222  1.0192
   63U       C2 1509   6.647   5.744   4.989 -0.3906 -0.5432 -0.3433
   63U       O2 1510   6.532   5.793   5.007 -0.4827 -0.3045  0.3843
   63U      C3' 1511   6.514   5.431   4.775 -0.2179  0.9943 -0.5421
   63U      H3' 1512   6.603   5.476   4.731  2.3460 -0.0437  3.1208
   63U      C2' 1513   6.461   5.533   4.872 -0.8467  0.3260 -0.6657
   63U     H2'1 1514   6.465   5.630   4.822  0.9915  0.1569 -0.9184
   63U      O2' 1515   6.327   5.507   4.917 -0.0800 -0.0618 -0.4830
   63U     HO'2 1516   6.281   5.590   4.923  1.4794  0.9561 -1.7131
   63U      O3' 1517   6.426   5.366   4.676  0.1015  0.0611 -0.7301
   64A        P 1518   6.413   5.441   4.534 -0.2435 -0.3197 -0.1017
   64A      O1P 1519   6.309   5.368   4.462 -0.6685 -0.3127  0.1630
   64A      O2P 1520   6.550   5.439   4.476  0.4362  0.3243 -0.0640
   64A      O5' 1521   6.371   5.592   4.578  0.1796  0.5413  0.1917
   64A      C5' 1522   6.235   5.625   4.606 -0.3042 -0.8790  0.1517
   64A     H5'1 1523   6.201   5.565   4.691  0.1433 -1.6637 -0.2137
   64A     H5'2 1524   6.178   5.596   4.517 -1.3611  2.3861 -0.3468
   64A      C4' 1525   6.220   5.771   4.632 -0.3633 -0.1574 -0.5635
   64A      H4' 1526   6.116   5.787   4.659 -0.4983 -1.5110 -0.1759
   64A      O4' 1527   6.297   5.812   4.743  0.0714  0.6256 -0.1943
   64A      C1' 1528   6.352   5.945   4.721  0.3778 -0.1513 -0.2416
   64A      H1' 1529   6.321   6.006   4.805  0.7740  0.3321 -0.4426
   64A       N9 1530   6.498   5.954   4.706 -0.1667  0.4389  0.2603
   64A       C8 1531   6.591   5.859   4.669  0.5278 -0.2865 -0.4869
   64A       H8 1532   6.576   5.753   4.654  0.4505 -0.0613 -2.1720
   64A       N7 1533   6.716   5.903   4.658  0.2265 -0.0666  0.2072
   64A       C5 1534   6.699   6.038   4.689  0.5814  0.4151  0.4822
   64A       C6 1535   6.789   6.152   4.691 -0.0604 -0.5129 -0.8340
   64A       N6 1536   6.920   6.150   4.696 -0.3146 -0.6931 -0.6949
   64A      H61 1537   6.969   6.062   4.691  0.1445 -0.6104  1.2924
   64A      H62 1538   6.966   6.237   4.720 -1.8112 -0.0685  0.0104
   64A       N1 1539   6.749   6.278   4.715  0.0665 -0.4315 -0.2501
   64A       C2 1540   6.620   6.289   4.739  0.3934 -0.2966 -0.2001
   64A       H2 1541   6.584   6.389   4.760 -2.0490 -0.6335 -2.3352
   64A       N3 1542   6.525   6.197   4.742  0.2074  0.2876  0.3494
   64A       C4 1543   6.565   6.069   4.708 -0.0457  0.3900  0.6733
   64A      C3' 1544   6.252   5.865   4.516  0.2204 -0.1892 -0.0788
   64A      H3' 1545   6.342   5.831   4.465 -0.0644  0.3600 -0.9557
   64A      C2' 1546   6.283   6.000   4.592 -0.1780  0.2391 -0.0941
   64A     H2'1 1547   6.346   6.061   4.527  2.8441 -2.6609 -0.1273
   64A      O2' 1548   6.168   6.067   4.637  0.9961 -0.4780 -0.1210
   64A     HO'2 1549   6.174   6.160   4.615  0.5414 -0.1364  1.1120
   64A      O3' 1550   6.142   5.868   4.436  0.4433  0.8949  0.3956
   65C        P 1551   6.141   5.927   4.290 -0.3580  0.3193 -0.0583
   65C      O1P 1552   5.998   5.908   4.252  0.5027 -1.0108 -0.1739
   65C      O2P 1553   6.250   5.857   4.212  0.0092  0.0911  0.4332
   65C      O5' 1554   6.171   6.078   4.288  0.4443 -0.3305  0.0361
   65C      C5' 1555   6.069   6.170   4.328  0.3564  0.2981 -0.4518
   65C     H5'1 1556   6.021   6.142   4.421 -0.1078 -1.0320 -1.0657
   65C     H5'2 1557   5.995   6.178   4.248 -0.6305 -2.6838  0.0330
   65C      C4' 1558   6.127   6.309   4.346  0.1377  0.2780 -0.4100
   65C      H4' 1559   6.056   6.388   4.372 -2.0958 -2.0651  1.1156
   65C      O4' 1560   6.230   6.303   4.447 -0.5668  0.4275  0.3162
   65C      C1' 1561   6.334   6.397   4.418  0.1934  0.9623 -0.7557
   65C      H1' 1562   6.338   6.482   4.485  0.4397  0.8577 -0.6374
   65C       N1 1563   6.466   6.333   4.416 -0.0321  0.4360 -0.9231
   65C       C6 1564   6.494   6.210   4.362 -0.1318  0.2231 -1.0096
   65C       H6 1565   6.423   6.135   4.327  1.8635 -1.8492 -0.8628
   65C       C5 1566   6.620   6.170   4.352 -0.0875 -0.5766 -0.1137
   65C       H5 1567   6.641   6.070   4.317 -0.1904 -0.4085 -0.6671
   65C       C4 1568   6.722   6.263   4.391  0.5282  0.3610 -0.2819
   65C       N4 1569   6.849   6.226   4.380  0.1945 -0.4543  0.6596
   65C      H41 1570   6.870   6.135   4.341 -0.0603 -0.5771  0.8071
   65C      H42 1571   6.930   6.269   4.424  0.1630 -1.2830  1.5943
   65C       N3 1572   6.702   6.387   4.427  0.5057  0.2608 -0.1630
   65C       C2 1573   6.573   6.428   4.435  0.0011  0.4277  0.5076
   65C       O2 1574   6.561   6.542   4.468  0.7917 -0.1115 -0.1913
   65C      C3' 1575   6.206   6.349   4.217  0.3373 -0.2210 -0.4070
   65C      H3' 1576   6.265   6.264   4.183  1.3615  1.0202 -1.8170
   65C      C2' 1577   6.308   6.450   4.280 -0.4875  0.8137  0.9758
   65C     H2'1 1578   6.399   6.454   4.222 -0.2192  0.5219  1.3731
   65C      O2' 1579   6.269   6.587   4.283 -0.2505 -0.2228 -0.5200
   65C     HO'2 1580   6.313   6.639   4.215 -0.8230  1.6338  0.4687
   65C      O3' 1581   6.114   6.395   4.114 -0.2392 -0.1960 -0.2045
   66G        P 1582   6.172   6.430   3.968 -0.0394 -0.0926 -0.2249
   66G      O1P 1583   6.069   6.502   3.894  0.3147 -0.2201 -0.1825
   66G      O2P 1584   6.230   6.304   3.915 -0.1079 -0.0288 -0.2279
   66G      O5' 1585   6.283   6.539   3.993  0.0793  0.0079  0.0188
   66G      C5' 1586   6.262   6.679   3.977  0.3670  0.5675 -0.4937
   66G     H5'1 1587   6.181   6.710   4.043 -0.2552 -0.6870 -0.6451
   66G     H5'2 1588   6.229   6.700   3.875 -0.5083  1.5441 -0.0378
   66G      C4' 1589   6.378   6.768   3.998 -0.4598 -0.8608  0.4934
   66G      H4' 1590   6.342   6.869   4.015  0.0781 -0.3424 -1.2604
   66G      O4' 1591   6.452   6.720   4.110 -0.0620  0.7109  0.7119
   66G      C1' 1592   6.586   6.728   4.082 -0.7267  0.5064 -0.5232
   66G      H1' 1593   6.633   6.799   4.150 -1.3817  0.7478 -0.3141
   66G       N9 1594   6.661   6.596   4.093 -0.1898 -0.2783 -0.1623
   66G       C8 1595   6.620   6.463   4.080  0.6391 -0.0566  0.3764
   66G       H8 1596   6.520   6.422   4.079  0.7915 -0.4752  1.3793
   66G       N7 1597   6.721   6.388   4.068 -0.3511  0.2192 -0.3269
   66G       C5 1598   6.832   6.467   4.087  0.1164 -0.1154 -0.8596
   66G       C6 1599   6.971   6.432   4.091 -0.2036 -0.1587  0.1980
   66G       O6 1600   7.027   6.322   4.087  0.0871 -0.5240  0.2526
   66G       N1 1601   7.058   6.548   4.096 -0.1930  0.9191  0.7398
   66G       H1 1602   7.154   6.524   4.114 -0.6199 -2.0908 -0.4889
   66G       C2 1603   7.009   6.673   4.120  0.5046 -1.2583  0.0250
   66G       N2 1604   7.094   6.772   4.132  0.2686  0.4899  0.2401
   66G      H21 1605   7.187   6.748   4.161  0.3125 -0.0495 -0.3228
   66G      H22 1606   7.060   6.862   4.164  0.5764  1.6630 -2.4227
   66G       N3 1607   6.879   6.710   4.116 -0.0261  0.7102 -0.4931
   66G       C4 1608   6.796   6.601   4.090 -0.3792  0.4197 -0.2633
   66G      C3' 1609   6.471   6.773   3.878  0.2016 -0.5213 -0.6205
   66G      H3' 1610   6.477   6.674   3.834  2.0500 -0.8146  0.1795
   66G      C2' 1611   6.606   6.802   3.954 -0.2413 -0.5012 -0.0764
   66G     H2'1 1612   6.688   6.768   3.892  0.5451 -0.1054  0.7204
   66G      O2' 1613   6.628   6.935   3.992  0.5654  0.0028 -0.7634
   66G     HO'2 1614   6.570   6.995   3.943 -2.6818 -1.7352  0.6513
   66G      O3' 1615   6.440   6.888   3.793 -0.2939 -0.1554  0.5953
   67G        P 1616   6.481   6.889   3.634  0.0672 -0.1380  0.4913
   67G      O1P 1617   6.413   7.004   3.565  0.3686  0.0436  0.2441
   67G      O2P 1618   6.450   6.752   3.587  0.0962 -0.4390  0.3077
   67G      O5' 1619   6.632   6.917   3.654 -0.1331 -0.5169 -0.6149
   67G      C5' 1620   6.680   7.047   3.664  0.7422 -0.1708  0.0181
   67G     H5'1 1621   6.632   7.110   3.740 -0.0031  0.6159 -1.0641
   67G     H5'2 1622   6.667   7.100   3.569  1.0836 -1.3718 -0.7190
   67G      C4' 1623   6.827   7.060   3.683 -0.1650 -0.5295 -0.7461
   67G      H4' 1624   6.847   7.166   3.705 -2.2787 -0.4882  1.4866
   67G      O4' 1625   6.866   6.982   3.794  0.6330 -0.0535 -0.4367
   67G      C1' 1626   7.005   6.947   3.770  1.1573  0.0768 -0.1332
   67G      H1' 1627   7.072   6.990   3.843 -1.6364  0.4981  2.3879
   67G       N9 1628   7.011   6.801   3.760 -0.3665 -0.6860  0.4851
   67G       C8 1629   6.912   6.714   3.731 -0.1700  0.2044 -0.4053
   67G       H8 1630   6.811   6.740   3.704 -0.4089 -1.0222 -0.7602
   67G       N7 1631   6.949   6.586   3.748  0.2287  0.0080 -0.3101
   67G       C5 1632   7.088   6.593   3.788 -1.3000 -0.4277  0.4490
   67G       C6 1633   7.186   6.491   3.815  0.0169  0.0649  0.4046
   67G       O6 1634   7.169   6.367   3.822  0.2422  0.4163  0.2849
   67G       N1 1635   7.314   6.539   3.834 -0.0012 -0.3337  0.2353
   67G       H1 1636   7.389   6.472   3.844  0.7676  0.7437  2.3099
   67G       C2 1637   7.339   6.675   3.833  0.0348 -1.2166 -0.3212
   67G       N2 1638   7.469   6.704   3.851 -0.1724  0.3164 -0.5333
   67G      H21 1639   7.537   6.630   3.844  1.1744  1.5572 -0.9772
   67G      H22 1640   7.496   6.799   3.832  0.5853  0.3237  0.4839
   67G       N3 1641   7.256   6.771   3.806 -0.0463  0.1983  0.1031
   67G       C4 1642   7.126   6.725   3.786  0.0437 -0.5133 -0.0550
   67G      C3' 1643   6.913   7.034   3.568  0.2174  0.0371  0.2146
   67G      H3' 1644   6.882   6.937   3.528 -0.3701  0.7745 -1.2254
   67G      C2' 1645   7.052   7.009   3.635 -0.5236 -0.3384  0.0170
   67G     H2'1 1646   7.117   6.934   3.589 -1.9225 -0.0456 -2.6454
   67G      O2' 1647   7.118   7.135   3.672  0.5800  0.7756 -0.1537
   67G     HO'2 1648   7.143   7.177   3.590  2.0135 -0.4870 -0.4026
   67G      O3' 1649   6.933   7.134   3.470  0.5903 -1.2995  0.2004
   68A        P 1650   6.967   7.107   3.318  0.1396  0.1555  0.2467
   68A      O1P 1651   6.977   7.238   3.247 -0.3931  0.3245 -0.5204
   68A      O2P 1652   6.873   7.004   3.270  0.2406  0.2140  1.0586
   68A      O5' 1653   7.118   7.043   3.330  0.0965  0.1940  0.4865
   68A      C5' 1654   7.239   7.114   3.348  0.4623 -0.2173  0.3774
   68A     H5'1 1655   7.215   7.165   3.441  0.9274 -0.9929  0.9353
   68A     H5'2 1656   7.257   7.169   3.255  1.4404 -1.3100 -0.1104
   68A      C4' 1657   7.362   7.033   3.376  0.0071  0.8580 -0.0888
   68A      H4' 1658   7.435   7.101   3.419  0.4936 -0.2356  0.8832
   68A      O4' 1659   7.328   6.935   3.471 -0.1280 -0.1779  0.3563
   68A      C1' 1660   7.411   6.823   3.452 -0.0804  0.4558 -0.0927
   68A      H1' 1661   7.486   6.819   3.530 -0.6167  0.0131  0.4096
   68A       N9 1662   7.339   6.694   3.458 -0.1159 -0.3385  0.0518
   68A       C8 1663   7.207   6.667   3.459  0.0906  0.9185 -0.7584
   68A       H8 1664   7.128   6.740   3.454 -0.8690 -0.0047  0.2395
   68A       N7 1665   7.194   6.535   3.464  0.1475  0.3740  0.1087
   68A       C5 1666   7.319   6.481   3.480 -0.0157  0.2505 -0.2181
   68A       C6 1667   7.366   6.354   3.511 -0.1161 -0.4295 -0.3976
   68A       N6 1668   7.285   6.254   3.535  0.5840 -0.1268 -0.8920
   68A      H61 1669   7.191   6.281   3.559  0.2185 -0.4958 -1.8256
   68A      H62 1670   7.322   6.165   3.567 -1.1079 -0.5939 -0.1545
   68A       N1 1671   7.497   6.327   3.508 -0.2057  0.1285  0.1652
   68A       C2 1672   7.575   6.426   3.481 -0.1675  0.0227 -0.6001
   68A       H2 1673   7.681   6.407   3.485 -0.3853 -2.1073 -2.4244
   68A       N3 1674   7.546   6.556   3.465 -0.2649  0.1631 -0.3734
   68A       C4 1675   7.410   6.576   3.463 -0.3540  0.3903 -0.1012
   68A      C3' 1676   7.424   6.971   3.250  0.1553 -0.4714 -0.0830
   68A      H3' 1677   7.346   6.928   3.186  0.7345 -1.2785 -0.2660
   68A      C2' 1678   7.489   6.845   3.321  0.3021 -0.5172  0.2111
   68A     H2'1 1679   7.473   6.756   3.262  0.3277  1.3171 -2.7539
   68A      O2' 1680   7.629   6.866   3.353  0.3264 -0.0205 -0.0297
   68A     HO'2 1681   7.683   6.838   3.280  0.4561  1.0658 -0.3697
   68A      O3' 1682   7.513   7.056   3.178  0.1487  0.3886 -1.1236
   69A        P 1683   7.547   7.033   3.025  0.2993 -0.0931  0.1833
   69A      O1P 1684   7.625   7.146   2.972 -0.1592  0.1841  0.1295
   69A      O2P 1685   7.423   6.987   2.954 -0.3507  0.4494  0.5528
   69A      O5' 1686   7.654   6.912   3.031 -0.2309 -0.0743 -0.0907
   69A      C5' 1687   7.789   6.924   3.071 -0.3555  0.0874  0.3213
   69A     H5'1 1688   7.804   6.972   3.168 -1.6694  2.0521 -0.3765
   69A     H5'2 1689   7.845   6.987   3.001  1.7703 -2.3855 -0.3380
   69A      C4' 1690   7.859   6.786   3.072  0.3704 -0.1111 -0.7371
   69A      H4' 1691   7.961   6.788   3.111  0.3960 -2.6987 -0.5162
   69A      O4' 1692   7.798   6.702   3.172 -0.4971 -0.3194  0.3592
   69A      C1' 1693   7.803   6.568   3.130  0.5754  0.4432  0.1156
   69A      H1' 1694   7.850   6.498   3.198  0.3894  0.2631  0.0602
   69A       N9 1695   7.665   6.506   3.122 -0.3571 -0.1818  0.8537
   69A       C8 1696   7.545   6.563   3.081  0.3346  0.1968  0.0814
   69A       H8 1697   7.534   6.667   3.058 -0.1442  0.0399 -0.4041
   69A       N7 1698   7.448   6.477   3.082 -0.4084 -0.8951 -0.7932
   69A       C5 1699   7.504   6.361   3.134  0.3263  0.1355 -0.1729
   69A       C6 1700   7.460   6.232   3.172  0.7862  0.1976  0.3726
   69A       N6 1701   7.335   6.189   3.185 -0.6185 -0.4203 -0.1042
   69A      H61 1702   7.265   6.262   3.177 -0.7400 -0.3476  1.3882
   69A      H62 1703   7.324   6.096   3.224  1.3569  0.3889  2.7144
   69A       N1 1704   7.541   6.142   3.222 -0.6148 -0.2152 -0.3981
   69A       C2 1705   7.665   6.174   3.236 -0.1509  0.0812  0.1030
   69A       H2 1706   7.731   6.097   3.273 -0.6168 -0.0070  0.7596
   69A       N3 1707   7.728   6.289   3.202  0.0346  0.3911 -0.5002
   69A       C4 1708   7.641   6.376   3.152 -0.1508 -0.4655 -0.7562
   69A      C3' 1709   7.858   6.706   2.947 -0.0518  0.1357  0.1227
   69A      H3' 1710   7.756   6.717   2.912  0.0320 -0.8364 -0.4637
   69A      C2' 1711   7.873   6.559   2.993 -0.6424 -0.1562 -0.2806
   69A     H2'1 1712   7.812   6.498   2.927 -3.0150 -0.3489  1.9302
   69A      O2' 1713   8.007   6.511   3.007  0.2199  0.1147  0.1222
   69A     HO'2 1714   8.027   6.420   2.985  0.4464  0.4436 -1.1311
   69A      O3' 1715   7.948   6.747   2.851 -0.6043  0.2903  0.6323
   70U        P 1716   7.923   6.704   2.702 -0.0244  0.0164 -0.1874
   70U      O1P 1717   8.027   6.769   2.623  0.5352 -0.7401 -0.4943
   70U      O2P 1718   7.784   6.735   2.661  0.0827 -0.5662 -0.0382
   70U      O5' 1719   7.939   6.539   2.692  0.2749 -0.2203 -0.3564
   70U      C5' 1720   8.061   6.474   2.687  0.4433 -0.2304 -0.2341
   70U     H5'1 1721   8.120   6.512   2.770  2.4384  2.2435 -2.5755
   70U     H5'2 1722   8.113   6.503   2.595 -0.0299  0.9212 -0.1446
   70U      C4' 1723   8.046   6.328   2.696 -0.4140 -0.8230  0.8777
   70U      H4' 1724   8.139   6.275   2.719 -0.0877 -0.2779  0.8153
   70U      O4' 1725   7.957   6.294   2.795 -0.0979 -0.2011 -0.0448
   70U      C1' 1726   7.883   6.182   2.766  0.5069  0.3919  0.8412
   70U      H1' 1727   7.925   6.102   2.827  2.7283  1.6214  1.0694
   70U       N1 1728   7.736   6.193   2.787  0.0612 -0.1471 -0.0687
   70U       C6 1729   7.669   6.306   2.758  0.4114  0.1541  0.5536
   70U       H6 1730   7.722   6.388   2.712  0.4081  0.3618  0.9150
   70U       C5 1731   7.540   6.314   2.788  0.0346  0.1969  0.2609
   70U       H5 1732   7.498   6.409   2.757  1.5304  0.4921 -1.0090
   70U       C4 1733   7.468   6.207   2.848  0.4326  0.6398 -0.8001
   70U       O4 1734   7.354   6.209   2.884  0.4384 -0.9111 -0.2153
   70U       N3 1735   7.543   6.091   2.871 -0.1843  0.3146  0.2432
   70U       H3 1736   7.497   6.006   2.902  0.1921  0.0173 -0.0050
   70U       C2 1737   7.674   6.081   2.838  0.4344 -0.3872 -0.6580
   70U       O2 1738   7.735   5.975   2.843 -0.0540 -0.7838  0.4046
   70U      C3' 1739   7.994   6.259   2.565 -0.0894  0.6420 -0.2201
   70U      H3' 1740   7.917   6.315   2.511 -1.3776  0.3670  1.2528
   70U      C2' 1741   7.911   6.142   2.621 -0.0473  0.3008 -0.6193
   70U     H2'1 1742   7.818   6.148   2.564 -0.3672 -0.1688 -0.1475
   70U      O2' 1743   7.984   6.020   2.629  0.3593  0.0716  0.0347
   70U     HO'2 1744   8.015   6.002   2.540 -0.9329 -0.3541 -0.3532
   70U      O3' 1745   8.092   6.208   2.473  0.1898 -0.1633 -0.4160
   71A        P 1746   8.068   6.190   2.315 -0.3928  0.0824 -0.1164
   71A      O1P 1747   8.191   6.192   2.243 -0.4186  0.5025  1.0703
   71A      O2P 1748   7.954   6.276   2.283  0.4105  0.7117  0.1960
   71A      O5' 1749   8.017   6.041   2.316  0.2260  0.6807  0.6318
   71A      C5' 1750   8.105   5.931   2.356 -0.9310  0.4704 -0.5172
   71A     H5'1 1751   8.157   5.940   2.451  0.5035  0.0878 -1.2424
   71A     H5'2 1752   8.179   5.923   2.276 -3.3219 -0.0499 -2.8310
   71A      C4' 1753   8.034   5.790   2.363 -1.1633 -0.3652  0.3236
   71A      H4' 1754   8.106   5.708   2.362 -0.5741  0.1427  0.4739
   71A      O4' 1755   7.956   5.790   2.481 -0.2911  0.4745  0.5119
   71A      C1' 1756   7.822   5.736   2.455  0.3206 -0.5749  0.4344
   71A      H1' 1757   7.814   5.650   2.522 -0.0203 -1.0682 -0.2269
   71A       N9 1758   7.720   5.833   2.482 -0.1815 -0.4730 -0.2529
   71A       C8 1759   7.700   5.960   2.435 -0.4702  0.2985 -0.0330
   71A       H8 1760   7.775   6.017   2.381  0.7939  1.6971  2.9480
   71A       N7 1761   7.584   6.011   2.457 -0.0520  0.5496 -0.7242
   71A       C5 1762   7.522   5.913   2.530 -0.8543 -0.0779  0.0862
   71A       C6 1763   7.390   5.897   2.590 -0.1863  0.2336 -0.5316
   71A       N6 1764   7.291   5.981   2.589 -0.6176 -0.2147 -0.4419
   71A      H61 1765   7.312   6.072   2.550  0.1313 -0.4334 -0.5754
   71A      H62 1766   7.205   5.963   2.639 -2.4315  3.3083 -1.9065
   71A       N1 1767   7.352   5.775   2.640  0.3125 -0.1068  0.1924
   71A       C2 1768   7.445   5.683   2.637  0.0707 -0.2042  0.6878
   71A       H2 1769   7.412   5.586   2.672  2.7577 -1.2621  0.4907
   71A       N3 1770   7.569   5.682   2.600  0.4712 -0.2884 -0.5706
   71A       C4 1771   7.604   5.804   2.544  0.8945  0.4011 -0.3433
   71A      C3' 1772   7.945   5.761   2.243 -0.0231 -0.1335 -0.5075
   71A      H3' 1773   7.912   5.857   2.203  1.7613  0.2489 -1.1508
   71A      C2' 1774   7.824   5.691   2.303  0.6331 -0.1402  0.3142
   71A     H2'1 1775   7.731   5.718   2.252  1.2939 -0.6286 -1.2219
   71A      O2' 1776   7.839   5.548   2.305 -0.1029 -0.3318  0.0244
   71A     HO'2 1777   7.844   5.526   2.211  0.5741 -0.6757  0.1343
   71A      O3' 1778   8.017   5.692   2.141 -0.5023 -0.0973  0.7174
   72G        P 1779   7.947   5.665   2.000  0.1465  0.2205  0.0712
   72G      O1P 1780   8.048   5.616   1.904  0.3395 -0.0494  0.4251
   72G      O2P 1781   7.870   5.786   1.966  0.1799 -0.3774 -0.4495
   72G      O5' 1782   7.847   5.541   2.037 -0.1027 -0.3048 -0.2877
   72G      C5' 1783   7.717   5.534   1.974 -0.2039 -0.1704 -0.1851
   72G     H5'1 1784   7.720   5.517   1.866  1.5455  2.3675 -0.6194
   72G     H5'2 1785   7.659   5.625   1.991 -0.3608 -0.2848 -0.1012
   72G      C4' 1786   7.634   5.419   2.027 -0.2115 -0.3688  0.0975
   72G      H4' 1787   7.690   5.329   2.001  0.3267  0.0921 -0.3510
   72G      O4' 1788   7.605   5.434   2.167  0.2553  0.5383 -0.2015
   72G      C1' 1789   7.462   5.422   2.188  0.0633 -0.0443  1.6925
   72G      H1' 1790   7.435   5.354   2.269 -0.9725 -0.3342  1.1275
   72G       N9 1791   7.389   5.542   2.213 -0.5049 -0.6613 -0.5413
   72G       C8 1792   7.446   5.664   2.228  0.0747 -0.1388  0.4137
   72G       H8 1793   7.552   5.683   2.217  0.8840 -3.7324  0.6259
   72G       N7 1794   7.361   5.757   2.260  0.0536  0.3643 -0.1633
   72G       C5 1795   7.239   5.685   2.277 -0.3576  0.3213  0.3537
   72G       C6 1796   7.112   5.737   2.321 -0.3224  0.0798  0.2876
   72G       O6 1797   7.078   5.854   2.349  0.5734 -0.8802  0.4091
   72G       N1 1798   7.021   5.638   2.332 -0.1182 -0.7992  0.4225
   72G       H1 1799   6.928   5.670   2.356 -0.3654 -0.0434 -1.3890
   72G       C2 1800   7.044   5.511   2.306  1.0579 -0.2581 -0.5481
   72G       N2 1801   6.940   5.432   2.309 -0.2288 -0.2333  0.1578
   72G      H21 1802   6.850   5.469   2.336  0.3127 -0.2497  2.1054
   72G      H22 1803   6.958   5.333   2.304  0.3473 -0.1265  0.0912
   72G       N3 1804   7.158   5.454   2.262  0.0713  0.3861 -0.9325
   72G       C4 1805   7.254   5.550   2.250  0.1780 -0.1618 -0.6053
   72G      C3' 1806   7.503   5.413   1.955 -0.4794 -0.3486  0.1230
   72G      H3' 1807   7.473   5.517   1.943 -0.1438 -0.3874 -1.2536
   72G      C2' 1808   7.409   5.358   2.057  0.5008  0.3192  0.3393
   72G     H2'1 1809   7.306   5.390   2.044  0.9062  1.7467  0.5336
   72G      O2' 1810   7.426   5.220   2.070 -0.6492  0.0849 -0.2712
   72G     HO'2 1811   7.504   5.202   2.018 -1.3458 -2.2962 -0.6027
   72G      O3' 1812   7.505   5.343   1.835  0.9221 -0.8073  0.4511
   73A        P 1813   7.408   5.393   1.714 -0.4177  0.3469  0.1957
   73A      O1P 1814   7.437   5.308   1.597 -0.0583  0.3720  0.1683
   73A      O2P 1815   7.424   5.539   1.694  1.1113  0.5141 -0.0006
   73A      O5' 1816   7.265   5.365   1.772 -0.0034 -0.4569 -0.1391
   73A      C5' 1817   7.218   5.235   1.779  0.8525  0.4378 -0.2337
   73A     H5'1 1818   7.280   5.188   1.856 -0.4748  1.5019  1.5530
   73A     H5'2 1819   7.229   5.187   1.682 -1.4115 -1.0061  0.1595
   73A      C4' 1820   7.065   5.221   1.813  0.4526 -0.6762 -0.7116
   73A      H4' 1821   7.040   5.115   1.812  1.3597 -0.8992 -2.1855
   73A      O4' 1822   7.042   5.288   1.936  0.0661  0.1443  0.1707
   73A      C1' 1823   6.927   5.364   1.946 -0.6061 -0.7055  0.5107
   73A      H1' 1824   6.867   5.323   2.027  0.9042 -0.4052  1.8069
   73A       N9 1825   6.962   5.503   1.973 -0.6221 -0.2563 -0.8509
   73A       C8 1826   7.082   5.563   1.963 -0.3432 -0.4404 -0.2786
   73A       H8 1827   7.170   5.503   1.945  0.6192  0.6710  0.5870
   73A       N7 1828   7.079   5.693   1.993 -0.0248  0.5743  0.0219
   73A       C5 1829   6.946   5.717   2.022  0.5701 -1.1432  0.2582
   73A       C6 1830   6.870   5.826   2.076 -0.7323  0.2178  0.3908
   73A       N6 1831   6.907   5.945   2.108 -0.2819  0.0522 -0.1806
   73A      H61 1832   7.001   5.975   2.089 -1.0327  2.1933 -0.7034
   73A      H62 1833   6.838   6.004   2.152  1.6452  3.2027 -1.1202
   73A       N1 1834   6.735   5.806   2.092  0.1458 -0.5866 -0.2851
   73A       C2 1835   6.681   5.689   2.080  0.6229 -0.3805  0.0455
   73A       H2 1836   6.580   5.675   2.114  0.2660  1.0305 -0.3925
   73A       N3 1837   6.744   5.581   2.036 -0.5791 -0.1506 -0.5505
   73A       C4 1838   6.875   5.603   2.007  0.3729 -0.1535 -0.7414
   73A      C3' 1839   6.975   5.292   1.715 -0.1674  0.5748 -0.2703
   73A      H3' 1840   7.028   5.381   1.680  3.1921 -0.2609  2.2099
   73A      C2' 1841   6.858   5.338   1.812  0.4405 -0.4020 -0.5521
   73A     H2'1 1842   6.815   5.432   1.779 -0.0464  0.5233  2.4637
   73A      O2' 1843   6.758   5.242   1.827 -0.6119  0.0727  0.3255
   73A     HO'2 1844   6.779   5.166   1.772 -1.1390  0.9492 -1.1570
   73A      O3' 1845   6.926   5.201   1.617 -0.2902 -0.6816  0.6285
   74U        P 1846   6.875   5.259   1.480  0.0783  0.0681  0.0598
   74U      O1P 1847   6.824   5.144   1.404 -0.3612  0.3325 -0.2428
   74U      O2P 1848   6.983   5.337   1.420  0.5168 -0.4425 -0.3451
   74U      O5' 1849   6.755   5.354   1.504  0.4402  0.2209  0.0407
   74U      C5' 1850   6.624   5.301   1.505  0.9016  0.1437  0.0267
   74U     H5'1 1851   6.604   5.225   1.580 -4.2465  1.1282  0.0102
   74U     H5'2 1852   6.587   5.260   1.412 -0.6007 -0.2821  0.7752
   74U      C4' 1853   6.537   5.417   1.553 -0.3619  0.3117  0.0909
   74U      H4' 1854   6.440   5.370   1.573  0.7386 -1.9918  0.3334
   74U      O4' 1855   6.592   5.491   1.655 -0.4884  1.3333 -0.2602
   74U      C1' 1856   6.542   5.615   1.649 -0.0458 -0.4362 -0.0559
   74U      H1' 1857   6.449   5.618   1.706 -0.7065  0.2792 -1.1282
   74U       N1 1858   6.648   5.718   1.687 -0.0596 -0.0362 -0.1256
   74U       C6 1859   6.781   5.709   1.645 -0.0731 -0.0359  0.6976
   74U       H6 1860   6.818   5.630   1.580 -0.7757 -1.5559  2.0795
   74U       C5 1861   6.863   5.811   1.677  0.1060 -0.4311  0.2809
   74U       H5 1862   6.958   5.818   1.627 -0.6696 -0.0317 -1.1688
   74U       C4 1863   6.816   5.919   1.761 -0.0359 -0.5997 -0.0276
   74U       O4 1864   6.881   6.020   1.785 -0.3422 -0.0329  0.2519
   74U       N3 1865   6.688   5.912   1.805 -0.2179 -0.5134 -0.7505
   74U       H3 1866   6.658   5.989   1.863 -1.2012 -0.4839 -1.2802
   74U       C2 1867   6.595   5.827   1.764  0.2628 -0.4340 -0.0336
   74U       O2 1868   6.476   5.841   1.797 -0.6205 -0.1612  0.4629
   74U      C3' 1869   6.522   5.512   1.441  0.0863 -0.6144  0.3413
   74U      H3' 1870   6.615   5.522   1.385 -1.1320  1.2190 -1.4937
   74U      C2' 1871   6.500   5.646   1.510 -1.4464 -0.6772 -0.3400
   74U     H2'1 1872   6.557   5.722   1.457 -0.7297 -1.2101 -0.3429
   74U      O2' 1873   6.367   5.682   1.516  0.8944 -0.4464  0.6388
   74U     HO'2 1874   6.322   5.657   1.435  1.9494 -0.2550 -0.0228
   74U      O3' 1875   6.413   5.479   1.365  0.5969 -0.0568  0.0212
   75A        P 1876   6.418   5.520   1.212 -0.0509 -0.0024  0.1828
   75A      O1P 1877   6.305   5.442   1.162 -0.1026  0.0889 -0.0989
   75A      O2P 1878   6.551   5.504   1.160 -0.5069 -1.3348  0.0582
   75A      O5' 1879   6.378   5.675   1.213 -0.1764  0.1260 -0.2683
   75A      C5' 1880   6.245   5.716   1.187 -0.1731 -0.2465  0.5627
   75A     H5'1 1881   6.168   5.656   1.236  0.5958 -3.6858 -2.0389
   75A     H5'2 1882   6.232   5.688   1.083 -1.0702 -0.5516  0.7481
   75A      C4' 1883   6.209   5.862   1.206 -0.5116 -0.3890 -0.4194
   75A      H4' 1884   6.110   5.875   1.163  0.5087  0.7545 -2.5994
   75A      O4' 1885   6.199   5.894   1.342 -0.0682 -0.0600 -0.6544
   75A      C1' 1886   6.231   6.026   1.370  0.2686  0.4072  0.2726
   75A      H1' 1887   6.151   6.067   1.431  0.4162 -1.2219  1.6162
   75A       N9 1888   6.356   6.052   1.446  0.0450  0.0693 -0.1976
   75A       C8 1889   6.468   5.980   1.423 -0.4935 -0.8486 -0.4106
   75A       H8 1890   6.457   5.885   1.373 -3.3256 -1.6349  1.4076
   75A       N7 1891   6.579   6.031   1.478 -0.3065 -0.2599 -0.1868
   75A       C5 1892   6.534   6.150   1.542 -0.1026  0.6246  0.6958
   75A       C6 1893   6.596   6.259   1.618 -0.2157 -0.2652  0.5061
   75A       N6 1894   6.718   6.268   1.655 -0.0598 -0.1971 -0.0996
   75A      H61 1895   6.766   6.179   1.654 -2.9275 -1.8647 -1.8814
   75A      H62 1896   6.744   6.349   1.710 -2.4047  1.5215 -1.3449
   75A       N1 1897   6.526   6.364   1.654  0.4971 -0.3429  0.4051
   75A       C2 1898   6.398   6.376   1.609 -0.3871  0.1787 -0.2659
   75A       H2 1899   6.342   6.462   1.643 -1.8057 -1.2697  1.2744
   75A       N3 1900   6.328   6.284   1.538 -0.0047 -0.3966 -0.1736
   75A       C4 1901   6.398   6.171   1.511 -0.8494 -0.3028  0.1231
   75A      C3' 1902   6.296   5.968   1.137 -0.4369  0.1225 -0.0292
   75A      H3' 1903   6.397   5.936   1.163 -0.0696  1.6454  0.5422
   75A      C2' 1904   6.252   6.087   1.230  0.3098 -0.1207  0.4495
   75A     H2'1 1905   6.329   6.163   1.231  0.0711  0.1902 -1.0967
   75A      O2' 1906   6.131   6.156   1.190 -0.6043 -0.0208  0.1911
   75A     HO'2 1907   6.128   6.238   1.239  1.0536 -0.4772  1.1630
   75A      O3' 1908   6.277   5.988   0.999  0.0673 -0.1781  0.5618
   76A        P 1909   6.386   6.055   0.907  0.1754 -0.3450 -0.0737
   76A      O1P 1910   6.341   6.059   0.764  0.4223 -0.8795  0.0482
   76A      O2P 1911   6.510   5.992   0.940 -0.2483  0.1911  0.0126
   76A      O5' 1912   6.395   6.200   0.958 -0.0871 -0.3108 -0.3111
   76A      C5' 1913   6.295   6.293   0.940  0.3522  0.1166 -0.1979
   76A     H5'1 1914   6.201   6.253   0.979  1.7031 -0.6380  2.5883
   76A     H5'2 1915   6.286   6.307   0.833  0.7637 -2.3674 -0.5957
   76A      C4' 1916   6.328   6.422   1.014  0.1288  0.4755 -0.1675
   76A      H4' 1917   6.241   6.483   0.991  0.7099  1.1479 -0.6327
   76A      O4' 1918   6.339   6.407   1.152 -0.6762  0.1462  0.0625
   76A      C1' 1919   6.439   6.506   1.195 -0.1292 -0.3605 -0.4087
   76A      H1' 1920   6.387   6.574   1.263 -0.1491  1.6933 -2.3520
   76A       N9 1921   6.553   6.430   1.261 -0.7130  0.0295  0.3030
   76A       C8 1922   6.609   6.313   1.224  0.6118 -0.5446  0.3166
   76A       H8 1923   6.549   6.240   1.170 -0.2458 -0.8336  1.6062
   76A       N7 1924   6.722   6.288   1.282  0.1259  0.0915 -0.7437
   76A       C5 1925   6.749   6.403   1.354 -0.0615 -0.9662 -0.5084
   76A       C6 1926   6.852   6.460   1.438 -0.3404 -0.5018  0.0715
   76A       N6 1927   6.952   6.392   1.488 -0.7842  0.2635 -0.0316
   76A      H61 1928   6.952   6.292   1.473 -0.3708  0.4750 -1.5789
   76A      H62 1929   7.001   6.440   1.562 -0.4650 -0.4691  0.2409
   76A       N1 1930   6.844   6.583   1.491 -0.1966 -0.0230 -0.4889
   76A       C2 1931   6.736   6.656   1.462  0.4576 -0.1963  0.4623
   76A       H2 1932   6.738   6.758   1.498 -0.3442  0.2587 -0.7444
   76A       N3 1933   6.641   6.626   1.375  0.4554 -0.0366  0.7804
   76A       C4 1934   6.650   6.495   1.334 -0.1295 -0.1986 -0.5134
   76A      C3' 1935   6.452   6.491   0.959  0.3670 -0.1176 -0.2161
   76A      H3' 1936   6.539   6.425   0.949  0.0673 -0.4381 -0.7855
   76A      C2' 1937   6.474   6.591   1.069 -0.1526  0.4954 -0.6954
   76A     H2'1 1938   6.577   6.620   1.087 -0.8113  1.2365  2.4925
   76A      O2' 1939   6.385   6.698   1.071  0.4166 -0.5177  0.8610
   76A     HO'2 1940   6.414   6.755   0.999  0.8147  0.2592  1.6167
   76A      O3' 1941   6.428   6.554   0.831 -0.5834  0.1060 -0.1293
   77U        P 1942   6.556   6.623   0.748  0.2673 -0.1901 -0.0358
   77U      O1P 1943   6.508   6.672   0.613  0.6748 -0.1966  0.3134
   77U      O2P 1944   6.672   6.534   0.756 -0.8103 -0.3572  0.3709
   77U      O5' 1945   6.595   6.753   0.835  0.4108 -0.1676  0.1684
   77U      C5' 1946   6.519   6.873   0.832 -0.0973  0.2390  0.2085
   77U     H5'1 1947   6.424   6.853   0.882 -0.5741 -1.8385 -1.4095
   77U     H5'2 1948   6.517   6.909   0.730  0.8585  1.3676  0.5585
   77U      C4' 1949   6.589   6.981   0.916 -0.0126 -0.5616 -0.3801
   77U      H4' 1950   6.539   7.078   0.917 -0.2899 -0.6637  1.7922
   77U      O4' 1951   6.626   6.943   1.052  0.1809  0.4114 -0.2593
   77U      C1' 1952   6.755   6.993   1.092  0.3724  0.7971 -0.3420
   77U      H1' 1953   6.743   7.055   1.181 -0.0375  0.2593 -0.0143
   77U       N1 1954   6.855   6.880   1.116  0.1542  0.7069 -0.2096
   77U       C6 1955   6.838   6.754   1.053  0.6562 -0.3015  0.4063
   77U       H6 1956   6.767   6.740   0.972  0.7724 -2.5818  0.6339
   77U       C5 1957   6.905   6.646   1.086 -0.1157  0.2851  0.1284
   77U       H5 1958   6.889   6.558   1.026 -0.4168 -0.2899  1.0356
   77U       C4 1959   7.015   6.648   1.180 -0.0126 -0.4766  0.3008
   77U       O4 1960   7.085   6.553   1.210  0.5401  0.3607  0.6148
   77U       N3 1961   7.038   6.772   1.232 -0.9391  0.3671  0.3627
   77U       H3 1962   7.117   6.790   1.292  0.3086 -0.8241 -0.8683
   77U       C2 1963   6.970   6.892   1.198 -0.3175  0.6255 -0.2184
   77U       O2 1964   7.010   7.001   1.241  0.2883 -0.1252 -0.4173
   77U      C3' 1965   6.732   7.007   0.861  0.3359 -0.4825  0.0638
   77U      H3' 1966   6.782   6.915   0.831  0.9895 -0.2200  0.3403
   77U      C2' 1967   6.812   7.067   0.971  0.6534 -0.4687 -0.0707
   77U     H2'1 1968   6.919   7.058   0.950  1.0608  1.7987  0.7301
   77U      O2' 1969   6.763   7.196   0.995  0.2102 -1.0193 -0.2581
   77U     HO'2 1970   6.741   7.246   0.916 -0.5303 -1.2234 -0.1907
   77U      O3' 1971   6.725   7.097   0.750 -0.4080 -0.0373 -0.0144
   78U        P 1972   6.832   7.084   0.634 -0.2781  0.4784 -0.2744
   78U      O1P 1973   6.806   7.181   0.522  0.0422  0.3487 -0.0277
   78U      O2P 1974   6.857   6.944   0.600  0.3055 -0.2523  0.0696
   78U      O5' 1975   6.965   7.133   0.706 -0.2395  0.4855 -0.1151
   78U      C5' 1976   6.988   7.264   0.738 -0.3206 -0.0418 -0.2091
   78U     H5'1 1977   6.901   7.304   0.790  0.6002 -2.1698  3.2835
   78U     H5'2 1978   7.016   7.321   0.649 -0.6272 -2.4756 -1.9471
   78U      C4' 1979   7.110   7.269   0.843 -0.0311  0.1758  0.8894
   78U      H4' 1980   7.110   7.372   0.879 -3.6834  1.6591 -2.5668
   78U      O4' 1981   7.114   7.177   0.951  0.1170  0.4424  0.3073
   78U      C1' 1982   7.246   7.152   0.990 -0.0495 -1.2425 -0.4588
   78U      H1' 1983   7.253   7.191   1.092  0.6025 -0.7583 -0.6862
   78U       N1 1984   7.273   7.004   0.969 -0.3942 -0.1705 -0.1822
   78U       C6 1985   7.201   6.927   0.879 -0.0438  0.1523 -0.0140
   78U       H6 1986   7.126   6.974   0.816 -0.9230  0.0889  0.9663
   78U       C5 1987   7.242   6.792   0.859  0.5737 -1.5520 -0.1650
   78U       H5 1988   7.202   6.736   0.775 -1.5406 -0.0605 -0.2340
   78U       C4 1989   7.342   6.725   0.943  0.6640 -0.2770 -0.8706
   78U       O4 1990   7.377   6.610   0.940  0.0739  0.0328 -0.0584
   78U       N3 1991   7.397   6.814   1.037  0.3816 -0.2928  0.0915
   78U       H3 1992   7.463   6.774   1.103  0.1355  1.1584  1.2611
   78U       C2 1993   7.367   6.947   1.052  0.0173  0.3426  0.3007
   78U       O2 1994   7.427   7.010   1.134  0.1320 -0.2216 -0.5069
   78U      C3' 1995   7.240   7.253   0.770 -0.7487 -0.4262  0.0039
   78U      H3' 1996   7.240   7.155   0.721  0.6666 -0.0900 -0.7226
   78U      C2' 1997   7.328   7.243   0.898  0.1890 -0.4931 -0.2266
   78U     H2'1 1998   7.425   7.199   0.874  0.3418 -0.7966  0.9094
   78U      O2' 1999   7.362   7.371   0.953  0.1772 -0.9189 -0.4188
   78U     HO'2 2000   7.443   7.371   1.005 -0.8670 -0.2361  1.2948
   78U      O3' 2001   7.280   7.362   0.681  0.2481 -0.2336 -0.4621
   79A        P 2002   7.395   7.330   0.571  0.2642  0.1137 -0.4371
   79A      O1P 2003   7.388   7.443   0.480  0.1196  0.0222 -0.2348
   79A      O2P 2004   7.374   7.195   0.510 -0.1637 -0.4324  0.0262
   79A      O5' 2005   7.536   7.332   0.634  0.3064 -0.7669 -0.2190
   79A      C5' 2006   7.582   7.444   0.712 -0.8300 -0.3313 -0.3655
   79A     H5'1 2007   7.508   7.475   0.786 -0.2192 -2.2282  1.0926
   79A     H5'2 2008   7.613   7.529   0.652 -0.5538 -0.6312 -0.6530
   79A      C4' 2009   7.711   7.412   0.796  0.1745  0.9213  0.8653
   79A      H4' 2010   7.752   7.505   0.835  0.5403  1.3522 -0.4938
   79A      O4' 2011   7.671   7.304   0.888 -0.0191 -0.0287 -0.1273
   79A      C1' 2012   7.777   7.201   0.901  1.1836  0.1832  0.3222
   79A      H1' 2013   7.822   7.196   1.000  1.9048  1.6860  0.0947
   79A       N9 2014   7.718   7.065   0.872  0.1462 -0.6357  0.1406
   79A       C8 2015   7.612   7.034   0.786 -0.3107 -0.2483 -0.7577
   79A       H8 2016   7.561   7.118   0.743  0.4377  0.9306  0.5621
   79A       N7 2017   7.582   6.911   0.791 -0.4905  0.2714  0.0101
   79A       C5 2018   7.684   6.855   0.865  0.0967  0.0184  0.5295
   79A       C6 2019   7.724   6.724   0.895  0.5705  0.0574 -0.3846
   79A       N6 2020   7.670   6.616   0.868 -0.1438 -0.1586  0.4345
   79A      H61 2021   7.604   6.612   0.791  1.6043  0.5110 -1.1875
   79A      H62 2022   7.708   6.529   0.903 -0.5217 -1.2381 -1.6299
   79A       N1 2023   7.838   6.701   0.966 -0.0210  0.3517  0.2816
   79A       C2 2024   7.910   6.801   1.008 -0.4458 -0.1534 -0.4164
   79A       H2 2025   7.999   6.779   1.064 -0.2460  1.9866  0.1786
   79A       N3 2026   7.885   6.927   0.990  0.8447  0.2125 -0.1245
   79A       C4 2027   7.773   6.949   0.912 -0.1238  0.0370 -0.5939
   79A      C3' 2028   7.817   7.341   0.701 -0.3893 -0.6331 -0.2844
   79A      H3' 2029   7.755   7.292   0.626 -2.0290 -0.2820  0.8007
   79A      C2' 2030   7.883   7.243   0.795  0.6182  0.4087 -0.1753
   79A     H2'1 2031   7.926   7.167   0.731  0.2534 -0.1994  0.2941
   79A      O2' 2032   7.980   7.307   0.878 -0.2356  0.3959 -0.4504
   79A     HO'2 2033   7.996   7.391   0.834 -1.6601  0.1246 -1.5595
   79A      O3' 2034   7.913   7.439   0.654 -0.5161  0.4180  0.5792
   80A        P 2035   8.003   7.406   0.530  0.0741 -1.0370 -0.2876
   80A      O1P 2036   8.072   7.527   0.498  0.1346 -0.0409 -0.0092
   80A      O2P 2037   7.919   7.343   0.428  0.0135  0.0437  0.1881
   80A      O5' 2038   8.106   7.295   0.579  0.1747  0.4028 -0.0276
   80A      C5' 2039   8.219   7.336   0.652 -0.7407 -0.2842  0.3065
   80A     H5'1 2040   8.193   7.386   0.745 -0.7734  1.0059 -0.3648
   80A     H5'2 2041   8.269   7.403   0.581 -1.1078 -0.1000  0.2193
   80A      C4' 2042   8.312   7.217   0.679  0.1741  0.6446 -0.0772
   80A      H4' 2043   8.391   7.255   0.743  0.4153 -0.2198  0.1513
   80A      O4' 2044   8.233   7.125   0.756 -0.3885 -0.0486  0.6534
   80A      C1' 2045   8.291   6.997   0.716 -0.4572  0.5549  0.0029
   80A      H1' 2046   8.336   6.958   0.808 -0.8269  3.2262  1.4197
   80A       N9 2047   8.171   6.922   0.679 -0.0223  0.4121  0.5956
   80A       C8 2048   8.059   6.968   0.611  0.5019  0.8488  0.0074
   80A       H8 2049   8.051   7.067   0.567 -1.1729  1.6138  1.8555
   80A       N7 2050   7.972   6.869   0.581 -0.2251 -0.0383 -0.2727
   80A       C5 2051   8.020   6.763   0.661  0.4650 -0.2589  0.2813
   80A       C6 2052   7.977   6.633   0.683 -0.4781  0.3271  0.3435
   80A       N6 2053   7.877   6.571   0.630  0.5228 -0.1091 -0.4197
   80A      H61 2054   7.815   6.614   0.563  0.8603  1.5109  0.2641
   80A      H62 2055   7.859   6.475   0.656 -4.6072  0.8854  0.8923
   80A       N1 2056   8.047   6.546   0.765 -0.0396  0.9011 -0.0298
   80A       C2 2057   8.165   6.597   0.814  0.0600  0.4233 -0.1256
   80A       H2 2058   8.222   6.536   0.883 -0.5997 -1.0043 -0.8093
   80A       N3 2059   8.214   6.719   0.804  0.7544  0.3924 -0.1869
   80A       C4 2060   8.136   6.797   0.721  0.2633 -0.0367 -0.0468
   80A      C3' 2061   8.369   7.153   0.556 -0.6317 -0.2268 -0.6916
   80A      H3' 2062   8.289   7.150   0.481 -0.7057 -2.0453 -0.5784
   80A      C2' 2063   8.399   7.014   0.610 -0.0638  0.4919 -0.3255
   80A     H2'1 2064   8.393   6.937   0.533  0.4488  0.8127 -0.6891
   80A      O2' 2065   8.533   7.006   0.656  0.5633  0.1174  0.8870
   80A     HO'2 2066   8.588   7.017   0.577 -0.7123 -1.5056 -0.3193
   80A      O3' 2067   8.487   7.213   0.504 -0.5013  0.7162  0.5975
   81U        P 2068   8.524   7.177   0.356 -0.0702  0.0361  0.4924
   81U      O1P 2069   8.621   7.269   0.300 -0.2420  0.0501 -0.4178
   81U      O2P 2070   8.396   7.149   0.281  0.1907 -0.0818  0.1573
   81U      O5' 2071   8.599   7.037   0.373 -0.0320  0.0254  0.2933
   81U      C5' 2072   8.585   6.935   0.281 -0.4577  0.7122  0.3319
   81U     H5'1 2073   8.657   6.958   0.202 -0.5813 -0.5403 -0.1784
   81U     H5'2 2074   8.485   6.937   0.238  0.0246  0.9365 -0.8204
   81U      C4' 2075   8.623   6.791   0.332  0.0177 -0.2562  0.3437
   81U      H4' 2076   8.723   6.791   0.375 -0.9429 -0.6304  2.7740
   81U      O4' 2077   8.521   6.744   0.426  0.0132 -0.1432 -0.1363
   81U      C1' 2078   8.532   6.604   0.418 -0.1525  1.0481 -0.5894
   81U      H1' 2079   8.597   6.596   0.505 -0.2144 -0.4205 -0.6536
   81U       N1 2080   8.404   6.525   0.438 -0.5961 -0.1485  0.2730
   81U       C6 2081   8.293   6.559   0.373  1.1103 -0.1568  0.0928
   81U       H6 2082   8.303   6.632   0.294 -0.0178 -0.3193 -0.2176
   81U       C5 2083   8.182   6.479   0.377  0.4816  0.7124 -0.0697
   81U       H5 2084   8.098   6.494   0.311 -0.5985  3.3220  1.7554
   81U       C4 2085   8.171   6.376   0.479 -0.6788  1.3287 -0.6572
   81U       O4 2086   8.074   6.299   0.489 -0.1714 -1.3037 -0.1615
   81U       N3 2087   8.278   6.362   0.562  0.1471  0.3284  0.5505
   81U       H3 2088   8.272   6.295   0.638  1.0842  0.1563  0.4787
   81U       C2 2089   8.396   6.424   0.537  0.6783 -0.2859  0.0652
   81U       O2 2090   8.491   6.390   0.610  0.7846  0.1657 -0.7532
   81U      C3' 2091   8.637   6.695   0.213  0.3744 -0.4734  0.5604
   81U      H3' 2092   8.556   6.723   0.146  1.5194 -0.8104 -1.0183
   81U      C2' 2093   8.604   6.562   0.289  0.3779  0.1869  0.4787
   81U     H2'1 2094   8.528   6.505   0.234  0.4773 -0.1129  0.6461
   81U      O2' 2095   8.726   6.490   0.311  0.6322 -0.0469  0.0232
   81U     HO'2 2096   8.752   6.447   0.229 -0.5442  0.3778 -0.5833
   81U      O3' 2097   8.757   6.697   0.140 -0.8912 -0.0608 -0.1341
   82U        P 2098   8.762   6.613   0.009 -0.1709  0.0436  0.1599
   82U      O1P 2099   8.870   6.663  -0.074  0.3263  0.4068 -0.1455
   82U      O2P 2100   8.623   6.616  -0.049 -0.0949  0.6842 -0.2399
   82U      O5' 2101   8.807   6.457   0.056 -0.2842  0.2658  0.1647
   82U      C5' 2102   8.947   6.429   0.090  0.8392  0.2655 -0.8576
   82U     H5'1 2103   8.984   6.502   0.161 -0.5199 -1.4048  1.7679
   82U     H5'2 2104   9.007   6.424   0.000  0.9656 -1.8529 -0.7067
   82U      C4' 2105   8.965   6.287   0.156  0.0649 -0.0697  1.0976
   82U      H4' 2106   9.073   6.276   0.164  0.1258 -2.3921 -1.3671
   82U      O4' 2107   8.901   6.277   0.278 -0.2921  0.3158  0.1515
   82U      C1' 2108   8.863   6.142   0.305 -0.5362 -0.4812 -0.1554
   82U      H1' 2109   8.934   6.090   0.370 -0.7919 -2.2235 -1.1973
   82U       N1 2110   8.729   6.140   0.368 -0.5371  0.3285 -0.0551
   82U       C6 2111   8.618   6.168   0.298 -0.2425  0.7937 -0.3426
   82U       H6 2112   8.621   6.212   0.199  0.8110  1.3287 -0.0952
   82U       C5 2113   8.497   6.147   0.357  0.0587 -0.8822  0.0470
   82U       H5 2114   8.409   6.164   0.296  1.5633 -0.5955 -2.1520
   82U       C4 2115   8.480   6.099   0.489 -0.1858 -0.0207 -0.3338
   82U       O4 2116   8.373   6.067   0.541 -0.0219  0.0821 -0.2699
   82U       N3 2117   8.601   6.093   0.564 -0.0725 -0.3598 -0.4761
   82U       H3 2118   8.596   6.072   0.663 -2.1089 -2.2181 -0.8792
   82U       C2 2119   8.724   6.100   0.503  0.4208 -0.5938  0.2918
   82U       O2 2120   8.820   6.067   0.576  0.5078  0.1954 -0.2809
   82U      C3' 2121   8.912   6.169   0.067 -0.3797 -0.5329 -0.0192
   82U      H3' 2122   8.821   6.190   0.011 -0.5471 -0.6354  0.2140
   82U      C2' 2123   8.875   6.062   0.175  0.0417 -0.6736  0.3188
   82U     H2'1 2124   8.791   5.996   0.151 -0.2865  0.0964 -0.7159
   82U      O2' 2125   8.980   5.974   0.203 -0.1271  0.3927  0.8544
   82U     HO'2 2126   8.962   5.892   0.156 -0.5770  1.1836 -0.3852
   82U      O3' 2127   9.009   6.112  -0.011  0.1383  0.8932 -0.0896
   82U      H3T 2128   9.077   6.070   0.044  0.4129  0.6944 -0.5693
   8.58473   8.58473   6.07032   0.00000   0.00000   0.00000   0.00000   4.29236   4.29236
