# Supplementary material for: Constant-pH Molecular Dynamics of Cationic Peptide Dendrimers Binding to siRNA
Source: J Chem Inf Model. 2026 Feb 5;66(8):4734–43. doi: 10.1021/acs.jcim.5c02636 (PMC13126635; doi:10.1021/acs.jcim.5c02636)
Supplement: Supplementary file 2 [file ci5c02636_si_002.zip › zip/MH18_05_in_8.gro]

Protein t=   0.00000
 2128
    1LY0      N    1   3.006   7.531   5.394  0.1408  0.3021  0.8038
    1LY0     H1    2   3.092   7.572   5.428  1.0892 -0.0524 -0.9887
    1LY0     H2    3   2.920   7.562   5.435 -0.7455  0.1613 -0.8630
    1LY0     H3    4   3.017   7.432   5.414  0.7709  0.0016 -0.8381
    1LY0     CA    5   3.015   7.548   5.247  0.3886  0.3341 -0.3050
    1LY0     HA    6   2.963   7.466   5.197 -0.2479  0.3162  0.3614
    1LY0     CB    7   2.951   7.678   5.194 -0.5107  0.3982 -0.1427
    1LY0    HB1    8   2.983   7.684   5.090 -0.3834  0.2483 -0.1141
    1LY0    HB2    9   2.997   7.761   5.248  0.9858 -0.4207 -0.1103
    1LY0     CG   10   2.797   7.688   5.213  0.2198  0.0201 -0.5246
    1LY0    HG1   11   2.772   7.654   5.314 -0.5223 -1.8047 -1.2806
    1LY0    HG2   12   2.762   7.617   5.138  2.1007 -1.7704  0.1987
    1LY0     CD   13   2.747   7.831   5.179  0.9336  0.0741 -0.0785
    1LY0    HD1   14   2.639   7.823   5.164  1.0907 -1.9240 -0.4884
    1LY0    HD2   15   2.783   7.858   5.080  0.5287  1.5666  0.1565
    1LY0     CE   16   2.763   7.940   5.285  0.2470  0.6664  0.2953
    1LY0    HE1   17   2.869   7.943   5.314 -0.1780 -1.9459  2.5442
    1LY0    HE2   18   2.722   7.907   5.380  2.5512 -1.3332  0.6900
    1LY0     NZ   19   2.725   8.076   5.244 -0.4323 -0.3899  0.0619
    1LY0    HZ1   20   2.763   8.140   5.311  0.9447 -1.5283  0.4301
    1LY0    HZ2   21   2.763   8.090   5.152 -1.8546  2.3518 -0.1893
    1LY0    HZ3   22   2.624   8.086   5.239 -0.3851 -0.5350 -1.6598
    1LY0      C   23   3.166   7.546   5.207  0.1191 -0.8845  0.4454
    1LY0      O   24   3.253   7.557   5.297  0.1223  0.1909 -0.1144
    2LER      N   25   3.192   7.519   5.078 -0.0420  0.1659  0.1680
    2LER      H   26   3.112   7.519   5.017 -0.1791 -2.3000  0.2563
    2LER     CA   27   3.323   7.513   5.012  0.2405 -0.3788 -0.8442
    2LER     HA   28   3.400   7.475   5.079  0.6611 -0.9309 -1.6297
    2LER     CB   29   3.318   7.427   4.890  0.2116 -0.1988 -0.1327
    2LER    HB1   30   3.416   7.431   4.843 -0.0916 -1.4085 -0.9299
    2LER    HB2   31   3.250   7.468   4.815 -1.8860  0.1249  1.8333
    2LER     CG   32   3.281   7.278   4.913  0.7504  0.2351 -0.1772
    2LER     HG   33   3.176   7.271   4.942  1.1372  0.2504  1.2935
    2LER    CD1   34   3.304   7.196   4.782 -0.3444  0.9498  0.3701
    2LER   HD11   35   3.411   7.183   4.767 -0.0412  1.1768  2.1832
    2LER   HD12   36   3.255   7.100   4.798  1.7538 -0.6063 -1.8291
    2LER   HD13   37   3.256   7.247   4.697  0.9319  2.3431  0.4490
    2LER    CD2   38   3.360   7.209   5.016 -0.0889  0.9877 -0.8073
    2LER   HD21   39   3.337   7.241   5.118  3.5028 -1.4242  0.9818
    2LER   HD22   40   3.332   7.104   5.006 -0.5861  1.1872 -1.5675
    2LER   HD23   41   3.468   7.215   5.003  0.0301  1.0837  0.1431
    2LER      C   42   3.379   7.652   4.976 -0.1047 -0.4254 -0.1590
    2LER      O   43   3.319   7.726   4.898  0.6030 -0.1429 -0.1201
    3LYR      N   44   3.491   7.688   5.043 -0.5825 -0.7127  0.1165
    3LYR      H   45   3.529   7.630   5.116 -1.1581  0.2277  1.1923
    3LYR     CA   46   3.549   7.820   5.026  0.1533  0.2937 -0.5491
    3LYR     HA   47   3.468   7.889   5.004  1.1138  2.7533  2.8019
    3LYR     CB   48   3.608   7.869   5.154  0.7296  0.7474  0.4146
    3LYR    HB1   49   3.692   7.808   5.188 -1.4886 -1.5925  2.1217
    3LYR    HB2   50   3.528   7.850   5.226 -0.3834 -2.2440 -1.3806
    3LYR     CG   51   3.651   8.016   5.151  0.3645  0.3744  0.1550
    3LYR    HG1   52   3.573   8.084   5.116  0.1991  0.0306 -0.1515
    3LYR    HG2   53   3.742   8.026   5.092  1.3370 -2.4976  0.9819
    3LYR     CD   54   3.686   8.049   5.296 -0.6876 -0.8026  0.1293
    3LYR    HD1   55   3.775   7.995   5.328 -1.7838 -2.8751 -0.1685
    3LYR    HD2   56   3.614   8.004   5.364 -0.6262 -0.1883  0.6069
    3LYR     CE   57   3.691   8.196   5.331 -0.5733 -0.2666  0.2030
    3LYR    HE1   58   3.726   8.200   5.434  3.0051 -4.3155 -0.6009
    3LYR    HE2   59   3.591   8.240   5.337 -0.0860  0.7843  0.8430
    3LYR     NZ   60   3.783   8.274   5.248 -0.4340 -0.2282 -0.2525
    3LYR    HZ1   61   3.790   8.260   5.148 -0.8914 -0.9224 -0.1975
    3LYR      C   62   3.641   7.818   4.905  0.0619 -0.7067 -0.3674
    3LYR      O   63   3.702   7.712   4.873 -0.0640 -0.2269  0.2955
    4LY0      N   64   3.652   7.927   4.833  0.1378  0.3875 -0.5438
    4LY0      H   65   3.588   8.000   4.862 -0.9837 -1.2494  1.2920
    4LY0     CA   66   3.727   7.941   4.704  0.0454  1.0626 -0.9964
    4LY0     HA   67   3.784   7.848   4.696 -1.7430 -0.2055  0.1730
    4LY0     CB   68   3.625   7.936   4.595  0.1443  0.3330  0.3041
    4LY0    HB1   69   3.669   7.956   4.497 -1.0136  1.2595 -0.0553
    4LY0    HB2   70   3.569   8.027   4.618 -1.4981 -0.3496 -0.7585
    4LY0     CG   71   3.525   7.823   4.580 -0.6593 -0.2291  1.0238
    4LY0    HG1   72   3.434   7.854   4.529  0.9589  1.7207 -0.8796
    4LY0    HG2   73   3.505   7.791   4.682 -1.0945 -0.4101  0.8868
    4LY0     CD   74   3.593   7.711   4.498 -0.1733 -0.3281  0.4036
    4LY0    HD1   75   3.679   7.680   4.557 -0.2256  2.0997  1.8797
    4LY0    HD2   76   3.619   7.746   4.398 -3.2275  0.5820 -0.1735
    4LY0     CE   77   3.499   7.593   4.474  0.3810 -0.1265 -0.4809
    4LY0    HE1   78   3.555   7.524   4.410  0.7407  0.1661 -0.4792
    4LY0    HE2   79   3.409   7.626   4.422  0.2424 -0.9844 -0.8059
    4LY0     NZ   80   3.464   7.517   4.594 -0.4291 -0.0477  1.0366
    4LY0    HZ1   81   3.392   7.563   4.648 -0.1617  1.6520  0.0140
    4LY0    HZ2   82   3.433   7.425   4.565  0.7724 -0.5953  1.4124
    4LY0    HZ3   83   3.547   7.507   4.651  0.9045 -1.7562 -1.0366
    4LY0      C   84   3.815   8.066   4.700  0.3625  0.4680 -0.5706
    4LY0      O   85   3.793   8.156   4.777 -0.1885 -0.2028 -0.0167
    5LER      N   86   3.910   8.064   4.603 -0.3462  0.3415  0.0554
    5LER      H   87   3.915   7.974   4.557 -1.0902 -0.0888  0.7862
    5LER     CA   88   4.004   8.177   4.553 -0.3217  0.6388 -0.1989
    5LER     HA   89   4.001   8.257   4.627 -0.8284  0.6972 -0.2806
    5LER     CB   90   4.148   8.132   4.560  0.0888  0.0895  0.3754
    5LER    HB1   91   4.158   8.058   4.481  0.2400  1.0523 -0.5308
    5LER    HB2   92   4.167   8.075   4.652 -1.5813 -0.9248  0.1447
    5LER     CG   93   4.253   8.244   4.562  0.0172  0.4799  0.8523
    5LER     HG   94   4.248   8.301   4.655 -0.6912 -0.7135  1.5606
    5LER    CD1   95   4.393   8.183   4.569  0.0936  0.0034  0.1405
    5LER   HD11   96   4.422   8.131   4.660  1.0712  1.2071  0.5380
    5LER   HD12   97   4.392   8.117   4.482 -2.3065  0.8612 -0.5653
    5LER   HD13   98   4.468   8.261   4.557 -0.8059  1.1584  1.7352
    5LER    CD2   99   4.246   8.343   4.451  0.1894 -0.2050  0.4815
    5LER   HD21  100   4.240   8.292   4.355 -3.4609  0.0336  0.4483
    5LER   HD22  101   4.158   8.407   4.450  0.8683  0.7638 -1.4999
    5LER   HD23  102   4.329   8.413   4.456  0.7090 -0.7321 -0.3993
    5LER      C  103   3.945   8.225   4.418  0.0867  0.1827  0.1187
    5LER      O  104   3.976   8.167   4.309  0.5345 -1.3914  0.0033
    6LYR      N  105   3.856   8.320   4.432  0.0203 -0.1866 -0.4667
    6LYR      H  106   3.827   8.346   4.525 -0.1026 -2.2506  0.1300
    6LYR     CA  107   3.805   8.394   4.312 -0.4643  0.4305  0.2407
    6LYR     HA  108   3.771   8.320   4.241 -1.0726  1.2944 -0.3952
    6LYR     CB  109   3.691   8.492   4.360 -0.3087 -0.5048 -0.4371
    6LYR    HB1  110   3.651   8.532   4.267  3.2192  1.9010 -1.1102
    6LYR    HB2  111   3.729   8.577   4.416  0.8842 -0.6007 -1.0614
    6LYR     CG  112   3.579   8.420   4.427  0.1989  0.9753  0.2171
    6LYR    HG1  113   3.606   8.401   4.531  0.1808 -0.4289 -0.0199
    6LYR    HG2  114   3.554   8.323   4.385 -2.5911  1.6780  0.0431
    6LYR     CD  115   3.451   8.509   4.433 -0.7576 -0.1616 -0.8199
    6LYR    HD1  116   3.477   8.612   4.456  2.6207 -0.8517 -1.0560
    6LYR    HD2  117   3.400   8.467   4.520 -2.8589 -3.1650 -3.2786
    6LYR     CE  118   3.363   8.505   4.314  0.8570  0.4297 -0.3429
    6LYR    HE1  119   3.344   8.401   4.287 -1.0903  1.0906 -1.7851
    6LYR    HE2  120   3.406   8.558   4.229  0.2093  1.5433 -0.0058
    6LYR     NZ  121   3.233   8.561   4.353 -0.1873  0.4281  0.2064
    6LYR    HZ1  122   3.222   8.660   4.337 -1.5305  0.3627  0.6307
    6LYR      C  123   3.913   8.479   4.243 -0.2689  0.6205  0.1091
    6LYR      O  124   4.015   8.519   4.301 -0.1603 -0.4813 -0.1260
    7LER      N  125   3.898   8.512   4.115 -0.2121  1.1432  0.1767
    7LER      H  126   3.809   8.480   4.079  0.6050  0.0611 -0.9590
    7LER     CA  127   3.974   8.618   4.041  0.2906 -0.2333 -0.0146
    7LER     HA  128   4.077   8.587   4.030  0.9895  2.0751 -0.5801
    7LER     CB  129   3.907   8.624   3.898 -0.5717 -0.0943  0.4355
    7LER    HB1  130   3.952   8.709   3.846  0.6330  0.0718  1.7010
    7LER    HB2  131   3.801   8.644   3.912 -0.3424  0.2433  1.8296
    7LER     CG  132   3.921   8.490   3.812 -0.1733 -0.7360 -0.8320
    7LER     HG  133   3.913   8.407   3.881  0.6682  0.9817  1.4946
    7LER    CD1  134   3.821   8.481   3.702  0.3675 -0.2491 -0.0469
    7LER   HD11  135   3.838   8.384   3.657  1.1582  0.2639 -0.8815
    7LER   HD12  136   3.725   8.466   3.752 -0.3996  0.0310 -1.4090
    7LER   HD13  137   3.809   8.576   3.651  1.2276  1.2818  2.4038
    7LER    CD2  138   4.058   8.468   3.763 -0.2593  0.2574 -0.2226
    7LER   HD21  139   4.060   8.521   3.668 -3.1318 -0.5581 -0.8435
    7LER   HD22  140   4.127   8.515   3.833 -1.0106  3.1422 -1.2621
    7LER   HD23  141   4.067   8.360   3.747  2.8543  0.7631 -2.9015
    7LER      C  142   3.952   8.763   4.097 -0.2303  0.0736 -0.4016
    7LER      O  143   3.846   8.791   4.145 -0.2867 -0.5693  0.2577
    8LER      N  144   4.056   8.843   4.073  0.3664  0.0125  0.0408
    8LER      H  145   4.137   8.800   4.030 -0.5897 -0.6093 -1.1692
    8LER     CA  146   4.083   8.983   4.105  0.7271  0.4313 -0.6920
    8LER     HA  147   4.189   8.991   4.083  0.8721 -0.6145 -0.4059
    8LER     CB  148   4.014   9.075   4.006  0.0406 -0.3866 -0.7918
    8LER    HB1  149   4.052   9.177   4.016 -0.5340 -0.1030 -1.4192
    8LER    HB2  150   3.908   9.082   4.027  0.1749 -0.8024  0.0789
    8LER     CG  151   4.031   9.050   3.854  0.8118 -0.0797 -0.3001
    8LER     HG  152   4.010   8.945   3.834 -3.7350  0.4933  0.3121
    8LER    CD1  153   3.926   9.130   3.768 -0.5165 -0.2908  0.5220
    8LER   HD11  154   3.825   9.096   3.794 -0.3017 -1.0070  0.4507
    8LER   HD12  155   3.941   9.237   3.781  1.0842 -0.6193  1.5967
    8LER   HD13  156   3.934   9.111   3.661 -0.6491 -0.3056  0.5139
    8LER    CD2  157   4.164   9.095   3.791 -0.0499 -0.2519 -0.3466
    8LER   HD21  158   4.249   9.043   3.836 -0.1386  1.1790  1.6446
    8LER   HD22  159   4.155   9.076   3.684 -1.0009  0.0600 -0.3312
    8LER   HD23  160   4.170   9.204   3.801 -0.6617 -0.2926  0.5963
    8LER      C  161   4.067   9.029   4.251 -0.6361  0.1427  0.5652
    8LER      O  162   4.115   9.137   4.289 -0.1364 -0.3625 -0.8374
    9LYR      N  163   3.995   8.953   4.331 -0.1999 -0.3351 -0.4886
    9LYR      H  164   3.955   8.865   4.300 -0.0428 -0.3034 -0.7801
    9LYR     CA  165   3.963   8.996   4.469  0.0822 -0.1513  1.0885
    9LYR     HA  166   3.923   9.097   4.457  1.9342  0.3945 -1.1865
    9LYR     CB  167   3.864   8.906   4.541  0.4823 -0.1549  0.9282
    9LYR    HB1  168   3.833   8.950   4.635  0.8290 -2.2359  2.0814
    9LYR    HB2  169   3.923   8.815   4.556  0.0266 -0.7354 -0.6070
    9LYR     CG  170   3.741   8.851   4.469 -0.1111  0.2317  0.0707
    9LYR    HG1  171   3.703   8.773   4.535  0.8558  0.2824  0.7031
    9LYR    HG2  172   3.768   8.805   4.374  0.6718  1.1418 -0.1672
    9LYR     CD  173   3.629   8.958   4.445 -0.5092 -0.0102 -0.5237
    9LYR    HD1  174   3.678   9.040   4.392 -0.7878 -0.2281 -1.1263
    9LYR    HD2  175   3.595   8.986   4.544 -2.0141 -0.0963 -1.0006
    9LYR     CE  176   3.514   8.905   4.351  0.1897  0.2448  0.2198
    9LYR    HE1  177   3.446   8.989   4.338 -0.8706 -0.7145 -0.6066
    9LYR    HE2  178   3.460   8.821   4.395  1.9087 -0.7205  0.6003
    9LYR     NZ  179   3.558   8.862   4.219  0.2130  0.2749 -0.1015
    9LYR    HZ1  180   3.657   8.847   4.203  0.1014 -0.6566  0.0400
    9LYR      C  181   4.084   9.021   4.564 -0.1803  0.1881 -0.1590
    9LYR      O  182   4.079   9.118   4.642 -0.1522 -0.0857  0.1880
   10LER      N  183   4.195   8.950   4.545 -0.6830  0.7168  0.6040
   10LER      H  184   4.191   8.882   4.470  1.7108  1.1619 -0.0132
   10LER     CA  185   4.330   8.968   4.614 -0.4157 -0.4885  0.0775
   10LER     HA  186   4.311   8.972   4.721  0.7035  0.9078  0.2619
   10LER     CB  187   4.426   8.858   4.563  0.1891  0.2492 -0.8640
   10LER    HB1  188   4.527   8.888   4.590  0.8164 -0.8286 -1.8937
   10LER    HB2  189   4.421   8.861   4.454  0.8289  0.4255 -0.8930
   10LER     CG  190   4.390   8.723   4.628  0.3926  0.2465 -0.7100
   10LER     HG  191   4.288   8.692   4.609 -0.0431  0.6576  0.8100
   10LER    CD1  192   4.487   8.617   4.573 -0.3918 -0.5095  0.5896
   10LER   HD11  193   4.589   8.647   4.597  0.1271 -2.3866  0.8833
   10LER   HD12  194   4.463   8.513   4.596  0.5693 -1.0512 -0.6577
   10LER   HD13  195   4.483   8.625   4.464 -0.7796 -0.9034  0.5748
   10LER    CD2  196   4.412   8.723   4.786 -0.8506 -0.5686 -0.6375
   10LER   HD21  197   4.332   8.780   4.833  1.4042 -0.2270  3.2695
   10LER   HD22  198   4.417   8.620   4.820 -1.8094 -0.6552 -0.7472
   10LER   HD23  199   4.503   8.774   4.817 -2.4895  0.0552  3.9527
   10LER      C  200   4.393   9.106   4.582  0.2818  0.2143 -0.1175
   10LER      O  201   4.469   9.156   4.662  0.9936  0.2251 -0.0498
   11LER      N  202   4.352   9.174   4.474 -0.8224  0.2703  0.1200
   11LER      H  203   4.282   9.132   4.415 -3.0169  2.2324  1.1479
   11LER     CA  204   4.403   9.312   4.445  0.4135  1.0530  0.1971
   11LER     HA  205   4.509   9.312   4.471  1.1386  3.1369 -2.3567
   11LER     CB  206   4.390   9.331   4.299 -0.4856 -0.5446  0.5719
   11LER    HB1  207   4.444   9.422   4.273  1.3054 -1.9124 -0.7906
   11LER    HB2  208   4.286   9.351   4.274  0.1921 -0.6083 -2.9325
   11LER     CG  209   4.433   9.224   4.194 -0.4694  0.4767 -0.8429
   11LER     HG  210   4.382   9.129   4.209 -1.9519  1.4365  0.6798
   11LER    CD1  211   4.391   9.280   4.057  0.2166 -0.3740  0.0235
   11LER   HD11  212   4.286   9.253   4.041 -0.5766  1.2613  2.0214
   11LER   HD12  213   4.399   9.388   4.062  1.2020 -0.3690 -1.1660
   11LER   HD13  214   4.451   9.231   3.981 -0.3209 -1.7328  0.4371
   11LER    CD2  215   4.584   9.207   4.206 -0.1213 -0.7054  0.6258
   11LER   HD21  216   4.618   9.131   4.135 -0.6556 -0.2344 -0.1434
   11LER   HD22  217   4.633   9.298   4.172  0.5866 -0.7734  1.4133
   11LER   HD23  218   4.624   9.193   4.307  2.2004 -2.1722 -0.4195
   11LER      C  219   4.332   9.422   4.528  0.2930 -0.3867  0.4219
   11LER      O  220   4.253   9.389   4.616 -0.1437 -0.3294 -0.1834
   12LER      N  221   4.375   9.544   4.516 -0.3357  0.0698 -0.1170
   12LER      H  222   4.436   9.569   4.439 -1.7665  1.5606 -0.8426
   12LER     CA  223   4.329   9.658   4.587 -0.0275  0.5343  0.3705
   12LER     HA  224   4.313   9.633   4.692  1.9827  1.1253  0.8545
   12LER     CB  225   4.446   9.759   4.594  0.4479  0.3129  0.6356
   12LER    HB1  226   4.496   9.762   4.498 -0.5423  0.1207  0.0991
   12LER    HB2  227   4.526   9.725   4.659  1.3604 -0.5614 -0.8849
   12LER     CG  228   4.408   9.903   4.642  1.0153  0.4821  0.4869
   12LER     HG  229   4.332   9.939   4.573  1.3529  0.0388 -0.1303
   12LER    CD1  230   4.356   9.901   4.781  0.2530 -0.2496 -0.2664
   12LER   HD11  231   4.435   9.884   4.855  0.3258 -1.1608 -0.5396
   12LER   HD12  232   4.313   9.998   4.806  1.4584 -0.0829  1.3640
   12LER   HD13  233   4.278   9.826   4.795  1.9984 -2.4033 -1.2706
   12LER    CD2  234   4.526   9.990   4.631  0.1744 -0.3218 -0.0591
   12LER   HD21  235   4.547  10.008   4.525 -1.5487 -3.6263 -1.1113
   12LER   HD22  236   4.515  10.083   4.686 -0.1843 -0.1404 -0.4293
   12LER   HD23  237   4.614   9.941   4.673 -0.5355 -1.2211  0.4013
   12LER      C  238   4.197   9.715   4.522 -0.4535 -0.1535  0.4664
   12LER      O  239   4.198   9.747   4.400 -0.3742  0.2579  0.0816
   13LER      N  240   4.093   9.739   4.598  0.1559 -0.1423  0.6090
   13LER      H  241   4.094   9.718   4.697 -3.0132 -1.6008  0.4682
   13LER     CA  242   3.965   9.795   4.552  0.0581  0.5405 -0.2449
   13LER     HA  243   3.997   9.860   4.471  0.3188 -0.5164 -1.0094
   13LER     CB  244   3.879   9.685   4.498 -0.1874  0.0196 -0.1967
   13LER    HB1  245   3.839   9.624   4.579  0.0938 -2.0014 -1.5178
   13LER    HB2  246   3.945   9.607   4.459  0.3000  0.9689 -1.3110
   13LER     CG  247   3.771   9.726   4.397 -0.3820 -0.0609  0.8177
   13LER     HG  248   3.703   9.806   4.427 -0.2843 -0.1950  1.4091
   13LER    CD1  249   3.841   9.768   4.266 -0.0857 -0.4175 -0.2231
   13LER   HD11  250   3.909   9.852   4.283  1.2044 -1.6255  0.8558
   13LER   HD12  251   3.892   9.680   4.228 -0.7051 -0.8628 -0.0355
   13LER   HD13  252   3.767   9.800   4.193 -0.2580  1.5405  0.7377
   13LER    CD2  253   3.691   9.602   4.358  0.0150 -0.0143  0.2165
   13LER   HD21  254   3.620   9.645   4.287  1.3354  0.4077 -0.8855
   13LER   HD22  255   3.745   9.522   4.307  1.3660  1.7509 -1.2518
   13LER   HD23  256   3.635   9.561   4.442  2.9859 -1.4778  1.6285
   13LER      C  257   3.898   9.874   4.670  0.4886 -0.0258  0.3320
   13LER      O  258   3.936   9.860   4.785  0.2933  0.1466  0.2158
   14NH2      N  259   3.801   9.967   4.647 -0.1776 -0.4372  1.2262
   14NH2     H1  260   3.767   9.972   4.552 -1.0155 -2.3439  1.3794
   14NH2     H2  261   3.768  10.031   4.719 -1.1235 -1.0143  1.3282
   15LY0      N  262   4.075   8.784   5.450 -0.3165  0.6264  0.4763
   15LY0     H1  263   4.092   8.871   5.499 -0.6750  0.8423  0.2231
   15LY0     H2  264   4.039   8.719   5.518 -0.6196  0.1183 -0.1509
   15LY0     H3  265   4.164   8.748   5.418 -0.9230  0.0935 -0.6637
   15LY0     CA  266   3.983   8.796   5.337  0.3920  0.0562 -0.2081
   15LY0     HA  267   3.896   8.852   5.371  1.2211  1.3663 -0.2021
   15LY0     CB  268   4.034   8.868   5.211 -1.0458 -0.5542 -0.4871
   15LY0    HB1  269   4.133   8.828   5.191 -0.8308  0.4974 -1.7285
   15LY0    HB2  270   4.041   8.973   5.238 -1.7468 -1.4544  3.7514
   15LY0     CG  271   3.944   8.864   5.079  0.4728  0.2343 -0.5487
   15LY0    HG1  272   3.854   8.923   5.095 -1.3813 -2.2803 -1.0529
   15LY0    HG2  273   3.898   8.766   5.072 -2.3494  1.5052 -0.9340
   15LY0     CD  274   4.026   8.885   4.952 -0.0670 -0.3852 -0.1115
   15LY0    HD1  275   3.961   8.870   4.866 -0.1535 -0.4363 -0.0381
   15LY0    HD2  276   4.102   8.807   4.943 -0.0757 -0.1556 -4.5879
   15LY0     CE  277   4.108   9.014   4.963  0.4825 -0.1443  0.0462
   15LY0    HE1  278   4.184   9.014   4.885  0.8767  0.1360  0.4212
   15LY0    HE2  279   4.152   9.018   5.063 -0.9897 -0.1872  0.7249
   15LY0     NZ  280   4.031   9.135   4.941  0.4779 -0.0979 -0.2857
   15LY0    HZ1  281   3.943   9.138   4.990  0.5345 -1.3374 -0.0612
   15LY0    HZ2  282   4.090   9.204   4.984  0.9569 -0.3305 -0.5692
   15LY0    HZ3  283   4.016   9.153   4.843  2.3266 -1.2866 -0.8418
   15LY0      C  284   3.921   8.656   5.301  0.8079 -0.2572 -0.4738
   15LY0      O  285   3.801   8.637   5.298  0.6672 -0.5318 -0.2880
   16LER      N  286   4.003   8.558   5.264 -0.4499  0.0494  0.5088
   16LER      H  287   4.100   8.583   5.253 -0.9108  2.4047  1.3034
   16LER     CA  288   3.958   8.432   5.203  0.6920  0.7232 -0.7009
   16LER     HA  289   3.889   8.463   5.125 -0.1114  0.4412 -0.1276
   16LER     CB  290   4.074   8.345   5.143  0.2988 -0.1524 -0.0117
   16LER    HB1  291   4.036   8.248   5.110 -4.1771  1.8734 -1.6420
   16LER    HB2  292   4.139   8.320   5.227  2.0744  0.8444 -1.0227
   16LER     CG  293   4.158   8.410   5.032 -0.9650 -0.5039 -0.4598
   16LER     HG  294   4.229   8.475   5.083 -0.8730 -0.3168 -0.8214
   16LER    CD1  295   4.244   8.308   4.959 -0.2303 -0.6783 -0.6137
   16LER   HD11  296   4.181   8.232   4.912 -0.9071 -0.6946  0.2938
   16LER   HD12  297   4.302   8.362   4.884 -1.0829  0.9099 -0.1766
   16LER   HD13  298   4.312   8.255   5.025  0.4556 -0.5177 -1.1743
   16LER    CD2  299   4.077   8.485   4.929  0.2705  0.1514 -0.3835
   16LER   HD21  300   4.144   8.528   4.855  0.2329 -1.0463 -1.1257
   16LER   HD22  301   4.003   8.413   4.893 -0.8014 -0.6593  2.9702
   16LER   HD23  302   4.018   8.565   4.974 -0.1224  0.3922 -1.3000
   16LER      C  303   3.883   8.341   5.303  0.5007 -0.0525 -0.8349
   16LER      O  304   3.886   8.370   5.427  0.0816 -0.1030  0.4386
   17LY0      N  305   2.364   9.836   4.520 -0.8065  0.2599  0.2626
   17LY0     H1  306   2.303   9.834   4.601  2.2032  0.7663  2.7551
   17LY0     H2  307   2.388   9.927   4.484 -0.0570  0.8043  2.0339
   17LY0     H3  308   2.321   9.789   4.442  1.6019 -0.2463 -0.8518
   17LY0     CA  309   2.488   9.754   4.554  1.4914  0.5849  0.3219
   17LY0     HA  310   2.557   9.774   4.472  2.3331 -0.1366  0.8347
   17LY0     CB  311   2.552   9.805   4.683 -0.0962 -0.3927 -0.1191
   17LY0    HB1  312   2.484   9.781   4.764  1.7794 -1.4991  1.2176
   17LY0    HB2  313   2.566   9.913   4.681  0.5878 -0.4808 -1.3739
   17LY0     CG  314   2.696   9.756   4.711 -0.6696  0.7194 -0.3349
   17LY0    HG1  315   2.732   9.698   4.625  1.6646  0.3399  0.8127
   17LY0    HG2  316   2.685   9.695   4.801  0.9917 -1.0315 -1.2268
   17LY0     CD  317   2.807   9.862   4.749 -0.1957 -0.5214 -0.3204
   17LY0    HD1  318   2.779   9.917   4.838  1.5706 -2.7685  1.7526
   17LY0    HD2  319   2.820   9.928   4.663  0.0387 -2.0655 -1.5144
   17LY0     CE  320   2.934   9.791   4.789 -0.8461 -0.5627 -0.2277
   17LY0    HE1  321   2.974   9.724   4.713 -0.2999 -0.8805  0.3220
   17LY0    HE2  322   2.918   9.716   4.866 -0.3147 -0.4034  0.0448
   17LY0     NZ  323   3.032   9.893   4.839 -0.2347  0.4084  0.7949
   17LY0    HZ1  324   3.032   9.973   4.777  1.5391  1.3866  1.9534
   17LY0    HZ2  325   3.008   9.921   4.933  0.9261  1.5890  0.7843
   17LY0    HZ3  326   3.124   9.853   4.849 -0.2346  0.2913  0.3473
   17LY0      C  327   2.448   9.609   4.565  0.0601 -0.1953 -0.3700
   17LY0      O  328   2.348   9.580   4.634  0.0393 -0.0067 -0.0300
   18LER      N  329   2.531   9.512   4.519 -0.1125  0.0670 -0.0757
   18LER      H  330   2.622   9.541   4.484  0.6489 -1.1685  0.8081
   18LER     CA  331   2.510   9.371   4.531 -0.0252 -0.2693 -0.6319
   18LER     HA  332   2.443   9.361   4.617  1.3757  1.9912  0.8281
   18LER     CB  333   2.442   9.319   4.412 -0.7251 -0.2725  0.3046
   18LER    HB1  334   2.511   9.300   4.330 -1.9166 -0.5601 -0.6699
   18LER    HB2  335   2.361   9.387   4.384  1.8849  2.3307 -1.5092
   18LER     CG  336   2.388   9.172   4.431 -0.0457  0.3798 -0.6553
   18LER     HG  337   2.473   9.104   4.435  0.1933  0.6526 -1.0833
   18LER    CD1  338   2.281   9.143   4.533 -0.4547 -0.1586 -0.1371
   18LER   HD11  339   2.250   9.039   4.536 -0.9665  0.0077  0.7048
   18LER   HD12  340   2.316   9.162   4.635 -1.6566 -0.7613  0.4051
   18LER   HD13  341   2.201   9.213   4.510  0.6288  1.6846  1.3965
   18LER    CD2  342   2.325   9.131   4.296  0.3652 -0.4870  0.0139
   18LER   HD21  343   2.246   9.203   4.274  0.2473 -0.9266 -1.0938
   18LER   HD22  344   2.392   9.133   4.210  0.0562 -1.4269 -0.2632
   18LER   HD23  345   2.288   9.029   4.310  1.1697 -0.7663  0.1345
   18LER      C  346   2.640   9.300   4.554  0.1020  0.8761  0.1831
   18LER      O  347   2.748   9.332   4.504 -0.1054  0.8035 -0.2834
   19LYR      N  348   2.633   9.194   4.643 -0.5453 -0.2631 -0.2836
   19LYR      H  349   2.541   9.163   4.669  0.6728 -2.7870  1.4525
   19LYR     CA  350   2.743   9.109   4.691  0.7095 -0.0176  0.7551
   19LYR     HA  351   2.813   9.175   4.743 -0.1241  0.1489  1.7111
   19LYR     CB  352   2.673   9.026   4.804 -0.4496 -0.0149  0.2457
   19LYR    HB1  353   2.579   8.988   4.767  0.2127  0.3215 -1.9230
   19LYR    HB2  354   2.649   9.095   4.885  0.2765 -0.6635  1.0221
   19LYR     CG  355   2.769   8.911   4.851  0.2622  0.2949  0.4083
   19LYR    HG1  356   2.874   8.940   4.839  0.9406 -2.4669 -1.1103
   19LYR    HG2  357   2.764   8.822   4.787  0.6332  0.2692  0.4096
   19LYR     CD  358   2.743   8.864   4.993  0.2773 -0.6311 -0.3514
   19LYR    HD1  359   2.639   8.830   4.996  0.0260  0.1311 -0.2633
   19LYR    HD2  360   2.762   8.950   5.057  2.6176 -0.2709 -1.4407
   19LYR     CE  361   2.845   8.753   5.039 -0.8592  0.0805 -0.8673
   19LYR    HE1  362   2.944   8.765   4.995  0.2298 -1.1229  1.0822
   19LYR    HE2  363   2.805   8.653   5.022 -1.3263 -0.2406  1.6461
   19LYR     NZ  364   2.865   8.751   5.181 -0.1421 -0.4110 -0.0430
   19LYR    HZ1  365   2.788   8.723   5.240  2.3888 -0.0379  3.8142
   19LYR      C  366   2.793   9.034   4.562 -0.1066  0.2469  0.3653
   19LYR      O  367   2.712   8.971   4.494 -0.4531  0.5284 -0.3782
   20LY0      N  368   2.922   9.030   4.543 -0.0008  0.5590  0.3747
   20LY0      H  369   2.976   9.101   4.589 -0.0484  0.6231  0.3333
   20LY0     CA  370   2.985   8.944   4.432  0.1266 -0.7375  0.4945
   20LY0     HA  371   2.915   8.940   4.349  1.3691  0.1971 -0.6463
   20LY0     CB  372   3.119   9.001   4.372  0.1226  0.6840 -0.6646
   20LY0    HB1  373   3.145   8.942   4.285 -0.2484  0.6396 -0.7480
   20LY0    HB2  374   3.196   8.985   4.447  0.2657 -0.9849 -1.1373
   20LY0     CG  375   3.110   9.144   4.340 -0.8461  0.5271  0.3943
   20LY0    HG1  376   3.210   9.183   4.324 -0.5028 -0.5430 -0.1348
   20LY0    HG2  377   3.071   9.196   4.428 -2.2872  0.8726 -0.4215
   20LY0     CD  378   3.019   9.179   4.222  0.1958 -0.1853 -0.0690
   20LY0    HD1  379   2.920   9.148   4.255  0.5736 -1.5770 -0.1635
   20LY0    HD2  380   3.055   9.121   4.137  0.6160  1.0683 -0.7672
   20LY0     CE  381   3.028   9.329   4.203 -0.5372  0.4962 -0.8021
   20LY0    HE1  382   3.134   9.357   4.205 -1.3002  3.6705 -0.4355
   20LY0    HE2  383   2.973   9.375   4.285  1.0764  0.1017  0.5542
   20LY0     NZ  384   2.952   9.386   4.094  0.4184  0.6699  0.3639
   20LY0    HZ1  385   3.002   9.384   4.006 -1.4357  1.5885 -0.7765
   20LY0    HZ2  386   2.871   9.326   4.092  0.9645 -0.1392  1.5301
   20LY0    HZ3  387   2.926   9.482   4.112 -1.3433  0.6546 -1.7156
   20LY0      C  388   2.995   8.793   4.473 -1.1887 -0.8854  0.0851
   20LY0      O  389   3.014   8.757   4.589  0.4351 -0.8708  0.5167
   21LER      N  390   2.989   8.706   4.368 -0.2978  0.2090  0.4480
   21LER      H  391   2.977   8.736   4.273  1.9399 -2.4242 -0.8071
   21LER     CA  392   2.984   8.553   4.385  0.0191 -0.7066  0.2186
   21LER     HA  393   2.932   8.531   4.479 -1.9940 -0.5411 -0.7982
   21LER     CB  394   2.895   8.500   4.269  0.3706  0.0639  0.1570
   21LER    HB1  395   2.882   8.392   4.275 -2.0183  0.1264 -2.0936
   21LER    HB2  396   2.952   8.530   4.181  0.3992  1.2604  0.5689
   21LER     CG  397   2.748   8.549   4.262 -0.3553  0.2796  0.2022
   21LER     HG  398   2.742   8.655   4.237  0.0299 -0.3619 -3.1101
   21LER    CD1  399   2.667   8.474   4.151 -0.3706  0.0917 -0.6711
   21LER   HD11  400   2.703   8.511   4.054 -0.2442  0.2804 -0.5533
   21LER   HD12  401   2.669   8.366   4.160 -1.0994  0.1855  0.9005
   21LER   HD13  402   2.565   8.505   4.173  0.3822  0.8049  2.1725
   21LER    CD2  403   2.661   8.515   4.389  0.2158 -0.6627  0.1462
   21LER   HD21  404   2.643   8.407   4.397  1.0834 -0.7204  1.6656
   21LER   HD22  405   2.699   8.560   4.480 -1.1112  2.1570 -0.5754
   21LER   HD23  406   2.571   8.571   4.367  0.7657  0.3773  0.4942
   21LER      C  407   3.128   8.488   4.384  0.1181  0.2028  0.2787
   21LER      O  408   3.135   8.371   4.418  0.1995  0.0495  0.3017
   22LY0      N  409   3.377   8.655   5.593  0.2398  1.2681 -0.5620
   22LY0     H1  410   3.334   8.665   5.684 -1.2565  0.6179 -1.1496
   22LY0     H2  411   3.477   8.657   5.605  0.1067 -0.2223  1.1351
   22LY0     H3  412   3.356   8.563   5.556  2.9980 -0.5592  1.9961
   22LY0     CA  413   3.326   8.761   5.503  0.1989 -0.3765  0.1696
   22LY0     HA  414   3.330   8.856   5.556 -0.0907 -0.2156 -0.0866
   22LY0     CB  415   3.430   8.769   5.389 -0.8214  0.2464 -0.5238
   22LY0    HB1  416   3.423   8.675   5.334 -0.3358 -0.9245  1.3360
   22LY0    HB2  417   3.529   8.771   5.436 -0.1846 -2.2213 -1.5922
   22LY0     CG  418   3.415   8.878   5.280 -0.0235  0.2096 -0.3402
   22LY0    HG1  419   3.426   8.970   5.338  0.3902 -1.3402  2.1952
   22LY0    HG2  420   3.312   8.881   5.245 -0.4340  2.1392  0.8364
   22LY0     CD  421   3.526   8.858   5.169 -0.5966 -0.8588 -0.3594
   22LY0    HD1  422   3.511   8.770   5.106  1.7416 -1.7241  0.1554
   22LY0    HD2  423   3.625   8.852   5.215 -0.7102 -0.2906 -0.0264
   22LY0     CE  424   3.515   8.984   5.089 -0.2633 -0.5716 -0.3572
   22LY0    HE1  425   3.544   9.069   5.150 -0.3193  0.7144 -2.0541
   22LY0    HE2  426   3.415   9.001   5.050 -0.8562 -2.2751  0.3115
   22LY0     NZ  427   3.596   8.988   4.965  0.7425  0.5736  0.1074
   22LY0    HZ1  428   3.605   8.902   4.913 -0.0293  1.3984 -1.4626
   22LY0    HZ2  429   3.543   9.042   4.898 -2.0600 -2.2538 -0.1640
   22LY0    HZ3  430   3.688   9.029   4.977  1.6089 -1.5944  1.4206
   22LY0      C  431   3.180   8.736   5.446 -0.0648  0.6805 -0.6210
   22LY0      O  432   3.145   8.618   5.414 -0.3753  0.5342  0.5429
   23LER      N  433   3.084   8.830   5.450  0.2657 -0.0618  0.4663
   23LER      H  434   3.109   8.920   5.488  1.2920 -0.4543  0.7353
   23LER     CA  435   2.951   8.813   5.390 -0.3120 -0.2632  0.1628
   23LER     HA  436   2.927   8.710   5.415  0.1753  0.0244  1.9787
   23LER     CB  437   2.852   8.906   5.461  0.2863 -0.1505  0.3751
   23LER    HB1  438   2.757   8.902   5.406  1.5382  0.6112 -1.9904
   23LER    HB2  439   2.877   9.009   5.436 -3.9020  1.1732  0.9018
   23LER     CG  440   2.834   8.887   5.612  0.5871 -0.3865  0.8701
   23LER     HG  441   2.932   8.885   5.660  1.2154 -1.7048 -0.4087
   23LER    CD1  442   2.741   8.989   5.678  0.4189 -0.1071 -0.0661
   23LER   HD11  443   2.736   8.983   5.786 -0.7069 -2.6079 -0.1786
   23LER   HD12  444   2.770   9.092   5.657 -0.8746 -0.0904 -2.1077
   23LER   HD13  445   2.643   8.980   5.630 -0.9075  0.3377  2.4241
   23LER    CD2  446   2.767   8.749   5.635 -0.0097 -0.2289 -0.0215
   23LER   HD21  447   2.664   8.752   5.598  0.3168  1.3593 -0.8941
   23LER   HD22  448   2.812   8.663   5.585  0.0566 -0.2284  0.0383
   23LER   HD23  449   2.758   8.731   5.742  1.0039  0.3140  0.1667
   23LER      C  450   2.958   8.827   5.239 -0.3550  0.1503  0.0286
   23LER      O  451   3.052   8.888   5.178 -0.2491 -0.2549  1.2747
   24LY0      N  452   4.437   7.374   5.194 -0.4432 -0.0298  0.1070
   24LY0     H1  453   4.523   7.370   5.247 -0.9042  1.0563  0.9828
   24LY0     H2  454   4.418   7.278   5.171  0.6194 -0.0655 -0.6912
   24LY0     H3  455   4.361   7.401   5.256  0.1109 -0.1144  0.8347
   24LY0     CA  456   4.440   7.463   5.076  0.5245  0.3498  0.1833
   24LY0     HA  457   4.453   7.564   5.113 -1.3250  1.0099 -0.8294
   24LY0     CB  458   4.561   7.422   4.989  0.0596  0.1669  0.1207
   24LY0    HB1  459   4.648   7.392   5.048  0.6603  0.3582 -0.6578
   24LY0    HB2  460   4.585   7.507   4.927 -0.2295 -1.3297 -2.1510
   24LY0     CG  461   4.545   7.310   4.884 -0.2638  0.0033  0.0839
   24LY0    HG1  462   4.469   7.334   4.810 -0.6203  0.0490  0.4560
   24LY0    HG2  463   4.507   7.216   4.923 -0.1569 -0.2512 -0.4285
   24LY0     CD  464   4.684   7.286   4.813 -0.4867 -0.9119 -0.7419
   24LY0    HD1  465   4.744   7.245   4.895 -0.8817 -1.3169 -0.6477
   24LY0    HD2  466   4.727   7.383   4.786 -0.6149 -1.1906 -1.9655
   24LY0     CE  467   4.669   7.193   4.692  0.2710 -0.1084  0.5278
   24LY0    HE1  468   4.618   7.249   4.614 -2.5814 -1.5723  1.1982
   24LY0    HE2  469   4.604   7.110   4.722  0.8236  0.2487  2.9893
   24LY0     NZ  470   4.790   7.136   4.637 -0.1766 -0.1758 -0.5239
   24LY0    HZ1  471   4.823   7.058   4.692  2.2533  1.4200  0.4281
   24LY0    HZ2  472   4.764   7.099   4.546 -1.2592 -1.6931  0.3558
   24LY0    HZ3  473   4.854   7.213   4.621 -0.2927 -0.2963 -1.6649
   24LY0      C  474   4.300   7.462   5.003 -0.1375  0.6189  0.1026
   24LY0      O  475   4.231   7.363   4.997  0.1448  0.5398 -0.2909
   25LER      N  476   4.263   7.586   4.958  0.0934  0.1639  0.4768
   25LER      H  477   4.336   7.655   4.963 -1.5979  1.9591  1.5080
   25LER     CA  478   4.136   7.631   4.894  0.9262 -0.6297  0.5266
   25LER     HA  479   4.059   7.566   4.936  2.3033 -0.8219  2.8969
   25LER     CB  480   4.100   7.776   4.936 -0.1633  0.2056  0.4425
   25LER    HB1  481   4.004   7.801   4.890  0.0157  0.2909  0.1143
   25LER    HB2  482   4.173   7.839   4.886  0.3968 -0.7488  0.0199
   25LER     CG  483   4.101   7.816   5.090 -0.5914  0.3504  0.6194
   25LER     HG  484   4.190   7.778   5.139  0.7640 -3.5935 -4.0931
   25LER    CD1  485   4.088   7.966   5.097  0.3021 -1.1826  0.0738
   25LER   HD11  486   4.003   7.989   5.032  1.4149  0.1656 -0.9533
   25LER   HD12  487   4.073   8.019   5.191 -0.7408  0.2157 -0.8280
   25LER   HD13  488   4.168   8.000   5.032 -1.6457 -0.3400 -2.0619
   25LER    CD2  489   3.972   7.755   5.147 -0.2983  0.0147  0.1717
   25LER   HD21  490   3.981   7.647   5.140 -0.1137  0.0298  0.1649
   25LER   HD22  491   3.956   7.772   5.254  2.0002 -1.4840  0.8398
   25LER   HD23  492   3.888   7.790   5.088 -0.5960 -0.9726  0.0100
   25LER      C  493   4.140   7.615   4.745 -1.4506  0.4046  0.0032
   25LER      O  494   4.257   7.615   4.689 -0.1157 -0.2853  0.4208
   26LYR      N  495   4.033   7.586   4.680 -0.0361 -0.4987  0.2309
   26LYR      H  496   3.950   7.584   4.738 -1.0659 -0.4288 -1.1660
   26LYR     CA  497   4.030   7.578   4.532  0.2754  0.3677  0.3558
   26LYR     HA  498   4.124   7.535   4.497  0.4566 -0.0310  1.2947
   26LYR     CB  499   3.917   7.479   4.493 -0.7391 -0.9073  1.0055
   26LYR    HB1  500   3.901   7.491   4.386 -0.3457  0.1715  1.0485
   26LYR    HB2  501   3.830   7.510   4.552 -0.8107 -1.6530  1.3010
   26LYR     CG  502   3.961   7.337   4.531 -0.5169 -0.4867 -0.2048
   26LYR    HG1  503   3.949   7.314   4.637  0.2720 -1.5232 -0.3315
   26LYR    HG2  504   4.069   7.328   4.516 -0.7583 -0.1647 -2.5835
   26LYR     CD  505   3.880   7.235   4.454  0.0563 -0.4605 -0.1859
   26LYR    HD1  506   3.922   7.136   4.475 -0.6919 -0.7039  0.2066
   26LYR    HD2  507   3.887   7.248   4.346  0.0960 -1.0115 -0.2540
   26LYR     CE  508   3.738   7.246   4.501  0.6024 -0.1008 -0.7518
   26LYR    HE1  509   3.690   7.338   4.469 -0.0968 -0.1775  0.0323
   26LYR    HE2  510   3.734   7.244   4.610 -0.1162 -1.4604 -0.7808
   26LYR     NZ  511   3.655   7.130   4.448 -0.6433 -0.8437 -0.0358
   26LYR    HZ1  512   3.692   7.037   4.457  3.5323  0.3221 -2.4612
   26LYR      C  513   4.023   7.720   4.463  0.8812  0.6991 -0.2206
   26LYR      O  514   3.966   7.813   4.510 -0.4037  0.1205 -0.4106
   27LY0      N  515   4.066   7.736   4.340  0.2115 -0.0159  0.0170
   27LY0      H  516   4.096   7.651   4.295 -0.2435 -0.1013 -0.1305
   27LY0     CA  517   4.057   7.856   4.259  0.1639 -0.4223  0.0566
   27LY0     HA  518   4.050   7.944   4.322 -3.3047 -1.2136  0.9870
   27LY0     CB  519   4.187   7.857   4.175  0.3013  0.3146  0.7380
   27LY0    HB1  520   4.163   7.896   4.077  2.6129 -0.2954 -0.1538
   27LY0    HB2  521   4.229   7.756   4.173 -0.7054 -0.0946 -0.5870
   27LY0     CG  522   4.283   7.955   4.243  0.1509  0.2588  0.9284
   27LY0    HG1  523   4.306   7.918   4.343 -0.1516 -1.7405  0.3162
   27LY0    HG2  524   4.249   8.058   4.246  0.6335  0.4269  0.6283
   27LY0     CD  525   4.410   7.941   4.165 -0.2953  0.2334  0.2203
   27LY0    HD1  526   4.389   7.959   4.059  1.5889  2.8800  0.2025
   27LY0    HD2  527   4.467   7.849   4.176  0.3722  0.6214  0.0513
   27LY0     CE  528   4.493   8.060   4.203 -0.7732  0.0980  0.2361
   27LY0    HE1  529   4.518   8.063   4.309  1.4581  0.1868 -0.2313
   27LY0    HE2  530   4.441   8.152   4.179 -1.4876 -0.3921 -0.1460
   27LY0     NZ  531   4.628   8.059   4.145 -0.2936  0.5437  0.1429
   27LY0    HZ1  532   4.682   7.992   4.197 -1.3581 -0.6900 -0.2865
   27LY0    HZ2  533   4.612   8.031   4.049  0.3300  1.9471 -0.4060
   27LY0    HZ3  534   4.663   8.153   4.159  1.1906 -0.3749  3.5163
   27LY0      C  535   3.928   7.838   4.171  0.2106  0.5671  0.0368
   27LY0      O  536   3.873   7.732   4.148  0.0558 -0.5298  0.7259
   28LER      N  537   3.880   7.951   4.121  0.2382 -0.3368  0.0746
   28LER      H  538   3.932   8.032   4.151 -1.6515  0.4221  1.4431
   28LER     CA  539   3.745   7.965   4.072  0.1326 -0.8881 -0.3698
   28LER     HA  540   3.728   7.869   4.024  0.4002 -0.6822 -0.8809
   28LER     CB  541   3.649   7.977   4.187  0.5486 -0.0623 -0.3852
   28LER    HB1  542   3.685   8.056   4.253  2.6527 -1.2353 -0.0546
   28LER    HB2  543   3.649   7.882   4.241  2.3475 -0.1911 -0.5576
   28LER     CG  544   3.499   8.006   4.149  0.1470 -0.7680  0.2291
   28LER     HG  545   3.501   8.097   4.088 -0.7176 -0.4817  0.6001
   28LER    CD1  546   3.433   7.889   4.074  0.1087  0.2745 -0.0319
   28LER   HD11  547   3.487   7.868   3.982 -0.0812  0.6729 -0.2365
   28LER   HD12  548   3.419   7.800   4.135  0.2073  0.6047  0.4799
   28LER   HD13  549   3.335   7.929   4.048 -0.3276 -1.3104 -0.9732
   28LER    CD2  550   3.408   8.044   4.266 -0.0128  0.2969 -0.1782
   28LER   HD21  551   3.305   8.043   4.232  0.3828 -3.2371 -1.6575
   28LER   HD22  552   3.425   7.963   4.337  0.8951 -0.7787 -1.5650
   28LER   HD23  553   3.441   8.139   4.308  2.4464 -0.6685  0.2778
   28LER      C  554   3.731   8.084   3.970 -0.4757 -0.2617 -0.0630
   28LER      O  555   3.775   8.193   4.000  0.7008 -0.6268  0.4453
   29LYR      N  556   3.667   8.059   3.858 -0.1393  0.5274 -0.3464
   29LYR      H  557   3.646   7.961   3.847  3.8767 -0.5420  0.0429
   29LYR     CA  558   3.655   8.164   3.747  0.0217  0.2981 -0.6796
   29LYR     HA  559   3.745   8.227   3.747  1.0843 -1.1053 -2.6683
   29LYR     CB  560   3.660   8.099   3.604 -0.5977 -0.0187  0.0394
   29LYR    HB1  561   3.640   8.166   3.521 -0.5043  0.0391  0.0636
   29LYR    HB2  562   3.579   8.026   3.601 -1.5859  1.0767 -1.1947
   29LYR     CG  563   3.794   8.042   3.564  0.2106 -0.4666 -0.5811
   29LYR    HG1  564   3.874   8.115   3.578  0.5437 -0.8684 -0.3865
   29LYR    HG2  565   3.785   8.032   3.456  2.2659  0.2802 -0.8843
   29LYR     CD  566   3.839   7.909   3.624  0.2556 -0.5776 -0.1595
   29LYR    HD1  567   3.848   7.911   3.732  0.7902  0.4971 -0.2119
   29LYR    HD2  568   3.942   7.887   3.595 -0.3441 -1.6973 -1.5709
   29LYR     CE  569   3.744   7.791   3.586  0.5412 -0.4204  0.2513
   29LYR    HE1  570   3.775   7.769   3.484  0.5123  0.5635  0.0214
   29LYR    HE2  571   3.639   7.815   3.602  0.2940  0.2979 -2.1082
   29LYR     NZ  572   3.780   7.678   3.671  0.2076  1.0105 -0.3809
   29LYR    HZ1  573   3.813   7.597   3.620 -1.1009 -0.2524  0.6895
   29LYR      C  574   3.529   8.257   3.764 -0.1075  0.0276  0.8179
   29LYR      O  575   3.452   8.291   3.670 -0.0378  0.3508 -0.3116
   30LER      N  576   3.516   8.302   3.889 -0.3160 -0.4862  0.2189
   30LER      H  577   3.596   8.294   3.950  2.0226  2.9704 -2.0179
   30LER     CA  578   3.431   8.417   3.918 -0.9694  0.0678 -0.3599
   30LER     HA  579   3.373   8.451   3.832 -0.5613  0.8732 -0.3251
   30LER     CB  580   3.325   8.374   4.017  0.5238  0.3736  0.3383
   30LER    HB1  581   3.269   8.463   4.046  0.9864 -0.4364  4.1335
   30LER    HB2  582   3.359   8.319   4.104 -0.4688 -3.6474 -1.5865
   30LER     CG  583   3.227   8.273   3.960  0.2596  0.6824 -0.3209
   30LER     HG  584   3.275   8.180   3.931 -1.1504 -1.2674  2.9583
   30LER    CD1  585   3.131   8.240   4.075  0.3600 -0.3359  0.2348
   30LER   HD11  586   3.086   8.327   4.121 -0.5449 -0.9957  0.6145
   30LER   HD12  587   3.053   8.171   4.044 -0.1983 -0.3253  1.5566
   30LER   HD13  588   3.201   8.201   4.149  1.5633 -0.9955 -1.1789
   30LER    CD2  589   3.134   8.324   3.848 -0.1637 -0.0887 -0.0796
   30LER   HD21  590   3.085   8.415   3.882 -3.5801 -1.7654 -0.1735
   30LER   HD22  591   3.185   8.349   3.755  0.6545 -0.3159  0.2979
   30LER   HD23  592   3.057   8.248   3.833 -2.1298  1.1144  3.0087
   30LER      C  593   3.517   8.537   3.980  0.3640 -0.2896  0.4028
   30LER      O  594   3.626   8.522   4.029  0.2063  0.3902  0.1088
   31LER      N  595   3.463   8.657   3.952 -0.0141  1.0291 -0.8903
   31LER      H  596   3.374   8.673   3.905 -0.9048 -0.9751 -0.0150
   31LER     CA  597   3.527   8.782   3.991 -0.2526  0.4545 -0.1813
   31LER     HA  598   3.635   8.767   3.999 -0.2108  1.1528  0.6306
   31LER     CB  599   3.499   8.892   3.893 -0.2616  0.9323 -0.1958
   31LER    HB1  600   3.562   8.978   3.919 -1.0698  1.3298  0.4742
   31LER    HB2  601   3.404   8.937   3.920  0.7450  3.7075 -0.8717
   31LER     CG  602   3.513   8.868   3.740 -0.0158  0.3633  0.1039
   31LER     HG  603   3.442   8.792   3.708  1.0882 -1.5494  1.9223
   31LER    CD1  604   3.520   9.001   3.658 -0.0408  0.3905 -0.4486
   31LER   HD11  605   3.516   8.983   3.551  1.7772 -1.6949 -0.2237
   31LER   HD12  606   3.431   9.059   3.682  0.3388  1.1258 -0.7649
   31LER   HD13  607   3.606   9.062   3.684  0.9575 -1.7288  1.6438
   31LER    CD2  608   3.655   8.814   3.718 -0.3915 -0.3269  0.3111
   31LER   HD21  609   3.669   8.717   3.766 -1.2071  0.3486  2.0214
   31LER   HD22  610   3.665   8.799   3.611 -2.3556  0.4241 -0.0015
   31LER   HD23  611   3.734   8.877   3.760  0.6616 -0.2922 -1.6105
   31LER      C  612   3.473   8.822   4.128 -0.3977 -0.1432  0.5602
   31LER      O  613   3.352   8.815   4.152  0.0560  0.4633  0.4480
   32LY0      N  614   3.015   6.904   4.453 -0.7764  0.3317 -1.1460
   32LY0     H1  615   3.041   6.821   4.402 -2.2801 -0.5510 -0.5266
   32LY0     H2  616   3.046   6.899   4.549 -1.6387  2.7268 -0.6822
   32LY0     H3  617   2.918   6.926   4.436 -0.5417  0.1372 -2.9328
   32LY0     CA  618   3.085   7.018   4.395 -0.3963  0.3493  0.1008
   32LY0     HA  619   3.067   7.023   4.288 -1.3546 -0.3146  0.2189
   32LY0     CB  620   3.039   7.150   4.448  0.0731  0.4729  0.2242
   32LY0    HB1  621   3.043   7.145   4.557  0.6375 -0.6948  0.1556
   32LY0    HB2  622   2.938   7.163   4.410  1.1530 -0.9707 -3.5639
   32LY0     CG  623   3.128   7.276   4.411  0.8616 -0.9589  0.7522
   32LY0    HG1  624   3.158   7.269   4.307 -0.7095  1.3242  0.0654
   32LY0    HG2  625   3.213   7.283   4.479  0.8549 -0.6726  0.7303
   32LY0     CD  626   3.043   7.402   4.431  0.1147 -0.4399  0.2348
   32LY0    HD1  627   3.032   7.423   4.537  0.2062  2.7995 -0.2999
   32LY0    HD2  628   2.943   7.385   4.391 -0.4115 -0.1260  1.3714
   32LY0     CE  629   3.118   7.528   4.375  0.4464  0.1765  0.5904
   32LY0    HE1  630   3.226   7.523   4.395  0.3863  1.9613  1.5562
   32LY0    HE2  631   3.081   7.622   4.415  0.4846  0.0129  1.0146
   32LY0     NZ  632   3.096   7.542   4.228  0.3691  0.4981  0.3983
   32LY0    HZ1  633   3.119   7.462   4.171  1.1055  0.5417  0.6238
   32LY0    HZ2  634   2.997   7.560   4.227  0.0326 -1.0459  1.9694
   32LY0    HZ3  635   3.146   7.621   4.189  1.7583  0.1711  1.4222
   32LY0      C  636   3.234   6.990   4.423  0.2740  0.3897  0.1305
   32LY0      O  637   3.271   6.959   4.540 -0.2983 -0.2615 -0.0121
   33LER      N  638   3.316   7.026   4.327 -0.0487  0.0666 -0.2147
   33LER      H  639   3.278   7.051   4.237 -2.4223  2.1437  1.2313
   33LER     CA  640   3.462   7.019   4.342 -0.5914 -0.5222  0.1325
   33LER     HA  641   3.483   6.929   4.400  2.8895  0.7283  1.0406
   33LER     CB  642   3.523   6.990   4.206 -0.7841  0.1751  0.0475
   33LER    HB1  643   3.628   6.977   4.231 -1.2135 -1.4657  1.1204
   33LER    HB2  644   3.525   7.080   4.143 -0.6154 -0.9122 -1.5555
   33LER     CG  645   3.482   6.857   4.135 -0.0642 -0.1435  0.7898
   33LER     HG  646   3.386   6.882   4.090 -0.8436 -2.2911  1.1503
   33LER    CD1  647   3.564   6.835   4.013  0.6113  0.0922  0.7262
   33LER   HD11  648   3.522   6.787   3.924  0.8767  0.5885  0.3289
   33LER   HD12  649   3.593   6.934   3.977 -0.3415  0.4100  0.7989
   33LER   HD13  650   3.651   6.780   4.051  2.5005  1.5631 -1.1877
   33LER    CD2  651   3.468   6.726   4.211  1.0093 -0.1430 -0.0177
   33LER   HD21  652   3.412   6.759   4.298  0.7379 -1.2783  0.2548
   33LER   HD22  653   3.421   6.647   4.152  0.7589 -0.8472  1.1063
   33LER   HD23  654   3.563   6.689   4.249  0.6030 -1.6014 -0.3437
   33LER      C  655   3.536   7.147   4.398  0.0416 -0.3720  0.0238
   33LER      O  656   3.498   7.261   4.370  0.2624  0.2087 -0.1820
   34LY0      N  657   5.088   7.408   4.356 -1.0993  0.1480  0.0596
   34LY0     H1  658   5.109   7.430   4.452 -2.7150 -0.8789  0.6951
   34LY0     H2  659   5.167   7.410   4.293 -1.1763 -1.3289 -0.1361
   34LY0     H3  660   5.057   7.311   4.357 -0.3974 -0.1008 -0.8577
   34LY0     CA  661   4.981   7.489   4.294 -0.9673 -0.1834 -0.4865
   34LY0     HA  662   4.994   7.596   4.307 -0.5514 -0.4289  1.3444
   34LY0     CB  663   4.988   7.458   4.142 -0.0004 -0.2119  0.5093
   34LY0    HB1  664   4.976   7.352   4.120  0.2425 -0.1741  0.1940
   34LY0    HB2  665   5.084   7.488   4.101 -0.9675  0.6593 -1.1826
   34LY0     CG  666   4.892   7.532   4.057 -0.4868  0.1107  0.0704
   34LY0    HG1  667   4.919   7.637   4.048 -1.1061  0.1197 -2.2850
   34LY0    HG2  668   4.790   7.533   4.096  0.6648  1.3213  3.4529
   34LY0     CD  669   4.899   7.489   3.907 -0.2678  0.4457  0.1709
   34LY0    HD1  670   4.875   7.384   3.893  1.3233  0.2013 -1.0805
   34LY0    HD2  671   5.002   7.491   3.873 -0.4234 -0.0653 -0.3681
   34LY0     CE  672   4.803   7.554   3.801 -0.0603 -0.2919  0.1941
   34LY0    HE1  673   4.823   7.513   3.702 -1.2306 -0.0214 -0.1704
   34LY0    HE2  674   4.813   7.662   3.789  3.0561 -0.6018 -0.8566
   34LY0     NZ  675   4.664   7.520   3.825 -0.5432  0.3620 -0.3832
   34LY0    HZ1  676   4.609   7.506   3.741  0.6177 -0.6711 -0.9909
   34LY0    HZ2  677   4.655   7.431   3.870 -0.2723  0.8905  0.7440
   34LY0    HZ3  678   4.619   7.595   3.877  1.4802  0.4160  1.4309
   34LY0      C  679   4.845   7.455   4.347 -0.5804  0.4465 -0.1450
   34LY0      O  680   4.815   7.340   4.381  0.0747  0.1019 -0.2923
   35LER      N  681   4.752   7.549   4.357  0.0771 -0.1135 -0.2443
   35LER      H  682   4.776   7.642   4.327  1.4568 -0.4821 -0.3497
   35LER     CA  683   4.606   7.525   4.399 -0.2268 -0.2947 -0.1972
   35LER     HA  684   4.611   7.467   4.491 -0.6670 -0.7152 -0.4342
   35LER     CB  685   4.541   7.658   4.431 -0.5228 -0.1165 -1.0503
   35LER    HB1  686   4.437   7.637   4.458 -0.4407 -0.8665 -1.2905
   35LER    HB2  687   4.539   7.718   4.340 -0.9117  3.8654  1.3437
   35LER     CG  688   4.617   7.735   4.537 -0.3214 -0.8851  0.4149
   35LER     HG  689   4.719   7.758   4.508 -1.3469  1.0416 -2.0462
   35LER    CD1  690   4.546   7.870   4.548  0.0959  0.2585 -0.0687
   35LER   HD11  691   4.549   7.913   4.448  1.5413 -0.1383 -0.2280
   35LER   HD12  692   4.444   7.862   4.585  0.3178  1.1733  0.8155
   35LER   HD13  693   4.601   7.934   4.618 -1.0071 -0.2641  1.3203
   35LER    CD2  694   4.616   7.677   4.676 -0.1034 -0.0446 -0.4654
   35LER   HD21  695   4.516   7.686   4.720  1.4058  0.5541  3.2029
   35LER   HD22  696   4.659   7.577   4.675  0.1138  0.0238  0.7675
   35LER   HD23  697   4.682   7.737   4.739  0.7478 -0.0623 -1.3155
   35LER      C  698   4.516   7.457   4.291 -0.2627  0.2827  0.4365
   35LER      O  699   4.535   7.478   4.172  0.2803  0.4315  0.2583
   36LYR      N  700   4.412   7.377   4.322 -0.3614  0.4373  0.3755
   36LYR      H  701   4.384   7.373   4.419 -1.0526 -1.4933  0.1356
   36LYR     CA  702   4.319   7.316   4.230 -0.2363  0.3533  0.1139
   36LYR     HA  703   4.372   7.281   4.142 -0.8121  0.8780 -0.4559
   36LYR     CB  704   4.258   7.192   4.291 -0.2678 -0.0294  0.4338
   36LYR    HB1  705   4.212   7.219   4.386 -2.7106 -0.9453 -0.4310
   36LYR    HB2  706   4.331   7.113   4.305  0.0149  0.3405  1.0987
   36LYR     CG  707   4.144   7.134   4.207 -0.0204 -0.4622 -0.0512
   36LYR    HG1  708   4.179   7.132   4.104 -0.0293 -2.0699 -0.0451
   36LYR    HG2  709   4.054   7.195   4.209 -0.4644 -1.0007 -1.8794
   36LYR     CD  710   4.100   6.986   4.234 -0.0670  0.0081  0.5445
   36LYR    HD1  711   4.105   6.966   4.341  3.5051 -2.0742  0.1553
   36LYR    HD2  712   4.167   6.915   4.185 -0.9853 -0.9776  0.6861
   36LYR     CE  713   3.953   6.987   4.179  0.7466  0.0138  0.2185
   36LYR    HE1  714   3.952   7.023   4.077 -0.9334 -0.5199  0.0232
   36LYR    HE2  715   3.898   7.045   4.254 -0.3947  0.0331 -0.6079
   36LYR     NZ  716   3.911   6.849   4.188 -0.1265 -0.1196 -0.6048
   36LYR    HZ1  717   3.921   6.785   4.111 -2.9995  0.9431 -2.0408
   36LYR      C  718   4.212   7.416   4.173  0.2468  0.2065  0.0236
   36LYR      O  719   4.130   7.473   4.256 -0.1273 -0.1657 -0.0968
   37LY0      N  720   4.211   7.434   4.038  0.0908  0.5545 -0.0659
   37LY0      H  721   4.290   7.393   3.991 -0.4055 -0.4475 -0.0444
   37LY0     CA  722   4.135   7.542   3.963  0.4699  0.3666  0.6645
   37LY0     HA  723   4.098   7.616   4.034  0.8822  0.6494  0.5928
   37LY0     CB  724   4.219   7.613   3.857  0.6558  0.9258 -0.2681
   37LY0    HB1  725   4.249   7.543   3.779 -1.1026  1.7272 -1.7318
   37LY0    HB2  726   4.311   7.636   3.910  0.3314 -1.8790  1.6867
   37LY0     CG  727   4.157   7.740   3.796 -0.6810  0.5685 -0.2755
   37LY0    HG1  728   4.144   7.798   3.888  0.4809  0.6317 -0.1272
   37LY0    HG2  729   4.070   7.714   3.738  0.3123  2.4341 -2.7814
   37LY0     CD  730   4.259   7.811   3.698 -0.8277  0.4058 -0.9910
   37LY0    HD1  731   4.209   7.893   3.647  1.4477  3.2240  0.9677
   37LY0    HD2  732   4.299   7.740   3.624  1.1952 -0.6305  0.9543
   37LY0     CE  733   4.382   7.861   3.770  0.1058 -0.2120 -0.4313
   37LY0    HE1  734   4.427   7.784   3.834 -0.4524 -0.3262 -0.1719
   37LY0    HE2  735   4.350   7.940   3.838  1.0620  1.0194 -1.3561
   37LY0     NZ  736   4.476   7.925   3.670 -0.6557  0.1123 -0.4510
   37LY0    HZ1  737   4.421   7.972   3.599 -1.3038  0.3146  0.1697
   37LY0    HZ2  738   4.536   7.987   3.721 -2.3786  0.3836  1.3713
   37LY0    HZ3  739   4.529   7.849   3.630 -0.3268  1.2382 -2.2972
   37LY0      C  740   4.010   7.484   3.898 -0.1265 -0.0362  0.7753
   37LY0      O  741   4.017   7.384   3.829  0.0270 -0.4146  1.0343
   38LER      N  742   3.892   7.547   3.924  0.2011  0.1440  0.4450
   38LER      H  743   3.899   7.631   3.980  1.7592  1.1535 -1.1665
   38LER     CA  744   3.757   7.529   3.863 -0.0009  0.6783  0.1857
   38LER     HA  745   3.762   7.445   3.792 -2.1889  0.8010 -0.1828
   38LER     CB  746   3.655   7.476   3.961  0.0326  0.1300  0.8581
   38LER    HB1  747   3.563   7.483   3.903 -0.3841 -0.8642  1.3706
   38LER    HB2  748   3.627   7.549   4.038  1.1259 -0.0488  1.4441
   38LER     CG  749   3.655   7.334   4.024  0.1822  0.3800 -0.2641
   38LER     HG  750   3.551   7.308   4.039  0.6987 -0.6662  1.8517
   38LER    CD1  751   3.729   7.223   3.940  0.3877 -0.2201 -0.4301
   38LER   HD11  752   3.832   7.259   3.936  0.8104 -0.8918  2.3389
   38LER   HD12  753   3.728   7.125   3.988  0.1775  0.4100  0.9068
   38LER   HD13  754   3.685   7.204   3.843 -0.4858 -2.8729  0.3896
   38LER    CD2  755   3.725   7.342   4.153 -0.0635  0.7227  0.1629
   38LER   HD21  756   3.818   7.395   4.135  0.2243 -0.8818 -4.3411
   38LER   HD22  757   3.658   7.399   4.218 -1.3434 -2.3008  1.7266
   38LER   HD23  758   3.733   7.239   4.187  0.8134  1.3048  1.8451
   38LER      C  759   3.714   7.655   3.786 -0.2230 -0.5373 -0.7593
   38LER      O  760   3.641   7.738   3.840  0.1680 -0.0413 -0.2049
   39LY0      N  761   3.759   6.287   3.988 -0.3098  0.2346 -0.3949
   39LY0     H1  762   3.799   6.235   4.065  0.0985  0.7562 -0.2419
   39LY0     H2  763   3.659   6.298   3.980 -0.2550  3.4416  1.5612
   39LY0     H3  764   3.796   6.240   3.906 -1.5710 -1.2212 -0.1732
   39LY0     CA  765   3.803   6.426   3.997  0.0768 -0.0194 -0.0303
   39LY0     HA  766   3.911   6.438   3.991  0.1923  0.1959  1.8614
   39LY0     CB  767   3.732   6.519   3.895  0.8843 -0.1852  0.0495
   39LY0    HB1  768   3.762   6.622   3.912  2.3922 -0.3013 -1.5221
   39LY0    HB2  769   3.625   6.523   3.916  1.2832  1.4110  2.1109
   39LY0     CG  770   3.769   6.487   3.754  0.5394 -0.0241 -0.3650
   39LY0    HG1  771   3.743   6.383   3.734 -2.5690  0.8123 -1.2600
   39LY0    HG2  772   3.875   6.511   3.757  0.0121  2.4241  0.3436
   39LY0     CD  773   3.690   6.570   3.648  0.1619 -0.3709  0.6615
   39LY0    HD1  774   3.582   6.559   3.651 -0.1802 -0.8053 -4.4503
   39LY0    HD2  775   3.723   6.542   3.548 -0.6870 -1.6396  0.7106
   39LY0     CE  776   3.708   6.720   3.677  0.3912  0.2783  0.7950
   39LY0    HE1  777   3.812   6.747   3.698  0.2551  1.9072 -0.4446
   39LY0    HE2  778   3.629   6.748   3.746 -0.9486 -0.5224 -0.3594
   39LY0     NZ  779   3.679   6.779   3.542 -0.0221  0.3117  0.7419
   39LY0    HZ1  780   3.749   6.758   3.472  0.1993 -3.6825  1.9084
   39LY0    HZ2  781   3.587   6.757   3.507  0.2698  1.0949 -0.6037
   39LY0    HZ3  782   3.669   6.879   3.557 -1.5516  0.1182  1.2077
   39LY0      C  783   3.779   6.473   4.141  0.1299  0.1592 -0.1550
   39LY0      O  784   3.687   6.427   4.209  0.3738  0.0640 -0.1812
   40LER      N  785   3.856   6.570   4.187 -0.0504 -0.1895  0.2599
   40LER      H  786   3.942   6.589   4.138 -0.1191  0.9140  0.5416
   40LER     CA  787   3.847   6.643   4.319 -0.5216  0.1805 -0.5126
   40LER     HA  788   3.747   6.636   4.361 -1.0967  4.4253 -0.8070
   40LER     CB  789   3.960   6.588   4.410  0.1474 -0.0934  0.3037
   40LER    HB1  790   3.967   6.665   4.487 -0.1080  0.5122 -0.2704
   40LER    HB2  791   4.053   6.567   4.356  0.9803  1.0795  1.2191
   40LER     CG  792   3.934   6.455   4.482  0.3061  0.1044  0.2172
   40LER     HG  793   3.913   6.372   4.414 -0.5827 -0.4473  1.1190
   40LER    CD1  794   4.053   6.418   4.571 -0.6326 -0.5651 -0.6858
   40LER   HD11  795   4.072   6.506   4.634 -1.5392 -1.1652  0.4587
   40LER   HD12  796   4.033   6.324   4.622  1.7806 -0.3952  0.7021
   40LER   HD13  797   4.142   6.417   4.509 -0.3508  0.4587 -0.3333
   40LER    CD2  798   3.804   6.469   4.565 -0.2743  0.2939 -0.6531
   40LER   HD21  799   3.716   6.460   4.502 -0.7057 -0.3300  0.0106
   40LER   HD22  800   3.811   6.390   4.641  2.4218  2.1125  1.1625
   40LER   HD23  801   3.805   6.568   4.611  0.4904  0.5544 -1.2191
   40LER      C  802   3.856   6.797   4.302  0.5438  0.4250  0.2747
   40LER      O  803   3.824   6.866   4.398 -0.6934 -0.0650  0.3247
   41U      O5'  804   9.160   5.119   1.400  0.1521  0.2593 -0.4693
   41U      H5T  805   9.152   5.124   1.304 -0.8197 -0.5789 -0.4504
   41U      C5'  806   9.296   5.077   1.430  0.1816 -0.1086 -0.5605
   41U     H5'1  807   9.333   4.997   1.366  0.9990  1.1384 -1.7214
   41U     H5'2  808   9.299   5.032   1.529 -1.6718 -1.1797 -0.9626
   41U      C4'  809   9.393   5.198   1.404  0.1295 -0.1321 -0.5084
   41U      H4'  810   9.496   5.164   1.408  0.0158 -0.4703 -0.4547
   41U      O4'  811   9.374   5.266   1.278  0.0658  0.1374 -0.6845
   41U      C1'  812   9.397   5.407   1.289 -0.7165  0.2649  0.0907
   41U      H1'  813   9.492   5.419   1.238  0.9619 -1.3001  2.5842
   41U       N1  814   9.283   5.485   1.228 -0.3011  0.0718 -0.0545
   41U       C6  815   9.153   5.448   1.205 -0.5480  0.3016  1.0637
   41U       H6  816   9.122   5.350   1.236 -2.9794 -0.1639 -2.2026
   41U       C5  817   9.065   5.536   1.148 -0.1927  0.3563  0.0428
   41U       H5  818   8.968   5.502   1.117 -0.8025  1.1104  1.0701
   41U       C4  819   9.104   5.667   1.104 -0.7798  0.3032 -0.9618
   41U       O4  820   9.026   5.748   1.057 -0.0815  0.2098 -0.4037
   41U       N3  821   9.232   5.705   1.133 -0.0688 -0.0896  0.3578
   41U       H3  822   9.264   5.788   1.085  0.8814 -1.1102 -0.8249
   41U       C2  823   9.328   5.618   1.193 -0.0372  0.2189 -0.2376
   41U       O2  824   9.441   5.663   1.209  0.1953  0.0310 -0.0164
   41U      C3'  825   9.374   5.313   1.511  0.0326 -0.1902  0.4938
   41U      H3'  826   9.267   5.315   1.532 -0.4856 -1.0462 -1.7670
   41U      C2'  827   9.407   5.442   1.433 -0.3261 -0.3340 -0.0769
   41U     H2'1  828   9.344   5.529   1.452  1.3596  1.1878 -1.1089
   41U      O2'  829   9.534   5.493   1.465  0.1056  0.3797 -0.2227
   41U     HO'2  830   9.535   5.534   1.552  3.2655  0.7450 -0.3059
   41U      O3'  831   9.438   5.286   1.639 -0.4292 -0.6059 -0.7999
   42U        P  832   9.386   5.363   1.770  0.3525  0.2013 -0.0960
   42U      O1P  833   9.473   5.305   1.872  0.2779  0.5310  0.1730
   42U      O2P  834   9.237   5.345   1.771  0.3256 -0.9151 -0.3741
   42U      O5'  835   9.419   5.520   1.750 -0.3022  0.3481 -0.0373
   42U      C5'  836   9.533   5.575   1.813 -0.2979  0.2693 -0.1156
   42U     H5'1  837   9.615   5.511   1.779 -0.2735 -1.2228  2.4968
   42U     H5'2  838   9.527   5.562   1.921 -1.9191 -2.3715 -0.4357
   42U      C4'  839   9.559   5.721   1.780 -0.2098  0.3454 -0.4565
   42U      H4'  840   9.661   5.746   1.808 -0.8206  1.0016  1.2921
   42U      O4'  841   9.534   5.735   1.641  0.1406 -0.2495  0.4201
   42U      C1'  842   9.491   5.872   1.625  0.3227 -0.4252 -0.1534
   42U      H1'  843   9.568   5.928   1.572  0.8479 -2.1713 -1.3257
   42U       N1  844   9.358   5.875   1.549  0.8112  0.0326  0.3078
   42U       C6  845   9.260   5.781   1.572  0.0216 -1.0224  0.1320
   42U       H6  846   9.268   5.712   1.654 -1.3006  0.4684  1.5831
   42U       C5  847   9.144   5.780   1.498 -0.0850 -0.3419  0.1711
   42U       H5  848   9.060   5.715   1.512 -0.9814  0.3491 -1.6872
   42U       C4  849   9.113   5.889   1.408 -0.1522 -0.0828  0.7302
   42U       O4  850   8.999   5.911   1.357  0.1476 -0.2141 -0.4475
   42U       N3  851   9.222   5.967   1.375  0.4980  0.4423 -0.0835
   42U       H3  852   9.200   6.047   1.318 -2.6288 -0.2981 -0.0888
   42U       C2  853   9.333   5.977   1.456  0.0475  0.2341 -0.4149
   42U       O2  854   9.403   6.072   1.448 -0.5968 -0.7046  0.0309
   42U      C3'  855   9.464   5.822   1.855  0.0403  0.1108  0.0484
   42U      H3'  856   9.362   5.787   1.872  0.2204 -1.3354 -1.6036
   42U      C2'  857   9.461   5.936   1.762 -0.1369 -0.4833 -0.0017
   42U     H2'1  858   9.359   5.976   1.764 -0.1607 -0.5299 -0.2230
   42U      O2'  859   9.571   6.030   1.787  0.9743  0.1131  0.0387
   42U     HO'2  860   9.567   6.052   1.880 -0.5422 -1.0450  0.2840
   42U      O3'  861   9.525   5.843   1.983 -0.5227 -0.1229  0.4780
   43A        P  862   9.442   5.888   2.111 -0.0564 -0.1403  0.2645
   43A      O1P  863   9.535   5.898   2.225 -0.2917  0.4129  0.0122
   43A      O2P  864   9.332   5.795   2.123  0.4032 -0.3511  0.6276
   43A      O5'  865   9.387   6.036   2.071 -0.0269 -0.5212 -0.3250
   43A      C5'  866   9.466   6.155   2.105  0.8632 -0.3612  0.2020
   43A     H5'1  867   9.565   6.138   2.064  1.5469 -1.0015  2.0321
   43A     H5'2  868   9.475   6.171   2.212  0.0910  1.1803  0.0704
   43A      C4'  869   9.411   6.273   2.032  0.3600  0.1096  0.1607
   43A      H4'  870   9.477   6.358   2.045  1.0681 -0.4899  0.5991
   43A      O4'  871   9.390   6.232   1.898  0.4185  0.3029  1.0184
   43A      C1'  872   9.286   6.321   1.847 -0.0390 -0.5463 -0.1452
   43A      H1'  873   9.337   6.385   1.775 -1.9420 -0.9450 -1.9306
   43A       N9  874   9.179   6.248   1.780  0.4492 -0.4797  0.5381
   43A       C8  875   9.139   6.119   1.802  0.5898  0.3583 -0.8046
   43A       H8  876   9.187   6.051   1.871 -2.9121 -1.6325 -0.1099
   43A       N7  877   9.036   6.082   1.736  0.1233  0.3701  0.2439
   43A       C5  878   9.004   6.189   1.656 -0.1217  0.0889  0.0114
   43A       C6  879   8.921   6.211   1.543  0.4752  0.1687  0.0473
   43A       N6  880   8.846   6.120   1.489  0.1112 -0.2189  0.2251
   43A      H61  881   8.846   6.027   1.529  0.0822 -0.1876  0.2992
   43A      H62  882   8.797   6.141   1.404  1.5138  0.6276 -0.4032
   43A       N1  883   8.918   6.328   1.478 -0.5106  0.1807  0.4964
   43A       C2  884   8.998   6.421   1.522  0.5653 -0.6924 -0.1850
   43A       H2  885   8.986   6.514   1.468 -1.1180 -2.2434 -2.7305
   43A       N3  886   9.089   6.410   1.619  0.5754  0.3043 -0.3437
   43A       C4  887   9.089   6.291   1.686  0.3631  0.5046  0.1482
   43A      C3'  888   9.268   6.301   2.081  1.1350 -0.2823 -0.1002
   43A      H3'  889   9.216   6.205   2.085  2.9406 -1.3358 -0.5403
   43A      C2'  890   9.220   6.396   1.967  0.0950  0.1967  0.8298
   43A     H2'1  891   9.111   6.400   1.961  0.0922 -1.2496 -0.9299
   43A      O2'  892   9.274   6.535   1.984 -0.0363 -0.0521  0.2435
   43A     HO'2  893   9.234   6.575   2.061 -2.1778 -0.5348 -0.5381
   43A      O3'  894   9.271   6.367   2.215 -0.2793  0.2110  0.0942
   44A        P  895   9.141   6.374   2.299 -0.0836  0.4352  0.1291
   44A      O1P  896   9.180   6.444   2.425  0.3798  0.4691  0.0034
   44A      O2P  897   9.074   6.244   2.306 -0.2319 -0.7647  0.4110
   44A      O5'  898   9.040   6.470   2.225 -0.1078  0.3394 -0.2516
   44A      C5'  899   9.062   6.611   2.228 -0.8891 -0.4711 -0.1381
   44A     H5'1  900   9.170   6.621   2.218 -0.9616  1.1372  0.3421
   44A     H5'2  901   9.038   6.649   2.327  0.9950 -0.4754  0.3567
   44A      C4'  902   8.993   6.706   2.127 -0.6071  0.3242 -0.0646
   44A      H4'  903   9.040   6.805   2.127  0.1111  0.0258  2.0104
   44A      O4'  904   9.002   6.638   1.999  0.5337 -0.1392 -0.1932
   44A      C1'  905   8.887   6.667   1.923 -0.3815  0.7329  0.7337
   44A      H1'  906   8.903   6.730   1.835 -1.7489  0.2280  0.1068
   44A       N9  907   8.831   6.540   1.877  0.5231  0.1621  0.2817
   44A       C8  908   8.837   6.414   1.930 -0.2393  0.5803  0.1718
   44A       H8  909   8.913   6.393   2.003  0.0761 -0.9250 -0.5592
   44A       N7  910   8.758   6.329   1.871  0.0428 -0.3757 -0.3686
   44A       C5  911   8.702   6.403   1.771 -0.1355 -0.0595  0.8797
   44A       C6  912   8.621   6.381   1.653  0.8301  0.5985 -0.4936
   44A       N6  913   8.575   6.265   1.613 -0.0891  0.2395  0.0168
   44A      H61  914   8.608   6.186   1.667 -1.7363 -0.3318  0.2565
   44A      H62  915   8.549   6.244   1.518  2.0155 -0.7835 -0.3791
   44A       N1  916   8.586   6.477   1.569 -0.8952 -0.4387 -0.0273
   44A       C2  917   8.639   6.596   1.590 -0.2926 -0.0839 -0.6515
   44A       H2  918   8.597   6.673   1.527  0.0460  1.5879  1.0696
   44A       N3  919   8.714   6.635   1.691  0.2040  0.3915  0.3222
   44A       C4  920   8.746   6.533   1.773  0.1462 -0.7108  0.2627
   44A      C3'  921   8.843   6.714   2.148  0.2303 -0.3691 -0.0353
   44A      H3'  922   8.809   6.616   2.182  1.6412 -1.4745 -1.6555
   44A      C2'  923   8.790   6.736   2.014  0.0840  0.2084  0.0368
   44A     H2'1  924   8.686   6.706   2.002 -1.0672  3.0508  1.8064
   44A      O2'  925   8.805   6.870   1.980 -0.0118  0.4353 -0.2987
   44A     HO'2  926   8.754   6.912   2.050 -1.7302  1.6121 -2.1494
   44A      O3'  927   8.798   6.815   2.242  0.0401 -0.3180 -0.0211
   45U        P  928   8.659   6.807   2.320  0.3918  0.3167 -0.0324
   45U      O1P  929   8.670   6.907   2.428  0.0830 -0.3045 -0.3638
   45U      O2P  930   8.629   6.666   2.352 -0.5326 -0.2092 -0.5618
   45U      O5'  931   8.542   6.855   2.224  0.5253 -0.3127  0.1332
   45U      C5'  932   8.535   6.986   2.159 -0.2142 -0.2620 -0.2888
   45U     H5'1  933   8.638   7.009   2.133  0.1272 -0.3698  0.8741
   45U     H5'2  934   8.507   7.061   2.233 -1.3579 -0.4239 -0.5420
   45U      C4'  935   8.434   6.983   2.040 -0.1148 -0.2223  0.2729
   45U      H4'  936   8.445   7.070   1.976 -0.6886 -0.6634 -0.4375
   45U      O4'  937   8.477   6.875   1.961 -0.5005 -0.3339 -0.6440
   45U      C1'  938   8.374   6.821   1.881 -0.3977  0.2353 -1.2877
   45U      H1'  939   8.397   6.841   1.776 -0.1864 -1.0347 -1.4939
   45U       N1  940   8.360   6.671   1.899  0.0250  0.3164  0.1816
   45U       C6  941   8.424   6.602   1.997 -0.1860  0.1235 -0.0225
   45U       H6  942   8.468   6.658   2.077 -0.3702 -0.7766  0.7166
   45U       C5  943   8.434   6.468   1.989 -0.1490  0.5752 -0.4527
   45U       H5  944   8.489   6.414   2.066 -0.4276 -1.1716 -1.4179
   45U       C4  945   8.366   6.391   1.883  0.1558 -0.1610  0.2129
   45U       O4  946   8.370   6.268   1.873  0.1932  0.0654  0.1349
   45U       N3  947   8.298   6.468   1.793  0.4949 -0.2445  0.8344
   45U       H3  948   8.253   6.422   1.715  0.9810 -1.7779  1.4381
   45U       C2  949   8.300   6.607   1.794 -0.2379  0.5768  0.2491
   45U       O2  950   8.234   6.662   1.704 -0.7404  0.0708  0.5507
   45U      C3'  951   8.288   6.960   2.064  0.3318  0.7119  0.1583
   45U      H3'  952   8.280   6.882   2.139 -0.3496  0.3604 -0.2640
   45U      C2'  953   8.253   6.903   1.923  1.2926 -0.7171  0.4113
   45U     H2'1  954   8.158   6.850   1.933  1.5506 -1.2425  0.1010
   45U      O2'  955   8.237   7.008   1.829  0.5917  0.3712  0.6245
   45U     HO'2  956   8.215   6.967   1.745  0.6989 -0.3284  0.9321
   45U      O3'  957   8.205   7.067   2.103 -0.2085  0.4034 -0.3379
   46U        P  958   8.066   7.042   2.179 -0.1980 -0.1892  0.4455
   46U      O1P  959   8.015   7.177   2.204 -0.6567  0.0309  0.0372
   46U      O2P  960   8.094   6.952   2.291  0.1271 -0.1238  0.1965
   46U      O5'  961   7.967   6.972   2.073  0.5345 -0.2112  0.2999
   46U      C5'  962   7.883   7.042   1.982 -0.5921 -0.3225  0.1686
   46U     H5'1  963   7.936   7.116   1.922  1.2219 -0.2907  1.7256
   46U     H5'2  964   7.813   7.106   2.034 -0.8255 -1.7293  1.6685
   46U      C4'  965   7.826   6.942   1.885 -0.4991 -0.0185 -0.1816
   46U      H4'  966   7.788   6.996   1.798 -0.3914  0.9162  0.3441
   46U      O4'  967   7.911   6.841   1.839 -0.2346 -0.3572  0.3454
   46U      C1'  968   7.845   6.724   1.792  0.1995  0.6770 -0.2514
   46U      H1'  969   7.851   6.723   1.683  1.6620 -0.3235 -0.1892
   46U       N1  970   7.885   6.589   1.848 -0.1244 -0.6835 -0.2190
   46U       C6  971   7.979   6.579   1.954  0.0851 -0.1393 -0.0296
   46U       H6  972   8.021   6.671   1.992 -0.3043  0.6410 -1.4095
   46U       C5  973   8.025   6.460   1.991 -0.2140 -0.6634 -0.4707
   46U       H5  974   8.098   6.450   2.070  1.4437  1.2489 -1.6599
   46U       C4  975   7.976   6.335   1.933  0.1694 -0.1594  0.6061
   46U       O4  976   8.002   6.217   1.970 -0.5071 -0.5637  0.3414
   46U       N3  977   7.887   6.359   1.830  0.5447  0.1813  0.1888
   46U       H3  978   7.852   6.274   1.788 -1.3356  1.0219 -0.0544
   46U       C2  979   7.837   6.477   1.786 -0.5202 -0.0195  0.5032
   46U       O2  980   7.770   6.470   1.687  0.5742  0.2890 -0.6448
   46U      C3'  981   7.712   6.859   1.949 -0.5189 -0.2461 -0.0895
   46U      H3'  982   7.745   6.822   2.047  3.9867  2.1456 -0.4307
   46U      C2'  983   7.696   6.758   1.832  0.0810  0.2512  0.5869
   46U     H2'1  984   7.645   6.673   1.876  0.8447 -0.1032  0.8172
   46U      O2'  985   7.617   6.809   1.722 -0.7396  0.9713 -0.0590
   46U     HO'2  986   7.569   6.736   1.683 -0.2155 -0.7582  2.3128
   46U      O3'  987   7.603   6.949   1.970 -0.0911 -0.8145 -0.3719
   47A        P  988   7.477   6.904   2.055  0.1892  0.0519  0.1464
   47A      O1P  989   7.379   7.021   2.064  0.1079  0.1595  0.6622
   47A      O2P  990   7.524   6.844   2.179 -0.1460 -0.3550 -0.0157
   47A      O5'  991   7.417   6.784   1.976 -0.6785  0.2762  0.2278
   47A      C5'  992   7.325   6.804   1.870  0.4527  0.7458  0.3217
   47A     H5'1  993   7.355   6.862   1.783 -1.5147  0.9459 -0.2752
   47A     H5'2  994   7.238   6.855   1.914 -0.0740  1.2151 -1.2097
   47A      C4'  995   7.275   6.671   1.812  0.1519  0.7699 -0.0121
   47A      H4'  996   7.203   6.681   1.731  0.3985 -1.1422 -0.5163
   47A      O4'  997   7.383   6.588   1.765 -0.4874  0.5385  0.6784
   47A      C1'  998   7.343   6.455   1.795  0.0774 -0.2316  0.4572
   47A      H1'  999   7.339   6.397   1.703 -0.8367 -0.0247  0.3539
   47A       N9 1000   7.437   6.399   1.885 -0.0588 -0.0646  0.5616
   47A       C8 1001   7.489   6.450   2.000  0.8738  0.4670 -0.2471
   47A       H8 1002   7.476   6.553   2.028 -0.6597  0.6504 -1.4978
   47A       N7 1003   7.581   6.371   2.053  0.1341 -0.0233  0.8511
   47A       C5 1004   7.559   6.251   1.987  0.4364  0.5689  0.7387
   47A       C6 1005   7.602   6.115   2.000  0.6547  0.8446 -0.7105
   47A       N6 1006   7.693   6.079   2.083 -0.0605  0.0266 -0.8921
   47A      H61 1007   7.741   6.154   2.132  0.6853 -0.5735 -0.6849
   47A      H62 1008   7.735   5.987   2.086  2.8184  1.2392  0.2495
   47A       N1 1009   7.558   6.020   1.919  0.3181 -0.0343 -0.0087
   47A       C2 1010   7.474   6.050   1.821 -0.1464 -0.2675  0.1973
   47A       H2 1011   7.449   5.966   1.759  0.4478 -0.7118  0.5559
   47A       N3 1012   7.421   6.170   1.794 -0.4012  0.1461 -0.2988
   47A       C4 1013   7.462   6.269   1.887  0.0536  0.1355 -0.0646
   47A      C3' 1014   7.197   6.598   1.925 -0.1873 -0.2136  0.2413
   47A      H3' 1015   7.251   6.604   2.020 -0.7800  1.6280  0.4873
   47A      C2' 1016   7.201   6.461   1.861 -0.4774 -0.2324 -0.8427
   47A     H2'1 1017   7.198   6.384   1.937  2.0026  0.1813 -0.2486
   47A      O2' 1018   7.095   6.444   1.761 -0.8397 -0.2309 -0.6147
   47A     HO'2 1019   7.017   6.496   1.782 -1.1144 -0.4163 -1.1499
   47A      O3' 1020   7.066   6.648   1.938 -0.1777  0.0719  0.1963
   48U        P 1021   6.990   6.665   2.083  0.1096  0.1604 -0.0044
   48U      O1P 1022   6.861   6.739   2.073 -0.8711 -0.2779  0.2278
   48U      O2P 1023   7.087   6.709   2.181 -0.1284  0.0586  0.2660
   48U      O5' 1024   6.962   6.506   2.103  0.2553  0.5542  0.5177
   48U      C5' 1025   6.857   6.441   2.028 -0.7855 -0.4779  0.0451
   48U     H5'1 1026   6.865   6.474   1.925 -0.4472  1.6487  0.6902
   48U     H5'2 1027   6.766   6.474   2.080 -1.0024 -0.2448 -0.4777
   48U      C4' 1028   6.865   6.295   2.032 -0.5889  0.2916 -0.0851
   48U      H4' 1029   6.801   6.240   1.962  1.1998 -1.4139 -0.4472
   48U      O4' 1030   6.998   6.253   2.013  0.6363  0.3877  0.5295
   48U      C1' 1031   7.014   6.128   2.077 -0.1340 -0.3884  0.1496
   48U      H1' 1032   7.018   6.054   1.997  1.3221 -0.1127 -0.0579
   48U       N1 1033   7.141   6.127   2.153  0.7642 -0.2551  0.3500
   48U       C6 1034   7.198   6.244   2.185  0.6270 -0.6233  0.0153
   48U       H6 1035   7.136   6.330   2.166 -1.0447 -1.7007  0.3357
   48U       C5 1036   7.314   6.251   2.254  0.1658 -0.1131 -0.1069
   48U       H5 1037   7.354   6.350   2.272 -1.1171  0.5972 -0.9906
   48U       C4 1038   7.387   6.135   2.290 -0.6117  0.2421 -0.0581
   48U       O4 1039   7.497   6.124   2.353  0.1873  0.0099  0.6290
   48U       N3 1040   7.325   6.016   2.246 -0.4965 -0.3109 -0.3245
   48U       H3 1041   7.373   5.931   2.270 -0.1806  0.1414  0.7029
   48U       C2 1042   7.209   6.008   2.168 -0.2195 -0.0311  0.4948
   48U       O2 1043   7.173   5.902   2.120 -0.5226  0.3131  0.2384
   48U      C3' 1044   6.832   6.244   2.171 -0.1375  1.3201  0.0937
   48U      H3' 1045   6.887   6.291   2.252 -1.2240 -0.2703  1.8503
   48U      C2' 1046   6.892   6.103   2.164 -0.7459 -0.0362  0.1178
   48U     H2'1 1047   6.928   6.067   2.261 -0.2801  3.8048  1.5227
   48U      O2' 1048   6.818   6.005   2.099  0.4582 -0.2088 -0.3002
   48U     HO'2 1049   6.790   5.941   2.165  0.2948 -0.2632 -0.4202
   48U      O3' 1050   6.692   6.227   2.212 -0.1109  0.0235  0.5247
   49C        P 1051   6.646   6.189   2.354 -0.1853 -0.2340 -0.0099
   49C      O1P 1052   6.500   6.214   2.347  0.0260 -0.4944  0.2238
   49C      O2P 1053   6.721   6.265   2.448 -0.2845 -0.1574 -0.2264
   49C      O5' 1054   6.678   6.033   2.382  0.0936 -0.0527 -0.9429
   49C      C5' 1055   6.599   5.933   2.338  0.3130  0.9154 -0.0049
   49C     H5'1 1056   6.590   5.945   2.230  1.1716 -0.5764 -0.2809
   49C     H5'2 1057   6.504   5.927   2.390  0.2659 -0.1078 -0.1789
   49C      C4' 1058   6.679   5.802   2.360  0.4286  0.1632 -0.6387
   49C      H4' 1059   6.636   5.722   2.300  2.1262 -1.5578  0.3680
   49C      O4' 1060   6.815   5.790   2.320 -0.0447  0.4536 -0.1393
   49C      C1' 1061   6.881   5.699   2.400 -0.1936  0.0064  0.1236
   49C      H1' 1062   6.910   5.614   2.339 -0.3136 -0.5958  0.8893
   49C       N1 1063   7.003   5.758   2.475  0.5302 -0.8248 -0.1830
   49C       C6 1064   7.013   5.895   2.496 -0.3364  0.1783 -0.4644
   49C       H6 1065   6.927   5.959   2.485 -0.6924 -0.1486  0.3578
   49C       C5 1066   7.127   5.952   2.534 -0.9231  0.1721 -0.3286
   49C       H5 1067   7.141   6.059   2.542  1.0223 -0.1281  0.8899
   49C       C4 1068   7.239   5.859   2.555 -0.1687  0.6034  0.5222
   49C       N4 1069   7.359   5.906   2.579  0.1016 -0.0387  0.0325
   49C      H41 1070   7.367   6.006   2.589  0.4221 -0.1963  1.5998
   49C      H42 1071   7.438   5.850   2.607 -0.7897  0.0324  3.0139
   49C       N3 1072   7.233   5.729   2.533  0.3302 -0.1081  0.0772
   49C       C2 1073   7.119   5.676   2.493  0.4475 -0.3649 -0.7582
   49C       O2 1074   7.110   5.556   2.475  0.0038  0.6967  0.4555
   49C      C3' 1075   6.677   5.754   2.508  0.1051  0.0650  0.5200
   49C      H3' 1076   6.724   5.835   2.564  1.1688  0.2120 -0.5531
   49C      C2' 1077   6.781   5.639   2.495 -0.7488 -0.4660 -0.2344
   49C     H2'1 1078   6.828   5.606   2.587  0.5344 -0.9903 -1.0579
   49C      O2' 1079   6.719   5.528   2.429 -0.1427  0.0732  0.2400
   49C     HO'2 1080   6.637   5.510   2.475  0.2166 -0.2681  0.7683
   49C      O3' 1081   6.555   5.709   2.558  0.3660  0.0447 -0.1108
   50U        P 1082   6.533   5.708   2.716 -0.1798  0.5579  0.3659
   50U      O1P 1083   6.396   5.657   2.752 -0.4520 -0.3439 -0.2868
   50U      O2P 1084   6.580   5.836   2.771  0.2501 -0.0226 -0.4532
   50U      O5' 1085   6.629   5.595   2.766  0.0761 -0.0200 -0.5827
   50U      C5' 1086   6.590   5.455   2.765  0.0545 -0.1267  0.0399
   50U     H5'1 1087   6.558   5.414   2.669  1.7176 -0.0683 -0.5882
   50U     H5'2 1088   6.512   5.440   2.839  1.1047 -0.4435  1.1030
   50U      C4' 1089   6.704   5.361   2.811  0.5632  0.2191  0.0856
   50U      H4' 1090   6.670   5.266   2.771  0.1716  1.0555 -1.6874
   50U      O4' 1091   6.836   5.389   2.758  0.1039  0.7558  0.8890
   50U      C1' 1092   6.934   5.384   2.856  0.1060 -0.2164  0.0096
   50U      H1' 1093   7.010   5.307   2.844  0.3316 -0.6029  3.0132
   50U       N1 1094   7.019   5.506   2.866 -0.0481 -0.5809  0.5631
   50U       C6 1095   6.966   5.629   2.839 -0.0052 -0.5370 -0.7788
   50U       H6 1096   6.862   5.641   2.811 -0.0511  0.7468 -0.1114
   50U       C5 1097   7.046   5.743   2.845  0.1621  0.6371 -0.1649
   50U       H5 1098   7.007   5.840   2.817  1.5412  1.3703  0.3874
   50U       C4 1099   7.183   5.738   2.878 -1.1912  0.5340  0.2950
   50U       O4 1100   7.253   5.839   2.876  0.0290 -0.9769 -0.2287
   50U       N3 1101   7.229   5.613   2.918 -0.8945  0.2823  0.2646
   50U       H3 1102   7.328   5.594   2.930 -1.1838 -3.3405 -1.5428
   50U       C2 1103   7.155   5.497   2.909  0.4354  0.8220 -0.0358
   50U       O2 1104   7.218   5.393   2.936 -0.3431 -0.5859  0.0029
   50U      C3' 1105   6.719   5.358   2.967 -0.5825 -0.1183 -0.1316
   50U      H3' 1106   6.691   5.459   3.000  1.8845 -0.0254  2.0066
   50U      C2' 1107   6.864   5.355   2.990 -0.4226  0.0136 -0.1901
   50U     H2'1 1108   6.901   5.414   3.074  0.0581 -1.4674  0.6769
   50U      O2' 1109   6.896   5.215   3.011 -0.6333 -0.2082 -0.6953
   50U     HO'2 1110   6.812   5.170   3.004 -0.7514  0.0852 -1.2489
   50U      O3' 1111   6.637   5.261   3.034 -0.4190 -0.0683 -0.4761
   51A        P 1112   6.592   5.280   3.182  0.0434  0.4998 -0.4021
   51A      O1P 1113   6.521   5.162   3.238  0.5144 -1.2584  0.5626
   51A      O2P 1114   6.529   5.413   3.190  0.2495  0.3691  0.0514
   51A      O5' 1115   6.722   5.304   3.267  0.0401 -0.2676  0.1943
   51A      C5' 1116   6.796   5.192   3.309 -0.7061  0.0584  0.3565
   51A     H5'1 1117   6.811   5.118   3.231 -1.8879  1.5015 -1.3354
   51A     H5'2 1118   6.740   5.144   3.389 -0.8604 -0.6571 -0.1775
   51A      C4' 1119   6.940   5.222   3.362  0.6826  0.6122  0.4293
   51A      H4' 1120   6.995   5.128   3.375  1.5213  1.3112  2.2384
   51A      O4' 1121   7.020   5.299   3.271 -0.3024 -0.0654  0.1414
   51A      C1' 1122   7.124   5.357   3.351  0.3980  0.0580  1.0530
   51A      H1' 1123   7.212   5.295   3.337  0.5524 -0.0545  2.4242
   51A       N9 1124   7.145   5.503   3.324  0.7296  0.3064 -0.3498
   51A       C8 1125   7.067   5.585   3.245  0.0186  1.4641 -0.0046
   51A       H8 1126   6.965   5.564   3.218  0.3974 -1.1921  0.3875
   51A       N7 1127   7.130   5.693   3.209  0.9137 -0.4210  0.2287
   51A       C5 1128   7.250   5.690   3.285  0.0084  0.5028  0.3431
   51A       C6 1129   7.371   5.773   3.301 -0.1926 -0.4730 -0.0843
   51A       N6 1130   7.385   5.891   3.253 -0.2998  0.3647  0.1979
   51A      H61 1131   7.300   5.936   3.221 -0.6803  0.3356  1.1453
   51A      H62 1132   7.473   5.940   3.263 -1.5623  2.4274  2.4571
   51A       N1 1133   7.473   5.733   3.377 -0.3569  0.4500  0.1726
   51A       C2 1134   7.463   5.616   3.440 -0.2700  0.2066 -0.3902
   51A       H2 1135   7.537   5.587   3.513  0.8982  0.1017 -1.5916
   51A       N3 1136   7.358   5.534   3.439 -0.0944 -0.3240 -0.0141
   51A       C4 1137   7.255   5.570   3.356 -0.3363 -0.5606  0.0493
   51A      C3' 1138   6.942   5.292   3.494 -0.2409 -0.5100  0.1241
   51A      H3' 1139   6.869   5.372   3.487  1.0902  0.6858 -0.5419
   51A      C2' 1140   7.089   5.342   3.500  0.4798  0.5239 -0.3103
   51A     H2'1 1141   7.095   5.434   3.558  0.4341  0.9823 -1.0228
   51A      O2' 1142   7.177   5.240   3.560  0.2714  0.0381  0.0188
   51A     HO'2 1143   7.140   5.218   3.646 -0.4233 -0.1943 -0.3298
   51A      O3' 1144   6.897   5.206   3.595 -0.0759 -0.0785 -0.0680
   52U        P 1145   6.830   5.262   3.724 -0.1204 -0.4284 -0.2675
   52U      O1P 1146   6.780   5.139   3.796  0.0808  0.3076 -0.2423
   52U      O2P 1147   6.731   5.367   3.684 -0.1127 -0.1630 -0.0518
   52U      O5' 1148   6.955   5.329   3.814  0.4502  0.1351  0.0470
   52U      C5' 1149   7.052   5.251   3.878  0.0019 -0.1877  0.0664
   52U     H5'1 1150   7.084   5.159   3.829  0.2643 -0.2362  0.3252
   52U     H5'2 1151   7.007   5.219   3.971  1.7883 -0.0624  1.0281
   52U      C4' 1152   7.175   5.339   3.907 -0.9906  0.3434  0.0006
   52U      H4' 1153   7.250   5.281   3.961  1.6296  1.8215 -1.8105
   52U      O4' 1154   7.240   5.394   3.796 -0.1650 -0.5660  0.2557
   52U      C1' 1155   7.320   5.512   3.834  0.5418  0.2822  0.2177
   52U      H1' 1156   7.427   5.492   3.827  0.6911  0.8031  0.9464
   52U       N1 1157   7.282   5.629   3.753  0.7369  0.4654  0.0468
   52U       C6 1158   7.155   5.638   3.700 -0.1593 -0.4039  0.1414
   52U       H6 1159   7.075   5.567   3.714 -0.4796 -0.5366 -2.0399
   52U       C5 1160   7.121   5.748   3.630 -0.0731 -1.4845 -0.3937
   52U       H5 1161   7.017   5.767   3.607  0.3803 -0.8653 -2.0363
   52U       C4 1162   7.207   5.861   3.603  0.5250  0.3405 -0.5495
   52U       O4 1163   7.187   5.957   3.534 -0.0538 -0.1569  0.5498
   52U       N3 1164   7.334   5.848   3.664  0.0470  0.4657  0.4799
   52U       H3 1165   7.406   5.914   3.638  3.3668 -2.1394  2.2509
   52U       C2 1166   7.373   5.736   3.742 -0.0851  0.2864  0.2454
   52U       O2 1167   7.487   5.726   3.792  0.6554 -0.1626 -0.0370
   52U      C3' 1168   7.154   5.460   3.999 -1.0896  0.0198  0.8531
   52U      H3' 1169   7.069   5.512   3.954 -1.4796 -0.0316  1.5230
   52U      C2' 1170   7.288   5.536   3.981  0.5070  0.5637  0.4087
   52U     H2'1 1171   7.276   5.642   4.005  0.7013  0.3731  1.4022
   52U      O2' 1172   7.390   5.486   4.063 -0.9062 -0.3442  0.4609
   52U     HO'2 1173   7.362   5.459   4.151  0.5985  0.1689  1.1436
   52U      O3' 1174   7.130   5.431   4.132  0.1094  0.9316 -0.6560
   53U        P 1175   7.063   5.530   4.232  0.5785 -0.0159  0.0850
   53U      O1P 1176   7.014   5.457   4.349  0.0317  0.5660 -0.4787
   53U      O2P 1177   6.960   5.614   4.162 -0.3717  0.4959 -0.2861
   53U      O5' 1178   7.178   5.636   4.270 -0.3326  0.0457 -0.1974
   53U      C5' 1179   7.280   5.604   4.364  0.3402  0.5830  0.2320
   53U     H5'1 1180   7.316   5.504   4.340  1.4241  0.7482  1.0818
   53U     H5'2 1181   7.229   5.609   4.460 -0.3597 -0.7435 -0.0427
   53U      C4' 1182   7.403   5.695   4.355  0.6206 -0.8275 -0.7803
   53U      H4' 1183   7.487   5.649   4.405  2.1403  2.3203 -0.1748
   53U      O4' 1184   7.448   5.717   4.224 -0.5934 -0.3072 -0.4544
   53U      C1' 1185   7.491   5.849   4.206 -0.5112 -0.2333  0.6670
   53U      H1' 1186   7.587   5.858   4.155  0.0023  2.8020  1.9397
   53U       N1 1187   7.401   5.943   4.129 -0.3860  0.2839  0.7010
   53U       C6 1188   7.268   5.908   4.106 -1.3220  0.1919  0.0458
   53U       H6 1189   7.226   5.820   4.153  1.9497 -0.8504  1.3391
   53U       C5 1190   7.195   5.976   4.014 -0.2323 -0.6150 -0.3293
   53U       H5 1191   7.092   5.953   3.991 -0.7670  0.4906  0.8315
   53U       C4 1192   7.246   6.091   3.944  0.1794 -0.3902 -0.0244
   53U       O4 1193   7.191   6.164   3.865  0.3550 -0.2276  0.0747
   53U       N3 1194   7.377   6.117   3.968 -0.5278  0.2317  0.4825
   53U       H3 1195   7.416   6.200   3.925 -2.0247  0.6193 -0.1747
   53U       C2 1196   7.457   6.054   4.057 -0.5261 -0.2574 -0.2050
   53U       O2 1197   7.575   6.081   4.062  0.6909 -0.4908 -0.2574
   53U      C3' 1198   7.377   5.831   4.421 -0.3583  0.4286 -0.0617
   53U      H3' 1199   7.284   5.876   4.386 -1.3119 -0.3881  1.3327
   53U      C2' 1200   7.499   5.900   4.353 -0.0433  0.0641  0.0198
   53U     H2'1 1201   7.484   6.008   4.353 -0.7967  0.0244 -2.3550
   53U      O2' 1202   7.632   5.877   4.399  0.2516  0.4512 -0.2831
   53U     HO'2 1203   7.680   5.817   4.342  0.6741  0.7025 -0.1934
   53U      O3' 1204   7.388   5.821   4.559  0.0799 -0.3345  0.2079
   54C        P 1205   7.328   5.934   4.653  0.2493  0.4107 -0.2621
   54C      O1P 1206   7.373   5.914   4.796 -0.0481  0.7767 -0.0091
   54C      O2P 1207   7.179   5.945   4.632 -0.5842  0.2706  0.1426
   54C      O5' 1208   7.392   6.070   4.612  0.1620  0.1452  0.3498
   54C      C5' 1209   7.531   6.097   4.631 -0.3989 -0.1108 -0.1718
   54C     H5'1 1210   7.593   6.021   4.584  1.3465  0.6075  0.8411
   54C     H5'2 1211   7.561   6.086   4.736 -0.2567 -1.7356 -0.3514
   54C      C4' 1212   7.578   6.228   4.563  0.5778 -0.0164  0.1507
   54C      H4' 1213   7.685   6.231   4.583  0.8066 -1.4280 -0.7226
   54C      O4' 1214   7.556   6.234   4.416 -0.4013  0.4818  0.6244
   54C      C1' 1215   7.527   6.367   4.372 -0.4014  0.3681 -0.1175
   54C      H1' 1216   7.597   6.404   4.297 -1.0038  1.0914 -0.3318
   54C       N1 1217   7.387   6.366   4.312 -0.2261  0.3010 -0.0319
   54C       C6 1218   7.293   6.274   4.341 -0.6069  0.6988  0.5707
   54C       H6 1219   7.321   6.198   4.413 -1.2698  0.2155  0.3209
   54C       C5 1220   7.173   6.282   4.276 -0.1838 -0.5029 -0.1401
   54C       H5 1221   7.099   6.206   4.294  0.1285 -0.5752  0.9277
   54C       C4 1222   7.155   6.384   4.178  0.1655 -0.1878  0.3467
   54C       N4 1223   7.047   6.393   4.105 -0.2897 -0.2536  0.9692
   54C      H41 1224   6.972   6.329   4.127 -0.6543  0.4281  1.7702
   54C      H42 1225   7.040   6.467   4.037  0.9318  0.3342  1.4624
   54C       N3 1226   7.251   6.470   4.151 -0.2951  0.1607  0.6088
   54C       C2 1227   7.363   6.467   4.221 -0.1230  0.1818  0.0760
   54C       O2 1228   7.441   6.558   4.216 -0.2700 -0.7452 -0.0736
   54C      C3' 1229   7.518   6.358   4.608  0.9658 -0.2233 -0.6047
   54C      H3' 1230   7.413   6.332   4.609  1.0818 -0.7076 -0.8790
   54C      C2' 1231   7.546   6.452   4.491 -0.6306  0.3467 -0.3367
   54C     H2'1 1232   7.474   6.534   4.498 -0.4690  0.3845  1.6200
   54C      O2' 1233   7.677   6.498   4.491  0.4992 -0.6086 -0.4552
   54C     HO'2 1234   7.677   6.591   4.469 -1.3128 -0.5055 -0.1575
   54C      O3' 1235   7.568   6.396   4.734  0.1046 -0.1029  0.3239
   55C        P 1236   7.483   6.486   4.831  0.1039 -0.0257  0.1719
   55C      O1P 1237   7.558   6.512   4.955  0.0366  0.3128 -0.2273
   55C      O2P 1238   7.346   6.429   4.840  0.1872 -0.3209  0.5729
   55C      O5' 1239   7.467   6.625   4.761 -0.0081  1.0727  0.0423
   55C      C5' 1240   7.582   6.709   4.740  0.7001 -0.5283 -0.0741
   55C     H5'1 1241   7.667   6.648   4.709  0.0247 -2.0761  0.9745
   55C     H5'2 1242   7.605   6.736   4.844 -2.5723 -1.7762  1.1067
   55C      C4' 1243   7.544   6.841   4.659 -0.0240  0.0376 -0.0153
   55C      H4' 1244   7.627   6.910   4.642 -0.6057  0.6940 -0.2277
   55C      O4' 1245   7.486   6.806   4.527 -0.0773  0.0117  0.1184
   55C      C1' 1246   7.386   6.905   4.496  0.5764  0.7940 -0.3434
   55C      H1' 1247   7.420   6.948   4.402  0.6583  0.8462 -0.2901
   55C       N1 1248   7.259   6.833   4.465  0.1620  0.2883  0.6623
   55C       C6 1249   7.236   6.702   4.498  1.0727 -0.9206 -0.4873
   55C       H6 1250   7.307   6.656   4.564 -0.7544 -0.5896  1.8433
   55C       C5 1251   7.126   6.645   4.445  0.2353  0.4839  1.0406
   55C       H5 1252   7.105   6.542   4.467  2.4712 -0.0467  0.9074
   55C       C4 1253   7.041   6.713   4.362 -0.1748 -0.2281  0.1605
   55C       N4 1254   6.935   6.656   4.309 -0.0507 -1.1054 -1.0182
   55C      H41 1255   6.944   6.556   4.303  0.3019 -1.0594 -1.3919
   55C      H42 1256   6.895   6.714   4.236 -0.2254 -0.2469 -0.2591
   55C       N3 1257   7.060   6.834   4.325 -0.3912 -0.8926  0.1359
   55C       C2 1258   7.173   6.896   4.378  0.0946  0.2113  0.0706
   55C       O2 1259   7.189   7.015   4.354 -0.3647  0.1604  0.2198
   55C      C3' 1260   7.430   6.915   4.730  0.1990 -0.0594  0.5296
   55C      H3' 1261   7.346   6.853   4.761 -1.6366  3.1066  2.3689
   55C      C2' 1262   7.375   6.998   4.613  0.0550 -0.3759 -0.2554
   55C     H2'1 1263   7.273   7.028   4.637 -0.7070 -0.3370 -3.1764
   55C      O2' 1264   7.460   7.112   4.581 -0.1763  0.5449 -0.1040
   55C     HO'2 1265   7.495   7.136   4.668 -0.6858 -2.2595  0.9680
   55C      O3' 1266   7.479   6.993   4.834 -0.4010 -0.5344 -0.2670
   56G        P 1267   7.377   7.030   4.957 -0.2685  0.0187  0.1129
   56G      O1P 1268   7.456   7.087   5.067 -0.2808  0.0603 -0.2639
   56G      O2P 1269   7.287   6.919   4.985  0.7579  0.1954  0.4060
   56G      O5' 1270   7.290   7.139   4.887 -0.0116  0.3221  0.2230
   56G      C5' 1271   7.344   7.261   4.862  0.2069 -0.4806  0.7478
   56G     H5'1 1272   7.434   7.248   4.801  0.0788 -0.9408  0.6558
   56G     H5'2 1273   7.354   7.298   4.964 -0.7257 -0.9285  1.0076
   56G      C4' 1274   7.245   7.361   4.789 -0.4170 -0.7992  0.2453
   56G      H4' 1275   7.298   7.453   4.767  1.7527 -2.5033 -2.3780
   56G      O4' 1276   7.204   7.302   4.666  0.4920 -0.1898 -0.3364
   56G      C1' 1277   7.061   7.316   4.656  0.1275 -0.4453 -0.0813
   56G      H1' 1278   7.047   7.375   4.565  1.7356 -0.3234 -0.2918
   56G       N9 1279   6.988   7.190   4.634  0.2730  0.5644 -0.2958
   56G       C8 1280   7.019   7.067   4.685 -0.0040  0.0831 -0.2872
   56G       H8 1281   7.093   7.049   4.761 -0.0080 -2.2527 -0.7764
   56G       N7 1282   6.949   6.972   4.624 -0.4315  1.0154 -0.6625
   56G       C5 1283   6.858   7.042   4.541 -0.2639 -0.4928 -0.0396
   56G       C6 1284   6.750   7.001   4.456  0.3273  0.4985 -0.7641
   56G       O6 1285   6.719   6.883   4.419 -0.7068 -0.5615 -0.9852
   56G       N1 1286   6.679   7.105   4.398  0.0705  0.5524  0.1399
   56G       H1 1287   6.600   7.078   4.340  0.5495 -0.3105 -0.1292
   56G       C2 1288   6.711   7.233   4.410  0.0749 -0.4648 -0.1239
   56G       N2 1289   6.645   7.320   4.330  0.4742  0.0684 -0.2081
   56G      H21 1290   6.583   7.284   4.259 -0.3882  2.6511 -0.8710
   56G      H22 1291   6.680   7.414   4.317 -1.9555  1.2506  1.0478
   56G       N3 1292   6.803   7.279   4.491 -0.1062  0.7836 -0.3197
   56G       C4 1293   6.875   7.179   4.555 -0.4197 -0.4103  1.0413
   56G      C3' 1294   7.112   7.391   4.870 -0.0264  0.5984 -0.3270
   56G      H3' 1295   7.093   7.299   4.926 -2.5097  1.3405  0.1666
   56G      C2' 1296   7.001   7.396   4.769  0.7143 -0.4634  0.2798
   56G     H2'1 1297   6.911   7.351   4.810  0.9222  0.2007  1.5121
   56G      O2' 1298   6.966   7.525   4.714  0.7192 -0.1233  0.0684
   56G     HO'2 1299   6.876   7.542   4.743  1.7336  2.6434  2.0194
   56G      O3' 1300   7.116   7.513   4.946 -0.1779  0.9742 -0.3728
   57U        P 1301   7.023   7.537   5.062  0.6567  0.0407 -0.3894
   57U      O1P 1302   7.097   7.654   5.130 -0.4881  0.5912  0.1249
   57U      O2P 1303   6.994   7.414   5.136 -0.0446 -0.4443 -0.8100
   57U      O5' 1304   6.877   7.583   5.015 -0.4464  0.0468 -0.0092
   57U      C5' 1305   6.849   7.719   4.970  0.0325 -0.0941 -0.3947
   57U     H5'1 1306   6.925   7.760   4.905 -0.0183  0.7198  0.0498
   57U     H5'2 1307   6.829   7.785   5.054 -0.0630  0.1286 -0.5925
   57U      C4' 1308   6.718   7.723   4.899  0.2740  0.4839 -0.0984
   57U      H4' 1309   6.691   7.824   4.867 -0.5664 -0.0623 -1.1807
   57U      O4' 1310   6.720   7.632   4.788  0.5260 -0.0630 -0.0202
   57U      C1' 1311   6.587   7.597   4.762  0.6304  0.2967  0.1487
   57U      H1' 1312   6.548   7.626   4.665 -2.6415  3.6499  2.2033
   57U       N1 1313   6.587   7.449   4.768  0.0584 -0.3181  0.1985
   57U       C6 1314   6.663   7.379   4.860 -0.0672  0.8727  0.1266
   57U       H6 1315   6.714   7.436   4.937 -2.0516 -1.2427  3.2679
   57U       C5 1316   6.678   7.245   4.848  0.1289  0.1178  0.4869
   57U       H5 1317   6.744   7.191   4.914 -1.2908 -3.6069 -0.8893
   57U       C4 1318   6.607   7.167   4.750 -0.6739 -0.4435 -0.4186
   57U       O4 1319   6.621   7.049   4.748 -0.2078 -0.5505  0.2177
   57U       N3 1320   6.519   7.244   4.674 -0.9426 -0.0627 -0.1878
   57U       H3 1321   6.467   7.190   4.606  1.0775 -0.9551 -1.1172
   57U       C2 1322   6.515   7.384   4.668 -0.6222  0.0053  0.4168
   57U       O2 1323   6.448   7.442   4.584  0.8191 -0.0795 -0.2536
   57U      C3' 1324   6.590   7.687   4.982 -0.0354  0.2402  0.5373
   57U      H3' 1325   6.609   7.591   5.030  1.2704 -0.5692 -1.4723
   57U      C2' 1326   6.496   7.659   4.865  0.0207  0.3240 -0.4108
   57U     H2'1 1327   6.407   7.600   4.883  0.4030  0.0991  0.8724
   57U      O2' 1328   6.453   7.782   4.812 -0.3980 -0.0024  0.0756
   57U     HO'2 1329   6.452   7.838   4.890 -1.0512 -0.1292  0.1584
   57U      O3' 1330   6.547   7.790   5.067  0.2138 -0.5618 -0.5595
   58A        P 1331   6.486   7.757   5.209 -0.0039  0.0008  0.3145
   58A      O1P 1332   6.457   7.885   5.272  0.2513 -0.6169 -0.0428
   58A      O2P 1333   6.574   7.660   5.276  0.2548 -0.0168  1.2987
   58A      O5' 1334   6.357   7.687   5.177  0.3006  0.3665  0.9138
   58A      C5' 1335   6.242   7.762   5.145  0.7795  0.0335  0.3093
   58A     H5'1 1336   6.268   7.834   5.067  2.2109 -1.2348 -0.4346
   58A     H5'2 1337   6.210   7.811   5.237 -0.0886  0.1791 -0.0608
   58A      C4' 1338   6.128   7.669   5.096  0.0843  0.5492 -0.2673
   58A      H4' 1339   6.038   7.731   5.089 -0.8343 -0.6697  0.3062
   58A      O4' 1340   6.157   7.621   4.974 -0.3776 -0.3110 -0.0118
   58A      C1' 1341   6.092   7.487   4.960 -0.2815 -0.2093 -0.3304
   58A      H1' 1342   6.016   7.485   4.882  0.6091 -0.0797 -1.2259
   58A       N9 1343   6.192   7.377   4.954  0.0561  0.7830  0.5449
   58A       C8 1344   6.307   7.366   5.030  0.3699 -0.0891 -0.6664
   58A       H8 1345   6.343   7.445   5.094 -0.1943 -1.8162  1.9961
   58A       N7 1346   6.369   7.253   5.013 -0.2720  0.7353 -0.4173
   58A       C5 1347   6.282   7.182   4.930  0.1350  0.8133  1.1001
   58A       C6 1348   6.276   7.054   4.871 -0.1050 -0.3371 -1.0970
   58A       N6 1349   6.369   6.962   4.876 -0.2368 -0.1535  0.8630
   58A      H61 1350   6.453   6.977   4.930  0.5393 -0.1482 -0.3223
   58A      H62 1351   6.357   6.886   4.811  1.5466  0.3718 -0.1236
   58A       N1 1352   6.177   7.014   4.792  0.2356  0.8798 -0.0791
   58A       C2 1353   6.078   7.101   4.770  0.3700 -0.2482 -0.5624
   58A       H2 1354   5.999   7.069   4.703 -0.0118  1.6621 -1.0946
   58A       N3 1355   6.065   7.226   4.820 -0.3796 -0.3492 -0.4193
   58A       C4 1356   6.176   7.257   4.896 -0.6977  0.1839 -0.3034
   58A      C3' 1357   6.079   7.553   5.188 -0.4794  0.4029 -0.6585
   58A      H3' 1358   6.162   7.500   5.233 -2.7575 -1.6482  1.4471
   58A      C2' 1359   6.004   7.466   5.091 -0.3893  0.3976  1.2119
   58A     H2'1 1360   6.004   7.360   5.116 -1.4449  0.6357  2.3150
   58A      O2' 1361   5.871   7.508   5.069 -0.2247  0.0198 -0.0125
   58A     HO'2 1362   5.820   7.434   5.035 -1.3199  0.3368  0.8908
   58A      O3' 1363   6.000   7.602   5.292  0.0627 -0.0792  0.1918
   59C        P 1364   6.002   7.534   5.431 -0.2257  0.3850 -0.3791
   59C      O1P 1365   5.925   7.620   5.521 -0.0341 -0.2863  0.0772
   59C      O2P 1366   6.139   7.484   5.458  0.3596 -0.1054  0.1652
   59C      O5' 1367   5.920   7.399   5.420 -0.1062  0.0252  0.2555
   59C      C5' 1368   5.779   7.403   5.422 -0.0479 -0.1938 -0.1731
   59C     H5'1 1369   5.751   7.498   5.376 -1.9192  0.1959  1.6216
   59C     H5'2 1370   5.736   7.414   5.522 -0.3926 -0.2856 -0.3078
   59C      C4' 1371   5.717   7.285   5.348  0.4640 -0.0484 -0.0945
   59C      H4' 1372   5.611   7.303   5.330 -0.0143 -1.5843  0.9064
   59C      O4' 1373   5.790   7.254   5.224 -0.5464 -0.3707  0.2437
   59C      C1' 1374   5.801   7.115   5.205 -0.1891  0.6163 -0.4770
   59C      H1' 1375   5.759   7.078   5.112 -0.2839 -1.2334  0.2576
   59C       N1 1376   5.944   7.067   5.215  0.1689 -0.0719 -0.0924
   59C       C6 1377   6.042   7.134   5.276 -0.3856 -0.1045 -0.1175
   59C       H6 1378   6.032   7.229   5.327  3.3158 -0.7875  2.2999
   59C       C5 1379   6.172   7.089   5.268 -0.0449  0.3496 -0.7028
   59C       H5 1380   6.256   7.139   5.314  1.3140 -0.8353 -1.8054
   59C       C4 1381   6.191   6.971   5.204 -0.1517 -0.3583 -0.2696
   59C       N4 1382   6.308   6.926   5.174  0.4613  0.3405  0.1958
   59C      H41 1383   6.394   6.975   5.196  0.7285 -0.5391  1.1791
   59C      H42 1384   6.309   6.832   5.138 -0.7032  0.5853 -0.5353
   59C       N3 1385   6.094   6.898   5.154 -0.3589  0.6273 -0.4011
   59C       C2 1386   5.969   6.941   5.156  0.2549 -0.0477 -0.5708
   59C       O2 1387   5.881   6.871   5.100 -0.3670  0.6080 -0.4190
   59C      C3' 1388   5.737   7.155   5.427  0.2627 -0.0372 -0.1205
   59C      H3' 1389   5.840   7.143   5.461  0.8779  0.7284 -1.6275
   59C      C2' 1390   5.716   7.051   5.319  0.7316 -0.2770 -0.1949
   59C     H2'1 1391   5.754   6.954   5.352 -0.9156 -1.3048 -1.1815
   59C      O2' 1392   5.579   7.043   5.266 -0.9198 -0.4863  0.1668
   59C     HO'2 1393   5.524   7.055   5.344  1.4261  0.2495  1.8282
   59C      O3' 1394   5.639   7.145   5.527 -0.9576  0.5999 -0.0341
   60U        P 1395   5.667   7.063   5.661 -0.3972  0.0800  0.0079
   60U      O1P 1396   5.534   7.044   5.720  0.3061 -0.9480  0.1624
   60U      O2P 1397   5.778   7.123   5.741  0.1956  0.2855 -0.4957
   60U      O5' 1398   5.720   6.921   5.609  0.0715 -0.0353 -0.5203
   60U      C5' 1399   5.624   6.828   5.545  0.0205  0.0067 -0.2066
   60U     H5'1 1400   5.569   6.872   5.461 -0.9592 -3.8162 -1.7877
   60U     H5'2 1401   5.556   6.798   5.624 -0.0550 -0.0350 -0.2884
   60U      C4' 1402   5.703   6.705   5.485  0.4373 -0.2114 -0.3909
   60U      H4' 1403   5.628   6.635   5.449  2.5156 -2.1645 -1.1010
   60U      O4' 1404   5.804   6.733   5.389  0.1701  0.2345 -0.0396
   60U      C1' 1405   5.902   6.631   5.408 -0.0359 -0.3061 -0.5533
   60U      H1' 1406   5.908   6.575   5.315 -2.1381 -0.5265 -0.6028
   60U       N1 1407   6.031   6.705   5.442 -0.6624 -0.7617  0.1860
   60U       C6 1408   6.035   6.834   5.493 -0.2783  1.1679  0.8220
   60U       H6 1409   5.939   6.875   5.520 -0.6523  0.0554  1.2265
   60U       C5 1410   6.151   6.885   5.538 -0.3313 -0.3944 -0.2465
   60U       H5 1411   6.148   6.982   5.587  1.2852 -0.9461  1.0463
   60U       C4 1412   6.275   6.823   5.506 -0.1933  0.9897  0.1858
   60U       O4 1413   6.380   6.874   5.538 -0.4625 -0.2200 -0.1513
   60U       N3 1414   6.270   6.707   5.435 -0.4864 -0.1488  0.3015
   60U       H3 1415   6.355   6.670   5.394 -0.0673  0.6762  0.4023
   60U       C2 1416   6.151   6.640   5.413  0.4253 -0.1790 -0.1671
   60U       O2 1417   6.152   6.530   5.359 -0.3445  0.3541 -0.3631
   60U      C3' 1418   5.777   6.636   5.598  0.1366  0.9387  0.4145
   60U      H3' 1419   5.848   6.707   5.642  1.8987 -0.5885  0.1521
   60U      C2' 1420   5.869   6.537   5.522  0.0374 -0.5833 -0.4660
   60U     H2'1 1421   5.953   6.503   5.583  0.1608  3.4003  1.9178
   60U      O2' 1422   5.787   6.437   5.467  0.3678 -0.1866 -0.1320
   60U     HO'2 1423   5.762   6.380   5.539 -0.3334  1.3107  0.8587
   60U      O3' 1424   5.686   6.565   5.688  0.0492 -0.3323 -0.6163
   61U        P 1425   5.741   6.496   5.824 -0.3985 -0.1517 -0.2697
   61U      O1P 1426   5.626   6.448   5.905  0.2943 -0.0996  0.8144
   61U      O2P 1427   5.837   6.588   5.885  0.3391 -0.0307 -0.6080
   61U      O5' 1428   5.825   6.378   5.773 -0.3234 -0.4605 -0.0059
   61U      C5' 1429   5.772   6.247   5.742  0.1998  0.7727  0.7956
   61U     H5'1 1430   5.691   6.260   5.671  1.1075 -0.1840 -0.4538
   61U     H5'2 1431   5.722   6.214   5.833 -0.9580  0.9027  0.2267
   61U      C4' 1432   5.871   6.137   5.689  0.8518 -0.3071  0.4880
   61U      H4' 1433   5.810   6.051   5.660  2.2501 -1.5681  1.1525
   61U      O4' 1434   5.942   6.170   5.576  0.2789 -0.1545 -0.6628
   61U      C1' 1435   6.065   6.099   5.567  0.6212  1.1853  0.3521
   61U      H1' 1436   6.065   6.038   5.477  1.9287 -0.7015  1.5800
   61U       N1 1437   6.181   6.182   5.536 -0.3257  0.4132  0.2622
   61U       C6 1438   6.224   6.277   5.618  0.3282 -0.3262 -0.6314
   61U       H6 1439   6.172   6.293   5.712  2.9827 -0.7570  1.0245
   61U       C5 1440   6.324   6.363   5.578  0.3947  0.5521  0.1976
   61U       H5 1441   6.354   6.442   5.646 -1.2017  2.9293 -1.7234
   61U       C4 1442   6.389   6.352   5.450 -0.8376 -0.1840  0.4514
   61U       O4 1443   6.481   6.419   5.412  0.2955  0.7694  0.0892
   61U       N3 1444   6.346   6.243   5.374  0.6004 -0.3824  0.5974
   61U       H3 1445   6.372   6.254   5.277 -1.1743 -0.0340  0.1369
   61U       C2 1446   6.238   6.160   5.412 -0.0687 -0.0024  0.0468
   61U       O2 1447   6.197   6.083   5.325  0.5366  0.0941 -0.4652
   61U      C3' 1448   5.978   6.083   5.786  0.2266  0.0779 -0.6126
   61U      H3' 1449   6.020   6.175   5.826 -0.5407  0.4202 -0.5815
   61U      C2' 1450   6.076   6.005   5.690  0.3991 -0.2873  0.2495
   61U     H2'1 1451   6.180   6.005   5.723  1.3336  0.8838 -2.4305
   61U      O2' 1452   6.029   5.876   5.657 -0.2473  0.2930 -0.3310
   61U     HO'2 1453   6.047   5.815   5.729  0.5630  0.7143 -0.1647
   61U      O3' 1454   5.921   6.000   5.886 -0.1199  1.2554  0.5287
   61U      H3T 1455   5.985   5.977   5.954 -1.2986 -0.4257  1.1237
   62G      O5' 1456   6.399   5.983   4.811 -0.4307  0.1851 -0.6308
   62G      H5T 1457   6.488   5.949   4.819 -0.6188 -0.4179 -0.9821
   62G      C5' 1458   6.305   5.880   4.836 -0.5003  0.3195 -0.0173
   62G     H5'1 1459   6.344   5.811   4.911 -0.9465  0.8005  0.6705
   62G     H5'2 1460   6.302   5.828   4.740  0.0124  1.0029 -0.4203
   62G      C4' 1461   6.164   5.919   4.878  0.1384  0.3375 -0.2427
   62G      H4' 1462   6.097   5.834   4.868  0.8810 -0.2831 -0.0965
   62G      O4' 1463   6.158   5.977   5.010  0.6867  0.0470  0.1138
   62G      C1' 1464   6.098   6.102   5.010  0.7624  0.1778 -0.6577
   62G      H1' 1465   6.021   6.100   5.086  0.3668  0.0476 -1.0583
   62G       N9 1466   6.187   6.218   5.030  0.0639 -0.1685  0.2312
   62G       C8 1467   6.326   6.216   5.042  0.0881 -0.1476 -0.1916
   62G       H8 1468   6.377   6.121   5.034 -0.7843 -0.7358  0.8857
   62G       N7 1469   6.379   6.335   5.053  0.2584  0.4077  0.4738
   62G       C5 1470   6.267   6.421   5.059 -0.2684  0.4626 -0.1901
   62G       C6 1471   6.251   6.564   5.075 -0.1542 -0.2482  0.3493
   62G       O6 1472   6.340   6.648   5.092  0.4820  0.1467  0.3621
   62G       N1 1473   6.121   6.607   5.069 -0.7454 -0.8660  0.1929
   62G       H1 1474   6.110   6.708   5.076  2.3742 -0.3074 -1.2581
   62G       C2 1475   6.009   6.526   5.058 -0.2108  0.2840 -0.1100
   62G       N2 1476   5.895   6.594   5.077  1.5630 -0.5814 -0.2697
   62G      H21 1477   5.894   6.694   5.088  0.9377 -0.5255 -0.7499
   62G      H22 1478   5.812   6.539   5.059  1.3447  0.4204 -2.7315
   62G       N3 1479   6.018   6.391   5.043 -0.2636  0.2749  0.4466
   62G       C4 1480   6.151   6.347   5.037 -0.5229 -0.4863  0.1012
   62G      C3' 1481   6.111   6.025   4.788 -0.0721  0.0876  0.4439
   62G      H3' 1482   6.196   6.092   4.771  0.0896 -0.7136 -2.5801
   62G      C2' 1483   6.021   6.100   4.876  0.3061  0.8798  0.7785
   62G     H2'1 1484   6.004   6.197   4.830 -2.7418 -0.4830 -1.2445
   62G      O2' 1485   5.891   6.038   4.885  0.3131 -0.4708 -0.5428
   62G     HO'2 1486   5.867   6.017   4.795  0.8159 -2.5831 -0.2473
   62G      O3' 1487   6.046   5.984   4.668 -0.1143  0.3955 -0.6882
   63U        P 1488   6.035   6.068   4.538 -0.4227 -0.5571 -0.1284
   63U      O1P 1489   5.961   5.993   4.435  0.0812 -0.3877  0.4683
   63U      O2P 1490   6.165   6.117   4.509  0.5991  0.5781 -0.0479
   63U      O5' 1491   5.941   6.189   4.572 -0.6316  0.0350 -0.1814
   63U      C5' 1492   5.797   6.187   4.566 -0.2235  0.1061 -0.2175
   63U     H5'1 1493   5.763   6.113   4.638  0.3311 -1.0425 -1.0948
   63U     H5'2 1494   5.768   6.147   4.469 -1.5125  0.8338 -0.1486
   63U      C4' 1495   5.750   6.327   4.592  0.3799  0.8149 -0.7938
   63U      H4' 1496   5.644   6.322   4.615  0.7346 -1.3285  0.6744
   63U      O4' 1497   5.809   6.381   4.714 -0.3786 -0.0395 -0.6416
   63U      C1' 1498   5.837   6.521   4.698  0.4228  0.6472 -0.9770
   63U      H1' 1499   5.767   6.572   4.765  1.1512  3.0734 -1.9475
   63U       N1 1500   5.967   6.560   4.735  0.2197  0.9202 -0.3413
   63U       C6 1501   6.073   6.475   4.723 -0.2244  0.3076 -0.0330
   63U       H6 1502   6.046   6.372   4.706 -0.8890  0.4726  0.0031
   63U       C5 1503   6.204   6.521   4.734  0.2529  0.6952 -0.8127
   63U       H5 1504   6.288   6.454   4.731  1.1808  1.6620  1.3049
   63U       C4 1505   6.235   6.660   4.748  0.0011  0.2501 -0.0590
   63U       O4 1506   6.346   6.704   4.763  0.0874 -0.4944 -0.2690
   63U       N3 1507   6.128   6.741   4.749  0.3135 -0.1246 -0.0687
   63U       H3 1508   6.149   6.839   4.765 -2.1682  0.5781 -0.7055
   63U       C2 1509   5.997   6.697   4.741 -0.5680  0.2720  0.7394
   63U       O2 1510   5.909   6.776   4.736  0.6925 -0.2867 -0.1726
   63U      C3' 1511   5.767   6.422   4.476 -0.2269 -0.5012  0.0741
   63U      H3' 1512   5.855   6.389   4.420 -1.8429 -1.9105 -1.7723
   63U      C2' 1513   5.785   6.554   4.556  0.5600 -0.3576  0.9798
   63U     H2'1 1514   5.850   6.626   4.506 -1.0327  1.7972  1.8707
   63U      O2' 1515   5.651   6.607   4.564  0.2110 -0.4091  0.3386
   63U     HO'2 1516   5.610   6.581   4.481 -1.9836  1.3126  0.7856
   63U      O3' 1517   5.651   6.425   4.391  0.1440  0.6113 -0.1575
   64A        P 1518   5.662   6.458   4.240  0.3036 -0.2972  0.1423
   64A      O1P 1519   5.527   6.446   4.191  0.4056  0.0204 -0.8936
   64A      O2P 1520   5.770   6.373   4.185 -0.4481 -0.5174  0.0621
   64A      O5' 1521   5.719   6.604   4.233  0.2645 -0.5232  0.0101
   64A      C5' 1522   5.626   6.718   4.240 -0.0433 -0.5746 -0.3432
   64A     H5'1 1523   5.563   6.704   4.329  0.2170 -1.7864 -0.3329
   64A     H5'2 1524   5.568   6.715   4.148 -3.1713  0.1706  1.4356
   64A      C4' 1525   5.704   6.851   4.260 -0.2141 -0.1143  0.2005
   64A      H4' 1526   5.623   6.925   4.265 -1.0427 -1.0578  1.2191
   64A      O4' 1527   5.779   6.869   4.375  0.1842  0.6513  0.2071
   64A      C1' 1528   5.881   6.966   4.350  0.6551  0.3773 -0.0066
   64A      H1' 1529   5.853   7.055   4.407 -0.8605  1.1017 -1.7690
   64A       N9 1530   6.010   6.918   4.378 -0.1742 -0.3332 -0.4753
   64A       C8 1531   6.048   6.786   4.386 -0.1578 -0.1603 -0.0521
   64A       H8 1532   5.972   6.713   4.360  1.3733 -1.2524 -1.6470
   64A       N7 1533   6.168   6.766   4.436  0.8404 -0.0930 -0.8272
   64A       C5 1534   6.205   6.900   4.469  0.2728 -0.7499  0.4725
   64A       C6 1535   6.324   6.967   4.517  0.2946  0.3014  0.0698
   64A       N6 1536   6.423   6.901   4.575 -0.2472 -0.1232  0.0989
   64A      H61 1537   6.424   6.800   4.585  0.2562  0.0486  2.4368
   64A      H62 1538   6.499   6.952   4.617 -1.6890  0.7440  1.8249
   64A       N1 1539   6.338   7.099   4.513  0.5325  0.1696 -0.2427
   64A       C2 1540   6.238   7.169   4.467 -0.6176 -0.5359 -0.0114
   64A       H2 1541   6.260   7.274   4.459  1.0772 -0.7960  0.9299
   64A       N3 1542   6.123   7.128   4.422 -0.1667 -0.2940 -0.0881
   64A       C4 1543   6.118   6.994   4.419  0.4860  0.8095  0.0325
   64A      C3' 1544   5.799   6.885   4.139  0.4338 -0.6273  0.2721
   64A      H3' 1545   5.870   6.803   4.126  0.6806 -0.4473  0.4833
   64A      C2' 1546   5.871   7.008   4.203 -0.2059 -0.6582 -0.9387
   64A     H2'1 1547   5.964   7.019   4.149 -0.0616 -0.9902 -0.7596
   64A      O2' 1548   5.801   7.129   4.205  1.1229 -0.0929  0.0250
   64A     HO'2 1549   5.862   7.196   4.236  1.9197 -0.8538  0.1447
   64A      O3' 1550   5.729   6.920   4.022 -0.2918  0.1449  0.4697
   65C        P 1551   5.795   6.902   3.876 -0.0190  0.3256  0.1780
   65C      O1P 1552   5.686   6.932   3.787 -0.6793  0.2224 -0.0749
   65C      O2P 1553   5.860   6.765   3.871 -0.5975  0.2741  0.1364
   65C      O5' 1554   5.905   7.016   3.847 -0.0796 -0.4486 -0.1649
   65C      C5' 1555   5.872   7.153   3.838 -0.1510  0.0254  0.4711
   65C     H5'1 1556   5.785   7.182   3.897 -1.7216  1.0280 -2.1265
   65C     H5'2 1557   5.847   7.176   3.734  0.6884  0.6595  0.4035
   65C      C4' 1558   5.992   7.246   3.875  0.2885 -0.1552  0.3729
   65C      H4' 1559   5.959   7.348   3.857 -0.4790 -0.5711 -0.6596
   65C      O4' 1560   6.035   7.220   4.011  0.0321  0.3330  0.1352
   65C      C1' 1561   6.169   7.258   4.030 -0.6715  0.6827  0.0448
   65C      H1' 1562   6.184   7.349   4.088  0.8221  0.9342 -0.6886
   65C       N1 1563   6.252   7.140   4.067  0.3006 -0.1078 -0.1336
   65C       C6 1564   6.221   7.010   4.036  0.1221  0.2661 -0.0083
   65C       H6 1565   6.129   6.988   3.983 -2.1555 -0.3375  3.8313
   65C       C5 1566   6.295   6.912   4.086  0.1789  0.0214  0.1403
   65C       H5 1567   6.268   6.807   4.083  2.3909 -0.6188  0.5054
   65C       C4 1568   6.405   6.946   4.168 -0.3927  0.1213  0.1887
   65C       N4 1569   6.474   6.849   4.229 -0.0201  0.0398 -0.1109
   65C      H41 1570   6.432   6.757   4.220 -1.0797  0.4429  0.4600
   65C      H42 1571   6.549   6.866   4.293 -0.8098 -2.9117  1.8412
   65C       N3 1572   6.449   7.069   4.188 -0.0282  0.7907  0.0513
   65C       C2 1573   6.367   7.168   4.147  0.8785  0.2885 -0.6181
   65C       O2 1574   6.400   7.284   4.168  0.1485  0.2447 -0.8700
   65C      C3' 1575   6.132   7.229   3.793  0.0249  0.4513  0.0249
   65C      H3' 1576   6.164   7.125   3.791 -0.5696  0.1707  2.0754
   65C      C2' 1577   6.217   7.306   3.895 -0.0950  0.1636  0.3145
   65C     H2'1 1578   6.321   7.277   3.887 -0.6472 -1.7267 -0.5517
   65C      O2' 1579   6.194   7.448   3.875 -0.0167 -0.2673 -0.5500
   65C     HO'2 1580   6.177   7.461   3.782 -0.1586 -0.8631 -0.6071
   65C      O3' 1581   6.124   7.282   3.661  0.1141 -0.4504 -0.1795
   66G        P 1582   6.248   7.252   3.566  0.0036 -0.1704 -0.3878
   66G      O1P 1583   6.222   7.341   3.455 -0.0350  0.6582  0.5310
   66G      O2P 1584   6.251   7.106   3.547 -0.5895 -0.3913  0.2731
   66G      O5' 1585   6.385   7.305   3.636  0.6372 -0.4487  0.2602
   66G      C5' 1586   6.431   7.439   3.631  0.4214 -0.3731 -0.0695
   66G     H5'1 1587   6.356   7.507   3.672  1.4612  0.9642 -0.2960
   66G     H5'2 1588   6.439   7.470   3.526 -0.6111  0.4370  0.0734
   66G      C4' 1589   6.552   7.455   3.708 -0.1131 -0.7273  0.7563
   66G      H4' 1590   6.587   7.558   3.721  0.9840 -1.0546  0.5156
   66G      O4' 1591   6.535   7.403   3.835  0.6901  0.5085  0.3209
   66G      C1' 1592   6.656   7.351   3.881  0.0445 -0.5367  0.4176
   66G      H1' 1593   6.699   7.398   3.969  0.2051 -1.0484  0.6144
   66G       N9 1594   6.652   7.204   3.892  0.4543 -0.2277  0.1224
   66G       C8 1595   6.572   7.108   3.842 -0.5163 -0.3658 -0.6053
   66G       H8 1596   6.484   7.126   3.781 -1.1261  0.0969  0.3784
   66G       N7 1597   6.604   6.988   3.892 -0.0580 -0.2821 -0.0631
   66G       C5 1598   6.711   7.008   3.977  0.4401  0.0422 -0.4638
   66G       C6 1599   6.776   6.922   4.077 -0.5639  0.6804 -0.2981
   66G       O6 1600   6.762   6.801   4.088  0.1393  0.2996 -0.0655
   66G       N1 1601   6.874   6.988   4.148  0.1067 -0.0469 -0.3785
   66G       H1 1602   6.915   6.942   4.229 -3.0051 -0.9206  0.8416
   66G       C2 1603   6.896   7.121   4.135  0.1959  0.4372 -0.4973
   66G       N2 1604   6.978   7.174   4.222  0.3538  0.3618  0.1409
   66G      H21 1605   7.044   7.118   4.273 -1.2408 -0.6714  1.1660
   66G      H22 1606   6.992   7.274   4.214 -2.8069  0.7971 -2.4383
   66G       N3 1607   6.832   7.206   4.056 -0.1014 -0.3596 -0.3141
   66G       C4 1608   6.743   7.141   3.979 -0.3299 -0.4104 -0.7422
   66G      C3' 1609   6.671   7.389   3.640 -0.1863 -0.9504 -0.5166
   66G      H3' 1610   6.636   7.292   3.604  0.8157 -1.3479 -0.4776
   66G      C2' 1611   6.761   7.368   3.767  0.3824 -0.6442  0.6126
   66G     H2'1 1612   6.827   7.284   3.747  0.0339 -0.6809 -0.4039
   66G      O2' 1613   6.841   7.479   3.809  0.2719 -0.1905 -0.8359
   66G     HO'2 1614   6.915   7.483   3.747  2.0474 -1.9088  1.0195
   66G      O3' 1615   6.738   7.478   3.550  0.4453  0.0633 -0.4157
   67G        P 1616   6.858   7.424   3.464  0.1543  0.3080  0.5264
   67G      O1P 1617   6.916   7.547   3.400  0.2397 -0.4391 -0.2468
   67G      O2P 1618   6.802   7.321   3.376  0.3062  0.3851 -0.2588
   67G      O5' 1619   6.975   7.359   3.551 -0.5683  0.2374 -0.0306
   67G      C5' 1620   7.076   7.450   3.593 -0.1167 -0.2794  0.5977
   67G     H5'1 1621   7.031   7.544   3.624  1.8017  1.2279 -0.9677
   67G     H5'2 1622   7.137   7.483   3.510 -2.1156  3.1705  0.2930
   67G      C4' 1623   7.169   7.379   3.692 -1.0532  0.0038 -0.1979
   67G      H4' 1624   7.238   7.453   3.733 -0.9668 -0.8532  1.2460
   67G      O4' 1625   7.100   7.316   3.810  0.1078  0.6141 -0.7665
   67G      C1' 1626   7.182   7.215   3.864 -0.6722  0.1890 -0.5226
   67G      H1' 1627   7.215   7.245   3.963 -1.7368 -1.2719  0.3188
   67G       N9 1628   7.112   7.082   3.860 -0.3053  0.6704  0.0941
   67G       C8 1629   7.006   7.046   3.783  0.4787  0.1913  0.0592
   67G       H8 1630   6.955   7.110   3.713 -1.0750 -0.2259  0.7691
   67G       N7 1631   6.971   6.920   3.807 -0.1290  0.0514 -0.2536
   67G       C5 1632   7.070   6.870   3.888 -0.1386 -0.8893 -0.3970
   67G       C6 1633   7.091   6.743   3.949  0.2024  0.3614 -0.4339
   67G       O6 1634   7.022   6.642   3.947 -0.3443  0.0144 -0.0321
   67G       N1 1635   7.211   6.733   4.023  0.4114  0.4547  0.1218
   67G       H1 1636   7.248   6.644   4.053 -0.3549  0.3095  0.6613
   67G       C2 1637   7.289   6.838   4.044 -0.2339  0.6216 -0.1188
   67G       N2 1638   7.401   6.817   4.119 -0.2048  0.3475  0.6277
   67G      H21 1639   7.408   6.727   4.163 -2.8488  0.4547  1.4224
   67G      H22 1640   7.445   6.899   4.158 -1.4149  1.2388  0.1861
   67G       N3 1641   7.262   6.966   4.010 -0.2776 -0.0608 -0.2858
   67G       C4 1642   7.152   6.972   3.930  0.1083 -0.2562 -0.4417
   67G      C3' 1643   7.252   7.264   3.646 -0.1096  0.0699 -0.0064
   67G      H3' 1644   7.199   7.183   3.596 -0.0863 -0.5080  0.8730
   67G      C2' 1645   7.308   7.199   3.773  0.0696  0.1464 -0.0756
   67G     H2'1 1646   7.346   7.096   3.769 -0.8747 -0.2203  0.1980
   67G      O2' 1647   7.406   7.291   3.826  0.1544 -0.0086  0.1128
   67G     HO'2 1648   7.450   7.251   3.901 -1.7589  1.5439  2.2136
   67G      O3' 1649   7.357   7.303   3.551  0.2844  0.0347 -0.2629
   68A        P 1650   7.435   7.192   3.466 -0.1991  0.0493  0.5253
   68A      O1P 1651   7.516   7.255   3.364  0.0054 -0.1421 -0.1965
   68A      O2P 1652   7.335   7.098   3.415  0.1759  0.7561 -0.1640
   68A      O5' 1653   7.526   7.102   3.565  0.0492 -0.1110  0.4559
   68A      C5' 1654   7.654   7.145   3.599 -0.1639  0.7861  0.4224
   68A     H5'1 1655   7.649   7.249   3.629  1.9537  0.7344  1.0938
   68A     H5'2 1656   7.722   7.140   3.515 -0.7682 -0.0456 -0.0321
   68A      C4' 1657   7.709   7.066   3.721 -0.1925  0.0256 -0.4079
   68A      H4' 1658   7.763   7.134   3.786 -0.0838  0.0240 -0.4957
   68A      O4' 1659   7.594   7.018   3.798 -0.4806 -0.2717 -0.1636
   68A      C1' 1660   7.629   6.884   3.850 -0.7490  0.2671  1.4065
   68A      H1' 1661   7.624   6.880   3.959 -0.4950 -0.7390  1.3972
   68A       N9 1662   7.535   6.785   3.793  0.7093  0.0309  0.0398
   68A       C8 1663   7.435   6.804   3.703  0.5031  1.0606 -0.8034
   68A       H8 1664   7.415   6.903   3.664 -0.1639  0.6846 -1.4280
   68A       N7 1665   7.350   6.707   3.693  0.0424  0.2253  0.0218
   68A       C5 1666   7.407   6.607   3.770 -0.0854  0.0790  1.2758
   68A       C6 1667   7.360   6.481   3.804  0.2354  0.0580  0.0897
   68A       N6 1668   7.251   6.419   3.757  0.1315 -0.4165 -0.4308
   68A      H61 1669   7.185   6.467   3.696  1.7243  1.8224 -0.5199
   68A      H62 1670   7.226   6.327   3.789 -0.1191 -0.4136 -0.6126
   68A       N1 1671   7.427   6.411   3.894 -0.0567 -0.0988 -0.5224
   68A       C2 1672   7.536   6.459   3.944  0.5360  0.5077 -0.5117
   68A       H2 1673   7.579   6.404   4.027 -0.3128  0.8502  0.1730
   68A       N3 1674   7.590   6.580   3.924  0.3632 -0.0669 -0.9090
   68A       C4 1675   7.515   6.647   3.836 -0.5306 -0.4149 -0.3759
   68A      C3' 1676   7.787   6.942   3.685  0.5387  0.2321 -0.1359
   68A      H3' 1677   7.734   6.898   3.600 -0.9396  0.8781  0.4150
   68A      C2' 1678   7.769   6.852   3.807 -1.2242  1.2785  0.3158
   68A     H2'1 1679   7.790   6.748   3.782  2.6788  1.9960  0.0689
   68A      O2' 1680   7.850   6.896   3.909  0.1434 -0.4909 -0.0928
   68A     HO'2 1681   7.929   6.936   3.873  0.9469 -1.6253  0.3420
   68A      O3' 1682   7.928   6.962   3.660  0.0194  0.0629  0.2982
   69A        P 1683   8.011   6.866   3.564  0.4859  0.1907 -0.1305
   69A      O1P 1684   8.147   6.914   3.567  0.2658  0.8724  0.1774
   69A      O2P 1685   7.948   6.866   3.430 -0.3675 -0.2126 -0.1770
   69A      O5' 1686   8.002   6.726   3.628  0.4172 -0.0139  0.3911
   69A      C5' 1687   8.061   6.691   3.751  0.1072  0.4264  0.2270
   69A     H5'1 1688   8.024   6.755   3.831 -0.0628  1.6209 -0.7793
   69A     H5'2 1689   8.167   6.716   3.747  0.0272  0.6542 -0.4752
   69A      C4' 1690   8.036   6.545   3.792  0.5175 -0.9586  0.1399
   69A      H4' 1691   8.074   6.518   3.890 -0.6470  1.7010  1.4150
   69A      O4' 1692   7.898   6.520   3.801  0.7203  0.0353  0.3810
   69A      C1' 1693   7.869   6.386   3.788  1.1861  0.5947 -0.2394
   69A      H1' 1694   7.840   6.347   3.886 -0.2740  1.4901 -0.2805
   69A       N9 1695   7.751   6.373   3.692 -0.4059 -0.1247 -0.1915
   69A       C8 1696   7.696   6.460   3.603  0.1925  0.3116 -0.2348
   69A       H8 1697   7.740   6.558   3.590 -1.7266  1.1557 -0.7164
   69A       N7 1698   7.592   6.417   3.541  0.1339  0.0904  0.1979
   69A       C5 1699   7.589   6.277   3.584  0.1717  0.1564  0.1507
   69A       C6 1700   7.508   6.159   3.554 -0.5113  0.3524 -0.7662
   69A       N6 1701   7.393   6.146   3.485 -0.1234  0.6455  0.0848
   69A      H61 1702   7.362   6.216   3.419  1.2362  0.5445 -0.7032
   69A      H62 1703   7.348   6.056   3.494  1.0616 -0.1429 -1.3299
   69A       N1 1704   7.527   6.045   3.624 -0.0167  0.0745 -0.3594
   69A       C2 1705   7.621   6.043   3.717  0.1719 -1.1562 -0.2247
   69A       H2 1706   7.640   5.942   3.749 -1.1648 -1.1542  0.6733
   69A       N3 1707   7.705   6.139   3.747 -0.0794 -0.1388 -0.1160
   69A       C4 1708   7.688   6.253   3.674 -0.0751 -0.6462  0.4955
   69A      C3' 1709   8.084   6.447   3.695  0.1334 -0.1554 -0.4826
   69A      H3' 1710   8.052   6.468   3.593 -0.9943 -2.5651 -0.7124
   69A      C2' 1711   7.999   6.327   3.736  0.6076  0.3498 -0.2132
   69A     H2'1 1712   7.982   6.262   3.650 -0.3066  0.9179 -0.4777
   69A      O2' 1713   8.049   6.244   3.838  1.2418  0.1354  0.2521
   69A     HO'2 1714   8.056   6.156   3.801 -0.5325  0.1570 -0.2289
   69A      O3' 1715   8.222   6.431   3.694  0.3563  0.3721 -0.1097
   70U        P 1716   8.302   6.355   3.586  0.1852  0.1039  0.3029
   70U      O1P 1717   8.445   6.356   3.627 -0.7522 -0.8455  0.7748
   70U      O2P 1718   8.265   6.418   3.459 -0.2952 -0.9566 -0.5980
   70U      O5' 1719   8.261   6.203   3.573  0.1140  0.4639  0.1193
   70U      C5' 1720   8.317   6.100   3.662 -0.1169 -0.2839  0.1188
   70U     H5'1 1721   8.318   6.145   3.762  2.1722  0.1368 -0.0229
   70U     H5'2 1722   8.417   6.081   3.622  0.8043  2.1157  1.0691
   70U      C4' 1723   8.229   5.975   3.659 -0.3136  0.0217 -0.4361
   70U      H4' 1724   8.257   5.904   3.738 -0.3596 -0.2553 -0.6653
   70U      O4' 1725   8.092   6.014   3.683  0.1951  0.2507  0.0227
   70U      C1' 1726   8.008   5.917   3.621 -0.0931 -0.3131 -0.1897
   70U      H1' 1727   7.950   5.875   3.703  0.5470  0.0041  0.4427
   70U       N1 1728   7.918   5.966   3.522 -0.0218  0.1741  0.2029
   70U       C6 1729   7.925   6.092   3.463  0.1502 -0.1703  0.1239
   70U       H6 1730   8.006   6.160   3.485 -1.2849  1.6598  0.0192
   70U       C5 1731   7.831   6.129   3.366  0.4381 -0.0014 -0.5085
   70U       H5 1732   7.836   6.224   3.314  0.2360 -0.8727 -2.2191
   70U       C4 1733   7.720   6.047   3.335 -0.3489  0.7487  0.2374
   70U       O4 1734   7.624   6.077   3.265  0.8324 -1.2198 -0.3582
   70U       N3 1735   7.722   5.921   3.395  0.5683 -0.8907  0.3040
   70U       H3 1736   7.648   5.857   3.371  1.2708 -0.2484 -4.4409
   70U       C2 1737   7.813   5.877   3.495  0.0161  0.2398  0.4298
   70U       O2 1738   7.797   5.765   3.545 -0.5391  0.1860 -0.7167
   70U      C3' 1739   8.228   5.892   3.534 -0.5220  0.9336  0.3134
   70U      H3' 1740   8.200   5.959   3.452 -3.6392 -0.4050  0.1631
   70U      C2' 1741   8.100   5.805   3.564  0.1936  0.2988  0.3679
   70U     H2'1 1742   8.063   5.770   3.468 -0.8118  1.6434  0.2320
   70U      O2' 1743   8.122   5.715   3.663  0.0578  0.1356 -0.0700
   70U     HO'2 1744   8.215   5.693   3.653 -0.4892 -1.4139 -2.9829
   70U      O3' 1745   8.351   5.821   3.515  0.0109  0.3446  0.2487
   71A        P 1746   8.383   5.761   3.370  0.1986  0.1963 -0.2145
   71A      O1P 1747   8.512   5.683   3.377 -0.0582 -0.1124 -0.1405
   71A      O2P 1748   8.376   5.870   3.277  0.3586  0.1296  0.3311
   71A      O5' 1749   8.259   5.660   3.345  0.4680 -0.0801  0.3633
   71A      C5' 1750   8.262   5.529   3.402 -0.5395  0.1725 -0.3355
   71A     H5'1 1751   8.260   5.533   3.511  2.9414 -1.5980 -0.0607
   71A     H5'2 1752   8.342   5.467   3.362  0.8112  1.3346  0.5034
   71A      C4' 1753   8.136   5.451   3.365 -0.2610 -0.8237  0.5769
   71A      H4' 1754   8.147   5.352   3.408  2.5919 -1.5528 -1.5134
   71A      O4' 1755   8.002   5.499   3.409 -0.2053  0.3620 -0.0237
   71A      C1' 1756   7.906   5.455   3.318 -0.2405 -0.1504  0.0167
   71A      H1' 1757   7.825   5.395   3.359  0.4465 -1.7868 -0.8685
   71A       N9 1758   7.847   5.576   3.249 -0.1007  0.4671 -0.6308
   71A       C8 1759   7.910   5.693   3.224 -0.1883  0.7373  0.0676
   71A       H8 1760   8.011   5.707   3.259 -0.3283  1.7901  0.1005
   71A       N7 1761   7.842   5.771   3.141 -0.1617 -0.5663 -0.7046
   71A       C5 1762   7.732   5.691   3.111  0.7580 -0.1697 -0.0976
   71A       C6 1763   7.608   5.710   3.037 -0.5960  0.3612  0.7042
   71A       N6 1764   7.564   5.810   2.963 -0.4465 -0.3949 -0.2091
   71A      H61 1765   7.609   5.900   2.967  3.5583 -2.1833 -0.1934
   71A      H62 1766   7.469   5.805   2.929 -0.6825 -1.5955  0.5502
   71A       N1 1767   7.514   5.611   3.037  0.5810  0.2524  0.0638
   71A       C2 1768   7.535   5.501   3.108  0.3705  0.0481 -0.0665
   71A       H2 1769   7.458   5.425   3.104 -1.1359  1.4685  0.6563
   71A       N3 1770   7.640   5.474   3.180 -0.3509  0.2234 -0.7512
   71A       C4 1771   7.732   5.573   3.183 -0.4943  0.3062  0.1285
   71A      C3' 1772   8.115   5.425   3.212 -0.2374  0.3456 -0.7355
   71A      H3' 1773   8.129   5.521   3.163 -0.0366  1.2155  0.9671
   71A      C2' 1774   7.977   5.365   3.213  0.0573 -0.2460  0.2124
   71A     H2'1 1775   7.933   5.375   3.114  1.2606  0.2794 -0.2940
   71A      O2' 1776   7.983   5.230   3.253 -0.2995 -0.5732 -0.4940
   71A     HO'2 1777   7.902   5.180   3.251  0.3734 -1.6991 -0.4278
   71A      O3' 1778   8.211   5.338   3.157 -0.8717 -0.0105 -0.3325
   72G        P 1779   8.234   5.320   3.002 -0.1104  0.3013  0.1313
   72G      O1P 1780   8.345   5.219   2.992  0.6158  0.6064  0.8385
   72G      O2P 1781   8.251   5.453   2.941  0.5778 -0.2297 -0.1973
   72G      O5' 1782   8.112   5.253   2.931  0.1095  0.5488 -0.2153
   72G      C5' 1783   8.070   5.118   2.960  0.3430  1.0748  0.1866
   72G     H5'1 1784   8.074   5.107   3.068  0.5061  0.6119  0.1356
   72G     H5'2 1785   8.141   5.052   2.909  0.6741  0.6600  1.1520
   72G      C4' 1786   7.925   5.089   2.907  0.1666  0.4944 -0.1394
   72G      H4' 1787   7.904   4.986   2.935 -1.4927  0.2839 -1.9202
   72G      O4' 1788   7.826   5.177   2.960 -0.4628 -0.4512  0.5327
   72G      C1' 1789   7.725   5.204   2.860 -0.0149  0.3765  1.2720
   72G      H1' 1790   7.623   5.182   2.892 -0.7683 -0.0618 -1.1818
   72G       N9 1791   7.727   5.345   2.822  0.3784 -0.3722  0.5634
   72G       C8 1792   7.816   5.441   2.856  0.4841 -0.5562 -0.2576
   72G       H8 1793   7.900   5.421   2.922  0.2021  0.5689  0.4778
   72G       N7 1794   7.783   5.561   2.816 -0.7377  0.3756  0.0803
   72G       C5 1795   7.667   5.547   2.744  0.2784  0.4503 -0.5177
   72G       C6 1796   7.583   5.635   2.669 -0.1095 -0.3386  0.3982
   72G       O6 1797   7.595   5.755   2.650  0.5513 -0.0913  0.5769
   72G       N1 1798   7.476   5.578   2.603  0.0029  0.3674  0.0342
   72G       H1 1799   7.409   5.644   2.566  1.3277  2.1135  0.6723
   72G       C2 1800   7.445   5.442   2.609  0.4696 -0.1814  1.3121
   72G       N2 1801   7.346   5.395   2.538  1.0244 -0.0456  0.0591
   72G      H21 1802   7.285   5.462   2.492  2.0068  1.6544  1.1270
   72G      H22 1803   7.306   5.305   2.560 -0.3700  0.3665 -0.6365
   72G       N3 1804   7.525   5.356   2.680  0.0930 -0.8290  0.0723
   72G       C4 1805   7.635   5.413   2.741 -0.0136 -0.4972 -0.3955
   72G      C3' 1806   7.910   5.105   2.755 -0.4591  0.0381  0.3216
   72G      H3' 1807   7.955   5.199   2.723  0.8323 -0.0038  1.8608
   72G      C2' 1808   7.759   5.113   2.739 -0.6114 -0.5997 -0.5684
   72G     H2'1 1809   7.724   5.161   2.647 -0.5725  0.6672  0.0524
   72G      O2' 1810   7.694   4.983   2.757 -0.2501 -0.2981 -0.1635
   72G     HO'2 1811   7.739   4.914   2.708  1.9185  1.6943 -1.2227
   72G      O3' 1812   7.965   4.994   2.678  0.2200 -0.2798  0.4454
   73A        P 1813   8.022   5.024   2.531  0.0159  0.2782 -0.3356
   73A      O1P 1814   8.074   4.895   2.477  0.0707 -0.0716 -0.1288
   73A      O2P 1815   8.118   5.140   2.536  0.0407 -0.2444 -0.0399
   73A      O5' 1816   7.893   5.071   2.441 -0.6334 -0.4024  0.3465
   73A      C5' 1817   7.781   4.989   2.411  0.4324 -0.0338 -0.2059
   73A     H5'1 1818   7.732   4.947   2.499 -0.8480  1.1181 -0.3311
   73A     H5'2 1819   7.811   4.910   2.342 -1.2134  0.2251 -1.2617
   73A      C4' 1820   7.660   5.057   2.336 -0.6182 -0.1694  0.1615
   73A      H4' 1821   7.578   4.987   2.324  1.6208 -2.5254 -3.0891
   73A      O4' 1822   7.623   5.170   2.414  0.1328 -0.3293 -0.6111
   73A      C1' 1823   7.580   5.273   2.327  0.5293  0.2746 -0.4638
   73A      H1' 1824   7.474   5.286   2.351  1.1847 -0.1566  3.1142
   73A       N9 1825   7.637   5.404   2.347 -0.3311 -0.2749 -0.7715
   73A       C8 1826   7.765   5.436   2.390  0.4035  0.4191  0.1379
   73A       H8 1827   7.830   5.365   2.439  0.3181  0.2869  0.0593
   73A       N7 1828   7.781   5.566   2.408 -0.0493  0.1512  0.2074
   73A       C5 1829   7.658   5.616   2.350 -0.4128 -0.2967  0.1263
   73A       C6 1830   7.605   5.748   2.322  0.3145 -0.1325  0.4447
   73A       N6 1831   7.660   5.864   2.352 -0.4120  0.1160  0.6058
   73A      H61 1832   7.746   5.871   2.405  1.6835 -0.7556 -2.3626
   73A      H62 1833   7.604   5.941   2.320  1.5034  2.0031  1.5447
   73A       N1 1834   7.485   5.758   2.261  0.2748 -0.1984 -0.5363
   73A       C2 1835   7.411   5.650   2.241 -0.1941 -0.3497  0.4754
   73A       H2 1836   7.319   5.669   2.188  0.0430  0.9362  0.4899
   73A       N3 1837   7.453   5.526   2.251  0.3301  0.0659 -0.1315
   73A       C4 1838   7.575   5.516   2.312  0.0689 -0.9116  0.2555
   73A      C3' 1839   7.696   5.113   2.197 -0.0122  0.8364  0.5225
   73A      H3' 1840   7.796   5.156   2.194  0.3533  0.0111  0.4779
   73A      C2' 1841   7.593   5.223   2.185 -0.5898 -0.1412 -0.5078
   73A     H2'1 1842   7.622   5.301   2.115 -3.7214 -0.9991 -2.9982
   73A      O2' 1843   7.471   5.173   2.138  0.6664  0.1479  0.4350
   73A     HO'2 1844   7.478   5.126   2.055 -1.0612 -0.5778  0.6386
   73A      O3' 1845   7.661   5.011   2.098  0.6482 -0.0960  0.2235
   74U        P 1846   7.744   5.009   1.955 -0.3884  0.0325 -0.8417
   74U      O1P 1847   7.728   4.872   1.895  0.3564 -0.3819  0.5263
   74U      O2P 1848   7.887   5.047   1.982 -0.0462  0.5403  0.9239
   74U      O5' 1849   7.667   5.118   1.872 -0.3587 -0.3437  0.2178
   74U      C5' 1850   7.546   5.085   1.801 -0.6863  0.9394  0.2438
   74U     H5'1 1851   7.491   5.016   1.865  1.6844 -0.2808  1.0735
   74U     H5'2 1852   7.571   5.034   1.708  0.0854  2.1118 -0.2187
   74U      C4' 1853   7.474   5.206   1.748  0.0505  0.1650 -0.1079
   74U      H4' 1854   7.378   5.167   1.715  0.3976 -1.0327  0.2396
   74U      O4' 1855   7.450   5.300   1.853  0.8152 -0.3912 -0.0642
   74U      C1' 1856   7.448   5.430   1.798  0.1348 -0.1719  0.1974
   74U      H1' 1857   7.352   5.478   1.818  0.1182  0.7531 -1.8666
   74U       N1 1858   7.543   5.524   1.863 -0.2255 -0.3752  0.2106
   74U       C6 1859   7.659   5.478   1.925  0.0048  0.0322  0.6277
   74U       H6 1860   7.685   5.374   1.914  2.5873  0.5604  1.0914
   74U       C5 1861   7.740   5.558   1.994 -0.0691 -0.3176 -0.0759
   74U       H5 1862   7.828   5.520   2.044  0.1938  1.0997  0.5753
   74U       C4 1863   7.720   5.700   1.990 -0.4665 -0.1713 -0.2939
   74U       O4 1864   7.790   5.788   2.039 -0.1086 -0.2919  0.3047
   74U       N3 1865   7.607   5.746   1.922  0.0852 -0.1313 -0.0925
   74U       H3 1866   7.588   5.845   1.914 -1.3278 -0.0858  2.6136
   74U       C2 1867   7.514   5.660   1.860  0.5772  0.4815  0.3785
   74U       O2 1868   7.412   5.705   1.803  0.4749  0.0913  0.3766
   74U      C3' 1869   7.539   5.282   1.636  0.0538  0.5823  0.0319
   74U      H3' 1870   7.644   5.286   1.666 -0.1500  0.2243  0.8290
   74U      C2' 1871   7.473   5.424   1.642 -0.2720  0.0479 -0.0342
   74U     H2'1 1872   7.537   5.501   1.601 -0.3677  1.5943  2.4751
   74U      O2' 1873   7.344   5.410   1.572  0.0119  0.2261  0.5425
   74U     HO'2 1874   7.353   5.347   1.499 -0.4747  3.4216 -2.5628
   74U      O3' 1875   7.524   5.224   1.507 -0.4723 -0.0277  0.3531
   75A        P 1876   7.635   5.249   1.393  0.3315  0.0221  0.0970
   75A      O1P 1877   7.610   5.156   1.284 -0.1479 -0.0187 -0.4661
   75A      O2P 1878   7.763   5.254   1.459 -0.2360  0.6305 -0.0720
   75A      O5' 1879   7.609   5.404   1.358 -0.0535 -0.1483 -0.1950
   75A      C5' 1880   7.502   5.441   1.274 -0.2465 -0.2321  0.3773
   75A     H5'1 1881   7.410   5.388   1.300 -0.2566  0.4572  1.8594
   75A     H5'2 1882   7.528   5.411   1.173  0.4576 -3.4357  1.3862
   75A      C4' 1883   7.486   5.599   1.291 -0.8235  0.0085  0.2984
   75A      H4' 1884   7.398   5.643   1.243  0.7041  2.2833 -0.6391
   75A      O4' 1885   7.475   5.656   1.415  0.2723  0.1341  0.1770
   75A      C1' 1886   7.532   5.789   1.419  0.7724 -0.1383  0.3875
   75A      H1' 1887   7.447   5.854   1.440  0.9226  0.2295 -0.1046
   75A       N9 1888   7.642   5.800   1.517  0.1098 -0.1197 -0.2351
   75A       C8 1889   7.707   5.699   1.576 -0.1905  0.6700 -0.6248
   75A       H8 1890   7.701   5.597   1.538  1.8591  0.1480  0.3465
   75A       N7 1891   7.796   5.738   1.666 -0.2150  0.3940  0.0487
   75A       C5 1892   7.780   5.879   1.663 -0.5781  0.5546 -0.3692
   75A       C6 1893   7.837   5.992   1.728  0.9613  0.5749 -0.6779
   75A       N6 1894   7.934   5.990   1.819 -0.5840 -0.3746  0.3422
   75A      H61 1895   7.958   5.898   1.855  0.0369 -0.7107 -0.8373
   75A      H62 1896   7.991   6.067   1.849  2.6199 -2.1451 -0.6449
   75A       N1 1897   7.798   6.115   1.693 -0.1095  0.1302  0.0577
   75A       C2 1898   7.700   6.129   1.611 -0.0688  0.4516  0.5394
   75A       H2 1899   7.674   6.232   1.593 -2.8587  0.0695  1.7090
   75A       N3 1900   7.638   6.038   1.542 -0.6886 -0.2757 -0.0107
   75A       C4 1901   7.687   5.919   1.570  0.3655  0.9507  0.1152
   75A      C3' 1902   7.599   5.672   1.228  0.2066  0.0578 -0.3814
   75A      H3' 1903   7.692   5.637   1.273 -1.2837 -2.4411  0.9776
   75A      C2' 1904   7.581   5.812   1.278 -0.4394  0.0611  0.7978
   75A     H2'1 1905   7.677   5.862   1.265 -0.5730  0.1206  0.0079
   75A      O2' 1906   7.485   5.896   1.207 -0.0041  0.8200 -0.2958
   75A     HO'2 1907   7.506   5.886   1.113 -1.9020  0.7566 -0.7591
   75A      O3' 1908   7.589   5.656   1.093  0.3129 -0.3216 -0.2898
   76A        P 1909   7.697   5.715   0.985  0.3567  0.3776 -0.2395
   76A      O1P 1910   7.645   5.679   0.853  0.7269 -0.3033 -0.2174
   76A      O2P 1911   7.830   5.675   1.024 -0.4794  0.3056 -0.5406
   76A      O5' 1912   7.675   5.873   1.005  0.0363  0.4230  0.5028
   76A      C5' 1913   7.769   5.969   0.982 -0.1739 -0.2367  0.0616
   76A     H5'1 1914   7.788   5.974   0.875 -2.0836 -1.0679 -0.3608
   76A     H5'2 1915   7.865   5.946   1.029 -0.0163  0.2455 -0.0116
   76A      C4' 1916   7.723   6.108   1.034  1.0230 -0.5509 -0.4296
   76A      H4' 1917   7.635   6.151   0.985  1.9644 -0.3983 -2.0272
   76A      O4' 1918   7.706   6.102   1.176 -0.3624 -0.0353  0.7961
   76A      C1' 1919   7.776   6.209   1.245 -0.0109  0.5496  0.2694
   76A      H1' 1920   7.707   6.245   1.321  1.4818  2.0823  0.9523
   76A       N9 1921   7.890   6.149   1.317 -0.4281  0.3158 -0.4597
   76A       C8 1922   7.926   6.020   1.345 -0.1153  0.3651 -0.0724
   76A       H8 1923   7.877   5.936   1.297 -1.7989  1.9922 -1.3619
   76A       N7 1924   8.022   6.002   1.436  0.1584  0.0614  0.4838
   76A       C5 1925   8.040   6.133   1.481 -0.4853 -0.1867  0.2826
   76A       C6 1926   8.120   6.197   1.582 -0.0558  0.5717 -0.1641
   76A       N6 1927   8.206   6.135   1.660  0.2303  0.1966  0.1622
   76A      H61 1928   8.216   6.035   1.655  0.0834  0.0650  1.9365
   76A      H62 1929   8.251   6.185   1.735  1.2849 -1.1144  0.4444
   76A       N1 1930   8.114   6.325   1.611  0.3657 -0.0974  0.3872
   76A       C2 1931   8.035   6.390   1.530  0.1287 -0.4339 -0.4018
   76A       H2 1932   8.022   6.494   1.557 -0.9439  0.0089 -2.3902
   76A       N3 1933   7.957   6.354   1.428  0.1755  0.4189  0.3772
   76A       C4 1934   7.958   6.218   1.412 -0.4216  0.8063 -0.5691
   76A      C3' 1935   7.833   6.222   1.013  0.2628 -1.0694 -0.1713
   76A      H3' 1936   7.928   6.172   1.029  1.4018  1.8713  4.5601
   76A      C2' 1937   7.812   6.310   1.140  0.3410  0.1445  0.7510
   76A     H2'1 1938   7.901   6.371   1.153 -0.4036  1.8390 -1.5156
   76A      O2' 1939   7.698   6.397   1.136  0.3826  0.4339  0.3296
   76A     HO'2 1940   7.621   6.350   1.104 -0.4812  1.1561  1.2723
   76A      O3' 1941   7.826   6.294   0.894  0.3989 -0.1071 -0.0223
   77U        P 1942   7.955   6.364   0.832 -0.2751 -0.0056  0.2390
   77U      O1P 1943   7.922   6.410   0.697  0.3513 -0.4878  0.0658
   77U      O2P 1944   8.062   6.264   0.838 -0.6189  0.9085  0.1106
   77U      O5' 1945   8.001   6.482   0.920  0.7128  0.3325  0.3186
   77U      C5' 1946   7.927   6.607   0.925 -0.3627  0.6318 -0.6319
   77U     H5'1 1947   7.822   6.583   0.936 -0.2115 -0.5411 -1.5489
   77U     H5'2 1948   7.931   6.662   0.830  0.5007  0.3822 -0.7464
   77U      C4' 1949   7.988   6.700   1.045  0.3289  0.6925  0.5051
   77U      H4' 1950   7.928   6.790   1.049 -2.0916 -0.8397  0.6372
   77U      O4' 1951   7.987   6.643   1.175 -0.1939  0.5273  0.3782
   77U      C1' 1952   8.110   6.677   1.240 -0.3299  0.4219  0.1152
   77U      H1' 1953   8.089   6.730   1.333  0.0184  0.9046 -0.0720
   77U       N1 1954   8.197   6.558   1.271  1.0729 -0.6216  0.4964
   77U       C6 1955   8.177   6.439   1.203  0.1772  0.5676 -0.6503
   77U       H6 1956   8.103   6.426   1.124 -1.9002 -0.1402  1.2997
   77U       C5 1957   8.251   6.334   1.237 -0.2262  0.2516 -0.0385
   77U       H5 1958   8.246   6.246   1.175  0.4663  0.9585 -1.1270
   77U       C4 1959   8.339   6.328   1.351 -0.1776 -0.0525 -0.5592
   77U       O4 1960   8.395   6.222   1.397  0.2289  0.1797  1.0264
   77U       N3 1961   8.342   6.449   1.421  0.2950 -0.0493 -0.1301
   77U       H3 1962   8.420   6.450   1.485 -0.7444  2.0719  1.2385
   77U       C2 1963   8.291   6.567   1.374  0.2883 -0.2451 -0.4265
   77U       O2 1964   8.332   6.668   1.418  0.8723 -0.5359 -0.1809
   77U      C3' 1965   8.133   6.750   1.011  0.9132 -0.0017 -0.5520
   77U      H3' 1966   8.195   6.669   0.973  3.0570  1.0924  0.4624
   77U      C2' 1967   8.186   6.783   1.148  0.5882  0.1535  0.1387
   77U     H2'1 1968   8.293   6.766   1.160  1.1151  1.8190 -1.6233
   77U      O2' 1969   8.160   6.915   1.175  0.7003  0.0735 -0.5088
   77U     HO'2 1970   8.155   6.967   1.095  0.4112  0.5188 -0.2097
   77U      O3' 1971   8.124   6.870   0.935  0.2222  0.4057 -0.5822
   78U        P 1972   8.234   6.882   0.819 -0.3608  0.4163  0.0390
   78U      O1P 1973   8.209   7.008   0.748 -0.2403  0.2178 -0.3053
   78U      O2P 1974   8.237   6.757   0.740  0.3504 -0.3834 -0.5012
   78U      O5' 1975   8.369   6.885   0.900 -0.3720  0.2428  0.1323
   78U      C5' 1976   8.424   7.003   0.956 -0.3773 -0.4104  0.5563
   78U     H5'1 1977   8.347   7.053   1.014  0.2589  1.5466 -0.2072
   78U     H5'2 1978   8.450   7.072   0.876 -1.2409 -1.8579 -1.0513
   78U      C4' 1979   8.555   6.975   1.036 -0.5233 -0.0558  0.1515
   78U      H4' 1980   8.590   7.075   1.059  0.3797  0.2924 -2.4776
   78U      O4' 1981   8.533   6.894   1.147 -0.5135  0.5863 -0.4502
   78U      C1' 1982   8.655   6.835   1.185 -0.2050  0.3043 -0.3007
   78U      H1' 1983   8.689   6.870   1.283 -1.5576  1.0078 -0.0446
   78U       N1 1984   8.643   6.686   1.190  0.0823 -0.1846  0.1106
   78U       C6 1985   8.548   6.615   1.119  0.1672  0.1267 -0.2588
   78U       H6 1986   8.477   6.666   1.055 -0.5923 -0.5093  0.0676
   78U       C5 1987   8.550   6.478   1.118  0.1011 -0.2397  0.3413
   78U       H5 1988   8.483   6.417   1.060  1.5599 -0.9936 -0.6215
   78U       C4 1989   8.651   6.407   1.197  0.0448  0.4497 -0.4812
   78U       O4 1990   8.653   6.288   1.212 -0.5268 -0.1381  0.2044
   78U       N3 1991   8.738   6.478   1.262 -0.6387 -0.4189 -0.0632
   78U       H3 1992   8.815   6.434   1.310  0.9359  3.1495  1.0226
   78U       C2 1993   8.741   6.614   1.259  0.4926  0.2384 -1.0694
   78U       O2 1994   8.828   6.674   1.320  0.2953  0.0416 -0.4191
   78U      C3' 1995   8.662   6.903   0.957 -0.2177 -0.0074 -0.3592
   78U      H3' 1996   8.615   6.813   0.917 -1.8714  0.3960  0.6127
   78U      C2' 1997   8.754   6.863   1.073 -0.7612  0.3346  0.3341
   78U     H2'1 1998   8.828   6.785   1.055 -0.9508  0.4602 -1.1644
   78U      O2' 1999   8.829   6.974   1.127  0.0504 -0.4920  1.0896
   78U     HO'2 2000   8.904   6.993   1.070  1.4506 -3.1707  1.8756
   78U      O3' 2001   8.720   6.980   0.853  0.2693  0.1649  0.0680
   79A        P 2002   8.818   6.914   0.747 -0.4247  0.1017 -0.1170
   79A      O1P 2003   8.860   7.026   0.659  0.4119  0.2472 -0.3316
   79A      O2P 2004   8.758   6.792   0.692 -0.1852  0.4335 -0.1481
   79A      O5' 2005   8.957   6.872   0.827 -0.2851 -0.3778  0.2684
   79A      C5' 2006   9.048   6.970   0.875  0.1559 -0.4128  0.2699
   79A     H5'1 2007   8.987   7.052   0.915  1.1264  0.4102  0.0968
   79A     H5'2 2008   9.093   7.009   0.784 -1.2779 -0.2695 -0.4047
   79A      C4' 2009   9.152   6.906   0.970 -0.3472  0.3400 -0.4175
   79A      H4' 2010   9.223   6.981   1.004  0.3429 -0.0308 -1.0105
   79A      O4' 2011   9.090   6.834   1.084  0.1665 -0.3902  0.4086
   79A      C1' 2012   9.176   6.728   1.120 -0.4707 -0.4207 -0.0590
   79A      H1' 2013   9.215   6.741   1.221 -0.3084  0.6518 -0.2433
   79A       N9 2014   9.101   6.595   1.107  0.2757 -0.6338  0.3675
   79A       C8 2015   8.993   6.558   1.027 -1.1638 -0.5193  0.7512
   79A       H8 2016   8.955   6.636   0.963 -0.3513 -1.0386 -0.3991
   79A       N7 2017   8.956   6.433   1.027  0.1395 -0.2618  0.5645
   79A       C5 2018   9.048   6.379   1.122 -0.1371 -0.6042 -0.4486
   79A       C6 2019   9.062   6.247   1.181  0.4101 -0.1046  0.6687
   79A       N6 2020   8.982   6.141   1.167  0.3506  0.6177 -0.3071
   79A      H61 2021   8.900   6.140   1.108  0.2688  0.9397 -0.1995
   79A      H62 2022   9.017   6.054   1.204 -0.2893 -0.0450 -1.2242
   79A       N1 2023   9.165   6.222   1.262 -0.3112 -0.3180 -0.6248
   79A       C2 2024   9.249   6.322   1.293 -0.3687  0.2355 -0.3857
   79A       H2 2025   9.333   6.312   1.359  0.1826  1.7971 -0.7976
   79A       N3 2026   9.237   6.443   1.250  0.0878 -0.1181  0.3024
   79A       C4 2027   9.136   6.470   1.163  0.3168 -0.9287  0.1442
   79A      C3' 2028   9.233   6.801   0.900 -0.3048 -0.4983  0.2339
   79A      H3' 2029   9.169   6.732   0.845 -1.1485  2.0211 -2.1907
   79A      C2' 2030   9.294   6.733   1.021  0.9117 -0.6729 -0.8738
   79A     H2'1 2031   9.328   6.632   0.998 -0.7851 -1.5677  0.2887
   79A      O2' 2032   9.407   6.808   1.065 -0.2594 -0.0230  0.0190
   79A     HO'2 2033   9.451   6.827   0.982 -0.7465  0.1739 -0.1923
   79A      O3' 2034   9.326   6.847   0.802  0.6945 -0.4989  0.7219
   80A        P 2035   9.401   6.746   0.698  0.5075  0.0210 -0.4831
   80A      O1P 2036   9.486   6.821   0.613  0.2620 -0.0378 -0.5686
   80A      O2P 2037   9.300   6.652   0.647 -0.1242  0.2917 -0.1703
   80A      O5' 2038   9.506   6.651   0.779  0.2330  1.0319 -0.3874
   80A      C5' 2039   9.630   6.699   0.828  0.3033  0.0775  0.0538
   80A     H5'1 2040   9.617   6.793   0.880 -1.4229  0.0225 -0.2128
   80A     H5'2 2041   9.702   6.700   0.746  0.5411 -0.2369  0.2589
   80A      C4' 2042   9.684   6.590   0.927  0.6341 -0.3943  0.0960
   80A      H4' 2043   9.764   6.629   0.991  1.5042 -0.6357 -0.8148
   80A      O4' 2044   9.579   6.537   1.013  0.0751 -0.2088 -0.7158
   80A      C1' 2045   9.594   6.392   1.025  0.4248 -0.5955 -0.3126
   80A      H1' 2046   9.593   6.355   1.128  0.3345 -3.6479 -1.3293
   80A       N9 2047   9.476   6.318   0.961  0.9280 -0.3002 -0.2915
   80A       C8 2048   9.374   6.366   0.877 -0.3256 -0.9689 -0.3425
   80A       H8 2049   9.385   6.459   0.824  0.6641 -1.9982 -2.0265
   80A       N7 2050   9.280   6.277   0.865  0.1577 -0.4196  0.7806
   80A       C5 2051   9.317   6.172   0.944  0.0274  0.5452 -0.3186
   80A       C6 2052   9.261   6.047   0.984 -0.0785 -0.1819 -0.1730
   80A       N6 2053   9.137   6.002   0.955 -0.0203 -0.0534  0.2069
   80A      H61 2054   9.080   6.058   0.892  0.5238 -0.7401 -0.9329
   80A      H62 2055   9.086   5.936   1.012 -0.7274  0.5792  0.3317
   80A       N1 2056   9.324   5.961   1.054 -0.3438  0.5387  0.2016
   80A       C2 2057   9.445   5.997   1.096 -0.3342  0.2868  0.1816
   80A       H2 2058   9.494   5.924   1.158  0.0089  1.6811  1.6156
   80A       N3 2059   9.511   6.108   1.071 -0.2466  0.6745 -0.3385
   80A       C4 2060   9.440   6.192   0.995 -0.5787  0.1715 -0.5734
   80A      C3' 2061   9.738   6.462   0.854 -0.2433 -0.1738  0.1329
   80A      H3' 2062   9.672   6.447   0.768 -1.9103  1.0232  1.1393
   80A      C2' 2063   9.724   6.352   0.954  1.2762  0.2987  0.5199
   80A     H2'1 2064   9.715   6.255   0.904 -2.6441  1.4723 -1.4724
   80A      O2' 2065   9.824   6.353   1.051  0.6274  0.3724  0.0341
   80A     HO'2 2066   9.909   6.354   1.007  0.7178  0.9274  0.2211
   80A      O3' 2067   9.872   6.477   0.817 -0.5813 -0.7398 -0.2165
   81U        P 2068   9.913   6.439   0.677  0.1216 -0.3176 -0.4997
   81U      O1P 2069  10.060   6.458   0.667 -0.2861 -0.7640 -0.3749
   81U      O2P 2070   9.825   6.512   0.580  0.3750  0.3365 -0.2088
   81U      O5' 2071   9.885   6.280   0.672 -0.0471  0.0419  0.3724
   81U      C5' 2072   9.976   6.184   0.725  1.2046 -0.4053 -0.6436
   81U     H5'1 2073  10.009   6.209   0.826 -0.4001  1.2341 -0.4655
   81U     H5'2 2074  10.068   6.183   0.667  2.8674  0.8692  1.7858
   81U      C4' 2075   9.926   6.039   0.719 -0.2252  0.1986  0.0827
   81U      H4' 2076  10.006   5.980   0.764  0.3741  1.7732  1.1970
   81U      O4' 2077   9.801   6.030   0.789  0.2189 -0.5239  0.7781
   81U      C1' 2078   9.721   5.919   0.739 -0.2997 -0.4470  0.2537
   81U      H1' 2079   9.716   5.830   0.802  0.8266 -2.4413 -2.2991
   81U       N1 2080   9.583   5.974   0.705 -0.4127 -0.0571 -0.0721
   81U       C6 2081   9.568   6.093   0.643 -0.0807 -0.2881  0.7101
   81U       H6 2082   9.651   6.159   0.626 -0.9998  0.9015  0.7684
   81U       C5 2083   9.450   6.127   0.586  0.2263  1.0858 -0.1207
   81U       H5 2084   9.435   6.219   0.531 -1.6652  0.7989 -0.1573
   81U       C4 2085   9.331   6.044   0.603 -0.8196  0.3165  0.6301
   81U       O4 2086   9.221   6.069   0.554  0.3764 -0.0375 -0.0067
   81U       N3 2087   9.358   5.929   0.678  0.1488 -0.1574 -0.0011
   81U       H3 2088   9.284   5.862   0.667  0.5123 -0.2567 -2.4217
   81U       C2 2089   9.480   5.887   0.721  0.2589  0.3291  0.1947
   81U       O2 2090   9.486   5.773   0.763  0.3575  0.3280  0.2380
   81U      C3' 2091   9.898   5.984   0.582 -0.0124  0.4051 -0.1664
   81U      H3' 2092   9.850   6.067   0.530  1.1965  1.1224 -0.1811
   81U      C2' 2093   9.794   5.878   0.609  0.0332  0.3007  0.3184
   81U     H2'1 2094   9.716   5.872   0.534  0.6771  0.0564 -0.3359
   81U      O2' 2095   9.857   5.760   0.634 -0.1112 -0.1810  0.5977
   81U     HO'2 2096   9.905   5.745   0.552 -0.4829  1.4455  0.0438
   81U      O3' 2097  10.004   5.940   0.502 -0.7659 -0.2811 -0.3368
   82U        P 2098   9.997   5.909   0.352  0.2421 -0.4187 -0.1277
   82U      O1P 2099  10.135   5.939   0.294  0.9419 -0.1959  0.6116
   82U      O2P 2100   9.879   5.973   0.288 -0.4875  0.5308  0.1324
   82U      O5' 2101   9.964   5.755   0.347 -0.3683  0.1497 -0.0371
   82U      C5' 2102  10.054   5.662   0.382 -0.1757  0.3462  0.3806
   82U     H5'1 2103  10.083   5.677   0.486 -2.6163 -0.3964  1.2284
   82U     H5'2 2104  10.133   5.675   0.308 -0.5164 -0.0587 -0.0610
   82U      C4' 2105  10.005   5.516   0.361  0.2088 -0.7662 -0.2340
   82U      H4' 2106  10.091   5.448   0.365  1.0258  0.0531 -2.4504
   82U      O4' 2107   9.915   5.481   0.462  0.7741 -0.0407 -0.4138
   82U      C1' 2108   9.833   5.376   0.414 -0.2965 -0.0292 -0.3888
   82U      H1' 2109   9.878   5.281   0.442 -0.9814 -0.5615 -1.0429
   82U       N1 2110   9.700   5.386   0.486 -0.2588  0.3265  0.0644
   82U       C6 2111   9.633   5.503   0.511  0.0722  0.0627  0.3391
   82U       H6 2112   9.678   5.591   0.468  0.2579 -1.2817 -2.4587
   82U       C5 2113   9.504   5.509   0.557  0.0781  0.1622  0.8807
   82U       H5 2114   9.446   5.599   0.549  0.8488  0.6069  0.0965
   82U       C4 2115   9.438   5.389   0.598 -0.8344  0.2766 -0.3088
   82U       O4 2116   9.324   5.383   0.646 -0.6362  0.1762 -0.4788
   82U       N3 2117   9.519   5.275   0.592  1.1218 -0.6216 -0.1528
   82U       H3 2118   9.496   5.190   0.642 -1.6947  0.2898  0.2701
   82U       C2 2119   9.643   5.271   0.534  0.0942  0.1050  0.6750
   82U       O2 2120   9.702   5.163   0.520  0.6165  0.3521 -0.2357
   82U      C3' 2121   9.929   5.490   0.225 -0.6885  0.0914 -0.3283
   82U      H3' 2122   9.879   5.583   0.197 -1.9411 -0.2711  0.5883
   82U      C2' 2123   9.826   5.386   0.259 -0.0133 -0.1753 -0.0144
   82U     H2'1 2124   9.724   5.425   0.249 -0.1768 -0.4742  0.4295
   82U      O2' 2125   9.834   5.260   0.200  0.5132 -0.1388 -0.3931
   82U     HO'2 2126   9.924   5.225   0.193  0.1289 -1.4137  0.6438
   82U      O3' 2127  10.018   5.443   0.125  0.1714  0.3137 -0.0581
   82U      H3T 2128  10.065   5.367   0.158 -1.2156 -0.3930  0.3553
   8.59776   8.59776   6.07953   0.00000   0.00000   0.00000   0.00000   4.29887   4.29887
