# Supplementary material for: Constant-pH Molecular Dynamics of Cationic Peptide Dendrimers Binding to siRNA
Source: J Chem Inf Model. 2026 Feb 5;66(8):4734–43. doi: 10.1021/acs.jcim.5c02636 (PMC13126635; doi:10.1021/acs.jcim.5c02636)
Supplement: Supplementary file 2 [file ci5c02636_si_002.zip › zip/MH18_05_in_9.gro]

Protein t=   0.00000
 2128
    1LY0      N    1   8.113   4.478   1.383  0.1480  0.6015 -0.4525
    1LY0     H1    2   8.078   4.506   1.293  0.5785 -0.5776 -1.0092
    1LY0     H2    3   8.087   4.552   1.446  1.1412  1.0526 -0.5518
    1LY0     H3    4   8.213   4.476   1.372  0.1098  1.0479 -0.9271
    1LY0     CA    5   8.053   4.343   1.411 -0.4685 -0.0959 -0.2260
    1LY0     HA    6   8.077   4.283   1.323 -3.7902 -0.0938 -1.2932
    1LY0     CB    7   8.112   4.279   1.537  0.3201 -0.2470 -0.3265
    1LY0    HB1    8   8.220   4.273   1.522  0.4004 -0.1393  0.1857
    1LY0    HB2    9   8.071   4.180   1.556  1.0416 -1.0458 -2.6079
    1LY0     CG   10   8.089   4.358   1.667  0.4281 -0.8778 -0.0811
    1LY0    HG1   11   7.988   4.398   1.659  0.3291 -1.4694 -3.0140
    1LY0    HG2   12   8.153   4.444   1.686  0.7483 -0.7786 -1.5021
    1LY0     CD   13   8.091   4.268   1.792 -0.5357  0.0848  1.1824
    1LY0    HD1   14   8.197   4.258   1.817  0.1898 -0.4880 -1.7542
    1LY0    HD2   15   8.042   4.173   1.771 -1.1406  0.8990 -1.5750
    1LY0     CE   16   8.023   4.318   1.923  0.0247  0.7528  0.3972
    1LY0    HE1   17   8.045   4.237   1.992  0.8426  0.9260  0.3423
    1LY0    HE2   18   7.917   4.346   1.919 -0.1206  0.6420  2.4616
    1LY0     NZ   19   8.088   4.441   1.978 -0.1074 -0.6246 -0.0062
    1LY0    HZ1   20   8.178   4.431   2.023 -0.1584  0.4242  0.3398
    1LY0    HZ2   21   8.097   4.505   1.901  0.8343 -0.9446 -0.1708
    1LY0    HZ3   22   8.025   4.484   2.045 -1.2807  2.6037 -2.9314
    1LY0      C   23   7.906   4.347   1.407 -0.3084  0.1884  0.2886
    1LY0      O   24   7.843   4.452   1.418  0.0086  0.3025  0.0193
    2LER      N   25   7.848   4.227   1.380 -1.0160  0.6273  0.1541
    2LER      H   26   7.916   4.154   1.362 -1.4702  0.3458 -0.4247
    2LER     CA   27   7.705   4.208   1.404  0.0488  0.1224  0.7448
    2LER     HA   28   7.645   4.275   1.343 -0.1071 -1.5793 -1.0699
    2LER     CB   29   7.665   4.062   1.364  0.3582 -0.1193  0.8813
    2LER    HB1   30   7.735   3.992   1.409  0.1476 -1.2395 -0.4605
    2LER    HB2   31   7.675   4.058   1.255 -0.6355 -0.3574  0.7913
    2LER     CG   32   7.522   4.024   1.402 -0.4035 -0.3317 -0.5553
    2LER     HG   33   7.503   4.044   1.507  0.7372  0.8235 -0.5435
    2LER    CD1   34   7.415   4.091   1.319 -0.5221  0.9227 -0.8899
    2LER   HD11   35   7.417   4.198   1.341  3.5289  0.5586  1.4100
    2LER   HD12   36   7.414   4.073   1.211  0.2008 -0.8185 -0.6335
    2LER   HD13   37   7.316   4.056   1.350  0.3383 -0.4354  0.4556
    2LER    CD2   38   7.499   3.871   1.385  0.1073 -0.7990 -0.6373
    2LER   HD21   39   7.582   3.815   1.428 -0.3714 -0.1954  1.1654
    2LER   HD22   40   7.409   3.830   1.431  0.6409 -1.2242  0.0510
    2LER   HD23   41   7.487   3.855   1.278 -0.2223 -0.0735 -0.7184
    2LER      C   42   7.667   4.226   1.553 -0.1334 -0.2260 -0.7191
    2LER      O   43   7.741   4.180   1.639  0.2768  0.1842 -0.2739
    3LYR      N   44   7.558   4.303   1.573  0.3220 -0.3793 -0.4975
    3LYR      H   45   7.522   4.365   1.503 -1.0584  1.7371  1.9256
    3LYR     CA   46   7.488   4.314   1.701  0.5175 -0.1077 -0.3652
    3LYR     HA   47   7.541   4.267   1.784 -1.3576 -1.1417  0.2922
    3LYR     CB   48   7.477   4.462   1.738 -0.4196  0.6728 -0.0492
    3LYR    HB1   49   7.418   4.470   1.829  0.1530  2.9970  0.1879
    3LYR    HB2   50   7.430   4.510   1.651  0.1665  1.3995  0.0225
    3LYR     CG   51   7.615   4.533   1.762 -0.0750 -0.1531  0.8888
    3LYR    HG1   52   7.591   4.639   1.773 -0.6272 -0.1417 -0.2036
    3LYR    HG2   53   7.686   4.525   1.679 -0.0772  0.6917  0.7975
    3LYR     CD   54   7.684   4.476   1.891  0.1691  0.3877 -0.3629
    3LYR    HD1   55   7.790   4.498   1.886  0.4923 -0.9148  0.3334
    3LYR    HD2   56   7.682   4.367   1.896  0.4900  0.2390 -2.5108
    3LYR     CE   57   7.635   4.529   2.027 -1.0935 -0.7144 -0.1033
    3LYR    HE1   58   7.528   4.521   2.048 -1.4242  0.6605 -1.0970
    3LYR    HE2   59   7.675   4.630   2.027 -0.0511 -1.1183 -0.3153
    3LYR     NZ   60   7.725   4.458   2.120  0.3790 -0.3323 -0.1952
    3LYR    HZ1   61   7.817   4.493   2.143  0.1596 -0.6695  1.3037
    3LYR      C   62   7.346   4.250   1.703  0.6532  0.1699  0.4549
    3LYR      O   63   7.270   4.256   1.604  0.2130 -0.2999 -0.0166
    4LY0      N   64   7.314   4.184   1.814 -0.6043 -0.2168  0.1732
    4LY0      H   65   7.382   4.178   1.888  0.1267 -0.9708 -0.5347
    4LY0     CA   66   7.189   4.105   1.827 -0.2487  0.2224  0.3500
    4LY0     HA   67   7.128   4.123   1.739  0.2435 -0.8471 -0.2202
    4LY0     CB   68   7.229   3.954   1.834 -0.3592  0.4449 -0.8436
    4LY0    HB1   69   7.144   3.893   1.864 -0.9085  0.6227 -1.9754
    4LY0    HB2   70   7.306   3.938   1.909 -2.3779 -1.2171  0.9760
    4LY0     CG   71   7.285   3.899   1.701 -0.0977  0.4837  0.5901
    4LY0    HG1   72   7.368   3.958   1.663 -0.6923  0.7960 -0.2275
    4LY0    HG2   73   7.209   3.907   1.623  1.9238  1.9008 -1.3458
    4LY0     CD   74   7.348   3.762   1.729 -0.2782  0.3310  0.0218
    4LY0    HD1   75   7.443   3.778   1.782 -0.3118  0.2884  0.0955
    4LY0    HD2   76   7.373   3.725   1.630  0.8070  2.1893 -0.4437
    4LY0     CE   77   7.262   3.663   1.802 -0.2576 -0.5746  0.5170
    4LY0    HE1   78   7.163   3.669   1.757 -0.3974 -3.3963  0.2713
    4LY0    HE2   79   7.246   3.679   1.909 -0.8891 -0.6559  0.4372
    4LY0     NZ   80   7.316   3.529   1.791  0.2500  0.0954 -0.4659
    4LY0    HZ1   81   7.394   3.519   1.854 -0.7878  2.7410  1.4549
    4LY0    HZ2   82   7.246   3.457   1.805  1.1187 -0.6439  0.2433
    4LY0    HZ3   83   7.341   3.524   1.693  3.8887 -0.3855  0.3378
    4LY0      C   84   7.117   4.150   1.958 -0.1054  0.3628  0.5099
    4LY0      O   85   7.175   4.163   2.066 -0.1697  0.0505  0.1524
    5LER      N   86   6.984   4.162   1.947  0.3487 -0.2945  0.2433
    5LER      H   87   6.951   4.160   1.852  1.5827 -0.0072 -0.2132
    5LER     CA   88   6.891   4.208   2.057 -0.6444  0.0142  0.2907
    5LER     HA   89   6.937   4.215   2.156 -0.9932 -0.5909  0.4950
    5LER     CB   90   6.849   4.353   2.016  1.4107 -0.7081  0.2870
    5LER    HB1   91   6.759   4.386   2.069 -0.9409  1.8533 -4.6190
    5LER    HB2   92   6.821   4.351   1.911  3.1283  1.1639 -0.2594
    5LER     CG   93   6.955   4.472   2.013  0.2679 -0.7000  0.4139
    5LER     HG   94   7.033   4.447   1.942  1.2574  2.6499  0.1466
    5LER    CD1   95   6.880   4.604   1.967 -1.0205 -0.4977  0.6933
    5LER   HD11   96   6.807   4.636   2.042 -0.1677 -0.5632  1.5637
    5LER   HD12   97   6.965   4.672   1.963  0.0086 -1.5964  2.4399
    5LER   HD13   98   6.844   4.580   1.867  2.7412  0.7465 -1.1235
    5LER    CD2   99   7.012   4.481   2.148 -0.4229 -0.9039 -1.0731
    5LER   HD21  100   7.059   4.385   2.172  2.4364 -0.2802 -3.4941
    5LER   HD22  101   7.087   4.561   2.145 -2.2469  0.8718 -1.5901
    5LER   HD23  102   6.935   4.515   2.217  0.8603 -1.3367  0.6324
    5LER      C  103   6.761   4.121   2.060  0.6823 -0.2311  0.4096
    5LER      O  104   6.729   4.061   1.951 -0.1425  0.7007 -0.1660
    6LYR      N  105   6.683   4.121   2.168 -0.7600  0.5921 -0.0399
    6LYR      H  106   6.708   4.177   2.248  1.2982 -1.5370  0.9373
    6LYR     CA  107   6.552   4.051   2.178 -0.8411  0.1671  0.6833
    6LYR     HA  108   6.552   3.972   2.102 -0.9117  1.1649 -0.3821
    6LYR     CB  109   6.517   4.000   2.316  0.1722 -0.4933 -0.2039
    6LYR    HB1  110   6.408   3.988   2.318  0.2965 -1.8458  1.6463
    6LYR    HB2  111   6.532   4.080   2.387  0.0362  0.1081 -0.8437
    6LYR     CG  112   6.598   3.870   2.362  0.0332  0.1549 -0.0163
    6LYR    HG1  113   6.700   3.901   2.386  0.8837 -1.5576 -1.2192
    6LYR    HG2  114   6.606   3.805   2.275 -1.7907 -0.4766  0.2501
    6LYR     CD  115   6.548   3.799   2.481  0.5241  0.1767  1.1222
    6LYR    HD1  116   6.619   3.720   2.505  0.5827 -0.1790 -0.1290
    6LYR    HD2  117   6.454   3.755   2.448  0.6618  0.7432 -0.0863
    6LYR     CE  118   6.540   3.889   2.605  0.6138  0.3872  0.3884
    6LYR    HE1  119   6.467   3.846   2.673 -1.2769  1.2484 -1.0056
    6LYR    HE2  120   6.500   3.986   2.578  1.2265  0.6089  0.2595
    6LYR     NZ  121   6.668   3.911   2.675 -1.2114  0.1813  0.2722
    6LYR    HZ1  122   6.696   3.830   2.729 -2.8899 -0.0447  0.8625
    6LYR      C  123   6.445   4.151   2.129  0.0237  0.7764 -0.8092
    6LYR      O  124   6.467   4.269   2.147 -0.5052 -0.2818  0.6929
    7LER      N  125   6.326   4.099   2.085 -0.0407 -0.1172 -0.4400
    7LER      H  126   6.312   3.999   2.081 -1.2705  0.0790 -2.6615
    7LER     CA  127   6.207   4.188   2.059 -0.9467  0.2899 -0.4131
    7LER     HA  128   6.252   4.260   1.991  1.3582 -0.8858 -0.2268
    7LER     CB  129   6.095   4.108   1.996  0.4253 -0.4710  1.1521
    7LER    HB1  130   6.002   4.165   1.993  0.5334 -0.3139  0.6460
    7LER    HB2  131   6.074   4.037   2.076  0.2139 -0.9191  0.7032
    7LER     CG  132   6.126   4.030   1.862 -0.0264 -0.4993 -0.2710
    7LER     HG  133   6.219   3.973   1.863  0.1885 -0.4311 -3.9606
    7LER    CD1  134   6.018   3.927   1.832  0.2782 -0.5329 -0.3746
    7LER   HD11  135   6.032   3.854   1.913  5.3278  0.8509  0.3655
    7LER   HD12  136   5.923   3.979   1.839  1.5276  1.7570  0.6715
    7LER   HD13  137   6.046   3.887   1.735  1.6816  2.1651 -1.1687
    7LER    CD2  138   6.127   4.130   1.748  0.6570  0.4135  0.3667
    7LER   HD21  139   6.191   4.207   1.791 -0.8121  1.0194  1.5600
    7LER   HD22  140   6.165   4.099   1.651 -0.8087  0.8988 -0.3942
    7LER   HD23  141   6.026   4.169   1.741  0.1226 -0.7897  0.9932
    7LER      C  142   6.155   4.259   2.186 -0.1431  1.0467 -0.2339
    7LER      O  143   6.140   4.195   2.295 -0.3000  0.4206  0.1767
    8LER      N  144   6.129   4.388   2.168  0.6160  0.5259 -0.3634
    8LER      H  145   6.165   4.427   2.082 -2.1893 -0.6094 -2.2182
    8LER     CA  146   6.043   4.482   2.247  0.3394 -0.0102  0.2898
    8LER     HA  147   6.025   4.573   2.189 -1.5210 -0.6857 -0.2502
    8LER     CB  148   5.902   4.418   2.263  0.0652  0.3298 -0.1139
    8LER    HB1  149   5.842   4.468   2.339  0.7299 -0.9638  1.3301
    8LER    HB2  150   5.914   4.318   2.305 -0.8489 -0.8935 -2.5498
    8LER     CG  151   5.823   4.405   2.129  0.3647 -0.1154  0.3743
    8LER     HG  152   5.880   4.358   2.049 -1.0136  0.8823 -1.2562
    8LER    CD1  153   5.691   4.325   2.143  0.4827 -0.0757 -0.1794
    8LER   HD11  154   5.669   4.279   2.046 -2.0467 -1.4450  0.9446
    8LER   HD12  155   5.711   4.250   2.220 -0.4048 -0.5347 -0.3860
    8LER   HD13  156   5.605   4.386   2.171  0.8250  1.0247 -1.4269
    8LER    CD2  157   5.795   4.545   2.063  0.5378 -0.4058 -0.5395
    8LER   HD21  158   5.746   4.608   2.138 -0.1401 -2.1947  0.6074
    8LER   HD22  159   5.885   4.594   2.028  0.9430 -1.9418 -1.7647
    8LER   HD23  160   5.724   4.533   1.981 -1.7495  0.0052  1.2455
    8LER      C  161   6.098   4.529   2.384 -0.1131 -0.2407  0.5244
    8LER      O  162   6.038   4.618   2.443 -0.8323 -0.1054 -0.3426
    9LYR      N  163   6.217   4.479   2.422 -0.0224 -0.2815  0.5375
    9LYR      H  164   6.253   4.397   2.376 -1.5361 -0.0106 -1.2644
    9LYR     CA  165   6.272   4.514   2.552  0.5830  0.4797 -0.7044
    9LYR     HA  166   6.195   4.499   2.628  3.4232  0.6778  2.4308
    9LYR     CB  167   6.377   4.412   2.580 -0.0273  0.1252  0.5537
    9LYR    HB1  168   6.391   4.415   2.688 -1.4830 -2.6114  0.9058
    9LYR    HB2  169   6.475   4.439   2.540 -0.3704  2.4934  1.1789
    9LYR     CG  170   6.345   4.262   2.557 -0.7641  0.6206  0.2904
    9LYR    HG1  171   6.423   4.210   2.612  0.1430  0.8241 -0.7681
    9LYR    HG2  172   6.359   4.244   2.450 -1.3924  1.8789 -0.0279
    9LYR     CD  173   6.215   4.221   2.620  0.2557  0.8610  0.2408
    9LYR    HD1  174   6.126   4.242   2.559  0.3801 -1.6388 -0.9288
    9LYR    HD2  175   6.201   4.261   2.720 -1.5583 -1.8100  1.1788
    9LYR     CE  176   6.223   4.069   2.637 -0.5668 -0.4804  0.5038
    9LYR    HE1  177   6.139   4.052   2.704  0.4697 -0.1467  1.9578
    9LYR    HE2  178   6.317   4.038   2.684  0.0244  0.3499 -0.1090
    9LYR     NZ  179   6.198   4.002   2.508  0.5353 -0.4360  0.0099
    9LYR    HZ1  180   6.202   4.063   2.427 -3.3764  1.5023  1.0143
    9LYR      C  181   6.335   4.655   2.562 -0.3211  0.0948 -0.0736
    9LYR      O  182   6.358   4.701   2.674 -0.3228  0.3134 -0.0630
   10LER      N  183   6.358   4.728   2.453 -0.3399 -0.7862 -0.0592
   10LER      H  184   6.334   4.668   2.375 -0.3872 -3.1553  1.6542
   10LER     CA  185   6.444   4.843   2.441 -0.1159 -0.5231  0.2522
   10LER     HA  186   6.538   4.833   2.495  0.2144  1.9530  0.2490
   10LER     CB  187   6.489   4.864   2.292 -0.6615 -0.0179 -0.0816
   10LER    HB1  188   6.530   4.964   2.281 -0.8781 -0.0296 -1.0395
   10LER    HB2  189   6.398   4.845   2.235 -0.3807 -0.0171 -0.5296
   10LER     CG  190   6.588   4.767   2.230 -0.3552 -0.1132 -0.0830
   10LER     HG  191   6.590   4.784   2.122 -2.4504 -0.0459 -0.1531
   10LER    CD1  192   6.729   4.786   2.288  0.2455  0.0063 -0.1154
   10LER   HD11  193   6.797   4.716   2.239  2.0527  1.3241  0.4133
   10LER   HD12  194   6.775   4.883   2.271  2.0742 -0.5797  1.1980
   10LER   HD13  195   6.726   4.762   2.394  1.1952  1.6512  0.3276
   10LER    CD2  196   6.560   4.617   2.233  0.5823 -0.4757 -0.2593
   10LER   HD21  197   6.569   4.584   2.336  0.5247  2.7989  0.9173
   10LER   HD22  198   6.455   4.600   2.210  0.0042  1.0714  1.0927
   10LER   HD23  199   6.628   4.560   2.169 -0.0772 -0.5022 -0.9494
   10LER      C  200   6.375   4.980   2.473  0.8153 -0.6371 -0.3487
   10LER      O  201   6.262   5.005   2.426 -0.3991  0.0436 -0.2080
   11LER      N  202   6.444   5.065   2.549 -0.8512 -0.1243  0.6382
   11LER      H  203   6.537   5.035   2.576 -0.4123  1.0753  0.5437
   11LER     CA  204   6.392   5.198   2.591  0.8491  0.0917 -0.2703
   11LER     HA  205   6.283   5.193   2.594  0.8998 -0.7675  1.7968
   11LER     CB  206   6.443   5.227   2.734 -0.0351  0.2249  0.7909
   11LER    HB1  207   6.405   5.322   2.772 -1.4522  0.1566 -0.3538
   11LER    HB2  208   6.552   5.225   2.729  0.0842  1.4891  2.2204
   11LER     CG  209   6.400   5.116   2.831  0.6124 -1.0423 -0.2199
   11LER     HG  210   6.462   5.027   2.821  1.6506 -0.4221  0.3454
   11LER    CD1  211   6.434   5.159   2.973 -0.6063  0.1467  0.0023
   11LER   HD11  212   6.407   5.261   2.999  2.2888  0.8693  0.5465
   11LER   HD12  213   6.395   5.096   3.053 -0.0756 -1.3388 -0.8517
   11LER   HD13  214   6.543   5.163   2.984 -0.6390  0.8728  0.0950
   11LER    CD2  215   6.249   5.089   2.827 -0.3401 -0.6844 -0.4568
   11LER   HD21  216   6.224   5.037   2.734  1.3546 -0.2336 -1.1971
   11LER   HD22  217   6.224   5.036   2.919 -0.8431 -0.2607 -0.3452
   11LER   HD23  218   6.191   5.181   2.824  0.4601 -0.1608 -0.2805
   11LER      C  219   6.419   5.316   2.497 -0.3624 -0.4079 -0.2256
   11LER      O  220   6.523   5.330   2.434 -0.2008 -0.4110 -0.0808
   12LER      N  221   6.330   5.419   2.500  0.3238  0.1132 -0.2261
   12LER      H  222   6.235   5.405   2.532 -0.1043 -0.9904 -1.8692
   12LER     CA  223   6.329   5.541   2.409 -0.5576  0.7968 -0.3141
   12LER     HA  224   6.411   5.535   2.337 -1.3709  0.5339 -1.2489
   12LER     CB  225   6.200   5.531   2.325 -0.6379 -1.0593 -0.0671
   12LER    HB1  226   6.120   5.530   2.399  0.1760 -1.4530  0.8363
   12LER    HB2  227   6.213   5.438   2.270  0.4869 -1.5242  0.9294
   12LER     CG  228   6.167   5.637   2.215  0.1364 -0.0302 -0.3059
   12LER     HG  229   6.172   5.738   2.255  1.9009 -0.5095  0.7558
   12LER    CD1  230   6.275   5.634   2.107 -0.1194 -0.0107  0.3567
   12LER   HD11  231   6.236   5.696   2.027 -0.8859  1.4432  1.8031
   12LER   HD12  232   6.375   5.667   2.137 -0.0865  0.7311 -0.5372
   12LER   HD13  233   6.274   5.533   2.066 -1.1559 -0.4792  1.4967
   12LER    CD2  234   6.034   5.612   2.147 -0.1260 -0.0074 -0.2582
   12LER   HD21  235   5.959   5.605   2.226  1.1016  1.6557  1.1233
   12LER   HD22  236   6.002   5.699   2.090 -2.6619  0.0324  1.0548
   12LER   HD23  237   6.040   5.523   2.085 -0.0437  0.1143 -0.4244
   12LER      C  238   6.349   5.677   2.473 -0.1791  0.8339  0.1843
   12LER      O  239   6.388   5.770   2.400  0.7108  0.4502 -0.6178
   13LER      N  240   6.336   5.680   2.600  0.5736  0.3428 -0.6913
   13LER      H  241   6.307   5.598   2.651 -1.7213  2.4422  1.6972
   13LER     CA  242   6.354   5.795   2.689 -0.3571  0.0342 -0.4930
   13LER     HA  243   6.295   5.875   2.645  0.3186  0.8352  0.0063
   13LER     CB  244   6.282   5.756   2.816 -0.3524 -0.6574 -0.2614
   13LER    HB1  245   6.340   5.677   2.864  0.7666 -0.3115 -1.0019
   13LER    HB2  246   6.185   5.717   2.784 -0.8490  1.6645 -1.8482
   13LER     CG  247   6.265   5.880   2.912  0.4164  0.5480 -0.1086
   13LER     HG  248   6.357   5.936   2.929 -0.8272  2.2938  1.1974
   13LER    CD1  249   6.157   5.971   2.861  0.2399  0.8038  0.3161
   13LER   HD11  250   6.115   6.026   2.945 -0.3152 -1.2204  1.4172
   13LER   HD12  251   6.197   6.040   2.786  0.8691 -0.3910 -0.4686
   13LER   HD13  252   6.072   5.924   2.811  1.8932 -1.0306 -0.8793
   13LER    CD2  253   6.227   5.825   3.053 -1.0340 -0.0878  0.0604
   13LER   HD21  254   6.295   5.740   3.061  0.1534  0.8332  0.0314
   13LER   HD22  255   6.263   5.892   3.131 -0.8889 -0.9212  0.7310
   13LER   HD23  256   6.121   5.797   3.052 -0.9627 -0.3570 -1.3550
   13LER      C  257   6.495   5.843   2.704  0.2086 -0.3933  0.3547
   13LER      O  258   6.522   5.958   2.736 -0.1284  0.3787 -0.3817
   14NH2      N  259   6.597   5.761   2.678 -0.1171 -0.1616 -0.0587
   14NH2     H1  260   6.590   5.667   2.640  5.3533  0.0712 -2.5308
   14NH2     H2  261   6.689   5.793   2.704 -0.7656 -0.6794  3.3254
   15LY0      N  262   7.521   4.181   2.666 -0.0240 -0.3503  0.1622
   15LY0     H1  263   7.493   4.180   2.763 -1.1583  2.0142 -0.0847
   15LY0     H2  264   7.500   4.096   2.614  0.5947  0.1925 -1.0202
   15LY0     H3  265   7.464   4.251   2.621  0.2777 -1.3786 -1.9437
   15LY0     CA  266   7.670   4.200   2.660  0.6019  0.7995  0.1743
   15LY0     HA  267   7.700   4.269   2.738 -0.9145 -0.4995  2.0074
   15LY0     CB  268   7.751   4.067   2.684 -0.3240 -0.1947  0.4579
   15LY0    HB1  269   7.736   4.000   2.600  2.2269  0.8671 -0.9462
   15LY0    HB2  270   7.711   4.016   2.772 -2.4091 -2.5780 -1.7176
   15LY0     CG  271   7.907   4.069   2.708  0.2047 -0.1990 -0.5632
   15LY0    HG1  272   7.959   4.097   2.616  1.8057 -1.8301 -0.2250
   15LY0    HG2  273   7.934   3.968   2.738 -4.5113 -2.0652 -1.8528
   15LY0     CD  274   7.931   4.178   2.817  0.1714 -0.1981  0.1377
   15LY0    HD1  275   7.845   4.170   2.883 -0.4211 -0.7704 -0.6871
   15LY0    HD2  276   7.933   4.281   2.781  1.2494  0.1313  1.0611
   15LY0     CE  277   8.055   4.157   2.909  0.2842  0.8158 -0.0982
   15LY0    HE1  278   8.078   4.053   2.933  0.3066  0.5933 -1.0749
   15LY0    HE2  279   8.054   4.212   3.003  1.0747  2.4891 -1.0291
   15LY0     NZ  280   8.164   4.218   2.835 -0.0386 -0.3999  0.3442
   15LY0    HZ1  281   8.175   4.156   2.756  0.0006  0.3710 -0.2647
   15LY0    HZ2  282   8.135   4.310   2.804  2.8288 -0.0164 -1.6274
   15LY0    HZ3  283   8.247   4.215   2.893 -1.2324 -0.2519  2.1348
   15LY0      C  284   7.716   4.281   2.537  0.4486 -0.1123 -0.0921
   15LY0      O  285   7.754   4.398   2.559  0.8306 -0.6028 -0.1692
   16LER      N  286   7.713   4.229   2.419 -0.4904  0.1553  0.2453
   16LER      H  287   7.685   4.133   2.408 -0.6418  0.4082 -2.0448
   16LER     CA  288   7.778   4.297   2.303  0.5270 -0.6180 -0.7094
   16LER     HA  289   7.836   4.380   2.344  0.6159 -1.2254  0.4388
   16LER     CB  290   7.864   4.202   2.229 -0.5137  0.5034 -0.2106
   16LER    HB1  291   7.919   4.261   2.156  0.6952 -1.9572 -1.4353
   16LER    HB2  292   7.801   4.129   2.176 -0.4985 -0.3542  0.9180
   16LER     CG  293   7.963   4.124   2.309  0.6692  0.7605 -0.0097
   16LER     HG  294   7.912   4.066   2.386  1.8697  0.2227  0.4027
   16LER    CD1  295   8.044   4.026   2.223 -0.3652 -1.0438 -0.7900
   16LER   HD11  296   7.978   3.988   2.145 -2.6140  0.6749  0.1667
   16LER   HD12  297   8.128   4.073   2.173  0.1234 -1.4221 -0.3371
   16LER   HD13  298   8.090   3.955   2.291  3.6191  1.4367 -0.5464
   16LER    CD2  299   8.059   4.219   2.380 -0.5988 -0.0764 -0.0229
   16LER   HD21  300   8.113   4.277   2.305 -0.9874  3.1609  2.0137
   16LER   HD22  301   7.996   4.284   2.440 -1.7149 -2.2434  1.2781
   16LER   HD23  302   8.128   4.172   2.450  0.3290  1.6365  0.2502
   16LER      C  303   7.683   4.356   2.200 -0.1303  0.3717  0.1323
   16LER      O  304   7.576   4.298   2.175  0.0115 -0.5263  0.1308
   17LY0      N  305   6.967   4.030   4.117 -0.0329 -0.1332  0.8341
   17LY0     H1  306   7.006   3.937   4.120  2.0508  0.4431 -2.7144
   17LY0     H2  307   7.036   4.102   4.105  0.8098 -0.8429  1.2822
   17LY0     H3  308   6.924   4.043   4.208  0.7805 -0.4784  1.2773
   17LY0     CA  309   6.853   4.040   4.014 -0.7273 -0.2073  0.8568
   17LY0     HA  310   6.773   3.977   4.052 -2.2256  1.4415  0.5594
   17LY0     CB  311   6.792   4.183   3.993 -0.2334 -0.2127 -0.7498
   17LY0    HB1  312   6.780   4.228   4.092  2.8195 -1.0886  0.1439
   17LY0    HB2  313   6.698   4.182   3.939 -0.9740  2.0697  0.3413
   17LY0     CG  314   6.884   4.275   3.909  0.3077  0.1617 -0.0417
   17LY0    HG1  315   6.886   4.233   3.808  1.0947 -0.1329  0.0919
   17LY0    HG2  316   6.990   4.265   3.933  0.2191 -0.7329  0.0247
   17LY0     CD  317   6.833   4.422   3.900 -0.6987 -0.6473 -0.1785
   17LY0    HD1  318   6.829   4.473   3.996 -2.5792  1.0338 -1.0803
   17LY0    HD2  319   6.731   4.415   3.863 -0.7375 -0.7436 -0.0524
   17LY0     CE  320   6.922   4.489   3.797 -0.0263 -0.5256  0.0834
   17LY0    HE1  321   6.959   4.414   3.727 -0.2991 -2.0524  1.5281
   17LY0    HE2  322   6.998   4.548   3.849 -1.0848  0.8701  0.1024
   17LY0     NZ  323   6.845   4.589   3.718  0.8476  0.0536 -0.2698
   17LY0    HZ1  324   6.902   4.615   3.639 -1.1379  1.1980 -1.4083
   17LY0    HZ2  325   6.755   4.555   3.687  0.1587 -0.1015  1.7816
   17LY0    HZ3  326   6.823   4.671   3.772 -2.5154 -0.5374 -0.5580
   17LY0      C  327   6.901   3.978   3.877  0.3039 -0.2740 -0.2409
   17LY0      O  328   7.018   3.989   3.846 -0.4145 -0.5505 -0.2476
   18LER      N  329   6.806   3.921   3.805  0.1463 -0.0515 -0.3734
   18LER      H  330   6.711   3.935   3.835 -0.1581  0.2781 -1.4279
   18LER     CA  331   6.829   3.880   3.666 -0.5742  0.6404 -0.4720
   18LER     HA  332   6.905   3.802   3.673 -2.6028 -1.3278  1.4013
   18LER     CB  333   6.699   3.810   3.614  0.0943  0.1982 -0.5725
   18LER    HB1  334   6.700   3.816   3.505 -2.5435 -0.4212 -0.6975
   18LER    HB2  335   6.611   3.869   3.643 -1.0624 -2.7171  2.4792
   18LER     CG  336   6.670   3.662   3.660 -0.2684  0.4332  0.2472
   18LER     HG  337   6.650   3.654   3.767 -0.7508 -0.6989  0.0898
   18LER    CD1  338   6.543   3.607   3.586 -0.1709 -0.0397  0.4357
   18LER   HD11  339   6.569   3.606   3.480  1.0928  1.0255  0.7021
   18LER   HD12  340   6.520   3.512   3.634  2.9409 -0.3806  1.4917
   18LER   HD13  341   6.461   3.676   3.604  0.6904  0.1139  5.3684
   18LER    CD2  342   6.789   3.566   3.633 -0.0144 -0.0123  0.3593
   18LER   HD21  343   6.817   3.554   3.529  3.9907  0.1310  1.2460
   18LER   HD22  344   6.880   3.588   3.689  0.6465 -0.3832 -0.5502
   18LER   HD23  345   6.751   3.472   3.673  0.0096  0.4110  1.4209
   18LER      C  346   6.862   3.998   3.579  0.3930 -0.3582 -1.1865
   18LER      O  347   6.812   4.103   3.602  0.1687  0.0025  0.2231
   19LYR      N  348   6.963   3.979   3.486  0.6241 -0.0040 -0.2315
   19LYR      H  349   7.005   3.888   3.474  0.0593  0.0260 -2.9192
   19LYR     CA  350   7.002   4.079   3.383  1.3734 -0.4901 -0.7454
   19LYR     HA  351   6.940   4.169   3.385  1.7487 -0.2351 -0.3774
   19LYR     CB  352   7.138   4.140   3.423  1.1445 -0.2399  0.8712
   19LYR    HB1  353   7.162   4.228   3.364 -1.6465  0.2684  0.3644
   19LYR    HB2  354   7.219   4.069   3.409 -0.6284 -2.0583 -0.7390
   19LYR     CG  355   7.134   4.196   3.561  0.2511  0.5622 -0.5318
   19LYR    HG1  356   7.114   4.114   3.630  2.6916  2.5755  2.9020
   19LYR    HG2  357   7.055   4.271   3.569  2.3012  2.7075  1.0454
   19LYR     CD  358   7.263   4.262   3.601 -0.0735  0.8906  0.2260
   19LYR    HD1  359   7.272   4.351   3.538 -2.9692  2.0995  1.3423
   19LYR    HD2  360   7.340   4.185   3.596 -0.3620  0.4841  1.5448
   19LYR     CE  361   7.237   4.314   3.748 -0.8059  0.3290  0.7996
   19LYR    HE1  362   7.248   4.231   3.818  1.8355  0.3885  0.5598
   19LYR    HE2  363   7.142   4.364   3.763 -0.1124  1.5615  1.2532
   19LYR     NZ  364   7.357   4.389   3.782 -0.1195  0.2179  0.5374
   19LYR    HZ1  365   7.439   4.352   3.828  0.8955  1.3035 -0.3454
   19LYR      C  366   7.002   4.012   3.241  0.7420 -0.4913 -0.3626
   19LYR      O  367   7.105   4.008   3.174  0.3121  0.1611 -0.4036
   20LY0      N  368   6.889   3.942   3.215 -0.0629 -0.5536  0.0121
   20LY0      H  369   6.808   3.966   3.271 -0.0498  1.9348 -0.8967
   20LY0     CA  370   6.859   3.880   3.081  0.1724 -0.0322  0.6184
   20LY0     HA  371   6.928   3.797   3.063 -0.0064  0.4224 -2.9070
   20LY0     CB  372   6.719   3.829   3.082 -0.3842 -0.5223 -0.2265
   20LY0    HB1  373   6.685   3.834   2.979 -1.2245 -1.0897  0.0166
   20LY0    HB2  374   6.656   3.894   3.143 -0.6052 -0.3602 -0.6225
   20LY0     CG  375   6.704   3.685   3.144 -0.4782 -0.7391  0.0195
   20LY0    HG1  376   6.762   3.686   3.236 -0.9532 -2.1644  0.3496
   20LY0    HG2  377   6.740   3.615   3.068 -0.2102  1.5823 -2.1607
   20LY0     CD  378   6.560   3.644   3.173  0.0895  0.2800  0.0391
   20LY0    HD1  379   6.513   3.636   3.075 -3.7936  2.3272  1.5290
   20LY0    HD2  380   6.513   3.716   3.240  0.7540  0.3551  0.4341
   20LY0     CE  381   6.560   3.496   3.232 -0.1417 -0.6247  0.1800
   20LY0    HE1  382   6.460   3.467   3.261 -0.9145  3.1340  1.9659
   20LY0    HE2  383   6.622   3.506   3.322 -0.1350 -1.0754  0.2245
   20LY0     NZ  384   6.624   3.388   3.155  0.4602  0.7042  0.4051
   20LY0    HZ1  385   6.603   3.297   3.194 -2.8831  0.4436 -1.6283
   20LY0    HZ2  386   6.578   3.387   3.065  0.5405 -1.9668  0.2970
   20LY0    HZ3  387   6.720   3.417   3.143 -0.2645  2.4436 -2.1596
   20LY0      C  388   6.878   3.969   2.960 -0.2989 -0.0888  0.3443
   20LY0      O  389   6.843   4.091   2.969  0.2550  0.2321  0.4139
   21LER      N  390   6.912   3.919   2.840  0.4903  0.3036  0.4802
   21LER      H  391   6.955   3.827   2.838  0.8131  0.4476  0.8185
   21LER     CA  392   6.906   3.998   2.718 -0.0039  0.2959  0.4247
   21LER     HA  393   6.947   4.097   2.739 -0.8901  0.6287  0.6275
   21LER     CB  394   7.008   3.929   2.623  0.2704 -0.5989  0.1792
   21LER    HB1  395   6.991   3.821   2.624 -1.4759 -0.3858 -1.2189
   21LER    HB2  396   7.107   3.944   2.665  2.0874 -3.5793 -2.5545
   21LER     CG  397   7.022   3.970   2.477 -0.1581 -0.4131  1.4668
   21LER     HG  398   6.926   3.958   2.427 -0.3782 -1.1132  2.0407
   21LER    CD1  399   7.062   4.116   2.444  0.1986  0.1296  0.2068
   21LER   HD11  400   6.978   4.178   2.475 -0.1794  0.1489 -0.8293
   21LER   HD12  401   7.155   4.145   2.493  1.5208  0.0197 -2.0883
   21LER   HD13  402   7.073   4.139   2.338 -0.8281 -0.9311 -0.1428
   21LER    CD2  403   7.124   3.878   2.402  0.1747  0.8743 -0.6100
   21LER   HD21  404   7.077   3.781   2.385  1.9049 -0.7978  3.1427
   21LER   HD22  405   7.149   3.924   2.306  0.3545  1.2336 -0.3940
   21LER   HD23  406   7.214   3.867   2.462 -1.0592 -2.4419  0.8805
   21LER      C  407   6.767   4.009   2.652  0.5750 -0.6199  0.1600
   21LER      O  408   6.737   4.107   2.585  0.0611  0.7405 -0.8084
   22LY0      N  409   7.624   4.523   4.277 -0.2927  0.6585  0.0978
   22LY0     H1  410   7.559   4.582   4.326 -0.3293 -0.1873  1.0973
   22LY0     H2  411   7.700   4.574   4.234 -1.1389  1.3616 -0.6067
   22LY0     H3  412   7.672   4.463   4.343  3.3561  0.2122 -2.6165
   22LY0     CA  413   7.548   4.444   4.179 -0.9420  0.3779  0.0689
   22LY0     HA  414   7.625   4.388   4.126 -1.3857  0.5676 -0.7846
   22LY0     CB  415   7.437   4.360   4.233 -0.2336  0.0733 -0.5901
   22LY0    HB1  416   7.372   4.432   4.280  1.1794  0.8984  0.1753
   22LY0    HB2  417   7.490   4.309   4.314 -1.8589  0.9452  1.0868
   22LY0     CG  418   7.366   4.260   4.137  0.0097 -0.0514  0.0760
   22LY0    HG1  419   7.449   4.208   4.091 -0.1344  0.0651 -0.3248
   22LY0    HG2  420   7.310   4.320   4.065  1.1011  2.2168  1.0146
   22LY0     CD  421   7.271   4.162   4.202  0.3339  0.0400  0.3869
   22LY0    HD1  422   7.325   4.116   4.285 -1.8979  0.4281  2.1429
   22LY0    HD2  423   7.227   4.098   4.126 -0.6306  2.5274 -1.2679
   22LY0     CE  424   7.162   4.233   4.274 -0.0936  0.3634 -0.0974
   22LY0    HE1  425   7.207   4.322   4.319  3.2416 -0.5673 -1.3401
   22LY0    HE2  426   7.117   4.173   4.354 -1.2147  2.6741  1.1116
   22LY0     NZ  427   7.057   4.280   4.190 -0.2465  0.2936  0.3264
   22LY0    HZ1  428   7.020   4.207   4.131 -2.3424  2.0910 -0.7648
   22LY0    HZ2  429   6.984   4.318   4.249 -0.5381 -0.3231  0.3730
   22LY0    HZ3  430   7.083   4.362   4.137  0.2383 -0.8207 -1.2369
   22LY0      C  431   7.492   4.536   4.070  0.1798  0.6719 -0.1059
   22LY0      O  432   7.406   4.618   4.107  0.7359 -0.2482 -0.6188
   23LER      N  433   7.529   4.523   3.942  0.2841 -0.0486  0.5919
   23LER      H  434   7.592   4.448   3.917  3.2771  1.9977  1.4431
   23LER     CA  435   7.469   4.593   3.833 -0.3195 -0.4448  0.3622
   23LER     HA  436   7.427   4.690   3.859 -1.4112 -0.4387 -1.2768
   23LER     CB  437   7.579   4.629   3.724  0.2651 -0.2869  0.2724
   23LER    HB1  438   7.523   4.677   3.644 -1.8618 -0.8370  1.3433
   23LER    HB2  439   7.629   4.542   3.682  1.2870  1.6561 -2.9210
   23LER     CG  440   7.679   4.728   3.784 -0.2989  0.5355  0.2170
   23LER     HG  441   7.717   4.677   3.873  0.0799  0.9891  0.3197
   23LER    CD1  442   7.791   4.737   3.683 -0.3230  0.3060  0.1735
   23LER   HD11  443   7.750   4.767   3.586 -0.2102 -1.7498 -0.5600
   23LER   HD12  444   7.858   4.810   3.729  0.4788 -1.4238  1.8942
   23LER   HD13  445   7.837   4.639   3.673  1.4002  1.3057 -3.8272
   23LER    CD2  446   7.623   4.867   3.819  0.6474 -0.0458  0.1852
   23LER   HD21  447   7.569   4.859   3.913 -1.3017 -0.6315 -0.9367
   23LER   HD22  448   7.701   4.941   3.837  0.2900  0.1599  0.9339
   23LER   HD23  449   7.555   4.893   3.738 -1.8923 -3.8629  0.8074
   23LER      C  450   7.360   4.518   3.763  0.1552 -0.3649  0.1123
   23LER      O  451   7.270   4.577   3.715 -0.1165 -0.6519 -0.0815
   24LY0      N  452   7.590   4.619   1.150  0.3220  0.3755 -0.6346
   24LY0     H1  453   7.561   4.683   1.223  0.3714  1.3085 -1.4030
   24LY0     H2  454   7.673   4.576   1.190 -0.7999 -1.0555  0.2220
   24LY0     H3  455   7.619   4.661   1.062  2.3877  1.4645  0.4874
   24LY0     CA  456   7.480   4.525   1.132 -0.3584 -0.4131 -0.6829
   24LY0     HA  457   7.411   4.569   1.060 -0.8049 -0.9295 -0.5695
   24LY0     CB  458   7.528   4.393   1.079 -0.3742  0.1157  0.6614
   24LY0    HB1  459   7.443   4.325   1.076 -2.2924  2.3967  0.2112
   24LY0    HB2  460   7.621   4.357   1.123 -0.2919  1.5673  1.7144
   24LY0     CG  461   7.566   4.415   0.928  0.3858  0.7435  0.1896
   24LY0    HG1  462   7.652   4.481   0.921  0.2511  0.9183  0.1700
   24LY0    HG2  463   7.486   4.459   0.869  0.6317 -0.6022 -1.1959
   24LY0     CD  464   7.603   4.277   0.860  0.2033 -0.2032 -0.7797
   24LY0    HD1  465   7.680   4.226   0.920  1.0386  0.6163 -1.1261
   24LY0    HD2  466   7.646   4.301   0.763 -0.6400  0.1243 -1.0798
   24LY0     CE  467   7.484   4.181   0.815 -0.2202 -0.4322  0.7693
   24LY0    HE1  468   7.429   4.226   0.732  1.1680  0.5173  0.3277
   24LY0    HE2  469   7.424   4.171   0.905  2.7777 -0.0859  2.9576
   24LY0     NZ  470   7.533   4.055   0.772  0.3361  0.1983 -0.1527
   24LY0    HZ1  471   7.601   4.021   0.838  0.1009 -1.2030 -0.5969
   24LY0    HZ2  472   7.457   3.990   0.755 -2.2624  2.2559  2.5949
   24LY0    HZ3  473   7.578   4.070   0.683  2.2914 -3.2796  0.0760
   24LY0      C  474   7.406   4.493   1.261  0.1206 -0.1591  0.1248
   24LY0      O  475   7.475   4.479   1.363 -0.1684 -0.3050  0.1563
   25LER      N  476   7.268   4.495   1.260 -0.9999  0.5474  0.3178
   25LER      H  477   7.211   4.510   1.178 -2.2312 -0.7095  0.9106
   25LER     CA  478   7.183   4.500   1.379  0.0557  0.3650  0.4873
   25LER     HA  479   7.225   4.439   1.458 -2.6761 -1.6102  0.5365
   25LER     CB  480   7.174   4.643   1.426  0.0202 -0.3429 -0.2676
   25LER    HB1  481   7.152   4.695   1.333 -1.2027 -0.3135  0.0286
   25LER    HB2  482   7.273   4.671   1.463 -0.3933 -0.7210  1.2085
   25LER     CG  483   7.065   4.671   1.538  0.5258 -0.1480 -0.5409
   25LER     HG  484   6.970   4.618   1.531  0.2372  0.1427  0.9943
   25LER    CD1  485   7.133   4.629   1.670 -0.8282 -0.4112  0.4671
   25LER   HD11  486   7.235   4.667   1.677 -1.6015  1.7030  0.7748
   25LER   HD12  487   7.069   4.656   1.754 -1.1767 -1.5129  0.5729
   25LER   HD13  488   7.134   4.520   1.659 -1.3694 -0.7362  2.9728
   25LER    CD2  489   7.037   4.824   1.536  1.2842 -0.3645 -0.4743
   25LER   HD21  490   6.976   4.855   1.620  3.6709 -1.4576  1.8189
   25LER   HD22  491   7.133   4.877   1.537  1.2300 -0.2665  0.8095
   25LER   HD23  492   6.986   4.844   1.442 -1.1518  1.4028  1.1144
   25LER      C  493   7.051   4.429   1.363  0.3106 -0.1093  0.7027
   25LER      O  494   6.980   4.464   1.267  0.0071  0.1571  0.1117
   26LYR      N  495   7.025   4.330   1.448  0.1207 -0.0952 -0.5026
   26LYR      H  496   7.089   4.315   1.525 -1.7038 -0.9819  0.9284
   26LYR     CA  497   6.916   4.224   1.427 -0.6339  0.6520 -0.2228
   26LYR     HA  498   6.839   4.272   1.366 -0.2855 -0.2171 -1.3906
   26LYR     CB  499   6.966   4.106   1.335  0.1881  0.2906  0.7747
   26LYR    HB1  500   6.881   4.042   1.316 -0.8067  1.7509  0.1278
   26LYR    HB2  501   7.028   4.050   1.405 -3.8776 -1.3100  3.3827
   26LYR     CG  502   7.035   4.150   1.203  0.5866  0.9981 -0.1824
   26LYR    HG1  503   7.120   4.215   1.220  1.4286  0.2630 -1.4288
   26LYR    HG2  504   6.956   4.205   1.150 -0.4343  0.6215  0.9040
   26LYR     CD  505   7.078   4.025   1.131 -0.3781 -0.2797 -0.7052
   26LYR    HD1  506   6.990   3.965   1.110  0.5161 -1.4435 -1.2292
   26LYR    HD2  507   7.140   3.971   1.202 -0.9067 -0.0468 -0.0639
   26LYR     CE  508   7.152   4.060   1.009 -0.0376  1.1514  0.1169
   26LYR    HE1  509   7.232   4.127   1.040 -1.0692  1.4678  2.3165
   26LYR    HE2  510   7.095   4.131   0.949  1.8996  2.2134 -0.5379
   26LYR     NZ  511   7.186   3.938   0.933 -0.3178  0.2284 -0.3826
   26LYR    HZ1  512   7.125   3.918   0.855 -1.2317  1.0254  0.1208
   26LYR      C  513   6.855   4.167   1.553  0.1114 -0.0938 -0.3017
   26LYR      O  514   6.905   4.182   1.663  0.7509  0.8530  0.2962
   27LY0      N  515   6.747   4.104   1.534  0.5670 -0.0513  0.3174
   27LY0      H  516   6.715   4.102   1.438  1.2724  0.7645  0.0615
   27LY0     CA  517   6.654   4.052   1.640  0.1911 -0.2572  0.6337
   27LY0     HA  518   6.677   4.095   1.737 -1.8875  0.0402  1.0443
   27LY0     CB  519   6.510   4.101   1.613  0.0435  0.0726  0.0284
   27LY0    HB1  520   6.434   4.051   1.673  0.6595 -0.1799  0.6185
   27LY0    HB2  521   6.481   4.064   1.515 -3.7869  0.0244  1.0158
   27LY0     CG  522   6.487   4.252   1.646  0.5348  0.5770 -0.0232
   27LY0    HG1  523   6.393   4.283   1.600  0.5635  0.1934 -0.3546
   27LY0    HG2  524   6.577   4.307   1.620  4.0947 -4.1056  1.0844
   27LY0     CD  525   6.479   4.290   1.802 -0.1506  0.4366 -0.0048
   27LY0    HD1  526   6.575   4.257   1.841  0.1185  0.5977 -0.5109
   27LY0    HD2  527   6.400   4.233   1.851  0.8435  1.1624  2.5933
   27LY0     CE  528   6.456   4.435   1.824  0.0047 -0.0847 -1.1424
   27LY0    HE1  529   6.388   4.472   1.747  0.0545  2.4433 -0.0609
   27LY0    HE2  530   6.548   4.494   1.818 -0.3757  0.4097 -2.3136
   27LY0     NZ  531   6.386   4.462   1.952  0.0397 -0.0111 -0.1098
   27LY0    HZ1  532   6.289   4.434   1.945  0.5625 -1.6519 -1.7560
   27LY0    HZ2  533   6.436   4.409   2.022 -0.6767 -1.8388 -0.8999
   27LY0    HZ3  534   6.400   4.560   1.973 -0.4006 -0.5092  2.9883
   27LY0      C  535   6.668   3.902   1.648 -0.3904  1.4955  0.7112
   27LY0      O  536   6.633   3.828   1.553  0.2598 -0.3543  0.0960
   28LER      N  537   6.697   3.842   1.764 -0.0777 -0.1350  0.1848
   28LER      H  538   6.730   3.907   1.834  1.4687 -2.1239  1.4044
   28LER     CA  539   6.654   3.707   1.813 -0.3357 -0.2989  0.6351
   28LER     HA  540   6.701   3.630   1.752 -0.7618  0.0258 -0.1121
   28LER     CB  541   6.697   3.683   1.957  0.7030 -0.4124  0.0873
   28LER    HB1  542   6.653   3.589   1.991 -0.3486  0.1933  0.4417
   28LER    HB2  543   6.642   3.748   2.024  2.3446  2.3303 -1.0671
   28LER     CG  544   6.844   3.705   1.981 -0.2235 -0.2152  0.0203
   28LER     HG  545   6.890   3.772   1.908  2.2126 -0.8000  0.9194
   28LER    CD1  546   6.868   3.767   2.122 -0.5092  0.9359 -0.3937
   28LER   HD11  547   6.842   3.872   2.135  0.7991  1.1107  1.0781
   28LER   HD12  548   6.814   3.708   2.196 -0.2253  1.2270  0.0470
   28LER   HD13  549   6.974   3.768   2.143 -0.7392 -0.6125  1.0776
   28LER    CD2  550   6.915   3.571   1.979 -0.0177 -0.2077  0.0543
   28LER   HD21  551   7.023   3.576   1.991  0.5228 -2.0624 -2.9277
   28LER   HD22  552   6.873   3.499   2.048 -1.7380  1.9487  1.3816
   28LER   HD23  553   6.905   3.535   1.876  0.8420  1.2867 -0.5885
   28LER      C  554   6.502   3.691   1.789  0.0346 -0.3611 -0.2140
   28LER      O  555   6.426   3.784   1.817 -0.1492  0.1909 -0.0133
   29LYR      N  556   6.455   3.571   1.746 -0.3938 -0.1619  0.1251
   29LYR      H  557   6.526   3.502   1.731 -0.8852 -0.5375 -0.5610
   29LYR     CA  558   6.316   3.524   1.752  0.3673 -0.3213  0.1211
   29LYR     HA  559   6.245   3.597   1.713 -0.5618 -0.4897  1.4647
   29LYR     CB  560   6.304   3.392   1.668 -0.5766  0.3651 -0.3761
   29LYR    HB1  561   6.204   3.350   1.680 -1.2179  1.0488 -2.8126
   29LYR    HB2  562   6.376   3.315   1.697 -0.9108  0.7001  1.4974
   29LYR     CG  563   6.317   3.435   1.521 -0.4513  0.1232  0.0347
   29LYR    HG1  564   6.402   3.503   1.512 -0.8374  0.9514  2.1984
   29LYR    HG2  565   6.238   3.501   1.486  0.9719  1.7139 -0.3163
   29LYR     CD  566   6.328   3.316   1.421 -0.6659  0.1251 -0.1803
   29LYR    HD1  567   6.246   3.245   1.431 -0.1684 -0.2011  1.8508
   29LYR    HD2  568   6.417   3.264   1.457 -0.8364  0.7961  1.2836
   29LYR     CE  569   6.365   3.373   1.285 -0.0103  0.1946  0.1378
   29LYR    HE1  570   6.276   3.430   1.259 -0.1046  1.3141  2.6604
   29LYR    HE2  571   6.382   3.286   1.221  0.1131 -0.9116  1.6164
   29LYR     NZ  572   6.470   3.470   1.277 -0.7651  0.3665 -0.7029
   29LYR    HZ1  573   6.444   3.567   1.286  2.4378  1.1742  1.5450
   29LYR      C  574   6.270   3.501   1.898  0.5578 -0.9209 -0.4714
   29LYR      O  575   6.224   3.385   1.924  0.2191  0.2363 -0.8553
   30LER      N  576   6.286   3.599   1.987  0.1754  0.3031 -0.2346
   30LER      H  577   6.318   3.688   1.952  0.9668  0.0024 -0.3009
   30LER     CA  578   6.252   3.593   2.129 -0.6403  0.2842 -0.2408
   30LER     HA  579   6.182   3.517   2.163 -0.5410  0.5508  0.5685
   30LER     CB  580   6.383   3.561   2.206  0.3513 -0.0756  0.5128
   30LER    HB1  581   6.372   3.572   2.314  1.7980  2.0879  0.5065
   30LER    HB2  582   6.458   3.633   2.174  2.1515 -2.8237 -1.9349
   30LER     CG  583   6.442   3.420   2.178  0.2674 -0.3309  0.3548
   30LER     HG  584   6.443   3.405   2.070  0.3706 -1.5489  0.5129
   30LER    CD1  585   6.588   3.419   2.238 -0.3133 -0.1853  0.1095
   30LER   HD11  586   6.656   3.480   2.179  0.8924 -0.3295  1.2891
   30LER   HD12  587   6.593   3.466   2.337 -0.1707  0.1977 -0.0788
   30LER   HD13  588   6.627   3.318   2.253  0.6713  0.2534  0.6067
   30LER    CD2  589   6.361   3.315   2.248  0.0145 -0.0133 -0.4356
   30LER   HD21  590   6.259   3.304   2.211  0.4904 -0.8107 -1.5603
   30LER   HD22  591   6.410   3.221   2.224  2.9496  0.6758  2.2014
   30LER   HD23  592   6.367   3.332   2.356  0.0495 -1.0732 -0.2653
   30LER      C  593   6.205   3.729   2.179 -0.2606 -0.9561 -0.2015
   30LER      O  594   6.218   3.837   2.110  0.0930 -0.7663 -0.4187
   31LER      N  595   6.136   3.729   2.296 -0.0302 -0.3141 -0.3592
   31LER      H  596   6.115   3.644   2.346 -0.2739 -0.1039 -0.1020
   31LER     CA  597   6.074   3.854   2.355 -0.3919  0.1535 -0.6141
   31LER     HA  598   6.098   3.943   2.297  2.4397  1.2848  2.0034
   31LER     CB  599   5.917   3.857   2.360  0.1723  0.4925 -0.2599
   31LER    HB1  600   5.886   3.766   2.410 -1.5808  1.6323  0.8697
   31LER    HB2  601   5.885   3.838   2.257  0.4647  1.0261 -0.4561
   31LER     CG  602   5.841   3.990   2.400 -0.3570  0.2666 -1.0717
   31LER     HG  603   5.887   4.070   2.342  1.0712  1.8132  1.9697
   31LER    CD1  604   5.692   3.971   2.357 -0.0762  0.0688  1.1485
   31LER   HD11  605   5.690   3.969   2.249 -2.7825 -0.5668  1.1347
   31LER   HD12  606   5.656   3.876   2.399 -1.4239  0.7072  1.4910
   31LER   HD13  607   5.623   4.046   2.396 -1.4062 -0.9125  0.7786
   31LER    CD2  608   5.844   4.029   2.545 -0.2654 -0.0587 -0.3441
   31LER   HD21  609   5.752   4.069   2.587 -1.1979 -0.0515 -2.2877
   31LER   HD22  610   5.854   3.938   2.605 -3.4481 -0.5000 -0.3133
   31LER   HD23  611   5.925   4.101   2.559  0.1382 -0.5114 -0.2868
   31LER      C  612   6.143   3.886   2.489  0.1819 -0.6174 -0.0764
   31LER      O  613   6.119   3.813   2.584 -0.3032  0.6243 -0.6390
   32LY0      N  614   7.632   3.383   0.784  0.3265 -0.3608 -0.2500
   32LY0     H1  615   7.716   3.354   0.832 -0.1480 -0.8095  0.3278
   32LY0     H2  616   7.639   3.352   0.688  1.0635 -0.8793 -0.0401
   32LY0     H3  617   7.555   3.336   0.829  0.5496  0.4029  0.9645
   32LY0     CA  618   7.616   3.532   0.798 -0.7020  0.1840 -0.6955
   32LY0     HA  619   7.652   3.555   0.899 -3.4020  1.2888  0.1235
   32LY0     CB  620   7.717   3.598   0.705 -0.1807 -0.1475  0.7827
   32LY0    HB1  621   7.678   3.583   0.605  2.0428 -0.3298 -0.1140
   32LY0    HB2  622   7.812   3.546   0.716  0.6078  1.2124  0.5445
   32LY0     CG  623   7.729   3.748   0.739 -0.1837 -0.0918  0.4279
   32LY0    HG1  624   7.788   3.757   0.830  0.5505  0.4458 -0.0863
   32LY0    HG2  625   7.633   3.796   0.762 -0.4977 -0.3758 -0.2545
   32LY0     CD  626   7.794   3.817   0.616  0.0950 -0.3164 -0.0332
   32LY0    HD1  627   7.718   3.818   0.538 -0.2718  0.3939  0.3232
   32LY0    HD2  628   7.876   3.759   0.575 -1.1353 -2.1307 -0.0359
   32LY0     CE  629   7.837   3.964   0.648 -0.7476 -0.1485  0.7096
   32LY0    HE1  630   7.865   3.967   0.754 -3.8633  2.4417  1.6001
   32LY0    HE2  631   7.752   4.031   0.642  0.2528  1.3770  2.4638
   32LY0     NZ  632   7.942   4.006   0.549  0.3611 -0.2355  0.3627
   32LY0    HZ1  633   7.984   4.092   0.582  2.3773 -0.5909 -1.0965
   32LY0    HZ2  634   7.997   3.922   0.540 -0.0162 -0.3336 -1.4452
   32LY0    HZ3  635   7.894   4.016   0.461 -0.8281 -0.8495  0.9108
   32LY0      C  636   7.468   3.581   0.785 -0.0247 -0.2344  0.3392
   32LY0      O  637   7.409   3.552   0.678  0.3685 -0.5069  0.2546
   33LER      N  638   7.412   3.651   0.887 -0.2804  0.6716  0.5826
   33LER      H  639   7.461   3.653   0.975  0.7396  0.4801  0.0328
   33LER     CA  640   7.285   3.728   0.877  0.8594  0.1915 -0.0486
   33LER     HA  641   7.262   3.749   0.773  0.7557  0.5212  0.0408
   33LER     CB  642   7.168   3.637   0.936  0.2061  0.3692 -0.5013
   33LER    HB1  643   7.085   3.704   0.957 -0.4767 -0.6610  0.1743
   33LER    HB2  644   7.198   3.596   1.033  1.6559 -0.2040 -1.1574
   33LER     CG  645   7.109   3.523   0.854  0.2726 -0.0626 -0.7265
   33LER     HG  646   7.191   3.452   0.838 -1.8701 -2.3831 -2.0435
   33LER    CD1  647   6.992   3.455   0.923 -0.1505  0.2754 -0.1968
   33LER   HD11  648   6.961   3.365   0.870 -1.0620 -0.2420  1.1559
   33LER   HD12  649   7.028   3.415   1.017 -1.8062 -2.4168 -0.6020
   33LER   HD13  650   6.901   3.514   0.937  1.0116  2.4294 -1.2931
   33LER    CD2  651   7.068   3.582   0.723  0.0039  0.0264 -0.5070
   33LER   HD21  652   7.019   3.501   0.668 -0.6743 -1.2669  1.8254
   33LER   HD22  653   7.011   3.673   0.742  0.5393  0.0441  1.1707
   33LER   HD23  654   7.158   3.607   0.668  0.4466 -2.0317 -0.8024
   33LER      C  655   7.282   3.856   0.959 -0.6374  0.4523 -0.4778
   33LER      O  656   7.354   3.869   1.059 -0.5243  0.0391  0.9237
   34LY0      N  657   6.291   4.979   1.110  0.2324 -0.4626 -0.0139
   34LY0     H1  658   6.207   5.033   1.093 -0.9469 -2.2619 -0.1361
   34LY0     H2  659   6.364   5.012   1.048 -0.1581  1.8542  0.6617
   34LY0     H3  660   6.329   4.987   1.204  0.5838 -1.0128 -0.1085
   34LY0     CA  661   6.261   4.838   1.085 -0.5040  0.2854 -0.0047
   34LY0     HA  662   6.189   4.802   1.158 -2.0356 -0.7104 -1.9144
   34LY0     CB  663   6.185   4.823   0.956 -1.3284  0.5041  0.3411
   34LY0    HB1  664   6.255   4.858   0.881  0.7341 -0.2836  1.8009
   34LY0    HB2  665   6.115   4.907   0.952  0.0065  1.6242 -0.2999
   34LY0     CG  666   6.134   4.682   0.925  0.5643 -0.0834 -0.2368
   34LY0    HG1  667   6.075   4.653   1.012 -0.9379  3.3865  0.0582
   34LY0    HG2  668   6.216   4.611   0.914  0.6344  0.0515 -0.6129
   34LY0     CD  669   6.059   4.648   0.788 -0.0559 -0.1895  0.2216
   34LY0    HD1  670   6.044   4.541   0.775 -0.6346 -0.0619 -0.1575
   34LY0    HD2  671   6.113   4.686   0.701  3.0967 -0.5058  1.8880
   34LY0     CE  672   5.924   4.718   0.807  0.3927  0.6908 -0.6857
   34LY0    HE1  673   5.931   4.826   0.819 -0.3940  0.7588 -0.7850
   34LY0    HE2  674   5.872   4.673   0.892 -0.9263 -0.4166 -2.0184
   34LY0     NZ  675   5.843   4.678   0.688 -0.0502  0.0502 -0.7721
   34LY0    HZ1  676   5.753   4.712   0.719 -1.2259 -3.4481  0.0460
   34LY0    HZ2  677   5.861   4.726   0.601  0.4164  1.7648  0.2175
   34LY0    HZ3  678   5.858   4.579   0.676  1.6446  0.1145  0.3540
   34LY0      C  679   6.382   4.744   1.092  0.2839 -0.4268 -0.0536
   34LY0      O  680   6.473   4.770   1.008  0.1177  0.6870 -0.1160
   35LER      N  681   6.379   4.645   1.184  0.1744  0.6958  0.6603
   35LER      H  682   6.294   4.625   1.234  1.4939 -0.5397  2.5513
   35LER     CA  683   6.486   4.554   1.213 -0.3073 -0.1686  0.1370
   35LER     HA  684   6.575   4.578   1.155 -1.8000  0.1045 -2.1666
   35LER     CB  685   6.518   4.561   1.365 -0.0160  0.1416 -0.3909
   35LER    HB1  686   6.605   4.500   1.388 -1.3920 -0.5637  3.8881
   35LER    HB2  687   6.434   4.524   1.424 -2.3445  2.8584 -1.7462
   35LER     CG  688   6.534   4.709   1.411  0.6700  0.0533  0.1040
   35LER     HG  689   6.447   4.758   1.368  1.1756 -0.6939 -1.9002
   35LER    CD1  690   6.538   4.709   1.561  0.3007  0.0520 -0.0234
   35LER   HD11  691   6.446   4.666   1.601  0.8861  1.4491  3.1239
   35LER   HD12  692   6.627   4.657   1.595  0.3206  0.3425  0.3765
   35LER   HD13  693   6.554   4.807   1.605  1.3619 -0.6491  1.2199
   35LER    CD2  694   6.657   4.776   1.336 -0.3433  0.1415 -0.1530
   35LER   HD21  695   6.669   4.875   1.379  1.5011  0.8907 -2.2101
   35LER   HD22  696   6.748   4.718   1.353 -0.6479 -0.4446 -0.4721
   35LER   HD23  697   6.636   4.791   1.230 -2.5205  0.2550  0.2395
   35LER      C  698   6.453   4.407   1.178  0.2643 -0.1573 -0.8460
   35LER      O  699   6.351   4.350   1.208  0.6588 -0.3384 -0.2324
   36LYR      N  700   6.558   4.346   1.111  1.0411 -0.3417  0.1293
   36LYR      H  701   6.648   4.392   1.119 -0.3137  2.1120  4.2326
   36LYR     CA  702   6.546   4.208   1.064 -0.9349  0.9155  0.1976
   36LYR     HA  703   6.454   4.188   1.009 -0.3052 -0.8880 -0.2723
   36LYR     CB  704   6.664   4.196   0.963  0.0400 -0.8387  0.7339
   36LYR    HB1  705   6.752   4.226   1.019 -0.9710  0.3370  1.7571
   36LYR    HB2  706   6.640   4.272   0.888 -3.3179  0.1606  2.5902
   36LYR     CG  707   6.673   4.057   0.906  0.6270 -0.3614 -0.0653
   36LYR    HG1  708   6.588   4.038   0.841  0.8307  1.3641 -0.8887
   36LYR    HG2  709   6.659   3.982   0.983 -2.5788 -1.9094 -1.9534
   36LYR     CD  710   6.813   4.033   0.842  0.7121 -0.0341  0.5059
   36LYR    HD1  711   6.890   4.066   0.912 -0.1393  0.3426  1.2791
   36LYR    HD2  712   6.819   4.088   0.748 -1.1867 -0.7368 -0.0582
   36LYR     CE  713   6.841   3.883   0.816  1.2567 -0.6300 -0.3565
   36LYR    HE1  714   6.825   3.821   0.905 -0.4018  0.3759  0.0913
   36LYR    HE2  715   6.942   3.872   0.777  1.5576 -1.3250  0.5857
   36LYR     NZ  716   6.740   3.832   0.725  0.4745  0.5743  0.6593
   36LYR    HZ1  717   6.659   3.780   0.755  1.4447 -0.3257  1.8294
   36LYR      C  718   6.556   4.100   1.179 -0.0562 -0.2430  0.0768
   36LYR      O  719   6.645   4.109   1.270  0.0446 -0.0063  0.2481
   37LY0      N  720   6.465   4.000   1.181 -0.6588 -0.7126 -0.1366
   37LY0      H  721   6.390   4.006   1.113  0.1490  1.3321 -0.9149
   37LY0     CA  722   6.471   3.890   1.276  1.0789  0.8619 -0.0892
   37LY0     HA  723   6.519   3.907   1.372 -0.1611 -3.3795  1.5112
   37LY0     CB  724   6.334   3.826   1.299 -0.8301 -0.7158 -0.8970
   37LY0    HB1  725   6.351   3.752   1.377  2.4912 -1.0480 -1.8091
   37LY0    HB2  726   6.297   3.798   1.201 -0.8880  2.5181 -1.9187
   37LY0     CG  727   6.229   3.916   1.369  0.3859  0.6088  0.5284
   37LY0    HG1  728   6.222   4.014   1.322  1.6691  0.7094  0.5127
   37LY0    HG2  729   6.259   3.942   1.471 -2.1723  0.2494  1.4411
   37LY0     CD  730   6.087   3.861   1.372  0.0621 -0.0483 -0.3831
   37LY0    HD1  731   6.062   3.832   1.270  1.2229  1.9027 -1.2720
   37LY0    HD2  732   6.019   3.934   1.415 -1.6501 -1.5389 -0.4283
   37LY0     CE  733   6.075   3.737   1.464  0.1619 -0.3659  0.3651
   37LY0    HE1  734   6.095   3.770   1.566  0.8719  0.7347 -0.1223
   37LY0    HE2  735   6.148   3.661   1.437 -2.8391 -2.6123 -2.2930
   37LY0     NZ  736   5.937   3.680   1.445 -0.1146  0.6111  0.0058
   37LY0    HZ1  737   5.930   3.637   1.353  0.0061  0.5436  0.0275
   37LY0    HZ2  738   5.909   3.622   1.523  1.1457  1.0301  0.8028
   37LY0    HZ3  739   5.869   3.754   1.443 -2.2188 -1.2032 -1.2366
   37LY0      C  740   6.570   3.776   1.219 -0.4464 -0.0073  1.2081
   37LY0      O  741   6.587   3.756   1.100  0.2434 -0.7540 -0.2149
   38LER      N  742   6.623   3.693   1.308 -0.8839  0.2832  1.0113
   38LER      H  743   6.625   3.721   1.405  2.5400 -0.2738  1.2285
   38LER     CA  744   6.697   3.568   1.270 -0.8437  0.3899 -0.1837
   38LER     HA  745   6.748   3.576   1.174  0.9448  0.5650  0.7387
   38LER     CB  746   6.810   3.547   1.371  1.2200  0.4295 -0.0674
   38LER    HB1  747   6.869   3.460   1.343 -0.0798  0.1534 -2.1080
   38LER    HB2  748   6.761   3.516   1.464  1.0998  0.7406 -0.0260
   38LER     CG  749   6.892   3.666   1.404 -0.1898 -0.2191 -0.1513
   38LER     HG  750   6.828   3.746   1.442 -0.4947 -0.0612 -0.9567
   38LER    CD1  751   6.989   3.625   1.517 -0.3252 -0.2574 -0.0544
   38LER   HD11  752   7.057   3.550   1.478 -2.5702 -2.3091 -0.2634
   38LER   HD12  753   7.043   3.709   1.563 -2.1843  0.8548  0.2230
   38LER   HD13  754   6.943   3.581   1.606  1.7163 -1.2106  0.5913
   38LER    CD2  755   6.971   3.714   1.285 -0.8436 -0.4777  0.4198
   38LER   HD21  756   6.905   3.743   1.203 -1.2676  0.9605  1.2406
   38LER   HD22  757   7.028   3.795   1.330 -1.0339  0.9953 -1.8509
   38LER   HD23  758   7.042   3.639   1.252  0.4521  0.4755  0.9702
   38LER      C  759   6.602   3.445   1.257 -0.1105 -0.0129  0.3248
   38LER      O  760   6.655   3.342   1.277  0.0669  0.0977 -0.4979
   39LY0      N  761   6.555   3.286   0.474  0.0036  0.0984 -0.1709
   39LY0     H1  762   6.494   3.321   0.401 -1.1247  1.8888  1.5542
   39LY0     H2  763   6.643   3.272   0.427 -1.1076  1.3540 -2.8814
   39LY0     H3  764   6.537   3.196   0.517 -0.6502 -0.3471 -1.3243
   39LY0     CA  765   6.585   3.391   0.575  0.2599  0.1430 -0.1156
   39LY0     HA  766   6.491   3.419   0.622 -0.5629 -0.4350 -1.3788
   39LY0     CB  767   6.676   3.355   0.693  0.0379  0.4768  0.3852
   39LY0    HB1  768   6.715   3.445   0.741  2.2655  1.1140 -2.3374
   39LY0    HB2  769   6.769   3.307   0.662 -0.1754  0.5111 -0.3474
   39LY0     CG  770   6.604   3.263   0.794  0.1163  0.1787 -0.2410
   39LY0    HG1  771   6.555   3.178   0.748 -2.3791  1.2459  0.2858
   39LY0    HG2  772   6.516   3.315   0.832 -1.0351 -0.5170 -1.8282
   39LY0     CD  773   6.696   3.237   0.910 -0.3605  0.2247 -0.4992
   39LY0    HD1  774   6.712   3.327   0.969  0.2934 -0.7837  0.9114
   39LY0    HD2  775   6.796   3.208   0.878  0.8807  3.0740  0.4480
   39LY0     CE  776   6.656   3.128   1.004  0.5826  0.3498  0.2011
   39LY0    HE1  777   6.669   3.032   0.952  1.6638  1.4102 -1.5951
   39LY0    HE2  778   6.557   3.146   1.044  0.6158 -1.1218  1.0546
   39LY0     NZ  779   6.744   3.115   1.123  0.0032  0.3698  0.0650
   39LY0    HZ1  780   6.837   3.093   1.089 -1.5829 -2.3589 -3.1030
   39LY0    HZ2  781   6.736   3.209   1.159 -0.8005  0.6912 -0.9143
   39LY0    HZ3  782   6.712   3.049   1.193  0.3942  0.3030  0.1860
   39LY0      C  783   6.624   3.523   0.505 -0.1377  1.2118  0.0149
   39LY0      O  784   6.698   3.516   0.408 -0.0404 -0.1032  0.5257
   40LER      N  785   6.589   3.641   0.553 -0.3066 -0.2747  0.5681
   40LER      H  786   6.526   3.645   0.632  0.8334  0.9647  1.4577
   40LER     CA  787   6.637   3.776   0.509 -0.2360 -0.3802 -0.2501
   40LER     HA  788   6.671   3.776   0.405  0.5626 -0.4230  0.0079
   40LER     CB  789   6.515   3.870   0.509 -0.0219 -0.2613 -0.0273
   40LER    HB1  790   6.467   3.859   0.606  1.2220  1.4124  0.8272
   40LER    HB2  791   6.455   3.838   0.424  0.9423  0.2443 -0.9131
   40LER     CG  792   6.536   4.019   0.499 -0.7310  0.2484 -0.2469
   40LER     HG  793   6.623   4.042   0.561 -0.7586  2.3107 -0.8989
   40LER    CD1  794   6.566   4.070   0.354  0.4751 -0.6039 -0.2222
   40LER   HD11  795   6.645   4.008   0.312 -0.0028 -1.7697  0.5792
   40LER   HD12  796   6.475   4.069   0.293  0.0815  2.8805  0.0937
   40LER   HD13  797   6.607   4.171   0.360  3.6863 -1.9006  2.2545
   40LER    CD2  798   6.418   4.098   0.546 -0.4225 -0.3568  0.3663
   40LER   HD21  799   6.325   4.062   0.502 -0.0212  0.2287 -1.0172
   40LER   HD22  800   6.419   4.087   0.654  0.4152  0.3841  0.4381
   40LER   HD23  801   6.441   4.203   0.528 -0.2046 -0.8210 -2.7245
   40LER      C  802   6.752   3.827   0.592  0.3844 -0.4250 -0.0405
   40LER      O  803   6.854   3.860   0.530 -0.1942 -0.3455 -0.3856
   41U      O5'  804   5.069   7.858   0.506  0.3977 -0.3218 -0.3122
   41U      H5T  805   5.137   7.921   0.482 -0.8408  0.1115 -3.0678
   41U      C5'  806   5.076   7.745   0.421  0.1425  0.4053 -0.4424
   41U     H5'1  807   5.141   7.674   0.471 -0.4339 -1.7431 -2.5421
   41U     H5'2  808   5.123   7.769   0.325  0.9569 -0.3771 -0.2480
   41U      C4'  809   4.933   7.685   0.392 -0.4874 -0.0589  0.2507
   41U      H4'  810   4.863   7.763   0.360 -1.3654 -0.1053  1.9504
   41U      O4'  811   4.952   7.577   0.291  0.0566 -0.5559 -0.2174
   41U      C1'  812   4.872   7.471   0.341  0.3056 -0.7249 -0.2205
   41U      H1'  813   4.804   7.440   0.261 -0.9551  0.0615  0.5050
   41U       N1  814   4.944   7.352   0.396 -0.4319  0.3239 -0.3218
   41U       C6  815   5.078   7.360   0.423 -0.1748 -0.4011  0.4060
   41U       H6  816   5.130   7.454   0.418 -1.9304  0.6006  0.2172
   41U       C5  817   5.150   7.247   0.444  0.6765  0.1834 -0.2632
   41U       H5  818   5.257   7.256   0.456  0.7739  0.3192 -1.1779
   41U       C4  819   5.082   7.125   0.467  0.3512  0.8500 -0.0585
   41U       O4  820   5.136   7.020   0.498 -0.8075  0.5679  0.0954
   41U       N3  821   4.945   7.127   0.445 -0.1102  0.6054  0.4058
   41U       H3  822   4.886   7.048   0.465 -0.0978  0.2957 -0.7187
   41U       C2  823   4.870   7.236   0.414  0.2282  0.4175 -0.1449
   41U       O2  824   4.750   7.221   0.389  0.2074  0.1400  0.7743
   41U      C3'  825   4.878   7.625   0.522 -0.3542 -0.3781 -0.6507
   41U      H3'  826   4.964   7.578   0.568 -0.6757 -0.5673 -0.2341
   41U      C2'  827   4.789   7.522   0.465  0.8115  0.1714  0.7686
   41U     H2'1  828   4.768   7.442   0.536  0.6992 -0.4556  0.0370
   41U      O2'  829   4.669   7.577   0.416  0.1708 -0.1358 -0.4719
   41U     HO'2  830   4.657   7.668   0.444 -0.1957  0.0367 -1.1712
   41U      O3'  831   4.805   7.707   0.607  0.5582 -0.3731  0.0795
   42U        P  832   4.786   7.658   0.756 -0.3516 -0.1500 -0.2049
   42U      O1P  833   4.734   7.770   0.846 -0.4945  0.0949 -0.2096
   42U      O2P  834   4.923   7.615   0.793  0.1923  0.1159  0.0714
   42U      O5'  835   4.691   7.535   0.766  0.4082  0.6031  0.2590
   42U      C5'  836   4.555   7.546   0.736 -0.1084 -0.0331 -0.2898
   42U     H5'1  837   4.539   7.576   0.632 -1.1676  0.8552  0.1060
   42U     H5'2  838   4.504   7.614   0.805 -0.1400 -0.6122  0.2656
   42U      C4'  839   4.488   7.405   0.739 -0.4937 -0.7826  0.0699
   42U      H4'  840   4.383   7.414   0.713 -0.8656  0.1221  1.7185
   42U      O4'  841   4.553   7.307   0.657 -0.1948  0.2050 -0.2122
   42U      C1'  842   4.523   7.177   0.710 -0.7604  0.0748  0.5623
   42U      H1'  843   4.471   7.118   0.634 -1.1504  1.3604 -0.1941
   42U       N1  844   4.647   7.098   0.743  0.5177  0.1670  0.2007
   42U       C6  845   4.773   7.151   0.769  0.3108  0.5597 -0.0218
   42U       H6  846   4.786   7.258   0.767  0.6597  0.5223  0.1392
   42U       C5  847   4.878   7.064   0.790 -0.2530  0.1463 -0.0832
   42U       H5  848   4.977   7.101   0.813 -0.6924 -0.4574  3.3126
   42U       C4  849   4.858   6.920   0.802  0.0443 -0.8070 -0.1286
   42U       O4  850   4.952   6.842   0.824  0.2724 -0.4755 -0.1210
   42U       N3  851   4.731   6.877   0.786 -0.4149 -0.4345  0.7666
   42U       H3  852   4.719   6.777   0.778 -0.2357 -0.4649  0.8972
   42U       C2  853   4.620   6.959   0.765  0.0878  0.2360 -0.2625
   42U       O2  854   4.507   6.907   0.758  0.1518 -0.0384  0.0082
   42U      C3'  855   4.477   7.342   0.881 -0.7050 -0.1267 -0.0169
   42U      H3'  856   4.572   7.329   0.931 -0.7541  1.0416  0.4294
   42U      C2'  857   4.432   7.197   0.831  0.7453 -0.0724  0.3755
   42U     H2'1  858   4.456   7.123   0.907  2.4546  0.5107  0.4467
   42U      O2'  859   4.298   7.191   0.783  0.1696 -0.4418  0.0512
   42U     HO'2  860   4.259   7.103   0.786 -2.1328  0.4844 -0.3844
   42U      O3'  861   4.389   7.400   0.970  0.0370  0.1004  0.1386
   43A        P  862   4.402   7.376   1.126  0.6441  0.4092  0.2893
   43A      O1P  863   4.289   7.456   1.187  0.1688  0.6592  0.2400
   43A      O2P  864   4.542   7.390   1.166 -0.2437 -0.6815 -0.2626
   43A      O5'  865   4.364   7.219   1.145  0.5682 -0.4249 -0.4303
   43A      C5'  866   4.228   7.177   1.137 -0.3377  0.4587 -0.7555
   43A     H5'1  867   4.191   7.209   1.039  0.7581  0.8915 -1.0504
   43A     H5'2  868   4.167   7.226   1.213  1.5111 -0.4099  1.4171
   43A      C4'  869   4.225   7.020   1.133  0.7423  0.1129 -0.6467
   43A      H4'  870   4.118   7.002   1.118  0.7243 -1.2737  0.8677
   43A      O4'  871   4.315   6.968   1.035 -0.2919 -0.2383  0.6359
   43A      C1'  872   4.353   6.833   1.072 -0.7133 -0.0542 -0.0874
   43A      H1'  873   4.312   6.753   1.009  0.9427 -0.6300 -0.4874
   43A       N9  874   4.503   6.833   1.083 -0.4139  0.3210  0.2367
   43A       C8  875   4.596   6.933   1.101 -0.4301 -0.0225  0.6650
   43A       H8  876   4.569   7.037   1.093  2.4239  0.7819  0.2920
   43A       N7  877   4.723   6.893   1.110  0.0884 -0.7636  0.4615
   43A       C5  878   4.711   6.757   1.092 -0.1459  0.0623  0.3320
   43A       C6  879   4.805   6.650   1.075 -0.5921 -0.2251 -0.3542
   43A       N6  880   4.939   6.664   1.081 -0.0921  0.3386  0.0411
   43A      H61  881   4.978   6.754   1.058  0.6890  0.1777  0.6656
   43A      H62  882   4.999   6.583   1.081  1.7259  1.5925  1.4833
   43A       N1  883   4.759   6.521   1.066 -0.3527  0.3541  0.4094
   43A       C2  884   4.625   6.505   1.062  0.0686 -0.6805 -0.3946
   43A       H2  885   4.597   6.402   1.043 -0.9061 -0.4445 -0.2930
   43A       N3  886   4.533   6.594   1.078  0.1465 -0.0596  0.0333
   43A       C4  887   4.581   6.718   1.087  0.3306  1.0321  0.8222
   43A      C3'  888   4.273   6.960   1.261 -0.1918 -0.2238  0.2944
   43A      H3'  889   4.366   7.008   1.293 -1.4466  2.1388  0.6296
   43A      C2'  890   4.298   6.818   1.208 -0.2330  0.1750  0.1414
   43A     H2'1  891   4.357   6.753   1.273 -4.6511 -1.2537  3.1910
   43A      O2'  892   4.180   6.755   1.182  0.4296 -0.5110  0.7278
   43A     HO'2  893   4.125   6.778   1.258  1.5597  2.6262  0.7232
   43A      O3'  894   4.172   6.963   1.365  0.1547  0.2842  0.7238
   44A        P  895   4.209   6.911   1.511  0.0324  0.0330 -0.5795
   44A      O1P  896   4.094   6.946   1.594  0.4945  0.4573  0.3577
   44A      O2P  897   4.338   6.968   1.557 -0.7351  0.9277 -0.2186
   44A      O5'  898   4.226   6.752   1.499  0.6496 -0.2345  0.0471
   44A      C5'  899   4.115   6.662   1.499 -0.0074 -0.3840 -0.1223
   44A     H5'1  900   4.041   6.682   1.422  1.0374 -0.6695 -1.2224
   44A     H5'2  901   4.063   6.667   1.595  0.8701  2.1011  0.3013
   44A      C4'  902   4.157   6.514   1.490 -0.1293 -0.3527  0.1009
   44A      H4'  903   4.069   6.450   1.492  0.7857 -1.7009 -1.0092
   44A      O4'  904   4.244   6.500   1.376  0.0434  0.8551  0.1243
   44A      C1'  905   4.349   6.412   1.428 -0.3687  0.0345  0.5327
   44A      H1'  906   4.342   6.323   1.364 -0.5160  0.5336 -0.1649
   44A       N9  907   4.478   6.475   1.416 -0.7205  0.1980 -0.2382
   44A       C8  908   4.513   6.606   1.436  0.5395  0.1660  0.3633
   44A       H8  909   4.443   6.683   1.464  0.2206 -0.4433  1.2825
   44A       N7  910   4.640   6.644   1.428  0.5124 -0.2607  0.2619
   44A       C5  911   4.693   6.516   1.409 -0.3035  0.4438  0.4524
   44A       C6  912   4.823   6.465   1.390 -0.1764  0.7715  0.2344
   44A       N6  913   4.941   6.532   1.410 -0.6542  0.1506 -0.1672
   44A      H61  914   4.941   6.633   1.419  2.0434  0.2247 -0.2429
   44A      H62  915   5.017   6.470   1.386 -1.8919 -1.9451  0.9731
   44A       N1  916   4.845   6.338   1.360  0.6424  0.5684 -0.6556
   44A       C2  917   4.745   6.260   1.349 -0.0916  0.3374  0.2594
   44A       H2  918   4.769   6.159   1.320 -2.8450  0.1098 -1.6869
   44A       N3  919   4.614   6.284   1.357  0.1819  0.2348  0.4949
   44A       C4  920   4.600   6.414   1.396  0.8457  0.1839  0.0036
   44A      C3'  921   4.241   6.481   1.612  0.1607 -0.0803 -0.4044
   44A      H3'  922   4.308   6.558   1.651  0.2076 -0.9204  1.2316
   44A      C2'  923   4.320   6.361   1.566 -0.6347 -0.0880  0.4003
   44A     H2'1  924   4.407   6.353   1.632  0.5900  1.4741 -0.9604
   44A      O2'  925   4.239   6.238   1.555  0.2475 -0.6815  0.1023
   44A     HO'2  926   4.155   6.247   1.600  0.1352  1.3227 -0.4111
   44A      O3'  927   4.154   6.448   1.714  0.4928  0.6116 -0.6072
   45U        P  928   4.200   6.446   1.865 -0.5793 -0.0322  0.3857
   45U      O1P  929   4.088   6.406   1.948  0.8267  0.1633  0.0304
   45U      O2P  930   4.252   6.588   1.892 -0.6342  0.0050  0.5964
   45U      O5'  931   4.324   6.353   1.885  0.4723 -0.1328 -0.0362
   45U      C5'  932   4.308   6.214   1.878  0.2614 -0.1984  0.4159
   45U     H5'1  933   4.268   6.179   1.783  1.3039 -1.8207  0.5358
   45U     H5'2  934   4.239   6.175   1.952  0.2917 -1.1013 -0.0217
   45U      C4'  935   4.443   6.141   1.883  0.2345 -0.6078 -0.5169
   45U      H4'  936   4.412   6.037   1.882  0.7980 -0.8748  2.2227
   45U      O4'  937   4.523   6.184   1.769  0.1353 -0.1265 -0.2976
   45U      C1'  938   4.664   6.173   1.805  0.5754  0.3228 -1.1970
   45U      H1'  939   4.709   6.086   1.757  2.0015 -0.5979  1.5336
   45U       N1  940   4.740   6.296   1.774 -0.0303  0.1495 -0.2793
   45U       C6  941   4.684   6.423   1.774  0.4865 -0.5369 -0.6763
   45U       H6  942   4.580   6.434   1.803  0.7035  0.7247 -0.3319
   45U       C5  943   4.763   6.534   1.755 -0.4763 -0.0401 -0.1636
   45U       H5  944   4.714   6.629   1.738  0.8419  0.5592 -0.8076
   45U       C4  945   4.909   6.515   1.741  1.0351  0.0927  0.3922
   45U       O4  946   4.999   6.599   1.731  0.5429  0.7213 -0.1774
   45U       N3  947   4.952   6.386   1.728  0.1589 -0.1750  0.8760
   45U       H3  948   5.050   6.360   1.731 -0.0834 -1.2458  0.1479
   45U       C2  949   4.879   6.282   1.767 -0.0274  0.4748  0.3954
   45U       O2  950   4.936   6.180   1.792  0.4695 -0.1604  0.1715
   45U      C3'  951   4.519   6.186   2.005  0.4286 -0.2363  0.4595
   45U      H3'  952   4.529   6.294   2.018  0.2298 -0.3251  1.4157
   45U      C2'  953   4.661   6.146   1.958  0.3903  0.9373  0.6518
   45U     H2'1  954   4.740   6.206   2.004  1.2283  1.6166 -1.5752
   45U      O2'  955   4.683   6.009   1.973 -0.6578  0.2100 -0.3539
   45U     HO'2  956   4.751   5.996   2.040 -2.4775  1.2279  1.8498
   45U      O3'  957   4.484   6.140   2.131 -0.5691  0.2237  0.0028
   46U        P  958   4.550   6.181   2.266 -0.5861 -0.0716 -0.3306
   46U      O1P  959   4.481   6.112   2.377 -0.1945 -0.9398 -0.6076
   46U      O2P  960   4.574   6.326   2.269 -0.4104  0.4879  0.1960
   46U      O5'  961   4.689   6.116   2.270  1.3411 -0.1646 -0.0299
   46U      C5'  962   4.706   5.974   2.281  0.3663 -0.0780  0.3348
   46U     H5'1  963   4.653   5.934   2.194 -0.3741  3.9114 -1.2645
   46U     H5'2  964   4.680   5.934   2.379 -2.2888  1.4299  0.3686
   46U      C4'  965   4.848   5.932   2.259 -0.4104  0.2508 -0.7637
   46U      H4'  966   4.848   5.823   2.265 -1.5113  0.2646 -0.2683
   46U      O4'  967   4.908   5.970   2.129  0.4318 -0.1278  0.4235
   46U      C1'  968   5.042   6.011   2.139 -0.6020 -0.7924  0.1125
   46U      H1'  969   5.105   5.961   2.066 -0.6794 -1.4458  0.4875
   46U       N1  970   5.070   6.156   2.128  0.6028  0.0435 -0.2568
   46U       C6  971   4.980   6.252   2.157  0.1041  0.1038  0.1256
   46U       H6  972   4.888   6.219   2.203 -0.1542 -0.1984 -0.5842
   46U       C5  973   5.000   6.385   2.126 -0.7631  0.5628  0.0534
   46U       H5  974   4.925   6.457   2.156 -0.8417  0.4779  0.0576
   46U       C4  975   5.122   6.419   2.058 -0.0710 -0.2862  0.5971
   46U       O4  976   5.143   6.531   2.010 -0.2079  0.1096 -0.6372
   46U       N3  977   5.209   6.318   2.028  0.1923 -0.1175 -0.1858
   46U       H3  978   5.288   6.337   1.968 -0.1257  0.9914 -0.2817
   46U       C2  979   5.190   6.188   2.066  0.3826 -0.9367 -0.3898
   46U       O2  980   5.262   6.103   2.017 -0.7015  1.2159  0.0571
   46U      C3'  981   4.952   5.978   2.367 -0.3617 -0.5365  0.9486
   46U      H3'  982   4.944   6.085   2.384  1.0351 -0.1992 -0.3621
   46U      C2'  983   5.081   5.960   2.278  0.4460 -0.3437 -0.6666
   46U     H2'1  984   5.167   6.019   2.310  0.4062 -0.5370 -0.2008
   46U      O2'  985   5.119   5.823   2.261 -0.3990 -0.8048 -0.0385
   46U     HO'2  986   5.060   5.768   2.313 -1.3592 -0.2265 -0.4793
   46U      O3'  987   4.952   5.917   2.489 -0.0333  0.4973 -0.4540
   47A        P  988   5.050   5.971   2.603 -0.2655 -0.0412 -0.1739
   47A      O1P  989   5.050   5.858   2.701  0.0942  0.1899 -0.1342
   47A      O2P  990   5.007   6.107   2.650  0.7972 -0.2061  0.3419
   47A      O5'  991   5.199   5.984   2.549 -0.3476  0.1204  0.0081
   47A      C5'  992   5.287   5.866   2.537  0.7851 -0.1339  0.4154
   47A     H5'1  993   5.243   5.789   2.474 -1.5816  0.7728  0.8474
   47A     H5'2  994   5.314   5.834   2.637  1.6967  2.0534  0.9391
   47A      C4'  995   5.424   5.913   2.476  0.0581 -0.2710  0.4933
   47A      H4'  996   5.484   5.826   2.451  0.8278  0.6862 -1.2011
   47A      O4'  997   5.407   5.983   2.351  0.2236  0.3139  0.2044
   47A      C1'  998   5.512   6.080   2.346  0.6829 -0.5045  0.3928
   47A      H1'  999   5.573   6.058   2.258  2.2288 -0.1860  1.3505
   47A       N9 1000   5.453   6.220   2.347  0.3441  1.3872 -0.4202
   47A       C8 1001   5.322   6.258   2.375 -0.0635  0.1729  0.3947
   47A       H8 1002   5.254   6.201   2.435  1.4989 -0.0594  2.0134
   47A       N7 1003   5.295   6.385   2.346 -0.5573 -0.1128  0.1497
   47A       C5 1004   5.417   6.426   2.290  0.6281 -0.9093 -0.4763
   47A       C6 1005   5.462   6.551   2.233 -0.2868  0.2368 -1.4165
   47A       N6 1006   5.397   6.659   2.214 -0.0455 -0.1667  0.0981
   47A      H61 1007   5.296   6.657   2.221 -0.1101 -0.7809 -0.9134
   47A      H62 1008   5.451   6.728   2.165 -1.4313 -0.6951 -2.3219
   47A       N1 1009   5.591   6.562   2.201 -0.0034 -0.4195  0.3627
   47A       C2 1010   5.668   6.456   2.204 -0.4286 -0.1080  0.6175
   47A       H2 1011   5.768   6.467   2.165 -0.5355 -0.1031  0.3415
   47A       N3 1012   5.634   6.336   2.245  0.7420 -0.3187  0.5385
   47A       C4 1013   5.510   6.329   2.298 -0.4438  0.5144  0.3447
   47A      C3' 1014   5.508   6.006   2.562 -0.4322 -0.2333  0.6632
   47A      H3' 1015   5.448   6.089   2.600 -1.4174 -1.3977  1.7440
   47A      C2' 1016   5.609   6.061   2.464 -0.3590  0.0120  0.5354
   47A     H2'1 1017   5.656   6.153   2.496  1.8920  0.1946 -2.7521
   47A      O2' 1018   5.708   5.969   2.419  0.2283 -0.1071 -0.5392
   47A     HO'2 1019   5.777   5.952   2.484  1.2189 -0.2443 -1.5933
   47A      O3' 1020   5.570   5.927   2.658 -0.6377  0.3234  0.0953
   48U        P 1021   5.589   5.968   2.810  0.2740 -0.3504  0.0732
   48U      O1P 1022   5.646   5.847   2.872 -0.4428 -0.0771 -0.2827
   48U      O2P 1023   5.456   6.020   2.860 -0.0926 -0.1877 -0.1488
   48U      O5' 1024   5.689   6.089   2.817 -0.2087  0.1369 -0.9863
   48U      C5' 1025   5.826   6.065   2.807 -0.4414  0.4944 -0.5344
   48U     H5'1 1026   5.840   5.983   2.736  0.1849 -0.7931  1.0248
   48U     H5'2 1027   5.869   6.028   2.900  0.1082  1.3035 -0.4561
   48U      C4' 1028   5.902   6.189   2.760  0.2758  0.3218  0.0381
   48U      H4' 1029   6.003   6.156   2.732  0.7342  1.2835  0.5188
   48U      O4' 1030   5.842   6.245   2.643  0.5601 -0.2141  0.4514
   48U      C1' 1031   5.847   6.384   2.650 -0.1399 -0.3741  0.1967
   48U      H1' 1032   5.911   6.406   2.565  1.9817 -0.6783  1.6298
   48U       N1 1033   5.716   6.455   2.639  0.4895  0.5908  0.2917
   48U       C6 1034   5.592   6.394   2.678 -0.8952 -1.3727  0.6573
   48U       H6 1035   5.586   6.294   2.718 -2.9710 -1.1823  0.9105
   48U       C5 1036   5.477   6.457   2.647  0.0456  0.4848 -0.3213
   48U       H5 1037   5.386   6.401   2.659  0.5765 -1.0099 -2.6928
   48U       C4 1038   5.479   6.593   2.589  0.1077 -0.4023 -0.3013
   48U       O4 1039   5.376   6.650   2.566  0.8580 -0.1671  0.0749
   48U       N3 1040   5.599   6.645   2.559 -0.2658 -0.7896  0.3382
   48U       H3 1041   5.597   6.730   2.505 -0.7731  0.7305  2.6341
   48U       C2 1042   5.715   6.582   2.586 -0.1707 -0.7269 -0.4036
   48U       O2 1043   5.825   6.645   2.566  0.1323  0.4337 -0.0002
   48U      C3' 1044   5.913   6.303   2.865 -0.0471  0.4404  0.3854
   48U      H3' 1045   5.825   6.312   2.929  1.1276  0.3898  2.0984
   48U      C2' 1046   5.922   6.428   2.776  0.3901 -0.4218  0.5747
   48U     H2'1 1047   5.878   6.514   2.827  1.4120  2.3291 -2.7158
   48U      O2' 1048   6.053   6.455   2.741 -0.0078 -0.3400 -0.1554
   48U     HO'2 1049   6.086   6.505   2.816 -2.6114 -1.3932  1.8710
   48U      O3' 1050   6.034   6.268   2.929 -0.2436  0.5030 -0.2302
   49C        P 1051   6.067   6.322   3.072  0.0542 -0.4837 -0.4991
   49C      O1P 1052   6.186   6.249   3.137 -0.0860 -0.3701 -0.3663
   49C      O2P 1053   5.940   6.314   3.152 -0.2278 -0.0199  0.0854
   49C      O5' 1054   6.113   6.476   3.060 -0.7118  0.5458 -0.1968
   49C      C5' 1055   6.247   6.515   3.018  0.0280 -0.3512 -0.3547
   49C     H5'1 1056   6.289   6.444   2.946  1.5437  0.5462 -0.3809
   49C     H5'2 1057   6.312   6.504   3.105  1.3107 -1.5390 -1.3998
   49C      C4' 1058   6.245   6.657   2.958 -0.4237  0.1174  0.8153
   49C      H4' 1059   6.340   6.673   2.906 -0.8890  2.0452  0.4908
   49C      O4' 1060   6.138   6.665   2.873 -0.1140 -0.3696  0.5644
   49C      C1' 1061   6.109   6.804   2.848  0.2981 -0.2899  0.0339
   49C      H1' 1062   6.145   6.815   2.746 -0.1809 -0.5244 -0.1630
   49C       N1 1063   5.964   6.827   2.853  0.2795 -0.0353 -0.3751
   49C       C6 1064   5.882   6.764   2.942 -0.8736  0.3012 -0.2872
   49C       H6 1065   5.927   6.705   3.021 -3.2900  0.5745  1.4135
   49C       C5 1066   5.748   6.783   2.941 -0.2936  0.2096  0.0940
   49C       H5 1067   5.688   6.728   3.012 -1.7992 -0.0372 -1.3235
   49C       C4 1068   5.693   6.869   2.843 -0.3941 -0.4966 -0.3432
   49C       N4 1069   5.562   6.883   2.832  0.4587 -0.0350 -0.4396
   49C      H41 1070   5.514   6.857   2.916 -0.0416  3.2631  0.4029
   49C      H42 1071   5.526   6.954   2.769 -1.3817 -0.7129 -0.2002
   49C       N3 1072   5.772   6.943   2.764  0.0788  0.4445 -0.3764
   49C       C2 1073   5.906   6.919   2.770 -0.0333 -0.0010 -0.1726
   49C       O2 1074   5.974   6.996   2.709  0.1774 -0.1285  0.3670
   49C      C3' 1075   6.230   6.768   3.058  0.7496  0.2605 -0.9715
   49C      H3' 1076   6.151   6.740   3.127  1.6389  2.7248  1.1905
   49C      C2' 1077   6.195   6.878   2.951  0.1409  0.1783 -0.8091
   49C     H2'1 1078   6.133   6.945   3.010 -0.1275 -2.4000  2.0484
   49C      O2' 1079   6.314   6.936   2.881  0.2805  0.1704  0.4983
   49C     HO'2 1080   6.391   6.929   2.938  0.3274  1.3705  0.6088
   49C      O3' 1081   6.346   6.809   3.131  0.0684 -0.2987 -0.2055
   50U        P 1082   6.325   6.863   3.286 -0.3469 -0.0338 -0.1191
   50U      O1P 1083   6.462   6.880   3.343 -0.1335 -0.0450 -0.0982
   50U      O2P 1084   6.227   6.774   3.346 -0.3430 -0.6494  0.0416
   50U      O5' 1085   6.256   7.001   3.248  0.3677  0.1605  0.4224
   50U      C5' 1086   6.333   7.103   3.195  0.8224 -0.1738  0.1900
   50U     H5'1 1087   6.384   7.069   3.105  0.7041 -2.3085  0.8788
   50U     H5'2 1088   6.405   7.140   3.268  1.1288  1.8039 -1.0262
   50U      C4' 1089   6.252   7.228   3.157  0.0182 -0.8403 -0.1521
   50U      H4' 1090   6.320   7.300   3.111 -0.7413 -0.6317 -0.9643
   50U      O4' 1091   6.149   7.199   3.061 -0.5625  0.3728 -0.6768
   50U      C1' 1092   6.041   7.284   3.075  0.0837  0.0257 -0.2162
   50U      H1' 1093   6.039   7.345   2.985 -1.7083 -0.2192 -0.3828
   50U       N1 1094   5.910   7.207   3.085  0.4042 -0.7500 -0.1336
   50U       C6 1095   5.897   7.089   3.146  0.6611 -0.1557 -0.2237
   50U       H6 1096   5.987   7.047   3.189  0.1289 -1.7833 -0.6524
   50U       C5 1097   5.775   7.032   3.160 -0.3852  0.0929  0.4912
   50U       H5 1098   5.771   6.942   3.218  2.6764 -0.2141  0.3933
   50U       C4 1099   5.659   7.092   3.101  0.7334  1.1875 -0.1626
   50U       O4 1100   5.545   7.048   3.104  0.2039 -0.0165 -0.1367
   50U       N3 1101   5.670   7.212   3.039  0.5147  0.3917  0.2605
   50U       H3 1102   5.584   7.259   3.012 -0.4225 -1.9347 -1.0585
   50U       C2 1103   5.796   7.272   3.024 -0.3817  0.1900  0.0473
   50U       O2 1104   5.815   7.377   2.960  1.2218  0.5191  0.0524
   50U      C3' 1105   6.186   7.303   3.271 -0.3943  0.0979 -0.4976
   50U      H3' 1106   6.144   7.230   3.339 -2.3104  2.3426  0.8688
   50U      C2' 1107   6.070   7.372   3.201 -0.3646  0.3711  0.0638
   50U     H2'1 1108   5.986   7.361   3.269  1.0870 -2.7475  1.5869
   50U      O2' 1109   6.080   7.507   3.160 -0.2467 -0.0116  0.6394
   50U     HO'2 1110   6.050   7.569   3.227 -2.2140 -1.8294  1.5520
   50U      O3' 1111   6.280   7.397   3.325  0.6337 -0.5300  0.2667
   51A        P 1112   6.250   7.469   3.464  0.0033 -0.0839 -0.0239
   51A      O1P 1113   6.365   7.553   3.484  0.2635  0.0523  0.2804
   51A      O2P 1114   6.210   7.368   3.564  0.2950 -0.3368  0.0428
   51A      O5' 1115   6.128   7.568   3.449 -0.2630  0.6869 -0.1144
   51A      C5' 1116   6.143   7.703   3.420 -0.0601  0.1747  0.6100
   51A     H5'1 1117   6.196   7.704   3.325  0.7786 -3.5636  0.8709
   51A     H5'2 1118   6.202   7.752   3.497  2.2151 -0.6851 -0.5199
   51A      C4' 1119   6.005   7.767   3.405 -0.0756  0.1006 -0.1587
   51A      H4' 1120   6.022   7.872   3.379  1.4706 -0.5675 -2.1311
   51A      O4' 1121   5.919   7.695   3.307 -0.2656 -0.5417  0.6232
   51A      C1' 1122   5.781   7.707   3.338 -0.0981 -0.4073 -0.1039
   51A      H1' 1123   5.732   7.774   3.268  1.4297  0.9242  0.0577
   51A       N9 1124   5.715   7.577   3.339 -0.5125  0.3472  0.0139
   51A       C8 1125   5.771   7.451   3.369  0.0331 -0.9382  0.1554
   51A       H8 1126   5.872   7.446   3.406 -0.5521 -0.0901  1.9838
   51A       N7 1127   5.685   7.350   3.354  0.1272  0.1456  0.0829
   51A       C5 1128   5.568   7.418   3.309  0.4079 -0.8152 -0.0844
   51A       C6 1129   5.433   7.376   3.279  0.8168 -0.3755  0.1130
   51A       N6 1130   5.389   7.253   3.292  0.1803  0.4443  0.2029
   51A      H61 1131   5.446   7.185   3.340 -1.2666  0.5128  2.1393
   51A      H62 1132   5.295   7.239   3.256 -0.0876  1.9966  0.2639
   51A       N1 1133   5.338   7.469   3.250 -0.2783  0.4471 -0.4645
   51A       C2 1134   5.375   7.592   3.242 -0.0561 -0.4949 -0.8465
   51A       H2 1135   5.296   7.655   3.203 -0.2155 -1.2444 -1.7794
   51A       N3 1136   5.490   7.648   3.270  0.1243  0.1802  0.2944
   51A       C4 1137   5.586   7.555   3.299  0.6333  0.5281  0.0476
   51A      C3' 1138   5.916   7.756   3.530 -0.0412  0.9400  0.2919
   51A      H3' 1139   5.927   7.660   3.581  1.3321  0.6635 -0.4504
   51A      C2' 1140   5.770   7.775   3.477 -1.1128 -0.1763  0.2441
   51A     H2'1 1141   5.714   7.716   3.550  0.1062 -3.4637 -1.3067
   51A      O2' 1142   5.738   7.913   3.450 -0.4173 -0.5284 -0.0270
   51A     HO'2 1143   5.809   7.975   3.429 -2.3134  1.4599 -0.9284
   51A      O3' 1144   5.956   7.858   3.621  0.1903  0.6955  0.0676
   52U        P 1145   5.920   7.849   3.769  0.6686  0.0219 -0.8091
   52U      O1P 1146   6.002   7.951   3.830 -0.4335  0.0139  0.0552
   52U      O2P 1147   5.930   7.715   3.821 -0.0981 -0.5396  0.3836
   52U      O5' 1148   5.770   7.894   3.793  0.0524 -0.6094  0.3033
   52U      C5' 1149   5.729   8.032   3.766  0.5373  0.3114 -0.7409
   52U     H5'1 1150   5.771   8.070   3.673  1.5087  0.4890 -0.2499
   52U     H5'2 1151   5.764   8.096   3.847 -0.9299 -1.8910  1.7891
   52U      C4' 1152   5.575   8.043   3.750 -0.6149  0.0988 -0.1982
   52U      H4' 1153   5.550   8.148   3.740 -0.2178  0.0184 -2.8764
   52U      O4' 1154   5.521   7.980   3.634  0.3386  0.1684 -0.6519
   52U      C1' 1155   5.398   7.927   3.672  0.2742 -0.0151 -0.4546
   52U      H1' 1156   5.323   7.966   3.603 -0.1909 -0.9969 -0.5314
   52U       N1 1157   5.406   7.777   3.655  0.1996  0.3702 -0.6235
   52U       C6 1158   5.514   7.698   3.703 -0.1014 -0.0244 -0.1348
   52U       H6 1159   5.591   7.750   3.758 -0.3628 -1.6873  1.9349
   52U       C5 1160   5.511   7.560   3.685 -0.3519 -0.6728  0.4523
   52U       H5 1161   5.595   7.501   3.717 -0.8859 -0.6729  1.9609
   52U       C4 1162   5.400   7.490   3.615 -0.9696 -0.4598  0.2653
   52U       O4 1163   5.392   7.375   3.588  0.0197 -0.3640 -0.1903
   52U       N3 1164   5.300   7.574   3.578  0.8047 -0.2572 -0.3037
   52U       H3 1165   5.225   7.540   3.520  0.0824  1.9789 -0.7844
   52U       C2 1166   5.294   7.709   3.602  0.0465  0.1432 -0.2612
   52U       O2 1167   5.199   7.772   3.563  0.0843  0.5560  0.4168
   52U      C3' 1168   5.500   8.006   3.875  0.5074  0.3470 -0.7635
   52U      H3' 1169   5.548   7.916   3.913 -0.8970  0.5158  1.6206
   52U      C2' 1170   5.363   7.982   3.805  0.3974 -0.5641  0.2869
   52U     H2'1 1171   5.313   7.900   3.857 -1.6208 -1.1834 -2.4239
   52U      O2' 1172   5.276   8.097   3.783 -0.3421 -0.1511 -0.1632
   52U     HO'2 1173   5.244   8.135   3.866  0.5691 -0.8844  0.5340
   52U      O3' 1174   5.478   8.111   3.972  0.1390  0.2109  0.6807
   53U        P 1175   5.467   8.077   4.126  0.1491  0.2553  0.1543
   53U      O1P 1176   5.464   8.209   4.191 -0.9180 -0.2927 -0.2069
   53U      O2P 1177   5.581   7.988   4.158 -0.5221 -0.2084 -0.4871
   53U      O5' 1178   5.329   8.009   4.153 -0.3776  0.3013  0.4927
   53U      C5' 1179   5.207   8.076   4.127 -0.0225 -0.8223  0.6967
   53U     H5'1 1180   5.221   8.135   4.036  1.2433 -0.1135  1.3158
   53U     H5'2 1181   5.191   8.160   4.195 -0.9017  0.5849 -1.1779
   53U      C4' 1182   5.087   7.989   4.106  0.5994  0.4035  0.2939
   53U      H4' 1183   5.000   8.051   4.084  0.7821  0.5456 -0.0418
   53U      O4' 1184   5.112   7.899   4.001 -0.4433  0.4472 -0.0089
   53U      C1' 1185   5.038   7.777   4.008 -0.2308  0.5740 -0.1045
   53U      H1' 1186   4.962   7.775   3.930  0.6474  1.2155 -1.0054
   53U       N1 1187   5.121   7.657   3.986  0.5313  0.0601  0.1558
   53U       C6 1188   5.250   7.649   4.027  0.0962 -0.0556 -0.2075
   53U       H6 1189   5.287   7.729   4.089 -0.1330 -0.7703  0.8803
   53U       C5 1190   5.326   7.539   4.004  0.6132 -0.1299 -0.0331
   53U       H5 1191   5.421   7.527   4.053  0.1934  0.2100  0.8940
   53U       C4 1192   5.274   7.431   3.920  0.0483 -0.3267 -0.0839
   53U       O4 1193   5.332   7.329   3.897  0.0345 -0.4091 -0.2661
   53U       N3 1194   5.139   7.447   3.889 -0.1231 -0.0643 -0.4043
   53U       H3 1195   5.096   7.366   3.847  1.4067 -1.6328  0.8919
   53U       C2 1196   5.056   7.544   3.936 -0.6709  1.1621  0.8075
   53U       O2 1197   4.937   7.527   3.939 -0.2603 -0.1256  0.9111
   53U      C3' 1198   5.061   7.887   4.214  0.4789  0.4687 -1.2123
   53U      H3' 1199   5.159   7.854   4.247 -0.1436  1.2902  1.8006
   53U      C2' 1200   4.973   7.783   4.140  0.2034  0.3671 -0.4438
   53U     H2'1 1201   4.981   7.682   4.178  2.9965  0.3711 -0.8517
   53U      O2' 1202   4.836   7.841   4.123  0.7251  0.4444 -0.0078
   53U     HO'2 1203   4.798   7.840   4.211 -0.5423  2.0393 -0.4889
   53U      O3' 1204   4.999   7.952   4.325  0.1391  0.2138 -0.7985
   54C        P 1205   4.987   7.881   4.465 -0.3758 -0.0893  0.0518
   54C      O1P 1206   4.909   7.963   4.557  0.1365  0.5319  0.1074
   54C      O2P 1207   5.116   7.835   4.509  0.7057  0.0926 -0.4064
   54C      O5' 1208   4.897   7.752   4.445  0.4801  0.3151  0.4018
   54C      C5' 1209   4.756   7.750   4.477 -0.4478 -0.2646  0.0257
   54C     H5'1 1210   4.702   7.817   4.410  0.9739 -0.3123 -1.2141
   54C     H5'2 1211   4.730   7.781   4.578  0.8353  1.7957 -0.2165
   54C      C4' 1212   4.694   7.618   4.437  0.0637  0.7194 -0.7294
   54C      H4' 1213   4.585   7.620   4.439 -0.0951 -1.9249  2.7328
   54C      O4' 1214   4.733   7.571   4.310 -0.0695  0.2309 -0.2575
   54C      C1' 1215   4.736   7.426   4.311  0.0442  0.7314 -0.7145
   54C      H1' 1216   4.663   7.396   4.237  0.3097 -0.5110 -0.4982
   54C       N1 1217   4.872   7.377   4.273  0.5661  0.2428  0.1055
   54C       C6 1218   4.987   7.445   4.301 -0.1897 -0.1802  0.0949
   54C       H6 1219   4.985   7.530   4.367  1.1432  1.8537 -2.3392
   54C       C5 1220   5.106   7.388   4.282 -0.1802 -0.2339  0.0030
   54C       H5 1221   5.189   7.447   4.317 -0.9071 -0.3358  2.0056
   54C       C4 1222   5.109   7.262   4.221 -0.6520 -0.1934  0.2274
   54C       N4 1223   5.219   7.213   4.177 -0.2928 -0.4464  0.0659
   54C      H41 1224   5.306   7.261   4.195 -0.0797 -0.7099 -0.2522
   54C      H42 1225   5.217   7.132   4.117 -1.9237 -0.1542 -0.3201
   54C       N3 1226   5.000   7.200   4.182 -0.4235 -0.1370  0.6018
   54C       C2 1227   4.881   7.257   4.207 -0.1567  0.2524 -0.1161
   54C       O2 1228   4.784   7.191   4.167 -0.0224  0.3736  0.0208
   54C      C3' 1229   4.725   7.501   4.535 -0.2809 -0.7730 -0.6354
   54C      H3' 1230   4.831   7.508   4.562 -0.3048  3.8714 -0.9354
   54C      C2' 1231   4.700   7.373   4.453  0.4271  0.6165  0.5239
   54C     H2'1 1232   4.760   7.289   4.490 -1.3039 -1.2512 -0.6817
   54C      O2' 1233   4.563   7.342   4.455 -0.3082 -0.2909 -0.3932
   54C     HO'2 1234   4.537   7.360   4.545  0.3961  1.7237 -0.5339
   54C      O3' 1235   4.640   7.505   4.644  0.3408 -0.3803 -1.0159
   55C        P 1236   4.691   7.447   4.783 -0.0541  0.2682  0.5241
   55C      O1P 1237   4.587   7.483   4.881  0.1009  0.2794  0.2564
   55C      O2P 1238   4.829   7.491   4.803 -0.4743  0.0058 -0.3892
   55C      O5' 1239   4.701   7.288   4.755  0.3711  0.3474 -0.3648
   55C      C5' 1240   4.584   7.204   4.743 -0.6514  0.0849  0.1174
   55C     H5'1 1241   4.510   7.237   4.672  0.5280 -0.1792 -1.2780
   55C     H5'2 1242   4.526   7.192   4.835 -0.1670  1.7939  0.6837
   55C      C4' 1243   4.628   7.072   4.693 -1.0294 -0.0027 -0.6707
   55C      H4' 1244   4.540   7.010   4.673  0.8275 -2.5282 -1.5761
   55C      O4' 1245   4.712   7.072   4.584 -0.0763 -0.0119 -0.4110
   55C      C1' 1246   4.777   6.948   4.579 -0.8016  0.1941  0.5827
   55C      H1' 1247   4.736   6.882   4.502  0.7824  0.9833 -1.0181
   55C       N1 1248   4.925   6.963   4.547  0.7223 -0.1038  0.8684
   55C       C6 1249   4.998   7.084   4.555  0.4384  0.5475  0.1701
   55C       H6 1250   4.952   7.173   4.595  0.1325  0.8326 -0.7873
   55C       C5 1251   5.126   7.082   4.515 -0.1408 -0.1781  0.1292
   55C       H5 1252   5.183   7.173   4.526 -2.3041  1.2074  0.5201
   55C       C4 1253   5.184   6.955   4.478  0.5200 -0.4273 -0.7864
   55C       N4 1254   5.298   6.960   4.419 -0.5429 -0.2196 -0.7647
   55C      H41 1255   5.347   7.048   4.405 -0.3945 -0.3697 -1.1786
   55C      H42 1256   5.342   6.873   4.394 -0.3912 -0.0138 -1.2145
   55C       N3 1257   5.112   6.846   4.454  0.2383 -0.8924  0.3299
   55C       C2 1258   4.980   6.855   4.485 -0.6350  0.3507 -0.0476
   55C       O2 1259   4.909   6.753   4.460  0.1699  0.1801  0.0916
   55C      C3' 1260   4.712   7.001   4.803 -0.2572 -1.5095  0.7174
   55C      H3' 1261   4.792   7.069   4.831 -0.7186 -1.0801  0.9958
   55C      C2' 1262   4.754   6.887   4.715  0.1813  0.5001 -0.2453
   55C     H2'1 1263   4.845   6.845   4.759 -0.8756  0.4112  1.9987
   55C      O2' 1264   4.654   6.782   4.706 -0.0718 -0.0748  0.6222
   55C     HO'2 1265   4.649   6.745   4.795  0.8269  0.6945  1.0104
   55C      O3' 1266   4.642   6.948   4.914  0.3612  0.2468 -0.0268
   56G        P 1267   4.710   6.884   5.041  0.2331  0.1979  0.1246
   56G      O1P 1268   4.602   6.867   5.142 -0.4085  0.1026 -0.2620
   56G      O2P 1269   4.825   6.965   5.070 -0.7103 -0.6256  0.0615
   56G      O5' 1270   4.759   6.744   4.993 -0.0447  0.3386 -0.6807
   56G      C5' 1271   4.674   6.631   5.005 -0.2267 -0.7768 -0.1764
   56G     H5'1 1272   4.580   6.656   4.955  0.3323  0.9026 -0.4396
   56G     H5'2 1273   4.646   6.615   5.109 -0.9862  0.1977 -0.2081
   56G      C4' 1274   4.728   6.505   4.935  0.4860 -1.0689 -1.0252
   56G      H4' 1275   4.646   6.433   4.932  1.0096 -1.7523  0.1677
   56G      O4' 1276   4.779   6.535   4.809 -0.7480 -0.2347 -0.0891
   56G      C1' 1277   4.894   6.449   4.791  0.3677  0.6934 -0.0413
   56G      H1' 1278   4.881   6.404   4.693 -0.5853  0.5275  0.1515
   56G       N9 1279   5.020   6.525   4.799 -0.3452 -0.6440 -0.1956
   56G       C8 1280   5.044   6.649   4.843  0.4307  0.0551 -0.0759
   56G       H8 1281   4.971   6.710   4.895  1.2890  0.6505  0.4624
   56G       N7 1282   5.169   6.697   4.828  0.0614  0.3455  0.2513
   56G       C5 1283   5.229   6.585   4.763 -0.4664 -0.0143 -0.3016
   56G       C6 1284   5.368   6.555   4.742 -0.3630  0.4069 -0.4344
   56G       O6 1285   5.464   6.629   4.752 -0.0839 -0.9107  0.2145
   56G       N1 1286   5.392   6.429   4.699 -0.2782 -0.0648  0.4110
   56G       H1 1287   5.484   6.390   4.690 -0.4746 -0.5029  0.2471
   56G       C2 1288   5.292   6.341   4.677  0.3649  0.0141 -0.0386
   56G       N2 1289   5.327   6.229   4.629  0.3457  0.1626  0.2031
   56G      H21 1290   5.421   6.195   4.636 -0.0915 -0.7544  1.9660
   56G      H22 1291   5.260   6.157   4.607  0.7969 -0.1276 -0.2188
   56G       N3 1292   5.162   6.355   4.706 -0.2683 -0.3190  0.1308
   56G       C4 1293   5.141   6.480   4.748 -0.2492  0.2995 -0.1726
   56G      C3' 1294   4.824   6.426   5.014 -0.4246  0.8414  0.3942
   56G      H3' 1295   4.900   6.491   5.057  0.0438 -1.1344  2.7309
   56G      C2' 1296   4.891   6.339   4.901  0.6806 -0.2083 -0.0114
   56G     H2'1 1297   4.993   6.312   4.931 -0.0721  0.1825  3.2710
   56G      O2' 1298   4.814   6.234   4.849 -0.3350 -0.4909 -0.0542
   56G     HO'2 1299   4.760   6.203   4.921 -0.0524  3.2296  2.0266
   56G      O3' 1300   4.770   6.348   5.124  0.6948  0.6500 -0.0038
   57U        P 1301   4.869   6.286   5.240  0.0449 -0.3406 -0.1238
   57U      O1P 1302   4.789   6.207   5.337  0.5411 -0.1022  0.3431
   57U      O2P 1303   4.957   6.396   5.287  0.0644  0.2961 -0.0720
   57U      O5' 1304   4.972   6.187   5.170 -0.0620  0.2421 -0.0481
   57U      C5' 1305   4.938   6.055   5.124  0.3522  0.3989  0.9294
   57U     H5'1 1306   4.861   6.057   5.046  1.7938  0.3481 -0.5618
   57U     H5'2 1307   4.900   5.999   5.209  1.2608 -1.6199  0.0707
   57U      C4' 1308   5.063   5.985   5.063  0.5809 -0.8721  0.1989
   57U      H4' 1309   5.028   5.887   5.030  0.5488 -0.7570 -0.1155
   57U      O4' 1310   5.114   6.060   4.957  0.4281  0.1982  0.3708
   57U      C1' 1311   5.251   6.045   4.957 -0.5265  0.6550 -0.0680
   57U      H1' 1312   5.290   6.013   4.861  0.2498  0.4846  0.2976
   57U       N1 1313   5.327   6.175   4.978  0.7514  0.0204 -0.3716
   57U       C6 1314   5.269   6.286   5.045 -0.0954  0.0185  0.3852
   57U       H6 1315   5.163   6.286   5.068 -0.2671  5.2442  0.7725
   57U       C5 1316   5.340   6.402   5.070  0.4362 -0.3305  0.2564
   57U       H5 1317   5.288   6.482   5.120 -1.6480  0.1594 -2.4651
   57U       C4 1318   5.475   6.413   5.028  0.2703  0.6053  0.0304
   57U       O4 1319   5.546   6.514   5.021 -0.0178 -0.2541  0.3607
   57U       N3 1320   5.530   6.305   4.969  0.4122 -0.3004 -0.3899
   57U       H3 1321   5.616   6.336   4.927 -0.1936 -1.4799 -2.6540
   57U       C2 1322   5.461   6.186   4.942 -1.3353  0.0012 -0.1621
   57U       O2 1323   5.525   6.100   4.883  0.3043 -0.6236  0.0616
   57U      C3' 1324   5.175   5.980   5.165  0.2655  1.0784 -0.6731
   57U      H3' 1325   5.188   6.073   5.221 -1.7604  0.7613  0.4160
   57U      C2' 1326   5.289   5.948   5.071  0.1192 -0.4031  0.3337
   57U     H2'1 1327   5.391   5.971   5.103  0.2851  1.1578 -1.1852
   57U      O2' 1328   5.290   5.815   5.028 -0.2431  0.2578 -0.0436
   57U     HO'2 1329   5.242   5.774   5.101  0.2725  2.1412  1.4213
   57U      O3' 1330   5.160   5.870   5.252  0.1780 -0.2224 -0.1694
   58A        P 1331   5.183   5.873   5.407  0.2391  0.1837  0.0137
   58A      O1P 1332   5.126   5.752   5.467 -0.3256  0.2132  0.1712
   58A      O2P 1333   5.146   6.009   5.447  0.5486 -0.0869  0.6380
   58A      O5' 1334   5.344   5.868   5.398 -0.2376 -0.1042 -0.0658
   58A      C5' 1335   5.408   5.744   5.360  0.3263 -0.0009 -0.6875
   58A     H5'1 1336   5.366   5.709   5.266 -1.0921 -0.4856  0.1006
   58A     H5'2 1337   5.380   5.662   5.426 -1.6675 -2.0475 -3.8016
   58A      C4' 1338   5.558   5.752   5.335 -0.0770 -0.2188  0.0504
   58A      H4' 1339   5.602   5.659   5.299  1.2917 -0.5395  2.3578
   58A      O4' 1340   5.587   5.851   5.240  0.4985 -0.1475 -0.0893
   58A      C1' 1341   5.714   5.915   5.254  0.0015 -0.2193 -0.4473
   58A      H1' 1342   5.788   5.893   5.176  0.5269 -0.5706  0.1380
   58A       N9 1343   5.699   6.059   5.272 -0.3779 -0.1120  0.1621
   58A       C8 1344   5.583   6.136   5.300 -0.9456 -0.0977  0.4589
   58A       H8 1345   5.496   6.081   5.333  0.1586 -2.4510 -0.2720
   58A       N7 1346   5.605   6.265   5.300  0.3011 -0.5917 -0.1491
   58A       C5 1347   5.742   6.271   5.249 -0.1565  0.0785  0.4445
   58A       C6 1348   5.820   6.379   5.218 -0.0917 -0.1844  0.2266
   58A       N6 1349   5.779   6.507   5.225 -0.0498  0.2033  0.0929
   58A      H61 1350   5.685   6.531   5.254  0.2570  1.2075  0.3110
   58A      H62 1351   5.853   6.574   5.205  2.9498 -2.3750  1.6434
   58A       N1 1352   5.944   6.360   5.176 -0.0656  0.3601  0.3293
   58A       C2 1353   5.991   6.237   5.170  0.3396 -0.5563  0.2470
   58A       H2 1354   6.096   6.241   5.146  0.1068  0.8707 -0.6361
   58A       N3 1355   5.926   6.122   5.193 -0.3998  0.4932  0.2892
   58A       C4 1356   5.799   6.149   5.244  0.2396  0.8527  0.0370
   58A      C3' 1357   5.642   5.804   5.452  0.4708 -0.0241  0.1000
   58A      H3' 1358   5.595   5.891   5.497  0.4093 -0.1501  0.2786
   58A      C2' 1359   5.766   5.845   5.378 -0.3339 -0.1323 -0.0089
   58A     H2'1 1360   5.823   5.909   5.446 -1.1382 -1.1607  1.7079
   58A      O2' 1361   5.854   5.734   5.345 -0.0797  0.1131 -0.3936
   58A     HO'2 1362   5.941   5.774   5.332 -0.6453  2.4766  2.0372
   58A      O3' 1363   5.658   5.699   5.548  0.6116 -0.2353 -0.1573
   59C        P 1364   5.700   5.734   5.702  0.0871  0.0192  0.0150
   59C      O1P 1365   5.706   5.608   5.780 -0.3053  0.9297  1.2469
   59C      O2P 1366   5.609   5.840   5.751 -0.1124  0.1272  0.3140
   59C      O5' 1367   5.841   5.809   5.696  0.0752  0.1198  0.0213
   59C      C5' 1368   5.963   5.738   5.676 -0.5980 -0.2817 -0.6155
   59C     H5'1 1369   5.956   5.671   5.590  2.7320 -0.4189 -0.9153
   59C     H5'2 1370   5.995   5.670   5.755  2.5688 -0.5773 -2.0079
   59C      C4' 1371   6.085   5.840   5.648  1.0576 -0.0843  0.0572
   59C      H4' 1372   6.175   5.782   5.626  1.2742 -0.2702  1.3729
   59C      O4' 1373   6.061   5.908   5.533  0.4728  0.4385 -0.6957
   59C      C1' 1374   6.128   6.032   5.550  0.0726  0.0258 -0.1197
   59C      H1' 1375   6.196   6.036   5.465  0.3031 -1.1934 -0.0044
   59C       N1 1376   6.023   6.141   5.549 -0.2222 -0.2008  0.2474
   59C       C6 1377   5.897   6.134   5.609  0.3817  0.1275 -0.2573
   59C       H6 1378   5.856   6.041   5.646 -0.5118  0.4542 -0.4049
   59C       C5 1379   5.826   6.246   5.630  0.6876 -0.7474 -0.6532
   59C       H5 1380   5.739   6.245   5.695 -0.1965 -1.3951 -1.8131
   59C       C4 1381   5.880   6.368   5.578  0.0920  0.5957  0.5031
   59C       N4 1382   5.815   6.480   5.593  0.5630  0.6860 -0.0494
   59C      H41 1383   5.718   6.465   5.616  0.7020  0.1432  0.2023
   59C      H42 1384   5.850   6.567   5.556 -0.1164  1.0133  0.0587
   59C       N3 1385   5.997   6.370   5.524  0.3918 -0.2673 -0.3072
   59C       C2 1386   6.068   6.261   5.502  0.6772  0.2587  1.0106
   59C       O2 1387   6.180   6.280   5.445  0.6555  0.1753 -0.5707
   59C      C3' 1388   6.119   5.931   5.763 -0.2588  0.4764 -1.3456
   59C      H3' 1389   6.033   5.976   5.813  0.3913 -0.3048  0.5646
   59C      C2' 1390   6.200   6.034   5.680  0.0560  0.3323  0.2251
   59C     H2'1 1391   6.202   6.135   5.720  2.6123  0.3477  0.2664
   59C      O2' 1392   6.337   5.995   5.654 -0.8571  0.3350  0.0253
   59C     HO'2 1393   6.347   5.924   5.718 -0.5838  0.0327 -0.3512
   59C      O3' 1394   6.217   5.871   5.852 -0.7749  0.2012  0.5185
   60U        P 1395   6.254   5.933   5.998 -0.3202 -0.0776  0.1803
   60U      O1P 1396   6.395   5.898   6.026 -0.3481 -0.5740  0.8183
   60U      O2P 1397   6.145   5.909   6.096 -0.4204 -0.1358  0.1631
   60U      O5' 1398   6.256   6.093   5.997 -0.0135  0.0005  0.0930
   60U      C5' 1399   6.376   6.160   5.956  0.4077 -0.2499 -0.6372
   60U     H5'1 1400   6.401   6.143   5.851 -1.7253  2.1150 -1.6198
   60U     H5'2 1401   6.458   6.129   6.021 -1.3585 -0.1446  1.7534
   60U      C4' 1402   6.355   6.315   5.958  0.3311  0.2461  0.4072
   60U      H4' 1403   6.446   6.369   5.931 -0.0516  1.1985  0.9786
   60U      O4' 1404   6.257   6.349   5.861  0.0034 -0.1735  0.6718
   60U      C1' 1405   6.214   6.482   5.898 -0.1490  0.6974  0.5205
   60U      H1' 1406   6.263   6.559   5.838  0.8840 -0.0361  0.3736
   60U       N1 1407   6.065   6.487   5.888 -0.2297  1.0585 -0.4452
   60U       C6 1408   5.998   6.372   5.926 -1.1642  0.1827  0.1099
   60U       H6 1409   6.053   6.283   5.954 -0.5602  0.2659 -0.7586
   60U       C5 1410   5.858   6.384   5.943 -0.9570 -0.3544  0.4221
   60U       H5 1411   5.796   6.302   5.976 -0.5728 -0.7229  0.2394
   60U       C4 1412   5.793   6.509   5.908  0.2190 -0.8474  0.4147
   60U       O4 1413   5.681   6.532   5.931  0.0103  0.2627  0.4278
   60U       N3 1414   5.875   6.608   5.863 -0.4220 -0.0564  0.2450
   60U       H3 1415   5.826   6.690   5.830 -2.0419 -0.7898  0.6909
   60U       C2 1416   6.005   6.602   5.842 -0.1489  1.0075 -0.2723
   60U       O2 1417   6.067   6.683   5.777 -0.1691 -0.2119 -0.1983
   60U      C3' 1418   6.307   6.379   6.087  0.5002 -0.2974 -0.0582
   60U      H3' 1419   6.229   6.317   6.131  2.7832 -2.5635  1.0083
   60U      C2' 1420   6.253   6.514   6.040 -0.0253  0.1935 -0.1633
   60U     H2'1 1421   6.166   6.548   6.097 -0.4107  0.4048 -0.8729
   60U      O2' 1422   6.347   6.619   6.035 -0.8206  0.3498 -0.8588
   60U     HO'2 1423   6.391   6.625   6.120 -1.0314  0.6599 -0.7698
   60U      O3' 1424   6.408   6.386   6.181  0.6753 -0.0858  0.5744
   61U        P 1425   6.376   6.437   6.324 -0.2984  0.2120 -0.1635
   61U      O1P 1426   6.464   6.370   6.419  0.5101  0.5835  0.3542
   61U      O2P 1427   6.232   6.434   6.356  0.6891 -0.0796 -0.2756
   61U      O5' 1428   6.421   6.594   6.316 -0.3507  0.5720 -0.1094
   61U      C5' 1429   6.558   6.638   6.307 -0.5102 -0.3738 -0.3354
   61U     H5'1 1430   6.605   6.590   6.221  0.0361  0.8598 -0.7406
   61U     H5'2 1431   6.614   6.609   6.395  0.6222 -2.0872 -1.5544
   61U      C4' 1432   6.571   6.786   6.281  0.0458  0.2397 -0.5212
   61U      H4' 1433   6.673   6.800   6.246  0.2733 -0.3801 -0.1097
   61U      O4' 1434   6.490   6.831   6.168 -0.0125  0.2107 -0.0637
   61U      C1' 1435   6.393   6.916   6.223  0.1701 -1.0190  0.6895
   61U      H1' 1436   6.434   7.012   6.191 -0.7966 -1.0629 -0.8373
   61U       N1 1437   6.261   6.913   6.150 -0.0464 -0.5309  0.1503
   61U       C6 1438   6.160   6.819   6.187 -0.6838  0.3741  0.5176
   61U       H6 1439   6.177   6.746   6.264  1.0989 -0.0117 -0.1999
   61U       C5 1440   6.037   6.822   6.125 -0.4430 -0.3018 -0.2771
   61U       H5 1441   5.958   6.753   6.149 -0.1318 -0.8110 -0.6842
   61U       C4 1442   6.006   6.913   6.026  0.2795 -0.9184 -0.3216
   61U       O4 1443   5.909   6.909   5.958  0.0265 -0.3150 -0.4487
   61U       N3 1444   6.104   7.009   6.002  0.0469  0.7688  0.0637
   61U       H3 1445   6.086   7.070   5.922  1.3313  1.4486  0.2725
   61U       C2 1446   6.227   7.014   6.058 -0.2405  0.0409 -0.7121
   61U       O2 1447   6.309   7.102   6.026  0.3928  0.6432  0.7340
   61U      C3' 1448   6.531   6.871   6.400 -0.7171 -0.1056  0.2578
   61U      H3' 1449   6.544   6.810   6.490  0.1683 -0.4062 -0.0644
   61U      C2' 1450   6.383   6.912   6.375 -0.8144 -0.1776 -0.8260
   61U     H2'1 1451   6.321   6.828   6.408 -0.2983 -0.3249 -0.2063
   61U      O2' 1452   6.336   7.029   6.437  0.2304  0.2612 -0.0376
   61U     HO'2 1453   6.358   7.106   6.384  1.6809 -0.9586 -1.3171
   61U      O3' 1454   6.608   6.995   6.394  0.1217 -0.0316 -0.1914
   61U      H3T 1455   6.581   7.041   6.474 -0.5561 -0.8252  0.0480
   62G      O5' 1456   6.334   7.344   5.178  0.2909 -0.8047 -0.5807
   62G      H5T 1457   6.289   7.426   5.200  2.7846  0.2737  0.9982
   62G      C5' 1458   6.462   7.357   5.244  0.1304 -0.0386  0.5168
   62G     H5'1 1459   6.456   7.429   5.325 -0.7644  0.5226 -0.0352
   62G     H5'2 1460   6.525   7.382   5.159 -1.1760 -0.0536 -0.4876
   62G      C4' 1461   6.512   7.225   5.307 -0.0418  0.1711 -0.9641
   62G      H4' 1462   6.608   7.248   5.354 -1.2427 -3.1587  3.9585
   62G      O4' 1463   6.435   7.178   5.416 -0.4824 -0.1833  0.1078
   62G      C1' 1464   6.438   7.035   5.420  0.5044  0.1943  0.5209
   62G      H1' 1465   6.480   6.997   5.513  0.3170 -1.1564  0.0752
   62G       N9 1466   6.293   6.990   5.404  0.2238  0.2055  0.1978
   62G       C8 1467   6.176   7.065   5.388 -0.0081 -0.3132 -0.4091
   62G       H8 1468   6.176   7.173   5.384 -0.1413 -0.2990 -0.0380
   62G       N7 1469   6.067   6.992   5.386 -0.1902 -0.9487 -0.3090
   62G       C5 1470   6.114   6.863   5.410  0.6945  0.2397  0.2125
   62G       C6 1471   6.036   6.740   5.428 -0.0956  0.2772  0.0535
   62G       O6 1472   5.915   6.733   5.436 -0.2900  0.3852  0.1105
   62G       N1 1473   6.113   6.632   5.449  0.2413  0.5385 -0.3908
   62G       H1 1474   6.069   6.541   5.456 -2.3048  1.7812  0.8252
   62G       C2 1475   6.250   6.639   5.463  0.1317  0.0666  0.4237
   62G       N2 1476   6.316   6.526   5.486  0.3038  0.3483 -0.3885
   62G      H21 1477   6.273   6.435   5.483  2.0787 -0.5278 -3.8719
   62G      H22 1478   6.416   6.537   5.489  1.3322 -5.0997 -3.2789
   62G       N3 1479   6.328   6.748   5.447 -0.5453 -0.0696  0.0141
   62G       C4 1480   6.252   6.860   5.422 -0.1982 -0.6685 -0.2674
   62G      C3' 1481   6.520   7.107   5.215  0.0934 -0.1384  0.2680
   62G      H3' 1482   6.428   7.096   5.158  0.9990 -1.5758 -1.0065
   62G      C2' 1483   6.520   6.986   5.308 -0.4968 -0.9437 -0.0682
   62G     H2'1 1484   6.480   6.890   5.276 -0.5110 -1.4273  1.3534
   62G      O2' 1485   6.655   6.963   5.349 -0.0518 -0.3873 -0.3470
   62G     HO'2 1486   6.702   6.984   5.269  1.2025 -2.9304 -0.3887
   62G      O3' 1487   6.628   7.117   5.129 -0.2527  0.6397 -0.2497
   63U        P 1488   6.615   7.081   4.977 -0.4462 -0.2378  0.3719
   63U      O1P 1489   6.738   7.127   4.909 -0.2054 -0.3372  0.2600
   63U      O2P 1490   6.493   7.143   4.933 -0.0589  0.0402  0.0186
   63U      O5' 1491   6.605   6.923   4.978 -0.2191  0.2221 -0.3907
   63U      C5' 1492   6.711   6.836   5.003  0.3521 -1.7961 -0.3906
   63U     H5'1 1493   6.736   6.875   5.102  0.0800  0.3369 -1.1253
   63U     H5'2 1494   6.789   6.854   4.929  1.9399 -1.0120  1.3976
   63U      C4' 1495   6.667   6.691   5.009  0.2800  0.5179 -0.4685
   63U      H4' 1496   6.752   6.624   5.026 -2.0236 -1.9089  2.5703
   63U      O4' 1497   6.579   6.675   5.116  0.1095 -0.1054 -0.0940
   63U      C1' 1498   6.486   6.576   5.088 -0.2953  0.0584 -0.1785
   63U      H1' 1499   6.495   6.491   5.156 -0.1070  0.6386  0.5395
   63U       N1 1500   6.350   6.633   5.094  0.2256  0.0808  0.2940
   63U       C6 1501   6.318   6.763   5.067 -0.0377 -0.5149 -0.8703
   63U       H6 1502   6.399   6.832   5.046  1.0295  0.1189  4.0513
   63U       C5 1503   6.186   6.800   5.064  0.3373  0.1767  0.6680
   63U       H5 1504   6.153   6.899   5.035 -0.3274 -0.4212 -0.7093
   63U       C4 1505   6.079   6.709   5.093 -0.3270  0.4381 -0.7279
   63U       O4 1506   5.961   6.731   5.107  0.4178  0.2888 -0.5561
   63U       N3 1507   6.118   6.582   5.121 -0.8097  0.5959 -0.1596
   63U       H3 1508   6.040   6.520   5.137 -2.3326  1.7705 -2.5298
   63U       C2 1509   6.248   6.540   5.121 -0.0794  0.1348  0.1161
   63U       O2 1510   6.263   6.420   5.149 -0.1185 -0.4966 -0.4057
   63U      C3' 1511   6.596   6.650   4.881 -0.0547  0.1273  0.0907
   63U      H3' 1512   6.536   6.735   4.845  1.2457  2.2904  2.6775
   63U      C2' 1513   6.515   6.534   4.941 -0.0063  0.2423 -0.5435
   63U     H2'1 1514   6.418   6.512   4.897 -1.2248 -1.0234  2.5007
   63U      O2' 1515   6.592   6.416   4.963 -0.0846 -0.0501  0.6558
   63U     HO'2 1516   6.626   6.399   4.875  0.0264  0.3349  0.6202
   63U      O3' 1517   6.685   6.602   4.784 -0.0472 -0.3612 -0.2255
   64A        P 1518   6.646   6.592   4.628  0.0680  0.1129 -0.0908
   64A      O1P 1519   6.771   6.570   4.553  0.1206 -0.1646  0.3015
   64A      O2P 1520   6.561   6.715   4.601 -0.3574 -0.3778  0.7734
   64A      O5' 1521   6.553   6.462   4.617 -0.2979 -0.6247  0.0605
   64A      C5' 1522   6.603   6.331   4.621  0.2246  0.0332 -0.0053
   64A     H5'1 1523   6.665   6.322   4.710 -0.2961 -1.1671  0.2531
   64A     H5'2 1524   6.666   6.312   4.535  3.1934 -1.6012  2.3330
   64A      C4' 1525   6.498   6.224   4.639 -0.4422  0.3418 -0.2924
   64A      H4' 1526   6.547   6.130   4.663 -0.5527  0.0982 -0.9976
   64A      O4' 1527   6.421   6.257   4.763  0.2463  0.5357  0.3192
   64A      C1' 1528   6.289   6.212   4.745  0.0037 -0.6185  0.2351
   64A      H1' 1529   6.271   6.129   4.814  1.3477 -1.6306 -0.5727
   64A       N9 1530   6.191   6.330   4.761  0.2702  0.9198 -0.0037
   64A       C8 1531   6.211   6.466   4.749  0.0379 -0.6229 -0.0630
   64A       H8 1532   6.298   6.510   4.703 -0.1292  0.6028  0.7566
   64A       N7 1533   6.117   6.539   4.807  0.4877 -0.5486 -0.5107
   64A       C5 1534   6.016   6.443   4.837 -0.0968  0.2130 -0.1204
   64A       C6 1535   5.881   6.453   4.881  0.5696  0.1550  0.5578
   64A       N6 1536   5.819   6.563   4.906  0.4569 -0.1616  0.0031
   64A      H61 1537   5.879   6.639   4.936 -0.5529 -0.2351  2.5075
   64A      H62 1538   5.723   6.564   4.936  0.4727 -0.9786  0.0980
   64A       N1 1539   5.810   6.340   4.897  0.1073 -0.0219 -0.4158
   64A       C2 1540   5.861   6.223   4.866  0.4579  1.3856 -0.0442
   64A       H2 1541   5.794   6.140   4.884 -0.0051  1.6854 -0.3695
   64A       N3 1542   5.989   6.192   4.826 -0.3083 -0.4593 -1.0377
   64A       C4 1543   6.060   6.314   4.811 -0.6140  0.5349  0.2138
   64A      C3' 1544   6.383   6.229   4.534 -0.1186  0.1991  0.0466
   64A      H3' 1545   6.342   6.328   4.514 -0.9782 -0.2702 -0.5385
   64A      C2' 1546   6.276   6.153   4.610  0.9701  0.0028  0.3270
   64A     H2'1 1547   6.172   6.168   4.581  0.9504  3.9049  1.8776
   64A      O2' 1548   6.305   6.014   4.615  0.3212  0.4177 -0.5727
   64A     HO'2 1549   6.223   5.964   4.614 -0.2445  1.3123  0.2012
   64A      O3' 1550   6.427   6.176   4.413  0.1334  0.5056  0.8606
   65C        P 1551   6.344   6.202   4.281  0.0510 -0.5344 -0.1807
   65C      O1P 1552   6.402   6.116   4.174  0.8651 -0.2738 -0.0937
   65C      O2P 1553   6.355   6.346   4.266  0.2507 -0.4961 -0.6565
   65C      O5' 1554   6.190   6.149   4.318 -0.4875 -0.1042 -0.2502
   65C      C5' 1555   6.159   6.016   4.310  0.2952  0.6699  0.0989
   65C     H5'1 1556   6.217   5.955   4.380 -0.0744  2.3242  1.9350
   65C     H5'2 1557   6.177   5.981   4.208  1.9377  2.6772 -0.3680
   65C      C4' 1558   6.013   5.985   4.342  0.0086  0.0390 -0.4049
   65C      H4' 1559   6.002   5.878   4.360  1.5308 -0.2596 -1.1335
   65C      O4' 1560   5.975   6.045   4.467  0.2771 -0.0200 -0.0091
   65C      C1' 1561   5.843   6.081   4.470 -0.1676 -0.1550  0.2608
   65C      H1' 1562   5.793   6.022   4.546 -1.1073 -0.7957 -0.8275
   65C       N1 1563   5.811   6.225   4.494 -0.1949 -0.2510 -0.0506
   65C       C6 1564   5.900   6.323   4.462 -0.5132  0.4128  0.2139
   65C       H6 1565   5.988   6.296   4.405 -1.0569 -1.4012  0.1864
   65C       C5 1566   5.876   6.454   4.498  0.1273  0.3476  0.2078
   65C       H5 1567   5.945   6.532   4.471  1.9690 -1.4248 -0.5295
   65C       C4 1568   5.752   6.477   4.561  0.3353 -0.5967 -0.4007
   65C       N4 1569   5.719   6.595   4.614 -0.0713  0.1537 -0.3118
   65C      H41 1570   5.778   6.677   4.614  0.2005 -0.0361 -0.6024
   65C      H42 1571   5.628   6.584   4.657 -0.9574  0.5027 -2.0273
   65C       N3 1572   5.674   6.382   4.600 -0.3737 -0.1300 -0.3898
   65C       C2 1573   5.696   6.259   4.565  0.6146  0.2427 -0.1125
   65C       O2 1574   5.609   6.172   4.593 -0.2405 -0.4638 -0.0572
   65C      C3' 1575   5.914   6.043   4.248 -0.2939  0.3226 -1.5820
   65C      H3' 1576   5.953   6.142   4.228  0.2758  1.6787  4.5398
   65C      C2' 1577   5.789   6.038   4.334  0.8905 -0.3209 -0.4018
   65C     H2'1 1578   5.711   6.103   4.294  1.3960  1.5972  1.5237
   65C      O2' 1579   5.744   5.906   4.336  0.2954  0.5174 -0.5825
   65C     HO'2 1580   5.774   5.871   4.252  2.0222 -0.8752  0.5295
   65C      O3' 1581   5.911   5.954   4.138 -0.6814  0.3749  0.1742
   66G        P 1582   5.852   6.012   4.006  0.3316 -0.2831  0.0203
   66G      O1P 1583   5.857   5.907   3.898  0.2241  0.2583  0.1875
   66G      O2P 1584   5.914   6.144   3.979  0.0768  0.1713  0.5827
   66G      O5' 1585   5.700   6.045   4.030  0.1257 -0.0424  0.3590
   66G      C5' 1586   5.604   5.946   4.003  0.5420 -0.0847 -0.5631
   66G     H5'1 1587   5.635   5.862   4.064 -4.3095 -0.1978  2.2258
   66G     H5'2 1588   5.594   5.916   3.898 -2.9876  1.7721 -0.9146
   66G      C4' 1589   5.464   5.982   4.061  0.0225  0.4564  0.1105
   66G      H4' 1590   5.395   5.898   4.067  0.2763  0.3073  1.1771
   66G      O4' 1591   5.465   6.043   4.188  0.0148  0.0014 -0.5059
   66G      C1' 1592   5.352   6.124   4.214  0.0898  0.1480 -0.1581
   66G      H1' 1593   5.286   6.077   4.287  0.6358 -0.7981 -0.2585
   66G       N9 1594   5.394   6.260   4.254 -0.1266 -0.2450 -0.0040
   66G       C8 1595   5.524   6.308   4.253 -0.0443 -0.4163 -0.2331
   66G       H8 1596   5.608   6.256   4.210  1.4067  1.0617  0.6760
   66G       N7 1597   5.533   6.430   4.298  0.1158  0.0822  0.0008
   66G       C5 1598   5.402   6.461   4.335 -1.3427 -0.3849  0.4252
   66G       C6 1599   5.355   6.583   4.387  0.9071 -0.1093 -0.2021
   66G       O6 1600   5.416   6.684   4.422  0.2104 -0.3063  0.3764
   66G       N1 1601   5.215   6.587   4.407 -0.0804 -0.0380 -0.5092
   66G       H1 1602   5.172   6.673   4.439 -1.4251 -0.4599 -1.1147
   66G       C2 1603   5.143   6.475   4.397  0.3391 -0.2046 -0.0056
   66G       N2 1604   5.016   6.477   4.422  0.2686 -0.5352  0.9557
   66G      H21 1605   4.980   6.571   4.430  4.0482  1.3243 -1.1061
   66G      H22 1606   4.972   6.393   4.389  1.3014 -0.6910 -0.0859
   66G       N3 1607   5.185   6.361   4.344 -0.3501  0.1065 -0.5311
   66G       C4 1608   5.316   6.354   4.318  0.5406  0.0866  0.9022
   66G      C3' 1609   5.392   6.096   3.987 -0.1846 -0.5121 -0.6691
   66G      H3' 1610   5.466   6.174   3.969  1.3212 -1.4079  1.3696
   66G      C2' 1611   5.282   6.137   4.080  1.1183  0.5092 -0.1405
   66G     H2'1 1612   5.252   6.241   4.067 -0.5393  0.0195 -0.5276
   66G      O2' 1613   5.171   6.049   4.077  0.0781 -0.2833 -0.4001
   66G     HO'2 1614   5.102   6.099   4.122  1.4090 -0.6389  2.1781
   66G      O3' 1615   5.345   6.047   3.868 -0.3379 -0.5583 -0.4536
   67G        P 1616   5.289   6.153   3.755 -0.4641 -0.3327  0.3039
   67G      O1P 1617   5.271   6.070   3.636 -0.2897  0.2540 -0.0423
   67G      O2P 1618   5.391   6.259   3.743 -0.2395  0.3225  0.7573
   67G      O5' 1619   5.151   6.220   3.794  0.5646  0.2507  0.1944
   67G      C5' 1620   5.030   6.146   3.817 -0.0475  0.0041 -0.7197
   67G     H5'1 1621   5.062   6.055   3.868  2.7158  1.0069 -0.4600
   67G     H5'2 1622   4.996   6.092   3.729 -0.7150 -1.9631  0.6802
   67G      C4' 1623   4.923   6.231   3.887 -0.4374  0.2999 -0.4163
   67G      H4' 1624   4.841   6.160   3.897  0.5138 -0.6414  1.0869
   67G      O4' 1625   4.976   6.277   4.008 -0.1597 -0.1136 -0.1723
   67G      C1' 1626   4.927   6.414   4.025  0.1120  0.2776  0.3492
   67G      H1' 1627   4.879   6.433   4.121  0.4707  1.3616  0.3211
   67G       N9 1628   5.035   6.519   4.011  0.4794 -0.2041 -0.2195
   67G       C8 1629   5.172   6.506   3.979  0.1185  0.2520  0.1323
   67G       H8 1630   5.199   6.415   3.928 -0.7824 -0.8708  1.5768
   67G       N7 1631   5.243   6.612   3.991 -0.4228  0.7311  0.0731
   67G       C5 1632   5.156   6.706   4.046  0.4567  0.2207  0.2382
   67G       C6 1633   5.160   6.850   4.075 -0.0585 -0.0033 -0.0977
   67G       O6 1634   5.258   6.921   4.053  0.4295 -0.3450  0.5457
   67G       N1 1635   5.040   6.907   4.119  0.2659 -0.4687  0.1491
   67G       H1 1636   5.045   7.004   4.146  2.8209 -0.1073 -1.2743
   67G       C2 1637   4.924   6.837   4.124  0.4682  0.0393  0.2698
   67G       N2 1638   4.814   6.906   4.141  0.1574 -0.4200  0.3908
   67G      H21 1639   4.812   7.006   4.137  1.2010 -0.4050 -0.1369
   67G      H22 1640   4.730   6.850   4.132  0.5450 -0.7272 -2.5352
   67G       N3 1641   4.908   6.710   4.088  0.4657  0.1828 -0.1073
   67G       C4 1642   5.027   6.649   4.054 -1.0932 -0.4033 -0.3704
   67G      C3' 1643   4.865   6.339   3.801  0.2795  0.4868  0.0219
   67G      H3' 1644   4.940   6.391   3.741 -0.7688  0.9846 -0.9040
   67G      C2' 1645   4.822   6.426   3.914  0.1755  0.0037 -0.4619
   67G     H2'1 1646   4.814   6.527   3.875 -2.4748 -0.2269 -0.6633
   67G      O2' 1647   4.694   6.398   3.976 -0.3365  0.0731 -0.1869
   67G     HO'2 1648   4.651   6.484   3.982 -0.5452 -0.1481  2.3733
   67G      O3' 1649   4.755   6.291   3.726 -0.3049  0.4141 -0.2623
   68A        P 1650   4.723   6.335   3.580  0.1183  0.0925 -0.1938
   68A      O1P 1651   4.603   6.268   3.540 -0.0032  0.4285 -0.0333
   68A      O2P 1652   4.846   6.327   3.499 -0.3971  0.3301  0.0451
   68A      O5' 1653   4.688   6.488   3.597 -0.0540  0.5192  0.2255
   68A      C5' 1654   4.558   6.529   3.640 -0.3565  0.0084 -0.4956
   68A     H5'1 1655   4.547   6.470   3.732  3.8678  0.4290  0.5089
   68A     H5'2 1656   4.482   6.508   3.566 -0.8944 -0.3368  0.1445
   68A      C4' 1657   4.552   6.672   3.683  0.2165 -0.3698 -0.3425
   68A      H4' 1658   4.453   6.691   3.725 -0.1767 -0.0287 -1.3684
   68A      O4' 1659   4.654   6.704   3.773 -0.2901 -0.3907 -0.6083
   68A      C1' 1660   4.687   6.842   3.758  0.2979  0.2685  0.6421
   68A      H1' 1661   4.650   6.885   3.851 -0.6686  3.0253 -0.9201
   68A       N9 1662   4.829   6.859   3.744  0.0367 -0.9428 -0.0148
   68A       C8 1663   4.926   6.773   3.693 -1.0304 -0.4498  0.1646
   68A       H8 1664   4.903   6.674   3.658 -0.5596 -0.9697  1.2510
   68A       N7 1665   5.047   6.828   3.703 -0.1152  0.8920 -0.2452
   68A       C5 1666   5.020   6.959   3.754 -0.1126  1.4979  0.0628
   68A       C6 1667   5.102   7.066   3.791  0.7949 -0.8291  0.5431
   68A       N6 1668   5.228   7.081   3.779 -0.3559 -0.4163 -0.2575
   68A      H61 1669   5.281   7.003   3.744 -0.2410 -0.1101 -0.7707
   68A      H62 1670   5.269   7.161   3.826  2.4981 -1.4157 -0.8284
   68A       N1 1671   5.048   7.170   3.840  0.0590 -0.0483  0.1752
   68A       C2 1672   4.913   7.172   3.868 -0.2593  0.1525  0.2790
   68A       H2 1673   4.869   7.259   3.914 -1.4975  0.2259 -0.9406
   68A       N3 1674   4.825   7.079   3.831  0.2692 -0.0888 -0.4592
   68A       C4 1675   4.890   6.977   3.778 -0.4341  0.3011 -0.1031
   68A      C3' 1676   4.565   6.763   3.571  0.1482 -0.0934  0.5545
   68A      H3' 1677   4.647   6.724   3.509  1.6641 -1.1158  3.0459
   68A      C2' 1678   4.607   6.894   3.637 -0.0321 -0.1144 -0.2283
   68A     H2'1 1679   4.667   6.955   3.569 -0.3722  1.1128  0.5635
   68A      O2' 1680   4.499   6.973   3.687  0.5231  0.5002  0.1075
   68A     HO'2 1681   4.481   7.040   3.620  2.5699  1.1553  0.1406
   68A      O3' 1682   4.451   6.764   3.485 -0.3522 -0.1015  0.4237
   69A        P 1683   4.452   6.862   3.356  0.3496 -0.4713  0.2147
   69A      O1P 1684   4.330   6.827   3.279 -0.0580  0.4098 -0.0359
   69A      O2P 1685   4.582   6.856   3.296  0.0402  0.1431 -0.0996
   69A      O5' 1686   4.443   7.010   3.413 -0.2164 -0.7405  0.7540
   69A      C5' 1687   4.322   7.069   3.460 -0.0305  0.1702  0.8578
   69A     H5'1 1688   4.298   7.032   3.560 -0.0311  1.3680  1.3197
   69A     H5'2 1689   4.237   7.064   3.392  0.6461 -0.1601  0.0155
   69A      C4' 1690   4.358   7.215   3.487  0.3026  0.0486 -0.0967
   69A      H4' 1691   4.272   7.265   3.530  0.7655  1.3381 -0.6396
   69A      O4' 1692   4.473   7.212   3.576  0.0396 -0.2507 -0.1524
   69A      C1' 1693   4.564   7.319   3.536  0.1541  0.6319  0.0778
   69A      H1' 1694   4.571   7.398   3.610 -0.1335  2.7785 -2.0573
   69A       N9 1695   4.692   7.273   3.496 -0.6234  0.1671  0.0656
   69A       C8 1696   4.738   7.143   3.449  0.0510  0.0694  0.0620
   69A       H8 1697   4.675   7.071   3.401  1.0645  0.3289 -1.7437
   69A       N7 1698   4.865   7.126   3.465  0.1255  0.2933  0.0042
   69A       C5 1699   4.908   7.252   3.504  0.3855 -0.1040 -0.8312
   69A       C6 1700   5.036   7.307   3.537  0.1627  1.0756  0.5149
   69A       N6 1701   5.155   7.250   3.513  0.0460  0.0705 -0.2535
   69A      H61 1702   5.158   7.158   3.471  1.3536 -0.2003  0.3595
   69A      H62 1703   5.240   7.295   3.546  0.4252 -1.9545  1.7928
   69A       N1 1704   5.048   7.436   3.578 -0.0670 -0.1175 -0.7530
   69A       C2 1705   4.939   7.505   3.596  0.8661 -1.3121 -1.2937
   69A       H2 1706   4.959   7.603   3.637  0.2354 -1.6390 -0.1440
   69A       N3 1707   4.809   7.463   3.581 -0.1218 -0.6295  0.8788
   69A       C4 1708   4.805   7.337   3.529  0.0375  0.3185 -0.5422
   69A      C3' 1709   4.401   7.284   3.359 -0.2832 -0.8389 -0.5521
   69A      H3' 1710   4.451   7.210   3.296  0.1892  0.5737 -1.9016
   69A      C2' 1711   4.501   7.385   3.410  0.0557  0.8512 -0.5640
   69A     H2'1 1712   4.576   7.407   3.335  0.8908 -0.2227 -0.0862
   69A      O2' 1713   4.440   7.508   3.462  0.3759 -0.0507  0.4357
   69A     HO'2 1714   4.357   7.518   3.416  2.2041 -0.6383 -3.3779
   69A      O3' 1715   4.297   7.346   3.287 -0.5029  0.2884 -0.0175
   70U        P 1716   4.311   7.381   3.134  0.1130 -0.0537 -0.4058
   70U      O1P 1717   4.186   7.459   3.104 -0.1276 -0.2166 -0.5589
   70U      O2P 1718   4.347   7.256   3.061 -0.4865  0.0684 -0.4893
   70U      O5' 1719   4.436   7.483   3.134  0.3743  0.2241 -0.1283
   70U      C5' 1720   4.418   7.613   3.172 -0.0668 -0.6123  0.0104
   70U     H5'1 1721   4.363   7.613   3.266  1.3029 -0.5028  0.8363
   70U     H5'2 1722   4.349   7.657   3.100 -0.5778 -2.5296 -0.7096
   70U      C4' 1723   4.555   7.695   3.184  0.6750  0.5205  1.1118
   70U      H4' 1724   4.533   7.798   3.213  0.8225  0.7762  0.3247
   70U      O4' 1725   4.645   7.635   3.273  0.5417 -0.5750  0.0330
   70U      C1' 1726   4.776   7.655   3.221 -0.6770 -0.3551 -0.3173
   70U      H1' 1727   4.829   7.719   3.292  3.3900 -1.5602 -2.0096
   70U       N1 1728   4.851   7.529   3.210  0.2827 -0.2142  0.5620
   70U       C6 1729   4.804   7.415   3.142 -0.1207 -0.3641 -0.1051
   70U       H6 1730   4.702   7.411   3.107 -0.1387  0.7781 -0.2247
   70U       C5 1731   4.879   7.308   3.141  0.2151  0.1760  0.7500
   70U       H5 1732   4.831   7.223   3.094 -2.0868  2.2532 -0.9028
   70U       C4 1733   5.010   7.300   3.200 -1.1261 -1.2746  0.0655
   70U       O4 1734   5.085   7.208   3.182  0.0667 -0.0666  0.0057
   70U       N3 1735   5.048   7.418   3.259 -0.0422  0.0805 -0.2281
   70U       H3 1736   5.133   7.409   3.313  0.1416  0.0318 -0.5228
   70U       C2 1737   4.984   7.538   3.258 -0.2435 -0.1668 -0.5847
   70U       O2 1738   5.050   7.637   3.281  0.1383 -0.0545  0.5162
   70U      C3' 1739   4.627   7.701   3.051 -1.0808  0.3980 -0.6528
   70U      H3' 1740   4.645   7.606   3.003  2.2926 -0.0132  1.1043
   70U      C2' 1741   4.768   7.745   3.097  0.1831  0.7829 -0.4384
   70U     H2'1 1742   4.845   7.718   3.025  0.1135  1.0885 -0.6292
   70U      O2' 1743   4.776   7.877   3.154 -0.1198  0.5628 -0.1025
   70U     HO'2 1744   4.703   7.927   3.117 -0.7360  1.2204  1.8224
   70U      O3' 1745   4.580   7.799   2.957 -0.7314  0.1741  0.1857
   71A        P 1746   4.616   7.795   2.804  0.1115 -0.3832  0.2194
   71A      O1P 1747   4.560   7.918   2.743 -0.4071 -0.7078 -0.0728
   71A      O2P 1748   4.576   7.664   2.741 -0.3074 -0.5298  0.1247
   71A      O5' 1749   4.775   7.796   2.785  0.3740  0.1918 -0.0934
   71A      C5' 1750   4.836   7.924   2.789  0.1748  0.2559  0.2161
   71A     H5'1 1751   4.801   7.975   2.879  2.9857  1.5418  0.6884
   71A     H5'2 1752   4.817   7.990   2.705  3.3197  0.4162 -0.4801
   71A      C4' 1753   4.988   7.917   2.789 -0.0106 -0.3498  0.0568
   71A      H4' 1754   5.017   8.022   2.796 -1.8825  0.2005  0.1564
   71A      O4' 1755   5.041   7.851   2.903  0.3493 -0.1725 -0.3891
   71A      C1' 1756   5.164   7.785   2.872 -0.4366 -0.6355 -0.0768
   71A      H1' 1757   5.246   7.820   2.935 -0.3256 -2.2382  0.7255
   71A       N9 1758   5.151   7.642   2.886 -0.2017 -0.2133  0.6308
   71A       C8 1759   5.045   7.557   2.864 -0.1446 -0.7852 -0.3542
   71A       H8 1760   4.944   7.591   2.847 -0.7703 -0.5740  2.9935
   71A       N7 1761   5.076   7.433   2.891 -0.1131 -0.0956  0.2592
   71A       C5 1762   5.211   7.435   2.923  0.0882  0.4157  0.1995
   71A       C6 1763   5.310   7.335   2.949 -0.1825 -0.0940  0.4933
   71A       N6 1764   5.288   7.206   2.947  0.0547  0.2026  0.1108
   71A      H61 1765   5.189   7.185   2.950 -0.2374  1.5055  0.2205
   71A      H62 1766   5.353   7.131   2.960 -0.5540 -0.6025 -1.2922
   71A       N1 1767   5.436   7.369   2.951  0.0140  0.1272 -0.4367
   71A       C2 1768   5.471   7.498   2.941 -0.4952 -0.3178 -0.3903
   71A       H2 1769   5.577   7.516   2.958 -0.5731 -0.2002 -0.0087
   71A       N3 1770   5.393   7.600   2.922  0.4616 -0.8795  0.1999
   71A       C4 1771   5.262   7.561   2.908 -0.2151  0.5343 -0.9185
   71A      C3' 1772   5.048   7.852   2.663  0.1820 -0.3961 -0.4405
   71A      H3' 1773   4.991   7.761   2.643 -1.8438  0.5733  0.7135
   71A      C2' 1774   5.188   7.828   2.721 -0.7331  0.3538  0.0338
   71A     H2'1 1775   5.234   7.745   2.667 -0.3431  0.5746  0.0204
   71A      O2' 1776   5.276   7.942   2.743 -0.0269  0.2187  0.7494
   71A     HO'2 1777   5.253   8.013   2.683 -0.9973 -1.5351 -1.0602
   71A      O3' 1778   5.052   7.928   2.545 -0.4014 -0.5128  0.6299
   72G        P 1779   5.082   7.871   2.400  0.0032 -0.1067  0.3388
   72G      O1P 1780   5.046   7.978   2.301  0.1074 -0.5205 -0.0485
   72G      O2P 1781   5.013   7.745   2.390  0.2096 -0.1468  0.2488
   72G      O5' 1782   5.228   7.831   2.400 -0.2943  0.6411  0.4248
   72G      C5' 1783   5.338   7.922   2.371  0.0327  1.1361 -0.7817
   72G     H5'1 1784   5.325   8.010   2.434 -0.6921  0.0606  0.6424
   72G     H5'2 1785   5.331   7.951   2.266 -0.1021  0.1662 -1.0514
   72G      C4' 1786   5.470   7.850   2.407 -0.5484 -0.1977  1.0055
   72G      H4' 1787   5.547   7.926   2.418  1.3257 -1.7559 -0.4143
   72G      O4' 1788   5.454   7.781   2.531 -0.0434  0.0430 -0.5522
   72G      C1' 1789   5.548   7.682   2.539 -0.6855 -0.5348 -0.0487
   72G      H1' 1790   5.624   7.695   2.616  0.1660  1.2244 -1.1368
   72G       N9 1791   5.481   7.549   2.564 -0.4417 -0.1599  0.1545
   72G       C8 1792   5.352   7.511   2.544 -0.8215  0.5978 -0.6091
   72G       H8 1793   5.276   7.576   2.504 -0.2397  0.9725 -1.1301
   72G       N7 1794   5.326   7.391   2.584 -0.0876  0.6333 -0.2980
   72G       C5 1795   5.454   7.341   2.613  0.8929  0.6098 -0.0363
   72G       C6 1796   5.487   7.206   2.653  0.7961  0.7087 -0.6153
   72G       O6 1797   5.416   7.104   2.672 -0.0695  0.7976 -0.1306
   72G       N1 1798   5.626   7.185   2.677 -0.0070 -0.4594 -0.0883
   72G       H1 1799   5.667   7.093   2.670 -0.7800 -0.7750 -0.5799
   72G       C2 1800   5.716   7.283   2.646 -0.3814 -0.1610 -0.6441
   72G       N2 1801   5.840   7.259   2.662 -0.9037  0.1916 -0.2456
   72G      H21 1802   5.861   7.162   2.683  1.2971  0.6316 -0.1626
   72G      H22 1803   5.918   7.320   2.641 -1.3185  0.7274 -0.2306
   72G       N3 1804   5.684   7.408   2.603  0.7424 -0.3385 -0.8220
   72G       C4 1805   5.551   7.435   2.596 -0.4834  0.4142 -0.2537
   72G      C3' 1806   5.526   7.752   2.309  0.3011 -0.1875  0.2400
   72G      H3' 1807   5.455   7.675   2.278  0.1196  0.8057 -1.9758
   72G      C2' 1808   5.620   7.685   2.403 -0.6158 -1.2472  0.9405
   72G     H2'1 1809   5.649   7.583   2.376  2.5949 -0.1953 -0.0026
   72G      O2' 1810   5.740   7.761   2.418  0.4185  0.6197 -0.4830
   72G     HO'2 1811   5.787   7.721   2.492  0.5242  1.6003 -0.0038
   72G      O3' 1812   5.579   7.816   2.192 -0.4123  0.2761  0.2354
   73A        P 1813   5.606   7.737   2.054  0.1403 -0.2259  0.4563
   73A      O1P 1814   5.659   7.835   1.955  0.2391  0.3657 -0.1120
   73A      O2P 1815   5.482   7.661   2.018  0.0334  0.8080  0.3610
   73A      O5' 1816   5.722   7.637   2.083 -0.4308 -0.2414 -0.2948
   73A      C5' 1817   5.855   7.681   2.117  0.0230 -0.6391 -0.0800
   73A     H5'1 1818   5.851   7.760   2.192 -1.1890  0.2091 -0.9888
   73A     H5'2 1819   5.919   7.714   2.035 -1.4749 -0.5454 -1.2591
   73A      C4' 1820   5.917   7.549   2.164 -0.4880  0.1741 -0.0991
   73A      H4' 1821   6.022   7.574   2.180 -0.3488 -0.0201 -0.7014
   73A      O4' 1822   5.870   7.473   2.275 -0.1366 -0.2469  0.1895
   73A      C1' 1823   5.883   7.333   2.262 -0.2941  0.1341 -0.1970
   73A      H1' 1824   5.938   7.310   2.353  1.0336  0.0587 -0.9946
   73A       N9 1825   5.739   7.277   2.259  0.2950  0.7004 -0.5379
   73A       C8 1826   5.623   7.319   2.195  0.0183 -0.2689  0.3968
   73A       H8 1827   5.612   7.414   2.145  1.1605  1.0209  2.4657
   73A       N7 1828   5.523   7.237   2.214 -1.1265  0.4792 -0.2555
   73A       C5 1829   5.577   7.132   2.294 -0.7003  1.0176  0.0668
   73A       C6 1830   5.530   7.009   2.353  0.6915  0.0342  0.5148
   73A       N6 1831   5.410   6.956   2.336 -0.2297  0.0001 -0.0347
   73A      H61 1832   5.335   7.003   2.287  0.3289  1.8247  0.7377
   73A      H62 1833   5.396   6.864   2.374 -0.1074 -0.6625 -1.5461
   73A       N1 1834   5.615   6.919   2.412 -0.0060 -0.1120 -0.5232
   73A       C2 1835   5.739   6.957   2.433  0.0756 -0.4037  0.1654
   73A       H2 1836   5.803   6.884   2.481 -0.6077  0.2059  2.0765
   73A       N3 1837   5.793   7.076   2.395  0.2345  0.1739  0.1059
   73A       C4 1838   5.709   7.154   2.322 -0.2693 -0.9056  0.1789
   73A      C3' 1839   5.926   7.441   2.054 -0.2776 -0.3098  0.3359
   73A      H3' 1840   5.832   7.416   2.005 -0.0602 -0.4241 -0.0240
   73A      C2' 1841   5.970   7.316   2.135  0.2203  0.1825 -0.1336
   73A     H2'1 1842   5.951   7.232   2.068 -0.2608  0.1733  0.0051
   73A      O2' 1843   6.103   7.316   2.172 -0.2529 -0.0838 -0.7887
   73A     HO'2 1844   6.126   7.225   2.149 -4.0125 -1.5821  0.6453
   73A      O3' 1845   6.029   7.459   1.956 -0.1143  0.3179 -0.3142
   74U        P 1846   6.024   7.399   1.803  0.0268 -0.4968 -0.1263
   74U      O1P 1847   6.120   7.475   1.722  0.9937 -0.1984  0.5027
   74U      O2P 1848   5.882   7.404   1.768  0.1856  0.2220 -0.2081
   74U      O5' 1849   6.072   7.240   1.810 -0.3817 -0.4236  0.0980
   74U      C5' 1850   6.205   7.204   1.840  0.4794  0.2777 -0.2660
   74U     H5'1 1851   6.247   7.266   1.920 -0.9438 -1.8770  2.3239
   74U     H5'2 1852   6.258   7.204   1.745 -2.3286 -1.6836 -1.9496
   74U      C4' 1853   6.210   7.059   1.893 -0.2472  0.0651  0.8562
   74U      H4' 1854   6.312   7.045   1.929  0.3086 -1.1413 -1.0687
   74U      O4' 1855   6.124   7.050   2.004  0.6906 -0.1222  0.0848
   74U      C1' 1856   6.076   6.920   2.012 -0.6234 -0.0749 -0.3524
   74U      H1' 1857   6.121   6.876   2.101 -1.2568  1.0081  0.5211
   74U       N1 1858   5.923   6.918   2.027 -0.2732 -0.0513 -0.6770
   74U       C6 1859   5.836   6.995   1.953 -0.6035 -0.3751  0.5945
   74U       H6 1860   5.875   7.080   1.898  2.6901 -1.2852  1.2990
   74U       C5 1861   5.705   6.979   1.963 -0.1539 -0.2522  0.0501
   74U       H5 1862   5.644   7.053   1.912  2.1019  1.2089 -0.6729
   74U       C4 1863   5.645   6.873   2.044  0.5297  0.2856  0.5841
   74U       O4 1864   5.529   6.845   2.039 -0.0439  0.7381 -0.5908
   74U       N3 1865   5.740   6.797   2.112  0.5865  0.1598  0.4917
   74U       H3 1866   5.703   6.720   2.165  0.8892  0.6470  1.4187
   74U       C2 1867   5.872   6.815   2.101 -0.2394  0.9278 -0.5681
   74U       O2 1868   5.938   6.728   2.150  0.5680  0.1087 -0.0773
   74U      C3' 1869   6.159   6.950   1.796  1.0021  0.6487 -0.0249
   74U      H3' 1870   6.067   6.975   1.744 -0.4541 -3.2641  0.2853
   74U      C2' 1871   6.125   6.835   1.892  0.6722 -0.3842 -0.4344
   74U     H2'1 1872   6.046   6.774   1.848  0.5194 -0.8509  0.4653
   74U      O2' 1873   6.239   6.768   1.929  0.8508 -0.5108  0.0754
   74U     HO'2 1874   6.285   6.733   1.852  1.2052 -0.1992  0.1431
   74U      O3' 1875   6.263   6.908   1.711 -0.0819  0.1726  0.3386
   75A        P 1876   6.221   6.863   1.563  0.1779  0.6074 -0.3795
   75A      O1P 1877   6.339   6.851   1.479  0.2045 -0.3141  0.1148
   75A      O2P 1878   6.108   6.947   1.511 -0.0724  0.8280 -0.3623
   75A      O5' 1879   6.170   6.714   1.588  0.7072 -0.6447  0.4474
   75A      C5' 1880   6.253   6.613   1.638  0.1425 -0.3748  0.4335
   75A     H5'1 1881   6.321   6.656   1.711 -0.6298 -1.6221  1.9442
   75A     H5'2 1882   6.317   6.568   1.562  2.1049  0.9818  1.2206
   75A      C4' 1883   6.167   6.502   1.698  0.0242 -0.0105 -0.4901
   75A      H4' 1884   6.232   6.430   1.747  0.7825  1.2945  0.4921
   75A      O4' 1885   6.071   6.547   1.792 -0.5516  0.6232  0.3991
   75A      C1' 1886   5.958   6.451   1.803 -0.3999  0.0281  0.5495
   75A      H1' 1887   5.970   6.385   1.889 -1.5493 -1.7145 -0.5781
   75A       N9 1888   5.832   6.527   1.795 -0.7346  0.3922  0.3227
   75A       C8 1889   5.802   6.648   1.735 -0.1072  0.2074 -0.0718
   75A       H8 1890   5.877   6.713   1.692 -0.4345  1.0308  0.5682
   75A       N7 1891   5.681   6.696   1.764 -0.1760  0.7554 -0.3407
   75A       C5 1892   5.625   6.581   1.834  0.1405 -0.2290  0.3003
   75A       C6 1893   5.502   6.552   1.892  0.5573  0.7710  0.2896
   75A       N6 1894   5.395   6.631   1.895 -0.2356  0.2914  0.9117
   75A      H61 1895   5.394   6.728   1.867  2.0939 -0.6351 -3.1145
   75A      H62 1896   5.312   6.580   1.919 -1.6198  2.8152  1.9160
   75A       N1 1897   5.474   6.425   1.924  1.0279  0.1723 -0.3920
   75A       C2 1898   5.567   6.334   1.916  0.6108 -0.1247 -0.5702
   75A       H2 1899   5.532   6.234   1.938 -1.8047  0.8190  0.1951
   75A       N3 1900   5.696   6.354   1.889  0.4686 -0.2230  0.0804
   75A       C4 1901   5.717   6.480   1.846  0.2020  0.0944 -0.5179
   75A      C3' 1902   6.081   6.428   1.598  0.6003 -0.4148  0.0123
   75A      H3' 1903   6.033   6.509   1.543 -3.4192 -2.1573  0.6035
   75A      C2' 1904   5.977   6.361   1.688 -0.6280 -0.4397  0.8927
   75A     H2'1 1905   5.879   6.355   1.641 -0.9232 -2.5119  1.6913
   75A      O2' 1906   6.020   6.237   1.743  0.1574 -0.0880 -0.0194
   75A     HO'2 1907   5.944   6.189   1.775 -0.1068  2.1668  3.1728
   75A      O3' 1908   6.150   6.339   1.513  0.5019 -0.2207 -0.6623
   76A        P 1909   6.086   6.279   1.374  0.2613  0.0966  0.0050
   76A      O1P 1910   6.188   6.213   1.289 -0.3546 -0.4520 -0.1455
   76A      O2P 1911   6.007   6.387   1.319 -0.1439  0.2175 -0.0593
   76A      O5' 1912   5.987   6.170   1.429 -0.1972 -0.1367 -0.1077
   76A      C5' 1913   6.016   6.041   1.493  0.5046 -0.0308  0.2729
   76A     H5'1 1914   6.070   6.059   1.586 -1.0467  0.9058  1.0301
   76A     H5'2 1915   6.072   5.974   1.428  0.3388  0.0992 -0.0052
   76A      C4' 1916   5.880   5.977   1.534  0.4795 -1.0821 -0.1519
   76A      H4' 1917   5.906   5.891   1.595  0.8548 -0.5440  0.4573
   76A      O4' 1918   5.809   6.072   1.616 -0.0317 -0.0169 -0.2371
   76A      C1' 1919   5.671   6.036   1.624 -0.3999 -1.0367 -0.3295
   76A      H1' 1920   5.640   6.009   1.725 -1.1770  1.6932  0.2525
   76A       N9 1921   5.595   6.162   1.582 -0.2453 -0.3805 -0.1662
   76A       C8 1922   5.639   6.274   1.510 -0.5026  0.4117  1.0250
   76A       H8 1923   5.735   6.270   1.462 -0.1138  3.7236  1.3160
   76A       N7 1924   5.555   6.366   1.495  0.4484  0.4944  0.1005
   76A       C5 1925   5.448   6.324   1.578  0.4101 -0.6812 -0.4086
   76A       C6 1926   5.328   6.381   1.627  0.0796  0.4649 -0.1094
   76A       N6 1927   5.286   6.501   1.600 -0.3023 -0.5637 -0.0662
   76A      H61 1928   5.342   6.552   1.533 -0.8647  1.3489  0.8593
   76A      H62 1929   5.194   6.526   1.633  0.3280  0.0116  1.3337
   76A       N1 1930   5.235   6.306   1.686  0.4038 -0.4200  0.7225
   76A       C2 1931   5.262   6.180   1.698 -0.4897  0.3269  0.1022
   76A       H2 1932   5.186   6.121   1.746 -1.3574  0.0486 -1.5310
   76A       N3 1933   5.373   6.113   1.670 -0.4102  0.0156  0.1749
   76A       C4 1934   5.464   6.197   1.608 -0.1869  0.6299  0.0555
   76A      C3' 1935   5.775   5.926   1.441  0.1870  0.6927 -0.3487
   76A      H3' 1936   5.770   6.004   1.365  0.9614  0.6318 -0.4672
   76A      C2' 1937   5.648   5.919   1.530  0.1222 -0.2560 -0.0471
   76A     H2'1 1938   5.561   5.934   1.466 -0.4724 -1.6894  0.3775
   76A      O2' 1939   5.638   5.799   1.609  0.3000  0.2055  0.6576
   76A     HO'2 1940   5.569   5.744   1.571  1.0352  0.9437 -2.0053
   76A      O3' 1941   5.803   5.798   1.383  0.9429 -0.0597  0.2251
   77U        P 1942   5.763   5.763   1.233  0.4199  0.2127  0.4969
   77U      O1P 1943   5.795   5.617   1.212  0.3730  0.3699  0.1119
   77U      O2P 1944   5.823   5.866   1.152 -0.4750  0.2100 -0.0861
   77U      O5' 1945   5.609   5.782   1.242  0.4973  0.2055 -0.4545
   77U      C5' 1946   5.530   5.674   1.296  0.6449 -0.1165  0.5115
   77U     H5'1 1947   5.578   5.655   1.392  1.6001 -0.6598 -0.0487
   77U     H5'2 1948   5.536   5.585   1.233 -1.1810  2.1552 -3.1911
   77U      C4' 1949   5.382   5.690   1.299 -1.1884  0.5361  0.6250
   77U      H4' 1950   5.351   5.595   1.344  0.3378 -1.3711 -2.0075
   77U      O4' 1951   5.344   5.796   1.377  0.2900  0.1346  0.5584
   77U      C1' 1952   5.227   5.854   1.335  0.1346  0.2671  0.0063
   77U      H1' 1953   5.149   5.826   1.406 -0.5018 -0.2522 -0.8672
   77U       N1 1954   5.230   6.004   1.331 -0.4008  0.3304  0.8708
   77U       C6 1955   5.344   6.071   1.286  0.4857 -0.0326  0.0467
   77U       H6 1956   5.436   6.020   1.261  0.2939 -0.1015 -0.5161
   77U       C5 1957   5.338   6.202   1.253  0.3573  0.0398 -0.3775
   77U       H5 1958   5.421   6.247   1.202  1.2742 -2.2824 -1.0994
   77U       C4 1959   5.222   6.283   1.290  0.7234 -0.3340  0.1313
   77U       O4 1960   5.207   6.403   1.266  0.3516  0.0412 -0.5772
   77U       N3 1961   5.120   6.208   1.329  0.9788  1.6469 -0.0205
   77U       H3 1962   5.029   6.251   1.333 -1.1616 -2.4260  0.8751
   77U       C2 1963   5.115   6.071   1.357  0.2609 -0.4571  0.8433
   77U       O2 1964   5.008   6.023   1.394 -0.0991  0.1778 -0.5296
   77U      C3' 1965   5.318   5.704   1.163 -0.1064 -0.9676  0.5023
   77U      H3' 1966   5.385   5.766   1.103  0.1086 -1.0767  0.6277
   77U      C2' 1967   5.183   5.782   1.200  0.4231  0.5484  0.1322
   77U     H2'1 1968   5.162   5.861   1.128  2.8472  1.7283  0.6343
   77U      O2' 1969   5.075   5.690   1.228 -0.7952  0.0184  0.1971
   77U     HO'2 1970   5.035   5.668   1.143  1.8484  0.7882 -1.3583
   77U      O3' 1971   5.287   5.578   1.102 -0.2642 -0.0856  0.3347
   78U        P 1972   5.269   5.560   0.943 -0.1764 -0.3575  0.0363
   78U      O1P 1973   5.253   5.416   0.911  0.0373 -0.4563  0.3454
   78U      O2P 1974   5.377   5.635   0.886  0.1620  0.6642 -0.7166
   78U      O5' 1975   5.124   5.637   0.897 -0.1796 -0.1677 -0.7217
   78U      C5' 1976   4.991   5.582   0.903  0.0884 -0.1249 -0.7233
   78U     H5'1 1977   4.981   5.533   1.000 -0.3744  0.0009 -0.7068
   78U     H5'2 1978   4.963   5.522   0.816  0.7518 -0.5489 -0.6526
   78U      C4' 1979   4.888   5.693   0.902  0.1095 -0.3709  0.1258
   78U      H4' 1980   4.793   5.643   0.922  0.2333 -0.6354  0.0548
   78U      O4' 1981   4.918   5.781   1.007 -0.4952 -0.3589  1.0959
   78U      C1' 1982   4.847   5.903   0.979 -0.2343 -0.2427  0.0691
   78U      H1' 1983   4.759   5.908   1.042 -1.0813  0.1193 -1.1181
   78U       N1 1984   4.924   6.029   0.995 -0.3345  0.0594  0.7995
   78U       C6 1985   5.059   6.037   0.949  0.1248 -0.4544  0.8097
   78U       H6 1986   5.112   5.946   0.928 -0.0910  0.0069 -2.1363
   78U       C5 1987   5.117   6.163   0.943 -0.4335  0.5096  0.0150
   78U       H5 1988   5.215   6.170   0.898  0.0389 -0.6293  0.8290
   78U       C4 1989   5.048   6.285   0.982 -0.2322 -0.0685  0.0948
   78U       O4 1990   5.096   6.400   0.990  0.0539 -0.1356 -0.6857
   78U       N3 1991   4.925   6.264   1.036 -0.0656 -0.0206  0.0779
   78U       H3 1992   4.870   6.346   1.058 -3.0130 -2.1980  1.5633
   78U       C2 1993   4.853   6.144   1.033 -0.6341  0.7444 -0.1719
   78U       O2 1994   4.740   6.142   1.076 -0.3573 -0.8410 -0.4102
   78U      C3' 1995   4.869   5.773   0.774 -0.0665  0.4764 -0.3955
   78U      H3' 1996   4.969   5.792   0.737 -0.8176  1.0924 -2.2104
   78U      C2' 1997   4.790   5.896   0.834  0.1702  0.9477 -0.7277
   78U     H2'1 1998   4.802   5.988   0.777  1.9790  0.2891 -1.4822
   78U      O2' 1999   4.651   5.871   0.849  0.1879  0.2793 -0.5245
   78U     HO'2 2000   4.610   5.858   0.764 -0.3770  0.0452 -0.2226
   78U      O3' 2001   4.793   5.696   0.680 -0.0082 -0.5017  0.9645
   79A        P 2002   4.804   5.721   0.524 -0.1938 -0.5588 -0.4088
   79A      O1P 2003   4.755   5.601   0.455  0.3880  0.1681  0.3685
   79A      O2P 2004   4.939   5.773   0.498 -0.5745 -0.0704  0.1057
   79A      O5' 2005   4.691   5.834   0.519  0.0334 -0.2184 -0.0551
   79A      C5' 2006   4.552   5.805   0.515  1.1988 -0.3239 -1.0207
   79A     H5'1 2007   4.529   5.744   0.602  1.9563  0.9649  0.1314
   79A     H5'2 2008   4.521   5.743   0.430 -1.7912  0.4791 -0.6238
   79A      C4' 2009   4.478   5.936   0.510  0.3870 -0.0554 -0.1831
   79A      H4' 2010   4.373   5.905   0.510  0.5026 -0.5573  1.7579
   79A      O4' 2011   4.490   6.019   0.623 -0.0477 -0.6112  0.0606
   79A      C1' 2012   4.477   6.158   0.590 -0.3545 -0.0530 -0.3362
   79A      H1' 2013   4.395   6.201   0.648 -0.1514  0.0189 -0.0974
   79A       N9 2014   4.609   6.219   0.627 -0.8034 -0.1998  0.1973
   79A       C8 2015   4.739   6.163   0.616  0.0758 -0.1419 -0.4957
   79A       H8 2016   4.759   6.060   0.590  0.9875 -0.5566  1.6558
   79A       N7 2017   4.833   6.242   0.654 -0.1696 -0.0271  0.1439
   79A       C5 2018   4.769   6.363   0.682  0.3575 -0.7035  0.4531
   79A       C6 2019   4.800   6.500   0.725  0.1892 -0.2567  0.0943
   79A       N6 2020   4.921   6.545   0.755 -0.4975 -0.3597 -0.5641
   79A      H61 2021   4.997   6.478   0.750  0.7521  1.0450 -0.9557
   79A      H62 2022   4.928   6.636   0.797  0.1752 -0.5872 -0.1578
   79A       N1 2023   4.708   6.591   0.753 -0.3572  0.2136  0.2904
   79A       C2 2024   4.579   6.551   0.744  0.1017 -0.1275 -0.4060
   79A       H2 2025   4.492   6.612   0.763 -2.7133 -2.6403 -3.9136
   79A       N3 2026   4.535   6.434   0.708 -0.4920 -0.3275  0.2214
   79A       C4 2027   4.635   6.348   0.673  0.1011 -0.0231 -0.7684
   79A      C3' 2028   4.512   6.027   0.390  0.7198 -0.5356 -0.8883
   79A      H3' 2029   4.620   6.037   0.378  0.6370  1.0423 -0.5693
   79A      C2' 2030   4.445   6.161   0.440 -0.6828 -0.0863  0.8397
   79A     H2'1 2031   4.492   6.239   0.382 -1.7632 -0.1856 -0.2183
   79A      O2' 2032   4.302   6.162   0.431 -0.5479  0.7360 -0.6895
   79A     HO'2 2033   4.265   6.247   0.455 -0.4550  0.3662  0.8860
   79A      O3' 2034   4.463   5.997   0.260 -0.3565 -0.0526  1.1141
   80A        P 2035   4.507   6.080   0.129 -0.4217 -0.1800  0.0475
   80A      O1P 2036   4.447   6.019   0.011  0.1545 -0.1135  0.8712
   80A      O2P 2037   4.658   6.083   0.131 -0.1450  0.2192 -0.2804
   80A      O5' 2038   4.462   6.229   0.144 -0.5646  0.0392 -0.4104
   80A      C5' 2039   4.331   6.273   0.138  0.0282 -0.4685 -0.9895
   80A     H5'1 2040   4.261   6.195   0.167 -1.0898  0.5524 -0.8750
   80A     H5'2 2041   4.326   6.295   0.031  0.9543 -0.8335 -1.1156
   80A      C4' 2042   4.294   6.416   0.194  0.1912  0.2434  0.2173
   80A      H4' 2043   4.186   6.424   0.184  0.1888 -1.1291 -1.2192
   80A      O4' 2044   4.340   6.428   0.329 -0.1835 -0.2126 -0.5019
   80A      C1' 2045   4.394   6.562   0.350 -0.2608  0.0239  0.1366
   80A      H1' 2046   4.338   6.601   0.435 -1.8845 -2.6215  0.3819
   80A       N9 2047   4.542   6.567   0.372 -0.4657 -0.4015  0.4308
   80A       C8 2048   4.642   6.477   0.356 -0.8382 -0.2238 -0.2287
   80A       H8 2049   4.628   6.375   0.323 -4.8688  0.4078 -1.0587
   80A       N7 2050   4.764   6.517   0.380  0.3103 -0.3275 -0.6016
   80A       C5 2051   4.734   6.652   0.413 -0.5964 -1.0279  0.2962
   80A       C6 2052   4.819   6.764   0.447 -0.0830  0.6198  0.5647
   80A       N6 2053   4.949   6.765   0.469  0.0557 -0.0918  0.3839
   80A      H61 2054   5.004   6.680   0.477  0.8126  0.3302 -0.2418
   80A      H62 2055   4.991   6.856   0.456 -0.3273 -0.0924 -0.9850
   80A       N1 2056   4.765   6.885   0.455 -0.1828 -0.4511  0.5911
   80A       C2 2057   4.638   6.901   0.440 -0.3864 -0.2588  0.0667
   80A       H2 2058   4.603   7.003   0.439 -0.8376 -0.4110 -0.7704
   80A       N3 2059   4.546   6.806   0.425 -0.5128 -0.3658 -0.0653
   80A       C4 2060   4.603   6.683   0.409  0.0294 -0.8446  0.3172
   80A      C3' 2061   4.359   6.533   0.116  0.4626  0.6979  0.1591
   80A      H3' 2062   4.464   6.512   0.097  0.1451 -0.6510 -0.2329
   80A      C2' 2063   4.358   6.637   0.222 -0.1705 -0.0126  0.2818
   80A     H2'1 2064   4.429   6.714   0.193  0.1151 -0.5639 -0.5464
   80A      O2' 2065   4.231   6.697   0.238 -0.3043  0.3217 -0.3945
   80A     HO'2 2066   4.191   6.724   0.155  0.2015  1.9875 -0.1314
   80A      O3' 2067   4.291   6.594  -0.003 -0.2638 -0.3041 -0.1662
   81U        P 2068   4.381   6.645  -0.126 -0.5995  0.2930 -0.0285
   81U      O1P 2069   4.301   6.688  -0.241 -0.6221 -0.4006  0.1804
   81U      O2P 2070   4.478   6.539  -0.156 -0.5675 -0.5524  0.6930
   81U      O5' 2071   4.463   6.763  -0.071  0.0811 -0.0586 -0.1668
   81U      C5' 2072   4.395   6.884  -0.030  0.2264 -1.2252  0.4622
   81U     H5'1 2073   4.315   6.858   0.040 -0.5249 -1.4443 -0.4451
   81U     H5'2 2074   4.349   6.934  -0.116  2.9634  0.3425 -0.2059
   81U      C4' 2075   4.487   6.991   0.026  0.0556  0.1443 -0.4552
   81U      H4' 2076   4.427   7.076   0.059  0.8938  0.4666  0.2695
   81U      O4' 2077   4.554   6.944   0.134 -0.1729  0.5191 -0.6893
   81U      C1' 2078   4.686   6.995   0.131 -0.5431  0.8370 -0.2137
   81U      H1' 2079   4.711   7.048   0.223 -1.4390  1.7570 -0.4837
   81U       N1 2080   4.783   6.885   0.126  0.7110 -0.7203  0.5882
   81U       C6 2081   4.748   6.758   0.082 -0.0500 -0.1235 -0.0293
   81U       H6 2082   4.651   6.732   0.043 -0.6927 -3.6725  3.3004
   81U       C5 2083   4.843   6.659   0.085  0.7693 -0.1766  0.2616
   81U       H5 2084   4.809   6.563   0.047 -1.4716  0.5430  0.2888
   81U       C4 2085   4.979   6.682   0.124  0.3236  0.1854 -0.0020
   81U       O4 2086   5.063   6.592   0.117 -0.4432  0.6016 -0.4411
   81U       N3 2087   5.004   6.811   0.173  0.4545  0.3667  0.4732
   81U       H3 2088   5.092   6.839   0.213  0.8925  2.3312 -1.6778
   81U       C2 2089   4.912   6.917   0.160  0.6201 -0.0708  0.4847
   81U       O2 2090   4.954   7.031   0.169 -0.6471 -0.9416  0.2482
   81U      C3' 2091   4.588   7.044  -0.077 -0.3814  0.3317  0.0187
   81U      H3' 2092   4.630   6.957  -0.128 -0.4826  0.3684 -0.1296
   81U      C2' 2093   4.697   7.099   0.018 -0.5629  0.0432  0.1948
   81U     H2'1 2094   4.797   7.102  -0.026 -0.6891  1.9240 -0.0270
   81U      O2' 2095   4.659   7.226   0.072 -0.1430 -0.4677  0.4531
   81U     HO'2 2096   4.614   7.273   0.002  0.1701 -1.5522 -0.5008
   81U      O3' 2097   4.530   7.141  -0.167 -0.0060  0.4319 -0.3742
   82U        P 2098   4.592   7.145  -0.312  0.3616  0.1002  0.3469
   82U      O1P 2099   4.531   7.261  -0.386 -0.0819  0.3876  0.3047
   82U      O2P 2100   4.571   7.006  -0.363 -0.1917 -0.1640 -0.8241
   82U      O5' 2101   4.744   7.174  -0.287 -0.0696  0.6167 -0.0290
   82U      C5' 2102   4.782   7.303  -0.251 -0.0487 -0.3404  0.1255
   82U     H5'1 2103   4.726   7.337  -0.164 -1.0635 -0.8560 -0.3209
   82U     H5'2 2104   4.761   7.379  -0.326 -2.0472 -0.0622  0.9052
   82U      C4' 2105   4.925   7.315  -0.203 -0.0522  0.3842  1.2450
   82U      H4' 2106   4.934   7.400  -0.135  0.2070  0.3997  1.1934
   82U      O4' 2107   4.967   7.197  -0.129 -0.0995 -0.2201  0.0347
   82U      C1' 2108   5.071   7.134  -0.206  0.0977  0.7240 -0.4379
   82U      H1' 2109   5.162   7.178  -0.166  1.1282  0.6112 -2.4950
   82U       N1 2110   5.076   6.989  -0.199 -0.0894  0.3639 -0.1136
   82U       C6 2111   4.956   6.924  -0.218  0.5924  0.9016  0.5227
   82U       H6 2112   4.871   6.987  -0.244  0.0307 -0.7307 -1.9270
   82U       C5 2113   4.952   6.788  -0.214  0.9519  1.1152 -0.0973
   82U       H5 2114   4.861   6.737  -0.245  0.8576  1.9671 -1.3152
   82U       C4 2115   5.070   6.709  -0.182 -0.1781 -0.0795 -0.2553
   82U       O4 2116   5.081   6.588  -0.182  0.0222 -0.1354  1.1101
   82U       N3 2117   5.184   6.779  -0.159  0.4976  0.1564 -0.0271
   82U       H3 2118   5.272   6.734  -0.135  1.4308  1.1872 -1.3520
   82U       C2 2119   5.187   6.917  -0.161  0.2158  0.1974 -0.5889
   82U       O2 2120   5.286   6.974  -0.121 -0.6144 -0.3848 -0.3737
   82U      C3' 2121   5.026   7.325  -0.323  0.5294 -0.2750 -0.5649
   82U      H3' 2122   4.975   7.365  -0.411  1.1612  2.4819  0.1993
   82U      C2' 2123   5.075   7.183  -0.352 -0.7713  0.7036 -0.2948
   82U     H2'1 2124   5.011   7.130  -0.423 -0.7763  2.6729 -1.8534
   82U      O2' 2125   5.203   7.200  -0.406 -0.1490  0.5083  0.4699
   82U     HO'2 2126   5.243   7.277  -0.365  1.2818  0.8868 -1.5233
   82U      O3' 2127   5.137   7.418  -0.303  0.0338  0.1898  0.2121
   82U      H3T 2128   5.099   7.504  -0.286 -0.0962  0.5107 -1.5397
   8.58058   8.58058   6.06738   0.00000   0.00000   0.00000   0.00000   4.29028   4.29028
