# Supplementary material for: Constant-pH Molecular Dynamics of Cationic Peptide Dendrimers Binding to siRNA
Source: J Chem Inf Model. 2026 Feb 5;66(8):4734–43. doi: 10.1021/acs.jcim.5c02636 (PMC13126635; doi:10.1021/acs.jcim.5c02636)
Supplement: Supplementary file 2 [file ci5c02636_si_002.zip › zip/MH18_05_out_1.gro]

Protein
 2128
    1LY0      N    1   8.355   6.345   2.203  0.0665  0.2054  0.0186
    1LY0     H1    2   8.395   6.415   2.264 -2.4867  2.8012 -1.0659
    1LY0     H2    3   8.432   6.292   2.163 -1.3667 -2.3400  0.3826
    1LY0     H3    4   8.305   6.395   2.132  0.6673  0.7858 -0.0110
    1LY0     CA    5   8.266   6.261   2.295 -0.6771 -0.0356  0.4754
    1LY0     HA    6   8.174   6.310   2.326 -0.7562 -1.2841  2.3744
    1LY0     CB    7   8.217   6.132   2.221  0.0079  0.2476 -0.1020
    1LY0    HB1    8   8.307   6.076   2.194  0.3765  0.2087  1.1432
    1LY0    HB2    9   8.168   6.155   2.127  0.9570 -0.1848 -0.7211
    1LY0     CG   10   8.123   6.041   2.304 -0.3219 -0.3365 -0.2331
    1LY0    HG1   11   8.029   6.097   2.309  1.1374  2.2773  0.0691
    1LY0    HG2   12   8.162   6.020   2.404  0.0752 -1.5292 -0.6329
    1LY0     CD   13   8.096   5.911   2.229  0.2377 -0.9183 -0.4000
    1LY0    HD1   14   8.191   5.857   2.229  1.4660  1.1250 -0.7960
    1LY0    HD2   15   8.058   5.921   2.128 -1.4511  1.5187  0.3796
    1LY0     CE   16   8.010   5.838   2.327  0.1164 -0.0911  0.1252
    1LY0    HE1   17   7.917   5.890   2.348  0.1653 -0.7553  2.1599
    1LY0    HE2   18   8.068   5.836   2.419 -0.7291  0.3297  0.6794
    1LY0     NZ   19   7.984   5.695   2.280 -0.1236 -0.0536 -0.7001
    1LY0    HZ1   20   7.902   5.665   2.330  0.0155  2.3139  1.1316
    1LY0    HZ2   21   7.962   5.689   2.181  1.0141 -1.3056 -0.9098
    1LY0    HZ3   22   8.065   5.642   2.308  2.2160  2.0921 -2.7976
    1LY0      C   23   8.338   6.219   2.426  0.3038 -0.4350  0.4368
    1LY0      O   24   8.460   6.211   2.417 -0.3131 -0.6113  0.1872
    2LER      N   25   8.268   6.200   2.543 -0.5377 -0.8959  0.2578
    2LER      H   26   8.170   6.214   2.522  0.1542  0.9621 -2.3615
    2LER     CA   27   8.325   6.155   2.674 -0.3898  0.1668 -0.2089
    2LER     HA   28   8.425   6.198   2.686 -0.2891  0.2959 -1.3778
    2LER     CB   29   8.237   6.206   2.782 -0.0778  0.7515  0.0257
    2LER    HB1   30   8.253   6.162   2.880  1.2735  0.1117 -0.4472
    2LER    HB2   31   8.136   6.178   2.751 -0.3527 -0.4721  1.9003
    2LER     CG   32   8.250   6.356   2.794 -0.2889  0.4081  0.0370
    2LER     HG   33   8.260   6.393   2.692 -2.4215  0.9844 -0.0320
    2LER    CD1   34   8.125   6.417   2.858 -0.5237  0.2697  0.1271
    2LER   HD11   35   8.110   6.379   2.959 -2.6898 -0.6608 -0.4723
    2LER   HD12   36   8.126   6.525   2.872 -2.2327  0.2826  0.3826
    2LER   HD13   37   8.040   6.388   2.796  0.1387  1.8865 -1.6043
    2LER    CD2   38   8.357   6.385   2.892  0.1840 -0.2120 -0.0892
    2LER   HD21   39   8.441   6.319   2.872  0.3805  0.3143 -1.0573
    2LER   HD22   40   8.392   6.488   2.903  0.6983 -0.3386 -0.5126
    2LER   HD23   41   8.330   6.360   2.994 -0.0849  0.7474  0.0840
    2LER      C   42   8.349   6.003   2.691 -0.1966  0.0111  0.0774
    2LER      O   43   8.288   5.924   2.619 -0.0901 -0.3957  0.2754
    3LYR      N   44   8.449   5.966   2.770 -0.6200 -0.1280 -0.3080
    3LYR      H   45   8.500   6.039   2.817  1.7474 -0.8137 -1.6326
    3LYR     CA   46   8.484   5.827   2.795  0.0468  1.1259  0.5096
    3LYR     HA   47   8.527   5.784   2.705 -0.1230  2.4199 -0.2203
    3LYR     CB   48   8.580   5.824   2.911  0.4321 -0.6919  0.2461
    3LYR    HB1   49   8.661   5.895   2.897 -0.6368  0.3921 -0.6377
    3LYR    HB2   50   8.612   5.720   2.919 -2.6179 -1.7037  0.5911
    3LYR     CG   51   8.519   5.843   3.055 -0.3598 -0.2130  0.1993
    3LYR    HG1   52   8.437   5.775   3.077 -1.4846  1.2641  0.7558
    3LYR    HG2   53   8.476   5.941   3.074  0.4772  0.5954 -1.8355
    3LYR     CD   54   8.628   5.821   3.163 -0.3852 -0.5719 -0.5499
    3LYR    HD1   55   8.693   5.908   3.151 -2.1977  1.1617  1.4575
    3LYR    HD2   56   8.687   5.733   3.137  0.4226 -0.0416 -0.5506
    3LYR     CE   57   8.594   5.810   3.311 -0.7629  0.3751 -0.6137
    3LYR    HE1   58   8.687   5.825   3.367 -2.1150  3.0870  1.0794
    3LYR    HE2   59   8.555   5.712   3.337  0.4301  0.4759  1.9050
    3LYR     NZ   60   8.498   5.912   3.343  0.1181 -0.8188  0.1031
    3LYR    HZ1   61   8.400   5.892   3.333  0.4139 -2.6567  0.4532
    3LYR      C   62   8.364   5.735   2.845 -0.3459 -0.6502  0.5891
    3LYR      O   63   8.264   5.792   2.884  0.0350 -0.3825  0.0937
    4LY0      N   64   8.376   5.603   2.838  0.1327 -0.6510  0.1086
    4LY0      H   65   8.459   5.560   2.801 -0.2931 -0.9508 -0.5070
    4LY0     CA   66   8.253   5.514   2.867 -0.7825  0.3036  0.3049
    4LY0     HA   67   8.165   5.556   2.819 -0.4048  0.7798  0.0185
    4LY0     CB   68   8.284   5.373   2.805  0.0412  0.1364  0.4370
    4LY0    HB1   69   8.382   5.334   2.834  0.4908  1.6240  0.9793
    4LY0    HB2   70   8.287   5.395   2.699 -0.8077  0.2922  0.4428
    4LY0     CG   71   8.178   5.271   2.844 -0.0170  0.3298  0.3286
    4LY0    HG1   72   8.079   5.303   2.812 -1.6228 -0.3284  4.0695
    4LY0    HG2   73   8.171   5.263   2.952 -1.1252  3.0558  0.5605
    4LY0     CD   74   8.213   5.127   2.791  0.1257  0.2364  0.1382
    4LY0    HD1   75   8.129   5.067   2.825 -0.5149  1.8123  1.5467
    4LY0    HD2   76   8.304   5.091   2.839  0.7980  1.4899 -0.1500
    4LY0     CE   77   8.222   5.122   2.636  0.4290 -0.6406 -0.5600
    4LY0    HE1   78   8.230   5.016   2.609 -2.5380 -0.8642 -0.9255
    4LY0    HE2   79   8.314   5.167   2.601 -0.3529  0.2786 -1.4996
    4LY0     NZ   80   8.101   5.167   2.564  0.7897  0.0345  0.5587
    4LY0    HZ1   81   8.014   5.125   2.593  0.3184  1.2940  1.0459
    4LY0    HZ2   82   8.087   5.267   2.566  0.8865  0.1601 -1.6530
    4LY0    HZ3   83   8.111   5.168   2.463  1.7019 -0.3251  0.6364
    4LY0      C   84   8.230   5.510   3.020  0.0190 -0.3374 -0.1397
    4LY0      O   85   8.322   5.485   3.096 -0.2536 -0.6380 -0.5111
    5LER      N   86   8.105   5.542   3.063  0.3833 -0.4518 -0.8038
    5LER      H   87   8.030   5.556   2.997 -1.9609 -0.9188  1.5689
    5LER     CA   88   8.069   5.585   3.200  0.3106 -0.1497 -0.4398
    5LER     HA   89   8.153   5.635   3.247  0.9416 -1.1950 -0.4103
    5LER     CB   90   7.946   5.677   3.191  0.1174 -0.3720 -0.0331
    5LER    HB1   91   7.901   5.700   3.288 -2.1486 -1.3223 -0.7906
    5LER    HB2   92   7.861   5.628   3.143  0.7027 -1.4218 -0.0118
    5LER     CG   93   7.973   5.810   3.126 -0.6474 -0.4429 -0.2621
    5LER     HG   94   8.012   5.791   3.026  3.0298 -0.4445  1.0484
    5LER    CD1   95   7.844   5.900   3.116 -0.4056 -0.3085  0.2561
    5LER   HD11   96   7.763   5.835   3.083  0.4000 -0.8114 -0.8033
    5LER   HD12   97   7.817   5.947   3.210 -1.2597 -0.7461  0.2416
    5LER   HD13   98   7.843   5.972   3.035 -1.2191 -0.1959  0.3627
    5LER    CD2   99   8.082   5.894   3.193 -0.1025 -1.1829 -0.2442
    5LER   HD21  100   8.094   5.987   3.138  1.1515 -0.0042  1.8802
    5LER   HD22  101   8.058   5.915   3.297 -0.5223 -2.0387 -0.1604
    5LER   HD23  102   8.180   5.847   3.190  1.9156  2.6606 -1.7868
    5LER      C  103   8.041   5.457   3.287  0.0199  0.4387 -0.2318
    5LER      O  104   7.935   5.447   3.346 -0.3116 -0.0356  0.0874
    6LYR      N  105   8.142   5.363   3.292  0.2430  0.0096  0.7029
    6LYR      H  106   8.221   5.366   3.230 -0.6751 -0.9527 -0.5624
    6LYR     CA  107   8.142   5.243   3.378 -0.4523 -0.0367  0.5953
    6LYR     HA  108   8.050   5.189   3.354 -0.5304  1.0129 -1.7658
    6LYR     CB  109   8.265   5.161   3.340  0.4800  0.4624 -0.3367
    6LYR    HB1  110   8.282   5.087   3.418 -0.6861  0.5699  0.0517
    6LYR    HB2  111   8.356   5.220   3.353  1.0171 -0.6896  1.5252
    6LYR     CG  112   8.258   5.089   3.210  0.3171  0.0865  0.7266
    6LYR    HG1  113   8.187   5.136   3.142 -0.1080  0.3145  1.3157
    6LYR    HG2  114   8.220   4.989   3.231  0.5877  0.0702  1.1455
    6LYR     CD  115   8.388   5.062   3.136  0.2754 -0.7386 -0.6957
    6LYR    HD1  116   8.379   5.004   3.043  0.2009 -0.3399 -0.9377
    6LYR    HD2  117   8.466   5.012   3.194  1.2616 -0.5055 -1.7624
    6LYR     CE  118   8.459   5.190   3.096 -0.1836  0.4778 -0.3269
    6LYR    HE1  119   8.460   5.257   3.181 -0.7198  0.3862 -0.2382
    6LYR    HE2  120   8.400   5.230   3.014 -0.9978  2.4145  1.1276
    6LYR     NZ  121   8.596   5.160   3.035  0.1340  0.3659  0.6542
    6LYR    HZ1  122   8.607   5.086   2.967  1.1530  0.3686  0.8016
    6LYR      C  123   8.146   5.282   3.526 -0.7959  0.1765  0.5513
    6LYR      O  124   8.193   5.389   3.560  0.1556 -0.1275  0.1223
    7LER      N  125   8.099   5.195   3.611 -0.6938  0.6798  0.0429
    7LER      H  126   8.095   5.099   3.578 -2.5129  0.3935  0.9800
    7LER     CA  127   8.100   5.214   3.750 -0.3336  0.0415  0.4050
    7LER     HA  128   8.071   5.316   3.776 -2.5140 -0.2391 -0.7202
    7LER     CB  129   8.012   5.113   3.821  0.2879  0.1295 -0.1246
    7LER    HB1  130   8.033   5.126   3.927 -3.2115  0.8764  0.6273
    7LER    HB2  131   8.034   5.010   3.796 -1.4652  0.2015 -2.2717
    7LER     CG  132   7.858   5.122   3.813  0.3167  0.0554  0.2216
    7LER     HG  133   7.836   5.118   3.706  0.2493 -0.5358  0.2517
    7LER    CD1  134   7.795   5.009   3.891  0.3331  0.7856 -0.1311
    7LER   HD11  135   7.692   5.037   3.913  0.0376 -0.4806  0.1620
    7LER   HD12  136   7.806   4.914   3.839  1.9584 -0.0204  1.5589
    7LER   HD13  137   7.852   4.988   3.982  0.3941 -1.0952 -0.5555
    7LER    CD2  138   7.812   5.261   3.863  0.2453  0.9697  0.0033
    7LER   HD21  139   7.706   5.269   3.840 -0.3583 -0.2460  2.0719
    7LER   HD22  140   7.825   5.266   3.971  3.3666  0.6213 -0.2625
    7LER   HD23  141   7.868   5.337   3.810  1.0752 -0.5086 -1.3154
    7LER      C  142   8.241   5.196   3.802 -0.3012  0.1367  0.1912
    7LER      O  143   8.308   5.101   3.761 -0.2004  0.2015  0.1179
    8LER      N  144   8.277   5.279   3.907 -0.0790  0.0067  0.2478
    8LER      H  145   8.212   5.354   3.923 -0.8859 -0.1318 -2.0041
    8LER     CA  146   8.390   5.266   4.002  0.0736  0.2833 -0.2215
    8LER     HA  147   8.397   5.359   4.058 -0.9210 -0.5815  1.4199
    8LER     CB  148   8.351   5.154   4.099 -0.2434 -0.4672  0.0536
    8LER    HB1  149   8.437   5.129   4.161  2.1061  2.2379 -1.8547
    8LER    HB2  150   8.321   5.066   4.041 -1.2007 -1.2707  1.7063
    8LER     CG  151   8.231   5.184   4.192  0.0281  0.3023  0.3179
    8LER     HG  152   8.155   5.238   4.135  0.4816 -0.7783 -1.3780
    8LER    CD1  153   8.167   5.049   4.255 -0.0008 -0.1359  0.8480
    8LER   HD11  154   8.244   4.985   4.297  0.8099  1.0655  1.2234
    8LER   HD12  155   8.090   5.084   4.323  0.5676 -0.6391  1.7665
    8LER   HD13  156   8.123   4.990   4.174  1.6427  1.6753 -1.4890
    8LER    CD2  157   8.283   5.285   4.298 -0.0051  0.1367  0.5668
    8LER   HD21  158   8.336   5.370   4.254  1.6708  0.4745  3.0177
    8LER   HD22  159   8.201   5.325   4.358  0.6028  0.9411  0.8810
    8LER   HD23  160   8.358   5.251   4.369 -1.2155 -0.7815  1.4287
    8LER      C  161   8.534   5.240   3.937  0.3978  0.8853 -0.5169
    8LER      O  162   8.620   5.186   4.006 -0.5103 -0.0813  0.4603
    9LYR      N  163   8.563   5.284   3.812  0.6927  0.4126  0.1546
    9LYR      H  164   8.504   5.353   3.768 -0.7460 -0.6386  0.3816
    9LYR     CA  165   8.691   5.266   3.746 -0.1285 -0.1231 -0.4492
    9LYR     HA  166   8.726   5.164   3.762  0.8464  0.2481 -0.0908
    9LYR     CB  167   8.674   5.266   3.593 -0.1073 -0.4300 -1.0002
    9LYR    HB1  168   8.772   5.253   3.547  1.7349  1.5979  1.9401
    9LYR    HB2  169   8.639   5.362   3.553 -0.0441  0.0215 -0.0095
    9LYR     CG  170   8.580   5.149   3.552  0.4101 -0.0883 -0.2066
    9LYR    HG1  171   8.555   5.166   3.448 -1.6343 -0.1533  0.2394
    9LYR    HG2  172   8.487   5.151   3.609 -1.6815 -0.1331 -3.4077
    9LYR     CD  173   8.647   5.009   3.566 -0.0775 -0.0737  0.0685
    9LYR    HD1  174   8.660   4.984   3.671  2.5263  1.1066  0.0891
    9LYR    HD2  175   8.746   5.008   3.521 -0.7820  0.3976 -1.6040
    9LYR     CE  176   8.555   4.905   3.507 -0.1066 -0.2141 -0.5409
    9LYR    HE1  177   8.593   4.803   3.512  0.1533 -0.0988 -0.0762
    9LYR    HE2  178   8.540   4.927   3.402  2.5154 -1.8669 -1.3678
    9LYR     NZ  179   8.432   4.905   3.582  0.4723  0.2186 -0.2780
    9LYR    HZ1  180   8.407   4.979   3.645 -2.0691  0.0891 -1.0135
    9LYR      C  181   8.814   5.357   3.788  0.8740 -0.2316  0.0935
    9LYR      O  182   8.927   5.317   3.792 -0.0479 -0.1394 -0.0851
   10LER      N  183   8.782   5.486   3.825 -0.4170 -0.3523 -0.0719
   10LER      H  184   8.687   5.521   3.820 -0.3298 -0.1411 -0.3104
   10LER     CA  185   8.888   5.571   3.875 -0.1889 -0.8981  0.1264
   10LER     HA  186   8.972   5.571   3.806 -0.4240  2.6418 -0.3691
   10LER     CB  187   8.844   5.722   3.866  0.1601  0.0477 -0.1413
   10LER    HB1  188   8.931   5.787   3.879 -0.6363  1.5654 -1.9668
   10LER    HB2  189   8.773   5.751   3.944 -1.4234 -0.2971 -1.4056
   10LER     CG  190   8.782   5.759   3.736 -0.3245  0.3732  0.0139
   10LER     HG  191   8.701   5.686   3.724  0.1275 -0.1265 -0.0344
   10LER    CD1  192   8.733   5.911   3.742 -0.3095  0.1328  0.6384
   10LER   HD11  193   8.643   5.918   3.803  0.1102 -2.1661  1.5929
   10LER   HD12  194   8.811   5.970   3.790  2.7999 -2.6663 -0.5719
   10LER   HD13  195   8.719   5.952   3.641  0.1899  0.0059  0.5180
   10LER    CD2  196   8.884   5.748   3.623 -0.2960  0.0743  1.1004
   10LER   HD21  197   8.971   5.809   3.648 -0.8141  1.5021 -0.4402
   10LER   HD22  198   8.924   5.646   3.623 -1.0530 -0.2495  2.3447
   10LER   HD23  199   8.845   5.778   3.526 -0.2220  0.5454  1.2167
   10LER      C  200   8.946   5.540   4.010 -0.6379 -0.2416  0.2349
   10LER      O  201   9.039   5.600   4.064  0.5412  0.7101  0.3674
   11LER      N  202   8.892   5.434   4.074  0.6374 -0.8042  0.0953
   11LER      H  203   8.799   5.412   4.040  1.0972  1.3407 -2.9119
   11LER     CA  204   8.936   5.368   4.195  0.1268  0.1628 -0.1314
   11LER     HA  205   9.001   5.434   4.252  0.9758 -0.6580 -0.1226
   11LER     CB  206   8.824   5.333   4.294  0.3826 -0.6105 -0.1741
   11LER    HB1  207   8.869   5.264   4.365  2.0984  0.4777 -0.1328
   11LER    HB2  208   8.760   5.276   4.227  2.6187  0.2219 -3.2789
   11LER     CG  209   8.735   5.433   4.362 -0.1100  0.0764 -0.5486
   11LER     HG  210   8.798   5.498   4.423  0.4171 -1.7495  0.9581
   11LER    CD1  211   8.650   5.518   4.279 -0.1588 -0.4426  0.0507
   11LER   HD11  212   8.590   5.586   4.340  0.9151  0.2748  0.3386
   11LER   HD12  213   8.715   5.583   4.219 -0.0519 -0.8495 -0.2764
   11LER   HD13  214   8.588   5.456   4.214 -0.2998 -1.0349  0.7428
   11LER    CD2  215   8.646   5.352   4.455 -0.1859 -0.4161  0.0417
   11LER   HD21  216   8.575   5.417   4.506  0.9115 -0.6829  2.0203
   11LER   HD22  217   8.592   5.287   4.386  4.2809 -0.5159 -3.8915
   11LER   HD23  218   8.701   5.291   4.527  0.6482 -2.3131 -2.1041
   11LER      C  219   9.037   5.255   4.170  0.3424  0.9208  0.0427
   11LER      O  220   9.118   5.226   4.259  0.5273  0.5317  0.5025
   12LER      N  221   9.056   5.212   4.041  0.3474  0.6722  0.1829
   12LER      H  222   8.984   5.250   3.983 -2.8258  0.5797  3.6612
   12LER     CA  223   9.146   5.105   3.986  0.3575  0.2567 -0.0835
   12LER     HA  224   9.114   5.012   4.033  0.4819  1.6391  2.9400
   12LER     CB  225   9.108   5.071   3.835  0.5801  0.2882 -0.5390
   12LER    HB1  226   9.117   5.162   3.775  0.7489  0.8596  0.3401
   12LER    HB2  227   9.000   5.060   3.840  0.5763 -0.3264 -1.5793
   12LER     CG  228   9.156   4.932   3.773  0.0537  0.3496  0.2227
   12LER     HG  229   9.254   4.950   3.730  0.0468  0.0208  0.0719
   12LER    CD1  230   9.152   4.809   3.868  0.0431  0.4052 -0.1223
   12LER   HD11  231   9.051   4.776   3.891  0.4715 -1.2926 -0.5195
   12LER   HD12  232   9.194   4.725   3.812 -1.3800 -1.8751  2.0332
   12LER   HD13  233   9.211   4.823   3.958 -0.7544 -0.0763  0.4967
   12LER    CD2  234   9.054   4.898   3.664 -0.3820 -0.9930 -0.6455
   12LER   HD21  235   9.067   4.976   3.589  1.3338 -1.5871 -1.0130
   12LER   HD22  236   9.079   4.802   3.618  1.9283 -0.0175 -1.5695
   12LER   HD23  237   8.951   4.887   3.699 -1.2418  1.2397 -2.2582
   12LER      C  238   9.292   5.133   3.997  0.0873 -0.9231  0.3763
   12LER      O  239   9.345   5.234   3.953  0.2278 -0.3139  0.1625
   13LER      N  240   9.360   5.038   4.067  0.3878 -0.2758  1.0595
   13LER      H  241   9.302   4.967   4.111  0.7211 -0.3342  1.4102
   13LER     CA  242   9.505   5.040   4.095  0.3000  0.3765 -0.2317
   13LER     HA  243   9.530   4.950   4.151 -2.0808 -0.4957 -0.4556
   13LER     CB  244   9.587   5.031   3.957  0.1414  0.3480 -0.1348
   13LER    HB1  245   9.690   5.025   3.991  1.5458  3.2026 -3.3151
   13LER    HB2  246   9.572   5.124   3.903 -2.7691  0.7339  1.1290
   13LER     CG  247   9.561   4.911   3.867  0.2930  0.0938  0.4027
   13LER     HG  248   9.464   4.926   3.820  0.4444 -0.5835 -0.1548
   13LER    CD1  249   9.677   4.907   3.759 -0.0316 -0.0270  0.5303
   13LER   HD11  250   9.772   4.892   3.810  1.4775  0.2177 -2.0316
   13LER   HD12  251   9.662   4.816   3.700  0.3840 -0.4317  1.0426
   13LER   HD13  252   9.676   4.996   3.696  1.8146  0.1966  0.7830
   13LER    CD2  253   9.553   4.774   3.939 -0.6391  0.6364 -0.1978
   13LER   HD21  254   9.548   4.691   3.869  3.5982 -1.0607  1.1818
   13LER   HD22  255   9.651   4.755   3.983 -0.7139 -1.0637 -0.6899
   13LER   HD23  256   9.471   4.777   4.010 -0.9483  0.1271 -0.5286
   13LER      C  257   9.551   5.156   4.183 -0.2854  0.4464  0.0901
   13LER      O  258   9.670   5.186   4.188  0.2138  0.3418  0.6057
   14NH2      N  259   9.461   5.223   4.253  0.2817 -0.0630 -0.6845
   14NH2     H1  260   9.363   5.202   4.251 -0.0087  0.9390  1.0104
   14NH2     H2  261   9.499   5.292   4.317  0.9711  1.9774 -3.0882
   15LY0      N  262   8.580   6.347   3.830  0.3479 -0.4029 -0.3345
   15LY0     H1  263   8.605   6.257   3.869 -2.4050 -1.4962 -0.8355
   15LY0     H2  264   8.505   6.388   3.884 -0.2840  0.0055 -1.4883
   15LY0     H3  265   8.662   6.401   3.850 -0.7591  1.7404 -1.3227
   15LY0     CA  266   8.561   6.355   3.686  0.6739 -0.3424  0.6411
   15LY0     HA  267   8.496   6.440   3.668  0.7349  0.1499  2.5133
   15LY0     CB  268   8.697   6.369   3.604  0.8473 -0.0406  0.5495
   15LY0    HB1  269   8.677   6.359   3.498  0.7002 -1.1770  0.6670
   15LY0    HB2  270   8.759   6.281   3.624  0.5403 -0.2120  0.7524
   15LY0     CG  271   8.762   6.499   3.644  0.0166  0.0399  0.1932
   15LY0    HG1  272   8.782   6.505   3.751 -1.0643 -1.4214  0.5132
   15LY0    HG2  273   8.696   6.580   3.612  0.8656 -0.3762 -3.0380
   15LY0     CD  274   8.896   6.522   3.576 -0.1030 -0.4426  0.7991
   15LY0    HD1  275   8.891   6.491   3.472 -2.8733 -2.4215  1.4162
   15LY0    HD2  276   8.956   6.448   3.628  0.2877 -0.0494  0.9149
   15LY0     CE  277   8.957   6.668   3.583 -0.0476  0.2233 -0.2299
   15LY0    HE1  278   9.064   6.666   3.562  0.2403  2.9314  0.5786
   15LY0    HE2  279   8.949   6.701   3.687  0.5583 -1.8762  0.5411
   15LY0     NZ  280   8.886   6.756   3.489 -0.5171  0.3877 -0.2238
   15LY0    HZ1  281   8.908   6.855   3.496  0.4636  0.1306  0.4919
   15LY0    HZ2  282   8.915   6.732   3.396  0.2615  1.3769 -0.2513
   15LY0    HZ3  283   8.785   6.748   3.492 -0.5737  1.1514  0.2232
   15LY0      C  284   8.486   6.230   3.632  0.0670 -0.2289  0.0283
   15LY0      O  285   8.473   6.132   3.706 -0.3108  0.0819  0.1041
   16LER      N  286   8.452   6.228   3.507  0.1665  0.0904 -0.3631
   16LER      H  287   8.487   6.300   3.446  3.1034 -1.5917 -0.8160
   16LER     CA  288   8.403   6.109   3.440 -0.8390 -0.1982 -0.3664
   16LER     HA  289   8.349   6.050   3.513  1.7089 -0.5557  1.3324
   16LER     CB  290   8.313   6.149   3.324 -0.0565  0.1390 -0.7733
   16LER    HB1  291   8.257   6.060   3.297  0.3506 -0.3736  0.0443
   16LER    HB2  292   8.380   6.190   3.248 -0.9814  1.9350 -0.6810
   16LER     CG  293   8.196   6.246   3.363 -0.3639 -0.2152  0.1267
   16LER     HG  294   8.242   6.338   3.400 -1.0565  0.3000 -0.2744
   16LER    CD1  295   8.115   6.288   3.238  0.1517 -0.3326  0.1445
   16LER   HD11  296   8.059   6.201   3.204 -1.0438  1.0319 -1.5995
   16LER   HD12  297   8.056   6.378   3.257 -0.2458  0.3017 -3.3796
   16LER   HD13  298   8.180   6.319   3.156 -0.2077 -0.5992 -0.2491
   16LER    CD2  299   8.109   6.196   3.473 -1.0327  0.6468  0.3036
   16LER   HD21  300   8.170   6.201   3.564  0.7413 -0.7173 -0.7415
   16LER   HD22  301   8.023   6.260   3.490 -0.1052  1.9187  0.3589
   16LER   HD23  302   8.069   6.095   3.461  0.7053 -0.2311  1.4089
   16LER      C  303   8.521   6.029   3.398 -0.3575  0.0041  0.0483
   16LER      O  304   8.640   6.077   3.409 -0.0240  0.2719  0.7342
   17LY0      N  305   9.467   6.202   2.849 -0.4483 -0.9025  0.6829
   17LY0     H1  306   9.498   6.107   2.858  0.2436 -0.6632  0.8462
   17LY0     H2  307   9.515   6.259   2.780 -1.4366  0.3452  1.0000
   17LY0     H3  308   9.484   6.252   2.935 -1.1276 -1.9458  1.4391
   17LY0     CA  309   9.324   6.208   2.832 -0.6036  0.1077  0.3531
   17LY0     HA  310   9.301   6.314   2.833 -0.2462  0.1862  0.4748
   17LY0     CB  311   9.273   6.135   2.700  0.4328 -0.5565  0.2715
   17LY0    HB1  312   9.166   6.154   2.692 -0.1360 -3.6605 -0.9473
   17LY0    HB2  313   9.297   6.029   2.703  1.1833 -0.3783  0.8050
   17LY0     CG  314   9.338   6.176   2.572 -0.2409 -0.0862  0.6732
   17LY0    HG1  315   9.438   6.132   2.568 -0.5213 -0.6963  0.1724
   17LY0    HG2  316   9.347   6.284   2.571  0.7489 -0.1586  0.1215
   17LY0     CD  317   9.254   6.120   2.455  0.2047 -0.0782  0.3729
   17LY0    HD1  318   9.162   6.178   2.458  0.7045  0.7123  0.8337
   17LY0    HD2  319   9.235   6.014   2.470 -1.9376  0.4808  2.1314
   17LY0     CE  320   9.336   6.153   2.325 -0.7158  0.0863  0.3245
   17LY0    HE1  321   9.381   6.251   2.337 -0.1893 -0.0184 -0.7447
   17LY0    HE2  322   9.272   6.165   2.238 -0.1588  1.5665  0.0928
   17LY0     NZ  323   9.444   6.058   2.296 -0.2726  0.3957 -0.8673
   17LY0    HZ1  324   9.515   6.044   2.367 -1.0051 -2.3707 -0.5701
   17LY0    HZ2  325   9.406   5.966   2.282 -1.8639  0.0452  3.9226
   17LY0    HZ3  326   9.502   6.094   2.221  0.7397  2.9546  1.0066
   17LY0      C  327   9.251   6.132   2.947  0.9485 -0.7122  0.5805
   17LY0      O  328   9.315   6.047   3.008 -0.1913 -0.5091 -0.0037
   18LER      N  329   9.117   6.159   2.966 -0.0114  0.8004 -0.5642
   18LER      H  330   9.063   6.219   2.905  1.5587  3.2462  0.2941
   18LER     CA  331   9.030   6.070   3.048 -0.8931 -0.8256  0.9951
   18LER     HA  332   9.055   6.073   3.154  0.0257  0.8416  0.7526
   18LER     CB  333   8.883   6.125   3.048 -0.0751  0.5715 -0.0204
   18LER    HB1  334   8.823   6.054   3.104  1.3284  0.0960  0.9307
   18LER    HB2  335   8.855   6.122   2.943 -1.9943 -1.9034  0.4677
   18LER     CG  336   8.862   6.271   3.095  0.6764 -0.4627 -0.4685
   18LER     HG  337   8.911   6.337   3.023  0.0271  0.4506 -0.0898
   18LER    CD1  338   8.707   6.292   3.095  0.6369 -1.0377 -0.0088
   18LER   HD11  339   8.655   6.285   2.999  1.0017 -1.8990 -0.1622
   18LER   HD12  340   8.659   6.219   3.160 -0.9070 -0.5226 -0.5338
   18LER   HD13  341   8.693   6.392   3.134  1.7925 -0.4699 -0.9782
   18LER    CD2  342   8.915   6.296   3.240  0.2178  0.6594 -0.3236
   18LER   HD21  343   8.868   6.229   3.312  0.7119 -1.0238 -1.5151
   18LER   HD22  344   9.019   6.265   3.245 -0.3525 -1.2238  4.2502
   18LER   HD23  345   8.898   6.401   3.265  0.7099  1.0098 -1.3863
   18LER      C  346   9.039   5.925   3.018  0.1784  0.3014 -0.3351
   18LER      O  347   9.058   5.895   2.903 -0.2983 -0.7302 -0.2889
   19LYR      N  348   9.013   5.839   3.115 -0.1064  0.1705  0.1646
   19LYR      H  349   8.978   5.882   3.199 -1.6620 -1.2122  0.2733
   19LYR     CA  350   9.047   5.694   3.125 -0.1002 -0.0102 -0.3577
   19LYR     HA  351   9.156   5.699   3.114 -0.0085  0.6363  0.7170
   19LYR     CB  352   9.007   5.639   3.262  0.6004  0.3466 -0.4944
   19LYR    HB1  353   8.903   5.667   3.282  0.9184 -0.1716  2.2979
   19LYR    HB2  354   9.071   5.686   3.336 -0.1577  1.2269 -0.3643
   19LYR     CG  355   9.037   5.489   3.282 -0.2288 -0.3300  0.3885
   19LYR    HG1  356   9.142   5.470   3.262 -0.0106  0.5396  0.6532
   19LYR    HG2  357   8.972   5.439   3.210  0.1974  0.9459 -0.9484
   19LYR     CD  358   8.992   5.452   3.425 -0.2797 -0.0193  0.1141
   19LYR    HD1  359   8.887   5.472   3.446 -0.4479  0.3695 -1.0444
   19LYR    HD2  360   9.048   5.513   3.496 -1.1375  0.4301  0.4145
   19LYR     CE  361   9.021   5.307   3.455 -0.1568  0.1170 -0.4969
   19LYR    HE1  362   8.942   5.249   3.407  0.2671  2.5352 -4.5988
   19LYR    HE2  363   9.029   5.302   3.564  0.1341  1.0757 -0.4693
   19LYR     NZ  364   9.163   5.270   3.416 -0.3168 -0.7772 -0.0778
   19LYR    HZ1  365   9.187   5.243   3.321  0.3378  1.8228 -0.7257
   19LYR      C  366   8.986   5.613   3.009  0.3595  0.0081 -0.3692
   19LYR      O  367   8.869   5.630   2.985  0.3684  0.2890  0.2825
   20LY0      N  368   9.056   5.526   2.937 -0.0796 -0.1486  0.1139
   20LY0      H  369   9.155   5.544   2.938 -0.0827 -0.1117 -0.2591
   20LY0     CA  370   8.995   5.454   2.821 -0.4612 -0.6465 -0.2875
   20LY0     HA  371   8.948   5.527   2.755 -0.4239  0.6669  1.1032
   20LY0     CB  372   9.113   5.381   2.745  0.2389 -0.0732 -0.1283
   20LY0    HB1  373   9.154   5.297   2.800 -0.5794  0.4327  1.3115
   20LY0    HB2  374   9.186   5.461   2.733  0.0091  0.2600  0.6555
   20LY0     CG  375   9.062   5.341   2.609  0.2574 -0.3536 -0.7115
   20LY0    HG1  376   8.998   5.418   2.565  0.5596 -0.4481 -1.3276
   20LY0    HG2  377   9.005   5.249   2.615  2.5229 -1.8286 -0.4949
   20LY0     CD  378   9.174   5.326   2.507 -0.1768 -0.8047 -0.0436
   20LY0    HD1  379   9.259   5.275   2.552 -0.1318  0.9382  1.9884
   20LY0    HD2  380   9.210   5.424   2.476  2.1323 -1.2621  1.0187
   20LY0     CE  381   9.128   5.248   2.380 -0.2403  0.0448  0.7111
   20LY0    HE1  382   9.086   5.151   2.402 -1.1871 -0.1787 -1.7638
   20LY0    HE2  383   9.219   5.233   2.322 -0.3210  2.2831 -0.1070
   20LY0     NZ  384   9.035   5.320   2.294  0.2475 -0.1651  0.1546
   20LY0    HZ1  385   9.002   5.256   2.224  2.3293 -1.6596  0.4397
   20LY0    HZ2  386   8.958   5.347   2.353  0.3863 -1.6931  1.0962
   20LY0    HZ3  387   9.076   5.403   2.253  1.0419 -0.8003 -0.3755
   20LY0      C  388   8.893   5.343   2.864  0.2651 -1.1694 -0.1265
   20LY0      O  389   8.782   5.339   2.813  0.0920 -0.1143 -0.3386
   21LER      N  390   8.925   5.265   2.969  0.2228  0.2291 -0.8178
   21LER      H  391   9.018   5.279   3.006 -0.0486  1.7687 -0.6884
   21LER     CA  392   8.836   5.160   3.036 -0.1187  0.2001  0.5036
   21LER     HA  393   8.816   5.093   2.952  3.3486  1.8088 -1.8316
   21LER     CB  394   8.912   5.080   3.141 -0.3640 -0.1475  0.6395
   21LER    HB1  395   8.948   5.151   3.216  1.0289 -1.7996  1.5956
   21LER    HB2  396   9.000   5.033   3.098 -0.9192 -1.0941  0.4987
   21LER     CG  397   8.841   4.976   3.229  0.1642  0.2464  0.2226
   21LER     HG  398   8.764   5.027   3.287  0.9262  1.9613 -0.1974
   21LER    CD1  399   8.786   4.877   3.129 -0.5842 -0.0419  0.3986
   21LER   HD11  400   8.736   4.799   3.187 -1.4441 -0.5214 -0.9250
   21LER   HD12  401   8.700   4.922   3.079 -0.8812 -0.4027  0.5796
   21LER   HD13  402   8.852   4.826   3.059 -1.1735  2.2584 -1.9991
   21LER    CD2  403   8.935   4.902   3.323  0.3813  0.2214  0.1040
   21LER   HD21  404   8.984   4.969   3.393  1.7255 -1.6133  0.9785
   21LER   HD22  405   8.881   4.825   3.378 -0.6705  0.1865 -0.9441
   21LER   HD23  406   9.022   4.857   3.275  1.9615  3.0645  0.1104
   21LER      C  407   8.701   5.216   3.086  0.2174 -0.2307  0.2649
   21LER      O  408   8.702   5.309   3.172 -0.3040  0.2905  0.1547
   22LY0      N  409   9.563   5.733   3.362 -0.6706  0.0245 -0.4128
   22LY0     H1  410   9.603   5.818   3.398  1.2636 -1.1782  0.4196
   22LY0     H2  411   9.631   5.690   3.301 -0.8430  0.9722 -1.3164
   22LY0     H3  412   9.480   5.754   3.307  0.8460  2.3750 -2.0043
   22LY0     CA  413   9.536   5.635   3.474  0.2773 -0.1721 -0.6324
   22LY0     HA  414   9.627   5.602   3.524 -0.6729 -1.6064  0.2180
   22LY0     CB  415   9.447   5.701   3.579 -0.3618 -0.5695  0.2399
   22LY0    HB1  416   9.347   5.710   3.536  0.9947 -0.4208 -3.2478
   22LY0    HB2  417   9.484   5.802   3.596  0.3093 -1.0820  1.9627
   22LY0     CG  418   9.453   5.627   3.709 -0.0142  0.3866  0.6946
   22LY0    HG1  419   9.556   5.634   3.745  0.5136 -1.1025 -0.4115
   22LY0    HG2  420   9.423   5.523   3.697 -2.8486  0.9573  2.1112
   22LY0     CD  421   9.363   5.696   3.809 -1.1862  0.8375  0.0457
   22LY0    HD1  422   9.260   5.678   3.779 -1.8290  2.9830  0.7553
   22LY0    HD2  423   9.383   5.803   3.812  2.2623  0.3107  0.4455
   22LY0     CE  424   9.393   5.649   3.957  0.2644 -0.4875 -0.1891
   22LY0    HE1  425   9.312   5.683   4.021  0.9369  1.2781 -0.2161
   22LY0    HE2  426   9.487   5.687   3.996  1.9377 -2.8353 -1.7142
   22LY0     NZ  427   9.395   5.504   3.974  0.0454 -0.1972 -0.3464
   22LY0    HZ1  428   9.480   5.470   3.931  0.4877 -1.0074  1.1199
   22LY0    HZ2  429   9.404   5.477   4.071  1.3624  1.6586  0.1140
   22LY0    HZ3  430   9.309   5.466   3.938  0.1313  0.9357 -1.8280
   22LY0      C  431   9.464   5.513   3.417 -0.3227 -0.2924 -0.1483
   22LY0      O  432   9.388   5.545   3.321  0.5855 -0.0135  0.0796
   23LER      N  433   9.485   5.391   3.457  0.9433  0.2027 -0.0122
   23LER      H  434   9.555   5.375   3.529  1.3798  0.3633 -0.3926
   23LER     CA  435   9.405   5.272   3.423  1.0177  0.5599 -0.5539
   23LER     HA  436   9.378   5.279   3.318 -0.8132  3.4518 -0.0347
   23LER     CB  437   9.483   5.147   3.454 -0.0790  0.5373  0.3054
   23LER    HB1  438   9.510   5.135   3.559 -0.1125 -0.8292  0.1800
   23LER    HB2  439   9.576   5.141   3.398  0.1862 -2.0139  0.9025
   23LER     CG  440   9.403   5.023   3.415 -0.5745  0.4287  0.3942
   23LER     HG  441   9.298   5.044   3.437 -0.8845  0.4810 -1.0553
   23LER    CD1  442   9.414   4.987   3.266  0.1008 -0.1307  0.3817
   23LER   HD11  443   9.374   4.888   3.246  0.2238 -0.2076  0.5084
   23LER   HD12  444   9.355   5.064   3.217  0.1272 -0.0912  0.4118
   23LER   HD13  445   9.519   4.990   3.236  0.2165  0.5950  0.8330
   23LER    CD2  446   9.444   4.891   3.491 -0.7757  0.5180  0.6505
   23LER   HD21  447   9.446   4.899   3.600  2.5265 -2.5043  1.0117
   23LER   HD22  448   9.373   4.815   3.460 -1.8471  1.6166  0.3315
   23LER   HD23  449   9.542   4.860   3.454 -1.2842 -0.2280 -0.0799
   23LER      C  450   9.268   5.270   3.498 -0.4598  0.3354  0.4130
   23LER      O  451   9.256   5.298   3.619 -0.4929  0.5521 -0.1126
   24LY0      N  452   7.083   6.371   2.891 -0.0472 -0.1667 -0.3314
   24LY0     H1  453   7.137   6.386   2.807 -1.7789  0.0927 -1.4658
   24LY0     H2  454   7.015   6.445   2.887  0.5872  0.3808 -1.3757
   24LY0     H3  455   7.032   6.287   2.869 -0.1929  0.0171 -0.6978
   24LY0     CA  456   7.156   6.364   3.015  0.5402 -0.5093 -0.5470
   24LY0     HA  457   7.238   6.435   3.015 -0.3675  0.6322 -2.7505
   24LY0     CB  458   7.058   6.392   3.135 -0.7615  0.5953 -0.4696
   24LY0    HB1  459   7.109   6.363   3.226 -3.5941 -0.7854  0.8047
   24LY0    HB2  460   6.978   6.318   3.122 -1.5345  1.3501 -0.0951
   24LY0     CG  461   6.999   6.528   3.149 -0.6629  0.0401  0.2762
   24LY0    HG1  462   6.977   6.571   3.051 -0.5960 -0.7762 -0.1081
   24LY0    HG2  463   7.079   6.589   3.190  0.8568 -0.5652 -1.6190
   24LY0     CD  464   6.880   6.528   3.244 -0.3035  0.3374 -0.8125
   24LY0    HD1  465   6.916   6.511   3.345  2.4036 -0.1324 -1.7632
   24LY0    HD2  466   6.808   6.451   3.217 -0.4096  0.8474 -2.0407
   24LY0     CE  467   6.806   6.662   3.240  0.1282  0.0049 -0.0628
   24LY0    HE1  468   6.780   6.692   3.139 -1.8346  0.0557  0.4279
   24LY0    HE2  469   6.871   6.743   3.272 -0.5352  1.5660 -2.3851
   24LY0     NZ  470   6.676   6.664   3.313  0.0243 -0.4246 -0.0505
   24LY0    HZ1  471   6.599   6.624   3.262 -0.3595  1.6532 -1.2217
   24LY0    HZ2  472   6.691   6.619   3.403 -0.0346 -0.2709  0.0362
   24LY0    HZ3  473   6.642   6.758   3.329  0.9492  0.1562 -1.3527
   24LY0      C  474   7.205   6.225   3.018 -0.5533 -0.1759 -0.1006
   24LY0      O  475   7.128   6.132   2.996 -0.4552  0.3374 -0.2830
   25LER      N  476   7.336   6.206   3.053 -0.4477 -0.5500  1.0315
   25LER      H  477   7.383   6.281   3.103 -2.3165 -0.1265  2.2597
   25LER     CA  478   7.410   6.080   3.025  0.4030  0.0468  0.1226
   25LER     HA  479   7.372   6.045   2.929 -2.1909  0.7649  0.8021
   25LER     CB  480   7.560   6.112   3.017  0.0828 -0.0162 -0.1137
   25LER    HB1  481   7.619   6.021   3.013 -0.4389 -0.3254 -1.1036
   25LER    HB2  482   7.581   6.165   3.110  0.2768  1.2660 -0.8646
   25LER     CG  483   7.601   6.208   2.902  0.2337 -0.5197  0.2772
   25LER     HG  484   7.589   6.314   2.922  1.0906  0.0998 -2.1513
   25LER    CD1  485   7.752   6.188   2.872  0.0748 -0.6784 -0.0368
   25LER   HD11  486   7.813   6.202   2.961 -0.7935 -0.5329  0.5451
   25LER   HD12  487   7.769   6.084   2.843  2.5763 -0.4953  0.5547
   25LER   HD13  488   7.795   6.243   2.788  1.9172 -2.0254 -0.0500
   25LER    CD2  489   7.526   6.179   2.765 -0.8876 -0.4833 -0.0242
   25LER   HD21  490   7.419   6.185   2.785 -0.6101 -2.9530  3.0793
   25LER   HD22  491   7.559   6.248   2.687  1.0940 -0.0083  1.1460
   25LER   HD23  492   7.552   6.077   2.738 -3.9064 -0.7519 -2.4156
   25LER      C  493   7.380   5.973   3.131 -0.2383  0.1152  0.0903
   25LER      O  494   7.361   6.014   3.247  0.6225 -0.5212 -0.0716
   26LYR      N  495   7.371   5.845   3.096 -0.8731  0.3578  0.3300
   26LYR      H  496   7.374   5.824   2.997 -0.0234  1.1602  0.1776
   26LYR     CA  497   7.356   5.731   3.193  0.0287 -0.2906  0.1492
   26LYR     HA  498   7.305   5.776   3.278  1.7800  0.6482  0.7588
   26LYR     CB  499   7.261   5.620   3.127  0.0570  0.3137  0.5663
   26LYR    HB1  500   7.233   5.538   3.194  0.6829 -2.1906 -2.0612
   26LYR    HB2  501   7.315   5.577   3.043  0.1376  1.6853 -0.1169
   26LYR     CG  502   7.130   5.666   3.069 -0.6908  0.4532  0.4481
   26LYR    HG1  503   7.158   5.733   2.988 -1.0917  1.4091  1.0892
   26LYR    HG2  504   7.064   5.718   3.138 -0.8513  1.4593 -0.4336
   26LYR     CD  505   7.058   5.543   3.003  0.2653  0.4078 -0.5209
   26LYR    HD1  506   7.026   5.475   3.083  1.4947  1.3447  0.8280
   26LYR    HD2  507   7.126   5.493   2.934 -0.5699 -0.1761 -0.9315
   26LYR     CE  508   6.940   5.614   2.937  0.0322  0.0961  0.5162
   26LYR    HE1  509   6.986   5.685   2.869  0.8125  0.0273  0.9541
   26LYR    HE2  510   6.884   5.669   3.013  0.0989 -1.5993  1.8516
   26LYR     NZ  511   6.859   5.516   2.869  0.1869 -0.7910  0.6603
   26LYR    HZ1  512   6.853   5.521   2.768 -0.7719 -1.4954  0.6668
   26LYR      C  513   7.479   5.663   3.247  0.2069  0.8140 -1.2329
   26LYR      O  514   7.559   5.616   3.167  0.2085 -0.3826 -0.4932
   27LY0      N  515   7.492   5.649   3.378  0.4354 -0.1326  0.2286
   27LY0      H  516   7.413   5.672   3.436  1.0117 -0.0576  0.9984
   27LY0     CA  517   7.585   5.543   3.432 -0.4300 -0.3314  0.2385
   27LY0     HA  518   7.677   5.563   3.376 -1.2441 -0.7428 -1.3164
   27LY0     CB  519   7.632   5.555   3.577 -0.3218 -0.6193  0.5788
   27LY0    HB1  520   7.677   5.653   3.589 -0.1563 -0.9413  3.0474
   27LY0    HB2  521   7.704   5.475   3.593  1.6660  0.9934  0.1198
   27LY0     CG  522   7.528   5.552   3.685  0.7620  0.0485  0.0797
   27LY0    HG1  523   7.485   5.452   3.682 -0.4794  0.4184  2.8875
   27LY0    HG2  524   7.450   5.624   3.659 -0.8352 -1.3485  0.7721
   27LY0     CD  525   7.579   5.579   3.831  1.6216  0.5907  0.0027
   27LY0    HD1  526   7.645   5.666   3.827  2.3543  0.0043 -1.6380
   27LY0    HD2  527   7.642   5.497   3.864 -0.4871 -0.5242  1.4936
   27LY0     CE  528   7.460   5.605   3.931 -0.1801  0.3290 -0.2856
   27LY0    HE1  529   7.364   5.579   3.886 -0.8907 -0.1518  1.4017
   27LY0    HE2  530   7.472   5.710   3.958 -0.0352  0.5183 -1.0596
   27LY0     NZ  531   7.467   5.526   4.051  0.6745 -0.1626 -0.3603
   27LY0    HZ1  532   7.380   5.547   4.099  0.0108  0.9071 -1.9499
   27LY0    HZ2  533   7.470   5.426   4.032 -0.6384 -0.2371 -0.2765
   27LY0    HZ3  534   7.548   5.544   4.107  1.4172  1.6314 -1.9160
   27LY0      C  535   7.546   5.406   3.393 -0.0425  0.3946  0.2918
   27LY0      O  536   7.432   5.362   3.419  0.2332  0.0903 -0.3478
   28LER      N  537   7.649   5.329   3.346  0.4540 -0.2477  0.6358
   28LER      H  538   7.732   5.377   3.315 -0.3458  1.7222  1.3808
   28LER     CA  539   7.630   5.193   3.300  0.5620 -0.2466 -0.4087
   28LER     HA  540   7.536   5.187   3.246  0.3804 -1.0766 -0.0135
   28LER     CB  541   7.748   5.159   3.209 -0.4939  0.8250  0.4961
   28LER    HB1  542   7.759   5.053   3.186 -3.6223 -0.2794  3.2708
   28LER    HB2  543   7.842   5.186   3.256  0.3778 -0.8418 -0.2188
   28LER     CG  544   7.746   5.238   3.081  0.2219  0.2039 -0.8095
   28LER     HG  545   7.738   5.345   3.100 -0.6808 -0.1079  0.7425
   28LER    CD1  546   7.866   5.216   3.005 -0.0382  0.2454 -0.1284
   28LER   HD11  547   7.858   5.274   2.913 -1.7037 -3.1429 -2.3190
   28LER   HD12  548   7.955   5.247   3.061 -0.6717  0.6486  0.6741
   28LER   HD13  549   7.882   5.111   2.980 -2.3113  0.2575 -1.8878
   28LER    CD2  550   7.630   5.205   2.984  0.2200  0.1982  0.5590
   28LER   HD21  551   7.630   5.272   2.899  0.0455 -1.1586 -0.5373
   28LER   HD22  552   7.642   5.101   2.954 -3.2827  0.0657 -0.7992
   28LER   HD23  553   7.529   5.211   3.026 -0.0255  0.0555 -0.0070
   28LER      C  554   7.611   5.098   3.420 -0.4812  0.2321  0.1912
   28LER      O  555   7.626   5.141   3.536 -0.3356  0.0066 -0.7448
   29LYR      N  556   7.595   4.966   3.387  0.2197 -0.6580  0.5912
   29LYR      H  557   7.614   4.936   3.292  3.1896  1.3030  0.4328
   29LYR     CA  558   7.592   4.864   3.492  0.3492 -0.4648 -0.1287
   29LYR     HA  559   7.567   4.909   3.588 -0.9901  1.6692 -1.4237
   29LYR     CB  560   7.486   4.761   3.448 -0.4113 -0.4419 -0.7413
   29LYR    HB1  561   7.493   4.685   3.525  0.8192  0.7908  0.4294
   29LYR    HB2  562   7.514   4.720   3.351  1.6812 -0.4137 -0.1952
   29LYR     CG  563   7.343   4.813   3.453  0.2518  0.1580  0.8882
   29LYR    HG1  564   7.280   4.728   3.424  1.1794 -0.8498  1.7258
   29LYR    HG2  565   7.333   4.903   3.393  0.3541 -0.1183  0.4511
   29LYR     CD  566   7.295   4.832   3.594  0.1908 -0.4828 -0.0460
   29LYR    HD1  567   7.376   4.898   3.625  1.1059 -1.3201 -0.5910
   29LYR    HD2  568   7.301   4.739   3.651  2.4455 -1.3432 -1.5479
   29LYR     CE  569   7.153   4.882   3.611 -0.6189  0.3487  0.4626
   29LYR    HE1  570   7.130   4.893   3.717  0.4243 -2.3724  1.0408
   29LYR    HE2  571   7.080   4.815   3.567 -0.7395 -0.6251  2.0732
   29LYR     NZ  572   7.138   5.014   3.558  0.2089 -0.1152 -0.3579
   29LYR    HZ1  573   7.206   5.082   3.590 -0.5167  0.6490 -0.4210
   29LYR      C  574   7.719   4.785   3.518 -0.0807 -0.3330 -1.2686
   29LYR      O  575   7.736   4.737   3.636 -0.6973 -0.5282  0.2299
   30LER      N  576   7.809   4.783   3.418  0.5934 -0.2125  0.0538
   30LER      H  577   7.790   4.833   3.332  0.2589 -0.9362 -0.2979
   30LER     CA  578   7.943   4.730   3.428 -0.6330  0.4177  0.3202
   30LER     HA  579   7.938   4.629   3.469  0.1911 -0.4186 -1.5358
   30LER     CB  580   8.003   4.717   3.280 -0.8661  0.7526 -0.1848
   30LER    HB1  581   7.997   4.809   3.221 -3.1848 -0.4882 -2.0768
   30LER    HB2  582   7.947   4.644   3.220 -0.2134 -1.1922  1.4713
   30LER     CG  583   8.151   4.669   3.267  0.1227  0.7541 -0.2639
   30LER     HG  584   8.218   4.732   3.325 -0.8109  2.7644 -1.2880
   30LER    CD1  585   8.171   4.525   3.312  0.1069  0.5882  0.1199
   30LER   HD11  586   8.140   4.506   3.414 -0.3895 -1.4863 -0.3651
   30LER   HD12  587   8.112   4.463   3.244 -1.1094  2.8833 -1.0245
   30LER   HD13  588   8.274   4.492   3.296 -0.3259 -0.2041 -1.2592
   30LER    CD2  589   8.192   4.682   3.124  0.3172 -0.4769  0.0835
   30LER   HD21  590   8.298   4.657   3.114  0.2859  0.1123 -2.0867
   30LER   HD22  591   8.122   4.624   3.064 -1.0806  1.8430 -0.6800
   30LER   HD23  592   8.176   4.783   3.087  0.2004 -0.3867  0.3784
   30LER      C  593   8.039   4.807   3.513 -0.1727  0.2777 -0.1040
   30LER      O  594   8.053   4.928   3.492  0.3685 -0.0853  0.5782
   31LER      N  595   8.113   4.733   3.597 -0.6669  0.3303  0.3050
   31LER      H  596   8.094   4.634   3.602  0.3041 -0.0261 -1.9774
   31LER     CA  597   8.227   4.783   3.673  0.0556 -0.2330  1.6212
   31LER     HA  598   8.198   4.884   3.700 -3.0104 -0.1189 -1.3628
   31LER     CB  599   8.273   4.701   3.797 -0.3635 -0.9721 -0.3965
   31LER    HB1  600   8.371   4.744   3.820 -0.9924  0.7316 -0.7883
   31LER    HB2  601   8.286   4.594   3.782 -0.5284 -1.0121 -0.2528
   31LER     CG  602   8.179   4.731   3.915 -0.5199 -0.7809 -0.6897
   31LER     HG  603   8.153   4.837   3.914  0.7170 -0.4337  0.9920
   31LER    CD1  604   8.062   4.636   3.924 -0.2698 -0.0964 -0.1314
   31LER   HD11  605   8.015   4.641   3.825 -0.3820  0.0521 -0.0717
   31LER   HD12  606   8.094   4.533   3.937 -0.8148 -0.5997 -2.3012
   31LER   HD13  607   7.991   4.660   4.003 -0.5069 -0.4641 -0.2326
   31LER    CD2  608   8.251   4.715   4.045 -0.0672 -0.3764  0.3154
   31LER   HD21  609   8.299   4.619   4.068 -0.9462 -0.6242  1.1812
   31LER   HD22  610   8.329   4.791   4.044 -0.7878  0.3748  0.0888
   31LER   HD23  611   8.183   4.736   4.127  1.5202  1.6748  1.2056
   31LER      C  612   8.358   4.794   3.584  1.1948 -0.7955 -0.2256
   31LER      O  613   8.385   4.691   3.516  0.2518 -0.0277  0.1464
   32LY0      N  614   6.694   4.904   2.770  0.0259 -0.9246  0.1911
   32LY0     H1  615   6.618   4.843   2.745 -2.5504  1.0171  2.6137
   32LY0     H2  616   6.714   4.967   2.694 -0.3733 -2.3703 -1.1473
   32LY0     H3  617   6.776   4.849   2.792  0.1247 -1.7556 -1.9912
   32LY0     CA  618   6.644   4.980   2.891 -0.1934  0.5781  0.3906
   32LY0     HA  619   6.535   4.986   2.887 -0.2317  2.4102  2.2265
   32LY0     CB  620   6.674   4.914   3.019 -0.7752 -0.6574 -0.1919
   32LY0    HB1  621   6.781   4.923   3.038 -0.8063 -2.0664  0.8283
   32LY0    HB2  622   6.651   4.807   3.019  1.6994 -1.2784  0.7376
   32LY0     CG  623   6.611   4.977   3.148 -0.0182 -0.1200 -0.5353
   32LY0    HG1  624   6.512   4.933   3.158  0.2091 -1.0629 -2.0518
   32LY0    HG2  625   6.599   5.084   3.133  2.4823  0.1773 -0.9071
   32LY0     CD  626   6.683   4.948   3.282 -0.4696  0.3014 -0.5080
   32LY0    HD1  627   6.636   5.009   3.359 -1.6059 -1.9001  0.6276
   32LY0    HD2  628   6.790   4.972   3.277 -0.0987 -1.3981 -1.9036
   32LY0     CE  629   6.654   4.800   3.335 -0.2837  0.3108 -0.2393
   32LY0    HE1  630   6.639   4.735   3.249 -0.9751 -0.1984  0.2570
   32LY0    HE2  631   6.568   4.802   3.401 -0.1758  1.7616 -0.1041
   32LY0     NZ  632   6.771   4.752   3.416  1.1653  0.5112  0.0682
   32LY0    HZ1  633   6.762   4.652   3.427  0.8083  0.5609  0.2669
   32LY0    HZ2  634   6.859   4.786   3.380  0.6908  1.3776 -0.3181
   32LY0    HZ3  635   6.747   4.791   3.506 -1.8199 -0.0521 -0.3555
   32LY0      C  636   6.704   5.121   2.887 -0.3584 -0.5845 -0.5266
   32LY0      O  637   6.828   5.138   2.869  0.1581 -0.1078  0.2992
   33LER      N  638   6.615   5.226   2.900 -0.5520  0.3168 -0.2388
   33LER      H  639   6.518   5.205   2.918 -1.1587  1.5282 -1.8187
   33LER     CA  640   6.657   5.359   2.852 -0.2858  0.4372  0.5465
   33LER     HA  641   6.695   5.340   2.752 -1.0142 -0.6469  0.4543
   33LER     CB  642   6.535   5.450   2.833  0.0718  0.5610 -0.0770
   33LER    HB1  643   6.477   5.453   2.925 -2.5068  1.2679 -1.6395
   33LER    HB2  644   6.480   5.407   2.750  0.6944  1.7626 -1.1439
   33LER     CG  645   6.559   5.601   2.788  0.3034  0.6064 -0.2680
   33LER     HG  646   6.623   5.655   2.859 -0.0601  0.0211  0.5225
   33LER    CD1  647   6.622   5.623   2.648 -0.1305 -0.3845  0.3310
   33LER   HD11  648   6.569   5.559   2.578  0.1934  1.0542 -1.2929
   33LER   HD12  649   6.630   5.729   2.621  0.3738 -0.2633  0.9286
   33LER   HD13  650   6.720   5.576   2.659 -0.5978 -0.8114  3.6369
   33LER    CD2  651   6.421   5.675   2.777  0.0038 -0.0315 -0.0378
   33LER   HD21  652   6.364   5.646   2.688 -0.8220 -0.0924  0.5050
   33LER   HD22  653   6.365   5.667   2.870  0.6743 -5.7500  0.2325
   33LER   HD23  654   6.451   5.779   2.765  0.1015 -0.1702 -1.1516
   33LER      C  655   6.778   5.431   2.928  0.6223 -0.2571 -0.2095
   33LER      O  656   6.785   5.413   3.051 -0.0724  0.2044  0.0932
   34LY0      N  657   7.529   6.442   3.878  0.3350  0.1039  0.0667
   34LY0     H1  658   7.528   6.471   3.975  0.1800 -0.8700  0.3651
   34LY0     H2  659   7.621   6.419   3.843 -0.1699 -0.4052 -0.9602
   34LY0     H3  660   7.489   6.517   3.823 -1.9895 -1.6852 -0.8322
   34LY0     CA  661   7.450   6.323   3.855  0.4586 -0.3589 -0.5625
   34LY0     HA  662   7.484   6.246   3.924  1.3392  0.0137 -0.5717
   34LY0     CB  663   7.301   6.341   3.885  0.5798 -0.2193  0.8985
   34LY0    HB1  664   7.280   6.423   3.953 -1.4997 -1.4977  1.8972
   34LY0    HB2  665   7.252   6.255   3.931 -2.2828  2.3915  3.0499
   34LY0     CG  666   7.206   6.383   3.777  0.2634 -0.6285  0.2977
   34LY0    HG1  667   7.207   6.299   3.708  3.0879 -1.4541  1.2127
   34LY0    HG2  668   7.250   6.467   3.723  0.6537 -2.1413 -1.9096
   34LY0     CD  669   7.059   6.430   3.816  0.0387 -0.0320  0.2586
   34LY0    HD1  670   7.035   6.355   3.891 -0.5642 -1.2109 -1.0677
   34LY0    HD2  671   6.983   6.434   3.738  0.3634  2.2890 -0.0195
   34LY0     CE  672   7.075   6.571   3.879  0.5879 -0.6051  0.1685
   34LY0    HE1  673   7.162   6.583   3.945  0.9653  0.9878 -0.5556
   34LY0    HE2  674   6.986   6.592   3.938  0.1115 -0.1927 -0.6801
   34LY0     NZ  675   7.070   6.680   3.774  0.1043 -0.1379 -0.5932
   34LY0    HZ1  676   6.988   6.670   3.717 -0.2385  1.4581 -0.4356
   34LY0    HZ2  677   7.051   6.766   3.823 -1.6902  0.8513 -2.8594
   34LY0    HZ3  678   7.159   6.682   3.726 -0.4225  1.1782 -1.5861
   34LY0      C  679   7.469   6.262   3.709 -0.6594  0.0732 -0.1454
   34LY0      O  680   7.464   6.328   3.612  0.2053 -0.4662  0.2823
   35LER      N  681   7.484   6.128   3.709 -0.4625 -0.0651 -0.4260
   35LER      H  682   7.497   6.080   3.797 -0.6821 -1.8934 -1.3417
   35LER     CA  683   7.462   6.040   3.600  0.0727  0.5771 -0.3783
   35LER     HA  684   7.445   6.093   3.507  0.8259  0.7379 -0.4304
   35LER     CB  685   7.584   5.942   3.590  0.7415  0.8869  0.2795
   35LER    HB1  686   7.560   5.863   3.519  1.2326 -1.1156  2.2328
   35LER    HB2  687   7.593   5.896   3.689  2.6324  2.4392  0.9143
   35LER     CG  688   7.722   5.994   3.557  0.0303  0.2887  0.7060
   35LER     HG  689   7.760   6.054   3.640  2.9896  1.4402 -1.3080
   35LER    CD1  690   7.821   5.884   3.532  0.2483  0.2976 -0.3760
   35LER   HD11  691   7.798   5.829   3.442  1.1567  1.3828 -1.3057
   35LER   HD12  692   7.912   5.933   3.496  1.1414 -0.6989  0.4209
   35LER   HD13  693   7.834   5.818   3.619  1.1059 -0.6152 -1.1701
   35LER    CD2  694   7.715   6.088   3.436 -0.3929  0.3607 -0.1245
   35LER   HD21  695   7.816   6.117   3.407  0.5573 -2.0105  0.5281
   35LER   HD22  696   7.667   6.041   3.350  3.3296 -0.6664 -1.8151
   35LER   HD23  697   7.666   6.179   3.470  2.7315  1.6960  1.1780
   35LER      C  698   7.332   5.959   3.618 -0.2149 -0.2079 -0.6784
   35LER      O  699   7.295   5.924   3.731 -0.1921  0.6860  0.2194
   36LYR      N  700   7.260   5.948   3.509 -0.6602  0.3107 -0.2143
   36LYR      H  701   7.278   6.001   3.425 -0.4902  0.1093 -0.3054
   36LYR     CA  702   7.131   5.882   3.518  0.3209  1.0796 -0.9913
   36LYR     HA  703   7.080   5.901   3.613  0.8623 -1.0942 -0.1931
   36LYR     CB  704   7.041   5.934   3.408 -0.0239  0.3657  0.5497
   36LYR    HB1  705   6.939   5.894   3.417 -0.9843  1.2364 -4.1476
   36LYR    HB2  706   7.069   5.895   3.311  0.8000 -0.1834  0.9988
   36LYR     CG  707   7.029   6.087   3.402 -0.1475 -0.2604 -0.4577
   36LYR    HG1  708   6.969   6.111   3.314 -0.0154 -1.4744 -0.8966
   36LYR    HG2  709   7.123   6.140   3.388 -1.2424  1.3996 -1.8682
   36LYR     CD  710   6.960   6.136   3.526 -0.2247 -0.8121 -0.4116
   36LYR    HD1  711   7.019   6.125   3.617 -1.2744 -0.7306  0.2941
   36LYR    HD2  712   6.861   6.090   3.523 -1.8125  2.3236 -0.4508
   36LYR     CE  713   6.917   6.281   3.502  0.1155  0.1050 -0.0133
   36LYR    HE1  714   6.866   6.290   3.407  1.0843 -2.0279 -0.8087
   36LYR    HE2  715   6.998   6.355   3.504 -0.4556  0.7808 -1.2150
   36LYR     NZ  716   6.822   6.308   3.613 -0.8420 -0.6910  0.0273
   36LYR    HZ1  717   6.824   6.260   3.702 -2.3520 -1.5829 -0.3907
   36LYR      C  718   7.142   5.729   3.524  0.5706  0.5931  0.2946
   36LYR      O  719   7.235   5.670   3.475  0.0578 -0.2008 -0.0001
   37LY0      N  720   7.037   5.665   3.577  0.1448 -0.9530  0.9033
   37LY0      H  721   6.954   5.718   3.599 -2.3035 -3.6968 -0.9532
   37LY0     CA  722   7.035   5.521   3.604 -0.3734  0.7044  0.2310
   37LY0     HA  723   7.136   5.498   3.637 -1.0530 -3.8167 -0.1005
   37LY0     CB  724   6.942   5.487   3.725 -0.3643  0.2993  0.5775
   37LY0    HB1  725   6.967   5.561   3.801  0.8344  0.6047 -0.0901
   37LY0    HB2  726   6.972   5.390   3.763  0.5066  0.0655 -0.6333
   37LY0     CG  727   6.793   5.488   3.701  0.4592  0.6787 -0.0999
   37LY0    HG1  728   6.769   5.424   3.616  2.0695 -0.2302  0.0924
   37LY0    HG2  729   6.760   5.589   3.676 -0.6229  0.8069  1.6867
   37LY0     CD  730   6.701   5.440   3.814 -0.4712  0.4359 -0.6362
   37LY0    HD1  731   6.749   5.471   3.907 -1.3936  0.6913 -0.2424
   37LY0    HD2  732   6.704   5.331   3.821 -0.9319  0.5165  2.8709
   37LY0     CE  733   6.555   5.485   3.795  0.5502 -0.3385 -0.2656
   37LY0    HE1  734   6.501   5.457   3.886 -0.6255  0.5998 -0.6389
   37LY0    HE2  735   6.518   5.431   3.708  1.0339 -2.3216  0.6878
   37LY0     NZ  736   6.539   5.639   3.787 -0.4062 -1.0787  0.0795
   37LY0    HZ1  737   6.570   5.682   3.872  0.1885 -0.1757 -0.5733
   37LY0    HZ2  738   6.593   5.680   3.712  0.0216 -1.7106  0.0345
   37LY0    HZ3  739   6.443   5.667   3.773  0.0087  1.6786  1.8653
   37LY0      C  740   7.016   5.421   3.492 -0.6711  0.5414  0.5209
   37LY0      O  741   6.974   5.451   3.378  0.0613  0.5273 -0.3131
   38LER      N  742   7.045   5.292   3.512 -0.5179  0.2674 -0.1717
   38LER      H  743   7.080   5.275   3.605 -0.6340  0.5236 -0.0812
   38LER     CA  744   7.050   5.187   3.405 -0.6166  1.0904 -0.2041
   38LER     HA  745   6.958   5.189   3.347 -1.0183 -0.6445  0.3356
   38LER     CB  746   7.172   5.213   3.313 -0.1717  0.2536  0.6607
   38LER    HB1  747   7.258   5.192   3.377  1.0533  2.4903 -0.1245
   38LER    HB2  748   7.188   5.318   3.289  3.2057  0.3140  2.4773
   38LER     CG  749   7.170   5.129   3.184  0.2166 -0.4474  0.1858
   38LER     HG  750   7.181   5.023   3.207 -0.8361 -0.4550  0.7143
   38LER    CD1  751   7.044   5.140   3.094 -0.2390 -0.1092  0.1939
   38LER   HD11  752   7.049   5.237   3.045  0.8860 -0.6144 -0.7366
   38LER   HD12  753   7.062   5.067   3.015 -1.0039 -2.0545  1.7566
   38LER   HD13  754   6.948   5.130   3.145 -2.1080  3.0185 -2.3028
   38LER    CD2  755   7.291   5.153   3.099  0.0783 -0.7248 -0.7533
   38LER   HD21  756   7.378   5.108   3.147 -0.2551 -0.7314 -0.1522
   38LER   HD22  757   7.272   5.107   3.002 -1.4852  1.9710 -1.8365
   38LER   HD23  758   7.308   5.260   3.086 -1.2093 -0.3863  0.1365
   38LER      C  759   7.064   5.041   3.448 -0.4105  0.0069 -0.2242
   38LER      O  760   6.993   4.958   3.398 -0.2422  0.0482 -0.0122
   39LY0      N  761   6.490   6.822   3.719  0.1640  0.1795 -0.3349
   39LY0     H1  762   6.426   6.892   3.754  2.4695  1.0544  2.4714
   39LY0     H2  763   6.546   6.857   3.642 -0.7427  1.2768 -0.5282
   39LY0     H3  764   6.436   6.740   3.695 -3.0933  0.9064  3.4199
   39LY0     CA  765   6.581   6.764   3.822 -0.8428 -0.4168  0.0099
   39LY0     HA  766   6.656   6.839   3.846 -1.7955  0.1597  1.3932
   39LY0     CB  767   6.518   6.754   3.961  0.2112 -0.3643  0.0912
   39LY0    HB1  768   6.438   6.680   3.951  1.7750 -2.3056  1.1770
   39LY0    HB2  769   6.481   6.853   3.988  1.0530 -0.4065  1.5492
   39LY0     CG  770   6.615   6.695   4.069  0.2974 -0.9892  0.0763
   39LY0    HG1  771   6.706   6.754   4.061 -1.2258  1.4717 -0.0332
   39LY0    HG2  772   6.643   6.591   4.051 -2.5614 -1.4301 -2.6150
   39LY0     CD  773   6.544   6.693   4.206 -0.0148  0.4954 -0.1975
   39LY0    HD1  774   6.462   6.621   4.214  1.4457 -1.1783  0.5358
   39LY0    HD2  775   6.510   6.793   4.232  1.5881  1.4217 -1.4653
   39LY0     CE  776   6.646   6.647   4.311  0.6928 -0.1996 -0.2076
   39LY0    HE1  777   6.743   6.692   4.290  0.4246  0.8321  0.6773
   39LY0    HE2  778   6.648   6.538   4.310 -2.4761 -0.3973  1.3184
   39LY0     NZ  779   6.604   6.681   4.452 -0.8052  0.6790  0.2071
   39LY0    HZ1  780   6.584   6.779   4.467 -0.5095  0.9293 -0.8859
   39LY0    HZ2  781   6.524   6.631   4.486  0.5685 -0.8160  1.3805
   39LY0    HZ3  782   6.688   6.662   4.505  1.0924 -0.4798 -2.9419
   39LY0      C  783   6.653   6.636   3.770  0.6611 -0.6616 -0.0080
   39LY0      O  784   6.775   6.622   3.777  0.2157 -0.4314 -0.3445
   40LER      N  785   6.574   6.531   3.736  0.4414  0.0271  0.7646
   40LER      H  786   6.474   6.536   3.752  0.4334 -1.2896  1.1599
   40LER     CA  787   6.615   6.400   3.701  0.0922  0.9931 -0.2036
   40LER     HA  788   6.657   6.355   3.791  0.7294 -1.0136 -1.4351
   40LER     CB  789   6.483   6.326   3.659 -0.8997  0.2349  0.3720
   40LER    HB1  790   6.458   6.362   3.560 -2.6366 -2.9919 -0.5012
   40LER    HB2  791   6.417   6.341   3.745 -2.8820 -1.5595 -0.7297
   40LER     CG  792   6.476   6.175   3.627 -0.1828 -0.0187 -0.0308
   40LER     HG  793   6.554   6.141   3.559 -1.6091 -1.6503 -0.9279
   40LER    CD1  794   6.499   6.090   3.754 -0.1708 -0.5483 -0.0513
   40LER   HD11  795   6.579   6.136   3.813 -0.6849 -0.2472  0.4199
   40LER   HD12  796   6.404   6.090   3.807  1.1245 -2.1701  2.4493
   40LER   HD13  797   6.513   5.987   3.722 -0.5445 -1.5046  2.6472
   40LER    CD2  798   6.336   6.153   3.562  0.0666  0.2542 -0.6090
   40LER   HD21  799   6.259   6.211   3.613 -1.1146 -1.6053 -0.1622
   40LER   HD22  800   6.347   6.180   3.457  0.5975  1.2799 -0.3075
   40LER   HD23  801   6.301   6.052   3.584  1.6581  0.2480  2.5640
   40LER      C  802   6.724   6.393   3.593  0.1572 -0.4909 -0.2359
   40LER      O  803   6.712   6.465   3.495  0.2078  0.2017 -0.6805
   41U      O5'  804   3.867   7.465   2.056  0.4315 -0.4144 -0.0546
   41U      H5T  805   3.962   7.461   2.065  0.3537 -0.5282  0.8398
   41U      C5'  806   3.829   7.606   2.034  0.0196  0.7070 -0.2605
   41U     H5'1  807   3.728   7.598   1.994 -0.3965 -1.9090  1.0657
   41U     H5'2  808   3.911   7.655   1.982  1.5933 -1.2802  0.1987
   41U      C4'  809   3.828   7.681   2.169  0.0886  0.5408  0.3712
   41U      H4'  810   3.795   7.782   2.145  1.7382  0.8701 -0.7176
   41U      O4'  811   3.741   7.618   2.261  0.4013 -0.3346  0.3661
   41U      C1'  812   3.785   7.647   2.398  0.4321 -0.0442  0.3109
   41U      H1'  813   3.721   7.726   2.435 -0.4182  0.2985 -1.7571
   41U       N1  814   3.786   7.519   2.485 -0.0598  0.3602  0.0814
   41U       C6  815   3.818   7.400   2.427 -0.2061  0.6916  0.1053
   41U       H6  816   3.806   7.395   2.320  0.6458  2.2484 -0.0954
   41U       C5  817   3.855   7.294   2.503  0.2210  0.5920  0.1218
   41U       H5  818   3.873   7.197   2.459 -1.4756  0.4528 -0.3426
   41U       C4  819   3.862   7.305   2.646  0.2404 -0.6736  0.7163
   41U       O4  820   3.905   7.217   2.716  0.1244  0.0976 -0.1862
   41U       N3  821   3.818   7.426   2.702  0.0828 -0.0348 -0.5096
   41U       H3  822   3.818   7.435   2.803 -2.0825 -2.5903 -0.1823
   41U       C2  823   3.778   7.533   2.626 -1.2866 -0.1287 -0.7800
   41U       O2  824   3.757   7.639   2.680 -0.0688  0.0815  0.2609
   41U      C3'  825   3.967   7.675   2.233 -0.5447 -0.4107 -0.7893
   41U      H3'  826   3.992   7.569   2.242 -1.8204 -0.6459  0.3928
   41U      C2'  827   3.923   7.708   2.378  0.0243 -0.7402 -0.8181
   41U     H2'1  828   4.004   7.677   2.445 -1.3167  0.0048  1.2540
   41U      O2'  829   3.905   7.850   2.397  0.7710 -0.1437 -0.1763
   41U     HO'2  830   3.987   7.895   2.375 -0.1550  1.8526  0.2085
   41U      O3'  831   4.070   7.759   2.174  0.2986 -0.1680  0.6157
   42U        P  832   4.231   7.753   2.211  0.1316 -0.4751  0.2234
   42U      O1P  833   4.303   7.833   2.112  0.2190 -0.0798  0.0449
   42U      O2P  834   4.278   7.614   2.228  0.4691 -0.3211  0.4911
   42U      O5'  835   4.240   7.822   2.356  0.1452  0.5495 -0.3547
   42U      C5'  836   4.225   7.960   2.386  0.1429  0.5546  0.0065
   42U     H5'1  837   4.139   7.994   2.329 -1.5760 -1.5051  1.2205
   42U     H5'2  838   4.310   8.022   2.359  0.8101 -1.1042 -1.9080
   42U      C4'  839   4.198   7.990   2.537  0.3161  0.1682  1.2409
   42U      H4'  840   4.170   8.096   2.540 -1.1100 -0.1456  0.0599
   42U      O4'  841   4.099   7.900   2.590  0.6669 -0.5220  0.3146
   42U      C1'  842   4.122   7.882   2.732  0.1366 -0.0896 -0.3490
   42U      H1'  843   4.058   7.942   2.796  2.3963  1.5233  0.5254
   42U       N1  844   4.115   7.739   2.770 -0.3570  0.3204 -0.7387
   42U       C6  845   4.143   7.637   2.685 -0.5403 -0.8559 -0.0299
   42U       H6  846   4.181   7.650   2.584 -1.4829 -1.0459 -0.4277
   42U       C5  847   4.135   7.507   2.737 -0.0590  0.3761 -0.1918
   42U       H5  848   4.152   7.423   2.671  0.4785 -0.4731  0.9891
   42U       C4  849   4.114   7.482   2.879  0.1799 -0.1471  0.8860
   42U       O4  850   4.118   7.370   2.922 -0.7839  0.4396  0.0234
   42U       N3  851   4.106   7.592   2.962  0.2815  0.0591 -0.6274
   42U       H3  852   4.068   7.572   3.054  3.7050 -1.1790  0.6864
   42U       C2  853   4.093   7.718   2.910  0.5537  0.4045  0.1934
   42U       O2  854   4.054   7.811   2.981 -0.3949  0.3963 -0.1191
   42U      C3'  855   4.329   7.971   2.618  0.1444 -0.3357 -0.0794
   42U      H3'  856   4.387   7.891   2.573  0.1541  0.4703 -1.5779
   42U      C2'  857   4.266   7.933   2.755  0.3337 -0.2588  0.6425
   42U     H2'1  858   4.331   7.856   2.798 -0.2546  0.3962  2.8167
   42U      O2'  859   4.254   8.041   2.843 -0.2245  0.2891 -0.2420
   42U     HO'2  860   4.340   8.074   2.869 -0.9109  2.7227 -0.8159
   42U      O3'  861   4.420   8.081   2.613 -0.0891 -1.5487 -0.2157
   43A        P  862   4.569   8.090   2.684 -0.0078  0.2314 -0.0551
   43A      O1P  863   4.626   8.222   2.656  0.3374 -0.3243  1.3354
   43A      O2P  864   4.644   7.969   2.658  0.0485 -0.1910 -0.4335
   43A      O5'  865   4.532   8.098   2.836 -0.2537  0.4791  0.3980
   43A      C5'  866   4.522   8.214   2.911 -0.4478 -0.3328  0.3771
   43A     H5'1  867   4.432   8.274   2.901 -1.4422 -1.6076  1.3896
   43A     H5'2  868   4.610   8.274   2.888 -2.2075  1.5419 -1.9657
   43A      C4'  869   4.511   8.182   3.059 -0.0213 -0.3039 -0.1190
   43A      H4'  870   4.500   8.278   3.110  0.0019 -1.6055  2.5060
   43A      O4'  871   4.401   8.108   3.096  0.8407  0.4458 -0.5870
   43A      C1'  872   4.436   8.014   3.204  0.5599  0.0341  0.2936
   43A      H1'  873   4.365   8.024   3.286 -0.0415 -2.3037  0.1315
   43A       N9  874   4.425   7.873   3.167  0.0688  0.5020  0.0195
   43A       C8  875   4.455   7.814   3.043  0.5137  0.2011  0.5531
   43A       H8  876   4.497   7.870   2.960  2.1958 -1.3467  0.3092
   43A       N7  877   4.439   7.682   3.041  1.0773  0.6735 -0.7246
   43A       C5  878   4.403   7.652   3.177  0.5520  0.7854  0.4582
   43A       C6  879   4.382   7.534   3.250  0.2697 -0.7166 -0.1705
   43A       N6  880   4.384   7.416   3.193 -0.3895 -0.2266 -0.2823
   43A      H61  881   4.413   7.388   3.101  0.6388 -4.0949  1.0333
   43A      H62  882   4.374   7.337   3.255  1.5352 -0.0705  0.2738
   43A       N1  883   4.344   7.534   3.380  0.0514 -0.4728 -0.1780
   43A       C2  884   4.336   7.655   3.432 -0.8206  0.4198 -0.3210
   43A       H2  885   4.303   7.660   3.535 -1.0990  0.1660 -0.3956
   43A       N3  886   4.363   7.779   3.383  0.7049  0.3059 -0.5710
   43A       C4  887   4.395   7.764   3.254  0.3383  0.2193  0.9882
   43A      C3'  888   4.634   8.117   3.122 -0.4335  0.5167  0.1088
   43A      H3'  889   4.668   8.035   3.058 -0.3365  0.8967 -0.3372
   43A      C2'  890   4.578   8.051   3.246 -0.0268 -0.0140  0.1453
   43A     H2'1  891   4.633   7.964   3.281  0.0659 -0.5095 -1.1997
   43A      O2'  892   4.553   8.136   3.357  0.1138  0.6406  0.1665
   43A     HO'2  893   4.525   8.077   3.427  3.0028 -0.3397  0.6311
   43A      O3'  894   4.749   8.192   3.140  0.6255 -0.3251 -0.0108
   44A        P  895   4.888   8.122   3.163 -0.4634 -0.2663 -0.2033
   44A      O1P  896   4.990   8.226   3.160 -0.0073 -0.0356 -0.2274
   44A      O2P  897   4.904   8.010   3.068 -0.3156  0.1837  0.0013
   44A      O5'  898   4.884   8.052   3.308  0.6160 -0.1296 -0.1100
   44A      C5'  899   4.907   8.122   3.423  0.4832 -0.9718  0.5067
   44A     H5'1  900   4.850   8.215   3.418  0.7120 -0.8846 -0.4994
   44A     H5'2  901   5.012   8.152   3.418  0.1605  0.0479 -0.5128
   44A      C4'  902   4.876   8.051   3.564  0.2063  0.4231 -0.1932
   44A      H4'  903   4.856   8.122   3.644  0.3705 -1.1312  1.3000
   44A      O4'  904   4.749   7.976   3.542  0.0012 -0.3303  0.1937
   44A      C1'  905   4.750   7.860   3.617  0.5761  0.0989  0.5234
   44A      H1'  906   4.663   7.861   3.682  0.7084  1.8487  0.7254
   44A       N9  907   4.743   7.740   3.525 -0.8758  0.1339 -0.3568
   44A       C8  908   4.791   7.732   3.399  0.2058  0.3847 -0.6285
   44A       H8  909   4.832   7.815   3.343  2.4036 -1.2317 -1.5249
   44A       N7  910   4.773   7.611   3.350  0.9956  0.1860  0.3576
   44A       C5  911   4.711   7.543   3.452 -0.0398 -0.3669 -0.2696
   44A       C6  912   4.677   7.411   3.476  0.2627  0.3556  0.2307
   44A       N6  913   4.679   7.313   3.385 -0.3420  0.3375  0.0617
   44A      H61  914   4.711   7.329   3.291  0.7472  0.9078  0.5102
   44A      H62  915   4.653   7.218   3.410  0.8228 -0.3504 -1.2182
   44A       N1  916   4.628   7.369   3.592 -0.0948  0.5947 -0.1825
   44A       C2  917   4.608   7.458   3.687 -0.3825  0.5446  0.3414
   44A       H2  918   4.555   7.426   3.776 -0.3038 -0.1309  0.1468
   44A       N3  919   4.626   7.591   3.677  0.0541 -0.2333  0.4757
   44A       C4  920   4.687   7.621   3.557  0.0025 -0.1294 -0.0536
   44A      C3'  921   4.978   7.947   3.601 -0.0451  0.1383  0.0952
   44A      H3'  922   5.026   7.899   3.516  0.1094 -0.6597  0.6172
   44A      C2'  923   4.887   7.857   3.687 -0.0769 -0.2729 -0.2264
   44A     H2'1  924   4.924   7.754   3.691 -1.1332 -0.6550  0.2330
   44A      O2'  925   4.863   7.901   3.814 -0.1171 -0.6378 -0.4685
   44A     HO'2  926   4.917   7.980   3.816 -1.3775  0.2495 -0.4675
   44A      O3'  927   5.079   8.007   3.685 -0.1008 -0.0722  0.0326
   45U        P  928   5.211   7.933   3.729 -0.0282  0.2543 -0.2746
   45U      O1P  929   5.292   8.014   3.818  0.1730  0.1030 -0.1329
   45U      O2P  930   5.273   7.891   3.595  0.8953  0.0698  0.7477
   45U      O5'  931   5.165   7.804   3.802 -0.3822  0.3666  0.0764
   45U      C5'  932   5.145   7.802   3.941 -0.7168  0.2295 -0.0669
   45U     H5'1  933   5.063   7.870   3.965 -0.5943 -0.3087  2.0275
   45U     H5'2  934   5.231   7.839   3.997 -0.6756 -2.0558  1.5158
   45U      C4'  935   5.115   7.667   4.002 -0.2946  0.0172 -0.5524
   45U      H4'  936   5.099   7.677   4.110  0.8362 -0.1725 -0.3592
   45U      O4'  937   5.003   7.606   3.929 -0.1220 -0.1727 -0.1350
   45U      C1'  938   5.017   7.466   3.920 -0.3066 -0.2848 -0.2571
   45U      H1'  939   4.932   7.413   3.964 -0.5560  0.2856 -0.0392
   45U       N1  940   5.033   7.422   3.779  0.2082 -0.1691  0.7608
   45U       C6  941   5.045   7.508   3.667 -0.3185 -0.6681 -0.2097
   45U       H6  942   5.071   7.611   3.689  0.9159 -0.9621 -0.2734
   45U       C5  943   5.022   7.477   3.536 -0.3801 -0.2938 -0.0463
   45U       H5  944   5.030   7.551   3.458  0.2529  1.4385  1.6074
   45U       C4  945   4.990   7.340   3.503  0.0441 -0.3935  0.7185
   45U       O4  946   4.963   7.304   3.388 -0.4072  0.2847 -0.5795
   45U       N3  947   4.979   7.257   3.611 -0.2212 -0.1619 -0.2208
   45U       H3  948   4.956   7.160   3.592  1.0459 -0.4964 -0.1484
   45U       C2  949   5.006   7.287   3.746  0.0429  0.1322  0.6159
   45U       O2  950   5.006   7.203   3.833 -0.2629  0.4617  0.5602
   45U      C3'  951   5.217   7.560   3.973 -0.1846  0.3680 -1.1285
   45U      H3'  952   5.250   7.556   3.869  0.3983 -1.9932 -0.8896
   45U      C2'  953   5.146   7.428   3.994  0.8020  0.6510 -0.1199
   45U     H2'1  954   5.181   7.337   3.945 -1.0047 -1.3563  2.0442
   45U      O2'  955   5.102   7.404   4.122 -0.0243  0.2458  0.0129
   45U     HO'2  956   5.144   7.324   4.155 -0.0213  0.8479  1.5285
   45U      O3'  957   5.323   7.564   4.070 -0.1026 -0.4290 -0.2050
   46U        P  958   5.475   7.518   4.034  0.1785 -0.0980  0.2858
   46U      O1P  959   5.557   7.538   4.156  0.0843  0.4880  0.4047
   46U      O2P  960   5.505   7.581   3.908 -0.3952  0.2738  0.3496
   46U      O5'  961   5.454   7.362   4.018  0.0325 -0.1799  0.1408
   46U      C5'  962   5.441   7.268   4.129 -0.3786  0.0705 -0.3804
   46U     H5'1  963   5.351   7.280   4.188 -0.5276  1.2075 -0.8165
   46U     H5'2  964   5.534   7.282   4.184 -0.0138  1.1151 -1.2258
   46U      C4'  965   5.436   7.128   4.077 -0.0500  0.6279  0.3623
   46U      H4'  966   5.436   7.054   4.157  3.7553 -1.2717 -1.1077
   46U      O4'  967   5.321   7.111   3.982 -0.0543  0.0352 -0.4430
   46U      C1'  968   5.342   7.000   3.893  0.1165  0.5017 -0.3162
   46U      H1'  969   5.278   6.913   3.909  0.2910  0.4874  0.3349
   46U       N1  970   5.331   7.055   3.753 -0.2788  0.2697 -0.8397
   46U       C6  971   5.351   7.190   3.723  0.9173 -0.0247 -0.1955
   46U       H6  972   5.361   7.257   3.807 -0.7573 -0.2681  0.2254
   46U       C5  973   5.337   7.234   3.589 -0.4047  0.0815  0.0574
   46U       H5  974   5.332   7.339   3.565 -0.1057 -0.3586 -2.1404
   46U       C4  975   5.304   7.143   3.484  0.0112  0.8673  0.2421
   46U       O4  976   5.274   7.168   3.370  0.2008 -0.1607 -0.0733
   46U       N3  977   5.312   7.012   3.519  0.6085  0.4023 -0.4479
   46U       H3  978   5.284   6.942   3.451 -2.4287  1.7911 -0.7593
   46U       C2  979   5.311   6.964   3.653 -0.9303  0.4033  1.6631
   46U       O2  980   5.313   6.839   3.675 -0.1240  0.0023 -0.3909
   46U      C3'  981   5.553   7.082   3.990  0.6094 -0.3132  0.0983
   46U      H3'  982   5.554   7.158   3.912 -1.7590  0.4250  0.7011
   46U      C2'  983   5.482   6.950   3.929 -1.5794 -1.0844 -0.0645
   46U     H2'1  984   5.534   6.914   3.841 -1.8626 -0.6270 -0.4233
   46U      O2'  985   5.474   6.841   4.017  0.1103  0.2460 -0.1863
   46U     HO'2  986   5.564   6.816   4.039  0.2090 -0.8030 -1.6287
   46U      O3'  987   5.665   7.071   4.068 -0.4278 -0.0800  0.1141
   47A        P  988   5.805   7.075   3.992  0.6040 -0.4380  0.0044
   47A      O1P  989   5.902   7.055   4.098 -0.4956  0.1406  0.0795
   47A      O2P  990   5.808   7.196   3.901  0.5079  0.2516  0.3611
   47A      O5'  991   5.805   6.941   3.900  0.3251 -0.3607 -0.0182
   47A      C5'  992   5.826   6.812   3.961  0.4369 -0.2874 -0.1171
   47A     H5'1  993   5.747   6.806   4.036  0.6329  1.2532  0.2416
   47A     H5'2  994   5.921   6.810   4.013  0.3566  0.4774  0.0733
   47A      C4'  995   5.812   6.698   3.859 -1.1432 -0.2817  0.7468
   47A      H4'  996   5.829   6.605   3.914  0.0761 -0.1566  0.6033
   47A      O4'  997   5.688   6.699   3.801 -0.3230 -0.0045  0.3992
   47A      C1'  998   5.693   6.650   3.669  0.4078  0.1136  0.6095
   47A      H1'  999   5.628   6.563   3.659 -0.5733  0.8261  0.5745
   47A       N9 1000   5.666   6.752   3.562 -0.9319 -0.5329 -0.4354
   47A       C8 1001   5.677   6.890   3.570 -0.2809  0.7128  0.0995
   47A       H8 1002   5.699   6.934   3.666 -0.2379 -1.2997  1.0649
   47A       N7 1003   5.638   6.961   3.464 -0.2822  0.9022 -0.7036
   47A       C5 1004   5.592   6.853   3.386  0.5079  0.6674  1.0393
   47A       C6 1005   5.520   6.849   3.260 -0.1293  0.3541 -0.0933
   47A       N6 1006   5.482   6.958   3.195  0.0399 -0.8856  0.2540
   47A      H61 1007   5.507   7.047   3.236  4.8114 -1.1549 -1.3782
   47A      H62 1008   5.427   6.947   3.111 -1.1774 -3.1397  1.2769
   47A       N1 1009   5.478   6.733   3.205 -0.5562 -0.5880  0.0000
   47A       C2 1010   5.505   6.620   3.272  0.8926 -0.1918  0.2510
   47A       H2 1011   5.476   6.529   3.222  0.1461 -1.1301  2.2743
   47A       N3 1012   5.559   6.611   3.396 -0.2478  0.9416  0.3077
   47A       C4 1013   5.595   6.734   3.445 -0.7080 -0.0296  0.0946
   47A      C3' 1014   5.914   6.695   3.744 -0.0886  0.0841 -0.8330
   47A      H3' 1015   5.925   6.795   3.701  2.4214 -0.7757 -2.4959
   47A      C2' 1016   5.842   6.603   3.653  0.1740  0.1131 -0.1168
   47A     H2'1 1017   5.881   6.615   3.552  1.2101  0.3670  0.2982
   47A      O2' 1018   5.859   6.468   3.692  0.4320  0.4548  0.0072
   47A     HO'2 1019   5.937   6.446   3.742  0.8584  0.6714 -0.5487
   47A      O3' 1020   6.045   6.651   3.783 -0.0672  1.0862  0.3423
   48U        P 1021   6.172   6.686   3.690 -0.1782 -0.0421 -0.0153
   48U      O1P 1022   6.285   6.610   3.747  0.1185  0.0738  0.0787
   48U      O2P 1023   6.200   6.829   3.674  1.0676 -0.4463  0.0533
   48U      O5' 1024   6.153   6.635   3.547 -0.6606  0.6774 -0.2961
   48U      C5' 1025   6.161   6.496   3.518 -0.0537 -0.1333 -0.1022
   48U     H5'1 1026   6.092   6.448   3.586  0.4525  0.6366  0.9814
   48U     H5'2 1027   6.260   6.455   3.542 -0.5834  0.2327  3.0798
   48U      C4' 1028   6.109   6.448   3.386  0.4029  0.2784  0.1875
   48U      H4' 1029   6.118   6.340   3.375  2.7630  0.4830 -0.4989
   48U      O4' 1030   5.977   6.495   3.359  0.0622  0.2719 -0.1506
   48U      C1' 1031   5.952   6.506   3.220  0.1204  0.4094 -0.2401
   48U      H1' 1032   5.883   6.438   3.169 -0.5445  0.7515  0.1955
   48U       N1 1033   5.923   6.650   3.185 -0.8908  0.2473  0.0480
   48U       C6 1034   5.939   6.755   3.277 -0.1446  0.0365  0.8640
   48U       H6 1035   5.992   6.736   3.369  0.5205 -0.0816  0.4644
   48U       C5 1036   5.895   6.881   3.250  0.5489  0.0921 -0.1896
   48U       H5 1037   5.890   6.962   3.322 -3.3250 -0.4808  0.4115
   48U       C4 1038   5.840   6.905   3.119  0.1898  0.4283  0.2366
   48U       O4 1039   5.804   7.021   3.083 -0.7669 -0.1692 -0.1656
   48U       N3 1040   5.833   6.797   3.034  0.2609 -1.1479 -0.3038
   48U       H3 1041   5.780   6.816   2.950  0.1933 -0.0317 -0.0190
   48U       C2 1042   5.858   6.670   3.070  0.7431  0.3687  1.2558
   48U       O2 1043   5.817   6.586   2.994 -0.2466  1.0664  0.4365
   48U      C3' 1044   6.191   6.501   3.269  0.9017  0.2129  1.1723
   48U      H3' 1045   6.205   6.606   3.294  0.8639  0.4052  0.4362
   48U      C2' 1046   6.090   6.487   3.150  0.2921 -0.2931 -0.2609
   48U     H2'1 1047   6.099   6.561   3.070  0.7320  1.3612  1.2484
   48U      O2' 1048   6.091   6.345   3.108  0.6114  0.1706 -0.4990
   48U     HO'2 1049   6.014   6.330   3.053  1.0336  0.4819 -1.1884
   48U      O3' 1050   6.309   6.438   3.246 -0.4240 -0.1453 -0.6130
   49C        P 1051   6.419   6.502   3.154  0.1689 -0.1756  0.4307
   49C      O1P 1052   6.547   6.427   3.145  0.6687 -0.1774  0.0205
   49C      O2P 1053   6.433   6.641   3.204 -0.5274 -0.1936  0.4906
   49C      O5' 1054   6.360   6.497   3.007  0.2476  0.4879 -0.2110
   49C      C5' 1055   6.383   6.381   2.924 -0.0391  0.0974 -0.5252
   49C     H5'1 1056   6.331   6.297   2.969  0.2864 -0.6663 -1.5382
   49C     H5'2 1057   6.490   6.365   2.912 -0.4687 -5.0184  0.3301
   49C      C4' 1058   6.307   6.412   2.792  0.1546 -0.7856  0.0870
   49C      H4' 1059   6.284   6.316   2.746 -0.1403 -0.4676 -0.4418
   49C      O4' 1060   6.182   6.480   2.813 -0.1511 -0.3946  0.2607
   49C      C1' 1061   6.144   6.570   2.716 -0.5173  0.7091  0.1628
   49C      H1' 1062   6.049   6.536   2.676 -1.6953  0.8413  2.6223
   49C       N1 1063   6.129   6.706   2.769  0.1329 -0.3097 -0.2309
   49C       C6 1064   6.158   6.749   2.899 -0.3065 -0.0779  0.3056
   49C       H6 1065   6.203   6.677   2.966 -1.5348 -1.8149 -0.6682
   49C       C5 1066   6.121   6.872   2.939 -0.5661  0.0367  0.3014
   49C       H5 1067   6.157   6.913   3.032  1.5647 -2.4017  0.6764
   49C       C4 1068   6.059   6.960   2.844 -0.2073 -0.4050 -0.2510
   49C       N4 1069   6.032   7.079   2.885 -0.0586 -0.0980  0.3570
   49C      H41 1070   6.048   7.097   2.984  0.6577  0.3675  0.1666
   49C      H42 1071   6.010   7.153   2.820  0.6410  0.4037  0.6672
   49C       N3 1072   6.039   6.929   2.716 -0.0873 -0.2068  0.1895
   49C       C2 1073   6.070   6.800   2.681 -0.0085  0.0356 -0.4506
   49C       O2 1074   6.030   6.774   2.571  0.0436  0.3556 -0.4512
   49C      C3' 1075   6.371   6.504   2.693 -0.0623  0.1717  0.0756
   49C      H3' 1076   6.403   6.591   2.748 -0.9226  1.6744 -1.6845
   49C      C2' 1077   6.249   6.550   2.606 -0.0610  0.1390  0.2517
   49C     H2'1 1078   6.273   6.639   2.548 -1.2618 -0.3152 -0.9933
   49C      O2' 1079   6.202   6.456   2.521 -0.0537  0.8894 -0.3670
   49C     HO'2 1080   6.256   6.450   2.442 -0.8624  3.2043 -1.1874
   49C      O3' 1081   6.467   6.439   2.617  0.8877  0.2201 -0.5361
   50U        P 1082   6.613   6.495   2.617 -0.0616  0.8258 -0.1393
   50U      O1P 1083   6.710   6.396   2.573  0.2951  0.5298  0.2229
   50U      O2P 1084   6.630   6.559   2.755  0.2357 -0.1294 -0.1329
   50U      O5' 1085   6.603   6.613   2.504  0.6186  0.0111 -0.6729
   50U      C5' 1086   6.558   6.569   2.372  0.7941 -0.4167  0.4177
   50U     H5'1 1087   6.506   6.474   2.379  1.0840 -0.6052  0.0786
   50U     H5'2 1088   6.648   6.564   2.311 -0.6666 -0.6658 -1.8474
   50U      C4' 1089   6.473   6.677   2.291  0.0183 -0.0441  0.6850
   50U      H4' 1090   6.433   6.630   2.201  0.6908 -0.3241  0.5247
   50U      O4' 1091   6.357   6.729   2.359  0.0314 -0.2459 -0.0806
   50U      C1' 1092   6.321   6.860   2.317 -0.8733 -0.4518  0.0616
   50U      H1' 1093   6.225   6.863   2.265 -0.3603 -0.1419 -0.8995
   50U       N1 1094   6.328   6.954   2.439 -0.3081  0.0008 -0.6888
   50U       C6 1095   6.406   6.921   2.551 -0.2832 -0.2508  0.5132
   50U       H6 1096   6.472   6.836   2.540 -0.0085  0.2448 -2.5422
   50U       C5 1097   6.409   6.996   2.659  0.3753  0.2288 -0.7025
   50U       H5 1098   6.485   6.976   2.734  0.6042  0.2139 -0.9381
   50U       C4 1099   6.325   7.114   2.662 -0.0013  0.2979 -0.8266
   50U       O4 1100   6.303   7.177   2.763  0.5030 -0.6990 -0.0210
   50U       N3 1101   6.263   7.151   2.546  0.3788 -0.3907  0.3742
   50U       H3 1102   6.215   7.239   2.557  0.9206 -0.3127  2.6102
   50U       C2 1103   6.257   7.074   2.435  0.1383  0.2121  0.1444
   50U       O2 1104   6.187   7.107   2.337  0.2668 -0.4198  0.6026
   50U      C3' 1105   6.545   6.809   2.261  0.4521 -0.3083  0.9159
   50U      H3' 1106   6.594   6.842   2.352  1.7247  0.6059 -0.0787
   50U      C2' 1107   6.431   6.901   2.220  0.3474 -0.5024 -0.4897
   50U     H2'1 1108   6.458   7.007   2.223 -0.2407 -0.3381 -0.8341
   50U      O2' 1109   6.371   6.880   2.097  0.2442 -0.2478  0.5268
   50U     HO'2 1110   6.409   6.800   2.058 -1.9372 -0.9535 -0.2723
   50U      O3' 1111   6.632   6.793   2.154  0.5895  0.1453 -0.1414
   51A        P 1112   6.764   6.869   2.142 -0.2858  0.3522  0.2816
   51A      O1P 1113   6.839   6.811   2.026  0.1443 -0.2893 -0.6733
   51A      O2P 1114   6.828   6.861   2.279 -0.1894  0.2891  0.4226
   51A      O5' 1115   6.718   7.014   2.100 -0.0760 -0.1680  0.2812
   51A      C5' 1116   6.660   7.030   1.967  0.6321 -0.0217  0.1027
   51A     H5'1 1117   6.598   6.945   1.936 -0.9636  1.3371 -0.5428
   51A     H5'2 1118   6.747   7.027   1.901  0.7204 -0.5081  0.2349
   51A      C4' 1119   6.584   7.162   1.944  0.0515 -0.4690 -0.0142
   51A      H4' 1120   6.556   7.180   1.840  0.9313  1.1780 -0.0049
   51A      O4' 1121   6.469   7.181   2.022 -0.1128 -0.2130  0.1647
   51A      C1' 1122   6.470   7.318   2.073  0.2271  0.0232  0.5812
   51A      H1' 1123   6.375   7.369   2.058  1.3636  2.2794  0.6315
   51A       N9 1124   6.504   7.327   2.215 -1.0834  0.2220 -0.0155
   51A       C8 1125   6.577   7.242   2.290  0.0961 -0.5459 -0.1955
   51A       H8 1126   6.646   7.172   2.246  1.1932  0.8581 -0.7861
   51A       N7 1127   6.560   7.256   2.422 -0.0365 -0.0462  0.6447
   51A       C5 1128   6.486   7.377   2.424 -0.0187  0.3794 -0.2861
   51A       C6 1129   6.440   7.461   2.524  0.0802  0.1226 -0.5054
   51A       N6 1130   6.451   7.428   2.652 -0.4845 -0.2758  0.0658
   51A      H61 1131   6.505   7.350   2.687  0.6977 -0.0363 -1.1261
   51A      H62 1132   6.401   7.490   2.713 -2.7495  0.2021 -2.1038
   51A       N1 1133   6.368   7.569   2.503 -0.3622 -0.6646  0.3280
   51A       C2 1134   6.340   7.590   2.374  0.2036 -0.2704  0.2481
   51A       H2 1135   6.283   7.681   2.362 -0.4598 -0.9475 -2.3686
   51A       N3 1136   6.375   7.521   2.267  0.4044 -0.5268  0.3521
   51A       C4 1137   6.451   7.415   2.300  0.1851  0.2477 -0.1677
   51A      C3' 1138   6.685   7.278   1.963  0.2191 -0.0790 -0.1309
   51A      H3' 1139   6.742   7.277   2.056 -1.6700 -0.2345  1.0922
   51A      C2' 1140   6.581   7.385   1.988  0.7425 -0.1647 -0.2732
   51A     H2'1 1141   6.628   7.467   2.041  1.6469 -1.3849  0.9019
   51A      O2' 1142   6.525   7.429   1.865 -0.2281  0.0745  0.3619
   51A     HO'2 1143   6.603   7.442   1.811 -0.2394 -1.8642 -0.1814
   51A      O3' 1144   6.771   7.308   1.847 -0.3301  0.6209 -0.0511
   52U        P 1145   6.913   7.385   1.874  0.4191 -0.1639 -0.1978
   52U      O1P 1146   6.965   7.440   1.753  0.4959  0.0429  0.4449
   52U      O2P 1147   7.003   7.296   1.961 -0.1365  0.4260  0.5384
   52U      O5' 1148   6.865   7.510   1.965 -0.2371  0.2820 -0.1275
   52U      C5' 1149   6.801   7.626   1.920  0.0068  0.4378  0.3697
   52U     H5'1 1150   6.720   7.594   1.855 -0.0657 -1.2444  1.2462
   52U     H5'2 1151   6.869   7.687   1.860 -0.5729  1.0631  0.3299
   52U      C4' 1152   6.761   7.726   2.029 -0.4736 -0.0778 -0.0917
   52U      H4' 1153   6.715   7.816   1.986  0.5814  0.1347 -0.8243
   52U      O4' 1154   6.668   7.681   2.126  0.2335  0.0973 -0.7678
   52U      C1' 1155   6.692   7.760   2.246  0.3860  1.0435  0.2852
   52U      H1' 1156   6.599   7.812   2.269  0.7758  1.3295  1.2758
   52U       N1 1157   6.718   7.679   2.363  1.0091  0.5833  0.5275
   52U       C6 1158   6.751   7.548   2.351  0.8154  0.0592 -0.0563
   52U       H6 1159   6.773   7.513   2.252 -1.5673  0.6543 -0.8550
   52U       C5 1160   6.786   7.476   2.461  0.2824  0.2981  0.7037
   52U       H5 1161   6.831   7.378   2.456  0.3182  0.3488 -0.1105
   52U       C4 1162   6.761   7.527   2.591  0.1456 -0.2316  0.3628
   52U       O4 1163   6.790   7.474   2.698  0.4250 -0.3225  0.2086
   52U       N3 1164   6.703   7.649   2.594 -0.0837 -0.2307 -0.4738
   52U       H3 1165   6.675   7.679   2.687 -1.4684  0.2943 -1.0327
   52U       C2 1166   6.686   7.734   2.489  0.4015 -0.4381  0.2967
   52U       O2 1167   6.648   7.846   2.519 -0.2346 -0.2090  0.0974
   52U      C3' 1168   6.881   7.780   2.110  0.4332  0.3857 -0.0534
   52U      H3' 1169   6.925   7.685   2.140 -0.4348  0.3403  1.1549
   52U      C2' 1170   6.802   7.857   2.223 -0.3341  0.6008 -0.5476
   52U     H2'1 1171   6.853   7.870   2.319 -0.0172  1.9212 -0.8702
   52U      O2' 1172   6.740   7.983   2.188  0.5804  0.5312 -0.2336
   52U     HO'2 1173   6.817   8.039   2.170  1.4629 -0.3137  0.7971
   52U      O3' 1174   6.965   7.864   2.042 -0.6241 -0.3151 -0.4543
   53U        P 1175   7.112   7.888   2.093  0.1996 -0.1368  0.6273
   53U      O1P 1176   7.193   7.942   1.979  0.2805  0.1692 -0.2166
   53U      O2P 1177   7.158   7.761   2.158  0.7241 -0.2832  0.2674
   53U      O5' 1178   7.104   7.996   2.202 -0.4571  0.6610 -0.2992
   53U      C5' 1179   7.073   8.127   2.164  0.2192  1.3081 -0.6194
   53U     H5'1 1180   6.990   8.110   2.097 -0.0296 -1.6957  0.2848
   53U     H5'2 1181   7.157   8.172   2.111  0.4085  0.8673 -0.6984
   53U      C4' 1182   7.030   8.201   2.281 -1.1781 -0.2531 -0.1338
   53U      H4' 1183   7.003   8.298   2.238  0.5843  0.2559 -0.1778
   53U      O4' 1184   6.929   8.150   2.352  0.0034  0.3961 -0.1107
   53U      C1' 1185   6.936   8.181   2.487 -0.0224  0.5243 -0.3198
   53U      H1' 1186   6.844   8.225   2.526  0.3316  1.4886 -0.5597
   53U       N1 1187   6.960   8.057   2.569  0.4842 -0.3692  0.0176
   53U       C6 1188   6.995   7.940   2.506 -0.4185  0.6485  0.5472
   53U       H6 1189   7.018   7.939   2.400 -2.2926 -1.3838  0.0720
   53U       C5 1190   7.014   7.824   2.575  0.3175 -0.3580 -0.6731
   53U       H5 1191   7.047   7.738   2.518  0.6072  0.5659 -1.9280
   53U       C4 1192   6.992   7.825   2.721 -0.2485  0.5091  0.1498
   53U       O4 1193   6.997   7.730   2.799 -0.1589 -0.1835  0.7138
   53U       N3 1194   6.967   7.949   2.772 -0.0502 -0.0051  0.6919
   53U       H3 1195   6.938   7.945   2.868 -1.4922 -1.4940  0.2399
   53U       C2 1196   6.954   8.063   2.706 -0.1404 -0.9440 -0.5506
   53U       O2 1197   6.930   8.164   2.768 -0.3740 -0.3381  0.2956
   53U      C3' 1198   7.140   8.233   2.388  0.0882 -0.2518  0.6092
   53U      H3' 1199   7.198   8.146   2.418 -0.8903 -0.8311  0.8722
   53U      C2' 1200   7.057   8.279   2.507  0.9486  0.8502  0.6145
   53U     H2'1 1201   7.100   8.265   2.607  1.6218 -0.8291  0.1346
   53U      O2' 1202   7.004   8.413   2.510 -0.2594  0.6089 -0.1268
   53U     HO'2 1203   6.983   8.441   2.421 -0.9199 -0.7855 -0.4468
   53U      O3' 1204   7.230   8.343   2.347 -0.1689 -0.2120  0.0859
   54C        P 1205   7.383   8.348   2.369  0.0972 -0.1942  0.0255
   54C      O1P 1206   7.431   8.458   2.288 -0.8840 -0.2651 -0.0019
   54C      O2P 1207   7.437   8.212   2.344 -0.2189  0.5369 -0.4835
   54C      O5' 1208   7.398   8.380   2.521  0.1466 -1.0205 -0.5193
   54C      C5' 1209   7.374   8.508   2.581 -0.4107 -0.0371  0.2871
   54C     H5'1 1210   7.279   8.536   2.535 -0.6944 -2.0565 -0.4819
   54C     H5'2 1211   7.445   8.584   2.546  0.1779 -1.1891 -1.1382
   54C      C4' 1212   7.367   8.513   2.733 -0.2623 -0.5588  0.0057
   54C      H4' 1213   7.350   8.614   2.768 -0.6741 -0.3614 -0.7513
   54C      O4' 1214   7.259   8.431   2.780 -0.2626  0.2710 -0.5444
   54C      C1' 1215   7.302   8.381   2.912  0.8406  0.2236  0.6254
   54C      H1' 1216   7.226   8.412   2.984  1.7636 -1.0127  2.2032
   54C       N1 1217   7.302   8.232   2.895 -0.7545  0.0956  0.0571
   54C       C6 1218   7.321   8.165   2.773  0.4907 -0.0978  0.3959
   54C       H6 1219   7.353   8.224   2.688 -1.3365  0.8438  0.2993
   54C       C5 1220   7.304   8.027   2.774 -0.4162 -0.5768 -0.5703
   54C       H5 1221   7.318   7.974   2.681 -1.5827 -0.3539 -0.8917
   54C       C4 1222   7.285   7.957   2.893 -0.1181  0.1774 -0.4992
   54C       N4 1223   7.284   7.830   2.899  0.7050 -0.2452  0.5058
   54C      H41 1224   7.280   7.775   2.814 -0.8112  0.9130 -0.2244
   54C      H42 1225   7.271   7.788   2.990  2.5442 -1.4748  0.2614
   54C       N3 1226   7.270   8.024   3.009  0.2875 -0.2464 -0.4722
   54C       C2 1227   7.279   8.160   3.013 -0.0634  0.2704 -0.6210
   54C       O2 1228   7.273   8.216   3.124 -0.1435  0.6409  0.2636
   54C      C3' 1229   7.496   8.462   2.800 -0.0081  0.0494 -0.2631
   54C      H3' 1230   7.524   8.368   2.752 -1.9515  0.4319 -2.3238
   54C      C2' 1231   7.432   8.443   2.941 -0.1343 -0.6801  0.0415
   54C     H2'1 1232   7.510   8.385   2.991 -0.0155 -0.4201  0.1596
   54C      O2' 1233   7.410   8.567   3.017 -0.0276 -0.4304  0.6743
   54C     HO'2 1234   7.429   8.552   3.110 -1.9906 -2.4993  0.8192
   54C      O3' 1235   7.600   8.555   2.795 -0.6490  0.6893 -0.0958
   55C        P 1236   7.752   8.509   2.811  0.5108 -0.0844 -0.0244
   55C      O1P 1237   7.838   8.632   2.810 -0.0938 -0.4392 -0.1013
   55C      O2P 1238   7.776   8.404   2.716 -0.1511 -0.1164 -0.0774
   55C      O5' 1239   7.769   8.439   2.950  0.3249 -0.0937 -0.1634
   55C      C5' 1240   7.795   8.511   3.070 -0.7786 -0.0678 -0.1258
   55C     H5'1 1241   7.723   8.593   3.076  0.4857  1.0194  0.5629
   55C     H5'2 1242   7.892   8.559   3.085 -1.0474 -0.4213  3.3701
   55C      C4' 1243   7.795   8.420   3.191 -0.5215 -0.2903 -0.1420
   55C      H4' 1244   7.816   8.472   3.285  0.2066  1.0288 -1.0156
   55C      O4' 1245   7.672   8.351   3.203  0.0324 -0.3708  0.1057
   55C      C1' 1246   7.694   8.230   3.278  0.3913 -0.1888  0.5621
   55C      H1' 1247   7.651   8.230   3.379 -0.4490 -3.8651  0.3636
   55C       N1 1248   7.649   8.105   3.202  0.2848 -0.6450 -0.3325
   55C       C6 1249   7.631   8.104   3.068 -0.4193  1.0429 -0.2989
   55C       H6 1250   7.658   8.195   3.017  0.6416  0.1043 -1.4756
   55C       C5 1251   7.598   7.980   3.007  0.5215  0.1480  0.2656
   55C       H5 1252   7.592   7.971   2.899  1.4046  0.3915  0.1921
   55C       C4 1253   7.597   7.870   3.093  0.4093 -0.7470 -0.1537
   55C       N4 1254   7.560   7.758   3.045  0.6648  0.3090 -0.0992
   55C      H41 1255   7.534   7.756   2.948 -1.5994  1.4670  0.4047
   55C      H42 1256   7.565   7.679   3.108  2.3616 -0.5518 -1.2682
   55C       N3 1257   7.629   7.869   3.219  0.1378 -0.7189 -0.0229
   55C       C2 1258   7.650   7.987   3.278 -0.2980  0.2796  0.0981
   55C       O2 1259   7.678   7.978   3.399 -0.4181 -0.5786 -0.1704
   55C      C3' 1260   7.904   8.324   3.185  0.2350  0.4934 -0.3292
   55C      H3' 1261   7.893   8.280   3.086 -0.1795  2.0411 -0.9899
   55C      C2' 1262   7.842   8.228   3.296 -0.6071  0.5981 -0.0827
   55C     H2'1 1263   7.873   8.127   3.269  1.8952  0.7559  1.8246
   55C      O2' 1264   7.878   8.263   3.427 -0.0101  0.2340 -0.0736
   55C     HO'2 1265   7.969   8.292   3.428 -0.2257  0.9284  1.5717
   55C      O3' 1266   8.032   8.373   3.209 -0.2190 -0.2505  0.0492
   56G        P 1267   8.161   8.279   3.200  0.0256  0.4561  0.1893
   56G      O1P 1268   8.280   8.364   3.218 -0.2631 -0.1373 -0.4066
   56G      O2P 1269   8.148   8.188   3.076 -0.3667 -0.0846 -0.3072
   56G      O5' 1270   8.149   8.184   3.328 -0.0592  0.4743 -0.0324
   56G      C5' 1271   8.204   8.220   3.453  0.1970 -0.1124 -0.1408
   56G     H5'1 1272   8.153   8.300   3.506 -1.4140 -0.9795 -0.3182
   56G     H5'2 1273   8.302   8.266   3.443  0.0313  0.7593  1.7574
   56G      C4' 1274   8.225   8.101   3.550 -0.2628  0.3346  0.5778
   56G      H4' 1275   8.266   8.148   3.639  0.5838 -0.2143  0.4943
   56G      O4' 1276   8.105   8.027   3.576  0.4519  0.2084 -0.2337
   56G      C1' 1277   8.138   7.891   3.578  0.4384 -0.2805 -0.5399
   56G      H1' 1278   8.089   7.835   3.657 -0.1743 -0.8850 -1.3234
   56G       N9 1279   8.070   7.826   3.461  0.0719 -0.2194  0.2659
   56G       C8 1280   8.023   7.883   3.344 -0.3547  0.4283 -0.2697
   56G       H8 1281   8.021   7.988   3.319 -0.6734  0.5617  0.2958
   56G       N7 1282   7.959   7.802   3.269  0.2077  0.1660  0.4439
   56G       C5 1283   7.970   7.678   3.328 -0.5966  0.6817  0.5473
   56G       C6 1284   7.911   7.554   3.287  0.3224  0.5652 -0.5923
   56G       O6 1285   7.842   7.524   3.188  0.0355  0.1126 -0.6111
   56G       N1 1286   7.930   7.458   3.381  0.5111  0.1331  0.3456
   56G       H1 1287   7.869   7.377   3.374 -1.3823  1.6003 -1.3059
   56G       C2 1288   7.999   7.479   3.499  0.0073  0.0847 -0.6550
   56G       N2 1289   7.993   7.381   3.589  0.5967  0.4621  0.4455
   56G      H21 1290   7.948   7.290   3.583  1.5162 -0.0724  1.2914
   56G      H22 1291   8.035   7.402   3.678 -0.1471 -1.5506  1.3391
   56G       N3 1292   8.059   7.593   3.529 -0.5363  0.4132  0.6858
   56G       C4 1293   8.035   7.694   3.449 -0.0425 -0.1308  0.7744
   56G      C3' 1294   8.333   7.996   3.498  0.0897 -0.2074  0.8529
   56G      H3' 1295   8.310   8.002   3.392 -1.0740  0.0852  1.0954
   56G      C2' 1296   8.291   7.872   3.571  0.3568 -0.2367  0.1051
   56G     H2'1 1297   8.324   7.794   3.503  1.4132  0.7963 -0.6063
   56G      O2' 1298   8.336   7.870   3.708  0.9651  0.1160 -0.0418
   56G     HO'2 1299   8.412   7.929   3.712  0.1918  1.1279  3.8710
   56G      O3' 1300   8.466   8.031   3.528  0.0830  0.0139  0.0448
   57U        P 1301   8.583   8.003   3.429 -0.1486 -0.3035 -0.0268
   57U      O1P 1302   8.692   8.074   3.497  0.5098  0.3151 -0.2948
   57U      O2P 1303   8.532   8.028   3.297  0.3716  0.7388 -0.2431
   57U      O5' 1304   8.622   7.848   3.445 -0.0587 -0.2747  0.2080
   57U      C5' 1305   8.699   7.796   3.552 -0.6756  0.1806 -0.2423
   57U     H5'1 1306   8.680   7.851   3.645 -2.4571 -0.2372 -0.3262
   57U     H5'2 1307   8.805   7.804   3.528 -0.6227 -0.5325 -0.2527
   57U      C4' 1308   8.656   7.643   3.572  0.3124  0.1223 -0.0105
   57U      H4' 1309   8.711   7.603   3.657  0.2238 -1.3085 -0.5836
   57U      O4' 1310   8.517   7.628   3.607  0.2527  0.0098  0.6127
   57U      C1' 1311   8.463   7.509   3.542  0.0830 -0.1211  0.2145
   57U      H1' 1312   8.409   7.444   3.611  0.8546 -1.4474 -0.3793
   57U       N1 1313   8.376   7.519   3.418  0.6403 -0.5587  0.4960
   57U       C6 1314   8.396   7.626   3.330 -0.4438  0.2203 -0.9327
   57U       H6 1315   8.469   7.701   3.357 -1.5584  0.8603  0.3509
   57U       C5 1316   8.321   7.641   3.222  0.3478 -0.7242  0.4112
   57U       H5 1317   8.328   7.725   3.155  1.2895 -0.7356  0.4892
   57U       C4 1318   8.223   7.542   3.185 -1.1153 -0.0995  0.4773
   57U       O4 1319   8.141   7.564   3.097 -0.1434 -0.0278 -0.1501
   57U       N3 1320   8.229   7.422   3.251  0.1480  0.8917  0.0371
   57U       H3 1321   8.163   7.351   3.223  1.1428  0.9218 -2.7174
   57U       C2 1322   8.292   7.412   3.375 -0.1464  0.6712  0.7860
   57U       O2 1323   8.266   7.318   3.450  0.2681  0.1252  0.4801
   57U      C3' 1324   8.680   7.543   3.464 -0.3776  0.8708  0.3135
   57U      H3' 1325   8.652   7.586   3.368 -1.2408  2.7346  1.3494
   57U      C2' 1326   8.581   7.425   3.497 -0.1691  0.3597 -0.3579
   57U     H2'1 1327   8.562   7.366   3.408  0.5961 -0.4530 -0.0040
   57U      O2' 1328   8.628   7.356   3.612 -0.4813 -0.2131 -0.1620
   57U     HO'2 1329   8.718   7.324   3.597 -0.4762  0.6821 -2.3338
   57U      O3' 1330   8.810   7.498   3.460  0.0707  0.2068 -0.3572
   58A        P 1331   8.865   7.430   3.321 -0.6944 -0.2558 -0.2828
   58A      O1P 1332   8.992   7.369   3.365 -0.0753  0.4448  0.5761
   58A      O2P 1333   8.877   7.525   3.213  0.2340 -0.3314 -0.0190
   58A      O5' 1334   8.777   7.308   3.280 -0.6638 -0.4146 -0.2789
   58A      C5' 1335   8.788   7.195   3.358  0.4303  0.3612 -0.8348
   58A     H5'1 1336   8.772   7.228   3.460 -0.5410 -1.0866 -0.4832
   58A     H5'2 1337   8.890   7.158   3.361  0.4431  0.3009 -1.6830
   58A      C4' 1338   8.685   7.091   3.322 -0.3060  0.2507  0.1294
   58A      H4' 1339   8.665   7.015   3.398 -0.8905 -1.5565 -1.7587
   58A      O4' 1340   8.570   7.164   3.293 -0.6213  0.0399  0.1975
   58A      C1' 1341   8.497   7.100   3.189  0.5703 -0.5013 -0.1101
   58A      H1' 1342   8.402   7.069   3.232  1.1034  0.1465  1.6475
   58A       N9 1343   8.484   7.201   3.075 -0.3357 -0.2753  0.0440
   58A       C8 1344   8.535   7.324   3.072 -0.0860 -0.5510 -0.1433
   58A       H8 1345   8.611   7.357   3.142 -0.2064  0.7934 -0.6080
   58A       N7 1346   8.483   7.403   2.982  0.2371 -0.2492  0.2742
   58A       C5 1347   8.393   7.317   2.914 -0.3565 -0.6150 -0.4454
   58A       C6 1348   8.298   7.329   2.809  0.3851  0.0793  0.5043
   58A       N6 1349   8.266   7.438   2.741  0.7294  0.4305  0.7520
   58A      H61 1350   8.304   7.531   2.756  0.1362  0.7468  0.3335
   58A      H62 1351   8.214   7.415   2.658  0.9935  1.5713  0.2499
   58A       N1 1352   8.232   7.218   2.763  0.3705  0.3514  0.1316
   58A       C2 1353   8.250   7.100   2.828  0.8479  0.0387 -0.1072
   58A       H2 1354   8.188   7.020   2.790  0.1347  0.4900  0.0903
   58A       N3 1355   8.326   7.078   2.928  0.7996 -0.3856 -1.1537
   58A       C4 1356   8.396   7.194   2.967  0.5155 -0.0298 -0.7809
   58A      C3' 1357   8.716   7.004   3.193 -0.3201 -0.0226  0.4967
   58A      H3' 1358   8.774   7.070   3.128 -1.3603  0.4698  0.0433
   58A      C2' 1359   8.573   6.981   3.135 -0.8281  0.2771  0.6209
   58A     H2'1 1360   8.578   6.977   3.026 -2.5704  1.5477  0.4573
   58A      O2' 1361   8.515   6.865   3.194  0.4283  0.3755 -0.2984
   58A     HO'2 1362   8.441   6.828   3.145  0.6145 -0.5897  0.1157
   58A      O3' 1363   8.789   6.889   3.230 -0.3696  0.0558 -0.3611
   59C        P 1364   8.895   6.815   3.132 -0.1592 -0.2086  0.0867
   59C      O1P 1365   8.951   6.703   3.201 -0.1900  0.4717  0.2174
   59C      O2P 1366   8.982   6.911   3.070 -0.4023  0.4738  0.6178
   59C      O5' 1367   8.802   6.760   3.022  0.4556 -0.1635  0.5734
   59C      C5' 1368   8.724   6.647   3.042  0.1225 -0.1534 -0.1678
   59C     H5'1 1369   8.651   6.660   3.122  0.3944 -0.6484  0.1638
   59C     H5'2 1370   8.791   6.564   3.065 -0.9036 -1.1864 -0.8295
   59C      C4' 1371   8.653   6.598   2.916 -0.2109  0.0270 -1.4965
   59C      H4' 1372   8.602   6.502   2.927 -2.3602  1.1552 -0.9774
   59C      O4' 1373   8.560   6.700   2.874  0.0057 -0.0314  0.1540
   59C      C1' 1374   8.550   6.687   2.729  0.2913 -0.1070 -0.0463
   59C      H1' 1375   8.458   6.634   2.703 -0.4194  0.8305  0.4657
   59C       N1 1376   8.560   6.824   2.672 -0.2744 -0.4433  0.5062
   59C       C6 1377   8.615   6.925   2.754 -0.0055 -0.1975 -0.6652
   59C       H6 1378   8.654   6.903   2.853 -0.5876 -1.8622 -0.7711
   59C       C5 1379   8.596   7.052   2.718  0.4170 -0.5172 -0.7346
   59C       H5 1380   8.630   7.124   2.791  0.1078 -2.2898  1.2501
   59C       C4 1381   8.526   7.076   2.604  0.4797 -0.7007 -0.3626
   59C       N4 1382   8.495   7.199   2.579  0.5239  0.8401  0.6108
   59C      H41 1383   8.524   7.271   2.644  1.4559  0.2679  0.8479
   59C      H42 1384   8.453   7.211   2.488 -0.4727 -0.5948  0.8483
   59C       N3 1385   8.477   6.988   2.514 -0.4235  0.1588 -0.0936
   59C       C2 1386   8.504   6.857   2.546  0.2848  0.6512  0.4927
   59C       O2 1387   8.484   6.767   2.467 -0.0485  0.1334 -0.1464
   59C      C3' 1388   8.758   6.581   2.808 -0.8208 -0.2108  0.5832
   59C      H3' 1389   8.828   6.665   2.815  0.1924 -0.9893  0.0852
   59C      C2' 1390   8.667   6.593   2.689 -0.6111 -0.7853 -0.6896
   59C     H2'1 1391   8.724   6.633   2.605 -0.9142  0.3859 -0.3578
   59C      O2' 1392   8.612   6.464   2.659  0.0916 -0.3813 -0.2477
   59C     HO'2 1393   8.678   6.394   2.664  0.4044 -0.0185  1.4541
   59C      O3' 1394   8.827   6.457   2.820 -0.3888  0.0353  0.3233
   60U        P 1395   8.956   6.435   2.738  0.3900 -0.4985  0.0231
   60U      O1P 1396   8.981   6.290   2.743 -0.7151  0.0319 -0.0545
   60U      O2P 1397   9.052   6.523   2.802 -0.2784  0.5575 -0.1610
   60U      O5' 1398   8.942   6.474   2.591  0.0176 -0.0551  0.0914
   60U      C5' 1399   8.882   6.389   2.500 -0.3123 -0.2680  0.0763
   60U     H5'1 1400   8.790   6.348   2.541  0.2633 -1.5236  0.1518
   60U     H5'2 1401   8.950   6.308   2.476  1.5446  0.9713  0.9267
   60U      C4' 1402   8.862   6.466   2.364  0.3378  0.0566 -0.0146
   60U      H4' 1403   8.811   6.398   2.295 -1.1058  2.9808 -2.0606
   60U      O4' 1404   8.776   6.577   2.377 -0.5779  0.2523 -0.2602
   60U      C1' 1405   8.803   6.685   2.285 -0.3293 -0.1241 -0.1867
   60U      H1' 1406   8.723   6.689   2.211  1.1627  0.7845 -1.8131
   60U       N1 1407   8.827   6.817   2.354  0.7627 -0.1982  0.1262
   60U       C6 1408   8.899   6.819   2.467  0.8310 -0.3063  0.2478
   60U       H6 1409   8.942   6.724   2.497 -0.8628 -1.4703 -0.8422
   60U       C5 1410   8.921   6.930   2.542  0.1522  0.3474  0.2536
   60U       H5 1411   8.980   6.932   2.632  0.4033 -1.7939  0.1799
   60U       C4 1412   8.864   7.055   2.499  0.2357 -0.2265  0.7867
   60U       O4 1413   8.874   7.153   2.560  0.5531  0.0249  0.1239
   60U       N3 1414   8.796   7.048   2.377 -1.1269  0.2781  0.4884
   60U       H3 1415   8.758   7.133   2.338  0.9418 -0.0573 -2.6021
   60U       C2 1416   8.770   6.935   2.303 -0.2280 -0.0926  0.0135
   60U       O2 1417   8.690   6.935   2.210 -0.1946 -0.3762 -0.5026
   60U      C3' 1418   8.985   6.538   2.292  0.3147 -0.0551  0.2592
   60U      H3' 1419   9.054   6.588   2.360 -0.1163  1.4272 -0.3431
   60U      C2' 1420   8.923   6.647   2.202 -1.0573  0.8933 -0.1429
   60U     H2'1 1421   8.994   6.728   2.185  1.2040 -0.4164  2.2781
   60U      O2' 1422   8.866   6.597   2.081 -0.0937 -0.3888 -0.4193
   60U     HO'2 1423   8.940   6.583   2.020  1.9380 -1.5848  2.1257
   60U      O3' 1424   9.042   6.434   2.220 -0.3207 -0.2390 -0.4229
   61U        P 1425   9.176   6.443   2.140 -0.1057 -0.2079  0.5242
   61U      O1P 1426   9.210   6.310   2.080  0.7686  0.1998 -0.1625
   61U      O2P 1427   9.278   6.501   2.238 -0.8217  0.1792  0.2490
   61U      O5' 1428   9.148   6.546   2.023  0.8256 -0.1392 -0.5267
   61U      C5' 1429   9.091   6.514   1.897  0.2957 -0.1890 -0.4724
   61U     H5'1 1430   9.007   6.445   1.902 -0.1427  0.2992 -0.9231
   61U     H5'2 1431   9.172   6.464   1.843  1.2083 -0.0992  0.7751
   61U      C4' 1432   9.060   6.637   1.807 -0.4424 -0.3034 -0.1731
   61U      H4' 1433   9.013   6.601   1.715  0.3059  0.2320 -0.7727
   61U      O4' 1434   8.991   6.733   1.878 -0.1184 -0.4113  0.3429
   61U      C1' 1435   9.010   6.867   1.827  0.1420 -0.3423  0.5655
   61U      H1' 1436   8.939   6.903   1.752  0.8710  1.8169  0.8371
   61U       N1 1437   9.025   6.964   1.941  0.3341 -0.1022 -0.1452
   61U       C6 1438   9.109   6.927   2.045  0.2194 -0.3338 -0.1165
   61U       H6 1439   9.177   6.844   2.033  0.3416 -0.3937  0.8647
   61U       C5 1440   9.117   7.011   2.154  0.0188  0.0540  0.6085
   61U       H5 1441   9.182   6.985   2.236  0.3518 -0.2584  0.2465
   61U       C4 1442   9.040   7.131   2.165 -0.0628 -0.5162 -0.9307
   61U       O4 1443   9.044   7.214   2.258  0.4635 -0.4216 -0.1913
   61U       N3 1444   8.950   7.151   2.060 -0.6137 -0.1054 -0.5136
   61U       H3 1445   8.905   7.241   2.057 -1.5768 -0.5632 -0.2418
   61U       C2 1446   8.940   7.075   1.950 -0.2548 -0.1983 -0.3355
   61U       O2 1447   8.864   7.110   1.864  0.3500 -0.2618 -0.0783
   61U      C3' 1448   9.194   6.711   1.776  0.5379  0.2577  0.0769
   61U      H3' 1449   9.255   6.716   1.866 -2.4765 -0.5973  2.3233
   61U      C2' 1450   9.144   6.851   1.738  0.0163  0.0077  0.2706
   61U     H2'1 1451   9.222   6.923   1.761 -0.9993  1.5454 -0.8792
   61U      O2' 1452   9.110   6.863   1.601  0.3130  0.0078 -0.2440
   61U     HO'2 1453   9.179   6.830   1.542 -0.9576  0.6756 -2.2028
   61U      O3' 1454   9.247   6.631   1.667  0.0766 -0.3580  0.5489
   61U      H3T 1455   9.310   6.573   1.710 -0.3099 -1.2937 -0.1141
   62G      O5' 1456   7.836   7.315   1.979  0.3994  0.7484  0.8999
   62G      H5T 1457   7.764   7.367   2.016  0.2550  0.2049  1.4118
   62G      C5' 1458   7.775   7.263   1.855 -0.4017  0.0611  0.0157
   62G     H5'1 1459   7.787   7.327   1.768 -4.4148  0.5392 -0.3993
   62G     H5'2 1460   7.667   7.268   1.870 -0.4129 -0.9550  0.3717
   62G      C4' 1461   7.835   7.121   1.816  0.0616 -0.1901  0.1809
   62G      H4' 1462   7.769   7.093   1.733  0.2485  0.3655 -0.1610
   62G      O4' 1463   7.971   7.113   1.764 -0.1106 -0.8953 -0.0440
   62G      C1' 1464   8.055   7.040   1.856  0.6304 -0.0475 -0.2845
   62G      H1' 1465   8.132   6.979   1.809  0.6883 -0.2566  0.0738
   62G       N9 1466   8.122   7.128   1.947 -0.1927 -0.5540  0.2930
   62G       C8 1467   8.125   7.262   1.964  0.4189  0.3392  0.5793
   62G       H8 1468   8.076   7.323   1.889 -3.8231 -2.2985  0.9316
   62G       N7 1469   8.189   7.310   2.066 -0.9787 -0.3436  0.3908
   62G       C5 1470   8.242   7.191   2.124 -0.5048 -0.8081 -0.0952
   62G       C6 1471   8.326   7.169   2.235  0.4675 -0.9277  0.3041
   62G       O6 1472   8.375   7.254   2.312 -0.3416  0.3304  0.0594
   62G       N1 1473   8.348   7.040   2.257 -0.5436  0.0323  0.1571
   62G       H1 1474   8.376   7.021   2.352 -1.1227  1.5849  0.6822
   62G       C2 1475   8.316   6.934   2.178 -0.4256  0.3793  0.2309
   62G       N2 1476   8.357   6.824   2.228  0.6866  0.2767 -0.0121
   62G      H21 1477   8.409   6.822   2.315 -0.4943  2.4636  0.8188
   62G      H22 1478   8.334   6.740   2.176 -2.6239  0.8593  0.3108
   62G       N3 1479   8.242   6.948   2.072  0.0442 -0.0151  0.6741
   62G       C4 1480   8.213   7.083   2.047 -0.2324  0.0558  0.0784
   62G      C3' 1481   7.819   7.014   1.926  0.4573 -0.2508 -0.4365
   62G      H3' 1482   7.805   7.063   2.023 -1.9120  0.6923 -1.1956
   62G      C2' 1483   7.955   6.945   1.923  0.5409  0.2025  0.3414
   62G     H2'1 1484   7.987   6.921   2.024 -0.3015 -1.4604  0.2451
   62G      O2' 1485   7.944   6.823   1.853 -0.7056 -0.5422 -0.6915
   62G     HO'2 1486   7.914   6.835   1.762 -3.9288 -0.9059  0.2214
   62G      O3' 1487   7.697   6.947   1.898 -0.2664 -0.1136 -0.4217
   63U        P 1488   7.613   6.884   2.015  0.0500 -0.7815 -0.1238
   63U      O1P 1489   7.534   6.782   1.946 -1.0470  0.5592  0.2392
   63U      O2P 1490   7.538   6.999   2.073 -0.4862  0.1710  0.2213
   63U      O5' 1491   7.701   6.833   2.138  0.3515 -0.0303  0.0541
   63U      C5' 1492   7.754   6.704   2.148 -0.2481  0.3118  0.4734
   63U     H5'1 1493   7.815   6.681   2.061  1.7010  0.4173  1.7303
   63U     H5'2 1494   7.671   6.636   2.161  0.4314 -0.2935  1.8271
   63U      C4' 1495   7.839   6.691   2.271 -0.6857 -0.6051 -0.0186
   63U      H4' 1496   7.890   6.596   2.284 -1.6074 -0.9543  1.2397
   63U      O4' 1497   7.945   6.785   2.254  0.3474  0.0880  0.3015
   63U      C1' 1498   8.003   6.826   2.384 -0.0376  0.5392  0.2158
   63U      H1' 1499   8.093   6.765   2.382 -0.8401 -0.6939  0.7062
   63U       N1 1500   8.014   6.978   2.395 -0.3937 -0.6402 -0.5235
   63U       C6 1501   7.944   7.070   2.318  0.6773  0.2492 -0.4494
   63U       H6 1502   7.876   7.027   2.247 -0.7160  0.5651  0.6650
   63U       C5 1503   7.958   7.205   2.334 -0.4059 -0.1019  0.5396
   63U       H5 1504   7.901   7.275   2.275 -1.6557 -0.7436  0.9488
   63U       C4 1505   8.052   7.254   2.434 -0.3437  0.0123 -0.3842
   63U       O4 1506   8.078   7.375   2.450 -0.5788  0.1543 -0.4490
   63U       N3 1507   8.122   7.158   2.503  0.1019  0.2783 -0.1684
   63U       H3 1508   8.169   7.185   2.588 -2.0416 -0.5104  1.3651
   63U       C2 1509   8.096   7.020   2.497 -0.0599 -0.8507  0.6350
   63U       O2 1510   8.135   6.945   2.582  0.1712 -0.1434  0.0015
   63U      C3' 1511   7.776   6.744   2.404 -0.4612  0.3554  0.3638
   63U      H3' 1512   7.726   6.840   2.395  0.6953  1.0600  1.1363
   63U      C2' 1513   7.903   6.765   2.482  0.2573 -0.4491  0.2419
   63U     H2'1 1514   7.897   6.834   2.566  0.4611 -0.9499  0.6758
   63U      O2' 1515   7.964   6.654   2.535  0.4158  0.3511  0.3647
   63U     HO'2 1516   7.895   6.599   2.574 -1.3380  2.0122 -0.2428
   63U      O3' 1517   7.691   6.637   2.444 -0.3264  0.0328  0.3196
   64A        P 1518   7.582   6.661   2.560 -0.2920  0.1920 -0.0908
   64A      O1P 1519   7.494   6.540   2.559 -0.2460 -0.8746  0.0197
   64A      O2P 1520   7.517   6.792   2.545 -0.8571  0.1798  1.0962
   64A      O5' 1521   7.663   6.666   2.700 -0.3770  0.5053  0.0836
   64A      C5' 1522   7.706   6.548   2.760 -0.6009 -1.1701  0.8075
   64A     H5'1 1523   7.758   6.492   2.682 -2.6390 -0.8497 -0.8636
   64A     H5'2 1524   7.623   6.484   2.791 -0.6664 -1.6273 -0.2675
   64A      C4' 1525   7.796   6.569   2.876 -0.2136 -0.3572  0.1662
   64A      H4' 1526   7.837   6.476   2.915 -0.1448 -0.1090  0.6935
   64A      O4' 1527   7.904   6.662   2.846  0.0396 -0.0283  0.1099
   64A      C1' 1528   7.924   6.745   2.955  0.5443 -0.1968  0.6766
   64A      H1' 1529   8.031   6.739   2.978  0.6054 -0.4256  0.3372
   64A       N9 1530   7.910   6.889   2.921  0.0340  0.1376  0.1628
   64A       C8 1531   7.836   6.946   2.820  0.2285  0.8157  0.1254
   64A       H8 1532   7.783   6.888   2.746 -0.4904  0.5335  0.8504
   64A       N7 1533   7.836   7.078   2.828 -0.3909 -0.2345  0.1172
   64A       C5 1534   7.923   7.106   2.935  0.1100  0.6688 -0.3907
   64A       C6 1535   7.978   7.216   3.003 -0.4764 -0.3613  0.7239
   64A       N6 1536   7.987   7.336   2.956  0.2801 -0.6265  0.5921
   64A      H61 1537   7.959   7.345   2.860 -0.0165 -1.7424  0.5603
   64A      H62 1538   8.048   7.401   3.004  0.1608 -0.9592  1.2098
   64A       N1 1539   8.050   7.211   3.114  0.4500 -0.3344 -0.2781
   64A       C2 1540   8.071   7.091   3.163 -0.1827 -0.3633  0.4728
   64A       H2 1541   8.143   7.088   3.244  0.1153  2.0134  0.3770
   64A       N3 1542   8.037   6.976   3.101 -0.0872 -0.3166 -0.3400
   64A       C4 1543   7.961   6.992   2.995  0.7729 -0.3088  0.3437
   64A      C3' 1544   7.721   6.634   2.989  0.2582 -0.4734 -0.5630
   64A      H3' 1545   7.655   6.712   2.951  0.3602 -0.9494 -1.7617
   64A      C2' 1546   7.833   6.697   3.077 -0.8260 -0.2302  0.0460
   64A     H2'1 1547   7.801   6.783   3.136 -0.7736 -0.0555 -0.1776
   64A      O2' 1548   7.918   6.612   3.151  0.1537  0.1434 -0.1786
   64A     HO'2 1549   7.859   6.569   3.213 -0.2171 -0.4299 -0.9175
   64A      O3' 1550   7.650   6.533   3.063  0.8277 -0.7863 -0.0137
   65C        P 1551   7.508   6.560   3.150  0.2062  0.2168 -0.6147
   65C      O1P 1552   7.451   6.425   3.182  0.4133  0.0496  0.0556
   65C      O2P 1553   7.432   6.655   3.075 -0.2591 -0.3340  0.3832
   65C      O5' 1554   7.551   6.633   3.289  0.0327 -0.5186  0.1143
   65C      C5' 1555   7.633   6.557   3.384  0.1538  0.3219 -0.3003
   65C     H5'1 1556   7.714   6.509   3.330 -2.1155  1.2590 -5.0444
   65C     H5'2 1557   7.573   6.479   3.429 -1.1511  1.4912  0.0524
   65C      C4' 1558   7.698   6.654   3.487 -0.9187  0.4439 -0.7782
   65C      H4' 1559   7.752   6.589   3.557 -1.5592 -2.0783 -2.5077
   65C      O4' 1560   7.792   6.740   3.420 -0.5189 -0.3437 -0.3446
   65C      C1' 1561   7.798   6.869   3.490 -0.0428 -0.2194 -0.8899
   65C      H1' 1562   7.897   6.897   3.526  0.6181 -2.9944 -0.3208
   65C       N1 1563   7.761   6.979   3.395 -0.1362  0.0703  0.2513
   65C       C6 1564   7.697   6.950   3.274  0.3183  0.0184  0.1717
   65C       H6 1565   7.666   6.848   3.260 -0.6444  0.4620 -1.1516
   65C       C5 1566   7.674   7.053   3.183  0.3103 -0.8726 -0.5958
   65C       H5 1567   7.622   7.038   3.089 -1.1088 -0.7452  0.1415
   65C       C4 1568   7.723   7.180   3.221  0.0329  0.4323 -0.4909
   65C       N4 1569   7.704   7.276   3.138 -0.1303 -0.3292  0.4218
   65C      H41 1570   7.655   7.257   3.052 -1.1546 -2.1791  1.3395
   65C      H42 1571   7.740   7.365   3.168  1.4090 -0.9092  0.3999
   65C       N3 1572   7.794   7.208   3.328  0.4533 -0.2742  0.1700
   65C       C2 1573   7.812   7.111   3.414  0.5556  0.8430  0.5795
   65C       O2 1574   7.879   7.132   3.516 -0.1011 -0.0442 -0.6885
   65C      C3' 1575   7.587   6.747   3.552  0.1664 -0.1001  0.1774
   65C      H3' 1576   7.522   6.778   3.470  0.2190 -0.8121 -0.1442
   65C      C2' 1577   7.687   6.851   3.601 -0.8947 -0.1573 -0.3598
   65C     H2'1 1578   7.638   6.945   3.626  1.4780  1.4532 -1.4137
   65C      O2' 1579   7.765   6.812   3.712  0.3666  0.0735 -0.5210
   65C     HO'2 1580   7.709   6.780   3.784 -0.4199  0.5055 -0.9260
   65C      O3' 1581   7.521   6.692   3.666  0.0975  0.2094 -0.3481
   66G        P 1582   7.387   6.761   3.722  0.2471 -0.5315 -0.2622
   66G      O1P 1583   7.349   6.689   3.840  0.2591  0.2461 -0.4713
   66G      O2P 1584   7.288   6.764   3.614  0.6375 -0.1340  0.4140
   66G      O5' 1585   7.423   6.918   3.757 -0.0972  0.5163  0.3882
   66G      C5' 1586   7.485   6.957   3.877  0.1380 -0.4879 -0.3615
   66G     H5'1 1587   7.580   6.903   3.879  0.3943 -0.0272  0.2245
   66G     H5'2 1588   7.425   6.929   3.964  0.4493  2.8692  1.0687
   66G      C4' 1589   7.510   7.110   3.871 -1.0317  0.5415 -0.0056
   66G      H4' 1590   7.550   7.140   3.968  1.7554  4.2499 -2.0505
   66G      O4' 1591   7.593   7.150   3.768 -0.2215  0.0972  0.2750
   66G      C1' 1592   7.570   7.285   3.743  0.2816 -0.1194  0.2007
   66G      H1' 1593   7.663   7.338   3.763  1.7330 -2.8697  1.3434
   66G       N9 1594   7.535   7.303   3.593 -0.3545  0.2250  0.0948
   66G       C8 1595   7.492   7.218   3.500 -0.2360 -0.1225  0.1293
   66G       H8 1596   7.469   7.115   3.527 -0.8906  0.2791  1.2056
   66G       N7 1597   7.469   7.267   3.381  0.4001  0.0200 -0.3627
   66G       C5 1598   7.514   7.399   3.398 -0.0017 -0.5714  0.1033
   66G       C6 1599   7.536   7.508   3.306 -0.2975 -0.4957 -0.9693
   66G       O6 1600   7.490   7.517   3.194  0.0679 -0.1909 -0.3426
   66G       N1 1601   7.605   7.615   3.357 -0.1400  0.6020  0.1666
   66G       H1 1602   7.615   7.698   3.300 -2.0777 -0.9306 -2.6810
   66G       C2 1603   7.653   7.614   3.479  0.1470 -0.2129  0.2913
   66G       N2 1604   7.691   7.732   3.517  0.2785  0.2530 -0.4127
   66G      H21 1605   7.689   7.809   3.452  0.2771  0.5818 -0.0299
   66G      H22 1606   7.734   7.752   3.607 -2.7550  1.7185  0.8831
   66G       N3 1607   7.633   7.520   3.575 -0.5437  0.2124  0.0385
   66G       C4 1608   7.563   7.417   3.525  0.5006  0.9342  0.0882
   66G      C3' 1609   7.384   7.197   3.845 -0.3773  0.2591 -0.2787
   66G      H3' 1610   7.340   7.170   3.749 -3.4736  0.8078  0.9015
   66G      C2' 1611   7.453   7.331   3.838 -0.0306  0.3320 -0.2261
   66G     H2'1 1612   7.395   7.409   3.787  0.2267  1.5158  1.2018
   66G      O2' 1613   7.499   7.386   3.959 -0.5583  0.1901  0.4695
   66G     HO'2 1614   7.441   7.350   4.026  0.1762  0.1020  1.0697
   66G      O3' 1615   7.291   7.221   3.949 -0.0094 -0.2006 -0.1891
   67G        P 1616   7.139   7.279   3.920 -0.2333 -0.3842  0.1642
   67G      O1P 1617   7.067   7.272   4.049 -0.3931  0.4067 -0.4250
   67G      O2P 1618   7.079   7.205   3.807 -0.4221 -0.2681  0.6782
   67G      O5' 1619   7.156   7.430   3.886  0.0213 -0.5611 -0.3779
   67G      C5' 1620   7.185   7.521   3.991  0.7984  0.1339  0.5718
   67G     H5'1 1621   7.271   7.482   4.045  1.0087 -0.4239 -0.1621
   67G     H5'2 1622   7.101   7.516   4.061  0.3706 -0.5473  0.0247
   67G      C4' 1623   7.223   7.662   3.952 -0.1930 -0.6965 -0.4731
   67G      H4' 1624   7.250   7.717   4.042 -1.8853  0.2904 -0.5276
   67G      O4' 1625   7.342   7.676   3.871  0.2151  0.0872 -1.2891
   67G      C1' 1626   7.318   7.781   3.785 -0.2730 -0.2444  0.2763
   67G      H1' 1627   7.402   7.849   3.805 -0.4951 -0.1700  1.0179
   67G       N9 1628   7.298   7.733   3.647 -0.1673  0.1428  1.4983
   67G       C8 1629   7.274   7.605   3.595 -0.0600  0.2648 -0.4034
   67G       H8 1630   7.262   7.525   3.667 -1.4203  1.2577  0.5032
   67G       N7 1631   7.261   7.594   3.470  0.0621  0.6923  0.2258
   67G       C5 1632   7.287   7.723   3.419  1.0379  0.5722  0.0434
   67G       C6 1633   7.286   7.781   3.290  0.7597  0.0970  0.4082
   67G       O6 1634   7.276   7.717   3.185  0.5535 -0.0308  0.5045
   67G       N1 1635   7.285   7.919   3.286  0.3003  0.0607 -0.9513
   67G       H1 1636   7.276   7.969   3.199  0.5054 -1.3142 -1.7918
   67G       C2 1637   7.300   7.990   3.403 -0.2012  0.3720 -0.1624
   67G       N2 1638   7.289   8.117   3.390  0.0023  0.1183 -0.4005
   67G      H21 1639   7.295   8.166   3.301  1.6484 -0.2036 -0.4917
   67G      H22 1640   7.276   8.173   3.473 -1.1404  0.1822 -0.6052
   67G       N3 1641   7.319   7.943   3.525 -0.7858 -0.5059 -0.3060
   67G       C4 1642   7.308   7.807   3.525  0.6197 -0.1057  0.2675
   67G      C3' 1643   7.107   7.734   3.885  0.1400 -0.2370  0.0676
   67G      H3' 1644   7.069   7.676   3.801  0.1439 -0.6847  0.3761
   67G      C2' 1645   7.186   7.846   3.822  0.1442  0.0559  0.9727
   67G     H2'1 1646   7.139   7.886   3.732  0.4260  0.1915  0.8830
   67G      O2' 1647   7.207   7.954   3.911 -0.1641 -0.1062 -0.0231
   67G     HO'2 1648   7.148   7.958   3.987  0.2411  0.5551  0.2649
   67G      O3' 1649   7.007   7.776   3.974 -0.3915 -0.0157  0.1033
   68A        P 1650   6.859   7.762   3.937  0.0256  0.1778 -0.3215
   68A      O1P 1651   6.783   7.810   4.054  0.4451  0.1827 -0.5824
   68A      O2P 1652   6.839   7.626   3.878 -0.0439  0.1437  1.0589
   68A      O5' 1653   6.850   7.880   3.820  0.0417 -0.4525  0.2699
   68A      C5' 1654   6.871   8.020   3.854  0.9167 -0.5640  0.0293
   68A     H5'1 1655   6.971   8.029   3.897 -0.1869 -0.3015  2.6793
   68A     H5'2 1656   6.800   8.054   3.929  0.9641 -2.5844  1.0611
   68A      C4' 1657   6.856   8.107   3.730  0.7334 -0.0137 -0.0167
   68A      H4' 1658   6.864   8.215   3.748 -2.7932  0.3668 -0.1902
   68A      O4' 1659   6.963   8.072   3.649  0.2531  0.5592  0.4481
   68A      C1' 1660   6.932   8.101   3.513 -0.0850 -0.6629 -0.0005
   68A      H1' 1661   7.005   8.166   3.465  1.0417 -1.4200  0.6383
   68A       N9 1662   6.936   7.968   3.442 -0.1400  0.0901  0.4630
   68A       C8 1663   6.930   7.837   3.482 -0.0459 -0.9408  0.3803
   68A       H8 1664   6.932   7.800   3.584  0.0475 -0.6460  0.4880
   68A       N7 1665   6.920   7.754   3.383  0.4575 -0.1884  0.6199
   68A       C5 1666   6.922   7.833   3.275  0.7672 -0.3151 -0.4205
   68A       C6 1667   6.919   7.813   3.135  0.3124 -0.0278  0.2647
   68A       N6 1668   6.925   7.698   3.081 -0.4594  0.2790 -0.1565
   68A      H61 1669   6.907   7.615   3.135  0.1186  0.6383  0.6174
   68A      H62 1670   6.927   7.698   2.980 -3.9394 -2.7605 -0.4240
   68A       N1 1671   6.924   7.910   3.043 -0.4419 -0.3474  0.2036
   68A       C2 1672   6.939   8.031   3.092  0.3634 -0.2025 -0.1188
   68A       H2 1673   6.939   8.112   3.019  1.4077  0.3178  0.4321
   68A       N3 1674   6.941   8.073   3.218 -0.0865  0.0522  0.2433
   68A       C4 1675   6.930   7.969   3.307  0.1159  0.6300  0.3029
   68A      C3' 1676   6.726   8.097   3.648  0.2403  0.6687 -0.2435
   68A      H3' 1677   6.706   7.990   3.639  0.7402  0.6420 -1.1660
   68A      C2' 1678   6.787   8.150   3.513  0.5404  0.8849  0.4098
   68A     H2'1 1679   6.749   8.105   3.422  2.1891 -1.7462  0.9050
   68A      O2' 1680   6.781   8.296   3.506 -0.6909 -0.5092 -0.2597
   68A     HO'2 1681   6.716   8.321   3.572  0.6467  2.5925  0.0420
   68A      O3' 1682   6.615   8.177   3.698 -0.0098  0.2906  0.3688
   69A        P 1683   6.467   8.125   3.682 -0.3028  0.1928 -0.2810
   69A      O1P 1684   6.381   8.233   3.742  0.1200  0.3645  0.3024
   69A      O2P 1685   6.464   7.985   3.727  0.3350 -0.4908 -0.5523
   69A      O5' 1686   6.438   8.137   3.521 -0.7259 -0.1160  1.2037
   69A      C5' 1687   6.423   8.272   3.475 -0.2141 -0.4160 -0.7857
   69A     H5'1 1688   6.495   8.339   3.522  0.2537 -1.4844  0.0695
   69A     H5'2 1689   6.318   8.300   3.490 -0.7405 -0.4735 -3.6956
   69A      C4' 1690   6.438   8.278   3.324 -0.2021 -0.5754  0.4258
   69A      H4' 1691   6.433   8.384   3.298 -2.1612 -0.3613  1.5024
   69A      O4' 1692   6.561   8.224   3.279  0.1483 -0.0727  0.1813
   69A      C1' 1693   6.546   8.172   3.148  0.0606  0.4192  0.8056
   69A      H1' 1694   6.624   8.211   3.084  0.2779 -0.7795  0.3210
   69A       N9 1695   6.566   8.027   3.152 -0.4128  0.2540 -0.3865
   69A       C8 1696   6.560   7.936   3.253  0.2175  0.6098  0.4110
   69A       H8 1697   6.557   7.972   3.355  1.3092 -0.1016  0.7143
   69A       N7 1698   6.579   7.805   3.223  0.7790 -0.9376  0.0103
   69A       C5 1699   6.590   7.815   3.083 -0.6321 -0.2577  0.6211
   69A       C6 1700   6.619   7.731   2.974 -0.3135  0.7428 -0.9607
   69A       N6 1701   6.627   7.597   2.985  0.7655 -0.2506 -0.5210
   69A      H61 1702   6.604   7.548   3.070  0.5249  0.5215 -0.1347
   69A      H62 1703   6.648   7.542   2.903 -0.7196  0.7297 -1.6212
   69A       N1 1704   6.629   7.772   2.849  0.1507 -0.1427 -0.2647
   69A       C2 1705   6.625   7.903   2.831  0.0821  0.0852  0.3213
   69A       H2 1706   6.637   7.933   2.728 -1.9720 -2.1184 -0.6653
   69A       N3 1707   6.606   8.000   2.919  0.4017 -0.2147 -0.3111
   69A       C4 1708   6.580   7.948   3.041 -0.3651 -0.7759  0.5610
   69A      C3' 1709   6.331   8.207   3.244 -0.1340  0.7391  0.6057
   69A      H3' 1710   6.302   8.111   3.287  0.4069  0.7880  1.0809
   69A      C2' 1711   6.397   8.190   3.110 -0.8826 -0.0213 -0.0749
   69A     H2'1 1712   6.352   8.107   3.056  0.2204  0.0696 -1.1855
   69A      O2' 1713   6.393   8.308   3.039  0.3693  0.2683  0.2343
   69A     HO'2 1714   6.333   8.287   2.967  2.0794 -2.0634 -0.6423
   69A      O3' 1715   6.210   8.288   3.230 -0.1705 -0.0120 -0.0775
   70U        P 1716   6.065   8.223   3.190  0.0545 -0.0709 -0.1644
   70U      O1P 1717   5.962   8.319   3.239 -1.4794 -0.1939  0.4503
   70U      O2P 1718   6.053   8.083   3.235  0.2482  0.0183 -0.8297
   70U      O5' 1719   6.055   8.218   3.031  0.3934  0.2221 -0.5229
   70U      C5' 1720   6.060   8.339   2.955 -0.1180  0.7563 -0.4252
   70U     H5'1 1721   6.144   8.390   3.003  0.6210 -0.1729 -0.7018
   70U     H5'2 1722   5.967   8.395   2.952  0.0855  1.1743  0.6370
   70U      C4' 1723   6.111   8.313   2.809  0.1810 -0.4756 -0.8280
   70U      H4' 1724   6.130   8.412   2.768  1.7877 -0.1891  0.5388
   70U      O4' 1725   6.240   8.245   2.808 -0.0860 -0.0519 -0.4746
   70U      C1' 1726   6.239   8.152   2.694  0.3962 -0.5226  0.0997
   70U      H1' 1727   6.327   8.168   2.631 -0.3923 -0.7400 -1.0906
   70U       N1 1728   6.245   8.012   2.740 -0.8076  0.5243  0.7836
   70U       C6 1729   6.194   7.964   2.861  0.1164 -0.2656  0.3427
   70U       H6 1730   6.145   8.032   2.929  1.9299  0.1896  1.2592
   70U       C5 1731   6.212   7.835   2.894  0.4537 -0.2826 -0.7865
   70U       H5 1732   6.170   7.808   2.990  1.2662  2.5181  0.4441
   70U       C4 1733   6.288   7.739   2.815  1.0124  0.0352  0.5760
   70U       O4 1734   6.324   7.625   2.837  0.7974 -0.0456 -0.4930
   70U       N3 1735   6.334   7.796   2.701 -0.0576  0.3446  0.5157
   70U       H3 1736   6.400   7.735   2.655 -0.3176 -0.7634  1.5503
   70U       C2 1737   6.318   7.926   2.655 -0.7060 -0.2067  0.3631
   70U       O2 1738   6.371   7.964   2.546 -0.4238  0.4631 -0.2863
   70U      C3' 1739   6.016   8.238   2.714  0.0965 -0.2296 -0.2541
   70U      H3' 1740   5.988   8.152   2.776  0.9975 -0.8080 -0.6379
   70U      C2' 1741   6.119   8.191   2.606  0.2759 -0.6640 -0.0950
   70U     H2'1 1742   6.081   8.103   2.553 -0.2739 -0.0049 -0.8143
   70U      O2' 1743   6.149   8.305   2.523 -0.0805 -0.0538  0.5024
   70U     HO'2 1744   6.204   8.276   2.450 -0.4446 -0.1385  0.2610
   70U      O3' 1745   5.896   8.310   2.670 -0.4097  0.4530  0.7242
   71A        P 1746   5.767   8.239   2.652  0.0491 -0.1423  0.0571
   71A      O1P 1747   5.668   8.333   2.591 -0.5489 -0.3582 -0.0849
   71A      O2P 1748   5.727   8.174   2.776  0.2728 -0.0958  0.4050
   71A      O5' 1749   5.788   8.126   2.541 -0.6213  0.1433 -0.4834
   71A      C5' 1750   5.802   8.165   2.405  0.1540 -0.0023  0.3335
   71A     H5'1 1751   5.885   8.230   2.377 -0.2396 -1.0766 -3.9316
   71A     H5'2 1752   5.709   8.209   2.370  0.0333 -0.6171 -0.1438
   71A      C4' 1753   5.820   8.039   2.322  0.1008  0.3055  0.1969
   71A      H4' 1754   5.809   8.073   2.219 -3.2483  0.8097  0.5961
   71A      O4' 1755   5.951   7.987   2.349 -0.1751 -0.3536 -0.2226
   71A      C1' 1756   5.932   7.841   2.335  0.5630 -0.2858 -0.4894
   71A      H1' 1757   5.999   7.793   2.264  1.4574  0.4482 -0.1707
   71A       N9 1758   5.958   7.770   2.467  0.4299  0.1556 -0.5179
   71A       C8 1759   5.952   7.819   2.595  0.0688  0.1323 -0.0325
   71A       H8 1760   5.918   7.918   2.620  0.5763  0.0996  0.8295
   71A       N7 1761   5.991   7.731   2.684 -0.3143 -0.6351 -0.4175
   71A       C5 1762   6.030   7.622   2.603  0.1386 -0.1562 -0.2994
   71A       C6 1763   6.086   7.496   2.634 -0.3054  0.2547 -0.4674
   71A       N6 1764   6.113   7.448   2.754 -0.1710 -0.2007 -0.5433
   71A      H61 1765   6.131   7.512   2.830  1.3231 -2.8067  1.4522
   71A      H62 1766   6.151   7.355   2.765  1.1072  0.4163  0.4400
   71A       N1 1767   6.105   7.406   2.540  0.3358 -0.6684  0.0444
   71A       C2 1768   6.075   7.440   2.413 -0.5075 -0.3807 -0.0046
   71A       H2 1769   6.076   7.360   2.340 -3.1238 -1.0827  0.6086
   71A       N3 1770   6.026   7.557   2.369 -0.0112  0.5834  0.6246
   71A       C4 1771   6.001   7.642   2.472 -0.2897  0.2786 -0.0626
   71A      C3' 1772   5.718   7.927   2.346  0.0597 -0.3137 -0.2915
   71A      H3' 1773   5.708   7.907   2.453  2.2748  3.0992  0.6810
   71A      C2' 1774   5.788   7.806   2.280 -0.1661 -0.1968 -0.6808
   71A     H2'1 1775   5.764   7.710   2.326  0.6117  0.3704  1.0001
   71A      O2' 1776   5.785   7.818   2.138  0.3439 -0.0565 -0.4377
   71A     HO'2 1777   5.697   7.837   2.107  0.4288  2.7947  0.7390
   71A      O3' 1778   5.597   7.963   2.272  0.1462  0.6653  0.0479
   72G        P 1779   5.455   7.892   2.302  0.2224 -0.2440  0.2603
   72G      O1P 1780   5.367   7.959   2.199  0.3324  0.2382 -0.5433
   72G      O2P 1781   5.432   7.910   2.446  0.0458  0.4468  0.6492
   72G      O5' 1782   5.478   7.737   2.261  0.5051  0.4700 -0.3135
   72G      C5' 1783   5.462   7.687   2.127 -0.4502  0.2018  0.0095
   72G     H5'1 1784   5.506   7.761   2.060 -0.2439  2.5769  2.5659
   72G     H5'2 1785   5.357   7.674   2.100 -0.4299 -0.5213  0.2524
   72G      C4' 1786   5.528   7.552   2.098 -0.0951  0.1554  0.1697
   72G      H4' 1787   5.530   7.532   1.990 -1.7262  1.4471 -0.1405
   72G      O4' 1788   5.657   7.539   2.148 -0.3036 -0.6756  0.1198
   72G      C1' 1789   5.680   7.403   2.190 -0.2456 -0.6545  0.2625
   72G      H1' 1790   5.774   7.376   2.141  1.1528  3.0388  0.5790
   72G       N9 1791   5.698   7.394   2.334 -0.2900  0.6746  1.1280
   72G       C8 1792   5.685   7.489   2.431  0.6709 -0.4875 -0.4054
   72G       H8 1793   5.645   7.588   2.421  1.5031  0.0290  1.0521
   72G       N7 1794   5.718   7.446   2.549  0.6756 -0.1213  0.0015
   72G       C5 1795   5.765   7.317   2.529  0.0951  0.5387  0.1317
   72G       C6 1796   5.830   7.233   2.618 -1.1703  0.3573  0.5679
   72G       O6 1797   5.858   7.249   2.735  0.0765 -0.3897  0.6768
   72G       N1 1798   5.871   7.114   2.558 -0.0545  0.5422  0.0136
   72G       H1 1799   5.929   7.049   2.608  1.0378  0.5992 -1.1447
   72G       C2 1800   5.867   7.092   2.422 -0.3644 -0.6308 -0.5514
   72G       N2 1801   5.893   6.973   2.384 -0.4105 -0.7977 -0.2841
   72G      H21 1802   5.918   6.902   2.451 -0.8695 -1.7066 -1.0732
   72G      H22 1803   5.890   6.951   2.286  0.2806  0.4413 -0.6086
   72G       N3 1804   5.814   7.178   2.332  0.4066 -0.3495  0.5547
   72G       C4 1805   5.758   7.287   2.397  0.7176 -0.4683  0.0984
   72G      C3' 1806   5.466   7.423   2.165  0.6232 -0.5024 -0.2784
   72G      H3' 1807   5.452   7.446   2.271 -1.4323  0.5496 -0.7135
   72G      C2' 1808   5.566   7.312   2.149  0.1505 -0.3001  0.9099
   72G     H2'1 1809   5.538   7.225   2.209 -0.5538  0.0368  1.0748
   72G      O2' 1810   5.584   7.269   2.015  0.4459 -0.1686  0.3297
   72G     HO'2 1811   5.509   7.303   1.965 -0.2315 -2.1082 -0.0737
   72G      O3' 1812   5.340   7.397   2.109  0.2185 -0.0995 -0.1745
   73A        P 1813   5.226   7.325   2.196  0.4764 -0.2437 -0.1519
   73A      O1P 1814   5.097   7.319   2.121 -0.0004  0.4931  0.0044
   73A      O2P 1815   5.215   7.389   2.323 -0.4230  0.0788  0.0429
   73A      O5' 1816   5.275   7.175   2.217 -0.2235 -0.1690  0.3499
   73A      C5' 1817   5.267   7.077   2.113 -0.2737  0.2241 -0.5287
   73A     H5'1 1818   5.321   7.117   2.028  1.1957  0.9285  0.7091
   73A     H5'2 1819   5.167   7.054   2.075 -0.0476 -2.1784  0.1368
   73A      C4' 1820   5.342   6.947   2.155 -0.0262  0.1079 -0.6904
   73A      H4' 1821   5.344   6.887   2.063 -0.4368  1.4050 -1.5797
   73A      O4' 1822   5.475   6.962   2.199  0.2415 -0.3575 -0.0964
   73A      C1' 1823   5.515   6.882   2.302 -0.2523  0.1274  0.3123
   73A      H1' 1824   5.614   6.839   2.284  0.1871  0.3620  2.0157
   73A       N9 1825   5.531   6.955   2.432 -0.3147 -0.5975 -0.1831
   73A       C8 1826   5.503   7.085   2.461  0.4150 -0.5598 -0.0401
   73A       H8 1827   5.457   7.151   2.389 -0.0886 -0.1808  0.6127
   73A       N7 1828   5.519   7.114   2.590 -0.1044  0.1071 -0.3028
   73A       C5 1829   5.571   7.000   2.643  0.4906 -0.2121 -0.6205
   73A       C6 1830   5.628   6.966   2.769 -0.3146  0.0247 -0.3480
   73A       N6 1831   5.631   7.047   2.874  0.0510 -0.3610 -0.5203
   73A      H61 1832   5.591   7.140   2.870 -1.8916 -0.9511  2.1493
   73A      H62 1833   5.713   7.031   2.931 -0.7326 -1.7652  0.2710
   73A       N1 1834   5.690   6.853   2.789 -0.3976 -0.2417  0.4056
   73A       C2 1835   5.710   6.772   2.687  0.6209  0.5515  0.6105
   73A       H2 1836   5.757   6.676   2.704 -0.6321 -0.1231  0.3644
   73A       N3 1837   5.661   6.787   2.561 -0.3860  0.5051 -0.3677
   73A       C4 1838   5.590   6.908   2.547  0.1715 -0.5426 -0.1762
   73A      C3' 1839   5.281   6.860   2.256  0.4674  0.0749 -0.7081
   73A      H3' 1840   5.256   6.925   2.340 -0.7098 -0.8994 -0.2611
   73A      C2' 1841   5.400   6.776   2.289  0.2752  0.1817 -0.0399
   73A     H2'1 1842   5.389   6.733   2.388  0.8288  2.0365  0.8749
   73A      O2' 1843   5.445   6.679   2.199 -0.4037  0.3757 -0.1754
   73A     HO'2 1844   5.512   6.624   2.240  3.9764  2.1165 -4.0633
   73A      O3' 1845   5.170   6.793   2.201 -0.5639  0.0545 -0.3385
   74U        P 1846   5.051   6.734   2.294 -0.0515  0.0392  0.4035
   74U      O1P 1847   4.958   6.668   2.207  0.1623  0.3889 -0.1351
   74U      O2P 1848   4.998   6.845   2.375 -0.0929  0.0976 -0.4034
   74U      O5' 1849   5.121   6.634   2.388  0.4135  0.7831  0.5046
   74U      C5' 1850   5.168   6.507   2.342  0.8289  0.5428 -0.1778
   74U     H5'1 1851   5.248   6.531   2.272  0.2657  0.8473 -0.7274
   74U     H5'2 1852   5.100   6.446   2.282  0.2545  0.2504  0.7484
   74U      C4' 1853   5.231   6.433   2.461 -0.2635 -0.8779  0.5566
   74U      H4' 1854   5.267   6.337   2.424  1.3440  0.5794 -1.9483
   74U      O4' 1855   5.346   6.507   2.509 -0.6051  0.3853 -0.0770
   74U      C1' 1856   5.356   6.495   2.651  0.5037 -0.0467 -0.2798
   74U      H1' 1857   5.446   6.444   2.685  0.4374  1.0978  1.8049
   74U       N1 1858   5.340   6.619   2.722 -0.5113 -0.4187  0.3096
   74U       C6 1859   5.289   6.732   2.663  0.1809  0.1237  0.6759
   74U       H6 1860   5.232   6.720   2.572 -1.5335 -0.9441  1.8381
   74U       C5 1861   5.291   6.859   2.722 -0.3105  0.9905 -0.5235
   74U       H5 1862   5.247   6.944   2.673 -1.3443  1.1283  0.5882
   74U       C4 1863   5.339   6.861   2.858  0.2472  0.1731  0.5256
   74U       O4 1864   5.333   6.963   2.929 -0.3663  0.4106 -0.4799
   74U       N3 1865   5.393   6.748   2.907 -0.9030 -0.2899 -0.4807
   74U       H3 1866   5.406   6.746   3.007 -0.6642  2.3909 -0.3810
   74U       C2 1867   5.395   6.627   2.848  0.0543 -0.3808 -0.5758
   74U       O2 1868   5.450   6.528   2.904 -0.2424 -0.1766 -0.2476
   74U      C3' 1869   5.138   6.418   2.581 -0.3483  0.5763 -0.3866
   74U      H3' 1870   5.087   6.512   2.602  0.9270  0.9384  1.3513
   74U      C2' 1871   5.236   6.400   2.695  0.2135  0.1700 -0.0819
   74U     H2'1 1872   5.206   6.422   2.797 -0.6194 -2.6971  0.3613
   74U      O2' 1873   5.291   6.260   2.694  0.2737 -0.1496  0.3688
   74U     HO'2 1874   5.327   6.241   2.782  1.0026  3.7414  1.0778
   74U      O3' 1875   5.046   6.306   2.567 -0.0983 -0.4362 -0.1208
   75A        P 1876   4.911   6.317   2.632 -0.4563  0.0788  0.3052
   75A      O1P 1877   4.834   6.193   2.590 -0.0422  0.3228  0.4221
   75A      O2P 1878   4.856   6.448   2.597  0.9596  0.0271 -0.3000
   75A      O5' 1879   4.921   6.311   2.793 -0.0476 -0.6268  0.7121
   75A      C5' 1880   4.966   6.182   2.849  0.4904 -0.3913 -0.1059
   75A     H5'1 1881   5.056   6.151   2.796  1.3573  1.2723  0.3284
   75A     H5'2 1882   4.883   6.111   2.844 -1.9014  2.3317 -2.9927
   75A      C4' 1883   5.005   6.192   2.991  0.2101  0.7325  0.0252
   75A      H4' 1884   5.040   6.094   3.022 -0.5547 -0.7210 -3.2403
   75A      O4' 1885   5.113   6.287   3.016 -0.0583  0.2103  0.2404
   75A      C1' 1886   5.102   6.340   3.142  0.0123  0.2362  0.2499
   75A      H1' 1887   5.185   6.307   3.205 -0.2916 -0.8468  0.1037
   75A       N9 1888   5.090   6.483   3.123 -0.5050  0.0011  0.1365
   75A       C8 1889   5.062   6.551   3.009  0.3237 -0.2292  0.2742
   75A       H8 1890   5.036   6.496   2.920  2.9009 -2.7269  0.8984
   75A       N7 1891   5.077   6.683   3.016 -0.1968  0.0698  0.6564
   75A       C5 1892   5.128   6.698   3.146 -0.1249 -0.0598  0.1263
   75A       C6 1893   5.178   6.801   3.229  0.5311 -0.6210  0.0554
   75A       N6 1894   5.161   6.933   3.199 -0.5842  0.5864 -0.2861
   75A      H61 1895   5.083   6.955   3.139 -0.3474  1.9009 -0.1455
   75A      H62 1896   5.200   6.991   3.272  0.7738 -0.1880 -0.3592
   75A       N1 1897   5.219   6.777   3.356  0.1807  0.1142  0.0096
   75A       C2 1898   5.219   6.654   3.400 -0.9737  0.6206  0.9734
   75A       H2 1899   5.269   6.643   3.495  1.2448 -1.4350 -0.3124
   75A       N3 1900   5.187   6.544   3.337  0.6728 -0.5040 -0.3134
   75A       C4 1901   5.139   6.576   3.215  0.0335 -0.1879  0.5281
   75A      C3' 1902   4.895   6.236   3.083 -0.1674 -0.5560 -0.4756
   75A      H3' 1903   4.847   6.325   3.042 -0.4876 -0.4889  0.0334
   75A      C2' 1904   4.981   6.282   3.204  0.3637 -0.3473 -0.2513
   75A     H2'1 1905   4.916   6.348   3.262  0.9671 -1.4347  1.7529
   75A      O2' 1906   5.031   6.168   3.278 -0.3215  0.2759  0.0338
   75A     HO'2 1907   4.951   6.129   3.314 -1.8772  0.8071 -2.5716
   75A      O3' 1908   4.789   6.152   3.131 -0.3872  0.0462  0.0535
   76A        P 1909   4.644   6.205   3.177 -0.0305  0.4233 -0.1020
   76A      O1P 1910   4.562   6.089   3.198  0.4355 -0.4601  0.4245
   76A      O2P 1911   4.600   6.317   3.096 -0.3819  0.1904  0.4306
   76A      O5' 1912   4.675   6.266   3.313  0.1299  1.0568  0.0789
   76A      C5' 1913   4.675   6.189   3.434 -0.3879  0.9752  0.0419
   76A     H5'1 1914   4.729   6.098   3.412 -1.2834  0.5362 -0.4065
   76A     H5'2 1915   4.574   6.154   3.457  0.9692 -1.6844  2.6263
   76A      C4' 1916   4.711   6.263   3.569 -0.1335  0.4281  0.5386
   76A      H4' 1917   4.738   6.184   3.639  2.7419 -0.3100 -1.2641
   76A      O4' 1918   4.835   6.333   3.544 -0.0466  0.4283 -0.5163
   76A      C1' 1919   4.832   6.467   3.598 -0.1101 -0.3280 -0.5281
   76A      H1' 1920   4.917   6.491   3.662 -0.4893  1.9488 -0.8011
   76A       N9 1921   4.835   6.582   3.504  0.5730 -0.0412 -0.0275
   76A       C8 1922   4.800   6.590   3.372 -0.4147  0.0674  0.6782
   76A       H8 1923   4.744   6.514   3.320 -3.1188  0.4496  2.7915
   76A       N7 1924   4.814   6.708   3.320  0.3381  0.4719  0.7113
   76A       C5 1925   4.859   6.785   3.427 -0.6840 -0.6039 -0.0090
   76A       C6 1926   4.908   6.919   3.445  0.2455 -0.2348 -0.0976
   76A       N6 1927   4.901   7.011   3.352 -0.3391  0.3293 -0.6131
   76A      H61 1928   4.859   6.982   3.265 -2.9665  0.7178  0.4304
   76A      H62 1929   4.926   7.106   3.375 -1.0222  0.4293 -0.2592
   76A       N1 1930   4.956   6.961   3.568  0.7551  0.9208 -0.8515
   76A       C2 1931   4.959   6.871   3.668 -0.4400 -0.0369 -0.6293
   76A       H2 1932   4.982   6.910   3.766  2.2073 -0.1142 -1.1360
   76A       N3 1933   4.922   6.745   3.663 -0.5878  0.2375  0.2050
   76A       C4 1934   4.885   6.705   3.535 -0.0143 -0.9868 -0.7545
   76A      C3' 1935   4.616   6.368   3.620 -0.7035  0.1393 -0.6263
   76A      H3' 1936   4.561   6.420   3.541 -1.0727 -0.1149 -0.5412
   76A      C2' 1937   4.710   6.469   3.692 -0.1027 -0.4385  0.3223
   76A     H2'1 1938   4.655   6.562   3.685 -0.2086 -0.5403 -0.2539
   76A      O2' 1939   4.756   6.426   3.827 -0.1777  0.1895 -0.3637
   76A     HO'2 1940   4.700   6.359   3.867 -0.2457  1.9624  2.8898
   76A      O3' 1941   4.531   6.301   3.718  0.4226 -0.1638 -0.3938
   77U        P 1942   4.387   6.357   3.750  0.4648  0.0704  0.5091
   77U      O1P 1943   4.318   6.256   3.834  0.3451 -0.1087  0.3152
   77U      O2P 1944   4.320   6.395   3.626 -0.0436  0.1265  0.5104
   77U      O5' 1945   4.416   6.492   3.828  0.1413 -0.0443 -0.1867
   77U      C5' 1946   4.466   6.506   3.954 -0.1595  0.5070 -0.3759
   77U     H5'1 1947   4.560   6.455   3.969  0.7537  1.6960 -1.7431
   77U     H5'2 1948   4.385   6.460   4.011  2.0570 -0.2786  2.3043
   77U      C4' 1949   4.477   6.654   3.998  0.2781 -0.2011  0.7863
   77U      H4' 1950   4.506   6.645   4.103  1.2341 -1.8827  0.4138
   77U      O4' 1951   4.575   6.725   3.929  0.5279 -0.2259  0.1038
   77U      C1' 1952   4.533   6.865   3.912 -0.4580 -0.0707  0.1249
   77U      H1' 1953   4.609   6.924   3.964  0.7413 -1.5131  0.0859
   77U       N1 1954   4.526   6.906   3.776  0.0074 -0.3076  0.4615
   77U       C6 1955   4.492   6.823   3.668 -0.1982  0.0460  0.0366
   77U       H6 1956   4.475   6.717   3.685 -1.0340  0.3342  1.1117
   77U       C5 1957   4.496   6.868   3.539 -0.4609  0.0259  0.6033
   77U       H5 1958   4.473   6.799   3.459 -2.2797  1.9291 -0.6102
   77U       C4 1959   4.552   6.999   3.509  0.9040  0.0568  0.8245
   77U       O4 1960   4.576   7.052   3.403  0.8501  0.7210  0.0588
   77U       N3 1961   4.578   7.071   3.618 -0.2562 -0.3675  0.6628
   77U       H3 1962   4.612   7.166   3.616  0.5479 -0.6271  1.3588
   77U       C2 1963   4.559   7.036   3.749 -0.4686  0.2669 -0.7257
   77U       O2 1964   4.574   7.121   3.839 -0.1112 -0.0274  0.3214
   77U      C3' 1965   4.344   6.733   3.973 -0.1444 -0.3123 -0.6043
   77U      H3' 1966   4.307   6.718   3.871 -1.5424  1.2626 -0.3652
   77U      C2' 1967   4.402   6.878   3.986  0.3014  0.1900  0.3428
   77U     H2'1 1968   4.332   6.944   3.935 -0.9338 -1.8815 -0.7443
   77U      O2' 1969   4.430   6.901   4.118  0.3577  0.6759  0.5349
   77U     HO'2 1970   4.367   6.849   4.169  1.3329 -1.1856 -0.0552
   77U      O3' 1971   4.244   6.706   4.077  0.3332 -0.1978 -0.1348
   78U        P 1972   4.090   6.716   4.041 -0.0913  0.4907  0.1090
   78U      O1P 1973   4.018   6.682   4.167 -0.1157 -0.1481  0.0113
   78U      O2P 1974   4.067   6.632   3.923 -0.2433 -0.3418 -0.3024
   78U      O5' 1975   4.070   6.874   4.005  0.0150 -0.3348 -0.1739
   78U      C5' 1976   4.044   6.965   4.112  0.4416  0.2601 -0.6603
   78U     H5'1 1977   4.124   6.972   4.185  0.2166  0.3026 -0.4175
   78U     H5'2 1978   3.949   6.935   4.156 -0.4275 -1.2321 -3.3584
   78U      C4' 1979   4.022   7.109   4.065 -1.0578  0.6808 -0.3232
   78U      H4' 1980   4.010   7.174   4.151  0.7885  0.8601 -0.1556
   78U      O4' 1981   4.145   7.162   4.009  0.9458 -0.0085  0.3490
   78U      C1' 1982   4.116   7.240   3.897  0.3219  0.0879 -0.3958
   78U      H1' 1983   4.147   7.341   3.925 -1.8689  0.4891  0.8130
   78U       N1 1984   4.188   7.197   3.769  0.3084  0.5486  0.3685
   78U       C6 1985   4.166   7.083   3.698  0.3041  0.4795 -0.7120
   78U       H6 1986   4.112   7.005   3.749 -1.2469  1.7573 -0.3156
   78U       C5 1987   4.207   7.057   3.574 -0.4883  0.0493  0.3136
   78U       H5 1988   4.185   6.967   3.519 -2.0564  0.7362 -0.2463
   78U       C4 1989   4.262   7.169   3.500  0.0867 -0.9270  0.0351
   78U       O4 1990   4.305   7.173   3.390 -0.3789 -0.2884  0.0480
   78U       N3 1991   4.261   7.290   3.566  0.3360  0.2214  0.2164
   78U       H3 1992   4.268   7.378   3.517 -1.9352  0.4390  0.1902
   78U       C2 1993   4.243   7.301   3.699 -0.8022 -0.1823  0.0830
   78U       O2 1994   4.283   7.406   3.754  0.0680 -0.4086  0.7390
   78U      C3' 1995   3.903   7.126   3.968 -0.2000 -0.6593 -1.0811
   78U      H3' 1996   3.901   7.034   3.908  2.4734 -0.9161 -0.8958
   78U      C2' 1997   3.962   7.241   3.875 -0.4086 -0.0053  0.3021
   78U     H2'1 1998   3.937   7.227   3.769 -1.8640  1.8361  0.3573
   78U      O2' 1999   3.912   7.371   3.902  0.5260  1.0732 -0.5751
   78U     HO'2 2000   3.819   7.352   3.883  1.0672 -0.7970 -1.5951
   78U      O3' 2001   3.775   7.136   4.038  0.0055 -0.5079  0.7433
   79A        P 2002   3.641   7.133   3.948  0.0184 -0.0175  0.4633
   79A      O1P 2003   3.524   7.142   4.038 -0.7723 -0.1236 -0.6762
   79A      O2P 2004   3.639   7.016   3.863  0.2471 -0.5882 -0.2506
   79A      O5' 2005   3.643   7.266   3.860 -0.4152  0.5510  0.4272
   79A      C5' 2006   3.567   7.377   3.906  0.0027 -0.4538 -0.2321
   79A     H5'1 2007   3.603   7.416   4.000  0.9302 -0.8745 -0.4045
   79A     H5'2 2008   3.470   7.340   3.941  0.9268 -0.8930  2.0012
   79A      C4' 2009   3.560   7.493   3.808  0.5059  0.0301 -0.3407
   79A      H4' 2010   3.508   7.582   3.843  0.3276 -0.2829  0.1991
   79A      O4' 2011   3.684   7.535   3.757  0.4166  0.3326 -0.3166
   79A      C1' 2012   3.679   7.544   3.615 -0.1190 -0.2963  0.0255
   79A      H1' 2013   3.714   7.646   3.600  1.7382 -0.4796  2.4781
   79A       N9 2014   3.771   7.460   3.545  0.2310 -0.3815 -0.0532
   79A       C8 2015   3.806   7.332   3.571 -0.4977 -0.6020  0.2993
   79A       H8 2016   3.772   7.274   3.655 -0.6474  0.5086  1.0229
   79A       N7 2017   3.889   7.281   3.487 -0.0835 -0.0880  0.2992
   79A       C5 2018   3.924   7.391   3.400 -0.8300  0.0464 -0.5854
   79A       C6 2019   4.014   7.408   3.293  0.6472  0.1203  0.2941
   79A       N6 2020   4.077   7.315   3.225  0.5523 -0.0385 -0.6314
   79A      H61 2021   4.065   7.218   3.251  0.9291 -0.4372 -1.8718
   79A      H62 2022   4.131   7.349   3.146 -1.8099  1.2087 -1.8137
   79A       N1 2023   4.022   7.533   3.248  0.3690  0.1352  0.0018
   79A       C2 2024   3.952   7.631   3.300 -0.2056 -0.0367  0.1344
   79A       H2 2025   3.967   7.720   3.241  0.2371  0.6767  1.2802
   79A       N3 2026   3.862   7.631   3.396 -0.5435 -0.2013  0.5516
   79A       C4 2027   3.855   7.499   3.449  0.9407  0.4633  0.2268
   79A      C3' 2028   3.475   7.456   3.687 -0.3890 -0.6648  0.5680
   79A      H3' 2029   3.500   7.353   3.665  1.6080 -0.0709 -0.1808
   79A      C2' 2030   3.536   7.537   3.568 -0.4968  0.1143 -0.3155
   79A     H2'1 2031   3.522   7.485   3.473 -1.9914  0.7484 -0.4702
   79A      O2' 2032   3.478   7.669   3.573  0.2108 -0.1149  0.1318
   79A     HO'2 2033   3.389   7.654   3.606  0.8733 -3.0625  0.8461
   79A      O3' 2034   3.338   7.481   3.711  0.4938  0.0886  0.0568
   80A        P 2035   3.219   7.422   3.613  0.2592 -0.3639  0.1288
   80A      O1P 2036   3.089   7.445   3.689 -0.3351 -0.3960 -0.1441
   80A      O2P 2037   3.249   7.279   3.575 -0.3692  0.3922 -0.0742
   80A      O5' 2038   3.230   7.500   3.475  0.8745 -0.4930 -0.3368
   80A      C5' 2039   3.163   7.622   3.462 -0.4087 -0.0014  0.9072
   80A     H5'1 2040   3.182   7.694   3.541 -1.5376 -0.0333  1.2279
   80A     H5'2 2041   3.056   7.602   3.462 -0.1057 -1.7870  0.1852
   80A      C4' 2042   3.197   7.688   3.331  0.1669  0.2209 -1.2079
   80A      H4' 2043   3.147   7.785   3.328  0.1026  0.2201 -0.3361
   80A      O4' 2044   3.333   7.718   3.297  0.2375 -0.5032 -0.5959
   80A      C1' 2045   3.372   7.662   3.172 -0.0804  0.3093 -0.0839
   80A      H1' 2046   3.433   7.734   3.118  0.5250  1.5996  2.1835
   80A       N9 2047   3.454   7.543   3.181 -0.3612  0.7844 -0.4441
   80A       C8 2048   3.440   7.417   3.241 -0.2125  0.8131 -0.2690
   80A       H8 2049   3.356   7.384   3.300  0.3610  0.2454  0.2467
   80A       N7 2050   3.534   7.323   3.214 -0.1768 -0.0274  0.1842
   80A       C5 2051   3.627   7.402   3.144  0.0306 -0.4399 -0.2784
   80A       C6 2052   3.749   7.376   3.079 -0.0089  1.4569  0.1022
   80A       N6 2053   3.822   7.265   3.076 -0.1593  0.1874  0.0500
   80A      H61 2054   3.781   7.177   3.103  1.1178 -0.7170 -0.8334
   80A      H62 2055   3.915   7.267   3.037 -0.2788  0.4663 -0.2314
   80A       N1 2056   3.815   7.460   3.006 -0.1868 -0.4586  0.6486
   80A       C2 2057   3.759   7.576   2.996  0.1503  0.0295 -0.6540
   80A       H2 2058   3.808   7.653   2.938 -1.1559  1.9500  0.6905
   80A       N3 2059   3.643   7.620   3.051 -0.3200  0.1279  0.7514
   80A       C4 2060   3.584   7.532   3.131 -0.0058 -0.4694  0.3307
   80A      C3' 2061   3.143   7.611   3.212  0.2335  0.1265 -0.6894
   80A      H3' 2062   3.148   7.506   3.240 -1.8936 -0.2773 -1.6326
   80A      C2' 2063   3.244   7.637   3.100  0.2917 -0.4712  0.8543
   80A     H2'1 2064   3.250   7.557   3.027 -3.0464 -0.4770  0.4395
   80A      O2' 2065   3.223   7.757   3.024  0.2869  0.5417 -1.2111
   80A     HO'2 2066   3.145   7.738   2.971  0.6637 -1.8781 -0.9923
   80A      O3' 2067   3.009   7.636   3.184 -0.0025 -0.4661 -0.0873
   81U        P 2068   2.915   7.563   3.090  0.2446  0.2676 -0.3249
   81U      O1P 2069   2.790   7.628   3.113 -0.5345  0.5558  0.3153
   81U      O2P 2070   2.928   7.417   3.105 -0.1865  0.3995 -0.2062
   81U      O5' 2071   2.960   7.594   2.940 -0.0723 -0.4430  0.1422
   81U      C5' 2072   2.891   7.699   2.872  0.1087  0.2716  0.0580
   81U     H5'1 2073   2.910   7.790   2.928  0.2870 -1.6087  3.2437
   81U     H5'2 2074   2.785   7.678   2.854  0.4088 -1.0822 -0.2340
   81U      C4' 2075   2.953   7.730   2.741  0.1852 -0.2392 -0.0489
   81U      H4' 2076   2.901   7.818   2.703  0.0220  0.2416  1.2476
   81U      O4' 2077   3.098   7.747   2.753  0.2345  0.4340  0.3022
   81U      C1' 2078   3.163   7.689   2.642  0.6770 -0.0363  0.3306
   81U      H1' 2079   3.226   7.760   2.589 -0.0244 -0.6956 -1.4801
   81U       N1 2080   3.261   7.587   2.692  0.5064 -0.0317  0.4549
   81U       C6 2081   3.224   7.462   2.728  0.5147 -0.5894  0.3717
   81U       H6 2082   3.125   7.424   2.706  0.4391 -0.5142  0.5869
   81U       C5 2083   3.317   7.369   2.761  0.7490  0.0674 -0.7088
   81U       H5 2084   3.287   7.265   2.763  3.6903 -0.8927 -1.6067
   81U       C4 2085   3.450   7.412   2.796 -0.5461  0.0077 -0.0908
   81U       O4 2086   3.539   7.337   2.831  0.1213  0.2415 -0.2936
   81U       N3 2087   3.469   7.548   2.790  0.1741 -0.1427  0.4299
   81U       H3 2088   3.560   7.584   2.817  0.0192 -0.5017  1.4661
   81U       C2 2089   3.385   7.638   2.730  0.1048  0.3046 -0.4353
   81U       O2 2090   3.423   7.754   2.702  0.0511 -0.1727 -0.1781
   81U      C3' 2091   2.927   7.619   2.635 -0.7796  0.8468 -0.2573
   81U      H3' 2092   2.942   7.523   2.685  3.4360  0.5727 -1.6451
   81U      C2' 2093   3.054   7.640   2.544 -0.4499 -0.4485  0.0580
   81U     H2'1 2094   3.083   7.548   2.495  1.6078  0.4616 -0.5265
   81U      O2' 2095   3.039   7.751   2.455  0.5600 -0.0710  0.1193
   81U     HO'2 2096   2.987   7.722   2.380  0.0964  2.2845 -0.5333
   81U      O3' 2097   2.804   7.620   2.569 -0.2140 -0.0980 -0.6691
   82U        P 2098   2.760   7.502   2.464  0.0470  0.2871  0.0051
   82U      O1P 2099   2.606   7.500   2.451 -0.2078  0.6476  0.3994
   82U      O2P 2100   2.826   7.378   2.509 -0.5215 -0.1132 -0.0659
   82U      O5' 2101   2.830   7.549   2.327 -0.0212 -0.2778 -0.3981
   82U      C5' 2102   2.783   7.671   2.263  0.1414 -0.3009 -0.1886
   82U     H5'1 2103   2.782   7.743   2.344  1.0333 -1.8832  1.2922
   82U     H5'2 2104   2.678   7.662   2.234 -0.1724  2.8146 -0.3626
   82U      C4' 2105   2.859   7.718   2.147  1.0113 -0.3679  0.2394
   82U      H4' 2106   2.827   7.820   2.124  0.3326 -0.7111 -0.3781
   82U      O4' 2107   3.002   7.717   2.181 -0.4137  0.2327  0.0079
   82U      C1' 2108   3.076   7.623   2.105  0.6673  1.0040 -0.0369
   82U      H1' 2109   3.122   7.668   2.017  1.1154 -1.0837 -0.9251
   82U       N1 2110   3.188   7.562   2.186 -0.3557 -0.0109 -0.3715
   82U       C6 2111   3.168   7.458   2.276  0.0563 -0.0027 -0.4535
   82U       H6 2112   3.080   7.397   2.266  0.0875 -0.0264 -0.5763
   82U       C5 2113   3.262   7.422   2.366  0.2974 -0.4096 -0.4236
   82U       H5 2114   3.241   7.342   2.435 -0.0604 -0.5761 -0.7195
   82U       C4 2115   3.391   7.486   2.372  0.4989 -0.2245  0.2334
   82U       O4 2116   3.483   7.456   2.449  0.3539 -0.8384 -0.9456
   82U       N3 2117   3.401   7.599   2.289 -0.9798 -0.4271  0.6475
   82U       H3 2118   3.488   7.650   2.295 -0.8151 -0.4246 -1.1383
   82U       C2 2119   3.302   7.636   2.203 -0.0862 -0.7187  0.2188
   82U       O2 2120   3.321   7.740   2.137 -0.0830  0.2346  0.0827
   82U      C3' 2121   2.840   7.628   2.031  0.4098  0.3666 -0.3646
   82U      H3' 2122   2.753   7.564   2.038 -1.8105  2.9685 -2.1803
   82U      C2' 2123   2.964   7.536   2.042 -0.4889 -0.6132 -0.3701
   82U     H2'1 2124   2.948   7.458   2.116  1.2081  0.1689  0.8769
   82U      O2' 2125   3.021   7.479   1.930  0.5597  0.3849 -0.3615
   82U     HO'2 2126   2.954   7.437   1.875  2.0619 -2.3543 -0.3129
   82U      O3' 2127   2.839   7.690   1.900  0.8446  0.1296  0.2784
   82U      H3T 2128   2.768   7.653   1.848 -1.2719  4.2926 -0.1476
   8.58278   8.58278   6.06853   0.00000   0.00000   0.00000   0.00000   4.29060   4.29060
