# Supplementary material for: Constant-pH Molecular Dynamics of Cationic Peptide Dendrimers Binding to siRNA
Source: J Chem Inf Model. 2026 Feb 5;66(8):4734–43. doi: 10.1021/acs.jcim.5c02636 (PMC13126635; doi:10.1021/acs.jcim.5c02636)
Supplement: Supplementary file 2 [file ci5c02636_si_002.zip › zip/MH18_05_out_10.gro]

Protein
 2128
    1LY0      N    1   6.330   6.111   2.073  0.5796  0.3362  0.0859
    1LY0     H1    2   6.298   6.015   2.068 -1.1460  0.8505  0.3628
    1LY0     H2    3   6.368   6.125   2.166  0.0513 -1.8691  0.6987
    1LY0     H3    4   6.402   6.126   2.004  0.5653 -2.7500 -0.7493
    1LY0     CA    5   6.218   6.209   2.046  0.1478  0.3242 -0.0296
    1LY0     HA    6   6.240   6.310   2.082  0.8410 -0.2125  1.1049
    1LY0     CB    7   6.179   6.217   1.897 -0.0571 -0.4062  0.2648
    1LY0    HB1    8   6.148   6.122   1.853 -0.4319  0.8371 -2.3478
    1LY0    HB2    9   6.267   6.245   1.840  0.4073 -2.5923 -0.1622
    1LY0     CG   10   6.059   6.321   1.884 -0.3427  0.2954 -0.6880
    1LY0    HG1   11   6.100   6.422   1.895 -0.1925  0.0648  1.2808
    1LY0    HG2   12   5.976   6.304   1.953  0.2252  0.8479  0.1512
    1LY0     CD   13   5.997   6.323   1.741  0.0701 -0.1838 -0.4796
    1LY0    HD1   14   5.970   6.222   1.709 -0.1128  0.0258 -0.9969
    1LY0    HD2   15   6.072   6.351   1.667  0.2813  0.7864  0.0834
    1LY0     CE   16   5.873   6.415   1.723  0.1025  0.0526 -0.4567
    1LY0    HE1   17   5.796   6.371   1.788  0.2158 -0.1405 -0.4514
    1LY0    HE2   18   5.839   6.417   1.620 -0.4767  0.4304 -0.2636
    1LY0     NZ   19   5.903   6.557   1.768 -0.1042  0.6144 -0.0172
    1LY0    HZ1   20   5.969   6.610   1.712 -1.0816  0.2874 -1.5325
    1LY0    HZ2   21   5.821   6.616   1.777 -0.5883 -0.2647  1.7248
    1LY0    HZ3   22   5.935   6.548   1.864 -2.6700 -2.6532  0.7076
    1LY0      C   23   6.100   6.166   2.135  0.8656  0.0354 -0.0043
    1LY0      O   24   6.076   6.046   2.148 -0.7979  0.1873 -0.5647
    2LER      N   25   6.033   6.262   2.204 -0.1746 -0.0123  0.4277
    2LER      H   26   6.037   6.357   2.171  0.8050 -1.2062 -3.4594
    2LER     CA   27   5.930   6.227   2.297 -0.0065 -0.3989  0.3011
    2LER     HA   28   5.968   6.148   2.363 -0.5196 -0.0895  0.9831
    2LER     CB   29   5.898   6.347   2.395 -0.1829  0.2271 -0.5707
    2LER    HB1   30   5.819   6.319   2.465  0.6065  0.0889  0.2871
    2LER    HB2   31   5.868   6.429   2.330  0.2689 -0.1215 -1.2286
    2LER     CG   32   6.024   6.402   2.471 -0.4293 -0.5737 -1.2008
    2LER     HG   33   6.115   6.383   2.415  2.3250 -0.2038  2.7719
    2LER    CD1   34   6.001   6.547   2.510 -0.0164 -0.9083  0.1820
    2LER   HD11   35   5.975   6.602   2.421  0.7215 -2.4114 -1.0142
    2LER   HD12   36   5.920   6.561   2.582  1.3552  0.8751  1.4885
    2LER   HD13   37   6.098   6.585   2.543  0.1750 -0.9745 -0.3008
    2LER    CD2   38   6.045   6.318   2.595  0.0106  0.1618  0.1605
    2LER   HD21   39   6.129   6.364   2.647  1.8146 -0.1039 -2.3445
    2LER   HD22   40   5.961   6.318   2.665  0.6511 -1.2214  0.9746
    2LER   HD23   41   6.048   6.209   2.588 -0.9990 -0.1802  3.3373
    2LER      C   42   5.800   6.179   2.224  0.6962 -0.1850 -0.1907
    2LER      O   43   5.760   6.236   2.119 -0.1499  0.2869  0.1336
    3LYR      N   44   5.740   6.071   2.257 -0.5876  1.3438  0.1213
    3LYR      H   45   5.778   6.022   2.337 -2.0538 -2.8008 -1.4443
    3LYR     CA   46   5.636   5.985   2.180  0.1381 -0.3553  0.1805
    3LYR     HA   47   5.587   6.056   2.114  0.3524  1.2785  1.6878
    3LYR     CB   48   5.690   5.876   2.091 -0.0124 -0.2234  0.3720
    3LYR    HB1   49   5.608   5.823   2.042  1.4329 -1.3606 -0.9224
    3LYR    HB2   50   5.756   5.812   2.148 -1.1369 -2.4914 -0.7405
    3LYR     CG   51   5.783   5.937   1.984  0.4321 -0.1078 -0.2529
    3LYR    HG1   52   5.852   6.002   2.038  0.5323 -1.7250  1.6710
    3LYR    HG2   53   5.727   6.001   1.916  0.4489 -0.0921 -0.2518
    3LYR     CD   54   5.862   5.825   1.910  0.1743 -0.0942  0.3709
    3LYR    HD1   55   5.800   5.750   1.861 -0.0832  0.5360 -0.2633
    3LYR    HD2   56   5.923   5.773   1.984 -2.0632  1.0812  3.2293
    3LYR     CE   57   5.948   5.904   1.806  0.2381  0.1418  0.7966
    3LYR    HE1   58   5.989   5.996   1.848  1.2519  0.4548 -0.7926
    3LYR    HE2   59   5.890   5.926   1.717 -0.8512 -0.8264  1.2390
    3LYR     NZ   60   6.066   5.824   1.771 -0.1864  0.4576  0.1979
    3LYR    HZ1   61   6.067   5.768   1.688  2.1848 -0.8995  1.0346
    3LYR      C   62   5.518   5.939   2.268 -0.5154 -0.4809  0.5224
    3LYR      O   63   5.543   5.906   2.383  0.0633 -0.1813  0.2832
    4LY0      N   64   5.395   5.949   2.218 -0.2951  0.4184  0.1375
    4LY0      H   65   5.384   5.974   2.120 -0.1382  0.7342  0.2011
    4LY0     CA   66   5.273   5.931   2.297 -0.0019 -0.6343 -0.3609
    4LY0     HA   67   5.302   5.884   2.391  1.3553  0.7344 -0.0545
    4LY0     CB   68   5.217   6.078   2.327 -0.2885 -0.3692  0.4676
    4LY0    HB1   69   5.131   6.065   2.393 -0.6158  2.0836  0.6291
    4LY0    HB2   70   5.178   6.124   2.237 -0.5547  0.2909  0.9132
    4LY0     CG   71   5.313   6.181   2.394  0.3367  0.4315 -0.6555
    4LY0    HG1   72   5.404   6.197   2.337  0.1940 -1.1343 -1.3659
    4LY0    HG2   73   5.339   6.146   2.494 -2.5314  0.9046  0.3407
    4LY0     CD   74   5.258   6.321   2.404 -0.3887 -0.9960 -0.1708
    4LY0    HD1   75   5.154   6.334   2.435 -0.3762  1.5297 -0.9368
    4LY0    HD2   76   5.263   6.361   2.303 -1.2533 -2.3366 -0.7660
    4LY0     CE   77   5.353   6.396   2.499  0.0664 -0.2903  0.5339
    4LY0    HE1   78   5.452   6.402   2.456  0.3462 -1.5957  0.9380
    4LY0    HE2   79   5.356   6.337   2.592 -1.6403 -2.1792 -0.5204
    4LY0     NZ   80   5.300   6.533   2.514 -0.4881 -0.2747 -0.5100
    4LY0    HZ1   81   5.213   6.546   2.564 -0.3139  0.6480 -0.4278
    4LY0    HZ2   82   5.363   6.584   2.575  0.5115 -2.3294  0.2717
    4LY0    HZ3   83   5.289   6.584   2.428 -0.8582  2.2789  0.9514
    4LY0      C   84   5.168   5.845   2.241 -0.4517  0.2269  0.5861
    4LY0      O   85   5.111   5.876   2.135 -0.4835 -0.4669 -0.0006
    5LER      N   86   5.146   5.725   2.301  0.2042 -0.0721  0.1455
    5LER      H   87   5.195   5.703   2.386 -0.3993  1.1353  0.8440
    5LER     CA   88   5.043   5.628   2.252  0.4135 -0.2407  0.7583
    5LER     HA   89   5.019   5.640   2.146  2.3765  2.4984  0.5316
    5LER     CB   90   5.112   5.490   2.294 -0.3821 -0.0278  0.4329
    5LER    HB1   91   5.131   5.503   2.400  0.6408  2.3505  0.0249
    5LER    HB2   92   5.209   5.479   2.246  0.5553 -0.4001  2.3346
    5LER     CG   93   5.029   5.362   2.258  0.2957  0.1212 -0.8912
    5LER     HG   94   4.922   5.383   2.269  0.2554 -1.0992  1.6305
    5LER    CD1   95   5.071   5.320   2.117 -0.1783  0.0181  0.5531
    5LER   HD11   96   5.030   5.221   2.100  1.0906 -0.1994 -1.6783
    5LER   HD12   97   5.043   5.395   2.043  1.3825 -0.8106 -0.9565
    5LER   HD13   98   5.178   5.309   2.099  0.4107  3.3228  1.4126
    5LER    CD2   99   5.058   5.242   2.348  0.8318 -0.0813  0.4132
    5LER   HD21  100   5.020   5.268   2.447  1.2988  0.5008  0.4422
    5LER   HD22  101   4.989   5.163   2.318  0.1535  0.9069 -0.7185
    5LER   HD23  102   5.159   5.201   2.353  0.7055 -0.3666  0.7376
    5LER      C  103   4.914   5.644   2.330  0.9886  0.3955  0.2364
    5LER      O  104   4.915   5.680   2.446 -0.3735  0.1811 -0.7426
    6LYR      N  105   4.801   5.615   2.263  0.1627 -0.5989  0.3512
    6LYR      H  106   4.804   5.580   2.168  0.2636 -0.0462  0.1497
    6LYR     CA  107   4.671   5.637   2.315 -0.0257  0.3804 -0.1511
    6LYR     HA  108   4.673   5.668   2.419  1.3061 -1.3443  0.3690
    6LYR     CB  109   4.602   5.748   2.235 -0.0401  0.2578 -0.4750
    6LYR    HB1  110   4.498   5.763   2.265 -0.2231 -1.0089 -0.4172
    6LYR    HB2  111   4.603   5.714   2.131  1.4989  0.2781 -0.4770
    6LYR     CG  112   4.684   5.873   2.235 -0.0852  0.1615  0.2295
    6LYR    HG1  113   4.781   5.859   2.188 -0.3072  2.2141 -0.9733
    6LYR    HG2  114   4.703   5.916   2.333 -0.9979 -1.0994  1.0045
    6LYR     CD  115   4.602   5.978   2.161 -0.0072  0.4078  0.0241
    6LYR    HD1  116   4.528   6.019   2.229  0.5515  1.8470 -0.1928
    6LYR    HD2  117   4.557   5.946   2.067 -1.6357  0.5998  0.7157
    6LYR     CE  118   4.710   6.089   2.121  0.1576  0.5207 -0.9272
    6LYR    HE1  119   4.762   6.053   2.032  0.7124 -0.3076 -0.2910
    6LYR    HE2  120   4.778   6.093   2.206 -1.4585  1.0893  0.3939
    6LYR     NZ  121   4.653   6.225   2.101 -0.0311  0.5769  0.0845
    6LYR    HZ1  122   4.603   6.247   2.016 -0.5016  1.2832  0.5418
    6LYR      C  123   4.595   5.505   2.315 -0.5576  0.0795  0.4228
    6LYR      O  124   4.633   5.419   2.231  0.3964  0.4489  1.0132
    7LER      N  125   4.486   5.491   2.388  0.2341  0.0313  0.4115
    7LER      H  126   4.458   5.576   2.434 -0.1879  0.8167 -1.2155
    7LER     CA  127   4.412   5.365   2.417 -0.3535 -0.2813  0.1198
    7LER     HA  128   4.483   5.291   2.454 -1.8067 -1.0342  1.4829
    7LER     CB  129   4.304   5.376   2.525 -0.5967 -0.2295  0.8498
    7LER    HB1  130   4.243   5.287   2.536 -2.1326  0.5257 -1.0150
    7LER    HB2  131   4.238   5.451   2.480 -1.0685 -1.5667 -0.7815
    7LER     CG  132   4.358   5.414   2.664 -0.8276  0.3427 -0.6532
    7LER     HG  133   4.440   5.484   2.647  0.8594 -1.3697 -0.0031
    7LER    CD1  134   4.247   5.464   2.752 -0.0034 -0.2191  1.1199
    7LER   HD11  135   4.159   5.401   2.762  0.1084 -0.7354 -0.8558
    7LER   HD12  136   4.288   5.495   2.849  1.7621  1.3284 -0.0618
    7LER   HD13  137   4.212   5.555   2.703  0.7261 -0.6547 -0.2271
    7LER    CD2  138   4.415   5.285   2.733 -0.5249 -0.3693 -0.5825
    7LER   HD21  139   4.487   5.238   2.667  0.9540  1.5502 -0.4389
    7LER   HD22  140   4.468   5.313   2.824  2.5504  1.9624 -2.8914
    7LER   HD23  141   4.335   5.212   2.747 -0.7396 -0.5349 -2.3876
    7LER      C  142   4.347   5.318   2.285 -0.0033 -0.1567 -0.2784
    7LER      O  143   4.276   5.394   2.216 -0.0988 -0.3513 -0.2608
    8LER      N  144   4.382   5.199   2.236  0.4095 -0.1413  0.1900
    8LER      H  145   4.435   5.145   2.303  0.2868  1.0586  1.2972
    8LER     CA  146   4.338   5.138   2.106  0.2436 -0.4174 -0.7106
    8LER     HA  147   4.387   5.041   2.105 -1.3657 -1.2786 -0.0469
    8LER     CB  148   4.187   5.104   2.121  0.2027 -0.1941 -0.2744
    8LER    HB1  149   4.156   5.077   2.020 -2.1627 -0.8728  0.5746
    8LER    HB2  150   4.133   5.198   2.131 -2.5405 -1.6060 -0.7493
    8LER     CG  151   4.122   5.003   2.221 -0.0956  0.4486 -0.0510
    8LER     HG  152   4.174   5.017   2.316  2.4870  2.5888 -1.6248
    8LER    CD1  153   3.972   5.037   2.250 -0.2320 -0.3351 -0.3590
    8LER   HD11  154   3.955   4.962   2.327  0.3880  0.5092  0.6245
    8LER   HD12  155   3.951   5.137   2.286  1.9634  0.0298  0.0632
    8LER   HD13  156   3.921   5.027   2.154  0.2532  0.4699 -0.7070
    8LER    CD2  157   4.124   4.859   2.174 -0.6580  0.3928  0.5227
    8LER   HD21  158   4.060   4.842   2.087  1.7275  1.2922 -1.5162
    8LER   HD22  159   4.228   4.837   2.150 -1.1264 -2.1741  0.5136
    8LER   HD23  160   4.093   4.796   2.258 -2.1797  0.9394  0.3926
    8LER      C  161   4.376   5.216   1.976 -0.0438 -0.2086 -0.7944
    8LER      O  162   4.332   5.176   1.872 -0.2369 -0.1666  0.9084
    9LYR      N  163   4.451   5.321   1.983 -0.1303 -0.6798  0.1724
    9LYR      H  164   4.510   5.337   2.063  1.6071 -0.1384 -1.1563
    9LYR     CA  165   4.502   5.403   1.873 -0.3152 -0.1888 -0.1949
    9LYR     HA  166   4.440   5.390   1.785 -2.6999  0.4585  1.2897
    9LYR     CB  167   4.479   5.545   1.928 -0.2329  0.6652  0.1799
    9LYR    HB1  168   4.554   5.607   1.880 -0.3746 -1.1392 -2.5924
    9LYR    HB2  169   4.515   5.547   2.031  1.1854 -1.8513 -0.1939
    9LYR     CG  170   4.337   5.603   1.909 -0.1827  0.2500  0.8132
    9LYR    HG1  171   4.265   5.527   1.939  0.8198 -1.2080 -0.3251
    9LYR    HG2  172   4.316   5.598   1.803 -1.1657  2.0744  0.8791
    9LYR     CD  173   4.322   5.751   1.961 -0.6768  0.2761  0.2282
    9LYR    HD1  174   4.339   5.821   1.879 -1.6378 -0.2339 -0.4220
    9LYR    HD2  175   4.388   5.772   2.045 -0.7638  1.0792  0.1084
    9LYR     CE  176   4.178   5.778   2.021  0.3575 -0.2421 -0.0901
    9LYR    HE1  177   4.096   5.735   1.963  0.1225  0.1990 -0.0862
    9LYR    HE2  178   4.153   5.883   2.037 -0.8151 -0.8685  2.8187
    9LYR     NZ  179   4.168   5.726   2.161  0.1207  0.2128  0.2955
    9LYR    HZ1  180   4.180   5.627   2.176  1.4421 -0.0062 -1.8271
    9LYR      C  181   4.644   5.355   1.833 -0.2843 -0.0581 -1.0849
    9LYR      O  182   4.733   5.353   1.921 -0.3520 -0.5324 -0.3499
   10LER      N  183   4.676   5.337   1.706  0.4444 -0.6466  0.1093
   10LER      H  184   4.620   5.383   1.636 -0.5704 -0.9401  0.7191
   10LER     CA  185   4.811   5.331   1.654 -0.7730  0.4021  0.6680
   10LER     HA  186   4.856   5.253   1.716  0.5101 -0.6269 -1.4151
   10LER     CB  187   4.809   5.280   1.509  0.4837 -0.1621 -0.3183
   10LER    HB1  188   4.902   5.232   1.481 -1.2054 -2.7160 -1.8915
   10LER    HB2  189   4.798   5.370   1.448  0.5329 -0.5211 -0.8568
   10LER     CG  190   4.697   5.181   1.457  0.5380  0.2329 -0.4579
   10LER     HG  191   4.603   5.235   1.469  0.6847  0.0764  1.9566
   10LER    CD1  192   4.709   5.132   1.315  0.3150  0.2222  0.3958
   10LER   HD11  193   4.626   5.065   1.290  1.7386 -1.7600  0.7282
   10LER   HD12  194   4.713   5.219   1.250  1.3720 -0.7758 -0.9470
   10LER   HD13  195   4.801   5.077   1.295  0.3771  0.6737 -0.6129
   10LER    CD2  196   4.684   5.056   1.550 -0.5645 -0.2895  0.4399
   10LER   HD21  197   4.591   5.000   1.536  0.3153 -1.2684 -2.0386
   10LER   HD22  198   4.762   4.984   1.529 -0.8603 -0.3757 -0.3867
   10LER   HD23  199   4.702   5.082   1.655  0.8052 -0.0019  0.1476
   10LER      C  200   4.891   5.459   1.667  0.6284  0.4215 -0.1579
   10LER      O  201   4.838   5.572   1.678 -0.1445  0.6105  0.3217
   11LER      N  202   5.024   5.446   1.679  0.0930 -0.7821  0.2828
   11LER      H  203   5.070   5.360   1.653  1.2711  0.5293 -2.3413
   11LER     CA  204   5.115   5.558   1.699  0.1598  0.2588 -0.1124
   11LER     HA  205   5.074   5.628   1.772  1.9595 -1.0507  2.2921
   11LER     CB  206   5.244   5.496   1.759  0.3011  0.1290  0.3114
   11LER    HB1  207   5.300   5.468   1.670 -1.0078 -0.0669 -0.4736
   11LER    HB2  208   5.231   5.415   1.831 -0.9529  0.0692  0.0362
   11LER     CG  209   5.333   5.599   1.839 -0.2434 -0.1746  0.2675
   11LER     HG  210   5.327   5.690   1.779 -1.3688 -1.1442 -1.1792
   11LER    CD1  211   5.287   5.641   1.981 -0.2042  0.0918  0.3533
   11LER   HD11  212   5.326   5.742   1.999  0.1427 -0.1780  1.1411
   11LER   HD12  213   5.179   5.647   1.972 -0.1699 -0.2704 -0.4538
   11LER   HD13  214   5.307   5.567   2.058 -2.2806  0.7488  1.5776
   11LER    CD2  215   5.477   5.548   1.849 -0.1158 -0.2949  0.7450
   11LER   HD21  216   5.534   5.630   1.895 -1.1706 -0.4491  2.4194
   11LER   HD22  217   5.477   5.449   1.896 -0.3426 -0.6210  0.0611
   11LER   HD23  218   5.514   5.544   1.747  0.2255 -0.4369  0.8716
   11LER      C  219   5.137   5.645   1.580 -0.8027  1.4616 -0.5333
   11LER      O  220   5.167   5.594   1.472 -0.6159  0.2630 -0.5900
   12LER      N  221   5.119   5.773   1.591  0.5188  0.2226  0.1729
   12LER      H  222   5.104   5.799   1.688  2.1493 -1.4409  0.9400
   12LER     CA  223   5.142   5.876   1.490  0.1492  0.4617  0.2359
   12LER     HA  224   5.081   5.849   1.404  2.2652  1.5371 -1.7012
   12LER     CB  225   5.093   6.011   1.538 -1.1363 -0.1766  0.3145
   12LER    HB1  226   5.136   6.037   1.634  2.1762 -3.6004 -0.0236
   12LER    HB2  227   4.986   6.003   1.561 -1.0525 -1.7137  0.2916
   12LER     CG  228   5.109   6.137   1.446 -0.7090  0.3577 -0.3545
   12LER     HG  229   5.216   6.151   1.433 -0.4683 -1.5223 -0.7722
   12LER    CD1  230   5.057   6.116   1.299  0.1154  0.2858  0.0953
   12LER   HD11  231   5.084   6.191   1.225 -0.8887 -0.5525 -1.1644
   12LER   HD12  232   5.105   6.026   1.261  0.9020  0.0689  1.5123
   12LER   HD13  233   4.950   6.094   1.294  0.1928 -0.5275  1.4108
   12LER    CD2  234   5.047   6.271   1.490 -0.3195  0.9537 -1.0582
   12LER   HD21  235   5.076   6.356   1.428 -1.0408  1.3014 -0.9239
   12LER   HD22  236   4.940   6.256   1.483  0.0372 -1.0598 -2.8425
   12LER   HD23  237   5.067   6.287   1.596  1.1060 -1.1174 -0.9535
   12LER      C  238   5.287   5.876   1.439 -0.0343 -0.0956 -0.4424
   12LER      O  239   5.311   5.856   1.321 -0.5105  0.2088  0.4833
   13LER      N  240   5.383   5.899   1.536 -0.2124  0.0993  0.5486
   13LER      H  241   5.351   5.912   1.631  0.2510 -0.7745  0.8300
   13LER     CA  242   5.530   5.909   1.509  0.1240  0.6384  0.0518
   13LER     HA  243   5.544   5.957   1.412 -1.8937  1.0618 -0.0832
   13LER     CB  244   5.589   6.000   1.618  0.2620 -0.3374  0.6538
   13LER    HB1  245   5.692   6.028   1.597 -0.0760  1.1523  0.8713
   13LER    HB2  246   5.590   5.944   1.711 -0.7943 -2.5515 -0.5814
   13LER     CG  247   5.534   6.139   1.622  0.4059  0.7651  0.9137
   13LER     HG  248   5.426   6.137   1.607  0.6023 -2.7193 -0.9541
   13LER    CD1  249   5.560   6.218   1.750  0.1059  0.4610  0.1846
   13LER   HD11  250   5.500   6.170   1.828 -0.1609  2.7284  1.4740
   13LER   HD12  251   5.665   6.223   1.782 -0.0190 -0.0681  0.7056
   13LER   HD13  252   5.530   6.322   1.751  0.7983  0.6963  2.1567
   13LER    CD2  253   5.591   6.222   1.510  0.3095 -0.3355  0.1000
   13LER   HD21  254   5.599   6.163   1.419  1.2723 -2.0578  1.2455
   13LER   HD22  255   5.529   6.309   1.486 -1.8814 -1.7989  0.2012
   13LER   HD23  256   5.692   6.258   1.533  0.2717 -0.6299  0.7577
   13LER      C  257   5.592   5.765   1.502  0.0305 -0.3001 -0.5032
   13LER      O  258   5.708   5.740   1.519  0.0662  0.6236 -0.0364
   14NH2      N  259   5.511   5.657   1.487  0.2509 -0.7146  0.3250
   14NH2     H1  260   5.411   5.671   1.482  0.3244  0.0386  0.7719
   14NH2     H2  261   5.562   5.572   1.472  2.3052  0.2810  1.1608
   15LY0      N  262   6.700   5.829   1.887  0.6542  0.6855 -0.4244
   15LY0     H1  263   6.654   5.790   1.968 -0.1247 -0.1721 -1.2561
   15LY0     H2  264   6.799   5.837   1.899  0.6060  0.8527 -0.1419
   15LY0     H3  265   6.655   5.920   1.879  1.2215  1.1233  1.0633
   15LY0     CA  266   6.680   5.739   1.773 -0.1906 -0.1476  0.3300
   15LY0     HA  267   6.745   5.775   1.694  1.5558 -3.4916  0.0416
   15LY0     CB  268   6.731   5.598   1.806 -0.2679 -0.5352 -0.9344
   15LY0    HB1  269   6.654   5.555   1.870 -1.2604 -0.5154 -2.0862
   15LY0    HB2  270   6.827   5.615   1.855 -1.4478  3.9296  0.3197
   15LY0     CG  271   6.761   5.506   1.686 -0.6356 -0.0316 -0.2792
   15LY0    HG1  272   6.850   5.542   1.636  0.4259 -2.4560 -0.2544
   15LY0    HG2  273   6.681   5.503   1.612 -0.2875  1.9717 -0.8096
   15LY0     CD  274   6.799   5.362   1.739 -0.3688 -0.1340  0.0210
   15LY0    HD1  275   6.707   5.330   1.787 -0.6567 -3.6143 -2.4911
   15LY0    HD2  276   6.874   5.373   1.817 -1.2651  1.4080  0.7110
   15LY0     CE  277   6.836   5.250   1.640  0.1943 -0.3860  0.1844
   15LY0    HE1  278   6.872   5.285   1.544 -1.7483  0.1897 -0.3863
   15LY0    HE2  279   6.738   5.204   1.624 -0.1325  0.4316 -0.2230
   15LY0     NZ  280   6.925   5.147   1.707  0.0075  0.4455  1.1708
   15LY0    HZ1  281   7.023   5.172   1.703 -0.0344  0.5068 -1.6063
   15LY0    HZ2  282   6.905   5.152   1.806  0.4053  1.7472  1.2171
   15LY0    HZ3  283   6.907   5.054   1.672 -0.4641  0.8488  0.2946
   15LY0      C  284   6.531   5.734   1.731 -0.6684 -0.2684  0.2386
   15LY0      O  285   6.509   5.723   1.608  0.2465 -0.2251  0.0700
   16LER      N  286   6.430   5.734   1.821  0.1610  0.0578 -0.2580
   16LER      H  287   6.454   5.752   1.918  0.8370  0.9854 -0.5830
   16LER     CA  288   6.288   5.711   1.793  0.4558 -0.2176  0.1669
   16LER     HA  289   6.279   5.707   1.684 -1.6442  1.0476  0.2528
   16LER     CB  290   6.240   5.572   1.857 -0.6288  0.0612 -0.3469
   16LER    HB1  291   6.134   5.589   1.877 -0.1084  1.9258  1.0391
   16LER    HB2  292   6.287   5.553   1.953  1.7565 -1.1026 -1.6532
   16LER     CG  293   6.270   5.457   1.771 -0.1040  0.2365  0.1405
   16LER     HG  294   6.377   5.449   1.750 -0.0842  2.5528 -0.9808
   16LER    CD1  295   6.234   5.325   1.840  0.4025 -0.0415 -0.2095
   16LER   HD11  296   6.272   5.234   1.794  1.7582  0.4244 -0.0369
   16LER   HD12  297   6.273   5.317   1.942 -0.8331  1.7429  0.4594
   16LER   HD13  298   6.126   5.319   1.855  0.6210 -3.1448  0.8321
   16LER    CD2  299   6.203   5.437   1.631  0.1416 -0.6800  0.4295
   16LER   HD21  300   6.095   5.451   1.640 -0.0002 -0.4415 -1.3849
   16LER   HD22  301   6.230   5.526   1.575 -2.6484  0.7186  1.1051
   16LER   HD23  302   6.226   5.341   1.584 -1.5975 -0.8465 -0.1464
   16LER      C  303   6.189   5.817   1.842 -0.0193  0.3437 -0.3386
   16LER      O  304   6.211   5.867   1.953 -0.0128 -0.1648 -0.5470
   17LY0      N  305   4.672   7.420   2.121 -0.3666 -0.0262  0.2670
   17LY0     H1  306   4.744   7.372   2.173 -0.7712  1.0009  1.8763
   17LY0     H2  307   4.602   7.350   2.105 -0.0929 -0.4247  0.7818
   17LY0     H3  308   4.705   7.463   2.036 -1.9412 -1.1382 -0.9344
   17LY0     CA  309   4.616   7.525   2.215  0.4352  0.1748 -0.0576
   17LY0     HA  310   4.696   7.593   2.245 -0.2797  1.3568 -0.7595
   17LY0     CB  311   4.527   7.626   2.139 -0.7126 -0.3358 -1.0074
   17LY0    HB1  312   4.457   7.567   2.079  0.6510 -0.5563 -2.4755
   17LY0    HB2  313   4.594   7.689   2.081  1.1655 -1.3502 -0.0193
   17LY0     CG  314   4.444   7.726   2.234 -0.3126  0.4787  0.5480
   17LY0    HG1  315   4.492   7.737   2.331  1.3834  2.9254 -0.4918
   17LY0    HG2  316   4.345   7.685   2.254  0.3333 -0.2744  2.3765
   17LY0     CD  317   4.412   7.864   2.180  0.3001  0.4467  0.5164
   17LY0    HD1  318   4.353   7.926   2.247  2.2561  1.3711  1.4634
   17LY0    HD2  319   4.366   7.848   2.082  1.8972 -0.9289 -0.0461
   17LY0     CE  320   4.546   7.943   2.159 -0.9775  0.7340 -0.5676
   17LY0    HE1  321   4.613   7.892   2.090 -0.0327  1.9732 -0.6190
   17LY0    HE2  322   4.590   7.938   2.259  0.3285 -0.1818 -1.1599
   17LY0     NZ  323   4.531   8.085   2.129  0.0581  1.2215  0.3556
   17LY0    HZ1  324   4.612   8.125   2.084 -0.8596  1.0106 -1.5786
   17LY0    HZ2  325   4.458   8.099   2.061 -2.3408 -1.3553  2.1643
   17LY0    HZ3  326   4.509   8.132   2.215  0.1134 -0.4947  1.3594
   17LY0      C  327   4.540   7.485   2.347  0.1747  0.0178  0.3356
   17LY0      O  328   4.586   7.520   2.453 -0.2329 -0.4041 -0.3586
   18LER      N  329   4.430   7.406   2.339  0.4229 -0.0729 -0.4369
   18LER      H  330   4.407   7.360   2.252  0.8108 -0.5897 -0.2731
   18LER     CA  331   4.356   7.364   2.461  0.0866  0.3109 -0.3361
   18LER     HA  332   4.432   7.374   2.538  1.0052  1.6569 -1.3626
   18LER     CB  333   4.236   7.457   2.485 -0.1358  0.3695  0.3948
   18LER    HB1  334   4.161   7.432   2.409 -0.3646  1.0888  0.3832
   18LER    HB2  335   4.263   7.561   2.469  1.4049  0.1218  1.1423
   18LER     CG  336   4.179   7.445   2.628  0.1563 -0.0462 -0.4773
   18LER     HG  337   4.137   7.347   2.651  0.7577 -0.2759 -0.3493
   18LER    CD1  338   4.271   7.485   2.743  0.2318  0.6461 -0.9639
   18LER   HD11  339   4.232   7.428   2.827 -0.0539 -1.6768 -2.5790
   18LER   HD12  340   4.374   7.460   2.719  0.0733 -0.7418 -0.2914
   18LER   HD13  341   4.268   7.591   2.768  3.1174 -0.0052  3.1041
   18LER    CD2  342   4.060   7.537   2.622  0.5492 -0.3541 -0.3461
   18LER   HD21  343   3.995   7.509   2.539 -0.1092 -0.3414  0.1572
   18LER   HD22  344   4.008   7.528   2.718 -0.9493 -2.1588 -1.2733
   18LER   HD23  345   4.089   7.640   2.599 -1.0757 -0.3344 -2.6549
   18LER      C  346   4.309   7.213   2.462 -0.7389  0.1293  0.0570
   18LER      O  347   4.279   7.158   2.563  0.3167  0.3403  0.5239
   19LYR      N  348   4.302   7.146   2.342  0.1070  0.1578 -0.1051
   19LYR      H  349   4.327   7.199   2.260  3.6881 -0.4506  0.4192
   19LYR     CA  350   4.256   7.010   2.311 -0.2458  0.3931 -0.4328
   19LYR     HA  351   4.165   6.978   2.363  1.0919 -0.8310  1.2608
   19LYR     CB  352   4.224   6.999   2.158 -0.1716 -0.3671 -0.0062
   19LYR    HB1  353   4.320   7.021   2.109  0.0087  2.7986  1.5422
   19LYR    HB2  354   4.152   7.075   2.130 -1.3850 -1.6090 -0.3811
   19LYR     CG  355   4.180   6.862   2.116  0.3910 -0.1951 -0.3785
   19LYR    HG1  356   4.106   6.816   2.181  1.0588 -2.8341 -1.3313
   19LYR    HG2  357   4.265   6.795   2.129  0.8701  0.7294  1.5756
   19LYR     CD  358   4.142   6.848   1.969  0.3315  0.0561 -0.3412
   19LYR    HD1  359   4.221   6.876   1.899  1.7443  0.1452  1.2484
   19LYR    HD2  360   4.053   6.909   1.954  0.1458 -0.6689 -2.5785
   19LYR     CE  361   4.107   6.695   1.958 -1.0177  0.4239  0.4050
   19LYR    HE1  362   4.020   6.666   2.018 -0.5468 -0.6201  0.6019
   19LYR    HE2  363   4.190   6.635   1.994 -1.0613 -0.7584 -1.3012
   19LYR     NZ  364   4.076   6.657   1.816  0.4978  0.5249 -0.3311
   19LYR    HZ1  365   4.139   6.594   1.769 -0.8709  0.3210 -2.0196
   19LYR      C  366   4.371   6.918   2.344  0.4570  0.2698  0.1442
   19LYR      O  367   4.484   6.955   2.328 -0.0953  0.2143 -0.0915
   20LY0      N  368   4.338   6.796   2.387 -0.2650  0.3645 -0.2105
   20LY0      H  369   4.238   6.787   2.400 -0.0161 -0.2675  1.7070
   20LY0     CA  370   4.431   6.685   2.407  0.2971 -0.2236  0.0608
   20LY0     HA  371   4.529   6.732   2.410  0.2093  0.1140 -1.5248
   20LY0     CB  372   4.414   6.621   2.545  0.2081  0.0813 -0.0944
   20LY0    HB1  373   4.441   6.697   2.618 -0.8575  0.2950  0.0964
   20LY0    HB2  374   4.485   6.539   2.547 -0.3239 -0.4082 -0.8870
   20LY0     CG  375   4.274   6.566   2.584  0.1097  0.2073  0.5528
   20LY0    HG1  376   4.242   6.492   2.511 -2.9630  1.8005  0.1148
   20LY0    HG2  377   4.208   6.652   2.569  2.1843  1.8822  0.5491
   20LY0     CD  378   4.264   6.520   2.728 -0.4965  0.8426  0.1524
   20LY0    HD1  379   4.308   6.592   2.797  2.7702  0.3563 -1.2460
   20LY0    HD2  380   4.311   6.423   2.748  1.3457  2.0396  2.0305
   20LY0     CE  381   4.118   6.519   2.760 -0.3257  0.1114  0.0936
   20LY0    HE1  382   4.064   6.467   2.681 -2.4816  0.0752  1.4891
   20LY0    HE2  383   4.088   6.624   2.763 -1.0508 -0.0789 -0.3891
   20LY0     NZ  384   4.085   6.466   2.894  0.3969  0.1001  0.2935
   20LY0    HZ1  385   4.126   6.525   2.964  3.6528 -0.2061 -1.1521
   20LY0    HZ2  386   3.987   6.447   2.905  0.5585 -0.3294  1.0250
   20LY0    HZ3  387   4.129   6.376   2.904  1.2445  0.3849 -0.6865
   20LY0      C  388   4.425   6.594   2.289 -0.6252  0.0726  0.0710
   20LY0      O  389   4.329   6.578   2.220 -0.2648 -0.5471 -0.4869
   21LER      N  390   4.546   6.531   2.271  0.0473  0.8588 -0.4119
   21LER      H  391   4.625   6.567   2.322  0.9594 -2.1395  0.5154
   21LER     CA  392   4.590   6.459   2.154 -0.0301  0.3100 -0.0202
   21LER     HA  393   4.507   6.430   2.091 -0.0549  0.0405  0.1357
   21LER     CB  394   4.686   6.547   2.080 -1.0771 -0.6554  0.5781
   21LER    HB1  395   4.719   6.495   1.990 -1.0211 -0.8016  0.6818
   21LER    HB2  396   4.772   6.561   2.146 -0.5361  0.3429 -0.2996
   21LER     CG  397   4.635   6.695   2.047 -0.8835 -1.1357  0.4857
   21LER     HG  398   4.602   6.751   2.135 -0.4275  1.1536 -0.7289
   21LER    CD1  399   4.753   6.759   1.977  0.2642  0.0959 -0.1647
   21LER   HD11  400   4.834   6.758   2.049  0.4711 -2.7248 -0.3506
   21LER   HD12  401   4.783   6.704   1.888  0.4656  3.2614 -2.1995
   21LER   HD13  402   4.733   6.863   1.950  0.6146  0.3888  0.6805
   21LER    CD2  403   4.510   6.680   1.952 -0.0571 -0.4717  0.0036
   21LER   HD21  404   4.545   6.637   1.858 -0.9741  3.1403 -2.1876
   21LER   HD22  405   4.423   6.623   1.983 -0.5683  0.2164 -0.1490
   21LER   HD23  406   4.487   6.783   1.923  1.2326  0.0854  0.8579
   21LER      C  407   4.655   6.324   2.194 -0.5609  0.8692 -0.1017
   21LER      O  408   4.696   6.305   2.309  0.3170  0.5458  0.0817
   22LY0      N  409   4.335   6.901   1.375  0.1072  0.8515 -0.4585
   22LY0     H1  410   4.351   6.996   1.405  0.4103  0.5278  0.4355
   22LY0     H2  411   4.402   6.862   1.311  0.0125  0.5646 -0.3866
   22LY0     H3  412   4.245   6.901   1.328  0.1751  1.0363 -0.5859
   22LY0     CA  413   4.330   6.814   1.496 -0.3839 -0.1774  0.2045
   22LY0     HA  414   4.354   6.711   1.472  2.0041  0.7695 -1.8874
   22LY0     CB  415   4.434   6.860   1.603  0.1163 -0.2566  0.4352
   22LY0    HB1  416   4.416   6.799   1.692 -0.7228 -0.5739  0.0571
   22LY0    HB2  417   4.417   6.967   1.619 -1.3652 -0.2166 -1.1027
   22LY0     CG  418   4.577   6.840   1.556 -0.2421 -0.8154 -0.5854
   22LY0    HG1  419   4.592   6.892   1.462 -1.3110 -0.7023 -0.7134
   22LY0    HG2  420   4.593   6.736   1.526  0.1000 -0.2002 -2.6532
   22LY0     CD  421   4.696   6.862   1.659 -0.5214 -0.5016  0.1601
   22LY0    HD1  422   4.715   6.768   1.710 -0.6478 -0.8603 -0.4333
   22LY0    HD2  423   4.677   6.947   1.724 -0.6604 -0.4000 -0.0097
   22LY0     CE  424   4.821   6.905   1.580 -0.6751  0.4731  0.5304
   22LY0    HE1  425   4.821   7.013   1.568 -3.4771  0.2875 -2.3293
   22LY0    HE2  426   4.818   6.862   1.480  1.8071  0.3870  0.4161
   22LY0     NZ  427   4.937   6.849   1.649 -0.6134 -0.3227 -0.1287
   22LY0    HZ1  428   4.937   6.879   1.746  3.3139 -2.9520  0.9340
   22LY0    HZ2  429   4.935   6.749   1.660 -3.0835 -0.3996 -0.8556
   22LY0    HZ3  430   5.026   6.889   1.622 -1.0290  2.6691  2.3668
   22LY0      C  431   4.191   6.817   1.561  0.2918  0.3092  0.4751
   22LY0      O  432   4.150   6.916   1.619  0.4212 -0.3044  0.3515
   23LER      N  433   4.116   6.711   1.537 -0.0522 -0.2379 -0.0351
   23LER      H  434   4.145   6.640   1.470 -0.4966 -0.9636  0.5218
   23LER     CA  435   3.981   6.685   1.589 -0.5087 -0.0190 -0.1687
   23LER     HA  436   3.925   6.772   1.554  0.2756  0.8521  0.7035
   23LER     CB  437   3.903   6.564   1.532 -0.8599 -0.1580  0.2742
   23LER    HB1  438   3.797   6.570   1.559 -1.4072  1.5718 -1.9467
   23LER    HB2  439   3.943   6.474   1.579  0.3808  0.1669 -0.1284
   23LER     CG  440   3.909   6.565   1.378 -0.7826  0.0034  0.3812
   23LER     HG  441   4.005   6.525   1.347  0.4975  2.3545  1.0829
   23LER    CD1  442   3.809   6.464   1.318 -0.0010  0.3894 -0.5213
   23LER   HD11  443   3.817   6.449   1.210 -0.0687  0.7401 -0.5742
   23LER   HD12  444   3.820   6.368   1.368  2.1597  0.6041 -0.4869
   23LER   HD13  445   3.712   6.510   1.336 -0.0237  1.1274 -2.3411
   23LER    CD2  446   3.889   6.696   1.290 -0.5413  0.8144 -0.6213
   23LER   HD21  447   3.792   6.737   1.319 -1.6582 -1.0166 -1.5350
   23LER   HD22  448   3.974   6.760   1.314  0.5769 -0.4180 -1.1907
   23LER   HD23  449   3.879   6.675   1.184 -3.5598  0.6393 -0.4107
   23LER      C  450   3.974   6.693   1.740  0.6876 -0.0358  0.6357
   23LER      O  451   3.871   6.741   1.789  0.7895  0.1012 -0.4133
   24LY0      N  452   6.130   5.789   2.289 -0.8259 -0.2213  0.1392
   24LY0     H1  453   6.227   5.794   2.262  0.4631 -0.8497  4.0364
   24LY0     H2  454   6.099   5.702   2.248  0.8826 -0.5568 -0.5450
   24LY0     H3  455   6.085   5.870   2.248  1.6753  0.4530 -1.5178
   24LY0     CA  456   6.118   5.804   2.440  0.5381  0.1189  0.1570
   24LY0     HA  457   6.168   5.721   2.489 -0.8596 -0.8014  0.0760
   24LY0     CB  458   6.187   5.927   2.494  0.3380  0.5536 -0.5235
   24LY0    HB1  459   6.144   6.020   2.459 -0.9803 -0.1307 -0.7828
   24LY0    HB2  460   6.290   5.916   2.459  0.4041 -1.0764  0.0704
   24LY0     CG  461   6.193   5.925   2.654  0.5483  0.3237  0.8244
   24LY0    HG1  462   6.245   5.834   2.685 -0.8081 -1.0422 -0.6898
   24LY0    HG2  463   6.092   5.928   2.693  0.6877 -0.7908  1.3161
   24LY0     CD  464   6.277   6.046   2.710  0.7081 -0.7893  0.4196
   24LY0    HD1  465   6.244   6.142   2.671 -1.8817 -0.4697  3.0127
   24LY0    HD2  466   6.383   6.029   2.693  0.5973 -3.7639  1.9407
   24LY0     CE  467   6.254   6.052   2.861  0.5315  0.1766 -0.8327
   24LY0    HE1  468   6.284   5.954   2.897  0.2932  0.0364 -1.0176
   24LY0    HE2  469   6.150   6.069   2.886 -0.1335 -4.1629  0.1719
   24LY0     NZ  470   6.333   6.154   2.923  0.9514 -0.4720  0.2930
   24LY0    HZ1  471   6.305   6.248   2.901  1.8988 -0.2386  0.0263
   24LY0    HZ2  472   6.327   6.148   3.023  2.2297 -0.5682  0.3849
   24LY0    HZ3  473   6.433   6.146   2.907  1.8586  1.2295  4.0026
   24LY0      C  474   5.960   5.808   2.467 -0.4695  0.0810  0.1909
   24LY0      O  475   5.895   5.913   2.444 -0.4727  0.6369 -0.2058
   25LER      N  476   5.896   5.692   2.502 -0.3036 -0.2615 -0.0915
   25LER      H  477   5.954   5.614   2.529  0.9476  1.0565  1.2340
   25LER     CA  478   5.750   5.669   2.490 -0.2934  0.4454 -0.5963
   25LER     HA  479   5.698   5.743   2.430 -2.0095  0.6157  0.9865
   25LER     CB  480   5.720   5.527   2.434 -0.3573 -0.4073 -0.0579
   25LER    HB1  481   5.773   5.465   2.506  0.8320 -0.8258 -1.2614
   25LER    HB2  482   5.772   5.515   2.339  0.0744  0.8204 -0.0017
   25LER     CG  483   5.574   5.479   2.424  0.0741 -0.3265  0.1031
   25LER     HG  484   5.529   5.479   2.523 -1.8164 -1.6352 -0.6908
   25LER    CD1  485   5.489   5.570   2.328 -0.4857 -0.2791  0.1741
   25LER   HD11  486   5.505   5.543   2.224 -0.5914 -0.2127  0.1404
   25LER   HD12  487   5.386   5.543   2.352 -0.9905 -0.5340 -2.0799
   25LER   HD13  488   5.492   5.675   2.359  0.2669  0.2799 -1.6933
   25LER    CD2  489   5.566   5.343   2.357  0.3654  1.0684 -0.2220
   25LER   HD21  490   5.470   5.293   2.370  1.4518 -1.5262 -1.3944
   25LER   HD22  491   5.590   5.343   2.250 -0.0777 -0.8171 -0.3694
   25LER   HD23  492   5.649   5.281   2.389  1.2564  1.2028 -2.1140
   25LER      C  493   5.677   5.689   2.619 -0.0024 -0.2999 -0.0381
   25LER      O  494   5.725   5.643   2.724 -0.7882 -0.5960  0.3291
   26LYR      N  495   5.551   5.740   2.607 -0.3868 -0.4331 -0.0780
   26LYR      H  496   5.525   5.755   2.511  1.4129 -1.0370 -0.6932
   26LYR     CA  497   5.451   5.739   2.723  0.2819 -0.4682 -0.4169
   26LYR     HA  498   5.489   5.670   2.798 -2.2798 -1.5476 -0.0073
   26LYR     CB  499   5.444   5.883   2.775 -0.0528 -0.0030  0.0251
   26LYR    HB1  500   5.405   5.940   2.690 -0.9093 -2.1452 -1.1222
   26LYR    HB2  501   5.540   5.924   2.803 -0.1058 -0.7738  1.4053
   26LYR     CG  502   5.351   5.905   2.893 -0.6852  0.0853  0.4516
   26LYR    HG1  503   5.374   5.830   2.968 -0.1017  0.5424  0.7390
   26LYR    HG2  504   5.248   5.883   2.867 -0.3314 -3.7124  1.6608
   26LYR     CD  505   5.379   6.046   2.950 -0.2033 -0.7680 -0.6632
   26LYR    HD1  506   5.486   6.036   2.969 -0.2094  0.1797 -0.0376
   26LYR    HD2  507   5.331   6.082   3.042 -1.4211  1.4861 -2.0625
   26LYR     CE  508   5.344   6.162   2.854  0.2100  0.2984  0.2750
   26LYR    HE1  509   5.238   6.185   2.840 -0.6553 -3.2033 -0.0448
   26LYR    HE2  510   5.363   6.131   2.751  0.8073 -0.5628  0.6352
   26LYR     NZ  511   5.428   6.282   2.874 -0.1814  0.4123 -0.1355
   26LYR    HZ1  512   5.526   6.284   2.850  0.5498 -0.6415  2.3922
   26LYR      C  513   5.312   5.684   2.679  0.0130  0.3740  0.1356
   26LYR      O  514   5.248   5.723   2.581 -0.3545  0.4612  0.2666
   27LY0      N  515   5.253   5.598   2.763  1.1689 -0.5402 -1.3162
   27LY0      H  516   5.316   5.553   2.828  1.1793 -1.3690 -1.8744
   27LY0     CA  517   5.117   5.536   2.749 -0.3493 -0.0010 -0.0853
   27LY0     HA  518   5.096   5.530   2.642  1.0674 -0.3083 -0.3581
   27LY0     CB  519   5.107   5.395   2.809 -0.0423 -0.1543 -0.9013
   27LY0    HB1  520   5.000   5.376   2.806  0.2230 -1.6878 -2.3127
   27LY0    HB2  521   5.140   5.401   2.912 -0.0516 -2.0342 -0.7491
   27LY0     CG  522   5.184   5.293   2.726  0.4106  1.0271 -0.4136
   27LY0    HG1  523   5.289   5.320   2.723  0.2959  1.6125  0.5262
   27LY0    HG2  524   5.140   5.285   2.627 -0.1501  3.1177 -0.3857
   27LY0     CD  525   5.169   5.142   2.781  0.4239 -0.7992  0.4530
   27LY0    HD1  526   5.063   5.120   2.779  0.5688 -1.4439 -0.2787
   27LY0    HD2  527   5.212   5.137   2.882  1.0763 -3.4091  0.1195
   27LY0     CE  528   5.231   5.032   2.691  0.0029  0.5477 -0.8328
   27LY0    HE1  529   5.337   5.055   2.685 -0.1053  2.4312  2.3316
   27LY0    HE2  530   5.178   5.026   2.596 -0.8282 -0.0965 -0.3525
   27LY0     NZ  531   5.218   4.900   2.763  0.2286  0.0349  0.1214
   27LY0    HZ1  532   5.308   4.856   2.754  0.1510  0.3511 -3.1113
   27LY0    HZ2  533   5.203   4.914   2.862 -1.7983  1.0024 -0.2587
   27LY0    HZ3  534   5.154   4.831   2.727  1.1991 -0.9664  0.2576
   27LY0      C  535   5.023   5.635   2.812  0.1609  0.1223 -0.3011
   27LY0      O  536   5.034   5.671   2.928  0.1058 -1.1361 -1.2182
   28LER      N  537   4.929   5.691   2.730 -0.1818 -0.2486  0.6464
   28LER      H  538   4.941   5.681   2.631 -1.6935  1.1233  0.2747
   28LER     CA  539   4.839   5.792   2.775 -0.0141 -0.4276 -0.0802
   28LER     HA  540   4.868   5.834   2.871 -1.2655 -2.5125  1.3062
   28LER     CB  541   4.820   5.915   2.679 -0.1712 -0.6519  0.3012
   28LER    HB1  542   4.748   5.984   2.722 -2.2146 -2.3516 -0.2048
   28LER    HB2  543   4.771   5.888   2.585 -0.3390  3.1717 -0.8682
   28LER     CG  544   4.950   5.994   2.651 -0.1781  0.4013 -0.1400
   28LER     HG  545   5.001   5.925   2.584 -2.3115 -0.7112 -0.7276
   28LER    CD1  546   4.913   6.119   2.578 -0.5833 -0.2150 -0.5268
   28LER   HD11  547   4.853   6.187   2.638  1.3353  1.6453 -0.5940
   28LER   HD12  548   5.007   6.166   2.549 -0.1758 -1.2719 -0.9260
   28LER   HD13  549   4.872   6.095   2.480 -1.4408  0.2506 -0.2953
   28LER    CD2  550   5.033   6.027   2.777  0.6113  0.1100 -0.3040
   28LER   HD21  551   5.130   6.059   2.741  0.0929  1.2964 -0.7086
   28LER   HD22  552   4.983   6.110   2.828  1.2770  1.3178 -1.5700
   28LER   HD23  553   5.048   5.933   2.829  2.2369 -0.3261 -1.5129
   28LER      C  554   4.702   5.721   2.805  0.1889  0.6507  0.6532
   28LER      O  555   4.655   5.636   2.728 -0.5264  0.1692  0.2346
   29LYR      N  556   4.627   5.776   2.901  0.0106 -0.2837  0.0944
   29LYR      H  557   4.671   5.854   2.948 -0.3676  0.9258 -1.4798
   29LYR     CA  558   4.503   5.724   2.949 -0.4568  0.6153  0.1333
   29LYR     HA  559   4.490   5.624   2.908 -3.0059  1.7362 -2.1545
   29LYR     CB  560   4.494   5.723   3.102 -0.3352 -0.1257  0.1880
   29LYR    HB1  561   4.403   5.677   3.140 -1.0610  0.2226 -1.0850
   29LYR    HB2  562   4.489   5.823   3.144 -0.5362  0.6374 -1.5887
   29LYR     CG  563   4.612   5.652   3.170 -0.2905  0.1018  0.2188
   29LYR    HG1  564   4.702   5.709   3.147  0.7426 -1.3725  0.4391
   29LYR    HG2  565   4.622   5.554   3.122  0.9589  0.5652 -0.5037
   29LYR     CD  566   4.599   5.633   3.323  0.0303  0.3783  0.5157
   29LYR    HD1  567   4.691   5.582   3.352 -0.2077  0.3850  1.3121
   29LYR    HD2  568   4.520   5.560   3.342  0.7071 -0.1980  1.1507
   29LYR     CE  569   4.587   5.760   3.404  0.7151  0.3009 -0.2530
   29LYR    HE1  570   4.540   5.743   3.501 -0.8765  3.6046 -0.3066
   29LYR    HE2  571   4.509   5.823   3.361 -0.9554 -0.2822  1.7159
   29LYR     NZ  572   4.702   5.840   3.417  0.2844 -0.0978  0.0757
   29LYR    HZ1  573   4.709   5.914   3.348  0.8195  0.8455  1.1164
   29LYR      C  574   4.384   5.798   2.881  0.3135  1.0625  0.8517
   29LYR      O  575   4.273   5.810   2.932 -0.0415  0.4702  0.1989
   30LER      N  576   4.410   5.849   2.762  0.7126  0.1606  0.0270
   30LER      H  577   4.504   5.845   2.726  0.9003  1.5870  0.2892
   30LER     CA  578   4.318   5.911   2.672  0.3150  0.3092 -0.2904
   30LER     HA  579   4.235   5.950   2.731  0.7250 -1.3792  1.5133
   30LER     CB  580   4.386   6.023   2.594  1.1759 -0.4435  0.3665
   30LER    HB1  581   4.467   5.983   2.533  0.4711  0.2563 -1.0590
   30LER    HB2  582   4.427   6.092   2.668  1.5276  0.5435 -0.7108
   30LER     CG  583   4.296   6.112   2.500 -0.5883 -0.6484 -0.6527
   30LER     HG  584   4.246   6.050   2.425 -0.3238 -0.4961 -0.9554
   30LER    CD1  585   4.181   6.179   2.576  0.0668  0.1860 -0.0686
   30LER   HD11  586   4.115   6.101   2.614  0.6121  0.1769  0.8701
   30LER   HD12  587   4.203   6.239   2.664  1.4311 -1.0286  0.4494
   30LER   HD13  588   4.133   6.246   2.504  1.3221  1.0495 -0.1276
   30LER    CD2  589   4.367   6.224   2.420 -0.1123 -0.0750  0.9282
   30LER   HD21  590   4.449   6.182   2.360 -0.7968 -1.0727  0.6572
   30LER   HD22  591   4.300   6.276   2.352 -0.2510  1.3921  2.1556
   30LER   HD23  592   4.403   6.295   2.495 -3.6255  3.1127 -0.1327
   30LER      C  593   4.273   5.813   2.564 -0.0030  0.1651  0.3525
   30LER      O  594   4.353   5.731   2.520 -0.4249  0.1530  0.1662
   31LER      N  595   4.145   5.816   2.516  0.1250 -0.2938  0.0246
   31LER      H  596   4.072   5.871   2.559  0.1147  0.7455 -1.2671
   31LER     CA  597   4.096   5.738   2.393  0.4103  0.0067 -0.1773
   31LER     HA  598   4.147   5.642   2.392  2.0260  0.8258 -0.2347
   31LER     CB  599   3.940   5.719   2.400 -0.1866  0.0994  0.3249
   31LER    HB1  600   3.917   5.663   2.309 -2.2509  0.7445  0.3830
   31LER    HB2  601   3.898   5.820   2.403 -2.0473 -0.6313  2.7121
   31LER     CG  602   3.879   5.636   2.522 -0.4777  0.2731  0.0703
   31LER     HG  603   3.921   5.671   2.616  0.9341 -0.9464 -0.0631
   31LER    CD1  604   3.730   5.652   2.532  0.1329  0.1127  0.0430
   31LER   HD11  605   3.685   5.604   2.619  1.1293  1.7068  1.5075
   31LER   HD12  606   3.701   5.757   2.532  2.4525  0.8699 -2.6088
   31LER   HD13  607   3.688   5.609   2.441  0.3962 -0.2131  0.0749
   31LER    CD2  608   3.906   5.483   2.511 -1.0372  0.1124  0.4853
   31LER   HD21  609   3.868   5.435   2.422  1.7173 -1.5478  0.0690
   31LER   HD22  610   4.011   5.456   2.498 -1.1400  0.1509 -0.4593
   31LER   HD23  611   3.874   5.439   2.605  0.5415  0.3348  1.1699
   31LER      C  612   4.131   5.804   2.261 -0.8591 -0.1578  0.0014
   31LER      O  613   4.114   5.929   2.248  0.5155  0.0608  0.6789
   32LY0      N  614   5.347   6.912   2.756  0.0005  0.3567 -0.1750
   32LY0     H1  615   5.307   6.851   2.686  1.0641 -0.3486 -0.1838
   32LY0     H2  616   5.445   6.931   2.741  0.4943 -0.4704  1.6859
   32LY0     H3  617   5.289   6.994   2.765 -0.9697 -0.5167  2.2853
   32LY0     CA  618   5.320   6.843   2.883  0.2935 -0.0110  0.3040
   32LY0     HA  619   5.372   6.893   2.964  1.7407 -1.3418  0.2293
   32LY0     CB  620   5.174   6.852   2.918  0.4987 -0.2250 -0.2704
   32LY0    HB1  621   5.123   6.828   2.824  1.8928  0.7069 -1.3163
   32LY0    HB2  622   5.152   6.951   2.958 -0.1485 -0.6080  0.3317
   32LY0     CG  623   5.122   6.762   3.026  0.4484 -0.1284  0.1790
   32LY0    HG1  624   5.142   6.804   3.125 -1.7898 -2.2778  1.6646
   32LY0    HG2  625   5.160   6.660   3.023 -0.2876 -0.4504  1.2104
   32LY0     CD  626   4.973   6.741   2.996  0.0346 -0.1489 -0.5530
   32LY0    HD1  627   4.963   6.690   2.900 -1.9258 -1.2704  0.1819
   32LY0    HD2  628   4.922   6.837   2.994 -1.9280 -1.1539 -0.7238
   32LY0     CE  629   4.915   6.661   3.104 -0.1026  0.0868  0.5118
   32LY0    HE1  630   4.932   6.706   3.202 -3.0027 -1.8002  2.0428
   32LY0    HE2  631   4.973   6.569   3.100  2.0645  1.4320 -0.4830
   32LY0     NZ  632   4.773   6.636   3.077  0.1597 -0.0355  0.1970
   32LY0    HZ1  633   4.736   6.561   3.133 -1.6122  0.4725 -0.2381
   32LY0    HZ2  634   4.721   6.719   3.103  0.8963  0.4630  0.1007
   32LY0    HZ3  635   4.767   6.616   2.978 -1.9093 -2.5140  0.7088
   32LY0      C  636   5.366   6.696   2.869 -0.0019  0.2511 -0.2453
   32LY0      O  637   5.340   6.636   2.767  0.2484 -0.1092 -0.4559
   33LER      N  638   5.430   6.632   2.965 -0.0678 -0.2385 -0.0781
   33LER      H  639   5.457   6.684   3.047  0.9032 -2.9310  1.4320
   33LER     CA  640   5.491   6.501   2.961 -0.2191  0.4703 -0.2046
   33LER     HA  641   5.565   6.489   2.881  2.7020 -1.1877  2.5076
   33LER     CB  642   5.569   6.482   3.089  0.5420  0.2011  0.1106
   33LER    HB1  643   5.597   6.378   3.099 -2.0388 -0.3998  2.1319
   33LER    HB2  644   5.502   6.501   3.173  0.2852 -0.5286  0.0732
   33LER     CG  645   5.696   6.554   3.106  0.3937 -0.4945 -0.3397
   33LER     HG  646   5.678   6.660   3.120 -0.6798 -0.5008 -1.4935
   33LER    CD1  647   5.745   6.529   3.245 -0.2479 -0.2708 -0.9074
   33LER   HD11  648   5.850   6.553   3.257 -0.4561 -0.1091  0.9064
   33LER   HD12  649   5.701   6.601   3.314  0.2974 -1.6112  0.9149
   33LER   HD13  650   5.725   6.430   3.287 -1.1875  0.5588  0.7073
   33LER    CD2  651   5.803   6.518   2.995  0.4457  0.8571 -0.5786
   33LER   HD21  652   5.901   6.550   3.031  0.3374  1.5639 -0.8936
   33LER   HD22  653   5.815   6.410   2.993 -1.7537  0.5522  0.5103
   33LER   HD23  654   5.771   6.556   2.898 -0.9452  1.7841  0.2162
   33LER      C  655   5.386   6.389   2.935  0.6935  0.1162 -0.0935
   33LER      O  656   5.278   6.389   2.987  0.0691 -0.5456 -0.7155
   34LY0      N  657   5.804   6.318   3.933 -0.2487  0.1992  0.2456
   34LY0     H1  658   5.789   6.220   3.914  0.2173  0.1176  0.2917
   34LY0     H2  659   5.888   6.335   3.881 -1.0314  1.2964 -0.7246
   34LY0     H3  660   5.818   6.325   4.033  0.3839  0.9483  0.1135
   34LY0     CA  661   5.688   6.404   3.883  0.1930 -0.0765 -0.2609
   34LY0     HA  662   5.710   6.510   3.895 -3.8364  0.8865 -0.1939
   34LY0     CB  663   5.658   6.384   3.734 -0.2040 -0.5423  0.4066
   34LY0    HB1  664   5.647   6.276   3.723 -0.7257 -0.2756 -2.4180
   34LY0    HB2  665   5.740   6.413   3.668  0.3433  1.3156  1.8002
   34LY0     CG  666   5.531   6.459   3.679 -0.4972 -0.1729 -0.5259
   34LY0    HG1  667   5.527   6.560   3.718 -3.2479 -0.6373  0.6484
   34LY0    HG2  668   5.444   6.410   3.722 -0.6013 -0.2831 -0.8641
   34LY0     CD  669   5.527   6.464   3.531  0.1615  0.3323 -0.3763
   34LY0    HD1  670   5.546   6.363   3.492  2.9659  0.0985  1.3452
   34LY0    HD2  671   5.604   6.526   3.487  1.1175 -1.7011 -1.7497
   34LY0     CE  672   5.389   6.514   3.483 -0.2535 -0.5578 -0.0033
   34LY0    HE1  673   5.399   6.535   3.376  1.3846  2.4838  0.6302
   34LY0    HE2  674   5.367   6.616   3.515 -0.1218  0.5064 -2.9885
   34LY0     NZ  675   5.286   6.414   3.514 -0.2158  0.0175  0.0114
   34LY0    HZ1  676   5.198   6.438   3.472 -0.3979  1.8043  1.2599
   34LY0    HZ2  677   5.318   6.331   3.467  0.2592  0.5494 -0.6097
   34LY0    HZ3  678   5.280   6.409   3.615 -0.5175  3.0280  0.2397
   34LY0      C  679   5.566   6.381   3.971  0.3178  0.7236 -0.1899
   34LY0      O  680   5.510   6.270   3.980 -0.1023 -0.4675  0.1209
   35LER      N  681   5.513   6.491   4.029  0.3307 -0.5699 -0.1113
   35LER      H  682   5.554   6.579   3.999  1.4543  0.3909  3.6925
   35LER     CA  683   5.418   6.482   4.147  0.1049  0.7598 -0.0929
   35LER     HA  684   5.451   6.401   4.212 -0.1268 -0.0001 -0.8839
   35LER     CB  685   5.417   6.609   4.224 -0.4560  0.2649 -0.4585
   35LER    HB1  686   5.397   6.687   4.152  2.4920  2.1495  0.6110
   35LER    HB2  687   5.519   6.624   4.258 -1.2579  0.2513  2.2010
   35LER     CG  688   5.315   6.632   4.344 -0.8921  0.3665  0.9250
   35LER     HG  689   5.218   6.606   4.302  0.5474 -1.8570 -1.3821
   35LER    CD1  690   5.352   6.556   4.472 -0.4853  0.5676  0.2673
   35LER   HD11  691   5.278   6.576   4.550 -0.7138 -0.0225  0.2075
   35LER   HD12  692   5.332   6.449   4.464  2.3895 -0.0424  0.4616
   35LER   HD13  693   5.457   6.556   4.499 -0.9491  1.1173  2.2881
   35LER    CD2  694   5.316   6.781   4.383 -0.2133 -0.9297  0.9586
   35LER   HD21  695   5.268   6.784   4.481 -0.4716 -1.6482  0.8624
   35LER   HD22  696   5.419   6.816   4.389 -0.7650  0.9092  0.5971
   35LER   HD23  697   5.267   6.847   4.311  2.4681 -0.3456 -0.4646
   35LER      C  698   5.278   6.424   4.102 -0.2310 -0.0754 -0.4002
   35LER      O  699   5.219   6.348   4.177 -0.4765 -0.7079 -0.3616
   36LYR      N  700   5.229   6.461   3.986  0.1546 -0.6126 -0.6337
   36LYR      H  701   5.288   6.517   3.925  2.5749 -2.7317 -0.3688
   36LYR     CA  702   5.091   6.422   3.938 -0.0662  0.0233 -0.5586
   36LYR     HA  703   5.037   6.383   4.024  1.2032  2.2758  1.3973
   36LYR     CB  704   5.003   6.530   3.879 -0.2335 -0.0315 -0.0254
   36LYR    HB1  705   4.906   6.486   3.860  0.2952 -0.2427 -2.6952
   36LYR    HB2  706   5.039   6.566   3.782  1.6615  2.1542  1.3774
   36LYR     CG  707   4.993   6.659   3.965  0.5248  0.1886  0.7315
   36LYR    HG1  708   4.925   6.725   3.911  2.4985  1.7605  0.0800
   36LYR    HG2  709   5.086   6.714   3.955  0.7065 -0.4566 -1.8892
   36LYR     CD  710   4.946   6.644   4.109 -0.2930 -1.2613  0.3707
   36LYR    HD1  711   5.035   6.611   4.164  1.4881  2.5531  0.1415
   36LYR    HD2  712   4.863   6.573   4.105 -0.5643 -0.9130 -0.2120
   36LYR     CE  713   4.893   6.772   4.164 -0.6341  0.6098 -0.7149
   36LYR    HE1  714   4.812   6.807   4.100 -1.1467  2.8551  1.0615
   36LYR    HE2  715   4.973   6.843   4.143  0.1769 -0.1140 -0.1585
   36LYR     NZ  716   4.844   6.760   4.303  0.0314  0.1801 -0.2994
   36LYR    HZ1  717   4.781   6.686   4.331 -0.0219  0.2358 -0.2720
   36LYR      C  718   5.108   6.305   3.839  0.7562  0.2764  0.2001
   36LYR      O  719   5.163   6.329   3.733  0.2935 -0.0882  0.0787
   37LY0      N  720   5.071   6.180   3.868  0.2504 -0.3895  0.0391
   37LY0      H  721   5.007   6.175   3.945  0.6094  0.4758  0.4026
   37LY0     CA  722   5.088   6.061   3.787 -0.7110  0.5152  0.2441
   37LY0     HA  723   5.189   6.061   3.747 -1.0423  0.5864 -0.6366
   37LY0     CB  724   5.092   5.939   3.878 -0.2922  0.0285  0.6739
   37LY0    HB1  725   5.102   5.843   3.827 -1.8566 -0.9358  2.0824
   37LY0    HB2  726   4.992   5.932   3.921 -1.4960  0.5553 -1.8566
   37LY0     CG  727   5.190   5.933   3.999  0.1866 -0.2845  0.7991
   37LY0    HG1  728   5.176   6.014   4.071 -0.2512  0.5847 -0.2374
   37LY0    HG2  729   5.292   5.943   3.963  0.1579  0.3610  0.8876
   37LY0     CD  730   5.190   5.805   4.081 -0.1803 -0.0020 -0.4152
   37LY0    HD1  731   5.224   5.723   4.018  0.2612  2.1334 -3.1339
   37LY0    HD2  732   5.088   5.780   4.110  0.6615 -2.1371  1.0061
   37LY0     CE  733   5.278   5.806   4.214  0.6859 -0.5725  0.2413
   37LY0    HE1  734   5.235   5.731   4.281 -0.6412  1.0854  1.3161
   37LY0    HE2  735   5.271   5.898   4.272  0.8850 -0.7017  0.4736
   37LY0     NZ  736   5.425   5.778   4.190 -0.1190 -0.1440  0.2676
   37LY0    HZ1  737   5.473   5.761   4.277 -0.3857 -1.0811  0.2405
   37LY0    HZ2  738   5.444   5.692   4.141  2.6279  0.4021  0.1960
   37LY0    HZ3  739   5.474   5.856   4.147 -1.7210  2.2056  2.4470
   37LY0      C  740   4.992   6.056   3.674  0.6057 -0.0168  0.1079
   37LY0      O  741   4.912   6.152   3.645  0.2473  0.9064  0.0711
   38LER      N  742   5.003   5.952   3.591 -0.0923  0.0066  0.5472
   38LER      H  743   5.075   5.884   3.608 -0.3398 -0.3533  0.1815
   38LER     CA  744   4.914   5.925   3.480  0.8497  0.3711 -0.6954
   38LER     HA  745   4.886   6.024   3.444  1.2641  2.3289  3.7225
   38LER     CB  746   4.988   5.844   3.367 -0.8061 -0.3181 -0.2650
   38LER    HB1  747   4.919   5.804   3.293 -0.1635 -3.5608  0.7187
   38LER    HB2  748   5.042   5.756   3.402  1.2680 -0.4763 -3.5127
   38LER     CG  749   5.101   5.932   3.298 -0.4602  0.2062 -0.2482
   38LER     HG  750   5.167   5.978   3.372 -0.2414  0.9726 -0.9104
   38LER    CD1  751   5.179   5.835   3.203  0.0114 -0.5135 -0.0751
   38LER   HD11  752   5.147   5.833   3.099 -0.2479 -1.3076  0.0127
   38LER   HD12  753   5.277   5.882   3.197  0.5442 -1.1468  2.4550
   38LER   HD13  754   5.180   5.734   3.243 -1.2068  0.0763  1.5989
   38LER    CD2  755   5.041   6.044   3.212 -0.2481  0.0734  0.9578
   38LER   HD21  756   5.120   6.088   3.152 -0.3767 -2.8837 -1.6007
   38LER   HD22  757   4.975   5.994   3.141  0.0544  1.8698 -0.6666
   38LER   HD23  758   4.995   6.126   3.267  1.5779  1.8549 -0.0594
   38LER      C  759   4.785   5.853   3.516  0.3566  0.0907 -0.1545
   38LER      O  760   4.778   5.776   3.618  0.0556 -0.3926  0.0772
   39LY0      N  761   5.196   6.947   4.831 -0.2692  0.4642  0.5750
   39LY0     H1  762   5.163   6.868   4.886  0.2934  1.7993  2.9950
   39LY0     H2  763   5.264   6.914   4.764 -1.1306  0.1042 -0.1332
   39LY0     H3  764   5.241   7.013   4.894  1.4077  1.1189 -1.2310
   39LY0     CA  765   5.078   7.008   4.766  0.2264  0.2998  0.5595
   39LY0     HA  766   5.006   7.027   4.846  0.0169 -0.9676  0.6855
   39LY0     CB  767   5.119   7.135   4.689  0.2814  0.3502  0.7581
   39LY0    HB1  768   5.038   7.163   4.622 -0.3757 -0.9453  0.9552
   39LY0    HB2  769   5.200   7.104   4.624 -0.6972 -0.1967 -0.2436
   39LY0     CG  770   5.166   7.258   4.768  0.2683  0.2162  0.2719
   39LY0    HG1  771   5.223   7.238   4.859 -0.4109 -1.4461  0.3763
   39LY0    HG2  772   5.076   7.310   4.800  0.3167  0.5992 -0.2196
   39LY0     CD  773   5.248   7.350   4.680 -0.1759 -0.4324 -0.2586
   39LY0    HD1  774   5.188   7.379   4.594 -0.5901  1.4697  0.6249
   39LY0    HD2  775   5.332   7.286   4.652 -0.8097 -0.4811 -2.2214
   39LY0     CE  776   5.288   7.484   4.740  0.2941 -0.0473 -0.2282
   39LY0    HE1  777   5.356   7.460   4.821 -1.9186  0.0798  1.7862
   39LY0    HE2  778   5.198   7.534   4.775  1.1201  0.4365  1.2495
   39LY0     NZ  779   5.344   7.575   4.641  0.0712  0.3172  0.6689
   39LY0    HZ1  780   5.401   7.649   4.679  1.6712 -0.1759 -0.6538
   39LY0    HZ2  781   5.395   7.525   4.569 -0.2610 -2.4980  2.2401
   39LY0    HZ3  782   5.274   7.640   4.606 -0.0548  0.6864  1.5787
   39LY0      C  783   5.009   6.907   4.670 -0.5480  0.3222  0.2013
   39LY0      O  784   5.081   6.808   4.633  0.2946  0.6137  0.3553
   40LER      N  785   4.881   6.923   4.639  0.3459 -0.2417 -0.4071
   40LER      H  786   4.838   7.008   4.672 -0.8731 -0.5813 -1.0547
   40LER     CA  787   4.804   6.842   4.538  0.0965 -0.8273 -0.4662
   40LER     HA  788   4.809   6.736   4.560 -1.9167 -0.4138  2.6446
   40LER     CB  789   4.657   6.882   4.548 -0.1845  0.2892  0.1007
   40LER    HB1  790   4.608   6.838   4.461  0.8278  2.8375 -1.9143
   40LER    HB2  791   4.653   6.990   4.537  0.8083  0.4363  1.0062
   40LER     CG  792   4.575   6.872   4.675  0.0941  0.5956 -1.2745
   40LER     HG  793   4.614   6.937   4.754  0.6947 -0.0437 -1.0348
   40LER    CD1  794   4.444   6.933   4.630 -0.4135 -0.1018 -0.3046
   40LER   HD11  795   4.396   6.893   4.541 -0.3784  0.4908 -0.5970
   40LER   HD12  796   4.374   6.913   4.712 -0.7272  1.9885 -0.0022
   40LER   HD13  797   4.458   7.041   4.625  0.4422 -0.1480  0.6766
   40LER    CD2  798   4.547   6.727   4.735  0.1501  0.2354 -0.3406
   40LER   HD21  799   4.516   6.657   4.657 -1.7534  0.5577  0.0823
   40LER   HD22  800   4.642   6.683   4.766 -0.4596  0.0228  1.3219
   40LER   HD23  801   4.484   6.730   4.823 -0.5483  0.4290 -0.8384
   40LER      C  802   4.869   6.856   4.400  0.7738  0.1685  0.2189
   40LER      O  803   4.936   6.960   4.369 -0.3030  0.4889  0.3741
   41U      O5'  804   8.288   6.225   3.260 -0.2943  0.1553  0.7570
   41U      H5T  805   8.199   6.236   3.226 -0.2721  0.0147  0.6547
   41U      C5'  806   8.335   6.091   3.249  0.0364 -0.1913  0.5131
   41U     H5'1  807   8.279   6.021   3.311  1.3806 -3.8283 -2.0218
   41U     H5'2  808   8.442   6.092   3.274 -0.0324  1.7860  0.8683
   41U      C4'  809   8.317   6.056   3.099 -0.5250 -0.3797  0.3769
   41U      H4'  810   8.393   6.108   3.040  0.0404 -0.9837  0.5571
   41U      O4'  811   8.335   5.917   3.083  0.2614  0.7453 -0.2098
   41U      C1'  812   8.281   5.868   2.963  0.2086 -0.5487 -0.2705
   41U      H1'  813   8.351   5.862   2.880 -1.7448  2.7947 -2.3690
   41U       N1  814   8.214   5.740   2.985 -0.3322 -0.0426  0.0627
   41U       C6  815   8.160   5.703   3.109  0.5996  0.0855 -0.7896
   41U       H6  816   8.171   5.773   3.190 -1.4767  1.0716 -1.3135
   41U       C5  817   8.103   5.583   3.124  0.0006  0.0460  0.3475
   41U       H5  818   8.068   5.562   3.224  0.8112  1.9663  1.0826
   41U       C4  819   8.090   5.493   3.014  0.1634  0.8821 -0.0105
   41U       O4  820   8.025   5.384   3.014 -0.2460 -0.2139 -0.1177
   41U       N3  821   8.143   5.537   2.895 -0.3128  0.0891  0.5885
   41U       H3  822   8.127   5.476   2.815 -0.7554 -1.7893  2.0253
   41U       C2  823   8.204   5.656   2.873 -0.0017  0.5571  0.1651
   41U       O2  824   8.241   5.684   2.761 -0.0980  0.2518  0.0597
   41U      C3'  825   8.177   6.073   3.040 -0.0882  0.3287 -0.0023
   41U      H3'  826   8.113   6.022   3.113  0.6032 -1.2057 -0.4165
   41U      C2'  827   8.179   5.975   2.925 -0.3522  0.8045  0.2446
   41U     H2'1  828   8.079   5.934   2.914  0.3937 -0.5790 -2.2029
   41U      O2'  829   8.224   6.042   2.808 -0.4027 -0.1549  0.1414
   41U     HO'2  830   8.163   6.036   2.734 -0.4234  0.1156  0.1387
   41U      O3'  831   8.135   6.207   3.017 -0.2684 -0.7138  0.0568
   42U        P  832   7.987   6.247   2.979  0.0283 -0.6136 -0.2024
   42U      O1P  833   7.982   6.391   2.960 -0.3416  0.0257 -0.1863
   42U      O2P  834   7.901   6.190   3.082  0.0231 -0.0782 -0.0648
   42U      O5'  835   7.941   6.171   2.843 -0.9873 -0.0869  0.3401
   42U      C5'  836   7.971   6.236   2.720  0.4781 -0.3367 -0.6584
   42U     H5'1  837   8.074   6.271   2.719  0.1558  0.6609 -0.3478
   42U     H5'2  838   7.916   6.330   2.717  1.1088  0.1110  0.8560
   42U      C4'  839   7.940   6.145   2.595 -0.2403 -0.1344  0.2015
   42U      H4'  840   7.969   6.200   2.505  0.8350 -1.1773 -0.1161
   42U      O4'  841   8.013   6.023   2.593  0.3112  0.7071 -0.9390
   42U      C1'  842   7.942   5.921   2.527 -0.0939 -0.6336  0.0938
   42U      H1'  843   7.993   5.877   2.441 -0.7274 -0.3146 -0.4498
   42U       N1  844   7.916   5.808   2.628 -0.0407 -0.3992 -0.4618
   42U       C6  845   7.890   5.835   2.764  0.4376  0.0465  0.4226
   42U       H6  846   7.903   5.935   2.802 -1.3718  0.0558  1.1198
   42U       C5  847   7.860   5.723   2.846 -0.7220  0.0942 -0.0148
   42U       H5  848   7.846   5.736   2.952 -2.4737  0.2713 -0.2319
   42U       C4  849   7.852   5.590   2.789 -0.5709 -0.0938 -0.3075
   42U       O4  850   7.819   5.488   2.849  0.1819  0.3233 -0.0197
   42U       N3  851   7.875   5.580   2.649  0.1907  0.2013 -0.1257
   42U       H3  852   7.857   5.488   2.612 -3.2135 -0.6046  2.8735
   42U       C2  853   7.913   5.683   2.568 -0.1548  0.5455 -0.3556
   42U       O2  854   7.931   5.652   2.451 -0.0493 -0.1008  0.0749
   42U      C3'  855   7.795   6.103   2.582 -0.0877 -0.3724  0.4820
   42U      H3'  856   7.778   6.071   2.685 -1.5760  1.3138  0.8088
   42U      C2'  857   7.815   5.988   2.487  0.6074 -0.2311 -0.7445
   42U     H2'1  858   7.739   5.912   2.507 -0.1572  0.1578 -2.0352
   42U      O2'  859   7.808   6.027   2.355 -0.1457  0.5578 -0.7701
   42U     HO'2  860   7.786   5.949   2.304 -0.0493 -1.6707  2.3192
   42U      O3'  861   7.703   6.208   2.546  0.0858  0.0792 -0.5891
   43A        P  862   7.545   6.185   2.545 -0.0715  0.1565  0.1770
   43A      O1P  863   7.491   6.302   2.474 -0.3277 -0.1523 -0.1993
   43A      O2P  864   7.494   6.157   2.681  0.3240 -0.4841 -0.0514
   43A      O5'  865   7.516   6.054   2.454  0.2901  0.1853  0.1687
   43A      C5'  866   7.492   6.051   2.318 -0.7085 -0.2361  0.7302
   43A     H5'1  867   7.571   6.106   2.269  0.4149 -1.6694  0.8691
   43A     H5'2  868   7.392   6.091   2.300 -0.1823  1.3401  1.2255
   43A      C4'  869   7.491   5.906   2.263  0.1859 -0.3323 -0.2048
   43A      H4'  870   7.494   5.910   2.154  0.4136 -0.2406 -0.1960
   43A      O4'  871   7.586   5.818   2.322 -0.2816 -0.0326 -0.1775
   43A      C1'  872   7.531   5.682   2.323  0.3870 -0.4159  0.2967
   43A      H1'  873   7.594   5.613   2.267  0.0382 -1.9019  1.6602
   43A       N9  874   7.527   5.622   2.464  0.4958  0.2433 -0.2853
   43A       C8  875   7.547   5.681   2.586  0.5749 -0.8646  0.3012
   43A       H8  876   7.567   5.787   2.596 -0.8227 -0.3535 -1.6991
   43A       N7  877   7.552   5.599   2.689  0.7989  0.1471  0.6179
   43A       C5  878   7.514   5.483   2.632  0.4077 -0.1214 -0.3200
   43A       C6  879   7.486   5.356   2.684 -0.3885  0.4143 -0.4110
   43A       N6  880   7.497   5.320   2.810  0.1182  0.0772 -0.0277
   43A      H61  881   7.515   5.396   2.873 -1.6883  0.5309 -0.0140
   43A      H62  882   7.468   5.228   2.841 -0.3427  0.3896  0.4763
   43A       N1  883   7.446   5.252   2.609  0.2332 -0.4950  0.3064
   43A       C2  884   7.440   5.275   2.477 -1.0931 -0.0535  0.0134
   43A       H2  885   7.409   5.189   2.420  2.0435 -1.1371 -0.2551
   43A       N3  886   7.478   5.384   2.411  0.2477  0.2299 -0.4211
   43A       C4  887   7.509   5.488   2.496  0.4458  0.1645 -0.2159
   43A      C3'  888   7.350   5.843   2.289  0.6128  0.9267 -0.1096
   43A      H3'  889   7.320   5.864   2.391 -0.3554  0.3196 -0.2595
   43A      C2'  890   7.387   5.693   2.268 -0.4539 -0.4781 -0.2347
   43A     H2'1  891   7.311   5.629   2.313 -0.2153 -0.2355  0.5271
   43A      O2'  892   7.417   5.661   2.133  0.0904 -0.0921  0.2292
   43A     HO'2  893   7.360   5.720   2.083 -0.2269  0.7139  1.5121
   43A      O3'  894   7.249   5.898   2.194 -0.1124  0.8161  0.4815
   44A        P  895   7.100   5.919   2.246  0.2191 -0.1178  0.0435
   44A      O1P  896   7.029   6.008   2.153  0.0423  0.2482 -0.7111
   44A      O2P  897   7.099   5.962   2.389 -0.1638  0.7515  0.0612
   44A      O5'  898   7.046   5.773   2.239  0.2085 -0.0136  0.3643
   44A      C5'  899   7.036   5.708   2.115  0.6219  0.0392 -0.0372
   44A     H5'1  900   7.122   5.711   2.048  0.8055 -0.3455  0.1771
   44A     H5'2  901   6.955   5.755   2.060  0.2878  1.0500  1.2711
   44A      C4'  902   7.005   5.559   2.126  0.2559 -0.1693 -0.1886
   44A      H4'  903   6.997   5.524   2.023 -0.5190  0.4878 -0.3622
   44A      O4'  904   7.097   5.473   2.199 -0.0915  0.1258  0.3580
   44A      C1'  905   7.019   5.368   2.256 -0.2242 -0.3233 -0.3507
   44A      H1'  906   7.047   5.273   2.212 -1.0688 -0.4889 -0.5319
   44A       N9  907   7.032   5.366   2.403 -0.4416  0.0031  0.8699
   44A       C8  908   7.092   5.460   2.482  0.1127  0.5769 -0.7118
   44A       H8  909   7.115   5.561   2.453  0.9885  0.7813  0.5858
   44A       N7  910   7.139   5.408   2.593  0.0172 -0.1628  0.3132
   44A       C5  911   7.094   5.279   2.591 -0.0318  0.1743 -0.0318
   44A       C6  912   7.104   5.169   2.685  0.4539 -0.1400  0.2597
   44A       N6  913   7.158   5.157   2.801  0.2539  0.2015 -0.4457
   44A      H61  914   7.214   5.230   2.843  2.9109 -2.2649  0.6338
   44A      H62  915   7.143   5.068   2.847 -0.6763  0.6453  0.1593
   44A       N1  916   7.046   5.050   2.653 -0.5539  0.1955  0.2857
   44A       C2  917   6.996   5.044   2.531  0.5426 -0.3411 -0.4442
   44A       H2  918   6.954   4.949   2.500 -1.8860  0.6963 -0.5888
   44A       N3  919   6.983   5.133   2.432  0.0216 -0.5648 -0.0205
   44A       C4  920   7.037   5.249   2.470 -0.0947 -0.3956  0.0382
   44A      C3'  921   6.869   5.544   2.192  0.3360 -0.0316 -0.1448
   44A      H3'  922   6.877   5.601   2.285 -0.4648 -0.9491  0.5183
   44A      C2'  923   6.872   5.399   2.225  0.0346  0.2292  0.0474
   44A     H2'1  924   6.805   5.373   2.307 -1.5244  2.4990 -0.4108
   44A      O2'  925   6.840   5.321   2.117 -0.1444  0.0461 -0.2036
   44A     HO'2  926   6.749   5.291   2.118 -0.6462  1.3865 -1.0706
   44A      O3'  927   6.764   5.584   2.108 -0.3146 -0.3410 -0.1178
   45U        P  928   6.630   5.635   2.182  0.0924  0.3863  0.2117
   45U      O1P  929   6.535   5.684   2.080 -0.1746 -0.6692 -0.7149
   45U      O2P  930   6.659   5.721   2.293 -0.1461 -0.6832 -0.5737
   45U      O5'  931   6.570   5.494   2.238 -0.2310 -0.2815 -0.0960
   45U      C5'  932   6.496   5.406   2.150  0.1960  0.3924 -0.0403
   45U     H5'1  933   6.554   5.381   2.061 -1.6064  0.7176 -1.3439
   45U     H5'2  934   6.404   5.454   2.117  0.5468 -0.0626 -1.7513
   45U      C4'  935   6.454   5.275   2.223  0.3703 -0.4961  0.2092
   45U      H4'  936   6.402   5.219   2.146  1.1444 -0.0011 -0.6864
   45U      O4'  937   6.573   5.211   2.268  0.4292 -0.0387 -0.4643
   45U      C1'  938   6.546   5.139   2.396  0.9476 -0.3947 -0.2084
   45U      H1'  939   6.558   5.031   2.390 -0.1181 -0.5108 -0.5437
   45U       N1  940   6.617   5.197   2.515 -0.2815 -0.3890 -0.6037
   45U       C6  941   6.657   5.329   2.525  0.2662 -0.1322 -0.1553
   45U       H6  942   6.625   5.406   2.456  2.1832  2.6477  1.8236
   45U       C5  943   6.732   5.369   2.628 -0.6436 -0.3447 -0.4582
   45U       H5  944   6.773   5.466   2.652  0.4134 -1.2058  1.4966
   45U       C4  945   6.779   5.271   2.729 -0.9557 -0.4124  0.0414
   45U       O4  946   6.844   5.299   2.828 -0.2450  0.1219 -0.1434
   45U       N3  947   6.730   5.143   2.712  0.5751  0.8040  0.2928
   45U       H3  948   6.762   5.074   2.778  2.4031 -0.3142 -1.6437
   45U       C2  949   6.641   5.105   2.618  0.0866 -0.4169  0.3485
   45U       O2  950   6.590   4.992   2.621 -0.0570 -0.1059 -0.9925
   45U      C3'  951   6.362   5.293   2.349  0.1743  0.3227 -0.6104
   45U      H3'  952   6.388   5.379   2.411  1.0042  0.2084 -0.7877
   45U      C2'  953   6.399   5.164   2.421  0.0003  0.0049 -0.1208
   45U     H2'1  954   6.385   5.164   2.529 -0.3188  0.0184 -0.1601
   45U      O2'  955   6.332   5.056   2.356  0.1559 -0.2418 -0.2095
   45U     HO'2  956   6.256   5.098   2.314 -0.2359  1.7779  2.2539
   45U      O3'  957   6.227   5.287   2.315  0.2945 -0.3926 -0.8254
   46U        P  958   6.125   5.373   2.408 -0.1827 -0.0387  0.2366
   46U      O1P  959   5.990   5.356   2.342  0.5407 -0.2986  0.1968
   46U      O2P  960   6.172   5.507   2.434  0.1311  0.3962 -0.1707
   46U      O5'  961   6.137   5.292   2.546  0.2612 -0.0550  0.3124
   46U      C5'  962   6.066   5.168   2.563 -0.3725  0.4432  0.8563
   46U     H5'1  963   6.101   5.096   2.489  0.2559  1.3963  0.1891
   46U     H5'2  964   5.961   5.186   2.538 -0.0528  3.2080  1.1737
   46U      C4'  965   6.095   5.098   2.694 -0.5223 -0.4693 -0.9509
   46U      H4'  966   6.072   4.992   2.688  2.3564 -1.1712 -1.1934
   46U      O4'  967   6.244   5.107   2.715  0.2849  0.4592  0.0324
   46U      C1'  968   6.257   5.084   2.851  0.4592 -0.0893 -0.5198
   46U      H1'  969   6.277   4.979   2.875 -2.3635 -0.4410  0.7663
   46U       N1  970   6.359   5.177   2.907 -0.5784  0.1957  0.3072
   46U       C6  971   6.395   5.295   2.841 -0.4748  0.0771 -0.6272
   46U       H6  972   6.344   5.333   2.754  0.5103  0.1870 -1.1691
   46U       C5  973   6.498   5.371   2.887  0.8145  0.4229 -0.4142
   46U       H5  974   6.524   5.460   2.833 -1.0070  1.1987 -0.1080
   46U       C4  975   6.573   5.330   3.004  0.0238  0.7473  0.1446
   46U       O4  976   6.678   5.382   3.041 -0.3776  0.7947  0.3997
   46U       N3  977   6.537   5.206   3.062  0.5442  0.3908  0.1454
   46U       H3  978   6.595   5.172   3.138 -1.9351  1.6993  2.8188
   46U       C2  979   6.430   5.132   3.017  0.0224  0.1572 -0.4647
   46U       O2  980   6.399   5.022   3.073  0.1773 -0.0893  0.3451
   46U      C3'  981   6.038   5.175   2.814 -0.2955  0.4167  0.1478
   46U      H3'  982   6.060   5.281   2.799  0.2938  0.2589 -0.1315
   46U      C2'  983   6.125   5.113   2.925 -0.2671  0.6746  0.1356
   46U     H2'1  984   6.138   5.174   3.014  3.0666 -0.7723  0.7933
   46U      O2'  985   6.080   4.981   2.961 -0.0612 -0.5586  0.0386
   46U     HO'2  986   6.019   4.989   3.034  1.3222 -0.7517  1.2437
   46U      O3'  987   5.901   5.141   2.826  0.2313  0.7097 -0.0055
   47A        P  988   5.817   5.216   2.938 -0.2287 -0.2541 -0.0718
   47A      O1P  989   5.677   5.179   2.909  0.6268 -0.2931  0.0713
   47A      O2P  990   5.853   5.360   2.964  0.4419  0.1195 -0.3161
   47A      O5'  991   5.858   5.140   3.069 -0.2618  0.0446 -0.3982
   47A      C5'  992   5.806   5.010   3.114  0.2159 -0.2203 -0.1686
   47A     H5'1  993   5.829   4.938   3.036 -0.3174 -0.0517 -0.4883
   47A     H5'2  994   5.699   5.014   3.131  0.5703 -0.2458  2.4381
   47A      C4'  995   5.862   4.975   3.260  0.1923 -0.0298  0.2242
   47A      H4'  996   5.815   4.887   3.303 -0.4985  0.7574  1.1088
   47A      O4'  997   5.999   4.955   3.261  0.3864 -0.3174  0.3232
   47A      C1'  998   6.043   5.028   3.378 -0.9330 -0.3529 -0.4189
   47A      H1'  999   6.093   4.953   3.439  0.3728  0.4353 -0.4779
   47A       N9 1000   6.145   5.134   3.345  0.2955  0.2513  0.3323
   47A       C8 1001   6.122   5.234   3.257  0.3677  0.8547  0.5848
   47A       H8 1002   6.030   5.224   3.201  0.3348 -1.9229  0.9586
   47A       N7 1003   6.226   5.311   3.234  0.0133  0.8025  0.2425
   47A       C5 1004   6.308   5.274   3.341  0.2427 -0.2335  0.0811
   47A       C6 1005   6.428   5.331   3.392  0.0820  0.0879 -0.3341
   47A       N6 1006   6.493   5.431   3.331  0.3299  0.8001  0.1416
   47A      H61 1007   6.449   5.479   3.254  1.8082  2.5725  0.3488
   47A      H62 1008   6.580   5.461   3.373 -0.0715  0.4487  1.2710
   47A       N1 1009   6.488   5.284   3.500 -0.5303  0.5276 -0.3628
   47A       C2 1010   6.429   5.178   3.559  0.2215  0.9677  0.1310
   47A       H2 1011   6.479   5.146   3.650  2.8675  1.5787 -1.0210
   47A       N3 1012   6.321   5.115   3.523  0.5376 -0.2989 -0.4449
   47A       C4 1013   6.263   5.169   3.413 -0.3609  0.7926  0.0002
   47A      C3' 1014   5.829   5.091   3.357 -0.9212 -0.7233 -0.3793
   47A      H3' 1015   5.843   5.183   3.300 -0.8255 -1.9196 -2.3837
   47A      C2' 1016   5.930   5.073   3.467  0.4960  0.3793 -0.0779
   47A     H2'1 1017   5.943   5.165   3.524 -3.0722  1.5292 -0.9076
   47A      O2' 1018   5.894   4.973   3.562  0.6259  0.1685 -0.1973
   47A     HO'2 1019   5.800   4.981   3.579  0.5221 -0.6596 -0.3244
   47A      O3' 1020   5.692   5.079   3.403 -0.5467  0.2780  0.8891
   48U        P 1021   5.598   5.202   3.442 -0.1713  0.3869 -0.0346
   48U      O1P 1022   5.467   5.146   3.481 -0.0113  0.1568  0.0245
   48U      O2P 1023   5.617   5.289   3.327 -0.1344 -0.2856 -0.5437
   48U      O5' 1024   5.652   5.267   3.576 -0.3475  0.4120  0.0862
   48U      C5' 1025   5.636   5.195   3.694 -0.0636 -0.4676  0.2603
   48U     H5'1 1026   5.640   5.087   3.678 -1.0854 -0.5644  0.6179
   48U     H5'2 1027   5.535   5.204   3.733 -0.0146 -0.5677  0.4124
   48U      C4' 1028   5.741   5.233   3.803  0.3483  0.3338  0.0150
   48U      H4' 1029   5.714   5.173   3.890  0.6985 -1.2441 -0.9347
   48U      O4' 1030   5.874   5.199   3.757 -0.8355  0.6303  0.1954
   48U      C1' 1031   5.966   5.296   3.809 -0.1161  0.5748 -1.1351
   48U      H1' 1032   6.050   5.245   3.857 -1.1746 -2.2691 -2.0873
   48U       N1 1033   6.040   5.375   3.705  0.7541  0.7514  0.0334
   48U       C6 1034   5.985   5.407   3.577 -0.2585 -0.1131 -0.2896
   48U       H6 1035   5.885   5.382   3.545 -0.8389  2.4551 -0.6899
   48U       C5 1036   6.062   5.477   3.486 -0.2904  0.7258  0.1489
   48U       H5 1037   6.030   5.479   3.383  1.2866 -0.7644 -0.4201
   48U       C4 1038   6.190   5.523   3.520 -0.1361 -0.1652  0.0495
   48U       O4 1039   6.271   5.583   3.446  0.2379 -0.5722  0.7269
   48U       N3 1040   6.233   5.500   3.646  0.0164 -0.0244 -0.0047
   48U       H3 1041   6.324   5.538   3.665 -0.3941  1.1070 -0.1706
   48U       C2 1042   6.168   5.426   3.746  0.2087 -0.1846 -0.3802
   48U       O2 1043   6.224   5.390   3.849 -0.1793  0.5870  0.1493
   48U      C3' 1044   5.743   5.382   3.835  0.6839 -1.0818 -0.2680
   48U      H3' 1045   5.739   5.446   3.747  1.1831 -3.2578 -1.9501
   48U      C2' 1046   5.883   5.391   3.897 -0.2615 -0.0992  0.4659
   48U     H2'1 1047   5.913   5.495   3.910  1.3947 -0.5158  0.2564
   48U      O2' 1048   5.903   5.341   4.032  0.2125  0.3477  0.1382
   48U     HO'2 1049   5.822   5.361   4.080 -1.4958 -1.5345 -1.7500
   48U      O3' 1050   5.646   5.419   3.929  0.6259  0.4878  0.0253
   49C        P 1051   5.581   5.568   3.931 -0.1761  0.3777  0.0532
   49C      O1P 1052   5.481   5.560   4.043  0.4478  0.1934  0.0221
   49C      O2P 1053   5.527   5.609   3.802 -0.3139 -0.0858 -0.1256
   49C      O5' 1054   5.697   5.660   3.974 -0.6159  0.3596 -0.0366
   49C      C5' 1055   5.721   5.699   4.108  0.4818  0.6179  0.3541
   49C     H5'1 1056   5.686   5.617   4.169 -0.9051  0.9081 -0.0264
   49C     H5'2 1057   5.656   5.780   4.140  0.1500  1.5390 -2.4216
   49C      C4' 1058   5.873   5.735   4.137  0.1489  0.4404 -0.8397
   49C      H4' 1059   5.886   5.711   4.242 -3.3334  0.6059 -0.2607
   49C      O4' 1060   5.973   5.661   4.066 -0.0595  1.0595 -0.5242
   49C      C1' 1061   6.088   5.747   4.048 -0.0658  0.0247  0.7736
   49C      H1' 1062   6.183   5.697   4.071 -1.2202 -3.0206 -0.4228
   49C       N1 1063   6.105   5.781   3.899 -0.3346 -0.0744 -0.5703
   49C       C6 1064   6.010   5.769   3.803  0.4581 -0.0553 -0.5757
   49C       H6 1065   5.917   5.724   3.835  1.8288 -2.8553 -0.2215
   49C       C5 1066   6.023   5.803   3.673 -0.0179 -0.5362  0.3904
   49C       H5 1067   5.934   5.802   3.613  0.1107  1.7755  0.0683
   49C       C4 1068   6.148   5.859   3.634  0.7189  0.6828  0.8249
   49C       N4 1069   6.168   5.895   3.502  0.1295 -0.0938  0.7386
   49C      H41 1070   6.107   5.842   3.441 -0.0861  1.2496 -0.2445
   49C      H42 1071   6.253   5.937   3.468  1.4678 -3.5160 -0.6040
   49C       N3 1072   6.243   5.879   3.723  0.3182  0.2599  0.1148
   49C       C2 1073   6.228   5.836   3.854  0.3259  0.4352  0.0205
   49C       O2 1074   6.321   5.853   3.931 -0.0730 -0.2045  0.6909
   49C      C3' 1075   5.904   5.885   4.124 -0.2769  0.1478 -0.3641
   49C      H3' 1076   5.847   5.911   4.035 -0.5296  0.9589  0.0240
   49C      C2' 1077   6.062   5.880   4.115  0.2092  0.4368  0.7294
   49C     H2'1 1078   6.096   5.969   4.062  1.1021 -0.0418  0.4833
   49C      O2' 1079   6.122   5.868   4.238  0.9798 -0.6080  0.2556
   49C     HO'2 1080   6.095   5.944   4.289 -1.4365 -2.8841  2.7085
   49C      O3' 1081   5.865   5.958   4.243  0.2894  0.0287 -0.0293
   50U        P 1082   5.828   6.111   4.231 -0.1793  0.1563  0.5485
   50U      O1P 1083   5.782   6.147   4.368 -0.2780  0.0002  0.2438
   50U      O2P 1084   5.737   6.125   4.117 -0.1495  0.2447  0.0877
   50U      O5' 1085   5.959   6.199   4.210 -0.3603  0.6840  0.2278
   50U      C5' 1086   6.053   6.206   4.317 -0.2176 -0.1706  1.0867
   50U     H5'1 1087   6.087   6.107   4.347  2.7902  1.0194  2.0475
   50U     H5'2 1088   6.015   6.257   4.405 -0.7890  2.0027 -0.3432
   50U      C4' 1089   6.175   6.290   4.276  0.5493  0.4327  0.8627
   50U      H4' 1090   6.236   6.311   4.364  1.3728  1.5327  0.0497
   50U      O4' 1091   6.252   6.209   4.188  0.4391  0.8115 -0.6820
   50U      C1' 1092   6.328   6.286   4.101  0.0322 -0.0774  0.5875
   50U      H1' 1093   6.435   6.264   4.100 -0.1251 -0.9660  1.7474
   50U       N1 1094   6.287   6.267   3.959 -0.1064 -0.1148 -0.4023
   50U       C6 1095   6.170   6.206   3.925  0.3068 -0.3054 -0.7147
   50U       H6 1096   6.106   6.177   4.008  1.5451 -0.6004  0.1666
   50U       C5 1097   6.131   6.192   3.796 -0.4101 -0.2881 -0.0588
   50U       H5 1098   6.038   6.147   3.766  0.4925 -1.2167 -1.6391
   50U       C4 1099   6.217   6.241   3.691  0.8728  0.4919 -0.1806
   50U       O4 1100   6.180   6.227   3.573  0.4414  0.6731 -0.1555
   50U       N3 1101   6.332   6.309   3.729 -0.2361  0.5763  0.2495
   50U       H3 1102   6.384   6.348   3.652  0.9710 -1.8127 -0.2489
   50U       C2 1103   6.371   6.323   3.864  0.2067 -0.1554 -0.2591
   50U       O2 1104   6.472   6.381   3.891 -0.1514 -0.2885  0.0656
   50U      C3' 1105   6.165   6.418   4.199  0.1540 -0.1750  0.8126
   50U      H3' 1106   6.089   6.418   4.121  0.3510  2.7693  0.5168
   50U      C2' 1107   6.309   6.430   4.148 -0.6058  0.0684  0.1272
   50U     H2'1 1108   6.321   6.496   4.062 -0.5257 -0.8512 -0.5785
   50U      O2' 1109   6.414   6.452   4.251 -0.0090 -0.1125  0.7389
   50U     HO'2 1110   6.397   6.533   4.300  1.2605  0.3153  0.5135
   50U      O3' 1111   6.131   6.532   4.276  0.4566 -0.0617 -0.5760
   51A        P 1112   6.080   6.664   4.214  0.1690  0.1086  0.3560
   51A      O1P 1113   6.077   6.764   4.320 -0.2369 -0.0742 -0.1216
   51A      O2P 1114   5.961   6.634   4.138  0.2267  0.6110 -0.5722
   51A      O5' 1115   6.189   6.720   4.118  0.1326 -0.2433 -0.5932
   51A      C5' 1116   6.316   6.775   4.170  0.0376  0.2201  0.5395
   51A     H5'1 1117   6.366   6.684   4.203 -1.5920 -1.2865 -0.9271
   51A     H5'2 1118   6.305   6.843   4.255 -0.1110  0.9026 -0.0190
   51A      C4' 1119   6.401   6.829   4.050  0.6581  0.1515  0.7488
   51A      H4' 1120   6.491   6.868   4.096  1.1224  0.8069 -0.6383
   51A      O4' 1121   6.445   6.739   3.950  0.1302  0.3341  0.0556
   51A      C1' 1122   6.450   6.791   3.827  0.5356 -0.3278  0.1900
   51A      H1' 1123   6.553   6.782   3.793  0.2256 -0.9695 -0.6376
   51A       N9 1124   6.355   6.736   3.726 -0.7140  0.1893 -0.2450
   51A       C8 1125   6.234   6.683   3.742  0.3026  0.5239 -0.7812
   51A       H8 1126   6.208   6.673   3.847  3.0296 -0.6659 -0.1269
   51A       N7 1127   6.172   6.643   3.634 -0.5899  0.5465 -0.7741
   51A       C5 1128   6.267   6.676   3.536  0.3475  0.2445  0.2229
   51A       C6 1129   6.273   6.664   3.398 -0.5140  0.0906 -0.1280
   51A       N6 1130   6.187   6.594   3.332 -0.3204  0.0933 -0.3905
   51A      H61 1131   6.107   6.557   3.380  1.0286 -0.6403  1.3734
   51A      H62 1132   6.184   6.607   3.231  1.3648 -1.5496 -0.6978
   51A       N1 1133   6.373   6.723   3.328 -0.0572  0.1422 -0.2221
   51A       C2 1134   6.466   6.786   3.392  0.0356 -0.2440 -0.7325
   51A       H2 1135   6.539   6.835   3.328 -4.0987  2.9926 -3.4954
   51A       N3 1136   6.478   6.805   3.522  0.2048 -0.3804  0.0481
   51A       C4 1137   6.373   6.742   3.587 -0.6196 -0.3014 -0.1911
   51A      C3' 1138   6.344   6.942   3.969  0.2015  0.0909 -0.5348
   51A      H3' 1139   6.242   6.912   3.943  1.3090 -3.0826 -1.6650
   51A      C2' 1140   6.429   6.945   3.845  0.5590  0.4792 -0.1274
   51A     H2'1 1141   6.372   6.976   3.758 -1.8910 -2.2764  0.3382
   51A      O2' 1142   6.565   7.012   3.857  0.6599 -0.0270 -0.4352
   51A     HO'2 1143   6.602   7.035   3.772  0.8382 -0.4201 -0.4669
   51A      O3' 1144   6.353   7.067   4.036  0.0393 -0.3991 -0.0350
   52U        P 1145   6.251   7.182   4.001  0.6567  0.1565 -0.3063
   52U      O1P 1146   6.289   7.285   4.095  0.6131  0.0801 -0.6592
   52U      O2P 1147   6.114   7.126   4.019 -0.1571  0.1139  0.1336
   52U      O5' 1148   6.285   7.239   3.858  0.0155 -0.6200  0.2913
   52U      C5' 1149   6.409   7.298   3.831 -0.3416 -0.3456  0.3958
   52U     H5'1 1150   6.485   7.235   3.876 -1.9093 -2.5619  0.1102
   52U     H5'2 1151   6.421   7.397   3.875 -0.7321 -0.1935  0.1648
   52U      C4' 1152   6.436   7.301   3.682  0.0159 -0.2840 -1.1506
   52U      H4' 1153   6.539   7.333   3.670  1.0680 -3.4632 -1.7679
   52U      O4' 1154   6.414   7.172   3.632  0.2376  0.5277  0.5989
   52U      C1' 1155   6.382   7.180   3.489 -0.8846  1.1620 -0.5764
   52U      H1' 1156   6.470   7.145   3.436 -0.3321 -0.5508  1.3499
   52U       N1 1157   6.269   7.093   3.446  0.6704 -0.6469  0.0361
   52U       C6 1158   6.171   7.067   3.537 -0.4296  0.0601  0.2933
   52U       H6 1159   6.190   7.097   3.639  1.0108  0.2503 -0.0052
   52U       C5 1160   6.055   7.000   3.502 -0.7297 -0.8712 -0.2502
   52U       H5 1161   5.972   6.999   3.572 -1.2991 -0.1325 -0.8898
   52U       C4 1162   6.036   6.960   3.365  0.4413 -0.2730 -0.5871
   52U       O4 1163   5.937   6.909   3.315 -0.3372  0.0825  0.3844
   52U       N3 1164   6.146   6.982   3.283 -0.2920  0.6218  0.5133
   52U       H3 1165   6.128   6.972   3.184  0.5435 -2.1078  0.5555
   52U       C2 1166   6.261   7.052   3.319  0.5123 -0.8201  0.0338
   52U       O2 1167   6.349   7.081   3.234 -0.3550 -0.8440  0.1227
   52U      C3' 1168   6.341   7.382   3.597 -0.1856  0.6085 -0.1253
   52U      H3' 1169   6.242   7.352   3.630  0.4924 -1.2773  0.3227
   52U      C2' 1170   6.365   7.329   3.454 -0.2073  0.7428  0.1856
   52U     H2'1 1171   6.285   7.347   3.382  0.4704  0.6129 -0.6180
   52U      O2' 1172   6.499   7.370   3.414  0.2400  0.1156 -0.0171
   52U     HO'2 1173   6.483   7.457   3.375 -0.7131 -1.0498 -2.4772
   52U      O3' 1174   6.355   7.522   3.613  0.7195  0.2399  0.4677
   53U        P 1175   6.242   7.614   3.545 -0.3878 -0.0541 -0.0334
   53U      O1P 1176   6.268   7.752   3.592 -0.6030  0.3340  0.0232
   53U      O2P 1177   6.113   7.545   3.565 -0.4123  0.3715  0.0750
   53U      O5' 1178   6.291   7.617   3.390  0.7706 -0.0370 -0.9997
   53U      C5' 1179   6.385   7.709   3.345 -0.8042  0.3469 -0.1541
   53U     H5'1 1180   6.480   7.668   3.379 -0.1203  1.3244 -0.8341
   53U     H5'2 1181   6.358   7.810   3.375  0.5086  0.7134 -0.1760
   53U      C4' 1182   6.381   7.689   3.196  0.2343  0.2000 -0.1590
   53U      H4' 1183   6.464   7.746   3.153  0.5287  1.7484  2.2764
   53U      O4' 1184   6.386   7.547   3.168 -0.0149  0.3460 -0.5642
   53U      C1' 1185   6.312   7.521   3.049 -0.4169 -0.1441 -0.1317
   53U      H1' 1186   6.378   7.475   2.976 -1.2969  0.8750 -1.6396
   53U       N1 1187   6.184   7.441   3.056  0.1649  0.3494 -0.5601
   53U       C6 1188   6.120   7.427   3.175 -0.3337  0.7313 -0.1525
   53U       H6 1189   6.164   7.472   3.263  0.5047  2.3416 -1.3529
   53U       C5 1190   6.008   7.360   3.185 -0.3967 -0.1121 -0.0205
   53U       H5 1191   5.962   7.361   3.283 -1.0181  2.0431 -0.2911
   53U       C4 1192   5.943   7.296   3.074 -0.1578  0.3188  0.0053
   53U       O4 1193   5.847   7.220   3.080 -0.2534  0.3723  0.0996
   53U       N3 1194   6.001   7.319   2.956  0.0862 -0.2799  0.1107
   53U       H3 1195   5.958   7.268   2.880  0.1135 -2.3722  1.4332
   53U       C2 1196   6.120   7.387   2.941 -0.5737 -0.6261  0.6313
   53U       O2 1197   6.163   7.399   2.831 -0.0420 -0.1151  0.3507
   53U      C3' 1198   6.267   7.752   3.127 -0.7800  0.0072  0.2909
   53U      H3' 1199   6.180   7.723   3.188 -2.2512 -0.0254 -1.7257
   53U      C2' 1200   6.262   7.660   3.002  0.0300  0.4626 -0.0099
   53U     H2'1 1201   6.164   7.638   2.958  0.0577 -0.4909  0.3614
   53U      O2' 1202   6.367   7.700   2.912  0.2952 -0.1660  0.2003
   53U     HO'2 1203   6.409   7.782   2.939  2.6509 -1.8552  2.1521
   53U      O3' 1204   6.270   7.891   3.083  0.2166 -1.3937 -0.4012
   54C        P 1205   6.152   7.975   3.038 -0.3210  0.2079 -0.1351
   54C      O1P 1206   6.199   8.115   3.019  0.0194  0.5183 -0.3630
   54C      O2P 1207   6.045   7.943   3.126  0.0919 -0.3519 -0.2596
   54C      O5' 1208   6.119   7.920   2.902 -0.7978  0.0031 -0.2277
   54C      C5' 1209   6.199   7.943   2.787 -0.3023 -0.0643  0.3899
   54C     H5'1 1210   6.286   7.877   2.793  0.2357  0.7347  2.2541
   54C     H5'2 1211   6.231   8.046   2.767  1.6064 -0.3558  1.7118
   54C      C4' 1212   6.121   7.912   2.657  0.9053 -1.0961 -0.0643
   54C      H4' 1213   6.189   7.917   2.572 -1.2278 -5.0349 -2.2982
   54C      O4' 1214   6.087   7.773   2.667 -0.5862 -0.9957  0.0932
   54C      C1' 1215   5.968   7.740   2.605 -0.0607  0.1375 -0.2462
   54C      H1' 1216   5.980   7.685   2.512 -2.2786  0.3976 -0.7478
   54C       N1 1217   5.874   7.675   2.693  0.0116 -0.1633 -0.9412
   54C       C6 1218   5.900   7.677   2.823 -0.2725 -0.1829  0.0676
   54C       H6 1219   5.981   7.730   2.872  0.1575 -1.5913  0.9231
   54C       C5 1220   5.826   7.600   2.904  0.3335 -0.6112 -0.8941
   54C       H5 1221   5.847   7.593   3.010  0.4849 -1.2552 -0.9634
   54C       C4 1222   5.708   7.547   2.851 -0.1614  0.6831  0.1474
   54C       N4 1223   5.625   7.475   2.917 -0.3556  0.2236  0.2308
   54C      H41 1224   5.632   7.445   3.013  1.5312 -1.9837 -0.4892
   54C      H42 1225   5.551   7.427   2.867  1.4844 -0.9033 -1.5961
   54C       N3 1226   5.668   7.557   2.727 -1.2730  0.7873 -0.4220
   54C       C2 1227   5.747   7.627   2.650 -0.0384  0.3149  0.4734
   54C       O2 1228   5.710   7.641   2.531 -0.3520  0.0263 -0.4499
   54C      C3' 1229   5.976   7.978   2.633 -0.6603  0.0385  0.5538
   54C      H3' 1230   5.927   7.994   2.729 -2.6521 -0.6369 -0.2821
   54C      C2' 1231   5.903   7.870   2.546  0.0074 -0.0645  1.0525
   54C     H2'1 1232   5.795   7.871   2.556  0.0448  0.6759  1.4824
   54C      O2' 1233   5.944   7.874   2.406  0.5299  0.2340  0.0050
   54C     HO'2 1234   5.977   7.964   2.396 -2.1751  1.0493 -3.7868
   54C      O3' 1235   5.986   8.110   2.568  0.1468 -0.1633  0.2439
   55C        P 1236   5.878   8.222   2.593  0.0407 -0.3863  0.3046
   55C      O1P 1237   5.902   8.334   2.498  0.2845 -0.2811 -0.8320
   55C      O2P 1238   5.867   8.251   2.738 -0.2794 -1.0558 -0.3368
   55C      O5' 1239   5.746   8.147   2.551  0.3158 -0.2313  0.2827
   55C      C5' 1240   5.690   8.148   2.417 -0.0784 -0.9175  0.4958
   55C     H5'1 1241   5.760   8.101   2.347  1.6156  0.0100  1.4988
   55C     H5'2 1242   5.673   8.253   2.392 -0.6774 -0.8325  1.2334
   55C      C4' 1243   5.561   8.069   2.411  0.0004 -0.2871 -0.2953
   55C      H4' 1244   5.528   8.059   2.307  0.1097  1.9609 -0.5922
   55C      O4' 1245   5.559   7.949   2.485  0.7268  0.1549 -0.0176
   55C      C1' 1246   5.425   7.914   2.510 -0.1251  0.2098  0.0299
   55C      H1' 1247   5.385   7.850   2.432  0.4010 -3.0133  2.1882
   55C       N1 1248   5.411   7.829   2.637 -0.3148 -0.3754 -0.0412
   55C       C6 1249   5.486   7.862   2.745  0.0619  0.3592 -0.9274
   55C       H6 1250   5.573   7.924   2.733  0.9077 -0.8766 -1.3079
   55C       C5 1251   5.448   7.815   2.870 -0.0916 -0.2991 -0.7624
   55C       H5 1252   5.502   7.844   2.959  0.9031  0.9763 -1.7363
   55C       C4 1253   5.345   7.719   2.877 -0.2703 -0.2004 -0.0519
   55C       N4 1254   5.301   7.669   2.982  0.0844  0.0662  1.0104
   55C      H41 1255   5.357   7.680   3.065  2.2882 -0.4216 -0.3277
   55C      H42 1256   5.220   7.609   2.970 -0.0477  0.6292 -1.2270
   55C       N3 1257   5.275   7.687   2.770  0.4275 -0.0850 -0.0287
   55C       C2 1258   5.300   7.742   2.651 -0.0993 -0.4034  0.0115
   55C       O2 1259   5.230   7.725   2.555 -0.0662  0.5030  0.3192
   55C      C3' 1260   5.459   8.146   2.495 -0.3964 -0.4748  0.0407
   55C      H3' 1261   5.503   8.175   2.591  0.0639  1.5404 -0.7257
   55C      C2' 1262   5.344   8.043   2.513 -0.4741 -0.4643  0.0351
   55C     H2'1 1263   5.307   8.059   2.615  1.2386  1.6571  0.3847
   55C      O2' 1264   5.252   8.037   2.412  0.0367  0.3751 -0.6947
   55C     HO'2 1265   5.189   8.110   2.411 -0.3380  0.0908 -3.2629
   55C      O3' 1266   5.409   8.269   2.446  0.1687 -0.0095  0.1875
   56G        P 1267   5.313   8.359   2.525  0.4807  0.0538 -0.5063
   56G      O1P 1268   5.317   8.487   2.468 -0.2568  0.2250  0.0857
   56G      O2P 1269   5.334   8.358   2.670 -0.5122 -0.2601 -0.4124
   56G      O5' 1270   5.172   8.296   2.496  0.4185  0.2401  0.2315
   56G      C5' 1271   5.113   8.308   2.365  0.5685  0.2064  0.1671
   56G     H5'1 1272   5.172   8.253   2.291  1.7857  0.0156  1.2484
   56G     H5'2 1273   5.090   8.411   2.335 -1.1926  0.2118  1.4228
   56G      C4' 1274   4.972   8.242   2.364  0.2304 -0.6064  0.6260
   56G      H4' 1275   4.919   8.254   2.270  1.3016 -0.0316  0.0676
   56G      O4' 1276   4.984   8.100   2.374  0.5464 -0.1712 -0.2479
   56G      C1' 1277   4.883   8.052   2.469 -0.1887  0.3550  0.2398
   56G      H1' 1278   4.832   7.969   2.420 -2.9357  1.3416  1.1837
   56G       N9 1279   4.943   7.994   2.591 -0.1084 -0.6424  0.5040
   56G       C8 1280   5.052   8.034   2.660 -0.2897 -0.4128 -0.1578
   56G       H8 1281   5.115   8.117   2.629 -0.4274 -0.7585 -1.4000
   56G       N7 1282   5.071   7.974   2.778 -0.1350  0.2212  0.1454
   56G       C5 1283   4.972   7.872   2.772  0.1553 -0.0387  0.0611
   56G       C6 1284   4.954   7.757   2.854 -0.1521  0.0521 -0.3607
   56G       O6 1285   5.027   7.727   2.948  0.7244 -0.2356 -0.3385
   56G       N1 1286   4.843   7.677   2.825 -0.6482 -0.1557 -0.2673
   56G       H1 1287   4.820   7.608   2.894 -0.8916 -1.9125 -2.0110
   56G       C2 1288   4.769   7.695   2.711 -0.4153 -0.1826  0.1082
   56G       N2 1289   4.675   7.606   2.696  0.2491  0.0903 -0.3690
   56G      H21 1290   4.651   7.534   2.763 -1.6713 -0.3173 -1.4094
   56G      H22 1291   4.616   7.603   2.614 -0.9281  0.4210  0.4407
   56G       N3 1292   4.787   7.798   2.626 -0.3184 -0.2009  0.3355
   56G       C4 1293   4.896   7.881   2.661  0.0558 -0.7110 -0.3739
   56G      C3' 1294   4.884   8.292   2.482  0.5006 -0.3740  0.1894
   56G      H3' 1295   4.943   8.302   2.573  0.4046  0.0383  0.2061
   56G      C2' 1296   4.793   8.168   2.480 -0.0509  0.4404  0.0057
   56G     H2'1 1297   4.721   8.162   2.562  1.2679  2.9599  1.4622
   56G      O2' 1298   4.712   8.160   2.363  0.6738  0.1978 -0.3475
   56G     HO'2 1299   4.667   8.245   2.367 -0.9523 -0.6405 -0.0832
   56G      O3' 1300   4.818   8.415   2.454 -0.1260 -0.0959  0.1459
   57U        P 1301   4.790   8.512   2.570 -0.3522 -0.2262 -0.3839
   57U      O1P 1302   4.727   8.625   2.497  0.1034  0.0475  0.1211
   57U      O2P 1303   4.920   8.527   2.642  0.2080  0.1287 -0.4784
   57U      O5' 1304   4.685   8.452   2.669 -0.2147  0.3726  0.1780
   57U      C5' 1305   4.553   8.442   2.628  0.7262  0.0876 -0.2784
   57U     H5'1 1306   4.555   8.416   2.522 -0.2649  2.2087 -0.8683
   57U     H5'2 1307   4.511   8.542   2.635  0.8530  0.1997 -1.0201
   57U      C4' 1308   4.459   8.346   2.710  0.1269 -1.3561 -0.0365
   57U      H4' 1309   4.362   8.342   2.661 -0.0827 -0.7885  0.3241
   57U      O4' 1310   4.513   8.215   2.702 -0.0361  0.1736  0.2030
   57U      C1' 1311   4.485   8.158   2.830  0.5404 -0.4687 -0.5280
   57U      H1' 1312   4.431   8.065   2.812 -2.3376  1.5114 -3.2998
   57U       N1 1313   4.609   8.130   2.913  0.5431 -0.5266  0.4225
   57U       C6 1314   4.729   8.201   2.882  0.2269 -1.2166 -0.5018
   57U       H6 1315   4.729   8.290   2.821 -0.6625 -0.0149  1.1506
   57U       C5 1316   4.845   8.169   2.952 -0.3179  0.5144  0.1419
   57U       H5 1317   4.937   8.222   2.934 -0.2468  0.2529 -0.2955
   57U       C4 1318   4.842   8.057   3.044 -0.5940  0.1439 -0.4312
   57U       O4 1319   4.941   8.012   3.100 -0.1453 -0.0540 -0.0052
   57U       N3 1320   4.724   7.989   3.066 -0.3072 -0.6660  0.1996
   57U       H3 1321   4.719   7.905   3.121  0.8390 -0.2617  0.9569
   57U       C2 1322   4.612   8.023   3.005  1.0351  0.3503 -0.2394
   57U       O2 1323   4.513   7.961   3.028  0.0795 -0.2560 -0.4784
   57U      C3' 1324   4.428   8.388   2.852  0.0649  0.3979  0.5562
   57U      H3' 1325   4.519   8.421   2.901  0.3648  0.3706  0.0315
   57U      C2' 1326   4.396   8.252   2.918 -0.4661 -0.0271 -0.5745
   57U     H2'1 1327   4.430   8.236   3.020 -0.4167 -1.1525 -0.7549
   57U      O2' 1328   4.271   8.199   2.888 -0.3479 -0.0788 -0.1187
   57U     HO'2 1329   4.255   8.131   2.954  1.1538 -0.2366  0.1227
   57U      O3' 1330   4.313   8.473   2.858  0.1802 -0.1439 -0.5701
   58A        P 1331   4.295   8.567   2.992 -0.1685  0.4628  0.5121
   58A      O1P 1332   4.172   8.644   2.977 -0.4137  0.3578  0.6484
   58A      O2P 1333   4.421   8.637   3.012 -0.6790  0.0345  0.3773
   58A      O5' 1334   4.271   8.462   3.113  0.2585 -0.2925  0.1189
   58A      C5' 1335   4.155   8.383   3.131 -0.2927  0.0290  0.6507
   58A     H5'1 1336   4.126   8.340   3.035  0.0872  0.7157  0.2251
   58A     H5'2 1337   4.072   8.445   3.162 -4.4445 -3.2225 -2.6340
   58A      C4' 1338   4.163   8.263   3.239 -0.5671 -0.1346  1.2640
   58A      H4' 1339   4.067   8.212   3.245 -1.9506  2.2051  0.4551
   58A      O4' 1340   4.274   8.174   3.208  0.3050 -0.1913  0.4158
   58A      C1' 1341   4.341   8.134   3.327  0.3600 -0.3092  0.4515
   58A      H1' 1342   4.353   8.025   3.328  1.3550 -0.2121  0.0321
   58A       N9 1343   4.474   8.195   3.337  0.0660 -0.8163  0.4120
   58A       C8 1344   4.532   8.302   3.264  0.0513  0.2315 -0.1462
   58A       H8 1345   4.471   8.355   3.192  0.5034 -2.7190 -2.9348
   58A       N7 1346   4.663   8.311   3.289  0.2179 -0.0669 -0.0405
   58A       C5 1347   4.689   8.207   3.373  0.9722  0.0512 -0.6721
   58A       C6 1348   4.808   8.157   3.436 -0.7045 -0.3083  0.3926
   58A       N6 1349   4.927   8.209   3.431  0.1252 -0.3755 -0.3267
   58A      H61 1350   4.936   8.293   3.376 -1.8948 -0.2941 -0.6216
   58A      H62 1351   5.004   8.167   3.481 -0.0356  0.3637  0.5655
   58A       N1 1352   4.807   8.058   3.524 -0.6709  0.5074 -0.1081
   58A       C2 1353   4.687   7.999   3.547 -0.7339 -0.6399  0.2821
   58A       H2 1354   4.686   7.910   3.608 -0.0757 -1.4055 -0.7727
   58A       N3 1355   4.568   8.029   3.490  0.0832 -0.4231 -0.0522
   58A       C4 1356   4.577   8.138   3.404  0.5530  0.4047  0.2865
   58A      C3' 1357   4.195   8.303   3.381 -0.0646  0.4831  0.1617
   58A      H3' 1358   4.274   8.377   3.387  1.2500 -0.8545 -0.2760
   58A      C2' 1359   4.246   8.171   3.440  0.1281  0.1276 -0.6188
   58A     H2'1 1360   4.304   8.199   3.528 -0.4635 -0.8060  0.0838
   58A      O2' 1361   4.144   8.067   3.463 -0.4412  0.2583 -0.2683
   58A     HO'2 1362   4.175   7.996   3.519 -0.4164 -0.5743 -1.3279
   58A      O3' 1363   4.085   8.360   3.441  0.1785  0.4747  0.1247
   59C        P 1364   4.094   8.437   3.577 -0.4030 -0.0766  0.0044
   59C      O1P 1365   3.959   8.476   3.621  0.1055  0.1824  0.1349
   59C      O2P 1366   4.194   8.541   3.565 -0.8456  0.6208 -0.4303
   59C      O5' 1367   4.152   8.336   3.691 -0.8684  0.1589  0.0078
   59C      C5' 1368   4.080   8.232   3.757  0.5595  0.2243  0.2939
   59C     H5'1 1369   4.058   8.162   3.677  0.4241  0.3756  0.1997
   59C     H5'2 1370   3.987   8.267   3.802 -0.0491  0.0538 -0.8186
   59C      C4' 1371   4.170   8.172   3.863  0.9886 -0.3090 -0.2619
   59C      H4' 1372   4.105   8.101   3.916  0.7793 -0.9118 -1.3020
   59C      O4' 1373   4.279   8.098   3.813  0.2812  0.2148  0.6056
   59C      C1' 1374   4.397   8.113   3.899 -0.3277 -0.4950  0.2216
   59C      H1' 1375   4.435   8.017   3.934 -1.4517 -1.5338 -1.2820
   59C       N1 1376   4.510   8.192   3.843 -0.2021  0.1557  0.5937
   59C       C6 1377   4.492   8.284   3.741 -0.0202  0.2116  0.3990
   59C       H6 1378   4.390   8.304   3.710 -0.3326 -1.6655  0.1286
   59C       C5 1379   4.599   8.345   3.686 -0.0980  0.1377 -0.4156
   59C       H5 1380   4.576   8.415   3.607 -1.8497  0.2772  0.1665
   59C       C4 1381   4.728   8.312   3.730 -0.6104 -0.1812  0.2563
   59C       N4 1382   4.828   8.384   3.692 -0.4409 -1.0619  0.7364
   59C      H41 1383   4.815   8.462   3.630  0.2164 -0.9815  0.6931
   59C      H42 1384   4.915   8.362   3.739 -0.7821 -4.1342  0.1897
   59C       N3 1385   4.749   8.239   3.837  0.1508  0.0826  0.3572
   59C       C2 1386   4.639   8.179   3.895  0.0603 -0.7781  0.4814
   59C       O2 1387   4.661   8.104   3.985  0.1627  0.1101 -0.7692
   59C      C3' 1388   4.229   8.266   3.965  0.0332 -0.1654 -0.1783
   59C      H3' 1389   4.283   8.345   3.912  2.5699 -1.4472  0.3543
   59C      C2' 1390   4.345   8.186   4.024  0.3484 -0.4138  0.0025
   59C     H2'1 1391   4.416   8.258   4.064  1.7329 -0.8267 -1.5825
   59C      O2' 1392   4.303   8.087   4.123 -0.0494 -0.0619 -0.2120
   59C     HO'2 1393   4.330   8.111   4.212  0.6753  0.2777 -0.5192
   59C      O3' 1394   4.141   8.323   4.064 -0.1767  0.2211  0.4141
   60U        P 1395   4.158   8.473   4.117 -0.3670 -0.0977 -0.1282
   60U      O1P 1396   4.049   8.500   4.211  0.1351  0.2476 -0.3133
   60U      O2P 1397   4.171   8.567   4.000  0.5984 -0.4818  0.0161
   60U      O5' 1398   4.306   8.480   4.188  0.8678 -0.4759  0.2679
   60U      C5' 1399   4.332   8.389   4.292 -0.6420 -0.5471  0.3294
   60U     H5'1 1400   4.303   8.291   4.255 -0.8577 -0.1432 -0.6180
   60U     H5'2 1401   4.279   8.417   4.383  1.2493 -0.4353  1.4502
   60U      C4' 1402   4.478   8.383   4.333  0.2649  0.2511  0.1047
   60U      H4' 1403   4.477   8.325   4.426 -1.9227  0.6672  0.3845
   60U      O4' 1404   4.570   8.334   4.238 -0.0045 -0.0027 -0.1670
   60U      C1' 1405   4.696   8.394   4.254  0.0153  0.3031 -0.1025
   60U      H1' 1406   4.773   8.317   4.270  0.4445  0.6787 -0.3411
   60U       N1 1407   4.743   8.465   4.123  0.5590 -0.7330 -0.2086
   60U       C6 1408   4.652   8.512   4.030  0.1886  0.3897  0.5016
   60U       H6 1409   4.547   8.488   4.042 -0.4005  3.0660  1.5442
   60U       C5 1410   4.693   8.600   3.934  0.2700 -0.4441  0.7579
   60U       H5 1411   4.623   8.644   3.865  0.5126 -0.5261  0.4619
   60U       C4 1412   4.828   8.647   3.928 -0.3704 -0.7666  0.1506
   60U       O4 1413   4.869   8.728   3.845 -0.1126 -0.4289 -0.6609
   60U       N3 1414   4.911   8.600   4.020 -0.8814 -0.8708 -0.2665
   60U       H3 1415   4.997   8.653   4.030 -1.5874  0.6365 -1.7283
   60U       C2 1416   4.878   8.509   4.116 -0.1682 -0.8194 -0.0608
   60U       O2 1417   4.958   8.474   4.205 -0.0493  0.3955 -0.5465
   60U      C3' 1418   4.533   8.525   4.373  0.6571  0.6583 -0.2566
   60U      H3' 1419   4.506   8.594   4.293  0.7003  0.0286 -0.8282
   60U      C2' 1420   4.685   8.492   4.373  0.0221 -0.8199 -0.0200
   60U     H2'1 1421   4.745   8.580   4.347  2.3715 -2.3184  0.0120
   60U      O2' 1422   4.731   8.427   4.486  0.1178  0.4575  0.0477
   60U     HO'2 1423   4.732   8.491   4.557 -2.5841  0.6269  0.0229
   60U      O3' 1424   4.472   8.573   4.500 -0.1705 -0.5064  0.1907
   61U        P 1425   4.472   8.728   4.534  0.0557  0.3471  0.1262
   61U      O1P 1426   4.611   8.774   4.548 -0.0055  0.0551  0.8012
   61U      O2P 1427   4.375   8.751   4.644  0.1103 -0.1557 -0.4277
   61U      O5' 1428   4.415   8.803   4.399 -0.2789 -0.3089 -0.0217
   61U      C5' 1429   4.274   8.798   4.369  0.5491 -0.4632  0.2860
   61U     H5'1 1430   4.219   8.853   4.446  1.4692  0.4047  0.3460
   61U     H5'2 1431   4.243   8.694   4.373 -1.5852  0.0934 -0.6358
   61U      C4' 1432   4.236   8.859   4.238  0.4109 -0.4311 -0.5464
   61U      H4' 1433   4.137   8.830   4.203  1.1650 -1.9175 -1.5988
   61U      O4' 1434   4.242   8.997   4.265  0.2542 -0.9603 -0.4196
   61U      C1' 1435   4.333   9.060   4.183 -0.8352 -0.2397  0.1093
   61U      H1' 1436   4.273   9.095   4.098  0.5083 -1.9737 -1.6267
   61U       N1 1437   4.412   9.165   4.248 -0.2496  0.1331 -0.0697
   61U       C6 1438   4.466   9.132   4.367  0.0670  0.5194 -0.8912
   61U       H6 1439   4.472   9.031   4.404 -1.9587  0.8428  0.4544
   61U       C5 1440   4.504   9.235   4.449  0.2642 -0.5095  0.2708
   61U       H5 1441   4.542   9.218   4.549 -0.5918 -2.0533  0.3681
   61U       C4 1442   4.528   9.371   4.398  0.1358  0.6319 -0.3648
   61U       O4 1443   4.571   9.472   4.454 -0.0442 -0.7188 -0.4638
   61U       N3 1444   4.488   9.384   4.275  0.0280 -0.0843  0.6199
   61U       H3 1445   4.498   9.475   4.233 -0.1521  0.2318  1.2580
   61U       C2 1446   4.427   9.293   4.193  0.3185  0.8925  0.5631
   61U       O2 1447   4.373   9.326   4.088 -0.1845 -0.3050  0.4439
   61U      C3' 1448   4.335   8.830   4.124  0.4926 -0.0199 -0.3848
   61U      H3' 1449   4.396   8.744   4.154 -0.5459 -0.4297  0.6087
   61U      C2' 1450   4.423   8.955   4.125  0.5536  0.0926  0.9518
   61U     H2'1 1451   4.507   8.938   4.193  1.0074  1.3826  0.7268
   61U      O2' 1452   4.482   8.989   3.999  0.2923  0.2507 -0.5541
   61U     HO'2 1453   4.570   9.024   4.013  0.8547 -1.5986  0.8981
   61U      O3' 1454   4.274   8.807   3.996 -0.0509  0.1591 -0.9358
   61U      H3T 1455   4.217   8.730   4.008  2.5495 -1.6697  0.9244
   62G      O5' 1456   5.735   7.875   4.128 -0.3153  0.5348  0.4685
   62G      H5T 1457   5.671   7.937   4.092  0.5067  0.7316 -0.7195
   62G      C5' 1458   5.725   7.874   4.273  0.8395 -0.1183  0.8874
   62G     H5'1 1459   5.780   7.961   4.309 -1.0042  1.0640  0.9491
   62G     H5'2 1460   5.756   7.778   4.313  2.0094 -0.7194 -1.2729
   62G      C4' 1461   5.582   7.914   4.322 -0.2005  0.3434  0.5536
   62G      H4' 1462   5.573   7.912   4.431 -2.9679 -3.2638  0.4845
   62G      O4' 1463   5.546   8.036   4.265  0.2534  0.1924 -0.1844
   62G      C1' 1464   5.407   8.058   4.272  0.2256 -0.5877  0.4026
   62G      H1' 1465   5.385   8.126   4.354 -0.1667 -1.0484  0.6817
   62G       N9 1466   5.356   8.130   4.154  0.4031 -0.1606  0.5978
   62G       C8 1467   5.433   8.181   4.045 -0.0810  0.8283 -0.0889
   62G       H8 1468   5.541   8.169   4.041 -0.2824 -1.1006 -0.6947
   62G       N7 1469   5.360   8.245   3.959 -0.0125  0.1240 -0.0912
   62G       C5 1470   5.227   8.233   4.007  0.1728  0.1216  0.1693
   62G       C6 1471   5.097   8.267   3.945 -0.2250  0.4246  0.4687
   62G       O6 1472   5.080   8.325   3.841  0.3793  0.2964  0.0717
   62G       N1 1473   4.983   8.218   4.011 -0.3296 -0.0950  0.7896
   62G       H1 1474   4.894   8.226   3.963 -0.7182 -0.3256  1.4535
   62G       C2 1475   4.992   8.142   4.121  0.0061 -0.3158  0.2295
   62G       N2 1476   4.889   8.090   4.171  0.2793 -0.1051  0.1920
   62G      H21 1477   4.798   8.093   4.127 -1.0940  0.6746  2.8703
   62G      H22 1478   4.907   8.031   4.251  1.0363 -0.2684 -0.0874
   62G       N3 1479   5.108   8.113   4.182 -0.4762  0.4849  0.4276
   62G       C4 1480   5.223   8.160   4.122  0.0642 -0.3313 -0.1887
   62G      C3' 1481   5.467   7.822   4.270 -0.2450 -0.3882 -0.1877
   62G      H3' 1482   5.469   7.800   4.163  0.5986  1.5774 -0.6327
   62G      C2' 1483   5.349   7.920   4.296  0.1776 -0.2713  0.6001
   62G     H2'1 1484   5.268   7.890   4.229  1.0360 -2.2601  0.3791
   62G      O2' 1485   5.304   7.916   4.431 -0.1439 -0.3895 -0.2813
   62G     HO'2 1486   5.382   7.893   4.483 -1.2073 -0.2281  1.4724
   62G      O3' 1487   5.462   7.700   4.339 -0.4663 -0.3032  0.3070
   63U        P 1488   5.404   7.570   4.272  0.0378 -0.3250 -0.4494
   63U      O1P 1489   5.378   7.475   4.384 -0.4353  0.3653  0.1870
   63U      O2P 1490   5.483   7.526   4.155 -0.0726  0.2622 -0.8260
   63U      O5' 1491   5.262   7.621   4.212 -0.3514  0.5988  0.6426
   63U      C5' 1492   5.139   7.614   4.287 -0.0193  0.6226  0.2492
   63U     H5'1 1493   5.135   7.687   4.369 -1.2520  1.6738 -0.7137
   63U     H5'2 1494   5.143   7.520   4.341  2.4797  1.4809  1.7745
   63U      C4' 1495   5.017   7.643   4.202 -0.5085  0.3494  0.5511
   63U      H4' 1496   4.925   7.638   4.260  0.0838  1.1991  1.6035
   63U      O4' 1497   5.021   7.774   4.143  0.1537  0.0960  0.1938
   63U      C1' 1498   4.943   7.775   4.033 -0.1549 -0.0985  0.5386
   63U      H1' 1499   4.845   7.821   4.052 -1.6079 -2.2063 -1.3622
   63U       N1 1500   5.012   7.848   3.921  0.2634 -0.2931  0.3043
   63U       C6 1501   5.147   7.884   3.926  0.3508 -0.8115  0.0310
   63U       H6 1502   5.218   7.855   4.002 -0.0904 -1.1335  0.3211
   63U       C5 1503   5.197   7.965   3.831  0.2766  0.0008 -0.4993
   63U       H5 1504   5.299   8.001   3.826  0.9147 -1.8319 -1.8426
   63U       C4 1505   5.114   8.017   3.728  0.2839  0.1406 -0.1689
   63U       O4 1506   5.158   8.095   3.642 -0.0079 -0.3293 -0.2550
   63U       N3 1507   4.979   7.989   3.736  0.0010  0.0923 -0.3330
   63U       H3 1508   4.918   8.030   3.668 -1.0753 -3.5563 -1.8202
   63U       C2 1509   4.923   7.898   3.821 -0.0894  0.4035  0.3404
   63U       O2 1510   4.801   7.874   3.813 -0.3478 -0.1039  0.2393
   63U      C3' 1511   5.017   7.554   4.081 -0.2972 -0.6006  1.1150
   63U      H3' 1512   5.115   7.560   4.033 -0.3793  1.9020  1.1060
   63U      C2' 1513   4.915   7.632   3.988 -0.1954  0.9209 -0.4447
   63U     H2'1 1514   4.953   7.623   3.886  0.4464  1.3028 -0.2405
   63U      O2' 1515   4.780   7.598   4.003  0.0261 -0.3254  0.1569
   63U     HO'2 1516   4.759   7.518   3.953 -2.9900 -0.2528  1.0731
   63U      O3' 1517   4.985   7.422   4.106  0.1675  0.3016  0.0050
   64A        P 1518   4.998   7.315   3.991  0.3891 -0.0350  0.3625
   64A      O1P 1519   4.981   7.185   4.055  0.0264  0.2689  0.2683
   64A      O2P 1520   5.123   7.341   3.918  0.0232 -0.1202  0.1931
   64A      O5' 1521   4.872   7.328   3.887 -0.1653  0.2420 -0.2188
   64A      C5' 1522   4.740   7.269   3.918  0.7046  0.5054  0.7083
   64A     H5'1 1523   4.715   7.274   4.024  0.1198 -2.5718  0.7984
   64A     H5'2 1524   4.751   7.165   3.887 -2.2518  1.0766 -2.8741
   64A      C4' 1525   4.629   7.324   3.831  0.4058  0.1320  0.2547
   64A      H4' 1526   4.535   7.288   3.874 -0.0657  1.6074  0.4906
   64A      O4' 1527   4.617   7.470   3.823  0.1093  0.4459 -0.3981
   64A      C1' 1528   4.581   7.495   3.691  0.3499 -0.0452  0.6394
   64A      H1' 1529   4.493   7.560   3.690  0.2028 -0.2259 -0.5915
   64A       N9 1530   4.690   7.552   3.613  0.0283 -0.6653 -0.4575
   64A       C8 1531   4.825   7.555   3.647 -0.3649 -0.7796  0.4977
   64A       H8 1532   4.866   7.497   3.729 -0.5180  0.9829  1.8891
   64A       N7 1533   4.900   7.630   3.567 -0.2848 -0.3931  0.2470
   64A       C5 1534   4.809   7.679   3.474 -0.6349 -0.3923  0.2500
   64A       C6 1535   4.823   7.761   3.359 -0.3154  0.7245  0.2057
   64A       N6 1536   4.933   7.813   3.312 -0.3610 -0.1533 -0.6211
   64A      H61 1537   5.022   7.804   3.360 -0.2195  0.8115 -0.6681
   64A      H62 1538   4.930   7.883   3.239  2.1693  2.0729  1.1776
   64A       N1 1539   4.719   7.777   3.276 -0.7096  0.4503  0.1257
   64A       C2 1540   4.603   7.728   3.309 -0.0095 -0.4086 -0.0630
   64A       H2 1541   4.531   7.735   3.229 -0.1014  1.5247  0.1527
   64A       N3 1542   4.572   7.662   3.425 -0.2787  0.0435 -0.0381
   64A       C4 1543   4.683   7.634   3.504  0.4888 -0.7573  0.5747
   64A      C3' 1544   4.629   7.268   3.690  0.3448  0.7987 -0.4384
   64A      H3' 1545   4.727   7.270   3.643  0.4701  1.6263 -0.1561
   64A      C2' 1546   4.540   7.368   3.619 -0.5070 -0.1604  0.6593
   64A     H2'1 1547   4.553   7.381   3.512  0.5117  0.9470  0.8970
   64A      O2' 1548   4.401   7.349   3.660 -0.2544 -0.0013  0.1010
   64A     HO'2 1549   4.382   7.255   3.664  0.2790 -0.1115  0.1785
   64A      O3' 1550   4.571   7.142   3.693  0.1596  0.1885 -0.2537
   65C        P 1551   4.589   7.029   3.584 -0.0201  0.1135  0.1071
   65C      O1P 1552   4.492   6.927   3.625  0.1564 -0.2040  0.0280
   65C      O2P 1553   4.730   6.991   3.558  0.1827  0.4507 -0.5219
   65C      O5' 1554   4.539   7.093   3.444  0.3683 -0.2582 -0.4898
   65C      C5' 1555   4.403   7.093   3.416 -0.3537 -0.8895  0.4758
   65C     H5'1 1556   4.351   7.148   3.494 -0.7663  1.1277 -1.1248
   65C     H5'2 1557   4.363   6.992   3.421 -2.4155 -0.0933  1.0653
   65C      C4' 1558   4.372   7.159   3.278 -0.3426 -0.2748  0.0677
   65C      H4' 1559   4.269   7.133   3.256 -0.1173 -1.6567  0.4724
   65C      O4' 1560   4.404   7.301   3.278  0.1488  0.7089 -0.5377
   65C      C1' 1561   4.462   7.340   3.156 -0.5202  0.5588  0.1486
   65C      H1' 1562   4.400   7.413   3.104 -2.0534 -1.0544 -0.3956
   65C       N1 1563   4.605   7.384   3.162 -0.3174  0.2307  0.6831
   65C       C6 1564   4.686   7.365   3.271 -0.5278 -0.8745 -0.6849
   65C       H6 1565   4.653   7.297   3.349 -0.8778  1.5505  1.4295
   65C       C5 1566   4.817   7.405   3.267  0.5956 -0.7941  0.0874
   65C       H5 1567   4.871   7.386   3.358  0.5696  0.4605  0.3828
   65C       C4 1568   4.859   7.481   3.155  0.4324  0.0652 -0.2598
   65C       N4 1569   4.977   7.534   3.151  0.4596 -0.3021 -0.4454
   65C      H41 1570   5.029   7.540   3.238 -2.6542 -1.5901  1.6694
   65C      H42 1571   5.003   7.599   3.079  0.4926  2.6729  2.0240
   65C       N3 1572   4.792   7.500   3.045  0.1229 -0.1994  0.8330
   65C       C2 1573   4.660   7.459   3.048  0.3177  0.1469  0.1817
   65C       O2 1574   4.590   7.480   2.948  0.2753 -0.9119 -0.2892
   65C      C3' 1575   4.465   7.102   3.172  0.0722 -0.3546 -0.2422
   65C      H3' 1576   4.567   7.086   3.206  0.0863 -1.7110 -0.8449
   65C      C2' 1577   4.462   7.213   3.064 -1.3462 -0.2010 -0.6633
   65C     H2'1 1578   4.557   7.215   3.010  1.0691 -0.3781  3.2212
   65C      O2' 1579   4.350   7.211   2.982  0.7571 -0.8836  0.0959
   65C     HO'2 1580   4.386   7.235   2.896 -1.3626  1.9706 -0.1202
   65C      O3' 1581   4.415   6.974   3.128  0.5233 -0.2283  0.5796
   66G        P 1582   4.501   6.859   3.076 -0.1049 -0.0228 -0.1139
   66G      O1P 1583   4.409   6.747   3.052  0.3720 -0.0520  0.3456
   66G      O2P 1584   4.615   6.837   3.168  0.1960 -0.3053  0.6919
   66G      O5' 1585   4.564   6.895   2.940 -0.0156  0.2621 -0.1854
   66G      C5' 1586   4.476   6.912   2.826 -0.8507  0.7481 -0.0451
   66G     H5'1 1587   4.392   6.974   2.857 -2.3279 -1.8672  1.4687
   66G     H5'2 1588   4.447   6.813   2.791  0.2498  0.3528  0.1095
   66G      C4' 1589   4.535   6.988   2.708 -0.4632 -0.1642  0.3627
   66G      H4' 1590   4.462   6.981   2.627 -1.4733  2.8521  0.8852
   66G      O4' 1591   4.558   7.126   2.749 -0.0879  0.0532 -0.1524
   66G      C1' 1592   4.679   7.182   2.693  0.5783  0.0128  0.6084
   66G      H1' 1593   4.670   7.272   2.632  0.6141  0.5767  1.4122
   66G       N9 1594   4.779   7.216   2.801  0.8846  0.2716  0.2267
   66G       C8 1595   4.808   7.147   2.917  0.5829 -0.2328  0.2828
   66G       H8 1596   4.733   7.076   2.949 -0.2145 -0.2024 -1.4168
   66G       N7 1597   4.921   7.182   2.967  0.8155 -0.0500 -0.2581
   66G       C5 1598   4.968   7.280   2.881 -0.1870 -0.0435  0.0754
   66G       C6 1599   5.087   7.361   2.884  0.4944  0.1715 -0.1503
   66G       O6 1600   5.173   7.351   2.969  0.0046 -0.3585  0.4895
   66G       N1 1601   5.113   7.434   2.770  0.7730  0.0019  0.6198
   66G       H1 1602   5.183   7.506   2.774  1.8861 -0.9808 -0.1651
   66G       C2 1603   5.021   7.447   2.672  0.7351  0.2331  0.9619
   66G       N2 1604   5.048   7.527   2.568  0.5421  0.7885  0.3907
   66G      H21 1605   5.123   7.595   2.571  0.7451  0.6486 -0.9028
   66G      H22 1606   4.964   7.555   2.519  0.2875 -0.9430 -0.2432
   66G       N3 1607   4.901   7.386   2.672  0.2910  0.5579  0.3301
   66G       C4 1608   4.884   7.300   2.774  0.0693  0.2837 -0.8064
   66G      C3' 1609   4.675   6.950   2.656 -0.4536 -0.0609  0.7182
   66G      H3' 1610   4.733   6.927   2.745 -0.5302  2.2225  1.4361
   66G      C2' 1611   4.730   7.075   2.592  0.5506 -0.1354 -0.3232
   66G     H2'1 1612   4.839   7.077   2.590  0.6148  1.1680  1.4142
   66G      O2' 1613   4.679   7.100   2.462 -0.2641 -0.4353  0.7273
   66G     HO'2 1614   4.631   7.021   2.436  0.0838 -0.0314 -1.2723
   66G      O3' 1615   4.673   6.839   2.560  0.4446 -0.3037  0.7080
   67G        P 1616   4.807   6.763   2.519 -0.4330 -0.7237 -0.5418
   67G      O1P 1617   4.770   6.649   2.434  0.5587  0.5584 -0.3343
   67G      O2P 1618   4.881   6.735   2.640  0.0166  0.3768 -0.0138
   67G      O5' 1619   4.909   6.855   2.432  0.2866 -0.5624  0.1828
   67G      C5' 1620   4.890   6.875   2.287  0.4332  0.1101 -0.0525
   67G     H5'1 1621   4.788   6.906   2.267 -0.0361 -0.3071  1.5501
   67G     H5'2 1622   4.913   6.781   2.236 -0.5233  0.6597 -1.5530
   67G      C4' 1623   4.989   6.987   2.236  0.1539  0.0505 -0.1772
   67G      H4' 1624   4.957   7.001   2.133 -1.5785 -2.4500 -0.0739
   67G      O4' 1625   4.987   7.106   2.309  0.7772  0.4105  0.0422
   67G      C1' 1626   5.111   7.169   2.298  0.1293  0.1443  0.0986
   67G      H1' 1627   5.103   7.266   2.250  0.9301 -0.3426 -1.0786
   67G       N9 1628   5.169   7.186   2.437  0.3682 -0.7945  0.4044
   67G       C8 1629   5.142   7.125   2.553 -0.0776  0.1166 -0.1171
   67G       H8 1630   5.057   7.058   2.557  1.2389 -1.6030  0.3868
   67G       N7 1631   5.209   7.159   2.659 -0.5593  0.3019 -0.2336
   67G       C5 1632   5.301   7.251   2.601  0.0008  0.2811  0.0617
   67G       C6 1633   5.407   7.323   2.665  0.4562 -0.1896 -0.0216
   67G       O6 1634   5.442   7.320   2.784  0.9330 -0.5667 -0.0558
   67G       N1 1635   5.475   7.402   2.578  1.0447  0.2673 -0.3732
   67G       H1 1636   5.542   7.459   2.627  0.2791 -1.3208  2.8259
   67G       C2 1637   5.438   7.413   2.447 -0.6468  0.1332  0.0821
   67G       N2 1638   5.517   7.491   2.381  0.5044 -0.1378  0.2555
   67G      H21 1639   5.588   7.548   2.424 -1.0429  2.3546 -0.2200
   67G      H22 1640   5.529   7.479   2.281  0.6721  0.8855  0.1427
   67G       N3 1641   5.341   7.352   2.386 -0.2084  0.5025 -0.1887
   67G       C4 1642   5.276   7.267   2.467  0.1521 -0.1494 -0.5404
   67G      C3' 1643   5.141   6.948   2.236 -0.0261 -0.0099  0.6592
   67G      H3' 1644   5.157   6.924   2.341  0.0914  0.9809  0.8772
   67G      C2' 1645   5.201   7.080   2.209 -0.1539 -0.4276 -0.0193
   67G     H2'1 1646   5.303   7.082   2.246 -0.8942 -0.8178  2.2094
   67G      O2' 1647   5.184   7.116   2.069 -0.2560  0.5370 -0.1751
   67G     HO'2 1648   5.234   7.197   2.056  0.2220  0.7268  2.2330
   67G      O3' 1649   5.170   6.845   2.142 -0.1600 -0.3615 -0.5791
   68A        P 1650   5.287   6.751   2.179 -0.0699  0.1396 -0.1766
   68A      O1P 1651   5.307   6.658   2.065 -0.9270  0.3678  0.2787
   68A      O2P 1652   5.257   6.699   2.312 -0.0330  0.4407 -0.3922
   68A      O5' 1653   5.415   6.847   2.186 -0.4177  0.2186  0.0396
   68A      C5' 1654   5.474   6.911   2.073 -0.4101 -0.3805 -0.3591
   68A     H5'1 1655   5.403   6.985   2.037 -0.5272  0.7410  1.9820
   68A     H5'2 1656   5.499   6.828   2.006 -0.8840 -0.8950  0.0868
   68A      C4' 1657   5.602   6.995   2.093  0.3785  0.1788  0.2819
   68A      H4' 1658   5.621   7.036   1.993  1.2682  1.6210  1.0025
   68A      O4' 1659   5.571   7.111   2.169 -0.7418 -0.0909  0.3478
   68A      C1' 1660   5.685   7.133   2.249  0.2783 -0.1475 -0.4170
   68A      H1' 1661   5.715   7.238   2.238  2.3549 -0.7412 -0.8698
   68A       N9 1662   5.651   7.121   2.393 -0.3738 -0.1603 -0.0230
   68A       C8 1663   5.542   7.061   2.454 -0.0929  0.8370  0.3694
   68A       H8 1664   5.459   7.028   2.393  0.7595  0.7118 -0.7675
   68A       N7 1665   5.554   7.063   2.585 -0.2901  0.6136  0.3891
   68A       C5 1666   5.678   7.130   2.609  0.3063  0.7379  0.4174
   68A       C6 1667   5.759   7.151   2.725  0.0794  0.4834  0.4629
   68A       N6 1668   5.711   7.138   2.847  0.2804 -0.2800  0.3407
   68A      H61 1669   5.620   7.099   2.867 -0.8711  2.0318 -0.0082
   68A      H62 1670   5.765   7.178   2.921  0.0357 -1.2565  1.0622
   68A       N1 1671   5.872   7.224   2.718 -0.4650  0.0054 -0.2035
   68A       C2 1672   5.918   7.257   2.599 -0.1728  0.0660 -0.1678
   68A       H2 1673   6.011   7.311   2.592  0.2208 -0.8387 -3.2575
   68A       N3 1674   5.852   7.231   2.483 -0.2080 -0.0074  0.5983
   68A       C4 1675   5.736   7.161   2.489  0.1626  0.0455 -0.5789
   68A      C3' 1676   5.724   6.920   2.148  0.1358 -0.5437  0.6738
   68A      H3' 1677   5.678   6.856   2.223 -1.1621  0.4487  0.7587
   68A      C2' 1678   5.799   7.044   2.203  0.1314  0.3974  0.4361
   68A     H2'1 1679   5.855   7.010   2.291 -0.2121  2.4547  1.5008
   68A      O2' 1680   5.877   7.112   2.105  0.1641  0.0346  1.3298
   68A     HO'2 1681   5.886   7.050   2.032 -1.2375  2.7890 -1.4138
   68A      O3' 1682   5.804   6.859   2.047  0.8420  0.0612  0.4833
   69A        P 1683   5.899   6.745   2.092 -0.4538 -0.1586 -0.3901
   69A      O1P 1684   5.987   6.698   1.980  0.7578 -0.2256 -0.2837
   69A      O2P 1685   5.818   6.638   2.152  0.4255 -0.0770 -0.6602
   69A      O5' 1686   6.002   6.800   2.197  0.1726  0.3152 -0.1409
   69A      C5' 1687   6.120   6.870   2.152 -0.1691 -0.1063 -0.4947
   69A     H5'1 1688   6.101   6.950   2.080 -0.1670 -0.1639 -0.5603
   69A     H5'2 1689   6.186   6.797   2.105 -0.2725 -1.0871  0.8363
   69A      C4' 1690   6.200   6.938   2.264 -0.3431  0.5615 -0.6832
   69A      H4' 1691   6.285   6.994   2.225 -0.2247  1.9836  1.4487
   69A      O4' 1692   6.124   7.021   2.358 -0.0160 -0.1910  0.5307
   69A      C1' 1693   6.190   7.019   2.490  0.8351 -0.1068  0.6576
   69A      H1' 1694   6.234   7.115   2.514  0.8351  0.2007 -0.5333
   69A       N9 1695   6.089   6.977   2.597 -0.7962 -0.6463  0.2953
   69A       C8 1696   5.978   6.898   2.583 -0.1093 -0.5139 -0.2122
   69A       H8 1697   5.947   6.861   2.486  1.1846 -1.3693 -0.3192
   69A       N7 1698   5.918   6.868   2.695  0.1279 -0.3548  0.5753
   69A       C5 1699   5.998   6.922   2.794  1.0406 -0.1597 -0.2930
   69A       C6 1700   5.998   6.929   2.937  0.1423  0.1646 -0.2331
   69A       N6 1701   5.899   6.891   3.020  0.0759 -0.3674 -0.1691
   69A      H61 1702   5.808   6.882   2.978  0.3453  1.8367 -1.3578
   69A      H62 1703   5.918   6.877   3.119  0.4459  0.8560 -0.0504
   69A       N1 1704   6.103   6.980   3.003 -0.0196 -0.0256 -0.4925
   69A       C2 1705   6.202   7.025   2.931  0.3533 -1.2656  0.1227
   69A       H2 1706   6.278   7.062   2.999 -0.6280  3.1153 -0.8460
   69A       N3 1707   6.211   7.044   2.803  0.6029  0.8784 -0.4214
   69A       C4 1708   6.107   6.985   2.735  0.2249  0.1072 -0.5657
   69A      C3' 1709   6.263   6.831   2.354  0.2696 -0.7219 -0.3312
   69A      H3' 1710   6.184   6.760   2.378  0.8886 -0.7580  1.9075
   69A      C2' 1711   6.304   6.915   2.480 -0.0491 -0.4697  0.1432
   69A     H2'1 1712   6.292   6.858   2.572 -1.2952  1.4250  1.2310
   69A      O2' 1713   6.426   6.987   2.468 -0.0327  0.2423 -0.6176
   69A     HO'2 1714   6.491   6.925   2.502 -2.1451 -2.8978 -1.8499
   69A      O3' 1715   6.386   6.775   2.295  0.2539  0.2937 -0.4878
   70U        P 1716   6.431   6.633   2.335 -0.2125  0.0703 -0.0123
   70U      O1P 1717   6.522   6.578   2.227  0.1137 -0.4603  0.3643
   70U      O2P 1718   6.314   6.552   2.374 -0.4028  0.2635 -0.0624
   70U      O5' 1719   6.517   6.683   2.460  0.3079 -0.0015  0.6052
   70U      C5' 1720   6.648   6.740   2.446  0.8682 -0.1714 -0.7536
   70U     H5'1 1721   6.653   6.825   2.378  1.8992  0.1166 -0.3386
   70U     H5'2 1722   6.722   6.671   2.408  1.6308 -0.6764  1.4820
   70U      C4' 1723   6.702   6.797   2.578  0.4877 -0.2148  1.0533
   70U      H4' 1724   6.784   6.865   2.554 -0.9528  0.5488 -2.2549
   70U      O4' 1725   6.604   6.881   2.645  0.3923  0.0713  0.0511
   70U      C1' 1726   6.616   6.870   2.783  0.3573  0.0838  0.0537
   70U      H1' 1727   6.648   6.962   2.832 -0.7181 -0.0017  0.9486
   70U       N1 1728   6.489   6.816   2.844  0.2325 -0.2249 -0.3230
   70U       C6 1729   6.417   6.719   2.777 -0.3398  0.1609 -0.2227
   70U       H6 1730   6.441   6.692   2.676  0.1913 -1.1815  0.2316
   70U       C5 1731   6.309   6.661   2.839 -0.3787  0.2699 -0.1850
   70U       H5 1732   6.250   6.596   2.774  0.3522  0.8224 -1.4411
   70U       C4 1733   6.274   6.687   2.983 -0.0806  0.7657  0.3963
   70U       O4 1734   6.187   6.632   3.048  0.5923  0.1524  0.1927
   70U       N3 1735   6.358   6.780   3.040 -0.1221 -0.2576 -0.1721
   70U       H3 1736   6.357   6.778   3.141 -0.3560 -0.7396 -0.1807
   70U       C2 1737   6.471   6.835   2.983  0.2782 -0.1247 -1.0409
   70U       O2 1738   6.546   6.898   3.054 -0.6680  0.0436 -0.3326
   70U      C3' 1739   6.739   6.690   2.677  0.5399  0.8113  0.2899
   70U      H3' 1740   6.650   6.626   2.676  1.2201 -0.1752 -0.9110
   70U      C2' 1741   6.743   6.772   2.806 -0.3605 -0.7388  0.4894
   70U     H2'1 1742   6.748   6.718   2.900  1.3715 -0.0613  0.8165
   70U      O2' 1743   6.853   6.861   2.803  0.6362 -0.3763 -0.4621
   70U     HO'2 1744   6.848   6.914   2.883 -1.1020 -0.8472 -0.2070
   70U      O3' 1745   6.849   6.607   2.642 -0.1357 -0.3075 -0.1569
   71A        P 1746   6.879   6.473   2.725  0.1141  0.0677 -0.1451
   71A      O1P 1747   7.007   6.423   2.676  0.1287 -0.4811 -0.2372
   71A      O2P 1748   6.761   6.381   2.719 -0.2610  0.4596  0.2455
   71A      O5' 1749   6.907   6.517   2.884  0.1862 -0.0970  0.5043
   71A      C5' 1750   7.027   6.577   2.928 -0.5634 -0.7680  0.9006
   71A     H5'1 1751   7.058   6.658   2.862  1.4874 -1.3244  1.1010
   71A     H5'2 1752   7.103   6.498   2.929 -1.1186 -1.3726  3.8284
   71A      C4' 1753   7.017   6.623   3.069 -0.0542 -0.5027  0.3021
   71A      H4' 1754   7.090   6.700   3.097  1.0617 -0.5113 -2.2889
   71A      O4' 1755   6.893   6.690   3.101 -0.1673  0.3963  0.1379
   71A      C1' 1756   6.848   6.641   3.228 -0.4645 -0.3812  1.1276
   71A      H1' 1757   6.835   6.730   3.289  1.0449  0.0101  0.9175
   71A       N9 1758   6.724   6.571   3.216  0.5391  0.0589 -0.2786
   71A       C8 1759   6.663   6.524   3.097  0.5286  0.2426 -0.9921
   71A       H8 1760   6.693   6.559   3.000  1.4406  2.6799  0.0864
   71A       N7 1761   6.556   6.451   3.123  0.3684 -0.1841  1.0953
   71A       C5 1762   6.550   6.442   3.263  0.1571 -0.5612  0.2555
   71A       C6 1763   6.469   6.375   3.358  0.6344 -0.2421 -0.0527
   71A       N6 1764   6.359   6.309   3.325 -0.1001  0.1085  0.2222
   71A      H61 1765   6.332   6.299   3.228  0.7210  1.6839 -0.2080
   71A      H62 1766   6.310   6.277   3.407  0.4620 -0.7958  0.2181
   71A       N1 1767   6.488   6.388   3.494  0.2844 -0.7263 -0.2800
   71A       C2 1768   6.587   6.475   3.531 -0.2495 -0.2285  0.7626
   71A       H2 1769   6.589   6.492   3.638  0.9245  0.2556  0.6805
   71A       N3 1770   6.675   6.539   3.453  0.9731 -0.3271 -0.0846
   71A       C4 1771   6.653   6.514   3.322  0.4908  0.0039  0.1653
   71A      C3' 1772   7.032   6.502   3.161  0.3274  0.1827  0.2015
   71A      H3' 1773   6.972   6.418   3.125  0.3234 -0.0339  0.6906
   71A      C2' 1774   6.964   6.559   3.286  0.4646  0.1523  0.2463
   71A     H2'1 1775   6.914   6.487   3.352 -0.4328  0.3369 -0.2100
   71A      O2' 1776   7.046   6.645   3.364  0.0146 -0.0068 -0.4076
   71A     HO'2 1777   7.129   6.658   3.317 -0.0379 -0.9942 -0.7963
   71A      O3' 1778   7.169   6.472   3.179 -0.3720  0.2337  0.2458
   72G        P 1779   7.222   6.326   3.169  0.1855  0.3019 -0.0373
   72G      O1P 1780   7.367   6.334   3.154  0.3499 -0.1492  0.4280
   72G      O2P 1781   7.138   6.239   3.079 -0.1000 -0.1728 -0.0829
   72G      O5' 1782   7.197   6.275   3.314 -0.4983  0.0738 -0.0720
   72G      C5' 1783   7.230   6.355   3.428  0.0043  0.5089 -0.6674
   72G     H5'1 1784   7.228   6.462   3.412  0.0874  0.2507 -2.6910
   72G     H5'2 1785   7.330   6.331   3.463 -0.1521 -0.1503 -0.6480
   72G      C4' 1786   7.135   6.316   3.546  0.0650 -0.0540 -0.0121
   72G      H4' 1787   7.153   6.376   3.635  0.2321  0.6260 -0.4981
   72G      O4' 1788   7.006   6.343   3.507  0.1747 -0.1088 -0.5650
   72G      C1' 1789   6.916   6.276   3.586  0.3381  0.5391 -0.8463
   72G      H1' 1790   6.870   6.344   3.658  1.0459  0.9096 -0.7362
   72G       N9 1791   6.805   6.206   3.511 -0.2895 -0.5491 -0.7895
   72G       C8 1792   6.787   6.223   3.379  0.7294  0.5224  0.7514
   72G       H8 1793   6.847   6.283   3.312 -0.5486  0.2080 -0.7547
   72G       N7 1794   6.679   6.165   3.335  0.7407  0.3806  0.1114
   72G       C5 1795   6.615   6.110   3.454 -0.0841 -0.2578 -0.4030
   72G       C6 1796   6.498   6.040   3.479 -0.4519  0.6718 -0.6486
   72G       O6 1797   6.420   5.984   3.404 -0.1934  0.9097  0.3277
   72G       N1 1798   6.473   6.019   3.617  0.4718  0.2328 -0.3759
   72G       H1 1799   6.399   5.956   3.645  1.8559 -1.2915  0.0232
   72G       C2 1800   6.566   6.050   3.719  0.1200 -0.2500 -0.0902
   72G       N2 1801   6.532   6.020   3.835 -0.0388  0.1146 -0.6793
   72G      H21 1802   6.470   5.944   3.859 -0.2239  1.1684  2.6288
   72G      H22 1803   6.594   6.061   3.903 -0.3125  0.2355 -0.5018
   72G       N3 1804   6.679   6.119   3.698 -0.0925 -0.3682  0.5646
   72G       C4 1805   6.695   6.143   3.562 -0.6467 -1.0384 -0.6315
   72G      C3' 1806   7.135   6.167   3.591 -0.1749 -0.2585  0.3659
   72G      H3' 1807   7.144   6.101   3.505 -1.8520 -2.3964  1.7186
   72G      C2' 1808   7.004   6.166   3.661  0.7768  0.3801  0.3283
   72G     H2'1 1809   6.968   6.063   3.660  1.4948  0.1242  0.6644
   72G      O2' 1810   7.007   6.214   3.799  0.4895  0.4515 -0.0666
   72G     HO'2 1811   7.012   6.149   3.869 -0.5665 -1.3041 -1.5229
   72G      O3' 1812   7.239   6.155   3.685 -0.0008  0.3605  0.2417
   73A        P 1813   7.311   6.018   3.710 -0.2835  0.0459 -0.0079
   73A      O1P 1814   7.440   6.057   3.756 -0.0453 -0.3524  0.4116
   73A      O2P 1815   7.304   5.938   3.586  0.1242 -0.2662  0.0468
   73A      O5' 1816   7.221   5.939   3.818 -0.4283 -0.0330  0.1590
   73A      C5' 1817   7.221   5.975   3.951  0.4260 -0.6111 -0.7691
   73A     H5'1 1818   7.212   6.083   3.963 -1.6469 -0.8669  0.4238
   73A     H5'2 1819   7.319   5.949   3.992  1.6422  2.5090 -1.4242
   73A      C4' 1820   7.096   5.922   4.030 -0.6736  0.2036 -0.2284
   73A      H4' 1821   7.095   5.960   4.133 -2.5225 -1.1607  0.3199
   73A      O4' 1822   6.983   5.961   3.956 -0.7823 -0.7270  0.3096
   73A      C1' 1823   6.883   5.868   3.967 -0.2025 -0.6524  0.4265
   73A      H1' 1824   6.798   5.917   4.015  0.1907 -0.1675  0.6470
   73A       N9 1825   6.842   5.802   3.842 -0.4810 -0.5275 -0.6777
   73A       C8 1826   6.898   5.819   3.722  0.0717 -0.2059 -0.0423
   73A       H8 1827   6.987   5.878   3.706  0.9703 -0.9810  1.7880
   73A       N7 1828   6.826   5.791   3.620  1.2590 -0.1150 -0.0498
   73A       C5 1829   6.717   5.725   3.682 -0.4513  0.2358  0.2009
   73A       C6 1830   6.594   5.667   3.631  0.4759 -0.4187  0.7428
   73A       N6 1831   6.546   5.671   3.506 -0.1193  0.0611  0.5651
   73A      H61 1832   6.594   5.721   3.434  0.9055  0.4978  1.5294
   73A      H62 1833   6.447   5.651   3.498  0.3010 -2.0104 -0.2788
   73A       N1 1834   6.502   5.624   3.720  0.5483 -0.6362  0.6667
   73A       C2 1835   6.522   5.639   3.848 -0.2216  1.2213  0.4583
   73A       H2 1836   6.449   5.599   3.917  0.4723 -1.5895 -0.3339
   73A       N3 1837   6.628   5.689   3.905 -0.1909 -0.0953 -0.2394
   73A       C4 1838   6.722   5.732   3.824 -0.5497  0.2210  0.9899
   73A      C3' 1839   7.088   5.773   4.041  0.7434  0.1496  0.0136
   73A      H3' 1840   7.107   5.723   3.946 -2.2156 -1.8159  0.3221
   73A      C2' 1841   6.938   5.761   4.063 -0.3990  0.0542  0.6470
   73A     H2'1 1842   6.910   5.660   4.033  5.2977 -1.5492 -0.3672
   73A      O2' 1843   6.902   5.790   4.192 -0.0428  0.4595  0.1241
   73A     HO'2 1844   6.989   5.782   4.232  0.7332  2.7174 -0.9526
   73A      O3' 1845   7.162   5.719   4.146 -0.2637  0.2411 -0.0179
   74U        P 1846   7.278   5.612   4.113  0.1849 -0.7661  0.4426
   74U      O1P 1847   7.356   5.610   4.243  0.1942  0.2234  0.0413
   74U      O2P 1848   7.338   5.644   3.981 -0.1064 -0.0980 -0.3550
   74U      O5' 1849   7.196   5.472   4.086  0.1382 -0.1458  0.1709
   74U      C5' 1850   7.142   5.408   4.199 -0.6900 -0.9047 -0.2995
   74U     H5'1 1851   7.129   5.490   4.270 -2.1907  0.2133 -1.7765
   74U     H5'2 1852   7.216   5.345   4.248  0.2853  0.3654 -0.0953
   74U      C4' 1853   7.022   5.326   4.171  0.1088  0.5060  0.1324
   74U      H4' 1854   6.979   5.287   4.263  0.4759  0.8272  0.4428
   74U      O4' 1855   6.921   5.396   4.096  0.2347 -0.3098 -0.4823
   74U      C1' 1856   6.862   5.309   4.011  0.0658 -0.0335 -0.7620
   74U      H1' 1857   6.759   5.297   4.043  0.5651 -0.2780  0.8011
   74U       N1 1858   6.870   5.357   3.870  0.0221 -0.7840 -0.0055
   74U       C6 1859   6.979   5.434   3.819 -0.0028 -0.2330 -0.4558
   74U       H6 1860   7.062   5.465   3.881 -1.6494  0.1171  1.6921
   74U       C5 1861   6.977   5.473   3.688  0.0002  0.1446 -0.3231
   74U       H5 1862   7.065   5.527   3.655 -0.4741  2.2429  1.6292
   74U       C4 1863   6.875   5.437   3.600  1.1177 -0.2520 -0.5652
   74U       O4 1864   6.873   5.462   3.484 -0.7126 -0.4742  0.0726
   74U       N3 1865   6.766   5.385   3.664  0.3959  0.2504  0.2352
   74U       H3 1866   6.693   5.347   3.606 -0.7890  0.3189  1.6248
   74U       C2 1867   6.762   5.337   3.793 -0.0098  0.6281  0.2047
   74U       O2 1868   6.667   5.263   3.824 -0.2035  0.3619 -0.3662
   74U      C3' 1869   7.060   5.205   4.087  0.3432  0.3227  0.0624
   74U      H3' 1870   7.131   5.243   4.014  0.3650  2.8961  1.2930
   74U      C2' 1871   6.927   5.167   4.025  0.6177 -0.1426 -0.3392
   74U     H2'1 1872   6.926   5.115   3.929 -0.2005 -2.1341  0.6856
   74U      O2' 1873   6.846   5.090   4.109  0.3591  0.6865  0.1436
   74U     HO'2 1874   6.813   5.009   4.070  0.7785 -0.0961  1.3459
   74U      O3' 1875   7.120   5.096   4.170 -0.2806 -0.0212 -0.0565
   75A        P 1876   7.215   4.982   4.092  0.0314  0.4124  0.2141
   75A      O1P 1877   7.253   4.891   4.202 -0.1168  0.2299 -0.3479
   75A      O2P 1878   7.320   5.065   4.024 -0.1728  0.1765  0.0368
   75A      O5' 1879   7.123   4.905   3.985  0.2603  0.1527  0.0009
   75A      C5' 1880   7.025   4.815   4.021 -0.3854 -0.2743 -0.8071
   75A     H5'1 1881   6.971   4.868   4.099  1.3814  2.5038 -1.2927
   75A     H5'2 1882   7.077   4.727   4.059  3.2654  1.4943 -1.2383
   75A      C4' 1883   6.926   4.779   3.908 -0.6463 -0.3206  0.2496
   75A      H4' 1884   6.861   4.702   3.949  0.8160 -2.4270 -1.1571
   75A      O4' 1885   6.846   4.885   3.874  0.0592 -0.1036  0.9246
   75A      C1' 1886   6.793   4.867   3.742 -0.4399 -0.3352 -0.6152
   75A      H1' 1887   6.685   4.861   3.755 -0.4866 -0.0631 -0.8611
   75A       N9 1888   6.833   4.970   3.640 -0.2356 -0.0050 -0.5671
   75A       C8 1889   6.950   5.049   3.638  1.2195  0.0964  0.0549
   75A       H8 1890   7.014   5.036   3.724 -0.7903 -0.7807  1.5090
   75A       N7 1891   6.948   5.138   3.544 -0.2720  0.5777 -0.0019
   75A       C5 1892   6.837   5.106   3.466 -0.5082  0.3614 -0.1127
   75A       C6 1893   6.774   5.154   3.346 -0.2233 -0.5807  0.0784
   75A       N6 1894   6.794   5.266   3.286 -0.0690 -0.9738  0.2791
   75A      H61 1895   6.858   5.333   3.326  0.0387 -0.9057 -0.0064
   75A      H62 1896   6.756   5.270   3.193  2.5495  0.0514 -0.8344
   75A       N1 1897   6.673   5.089   3.291  0.4330 -0.0617 -0.0431
   75A       C2 1898   6.627   4.982   3.351  0.5754 -0.2232  0.3671
   75A       H2 1899   6.554   4.931   3.290  1.4406  1.9362 -2.7263
   75A       N3 1900   6.674   4.922   3.465 -0.0506 -0.4420  0.1057
   75A       C4 1901   6.778   4.992   3.518  0.2207 -0.2048  0.1062
   75A      C3' 1902   6.980   4.719   3.784  0.0583  1.2440  0.2341
   75A      H3' 1903   7.048   4.787   3.733  0.7597 -0.2165 -0.8366
   75A      C2' 1904   6.847   4.727   3.711  0.2299  0.5144 -0.6008
   75A     H2'1 1905   6.867   4.706   3.606  0.4074 -1.5670 -0.1988
   75A      O2' 1906   6.754   4.630   3.760 -0.0345 -0.0565  0.5515
   75A     HO'2 1907   6.792   4.543   3.747  0.9344  0.3002  0.9203
   75A      O3' 1908   7.041   4.594   3.802  0.8546 -0.0796 -0.1337
   76A        P 1909   7.136   4.537   3.687  0.3747  0.2585  0.5763
   76A      O1P 1910   7.192   4.408   3.732 -0.4434 -0.1578 -0.3691
   76A      O2P 1911   7.232   4.641   3.648 -0.0343 -0.4422 -0.3863
   76A      O5' 1912   7.051   4.508   3.559 -0.1871 -0.0038  0.2353
   76A      C5' 1913   6.953   4.410   3.552  0.5024 -0.0900 -0.5607
   76A     H5'1 1914   6.875   4.428   3.626  2.4072  1.8947  1.0749
   76A     H5'2 1915   7.012   4.325   3.587 -0.5622 -0.0162  1.5874
   76A      C4' 1916   6.881   4.392   3.423 -0.2894  0.5755  0.1057
   76A      H4' 1917   6.817   4.305   3.439 -1.3423  1.7581  3.1530
   76A      O4' 1918   6.793   4.507   3.405 -0.0147 -0.4065 -0.6234
   76A      C1' 1919   6.790   4.536   3.266  0.1902 -0.4425 -0.2815
   76A      H1' 1920   6.685   4.535   3.235 -0.6395  1.3502  2.2269
   76A       N9 1921   6.851   4.669   3.230  0.9083  0.3078 -0.3212
   76A       C8 1922   6.951   4.737   3.300  0.5886 -0.4704  0.1453
   76A       H8 1923   6.998   4.685   3.381 -1.9602 -1.2408  1.2365
   76A       N7 1924   6.977   4.856   3.255 -0.4812  0.2205 -0.5278
   76A       C5 1925   6.881   4.868   3.146 -0.1442 -0.1718  0.0929
   76A       C6 1926   6.851   4.969   3.046  0.9663 -0.5302 -0.9504
   76A       N6 1927   6.896   5.094   3.053 -0.3064  0.2960  0.4286
   76A      H61 1928   6.949   5.124   3.134 -0.0627  0.0948  0.3470
   76A      H62 1929   6.858   5.157   2.984 -0.7325 -1.8554 -1.4023
   76A       N1 1930   6.748   4.959   2.965  0.3720 -0.4179 -0.3350
   76A       C2 1931   6.680   4.842   2.969  0.0518  0.6845  0.6751
   76A       H2 1932   6.608   4.830   2.890  3.2580 -0.1397 -2.3656
   76A       N3 1933   6.707   4.733   3.043  1.0940  0.1206  0.2037
   76A       C4 1934   6.815   4.749   3.122 -0.2897 -0.3005  0.4721
   76A      C3' 1935   6.966   4.379   3.300  0.4990  0.5675  1.0136
   76A      H3' 1936   7.057   4.438   3.309  1.5970 -1.0535  1.1022
   76A      C2' 1937   6.869   4.427   3.191 -0.1794 -0.0687 -0.2977
   76A     H2'1 1938   6.932   4.476   3.117  0.7320  1.1921  1.2256
   76A      O2' 1939   6.777   4.329   3.153 -0.2174  0.0622 -0.3438
   76A     HO'2 1940   6.813   4.248   3.190  0.0973  1.2689  2.1958
   76A      O3' 1941   6.993   4.240   3.289 -0.2185  0.0041  0.0314
   77U        P 1942   7.131   4.189   3.244 -0.0719  0.2660  0.2715
   77U      O1P 1943   7.127   4.042   3.262 -0.3473 -0.1981 -0.0655
   77U      O2P 1944   7.237   4.266   3.314  0.6819 -0.1267  0.1820
   77U      O5' 1945   7.140   4.221   3.089 -0.1212 -0.1750 -0.0260
   77U      C5' 1946   7.056   4.149   2.999  0.1944 -1.0423  0.0559
   77U     H5'1 1947   6.951   4.157   3.028 -0.2591 -0.6854 -1.5701
   77U     H5'2 1948   7.093   4.047   2.989  1.0060 -0.5694 -3.1981
   77U      C4' 1949   7.046   4.228   2.869 -0.2590  1.0349  0.4283
   77U      H4' 1950   7.007   4.160   2.793 -1.2020  0.2290  1.6036
   77U      O4' 1951   6.956   4.337   2.886 -0.1428  0.0748 -0.2165
   77U      C1' 1952   7.001   4.439   2.802 -0.5310 -1.0720 -0.0928
   77U      H1' 1953   6.915   4.457   2.738  1.0116  0.8682 -1.7165
   77U       N1 1954   7.044   4.569   2.858 -0.4874 -0.6381  0.3899
   77U       C6 1955   7.133   4.571   2.960  0.0823 -0.6862  0.7180
   77U       H6 1956   7.182   4.482   2.995  3.5187  0.5381 -0.5760
   77U       C5 1957   7.188   4.690   3.000 -0.3413  0.2620  0.2685
   77U       H5 1958   7.262   4.683   3.079 -0.5670  1.3931  0.5954
   77U       C4 1959   7.142   4.816   2.948  0.4213  0.7460  0.4835
   77U       O4 1960   7.175   4.930   2.975 -0.0304  0.1433 -0.6013
   77U       N3 1961   7.057   4.805   2.836  0.5718 -0.0009 -0.3145
   77U       H3 1962   7.022   4.885   2.785  1.3200 -1.2478 -2.9774
   77U       C2 1963   7.002   4.686   2.795  0.0002 -0.0075  0.2131
   77U       O2 1964   6.925   4.688   2.704  0.1510 -0.2522 -0.0561
   77U      C3' 1965   7.175   4.284   2.806  0.8913  0.2431  0.0323
   77U      H3' 1966   7.241   4.327   2.881 -0.1452 -0.7522  1.5744
   77U      C2' 1967   7.114   4.389   2.715  0.4215  0.3060  1.1391
   77U     H2'1 1968   7.189   4.465   2.692 -0.6001  1.0395  0.0929
   77U      O2' 1969   7.053   4.337   2.591 -0.2385  0.0458 -0.0409
   77U     HO'2 1970   7.033   4.408   2.530  2.0137 -1.1067 -2.2685
   77U      O3' 1971   7.242   4.182   2.751  0.1264 -0.3568  0.2489
   78U        P 1972   7.401   4.189   2.722  0.0728  0.1566  0.1527
   78U      O1P 1973   7.426   4.052   2.669  0.6235 -0.4114  0.9658
   78U      O2P 1974   7.465   4.226   2.850  0.3011  0.2793  0.7041
   78U      O5' 1975   7.413   4.309   2.619  0.0059  0.2980  0.2611
   78U      C5' 1976   7.365   4.296   2.483  0.8672  0.5160  0.3023
   78U     H5'1 1977   7.269   4.243   2.483  1.5899 -0.8587 -0.6913
   78U     H5'2 1978   7.426   4.227   2.424 -0.9551 -1.4794  0.5872
   78U      C4' 1979   7.361   4.429   2.410  0.4745  0.1876  0.6550
   78U      H4' 1980   7.317   4.419   2.311  4.3808 -0.2836 -1.1938
   78U      O4' 1981   7.288   4.529   2.484 -0.1248 -0.9579 -0.1621
   78U      C1' 1982   7.333   4.660   2.455  0.0620 -0.2836 -0.5528
   78U      H1' 1983   7.258   4.703   2.388  0.0621 -0.1072 -0.4390
   78U       N1 1984   7.377   4.746   2.568  0.0212  0.0625  0.5449
   78U       C6 1985   7.422   4.701   2.687 -0.3703 -0.4059  0.0544
   78U       H6 1986   7.441   4.595   2.699 -1.8970 -0.8081 -0.8076
   78U       C5 1987   7.458   4.793   2.784  0.5293  0.3028  0.8349
   78U       H5 1988   7.506   4.758   2.874 -1.6300  0.6055  2.1689
   78U       C4 1989   7.458   4.932   2.763  0.5098 -0.2299  0.5405
   78U       O4 1990   7.488   5.018   2.845  0.3054  0.6310  0.3261
   78U       N3 1991   7.405   4.966   2.648  0.0832 -0.3460  0.2606
   78U       H3 1992   7.388   5.063   2.629  0.5090 -0.3863 -0.3563
   78U       C2 1993   7.366   4.881   2.544  0.6943 -0.3664 -0.1944
   78U       O2 1994   7.328   4.931   2.434  0.1555 -0.3027 -0.7737
   78U      C3' 1995   7.497   4.491   2.384 -0.0149  0.0308  0.2347
   78U      H3' 1996   7.560   4.480   2.472 -0.3342  2.0815  0.7675
   78U      C2' 1997   7.457   4.637   2.366 -0.0675  0.0322  0.1297
   78U     H2'1 1998   7.546   4.696   2.390  0.0053  0.2297 -0.6165
   78U      O2' 1999   7.429   4.655   2.228  0.1898  0.1246 -0.3236
   78U     HO'2 2000   7.473   4.583   2.182 -0.8816 -0.9795  0.3021
   78U      O3' 2001   7.567   4.443   2.268 -0.0952 -0.2053 -0.2010
   79A        P 2002   7.724   4.455   2.268 -0.1341  0.0002 -0.5131
   79A      O1P 2003   7.774   4.358   2.167  0.5023 -0.4100 -0.7643
   79A      O2P 2004   7.774   4.442   2.406 -0.4797  0.1688  0.4209
   79A      O5' 2005   7.749   4.610   2.217 -0.7179  0.1894 -0.0747
   79A      C5' 2006   7.728   4.640   2.077 -0.6713 -0.0395 -0.3683
   79A     H5'1 2007   7.624   4.623   2.050 -0.8236  1.5441 -0.8570
   79A     H5'2 2008   7.785   4.571   2.017  2.1025  1.9685 -0.2279
   79A      C4' 2009   7.770   4.784   2.043 -0.7384  0.4861 -0.4154
   79A      H4' 2010   7.755   4.801   1.937  0.8021  0.7121 -0.6281
   79A      O4' 2011   7.698   4.868   2.122 -0.1610  0.2170 -0.4086
   79A      C1' 2012   7.766   4.989   2.148 -0.2823  0.0510  0.1694
   79A      H1' 2013   7.722   5.080   2.107  1.1543  1.3316  1.3244
   79A       N9 2014   7.762   4.995   2.297  0.1527 -0.3584 -0.5559
   79A       C8 2015   7.730   4.894   2.381 -0.3125 -0.1635  0.3296
   79A       H8 2016   7.712   4.793   2.347 -0.3761  0.5784 -1.9758
   79A       N7 2017   7.710   4.928   2.510  0.1723  1.4436  0.0158
   79A       C5 2018   7.753   5.060   2.511 -0.4497 -0.9434  0.1641
   79A       C6 2019   7.772   5.165   2.605 -0.2524  0.1867  0.3770
   79A       N6 2020   7.765   5.149   2.734 -0.3821 -0.3113  0.5444
   79A      H61 2021   7.750   5.061   2.780 -0.6602 -1.1354 -1.0721
   79A      H62 2022   7.776   5.233   2.790  0.8036 -0.5762  0.7461
   79A       N1 2023   7.807   5.291   2.567  0.0960 -0.3035 -0.0964
   79A       C2 2024   7.827   5.316   2.438  0.1285  0.5050  0.3533
   79A       H2 2025   7.850   5.418   2.413  0.0937  0.5775  0.6095
   79A       N3 2026   7.823   5.226   2.337 -0.3354  0.1401  0.1861
   79A       C4 2027   7.786   5.103   2.380 -0.0040  0.1295 -0.2173
   79A      C3' 2028   7.921   4.813   2.073  0.5410  0.4111 -0.4418
   79A      H3' 2029   7.942   4.774   2.172 -1.3822  0.3311 -0.0302
   79A      C2' 2030   7.908   4.966   2.080 -0.3199 -0.9739  0.1427
   79A     H2'1 2031   7.988   5.009   2.140 -0.4042  1.1445 -1.1710
   79A      O2' 2032   7.912   5.034   1.949 -0.2377 -0.6549 -0.1861
   79A     HO'2 2033   7.925   5.128   1.965  1.2617 -0.8615 -0.0249
   79A      O3' 2034   8.004   4.747   1.985 -0.1105 -0.0805  0.2036
   80A        P 2035   8.156   4.722   2.035 -0.3582  0.1770 -0.4059
   80A      O1P 2036   8.227   4.653   1.925 -0.3635  0.7208 -0.1505
   80A      O2P 2037   8.151   4.654   2.163 -0.2308 -0.5826 -0.0129
   80A      O5' 2038   8.232   4.853   2.059  0.2097 -0.3170 -0.1537
   80A      C5' 2039   8.256   4.939   1.949 -0.4698 -0.0459 -0.1371
   80A     H5'1 2040   8.173   4.935   1.878 -0.2345 -1.9969 -0.3657
   80A     H5'2 2041   8.344   4.899   1.897  1.0641 -0.4720  2.6228
   80A      C4' 2042   8.279   5.081   2.001 -0.2353 -0.4292  0.4594
   80A      H4' 2043   8.285   5.140   1.909 -1.2623  0.9007  1.2169
   80A      O4' 2044   8.177   5.125   2.088  0.2691 -0.0610 -0.4162
   80A      C1' 2045   8.227   5.226   2.176 -0.0509 -0.0454  0.3349
   80A      H1' 2046   8.192   5.328   2.159 -1.7064 -0.4266  1.2081
   80A       N9 2047   8.178   5.186   2.314  0.0413 -0.4819 -0.0302
   80A       C8 2048   8.159   5.065   2.367 -0.0736 -0.2688  0.3084
   80A       H8 2049   8.168   4.968   2.321  0.1162 -1.6265  2.9878
   80A       N7 2050   8.129   5.063   2.494 -0.1673 -0.0191 -0.1593
   80A       C5 2051   8.125   5.200   2.529 -0.6168  0.8719 -0.4176
   80A       C6 2052   8.109   5.277   2.645  0.2239  0.5464 -0.1136
   80A       N6 2053   8.084   5.229   2.764 -0.2261 -0.7715 -0.5134
   80A      H61 2054   8.080   5.130   2.782  0.7633 -0.4817  1.4830
   80A      H62 2055   8.063   5.289   2.842 -0.9331 -2.1447  0.3849
   80A       N1 2056   8.134   5.405   2.647 -0.2573 -0.3282 -0.3901
   80A       C2 2057   8.160   5.461   2.531 -0.5903 -0.6456  0.1821
   80A       H2 2058   8.170   5.569   2.532 -2.3987 -0.4508  0.3250
   80A       N3 2059   8.171   5.406   2.403  0.1240 -0.5864 -0.3053
   80A       C4 2060   8.158   5.274   2.417  0.1045 -0.5192 -0.0463
   80A      C3' 2061   8.402   5.088   2.088  0.8286 -0.4315 -0.3574
   80A      H3' 2062   8.385   5.014   2.166 -0.1414  3.2121  3.2518
   80A      C2' 2063   8.380   5.226   2.150 -0.4573 -0.0408 -0.4714
   80A     H2'1 2064   8.430   5.234   2.247 -0.9381  0.7979 -0.2809
   80A      O2' 2065   8.424   5.334   2.078  0.0780  0.5809 -0.0402
   80A     HO'2 2066   8.494   5.301   2.021 -0.9300 -1.8827  0.0045
   80A      O3' 2067   8.535   5.072   2.038 -0.0608 -0.0975 -0.1415
   81U        P 2068   8.656   5.024   2.133  0.0685 -0.3665  0.0253
   81U      O1P 2069   8.775   5.003   2.046  0.2016 -0.4803 -0.4585
   81U      O2P 2070   8.610   4.908   2.210  0.3365 -0.5850 -0.3885
   81U      O5' 2071   8.685   5.144   2.236 -0.5724 -0.0691 -0.6601
   81U      C5' 2072   8.741   5.270   2.197  0.4193  0.5008  0.3979
   81U     H5'1 2073   8.676   5.304   2.116 -0.2960 -1.3102  0.1619
   81U     H5'2 2074   8.843   5.254   2.163  1.0012 -0.2304  2.3829
   81U      C4' 2075   8.732   5.361   2.315  0.0482 -0.4584  0.2991
   81U      H4' 2076   8.764   5.459   2.283 -0.0177 -0.2057  0.9783
   81U      O4' 2077   8.605   5.363   2.374  0.0818  0.3659  0.0568
   81U      C1' 2078   8.615   5.373   2.510  0.3074 -0.4959 -0.4867
   81U      H1' 2079   8.550   5.456   2.539 -0.6964 -1.6261  0.6256
   81U       N1 2080   8.549   5.256   2.577 -0.1505 -0.2674 -0.2563
   81U       C6 2081   8.510   5.144   2.514  0.2326  0.4527  1.0656
   81U       H6 2082   8.529   5.132   2.409  0.3971  0.1615  1.1254
   81U       C5 2083   8.448   5.039   2.573  0.0743  0.4165 -0.1723
   81U       H5 2084   8.424   4.949   2.518 -1.4320 -0.1110  1.2600
   81U       C4 2085   8.411   5.049   2.712  0.4654  0.3949 -0.0595
   81U       O4 2086   8.350   4.965   2.782  0.2068  0.5992  0.6819
   81U       N3 2087   8.449   5.165   2.773  0.0792 -0.1489  0.0138
   81U       H3 2088   8.414   5.179   2.867 -0.2435  0.7810 -0.2346
   81U       C2 2089   8.518   5.263   2.713  0.1541 -0.2303  0.4341
   81U       O2 2090   8.547   5.358   2.786 -0.3007  0.0783 -0.2704
   81U      C3' 2091   8.817   5.312   2.432  0.8079 -0.0664  0.2767
   81U      H3' 2092   8.809   5.204   2.434 -0.5073 -0.0366 -1.6943
   81U      C2' 2093   8.760   5.396   2.544 -0.4723 -0.4646 -0.3106
   81U     H2'1 2094   8.797   5.363   2.640  1.1396 -1.1260 -1.1187
   81U      O2' 2095   8.789   5.532   2.527  0.4771  0.0457 -0.2682
   81U     HO'2 2096   8.883   5.550   2.516  0.4608  1.4362  1.4780
   81U      O3' 2097   8.954   5.348   2.407  0.3278  0.1140  0.4613
   82U        P 2098   9.075   5.273   2.478 -0.5598 -0.6576  0.5527
   82U      O1P 2099   9.062   5.274   2.626  0.2974 -0.3865  0.5001
   82U      O2P 2100   9.207   5.314   2.420 -0.0768  0.4035  0.0687
   82U      O5' 2101   9.043   5.121   2.425 -0.5721  0.5529 -0.2176
   82U      C5' 2102   9.144   5.026   2.425 -0.1129  0.8864 -0.2729
   82U     H5'1 2103   9.206   5.044   2.513 -0.0959  0.0264 -0.1059
   82U     H5'2 2104   9.204   5.040   2.334  0.7119  1.9391  0.4024
   82U      C4' 2105   9.081   4.884   2.441  0.2466 -0.5885 -0.3134
   82U      H4' 2106   9.161   4.818   2.408  0.3138 -0.3831 -0.5614
   82U      O4' 2107   9.032   4.872   2.578 -0.8199 -0.0589 -0.6445
   82U      C1' 2108   8.894   4.846   2.579  0.0011 -0.6440  0.2602
   82U      H1' 2109   8.889   4.737   2.584  1.6223 -0.7381  0.3386
   82U       N1 2110   8.813   4.906   2.688  0.3985 -0.0961  0.6116
   82U       C6 2111   8.834   5.032   2.719 -0.1307  0.4383 -0.4769
   82U       H6 2112   8.913   5.085   2.668  3.2834 -2.5971  1.1564
   82U       C5 2113   8.774   5.092   2.823 -0.0914 -0.0133 -0.2776
   82U       H5 2114   8.794   5.196   2.848 -1.0469  0.3970 -1.1776
   82U       C4 2115   8.700   5.010   2.917  0.5201 -0.0090  0.8016
   82U       O4 2116   8.656   5.054   3.023  0.1976 -0.3561  0.3641
   82U       N3 2117   8.679   4.879   2.880 -0.6434 -0.1713 -0.4413
   82U       H3 2118   8.629   4.818   2.942 -2.2793  0.1672 -1.3510
   82U       C2 2119   8.727   4.826   2.763  0.0629  0.7306  0.3197
   82U       O2 2120   8.710   4.707   2.740 -0.0026 -0.5442 -0.3677
   82U      C3' 2121   8.962   4.864   2.346  0.8673  0.5187  0.1390
   82U      H3' 2122   8.965   4.937   2.265  1.4434 -0.5471 -0.8218
   82U      C2' 2123   8.835   4.880   2.439 -0.2175 -0.5226  0.1447
   82U     H2'1 2124   8.802   4.984   2.433 -0.9386 -0.8048 -0.8932
   82U      O2' 2125   8.734   4.791   2.403  0.0488 -0.4671 -1.1354
   82U     HO'2 2126   8.681   4.826   2.331  0.7789  1.0339 -0.9899
   82U      O3' 2127   8.951   4.737   2.283 -0.2681  0.6278 -0.1870
   82U      H3T 2128   8.857   4.724   2.295 -0.0000 -1.8537 -0.3788
   8.59489   8.59489   6.07726   0.00000   0.00000   0.00000   0.00000   4.29764   4.29764
