# Supplementary material for: Constant-pH Molecular Dynamics of Cationic Peptide Dendrimers Binding to siRNA
Source: J Chem Inf Model. 2026 Feb 5;66(8):4734–43. doi: 10.1021/acs.jcim.5c02636 (PMC13126635; doi:10.1021/acs.jcim.5c02636)
Supplement: Supplementary file 2 [file ci5c02636_si_002.zip › zip/MH18_05_out_2.gro]

Protein
 2128
    1LY0      N    1   4.630   6.628   3.471  0.0305  0.0801  0.0997
    1LY0     H1    2   4.608   6.717   3.430  0.9086  0.3422  0.1796
    1LY0     H2    3   4.546   6.572   3.467 -0.3896  0.5050  1.9903
    1LY0     H3    4   4.653   6.645   3.568  0.6391 -1.6374  0.3028
    1LY0     CA    5   4.735   6.560   3.392  0.4949 -0.4099 -0.8246
    1LY0     HA    6   4.745   6.596   3.289 -0.1459  0.0063 -0.7457
    1LY0     CB    7   4.878   6.586   3.452 -0.2603  0.4788  0.0943
    1LY0    HB1    8   4.948   6.518   3.403  0.1291  0.3165  0.8600
    1LY0    HB2    9   4.885   6.561   3.558 -2.2589  1.3265  0.4682
    1LY0     CG   10   4.929   6.731   3.442 -0.4472  0.2011 -0.2704
    1LY0    HG1   11   5.008   6.744   3.515  1.6859  1.0508 -2.5629
    1LY0    HG2   12   4.849   6.801   3.464 -0.3658 -0.1923  1.3998
    1LY0     CD   13   4.993   6.757   3.304  0.5868 -0.5438  0.1907
    1LY0    HD1   14   4.930   6.715   3.225 -0.7843 -0.7769  1.3539
    1LY0    HD2   15   5.086   6.702   3.289  1.6371  1.2129  0.0559
    1LY0     CE   16   5.029   6.897   3.274  0.7974 -0.1882  0.6272
    1LY0    HE1   17   5.119   6.911   3.333  0.4413 -0.2797  1.2058
    1LY0    HE2   18   4.954   6.970   3.305  0.0252 -0.8260  0.3101
    1LY0     NZ   19   5.067   6.920   3.133 -0.1490  0.2390  0.7234
    1LY0    HZ1   20   5.161   6.956   3.132 -0.3368  1.0496  3.4509
    1LY0    HZ2   21   5.067   6.832   3.084  0.2037  0.9843 -0.6639
    1LY0    HZ3   22   5.002   6.980   3.084  0.8601  1.3841  0.7627
    1LY0      C   23   4.708   6.416   3.390 -0.8852  0.6909 -0.0129
    1LY0      O   24   4.668   6.357   3.491  0.0337  0.2152  0.5368
    2LER      N   25   4.737   6.351   3.275  0.5310 -0.1572  0.0324
    2LER      H   26   4.760   6.410   3.196  0.5782 -0.3611 -0.1057
    2LER     CA   27   4.730   6.202   3.255 -0.2841 -0.4164 -0.0855
    2LER     HA   28   4.648   6.168   3.319 -0.7285  0.8473  0.0615
    2LER     CB   29   4.689   6.183   3.107 -0.2306  0.0815 -0.5352
    2LER    HB1   30   4.672   6.076   3.095 -3.2181  0.3536  0.5404
    2LER    HB2   31   4.777   6.212   3.049 -0.6763 -1.9566 -2.3563
    2LER     CG   32   4.555   6.244   3.059  0.5290 -0.5535 -0.0416
    2LER     HG   33   4.565   6.352   3.074 -1.3284 -0.1977 -0.9869
    2LER    CD1   34   4.511   6.224   2.910 -0.2362 -0.3497 -0.3143
    2LER   HD11   35   4.579   6.269   2.837 -1.4367 -0.9974 -1.8875
    2LER   HD12   36   4.510   6.117   2.889  0.0929 -0.5970  0.8496
    2LER   HD13   37   4.410   6.262   2.893 -1.3431 -3.0014 -0.2222
    2LER    CD2   38   4.442   6.198   3.150  0.7772 -0.1176 -0.2317
    2LER   HD21   39   4.467   6.234   3.250  0.1671  1.0942 -0.4898
    2LER   HD22   40   4.351   6.252   3.125  0.3550 -0.4201  0.5828
    2LER   HD23   41   4.415   6.092   3.150 -2.1664  0.5333  0.5720
    2LER      C   42   4.852   6.132   3.308 -0.6660 -0.1902  0.6105
    2LER      O   43   4.967   6.170   3.272 -0.1608  0.0732  0.1176
    3LYR      N   44   4.820   6.026   3.384 -0.1407 -0.2229 -0.3943
    3LYR      H   45   4.723   6.013   3.408 -0.8894  3.2205 -1.0818
    3LYR     CA   46   4.927   5.945   3.445 -0.5666  0.1447  0.6752
    3LYR     HA   47   5.024   5.993   3.447  0.5623 -2.0179  1.5819
    3LYR     CB   48   4.902   5.896   3.586  0.4235  0.2332 -0.0057
    3LYR    HB1   49   4.994   5.849   3.619 -0.9641 -1.2735  1.9656
    3LYR    HB2   50   4.826   5.818   3.581 -0.5472  1.0921  0.8925
    3LYR     CG   51   4.838   5.999   3.688  0.5731 -0.1570 -0.0253
    3LYR    HG1   52   4.834   5.939   3.779  0.2092 -0.9836 -0.5809
    3LYR    HG2   53   4.734   6.018   3.664 -0.8662 -2.8235  3.2485
    3LYR     CD   54   4.923   6.124   3.704 -0.0730  0.3516  0.6871
    3LYR    HD1   55   4.909   6.168   3.605  1.5905 -0.7756 -0.1068
    3LYR    HD2   56   5.028   6.100   3.725 -0.2918 -0.1017  1.2736
    3LYR     CE   57   4.867   6.207   3.814 -0.7623  0.2266  0.5933
    3LYR    HE1   58   4.875   6.143   3.902 -1.6104 -1.1210 -0.2751
    3LYR    HE2   59   4.764   6.228   3.785 -0.4354 -0.6665 -1.4161
    3LYR     NZ   60   4.940   6.335   3.835 -0.2960  0.5596  0.7956
    3LYR    HZ1   61   5.017   6.360   3.776 -0.1633  4.2860  2.2911
    3LYR      C   62   4.950   5.810   3.365  0.1622 -0.5962  0.2263
    3LYR      O   63   4.859   5.759   3.302 -0.2234 -0.2457  0.4384
    4LY0      N   64   5.078   5.770   3.356  0.1302 -0.4040 -0.3401
    4LY0      H   65   5.141   5.805   3.426 -0.1193 -0.7460  0.0617
    4LY0     CA   66   5.126   5.661   3.268  0.0711 -0.2427  0.2241
    4LY0     HA   67   5.045   5.658   3.195 -0.3197  0.3183  0.6230
    4LY0     CB   68   5.255   5.707   3.201  0.0636 -0.7252  0.2385
    4LY0    HB1   69   5.330   5.713   3.279 -0.5137  1.9493  0.7065
    4LY0    HB2   70   5.239   5.811   3.171  1.4289 -0.7248 -0.5529
    4LY0     CG   71   5.308   5.620   3.087 -0.4923 -0.4273  0.0159
    4LY0    HG1   72   5.251   5.627   2.995 -0.6991  1.8000  0.2563
    4LY0    HG2   73   5.301   5.514   3.111  2.3461 -1.8517 -4.3405
    4LY0     CD   74   5.455   5.648   3.054 -0.5949  0.4171  1.6364
    4LY0    HD1   75   5.473   5.609   2.954  0.3744 -1.0047  2.3264
    4LY0    HD2   76   5.512   5.589   3.127 -0.7881 -3.6215 -1.1264
    4LY0     CE   77   5.505   5.785   3.044 -0.3512 -0.4518  0.5602
    4LY0    HE1   78   5.483   5.837   3.137 -0.3342 -0.2446  0.4488
    4LY0    HE2   79   5.446   5.837   2.968  0.9346 -2.0264 -1.6382
    4LY0     NZ   80   5.644   5.788   2.994  0.7199  0.1675 -0.0095
    4LY0    HZ1   81   5.671   5.867   2.939 -0.5008 -0.0102 -0.8915
    4LY0    HZ2   82   5.713   5.782   3.068  2.3311  0.6618 -1.4238
    4LY0    HZ3   83   5.664   5.703   2.943 -1.9667 -0.0883 -0.8055
    4LY0      C   84   5.131   5.523   3.345  0.5458  0.0887 -0.0986
    4LY0      O   85   5.218   5.504   3.429  0.0097 -0.8814  0.5485
    5LER      N   86   5.025   5.435   3.335  0.0311  0.0585  0.6747
    5LER      H   87   4.951   5.461   3.271 -1.6177  0.5089  2.6600
    5LER     CA   88   5.031   5.304   3.392  0.6925  0.2550 -0.2923
    5LER     HA   89   5.095   5.307   3.480  0.5588 -1.2995 -0.1100
    5LER     CB   90   4.890   5.261   3.443 -0.3002 -0.3376 -0.1716
    5LER    HB1   91   4.823   5.253   3.358 -0.6891 -0.9507  0.1815
    5LER    HB2   92   4.845   5.330   3.515  0.7597  1.9100 -1.5457
    5LER     CG   93   4.894   5.125   3.509 -0.1938 -0.0547 -0.5750
    5LER     HG   94   4.955   5.057   3.450  1.2772 -0.1040  0.9303
    5LER    CD1   95   4.953   5.124   3.651 -0.8095 -0.8018 -0.1043
    5LER   HD11   96   4.912   5.206   3.709  2.8422  3.6186 -3.0631
    5LER   HD12   97   4.918   5.033   3.700 -1.3694 -0.9607 -0.7759
    5LER   HD13   98   5.061   5.139   3.646 -0.7494 -1.4381 -1.1093
    5LER    CD2   99   4.749   5.078   3.529 -0.5094 -0.1782  0.3900
    5LER   HD21  100   4.733   4.972   3.550 -4.3351 -0.3722 -2.3224
    5LER   HD22  101   4.711   5.140   3.610 -1.1086  0.6249 -0.4799
    5LER   HD23  102   4.689   5.099   3.440 -1.9673  0.5352  1.4997
    5LER      C  103   5.086   5.205   3.289  0.7763  1.0913  0.1857
    5LER      O  104   5.025   5.173   3.188  0.5116  0.0448  0.0070
    6LYR      N  105   5.193   5.133   3.323  0.2209  0.4061  0.0998
    6LYR      H  106   5.236   5.158   3.412 -0.9082 -1.0491  1.1064
    6LYR     CA  107   5.245   5.021   3.251 -1.3126 -0.4183  0.4971
    6LYR     HA  108   5.202   5.007   3.152 -0.7870  2.1624 -0.1446
    6LYR     CB  109   5.395   5.054   3.213  0.1114  0.1958 -0.0849
    6LYR    HB1  110   5.440   4.962   3.175 -0.5451  0.4141 -1.4658
    6LYR    HB2  111   5.454   5.079   3.301 -0.7047 -1.3033  0.9501
    6LYR     CG  112   5.412   5.160   3.100  0.7533  0.1996 -0.5400
    6LYR    HG1  113   5.388   5.255   3.148 -1.1618 -0.3503 -0.3164
    6LYR    HG2  114   5.342   5.141   3.018  3.4980 -1.0565 -2.7413
    6LYR     CD  115   5.549   5.169   3.033  0.2763 -0.6916 -0.7545
    6LYR    HD1  116   5.571   5.073   2.987 -1.4472 -3.0729  2.9622
    6LYR    HD2  117   5.626   5.182   3.110 -0.7187 -3.9534  0.9640
    6LYR     CE  118   5.560   5.297   2.943 -0.8540 -0.1426  0.1091
    6LYR    HE1  119   5.514   5.385   2.987 -1.2051  0.1589 -0.8230
    6LYR    HE2  120   5.500   5.282   2.854 -1.2811 -1.4331  0.5968
    6LYR     NZ  121   5.699   5.326   2.910 -0.1353 -0.0525 -0.4882
    6LYR    HZ1  122   5.757   5.244   2.901 -1.2265 -1.1391  1.6016
    6LYR      C  123   5.216   4.891   3.319 -0.0903  0.3437 -0.7238
    6LYR      O  124   5.201   4.880   3.439  0.1345 -0.3969 -0.4141
    7LER      N  125   5.224   4.783   3.242  0.1972  0.2897 -0.5114
    7LER      H  126   5.235   4.797   3.142  0.2363 -0.2816 -0.5894
    7LER     CA  127   5.216   4.645   3.292  0.7848 -0.6813 -0.2833
    7LER     HA  128   5.131   4.645   3.360 -0.1331  1.6223 -1.3160
    7LER     CB  129   5.179   4.545   3.179  1.0043 -0.1203 -0.4641
    7LER    HB1  130   5.183   4.444   3.220  1.0465 -0.1266 -0.4828
    7LER    HB2  131   5.254   4.546   3.099 -1.3389  0.0995 -2.8075
    7LER     CG  132   5.042   4.584   3.105  0.4063  0.5494  0.1768
    7LER     HG  133   5.061   4.682   3.061 -1.4428  0.9120  0.0943
    7LER    CD1  134   5.019   4.476   3.000 -0.0130 -0.7429 -0.0578
    7LER   HD11  135   4.916   4.474   2.964  0.2633 -0.3303 -0.8882
    7LER   HD12  136   5.080   4.492   2.910  0.5263 -1.2852  0.2029
    7LER   HD13  137   5.035   4.376   3.042 -0.7725 -0.9933 -0.3578
    7LER    CD2  138   4.916   4.581   3.192 -0.6315  0.2480 -0.1190
    7LER   HD21  139   4.830   4.618   3.136 -0.7628  0.7791  0.4322
    7LER   HD22  140   4.916   4.482   3.238  0.7380  0.8603  1.2997
    7LER   HD23  141   4.926   4.649   3.276 -3.1906  0.3668  0.1715
    7LER      C  142   5.342   4.599   3.374 -0.3167 -0.6048  0.4221
    7LER      O  143   5.458   4.632   3.357 -0.1008  0.4541  0.5954
    8LER      N  144   5.313   4.518   3.475 -0.6887  0.3903  0.1840
    8LER      H  145   5.214   4.504   3.489 -0.4093 -1.2227  0.6933
    8LER     CA  146   5.408   4.456   3.567 -0.4037 -0.1233 -0.1749
    8LER     HA  147   5.355   4.410   3.651  0.5937  1.4953  1.4188
    8LER     CB  148   5.488   4.340   3.494 -0.0115  0.7016 -0.2365
    8LER    HB1  149   5.561   4.289   3.558 -1.6377 -0.2270  0.9497
    8LER    HB2  150   5.535   4.385   3.407  3.9935 -1.7673  0.3850
    8LER     CG  151   5.410   4.219   3.438  0.3628  0.5421  0.1985
    8LER     HG  152   5.326   4.255   3.378  0.3243  1.5613  0.8553
    8LER    CD1  153   5.478   4.122   3.348 -0.4616  0.0453  0.0727
    8LER   HD11  154   5.550   4.063   3.406 -1.5294 -0.6275  0.7636
    8LER   HD12  155   5.404   4.058   3.300  1.1531 -2.5369  0.8230
    8LER   HD13  156   5.530   4.174   3.268 -0.6518  0.0762 -0.0308
    8LER    CD2  157   5.344   4.149   3.555 -0.0253  0.9545 -0.0793
    8LER   HD21  158   5.294   4.224   3.616 -0.2451  0.5342  0.2545
    8LER   HD22  159   5.266   4.083   3.518  1.4183 -0.9693  0.1548
    8LER   HD23  160   5.408   4.093   3.623  0.1621 -1.4101 -2.0605
    8LER      C  161   5.500   4.560   3.642 -0.0934  0.3091 -0.6017
    8LER      O  162   5.613   4.525   3.678 -0.3969 -0.4139 -0.0418
    9LYR      N  163   5.459   4.685   3.669  0.1249 -0.3849 -0.0744
    9LYR      H  164   5.368   4.715   3.638  0.8259 -1.7345 -3.9464
    9LYR     CA  165   5.538   4.793   3.728  0.1864 -0.2652  1.3898
    9LYR     HA  166   5.606   4.754   3.805  2.5228  1.9699  0.6168
    9LYR     CB  167   5.643   4.842   3.622 -0.5294 -0.4333 -0.2012
    9LYR    HB1  168   5.702   4.757   3.588  2.4028  0.3795  2.2939
    9LYR    HB2  169   5.713   4.907   3.675 -1.0075 -0.2119  0.1613
    9LYR     CG  170   5.585   4.921   3.510  0.0012  0.2710 -0.4078
    9LYR    HG1  171   5.534   5.009   3.548 -0.2564  1.1527 -2.6303
    9LYR    HG2  172   5.520   4.854   3.454  0.9752 -0.0599 -1.1730
    9LYR     CD  173   5.692   4.961   3.406 -0.2847 -0.0253  0.2093
    9LYR    HD1  174   5.761   5.022   3.465  0.3889  0.6207 -1.1960
    9LYR    HD2  175   5.662   5.026   3.323  2.1372  1.3860  0.3393
    9LYR     CE  176   5.781   4.847   3.345  0.7204 -0.1143 -0.3691
    9LYR    HE1  177   5.821   4.781   3.423 -1.7267 -0.4562  0.6922
    9LYR    HE2  178   5.862   4.889   3.286  1.2304 -0.6187 -0.0522
    9LYR     NZ  179   5.691   4.773   3.258  0.4871  0.5962  0.2872
    9LYR    HZ1  180   5.627   4.702   3.289 -1.3152  1.4020 -1.3598
    9LYR      C  181   5.464   4.904   3.794  0.2370  0.0558  0.1591
    9LYR      O  182   5.342   4.925   3.777  0.8349  0.0106 -0.3718
   10LER      N  183   5.521   4.975   3.893 -0.0441  0.4196 -0.8188
   10LER      H  184   5.617   4.955   3.919  0.8448  1.1809 -3.2420
   10LER     CA  185   5.445   5.082   3.964 -0.1162 -0.3205 -0.0885
   10LER     HA  186   5.349   5.032   3.983 -0.9622  0.9273 -0.9159
   10LER     CB  187   5.514   5.113   4.093 -0.2215  0.4402 -0.8519
   10LER    HB1  188   5.437   5.170   4.143 -1.6708 -2.9031  1.0545
   10LER    HB2  189   5.603   5.176   4.087  0.2793 -0.2857 -1.2391
   10LER     CG  190   5.549   4.988   4.188 -0.4219 -0.2818 -0.5776
   10LER     HG  191   5.596   4.914   4.123 -1.6225  0.0922 -1.9375
   10LER    CD1  192   5.644   5.018   4.299 -0.1953  0.2037 -0.8607
   10LER   HD11  193   5.599   5.093   4.363  0.4855 -0.8471  0.9304
   10LER   HD12  194   5.673   4.931   4.359  1.2325 -1.0077 -3.1695
   10LER   HD13  195   5.730   5.065   4.252  3.0053 -1.3826  2.8309
   10LER    CD2  196   5.425   4.919   4.249 -0.0945 -0.3731 -0.4997
   10LER   HD21  197   5.357   4.882   4.173  0.2901  1.5126 -1.8523
   10LER   HD22  198   5.444   4.847   4.328  2.1549  0.3783 -0.2738
   10LER   HD23  199   5.377   5.002   4.301 -0.5001  0.7785 -2.5725
   10LER      C  200   5.418   5.208   3.878  0.5160  0.0211  0.3405
   10LER      O  201   5.475   5.234   3.775 -0.1361 -0.6439  0.5894
   11LER      N  202   5.308   5.278   3.907  0.0865  0.7163  0.3348
   11LER      H  203   5.248   5.251   3.984 -0.7518 -2.8313 -1.3550
   11LER     CA  204   5.246   5.386   3.832  0.3117  0.2358  0.5546
   11LER     HA  205   5.222   5.349   3.732  0.9538  2.7386 -0.6018
   11LER     CB  206   5.120   5.441   3.902  0.1557 -0.0139  0.1168
   11LER    HB1  207   5.143   5.483   4.000 -0.4456  2.0711 -0.5809
   11LER    HB2  208   5.048   5.359   3.909  1.6948 -1.2738  2.3954
   11LER     CG  209   5.051   5.566   3.832 -0.6600 -0.0259 -0.3291
   11LER     HG  210   5.130   5.632   3.797  0.8365 -2.0364 -0.9527
   11LER    CD1  211   4.973   5.535   3.705 -0.1639 -0.1538  0.1070
   11LER   HD11  212   4.953   5.628   3.652  0.0830 -1.3088 -2.1403
   11LER   HD12  213   5.036   5.475   3.639 -2.0511 -2.4850  0.3016
   11LER   HD13  214   4.884   5.479   3.731 -0.6222  0.4208 -0.2127
   11LER    CD2  215   4.949   5.637   3.922  0.0503 -0.4939 -0.5506
   11LER   HD21  216   4.878   5.560   3.952  1.2908 -1.0964  0.9675
   11LER   HD22  217   4.996   5.679   4.010 -2.4063  1.8170 -0.2124
   11LER   HD23  218   4.901   5.713   3.860 -0.7669 -1.6572 -1.4135
   11LER      C  219   5.347   5.499   3.803  0.5058 -0.2502 -0.1013
   11LER      O  220   5.386   5.569   3.897  0.5852 -0.4649  0.2508
   12LER      N  221   5.385   5.523   3.679  0.8220 -0.5122 -0.6224
   12LER      H  222   5.349   5.459   3.610  1.6129 -0.4019 -1.1492
   12LER     CA  223   5.479   5.626   3.621  0.1897  0.0906 -0.4121
   12LER     HA  224   5.567   5.627   3.685  0.6116 -2.8573 -0.7921
   12LER     CB  225   5.525   5.585   3.476 -0.6119  0.5206 -0.2496
   12LER    HB1  226   5.589   5.667   3.441  0.9403 -0.0980  1.0107
   12LER    HB2  227   5.450   5.571   3.399 -0.0782  1.1329 -0.9076
   12LER     CG  228   5.611   5.452   3.475  0.0026  0.5316  0.3114
   12LER     HG  229   5.582   5.377   3.548  0.4337  0.8841  0.8575
   12LER    CD1  230   5.585   5.372   3.346  0.0547  0.2805  0.1439
   12LER   HD11  231   5.479   5.359   3.321  0.3528 -0.1552 -0.8998
   12LER   HD12  232   5.640   5.419   3.265 -0.8792  1.4656  0.1683
   12LER   HD13  233   5.632   5.275   3.361 -0.4604  0.1441  0.9907
   12LER    CD2  234   5.763   5.479   3.490  0.0870 -0.0004  0.7391
   12LER   HD21  235   5.778   5.520   3.590  1.0264 -2.9669  1.9523
   12LER   HD22  236   5.818   5.385   3.481 -0.2950 -0.1279 -0.3960
   12LER   HD23  237   5.791   5.555   3.418  0.8556 -0.6193  0.3736
   12LER      C  238   5.414   5.768   3.619 -0.1420  0.4960  0.1581
   12LER      O  239   5.298   5.792   3.632  0.5674  0.3241 -0.0876
   13LER      N  240   5.501   5.867   3.595  0.3299  0.5039 -0.1950
   13LER      H  241   5.600   5.856   3.577  0.6661  1.8246  0.6166
   13LER     CA  242   5.456   6.007   3.607 -0.4504 -0.0194 -0.2615
   13LER     HA  243   5.396   6.009   3.698 -0.1550  0.1703 -0.0693
   13LER     CB  244   5.579   6.100   3.620  0.0456 -0.3029 -0.0707
   13LER    HB1  245   5.558   6.206   3.608 -0.4627 -0.4036 -0.1026
   13LER    HB2  246   5.656   6.074   3.548  0.9235 -1.8350  1.3404
   13LER     CG  247   5.638   6.106   3.759  0.1758 -0.2519 -0.7256
   13LER     HG  248   5.560   6.130   3.831  2.1030 -0.0852  1.4171
   13LER    CD1  249   5.700   5.972   3.802  0.3009 -0.1813 -0.8710
   13LER   HD11  250   5.759   5.989   3.892 -0.9795 -0.5505  0.0641
   13LER   HD12  251   5.614   5.909   3.826 -0.4867  1.2955  0.4321
   13LER   HD13  252   5.751   5.924   3.719  1.8439  1.0063 -0.6445
   13LER    CD2  253   5.742   6.214   3.777 -0.5081 -0.7122 -0.1544
   13LER   HD21  254   5.837   6.178   3.739 -0.5572  0.5212 -1.5320
   13LER   HD22  255   5.717   6.306   3.724  1.2934 -0.0195  0.1169
   13LER   HD23  256   5.752   6.233   3.884 -2.0676 -1.8795  0.2265
   13LER      C  257   5.365   6.045   3.482 -0.9485 -0.0519  0.0424
   13LER      O  258   5.347   5.974   3.383 -0.2796  0.2412 -1.0340
   14NH2      N  259   5.299   6.151   3.487 -0.4605  0.3207 -0.8210
   14NH2     H1  260   5.317   6.208   3.569  0.2562 -0.2389 -0.5835
   14NH2     H2  261   5.252   6.194   3.408  0.4798  1.2162 -0.9226
   15LY0      N  262   4.654   6.936   3.799  0.5631 -0.1748  0.2649
   15LY0     H1  263   4.599   7.010   3.840 -1.1083 -0.8335 -0.6663
   15LY0     H2  264   4.743   6.979   3.780  0.6654 -0.5237 -0.0533
   15LY0     H3  265   4.610   6.912   3.711  0.1394 -0.1466  0.4684
   15LY0     CA  266   4.670   6.830   3.900 -0.2416  0.9402 -0.2589
   15LY0     HA  267   4.711   6.871   3.993 -0.0789 -0.5446  0.3432
   15LY0     CB  268   4.539   6.755   3.918  0.4588 -0.4403  0.0284
   15LY0    HB1  269   4.562   6.668   3.979  2.8441  0.7158  0.9214
   15LY0    HB2  270   4.487   6.738   3.823  0.2237  1.1001 -0.1504
   15LY0     CG  271   4.458   6.857   3.999 -0.0604  0.0507 -0.0778
   15LY0    HG1  272   4.426   6.942   3.940 -1.1510  0.2871  0.8297
   15LY0    HG2  273   4.517   6.900   4.080 -2.4702  0.7993  1.3806
   15LY0     CD  274   4.338   6.786   4.062  0.4279 -0.2439 -0.3868
   15LY0    HD1  275   4.278   6.862   4.113  1.5408 -0.1558  0.8529
   15LY0    HD2  276   4.385   6.722   4.136 -0.6714  0.0532  0.6029
   15LY0     CE  277   4.241   6.704   3.975 -0.5096 -0.0303  0.1039
   15LY0    HE1  278   4.178   6.654   4.048 -1.4327 -1.8232 -1.8315
   15LY0    HE2  279   4.301   6.632   3.921 -1.2479 -1.0313  0.5813
   15LY0     NZ  280   4.162   6.792   3.892 -0.2567 -0.2735  0.0538
   15LY0    HZ1  281   4.088   6.744   3.843 -1.0635 -0.2059  1.1724
   15LY0    HZ2  282   4.124   6.865   3.950 -0.2612 -0.5076  0.3491
   15LY0    HZ3  283   4.219   6.841   3.824 -0.8431  1.1554  0.5590
   15LY0      C  284   4.769   6.729   3.837  0.8558 -0.2335 -0.6252
   15LY0      O  285   4.742   6.677   3.728  0.0335 -0.1893 -0.7751
   16LER      N  286   4.879   6.694   3.907 -0.1807  0.1942  0.1420
   16LER      H  287   4.871   6.702   4.007 -1.0901  2.1598 -0.0422
   16LER     CA  288   4.959   6.575   3.874  0.5531 -0.0497  0.4675
   16LER     HA  289   4.979   6.572   3.767  1.5598  0.9842  0.6083
   16LER     CB  290   5.099   6.575   3.936  0.2416 -0.1442 -0.4142
   16LER    HB1  291   5.162   6.505   3.882 -0.6377 -1.7924  0.6291
   16LER    HB2  292   5.098   6.549   4.041  0.7043  2.8022  0.4295
   16LER     CG  293   5.169   6.711   3.934  0.0202 -0.3009  0.0071
   16LER     HG  294   5.116   6.777   4.002 -0.8057 -0.9641  0.0189
   16LER    CD1  295   5.313   6.708   3.985  0.0165  0.5225  0.2355
   16LER   HD11  296   5.318   6.684   4.091 -2.8787  1.0203  0.5793
   16LER   HD12  297   5.362   6.638   3.917  0.6952  0.0050  1.2380
   16LER   HD13  298   5.350   6.810   3.969 -0.1118  0.3119 -1.5638
   16LER    CD2  299   5.168   6.778   3.795  0.0628  0.1218 -1.5246
   16LER   HD21  300   5.213   6.718   3.716  0.3064 -2.6324  0.5898
   16LER   HD22  301   5.063   6.791   3.768 -0.6015 -2.3413 -0.3757
   16LER   HD23  302   5.203   6.881   3.794  0.2485  0.0948  0.1434
   16LER      C  303   4.890   6.438   3.900 -0.3127 -0.5570 -0.1954
   16LER      O  304   4.798   6.431   3.982  0.0347 -0.4806  0.1383
   17LY0      N  305   6.845   5.537   3.923 -0.0716 -0.0181  0.4720
   17LY0     H1  306   6.917   5.534   3.852 -0.2416 -0.1476  0.3041
   17LY0     H2  307   6.796   5.625   3.919 -0.6710 -0.3733 -2.8237
   17LY0     H3  308   6.901   5.522   4.006 -1.9016  0.5911  1.8913
   17LY0     CA  309   6.746   5.429   3.910  0.6349  0.1659 -0.2127
   17LY0     HA  310   6.794   5.333   3.928  1.2695  0.4059 -0.6146
   17LY0     CB  311   6.645   5.435   4.025  0.0863  0.1485 -0.4159
   17LY0    HB1  312   6.572   5.515   4.010  0.9130  0.7531 -1.3312
   17LY0    HB2  313   6.701   5.452   4.117  0.5679  0.5372 -0.7793
   17LY0     CG  314   6.577   5.296   4.039 -0.6869  0.1462 -0.0817
   17LY0    HG1  315   6.648   5.227   4.084 -2.2008 -0.5619  1.3107
   17LY0    HG2  316   6.548   5.257   3.941  0.3699  0.2597 -0.4618
   17LY0     CD  317   6.455   5.292   4.128 -0.0956  0.0579 -0.6653
   17LY0    HD1  318   6.373   5.352   4.088 -1.0147 -0.7564 -0.0473
   17LY0    HD2  319   6.487   5.337   4.221  0.9362  0.4986 -1.2173
   17LY0     CE  320   6.393   5.150   4.144 -0.7190 -0.0937  0.0635
   17LY0    HE1  321   6.474   5.083   4.175 -0.0024 -0.2263 -1.9169
   17LY0    HE2  322   6.357   5.109   4.049  1.1411  0.1244 -0.7933
   17LY0     NZ  323   6.295   5.151   4.244 -0.7452 -0.4252 -0.1577
   17LY0    HZ1  324   6.324   5.142   4.341 -0.7415 -1.2725 -0.2334
   17LY0    HZ2  325   6.241   5.236   4.236 -0.2510 -0.3054 -2.8093
   17LY0    HZ3  326   6.241   5.066   4.244 -1.0717 -0.2475  1.1493
   17LY0      C  327   6.679   5.436   3.775 -0.5689 -0.5620 -0.0726
   17LY0      O  328   6.613   5.532   3.741 -0.1122 -0.1071 -0.1416
   18LER      N  329   6.682   5.324   3.702  0.8461 -0.6473 -0.2411
   18LER      H  330   6.748   5.255   3.736  1.4087 -0.5059 -0.9994
   18LER     CA  331   6.611   5.305   3.569  0.8573 -1.1500 -0.6554
   18LER     HA  332   6.665   5.366   3.497  0.2944  0.9379  0.6313
   18LER     CB  333   6.630   5.156   3.524 -0.6779  1.4827  0.0301
   18LER    HB1  334   6.577   5.091   3.594  0.9584  0.1004  0.0509
   18LER    HB2  335   6.735   5.129   3.524 -1.6866 -3.4777 -0.7093
   18LER     CG  336   6.577   5.131   3.379  0.0724  0.1366 -0.6853
   18LER     HG  337   6.469   5.147   3.382  0.0213 -0.2882  0.0917
   18LER    CD1  338   6.647   5.218   3.278  0.1146 -0.0221 -0.5347
   18LER   HD11  339   6.754   5.223   3.293  0.1233  0.2020 -0.6678
   18LER   HD12  340   6.635   5.176   3.179 -0.0078 -0.8018 -0.1981
   18LER   HD13  341   6.606   5.319   3.283  0.7142  0.2593 -1.2104
   18LER    CD2  342   6.597   4.988   3.342 -0.0370  0.2242  0.1896
   18LER   HD21  343   6.567   4.923   3.424  0.2703 -2.7047 -1.8585
   18LER   HD22  344   6.535   4.967   3.255 -0.1262 -2.5447  0.8437
   18LER   HD23  345   6.704   4.969   3.341 -0.4204 -2.2771 -0.7243
   18LER      C  346   6.460   5.339   3.589 -0.1117  0.3454  0.0574
   18LER      O  347   6.396   5.297   3.686 -0.5560  0.1788 -0.1003
   19LYR      N  348   6.406   5.402   3.482 -0.4200 -0.6434 -0.1184
   19LYR      H  349   6.473   5.436   3.414  0.3908 -0.3297  0.8155
   19LYR     CA  350   6.267   5.444   3.469  0.1194  0.7041  0.2289
   19LYR     HA  351   6.215   5.388   3.547  3.7998 -1.4844  1.3661
   19LYR     CB  352   6.240   5.593   3.496  0.5377 -0.8612  0.0322
   19LYR    HB1  353   6.258   5.661   3.413  0.4259 -0.4959  0.3057
   19LYR    HB2  354   6.292   5.630   3.584 -0.1569  3.7529 -1.2767
   19LYR     CG  355   6.091   5.617   3.541  0.2588 -0.9348  0.2730
   19LYR    HG1  356   6.066   5.568   3.635 -0.5402 -1.6480 -0.2900
   19LYR    HG2  357   6.031   5.583   3.456  1.8072 -0.0362 -1.2383
   19LYR     CD  358   6.059   5.771   3.563  0.3835 -0.6441 -0.6868
   19LYR    HD1  359   5.959   5.789   3.602  1.4756 -0.6180  2.3816
   19LYR    HD2  360   6.085   5.839   3.482  2.6096  0.1464  0.5986
   19LYR     CE  361   6.137   5.835   3.679 -0.0587 -0.0209 -0.1831
   19LYR    HE1  362   6.124   5.943   3.668  2.2957  0.3145 -0.1356
   19LYR    HE2  363   6.245   5.828   3.671 -0.0319 -1.1405  0.9897
   19LYR     NZ  364   6.096   5.790   3.813 -0.1841  0.1131 -0.1376
   19LYR    HZ1  365   6.107   5.692   3.837  0.1835  0.2149  0.1082
   19LYR      C  366   6.216   5.390   3.337  0.5695  0.0015 -0.3806
   19LYR      O  367   6.271   5.424   3.230  0.3188  0.4204 -0.1343
   20LY0      N  368   6.103   5.316   3.331  0.4994 -0.2988  0.4375
   20LY0      H  369   6.056   5.293   3.418  1.0118  0.1245  0.8357
   20LY0     CA  370   6.049   5.265   3.202  0.0092  0.3940 -0.0767
   20LY0     HA  371   6.136   5.242   3.141 -0.9539  0.9795 -1.7385
   20LY0     CB  372   5.963   5.138   3.224  0.2420 -0.5279  0.1873
   20LY0    HB1  373   5.917   5.110   3.130 -1.1002  3.3268 -0.5156
   20LY0    HB2  374   5.878   5.158   3.289 -0.4567 -0.6079 -0.6829
   20LY0     CG  375   6.055   5.028   3.290  0.6638  0.1243  0.1049
   20LY0    HG1  376   6.023   4.978   3.382  1.3399 -0.9453 -0.2251
   20LY0    HG2  377   6.150   5.069   3.323  1.4675 -2.5257  1.3217
   20LY0     CD  378   6.086   4.931   3.173 -0.1575 -0.1187  0.0681
   20LY0    HD1  379   6.117   4.989   3.086 -3.9757 -0.1654 -1.5144
   20LY0    HD2  380   5.999   4.872   3.145 -1.1511  0.6138  1.4856
   20LY0     CE  381   6.202   4.837   3.215 -0.0143  0.0144  0.4191
   20LY0    HE1  382   6.153   4.786   3.298 -2.4839  0.4146 -0.6951
   20LY0    HE2  383   6.290   4.892   3.251 -0.0867 -0.4036  1.2667
   20LY0     NZ  384   6.245   4.747   3.109 -0.1946  0.7342  0.2388
   20LY0    HZ1  385   6.309   4.672   3.129  2.2694  2.0907 -1.8699
   20LY0    HZ2  386   6.168   4.699   3.064  0.1427  0.2433  0.1780
   20LY0    HZ3  387   6.285   4.802   3.034 -0.3079  0.0381 -0.3356
   20LY0      C  388   5.963   5.368   3.130  0.5013  0.5086  0.6456
   20LY0      O  389   5.872   5.425   3.189  0.0643  0.3197 -0.7280
   21LER      N  390   5.982   5.389   2.995  0.5044 -0.2807  0.1089
   21LER      H  391   6.054   5.334   2.950  0.2152  0.1852 -0.9422
   21LER     CA  392   5.902   5.473   2.898 -0.2334  0.0213  1.0995
   21LER     HA  393   5.914   5.580   2.919  1.2570  0.0477  0.1828
   21LER     CB  394   5.955   5.451   2.749 -0.0363 -0.0560  0.3709
   21LER    HB1  395   5.891   5.516   2.690  1.4172 -1.0531 -2.5165
   21LER    HB2  396   5.932   5.353   2.706 -0.6090 -0.4186  1.4584
   21LER     CG  397   6.110   5.487   2.741  0.3413  0.1838 -0.1675
   21LER     HG  398   6.162   5.426   2.815 -0.1669 -0.2371 -0.1572
   21LER    CD1  399   6.163   5.456   2.598  0.1080 -0.5082  0.7827
   21LER   HD11  400   6.089   5.487   2.524 -1.1341 -0.3959  2.0403
   21LER   HD12  401   6.262   5.500   2.586  0.7073 -1.5329  1.8384
   21LER   HD13  402   6.167   5.347   2.589 -0.2701 -0.6747  2.3078
   21LER    CD2  403   6.125   5.637   2.753  0.2985 -0.0153 -0.2668
   21LER   HD21  404   6.068   5.685   2.674  2.5979  0.2346 -1.9011
   21LER   HD22  405   6.099   5.678   2.851  2.5256  3.3529 -0.8985
   21LER   HD23  406   6.230   5.664   2.738 -0.2011  1.3549 -1.5236
   21LER      C  407   5.754   5.449   2.896 -0.8343  0.6508  0.2760
   21LER      O  408   5.680   5.543   2.872 -0.1082  0.6009  0.8279
   22LY0      N  409   6.235   5.993   4.428  0.2313 -0.7612  0.3367
   22LY0     H1  410   6.241   6.069   4.495 -1.6312 -1.1506  1.0055
   22LY0     H2  411   6.326   5.952   4.418  1.4865  1.2889  2.3199
   22LY0     H3  412   6.173   5.918   4.456 -3.4267  0.3292 -3.7506
   22LY0     CA  413   6.183   6.047   4.301 -0.3977 -0.4341  0.5665
   22LY0     HA  414   6.080   6.080   4.314 -0.9351 -2.1003  0.7940
   22LY0     CB  415   6.257   6.174   4.259 -0.4897  0.0158 -0.7069
   22LY0    HB1  416   6.361   6.143   4.245 -0.5165 -0.5127  0.1762
   22LY0    HB2  417   6.251   6.251   4.335 -1.0293 -1.2462  0.5656
   22LY0     CG  418   6.196   6.229   4.130  0.4599 -1.0646  0.0132
   22LY0    HG1  419   6.090   6.240   4.149  0.7245  1.3441  0.4321
   22LY0    HG2  420   6.207   6.155   4.050  2.6093  0.9282 -1.6900
   22LY0     CD  421   6.268   6.363   4.080  0.2504  0.4611 -0.1617
   22LY0    HD1  422   6.249   6.379   3.974  1.2284  2.0393 -0.1131
   22LY0    HD2  423   6.375   6.352   4.097  0.0487  0.0048  0.9224
   22LY0     CE  424   6.224   6.496   4.149 -0.1040 -0.5602 -0.4075
   22LY0    HE1  425   6.239   6.495   4.257 -1.2872  0.9812 -0.1933
   22LY0    HE2  426   6.118   6.517   4.135 -0.3203 -0.5045  1.1314
   22LY0     NZ  427   6.292   6.607   4.076  0.5362  0.3203  0.0389
   22LY0    HZ1  428   6.242   6.694   4.091 -0.4168 -0.2200  0.0979
   22LY0    HZ2  429   6.392   6.614   4.087  0.3622  4.1770  0.7320
   22LY0    HZ3  430   6.278   6.593   3.977 -1.8740  1.2646  0.1788
   22LY0      C  431   6.178   5.940   4.196  0.6003  1.0656  0.0712
   22LY0      O  432   6.284   5.880   4.160 -0.7380 -0.4577  0.6672
   23LER      N  433   6.060   5.901   4.155  0.4585  0.2619 -0.1527
   23LER      H  434   5.978   5.941   4.199 -0.7474 -0.4769 -1.6335
   23LER     CA  435   6.025   5.808   4.043  0.4531  0.1883 -0.0468
   23LER     HA  436   6.096   5.726   4.043  1.0092  0.6549  1.0596
   23LER     CB  437   5.882   5.743   4.051  0.1096  0.5125  0.2134
   23LER    HB1  438   5.798   5.806   4.022 -0.2049 -0.5507 -1.2892
   23LER    HB2  439   5.878   5.718   4.157  2.5383  2.1672  0.7938
   23LER     CG  440   5.863   5.617   3.963 -0.1603 -0.9142  0.2710
   23LER     HG  441   5.882   5.623   3.856  0.6249 -0.2298  0.4393
   23LER    CD1  442   5.934   5.491   4.011  0.6932 -0.2748 -0.2134
   23LER   HD11  443   6.041   5.511   4.006  0.1532  2.8155 -2.9148
   23LER   HD12  444   5.896   5.468   4.111 -0.1950  0.5274 -0.3550
   23LER   HD13  445   5.912   5.404   3.950  2.1505  0.9417 -2.6358
   23LER    CD2  446   5.715   5.588   3.976 -0.0722  0.2962  0.2187
   23LER   HD21  447   5.656   5.675   3.946  0.7074  0.5073 -0.7665
   23LER   HD22  448   5.687   5.519   3.896 -0.1152  1.4080 -0.7628
   23LER   HD23  449   5.684   5.551   4.073 -0.2024 -0.1242  0.0194
   23LER      C  450   6.045   5.866   3.906 -0.3091 -1.1072  0.0774
   23LER      O  451   6.036   5.989   3.879 -0.3392 -0.2136  0.1050
   24LY0      N  452   4.136   6.025   3.166 -0.4283 -0.5426 -0.3738
   24LY0     H1  453   4.173   6.091   3.233 -2.1997 -1.0925  1.2267
   24LY0     H2  454   4.041   6.059   3.161  0.2598  2.0791  1.9798
   24LY0     H3  455   4.178   6.019   3.074 -1.1071 -1.3287 -0.6460
   24LY0     CA  456   4.137   5.889   3.211 -0.1292  0.5363 -0.1632
   24LY0     HA  457   4.109   5.889   3.317 -2.4742 -0.3822 -0.7203
   24LY0     CB  458   4.031   5.813   3.139  1.2847 -0.2533  0.0950
   24LY0    HB1  459   4.043   5.821   3.031 -0.5413 -2.4284 -0.3587
   24LY0    HB2  460   3.939   5.863   3.172  3.7604  3.8296  1.6281
   24LY0     CG  461   4.033   5.653   3.166  0.3950  0.2766 -0.0534
   24LY0    HG1  462   4.026   5.634   3.273 -1.3180  0.1171 -0.1617
   24LY0    HG2  463   4.138   5.628   3.152  0.7635  1.4862  0.3783
   24LY0     CD  464   3.918   5.574   3.093 -0.5233 -0.3844 -0.0292
   24LY0    HD1  465   3.826   5.634   3.088 -1.4094 -1.3264  3.0491
   24LY0    HD2  466   3.909   5.494   3.166  0.2836 -0.8426 -0.4255
   24LY0     CE  467   3.945   5.516   2.951  0.3429 -0.1386 -0.7692
   24LY0    HE1  468   4.000   5.422   2.964 -0.0584 -0.1702  1.0090
   24LY0    HE2  469   4.002   5.582   2.886 -4.0143  2.2010 -2.6383
   24LY0     NZ  470   3.814   5.494   2.893  0.1649  0.1408  0.0089
   24LY0    HZ1  471   3.765   5.420   2.941  0.0982  0.6760  0.7916
   24LY0    HZ2  472   3.752   5.575   2.895 -0.1704 -0.0815 -0.8017
   24LY0    HZ3  473   3.815   5.462   2.797 -0.4352 -0.9075  0.3334
   24LY0      C  474   4.275   5.831   3.194 -0.0569  0.6998  0.3444
   24LY0      O  475   4.337   5.852   3.087  0.9953 -0.1118 -0.1838
   25LER      N  476   4.319   5.748   3.291 -0.2806 -0.2790 -0.1361
   25LER      H  477   4.250   5.731   3.362 -0.8436 -0.0198 -0.6051
   25LER     CA  478   4.448   5.681   3.299  0.7338 -0.4738 -0.3517
   25LER     HA  479   4.516   5.757   3.335 -0.4524  1.2096 -1.4826
   25LER     CB  480   4.425   5.575   3.406  1.2464 -0.6982 -0.0004
   25LER    HB1  481   4.349   5.514   3.357  1.3252  0.8640 -2.1638
   25LER    HB2  482   4.370   5.614   3.492 -1.9530 -3.6305 -0.4710
   25LER     CG  483   4.545   5.497   3.448 -0.3752  0.5307 -0.3380
   25LER     HG  484   4.607   5.475   3.361  0.8560 -0.5437  0.7640
   25LER    CD1  485   4.640   5.586   3.524  0.7571 -0.3490 -0.2639
   25LER   HD11  486   4.704   5.535   3.597 -0.9492  0.0576  1.6156
   25LER   HD12  487   4.697   5.652   3.459  0.7826  0.8116  0.8880
   25LER   HD13  488   4.586   5.656   3.588  3.2058  0.1908  1.3880
   25LER    CD2  489   4.512   5.378   3.534 -0.0709  0.8321  0.0378
   25LER   HD21  490   4.593   5.305   3.539  0.9026  1.7528 -1.3407
   25LER   HD22  491   4.486   5.405   3.636  0.8156  2.1338 -0.0529
   25LER   HD23  492   4.429   5.319   3.493  0.6333 -1.7316  2.0382
   25LER      C  493   4.505   5.616   3.175 -0.6365 -0.3133 -0.1592
   25LER      O  494   4.437   5.534   3.109 -0.5080  0.1571 -0.5169
   26LYR      N  495   4.633   5.643   3.150  0.3362 -0.2348 -0.2369
   26LYR      H  496   4.683   5.704   3.213  1.0333 -2.7235  1.7710
   26LYR     CA  497   4.702   5.580   3.035  0.3357  0.3665 -0.6728
   26LYR     HA  498   4.629   5.576   2.954  0.8339 -0.6355 -1.0913
   26LYR     CB  499   4.817   5.666   2.983 -0.2938 -0.1367  0.0025
   26LYR    HB1  500   4.870   5.608   2.907 -0.3894 -0.5488  0.2494
   26LYR    HB2  501   4.890   5.670   3.064  0.2209 -1.9973 -0.3258
   26LYR     CG  502   4.766   5.803   2.941  0.0574  0.0573  0.6790
   26LYR    HG1  503   4.722   5.857   3.025 -1.9387  0.3751 -0.5176
   26LYR    HG2  504   4.686   5.804   2.867 -0.1846  1.3527  0.9307
   26LYR     CD  505   4.888   5.885   2.885 -0.7682  0.2033  0.7086
   26LYR    HD1  506   4.975   5.876   2.950 -1.3559  1.1485  1.6797
   26LYR    HD2  507   4.862   5.991   2.878  1.3273  0.7491  0.5078
   26LYR     CE  508   4.924   5.842   2.740 -0.6853 -0.3929  0.6780
   26LYR    HE1  509   4.866   5.909   2.677  0.3906 -0.1905 -0.1294
   26LYR    HE2  510   4.891   5.739   2.724 -1.8744  0.2495 -1.3150
   26LYR     NZ  511   5.064   5.861   2.703  0.0711 -0.3892  0.8212
   26LYR    HZ1  512   5.115   5.915   2.772 -0.5069 -0.3962  1.2573
   26LYR      C  513   4.741   5.434   3.069  0.0145  1.0766 -0.0379
   26LYR      O  514   4.850   5.409   3.114  0.3079  0.3090  0.1731
   27LY0      N  515   4.649   5.338   3.058  0.2785  0.8702 -0.6038
   27LY0      H  516   4.556   5.358   3.022  0.4429  0.6210 -1.1913
   27LY0     CA  517   4.663   5.196   3.080 -0.3445  0.2204  0.1085
   27LY0     HA  518   4.735   5.179   3.160 -0.4005 -1.4735 -0.1700
   27LY0     CB  519   4.524   5.144   3.109 -0.3295  0.1176  0.7800
   27LY0    HB1  520   4.545   5.038   3.125 -0.3039  0.1583  1.0143
   27LY0    HB2  521   4.463   5.158   3.020 -1.6577  1.7913  1.8919
   27LY0     CG  522   4.452   5.203   3.225 -0.1525 -0.0558  0.5276
   27LY0    HG1  523   4.406   5.300   3.202 -1.7881 -1.1789 -1.2574
   27LY0    HG2  524   4.525   5.232   3.301  2.7125  1.0011 -2.3758
   27LY0     CD  525   4.345   5.109   3.285 -0.6653 -0.6004  0.0767
   27LY0    HD1  526   4.285   5.164   3.358  0.4691  1.2890 -0.3234
   27LY0    HD2  527   4.390   5.028   3.342 -3.8043 -2.7420 -0.2691
   27LY0     CE  528   4.249   5.041   3.182 -0.1410  0.1742 -0.2108
   27LY0    HE1  529   4.300   4.984   3.105 -3.2232 -1.7825 -0.9878
   27LY0    HE2  530   4.194   5.123   3.136  1.0061  1.2072  0.1867
   27LY0     NZ  531   4.153   4.951   3.252  0.2291 -0.2328  0.1196
   27LY0    HZ1  532   4.194   4.884   3.316 -1.6366  0.3579  2.0716
   27LY0    HZ2  533   4.104   4.998   3.326 -0.8228 -0.0383 -0.6920
   27LY0    HZ3  534   4.080   4.906   3.199 -0.4415  0.2775  0.5965
   27LY0      C  535   4.734   5.129   2.961 -0.8976  0.3127 -0.6591
   27LY0      O  536   4.671   5.080   2.872  0.0971  0.5916  0.2397
   28LER      N  537   4.866   5.157   2.944 -0.5867  0.3862  0.1440
   28LER      H  538   4.917   5.188   3.025  1.2120 -1.9485  0.0124
   28LER     CA  539   4.941   5.123   2.825 -0.0750 -0.2256  0.1317
   28LER     HA  540   4.883   5.150   2.737 -0.5405 -0.3842  0.3840
   28LER     CB  541   5.076   5.195   2.834  0.2679  0.3306 -0.5637
   28LER    HB1  542   5.141   5.147   2.760  1.4447 -0.2807  0.8230
   28LER    HB2  543   5.127   5.172   2.927  0.2030 -0.6170 -0.7522
   28LER     CG  544   5.074   5.345   2.811  0.0119  0.3482  0.1400
   28LER     HG  545   4.990   5.380   2.872 -0.3484 -1.8840  1.0116
   28LER    CD1  546   5.207   5.405   2.862 -0.5929 -0.5584 -0.3460
   28LER   HD11  547   5.212   5.391   2.970  1.4463 -1.7574 -0.5453
   28LER   HD12  548   5.298   5.352   2.833  1.3693  2.6224 -0.5354
   28LER   HD13  549   5.206   5.511   2.836  1.0032  0.4932  3.2816
   28LER    CD2  550   5.036   5.360   2.665  0.3546 -0.5832 -0.7414
   28LER   HD21  551   4.929   5.349   2.650  0.4355 -1.4007 -0.7388
   28LER   HD22  552   5.048   5.466   2.641 -2.1934 -0.3883 -1.4458
   28LER   HD23  553   5.093   5.293   2.601 -0.7950 -2.2160 -0.1126
   28LER      C  554   4.974   4.971   2.819 -0.7030 -0.0240  0.6791
   28LER      O  555   4.996   4.898   2.912  0.3672 -0.5655  0.2036
   29LYR      N  556   4.976   4.932   2.689  0.1085 -0.3797 -0.8604
   29LYR      H  557   4.955   4.999   2.617 -3.5195  0.2889  0.5960
   29LYR     CA  558   5.030   4.804   2.646 -0.0807  0.1774  0.4942
   29LYR     HA  559   4.977   4.725   2.700 -1.4107  0.2570 -0.6393
   29LYR     CB  560   4.991   4.790   2.503 -0.6191  0.1515  0.0848
   29LYR    HB1  561   5.028   4.694   2.469  1.6000  1.0972 -0.3416
   29LYR    HB2  562   5.035   4.872   2.446  0.6127 -0.5013  0.0792
   29LYR     CG  563   4.840   4.782   2.483  0.0826 -0.7501 -0.0239
   29LYR    HG1  564   4.801   4.867   2.539  1.6250  0.1626 -0.2630
   29LYR    HG2  565   4.809   4.698   2.545 -0.2917  1.1072  2.4467
   29LYR     CD  566   4.787   4.794   2.339  0.1195 -1.0157  0.1562
   29LYR    HD1  567   4.680   4.775   2.330 -0.2667  1.2826 -0.5018
   29LYR    HD2  568   4.844   4.712   2.295  1.8989  1.0973 -1.6816
   29LYR     CE  569   4.827   4.923   2.266  0.3157  0.9704 -0.4071
   29LYR    HE1  570   4.791   4.918   2.163  0.0146  1.2383 -0.3148
   29LYR    HE2  571   4.936   4.937   2.261  0.7514 -2.1528 -1.9509
   29LYR     NZ  572   4.756   5.028   2.330  0.2657 -0.3533 -0.5068
   29LYR    HZ1  573   4.658   5.035   2.303  0.1028  3.2880  0.5521
   29LYR      C  574   5.180   4.776   2.668 -0.3348  0.2266  0.7456
   29LYR      O  575   5.226   4.663   2.647  0.3796  0.6550  0.1968
   30LER      N  576   5.261   4.871   2.708 -0.1532  0.7632 -0.1846
   30LER      H  577   5.218   4.957   2.739 -1.7336  0.1877 -0.6827
   30LER     CA  578   5.400   4.853   2.750  0.2872  0.4568  0.4896
   30LER     HA  579   5.451   4.784   2.682 -1.0742 -0.9657  0.8629
   30LER     CB  580   5.473   4.992   2.734 -0.1599 -0.1723  0.1762
   30LER    HB1  581   5.574   4.981   2.774 -0.1578 -1.6606 -0.1831
   30LER    HB2  582   5.419   5.062   2.798  0.7961  2.3498 -1.6310
   30LER     CG  583   5.485   5.042   2.590 -0.0541  0.5667 -0.2324
   30LER     HG  584   5.386   5.068   2.551 -0.8837 -0.3293  1.2000
   30LER    CD1  585   5.574   5.168   2.580  0.4171  0.3828 -0.1805
   30LER   HD11  586   5.674   5.135   2.609  1.7585  2.2025 -2.4644
   30LER   HD12  587   5.563   5.196   2.476  1.9529 -1.2373 -0.8300
   30LER   HD13  588   5.531   5.252   2.634 -0.2755 -0.4661  0.6359
   30LER    CD2  589   5.530   4.935   2.483  0.2881 -0.2783 -0.1158
   30LER   HD21  590   5.633   4.900   2.492  0.5765  1.0653  2.6503
   30LER   HD22  591   5.471   4.843   2.479  1.4191 -1.0892  1.0422
   30LER   HD23  592   5.533   4.987   2.387 -0.2840 -0.0042  0.0117
   30LER      C  593   5.416   4.797   2.894 -0.4644  0.6039  0.1365
   30LER      O  594   5.325   4.811   2.978 -0.2788  0.5209 -0.0513
   31LER      N  595   5.532   4.743   2.920  0.3529 -0.3462 -0.1975
   31LER      H  596   5.597   4.751   2.844  0.5809 -1.1843 -0.1007
   31LER     CA  597   5.575   4.690   3.053  0.2322 -0.3747 -0.8400
   31LER     HA  598   5.494   4.676   3.126  2.5557  1.0308  2.2492
   31LER     CB  599   5.650   4.558   3.037  0.2363  0.1364  0.0375
   31LER    HB1  600   5.702   4.539   3.131  1.4657  2.8700 -0.0158
   31LER    HB2  601   5.725   4.573   2.960  1.0291 -0.1853  0.7320
   31LER     CG  602   5.564   4.435   2.999 -0.6103 -0.3394  0.1080
   31LER     HG  603   5.504   4.406   3.086  0.5131  1.4320  1.5483
   31LER    CD1  604   5.471   4.454   2.881  0.0985  0.4705  0.1992
   31LER   HD11  605   5.526   4.493   2.796  0.4441 -1.0454 -0.2900
   31LER   HD12  606   5.437   4.356   2.847  1.1331 -0.2614  1.1998
   31LER   HD13  607   5.394   4.528   2.904 -0.5205  0.4379 -1.6328
   31LER    CD2  608   5.657   4.318   2.967  1.0114  0.7835 -0.5830
   31LER   HD21  609   5.723   4.345   2.884  2.3754  0.1988  0.2679
   31LER   HD22  610   5.711   4.294   3.059  0.2026  2.0629  0.2596
   31LER   HD23  611   5.594   4.233   2.942  0.7265 -0.5981  3.9031
   31LER      C  612   5.678   4.784   3.125 -0.4927  0.2834  0.9917
   31LER      O  613   5.734   4.877   3.063  0.1911  0.2884 -0.1906
   32LY0      N  614   5.408   6.297   2.465 -1.1607 -0.2369 -0.0743
   32LY0     H1  615   5.460   6.237   2.401 -0.2259  0.8129 -0.3416
   32LY0     H2  616   5.333   6.339   2.412 -0.7527 -0.5956 -0.9750
   32LY0     H3  617   5.469   6.375   2.487  0.0380 -0.3101 -2.7206
   32LY0     CA  618   5.348   6.229   2.586  0.1655  0.2000  0.3657
   32LY0     HA  619   5.428   6.211   2.659 -1.2832  0.0386  1.9849
   32LY0     CB  620   5.241   6.316   2.645  0.4115 -1.2716  0.3141
   32LY0    HB1  621   5.161   6.329   2.573  1.9479  2.2984 -0.9756
   32LY0    HB2  622   5.279   6.418   2.656 -2.2288 -0.3722  2.1747
   32LY0     CG  623   5.187   6.256   2.774  0.4771 -0.0244  0.3098
   32LY0    HG1  624   5.270   6.226   2.838  1.0618  1.8350  0.4894
   32LY0    HG2  625   5.126   6.170   2.748 -0.0913  0.2051  0.8486
   32LY0     CD  626   5.090   6.348   2.852 -0.6360  0.4541  0.2096
   32LY0    HD1  627   4.988   6.327   2.819 -0.4934  1.6961 -1.1110
   32LY0    HD2  628   5.107   6.455   2.840 -2.8313  0.8682  0.2570
   32LY0     CE  629   5.106   6.303   3.000 -0.6494 -0.7977  0.1998
   32LY0    HE1  630   5.211   6.281   3.022 -0.5617 -0.4910  0.0900
   32LY0    HE2  631   5.045   6.214   3.016 -2.4548  0.1555 -1.0449
   32LY0     NZ  632   5.058   6.406   3.095  0.4851 -0.1998 -0.4169
   32LY0    HZ1  633   5.114   6.488   3.081  0.6182 -0.2210 -0.0112
   32LY0    HZ2  634   4.961   6.431   3.078 -0.5773 -1.5986  2.8446
   32LY0    HZ3  635   5.075   6.378   3.190  0.9136  1.6187  0.0801
   32LY0      C  636   5.282   6.100   2.536 -0.6080  0.4177 -0.4666
   32LY0      O  637   5.220   6.105   2.431 -0.0159  0.1302  0.4617
   33LER      N  638   5.304   5.988   2.603 -0.5578  0.2980  0.4614
   33LER      H  639   5.368   5.989   2.681  0.4840  1.3823 -0.3705
   33LER     CA  640   5.260   5.861   2.554 -0.6555 -0.0390 -0.0479
   33LER     HA  641   5.284   5.847   2.449 -0.0663  0.4497  0.0166
   33LER     CB  642   5.332   5.742   2.625 -0.6520  1.1686  0.5650
   33LER    HB1  643   5.279   5.649   2.604  1.1873  0.4393 -1.0832
   33LER    HB2  644   5.337   5.752   2.734  0.0013 -1.1258  0.7961
   33LER     CG  645   5.475   5.702   2.582 -0.3881  0.2037 -0.2665
   33LER     HG  646   5.489   5.722   2.476 -0.6163  0.4619 -0.2478
   33LER    CD1  647   5.576   5.778   2.667 -0.2824 -0.2999 -0.2721
   33LER   HD11  648   5.572   5.885   2.647  2.0358  0.1266  1.1196
   33LER   HD12  649   5.545   5.753   2.768  2.0806  0.2983  0.6734
   33LER   HD13  650   5.678   5.740   2.655 -0.7752 -1.9459  0.4236
   33LER    CD2  651   5.502   5.551   2.598 -0.7020  0.6079 -0.1270
   33LER   HD21  652   5.504   5.526   2.703  0.5165  0.6994 -0.1087
   33LER   HD22  653   5.430   5.495   2.539 -0.9227  0.9747 -0.2136
   33LER   HD23  654   5.606   5.543   2.564 -0.9996  3.2155 -1.9809
   33LER      C  655   5.108   5.840   2.580 -0.9196  0.5097  1.1001
   33LER      O  656   5.033   5.815   2.489  0.4978  0.7745  0.6414
   34LY0      N  657   4.529   6.566   2.160 -0.1824  0.7020  0.0052
   34LY0     H1  658   4.600   6.595   2.226  0.2296 -1.9386  0.8509
   34LY0     H2  659   4.446   6.622   2.172 -0.0691  0.7241  0.6948
   34LY0     H3  660   4.564   6.590   2.068 -3.0437  0.0088 -1.3616
   34LY0     CA  661   4.492   6.416   2.161  0.3855 -0.8671  0.1522
   34LY0     HA  662   4.432   6.412   2.252  0.1683 -0.2827  0.0401
   34LY0     CB  663   4.413   6.379   2.029 -0.0533  0.2656 -0.7269
   34LY0    HB1  664   4.331   6.450   2.017 -1.5813 -1.6283 -2.2942
   34LY0    HB2  665   4.374   6.277   2.040  1.4331 -0.2111  0.5517
   34LY0     CG  666   4.497   6.373   1.896  0.3254  0.0667  0.1000
   34LY0    HG1  667   4.596   6.333   1.918  0.1164  0.7205  2.3964
   34LY0    HG2  668   4.510   6.479   1.876 -1.3109  0.3171  0.2463
   34LY0     CD  669   4.435   6.300   1.776  0.8167  0.3805 -0.8073
   34LY0    HD1  670   4.452   6.193   1.792  1.1534  0.5543  0.0590
   34LY0    HD2  671   4.481   6.336   1.684 -0.4003  0.1830 -1.5174
   34LY0     CE  672   4.281   6.323   1.749 -0.1515  0.2762 -0.8251
   34LY0    HE1  673   4.252   6.419   1.792 -0.7652  1.2060 -3.1646
   34LY0    HE2  674   4.234   6.241   1.804 -0.4430  1.9007  1.5091
   34LY0     NZ  675   4.241   6.335   1.610 -1.2302 -0.3910  0.1497
   34LY0    HZ1  676   4.150   6.377   1.600 -1.4570 -1.1414 -1.3648
   34LY0    HZ2  677   4.309   6.393   1.563 -0.4478 -0.2794  1.3794
   34LY0    HZ3  678   4.254   6.243   1.570  2.3486  0.2333 -0.4318
   34LY0      C  679   4.616   6.333   2.173 -0.5123 -0.0943 -0.5748
   34LY0      O  680   4.727   6.386   2.145  0.5470 -0.0365  0.0235
   35LER      N  681   4.607   6.209   2.223  0.5295  0.1222 -0.2712
   35LER      H  682   4.512   6.179   2.244  0.6547  1.0295  1.7264
   35LER     CA  683   4.709   6.110   2.234 -0.1511  0.8381 -0.3565
   35LER     HA  684   4.790   6.151   2.174  0.6370 -0.8529 -0.5014
   35LER     CB  685   4.744   6.088   2.391  0.3524 -0.5005  0.6586
   35LER    HB1  686   4.826   6.017   2.400  0.8246 -0.0880 -0.2038
   35LER    HB2  687   4.657   6.036   2.429  0.0832  0.3213  1.1934
   35LER     CG  688   4.789   6.214   2.464  0.4440  0.5389 -1.2884
   35LER     HG  689   4.712   6.290   2.462 -2.0181 -1.7057  0.7692
   35LER    CD1  690   4.797   6.190   2.624  0.4973 -0.4101 -0.3514
   35LER   HD11  691   4.830   6.281   2.674 -1.8503  0.1981  0.2238
   35LER   HD12  692   4.697   6.170   2.662  0.4283  0.0637 -0.2797
   35LER   HD13  693   4.866   6.107   2.640 -0.0767 -0.9408 -0.5426
   35LER    CD2  694   4.928   6.269   2.413 -0.6209 -0.3372  0.4187
   35LER   HD21  695   4.917   6.303   2.310  0.9633 -0.1069  0.2918
   35LER   HD22  696   4.963   6.349   2.477  0.4926 -1.2678  1.0228
   35LER   HD23  697   4.992   6.180   2.416  2.0976  1.5208  2.6379
   35LER      C  698   4.680   5.970   2.171 -0.1294 -0.3889  0.7795
   35LER      O  699   4.565   5.933   2.147 -0.3419  0.4453  0.4782
   36LYR      N  700   4.791   5.890   2.152  0.0819  0.0741 -0.6642
   36LYR      H  701   4.878   5.936   2.174  0.9856 -1.0561 -1.7387
   36LYR     CA  702   4.792   5.764   2.071 -0.2624 -0.5629 -0.2351
   36LYR     HA  703   4.737   5.775   1.977  0.7488 -0.0841 -0.7831
   36LYR     CB  704   4.935   5.728   2.035 -0.3346 -0.5047  0.4822
   36LYR    HB1  705   4.977   5.817   1.987 -0.4852 -1.7219 -2.1033
   36LYR    HB2  706   4.941   5.644   1.966 -0.9659 -0.6534  0.6094
   36LYR     CG  707   5.035   5.705   2.151  0.2098  0.1091  0.1308
   36LYR    HG1  708   5.004   5.633   2.227  0.6691  0.5331  0.7315
   36LYR    HG2  709   5.022   5.792   2.215 -0.8336 -1.8634  2.7625
   36LYR     CD  710   5.184   5.687   2.114  0.3350  0.0261 -0.0052
   36LYR    HD1  711   5.222   5.765   2.048  0.4807  0.7244  0.8895
   36LYR    HD2  712   5.206   5.591   2.067  0.4342 -1.8470  3.5230
   36LYR     CE  713   5.262   5.691   2.245  0.5869 -0.7208  0.3495
   36LYR    HE1  714   5.241   5.601   2.303  0.6393 -0.7505  0.3226
   36LYR    HE2  715   5.221   5.763   2.316 -0.5535  0.9577 -1.9057
   36LYR     NZ  716   5.409   5.699   2.221  0.3105 -0.2704  0.3990
   36LYR    HZ1  717   5.457   5.611   2.204  0.3363 -0.2609  0.4221
   36LYR      C  718   4.726   5.642   2.140  1.0498 -0.4837 -0.0151
   36LYR      O  719   4.695   5.638   2.261 -0.5648  0.5037 -0.4352
   37LY0      N  720   4.693   5.539   2.057 -0.0440  0.3406 -0.3215
   37LY0      H  721   4.699   5.551   1.957  0.4418 -0.1825 -0.3620
   37LY0     CA  722   4.638   5.403   2.084 -0.0816  0.0973  0.3073
   37LY0     HA  723   4.535   5.409   2.120  0.1713 -2.0735  1.5972
   37LY0     CB  724   4.643   5.314   1.964 -0.1336  0.0313 -0.1651
   37LY0    HB1  725   4.584   5.362   1.885 -1.7903  3.6720  2.9503
   37LY0    HB2  726   4.589   5.221   1.981  0.3803 -0.3460 -0.5499
   37LY0     CG  727   4.770   5.278   1.907 -0.6712  0.8081  0.7613
   37LY0    HG1  728   4.826   5.211   1.972  0.2976  1.6843  0.8580
   37LY0    HG2  729   4.844   5.358   1.900  0.6722 -0.3834  0.8338
   37LY0     CD  730   4.751   5.192   1.776 -0.0433 -1.1197  0.7936
   37LY0    HD1  731   4.700   5.256   1.704  1.2392 -1.2791 -0.3028
   37LY0    HD2  732   4.693   5.102   1.796 -1.7873 -0.5470 -1.2877
   37LY0     CE  733   4.886   5.140   1.730 -0.3286 -0.1129 -0.3714
   37LY0    HE1  734   4.936   5.089   1.812  1.3741 -1.8063 -2.3326
   37LY0    HE2  735   4.949   5.222   1.697  0.2174  0.1844  1.3406
   37LY0     NZ  736   4.864   5.043   1.621  0.2857 -0.1343 -0.1386
   37LY0    HZ1  737   4.782   4.986   1.635  0.5538 -0.5842 -0.3881
   37LY0    HZ2  738   4.863   5.098   1.537 -1.2297  1.7866  1.0481
   37LY0    HZ3  739   4.942   4.978   1.617 -1.1182 -1.8326 -1.6459
   37LY0      C  740   4.717   5.337   2.199 -0.0980  0.3825  0.0849
   37LY0      O  741   4.841   5.339   2.194 -0.1841  0.1665 -0.1149
   38LER      N  742   4.652   5.293   2.308  0.9623  0.2892  0.2086
   38LER      H  743   4.552   5.304   2.316  0.7654 -1.1515 -0.0390
   38LER     CA  744   4.716   5.241   2.423  1.2337 -0.5005  0.2416
   38LER     HA  745   4.772   5.325   2.464  0.8641 -0.8639  1.5607
   38LER     CB  746   4.604   5.196   2.525 -0.1240  0.6690 -0.6198
   38LER    HB1  747   4.650   5.141   2.607 -2.4930  2.0771  1.8172
   38LER    HB2  748   4.541   5.117   2.483  1.5948 -1.3969  0.4960
   38LER     CG  749   4.517   5.307   2.586  0.6665 -0.2093 -0.2567
   38LER     HG  750   4.458   5.355   2.508  2.1737  0.2481 -1.1510
   38LER    CD1  751   4.420   5.253   2.692  0.1077 -0.7707 -1.0447
   38LER   HD11  752   4.370   5.157   2.676 -1.1275 -0.3133 -0.0569
   38LER   HD12  753   4.476   5.228   2.782  0.5832 -2.2814 -1.7191
   38LER   HD13  754   4.335   5.319   2.710 -0.1278 -1.7241  1.8466
   38LER    CD2  755   4.597   5.424   2.644  0.0762  0.2182 -0.1398
   38LER   HD21  756   4.646   5.393   2.737 -0.3625 -0.4268 -0.1193
   38LER   HD22  757   4.665   5.465   2.569  0.7542 -1.9719 -0.8324
   38LER   HD23  758   4.524   5.500   2.669 -0.1132  1.1345 -3.1235
   38LER      C  759   4.810   5.126   2.396 -0.2746  0.4444  0.2176
   38LER      O  760   4.926   5.125   2.443  0.2018  0.1989  0.0853
   39LY0      N  761   5.843   6.141   1.933  0.4844  0.3029 -0.3252
   39LY0     H1  762   5.792   6.124   1.848  2.2484  1.3012 -1.6685
   39LY0     H2  763   5.920   6.076   1.928 -0.3186 -0.7776  0.8272
   39LY0     H3  764   5.884   6.234   1.931  1.5956 -0.1778 -1.1388
   39LY0     CA  765   5.763   6.120   2.061 -0.5918 -0.3720  0.1754
   39LY0     HA  766   5.828   6.110   2.148  0.8615  1.0596 -0.6775
   39LY0     CB  767   5.665   6.237   2.078  0.5111 -0.0142 -0.1613
   39LY0    HB1  768   5.574   6.207   2.128  0.7932  0.3486  0.5763
   39LY0    HB2  769   5.640   6.279   1.980 -0.5265 -1.0006 -0.3440
   39LY0     CG  770   5.739   6.337   2.169  0.3887 -0.1113 -0.2208
   39LY0    HG1  771   5.827   6.375   2.116 -1.8442  2.2396 -2.5084
   39LY0    HG2  772   5.762   6.291   2.264  0.8459  1.5920  0.5334
   39LY0     CD  773   5.648   6.462   2.187 -0.2089  0.0130 -0.7055
   39LY0    HD1  774   5.561   6.432   2.244 -0.7325  1.6199 -0.6074
   39LY0    HD2  775   5.620   6.505   2.090 -0.9508  1.5238  0.1405
   39LY0     CE  776   5.730   6.573   2.262  0.1665  1.0101  0.4473
   39LY0    HE1  777   5.817   6.598   2.201 -1.0905  1.4455 -1.2469
   39LY0    HE2  778   5.763   6.537   2.359  2.1638 -0.3781 -0.6539
   39LY0     NZ  779   5.660   6.699   2.279  0.4402 -0.1821 -0.1398
   39LY0    HZ1  780   5.573   6.665   2.319 -0.5352  0.3955 -1.6887
   39LY0    HZ2  781   5.716   6.768   2.325  1.9384 -1.7866  0.5253
   39LY0    HZ3  782   5.631   6.734   2.189 -0.3254  0.0768  0.1985
   39LY0      C  783   5.686   5.990   2.047 -0.0114  0.4664 -0.1032
   39LY0      O  784   5.600   5.967   1.963 -0.6297  0.1381  0.1297
   40LER      N  785   5.705   5.902   2.145 -0.0524  0.0734 -0.8952
   40LER      H  786   5.785   5.920   2.204 -0.2359 -0.5245 -0.4563
   40LER     CA  787   5.628   5.780   2.172  0.1690  0.4302  0.2013
   40LER     HA  788   5.623   5.719   2.081  0.0913 -2.5046  2.0232
   40LER     CB  789   5.697   5.697   2.284 -0.0572  0.4170  0.1405
   40LER    HB1  790   5.642   5.605   2.304 -0.4806  0.2361 -1.6962
   40LER    HB2  791   5.705   5.755   2.376  1.6100 -0.3461  0.5170
   40LER     CG  792   5.837   5.660   2.244  0.2121  0.4535 -0.0827
   40LER     HG  793   5.895   5.752   2.235 -1.2395  1.6541  1.9976
   40LER    CD1  794   5.884   5.588   2.374 -0.4159 -0.2929 -0.2091
   40LER   HD11  795   5.987   5.563   2.351 -1.0198 -2.3054 -0.9470
   40LER   HD12  796   5.872   5.653   2.461 -0.6440 -0.6631  0.0412
   40LER   HD13  797   5.820   5.500   2.378 -0.9410 -0.1074 -2.8851
   40LER    CD2  798   5.851   5.568   2.116  0.0269 -0.2758 -0.1941
   40LER   HD21  799   5.808   5.614   2.027  0.7696 -1.7946 -1.3813
   40LER   HD22  800   5.957   5.540   2.110 -0.3356 -1.4092 -3.4054
   40LER   HD23  801   5.794   5.479   2.139 -0.9305  0.2269 -0.5499
   40LER      C  802   5.484   5.807   2.208  0.2676 -0.2741 -0.5945
   40LER      O  803   5.451   5.916   2.262  0.1255  0.3703  0.0248
   41U      O5'  804   8.209   6.275   4.282 -0.1120 -0.5666  0.9342
   41U      H5T  805   8.118   6.268   4.253 -0.9510  1.7156  2.7215
   41U      C5'  806   8.214   6.389   4.368  0.9013 -0.4563 -0.2338
   41U     H5'1  807   8.258   6.352   4.461 -1.2817  0.4636  1.2295
   41U     H5'2  808   8.115   6.419   4.399  0.2499 -3.8470  1.4856
   41U      C4'  809   8.300   6.503   4.310 -0.4742 -0.4337  0.0203
   41U      H4'  810   8.327   6.561   4.398 -1.9047 -1.1206  0.9368
   41U      O4'  811   8.424   6.472   4.244  0.6385  0.0546  0.4814
   41U      C1'  812   8.439   6.562   4.132 -0.0328  0.3000  0.1811
   41U      H1'  813   8.533   6.615   4.144  1.7204 -2.1527 -1.7589
   41U       N1  814   8.432   6.495   4.000  0.0935  0.5674  0.5550
   41U       C6  815   8.364   6.373   3.984  0.3285 -0.1465  0.5203
   41U       H6  816   8.322   6.326   4.072 -2.5090  4.3650  1.9012
   41U       C5  817   8.359   6.315   3.860 -0.8263  0.0662  0.5501
   41U       H5  818   8.309   6.219   3.851 -1.6282  0.3734  1.4643
   41U       C4  819   8.428   6.378   3.742 -0.2459  0.3740 -0.7456
   41U       O4  820   8.431   6.339   3.628 -0.3868  0.2155 -0.6058
   41U       N3  821   8.488   6.497   3.768  0.0242  0.1531  0.2651
   41U       H3  822   8.531   6.537   3.686  0.1458 -1.0554 -0.2944
   41U       C2  823   8.488   6.559   3.890  0.0217  0.1031  0.2911
   41U       O2  824   8.546   6.670   3.900  0.1704 -0.1063  0.1688
   41U      C3'  825   8.224   6.600   4.229 -0.0454  0.3077  0.6803
   41U      H3'  826   8.172   6.533   4.160 -0.4184  0.4122  0.8527
   41U      C2'  827   8.326   6.668   4.132  1.1470  0.3303  0.4162
   41U     H2'1  828   8.276   6.680   4.037 -0.4473  2.0267  1.4098
   41U      O2'  829   8.385   6.790   4.182  0.6294 -0.5808  0.6471
   41U     HO'2  830   8.327   6.820   4.252  0.7068  0.4098  0.3053
   41U      O3'  831   8.132   6.689   4.286  0.4498  0.5701  0.0084
   42U        P  832   7.997   6.726   4.219 -0.1424  0.2159 -0.3264
   42U      O1P  833   7.919   6.801   4.319  0.2832 -0.4888 -0.1951
   42U      O2P  834   7.935   6.613   4.156 -0.0287  0.2891 -0.0083
   42U      O5'  835   8.041   6.821   4.106 -0.6455  0.0267  0.5176
   42U      C5'  836   8.077   6.955   4.131 -1.2144 -0.4191 -0.0652
   42U     H5'1  837   8.148   6.950   4.213 -1.0783 -1.5889 -0.2278
   42U     H5'2  838   7.995   7.014   4.170  0.1762  2.0089 -0.6471
   42U      C4'  839   8.132   7.025   4.008 -1.0275  1.5515 -0.2328
   42U      H4'  840   8.176   7.121   4.036  1.3018  1.3219 -2.6918
   42U      O4'  841   8.234   6.936   3.954  0.6387 -0.0935  0.2751
   42U      C1'  842   8.243   6.955   3.810  0.1262  0.2008  0.2718
   42U      H1'  843   8.345   6.988   3.790  0.7042 -0.6044  1.7209
   42U       N1  844   8.212   6.826   3.734 -0.4768 -0.9767  0.9270
   42U       C6  845   8.156   6.715   3.789  0.3385  0.3053 -0.3034
   42U       H6  846   8.115   6.715   3.889  1.9152 -0.5370  0.3878
   42U       C5  847   8.150   6.599   3.717  0.1635  0.3458  0.0773
   42U       H5  848   8.100   6.515   3.763  1.8021 -0.8942 -0.3127
   42U       C4  849   8.205   6.586   3.582  0.2886 -0.8776 -0.0697
   42U       O4  850   8.202   6.489   3.511 -0.2899  0.5134  0.8028
   42U       N3  851   8.267   6.700   3.535  0.4131 -0.0813 -0.1647
   42U       H3  852   8.303   6.696   3.441  1.7285 -0.9492  0.3440
   42U       C2  853   8.261   6.824   3.603 -0.5593  0.2666 -0.3488
   42U       O2  854   8.313   6.922   3.546  0.2815  0.0735 -0.9605
   42U      C3'  855   8.039   7.041   3.887 -0.2672  0.1789  0.1486
   42U      H3'  856   7.989   6.946   3.867 -1.2982  0.7592 -0.1080
   42U      C2'  857   8.143   7.072   3.776  0.3296 -0.8245  0.0449
   42U     H2'1  858   8.098   7.055   3.678  2.3092 -0.5974 -0.9488
   42U      O2'  859   8.213   7.197   3.783  0.0686  0.1280 -0.7342
   42U     HO'2  860   8.271   7.208   3.707  0.4011 -0.1651 -0.5251
   42U      O3'  861   7.941   7.139   3.896  0.2571  0.4189 -0.5751
   43A        P  862   7.809   7.127   3.804  0.0488  0.2614 -0.2917
   43A      O1P  863   7.721   7.237   3.846  0.4578 -0.2550  0.5453
   43A      O2P  864   7.764   6.990   3.808 -0.2454 -0.1651 -0.0660
   43A      O5'  865   7.855   7.167   3.659  0.2379 -0.1181  0.3267
   43A      C5'  866   7.912   7.296   3.629  0.0613 -0.5655 -0.4585
   43A     H5'1  867   7.997   7.307   3.696 -0.1679 -0.8424 -0.1153
   43A     H5'2  868   7.843   7.379   3.644  0.2111 -0.9545  3.5107
   43A      C4'  869   7.970   7.305   3.490 -0.3273  0.3628  1.3017
   43A      H4'  870   8.010   7.404   3.469 -0.7705  0.6297  1.6827
   43A      O4'  871   8.066   7.196   3.479  0.5582 -0.1799 -0.5079
   43A      C1'  872   8.075   7.142   3.351  0.8921  0.3339  0.2956
   43A      H1'  873   8.173   7.159   3.307  0.3764  1.6003 -0.4078
   43A       N9  874   8.045   6.994   3.361 -0.4898  0.1069 -0.4262
   43A       C8  875   7.987   6.916   3.456 -0.2319 -0.5726  0.4185
   43A       H8  876   7.958   6.961   3.549  1.7893  1.8504 -0.0131
   43A       N7  877   7.969   6.792   3.428  0.2310 -0.2772  0.0410
   43A       C5  878   8.011   6.788   3.292  0.1271  0.4216  0.0692
   43A       C6  879   8.043   6.684   3.201 -0.3506 -0.3906  0.0950
   43A       N6  880   7.994   6.561   3.215 -0.1133 -0.5521 -0.0169
   43A      H61  881   7.950   6.527   3.299  0.1060 -2.5543 -0.6758
   43A      H62  882   8.008   6.489   3.146 -1.4692 -1.2572  0.4076
   43A       N1  883   8.102   6.705   3.079  0.8897 -0.3055 -0.4072
   43A       C2  884   8.137   6.832   3.052 -0.1525 -0.1096  0.3390
   43A       H2  885   8.169   6.856   2.952  0.1856  3.3718  1.1589
   43A       N3  886   8.124   6.937   3.133 -0.2892 -0.0215  0.3988
   43A       C4  887   8.061   6.911   3.251  0.3551 -0.3757 -0.1745
   43A      C3'  888   7.872   7.268   3.378 -0.6981 -0.8071  0.3870
   43A      H3'  889   7.800   7.194   3.415 -3.3017 -0.9106 -4.2306
   43A      C2'  890   7.968   7.211   3.270  0.3787  0.2062 -0.3826
   43A     H2'1  891   7.915   7.138   3.208  0.4419 -0.8859  0.7897
   43A      O2'  892   8.023   7.319   3.194 -0.1868 -0.1259 -0.0897
   43A     HO'2  893   8.065   7.279   3.118  0.8640 -0.2423  0.5277
   43A      O3'  894   7.796   7.384   3.341 -0.3983  0.6888 -0.1575
   44A        P  895   7.668   7.367   3.252  0.0723  0.0376 -0.3881
   44A      O1P  896   7.624   7.502   3.219 -0.2134  0.0920 -0.2967
   44A      O2P  897   7.569   7.273   3.315 -0.7547 -0.0612  0.3447
   44A      O5'  898   7.712   7.295   3.116 -0.4702 -0.0444  0.2231
   44A      C5'  899   7.764   7.368   3.000  0.3369 -0.1265 -0.2718
   44A     H5'1  900   7.860   7.419   3.011  1.2178 -1.7490 -0.1934
   44A     H5'2  901   7.688   7.436   2.961  0.9591 -0.1916 -1.6639
   44A      C4'  902   7.803   7.273   2.893  0.7943  0.2768 -0.6441
   44A      H4'  903   7.875   7.316   2.824 -1.8311  0.1012 -3.7102
   44A      O4'  904   7.856   7.160   2.953 -0.0704  0.2080 -0.5062
   44A      C1'  905   7.846   7.054   2.863  0.2031 -0.0693  0.0852
   44A      H1'  906   7.943   7.036   2.816  1.1194 -1.5898  2.3806
   44A       N9  907   7.801   6.934   2.934 -0.1063  0.1198  0.9603
   44A       C8  908   7.746   6.912   3.059 -0.5270 -0.5347  0.1103
   44A       H8  909   7.722   6.996   3.123  0.2757  0.7474 -1.2258
   44A       N7  910   7.717   6.786   3.089 -0.4476 -0.0131  0.0778
   44A       C5  911   7.763   6.718   2.974  0.2467 -0.0801  0.7233
   44A       C6  912   7.784   6.584   2.931 -0.3756  0.0154 -0.4354
   44A       N6  913   7.759   6.484   3.011  0.3911 -0.1457  0.7748
   44A      H61  914   7.699   6.502   3.091  1.3928 -0.9655  1.7388
   44A      H62  915   7.788   6.391   2.986 -1.3806 -0.7768  0.8793
   44A       N1  916   7.841   6.545   2.819 -0.5320 -0.2231 -1.0120
   44A       C2  917   7.870   6.639   2.736  0.1614  0.3817  0.8079
   44A       H2  918   7.915   6.609   2.642  3.3338  1.1679  1.9225
   44A       N3  919   7.864   6.769   2.762  0.4085 -0.2968  0.2074
   44A       C4  920   7.812   6.807   2.881  0.4629 -0.0829 -0.1058
   44A      C3'  921   7.682   7.224   2.807 -0.6694  0.1485 -0.0865
   44A      H3'  922   7.601   7.214   2.879 -1.4200  1.3531 -0.7414
   44A      C2'  923   7.739   7.091   2.756 -0.1436  0.1869 -1.2173
   44A     H2'1  924   7.662   7.014   2.762  0.5861 -0.4298  1.6326
   44A      O2'  925   7.810   7.100   2.632 -0.2139 -0.1861  0.0710
   44A     HO'2  926   7.747   7.086   2.560  1.9390  1.0281 -2.2127
   44A      O3'  927   7.654   7.319   2.710 -0.0998 -0.0963  0.2627
   45U        P  928   7.522   7.300   2.621 -0.1109 -0.3723  0.0179
   45U      O1P  929   7.501   7.432   2.552 -0.1284  0.3695  0.2953
   45U      O2P  930   7.410   7.250   2.705  0.3209  0.8449 -0.1156
   45U      O5'  931   7.567   7.181   2.513  0.9704 -0.3676 -0.1672
   45U      C5'  932   7.596   7.207   2.378  0.0029 -0.0762  0.4012
   45U     H5'1  933   7.694   7.255   2.368  0.0197  0.0044  0.9456
   45U     H5'2  934   7.520   7.262   2.322 -1.3387 -0.2621  1.9844
   45U      C4'  935   7.613   7.072   2.308  0.6266  0.8003 -0.0248
   45U      H4'  936   7.656   7.093   2.210 -2.1642  1.8046 -1.1512
   45U      O4'  937   7.682   6.984   2.392  0.3498 -0.3988 -0.7719
   45U      C1'  938   7.652   6.849   2.350 -0.0137  0.0612 -1.0765
   45U      H1'  939   7.728   6.794   2.293  2.3709  1.2257  0.7740
   45U       N1  940   7.603   6.763   2.464  0.1455  0.2100 -0.0086
   45U       C6  941   7.556   6.819   2.585 -0.3248  0.1849 -0.0511
   45U       H6  942   7.554   6.927   2.594 -1.2964  0.4573 -2.6910
   45U       C5  943   7.520   6.744   2.694  0.0552 -0.3748  0.0642
   45U       H5  944   7.488   6.785   2.789 -0.3478 -3.3482  1.3278
   45U       C4  945   7.528   6.602   2.686 -0.7193  0.2755  0.1203
   45U       O4  946   7.498   6.530   2.778 -0.5367  0.4747 -0.0535
   45U       N3  947   7.584   6.550   2.571 -0.1023 -0.6805 -0.1996
   45U       H3  948   7.613   6.453   2.579 -0.7776 -0.7714  1.6908
   45U       C2  949   7.616   6.621   2.460 -0.2930  0.4230 -0.3143
   45U       O2  950   7.645   6.560   2.364  0.2561 -0.0155  0.2684
   45U      C3'  951   7.479   7.004   2.289  0.5324  0.1094  0.3397
   45U      H3'  952   7.424   7.001   2.383  1.2716 -2.4096  0.7676
   45U      C2'  953   7.532   6.861   2.252  0.0451 -0.5139 -0.0763
   45U     H2'1  954   7.454   6.791   2.280 -0.5691  0.5105  0.8542
   45U      O2'  955   7.574   6.847   2.118  0.1972 -0.1332  0.4790
   45U     HO'2  956   7.554   6.929   2.074  1.4610 -0.3306 -0.5368
   45U      O3'  957   7.408   7.068   2.180 -0.0809  0.4719  0.2727
   46U        P  958   7.251   7.047   2.157  0.0272  0.2427  0.1083
   46U      O1P  959   7.199   7.137   2.054 -0.0752 -0.2968  0.1198
   46U      O2P  960   7.186   7.039   2.294  0.5556 -0.6605 -0.0889
   46U      O5'  961   7.249   6.899   2.103  0.7034 -0.0700 -0.7309
   46U      C5'  962   7.272   6.869   1.970 -0.2680 -0.3700 -0.0483
   46U     H5'1  963   7.370   6.912   1.953 -1.5455  1.9102 -2.2835
   46U     H5'2  964   7.197   6.909   1.902 -0.8134 -2.4643 -0.7494
   46U      C4'  965   7.279   6.715   1.954  0.0885 -0.4934 -0.0710
   46U      H4'  966   7.299   6.694   1.849  1.7020  1.9941 -0.3384
   46U      O4'  967   7.365   6.640   2.045  0.2408  0.1199 -0.6290
   46U      C1'  968   7.306   6.513   2.078 -0.0176 -0.5372  1.2887
   46U      H1'  969   7.354   6.434   2.021 -2.0975 -0.8229 -0.1960
   46U       N1  970   7.292   6.489   2.225  0.7796  0.0610  0.5047
   46U       C6  971   7.264   6.593   2.311 -0.8344 -0.2724  0.1584
   46U       H6  972   7.252   6.692   2.271  0.1492 -0.0477  0.3973
   46U       C5  973   7.256   6.572   2.447 -0.6383 -0.0834 -0.5310
   46U       H5  974   7.247   6.653   2.518 -0.2095 -0.2480 -0.2825
   46U       C4  975   7.267   6.440   2.502 -0.2578 -0.5823 -0.2665
   46U       O4  976   7.258   6.409   2.623  0.5941  0.0215  0.3896
   46U       N3  977   7.297   6.344   2.415 -0.2918  0.1571 -0.0948
   46U       H3  978   7.306   6.249   2.447  1.2199  0.7425  1.3862
   46U       C2  979   7.295   6.359   2.279  0.4828 -1.3947  0.1041
   46U       O2  980   7.301   6.261   2.206  0.4297 -0.0864  0.1080
   46U      C3'  981   7.138   6.662   1.999  0.2563  0.1601  0.2449
   46U      H3'  982   7.125   6.709   2.097  1.4963  1.3338 -0.1166
   46U      C2'  983   7.170   6.513   2.013  0.6827 -0.0847 -0.1427
   46U     H2'1  984   7.095   6.473   2.080  0.5812  1.8745  0.9779
   46U      O2'  985   7.171   6.451   1.886  0.3327  0.2949  0.8421
   46U     HO'2  986   7.090   6.465   1.837 -0.6345 -0.6807  2.0834
   46U      O3'  987   7.036   6.706   1.906 -0.7040  0.8103 -0.4317
   47A        P  988   6.887   6.714   1.959 -0.1015 -0.1219 -0.0529
   47A      O1P  989   6.783   6.741   1.855 -0.1489  0.3415 -0.5609
   47A      O2P  990   6.896   6.808   2.072  0.2680  0.2390  0.5347
   47A      O5'  991   6.857   6.570   2.007  0.7558 -0.1895 -0.1016
   47A      C5'  992   6.821   6.468   1.908 -0.3713  0.1888 -0.4556
   47A     H5'1  993   6.899   6.466   1.833 -1.0339  2.6230 -1.2863
   47A     H5'2  994   6.730   6.491   1.852  0.0472  1.8778 -0.4932
   47A      C4'  995   6.800   6.328   1.966 -0.4419 -0.4405  0.4867
   47A      H4'  996   6.793   6.255   1.886  0.4167  0.6225 -0.6035
   47A      O4'  997   6.911   6.288   2.055  0.3265 -0.6001 -0.0812
   47A      C1'  998   6.864   6.207   2.161  0.5897  0.4507 -0.5273
   47A      H1'  999   6.909   6.108   2.158 -0.3741  0.0168 -3.0230
   47A       N9 1000   6.889   6.275   2.292  0.0856 -0.3145  0.3506
   47A       C8 1001   6.901   6.416   2.313 -0.3481 -0.3593 -0.2942
   47A       H8 1002   6.898   6.489   2.234 -1.5693 -0.4500 -0.3490
   47A       N7 1003   6.924   6.441   2.441  0.9114 -0.4252 -0.5892
   47A       C5 1004   6.914   6.323   2.508 -0.2852 -0.1740 -0.0017
   47A       C6 1005   6.931   6.277   2.643  0.0877 -0.3245 -0.2794
   47A       N6 1006   6.970   6.357   2.744  0.7718  0.0882 -0.1291
   47A      H61 1007   6.997   6.451   2.721 -0.6251  0.3726 -0.7105
   47A      H62 1008   6.968   6.318   2.837  0.2611 -1.8712 -0.9018
   47A       N1 1009   6.886   6.154   2.674  0.3688  0.8534 -0.4959
   47A       C2 1010   6.843   6.073   2.578  0.0503 -0.0120 -0.7729
   47A       H2 1011   6.818   5.973   2.609  0.8087  0.1849  0.5911
   47A       N3 1012   6.843   6.101   2.450  0.1312  0.0632  0.0452
   47A       C4 1013   6.876   6.230   2.421  0.5998  0.9170  0.6917
   47A      C3' 1014   6.675   6.320   2.044  0.0152 -0.2136  0.0618
   47A      H3' 1015   6.653   6.407   2.105  1.2889 -0.2086  0.5456
   47A      C2' 1016   6.716   6.198   2.131  0.9601 -0.0655 -0.9635
   47A     H2'1 1017   6.654   6.170   2.216  1.9968  0.7340  0.0885
   47A      O2' 1018   6.704   6.089   2.049  0.4781  0.1159  0.1662
   47A     HO'2 1019   6.627   6.100   1.994  2.0314  0.2128 -2.1052
   47A      O3' 1020   6.560   6.310   1.968 -0.4406  0.1010 -0.0888
   48U        P 1021   6.423   6.336   2.032  0.3395  0.2675  0.0635
   48U      O1P 1022   6.325   6.287   1.931 -0.0068 -0.1109  0.3446
   48U      O2P 1023   6.416   6.478   2.071  0.1373  0.0725 -0.3915
   48U      O5' 1024   6.388   6.246   2.156  0.1054 -0.3217  0.2799
   48U      C5' 1025   6.331   6.116   2.145 -0.3622 -0.1515 -0.1039
   48U     H5'1 1026   6.403   6.060   2.085  0.3318  0.4279  0.1866
   48U     H5'2 1027   6.232   6.124   2.099 -0.9814 -0.9781  1.0298
   48U      C4' 1028   6.319   6.046   2.282 -0.3115  0.2617 -0.6059
   48U      H4' 1029   6.294   5.941   2.271 -1.1900  0.4869 -0.8466
   48U      O4' 1030   6.445   6.045   2.349 -0.0412  0.0116 -0.6217
   48U      C1' 1031   6.427   6.040   2.491  0.5302 -0.9968  0.9790
   48U      H1' 1032   6.464   5.945   2.530  1.5831 -1.5417 -1.2143
   48U       N1 1033   6.498   6.156   2.552 -0.2086 -0.0433  0.7147
   48U       C6 1034   6.522   6.278   2.486  0.0697 -0.6116  0.9865
   48U       H6 1035   6.502   6.285   2.380 -1.8765 -0.8017  1.3005
   48U       C5 1036   6.571   6.386   2.558 -0.4204  0.4050  0.9874
   48U       H5 1037   6.601   6.477   2.508 -0.1175 -1.4906 -2.6249
   48U       C4 1038   6.597   6.380   2.702  0.3620  0.4969 -0.1848
   48U       O4 1039   6.646   6.459   2.778 -0.5147 -0.0623  0.2538
   48U       N3 1040   6.560   6.264   2.752 -0.3310 -0.4860  0.0181
   48U       H3 1041   6.568   6.258   2.852 -0.3553  1.4188  0.1598
   48U       C2 1042   6.515   6.151   2.685  0.8583  0.2358 -0.4584
   48U       O2 1043   6.498   6.053   2.749  0.3499 -0.2263 -0.3391
   48U      C3' 1044   6.214   6.104   2.378 -0.3980 -0.0111 -0.8689
   48U      H3' 1045   6.225   6.212   2.380 -0.7222  0.0166 -0.4686
   48U      C2' 1046   6.274   6.050   2.506  0.0014 -0.4091 -0.0022
   48U     H2'1 1047   6.249   6.119   2.587 -0.2885 -0.3333 -0.1560
   48U      O2' 1048   6.235   5.925   2.546 -0.1381 -0.2112 -0.2788
   48U     HO'2 1049   6.162   5.939   2.606 -1.1642 -3.1925 -0.6726
   48U      O3' 1050   6.085   6.056   2.343 -0.1307  0.2124 -0.5046
   49C        P 1051   5.959   6.104   2.434 -0.1852 -0.0620  0.4048
   49C      O1P 1052   5.839   6.052   2.369 -0.1059 -0.3334  0.0683
   49C      O2P 1053   5.969   6.248   2.448  0.2105  0.1082  0.0759
   49C      O5' 1054   5.977   6.043   2.572  0.1545 -0.7581 -0.4228
   49C      C5' 1055   5.918   5.921   2.610 -0.1088  0.2581  0.6282
   49C     H5'1 1056   5.989   5.849   2.570 -1.6947 -0.8589 -0.2559
   49C     H5'2 1057   5.818   5.901   2.572 -1.4561  1.5236  3.2193
   49C      C4' 1058   5.916   5.918   2.762 -0.2063  0.0222 -0.0680
   49C      H4' 1059   5.866   5.826   2.793 -0.1004  0.3742  1.1622
   49C      O4' 1060   6.047   5.932   2.820  0.7042 -0.2327 -0.6115
   49C      C1' 1061   6.038   6.009   2.941 -0.2399 -0.0264  0.4880
   49C      H1' 1062   6.061   5.942   3.024 -1.4963  0.2705  1.1143
   49C       N1 1063   6.135   6.122   2.932  0.1954  0.3622  0.2132
   49C       C6 1064   6.141   6.199   2.820  0.1178 -0.9143 -0.3150
   49C       H6 1065   6.087   6.172   2.731  0.1774 -2.2734  0.0352
   49C       C5 1066   6.214   6.312   2.822 -1.0956  0.5263 -0.3133
   49C       H5 1067   6.225   6.373   2.734 -0.8494 -1.3845 -1.6612
   49C       C4 1068   6.279   6.347   2.945 -0.1250  0.1400 -0.3155
   49C       N4 1069   6.351   6.457   2.957  0.1567  0.0504 -0.0327
   49C      H41 1070   6.361   6.519   2.878  0.8867 -1.8485 -1.5122
   49C      H42 1071   6.422   6.463   3.030 -0.2258 -0.6058  0.3987
   49C       N3 1072   6.261   6.279   3.057 -0.2528 -0.2120 -0.0224
   49C       C2 1073   6.195   6.164   3.054  0.2773  0.5536  0.5676
   49C       O2 1074   6.185   6.097   3.157  0.2586 -0.0458 -0.1244
   49C      C3' 1075   5.838   6.039   2.814  0.3313  0.4462 -0.3142
   49C      H3' 1076   5.861   6.131   2.760  2.8928  1.1453  1.7627
   49C      C2' 1077   5.899   6.061   2.953  0.5609  0.0905 -0.3911
   49C     H2'1 1078   5.895   6.162   2.992 -1.0025 -0.7856  1.9422
   49C      O2' 1079   5.844   5.984   3.052  0.0449  0.9859 -0.3285
   49C     HO'2 1080   5.860   6.029   3.135 -1.3443  0.9993 -0.0381
   49C      O3' 1081   5.698   6.020   2.832  0.1307  0.2326  0.1337
   50U        P 1082   5.596   6.132   2.841  0.0533  0.2867 -0.2598
   50U      O1P 1083   5.466   6.063   2.847  0.2214  0.0643  0.0591
   50U      O2P 1084   5.621   6.229   2.735 -0.9274 -0.5560 -0.1873
   50U      O5' 1085   5.622   6.205   2.982  0.0462 -0.3056  0.3031
   50U      C5' 1086   5.574   6.141   3.097  0.2671 -0.0429  0.5551
   50U     H5'1 1087   5.602   6.036   3.085 -0.2517 -0.0944 -0.3007
   50U     H5'2 1088   5.465   6.136   3.096  0.2593 -0.4084 -1.5343
   50U      C4' 1089   5.631   6.203   3.221  0.5156 -0.3811 -0.1941
   50U      H4' 1090   5.600   6.139   3.303 -1.8966 -1.3674 -1.7680
   50U      O4' 1091   5.770   6.220   3.218 -0.1217  0.1260  0.0961
   50U      C1' 1092   5.810   6.339   3.287 -0.2458  0.4100 -0.5579
   50U      H1' 1093   5.857   6.321   3.384  1.7812 -1.4161 -1.7819
   50U       N1 1094   5.901   6.422   3.207  0.8000  0.5600  0.3518
   50U       C6 1095   5.880   6.431   3.070 -0.7836 -0.2804  0.4653
   50U       H6 1096   5.812   6.362   3.024 -1.1931  0.0896  0.5095
   50U       C5 1097   5.953   6.523   3.008 -0.5115  0.6181  0.3561
   50U       H5 1098   5.930   6.540   2.904 -1.9142 -2.7869 -0.0048
   50U       C4 1099   6.045   6.617   3.067  0.0818  0.6094 -0.7219
   50U       O4 1100   6.106   6.709   3.015  0.5063 -0.1115  0.3227
   50U       N3 1101   6.063   6.599   3.200  0.2183 -0.0870 -0.0618
   50U       H3 1102   6.142   6.654   3.229 -1.7633  3.6676 -1.0610
   50U       C2 1103   6.002   6.498   3.272  1.0267 -0.5134 -0.0463
   50U       O2 1104   6.045   6.469   3.388  0.6896 -0.3668 -0.2901
   50U      C3' 1105   5.571   6.343   3.243  0.0896 -0.1167 -0.4408
   50U      H3' 1106   5.569   6.387   3.143  1.4842 -0.3763 -0.5981
   50U      C2' 1107   5.682   6.415   3.328  0.8779  0.6191  0.0420
   50U     H2'1 1108   5.687   6.521   3.301  0.8918  0.7602  0.5926
   50U      O2' 1109   5.652   6.391   3.464  0.0450 -0.3072 -0.4664
   50U     HO'2 1110   5.557   6.382   3.468  0.2830 -3.3117  0.8181
   50U      O3' 1111   5.446   6.344   3.312  1.2544  0.8036 -0.2588
   51A        P 1112   5.339   6.459   3.285  0.0021  0.0868 -0.2071
   51A      O1P 1113   5.211   6.427   3.351 -0.2858  0.0138  0.1604
   51A      O2P 1114   5.342   6.493   3.145 -0.1269 -0.3725  0.3946
   51A      O5' 1115   5.397   6.585   3.356  0.7009  0.5581  0.3600
   51A      C5' 1116   5.376   6.598   3.494 -0.1168  1.1719 -0.0719
   51A     H5'1 1117   5.416   6.511   3.546  1.5897  2.6217  1.1750
   51A     H5'2 1118   5.268   6.615   3.501 -1.2527 -4.3915 -0.0888
   51A      C4' 1119   5.462   6.707   3.560 -0.3303  0.0951  0.0215
   51A      H4' 1120   5.439   6.720   3.666  2.2582  0.4438  0.6079
   51A      O4' 1121   5.606   6.682   3.546 -0.1880  0.2346 -1.3722
   51A      C1' 1122   5.675   6.803   3.557  1.0951  0.1199  0.2109
   51A      H1' 1123   5.738   6.812   3.645  2.9693  0.9609 -1.1550
   51A       N9 1124   5.760   6.820   3.441 -0.4152 -0.1848 -0.3598
   51A       C8 1125   5.742   6.769   3.316  0.0077 -0.2886 -0.0532
   51A       H8 1126   5.653   6.714   3.287  0.3279 -0.5454 -0.5733
   51A       N7 1127   5.830   6.811   3.230 -0.4998  0.1437 -0.1926
   51A       C5 1128   5.920   6.883   3.304 -0.4462 -0.0265 -1.0325
   51A       C6 1129   6.041   6.964   3.280  0.1790 -0.4266 -0.0366
   51A       N6 1130   6.098   6.980   3.164 -0.3084  0.0589  0.4796
   51A      H61 1131   6.068   6.942   3.075 -0.2381  2.7781 -0.8011
   51A      H62 1132   6.187   7.026   3.162 -0.0865 -0.3382 -1.4388
   51A       N1 1133   6.107   7.024   3.374 -0.1829 -0.0747  0.5164
   51A       C2 1134   6.063   7.009   3.496  0.1040 -0.1677 -0.6352
   51A       H2 1135   6.132   7.052   3.567  1.6543  0.1446 -2.2747
   51A       N3 1136   5.950   6.950   3.539  0.9098 -0.0112 -0.1731
   51A       C4 1137   5.885   6.884   3.436 -0.8470 -0.2671 -0.3198
   51A      C3' 1138   5.433   6.845   3.494  0.3605  0.6161 -0.4310
   51A      H3' 1139   5.424   6.834   3.386  0.0330  1.7908 -0.5354
   51A      C2' 1140   5.563   6.911   3.549 -0.3219  0.2549  0.3418
   51A     H2'1 1141   5.589   7.000   3.492  0.1320  2.5782  3.8542
   51A      O2' 1142   5.546   6.965   3.677  0.3348 -0.2200  1.2079
   51A     HO'2 1143   5.511   7.054   3.673  1.8764  0.4276  1.3912
   51A      O3' 1144   5.306   6.894   3.542  0.2610  0.0912  0.1436
   52U        P 1145   5.257   7.043   3.509 -0.8035  0.0675 -0.1868
   52U      O1P 1146   5.120   7.054   3.554  0.1275 -0.2605  0.3444
   52U      O2P 1147   5.280   7.060   3.367  0.2229 -0.3991  0.3775
   52U      O5' 1148   5.347   7.139   3.596 -0.0449 -0.6620 -0.4413
   52U      C5' 1149   5.322   7.164   3.733  0.0283 -1.0744 -0.5701
   52U     H5'1 1150   5.344   7.069   3.780 -0.8365 -1.9735 -1.9262
   52U     H5'2 1151   5.220   7.196   3.753  0.3224 -1.0016  0.9350
   52U      C4' 1152   5.417   7.275   3.778  0.1711 -0.0759  0.2249
   52U      H4' 1153   5.407   7.294   3.885  0.1338  1.2034  0.0109
   52U      O4' 1154   5.554   7.246   3.740 -0.4661 -0.3087 -0.6192
   52U      C1' 1155   5.619   7.368   3.689  0.0279  0.2423 -0.0070
   52U      H1' 1156   5.702   7.390   3.756 -1.1761 -0.1661  1.6900
   52U       N1 1157   5.659   7.334   3.548 -0.2732 -0.2809  0.1904
   52U       C6 1158   5.571   7.297   3.446 -0.0703  0.0645  0.0116
   52U       H6 1159   5.464   7.290   3.456  0.0317 -0.2860  1.0227
   52U       C5 1160   5.617   7.241   3.333  0.0442 -0.4046 -0.2382
   52U       H5 1161   5.543   7.218   3.258 -1.0183  1.3460  0.2296
   52U       C4 1162   5.754   7.225   3.304  0.1988  0.0610  0.4439
   52U       O4 1163   5.800   7.198   3.199 -0.8751  0.4824  0.0837
   52U       N3 1164   5.833   7.257   3.405 -0.3012 -0.1866 -0.4395
   52U       H3 1165   5.932   7.258   3.386 -0.5379  1.2051 -1.8825
   52U       C2 1166   5.799   7.319   3.527  0.2997 -0.1018 -0.9697
   52U       O2 1167   5.878   7.359   3.610 -0.2407 -0.0755  0.2527
   52U      C3' 1168   5.388   7.405   3.707  1.0565  0.1620  0.6807
   52U      H3' 1169   5.374   7.373   3.604  0.4635 -2.2739  1.4521
   52U      C2' 1170   5.516   7.481   3.704  0.7288  0.4387 -0.2242
   52U     H2'1 1171   5.523   7.548   3.618  1.4877  0.5426 -0.0886
   52U      O2' 1172   5.528   7.540   3.836 -0.1728 -0.1390  0.2709
   52U     HO'2 1173   5.450   7.543   3.893 -2.0582  2.3618 -2.1867
   52U      O3' 1174   5.281   7.490   3.764 -0.5902  0.4299 -0.3944
   53U        P 1175   5.204   7.587   3.668  0.0327  0.2635 -0.2130
   53U      O1P 1176   5.116   7.669   3.756  0.8129 -0.2977 -0.0805
   53U      O2P 1177   5.140   7.499   3.573  0.7553 -0.3626  0.1071
   53U      O5' 1178   5.309   7.673   3.587 -0.2842  0.5667  0.0626
   53U      C5' 1179   5.363   7.781   3.647  0.6704 -0.2793  0.7400
   53U     H5'1 1180   5.425   7.770   3.736  1.0082 -2.0522  0.3229
   53U     H5'2 1181   5.280   7.850   3.662  0.1121 -0.9730  0.9294
   53U      C4' 1182   5.457   7.840   3.538 -0.4498  0.1433  0.3371
   53U      H4' 1183   5.506   7.921   3.593  0.3372 -0.8033  1.0624
   53U      O4' 1184   5.549   7.754   3.485  0.2432  0.1684  0.6811
   53U      C1' 1185   5.590   7.801   3.363  0.1861  0.3911  0.1261
   53U      H1' 1186   5.698   7.815   3.374  0.1270  0.9193  0.0593
   53U       N1 1187   5.571   7.689   3.263  0.3379  0.3192 -0.3626
   53U       C6 1188   5.480   7.585   3.277  0.0309 -0.2303  0.6272
   53U       H6 1189   5.412   7.578   3.361 -3.8671 -1.4487 -2.3063
   53U       C5 1190   5.484   7.476   3.192  0.9421 -0.4594  0.6236
   53U       H5 1191   5.408   7.402   3.213  0.4315  0.8117  3.6864
   53U       C4 1192   5.578   7.459   3.087  0.2648  0.0629  0.3638
   53U       O4 1193   5.581   7.364   3.006 -0.7296 -0.1390  0.1465
   53U       N3 1194   5.649   7.574   3.066 -1.0805 -0.4779  0.0023
   53U       H3 1195   5.710   7.565   2.985  0.3024 -1.9333  1.1356
   53U       C2 1196   5.647   7.689   3.143 -0.0906 -0.8966 -0.1456
   53U       O2 1197   5.715   7.784   3.102 -0.3226 -0.0724 -0.3752
   53U      C3' 1198   5.386   7.899   3.418  0.6411  0.3898 -0.1587
   53U      H3' 1199   5.336   7.823   3.358 -0.5355  1.1237 -0.1431
   53U      C2' 1200   5.512   7.931   3.338  0.7617 -0.6689 -0.3188
   53U     H2'1 1201   5.492   7.937   3.231 -2.4424 -0.2353  0.1993
   53U      O2' 1202   5.580   8.047   3.387 -0.5454  0.1464 -0.4913
   53U     HO'2 1203   5.555   8.119   3.329 -1.3130 -0.8043 -1.3756
   53U      O3' 1204   5.309   8.015   3.452  0.0440 -0.2574 -0.0833
   54C        P 1205   5.188   8.060   3.354  0.1023  0.0092 -0.5155
   54C      O1P 1206   5.143   8.182   3.407 -0.4510 -0.0314  0.1278
   54C      O2P 1207   5.097   7.947   3.334  0.3146 -0.1455  0.6685
   54C      O5' 1208   5.255   8.107   3.218  0.2112  0.2943  0.1174
   54C      C5' 1209   5.316   8.232   3.191  0.3324  0.4511  0.2824
   54C     H5'1 1210   5.389   8.260   3.268  0.9474 -0.4528  0.0489
   54C     H5'2 1211   5.236   8.304   3.201 -1.8464 -1.8261  0.1673
   54C      C4' 1212   5.396   8.239   3.057 -0.4004 -0.0614  0.1525
   54C      H4' 1213   5.454   8.332   3.059 -0.1308 -0.2335  1.3979
   54C      O4' 1214   5.479   8.129   3.058 -0.2993 -0.2857  0.5394
   54C      C1' 1215   5.514   8.098   2.920 -1.0095 -0.5338 -0.1023
   54C      H1' 1216   5.615   8.125   2.886 -1.2563 -0.9573 -1.1973
   54C       N1 1217   5.487   7.958   2.892  0.2027  0.6203 -0.1590
   54C       C6 1218   5.398   7.886   2.965  0.5531 -0.6893 -0.6375
   54C       H6 1219   5.355   7.926   3.056  4.7165  3.3436  0.0083
   54C       C5 1220   5.362   7.766   2.927  0.4528 -0.1721 -0.7053
   54C       H5 1221   5.290   7.707   2.982 -0.9416  2.0128 -0.0525
   54C       C4 1222   5.417   7.709   2.811  0.4395 -0.6178  0.0109
   54C       N4 1223   5.403   7.584   2.788 -0.2641 -0.0171 -0.0105
   54C      H41 1224   5.346   7.532   2.853 -1.5911  0.9894 -0.3145
   54C      H42 1225   5.456   7.536   2.717  1.4595 -0.9177  1.8073
   54C       N3 1226   5.502   7.780   2.738  0.1854 -0.1688  0.3105
   54C       C2 1227   5.530   7.909   2.772  0.9720  0.0559 -0.1020
   54C       O2 1228   5.603   7.978   2.691  0.7154  0.1731 -0.3784
   54C      C3' 1229   5.320   8.241   2.927  0.4458  0.6904  0.9735
   54C      H3' 1230   5.241   8.166   2.927  2.1740 -1.2114  0.4590
   54C      C2' 1231   5.433   8.197   2.836 -0.9077  0.0536 -0.2541
   54C     H2'1 1232   5.390   8.142   2.752  1.6679  0.4471 -1.9397
   54C      O2' 1233   5.510   8.310   2.787 -0.3078  0.1519 -0.1993
   54C     HO'2 1234   5.452   8.376   2.749  0.4811  1.5365  0.9192
   54C      O3' 1235   5.272   8.364   2.898 -0.3619 -0.8060 -0.1966
   55C        P 1236   5.168   8.385   2.790 -0.4007  0.0726  0.2131
   55C      O1P 1237   5.132   8.530   2.789  0.1442  0.3770 -0.4119
   55C      O2P 1238   5.055   8.293   2.815  0.2944 -0.6222  0.2106
   55C      O5' 1239   5.229   8.353   2.646 -0.2025 -0.4499  0.2628
   55C      C5' 1240   5.271   8.458   2.564 -0.3347  0.1101  0.5703
   55C     H5'1 1241   5.355   8.509   2.611  0.5667  1.0477 -1.9089
   55C     H5'2 1242   5.190   8.527   2.537 -1.1259 -1.4222 -1.2146
   55C      C4' 1243   5.319   8.406   2.430  0.1792 -0.6546 -0.0934
   55C      H4' 1244   5.357   8.491   2.372 -0.3760 -0.1077  0.3334
   55C      O4' 1245   5.420   8.299   2.436  0.5475  0.1769 -0.0241
   55C      C1' 1246   5.399   8.211   2.323 -0.7051 -0.0283 -0.7418
   55C      H1' 1247   5.486   8.208   2.258 -1.5195 -1.3281 -1.8090
   55C       N1 1248   5.364   8.072   2.375 -0.2140 -0.4714  0.1987
   55C       C6 1249   5.307   8.049   2.502 -0.6118  0.0419  0.0029
   55C       H6 1250   5.296   8.136   2.564  1.3157  1.6578 -1.7733
   55C       C5 1251   5.290   7.925   2.548 -0.0036  0.2188 -0.8243
   55C       H5 1252   5.243   7.905   2.643 -0.0951 -0.6917 -1.0465
   55C       C4 1253   5.331   7.819   2.454  0.3076 -0.8607 -0.8421
   55C       N4 1254   5.274   7.707   2.483 -0.6323  0.0127  0.7476
   55C      H41 1255   5.251   7.693   2.581 -0.2535 -0.8007  0.7241
   55C      H42 1256   5.263   7.628   2.422 -0.8364 -0.1085  0.9378
   55C       N3 1257   5.392   7.833   2.338  0.5667 -0.4455 -0.7374
   55C       C2 1258   5.407   7.958   2.294 -0.3564 -0.4037  0.6481
   55C       O2 1259   5.450   7.974   2.176  0.5253 -0.1459  0.0683
   55C      C3' 1260   5.202   8.346   2.347  0.7489  0.2009 -0.6547
   55C      H3' 1261   5.150   8.281   2.417  0.5737  0.9147 -0.1058
   55C      C2' 1262   5.280   8.268   2.245  0.6042  0.2954 -0.3404
   55C     H2'1 1263   5.230   8.177   2.209  1.4763 -0.4203  0.2040
   55C      O2' 1264   5.336   8.344   2.135  0.9328  0.1298  0.0770
   55C     HO'2 1265   5.262   8.347   2.074 -0.7023 -1.6705  1.7965
   55C      O3' 1266   5.121   8.447   2.289  0.0849  0.0571  0.0750
   56G        P 1267   4.974   8.418   2.239  0.1963 -0.0245  0.3402
   56G      O1P 1268   4.905   8.540   2.190 -0.6547  0.2106  0.6505
   56G      O2P 1269   4.902   8.329   2.337 -0.1084 -0.6921  0.7700
   56G      O5' 1270   5.012   8.326   2.118 -0.8774  0.3589 -0.5889
   56G      C5' 1271   5.014   8.358   1.981  0.8444  0.0192 -0.3000
   56G     H5'1 1272   5.091   8.432   1.957  3.7699 -2.1204  1.7707
   56G     H5'2 1273   4.913   8.400   1.978 -0.5518 -2.7604  2.2378
   56G      C4' 1274   5.037   8.239   1.891 -0.0638 -0.2905 -0.3450
   56G      H4' 1275   5.063   8.283   1.794  1.3285 -0.6719 -0.1600
   56G      O4' 1276   5.142   8.147   1.941  0.1218  0.1443  0.3812
   56G      C1' 1277   5.100   8.016   1.924 -0.8767  0.0047 -0.9274
   56G      H1' 1278   5.178   7.960   1.872  0.4860  0.9655  0.0172
   56G       N9 1279   5.083   7.947   2.054  0.2715 -0.1383  0.5451
   56G       C8 1280   5.046   7.995   2.173 -0.2849 -0.7237  0.5514
   56G       H8 1281   5.033   8.102   2.181 -0.3283 -0.5426 -1.4223
   56G       N7 1282   5.032   7.913   2.270 -0.1541  0.5624 -0.4972
   56G       C5 1283   5.043   7.791   2.208 -0.2883  0.7516 -0.0254
   56G       C6 1284   5.029   7.657   2.258 -0.0877  0.4253 -0.4310
   56G       O6 1285   5.017   7.623   2.376 -0.4251  0.3342  0.2991
   56G       N1 1286   5.030   7.564   2.159 -0.3064  0.4485  0.3891
   56G       H1 1287   5.040   7.467   2.186 -0.6874  0.2949 -0.0091
   56G       C2 1288   5.061   7.590   2.027 -0.2338 -0.2544  0.6501
   56G       N2 1289   5.070   7.489   1.950 -0.7849  0.0702 -0.2522
   56G      H21 1290   5.063   7.392   1.977  2.4507 -0.4927 -1.0358
   56G      H22 1291   5.085   7.520   1.855 -1.3634 -1.7567 -0.9763
   56G       N3 1292   5.078   7.712   1.977 -0.2351 -0.2611  0.4892
   56G       C4 1293   5.074   7.809   2.075  0.3061  1.2620  0.6491
   56G      C3' 1294   4.910   8.149   1.891  0.4945 -0.0935  0.2948
   56G      H3' 1295   4.871   8.136   1.992  0.4605 -2.4428  0.0508
   56G      C2' 1296   4.971   8.013   1.851 -0.4073 -0.7966 -1.1015
   56G     H2'1 1297   4.906   7.929   1.875  0.4048 -0.9371  0.7811
   56G      O2' 1298   4.997   8.018   1.710  0.9247 -0.3913  0.2132
   56G     HO'2 1299   4.912   8.037   1.672 -0.3414  1.0373  3.3759
   56G      O3' 1300   4.811   8.207   1.797  0.3279 -0.2018  0.2870
   57U        P 1301   4.654   8.189   1.826  0.1886  0.1070  0.3924
   57U      O1P 1302   4.574   8.277   1.732 -0.3425  0.2201  0.3099
   57U      O2P 1303   4.633   8.203   1.966  0.1973 -0.0913 -0.1285
   57U      O5' 1304   4.620   8.032   1.790  0.3989 -0.2247 -0.1805
   57U      C5' 1305   4.631   7.980   1.659  0.1343  0.5165 -0.6998
   57U     H5'1 1306   4.711   8.024   1.599  1.2322 -1.6583 -0.9130
   57U     H5'2 1307   4.535   7.992   1.609  0.0553  2.8875 -0.1289
   57U      C4' 1308   4.653   7.829   1.675 -0.3399 -0.1941  0.0123
   57U      H4' 1309   4.686   7.796   1.576  2.9867  0.3707  0.8097
   57U      O4' 1310   4.756   7.786   1.767 -0.6492 -0.4375  0.3359
   57U      C1' 1311   4.730   7.660   1.822  0.2665 -0.4220  0.4263
   57U      H1' 1312   4.811   7.599   1.782 -1.1086 -0.7150 -2.1242
   57U       N1 1313   4.719   7.657   1.971 -0.3728 -0.0795  0.1200
   57U       C6 1314   4.690   7.769   2.043  0.1291 -0.0519  0.3236
   57U       H6 1315   4.678   7.863   1.991  0.3772  0.7015  1.5815
   57U       C5 1316   4.674   7.764   2.179  0.5103 -0.2795  0.4538
   57U       H5 1317   4.654   7.862   2.221  1.7467  1.6334 -2.9814
   57U       C4 1318   4.695   7.643   2.254  0.6040  0.1394 -0.2882
   57U       O4 1319   4.696   7.634   2.373 -0.4770 -0.6459 -0.1438
   57U       N3 1320   4.712   7.533   2.171 -0.1053  0.3591 -0.3660
   57U       H3 1321   4.716   7.444   2.220  1.3483  1.0287  0.8283
   57U       C2 1322   4.718   7.533   2.035 -0.2598 -0.0043 -0.4252
   57U       O2 1323   4.721   7.423   1.984  0.0852  0.2893 -1.0314
   57U      C3' 1324   4.533   7.747   1.712  0.0003 -1.0532  0.0347
   57U      H3' 1325   4.492   7.798   1.799  2.6241  1.5006 -0.0217
   57U      C2' 1326   4.602   7.614   1.750 -0.0849 -0.3932 -0.5406
   57U     H2'1 1327   4.545   7.552   1.819  1.0050  0.9935  1.7390
   57U      O2' 1328   4.635   7.554   1.627 -0.2955  0.3406 -0.0576
   57U     HO'2 1329   4.570   7.585   1.564 -1.2402  2.6479  1.8615
   57U      O3' 1330   4.446   7.730   1.603  0.1052 -0.3970  0.4539
   58A        P 1331   4.289   7.724   1.618 -0.2835  0.2022 -0.3847
   58A      O1P 1332   4.225   7.724   1.489  0.5558  0.0729  0.0555
   58A      O2P 1333   4.258   7.830   1.714  0.3594 -0.1155  0.2579
   58A      O5' 1334   4.284   7.585   1.691 -0.3056 -0.3403 -0.4263
   58A      C5' 1335   4.306   7.464   1.623 -0.1834 -0.0101  0.3819
   58A     H5'1 1336   4.387   7.476   1.551  0.3093 -0.1653  0.9049
   58A     H5'2 1337   4.214   7.453   1.567 -1.3185 -0.8569  2.3029
   58A      C4' 1338   4.330   7.335   1.700 -0.8067 -0.0809 -0.5174
   58A      H4' 1339   4.360   7.263   1.624  4.6274 -1.2964  2.2776
   58A      O4' 1340   4.444   7.334   1.790 -0.0771  0.2189 -0.7707
   58A      C1' 1341   4.408   7.251   1.902  0.4159  0.0043 -0.7468
   58A      H1' 1342   4.484   7.173   1.913  1.0102  0.4926 -1.2986
   58A       N9 1343   4.380   7.328   2.023 -0.6794 -0.1491  0.0345
   58A       C8 1344   4.377   7.464   2.037  0.2736 -0.3965  0.3056
   58A       H8 1345   4.369   7.531   1.952 -1.8551 -0.1382  0.6606
   58A       N7 1346   4.377   7.502   2.164 -0.4186 -0.1021 -0.2640
   58A       C5 1347   4.367   7.388   2.233 -0.1553 -0.6923 -0.2130
   58A       C6 1348   4.355   7.361   2.370 -0.1046 -0.3199 -0.4285
   58A       N6 1349   4.340   7.450   2.468 -0.3163  0.3263  0.4652
   58A      H61 1350   4.360   7.547   2.449  0.5404  0.0253 -0.2292
   58A      H62 1351   4.357   7.420   2.563  1.3766  3.8815  1.4340
   58A       N1 1352   4.334   7.236   2.409  0.2320 -0.7109 -0.2238
   58A       C2 1353   4.344   7.138   2.322 -0.0936 -0.2336  0.6552
   58A       H2 1354   4.317   7.041   2.360 -2.8671 -0.7704 -2.2585
   58A       N3 1355   4.364   7.145   2.191 -0.1923 -0.4285 -0.4134
   58A       C4 1356   4.368   7.278   2.152  0.5496 -0.4445  0.0514
   58A      C3' 1357   4.212   7.291   1.781  0.4251 -0.4590 -0.3422
   58A      H3' 1358   4.177   7.373   1.845  3.0106 -0.0706  0.6865
   58A      C2' 1359   4.281   7.181   1.855 -0.2923 -0.2014  0.5920
   58A     H2'1 1360   4.223   7.141   1.938 -3.5295 -0.3921 -1.5697
   58A      O2' 1361   4.323   7.072   1.765  0.0921  0.2474  0.1888
   58A     HO'2 1362   4.266   7.087   1.688 -0.2501 -0.7531  0.2410
   58A      O3' 1363   4.106   7.246   1.700 -0.2440  0.4087  0.1033
   59C        P 1364   3.955   7.251   1.742  0.0678  0.0621 -0.1184
   59C      O1P 1365   3.874   7.227   1.622  0.5918  0.1340 -0.2755
   59C      O2P 1366   3.929   7.381   1.810  0.3600 -0.1526  0.4740
   59C      O5' 1367   3.937   7.133   1.836  0.4907  0.4588 -0.1638
   59C      C5' 1368   3.929   7.005   1.783  0.2709  0.9651 -0.0029
   59C     H5'1 1369   4.021   6.990   1.726 -0.4117  0.2751 -0.9597
   59C     H5'2 1370   3.834   6.997   1.731 -0.6746  1.1075  1.6218
   59C      C4' 1371   3.923   6.910   1.908 -0.2319  0.4412 -0.2420
   59C      H4' 1372   3.932   6.806   1.876  3.8559  0.2298  0.9295
   59C      O4' 1373   4.033   6.926   2.004  0.2883 -0.4633 -0.2549
   59C      C1' 1374   3.980   6.893   2.128 -0.0708  0.2203  0.1364
   59C      H1' 1375   4.025   6.806   2.176  0.7131  2.1483  3.1504
   59C       N1 1376   3.990   7.014   2.216  0.8962 -0.0803 -0.7741
   59C       C6 1377   4.016   7.140   2.162  0.0510 -0.6503  0.3629
   59C       H6 1378   4.033   7.156   2.057  0.2139  0.3535  0.5417
   59C       C5 1379   4.030   7.246   2.243 -0.2158 -0.0575 -0.0097
   59C       H5 1380   4.046   7.342   2.197 -0.4593  0.2701  0.5771
   59C       C4 1381   4.003   7.229   2.383 -0.9223 -0.4109  0.3846
   59C       N4 1382   3.993   7.325   2.469  0.7397 -0.5886  0.2307
   59C      H41 1383   4.027   7.417   2.446 -0.0402 -0.0743  1.0910
   59C      H42 1384   3.957   7.303   2.560  0.1870 -0.2673  0.0991
   59C       N3 1385   3.977   7.112   2.435 -0.2575 -0.4020 -0.7945
   59C       C2 1386   3.981   7.000   2.353  0.3985 -0.1825  0.3223
   59C       O2 1387   3.955   6.889   2.402 -0.7391 -0.3072 -0.1869
   59C      C3' 1388   3.788   6.934   1.985 -0.4849 -0.0275 -0.4227
   59C      H3' 1389   3.769   7.040   1.999  1.1247  0.2690 -0.3445
   59C      C2' 1390   3.827   6.864   2.120  0.5292 -0.2359  0.1111
   59C     H2'1 1391   3.765   6.891   2.206 -0.4771 -1.0037 -0.3625
   59C      O2' 1392   3.821   6.723   2.097 -0.3104  0.0404 -0.0024
   59C     HO'2 1393   3.741   6.700   2.049 -0.3662  1.8641 -0.8947
   59C      O3' 1394   3.678   6.877   1.925  0.3763  0.3827 -0.1129
   60U        P 1395   3.533   6.925   1.955  0.4321 -0.4705  0.1142
   60U      O1P 1396   3.457   6.801   1.941  0.4666 -0.2065 -0.1985
   60U      O2P 1397   3.514   7.035   1.861 -0.4420  0.0565 -0.1270
   60U      O5' 1398   3.514   6.972   2.103 -0.0013  0.6508  0.2053
   60U      C5' 1399   3.499   6.877   2.211  0.5873  0.4644  0.2568
   60U     H5'1 1400   3.577   6.802   2.199  0.5034  0.5656 -1.0335
   60U     H5'2 1401   3.406   6.821   2.203  0.1090  1.1642  0.8395
   60U      C4' 1402   3.501   6.943   2.350  0.0312  0.3194  0.1353
   60U      H4' 1403   3.469   6.862   2.417  0.3393 -1.6750 -1.9963
   60U      O4' 1404   3.629   6.984   2.390  0.9471  0.0923  0.3244
   60U      C1' 1405   3.617   7.112   2.450 -0.5598 -0.4981 -0.0159
   60U      H1' 1406   3.672   7.115   2.543 -0.2094  0.3725 -0.2411
   60U       N1 1407   3.665   7.227   2.360 -0.7086  0.1281 -0.0090
   60U       C6 1408   3.685   7.220   2.223  0.3527  0.1280  0.2700
   60U       H6 1409   3.673   7.120   2.183  0.2646  0.1560  0.2271
   60U       C5 1410   3.719   7.333   2.154 -0.4408 -0.4924 -0.3553
   60U       H5 1411   3.740   7.327   2.048 -0.3205 -1.2246 -0.2981
   60U       C4 1412   3.740   7.462   2.218  0.2816  0.6866  0.9546
   60U       O4 1413   3.782   7.560   2.164 -0.2619  0.1334  0.0550
   60U       N3 1414   3.707   7.465   2.350  0.4598 -0.4756  0.2592
   60U       H3 1415   3.702   7.557   2.391 -0.9480 -0.4156  0.0091
   60U       C2 1416   3.674   7.357   2.428 -0.3129  0.3580 -0.0616
   60U       O2 1417   3.634   7.372   2.543 -0.0676 -0.6675  0.4165
   60U      C3' 1418   3.412   7.063   2.371  0.4475  0.0222 -0.0248
   60U      H3' 1419   3.431   7.136   2.293  2.1468  0.2199  0.5316
   60U      C2' 1420   3.472   7.135   2.493 -0.3718  0.0947  0.7584
   60U     H2'1 1421   3.446   7.241   2.481  0.1736 -0.1084 -3.4249
   60U      O2' 1422   3.448   7.074   2.619 -0.2119 -0.3236  0.2246
   60U     HO'2 1423   3.377   7.009   2.615  0.6883 -1.3508  0.4333
   60U      O3' 1424   3.278   7.023   2.369  0.2401 -0.0822  0.5238
   61U        P 1425   3.166   7.130   2.360  0.1120 -0.0366  0.1894
   61U      O1P 1426   3.180   7.239   2.458  0.2601 -0.3949  0.1045
   61U      O2P 1427   3.036   7.057   2.351 -0.6147 -0.1955 -0.0031
   61U      O5' 1428   3.196   7.201   2.216  0.4212 -0.2214 -0.2578
   61U      C5' 1429   3.200   7.133   2.098  0.5089  0.1207  0.0045
   61U     H5'1 1430   3.100   7.093   2.080 -0.5232  1.9523  1.2372
   61U     H5'2 1431   3.272   7.054   2.116  1.4046  0.5665 -1.4513
   61U      C4' 1432   3.246   7.221   1.978 -0.6467 -0.0274  0.5597
   61U      H4' 1433   3.254   7.151   1.895 -0.6441 -0.6120  1.0406
   61U      O4' 1434   3.150   7.328   1.967 -0.7071 -0.1639  0.7201
   61U      C1' 1435   3.230   7.446   1.982  0.0600 -0.2052 -0.3141
   61U      H1' 1436   3.267   7.476   1.884  1.4839 -3.3768 -0.8601
   61U       N1 1437   3.156   7.554   2.050  0.2441 -0.0459 -0.1965
   61U       C6 1438   3.093   7.537   2.172  0.6725 -0.0759 -0.1235
   61U       H6 1439   3.105   7.440   2.218  1.3630 -0.5031 -1.1733
   61U       C5 1440   3.007   7.631   2.224 -0.1146  0.1058 -0.4152
   61U       H5 1441   2.957   7.607   2.317 -0.5700 -0.0567 -0.6987
   61U       C4 1442   2.993   7.762   2.166 -0.2009  0.1575 -0.4834
   61U       O4 1443   2.921   7.853   2.203  0.0670  0.0888 -0.2500
   61U       N3 1444   3.069   7.779   2.051 -0.1645  0.0731 -0.4685
   61U       H3 1445   3.079   7.872   2.015 -0.9994  0.7329  0.9317
   61U       C2 1446   3.149   7.678   1.990  0.2520  0.2050 -0.3047
   61U       O2 1447   3.209   7.711   1.888 -0.2580  0.0101 -0.4195
   61U      C3' 1448   3.385   7.275   2.003  0.3766 -0.2434  0.0885
   61U      H3' 1449   3.447   7.208   2.063  0.1163  0.4501  1.1591
   61U      C2' 1450   3.358   7.417   2.059  0.9395 -0.3113  0.2387
   61U     H2'1 1451   3.332   7.417   2.165  0.2954 -1.6536  0.1040
   61U      O2' 1452   3.464   7.505   2.048  0.5693  1.0746 -0.1701
   61U     HO'2 1453   3.505   7.476   1.966  0.5067 -0.5293  0.3149
   61U      O3' 1454   3.444   7.291   1.873  0.4775  0.1893  0.2779
   61U      H3T 1455   3.482   7.204   1.856  1.0897 -0.0039  2.3495
   62G      O5' 1456   3.907   7.061   3.579  0.4370 -0.8245 -0.2584
   62G      H5T 1457   3.832   7.097   3.532  1.7094  1.2536 -0.8411
   62G      C5' 1458   4.007   7.009   3.491 -0.2111 -0.2980 -0.7832
   62G     H5'1 1459   4.091   6.963   3.542 -0.0279  0.6812 -0.1962
   62G     H5'2 1460   4.049   7.086   3.427 -2.0151 -0.6557 -2.5105
   62G      C4' 1461   3.962   6.890   3.412  0.0951 -0.6443 -0.0485
   62G      H4' 1462   3.933   6.811   3.482 -2.0999 -0.6255 -0.8672
   62G      O4' 1463   3.845   6.921   3.331  0.1771  0.3585  0.1249
   62G      C1' 1464   3.865   6.877   3.188 -0.1137 -0.3531 -0.4065
   62G      H1' 1465   3.773   6.833   3.147  0.6148 -1.7418 -0.6193
   62G       N9 1466   3.906   6.996   3.106 -0.2569 -0.4239 -0.7189
   62G       C8 1467   3.914   7.129   3.147  0.5238  0.2669  0.8127
   62G       H8 1468   3.913   7.152   3.253  0.5027  1.7845  0.5061
   62G       N7 1469   3.917   7.212   3.046  0.1793 -0.9492 -0.5706
   62G       C5 1470   3.923   7.130   2.928  0.4605 -0.1404  0.3387
   62G       C6 1471   3.928   7.163   2.785 -0.0094  0.1074 -0.9515
   62G       O6 1472   3.918   7.271   2.733  0.2730  0.2585  0.2875
   62G       N1 1473   3.950   7.050   2.707 -0.0421 -0.2465  0.6912
   62G       H1 1474   3.950   7.068   2.608  2.9901 -2.3560  0.1584
   62G       C2 1475   3.975   6.926   2.761  0.3736 -0.6384  0.1442
   62G       N2 1476   4.000   6.828   2.681  0.4570 -0.1976 -0.3934
   62G      H21 1477   3.984   6.835   2.581 -2.4212 -1.8836 -0.1764
   62G      H22 1478   4.013   6.738   2.726  0.7101  0.8220  1.6515
   62G       N3 1479   3.959   6.891   2.886  0.5350  0.2771  0.7999
   62G       C4 1480   3.933   6.994   2.967  0.4444 -0.7491 -0.6074
   62G      C3' 1481   4.069   6.834   3.312  0.7489 -0.7129  0.7928
   62G      H3' 1482   4.128   6.912   3.264 -0.9694  0.0266 -0.2160
   62G      C2' 1483   3.980   6.775   3.202  0.3389  0.2132  0.1041
   62G     H2'1 1484   4.040   6.767   3.112  0.3486 -3.1002  0.2606
   62G      O2' 1485   3.931   6.644   3.243 -0.3099 -0.0435  0.3311
   62G     HO'2 1486   3.990   6.607   3.308 -1.1323 -0.2604  0.9669
   62G      O3' 1487   4.150   6.733   3.370 -0.1386  1.2224  0.4405
   63U        P 1488   4.306   6.743   3.360  0.0544  0.1326  0.1913
   63U      O1P 1489   4.367   6.630   3.426 -0.4501  0.1451 -0.4757
   63U      O2P 1490   4.345   6.880   3.403  0.3119  0.1520  0.4010
   63U      O5' 1491   4.329   6.729   3.201 -0.1709 -0.4242 -0.3128
   63U      C5' 1492   4.307   6.604   3.138 -0.4337 -0.1482 -0.2860
   63U     H5'1 1493   4.208   6.561   3.150 -0.0947 -0.3918  2.1369
   63U     H5'2 1494   4.369   6.532   3.192 -0.2874  1.5054  1.8890
   63U      C4' 1495   4.341   6.612   2.991  0.0151 -0.9510  0.0651
   63U      H4' 1496   4.344   6.507   2.961 -0.2050 -1.7082  2.5309
   63U      O4' 1497   4.251   6.686   2.909 -0.3001  0.1031 -0.0669
   63U      C1' 1498   4.316   6.743   2.802 -0.0636 -0.1610  0.2061
   63U      H1' 1499   4.272   6.710   2.707 -1.4144 -0.0011  0.7502
   63U       N1 1500   4.316   6.893   2.794 -0.5276  0.2649 -0.0972
   63U       C6 1501   4.271   6.968   2.902 -0.2204  0.4713 -0.7340
   63U       H6 1502   4.256   6.921   2.999  3.5147  0.6760  0.1009
   63U       C5 1503   4.246   7.101   2.893  0.4540  0.5856 -0.5202
   63U       H5 1504   4.225   7.161   2.981  1.3997 -1.9279  1.5464
   63U       C4 1505   4.269   7.171   2.769 -0.0715  0.1353 -0.3424
   63U       O4 1506   4.257   7.292   2.749  0.2425 -0.1634  0.1807
   63U       N3 1507   4.307   7.089   2.666 -0.0454  0.3483  0.4486
   63U       H3 1508   4.321   7.139   2.579 -1.0743  0.1202  0.1311
   63U       C2 1509   4.338   6.954   2.667  0.4419 -0.0445  0.6294
   63U       O2 1510   4.371   6.895   2.562 -0.1648 -0.7150 -0.5923
   63U      C3' 1511   4.480   6.670   2.965  0.1325 -0.0479  0.5319
   63U      H3' 1512   4.495   6.767   3.013 -0.0521 -0.1182  0.7301
   63U      C2' 1513   4.456   6.688   2.810  0.2272  1.0106 -0.2146
   63U     H2'1 1514   4.520   6.763   2.763  0.9457 -1.2851 -3.1390
   63U      O2' 1515   4.474   6.563   2.740  0.9196  0.0980 -0.0458
   63U     HO'2 1516   4.555   6.528   2.779 -0.8657 -1.3086  2.7982
   63U      O3' 1517   4.579   6.577   2.998 -0.0070  0.0015 -0.6294
   64A        P 1518   4.735   6.608   2.969 -0.0572 -0.0273 -0.1948
   64A      O1P 1519   4.810   6.527   3.067 -0.1100 -0.7875  0.1967
   64A      O2P 1520   4.753   6.756   2.965 -0.0486  0.1505 -0.2847
   64A      O5' 1521   4.748   6.545   2.825 -0.9422 -0.0977 -0.3234
   64A      C5' 1522   4.836   6.602   2.729  0.1145  0.0967 -0.7574
   64A     H5'1 1523   4.935   6.555   2.723  0.6315  0.4263  2.9353
   64A     H5'2 1524   4.849   6.707   2.753  0.5781  0.3739 -2.1433
   64A      C4' 1525   4.791   6.607   2.584  0.2237 -0.2761 -0.5418
   64A      H4' 1526   4.775   6.502   2.558 -0.2258 -0.7136  1.3017
   64A      O4' 1527   4.672   6.683   2.572 -0.4316  0.2674  0.2726
   64A      C1' 1528   4.680   6.770   2.464  0.2792  0.1707  1.0782
   64A      H1' 1529   4.596   6.762   2.395  0.5429 -0.2079  0.7920
   64A       N9 1530   4.688   6.916   2.510  0.5618 -0.2210 -0.2619
   64A       C8 1531   4.696   6.965   2.636  0.3290  0.5453 -0.1164
   64A       H8 1532   4.700   6.899   2.721  0.8617  0.3340 -0.2964
   64A       N7 1533   4.691   7.090   2.654  0.1486  0.0113 -0.3390
   64A       C5 1534   4.693   7.135   2.523  0.1492  0.5624 -0.1206
   64A       C6 1535   4.710   7.261   2.464  0.2207 -0.7685 -0.2605
   64A       N6 1536   4.720   7.378   2.531  0.0682  0.8294 -1.0244
   64A      H61 1537   4.735   7.395   2.630  0.7611  1.5888 -1.2454
   64A      H62 1538   4.716   7.462   2.475 -1.6725  2.0564  0.8439
   64A       N1 1539   4.685   7.277   2.335  0.1501  0.5519  0.3501
   64A       C2 1540   4.666   7.168   2.263  0.7236 -0.1317  0.6348
   64A       H2 1541   4.664   7.189   2.158  0.0394 -0.1053  0.6503
   64A       N3 1542   4.687   7.042   2.296  0.2008 -0.0208  0.3788
   64A       C4 1543   4.693   7.030   2.431  0.4683  0.1541  0.5891
   64A      C3' 1544   4.896   6.672   2.498  1.1314  0.0387  0.8317
   64A      H3' 1545   4.936   6.759   2.551 -0.6654  2.9317 -2.2021
   64A      C2' 1546   4.806   6.732   2.389 -0.4608 -0.4323 -0.0960
   64A     H2'1 1547   4.855   6.815   2.338 -1.3611 -0.1750 -0.5518
   64A      O2' 1548   4.777   6.630   2.293 -0.3851  0.6039 -0.3327
   64A     HO'2 1549   4.861   6.608   2.252  0.6769  0.3210  1.8547
   64A      O3' 1550   4.981   6.577   2.445 -0.2849  0.0097  1.0236
   65C        P 1551   5.129   6.611   2.401 -0.0575  0.2668  0.0736
   65C      O1P 1552   5.192   6.479   2.375  0.3257 -0.2540 -0.0331
   65C      O2P 1553   5.185   6.702   2.503 -0.2633  0.3060 -0.4908
   65C      O5' 1554   5.126   6.695   2.271 -0.6376  0.2921  0.4731
   65C      C5' 1555   5.100   6.636   2.147  0.5747  0.4504 -0.7704
   65C     H5'1 1556   5.008   6.579   2.149  0.3527  0.7934 -1.0690
   65C     H5'2 1557   5.183   6.566   2.137  2.1841  1.9354  1.2271
   65C      C4' 1558   5.084   6.741   2.039  0.0587  0.7125  0.0080
   65C      H4' 1559   5.057   6.690   1.946  2.4627 -0.7674  0.0315
   65C      O4' 1560   4.986   6.834   2.079  0.1449  0.4708 -0.6917
   65C      C1' 1561   5.021   6.964   2.037 -0.1259 -0.4364  0.5463
   65C      H1' 1562   4.938   7.007   1.981  0.2532  1.1855  1.1783
   65C       N1 1563   5.050   7.059   2.150  0.0425 -0.6761  0.4161
   65C       C6 1564   5.084   7.024   2.279 -0.3025  0.2239 -0.0165
   65C       H6 1565   5.104   6.920   2.301 -0.8669 -0.6373 -3.0633
   65C       C5 1566   5.084   7.118   2.376 -0.0272  0.4834 -0.5728
   65C       H5 1567   5.112   7.090   2.477  0.4971  0.0744 -0.8244
   65C       C4 1568   5.042   7.243   2.341  0.0053 -0.2503 -0.0687
   65C       N4 1569   5.040   7.338   2.434 -0.0096  0.1799 -0.3220
   65C      H41 1570   5.049   7.304   2.528  0.9603  0.3615 -0.3449
   65C      H42 1571   5.023   7.435   2.412  0.8938 -0.0334 -2.1719
   65C       N3 1572   5.026   7.282   2.214  0.0907  0.1647  0.0633
   65C       C2 1573   5.029   7.190   2.122 -0.2145  0.1408  1.0269
   65C       O2 1574   5.025   7.230   2.007  0.2145  0.2638 -0.0238
   65C      C3' 1575   5.207   6.820   2.006 -0.0236  0.2767 -0.3242
   65C      H3' 1576   5.251   6.849   2.101  0.5085 -1.5841  0.0475
   65C      C2' 1577   5.140   6.945   1.942  0.5180  0.1904 -0.6108
   65C     H2'1 1578   5.210   7.028   1.935 -0.6889  1.3093  0.1005
   65C      O2' 1579   5.091   6.935   1.812  0.3309 -0.5331 -0.1772
   65C     HO'2 1580   5.071   7.025   1.786 -0.4578  0.2808  2.8413
   65C      O3' 1581   5.297   6.747   1.929  0.5250  0.8514 -0.3906
   66G        P 1582   5.446   6.768   1.946 -0.3978 -0.5418 -0.3363
   66G      O1P 1583   5.512   6.660   1.879  0.2242  0.2816 -0.5573
   66G      O2P 1584   5.466   6.776   2.093  0.5326  0.4755 -0.1859
   66G      O5' 1585   5.495   6.910   1.881  0.0833  0.6954  0.4419
   66G      C5' 1586   5.495   6.928   1.741 -0.6512 -0.0335  0.8794
   66G     H5'1 1587   5.418   6.878   1.683  0.8063 -1.0977 -0.2218
   66G     H5'2 1588   5.585   6.870   1.718  0.2211  1.2593  0.9359
   66G      C4' 1589   5.519   7.076   1.699  0.4129  0.0721 -0.1546
   66G      H4' 1590   5.538   7.079   1.592  0.0712  0.8039 -0.2001
   66G      O4' 1591   5.406   7.167   1.731 -0.2316  0.3685  0.6241
   66G      C1' 1592   5.460   7.293   1.770  0.9760  0.1963 -0.5291
   66G      H1' 1593   5.406   7.370   1.714  1.5719  0.8286 -0.2435
   66G       N9 1594   5.426   7.304   1.912 -0.3253 -0.6702  0.1470
   66G       C8 1595   5.407   7.203   2.001 -0.8915  0.6274  0.3467
   66G       H8 1596   5.424   7.099   1.974  1.9044  1.4376 -1.4531
   66G       N7 1597   5.374   7.240   2.116 -0.7081 -0.5899  0.0157
   66G       C5 1598   5.364   7.379   2.106 -0.1919 -0.7973  0.3641
   66G       C6 1599   5.343   7.489   2.200 -0.4358  0.0629 -0.5544
   66G       O6 1600   5.302   7.472   2.318  0.0348  0.5841  0.0825
   66G       N1 1601   5.370   7.618   2.150  0.2047 -0.1790 -0.3782
   66G       H1 1602   5.369   7.694   2.217 -0.7969 -0.4320 -0.0933
   66G       C2 1603   5.420   7.632   2.028  0.4058 -0.2440  0.1849
   66G       N2 1604   5.462   7.753   1.999 -0.5632 -0.3611  0.4197
   66G      H21 1605   5.452   7.834   2.058 -1.0883 -0.4965  0.5295
   66G      H22 1606   5.505   7.779   1.912  0.0581  0.1481  0.8745
   66G       N3 1607   5.437   7.545   1.929  0.0548  0.1033  0.7830
   66G       C4 1608   5.413   7.420   1.982  0.7789 -0.2599  0.6063
   66G      C3' 1609   5.637   7.138   1.770  0.3110 -0.4970 -0.2950
   66G      H3' 1610   5.627   7.127   1.878 -1.6743 -2.4940 -0.6226
   66G      C2' 1611   5.613   7.287   1.738 -0.2260 -0.0989  0.4014
   66G     H2'1 1612   5.675   7.352   1.798  3.9560 -2.0652 -1.3644
   66G      O2' 1613   5.626   7.325   1.599 -0.2566  0.4358  0.1620
   66G     HO'2 1614   5.676   7.406   1.586 -1.2429  1.2954  1.4702
   66G      O3' 1615   5.757   7.080   1.726 -0.5554  0.6645 -0.1879
   67G        P 1616   5.875   7.061   1.841  0.1319  0.3668 -0.2439
   67G      O1P 1617   5.990   7.029   1.760 -0.1458 -0.3842  0.2397
   67G      O2P 1618   5.826   6.970   1.944 -0.3125 -0.0381 -0.0969
   67G      O5' 1619   5.899   7.200   1.904 -0.1999 -0.0407 -0.1094
   67G      C5' 1620   5.967   7.302   1.831  0.4393  0.5639  0.1559
   67G     H5'1 1621   5.905   7.317   1.742  0.2343 -0.2321  0.1584
   67G     H5'2 1622   6.071   7.278   1.811  0.3861  0.9201 -0.5827
   67G      C4' 1623   5.953   7.429   1.910  0.1082 -0.7525 -0.6611
   67G      H4' 1624   5.986   7.511   1.846  1.7420 -0.8648 -0.0304
   67G      O4' 1625   5.822   7.467   1.947 -0.7173  0.2766 -0.1395
   67G      C1' 1626   5.827   7.547   2.058  0.4970  0.2059  0.0842
   67G      H1' 1627   5.790   7.643   2.022  2.9227  0.5249 -1.8136
   67G       N9 1628   5.748   7.495   2.172  0.5373 -0.6908  0.0639
   67G       C8 1629   5.721   7.361   2.195 -0.2922  1.0414  0.7874
   67G       H8 1630   5.751   7.292   2.118  0.5423  2.0490  0.1856
   67G       N7 1631   5.669   7.335   2.310  0.2515  0.5794 -0.0139
   67G       C5 1632   5.659   7.465   2.370 -0.0307  0.2020 -0.6936
   67G       C6 1633   5.615   7.509   2.501  1.4629 -0.4191 -0.5099
   67G       O6 1634   5.553   7.440   2.585 -0.4448  0.0090  0.5564
   67G       N1 1635   5.637   7.642   2.528 -0.2582 -0.4420 -0.6144
   67G       H1 1636   5.605   7.688   2.611  2.0120 -0.1168  0.1643
   67G       C2 1637   5.685   7.730   2.435  0.7167  0.3577 -0.4324
   67G       N2 1638   5.719   7.848   2.478  0.1330  0.0577  0.5623
   67G      H21 1639   5.692   7.886   2.568 -0.5122 -0.3421  0.5509
   67G      H22 1640   5.757   7.899   2.400  2.8050 -0.6166  1.3352
   67G       N3 1641   5.733   7.694   2.319  0.1869  0.0659 -0.0638
   67G       C4 1642   5.720   7.563   2.289  0.6631  0.1302 -0.3261
   67G      C3' 1643   6.027   7.438   2.043 -0.2057  0.2964  0.1374
   67G      H3' 1644   6.004   7.353   2.107 -1.8003  0.2535 -0.4452
   67G      C2' 1645   5.973   7.566   2.099  0.3928 -0.1658 -0.8658
   67G     H2'1 1646   5.972   7.575   2.207 -1.4952 -1.0036 -0.7810
   67G      O2' 1647   6.021   7.674   2.024 -0.0994 -1.0416 -0.1848
   67G     HO'2 1648   6.112   7.651   2.005  0.2591  0.3628 -0.2299
   67G      O3' 1649   6.172   7.438   2.007 -0.0983 -0.0305  0.2682
   68A        P 1650   6.275   7.386   2.109  0.2309 -0.2004 -0.0452
   68A      O1P 1651   6.405   7.386   2.040 -0.1006 -0.0897 -0.1883
   68A      O2P 1652   6.223   7.256   2.163  0.8717  0.6104 -0.3450
   68A      O5' 1653   6.268   7.499   2.224 -0.3558  0.4161  0.3729
   68A      C5' 1654   6.320   7.628   2.201  0.1360  0.1156 -0.1754
   68A     H5'1 1655   6.292   7.661   2.101  0.0435 -0.8774 -0.4865
   68A     H5'2 1656   6.428   7.619   2.217  0.0386  1.3969  1.5173
   68A      C4' 1657   6.271   7.733   2.306 -0.5589  0.1712 -0.2337
   68A      H4' 1658   6.303   7.833   2.280  0.8987  0.1055  1.2123
   68A      O4' 1659   6.130   7.731   2.329  0.0016  0.4498  0.3995
   68A      C1' 1660   6.113   7.765   2.466 -0.0174 -0.4150 -0.0146
   68A      H1' 1661   6.051   7.855   2.470  1.9058  0.9763 -0.1332
   68A       N9 1662   6.053   7.647   2.525 -0.1189  0.0942 -0.6439
   68A       C8 1663   6.035   7.526   2.466  0.0623  0.1021  0.7059
   68A       H8 1664   6.090   7.501   2.377 -0.5934  0.8514  0.0757
   68A       N7 1665   5.977   7.436   2.545 -0.4522  0.2391  0.1157
   68A       C5 1666   5.933   7.522   2.650  0.5514 -0.8783 -0.2708
   68A       C6 1667   5.851   7.509   2.762  0.5899  0.1232  0.5315
   68A       N6 1668   5.783   7.397   2.785  0.0402 -0.8190  0.0345
   68A      H61 1669   5.802   7.317   2.728 -0.5240 -1.2407  0.4280
   68A      H62 1670   5.710   7.395   2.855  0.2582  2.3407  0.4988
   68A       N1 1671   5.833   7.608   2.853 -0.3478 -0.4399 -0.3031
   68A       C2 1672   5.902   7.718   2.825  1.0955 -0.2604 -0.2662
   68A       H2 1673   5.881   7.792   2.901  2.2152  0.5426 -0.7090
   68A       N3 1674   5.977   7.751   2.719  0.5901 -0.7176 -0.0835
   68A       C4 1675   5.987   7.645   2.637 -0.1820 -0.0046 -0.5801
   68A      C3' 1676   6.337   7.714   2.444 -0.5866  0.2255 -0.2575
   68A      H3' 1677   6.338   7.606   2.464 -1.8564  0.5617  1.9465
   68A      C2' 1678   6.247   7.799   2.528  0.6349 -0.2296  0.0527
   68A     H2'1 1679   6.254   7.777   2.635  1.3665  0.5812  0.1785
   68A      O2' 1680   6.274   7.934   2.502  0.3353 -0.0901  0.3483
   68A     HO'2 1681   6.370   7.940   2.499  0.3092  0.1487 -0.1769
   68A      O3' 1682   6.471   7.770   2.436 -0.5072  0.2191 -0.4207
   69A        P 1683   6.592   7.712   2.522  0.4569  0.2428  0.0501
   69A      O1P 1684   6.715   7.786   2.490  0.4993  0.0314  0.2103
   69A      O2P 1685   6.587   7.563   2.509  0.2144  0.4184  0.1752
   69A      O5' 1686   6.549   7.743   2.670 -0.2033 -0.3736  0.2929
   69A      C5' 1687   6.558   7.878   2.727 -0.2504 -0.0599 -0.0071
   69A     H5'1 1688   6.500   7.955   2.675  0.2747 -0.1138 -0.6831
   69A     H5'2 1689   6.661   7.908   2.710 -0.5580 -0.9006 -4.6155
   69A      C4' 1690   6.519   7.893   2.878  0.0968 -0.3567 -0.2133
   69A      H4' 1691   6.558   7.989   2.909 -1.8636  0.7846 -1.0789
   69A      O4' 1692   6.379   7.889   2.890  0.3783 -0.6151 -0.2619
   69A      C1' 1693   6.349   7.836   3.018 -0.5755 -0.3846  0.2995
   69A      H1' 1694   6.290   7.908   3.076 -0.0607  1.5153 -1.4166
   69A       N9 1695   6.274   7.702   2.991 -0.3700  0.6025 -0.2341
   69A       C8 1696   6.273   7.622   2.877 -0.6113  0.0146 -0.6375
   69A       H8 1697   6.342   7.635   2.794  0.1937  1.4948  0.2074
   69A       N7 1698   6.184   7.529   2.872  0.2618  0.5672 -0.3412
   69A       C5 1699   6.127   7.539   3.001  0.3559  0.7344  0.2347
   69A       C6 1700   6.035   7.458   3.073  0.3356 -0.5609 -0.2663
   69A       N6 1701   5.980   7.346   3.031  0.0874 -0.4868  0.0329
   69A      H61 1702   5.991   7.316   2.935  2.2391 -3.0231  0.9497
   69A      H62 1703   5.928   7.293   3.099  2.2476 -0.6822  1.6369
   69A       N1 1704   6.010   7.480   3.201  0.2912 -0.8357 -0.7351
   69A       C2 1705   6.070   7.577   3.269 -0.2027 -0.5918  0.8774
   69A       H2 1706   6.049   7.594   3.374  0.6474 -0.6507  1.0592
   69A       N3 1707   6.156   7.664   3.211  0.0354 -0.0370  0.2950
   69A       C4 1708   6.180   7.640   3.078  0.5062 -0.2732  0.5706
   69A      C3' 1709   6.577   7.787   2.978  1.2164  0.0613  0.4234
   69A      H3' 1710   6.548   7.689   2.940 -1.9679 -0.1262  2.8905
   69A      C2' 1711   6.478   7.809   3.095 -0.0382  0.9410 -0.0306
   69A     H2'1 1712   6.470   7.716   3.150  2.7502  0.6505 -0.0107
   69A      O2' 1713   6.506   7.926   3.173  0.0992  0.1170 -0.2934
   69A     HO'2 1714   6.602   7.928   3.173  0.1109  2.0794 -1.5389
   69A      O3' 1715   6.705   7.802   3.035  0.1699 -0.4734  0.4739
   70U        P 1716   6.804   7.673   3.053 -0.4108 -0.1552 -0.4843
   70U      O1P 1717   6.940   7.728   3.058 -0.2052 -0.0158 -0.1057
   70U      O2P 1718   6.768   7.572   2.955 -0.4419  0.4810 -0.8351
   70U      O5' 1719   6.780   7.614   3.197  0.3064 -0.0515  0.0838
   70U      C5' 1720   6.804   7.682   3.315 -0.2396  0.0953  0.2057
   70U     H5'1 1721   6.784   7.786   3.289 -1.9854 -0.7070 -2.0707
   70U     H5'2 1722   6.911   7.678   3.335  0.0080 -2.4227 -1.0919
   70U      C4' 1723   6.715   7.627   3.425  0.1583 -0.6530 -1.0294
   70U      H4' 1724   6.739   7.689   3.512 -2.2400 -0.0972 -0.6872
   70U      O4' 1725   6.573   7.635   3.389 -1.1505  0.2231  0.3318
   70U      C1' 1726   6.504   7.532   3.456 -0.1129  0.5631 -0.6077
   70U      H1' 1727   6.423   7.568   3.519  1.2994  0.2526  1.5140
   70U       N1 1728   6.448   7.437   3.356  0.4312  1.0216  0.0343
   70U       C6 1729   6.489   7.437   3.221 -0.1208  0.2541  0.2146
   70U       H6 1730   6.566   7.508   3.192 -3.3234  2.4406 -3.9807
   70U       C5 1731   6.434   7.357   3.131  1.2132  0.3559  0.1136
   70U       H5 1732   6.472   7.351   3.030  1.3061  2.6041 -0.0356
   70U       C4 1733   6.328   7.262   3.172 -0.2098  0.4633 -0.0629
   70U       O4 1734   6.281   7.178   3.100  0.8243  0.3552  0.8661
   70U       N3 1735   6.281   7.275   3.296  0.1394 -0.1294 -0.8340
   70U       H3 1736   6.221   7.197   3.319 -2.5815  1.8272 -0.8860
   70U       C2 1737   6.339   7.344   3.394  0.2658  0.4380 -0.6952
   70U       O2 1738   6.316   7.322   3.513  0.3141 -0.5514 -0.4535
   70U      C3' 1739   6.740   7.488   3.465  0.3637 -0.1402  0.2808
   70U      H3' 1740   6.758   7.424   3.379  0.8845 -0.3917  0.5722
   70U      C2' 1741   6.606   7.465   3.548 -0.7758 -0.1630  0.2668
   70U     H2'1 1742   6.595   7.358   3.566  1.1732 -0.4919 -0.2531
   70U      O2' 1743   6.596   7.538   3.672 -0.7361  0.1346 -0.1201
   70U     HO'2 1744   6.676   7.535   3.726 -0.3119  0.5184 -0.7052
   70U      O3' 1745   6.851   7.483   3.554 -0.0963 -0.5862 -0.3858
   71A        P 1746   6.937   7.355   3.556 -0.1430  0.1067  0.0685
   71A      O1P 1747   7.042   7.368   3.663 -0.2895  0.2030 -0.1272
   71A      O2P 1748   6.977   7.325   3.415  0.4966 -0.0722 -0.1293
   71A      O5' 1749   6.838   7.242   3.603  0.6906 -0.0961  0.5087
   71A      C5' 1750   6.801   7.236   3.743 -0.3440 -0.0313  0.3317
   71A     H5'1 1751   6.742   7.327   3.755 -2.3832 -1.3827  1.1893
   71A     H5'2 1752   6.885   7.233   3.812 -0.1365 -1.3146  0.0440
   71A      C4' 1753   6.692   7.134   3.782 -0.0412  0.4046  0.1353
   71A      H4' 1754   6.666   7.156   3.886 -0.6152  1.3109 -0.1841
   71A      O4' 1755   6.564   7.138   3.717  0.7408 -0.4383  0.5385
   71A      C1' 1756   6.507   7.009   3.708  0.7376  0.3299 -0.9415
   71A      H1' 1757   6.404   7.001   3.742  0.8471  1.0187 -0.4305
   71A       N9 1758   6.509   6.981   3.560 -0.0781 -0.5801 -0.0345
   71A       C8 1759   6.566   7.052   3.456 -0.1916  0.5725  0.1272
   71A       H8 1760   6.643   7.127   3.458  0.8430 -0.4462 -0.0916
   71A       N7 1761   6.527   7.009   3.334  0.1642 -0.5776 -0.5583
   71A       C5 1762   6.445   6.898   3.364 -0.4375 -0.9448  0.2632
   71A       C6 1763   6.377   6.800   3.284 -0.0516 -0.0416 -0.2396
   71A       N6 1764   6.376   6.804   3.154 -0.4276 -0.1473 -0.0301
   71A      H61 1765   6.430   6.876   3.110 -0.7836 -0.6375 -1.3005
   71A      H62 1766   6.328   6.726   3.111 -1.5974  0.0552  0.8603
   71A       N1 1767   6.299   6.718   3.347  0.0435  1.1878 -0.5543
   71A       C2 1768   6.303   6.715   3.483  0.4479  0.1588 -0.3682
   71A       H2 1769   6.239   6.637   3.521  2.0073 -1.0784 -0.1976
   71A       N3 1770   6.362   6.801   3.563  0.1823  0.5865  0.1864
   71A       C4 1771   6.433   6.888   3.497 -0.1366  0.2148  0.0194
   71A      C3' 1772   6.739   6.987   3.769  0.1730 -0.9614  0.1375
   71A      H3' 1773   6.794   6.980   3.675  0.9761 -1.8967  0.6570
   71A      C2' 1774   6.602   6.914   3.773 -0.7246 -0.7829 -0.4649
   71A     H2'1 1775   6.606   6.820   3.718 -0.8338 -1.5465  0.8106
   71A      O2' 1776   6.556   6.890   3.908  0.3947  0.2324  0.2371
   71A     HO'2 1777   6.628   6.849   3.957  0.5147  1.5773  1.2157
   71A      O3' 1778   6.821   6.947   3.875  0.0055  0.0961 -0.2983
   72G        P 1779   6.927   6.833   3.861 -0.0546 -0.2976 -0.1588
   72G      O1P 1780   7.014   6.835   3.980 -0.1352 -0.0438  0.0944
   72G      O2P 1781   6.993   6.852   3.735  0.3269 -0.7291  0.6416
   72G      O5' 1782   6.851   6.700   3.857  0.1183 -0.4063 -0.0399
   72G      C5' 1783   6.809   6.635   3.975  0.0172 -0.7629  0.2051
   72G     H5'1 1784   6.763   6.709   4.040  0.2209 -1.4002  1.0884
   72G     H5'2 1785   6.901   6.602   4.025  0.0295  0.3094  0.9212
   72G      C4' 1786   6.715   6.518   3.942 -0.5626 -0.2459 -0.0048
   72G      H4' 1787   6.680   6.482   4.039 -0.3173  0.9940  0.5541
   72G      O4' 1788   6.603   6.558   3.865 -0.0907  0.2445 -1.0487
   72G      C1' 1789   6.556   6.455   3.782 -0.2661 -0.5908  0.1667
   72G      H1' 1790   6.449   6.435   3.791 -0.6402  0.0871 -2.0217
   72G       N9 1791   6.593   6.503   3.639  0.0379  0.9264 -0.3271
   72G       C8 1792   6.685   6.587   3.586  0.1560 -0.4849 -0.2659
   72G       H8 1793   6.753   6.644   3.649 -0.6781  0.4753 -0.2090
   72G       N7 1794   6.683   6.590   3.455 -0.1710 -0.0830  0.3083
   72G       C5 1795   6.573   6.508   3.419 -0.7023  0.3322 -0.2532
   72G       C6 1796   6.510   6.480   3.295 -0.0321  0.0677  0.1314
   72G       O6 1797   6.525   6.535   3.186  0.6920 -0.9570  0.6316
   72G       N1 1798   6.420   6.378   3.302  0.6735 -0.2397  0.0258
   72G       H1 1799   6.367   6.358   3.218 -0.3102  0.2781  0.4979
   72G       C2 1800   6.384   6.320   3.417  0.3470 -0.4372 -0.4066
   72G       N2 1801   6.285   6.233   3.410 -0.1539  0.7923  0.2781
   72G      H21 1802   6.254   6.204   3.319 -1.6415 -3.3216  1.8446
   72G      H22 1803   6.254   6.192   3.497  1.6066  1.4780  1.2916
   72G       N3 1804   6.431   6.351   3.535  0.7141 -0.5928  0.3551
   72G       C4 1805   6.529   6.444   3.530  0.3295 -0.1124  0.4726
   72G      C3' 1806   6.771   6.397   3.872 -0.6814  0.1064 -0.4807
   72G      H3' 1807   6.835   6.423   3.788  0.1389  0.4660  0.2428
   72G      C2' 1808   6.640   6.335   3.820 -0.2126  0.1663  0.1640
   72G     H2'1 1809   6.650   6.275   3.730 -0.7103  0.5496 -0.1520
   72G      O2' 1810   6.587   6.252   3.919  0.0163  0.6744  0.3549
   72G     HO'2 1811   6.652   6.233   3.987 -0.4929  1.7040  1.1759
   72G      O3' 1812   6.853   6.303   3.950 -0.7180  0.8446 -0.0829
   73A        P 1813   6.963   6.217   3.869  0.4454  0.0357 -0.4930
   73A      O1P 1814   7.034   6.133   3.968  0.1489 -0.0944  0.1682
   73A      O2P 1815   7.040   6.302   3.781 -0.5398 -0.2615  0.1787
   73A      O5' 1816   6.870   6.127   3.784 -0.1396 -0.4395 -0.1772
   73A      C5' 1817   6.797   6.017   3.832 -0.4323  0.3873  0.6297
   73A     H5'1 1818   6.732   6.048   3.914 -0.3543 -0.8124  1.1580
   73A     H5'2 1819   6.870   5.946   3.870  1.7236  0.5573 -2.8018
   73A      C4' 1820   6.716   5.948   3.719 -0.3192  0.2760  0.6191
   73A      H4' 1821   6.664   5.865   3.766  0.6837 -0.6154  0.1796
   73A      O4' 1822   6.618   6.023   3.649  0.2794  0.1244  0.0061
   73A      C1' 1823   6.608   5.984   3.516 -0.0492 -0.4591 -0.0756
   73A      H1' 1824   6.505   5.960   3.490 -0.1410 -0.3209  0.1533
   73A       N9 1825   6.659   6.093   3.428  0.7683  0.3104 -0.0232
   73A       C8 1826   6.749   6.191   3.462 -0.3147 -0.1114 -0.4262
   73A       H8 1827   6.791   6.202   3.561 -0.1288  1.2459 -0.6322
   73A       N7 1828   6.784   6.270   3.365 -0.0062  0.5482  0.5922
   73A       C5 1829   6.714   6.221   3.254 -0.2155 -0.6430 -0.7452
   73A       C6 1830   6.703   6.252   3.116 -0.0240  0.6842  0.7239
   73A       N6 1831   6.768   6.354   3.062 -0.5157 -0.2144 -0.1034
   73A      H61 1832   6.830   6.413   3.116 -1.0436 -0.1756  0.4747
   73A      H62 1833   6.758   6.374   2.963  0.6935  0.4417 -0.1097
   73A       N1 1834   6.622   6.189   3.038 -0.0400 -0.2534  0.1911
   73A       C2 1835   6.546   6.090   3.086 -0.2072  0.6009 -0.2987
   73A       H2 1836   6.472   6.036   3.030  0.9947  0.5594 -1.9262
   73A       N3 1837   6.550   6.044   3.215  0.2314  0.1646 -0.0109
   73A       C4 1838   6.637   6.111   3.290 -0.5212 -0.5164  0.5940
   73A      C3' 1839   6.805   5.883   3.611 -0.0814  0.7160 -0.0971
   73A      H3' 1840   6.894   5.942   3.587  0.7956 -0.3480  0.4087
   73A      C2' 1841   6.698   5.865   3.502  0.2813 -0.3839 -0.0916
   73A     H2'1 1842   6.742   5.863   3.402 -0.3940 -2.6350 -0.3984
   73A      O2' 1843   6.618   5.748   3.530  0.6072  0.2165 -0.1448
   73A     HO'2 1844   6.673   5.675   3.558  0.5358  0.6665  1.2459
   73A      O3' 1845   6.847   5.760   3.667 -0.8631 -0.6108  0.3941
   74U        P 1846   6.969   5.684   3.606 -0.2719 -0.2303  0.3273
   74U      O1P 1847   6.962   5.547   3.661  0.3732 -0.5632  0.5996
   74U      O2P 1848   7.091   5.770   3.620 -0.3449  0.4663  0.1939
   74U      O5' 1849   6.937   5.672   3.454  0.4218 -0.8972 -0.1929
   74U      C5' 1850   6.852   5.571   3.412 -0.0930  0.8093 -0.0081
   74U     H5'1 1851   6.753   5.565   3.458 -0.6716  0.9319 -1.2111
   74U     H5'2 1852   6.897   5.473   3.430 -0.2754  0.6831 -0.2271
   74U      C4' 1853   6.834   5.576   3.260  0.6628  0.4724 -0.4623
   74U      H4' 1854   6.772   5.493   3.225  3.4939 -1.6574 -0.7830
   74U      O4' 1855   6.761   5.691   3.211 -0.7434 -0.0876 -0.6873
   74U      C1' 1856   6.818   5.719   3.086  0.5222 -0.6546 -0.7982
   74U      H1' 1857   6.741   5.705   3.010  0.1963  1.7787 -1.0113
   74U       N1 1858   6.869   5.857   3.077 -0.7224 -0.2705  0.0846
   74U       C6 1859   6.944   5.922   3.171 -0.0394 -0.2683 -0.4038
   74U       H6 1860   6.944   5.876   3.269  0.0197 -1.3174 -0.8835
   74U       C5 1861   7.017   6.030   3.148  0.9195  0.3631  0.1657
   74U       H5 1862   7.067   6.083   3.228 -0.6334  1.2913  0.5690
   74U       C4 1863   7.011   6.098   3.019 -0.1313 -0.4240  0.0815
   74U       O4 1864   7.065   6.205   2.994  0.3952  0.0801 -0.4031
   74U       N3 1865   6.929   6.032   2.930 -0.5237 -0.5236 -0.6691
   74U       H3 1866   6.902   6.080   2.845 -0.8483 -1.0973 -0.9012
   74U       C2 1867   6.874   5.909   2.945 -0.2655  0.9911 -1.1359
   74U       O2 1868   6.831   5.858   2.845 -0.8215  0.2397  0.7073
   74U      C3' 1869   6.969   5.556   3.184 -0.5941  0.4509 -0.0506
   74U      H3' 1870   7.052   5.604   3.235  1.6773 -3.1977  0.0427
   74U      C2' 1871   6.939   5.634   3.054 -0.0275  0.2794  0.7586
   74U     H2'1 1872   7.029   5.693   3.033 -0.4533  0.5226 -0.4588
   74U      O2' 1873   6.911   5.551   2.942 -0.3583 -0.4741  0.3403
   74U     HO'2 1874   6.988   5.495   2.932 -1.8993 -3.3684  2.8023
   74U      O3' 1875   7.014   5.424   3.160 -0.1963  0.0260 -0.2219
   75A        P 1876   7.162   5.391   3.117  0.0753 -0.5194 -0.3818
   75A      O1P 1877   7.197   5.245   3.124  0.0970 -0.0813 -0.9774
   75A      O2P 1878   7.260   5.486   3.185  0.3819  1.1659  0.0247
   75A      O5' 1879   7.170   5.424   2.964 -0.3740  0.0900  0.1181
   75A      C5' 1880   7.126   5.335   2.858 -0.2831  0.7257 -0.5400
   75A     H5'1 1881   7.028   5.290   2.874 -0.2610  1.0675  0.6326
   75A     H5'2 1882   7.201   5.256   2.869  1.1242  2.2316  1.7789
   75A      C4' 1883   7.144   5.386   2.714 -0.0061 -0.6285 -0.1154
   75A      H4' 1884   7.117   5.301   2.651 -0.7836 -0.9432  0.6173
   75A      O4' 1885   7.059   5.496   2.690  0.2108 -0.0623 -0.7962
   75A      C1' 1886   7.124   5.585   2.607  0.0717  0.0622 -0.6176
   75A      H1' 1887   7.063   5.614   2.521 -0.5156  0.7718  0.0193
   75A       N9 1888   7.146   5.709   2.679  0.4772  0.2610  0.0765
   75A       C8 1889   7.191   5.728   2.810  0.1332 -0.4869 -0.0259
   75A       H8 1890   7.193   5.655   2.890 -2.0520  0.4217  0.9472
   75A       N7 1891   7.219   5.851   2.842  0.3367 -0.4301  0.2768
   75A       C5 1892   7.204   5.918   2.720  0.4145  0.4266  0.0648
   75A       C6 1893   7.218   6.049   2.672  0.1950 -0.2437  0.1413
   75A       N6 1894   7.226   6.154   2.756 -0.1721 -0.1233 -0.2451
   75A      H61 1895   7.219   6.123   2.852 -0.2682 -0.0683 -0.2338
   75A      H62 1896   7.220   6.246   2.715  0.9890  0.0072 -0.1481
   75A       N1 1897   7.201   6.080   2.545  0.5061 -0.4104 -0.0715
   75A       C2 1898   7.167   5.987   2.462  0.3132  0.7126 -0.0225
   75A       H2 1899   7.147   6.013   2.359 -1.0976 -0.3625 -0.0564
   75A       N3 1900   7.144   5.860   2.496 -0.3819  0.7662 -0.8532
   75A       C4 1901   7.160   5.830   2.624  0.5349  0.6308 -0.2925
   75A      C3' 1902   7.287   5.433   2.679 -0.3254  0.2058  0.2990
   75A      H3' 1903   7.336   5.491   2.757 -1.0755 -0.8977  1.6367
   75A      C2' 1904   7.248   5.511   2.558  0.8861  0.2307  0.3418
   75A     H2'1 1905   7.329   5.573   2.520 -0.4199  2.2500  0.6773
   75A      O2' 1906   7.206   5.432   2.443 -0.2147  0.5178  0.2320
   75A     HO'2 1907   7.259   5.353   2.435  0.1918  0.7546  0.5613
   75A      O3' 1908   7.368   5.326   2.637  0.5119  0.9248 -0.6309
   76A        P 1909   7.526   5.319   2.661 -0.0932 -0.6522 -0.0733
   76A      O1P 1910   7.588   5.192   2.622 -0.5140 -0.3240  0.7324
   76A      O2P 1911   7.560   5.376   2.794 -0.5158  0.3841  0.3068
   76A      O5' 1912   7.570   5.438   2.565 -0.1930  0.0052 -0.1806
   76A      C5' 1913   7.573   5.426   2.428 -0.0895  0.3567 -0.2330
   76A     H5'1 1914   7.476   5.398   2.387 -0.1319  2.2101 -1.5015
   76A     H5'2 1915   7.646   5.350   2.398  0.2042  1.0923 -1.4348
   76A      C4' 1916   7.619   5.553   2.361 -0.1046  0.3227 -0.5118
   76A      H4' 1917   7.641   5.527   2.258 -2.7857 -1.5350 -0.6902
   76A      O4' 1918   7.523   5.661   2.364  0.2291 -0.3880 -0.0239
   76A      C1' 1919   7.593   5.782   2.353 -0.3541 -0.2286  0.6312
   76A      H1' 1920   7.575   5.844   2.266 -1.2061  1.1346  1.7467
   76A       N9 1921   7.555   5.862   2.476  1.0540  0.3859  0.2034
   76A       C8 1922   7.542   5.820   2.604 -0.4144  0.0681  0.0198
   76A       H8 1923   7.517   5.717   2.627 -2.6568  0.7224  0.7059
   76A       N7 1924   7.529   5.916   2.689 -0.4637 -0.0691  0.1146
   76A       C5 1925   7.545   6.034   2.609  0.0456 -0.3524 -0.6146
   76A       C6 1926   7.540   6.174   2.626 -0.2847 -0.1206  0.2991
   76A       N6 1927   7.530   6.237   2.740 -0.5038 -0.1923 -0.3195
   76A      H61 1928   7.524   6.193   2.831  1.1470  1.3506  0.6039
   76A      H62 1929   7.515   6.336   2.737  0.3279  0.0681  1.9246
   76A       N1 1930   7.572   6.255   2.525  0.0758  0.4355 -0.2841
   76A       C2 1931   7.600   6.207   2.407  0.8843  0.1935  0.1457
   76A       H2 1932   7.613   6.284   2.332  0.7472  1.1706  1.1021
   76A       N3 1933   7.592   6.080   2.373 -0.1442 -0.0177  0.5203
   76A       C4 1934   7.563   6.000   2.477 -0.4458  0.1803 -0.2497
   76A      C3' 1935   7.752   5.611   2.420  0.5723 -0.5821 -0.6122
   76A      H3' 1936   7.737   5.625   2.527 -1.2336 -1.7068 -0.6909
   76A      C2' 1937   7.743   5.743   2.341 -0.1046 -0.0535  0.0437
   76A     H2'1 1938   7.800   5.822   2.389 -0.7858  0.0537  0.6864
   76A      O2' 1939   7.770   5.736   2.198 -0.0918 -0.1811 -0.0419
   76A     HO'2 1940   7.851   5.686   2.182 -0.3128 -0.3071 -0.8294
   76A      O3' 1941   7.875   5.549   2.389  0.5545  0.2395  0.2131
   77U        P 1942   8.011   5.588   2.473 -0.1068 -0.1429 -0.2548
   77U      O1P 1943   8.117   5.513   2.415  0.6168  0.2672  0.2263
   77U      O2P 1944   7.984   5.579   2.618  0.1427 -0.5486 -1.0766
   77U      O5' 1945   8.033   5.745   2.447  0.0792 -0.1556 -0.2377
   77U      C5' 1946   8.092   5.797   2.323 -0.8727  0.8758  0.5275
   77U     H5'1 1947   8.028   5.764   2.240 -0.6915  2.4640 -0.2917
   77U     H5'2 1948   8.191   5.756   2.306 -0.9696  0.6139  0.5874
   77U      C4' 1949   8.074   5.943   2.308 -0.4691  0.0084  0.2797
   77U      H4' 1950   8.087   5.960   2.201 -2.7944  4.1770  0.4495
   77U      O4' 1951   7.950   5.989   2.355  0.2090  0.0872 -0.3394
   77U      C1' 1952   7.963   6.119   2.409  0.5513  0.4435 -0.2233
   77U      H1' 1953   7.900   6.179   2.344  1.7939 -1.8008 -3.8174
   77U       N1 1954   7.941   6.128   2.556 -0.2227  0.1422  0.4932
   77U       C6 1955   7.938   6.018   2.644  0.6492 -0.7486 -1.0450
   77U       H6 1956   7.962   5.920   2.606 -2.6381 -1.1977 -2.2415
   77U       C5 1957   7.900   6.032   2.772  0.6605  0.2367 -0.4106
   77U       H5 1958   7.896   5.948   2.840 -2.0682  1.4263  1.0427
   77U       C4 1959   7.876   6.158   2.833  0.2304 -0.2664 -0.4611
   77U       O4 1960   7.842   6.175   2.948  0.3333  0.6562  0.1179
   77U       N3 1961   7.881   6.264   2.748  0.7973  0.1060  0.3007
   77U       H3 1962   7.867   6.356   2.786  0.7312  0.5053 -0.6622
   77U       C2 1963   7.906   6.259   2.604 -0.3409 -0.0169 -0.6304
   77U       O2 1964   7.887   6.361   2.537  0.0466  0.1236 -0.5055
   77U      C3' 1965   8.176   6.028   2.373  0.2276 -0.5469 -0.6817
   77U      H3' 1966   8.186   5.994   2.476 -2.0750  0.5159 -0.0323
   77U      C2' 1967   8.103   6.165   2.387 -0.5683  0.7181  0.0075
   77U     H2'1 1968   8.140   6.224   2.471 -1.1514  1.7468 -0.4323
   77U      O2' 1969   8.116   6.235   2.262  0.6804 -0.4437  0.4053
   77U     HO'2 1970   8.084   6.324   2.275  1.1406 -0.3488  0.9481
   77U      O3' 1971   8.303   6.012   2.310  0.0803 -0.5924  0.7447
   78U        P 1972   8.441   6.057   2.373  0.0313 -0.3469 -0.4954
   78U      O1P 1973   8.552   6.029   2.281  0.0139 -0.6145 -0.1703
   78U      O2P 1974   8.447   5.994   2.503  0.1474  0.6320  0.2406
   78U      O5' 1975   8.442   6.206   2.398  0.5768 -0.9299  0.3972
   78U      C5' 1976   8.445   6.297   2.287  0.4555  0.2142  0.0267
   78U     H5'1 1977   8.353   6.291   2.229 -1.8638  1.5491  3.2569
   78U     H5'2 1978   8.536   6.278   2.230  2.3272  0.8603  2.6279
   78U      C4' 1979   8.435   6.446   2.319 -0.1494  0.4528 -0.6705
   78U      H4' 1980   8.441   6.501   2.225 -0.4377  2.2543  0.3195
   78U      O4' 1981   8.301   6.479   2.367 -0.7597  0.8499 -0.0996
   78U      C1' 1982   8.312   6.568   2.479  0.4202 -0.5392  0.1265
   78U      H1' 1983   8.246   6.655   2.466 -0.5667 -1.3140 -0.1580
   78U       N1 1984   8.274   6.512   2.612  0.0163  0.0602  0.4571
   78U       C6 1985   8.307   6.381   2.649  0.0506 -0.4395 -1.2280
   78U       H6 1986   8.362   6.313   2.586  1.0346 -0.8312  0.0049
   78U       C5 1987   8.253   6.328   2.764  0.0952 -0.5265 -0.4215
   78U       H5 1988   8.275   6.227   2.794 -0.7855 -0.1109  1.8473
   78U       C4 1989   8.189   6.414   2.862  0.3946  0.0310 -0.3736
   78U       O4 1990   8.143   6.374   2.969  0.6691 -0.0881 -0.5400
   78U       N3 1991   8.182   6.550   2.832 -0.0272 -0.4549 -0.3376
   78U       H3 1992   8.156   6.612   2.907 -0.6433 -2.7072  1.4517
   78U       C2 1993   8.223   6.594   2.712  0.2500 -0.2330  0.6237
   78U       O2 1994   8.217   6.711   2.691 -0.0417  0.2764  0.0888
   78U      C3' 1995   8.538   6.507   2.408 -0.2482  0.7979 -0.0963
   78U      H3' 1996   8.565   6.437   2.487 -1.4170 -3.2116 -2.9358
   78U      C2' 1997   8.454   6.618   2.465 -0.0337  0.0166  0.1374
   78U     H2'1 1998   8.495   6.634   2.565  0.7975  1.8322 -0.4494
   78U      O2' 1999   8.455   6.737   2.390 -0.5285  0.3994 -0.1974
   78U     HO'2 2000   8.415   6.789   2.459  1.2682  0.6670  0.7091
   78U      O3' 2001   8.649   6.558   2.340 -0.2965  0.1275 -0.0406
   79A        P 2002   8.792   6.578   2.405 -0.4038 -0.2574  0.1281
   79A      O1P 2003   8.871   6.651   2.307  0.0514  0.3496  0.3497
   79A      O2P 2004   8.831   6.443   2.447  0.3629  0.3085 -0.2950
   79A      O5' 2005   8.778   6.670   2.536 -0.8047  0.5346  0.3429
   79A      C5' 2006   8.753   6.808   2.525 -0.0966 -0.3150 -0.1541
   79A     H5'1 2007   8.662   6.818   2.468  0.7515 -0.3092 -1.5474
   79A     H5'2 2008   8.836   6.855   2.471  0.0403 -2.0947 -1.6000
   79A      C4' 2009   8.743   6.873   2.665 -0.0742  0.6063  0.0223
   79A      H4' 2010   8.754   6.980   2.651  2.8570  0.8259  2.9331
   79A      O4' 2011   8.613   6.851   2.720  0.1032 -0.1613 -0.6586
   79A      C1' 2012   8.624   6.864   2.856 -0.3435 -0.0433 -0.0547
   79A      H1' 2013   8.560   6.946   2.887 -3.5474 -1.6103 -1.9619
   79A       N9 2014   8.555   6.745   2.920 -0.3305  0.1357  0.2698
   79A       C8 2015   8.542   6.620   2.868  0.6508  0.6151 -0.1796
   79A       H8 2016   8.581   6.589   2.772  0.5753 -3.7328  1.0006
   79A       N7 2017   8.469   6.541   2.948 -0.1558  0.7675 -0.4466
   79A       C5 2018   8.436   6.620   3.057 -0.8939  0.3677  0.0659
   79A       C6 2019   8.377   6.593   3.180  0.0738 -0.0298 -0.0222
   79A       N6 2020   8.324   6.478   3.227  0.0092  0.2991  0.7247
   79A      H61 2021   8.314   6.396   3.168  0.3328  0.8181 -0.0775
   79A      H62 2022   8.303   6.489   3.325  1.1723  0.3694  0.9845
   79A       N1 2023   8.366   6.684   3.272  0.0793  0.3452 -1.1158
   79A       C2 2024   8.412   6.806   3.242 -0.2513 -0.1030  0.5737
   79A       H2 2025   8.410   6.879   3.321 -0.0329  1.0019 -0.4195
   79A       N3 2026   8.469   6.848   3.131  0.3528  0.0203 -0.1431
   79A       C4 2027   8.485   6.745   3.039  0.0681 -0.1382 -0.7900
   79A      C3' 2028   8.844   6.827   2.768 -0.3934  0.1361 -0.1264
   79A      H3' 2029   8.862   6.719   2.773  3.6692  0.7416  2.9387
   79A      C2' 2030   8.776   6.876   2.896  0.2682 -0.7064 -0.0045
   79A     H2'1 2031   8.808   6.828   2.988 -3.2092 -2.6610  0.3762
   79A      O2' 2032   8.801   7.016   2.915 -0.5351 -0.2734 -0.1471
   79A     HO'2 2033   8.895   7.035   2.907 -0.7043 -0.0686 -2.3256
   79A      O3' 2034   8.974   6.891   2.746  0.8358  0.1586  0.0749
   80A        P 2035   9.102   6.819   2.815 -0.0123  0.3005  0.1366
   80A      O1P 2036   9.222   6.884   2.762 -0.7945  0.0185 -0.4372
   80A      O2P 2037   9.090   6.673   2.812  0.0666  0.7735  0.0901
   80A      O5' 2038   9.092   6.863   2.966 -0.1891  0.3612 -0.3202
   80A      C5' 2039   9.121   6.993   3.003 -0.6178 -0.8272  0.4490
   80A     H5'1 2040   9.073   7.066   2.939  0.3987 -1.8785 -1.6228
   80A     H5'2 2041   9.229   7.005   2.992 -0.8888  0.5843 -0.9836
   80A      C4' 2042   9.078   7.015   3.149  0.3726  0.1808 -0.5952
   80A      H4' 2043   9.107   7.116   3.178  1.6264  0.1393 -1.6173
   80A      O4' 2044   8.938   7.012   3.174 -0.0368 -0.0731  0.2376
   80A      C1' 2045   8.918   6.963   3.303 -0.8727  0.4565 -0.6992
   80A      H1' 2046   8.860   7.030   3.367  2.0582  2.1634  0.3869
   80A       N9 2047   8.854   6.833   3.317 -0.5613 -0.3628 -0.0771
   80A       C8 2048   8.865   6.729   3.232 -0.5200  0.2140  0.2584
   80A       H8 2049   8.939   6.729   3.153  0.6737 -0.4724  1.3498
   80A       N7 2050   8.789   6.623   3.264 -0.5193  0.5149  0.5201
   80A       C5 2051   8.727   6.668   3.378 -0.2154 -0.6277  0.3223
   80A       C6 2052   8.632   6.613   3.467 -0.4517 -0.4501  0.8903
   80A       N6 2053   8.577   6.494   3.450  0.0007  0.4356  0.4820
   80A      H61 2054   8.595   6.435   3.370  0.7590  0.5804  0.5423
   80A      H62 2055   8.510   6.453   3.515 -0.3609  2.2389  1.3173
   80A       N1 2056   8.585   6.682   3.574  0.5850 -0.3546  0.2647
   80A       C2 2057   8.632   6.803   3.591 -0.6546 -0.4940 -0.6596
   80A       H2 2058   8.598   6.858   3.678 -0.0967 -1.2350  0.0495
   80A       N3 2059   8.724   6.864   3.521  0.4571 -0.4580  0.0813
   80A       C4 2060   8.768   6.792   3.415  0.1535 -0.7137  0.4882
   80A      C3' 2061   9.147   6.932   3.255 -0.4063  0.1192 -0.0589
   80A      H3' 2062   9.142   6.828   3.223  0.6271  0.5961 -1.9632
   80A      C2' 2063   9.052   6.951   3.370  0.0665  0.6320 -0.1664
   80A     H2'1 2064   9.043   6.864   3.434 -2.0747 -0.3232 -1.6704
   80A      O2' 2065   9.080   7.066   3.446 -0.3985 -0.1356 -0.0539
   80A     HO'2 2066   9.138   7.034   3.515  0.3268  0.6839 -0.2646
   80A      O3' 2067   9.278   6.980   3.271 -0.2838  0.2489  0.0595
   81U        P 2068   9.391   6.903   3.354  0.3130 -0.2644  0.2230
   81U      O1P 2069   9.508   6.993   3.338 -0.4718  0.4779 -0.2294
   81U      O2P 2070   9.392   6.760   3.328 -0.3782  0.3876 -0.2588
   81U      O5' 2071   9.334   6.926   3.502 -0.6199 -0.5364  0.2391
   81U      C5' 2072   9.364   7.042   3.570  0.0241 -0.2861 -0.8154
   81U     H5'1 2073   9.315   7.130   3.529 -1.1629 -0.0592  0.9357
   81U     H5'2 2074   9.469   7.073   3.575 -0.8274  2.8730  0.0782
   81U      C4' 2075   9.311   7.024   3.714 -0.8660  0.2189  0.0133
   81U      H4' 2076   9.318   7.113   3.776  0.2093 -0.9710  1.6740
   81U      O4' 2077   9.178   6.986   3.705 -0.3732  0.6230 -0.0921
   81U      C1' 2078   9.136   6.923   3.824 -0.1513  0.7662 -0.0183
   81U      H1' 2079   9.095   6.998   3.892 -0.5168 -0.1692  0.8209
   81U       N1 2080   9.045   6.806   3.808 -0.1193 -0.1106  0.3085
   81U       C6 2081   9.083   6.708   3.721  0.3722 -0.2965 -0.6201
   81U       H6 2082   9.172   6.724   3.662  0.1449  1.7294 -0.5045
   81U       C5 2083   9.005   6.598   3.701  1.2435 -0.3658  0.5547
   81U       H5 2084   9.031   6.518   3.633  0.1071  1.5305 -2.3057
   81U       C4 2085   8.876   6.583   3.763  0.1837 -0.4901  0.7894
   81U       O4 2086   8.797   6.488   3.743  0.0168 -0.0986  0.0946
   81U       N3 2087   8.831   6.702   3.827 -0.1493  0.6793 -0.0762
   81U       H3 2088   8.739   6.697   3.867  0.0468  0.0709  0.3136
   81U       C2 2089   8.918   6.809   3.853  0.4112 -0.0505 -0.3283
   81U       O2 2090   8.869   6.910   3.900 -0.5324  0.4066  0.7101
   81U      C3' 2091   9.386   6.914   3.788  0.2700 -0.3659 -0.1889
   81U      H3' 2092   9.397   6.823   3.729 -0.4458 -2.6492  2.9010
   81U      C2' 2093   9.270   6.882   3.890  0.1621  0.7004  0.3284
   81U     H2'1 2094   9.261   6.774   3.896  1.3219  0.4380 -1.7879
   81U      O2' 2095   9.281   6.960   4.011 -0.0948  0.0036  0.2619
   81U     HO'2 2096   9.352   6.911   4.053  0.3740 -1.1610 -1.7877
   81U      O3' 2097   9.505   6.957   3.850  0.0020  0.1807 -0.2286
   82U        P 2098   9.614   6.852   3.913  0.3779  0.0306  0.1935
   82U      O1P 2099   9.740   6.925   3.940 -0.2720  0.3937 -0.1126
   82U      O2P 2100   9.618   6.737   3.820  0.2222  0.7262 -0.8054
   82U      O5' 2101   9.547   6.799   4.051  0.9205  0.0216 -0.0488
   82U      C5' 2102   9.572   6.868   4.174  0.2391 -0.1234 -0.6805
   82U     H5'1 2103   9.545   6.972   4.161 -0.4848 -0.4404 -1.7942
   82U     H5'2 2104   9.678   6.856   4.196  0.0736  0.1287  0.3459
   82U      C4' 2105   9.487   6.824   4.297 -0.3996 -0.1444  0.4820
   82U      H4' 2106   9.522   6.882   4.382 -1.6583  0.8547  0.3392
   82U      O4' 2107   9.351   6.852   4.278  0.0501  0.7252 -0.3373
   82U      C1' 2108   9.271   6.766   4.354  0.2200  0.4563 -0.2397
   82U      H1' 2109   9.238   6.820   4.443  2.9285  3.9192 -1.1125
   82U       N1 2110   9.158   6.714   4.277 -0.6619  0.5656  0.2288
   82U       C6 2111   9.033   6.764   4.295 -0.2168 -0.1903  0.1677
   82U       H6 2112   9.004   6.826   4.379 -2.3946 -2.6837  1.3791
   82U       C5 2113   8.924   6.709   4.231 -1.1009 -0.4167  0.0641
   82U       H5 2114   8.821   6.738   4.251 -0.7504  2.4992 -1.8363
   82U       C4 2115   8.942   6.605   4.125 -0.3901 -0.1514 -0.5572
   82U       O4 2116   8.855   6.537   4.077 -0.5754  0.3680 -0.7113
   82U       N3 2117   9.076   6.578   4.097  0.6372 -0.2226  0.0082
   82U       H3 2118   9.090   6.502   4.032  0.8152 -0.6746  0.5768
   82U       C2 2119   9.182   6.628   4.167 -0.4742  0.3135  0.5436
   82U       O2 2120   9.292   6.591   4.121 -0.2707 -0.4989 -0.4989
   82U      C3' 2121   9.500   6.676   4.334 -0.4446 -0.2934  0.4131
   82U      H3' 2122   9.500   6.618   4.242 -0.0981  0.1403  0.1356
   82U      C2' 2123   9.367   6.661   4.406 -0.4449  0.5009  0.1252
   82U     H2'1 2124   9.322   6.563   4.389 -1.0124  0.5537  1.2514
   82U      O2' 2125   9.371   6.672   4.548 -0.1626  0.4356  0.5070
   82U     HO'2 2126   9.460   6.687   4.581 -0.1375  0.6763  0.3365
   82U      O3' 2127   9.619   6.641   4.420 -0.4722  0.0494  0.0135
   82U      H3T 2128   9.698   6.666   4.372 -0.3428  1.0417  0.7105
   8.58375   8.58375   6.06923   0.00000   0.00000   0.00000   0.00000   4.29279   4.29279
