# Supplementary material for: Constant-pH Molecular Dynamics of Cationic Peptide Dendrimers Binding to siRNA
Source: J Chem Inf Model. 2026 Feb 5;66(8):4734–43. doi: 10.1021/acs.jcim.5c02636 (PMC13126635; doi:10.1021/acs.jcim.5c02636)
Supplement: Supplementary file 2 [file ci5c02636_si_002.zip › zip/MH18_05_out_3.gro]

Protein
 2128
    1LY0      N    1   7.085   7.512   2.015 -0.2624  0.6305  0.0288
    1LY0     H1    2   7.093   7.607   1.980 -0.0148  0.7479  0.3943
    1LY0     H2    3   7.155   7.496   2.086  0.0428 -0.2398 -0.4498
    1LY0     H3    4   7.098   7.441   1.944 -1.1762 -1.5918  1.9983
    1LY0     CA    5   6.953   7.491   2.075  0.3616 -0.1299  0.1770
    1LY0     HA    6   6.944   7.551   2.166 -0.6489  0.7357 -0.4680
    1LY0     CB    7   6.853   7.550   1.974  0.0560  0.0094  0.2410
    1LY0    HB1    8   6.875   7.513   1.873 -0.3642  0.9749 -0.2216
    1LY0    HB2    9   6.866   7.658   1.968 -0.8995  0.1024 -0.3258
    1LY0     CG   10   6.708   7.534   2.027  0.1096  0.0436  0.9357
    1LY0    HG1   11   6.692   7.569   2.128  2.0594  2.1297  0.5846
    1LY0    HG2   12   6.689   7.427   2.020  1.3307 -0.0986 -0.8718
    1LY0     CD   13   6.604   7.607   1.931 -0.5401 -0.3504  0.6142
    1LY0    HD1   14   6.605   7.715   1.948 -1.1381 -0.0422 -1.1490
    1LY0    HD2   15   6.506   7.565   1.957  0.8726 -2.9921  2.1209
    1LY0     CE   16   6.634   7.588   1.789  0.2611 -0.1846  0.3205
    1LY0    HE1   17   6.651   7.483   1.766  0.1017  0.1893 -1.7467
    1LY0    HE2   18   6.730   7.636   1.769 -0.7677  1.5948 -0.5819
    1LY0     NZ   19   6.524   7.640   1.698 -0.4780 -0.8110  0.4078
    1LY0    HZ1   20   6.539   7.618   1.600 -0.0502  0.3781  0.1916
    1LY0    HZ2   21   6.428   7.617   1.719 -0.9399  0.9095  0.3145
    1LY0    HZ3   22   6.514   7.740   1.704 -1.8248 -0.7875 -1.3630
    1LY0      C   23   6.934   7.345   2.099 -0.1774  0.3942  0.1036
    1LY0      O   24   6.964   7.278   2.004 -0.2851  0.6697 -0.1400
    2LER      N   25   6.888   7.300   2.217 -0.7540  0.1069  0.3014
    2LER      H   26   6.885   7.375   2.283  2.8881 -1.1390  2.1393
    2LER     CA   27   6.874   7.167   2.278 -0.1168  0.8063 -0.8409
    2LER     HA   28   6.866   7.089   2.201  0.9139 -1.0168  0.8199
    2LER     CB   29   7.008   7.122   2.351  0.3821 -0.0910 -0.2971
    2LER    HB1   30   7.002   7.163   2.451  1.8671  2.2244 -1.0776
    2LER    HB2   31   7.085   7.168   2.289  2.3977 -1.7045  0.8665
    2LER     CG   32   7.040   6.974   2.376  0.7531 -0.4275  0.4112
    2LER     HG   33   6.968   6.930   2.445 -0.5535  0.6748 -0.2058
    2LER    CD1   34   7.013   6.886   2.260  0.0083  0.0154  0.0746
    2LER   HD11   35   7.006   6.938   2.164  0.0652 -2.0079 -1.0959
    2LER   HD12   36   7.095   6.814   2.256 -2.2655 -2.6802 -1.2560
    2LER   HD13   37   6.922   6.830   2.278  0.5647 -0.9071  0.1183
    2LER    CD2   38   7.184   6.961   2.436  0.4707  0.0962  0.5082
    2LER   HD21   39   7.201   7.017   2.527  2.5799  1.2155 -0.4629
    2LER   HD22   40   7.210   6.858   2.460 -0.4607  0.1095  1.5997
    2LER   HD23   41   7.258   7.002   2.365 -0.0900  0.9854  0.4240
    2LER      C   42   6.747   7.154   2.365 -0.2427 -0.4670  0.1306
    2LER      O   43   6.718   7.041   2.406 -0.1791  0.4035 -0.4406
    3LYR      N   44   6.667   7.261   2.392  0.5336 -0.2510  0.1543
    3LYR      H   45   6.702   7.349   2.357  1.8442 -1.8881 -3.0492
    3LYR     CA   46   6.545   7.255   2.478  0.5296  0.7769  0.0094
    3LYR     HA   47   6.574   7.222   2.579  1.0714 -0.6043 -0.5720
    3LYR     CB   48   6.468   7.391   2.494 -0.0677 -0.2461  0.3136
    3LYR    HB1   49   6.534   7.478   2.498 -0.1502 -0.2506  2.3197
    3LYR    HB2   50   6.400   7.378   2.577 -0.8242 -0.4470 -0.3183
    3LYR     CG   51   6.377   7.417   2.371  0.2191 -0.8605 -0.1676
    3LYR    HG1   52   6.308   7.334   2.360  1.1755 -1.6844 -0.1562
    3LYR    HG2   53   6.440   7.430   2.283 -2.4204 -1.0568 -2.1905
    3LYR     CD   54   6.290   7.537   2.391 -0.0631  0.5741  0.2362
    3LYR    HD1   55   6.364   7.613   2.414  1.5865 -1.2215  1.2380
    3LYR    HD2   56   6.216   7.532   2.470 -1.6732 -0.4941 -1.2603
    3LYR     CE   57   6.219   7.568   2.260  0.5816 -0.4906 -0.5452
    3LYR    HE1   58   6.162   7.481   2.226  1.2436 -1.5145  0.8950
    3LYR    HE2   59   6.301   7.596   2.193  0.3166  0.0189 -0.6718
    3LYR     NZ   60   6.124   7.687   2.277  0.2133 -0.1464  0.0484
    3LYR    HZ1   61   6.060   7.675   2.353  0.2406 -0.4041  0.0319
    3LYR      C   62   6.438   7.139   2.436 -0.3132 -0.4143  0.2865
    3LYR      O   63   6.421   7.102   2.317 -0.1531 -0.4518  0.4285
    4LY0      N   64   6.372   7.077   2.531  0.4505  0.0757  0.3300
    4LY0      H   65   6.376   7.104   2.628  2.5224  1.2486 -0.0257
    4LY0     CA   66   6.287   6.953   2.511  0.1027 -0.6480  1.1012
    4LY0     HA   67   6.287   6.923   2.408  0.2688  0.3932  0.7884
    4LY0     CB   68   6.336   6.840   2.601  0.2434 -0.8588 -0.4260
    4LY0    HB1   69   6.289   6.747   2.567  0.1011 -1.2143  0.7232
    4LY0    HB2   70   6.314   6.865   2.704  0.5262  0.4132 -0.6634
    4LY0     CG   71   6.490   6.822   2.579  0.6184  0.0908  0.5370
    4LY0    HG1   72   6.543   6.917   2.595  0.6492  0.0126  0.9220
    4LY0    HG2   73   6.503   6.798   2.474  0.8839  1.3798  0.2535
    4LY0     CD   74   6.545   6.717   2.674  0.3579  0.0103  0.2784
    4LY0    HD1   75   6.646   6.686   2.648  0.3785  0.2839  0.0339
    4LY0    HD2   76   6.482   6.629   2.660  0.6964  0.1608 -3.1088
    4LY0     CE   77   6.539   6.759   2.819 -0.5264 -0.1212 -0.0037
    4LY0    HE1   78   6.441   6.773   2.865  0.4160 -0.9573  2.4040
    4LY0    HE2   79   6.592   6.855   2.822  1.1015 -0.9669 -0.8370
    4LY0     NZ   80   6.619   6.671   2.899  0.4091 -0.0102  0.1147
    4LY0    HZ1   81   6.717   6.685   2.881  0.3143 -1.4237 -1.7225
    4LY0    HZ2   82   6.597   6.681   2.997  0.6730  0.4033  0.1341
    4LY0    HZ3   83   6.601   6.574   2.878 -0.0349  0.3321 -1.1662
    4LY0      C   84   6.133   6.980   2.553 -0.0224 -0.2043  0.3842
    4LY0      O   85   6.113   7.029   2.664 -0.2625  0.2603  0.0257
    5LER      N   86   6.038   6.957   2.461  0.2302  0.1664 -0.7373
    5LER      H   87   6.069   6.914   2.373 -0.7239  0.1970 -1.1087
    5LER     CA   88   5.902   7.009   2.461  0.3354 -0.0787  0.4271
    5LER     HA   89   5.910   7.111   2.497 -2.0909  0.9136 -1.4490
    5LER     CB   90   5.857   7.016   2.309  0.7265 -0.0843 -0.0642
    5LER    HB1   91   5.849   6.913   2.274 -1.2128 -0.6783  1.8796
    5LER    HB2   92   5.940   7.062   2.256 -0.1581  2.0294  0.2896
    5LER     CG   93   5.728   7.100   2.284  0.4689  0.8692  0.5183
    5LER     HG   94   5.642   7.033   2.292  0.9985  0.1550  0.3553
    5LER    CD1   95   5.709   7.229   2.359 -0.2743 -0.3662  0.3915
    5LER   HD11   96   5.804   7.282   2.366 -0.0436 -0.7686  0.3124
    5LER   HD12   97   5.643   7.296   2.305 -0.0771 -0.2121  0.3465
    5LER   HD13   98   5.658   7.207   2.454 -1.1546  2.4496  0.6693
    5LER    CD2   99   5.736   7.142   2.133 -0.1261 -0.3303 -0.9686
    5LER   HD21  100   5.778   7.067   2.066  1.5800  0.6592 -1.0705
    5LER   HD22  101   5.640   7.167   2.088 -0.2589 -1.6542 -1.4352
    5LER   HD23  102   5.785   7.239   2.121 -2.2616  0.6903 -2.1036
    5LER      C  103   5.797   6.936   2.543 -0.5426 -0.0202  0.8133
    5LER      O  104   5.755   6.825   2.510  0.3181  0.9052 -0.1409
    6LYR      N  105   5.747   7.011   2.641 -0.1360 -0.2077  0.5293
    6LYR      H  106   5.783   7.104   2.651 -0.8182  0.0474  0.6392
    6LYR     CA  107   5.645   6.960   2.737  0.2394 -0.2426  0.2877
    6LYR     HA  108   5.663   6.856   2.764 -1.7411 -0.8994 -0.7261
    6LYR     CB  109   5.668   7.044   2.859 -1.2494  0.3776 -0.9121
    6LYR    HB1  110   5.591   7.023   2.934  0.3965  0.8281  1.0097
    6LYR    HB2  111   5.668   7.152   2.844 -0.2386  0.8568  1.7353
    6LYR     CG  112   5.798   7.013   2.942  0.0964  0.3600  0.5744
    6LYR    HG1  113   5.887   7.063   2.902 -0.3921  0.1067 -0.8576
    6LYR    HG2  114   5.827   6.908   2.938  0.3177  0.4612 -0.9147
    6LYR     CD  115   5.769   7.046   3.086 -0.2576  0.5885 -1.0393
    6LYR    HD1  116   5.864   7.037   3.138 -2.4297 -0.4062  3.1875
    6LYR    HD2  117   5.707   6.968   3.129  0.3753  0.0324 -1.1255
    6LYR     CE  118   5.708   7.181   3.119 -0.5406  0.4521 -0.4432
    6LYR    HE1  119   5.613   7.197   3.069 -1.5441 -0.2384  1.1309
    6LYR    HE2  120   5.780   7.254   3.080 -0.1475  0.3089  0.0044
    6LYR     NZ  121   5.685   7.201   3.266  0.3247  0.6219 -0.0442
    6LYR    HZ1  122   5.596   7.169   3.303  0.6559  0.5347  0.6820
    6LYR      C  123   5.497   6.960   2.691  0.0439 -0.6448 -0.1555
    6LYR      O  124   5.454   7.041   2.608  0.3026 -0.2785  0.0890
    7LER      N  125   5.415   6.867   2.753 -0.1667  0.1642 -0.2860
    7LER      H  126   5.462   6.808   2.820 -0.4624  0.7621  0.4623
    7LER     CA  127   5.275   6.845   2.721  0.4538 -0.4178  0.0143
    7LER     HA  128   5.258   6.833   2.614 -0.8856  1.4495 -0.0281
    7LER     CB  129   5.225   6.714   2.790  0.3289 -0.6247 -0.6468
    7LER    HB1  130   5.119   6.707   2.765 -0.0503 -0.9174  0.8683
    7LER    HB2  131   5.218   6.721   2.899  1.0751 -1.2523 -0.5532
    7LER     CG  132   5.281   6.581   2.731 -0.2041 -0.4709 -0.9042
    7LER     HG  133   5.387   6.568   2.752 -0.6801 -0.9980  1.4453
    7LER    CD1  134   5.210   6.462   2.794  0.6207  0.0989 -0.1734
    7LER   HD11  135   5.202   6.464   2.903 -2.0208 -1.9848 -0.2147
    7LER   HD12  136   5.104   6.460   2.770 -0.1425  0.1751  2.7112
    7LER   HD13  137   5.269   6.372   2.773  0.3926 -0.5538  1.7135
    7LER    CD2  138   5.257   6.575   2.580 -0.4200 -0.5163 -0.0510
    7LER   HD21  139   5.293   6.477   2.548  0.1438 -0.1488 -0.5605
    7LER   HD22  140   5.154   6.598   2.553 -0.2902  1.0734  0.6528
    7LER   HD23  141   5.327   6.636   2.523  0.0166 -0.0044  0.9844
    7LER      C  142   5.183   6.967   2.760  0.5358  0.9051 -0.0041
    7LER      O  143   5.198   7.022   2.868 -0.3733 -0.3643 -0.0012
    8LER      N  144   5.082   7.003   2.674 -0.1310  0.5297  0.0713
    8LER      H  145   5.084   6.948   2.589  1.0702  0.5266  0.0813
    8LER     CA  146   4.961   7.092   2.704 -0.2699 -0.3660 -0.1130
    8LER     HA  147   4.912   7.090   2.606 -1.3308 -1.4284  0.4171
    8LER     CB  148   4.862   7.017   2.796  0.3638  0.3091 -0.0414
    8LER    HB1  149   4.768   7.072   2.787  0.3833  0.2022 -1.3784
    8LER    HB2  150   4.895   7.034   2.898  1.3447  0.1622 -0.3301
    8LER     CG  151   4.821   6.870   2.774  0.1396 -0.0762 -0.1364
    8LER     HG  152   4.912   6.812   2.763 -1.3479 -2.3524 -1.2129
    8LER    CD1  153   4.738   6.820   2.895 -0.4812  0.2663 -0.2128
    8LER   HD11  154   4.644   6.875   2.889 -0.0028  1.2461  0.8094
    8LER   HD12  155   4.737   6.711   2.904  0.0512  0.2167 -0.6308
    8LER   HD13  156   4.796   6.848   2.983  1.3510 -1.7513 -0.6924
    8LER    CD2  157   4.739   6.860   2.651 -0.0911 -0.0740 -0.2323
    8LER   HD21  158   4.655   6.930   2.652  0.5728  0.8456 -2.2481
    8LER   HD22  159   4.802   6.885   2.566  0.3373 -0.5331 -0.0559
    8LER   HD23  160   4.696   6.762   2.632 -0.8965  0.4676 -1.2630
    8LER      C  161   4.989   7.240   2.753  0.2630  0.1980 -0.3590
    8LER      O  162   4.896   7.317   2.779 -0.2762  0.7250 -0.4836
    9LYR      N  163   5.112   7.287   2.763 -0.1517 -0.7781 -0.6970
    9LYR      H  164   5.188   7.223   2.746  0.2396 -0.7773  0.9699
    9LYR     CA  165   5.156   7.422   2.809  0.2261  0.3350 -0.1199
    9LYR     HA  166   5.114   7.449   2.905  1.8865  0.4615  0.6022
    9LYR     CB  167   5.311   7.421   2.824  0.3356  0.3729 -0.0234
    9LYR    HB1  168   5.353   7.516   2.860 -0.4134  0.1888  1.4151
    9LYR    HB2  169   5.359   7.402   2.728  0.7200 -3.1993  0.7474
    9LYR     CG  170   5.373   7.320   2.919  0.3676 -0.3904  0.1323
    9LYR    HG1  171   5.481   7.317   2.914  0.7297  3.7905  1.7721
    9LYR    HG2  172   5.338   7.220   2.891  2.1927 -1.2833  0.9312
    9LYR     CD  173   5.310   7.349   3.056 -0.2503  0.1089 -0.2957
    9LYR    HD1  174   5.201   7.341   3.055 -0.2259 -1.4585  1.9442
    9LYR    HD2  175   5.344   7.448   3.086  0.4845 -0.2152 -0.0434
    9LYR     CE  176   5.363   7.250   3.162  0.4171 -0.5850  0.5162
    9LYR    HE1  177   5.323   7.280   3.259 -0.9574 -3.3964  0.9500
    9LYR    HE2  178   5.471   7.262   3.162  0.3277  0.3340  1.5979
    9LYR     NZ  179   5.324   7.113   3.133 -0.1967  0.5411 -0.1895
    9LYR    HZ1  180   5.263   7.090   3.056 -0.2617 -1.9750  0.5112
    9LYR      C  181   5.111   7.535   2.713 -0.0395  0.1892 -0.3825
    9LYR      O  182   5.081   7.513   2.595  0.1372  0.4554 -0.0856
   10LER      N  183   5.113   7.659   2.763 -0.2664 -0.8705 -0.1491
   10LER      H  184   5.157   7.658   2.852  0.3455 -1.4284 -0.4447
   10LER     CA  185   5.088   7.787   2.687 -0.7108 -0.5588 -0.5969
   10LER     HA  186   5.010   7.761   2.615  1.4949  0.1405 -3.4258
   10LER     CB  187   5.041   7.909   2.773  0.6671 -0.4382  0.0460
   10LER    HB1  188   5.125   7.956   2.824  1.4005 -0.6515 -0.9298
   10LER    HB2  189   4.974   7.873   2.852 -0.8972  1.6495 -0.2450
   10LER     CG  190   4.967   8.030   2.704 -0.4560 -0.4676  0.0888
   10LER     HG  191   4.932   8.094   2.784  3.7060  0.9297  1.0311
   10LER    CD1  192   5.069   8.118   2.618  0.1973 -0.7061  0.3026
   10LER   HD11  193   5.097   8.064   2.528 -0.9597  2.6412 -2.3105
   10LER   HD12  194   5.006   8.198   2.580 -0.0677  0.0261  2.1573
   10LER   HD13  195   5.146   8.156   2.686 -0.4330 -2.3333  2.0445
   10LER    CD2  196   4.851   7.980   2.627  0.3436 -0.8144  0.0775
   10LER   HD21  197   4.886   7.909   2.552 -0.1806  1.5790 -2.6042
   10LER   HD22  198   4.779   7.940   2.698  0.6475 -2.5987 -0.5507
   10LER   HD23  199   4.795   8.055   2.572 -0.3214 -1.1062  0.3446
   10LER      C  200   5.205   7.830   2.602 -0.0301  0.4667 -0.3498
   10LER      O  201   5.194   7.847   2.484 -0.1948 -0.8303 -0.1041
   11LER      N  202   5.318   7.835   2.673  0.1078 -0.2622 -0.0967
   11LER      H  203   5.320   7.795   2.766 -1.6342 -0.5237 -0.1429
   11LER     CA  204   5.444   7.860   2.603 -0.2301 -0.5450  0.9497
   11LER     HA  205   5.429   7.915   2.510 -2.0598 -0.4815  1.2484
   11LER     CB  206   5.535   7.938   2.700  0.2734 -0.0499  0.0882
   11LER    HB1  207   5.621   7.959   2.636 -0.1608 -2.4071 -1.3641
   11LER    HB2  208   5.570   7.882   2.787 -2.0706  1.0910  1.8957
   11LER     CG  209   5.479   8.072   2.752 -0.2981  0.4302 -0.5496
   11LER     HG  210   5.382   8.054   2.799 -0.4845 -0.0821 -1.1083
   11LER    CD1  211   5.580   8.139   2.844 -0.1298 -0.2926  0.1616
   11LER   HD11  212   5.599   8.071   2.927 -0.6707 -0.2635  0.3125
   11LER   HD12  213   5.658   8.191   2.789  0.1610 -0.3450  0.5232
   11LER   HD13  214   5.528   8.220   2.896  1.7953  0.0415  1.7192
   11LER    CD2  215   5.450   8.168   2.634  0.3534  1.3187  0.0588
   11LER   HD21  216   5.441   8.268   2.677  0.2082  0.5071  2.0146
   11LER   HD22  217   5.529   8.153   2.561  0.4051 -2.2167  0.6788
   11LER   HD23  218   5.363   8.137   2.577  1.9077 -3.0678 -0.3035
   11LER      C  219   5.506   7.731   2.559  0.1909  0.7086 -0.2757
   11LER      O  220   5.474   7.629   2.615 -0.2958 -0.1778  0.0055
   12LER      N  221   5.617   7.740   2.480  0.0619  0.7795 -0.1127
   12LER      H  222   5.653   7.833   2.463 -1.4201  2.0441  2.9276
   12LER     CA  223   5.699   7.628   2.434 -0.2026  0.5612 -0.8199
   12LER     HA  224   5.641   7.536   2.438  1.6218 -0.6639 -1.1177
   12LER     CB  225   5.745   7.648   2.279 -0.6680 -0.3960 -0.1229
   12LER    HB1  226   5.782   7.554   2.238 -1.6475 -1.3455  1.1472
   12LER    HB2  227   5.825   7.722   2.279 -0.1109 -0.9342  2.3207
   12LER     CG  228   5.640   7.698   2.173 -0.2191  0.0769 -0.2590
   12LER     HG  229   5.607   7.797   2.204 -0.1497 -0.0313  0.1462
   12LER    CD1  230   5.705   7.720   2.033 -0.2474  0.2308  1.0398
   12LER   HD11  231   5.790   7.787   2.047 -2.0521  2.7939  0.4955
   12LER   HD12  232   5.739   7.627   1.987  0.3540  0.8349  0.2391
   12LER   HD13  233   5.638   7.775   1.967  0.6752  1.1872  0.8789
   12LER    CD2  234   5.530   7.590   2.161  0.9972 -0.1627  0.2314
   12LER   HD21  235   5.586   7.501   2.132  0.6939 -0.8979  1.8001
   12LER   HD22  236   5.483   7.557   2.253 -0.3418 -3.1861 -1.3726
   12LER   HD23  237   5.462   7.613   2.079  1.1374  3.4176  0.9313
   12LER      C  238   5.816   7.607   2.533  0.5701 -0.1033  0.0687
   12LER      O  239   5.927   7.654   2.504 -0.0273 -0.4926  0.6286
   13LER      N  240   5.782   7.535   2.635  0.2109  0.1923  0.6677
   13LER      H  241   5.689   7.496   2.641 -0.2108  0.8678 -1.1547
   13LER     CA  242   5.867   7.492   2.741  0.0857 -0.0402  0.0282
   13LER     HA  243   5.944   7.570   2.748 -1.0757  1.2613 -1.0594
   13LER     CB  244   5.803   7.475   2.875  1.2162  0.1107  0.2425
   13LER    HB1  245   5.879   7.466   2.952  0.6855  1.4337  0.9413
   13LER    HB2  246   5.745   7.383   2.871 -0.1185  0.9425 -2.2723
   13LER     CG  247   5.699   7.585   2.915 -0.4480 -1.0036  0.2818
   13LER     HG  248   5.627   7.592   2.833 -2.9259 -2.2244  2.2085
   13LER    CD1  249   5.636   7.539   3.042 -0.1633 -0.2855 -0.2599
   13LER   HD11  250   5.548   7.596   3.072 -2.0545 -2.7907 -0.6566
   13LER   HD12  251   5.618   7.433   3.024 -1.4640  0.0911 -1.3592
   13LER   HD13  252   5.703   7.538   3.128 -1.7229 -1.3830  1.0238
   13LER    CD2  253   5.756   7.725   2.931 -0.3900  0.7016  0.0280
   13LER   HD21  254   5.679   7.797   2.958 -1.7449 -0.2529 -1.1277
   13LER   HD22  255   5.829   7.719   3.011  0.6204 -0.5470 -0.9359
   13LER   HD23  256   5.808   7.754   2.839 -0.1061  1.5017  0.4284
   13LER      C  257   5.932   7.358   2.706  1.1851 -0.3328 -0.0774
   13LER      O  258   5.859   7.268   2.672  0.3843  0.1383  0.3064
   14NH2      N  259   6.059   7.332   2.728 -0.3593 -0.0360 -0.0446
   14NH2     H1  260   6.117   7.406   2.766 -0.3054 -0.4509  0.7229
   14NH2     H2  261   6.102   7.247   2.693  1.7596  1.2440 -0.7149
   15LY0      N  262   6.279   8.077   2.747  0.0969 -0.9723 -0.5016
   15LY0     H1  263   6.219   8.149   2.708 -1.3043 -1.3043  0.9586
   15LY0     H2  264   6.232   8.004   2.799 -1.2238  1.1810  1.5741
   15LY0     H3  265   6.347   8.113   2.812 -0.2667 -0.4746 -0.3922
   15LY0     CA  266   6.339   8.018   2.629 -0.3490  0.2932  0.5655
   15LY0     HA  267   6.383   8.095   2.566  0.3832 -0.4444  0.1434
   15LY0     CB  268   6.469   7.948   2.677 -0.7661 -0.7491  0.4156
   15LY0    HB1  269   6.516   7.905   2.589 -1.1509  0.4575 -0.3975
   15LY0    HB2  270   6.440   7.861   2.735 -0.6040 -1.0308  0.0828
   15LY0     CG  271   6.575   8.026   2.752 -0.0971 -0.2637 -0.3523
   15LY0    HG1  272   6.532   8.066   2.844  0.3350  0.2736 -0.3758
   15LY0    HG2  273   6.608   8.104   2.684  1.7226 -0.8737 -0.2228
   15LY0     CD  274   6.699   7.945   2.802 -0.2524  0.5732 -0.5257
   15LY0    HD1  275   6.746   7.911   2.710 -1.7681  1.7096 -1.7870
   15LY0    HD2  276   6.662   7.863   2.862  0.9641  0.6293  0.3056
   15LY0     CE  277   6.793   8.028   2.885  0.5339  0.0390 -0.0428
   15LY0    HE1  278   6.719   8.047   2.963  1.5503  0.5236  0.8161
   15LY0    HE2  279   6.832   8.114   2.831 -0.5096  0.5352 -0.0332
   15LY0     NZ  280   6.899   7.940   2.944  0.2919 -0.4209  0.4444
   15LY0    HZ1  281   6.948   7.884   2.876  2.7649  1.2915  0.6583
   15LY0    HZ2  282   6.959   7.980   3.016  1.4814 -0.0536 -0.7148
   15LY0    HZ3  283   6.852   7.866   2.993  1.9279 -2.3663 -0.7621
   15LY0      C  284   6.242   7.934   2.543 -0.0442 -0.3722  0.0071
   15LY0      O  285   6.219   7.818   2.572 -0.8065  1.0506 -0.0040
   16LER      N  286   6.180   7.995   2.442  0.0756  0.7238 -0.3228
   16LER      H  287   6.189   8.095   2.429 -0.4105  1.2344  2.3744
   16LER     CA  288   6.089   7.925   2.348  0.4023  0.2471 -0.1522
   16LER     HA  289   6.017   7.863   2.402  0.6800  0.6258  0.6811
   16LER     CB  290   6.011   8.027   2.264 -0.1646  0.6261 -0.0718
   16LER    HB1  291   5.957   7.975   2.184 -0.4531  1.4076 -0.3936
   16LER    HB2  292   6.085   8.094   2.220 -0.2206  0.5403 -0.3016
   16LER     CG  293   5.924   8.116   2.348  0.1460 -0.4075  0.0580
   16LER     HG  294   5.975   8.182   2.418  2.2377  0.1533 -1.8883
   16LER    CD1  295   5.854   8.201   2.245  0.3736  0.1406 -0.8574
   16LER   HD11  296   5.847   8.144   2.152  1.2439 -1.4420  0.0062
   16LER   HD12  297   5.758   8.237   2.282 -0.7930 -1.7557 -1.8583
   16LER   HD13  298   5.919   8.287   2.227 -0.7423  2.3665  4.4171
   16LER    CD2  299   5.811   8.043   2.431 -0.1744 -0.5414  0.4097
   16LER   HD21  300   5.756   7.978   2.362 -0.6853  0.6345 -0.3152
   16LER   HD22  301   5.870   7.987   2.503  1.5783  2.1353  1.1695
   16LER   HD23  302   5.743   8.113   2.480 -0.5328 -1.9578  2.0845
   16LER      C  303   6.161   7.812   2.263 -0.1481  0.0877 -0.0548
   16LER      O  304   6.244   7.844   2.178  0.2802  0.2578  0.5015
   17LY0      N  305   5.502   7.724   4.751  0.0203  0.5354  0.1130
   17LY0     H1  306   5.444   7.690   4.825  0.9065  0.6579  0.8616
   17LY0     H2  307   5.445   7.779   4.688 -2.5623  2.0322  3.4818
   17LY0     H3  308   5.572   7.778   4.799 -0.3551  1.0921  0.0385
   17LY0     CA  309   5.567   7.610   4.678  0.2770  0.6103 -0.4524
   17LY0     HA  310   5.638   7.558   4.742  0.5768  1.7458  0.1669
   17LY0     CB  311   5.460   7.501   4.648  0.1565 -0.1089 -0.1766
   17LY0    HB1  312   5.404   7.493   4.740  0.3742  1.2386  0.0805
   17LY0    HB2  313   5.510   7.407   4.622 -1.2776 -0.6735 -1.0895
   17LY0     CG  314   5.371   7.526   4.524 -0.0515  0.3379 -0.7264
   17LY0    HG1  315   5.425   7.505   4.432 -0.9368  2.0811 -1.6885
   17LY0    HG2  316   5.344   7.631   4.520 -0.1935  0.2808 -1.5203
   17LY0     CD  317   5.237   7.441   4.510  0.3718  0.8705  0.9424
   17LY0    HD1  318   5.169   7.479   4.434  0.4773 -1.4226 -0.3961
   17LY0    HD2  319   5.185   7.443   4.606 -1.1099 -0.6001  0.2303
   17LY0     CE  320   5.290   7.294   4.483 -0.2809 -0.4500 -0.1532
   17LY0    HE1  321   5.350   7.257   4.565 -0.7070 -0.1760  0.2846
   17LY0    HE2  322   5.355   7.310   4.396 -0.7895  1.8881 -0.1637
   17LY0     NZ  323   5.185   7.195   4.454 -0.0617 -0.2950  0.0364
   17LY0    HZ1  324   5.144   7.172   4.543  0.1901 -0.4876  0.1015
   17LY0    HZ2  325   5.119   7.236   4.389  0.6989  1.4031  0.2875
   17LY0    HZ3  326   5.219   7.107   4.418 -0.1350 -1.6153  2.9093
   17LY0      C  327   5.634   7.655   4.549 -0.5495  0.5163 -0.8360
   17LY0      O  328   5.581   7.733   4.471  0.2996  0.0007  0.2586
   18LER      N  329   5.754   7.603   4.517 -0.5549 -0.1308 -0.1602
   18LER      H  330   5.809   7.542   4.577  0.0346 -0.0999 -0.6696
   18LER     CA  331   5.808   7.611   4.382 -0.4018  0.2648  0.1108
   18LER     HA  332   5.793   7.714   4.349  1.5520  0.9961  1.3015
   18LER     CB  333   5.964   7.589   4.366  1.4245 -1.1168  0.0889
   18LER    HB1  334   5.992   7.581   4.261  1.6799  0.6026  0.0132
   18LER    HB2  335   5.990   7.487   4.397  1.1020 -1.0136  0.7257
   18LER     CG  336   6.057   7.686   4.436 -0.0344  0.0673 -0.2716
   18LER     HG  337   6.013   7.705   4.533 -1.9827  0.5424 -1.2035
   18LER    CD1  338   6.199   7.624   4.439 -0.6745  0.0746  0.1037
   18LER   HD11  339   6.269   7.676   4.503 -1.3590 -3.0930  3.8234
   18LER   HD12  340   6.194   7.527   4.490  0.9067 -0.0948 -0.0270
   18LER   HD13  341   6.245   7.614   4.342 -0.9151 -0.4701  0.0419
   18LER    CD2  342   6.065   7.816   4.359 -0.0335  0.8599  0.0653
   18LER   HD21  343   6.114   7.888   4.424 -1.7695  1.4332  0.8086
   18LER   HD22  344   6.113   7.803   4.262 -0.6554 -0.0797 -0.1322
   18LER   HD23  345   5.967   7.860   4.340 -0.3563  0.1825  0.1427
   18LER      C  346   5.717   7.518   4.295 -0.2266 -0.4303  0.2780
   18LER      O  347   5.695   7.404   4.330 -0.2308  0.3620 -0.0605
   19LYR      N  348   5.665   7.577   4.190 -0.0544  0.6076 -0.3674
   19LYR      H  349   5.692   7.670   4.165  1.2260 -0.0538 -1.4922
   19LYR     CA  350   5.566   7.512   4.101  0.2356 -0.1443 -0.1065
   19LYR     HA  351   5.542   7.410   4.130 -1.5775  0.6971  1.5804
   19LYR     CB  352   5.438   7.594   4.122  0.3771  0.1101  0.5080
   19LYR    HB1  353   5.449   7.694   4.080 -0.4030 -0.8816 -2.3307
   19LYR    HB2  354   5.414   7.613   4.226 -0.8033  0.0793  0.2510
   19LYR     CG  355   5.322   7.521   4.049  0.0371 -0.4580  0.2715
   19LYR    HG1  356   5.299   7.426   4.097 -1.4191 -0.5726 -0.6168
   19LYR    HG2  357   5.365   7.478   3.960  0.1532 -0.2884  0.2455
   19LYR     CD  358   5.189   7.593   4.014  0.1394  0.0626  1.0562
   19LYR    HD1  359   5.108   7.519   4.012  0.8901 -0.8455 -2.1956
   19LYR    HD2  360   5.194   7.637   3.914 -0.6038 -0.4964  0.7627
   19LYR     CE  361   5.152   7.707   4.120 -0.5908  0.0655 -0.2578
   19LYR    HE1  362   5.235   7.774   4.141  0.7277 -1.5499 -0.0902
   19LYR    HE2  363   5.115   7.661   4.212 -1.6178 -0.9942 -1.1663
   19LYR     NZ  364   5.043   7.793   4.074  0.1139 -0.1581  0.3532
   19LYR    HZ1  365   4.945   7.768   4.085  0.0930 -0.5769 -0.5834
   19LYR      C  366   5.621   7.505   3.957 -0.5683  0.6461  0.0457
   19LYR      O  367   5.568   7.563   3.868  0.5035  0.3804 -0.3245
   20LY0      N  368   5.728   7.424   3.941  0.2666  0.1221  0.1008
   20LY0      H  369   5.741   7.357   4.014  3.5479 -1.6511 -1.8640
   20LY0     CA  370   5.804   7.406   3.813 -0.0233  0.1047  0.2931
   20LY0     HA  371   5.843   7.501   3.777 -0.7720  0.5838  0.7164
   20LY0     CB  372   5.929   7.319   3.844 -0.2575 -1.0017 -0.5520
   20LY0    HB1  373   5.900   7.227   3.896 -1.4219 -0.5765 -0.4237
   20LY0    HB2  374   5.989   7.374   3.917  0.0279 -1.4135 -0.4691
   20LY0     CG  375   6.020   7.266   3.731  0.8651  0.2913 -0.0186
   20LY0    HG1  376   6.066   7.350   3.678 -0.5267  1.8999  1.2118
   20LY0    HG2  377   5.955   7.212   3.662 -1.6996  1.8805  0.9811
   20LY0     CD  378   6.134   7.168   3.786  0.1642  0.2918  0.4094
   20LY0    HD1  379   6.098   7.085   3.845 -1.0724  0.3421 -0.2160
   20LY0    HD2  380   6.194   7.223   3.857  1.1389 -0.6322  0.3187
   20LY0     CE  381   6.222   7.117   3.674  0.2549  0.5324  0.3233
   20LY0    HE1  382   6.280   7.202   3.637  0.0190 -0.0409 -1.4735
   20LY0    HE2  383   6.171   7.076   3.586  2.5118 -3.4076  0.5844
   20LY0     NZ  384   6.315   7.012   3.712  0.2501 -0.4914 -0.1375
   20LY0    HZ1  385   6.383   7.050   3.777  0.3186  2.4322 -1.7945
   20LY0    HZ2  386   6.257   6.941   3.756 -1.5336  1.5599  1.0970
   20LY0    HZ3  387   6.354   6.971   3.629  3.1649  2.3969 -0.4008
   20LY0      C  388   5.716   7.355   3.704 -0.4157  0.2889  0.3167
   20LY0      O  389   5.633   7.270   3.733 -0.5609 -0.1754  0.3177
   21LER      N  390   5.741   7.397   3.581  0.3082 -0.0749 -0.4430
   21LER      H  391   5.822   7.453   3.561 -1.1626  1.5153 -2.2892
   21LER     CA  392   5.671   7.349   3.463  0.3636 -0.7768  0.6192
   21LER     HA  393   5.587   7.283   3.487 -0.1177 -0.2850  0.2776
   21LER     CB  394   5.596   7.478   3.408 -0.4421  0.7666  0.0963
   21LER    HB1  395   5.551   7.461   3.310 -1.0225 -0.7935  0.6148
   21LER    HB2  396   5.676   7.550   3.385  1.0507 -1.4552 -2.3198
   21LER     CG  397   5.486   7.545   3.496  0.0380 -0.5893 -0.0849
   21LER     HG  398   5.529   7.593   3.585  0.4133 -2.2720  0.6906
   21LER    CD1  399   5.409   7.648   3.416  0.5299 -0.0971  0.1239
   21LER   HD11  400   5.470   7.719   3.362 -0.0502  0.5417  0.2990
   21LER   HD12  401   5.338   7.613   3.341  0.0880  1.8326 -0.4051
   21LER   HD13  402   5.350   7.712   3.481 -2.6342  0.3814 -2.9611
   21LER    CD2  403   5.377   7.449   3.544 -0.0167 -0.6579  0.3633
   21LER   HD21  404   5.284   7.493   3.580 -0.2202 -1.6787  1.1222
   21LER   HD22  405   5.353   7.382   3.462 -0.4486  1.3435 -1.2416
   21LER   HD23  406   5.423   7.394   3.626 -0.5981 -0.0385  1.1216
   21LER      C  407   5.753   7.282   3.349 -0.7945  0.1001 -0.8135
   21LER      O  408   5.858   7.337   3.315  0.3671  0.2578  0.2072
   22LY0      N  409   5.045   8.474   4.062  0.0012  0.5400  0.1102
   22LY0     H1  410   5.082   8.466   4.156 -0.4455  1.9245  0.4254
   22LY0     H2  411   5.087   8.556   4.022 -0.9334  0.3369 -1.3543
   22LY0     H3  412   4.945   8.489   4.065  0.0969  1.0058  1.6573
   22LY0     CA  413   5.070   8.362   3.972  0.0340  0.0447  0.0410
   22LY0     HA  414   5.019   8.377   3.876 -0.0582  0.5115  0.1571
   22LY0     CB  415   5.221   8.359   3.951  0.7084 -0.9009 -0.4524
   22LY0    HB1  416   5.247   8.273   3.888  2.4486 -1.2355  0.6977
   22LY0    HB2  417   5.285   8.349   4.037  1.5219 -3.4907 -1.2460
   22LY0     CG  418   5.276   8.474   3.864 -0.3404  0.0581  0.1979
   22LY0    HG1  419   5.262   8.574   3.905  1.3726 -0.2472  1.6156
   22LY0    HG2  420   5.211   8.461   3.777 -1.9918  0.2057  1.3511
   22LY0     CD  421   5.427   8.456   3.822  0.0082 -0.5094  0.4006
   22LY0    HD1  422   5.448   8.533   3.747 -1.2370 -0.3938  0.1483
   22LY0    HD2  423   5.443   8.353   3.789  3.0335 -0.4194  1.2804
   22LY0     CE  424   5.519   8.486   3.944 -0.1652 -0.2136  0.3064
   22LY0    HE1  425   5.488   8.415   4.021  0.8558 -2.1126 -0.9697
   22LY0    HE2  426   5.505   8.591   3.971  1.1150  0.3083 -0.9581
   22LY0     NZ  427   5.668   8.465   3.908  0.0622  0.0322 -0.2247
   22LY0    HZ1  428   5.688   8.368   3.893 -0.8039  0.0014 -1.4844
   22LY0    HZ2  429   5.689   8.508   3.819 -1.6740 -2.3578 -1.9100
   22LY0    HZ3  430   5.718   8.503   3.987 -1.1816  0.9293  0.1757
   22LY0      C  431   5.018   8.232   4.034 -0.3016 -0.3471 -0.3344
   22LY0      O  432   5.021   8.220   4.156  0.4032 -0.2178  0.2560
   23LER      N  433   4.982   8.133   3.947 -0.0211 -0.1136  0.0799
   23LER      H  434   5.003   8.151   3.849 -0.4605  2.7187  0.4457
   23LER     CA  435   4.939   7.995   3.967  1.1084  0.1468 -0.4975
   23LER     HA  436   4.855   8.002   4.036  0.8048  0.0850 -0.8583
   23LER     CB  437   4.887   7.938   3.830  0.1090 -0.0501 -0.0604
   23LER    HB1  438   4.915   7.834   3.815  1.4580  0.2988 -0.0520
   23LER    HB2  439   4.939   7.981   3.744  1.2762 -0.1814  0.5619
   23LER     CG  440   4.740   7.963   3.811 -0.1066 -0.3861 -0.1331
   23LER     HG  441   4.703   8.062   3.839 -1.5935 -1.1275  0.6736
   23LER    CD1  442   4.707   7.927   3.664  0.1601 -0.2941 -0.5394
   23LER   HD11  443   4.602   7.954   3.648  0.2553  0.1267 -0.4798
   23LER   HD12  444   4.770   7.983   3.594 -0.1788  2.2771  1.0900
   23LER   HD13  445   4.733   7.827   3.629  0.5399 -0.6574  0.7903
   23LER    CD2  446   4.661   7.867   3.893  0.0545  0.2404  0.8137
   23LER   HD21  447   4.671   7.876   4.002 -2.5991  2.4902  0.9885
   23LER   HD22  448   4.555   7.886   3.875  0.3936  1.1543 -0.2679
   23LER   HD23  449   4.692   7.767   3.865  2.1645  1.1726 -0.3348
   23LER      C  450   5.058   7.909   4.011 -0.8911  0.1317 -0.3179
   23LER      O  451   5.173   7.946   3.979 -0.1867  0.4718  0.2778
   24LY0      N  452   6.302   7.112   1.410 -0.4150  0.4967 -0.0748
   24LY0     H1  453   6.391   7.139   1.449 -0.4690  0.9474 -0.2607
   24LY0     H2  454   6.268   7.197   1.368 -1.1159  1.4498  2.2285
   24LY0     H3  455   6.309   7.035   1.345  0.8483  1.1319 -0.7450
   24LY0     CA  456   6.210   7.082   1.520  0.4409 -0.8540 -0.3351
   24LY0     HA  457   6.178   7.179   1.559 -0.9052  0.0704 -3.3859
   24LY0     CB  458   6.077   7.007   1.484  0.2462 -0.0041  0.3304
   24LY0    HB1  459   6.029   6.974   1.576 -0.9237 -5.2913 -1.7878
   24LY0    HB2  460   6.111   6.916   1.435 -0.5842 -1.1670  1.8050
   24LY0     CG  461   5.973   7.081   1.395 -0.2607  0.5145  0.1119
   24LY0    HG1  462   6.023   7.147   1.325 -0.5838  0.7512  0.0975
   24LY0    HG2  463   5.911   7.140   1.462 -1.5096 -2.5940  1.9515
   24LY0     CD  464   5.876   6.986   1.315  0.1318  0.2573 -0.4131
   24LY0    HD1  465   5.834   6.916   1.388  2.8705 -2.0079 -0.8639
   24LY0    HD2  466   5.931   6.921   1.247 -0.3298 -0.5615 -0.0121
   24LY0     CE  467   5.774   7.069   1.247 -0.0360 -0.0782 -0.3617
   24LY0    HE1  468   5.837   7.121   1.175  2.0484 -2.2841 -0.2741
   24LY0    HE2  469   5.725   7.133   1.319 -1.0369 -2.1079  0.8556
   24LY0     NZ  470   5.671   6.996   1.178 -0.1806 -0.2058  0.2284
   24LY0    HZ1  471   5.701   6.956   1.090 -3.9445 -1.6000 -0.6056
   24LY0    HZ2  472   5.637   6.913   1.224  1.3509 -2.0525 -1.7268
   24LY0    HZ3  473   5.593   7.058   1.166  1.3506  2.0535  1.2720
   24LY0      C  474   6.285   7.014   1.631 -0.1289 -0.3616 -0.4169
   24LY0      O  475   6.390   6.953   1.613 -0.3849  0.5321  0.0676
   25LER      N  476   6.231   7.013   1.752  0.5880 -0.4439 -0.4699
   25LER      H  477   6.147   7.068   1.761  1.9019  1.4320  0.9159
   25LER     CA  478   6.294   6.962   1.876  0.5711  0.3405  0.0698
   25LER     HA  479   6.401   6.944   1.863  0.7310 -3.2217  4.1750
   25LER     CB  480   6.272   7.057   1.986  0.1623  0.5960 -0.5196
   25LER    HB1  481   6.304   7.014   2.080 -0.3782 -1.1937 -1.1126
   25LER    HB2  482   6.164   7.066   1.995  0.1492 -0.7566  1.3112
   25LER     CG  483   6.330   7.196   1.967  0.0773 -1.2860 -0.4792
   25LER     HG  484   6.313   7.234   1.865 -0.6450  0.9663  0.4273
   25LER    CD1  485   6.258   7.299   2.060  0.0261  0.0035  0.1715
   25LER   HD11  486   6.298   7.400   2.048 -0.7306  0.2169 -0.6735
   25LER   HD12  487   6.152   7.303   2.034 -0.1308  1.2712  0.9405
   25LER   HD13  488   6.270   7.267   2.162  2.7270 -1.4347 -0.5062
   25LER    CD2  489   6.484   7.186   1.975 -0.0354 -0.3082 -0.2606
   25LER   HD21  490   6.515   7.117   1.896  2.8632  0.3819  0.1850
   25LER   HD22  491   6.519   7.286   1.951  0.4156  0.3275  2.6819
   25LER   HD23  492   6.518   7.155   2.074 -1.6072 -0.7577  0.1760
   25LER      C  493   6.253   6.825   1.918  0.1219 -0.2183  0.0108
   25LER      O  494   6.167   6.760   1.862 -0.1751 -0.1181  0.3545
   26LYR      N  495   6.320   6.777   2.023 -0.4104  0.1226 -0.4890
   26LYR      H  496   6.404   6.826   2.054 -0.6362  1.3182 -1.6932
   26LYR     CA  497   6.281   6.654   2.095  0.2191  0.5862 -0.0155
   26LYR     HA  498   6.268   6.582   2.015  2.3537  1.4978 -1.2470
   26LYR     CB  499   6.397   6.612   2.184  0.0733 -0.1437  0.1772
   26LYR    HB1  500   6.425   6.679   2.266  0.3950 -0.5107  0.3737
   26LYR    HB2  501   6.488   6.602   2.127  1.7614  1.9622  2.2928
   26LYR     CG  502   6.402   6.469   2.237 -0.4789  0.4216  0.4599
   26LYR    HG1  503   6.379   6.401   2.155 -1.1735  0.9305  0.2191
   26LYR    HG2  504   6.319   6.463   2.307 -0.4553 -1.8069  0.3733
   26LYR     CD  505   6.541   6.434   2.307 -0.1818 -0.3250  0.1287
   26LYR    HD1  506   6.570   6.506   2.383  1.3169 -0.3997 -0.3560
   26LYR    HD2  507   6.615   6.450   2.230 -0.1490 -1.8872 -0.2038
   26LYR     CE  508   6.541   6.285   2.359 -0.7073  0.3500 -0.4609
   26LYR    HE1  509   6.530   6.223   2.270  3.6901 -0.3401 -0.7305
   26LYR    HE2  510   6.462   6.264   2.431 -0.9979  1.4476 -0.4370
   26LYR     NZ  511   6.672   6.244   2.415  0.4858  0.4981  0.2457
   26LYR    HZ1  512   6.689   6.273   2.510 -1.6098  1.8132  0.3034
   26LYR      C  513   6.158   6.678   2.184 -0.4732 -0.2986  0.2371
   26LYR      O  514   6.157   6.774   2.266  0.0751 -0.0441  0.3784
   27LY0      N  515   6.050   6.595   2.174 -0.3527 -0.6586 -0.2987
   27LY0      H  516   6.059   6.531   2.096  0.0931 -1.9017  0.7453
   27LY0     CA  517   5.930   6.603   2.254 -0.3250 -0.5321  0.0417
   27LY0     HA  518   5.920   6.711   2.265  0.9772 -0.0049 -3.2024
   27LY0     CB  519   5.808   6.546   2.172 -0.6690 -0.0387 -0.0836
   27LY0    HB1  520   5.719   6.543   2.234  0.3320 -2.1813  1.3869
   27LY0    HB2  521   5.835   6.447   2.135 -1.2992 -0.4440  0.5332
   27LY0     CG  522   5.770   6.629   2.052 -0.8142  0.5944  0.1665
   27LY0    HG1  523   5.857   6.638   1.986 -0.2247  0.3227  0.8929
   27LY0    HG2  524   5.739   6.727   2.089 -1.9966  0.1519  0.4002
   27LY0     CD  525   5.644   6.573   1.985 -0.5972  1.0331 -0.3512
   27LY0    HD1  526   5.670   6.473   1.950 -1.2488  1.6133 -2.6177
   27LY0    HD2  527   5.636   6.619   1.886  1.1059  1.7446 -0.1847
   27LY0     CE  528   5.512   6.573   2.068 -0.6018 -0.7615 -0.0101
   27LY0    HE1  529   5.514   6.659   2.135  0.8797 -1.6940  1.2174
   27LY0    HE2  530   5.508   6.484   2.132 -3.8741 -2.2410 -2.0117
   27LY0     NZ  531   5.393   6.592   1.996 -0.2806  0.1355  1.1694
   27LY0    HZ1  532   5.317   6.606   2.061 -1.6669 -0.4460 -0.2777
   27LY0    HZ2  533   5.399   6.671   1.934  0.7635 -0.1178  0.9214
   27LY0    HZ3  534   5.386   6.512   1.935  1.2030  0.3816  0.6212
   27LY0      C  535   5.954   6.529   2.390  0.1367 -0.0919  0.9564
   27LY0      O  536   6.010   6.421   2.385 -0.0960 -0.2136  0.0666
   28LER      N  537   5.898   6.584   2.499  0.4417 -0.2846  1.2820
   28LER      H  538   5.851   6.671   2.478  0.1397 -1.0514 -1.8009
   28LER     CA  539   5.879   6.524   2.629  0.0886  0.9795 -0.1053
   28LER     HA  540   5.945   6.437   2.626 -1.6990 -0.3897 -1.7703
   28LER     CB  541   5.922   6.620   2.740  0.9536 -0.3520  0.0897
   28LER    HB1  542   5.898   6.579   2.838 -0.9904 -1.2892 -0.7223
   28LER    HB2  543   5.865   6.712   2.737  0.7894 -0.4482  0.2568
   28LER     CG  544   6.070   6.662   2.748 -0.5495 -0.5614  0.7848
   28LER     HG  545   6.086   6.726   2.661 -2.6476  1.3708  1.7279
   28LER    CD1  546   6.087   6.747   2.864  0.3714 -0.6376  0.0668
   28LER   HD11  547   6.048   6.691   2.949 -2.0048 -0.1427 -0.6224
   28LER   HD12  548   6.193   6.766   2.885  1.0639 -2.5263 -1.4189
   28LER   HD13  549   6.033   6.841   2.860 -2.4102 -2.1510 -1.6098
   28LER    CD2  550   6.178   6.552   2.756  0.0528 -0.3728  0.4142
   28LER   HD21  551   6.276   6.597   2.773 -0.3398  0.9081 -0.5701
   28LER   HD22  552   6.160   6.478   2.833  2.4335  2.1177  3.6273
   28LER   HD23  553   6.188   6.500   2.660 -1.9639 -1.5682  0.7919
   28LER      C  554   5.734   6.474   2.655  0.0860 -0.3444  0.0029
   28LER      O  555   5.638   6.502   2.592 -0.7876 -0.1597  0.4030
   29LYR      N  556   5.721   6.403   2.766 -0.2259 -0.2138 -0.5849
   29LYR      H  557   5.805   6.381   2.818 -0.8044  0.7454  0.8173
   29LYR     CA  558   5.593   6.369   2.830 -0.3391  0.1157  0.2486
   29LYR     HA  559   5.508   6.371   2.763  0.2759  0.4919 -0.5192
   29LYR     CB  560   5.596   6.218   2.876 -0.2244  0.2087  0.0979
   29LYR    HB1  561   5.499   6.188   2.916  0.7538 -0.9481  1.7372
   29LYR    HB2  562   5.666   6.211   2.961 -1.2687  1.8131  1.1529
   29LYR     CG  563   5.634   6.123   2.759  0.2236 -0.4186  0.2649
   29LYR    HG1  564   5.737   6.147   2.731  0.5104  0.3104  1.8992
   29LYR    HG2  565   5.564   6.142   2.678 -2.3902 -1.5634  2.0980
   29LYR     CD  566   5.632   5.976   2.820 -0.7298  0.2095  0.1152
   29LYR    HD1  567   5.530   5.942   2.840 -0.0878 -1.0998  1.2359
   29LYR    HD2  568   5.686   5.967   2.914  0.3224  1.1699 -0.3702
   29LYR     CE  569   5.668   5.862   2.721  0.1165 -0.4511 -0.1709
   29LYR    HE1  570   5.609   5.875   2.632 -0.5722  1.5434  0.5093
   29LYR    HE2  571   5.646   5.763   2.763 -4.5576  1.1332  1.7554
   29LYR     NZ  572   5.813   5.854   2.697 -0.1824  0.2188 -0.0246
   29LYR    HZ1  573   5.873   5.854   2.777 -1.5174 -1.1756  1.0318
   29LYR      C  574   5.545   6.438   2.956  0.1034 -0.6387  0.5839
   29LYR      O  575   5.437   6.409   3.004  0.1274  0.5281 -0.3984
   30LER      N  576   5.618   6.537   3.013  0.0552  0.3342  0.2419
   30LER      H  577   5.705   6.567   2.973 -0.7334  1.3300 -0.8124
   30LER     CA  578   5.578   6.610   3.140 -0.3934  0.3552  0.4844
   30LER     HA  579   5.536   6.525   3.194  0.4828  0.6903  1.7085
   30LER     CB  580   5.704   6.659   3.212  0.0707 -1.1702  0.0427
   30LER    HB1  581   5.761   6.732   3.156  0.4870  0.0595  1.9618
   30LER    HB2  582   5.774   6.578   3.233 -1.0285 -2.0415  0.5571
   30LER     CG  583   5.674   6.721   3.357  1.5094  1.1938 -0.3513
   30LER     HG  584   5.623   6.815   3.339  1.0750  1.1999  0.8799
   30LER    CD1  585   5.582   6.629   3.448 -0.0542 -0.2482 -0.2262
   30LER   HD11  586   5.596   6.654   3.553  0.9512 -2.2752  0.1752
   30LER   HD12  587   5.478   6.654   3.432  0.0365 -1.4813 -3.6497
   30LER   HD13  588   5.616   6.526   3.434  0.0690  0.0628 -2.5132
   30LER    CD2  589   5.806   6.746   3.430 -0.0497 -0.1701 -0.0162
   30LER   HD21  590   5.774   6.771   3.531 -0.9803  0.8777 -0.5529
   30LER   HD22  591   5.866   6.655   3.432  0.5351  0.1646 -1.5124
   30LER   HD23  592   5.856   6.833   3.389  1.4935 -1.7802 -1.7256
   30LER      C  593   5.485   6.722   3.110  0.4869 -0.3619  0.5097
   30LER      O  594   5.493   6.783   2.996 -0.4059  0.4647 -0.3060
   31LER      N  595   5.386   6.757   3.195 -0.5100  0.3308  0.3547
   31LER      H  596   5.372   6.696   3.274  1.2824  0.1377  0.5825
   31LER     CA  597   5.292   6.871   3.171  0.2574  0.4565  0.1950
   31LER     HA  598   5.268   6.881   3.065 -2.5468 -3.3572  0.2528
   31LER     CB  599   5.177   6.851   3.263  0.4738 -0.1166  0.3067
   31LER    HB1  600   5.116   6.938   3.238  1.2208  0.4518  0.3992
   31LER    HB2  601   5.208   6.850   3.368  0.1136  1.4373  0.4519
   31LER     CG  602   5.094   6.721   3.231  0.6833 -0.1617 -0.1581
   31LER     HG  603   5.148   6.667   3.151  0.7516 -1.6046  0.8288
   31LER    CD1  604   5.099   6.618   3.348 -0.2342  0.2136 -0.1819
   31LER   HD11  605   5.056   6.529   3.300 -1.4985  2.3209 -3.4225
   31LER   HD12  606   5.202   6.601   3.378 -0.2758  2.0715  1.1182
   31LER   HD13  607   5.057   6.648   3.444 -0.8142 -0.0931 -0.3323
   31LER    CD2  608   4.948   6.753   3.188  0.2014 -0.4129 -0.2762
   31LER   HD21  609   4.903   6.660   3.152  0.3784  0.6711 -3.6957
   31LER   HD22  610   4.891   6.798   3.270  1.2043  0.2862  0.0512
   31LER   HD23  611   4.956   6.828   3.110  1.2411  1.5623  1.6201
   31LER      C  612   5.363   7.002   3.195  0.6126  0.4581 -0.5676
   31LER      O  613   5.426   7.017   3.303 -0.9066  0.2881  0.1276
   32LY0      N  614   7.169   5.849   2.561  0.0446  0.6211 -0.1431
   32LY0     H1  615   7.239   5.920   2.548  0.1772  0.2971 -1.3446
   32LY0     H2  616   7.115   5.873   2.644  0.3353 -0.2260  0.3041
   32LY0     H3  617   7.211   5.760   2.586 -0.1981  0.9460  1.5634
   32LY0     CA  618   7.080   5.856   2.447 -0.5596  0.0439 -0.4861
   32LY0     HA  619   7.136   5.871   2.355 -0.2494  0.8864 -0.1696
   32LY0     CB  620   6.998   5.731   2.425  0.8245 -0.2615 -0.6600
   32LY0    HB1  621   6.917   5.753   2.356  0.4655  0.0938 -0.1334
   32LY0    HB2  622   6.957   5.698   2.520 -0.9444  1.0821 -0.8931
   32LY0     CG  623   7.085   5.611   2.375  0.7879  0.5638  0.6168
   32LY0    HG1  624   7.160   5.597   2.454 -0.4118  1.5878  2.0011
   32LY0    HG2  625   7.121   5.621   2.273  0.0595 -0.8943  0.1838
   32LY0     CD  626   6.994   5.485   2.374 -0.0197  0.2451  0.4949
   32LY0    HD1  627   6.920   5.492   2.294 -1.3778 -2.3654  1.3983
   32LY0    HD2  628   6.934   5.469   2.464  0.2492  0.7922  0.7746
   32LY0     CE  629   7.066   5.353   2.355  0.4765  0.3135  0.5137
   32LY0    HE1  630   7.135   5.364   2.271  1.3615 -1.7082  0.9123
   32LY0    HE2  631   6.990   5.275   2.346  2.4150 -1.5192 -1.5945
   32LY0     NZ  632   7.152   5.323   2.473  0.1304  0.2531  0.3165
   32LY0    HZ1  633   7.181   5.227   2.461 -0.3742  0.1269  0.0645
   32LY0    HZ2  634   7.234   5.382   2.477  2.1102 -2.2464 -0.7991
   32LY0    HZ3  635   7.095   5.336   2.555 -1.2870 -1.0499 -0.4071
   32LY0      C  636   6.995   5.980   2.468 -0.1285  0.4264 -0.2729
   32LY0      O  637   6.945   5.992   2.575 -0.5443  0.7352  0.0492
   33LER      N  638   6.964   6.049   2.357 -0.0701  0.3198 -0.1754
   33LER      H  639   6.998   6.023   2.266 -0.7778  1.3750 -0.7595
   33LER     CA  640   6.905   6.182   2.366 -0.2285 -0.0233 -0.4501
   33LER     HA  641   6.919   6.224   2.465 -1.5558  2.4484 -1.2362
   33LER     CB  642   6.980   6.267   2.260  0.2583  0.5274 -0.4050
   33LER    HB1  643   6.975   6.209   2.168  0.1094  0.2765 -0.2412
   33LER    HB2  644   7.086   6.270   2.285 -0.0668  0.9708  1.0227
   33LER     CG  645   6.933   6.406   2.230  0.7597 -0.2299  0.2218
   33LER     HG  646   6.829   6.394   2.201  0.8288 -2.0956  0.6416
   33LER    CD1  647   6.931   6.493   2.355 -0.2939  0.0739 -0.4650
   33LER   HD11  648   7.033   6.488   2.395 -0.7628  1.0008  0.9464
   33LER   HD12  649   6.907   6.597   2.333 -0.3095 -0.1683 -1.6547
   33LER   HD13  650   6.862   6.455   2.431  1.0591 -0.5518  0.5130
   33LER    CD2  651   7.012   6.464   2.114  0.2214  0.3313  0.2904
   33LER   HD21  652   6.982   6.410   2.024 -1.5568 -1.4950  1.8930
   33LER   HD22  653   6.994   6.571   2.101 -3.1730 -0.0875  0.7156
   33LER   HD23  654   7.118   6.442   2.129  0.5286  1.2166 -0.5017
   33LER      C  655   6.758   6.169   2.342  0.3087 -0.7011 -0.1498
   33LER      O  656   6.726   6.132   2.230 -0.3387  0.0251  0.2351
   34LY0      N  657   7.319   5.962   1.986  0.4105  0.3774 -0.0676
   34LY0     H1  658   7.364   5.949   2.075  2.3547 -0.2851 -1.0829
   34LY0     H2  659   7.283   6.056   1.988 -0.2308  0.2116 -1.5338
   34LY0     H3  660   7.389   5.967   1.914 -0.0539 -0.4862 -0.6005
   34LY0     CA  661   7.226   5.857   1.957  0.6593  0.5962 -0.2967
   34LY0     HA  662   7.209   5.855   1.850 -1.8755 -1.9516  0.0328
   34LY0     CB  663   7.278   5.722   1.994  0.2536  0.3550 -0.5002
   34LY0    HB1  664   7.275   5.695   2.099 -3.0485 -2.1648 -1.0780
   34LY0    HB2  665   7.383   5.703   1.969  0.3870  0.9491 -0.3993
   34LY0     CG  666   7.201   5.615   1.922  0.0597  0.7902 -0.1276
   34LY0    HG1  667   7.221   5.623   1.815 -0.1878  0.4817 -0.2002
   34LY0    HG2  668   7.095   5.631   1.941 -0.4063 -2.7815  1.0732
   34LY0     CD  669   7.247   5.466   1.964  0.2143 -0.3086  0.0988
   34LY0    HD1  670   7.272   5.456   2.068  1.4686 -0.7049 -0.2214
   34LY0    HD2  671   7.335   5.457   1.899 -2.0737 -2.7112 -3.0346
   34LY0     CE  672   7.168   5.348   1.923 -0.2167  0.7742  0.0977
   34LY0    HE1  673   7.139   5.367   1.820  3.3970  0.0286 -1.2107
   34LY0    HE2  674   7.074   5.341   1.977  0.3993 -2.6346  0.9568
   34LY0     NZ  675   7.240   5.220   1.940 -0.7524  1.2282  0.3205
   34LY0    HZ1  676   7.188   5.138   1.911 -1.3503  1.4118  0.8620
   34LY0    HZ2  677   7.330   5.221   1.892 -1.4150  3.6769 -1.1040
   34LY0    HZ3  678   7.246   5.187   2.034  0.1102  1.0413  0.2124
   34LY0      C  679   7.094   5.893   2.030 -0.2112  0.3358  1.0934
   34LY0      O  680   7.086   5.903   2.151  0.4166 -0.0654  0.2206
   35LER      N  681   6.984   5.908   1.952 -0.0782  0.5249 -0.1813
   35LER      H  682   6.986   5.877   1.856 -2.5001 -0.7669  0.1112
   35LER     CA  683   6.851   5.931   1.993 -0.5379  0.1716 -0.5641
   35LER     HA  684   6.854   6.030   2.037  2.5196 -0.4433  0.9061
   35LER     CB  685   6.762   5.944   1.872  0.2775  0.0941  0.4633
   35LER    HB1  686   6.663   5.968   1.911 -0.2785 -3.2952  1.4190
   35LER    HB2  687   6.748   5.852   1.816 -0.5807  1.6111 -1.9738
   35LER     CG  688   6.798   6.051   1.764 -0.1686 -0.1740 -0.3415
   35LER     HG  689   6.897   6.028   1.724  0.2073 -0.3592  0.6676
   35LER    CD1  690   6.702   6.061   1.645  0.0072  0.7166 -0.3708
   35LER   HD11  691   6.714   5.973   1.582 -0.9564 -0.3655  0.9174
   35LER   HD12  692   6.602   6.054   1.689  0.9162 -0.9865  1.6309
   35LER   HD13  693   6.714   6.144   1.576 -0.5580  0.7044 -0.4911
   35LER    CD2  694   6.813   6.194   1.827  0.4544  0.0644  0.5732
   35LER   HD21  695   6.711   6.231   1.838 -0.0115 -0.4910 -1.3375
   35LER   HD22  696   6.869   6.208   1.918 -1.8146  1.7464  1.8087
   35LER   HD23  697   6.865   6.248   1.747 -0.5031  0.3385  0.1178
   35LER      C  698   6.791   5.827   2.086  0.2673 -0.1533 -0.8883
   35LER      O  699   6.835   5.710   2.095  0.7706  0.3247  0.3708
   36LYR      N  700   6.679   5.861   2.149  0.5079  0.6894  0.0144
   36LYR      H  701   6.650   5.956   2.168 -0.9493  0.1252  0.7353
   36LYR     CA  702   6.580   5.768   2.204 -0.2663 -0.5632  0.3578
   36LYR     HA  703   6.574   5.688   2.132  0.3346 -1.8115  1.6324
   36LYR     CB  704   6.623   5.714   2.340 -0.1386  0.5745 -0.5769
   36LYR    HB1  705   6.716   5.657   2.330  0.4612  1.2388  0.8958
   36LYR    HB2  706   6.552   5.641   2.381  0.6172  0.9514  1.6195
   36LYR     CG  707   6.641   5.817   2.450  0.1441  0.3139  0.4690
   36LYR    HG1  708   6.563   5.894   2.448  0.8310  1.0124 -0.1502
   36LYR    HG2  709   6.735   5.869   2.428 -1.0679  2.5094  0.0980
   36LYR     CD  710   6.648   5.753   2.589  0.4246  0.6370 -0.1556
   36LYR    HD1  711   6.673   5.826   2.666 -1.0148 -0.0395  1.0075
   36LYR    HD2  712   6.729   5.680   2.586 -1.5813 -1.7234 -0.3162
   36LYR     CE  713   6.518   5.687   2.632 -0.4421 -0.0843 -0.2957
   36LYR    HE1  714   6.488   5.624   2.548 -0.0907  1.4353 -1.6159
   36LYR    HE2  715   6.439   5.762   2.639 -1.6543 -1.0577 -2.4708
   36LYR     NZ  716   6.533   5.617   2.757  0.5692 -0.0233 -0.1629
   36LYR    HZ1  717   6.572   5.524   2.757  1.3071  0.2556 -1.6520
   36LYR      C  718   6.454   5.843   2.219  0.3153  0.2413 -0.0983
   36LYR      O  719   6.448   5.966   2.205 -0.1398 -0.0271  0.0861
   37LY0      N  720   6.346   5.768   2.239 -0.0521 -0.7353 -0.2425
   37LY0      H  721   6.358   5.668   2.230  0.0751 -0.5811 -1.7214
   37LY0     CA  722   6.208   5.813   2.270  0.9570 -0.5506 -0.1328
   37LY0     HA  723   6.202   5.917   2.238  1.8648 -0.2595  0.6136
   37LY0     CB  724   6.110   5.735   2.184 -0.4674  0.3224  0.2790
   37LY0    HB1  725   6.010   5.769   2.207 -0.9568  0.0684 -1.2954
   37LY0    HB2  726   6.123   5.629   2.206  0.3055  0.0202 -1.3794
   37LY0     CG  727   6.137   5.756   2.034  0.7906 -0.1856 -0.0509
   37LY0    HG1  728   6.242   5.747   2.007  0.3593 -0.5803 -1.6532
   37LY0    HG2  729   6.114   5.862   2.019  1.7455  0.2296  1.1175
   37LY0     CD  730   6.057   5.657   1.945 -0.4636  0.2760  0.4853
   37LY0    HD1  731   6.083   5.557   1.980 -0.5973  0.5624  1.4643
   37LY0    HD2  732   6.091   5.677   1.844 -0.9669  1.5007  0.5437
   37LY0     CE  733   5.905   5.660   1.943  0.0788  0.2241 -0.0656
   37LY0    HE1  734   5.865   5.645   2.044  0.0811  0.5324 -0.0147
   37LY0    HE2  735   5.871   5.583   1.875 -0.6151 -0.7566  1.3148
   37LY0     NZ  736   5.853   5.789   1.895 -0.1690  0.5022  0.6095
   37LY0    HZ1  737   5.752   5.786   1.889 -0.2418 -1.9483  1.5860
   37LY0    HZ2  738   5.864   5.872   1.951 -0.4193  3.2241 -3.0334
   37LY0    HZ3  739   5.888   5.803   1.800  1.4931 -3.5457  0.4027
   37LY0      C  740   6.160   5.806   2.417 -0.6341  0.0734  0.2584
   37LY0      O  741   6.195   5.710   2.493  0.1049 -0.3142  0.7786
   38LER      N  742   6.070   5.898   2.454 -0.7052  0.9842  0.2990
   38LER      H  743   6.041   5.963   2.383  0.3525  0.8120 -0.3118
   38LER     CA  744   6.018   5.907   2.594  0.1571  0.0831  0.3225
   38LER     HA  745   6.048   5.820   2.651 -1.1648  0.9119  2.3401
   38LER     CB  746   6.070   6.034   2.659  0.1112 -0.2337 -0.6057
   38LER    HB1  747   6.015   6.057   2.751  1.9778 -1.9000  1.0543
   38LER    HB2  748   6.047   6.119   2.596  0.4402  0.0842 -0.3001
   38LER     CG  749   6.226   6.043   2.695 -0.1323 -0.2597  0.5350
   38LER     HG  750   6.260   5.948   2.737 -0.3912 -0.8065 -0.4688
   38LER    CD1  751   6.316   6.076   2.576  0.6621  0.2079  0.1883
   38LER   HD11  752   6.418   6.062   2.612  1.3037 -0.4680 -1.7366
   38LER   HD12  753   6.297   5.998   2.502 -0.6939  0.7950 -0.1076
   38LER   HD13  754   6.288   6.174   2.536  1.8371 -0.2222 -1.8239
   38LER    CD2  755   6.251   6.154   2.796 -0.7629 -0.0840  0.4313
   38LER   HD21  756   6.189   6.143   2.884  1.0544 -0.9068  1.6843
   38LER   HD22  757   6.353   6.142   2.833 -0.0210  1.8973 -0.7249
   38LER   HD23  758   6.246   6.253   2.748 -2.1779 -0.7563 -0.8948
   38LER      C  759   5.868   5.894   2.585 -0.2795  0.2179 -0.0687
   38LER      O  760   5.806   5.917   2.477 -0.2416 -0.3964  0.7364
   39LY0      N  761   6.924   5.755   3.184 -0.3345  0.2881  0.8298
   39LY0     H1  762   6.938   5.840   3.131  1.8040 -0.0275  0.7931
   39LY0     H2  763   6.941   5.680   3.116 -0.9776  1.8732 -1.2179
   39LY0     H3  764   6.986   5.755   3.264  0.5339  0.5313  0.1762
   39LY0     CA  765   6.785   5.745   3.227  0.4874 -0.4630  0.7159
   39LY0     HA  766   6.771   5.663   3.297  0.5349 -3.3493 -2.4178
   39LY0     CB  767   6.736   5.879   3.298  0.2072  0.3657 -0.0164
   39LY0    HB1  768   6.633   5.872   3.335  0.6313 -0.6824  1.0724
   39LY0    HB2  769   6.730   5.959   3.225 -1.4323  0.7594  0.4875
   39LY0     CG  770   6.822   5.930   3.416  0.5733 -0.0598 -0.5997
   39LY0    HG1  771   6.814   6.039   3.414 -0.9059 -0.1257 -0.0322
   39LY0    HG2  772   6.923   5.890   3.405  1.2830  1.3707  0.4204
   39LY0     CD  773   6.772   5.884   3.559 -0.4648 -0.7028 -0.4262
   39LY0    HD1  774   6.768   5.776   3.574  0.3185 -0.4797  1.8226
   39LY0    HD2  775   6.665   5.906   3.569  0.0977  2.1728  0.1341
   39LY0     CE  776   6.848   5.953   3.671  0.0635 -0.4064 -0.1423
   39LY0    HE1  777   6.808   5.932   3.769  0.5710  1.4568  0.4887
   39LY0    HE2  778   6.821   6.058   3.669  0.9903 -0.1565  0.0234
   39LY0     NZ  779   6.996   5.931   3.671 -0.2648  0.3770  0.1698
   39LY0    HZ1  780   7.014   5.834   3.693 -2.4002  0.3111  1.9822
   39LY0    HZ2  781   7.030   5.957   3.579 -1.3753 -0.2098 -0.4357
   39LY0    HZ3  782   7.042   5.987   3.740  1.1685  0.0620 -0.4855
   39LY0      C  783   6.703   5.712   3.101 -0.2271  0.3324 -0.2085
   39LY0      O  784   6.742   5.753   2.988 -0.1597 -0.1474  0.1033
   40LER      N  785   6.586   5.645   3.110 -0.7779  0.1105  0.1053
   40LER      H  786   6.561   5.624   3.206 -1.6788  0.8544  0.0554
   40LER     CA  787   6.517   5.584   2.998 -0.3307 -0.6939 -0.8246
   40LER     HA  788   6.590   5.510   2.965  0.0964 -1.2011  1.0979
   40LER     CB  789   6.387   5.513   3.040  0.2910  0.5981  0.3235
   40LER    HB1  790   6.315   5.582   3.083 -0.9493  1.4848 -2.9285
   40LER    HB2  791   6.406   5.424   3.102  0.5208 -0.8891 -1.7641
   40LER     CG  792   6.317   5.446   2.922  0.9211 -0.5061  0.1572
   40LER     HG  793   6.296   5.523   2.848 -0.4010 -1.0591 -0.0700
   40LER    CD1  794   6.382   5.328   2.849 -0.1697  0.0474 -0.3983
   40LER   HD11  795   6.465   5.362   2.786 -0.3523 -0.2983 -0.8358
   40LER   HD12  796   6.437   5.260   2.914 -0.6507  0.1393  0.1062
   40LER   HD13  797   6.315   5.270   2.785 -1.0855 -0.1917  0.7652
   40LER    CD2  798   6.181   5.392   2.958  0.5816 -0.6077 -0.0768
   40LER   HD21  799   6.185   5.305   3.024 -0.7225 -0.9421 -0.4059
   40LER   HD22  800   6.126   5.474   3.006 -0.2183 -0.9502 -0.3914
   40LER   HD23  801   6.124   5.373   2.866 -0.7224  2.5283 -0.0475
   40LER      C  802   6.496   5.671   2.875  0.3486  0.3704 -0.1313
   40LER      O  803   6.442   5.783   2.878 -0.4894 -0.8177  0.0783
   41U      O5'  804   7.646   8.521   3.198  0.2167 -0.0429  0.0809
   41U      H5T  805   7.671   8.480   3.115  1.4331  0.6041  0.1130
   41U      C5'  806   7.766   8.557   3.268  0.3220 -0.5455  0.0752
   41U     H5'1  807   7.829   8.601   3.191 -0.7023 -1.6639 -1.4516
   41U     H5'2  808   7.823   8.470   3.302 -1.1683 -0.3965  3.3597
   41U      C4'  809   7.737   8.651   3.390  0.1670  0.1750  0.5785
   41U      H4'  810   7.825   8.711   3.413  1.3378 -1.5452  0.6891
   41U      O4'  811   7.623   8.738   3.362 -0.4635  0.1318  0.2186
   41U      C1'  812   7.553   8.752   3.485  0.8461  0.3960 -0.5293
   41U      H1'  813   7.556   8.858   3.510  1.6322  0.1648  0.4198
   41U       N1  814   7.415   8.694   3.474 -0.1966  0.3553 -0.2696
   41U       C6  815   7.377   8.593   3.390 -0.3212  0.9712 -0.9376
   41U       H6  816   7.442   8.552   3.314 -1.8422  0.9859 -2.3004
   41U       C5  817   7.247   8.546   3.387  0.3473 -0.5101  0.8102
   41U       H5  818   7.221   8.459   3.327  1.5267 -0.0569 -0.4062
   41U       C4  819   7.142   8.601   3.467  0.3382 -0.6445 -0.0082
   41U       O4  820   7.031   8.557   3.480 -0.0610  0.4801  0.1628
   41U       N3  821   7.186   8.699   3.554  1.5429  0.8713  0.9619
   41U       H3  822   7.119   8.727   3.624 -2.3053  0.5407 -2.2127
   41U       C2  823   7.317   8.744   3.564 -0.3813  0.1390  0.3764
   41U       O2  824   7.348   8.819   3.661 -0.2909  0.3056  0.3319
   41U      C3'  825   7.693   8.575   3.512  0.2425  0.3801 -0.1023
   41U      H3'  826   7.611   8.512   3.479 -2.1384  4.1452 -2.1861
   41U      C2'  827   7.626   8.681   3.599  0.0478 -0.4320 -0.2549
   41U     H2'1  828   7.557   8.625   3.662  0.3190 -2.6272 -1.7817
   41U      O2'  829   7.724   8.761   3.652  0.1899  0.1486  0.2397
   41U     HO'2  830   7.683   8.822   3.714  0.0443 -0.3466  0.6364
   41U      O3'  831   7.807   8.505   3.561  0.0866 -0.1225 -0.0861
   42U        P  832   7.787   8.372   3.639  0.0359  0.4307  0.1386
   42U      O1P  833   7.919   8.322   3.676 -0.0316  0.1058  0.7249
   42U      O2P  834   7.699   8.287   3.563  0.6035  0.1892 -0.0862
   42U      O5'  835   7.708   8.406   3.768  0.1810  0.6398 -0.3002
   42U      C5'  836   7.750   8.491   3.866  0.1017 -0.1428  0.3478
   42U     H5'1  837   7.747   8.582   3.806  0.5958  0.6575  1.4930
   42U     H5'2  838   7.849   8.474   3.910 -0.3770 -0.9362  1.1619
   42U      C4'  839   7.657   8.529   3.974  0.7566 -0.8890 -0.3190
   42U      H4'  840   7.700   8.599   4.046 -1.5094 -0.7357  0.9802
   42U      O4'  841   7.543   8.592   3.911  0.2453  0.4860  0.2516
   42U      C1'  842   7.433   8.572   3.997 -0.4577 -0.3688 -0.8910
   42U      H1'  843   7.406   8.668   4.041  1.0733 -1.2804  2.2995
   42U       N1  844   7.311   8.518   3.928 -0.6362  0.4261  0.1050
   42U       C6  845   7.328   8.430   3.818 -0.0581 -0.3140  0.2899
   42U       H6  846   7.424   8.397   3.783 -0.1434 -1.6025  1.1826
   42U       C5  847   7.219   8.374   3.755 -0.5822 -0.1144  0.1441
   42U       H5  848   7.238   8.315   3.667  1.8846  1.4459 -0.4830
   42U       C4  849   7.081   8.414   3.794 -0.3681  0.5206 -0.2439
   42U       O4  850   6.974   8.368   3.744  0.0931 -0.2434  0.3576
   42U       N3  851   7.078   8.509   3.895 -0.3049 -0.3896 -0.0097
   42U       H3  852   6.984   8.534   3.923  0.2157  2.3142 -0.4196
   42U       C2  853   7.187   8.553   3.972  0.0478  0.0046 -0.0109
   42U       O2  854   7.164   8.620   4.076 -0.3448 -0.0916  0.1392
   42U      C3'  855   7.601   8.410   4.049  0.7206  0.5870  0.3899
   42U      H3'  856   7.569   8.343   3.969  1.4440 -0.7930  1.2089
   42U      C2'  857   7.479   8.488   4.112  0.1187 -0.0747 -0.7564
   42U     H2'1  858   7.395   8.425   4.142  0.9213 -0.3951  0.9332
   42U      O2'  859   7.505   8.573   4.222 -0.1193 -0.2526 -0.4043
   42U     HO'2  860   7.583   8.531   4.259 -0.1551 -0.3252 -0.4114
   42U      O3'  861   7.690   8.356   4.149 -0.0812  0.1407 -0.3096
   43A        P  862   7.640   8.218   4.229  0.2150  0.1555 -0.1349
   43A      O1P  863   7.749   8.192   4.328  0.8496  0.1519  0.4840
   43A      O2P  864   7.613   8.120   4.128 -0.4538  0.0627 -0.2242
   43A      O5'  865   7.500   8.243   4.298 -0.0769  0.0270 -0.4616
   43A      C5'  866   7.494   8.291   4.430  0.2573  0.4267  0.4668
   43A     H5'1  867   7.544   8.387   4.437  1.8353 -0.4530  2.3203
   43A     H5'2  868   7.546   8.228   4.503  0.4670  1.4500  1.2165
   43A      C4'  869   7.347   8.326   4.479  0.0368  0.4141 -0.0279
   43A      H4'  870   7.355   8.387   4.570  1.2655  0.5854 -0.2291
   43A      O4'  871   7.266   8.393   4.382 -0.2192 -0.1384 -0.2381
   43A      C1'  872   7.130   8.373   4.409  0.6686  0.4488  0.6672
   43A      H1'  873   7.072   8.459   4.441 -2.1918 -0.8418 -0.7128
   43A       N9  874   7.064   8.317   4.284 -1.0066  0.1491 -0.5955
   43A       C8  875   7.132   8.265   4.175  0.0668 -1.4569  0.4044
   43A       H8  876   7.236   8.293   4.174 -0.6457  1.5305  0.4746
   43A       N7  877   7.062   8.228   4.077 -0.2991 -0.7189 -0.3645
   43A       C5  878   6.932   8.237   4.124 -0.2562  0.1785 -0.2144
   43A       C6  879   6.806   8.207   4.074  0.2890  0.2441  0.5999
   43A       N6  880   6.779   8.154   3.953  0.5136  0.1274 -0.1263
   43A      H61  881   6.857   8.124   3.896  1.0693  0.1065  0.6269
   43A      H62  882   6.684   8.160   3.921  0.6466  1.4898 -0.3450
   43A       N1  883   6.693   8.231   4.145 -0.2275  0.2225  0.1010
   43A       C2  884   6.709   8.289   4.268 -0.1034  0.0975  0.2044
   43A       H2  885   6.618   8.324   4.315 -0.7802  0.0926 -1.0591
   43A       N3  886   6.822   8.327   4.322  0.3577 -0.2946 -0.4828
   43A       C4  887   6.929   8.292   4.251 -0.6547  0.3181 -0.1480
   43A      C3'  888   7.264   8.206   4.511 -0.0133  0.7127 -0.1885
   43A      H3'  889   7.263   8.139   4.426 -0.8222 -0.2039  0.5195
   43A      C2'  890   7.123   8.276   4.524  0.2958 -0.5430  0.3786
   43A     H2'1  891   7.040   8.208   4.505  0.5763 -1.2787  1.6543
   43A      O2'  892   7.100   8.332   4.646 -0.0814 -0.2581  0.1890
   43A     HO'2  893   7.167   8.293   4.702  2.2905  1.3908 -1.3384
   43A      O3'  894   7.304   8.155   4.637 -0.6984  0.1962  0.2744
   44A        P  895   7.275   8.006   4.674  0.3511  0.2098  0.3368
   44A      O1P  896   7.342   7.958   4.801  0.4934 -0.8343 -1.4352
   44A      O2P  897   7.308   7.925   4.552  0.2305 -0.3616  0.4202
   44A      O5'  898   7.118   7.991   4.696 -0.0928 -0.3633 -0.2841
   44A      C5'  899   7.053   8.020   4.821  0.1878  0.1569 -0.4163
   44A     H5'1  900   7.069   8.119   4.864 -0.8024 -0.0712  0.5037
   44A     H5'2  901   7.093   7.953   4.896 -0.4426 -1.7396 -1.6965
   44A      C4'  902   6.905   8.000   4.809  0.9132  0.5465  0.0892
   44A      H4'  903   6.858   8.023   4.904 -0.3887 -0.4720 -0.2735
   44A      O4'  904   6.845   8.080   4.701 -0.3058 -0.1076 -0.5953
   44A      C1'  905   6.734   8.011   4.638 -0.1747 -0.1289 -0.5087
   44A      H1'  906   6.644   8.072   4.633  0.1400  0.2895 -1.3544
   44A       N9  907   6.771   7.974   4.497  0.3068 -0.3107  0.3604
   44A       C8  908   6.894   7.974   4.432 -0.4446  0.0850  0.3079
   44A       H8  909   6.985   8.004   4.481 -0.5311  0.1399  0.4348
   44A       N7  910   6.887   7.954   4.302  0.3238  0.2091  0.5117
   44A       C5  911   6.745   7.929   4.289  0.6976  0.2219 -0.2312
   44A       C6  912   6.659   7.899   4.181  0.7493  0.2782 -0.0878
   44A       N6  913   6.689   7.897   4.059  0.2196  0.8171  0.3713
   44A      H61  914   6.772   7.940   4.021  0.8712  0.1634  1.0202
   44A      H62  915   6.618   7.880   3.989  0.4782  2.8950 -0.4548
   44A       N1  916   6.535   7.860   4.195 -0.1056  0.4457 -0.2462
   44A       C2  917   6.490   7.855   4.321 -0.4754 -0.4222 -0.4917
   44A       H2  918   6.390   7.815   4.336 -1.9812  1.5870 -3.8964
   44A       N3  919   6.549   7.895   4.432  0.5236  0.3079 -0.1201
   44A       C4  920   6.680   7.922   4.407  0.1661 -0.1522  0.0398
   44A      C3'  921   6.861   7.858   4.767 -0.3021  0.0129  0.8643
   44A      H3'  922   6.918   7.825   4.680  0.6819 -0.2670  1.5849
   44A      C2'  923   6.714   7.884   4.713  0.1285  0.0242 -0.5142
   44A     H2'1  924   6.669   7.800   4.660 -0.5427  0.0378  0.0074
   44A      O2'  925   6.637   7.916   4.826  0.3505  0.8643 -0.1881
   44A     HO'2  926   6.687   7.877   4.898 -1.8957  0.5319  1.2893
   44A      O3'  927   6.869   7.768   4.867 -0.1894  0.0851  0.2841
   45U        P  928   6.881   7.616   4.848  0.7108 -0.1685 -0.2060
   45U      O1P  929   6.857   7.550   4.975  0.2735 -0.2037 -0.0703
   45U      O2P  930   7.018   7.604   4.792 -0.7496  0.5075  0.4153
   45U      O5'  931   6.790   7.561   4.730  0.2085  0.5183 -0.9024
   45U      C5'  932   6.648   7.535   4.741 -0.3232  0.3087 -0.5276
   45U     H5'1  933   6.600   7.625   4.780 -0.0683 -0.6505  2.2302
   45U     H5'2  934   6.637   7.459   4.818 -1.5125  1.6230  0.6749
   45U      C4'  935   6.583   7.492   4.619  0.3287 -0.5996  0.5117
   45U      H4'  936   6.478   7.474   4.645 -0.3801 -0.5619 -2.0323
   45U      O4'  937   6.597   7.589   4.515  0.4559  0.0984  0.0135
   45U      C1'  938   6.562   7.522   4.392 -0.4115  0.0802 -0.1339
   45U      H1'  939   6.467   7.562   4.355 -1.3815 -0.9518  1.1425
   45U       N1  940   6.663   7.552   4.288 -0.3102 -0.4282  0.4049
   45U       C6  941   6.797   7.571   4.313  0.0685 -0.0255 -0.1329
   45U       H6  942   6.821   7.568   4.418 -3.3551 -2.0660  0.7256
   45U       C5  943   6.885   7.588   4.216  0.1469 -0.5672 -0.2471
   45U       H5  944   6.987   7.604   4.245  0.2584  0.4136 -1.1144
   45U       C4  945   6.844   7.592   4.073  1.1202  0.3845 -0.6670
   45U       O4  946   6.907   7.612   3.975 -0.3043  0.3251 -0.2210
   45U       N3  947   6.710   7.560   4.060 -0.1199 -0.7474  0.2764
   45U       H3  948   6.679   7.561   3.964 -0.3960  0.4697  0.3575
   45U       C2  949   6.613   7.548   4.159  0.3640  0.3160 -0.1274
   45U       O2  950   6.496   7.528   4.122  0.5019  0.5457 -0.2596
   45U      C3'  951   6.619   7.359   4.558  0.6042  0.7052  0.2899
   45U      H3'  952   6.727   7.356   4.555  0.6219  0.1020  1.3146
   45U      C2'  953   6.551   7.371   4.414  0.8791 -0.2008  0.7244
   45U     H2'1  954   6.618   7.318   4.346 -0.0374  0.8596 -1.0677
   45U      O2'  955   6.410   7.322   4.417  0.4899  0.2807 -0.1696
   45U     HO'2  956   6.419   7.237   4.461 -0.3292  0.0593 -0.4134
   45U      O3'  957   6.553   7.254   4.633 -0.0250  0.4272  0.7382
   46U        P  958   6.605   7.104   4.622  0.1650 -0.3591 -0.1309
   46U      O1P  959   6.547   7.018   4.722  0.6655  0.2518 -0.4171
   46U      O2P  960   6.750   7.111   4.611 -0.1672  0.2217 -0.2537
   46U      O5'  961   6.541   7.071   4.481 -0.0316  0.1032  0.2280
   46U      C5'  962   6.591   6.973   4.402  0.3248  0.0820 -0.3010
   46U     H5'1  963   6.567   6.880   4.455 -0.5130  1.3518  1.6673
   46U     H5'2  964   6.699   6.978   4.388  0.1454  0.1265 -1.7450
   46U      C4'  965   6.512   6.974   4.269  0.5752 -0.4058  0.6641
   46U      H4'  966   6.411   6.943   4.296  0.2795  0.3263  0.4185
   46U      O4'  967   6.521   7.105   4.212 -0.0245 -0.4336  0.3497
   46U      C1'  968   6.517   7.094   4.073 -0.0495 -0.0106  0.5156
   46U      H1'  969   6.436   7.156   4.035 -0.0246 -0.6979 -0.6948
   46U       N1  970   6.644   7.135   4.013 -0.2181 -0.0815 -0.4578
   46U       C6  971   6.762   7.155   4.087  0.2250 -0.0108  0.4545
   46U       H6  972   6.764   7.128   4.192  2.0200 -0.8561  0.2284
   46U       C5  973   6.871   7.216   4.033 -0.0721  0.4732 -0.2082
   46U       H5  974   6.961   7.238   4.088  0.2581 -1.1817 -0.0368
   46U       C4  975   6.876   7.247   3.894  0.0005  0.4842  0.4844
   46U       O4  976   6.974   7.282   3.832 -1.0127 -0.0994  0.2057
   46U       N3  977   6.769   7.209   3.825 -0.8090 -0.1067  0.3431
   46U       H3  978   6.767   7.234   3.728  3.8453 -1.3209 -0.3273
   46U       C2  979   6.654   7.155   3.874 -0.4226  0.7972  0.0838
   46U       O2  980   6.561   7.132   3.798  0.4015 -0.3861  0.2054
   46U      C3'  981   6.562   6.878   4.159 -0.1211  0.5070  0.1719
   46U      H3'  982   6.671   6.882   4.149  0.1344 -1.9703  1.1805
   46U      C2'  983   6.484   6.948   4.041 -0.5421  0.4024  0.2519
   46U     H2'1  984   6.534   6.921   3.948 -1.3236  0.0502 -0.0744
   46U      O2'  985   6.343   6.936   4.019  0.4912  0.4141 -0.3274
   46U     HO'2  986   6.292   6.959   4.097 -0.5411 -0.1357 -0.8303
   46U      O3'  987   6.515   6.740   4.178  0.5595 -0.2184  0.9605
   47A        P  988   6.602   6.613   4.133  0.2483  0.2338  0.4494
   47A      O1P  989   6.529   6.502   4.198  0.5318  0.1285 -0.2566
   47A      O2P  990   6.746   6.634   4.158  0.2747 -0.0512 -0.2517
   47A      O5'  991   6.588   6.585   3.976 -0.2384  0.1795 -0.1065
   47A      C5'  992   6.464   6.559   3.914 -0.9897  0.4781  1.2074
   47A     H5'1  993   6.380   6.614   3.954 -1.3209  1.3376 -0.5777
   47A     H5'2  994   6.448   6.452   3.928  0.8076 -0.1268 -0.7402
   47A      C4'  995   6.468   6.590   3.766 -0.4635 -0.4586  0.2172
   47A      H4'  996   6.369   6.572   3.725 -0.5438  0.7618 -0.1736
   47A      O4'  997   6.500   6.729   3.739  0.1388 -0.0309  0.1220
   47A      C1'  998   6.575   6.737   3.618  0.2595 -0.1277  0.1317
   47A      H1'  999   6.517   6.788   3.541  1.1463  0.2816 -0.2765
   47A       N9 1000   6.703   6.807   3.641  0.4518  0.7464  0.3895
   47A       C8 1001   6.776   6.818   3.758  0.3866 -0.1852 -0.0215
   47A       H8 1002   6.735   6.782   3.851  1.4894 -2.4574 -0.3557
   47A       N7 1003   6.888   6.881   3.746  0.2148 -0.0898 -0.0869
   47A       C5 1004   6.896   6.910   3.609 -0.0854 -0.4181 -0.0201
   47A       C6 1005   6.991   6.971   3.519 -0.8220  0.2827 -0.1110
   47A       N6 1006   7.111   7.015   3.551  0.1687  0.1805 -0.7914
   47A      H61 1007   7.129   6.997   3.648 -2.8686 -0.8673 -0.3161
   47A      H62 1008   7.170   7.044   3.474  0.9940 -1.3061 -0.7618
   47A       N1 1009   6.967   6.977   3.391  0.1920 -0.0388  0.2075
   47A       C2 1010   6.846   6.936   3.343 -0.3072  0.5096  0.1462
   47A       H2 1011   6.838   6.945   3.236 -1.5655  1.0988  0.2737
   47A       N3 1012   6.751   6.873   3.412  0.0265 -0.0779  0.2464
   47A       C4 1013   6.785   6.864   3.545  0.8905  0.5154 -0.3494
   47A      C3' 1014   6.564   6.505   3.690 -0.2066  0.1587 -0.0782
   47A      H3' 1015   6.654   6.491   3.749 -0.0239  0.7959 -0.1926
   47A      C2' 1016   6.589   6.593   3.566  0.2693  0.2138 -0.6875
   47A     H2'1 1017   6.688   6.575   3.526  0.2727 -1.6386  0.0576
   47A      O2' 1018   6.488   6.572   3.463 -0.2422  0.1978 -0.5342
   47A     HO'2 1019   6.478   6.477   3.453  0.4934 -0.0186  0.6165
   47A      O3' 1020   6.506   6.380   3.644  0.4297 -0.6690 -0.2164
   48U        P 1021   6.602   6.248   3.630  0.0183  0.2695 -0.2423
   48U      O1P 1022   6.499   6.138   3.604 -0.5785 -0.2123 -0.6038
   48U      O2P 1023   6.683   6.238   3.749  0.1217 -0.2796 -0.4559
   48U      O5' 1024   6.692   6.272   3.501 -0.8775  0.2392 -0.0339
   48U      C5' 1025   6.636   6.252   3.375  0.3585  0.4813 -0.1340
   48U     H5'1 1026   6.529   6.274   3.373 -0.1997 -1.9346 -0.0305
   48U     H5'2 1027   6.639   6.144   3.357 -1.8308  0.4580 -0.6837
   48U      C4' 1028   6.706   6.342   3.276  0.1449  0.3008  0.5172
   48U      H4' 1029   6.649   6.345   3.183 -0.7102  2.1606  1.0487
   48U      O4' 1030   6.727   6.478   3.318  0.3252 -0.2258 -0.2774
   48U      C1' 1031   6.838   6.531   3.253  0.7803 -0.2716  0.1048
   48U      H1' 1032   6.798   6.611   3.191 -0.3108  0.2711  1.4612
   48U       N1 1033   6.949   6.583   3.340 -0.0768  0.0054 -1.1130
   48U       C6 1034   6.960   6.542   3.475  0.2017 -0.0580  0.6277
   48U       H6 1035   6.893   6.464   3.506  1.5543 -2.3433 -1.7888
   48U       C5 1036   7.064   6.586   3.551 -0.0728  0.2213  0.0273
   48U       H5 1037   7.071   6.565   3.657 -1.2646  1.8373  0.4651
   48U       C4 1038   7.155   6.684   3.497 -0.3876 -0.7739 -0.2116
   48U       O4 1039   7.241   6.740   3.564 -0.1075  0.2566  0.1005
   48U       N3 1040   7.152   6.707   3.366 -0.4295  0.0918 -0.5285
   48U       H3 1041   7.218   6.773   3.327  0.6283 -0.9249 -0.4961
   48U       C2 1042   7.048   6.667   3.281  0.3220  0.5375  0.4958
   48U       O2 1043   7.044   6.709   3.165  0.8706 -0.5486 -0.2603
   48U      C3' 1044   6.845   6.295   3.232  0.3606 -0.7874  0.0817
   48U      H3' 1045   6.907   6.267   3.317  0.7419 -3.2140 -0.9077
   48U      C2' 1046   6.892   6.420   3.158  0.0324 -0.1054 -0.4318
   48U     H2'1 1047   7.001   6.419   3.153  0.1685  0.9972  1.5341
   48U      O2' 1048   6.831   6.453   3.029 -0.3248  0.4671  0.3714
   48U     HO'2 1049   6.905   6.492   2.981  0.4494  0.1787  1.2869
   48U      O3' 1050   6.841   6.182   3.143 -0.0330 -0.0114  0.3590
   49C        P 1051   6.967   6.100   3.096  0.1417  0.3706 -0.0341
   49C      O1P 1052   6.910   5.992   3.028 -0.3703 -0.4441 -0.0892
   49C      O2P 1053   7.053   6.088   3.208 -0.5223  0.1456  0.1091
   49C      O5' 1054   7.038   6.203   2.996 -0.3726  0.0837  0.4671
   49C      C5' 1055   6.988   6.233   2.867  0.1879  0.0832  0.5191
   49C     H5'1 1056   6.890   6.278   2.881 -0.0209 -0.1505 -0.1372
   49C     H5'2 1057   6.983   6.149   2.798  2.1276 -0.4107  0.9219
   49C      C4' 1058   7.070   6.341   2.804 -0.1682 -0.7691 -0.0285
   49C      H4' 1059   7.020   6.389   2.720  1.8784  0.5856 -0.5426
   49C      O4' 1060   7.085   6.455   2.889  0.6850 -0.1056  0.0797
   49C      C1' 1061   7.205   6.516   2.867  0.0455 -0.3226 -0.5887
   49C      H1' 1062   7.183   6.613   2.824 -0.0384 -0.1106 -0.0807
   49C       N1 1063   7.282   6.533   2.996  1.1873 -1.1392 -0.2048
   49C       C6 1064   7.255   6.452   3.104  0.0611  0.3486  0.7630
   49C       H6 1065   7.184   6.371   3.102 -0.5495  0.8420  1.8493
   49C       C5 1066   7.317   6.467   3.222 -0.2883  0.5049 -0.3284
   49C       H5 1067   7.290   6.402   3.304  2.3318  1.8819  1.7967
   49C       C4 1068   7.411   6.574   3.223 -0.7796 -0.0642 -0.5813
   49C       N4 1069   7.473   6.592   3.333  0.0231  0.0865 -0.3839
   49C      H41 1070   7.449   6.533   3.411  0.1831 -0.0893 -0.4661
   49C      H42 1071   7.548   6.658   3.345  1.0803 -1.1433  0.0649
   49C       N3 1072   7.453   6.641   3.112 -0.2721 -0.2514 -0.1866
   49C       C2 1073   7.378   6.627   3.000  0.0090 -1.0412  0.8928
   49C       O2 1074   7.406   6.701   2.901 -0.6430 -0.8392 -0.5224
   49C      C3' 1075   7.211   6.302   2.770 -0.6592 -0.8023 -0.0209
   49C      H3' 1076   7.258   6.246   2.851  2.2012 -1.6310 -2.0932
   49C      C2' 1077   7.283   6.433   2.762  0.2586  0.1979 -0.2109
   49C     H2'1 1078   7.389   6.425   2.786  0.0823 -2.8212 -0.1354
   49C      O2' 1079   7.260   6.497   2.643  0.1024 -0.0929  0.2123
   49C     HO'2 1080   7.231   6.429   2.582 -0.3530 -0.4475  0.8136
   49C      O3' 1081   7.219   6.236   2.642  0.6324 -0.0081  0.1626
   50U        P 1082   7.336   6.123   2.606 -0.1624 -0.3134 -0.3611
   50U      O1P 1083   7.299   6.074   2.477 -0.0711  0.2720  0.9368
   50U      O2P 1084   7.330   6.028   2.716  0.2899 -0.1280 -0.1790
   50U      O5' 1085   7.480   6.185   2.614 -0.2120  0.1756  0.0966
   50U      C5' 1086   7.525   6.254   2.499  0.0551  0.5234  0.2745
   50U     H5'1 1087   7.447   6.322   2.464  1.6571  1.4718 -1.6088
   50U     H5'2 1088   7.556   6.182   2.423 -0.3731  0.1882  0.4125
   50U      C4' 1089   7.642   6.340   2.538  0.1027 -0.1534 -0.2065
   50U      H4' 1090   7.665   6.389   2.444 -0.5724  0.8936  0.1603
   50U      O4' 1091   7.615   6.438   2.633 -0.3838 -0.6635 -0.3007
   50U      C1' 1092   7.740   6.465   2.692  0.0856  0.0252 -0.5616
   50U      H1' 1093   7.767   6.569   2.674 -0.8722  0.0877 -1.8041
   50U       N1 1094   7.741   6.449   2.843 -0.0260  0.8507 -0.0776
   50U       C6 1095   7.661   6.350   2.900  0.1436  0.2704 -0.5257
   50U       H6 1096   7.601   6.291   2.833 -0.1915 -0.0540  0.0450
   50U       C5 1097   7.660   6.328   3.035  0.1498  0.1667  0.7262
   50U       H5 1098   7.583   6.272   3.087 -1.0384  0.6131 -0.4967
   50U       C4 1099   7.745   6.410   3.114 -0.6670  0.4479  0.2264
   50U       O4 1100   7.735   6.421   3.237 -0.4924  0.6925  0.1305
   50U       N3 1101   7.832   6.491   3.050  0.5498  0.2822  0.0221
   50U       H3 1102   7.903   6.530   3.110 -0.2344  1.4719  0.2059
   50U       C2 1103   7.839   6.512   2.921  0.2790  0.7968  0.5159
   50U       O2 1104   7.924   6.582   2.871  0.1380 -0.1215  0.2476
   50U      C3' 1105   7.758   6.257   2.584 -0.1333 -0.2192 -0.2640
   50U      H3' 1106   7.727   6.200   2.672  1.6501  1.2146  1.3717
   50U      C2' 1107   7.843   6.372   2.631 -0.1345  0.2560 -0.0145
   50U     H2'1 1108   7.912   6.351   2.712 -1.9468 -1.1181  1.2514
   50U      O2' 1109   7.920   6.440   2.525 -0.3239  0.1837  0.0491
   50U     HO'2 1110   7.925   6.373   2.457 -1.3860  1.9499 -1.8774
   50U      O3' 1111   7.832   6.187   2.487 -0.2460  0.6342 -0.5447
   51A        P 1112   7.931   6.065   2.527  0.1140 -0.1628  0.2580
   51A      O1P 1113   7.984   5.995   2.407  0.3183  0.3008  0.4768
   51A      O2P 1114   7.858   5.980   2.624  0.0968 -0.0298 -0.3223
   51A      O5' 1115   8.058   6.121   2.598  0.4150 -0.0052 -0.5113
   51A      C5' 1116   8.164   6.188   2.529 -0.1217 -0.1097  0.0314
   51A     H5'1 1117   8.114   6.268   2.474  0.5416 -0.5935 -1.3245
   51A     H5'2 1118   8.202   6.128   2.446  0.9856  0.7843 -0.1280
   51A      C4' 1119   8.279   6.233   2.618 -0.8832 -0.4251  0.4781
   51A      H4' 1120   8.361   6.267   2.555 -0.3502  2.1535  2.4056
   51A      O4' 1121   8.233   6.338   2.709 -0.0090 -0.0171  0.1420
   51A      C1' 1122   8.302   6.317   2.827  0.0351  0.8507  0.5487
   51A      H1' 1123   8.354   6.405   2.865 -1.3930  0.6567  3.1151
   51A       N9 1124   8.202   6.290   2.940  0.2217  0.5141 -0.1508
   51A       C8 1125   8.078   6.229   2.925  0.2428  0.6354 -0.0680
   51A       H8 1126   8.046   6.202   2.826  0.7926 -2.2238  0.4506
   51A       N7 1127   8.014   6.205   3.036 -0.2461 -0.3599 -0.2164
   51A       C5 1128   8.104   6.257   3.132  0.5238 -1.1865  1.0100
   51A       C6 1129   8.106   6.270   3.275 -0.4982  0.6440 -0.3450
   51A       N6 1130   8.008   6.226   3.356 -0.1858  0.4450 -0.0398
   51A      H61 1131   7.926   6.194   3.306 -0.4928  0.7504  0.2604
   51A      H62 1132   8.010   6.246   3.455  3.6287 -0.0627  0.1028
   51A       N1 1133   8.211   6.317   3.339  0.9786  0.2244 -0.0835
   51A       C2 1134   8.316   6.350   3.264  0.3754 -0.1749 -0.0063
   51A       H2 1135   8.398   6.383   3.326 -1.4648  1.0088  1.9105
   51A       N3 1136   8.335   6.349   3.137  0.1686  0.6634  0.0647
   51A       C4 1137   8.223   6.299   3.076  0.0217  0.1091 -0.4205
   51A      C3' 1138   8.341   6.116   2.690  0.1141 -0.1608  0.8285
   51A      H3' 1139   8.261   6.057   2.734  1.0427 -2.2429 -0.0894
   51A      C2' 1140   8.401   6.196   2.802  0.7677  0.0421 -0.2339
   51A     H2'1 1141   8.399   6.143   2.897 -0.9451  2.4048  1.1966
   51A      O2' 1142   8.530   6.249   2.783 -0.1283  0.1359  0.0341
   51A     HO'2 1143   8.565   6.261   2.872  0.2028 -2.3180  0.3141
   51A      O3' 1144   8.434   6.043   2.603  0.1911  0.4278  0.1108
   52U        P 1145   8.447   5.887   2.629  0.0386 -0.0403  0.0813
   52U      O1P 1146   8.556   5.845   2.536  0.6087 -0.2320 -0.4311
   52U      O2P 1147   8.311   5.822   2.626  0.0782 -0.6121  0.0715
   52U      O5' 1148   8.509   5.877   2.780  0.1074  0.1740  0.6091
   52U      C5' 1149   8.636   5.916   2.806 -0.3591  0.1811 -0.2438
   52U     H5'1 1150   8.649   6.001   2.739 -0.6584  0.5288  0.1386
   52U     H5'2 1151   8.699   5.836   2.767 -2.6225 -2.1465  0.6306
   52U      C4' 1152   8.673   5.945   2.954 -0.3326  0.2299 -0.2767
   52U      H4' 1153   8.771   5.985   2.979 -0.5239  1.7903 -1.8383
   52U      O4' 1154   8.580   6.036   3.009 -0.0801 -0.3554  0.2881
   52U      C1' 1155   8.564   5.999   3.147  0.5357  0.1017  0.3270
   52U      H1' 1156   8.605   6.077   3.211  1.3010 -0.7187  0.8598
   52U       N1 1157   8.421   5.983   3.182 -0.2322  0.5566  0.2269
   52U       C6 1158   8.330   5.925   3.089  0.9019 -0.3318 -0.0434
   52U       H6 1159   8.359   5.891   2.991  2.4371  0.2028  0.1995
   52U       C5 1160   8.196   5.918   3.116  0.0082 -0.1519 -0.3934
   52U       H5 1161   8.129   5.879   3.042 -0.9796 -0.4482  0.6349
   52U       C4 1162   8.147   5.955   3.243  0.4306  0.8536  0.7172
   52U       O4 1163   8.032   5.955   3.281 -0.5238  0.7309 -0.0652
   52U       N3 1164   8.241   5.996   3.328 -0.9661  0.0778 -0.2152
   52U       H3 1165   8.204   6.039   3.412 -0.6866  0.7689 -0.4305
   52U       C2 1166   8.380   6.006   3.311 -0.6416 -0.3364 -0.4482
   52U       O2 1167   8.452   6.044   3.406 -0.1542  0.0619 -0.2659
   52U      C3' 1168   8.654   5.808   3.028 -0.6089 -0.5501 -0.1247
   52U      H3' 1169   8.563   5.752   3.004  0.1249 -1.6739 -0.3641
   52U      C2' 1170   8.647   5.872   3.169  1.2065 -0.0235 -0.1610
   52U     H2'1 1171   8.598   5.801   3.236  1.1460  0.9564  0.8626
   52U      O2' 1172   8.777   5.914   3.213  0.6174  0.7961 -0.6015
   52U     HO'2 1173   8.842   5.879   3.151 -1.0340  0.1411 -2.0594
   52U      O3' 1174   8.773   5.725   3.015  0.3741 -0.2661 -0.2342
   53U        P 1175   8.762   5.575   3.062  0.1565  0.4346  0.2300
   53U      O1P 1176   8.893   5.505   3.041  0.0130 -0.7620 -0.0421
   53U      O2P 1177   8.646   5.522   2.997 -0.0011  0.1002 -0.1603
   53U      O5' 1178   8.731   5.566   3.216 -0.6195 -0.0582  0.9567
   53U      C5' 1179   8.833   5.578   3.320  0.3360 -0.5071  0.3698
   53U     H5'1 1180   8.884   5.673   3.304 -2.3363  1.0688  0.4483
   53U     H5'2 1181   8.905   5.496   3.322  0.0970 -0.7560 -0.6250
   53U      C4' 1182   8.779   5.593   3.457  0.1872  0.1526 -0.5386
   53U      H4' 1183   8.857   5.610   3.531 -0.4470  1.6789 -0.1970
   53U      O4' 1184   8.694   5.698   3.468 -0.5297  0.3732 -0.1169
   53U      C1' 1185   8.601   5.669   3.572  0.3301 -0.3176 -0.4535
   53U      H1' 1186   8.615   5.724   3.665 -0.8857 -1.1334  0.2312
   53U       N1 1187   8.462   5.695   3.523 -0.0089  0.6019  0.4665
   53U       C6 1188   8.414   5.656   3.400 -0.3915 -0.4099  0.1553
   53U       H6 1189   8.489   5.626   3.328 -1.7774 -0.2750 -1.4210
   53U       C5 1190   8.277   5.664   3.370 -0.6776 -0.6611  0.3034
   53U       H5 1191   8.235   5.628   3.278 -2.0780 -0.1207  0.7090
   53U       C4 1192   8.183   5.700   3.469  0.3206  0.1899 -0.2799
   53U       O4 1193   8.061   5.695   3.450  0.0095 -0.8957  0.0946
   53U       N3 1194   8.235   5.727   3.591  0.5529  0.4462 -0.4519
   53U       H3 1195   8.173   5.734   3.670  1.7147 -1.5016  0.7323
   53U       C2 1196   8.366   5.729   3.620  0.0308  1.3296  0.5079
   53U       O2 1197   8.396   5.755   3.731  0.2367 -0.0204  0.2903
   53U      C3' 1198   8.703   5.465   3.492 -0.3077 -0.7900  0.4344
   53U      H3' 1199   8.641   5.439   3.406  1.5490  0.1946 -1.2868
   53U      C2' 1200   8.617   5.520   3.608  0.2886 -0.1683 -0.3396
   53U     H2'1 1201   8.520   5.471   3.597 -0.0701  0.5018 -0.2715
   53U      O2' 1202   8.690   5.505   3.724  0.1831  0.6134 -0.0113
   53U     HO'2 1203   8.635   5.451   3.781 -0.3641 -0.1125 -1.1802
   53U      O3' 1204   8.790   5.359   3.518  0.0057  0.3560 -0.0294
   54C        P 1205   8.746   5.206   3.523 -0.0134 -0.0915 -0.7664
   54C      O1P 1206   8.857   5.117   3.569  0.2108 -1.1763 -0.3298
   54C      O2P 1207   8.671   5.176   3.398 -0.1231 -0.4624  0.0774
   54C      O5' 1208   8.639   5.213   3.645 -0.0726 -0.6136 -0.1943
   54C      C5' 1209   8.673   5.197   3.782 -0.1916 -0.2532  0.0476
   54C     H5'1 1210   8.765   5.251   3.804 -0.4396  0.4271 -0.5450
   54C     H5'2 1211   8.700   5.092   3.791 -0.2630 -0.4035 -1.2888
   54C      C4' 1212   8.578   5.239   3.893  0.4791 -0.0127  0.2194
   54C      H4' 1213   8.637   5.256   3.983  4.1714  0.3917 -2.0604
   54C      O4' 1214   8.515   5.357   3.865  1.1429 -0.3841 -0.3662
   54C      C1' 1215   8.381   5.349   3.925  0.5270 -0.2316 -0.1494
   54C      H1' 1216   8.361   5.437   3.987 -1.9703 -0.6503 -0.2750
   54C       N1 1217   8.276   5.353   3.820 -0.7652  0.5749 -0.4282
   54C       C6 1218   8.309   5.333   3.687  0.9081  0.4430 -0.5231
   54C       H6 1219   8.411   5.309   3.662  0.1241 -1.1461 -2.5018
   54C       C5 1220   8.218   5.358   3.586 -0.0716 -0.3331  0.0276
   54C       H5 1221   8.252   5.354   3.483  0.2167 -0.5703  0.1303
   54C       C4 1222   8.088   5.397   3.632  0.0470 -0.4319  0.0179
   54C       N4 1223   7.983   5.388   3.552  0.2071  0.6103  0.1200
   54C      H41 1224   8.002   5.391   3.453 -1.3020 -2.6645 -0.3977
   54C      H42 1225   7.891   5.405   3.591  0.7484  0.0557  1.7021
   54C       N3 1226   8.053   5.408   3.759  0.0413 -0.0881  0.2337
   54C       C2 1227   8.143   5.381   3.855 -0.0786 -0.5287 -0.0620
   54C       O2 1228   8.102   5.378   3.969  0.1879 -0.6961 -0.3768
   54C      C3' 1229   8.469   5.140   3.913  0.4608  0.5133 -0.4856
   54C      H3' 1230   8.431   5.106   3.816 -2.1702 -0.3719  0.7775
   54C      C2' 1231   8.362   5.214   3.994 -0.0123  0.3546  0.1928
   54C     H2'1 1232   8.271   5.157   3.978 -0.4973  0.9647  0.7355
   54C      O2' 1233   8.410   5.224   4.128 -0.6969 -0.2481  0.6616
   54C     HO'2 1234   8.473   5.155   4.150  0.7810  0.9931  0.4793
   54C      O3' 1235   8.511   5.024   3.980  0.1364 -0.5505 -0.2793
   55C        P 1236   8.429   4.890   3.980 -0.2878 -0.2185  0.3098
   55C      O1P 1237   8.514   4.790   4.047 -0.3840 -0.2181 -0.2281
   55C      O2P 1238   8.395   4.874   3.835  0.6113  0.1176 -0.0923
   55C      O5' 1239   8.289   4.908   4.062 -0.4304 -0.0118 -0.1590
   55C      C5' 1240   8.282   4.868   4.198  0.7171  0.2103  0.2626
   55C     H5'1 1241   8.349   4.923   4.265  0.4610  2.0708 -0.9493
   55C     H5'2 1242   8.315   4.764   4.198  0.4338  0.1164  0.7699
   55C      C4' 1243   8.136   4.858   4.251 -0.8066 -0.4283  0.4486
   55C      H4' 1244   8.137   4.818   4.353 -0.2834  1.1847  1.1169
   55C      O4' 1245   8.058   4.976   4.242 -0.0161 -0.2590 -0.5846
   55C      C1' 1246   7.925   4.945   4.199  0.5561 -0.0657 -0.5824
   55C      H1' 1247   7.860   4.988   4.275  0.7631  1.1868 -1.0896
   55C       N1 1248   7.881   5.003   4.068 -0.2652 -0.3531 -0.0356
   55C       C6 1249   7.971   5.043   3.973 -0.0131  0.5173  0.1072
   55C       H6 1250   8.073   5.052   4.006 -0.0156  0.8507  0.0194
   55C       C5 1251   7.937   5.081   3.852 -0.5626 -1.3859  0.4762
   55C       H5 1252   8.007   5.118   3.778 -2.4044  1.8949  0.1966
   55C       C4 1253   7.802   5.072   3.816 -0.3623  0.2357  0.3585
   55C       N4 1254   7.759   5.090   3.695  0.0335  0.5645  0.0384
   55C      H41 1255   7.826   5.118   3.625  0.6503 -1.8081 -0.4077
   55C      H42 1256   7.661   5.088   3.671  0.3765 -0.1022 -1.4024
   55C       N3 1257   7.712   5.040   3.901  0.2661 -0.3485 -1.1141
   55C       C2 1258   7.744   5.010   4.032  0.0146  0.1802  0.5767
   55C       O2 1259   7.655   4.988   4.113 -0.8267 -0.6902 -0.1726
   55C      C3' 1260   8.057   4.751   4.176 -0.3539 -0.6090  0.2009
   55C      H3' 1261   8.067   4.772   4.069 -2.9383 -1.0984 -0.2025
   55C      C2' 1262   7.912   4.791   4.212  0.2737  0.8728 -0.5700
   55C     H2'1 1263   7.848   4.759   4.130  0.0533  1.9334 -0.8284
   55C      O2' 1264   7.864   4.736   4.339 -0.7056  0.0214  0.3944
   55C     HO'2 1265   7.777   4.777   4.344  0.6272  3.3747 -1.0549
   55C      O3' 1266   8.095   4.620   4.197 -1.4702 -0.3980  0.7587
   56G        P 1267   8.084   4.513   4.084 -0.0701 -0.1281  0.2758
   56G      O1P 1268   8.121   4.380   4.136 -0.3075 -0.0014  0.2105
   56G      O2P 1269   8.151   4.562   3.961 -0.0378 -0.6268 -0.0283
   56G      O5' 1270   7.929   4.505   4.052  0.4612 -0.5360  0.4133
   56G      C5' 1271   7.839   4.446   4.151 -0.0129  0.3174 -0.0378
   56G     H5'1 1272   7.867   4.488   4.248 -1.0509  0.4760  0.2018
   56G     H5'2 1273   7.860   4.340   4.162  0.7671  0.2967 -1.4544
   56G      C4' 1274   7.685   4.474   4.120 -0.6093 -0.0342 -0.1966
   56G      H4' 1275   7.628   4.445   4.208 -0.2784 -0.6376 -0.1724
   56G      O4' 1276   7.667   4.611   4.084  0.4523 -0.0096 -0.3299
   56G      C1' 1277   7.558   4.615   4.002  0.0500 -0.4908 -0.2574
   56G      H1' 1278   7.490   4.695   4.032  0.3801  0.2080 -1.2945
   56G       N9 1279   7.601   4.666   3.869 -0.1586  0.3854  0.5724
   56G       C8 1280   7.728   4.697   3.831  0.7370  0.0719  0.1951
   56G       H8 1281   7.818   4.672   3.885 -1.1372 -2.8630  2.2356
   56G       N7 1282   7.741   4.737   3.707  0.3101 -0.4442  0.0871
   56G       C5 1283   7.603   4.751   3.664 -0.0234  0.1433 -0.1938
   56G       C6 1284   7.539   4.798   3.545 -0.2686 -0.5484 -0.1084
   56G       O6 1285   7.604   4.833   3.446 -0.3091  0.2846 -0.9496
   56G       N1 1286   7.402   4.794   3.544 -0.0162 -0.0623 -0.0630
   56G       H1 1287   7.348   4.831   3.467  0.4269  1.1964  0.2104
   56G       C2 1288   7.329   4.758   3.655  0.2183 -0.0683  0.2431
   56G       N2 1289   7.202   4.784   3.646 -0.3896 -0.2311 -1.4459
   56G      H21 1290   7.158   4.825   3.565 -1.5550  1.9060  0.1828
   56G      H22 1291   7.139   4.753   3.719 -3.5802  0.1480 -3.8324
   56G       N3 1292   7.378   4.712   3.769  0.1050  0.0993  0.4796
   56G       C4 1293   7.521   4.709   3.765 -0.5004  0.5447  0.3720
   56G      C3' 1294   7.618   4.396   4.013  0.5495  0.3117 -0.1082
   56G      H3' 1295   7.685   4.389   3.928 -1.2292  0.2937 -1.5910
   56G      C2' 1296   7.489   4.481   3.983 -0.2318  0.4985  0.1900
   56G     H2'1 1297   7.439   4.456   3.889  1.8183 -2.7647 -0.1962
   56G      O2' 1298   7.396   4.476   4.092  1.0228  0.5842 -0.0176
   56G     HO'2 1299   7.327   4.535   4.063 -0.2690 -1.5666 -1.5127
   56G      O3' 1300   7.584   4.263   4.050  0.0374  0.2958 -0.0374
   57U        P 1301   7.577   4.147   3.953 -0.0915 -0.1188 -0.1833
   57U      O1P 1302   7.541   4.029   4.031  0.9999  0.0690  0.4157
   57U      O2P 1303   7.714   4.145   3.896 -0.0248  0.0585  0.1934
   57U      O5' 1304   7.463   4.182   3.839  0.0131  0.3758  0.0225
   57U      C5' 1305   7.329   4.188   3.880 -0.1664 -0.6096  0.2375
   57U     H5'1 1306   7.311   4.253   3.965 -0.6384  2.4530 -2.0284
   57U     H5'2 1307   7.296   4.090   3.913  1.9978 -1.2298  0.7314
   57U      C4' 1308   7.232   4.229   3.773  0.3527  0.2335  0.3723
   57U      H4' 1309   7.133   4.216   3.816  1.0024 -1.4258  1.5016
   57U      O4' 1310   7.250   4.363   3.728 -0.4573  0.4697 -0.2264
   57U      C1' 1311   7.222   4.371   3.591  0.5290  0.0846  0.5125
   57U      H1' 1312   7.134   4.435   3.588 -0.2462 -0.9447 -2.6880
   57U       N1 1313   7.327   4.428   3.508  0.7084  0.1587  0.1799
   57U       C6 1314   7.458   4.404   3.537 -0.1630  0.3046  0.8688
   57U       H6 1315   7.483   4.349   3.626  0.6155 -2.0191 -0.6981
   57U       C5 1316   7.550   4.435   3.440  1.1402 -0.0313  0.2257
   57U       H5 1317   7.656   4.421   3.454  1.0078 -0.7679  0.5477
   57U       C4 1318   7.516   4.495   3.312  0.5534 -0.2922  0.5056
   57U       O4 1319   7.575   4.505   3.207 -0.2516 -0.4094  0.4540
   57U       N3 1320   7.389   4.537   3.309  0.4671  0.8245  0.2381
   57U       H3 1321   7.356   4.569   3.219 -1.5059 -1.1623  0.1522
   57U       C2 1322   7.287   4.490   3.394 -0.3325 -0.6333 -0.1304
   57U       O2 1323   7.172   4.486   3.363  0.2154 -0.1707 -0.1499
   57U      C3' 1324   7.245   4.144   3.646 -0.3546 -0.1408  0.3773
   57U      H3' 1325   7.352   4.137   3.626 -0.1277 -1.1601  1.8108
   57U      C2' 1326   7.176   4.241   3.546 -0.4523  0.4077 -0.0929
   57U     H2'1 1327   7.218   4.216   3.449 -0.2273 -1.3705  0.4200
   57U      O2' 1328   7.031   4.243   3.548  0.6706 -0.3993  0.2352
   57U     HO'2 1329   6.993   4.172   3.496 -0.9055 -0.4726  1.4080
   57U      O3' 1330   7.185   4.014   3.646 -0.2320  0.2530 -0.2384
   58A        P 1331   7.202   3.907   3.529 -0.1752 -0.1484  0.4892
   58A      O1P 1332   7.161   3.777   3.581  0.0029 -0.3629  0.1337
   58A      O2P 1333   7.335   3.921   3.474 -0.0421 -0.4461  0.5318
   58A      O5' 1334   7.085   3.954   3.427 -0.4165 -0.3723 -0.4272
   58A      C5' 1335   6.948   3.940   3.445  0.2834  0.2165  0.8248
   58A     H5'1 1336   6.925   3.993   3.538  1.5624  0.7677  0.8469
   58A     H5'2 1337   6.903   3.841   3.442  0.1372  0.2999 -0.5495
   58A      C4' 1338   6.880   4.019   3.331 -0.0949 -0.0375  0.3531
   58A      H4' 1339   6.774   4.025   3.355 -0.2119 -2.0101  0.4645
   58A      O4' 1340   6.939   4.152   3.312  0.2273  0.1244  0.6929
   58A      C1' 1341   6.937   4.187   3.169 -0.2437  0.5879 -0.1665
   58A      H1' 1342   6.905   4.290   3.152  2.4380  1.6321  0.4860
   58A       N9 1343   7.077   4.183   3.110  0.0018 -0.7732  0.0868
   58A       C8 1344   7.188   4.146   3.183  0.0099  0.1025  0.5553
   58A       H8 1345   7.174   4.099   3.279 -1.1920  0.9046  0.7928
   58A       N7 1346   7.300   4.194   3.125  0.5718  0.7061  0.0236
   58A       C5 1347   7.254   4.257   3.010  0.9586  0.1917 -0.5221
   58A       C6 1348   7.314   4.349   2.914 -0.0946  0.6868  0.7791
   58A       N6 1349   7.444   4.368   2.900 -0.7456  0.0723  0.3862
   58A      H61 1350   7.512   4.311   2.948 -1.5879 -2.6128 -1.3577
   58A      H62 1351   7.475   4.441   2.837  1.7496 -1.2947 -0.1234
   58A       N1 1352   7.247   4.407   2.820  1.1765 -0.4764  0.0868
   58A       C2 1353   7.112   4.389   2.819 -0.2973 -0.0891  0.5096
   58A       H2 1354   7.058   4.443   2.743 -2.8456 -1.0165  1.5405
   58A       N3 1355   7.040   4.309   2.901 -0.1787 -0.2771  0.2378
   58A       C4 1356   7.118   4.248   2.992 -0.3421 -0.1429 -1.0971
   58A      C3' 1357   6.896   3.954   3.192 -0.2114  0.0997 -0.6208
   58A      H3' 1358   7.002   3.929   3.181 -0.2638 -0.2247 -0.4082
   58A      C2' 1359   6.866   4.072   3.103  0.8325 -0.8943  0.0677
   58A     H2'1 1360   6.908   4.061   3.003  2.8465 -0.5888  0.8371
   58A      O2' 1361   6.725   4.097   3.096 -0.4805  0.3798  0.1418
   58A     HO'2 1362   6.681   4.014   3.115  2.3121 -1.1949  0.2507
   58A      O3' 1363   6.808   3.851   3.175 -0.2649  0.2286 -0.6959
   59C        P 1364   6.845   3.725   3.092  0.0481  0.2930  0.3000
   59C      O1P 1365   6.742   3.624   3.108  0.1475 -0.9245  0.4315
   59C      O2P 1366   6.977   3.679   3.137  0.6491  0.2585 -0.1529
   59C      O5' 1367   6.857   3.773   2.943 -0.7303 -0.0852  0.5311
   59C      C5' 1368   6.744   3.811   2.867 -0.1038  0.4099 -0.5805
   59C     H5'1 1369   6.679   3.877   2.924 -1.6391 -0.7078 -0.9744
   59C     H5'2 1370   6.676   3.732   2.835 -0.9973  1.3192 -0.9979
   59C      C4' 1371   6.781   3.877   2.735  0.0639  0.2647  0.5422
   59C      H4' 1372   6.685   3.898   2.689 -0.1455 -1.2775  0.2124
   59C      O4' 1373   6.849   3.997   2.752  0.2846  0.1421 -0.6558
   59C      C1' 1374   6.931   4.021   2.643  0.1308 -0.3293  0.1993
   59C      H1' 1375   6.900   4.114   2.594  1.1082  0.5049  1.1095
   59C       N1 1376   7.070   4.032   2.687 -0.0749 -0.5137  0.2779
   59C       C6 1377   7.118   3.974   2.799 -0.2242  0.1681  0.2098
   59C       H6 1378   7.053   3.914   2.860  0.0970 -0.3026  0.0907
   59C       C5 1379   7.250   3.993   2.827 -0.2393  0.1714 -0.1236
   59C       H5 1380   7.299   3.941   2.907  2.4681 -0.6470 -2.1569
   59C       C4 1381   7.330   4.072   2.742 -0.0957  0.8843  0.8376
   59C       N4 1382   7.460   4.090   2.755  0.2594 -0.0049 -0.5128
   59C      H41 1383   7.503   4.062   2.842 -2.9972 -2.4134  0.5452
   59C      H42 1384   7.501   4.148   2.683  2.2872 -0.3492  0.2977
   59C       N3 1385   7.286   4.115   2.630  0.4553  0.6463  0.5920
   59C       C2 1386   7.153   4.102   2.600 -0.1971 -0.7449  0.1742
   59C       O2 1387   7.114   4.145   2.495  0.0033 -0.1564 -0.0028
   59C      C3' 1388   6.868   3.787   2.653 -0.5632 -0.7753 -1.0251
   59C      H3' 1389   6.945   3.757   2.724 -0.0800  3.1880  0.3712
   59C      C2' 1390   6.914   3.900   2.549 -0.1781  0.2873 -0.7688
   59C     H2'1 1391   7.016   3.878   2.517  1.4574  3.8849  1.2511
   59C      O2' 1392   6.801   3.915   2.447  0.1392  0.2664 -0.3301
   59C     HO'2 1393   6.827   3.955   2.364 -1.5099  0.4405 -0.8077
   59C      O3' 1394   6.796   3.677   2.608 -0.2030  0.0377 -0.1898
   60U        P 1395   6.875   3.548   2.561 -0.2474  0.5132  0.2068
   60U      O1P 1396   6.779   3.445   2.509  0.3995 -0.2037  0.2042
   60U      O2P 1397   6.970   3.515   2.666 -0.8808  0.2636 -0.4624
   60U      O5' 1398   6.961   3.599   2.432  0.3163  0.2425  0.4684
   60U      C5' 1399   6.895   3.646   2.312 -0.1765  0.2842 -0.0634
   60U     H5'1 1400   6.813   3.712   2.341 -0.8346  0.2013 -1.5955
   60U     H5'2 1401   6.861   3.556   2.260 -1.4582  0.4896  0.3831
   60U      C4' 1402   6.979   3.732   2.210 -0.1911  0.4792 -1.1057
   60U      H4' 1403   6.917   3.758   2.124  0.0099  1.4325 -0.9657
   60U      O4' 1404   7.043   3.846   2.262  0.2283  0.0330  0.1604
   60U      C1' 1405   7.175   3.848   2.213  0.0163 -0.5432  0.0279
   60U      H1' 1406   7.194   3.942   2.162  0.3596  0.3630  1.7508
   60U       N1 1407   7.278   3.848   2.319  0.4560  0.7397 -0.3070
   60U       C6 1408   7.267   3.786   2.438  0.0062  0.8151  0.2396
   60U       H6 1409   7.171   3.745   2.467  0.0567  1.3761  1.2832
   60U       C5 1410   7.372   3.779   2.525 -0.4363 -0.3603  0.7881
   60U       H5 1411   7.361   3.724   2.617 -0.1999 -0.7663  0.5768
   60U       C4 1412   7.504   3.824   2.489 -0.2991 -0.4972 -0.5153
   60U       O4 1413   7.605   3.828   2.556  0.0113  0.1727 -0.2702
   60U       N3 1414   7.508   3.873   2.361 -0.1198 -0.6239 -0.1395
   60U       H3 1415   7.598   3.899   2.324 -0.1471 -1.9734 -1.2209
   60U       C2 1416   7.408   3.884   2.273 -0.1595  0.5324  1.1224
   60U       O2 1417   7.435   3.934   2.162 -0.6380 -0.8404 -0.0291
   60U      C3' 1418   7.095   3.641   2.162 -0.0009  0.2027  0.6828
   60U      H3' 1419   7.130   3.586   2.249  0.4386  0.8354  0.9144
   60U      C2' 1420   7.197   3.740   2.114  0.1306 -0.0823 -0.0895
   60U     H2'1 1421   7.293   3.691   2.104 -1.0395 -2.6243  0.3602
   60U      O2' 1422   7.148   3.791   1.991 -0.1718  0.1488  0.1981
   60U     HO'2 1423   7.158   3.714   1.935  0.6019  0.4695 -0.1157
   60U      O3' 1424   7.056   3.558   2.056 -0.6319 -0.5407  0.2067
   61U        P 1425   7.149   3.428   2.018  0.6376 -0.3067  0.3345
   61U      O1P 1426   7.280   3.474   1.958  0.9863 -0.0671  0.1643
   61U      O2P 1427   7.053   3.347   1.938 -0.3757  0.3417  0.0708
   61U      O5' 1428   7.183   3.358   2.165 -0.0847  0.0298  1.1319
   61U      C5' 1429   7.118   3.237   2.206  0.3709 -0.2948  0.3455
   61U     H5'1 1430   7.152   3.166   2.131  2.9170  1.8497 -0.7117
   61U     H5'2 1431   7.010   3.248   2.211  0.6032  3.4487  0.2223
   61U      C4' 1432   7.155   3.195   2.345  0.2400 -0.8574  0.5094
   61U      H4' 1433   7.124   3.091   2.356 -0.8735 -0.4184  1.7833
   61U      O4' 1434   7.295   3.203   2.343  0.4636 -0.0408  0.8405
   61U      C1' 1435   7.334   3.292   2.451  0.8029 -1.0364  0.0112
   61U      H1' 1436   7.348   3.235   2.543  0.8657 -0.1200  0.5755
   61U       N1 1437   7.457   3.373   2.423 -0.8560 -0.3722  1.0184
   61U       C6 1438   7.476   3.440   2.299  0.2194  0.3286 -1.2270
   61U       H6 1439   7.408   3.418   2.217  0.7354  0.3903 -1.6755
   61U       C5 1440   7.579   3.525   2.282  0.4125 -0.0495  0.4558
   61U       H5 1441   7.589   3.575   2.187  0.0259  0.0127  0.4445
   61U       C4 1442   7.668   3.558   2.381 -0.0813  0.0252  0.1483
   61U       O4 1443   7.760   3.642   2.368  0.4547  0.5477  0.2636
   61U       N3 1444   7.642   3.492   2.501  0.0681 -0.4126 -0.5326
   61U       H3 1445   7.713   3.511   2.571 -0.9464 -0.6110  0.5955
   61U       C2 1446   7.548   3.394   2.527 -0.7044  0.6812 -0.3102
   61U       O2 1447   7.548   3.331   2.636 -0.5733  0.1217  0.6937
   61U      C3' 1448   7.099   3.279   2.457 -0.5837 -0.7944 -0.0788
   61U      H3' 1449   7.011   3.332   2.421  0.2530  0.1680 -0.7643
   61U      C2' 1450   7.214   3.384   2.479  0.2100 -0.6939  0.4215
   61U     H2'1 1451   7.208   3.461   2.402 -1.7893 -0.2021  1.0030
   61U      O2' 1452   7.218   3.450   2.604  0.0236 -0.2935  0.3952
   61U     HO'2 1453   7.130   3.479   2.629  0.0069 -0.3295  0.3782
   61U      O3' 1454   7.076   3.196   2.579  0.7071 -0.1733  0.4935
   61U      H3T 1455   7.061   3.258   2.651  1.9285  0.1619  0.4894
   62G      O5' 1456   7.968   4.494   2.033 -0.2542 -0.4591  0.0118
   62G      H5T 1457   8.055   4.453   2.039  0.7974  1.4340 -1.4517
   62G      C5' 1458   7.937   4.514   1.899  0.1668 -0.0854  0.6050
   62G     H5'1 1459   7.994   4.445   1.837 -1.6377  0.3227 -1.5686
   62G     H5'2 1460   7.959   4.617   1.872  0.5189 -0.0699  0.9217
   62G      C4' 1461   7.800   4.484   1.860  0.6479  0.7497  0.3054
   62G      H4' 1462   7.785   4.509   1.756 -0.3781 -0.2527  0.1886
   62G      O4' 1463   7.767   4.341   1.879  0.0834 -0.2681 -0.2468
   62G      C1' 1464   7.636   4.335   1.938  0.7248  0.7207  0.2247
   62G      H1' 1465   7.571   4.260   1.895  2.3831  0.1692 -1.3901
   62G       N9 1466   7.652   4.303   2.087 -0.0252 -0.3910  0.5594
   62G       C8 1467   7.767   4.285   2.149 -0.6512  0.4671  0.5068
   62G       H8 1468   7.860   4.302   2.098 -0.6369 -1.1990 -0.0686
   62G       N7 1469   7.757   4.260   2.276  0.1994 -0.5938 -0.0327
   62G       C5 1470   7.619   4.253   2.297  0.1910  0.2790  0.1141
   62G       C6 1471   7.539   4.218   2.412  0.1324  0.2839  0.0213
   62G       O6 1472   7.585   4.207   2.527 -0.2872  0.0175 -0.6715
   62G       N1 1473   7.403   4.212   2.386  0.3572  0.3287 -0.7244
   62G       H1 1474   7.341   4.196   2.464  3.2268  2.0608  2.1368
   62G       C2 1475   7.347   4.241   2.266  0.2086 -0.3277 -0.2053
   62G       N2 1476   7.220   4.212   2.247  0.5769  0.3908 -0.1406
   62G      H21 1477   7.159   4.201   2.326  2.2420 -3.8298  0.8166
   62G      H22 1478   7.187   4.229   2.154 -0.4452 -2.2630 -0.3205
   62G       N3 1479   7.419   4.268   2.155 -0.4525  0.5196  0.4509
   62G       C4 1480   7.552   4.277   2.175 -0.3356 -0.6468 -0.0673
   62G      C3' 1481   7.689   4.564   1.937 -0.2706 -0.2696 -0.6521
   62G      H3' 1482   7.719   4.568   2.042 -4.0893 -1.4879  0.6674
   62G      C2' 1483   7.569   4.473   1.929 -0.0130 -0.2893  0.4466
   62G     H2'1 1484   7.499   4.493   2.010  0.1430  0.9827  0.2895
   62G      O2' 1485   7.518   4.484   1.802 -0.3894 -0.3568 -0.3481
   62G     HO'2 1486   7.514   4.577   1.781 -0.6883  0.0632  1.3768
   62G      O3' 1487   7.671   4.691   1.878  0.2957 -0.2182 -1.2822
   63U        P 1488   7.657   4.818   1.971  0.2083  0.0586 -0.1167
   63U      O1P 1489   7.653   4.933   1.881  0.3622  0.4590 -0.2740
   63U      O2P 1490   7.776   4.818   2.066 -0.1342  1.2010  0.2285
   63U      O5' 1491   7.526   4.810   2.056  0.0419 -0.2579  0.2082
   63U      C5' 1492   7.404   4.810   1.988  0.0348 -0.2563 -0.5511
   63U     H5'1 1493   7.418   4.751   1.897  0.8687 -0.1710 -0.4872
   63U     H5'2 1494   7.375   4.913   1.967 -1.2445 -0.4662  0.0427
   63U      C4' 1495   7.287   4.755   2.073  0.1723  1.2392 -0.5183
   63U      H4' 1496   7.203   4.740   2.004  0.7991  0.5154 -1.1392
   63U      O4' 1497   7.327   4.624   2.116  0.4252 -0.3550  0.5336
   63U      C1' 1498   7.271   4.611   2.245  0.0443  0.4022 -0.2522
   63U      H1' 1499   7.200   4.528   2.247  0.1438  0.2970 -0.8698
   63U       N1 1500   7.362   4.591   2.357  0.1079 -0.1246  0.3755
   63U       C6 1501   7.496   4.614   2.343 -0.3934  0.1447 -0.4448
   63U       H6 1502   7.529   4.651   2.246 -1.5850  0.9654 -0.5540
   63U       C5 1503   7.576   4.590   2.451 -0.5097  0.2596  0.2303
   63U       H5 1504   7.682   4.603   2.436 -0.5232 -0.3204 -0.4169
   63U       C4 1505   7.532   4.534   2.580  0.1193  0.3136  0.3165
   63U       O4 1506   7.598   4.501   2.682 -1.0675 -0.1782  0.0134
   63U       N3 1507   7.394   4.516   2.583 -0.8394 -0.5138  0.4946
   63U       H3 1508   7.359   4.471   2.666  2.1169 -0.2976  1.9785
   63U       C2 1509   7.308   4.539   2.477 -0.5994  0.5935 -0.6432
   63U       O2 1510   7.191   4.495   2.493 -0.7163 -0.1080 -0.0354
   63U      C3' 1511   7.246   4.838   2.188  0.6131  0.0717 -0.8171
   63U      H3' 1512   7.334   4.889   2.228  1.2314  0.1249 -2.1943
   63U      C2' 1513   7.180   4.738   2.278  0.3291 -0.8029 -0.5526
   63U     H2'1 1514   7.184   4.759   2.385  0.0914 -0.7241 -0.5580
   63U      O2' 1515   7.041   4.712   2.238  0.2178 -0.2748 -0.3913
   63U     HO'2 1516   7.017   4.792   2.191 -2.5772 -1.4810 -1.2440
   63U      O3' 1517   7.159   4.935   2.136  0.2897  0.5793  0.1836
   64A        P 1518   7.126   5.061   2.214 -0.0542 -0.2392  0.4110
   64A      O1P 1519   7.026   5.135   2.135  0.1776 -0.2224 -0.2647
   64A      O2P 1520   7.255   5.128   2.223 -0.5387  0.1704 -0.1787
   64A      O5' 1521   7.067   5.034   2.362 -0.0729  0.0936  0.1890
   64A      C5' 1522   6.932   4.997   2.375  1.0069 -0.0275  0.1104
   64A     H5'1 1523   6.914   4.919   2.302  0.0974  0.5720 -0.3254
   64A     H5'2 1524   6.861   5.071   2.339 -2.7056 -3.1013  0.4623
   64A      C4' 1525   6.895   4.951   2.520 -0.5500 -0.0384  0.1743
   64A      H4' 1526   6.790   4.924   2.533 -1.0498  0.9975 -1.3821
   64A      O4' 1527   6.972   4.836   2.554  0.5107 -0.0189  0.4466
   64A      C1' 1528   6.994   4.830   2.684 -1.0234  0.1216 -0.9244
   64A      H1' 1529   6.942   4.748   2.734  1.2093 -0.5593  0.4651
   64A       N9 1530   7.144   4.803   2.724  0.3228  0.0454  0.4968
   64A       C8 1531   7.255   4.826   2.654 -0.0428 -0.5166 -0.1180
   64A       H8 1532   7.251   4.891   2.568  0.5183  3.2290  2.4393
   64A       N7 1533   7.369   4.797   2.714 -0.1569  0.1326  0.2107
   64A       C5 1534   7.323   4.740   2.833  0.4055 -0.1732  0.3761
   64A       C6 1535   7.373   4.682   2.954 -0.2828 -0.5175 -0.6386
   64A       N6 1536   7.501   4.670   2.980 -0.5804  0.7937  0.1931
   64A      H61 1537   7.568   4.713   2.917  0.7712 -0.1370  0.9780
   64A      H62 1538   7.515   4.606   3.056  0.1503 -0.6808 -1.1143
   64A       N1 1539   7.295   4.632   3.050 -0.3173  0.0340 -0.0965
   64A       C2 1540   7.166   4.646   3.033  0.2138  0.2716 -0.3253
   64A       H2 1541   7.110   4.616   3.119  0.7661  0.7437  0.1927
   64A       N3 1542   7.096   4.695   2.930 -0.2478 -0.4348  0.1926
   64A       C4 1543   7.185   4.746   2.836 -0.3139 -0.0462 -0.5631
   64A      C3' 1544   6.935   5.058   2.627  0.1289  0.2444 -0.1823
   64A      H3' 1545   7.032   5.102   2.602  0.0619  0.3157 -0.3147
   64A      C2' 1546   6.942   4.962   2.748 -1.2738 -0.1953 -0.0721
   64A     H2'1 1547   7.011   4.981   2.830 -0.8600 -0.8098 -0.2709
   64A      O2' 1548   6.817   4.916   2.791  0.2601 -0.7750  0.0547
   64A     HO'2 1549   6.764   4.990   2.763 -0.3555 -1.7339 -1.3851
   64A      O3' 1550   6.834   5.153   2.640  0.1432  0.1006 -0.5874
   65C        P 1551   6.861   5.288   2.727 -0.5086 -0.2769 -0.3301
   65C      O1P 1552   6.753   5.375   2.712 -0.2095 -0.4628 -0.2017
   65C      O2P 1553   7.001   5.331   2.707 -0.6171  0.2415  0.0271
   65C      O5' 1554   6.860   5.254   2.885  0.2279 -0.5884  0.4097
   65C      C5' 1555   6.745   5.208   2.955 -0.3427  0.1342  1.0335
   65C     H5'1 1556   6.692   5.145   2.884  2.0766 -1.1324  0.2312
   65C     H5'2 1557   6.683   5.291   2.988  2.3730  1.8428  2.2048
   65C      C4' 1558   6.778   5.124   3.077 -0.0515 -0.4018 -0.2975
   65C      H4' 1559   6.691   5.072   3.116  1.0899 -1.2633  1.1888
   65C      O4' 1560   6.880   5.024   3.062  0.2041 -0.7999  0.1270
   65C      C1' 1561   6.936   5.000   3.194  0.0685  0.4490 -0.2754
   65C      H1' 1562   6.898   4.904   3.228 -0.5518  0.3577 -1.1612
   65C       N1 1563   7.086   4.969   3.181  0.0487 -0.2943 -0.6491
   65C       C6 1564   7.164   5.021   3.085  0.1950 -0.8218  0.4191
   65C       H6 1565   7.112   5.074   3.007  0.5727  1.5005  1.6487
   65C       C5 1566   7.296   4.991   3.081  0.9113 -0.6608  0.0281
   65C       H5 1567   7.355   5.026   2.998 -0.0313  0.5183 -0.1727
   65C       C4 1568   7.347   4.929   3.193 -0.2681  0.1148 -0.7648
   65C       N4 1569   7.476   4.909   3.206  0.3062  0.3568  0.2198
   65C      H41 1570   7.534   4.907   3.125 -1.6954 -0.8362 -1.2488
   65C      H42 1571   7.506   4.884   3.300  1.4139 -1.0846 -0.4714
   65C       N3 1572   7.274   4.895   3.296 -0.1141 -0.1564 -0.1711
   65C       C2 1573   7.139   4.906   3.294 -0.0063 -0.3183  0.0505
   65C       O2 1574   7.074   4.867   3.392 -0.5223  0.2239  0.4000
   65C      C3' 1575   6.838   5.220   3.184  0.4183  0.0804 -0.5060
   65C      H3' 1576   6.924   5.269   3.140 -0.6226  1.4083 -1.1499
   65C      C2' 1577   6.894   5.114   3.281 -0.3284 -0.8923 -0.3350
   65C     H2'1 1578   6.983   5.145   3.336 -0.3071  0.4229 -1.0625
   65C      O2' 1579   6.798   5.065   3.375  0.6145  0.0078  0.0197
   65C     HO'2 1580   6.745   5.140   3.401 -2.5869 -2.1015  0.1955
   65C      O3' 1581   6.737   5.303   3.246  0.3556 -0.3004  0.5035
   66G        P 1582   6.770   5.400   3.359 -0.0577 -0.0097  0.1414
   66G      O1P 1583   6.654   5.494   3.357 -0.0281 -0.6859 -0.4757
   66G      O2P 1584   6.907   5.455   3.324  0.5081  0.2732 -0.6321
   66G      O5' 1585   6.776   5.320   3.493 -0.4305 -0.8277  0.0572
   66G      C5' 1586   6.683   5.354   3.601  0.3583  0.2325  0.0933
   66G     H5'1 1587   6.582   5.324   3.574  0.5162  1.9637 -2.6791
   66G     H5'2 1588   6.682   5.463   3.606  1.9550  0.2854 -0.0313
   66G      C4' 1589   6.748   5.312   3.740  0.2863  0.6260 -0.1831
   66G      H4' 1590   6.668   5.315   3.815  0.3855 -1.3584  0.0460
   66G      O4' 1591   6.793   5.178   3.731 -0.1712 -0.2603  0.2334
   66G      C1' 1592   6.904   5.162   3.823 -0.7790 -0.0278  0.3730
   66G      H1' 1593   6.882   5.093   3.904  1.6545  1.6408  2.6141
   66G       N9 1594   7.035   5.125   3.758 -0.5973  0.3970  0.5712
   66G       C8 1595   7.049   5.151   3.625 -0.0436 -0.4066  0.0532
   66G       H8 1596   6.965   5.183   3.566  0.7603 -0.3526 -1.0706
   66G       N7 1597   7.173   5.158   3.592 -0.2862  0.0149 -0.7889
   66G       C5 1598   7.247   5.125   3.711  0.4525  0.4350 -0.0684
   66G       C6 1599   7.389   5.111   3.733 -0.2273 -0.3731  0.8549
   66G       O6 1600   7.478   5.133   3.647 -1.1335  0.5030 -0.0496
   66G       N1 1601   7.423   5.069   3.862  0.1371 -0.3994  0.2241
   66G       H1 1602   7.521   5.057   3.882  0.3596 -0.0255 -0.5914
   66G       C2 1603   7.329   5.058   3.958  0.5745 -0.3112  0.1135
   66G       N2 1604   7.370   5.026   4.081  0.6903 -0.4274  0.0105
   66G      H21 1605   7.468   5.012   4.100  1.0112  2.7374  1.1411
   66G      H22 1606   7.298   5.001   4.147 -0.8259 -0.3648 -1.5397
   66G       N3 1607   7.196   5.081   3.941  0.0483  0.3163  0.0647
   66G       C4 1608   7.160   5.107   3.812 -0.6997  0.1560  0.1002
   66G      C3' 1609   6.873   5.394   3.780  0.3812  0.0978  0.1663
   66G      H3' 1610   6.933   5.408   3.690 -2.2471  1.6501 -1.4729
   66G      C2' 1611   6.920   5.302   3.886 -0.4353 -0.3534 -0.3623
   66G     H2'1 1612   7.021   5.317   3.924 -0.1261 -0.8892 -0.9526
   66G      O2' 1613   6.839   5.285   4.001  0.3532  0.3824  0.2531
   66G     HO'2 1614   6.798   5.366   4.031  1.1767  0.9174 -0.0159
   66G      O3' 1615   6.843   5.524   3.835 -0.4711 -0.0445 -0.3582
   67G        P 1616   6.962   5.632   3.855  0.1788 -0.0527 -0.2472
   67G      O1P 1617   6.906   5.751   3.911 -0.3506  0.1077  0.1558
   67G      O2P 1618   7.034   5.649   3.727 -0.0451  0.5749 -0.5529
   67G      O5' 1619   7.066   5.573   3.957 -0.1485 -0.3116  1.1479
   67G      C5' 1620   7.042   5.558   4.095 -0.7045  0.5910  0.1894
   67G     H5'1 1621   6.950   5.499   4.097  0.0570 -0.6867 -1.1669
   67G     H5'2 1622   7.022   5.656   4.141 -0.0001  0.8205  0.0165
   67G      C4' 1623   7.156   5.491   4.182  0.0651  0.3447  0.0272
   67G      H4' 1624   7.114   5.471   4.280 -0.0642  0.3911 -0.0176
   67G      O4' 1625   7.206   5.375   4.125 -0.3380  0.2510  0.2555
   67G      C1' 1626   7.349   5.367   4.148  0.6653 -0.4941 -0.9733
   67G      H1' 1627   7.386   5.271   4.183  0.3084  0.7903  3.5916
   67G       N9 1628   7.420   5.400   4.022 -0.1910  0.2675  0.4599
   67G       C8 1629   7.363   5.418   3.898  0.3634  0.1860 -0.1671
   67G       H8 1630   7.257   5.414   3.881  0.5002  1.4368 -1.4017
   67G       N7 1631   7.453   5.426   3.803 -0.3201  0.3340 -0.7292
   67G       C5 1632   7.576   5.423   3.860  0.3431 -0.2124 -0.7322
   67G       C6 1633   7.709   5.418   3.809  0.1662 -0.2034  0.1865
   67G       O6 1634   7.738   5.425   3.688 -0.1464  0.2770 -0.3391
   67G       N1 1635   7.806   5.393   3.905 -0.0721 -0.3573 -0.2037
   67G       H1 1636   7.900   5.386   3.868 -0.6191 -0.1698 -1.7038
   67G       C2 1637   7.773   5.371   4.035 -0.2285 -0.3285 -0.3378
   67G       N2 1638   7.867   5.340   4.114 -0.1915 -0.2346  0.2478
   67G      H21 1639   7.964   5.341   4.087 -0.0298  2.4166  0.6821
   67G      H22 1640   7.837   5.350   4.210  1.8816  2.6219  0.7407
   67G       N3 1641   7.652   5.372   4.089  0.1642 -0.0201  0.3966
   67G       C4 1642   7.557   5.392   3.995  0.5195 -0.3609 -0.1208
   67G      C3' 1643   7.277   5.576   4.206  0.8443 -0.0498  0.4814
   67G      H3' 1644   7.309   5.613   4.108  1.3068  1.0145  1.0193
   67G      C2' 1645   7.391   5.478   4.251  0.6583 -0.8172 -0.0822
   67G     H2'1 1646   7.491   5.518   4.234 -0.2298  1.3619 -0.4343
   67G      O2' 1647   7.372   5.425   4.384  0.1907 -0.4500 -0.2293
   67G     HO'2 1648   7.346   5.506   4.429  1.2381 -0.5192  0.5233
   67G      O3' 1649   7.251   5.673   4.308 -0.0188  0.4707  0.0552
   68A        P 1650   7.320   5.808   4.320  0.1487  0.2011  0.3910
   68A      O1P 1651   7.261   5.871   4.442  0.4186  0.4599 -0.1351
   68A      O2P 1652   7.314   5.877   4.188 -0.2120  0.3456 -0.0775
   68A      O5' 1653   7.475   5.774   4.351  0.3821  0.1219 -0.3612
   68A      C5' 1654   7.525   5.737   4.474  0.4540 -0.1111 -0.4708
   68A     H5'1 1655   7.465   5.657   4.518 -1.8639  1.3497 -0.7632
   68A     H5'2 1656   7.515   5.811   4.553  2.6480 -0.2787  0.0134
   68A      C4' 1657   7.677   5.708   4.454  0.5728  0.3108  0.5152
   68A      H4' 1658   7.718   5.677   4.549 -2.2109 -2.7184  0.8855
   68A      O4' 1659   7.718   5.628   4.345  0.1288 -0.0764 -0.2157
   68A      C1' 1660   7.838   5.674   4.287  0.4288  0.1233  0.1798
   68A      H1' 1661   7.920   5.602   4.284  0.6621  0.4165 -0.5979
   68A       N9 1662   7.810   5.704   4.142 -0.5177  0.0830  1.4539
   68A       C8 1663   7.692   5.705   4.081  0.6340  0.5863  0.0042
   68A       H8 1664   7.604   5.681   4.139 -0.2564 -1.0454 -1.8886
   68A       N7 1665   7.693   5.729   3.948  0.3554  0.2342 -1.0824
   68A       C5 1666   7.829   5.723   3.921  0.3580  0.0328  0.1481
   68A       C6 1667   7.904   5.726   3.802  0.6780  0.2207 -0.7430
   68A       N6 1668   7.863   5.727   3.679 -0.0733  0.5915 -0.4118
   68A      H61 1669   7.764   5.727   3.661 -0.7519  0.7294  2.7851
   68A      H62 1670   7.929   5.729   3.602 -0.3384  1.8531 -0.6370
   68A       N1 1671   8.039   5.738   3.809 -0.0265 -0.7018 -0.4087
   68A       C2 1672   8.096   5.734   3.928 -0.4507  0.0962 -0.5014
   68A       H2 1673   8.203   5.750   3.927 -0.7166  3.1816  1.4762
   68A       N3 1674   8.040   5.723   4.052  0.5401  0.1763  0.6171
   68A       C4 1675   7.903   5.714   4.037  0.2056  0.2219 -0.4710
   68A      C3' 1676   7.744   5.842   4.415 -0.1426  0.1659  0.0562
   68A      H3' 1677   7.682   5.882   4.335 -1.0739 -0.1402  0.6136
   68A      C2' 1678   7.879   5.803   4.357 -0.2256  0.0491  0.0569
   68A     H2'1 1679   7.907   5.883   4.289  0.3645 -0.1266  0.0920
   68A      O2' 1680   7.972   5.796   4.465 -0.2520 -0.2570  0.1974
   68A     HO'2 1681   8.051   5.766   4.420 -0.4508 -0.7429  0.1676
   68A      O3' 1682   7.741   5.940   4.517 -0.0292 -0.1896 -0.3775
   69A        P 1683   7.757   6.099   4.484  0.1627 -0.1402 -0.0359
   69A      O1P 1684   7.787   6.174   4.615  0.1248  0.6936 -0.1028
   69A      O2P 1685   7.629   6.131   4.416  0.0899  0.3900 -0.6221
   69A      O5' 1686   7.884   6.108   4.389  0.1695 -0.9108 -0.2799
   69A      C5' 1687   8.009   6.131   4.449 -0.3930 -0.7256  0.1485
   69A     H5'1 1688   8.035   6.038   4.499 -1.1434 -1.0067  0.0244
   69A     H5'2 1689   8.009   6.216   4.517 -1.1038 -0.0428 -0.6874
   69A      C4' 1690   8.117   6.169   4.346 -0.1615  0.2322 -0.3765
   69A      H4' 1691   8.211   6.167   4.402 -0.6467  1.6910  0.5324
   69A      O4' 1692   8.119   6.067   4.245  0.1803 -0.1806 -0.5625
   69A      C1' 1693   8.162   6.136   4.130 -0.3024 -0.2975  0.0724
   69A      H1' 1694   8.263   6.095   4.121 -0.3809 -1.3622  2.8402
   69A       N9 1695   8.083   6.108   4.009  0.5840  0.1941  0.1722
   69A       C8 1696   7.947   6.080   3.994  0.1610  0.1056 -0.0278
   69A       H8 1697   7.881   6.085   4.079  0.5432  3.1342  0.2018
   69A       N7 1698   7.906   6.055   3.872  0.1486  0.0457 -0.4208
   69A       C5 1699   8.025   6.057   3.799  0.7824  0.5698  0.2030
   69A       C6 1700   8.055   6.034   3.669  0.2887 -0.5756  0.4382
   69A       N6 1701   7.969   6.003   3.580 -0.6240 -0.1582 -0.0136
   69A      H61 1702   7.875   5.976   3.602 -1.1299 -0.1133 -1.9721
   69A      H62 1703   8.001   5.981   3.487 -0.2635 -2.1605  0.5139
   69A       N1 1704   8.180   6.062   3.618  0.4639  0.0073 -0.3661
   69A       C2 1705   8.278   6.094   3.705 -0.4077  1.0646 -0.0061
   69A       H2 1706   8.376   6.106   3.662  0.7064  0.8423  2.3315
   69A       N3 1707   8.258   6.096   3.838  0.3653 -0.2323  0.4183
   69A       C4 1708   8.129   6.087   3.879 -0.2842 -0.1753  0.1189
   69A      C3' 1709   8.083   6.307   4.285 -0.4976 -0.0721 -0.1260
   69A      H3' 1710   7.978   6.311   4.259 -0.5642 -1.1510 -0.0602
   69A      C2' 1711   8.165   6.290   4.151 -0.0410  0.6713 -0.4846
   69A     H2'1 1712   8.117   6.341   4.067  1.9743  2.8462 -0.4266
   69A      O2' 1713   8.300   6.321   4.172  0.1976 -0.5717 -0.5874
   69A     HO'2 1714   8.309   6.415   4.151  0.4732  0.1581  2.3278
   69A      O3' 1715   8.120   6.419   4.363  0.2099 -0.3265 -0.1931
   70U        P 1716   8.098   6.564   4.313 -0.4405  0.5018  0.4991
   70U      O1P 1717   8.123   6.663   4.422 -0.5365 -0.7220 -0.2276
   70U      O2P 1718   7.966   6.579   4.240  0.1406 -0.3668 -0.2698
   70U      O5' 1719   8.210   6.603   4.201 -0.3578 -0.2153  0.2087
   70U      C5' 1720   8.347   6.640   4.227 -0.1679  0.1814 -0.0128
   70U     H5'1 1721   8.396   6.568   4.293 -0.5252  1.3037  1.5449
   70U     H5'2 1722   8.359   6.743   4.260  0.0769  0.0686  0.2510
   70U      C4' 1723   8.421   6.636   4.095  0.0903  0.1575  0.0472
   70U      H4' 1724   8.519   6.668   4.132 -0.4352  0.4754  1.2107
   70U      O4' 1725   8.418   6.513   4.023 -0.1013 -0.3913 -0.3057
   70U      C1' 1726   8.424   6.545   3.884 -0.0407  0.3946 -0.5948
   70U      H1' 1727   8.515   6.504   3.840  0.2397 -0.1877  0.5056
   70U       N1 1728   8.298   6.506   3.810  0.4264  0.1744  0.1117
   70U       C6 1729   8.172   6.502   3.872 -0.2326 -0.3559 -0.1672
   70U       H6 1730   8.162   6.537   3.973  1.3782 -2.3859  0.7520
   70U       C5 1731   8.075   6.435   3.810  0.5365 -0.7481 -0.1391
   70U       H5 1732   7.981   6.427   3.863 -0.2709 -0.3931 -1.5019
   70U       C4 1733   8.093   6.379   3.680  0.1220 -0.3486  0.3189
   70U       O4 1734   8.006   6.326   3.615 -0.5411 -0.1579  0.0488
   70U       N3 1735   8.217   6.402   3.622  0.4629 -0.1716  0.5578
   70U       H3 1736   8.220   6.375   3.524 -2.3599  0.0780  0.3257
   70U       C2 1737   8.322   6.462   3.681 -0.1878 -0.2552 -0.1087
   70U       O2 1738   8.429   6.468   3.615 -0.1346 -0.1893  0.3226
   70U      C3' 1739   8.369   6.753   4.009 -0.1665  0.8376 -0.1636
   70U      H3' 1740   8.260   6.760   4.014 -0.3067 -0.8714 -0.2107
   70U      C2' 1741   8.428   6.696   3.882  0.0218 -0.0178  0.1971
   70U     H2'1 1742   8.368   6.729   3.796  0.2622 -0.1761 -0.0380
   70U      O2' 1743   8.562   6.732   3.855  0.0575 -0.4453  0.3378
   70U     HO'2 1744   8.587   6.807   3.911  2.3203 -0.2724 -0.7908
   70U      O3' 1745   8.436   6.881   4.038 -0.0089  0.2661  0.2351
   71A        P 1746   8.378   7.015   3.982 -0.5175 -0.3529 -0.3347
   71A      O1P 1747   8.473   7.121   4.034  0.4536 -0.3101 -0.5759
   71A      O2P 1748   8.239   7.019   4.027  0.1897  0.3194 -0.0624
   71A      O5' 1749   8.399   7.001   3.826 -0.1329  0.5427  0.2868
   71A      C5' 1750   8.518   7.043   3.760 -0.0341  0.3812  0.1006
   71A     H5'1 1751   8.597   7.001   3.823 -0.2983  0.6698  0.6394
   71A     H5'2 1752   8.529   7.151   3.769 -0.9699  0.4902  0.0098
   71A      C4' 1753   8.521   7.005   3.602  1.1996  0.0138 -0.4028
   71A      H4' 1754   8.623   7.033   3.576  1.6764 -0.0623  1.1881
   71A      O4' 1755   8.495   6.870   3.572  0.4606  0.1305  0.0934
   71A      C1' 1756   8.427   6.852   3.448 -0.0331 -0.8595 -0.5023
   71A      H1' 1757   8.477   6.795   3.369  0.9002 -0.6764 -0.0617
   71A       N9 1758   8.295   6.794   3.478  0.1116 -0.5344 -0.0719
   71A       C8 1759   8.213   6.809   3.589  0.1817 -0.4797 -0.5229
   71A       H8 1760   8.251   6.868   3.671  1.2387  2.2915 -2.8304
   71A       N7 1761   8.100   6.748   3.582 -0.1611 -0.0587  1.3220
   71A       C5 1762   8.106   6.689   3.454  0.2246  0.3960 -0.1200
   71A       C6 1763   8.017   6.606   3.376 -0.3138 -0.0943  0.1659
   71A       N6 1764   7.898   6.563   3.421  0.1123  0.5463 -0.4023
   71A      H61 1765   7.862   6.574   3.514 -0.3164 -1.2387 -0.3210
   71A      H62 1766   7.854   6.490   3.365  0.1320  1.0101 -1.0405
   71A       N1 1767   8.039   6.586   3.251 -0.2989  0.2654  1.0473
   71A       C2 1768   8.154   6.638   3.199 -0.3777  0.4781 -0.1625
   71A       H2 1769   8.179   6.610   3.098 -3.2070  1.5899 -1.2556
   71A       N3 1770   8.250   6.708   3.258 -0.6509  0.2742 -0.7144
   71A       C4 1771   8.219   6.725   3.386  0.3129  0.3075  0.1087
   71A      C3' 1772   8.420   7.080   3.522  0.4836  0.5497  0.2765
   71A      H3' 1773   8.325   7.085   3.576  1.0696  1.0168  1.2883
   71A      C2' 1774   8.414   6.995   3.395 -0.1049  0.2001 -0.0448
   71A     H2'1 1775   8.321   7.010   3.340  0.2825  0.3633 -0.6789
   71A      O2' 1776   8.525   7.015   3.307 -0.5028 -0.0809 -0.1046
   71A     HO'2 1777   8.538   7.105   3.276  1.6509 -0.8432 -1.6926
   71A      O3' 1778   8.475   7.205   3.494 -0.6160 -0.5919  0.2866
   72G        P 1779   8.386   7.329   3.457  0.7520  0.3519 -0.4606
   72G      O1P 1780   8.479   7.438   3.438  0.3554  0.3340 -0.1398
   72G      O2P 1781   8.285   7.340   3.566  0.0439 -0.3072 -0.4777
   72G      O5' 1782   8.300   7.304   3.329  0.2968 -0.0290  0.5303
   72G      C5' 1783   8.350   7.301   3.195 -0.0006 -0.9906  0.4892
   72G     H5'1 1784   8.442   7.244   3.186  0.3149 -0.5565  0.8828
   72G     H5'2 1785   8.371   7.403   3.162 -1.2824  0.3732  3.5416
   72G      C4' 1786   8.255   7.231   3.096  0.6918  0.6443 -0.0579
   72G      H4' 1787   8.290   7.240   2.993  2.0415 -0.9993  0.2246
   72G      O4' 1788   8.247   7.088   3.112 -0.2653 -0.6679  0.6534
   72G      C1' 1789   8.112   7.055   3.076 -0.1813 -0.3299  0.6130
   72G      H1' 1790   8.105   6.982   2.996 -0.7461  0.5880 -0.1937
   72G       N9 1791   8.013   7.020   3.188  0.3820 -0.2386  0.3039
   72G       C8 1792   8.014   7.048   3.322  0.1939 -0.0383  0.5239
   72G       H8 1793   8.087   7.111   3.369 -2.9700  3.3329  1.3726
   72G       N7 1794   7.922   6.987   3.396  0.7524 -0.0596  0.3383
   72G       C5 1795   7.844   6.927   3.297  0.4898  0.0725  0.9572
   72G       C6 1796   7.724   6.842   3.305  0.1941 -0.8786 -0.2700
   72G       O6 1797   7.654   6.806   3.401 -0.1153  0.0799 -0.1497
   72G       N1 1798   7.676   6.806   3.184  0.1123  0.2052  0.0337
   72G       H1 1799   7.587   6.759   3.181 -0.7813  1.8368 -0.4149
   72G       C2 1800   7.730   6.836   3.066  0.2996 -0.3383  0.0568
   72G       N2 1801   7.662   6.809   2.956  0.2033 -0.2164 -0.2150
   72G      H21 1802   7.577   6.755   2.952 -0.3164  0.5458  0.2944
   72G      H22 1803   7.714   6.838   2.875 -0.9132 -0.9381 -1.2021
   72G       N3 1804   7.843   6.904   3.055 -0.9007  0.0627 -0.5580
   72G       C4 1805   7.891   6.951   3.171  0.0928 -0.3344  0.0416
   72G      C3' 1806   8.116   7.293   3.082 -0.0019  0.5800 -0.0585
   72G      H3' 1807   8.063   7.293   3.177 -0.7336  1.5119 -0.4559
   72G      C2' 1808   8.051   7.175   3.003 -0.5439 -0.2903  0.3844
   72G     H2'1 1809   7.944   7.181   3.023 -0.7261  1.4441 -0.9068
   72G      O2' 1810   8.078   7.182   2.863 -0.1502 -0.1601 -0.5149
   72G     HO'2 1811   8.075   7.276   2.845 -0.5357 -0.1508 -0.4193
   72G      O3' 1812   8.100   7.424   3.020  0.0294  0.1923  0.7832
   73A        P 1813   7.973   7.509   3.043  0.2974  0.3783  0.2937
   73A      O1P 1814   7.980   7.643   2.984 -0.4425  0.1268 -1.0036
   73A      O2P 1815   7.962   7.501   3.192  1.0206 -0.2426  0.3552
   73A      O5' 1816   7.850   7.423   2.983 -0.4096 -0.2811 -0.1096
   73A      C5' 1817   7.833   7.414   2.842 -0.3397  0.7338  0.3127
   73A     H5'1 1818   7.928   7.378   2.802  0.0338  2.7132 -0.7346
   73A     H5'2 1819   7.826   7.511   2.792  1.4257  0.2923 -0.9182
   73A      C4' 1820   7.721   7.327   2.803  0.2044  1.1890  0.0292
   73A      H4' 1821   7.729   7.307   2.695  1.3020 -0.3141  0.3581
   73A      O4' 1822   7.714   7.204   2.875  0.0746  0.2755 -0.4065
   73A      C1' 1823   7.588   7.155   2.909 -0.1507 -0.1799  0.2642
   73A      H1' 1824   7.573   7.056   2.864  0.5710 -1.0364  1.8177
   73A       N9 1825   7.571   7.143   3.055  0.2541 -0.7157  0.1708
   73A       C8 1826   7.648   7.185   3.161 -0.2141  0.2031  0.2529
   73A       H8 1827   7.737   7.245   3.146  0.6056 -1.0002  0.1566
   73A       N7 1828   7.598   7.153   3.274  0.1889 -0.0188  0.0502
   73A       C5 1829   7.494   7.064   3.243  0.1548 -0.0031 -0.3880
   73A       C6 1830   7.407   6.984   3.316  0.1760  0.1565  0.2590
   73A       N6 1831   7.405   6.956   3.447 -0.4499  0.0951  0.4917
   73A      H61 1832   7.466   7.009   3.507  0.1365 -0.0659  0.0471
   73A      H62 1833   7.347   6.882   3.484 -0.9558  0.2330 -0.0162
   73A       N1 1834   7.316   6.909   3.257  0.2386 -0.2639 -0.1512
   73A       C2 1835   7.302   6.911   3.127  1.0779  0.5218  0.5606
   73A       H2 1836   7.221   6.856   3.082 -0.3166  2.0008  1.1741
   73A       N3 1837   7.372   6.997   3.049 -0.2496  0.0778 -0.1923
   73A       C4 1838   7.469   7.069   3.112  0.4685 -0.0613  0.2606
   73A      C3' 1839   7.581   7.384   2.840 -0.1072 -0.0133 -0.3309
   73A      H3' 1840   7.590   7.438   2.935 -1.2021  0.9348 -0.7489
   73A      C2' 1841   7.492   7.261   2.849  0.0622  0.2330 -1.4129
   73A     H2'1 1842   7.407   7.279   2.914  0.8229  2.1655 -0.8970
   73A      O2' 1843   7.451   7.230   2.713  0.1607 -0.5667 -0.0585
   73A     HO'2 1844   7.465   7.315   2.672  0.4157  0.0379  1.2386
   73A      O3' 1845   7.549   7.469   2.733 -0.0057  0.2290 -0.3248
   74U        P 1846   7.431   7.577   2.743 -0.1751  0.0366 -0.1264
   74U      O1P 1847   7.418   7.656   2.615  0.5273  0.2919 -0.7389
   74U      O2P 1848   7.443   7.652   2.875 -0.3406 -0.0701  0.2538
   74U      O5' 1849   7.300   7.489   2.751 -0.5925 -0.2022 -0.1868
   74U      C5' 1850   7.234   7.452   2.629 -1.1033 -0.0964 -0.2853
   74U     H5'1 1851   7.307   7.397   2.569 -1.9005  0.9800 -2.3187
   74U     H5'2 1852   7.210   7.540   2.570 -0.0509 -0.3031 -1.0513
   74U      C4' 1853   7.109   7.368   2.666  0.7622 -0.2193  0.5751
   74U      H4' 1854   7.062   7.335   2.574 -0.0926  1.8986  0.1960
   74U      O4' 1855   7.151   7.255   2.743  0.1947 -0.9082  0.3652
   74U      C1' 1856   7.048   7.216   2.833 -0.3824 -0.4487 -0.0255
   74U      H1' 1857   7.029   7.110   2.817 -0.7197  0.1421 -5.0489
   74U       N1 1858   7.095   7.231   2.978 -0.8738 -0.7330 -0.0053
   74U       C6 1859   7.176   7.336   3.020 -0.4815 -0.2088 -1.2427
   74U       H6 1860   7.211   7.405   2.944  1.3785 -1.5124 -1.6380
   74U       C5 1861   7.222   7.343   3.146 -0.2979 -0.0186 -0.2841
   74U       H5 1862   7.274   7.433   3.175  1.2285 -0.4846 -1.4562
   74U       C4 1863   7.167   7.254   3.252  0.1856 -0.1885  0.5755
   74U       O4 1864   7.206   7.248   3.368  0.8344  0.0936  0.5701
   74U       N3 1865   7.069   7.165   3.204  0.6009  0.3396 -0.5682
   74U       H3 1866   7.046   7.092   3.271  2.6767  1.5988  1.7113
   74U       C2 1867   7.046   7.139   3.072  0.7244  0.1114  0.3169
   74U       O2 1868   6.972   7.050   3.039 -0.4242 -0.6785  0.2000
   74U      C3' 1869   6.994   7.430   2.746 -0.4423  0.9085 -0.0718
   74U      H3' 1870   7.032   7.495   2.825 -1.1843  2.6798 -1.0993
   74U      C2' 1871   6.926   7.305   2.803  0.4235 -0.1207  0.2042
   74U     H2'1 1872   6.860   7.324   2.886 -1.2298  1.2453 -1.3188
   74U      O2' 1873   6.859   7.236   2.697 -0.0918 -0.2994  0.7159
   74U     HO'2 1874   6.839   7.312   2.642 -1.5006 -0.8851  0.3644
   74U      O3' 1875   6.919   7.506   2.654  0.0210  0.4963 -0.0985
   75A        P 1876   6.855   7.642   2.704 -0.0415  0.2899 -0.2878
   75A      O1P 1877   6.789   7.695   2.579 -0.1485  0.5588  0.0344
   75A      O2P 1878   6.957   7.729   2.764 -0.3932  0.0037 -0.3409
   75A      O5' 1879   6.742   7.604   2.813  0.0364 -0.2057 -0.4096
   75A      C5' 1880   6.615   7.562   2.769 -0.0631  0.2175 -0.6472
   75A     H5'1 1881   6.623   7.484   2.692  2.3051 -1.8192  1.4992
   75A     H5'2 1882   6.560   7.650   2.737 -0.2824  0.1974 -0.3173
   75A      C4' 1883   6.539   7.492   2.881  0.6292 -0.3301 -1.2107
   75A      H4' 1884   6.453   7.448   2.831  0.2036 -0.4324 -0.4006
   75A      O4' 1885   6.606   7.382   2.940  0.1231  0.3548  0.3776
   75A      C1' 1886   6.580   7.378   3.079 -1.2705  0.4838 -0.0866
   75A      H1' 1887   6.531   7.283   3.096 -0.6581  0.0606 -0.6325
   75A       N9 1888   6.706   7.390   3.158 -0.4045 -0.2277 -1.2495
   75A       C8 1889   6.833   7.449   3.135  0.1668 -0.1344  0.1705
   75A       H8 1890   6.859   7.485   3.036 -1.3393 -1.7531 -0.8664
   75A       N7 1891   6.914   7.437   3.235 -0.6355 -0.2741  0.0728
   75A       C5 1892   6.838   7.373   3.336 -0.6646 -0.0678  0.8492
   75A       C6 1893   6.858   7.332   3.467 -0.0150 -0.3805  0.2572
   75A       N6 1894   6.956   7.373   3.548  0.0370  0.4651 -1.3734
   75A      H61 1895   7.038   7.424   3.517  1.3425 -1.2587 -0.9012
   75A      H62 1896   6.936   7.358   3.647  0.9226  2.0394 -0.9246
   75A       N1 1897   6.768   7.249   3.523  0.1471 -0.4305 -0.0948
   75A       C2 1898   6.657   7.217   3.457 -0.4126  0.6944 -0.3250
   75A       H2 1899   6.589   7.152   3.509  0.1755  1.3722  1.3890
   75A       N3 1900   6.632   7.251   3.331  0.1473 -0.2995 -0.3470
   75A       C4 1901   6.724   7.329   3.281  0.0651  0.4567 -0.2368
   75A      C3' 1902   6.490   7.589   2.990 -0.4317  0.5935  0.2559
   75A      H3' 1903   6.575   7.653   3.013  0.9228 -0.6560 -1.0332
   75A      C2' 1904   6.479   7.490   3.109 -0.0894 -0.3661  0.1248
   75A     H2'1 1905   6.501   7.550   3.198 -3.6064  0.7983  0.3759
   75A      O2' 1906   6.353   7.429   3.119  0.1897 -0.4081 -0.6180
   75A     HO'2 1907   6.291   7.492   3.158  0.5281 -0.9246  0.8909
   75A      O3' 1908   6.373   7.653   2.945 -0.0755  0.3962  0.1010
   76A        P 1909   6.326   7.793   3.003 -0.1632 -0.1803 -0.0938
   76A      O1P 1910   6.241   7.858   2.905 -0.1197 -0.4523 -0.4261
   76A      O2P 1911   6.446   7.869   3.049  0.3563  0.3636  0.1456
   76A      O5' 1912   6.235   7.747   3.133 -0.7053 -0.6434 -0.3240
   76A      C5' 1913   6.102   7.697   3.122 -0.3579  0.4681 -0.1675
   76A     H5'1 1914   6.100   7.615   3.050  0.2316 -0.6422  1.0293
   76A     H5'2 1915   6.032   7.776   3.095  0.0251  0.0564 -2.4385
   76A      C4' 1916   6.068   7.639   3.260  0.3591  0.7508  0.4587
   76A      H4' 1917   5.976   7.581   3.264  0.6356  0.3325  1.1186
   76A      O4' 1918   6.174   7.559   3.310 -0.5579 -0.3211  0.5407
   76A      C1' 1919   6.183   7.562   3.445  0.6723 -0.1131 -0.1329
   76A      H1' 1920   6.156   7.465   3.487 -0.9420  0.0528 -0.7378
   76A       N9 1921   6.319   7.599   3.484 -0.4492 -0.0006  0.4254
   76A       C8 1922   6.408   7.681   3.411  0.1254  0.2985  0.2888
   76A       H8 1923   6.381   7.746   3.329  2.1208 -0.0170 -0.6803
   76A       N7 1924   6.527   7.675   3.460 -0.1087 -0.1849 -0.1237
   76A       C5 1925   6.522   7.589   3.570 -0.3089 -0.0589  0.8530
   76A       C6 1926   6.611   7.557   3.672 -0.4825 -0.0618  1.2345
   76A       N6 1927   6.736   7.596   3.672 -0.2669  0.5267 -0.0477
   76A      H61 1928   6.773   7.654   3.597 -0.6363 -2.0077 -2.3462
   76A      H62 1929   6.791   7.555   3.747 -0.5344  0.3343  0.0434
   76A       N1 1930   6.577   7.477   3.774  0.6188  0.0737  0.0332
   76A       C2 1931   6.444   7.440   3.779 -1.0997 -0.6105  0.8336
   76A       H2 1932   6.423   7.395   3.875 -1.7016  0.8940  1.4466
   76A       N3 1933   6.347   7.479   3.699 -0.4695  0.0768 -0.4245
   76A       C4 1934   6.392   7.550   3.592 -0.7412  0.3624  0.0746
   76A      C3' 1935   6.056   7.747   3.368 -0.3185 -0.1563  1.1983
   76A      H3' 1936   6.132   7.823   3.351 -2.7843  1.9649 -1.2008
   76A      C2' 1937   6.085   7.666   3.500 -0.0731  0.4908 -0.2273
   76A     H2'1 1938   6.126   7.746   3.561 -0.5257  1.0847 -0.6851
   76A      O2' 1939   5.970   7.608   3.557 -0.1220  0.6066  0.2484
   76A     HO'2 1940   5.915   7.676   3.597  0.2850 -0.1695  2.2476
   76A      O3' 1941   5.933   7.827   3.365  0.1353  0.0824 -0.5159
   77U        P 1942   5.920   7.960   3.452  0.5212  0.2872  0.2339
   77U      O1P 1943   5.789   8.019   3.415  0.4144 -0.0483  0.2871
   77U      O2P 1944   6.046   8.032   3.432 -0.2323  0.1940 -0.1202
   77U      O5' 1945   5.911   7.910   3.606  0.8872  0.5011  0.3252
   77U      C5' 1946   5.781   7.871   3.647 -0.4358 -0.2292 -0.1218
   77U     H5'1 1947   5.736   7.806   3.573  0.5270  1.6323 -2.4363
   77U     H5'2 1948   5.716   7.959   3.651  1.5734  1.5825 -3.3405
   77U      C4' 1949   5.788   7.813   3.787  0.2311  0.1157 -0.3562
   77U      H4' 1950   5.688   7.773   3.808  0.0640  0.1504 -1.0504
   77U      O4' 1951   5.894   7.722   3.793 -0.1322  0.0180 -0.4155
   77U      C1' 1952   5.960   7.727   3.917 -0.6877  1.2742 -0.1792
   77U      H1' 1953   5.928   7.647   3.984  0.6293 -1.4462 -2.5802
   77U       N1 1954   6.108   7.733   3.888 -0.1321  0.1184  0.6525
   77U       C6 1955   6.157   7.831   3.816 -0.3009  0.1081  0.0782
   77U       H6 1956   6.098   7.899   3.756  0.2173  2.4080  2.0374
   77U       C5 1957   6.292   7.843   3.802 -0.2525  0.3549  0.6291
   77U       H5 1958   6.331   7.924   3.743  1.4026 -0.7477  0.1386
   77U       C4 1959   6.388   7.754   3.863 -0.3400  0.0846 -0.3671
   77U       O4 1960   6.513   7.769   3.853 -0.2407 -0.0827  1.0223
   77U       N3 1961   6.330   7.662   3.943 -1.1146 -0.6897 -0.2806
   77U       H3 1962   6.391   7.608   4.003  0.4230 -0.9559 -1.9977
   77U       C2 1963   6.191   7.644   3.962  0.0394  0.0873 -0.4388
   77U       O2 1964   6.153   7.573   4.052  0.6604  0.2083  0.1470
   77U      C3' 1965   5.818   7.920   3.886  0.0287 -0.5641 -0.2514
   77U      H3' 1966   5.882   8.000   3.848 -0.6298  0.1581  0.1081
   77U      C2' 1967   5.909   7.851   3.997  0.6786 -0.3382  0.2193
   77U     H2'1 1968   5.990   7.915   4.031 -0.6718  1.1659  0.7249
   77U      O2' 1969   5.831   7.808   4.105  0.1478  0.8385  0.4811
   77U     HO'2 1970   5.773   7.883   4.121 -0.7593  1.3562 -4.0036
   77U      O3' 1971   5.706   7.978   3.945  0.1754 -0.0936 -0.2778
   78U        P 1972   5.709   8.140   3.972  0.2243  0.4438 -0.2107
   78U      O1P 1973   5.571   8.175   4.011 -0.2468  0.3303 -0.0897
   78U      O2P 1974   5.762   8.208   3.857  0.3643  0.3482 -0.2445
   78U      O5' 1975   5.800   8.183   4.089  0.6890 -0.0808 -0.1628
   78U      C5' 1976   5.748   8.199   4.217  0.2927  0.6218 -1.1114
   78U     H5'1 1977   5.705   8.109   4.259 -3.5739  2.9124  0.3779
   78U     H5'2 1978   5.676   8.281   4.221  2.9513  3.1094  0.9217
   78U      C4' 1979   5.862   8.239   4.311 -0.5799  0.0946 -0.1283
   78U      H4' 1980   5.836   8.251   4.417 -0.8523 -1.4112 -0.0091
   78U      O4' 1981   5.972   8.138   4.308  0.1024 -0.7993 -0.3932
   78U      C1' 1982   6.095   8.214   4.320 -0.4928 -0.5601 -0.0744
   78U      H1' 1983   6.150   8.184   4.410  0.6954  1.0205 -0.2324
   78U       N1 1984   6.185   8.188   4.200  0.1714 -0.1178 -0.8423
   78U       C6 1985   6.133   8.161   4.076  0.3555 -0.8937  0.2361
   78U       H6 1986   6.028   8.152   4.054  0.5174 -1.9710 -0.1559
   78U       C5 1987   6.221   8.144   3.972  0.4749  0.2026 -0.5395
   78U       H5 1988   6.200   8.132   3.866  1.3065 -0.2113 -0.6695
   78U       C4 1989   6.363   8.148   3.997 -0.2373  0.5850 -0.6338
   78U       O4 1990   6.449   8.132   3.906  0.0577  0.4480 -0.0359
   78U       N3 1991   6.407   8.176   4.125  0.1389 -0.5717 -0.1135
   78U       H3 1992   6.507   8.184   4.137  0.5053  0.8613 -3.0693
   78U       C2 1993   6.323   8.205   4.226  0.4099 -0.0594 -0.8071
   78U       O2 1994   6.370   8.238   4.333 -0.0684  0.5241 -0.3064
   78U      C3' 1995   5.923   8.373   4.264 -0.1024 -0.2257  0.7029
   78U      H3' 1996   5.935   8.370   4.154  0.0928  2.2554  0.5926
   78U      C2' 1997   6.062   8.363   4.331 -0.4321 -0.1090 -0.3527
   78U     H2'1 1998   6.133   8.432   4.284  2.6628 -3.1060 -0.4718
   78U      O2' 1999   6.048   8.384   4.471  0.4566 -0.3256  0.1462
   78U     HO'2 2000   5.986   8.457   4.474  1.1104  0.2513 -0.2325
   78U      O3' 2001   5.851   8.483   4.312 -0.0017 -0.3372  0.4305
   79A        P 2002   5.851   8.621   4.228  0.4862 -0.1189 -0.3041
   79A      O1P 2003   5.747   8.710   4.293 -0.4040  0.2815  1.0498
   79A      O2P 2004   5.836   8.589   4.085 -0.7550 -0.1660 -0.7111
   79A      O5' 2005   5.997   8.664   4.248  0.7348 -0.2078  0.1214
   79A      C5' 2006   6.047   8.730   4.363 -0.4002  0.0010  0.3565
   79A     H5'1 2007   6.033   8.657   4.443  0.1122 -0.2622  0.2089
   79A     H5'2 2008   5.997   8.826   4.376  0.4326  0.1830  3.0871
   79A      C4' 2009   6.199   8.764   4.358  0.2028 -0.2229 -0.4393
   79A      H4' 2010   6.231   8.823   4.444  2.5215 -0.7215 -0.8906
   79A      O4' 2011   6.274   8.647   4.335 -0.7208  0.5577  0.3549
   79A      C1' 2012   6.408   8.691   4.293  0.5349  0.1618  0.2576
   79A      H1' 2013   6.474   8.696   4.380 -0.1534  1.9545  0.7402
   79A       N9 2014   6.444   8.601   4.177 -0.1710  0.1924  0.5827
   79A       C8 2015   6.365   8.550   4.080  0.0497 -0.3272 -0.1807
   79A       H8 2016   6.257   8.561   4.076 -0.0894 -1.4849  0.1050
   79A       N7 2017   6.433   8.494   3.983 -0.3561  0.6724  0.1131
   79A       C5 2018   6.569   8.518   4.013  0.0005 -0.2308  0.0992
   79A       C6 2019   6.696   8.496   3.958 -0.2679  0.8403 -0.5868
   79A       N6 2020   6.721   8.432   3.842  0.7390  0.4739 -0.0627
   79A      H61 2021   6.644   8.403   3.784  1.8255 -1.0666 -0.7833
   79A      H62 2022   6.816   8.416   3.813  0.9120  1.6804 -0.1886
   79A       N1 2023   6.807   8.546   4.010  0.3072 -0.1204 -0.0886
   79A       C2 2024   6.798   8.606   4.128  0.1065  0.2493 -0.1919
   79A       H2 2025   6.887   8.652   4.168  0.0813 -1.4657  2.0581
   79A       N3 2026   6.682   8.623   4.200  0.4135  0.5244  0.5896
   79A       C4 2027   6.572   8.576   4.137 -0.0396  0.0015 -0.0291
   79A      C3' 2028   6.237   8.847   4.236 -0.4541  0.2179 -0.1157
   79A      H3' 2029   6.209   8.797   4.143  2.1957 -2.6870  0.4636
   79A      C2' 2030   6.391   8.837   4.250 -0.0664  0.5672  0.2687
   79A     H2'1 2031   6.440   8.848   4.152 -1.9540 -3.0125 -1.2800
   79A      O2' 2032   6.447   8.922   4.347 -0.0479 -0.3628  0.4815
   79A     HO'2 2033   6.494   8.987   4.297 -0.0876 -0.7169 -0.0109
   79A      O3' 2034   6.186   8.983   4.240 -0.6204 -0.7995  0.0031
   80A        P 2035   6.204   9.084   4.116 -0.0446  0.2181 -0.1728
   80A      O1P 2036   6.127   9.205   4.158 -0.4807  0.3883 -0.5145
   80A      O2P 2037   6.162   9.014   3.990  0.2016 -0.0837 -0.4363
   80A      O5' 2038   6.358   9.119   4.102  0.4008 -0.5126  0.5031
   80A      C5' 2039   6.416   9.213   4.198 -0.1741 -0.2453  0.1899
   80A     H5'1 2040   6.374   9.198   4.297 -1.9650  0.4026 -0.4382
   80A     H5'2 2041   6.388   9.314   4.167  0.4220  0.0988  0.7489
   80A      C4' 2042   6.574   9.217   4.188  0.8645 -0.3574 -0.4811
   80A      H4' 2043   6.622   9.281   4.262  0.7675 -2.1799  1.2417
   80A      O4' 2044   6.619   9.077   4.195  0.1733  0.0564  0.2744
   80A      C1' 2045   6.737   9.073   4.120  0.1050 -0.3501 -0.1680
   80A      H1' 2046   6.823   9.049   4.182 -0.0600 -0.4358  0.0252
   80A       N9 2047   6.723   8.977   4.007 -0.7349 -0.0873  0.1512
   80A       C8 2048   6.607   8.922   3.951 -0.8386 -0.0781 -0.3006
   80A       H8 2049   6.507   8.947   3.983 -0.5337 -1.4751  1.9688
   80A       N7 2050   6.635   8.827   3.858 -0.3004 -0.1421 -0.4565
   80A       C5 2051   6.777   8.828   3.850 -0.3807  0.7372 -0.1483
   80A       C6 2052   6.872   8.760   3.766  0.5359 -0.1513  0.1324
   80A       N6 2053   6.855   8.680   3.667 -0.1473 -0.5176 -0.1689
   80A      H61 2054   6.761   8.649   3.647 -0.2451 -0.9670  0.9130
   80A      H62 2055   6.923   8.636   3.608  1.8047  0.9677  0.8581
   80A       N1 2056   6.995   8.776   3.796  0.3693 -0.4462  0.2327
   80A       C2 2057   7.032   8.869   3.882 -0.7159  0.1492 -0.3258
   80A       H2 2058   7.136   8.883   3.908 -0.5574  0.4437 -1.1007
   80A       N3 2059   6.960   8.947   3.958 -0.5147 -0.0457 -0.4197
   80A       C4 2060   6.829   8.918   3.941  0.3705 -0.0142 -0.0099
   80A      C3' 2061   6.624   9.262   4.043 -0.0441  0.6212 -0.6894
   80A      H3' 2062   6.567   9.200   3.972 -1.6245 -1.1253  1.9389
   80A      C2' 2063   6.764   9.213   4.057 -0.2062  0.3541 -1.4744
   80A     H2'1 2064   6.816   9.203   3.962  1.9407 -2.9666 -0.1123
   80A      O2' 2065   6.836   9.300   4.145 -0.3258  0.0494 -0.1378
   80A     HO'2 2066   6.841   9.389   4.112  0.6428  1.0901  2.4924
   80A      O3' 2067   6.606   9.398   4.029  0.0632 -0.1567 -0.3038
   81U        P 2068   6.593   9.455   3.884 -0.4155  0.1653 -0.0814
   81U      O1P 2069   6.586   9.601   3.902  0.8408 -0.4331  0.2780
   81U      O2P 2070   6.480   9.381   3.825  0.7032 -0.3546  0.1473
   81U      O5' 2071   6.721   9.429   3.804  0.1210 -0.2797  0.2313
   81U      C5' 2072   6.838   9.492   3.840 -0.2348 -0.9008  0.6831
   81U     H5'1 2073   6.839   9.489   3.950  0.4940 -0.1614  0.7077
   81U     H5'2 2074   6.830   9.598   3.816  0.4509 -1.1261 -0.5582
   81U      C4' 2075   6.955   9.415   3.770  0.1758  0.2882 -0.6853
   81U      H4' 2076   7.051   9.450   3.809 -1.4019  1.5161  2.3725
   81U      O4' 2077   6.959   9.273   3.796  0.1964  0.1249  0.7792
   81U      C1' 2078   6.999   9.204   3.674  0.6372  0.0707 -1.1055
   81U      H1' 2079   7.081   9.139   3.704 -1.0197 -0.7896  2.0038
   81U       N1 2080   6.894   9.117   3.615  0.3088  0.0607 -0.3077
   81U       C6 2081   6.757   9.153   3.631 -0.2886  0.3400  0.2292
   81U       H6 2082   6.730   9.235   3.695 -1.1810 -0.0284  0.3376
   81U       C5 2083   6.660   9.072   3.589 -0.0544 -0.3283  0.4274
   81U       H5 2084   6.557   9.092   3.614 -0.8744 -0.3231 -2.7221
   81U       C4 2085   6.690   8.956   3.512  0.8883  0.8304 -0.0758
   81U       O4 2086   6.604   8.873   3.471  0.3691 -0.2427 -0.0150
   81U       N3 2087   6.823   8.942   3.476  0.2870 -0.2958 -0.0121
   81U       H3 2088   6.858   8.869   3.415  1.4997 -0.0305  0.3246
   81U       C2 2089   6.928   9.003   3.543  0.6312  0.0168  0.3167
   81U       O2 2090   7.043   8.959   3.522 -0.1152 -0.7639  0.0618
   81U      C3' 2091   6.956   9.425   3.618  0.3356 -0.8347 -0.0808
   81U      H3' 2092   6.858   9.416   3.573  0.6753 -2.3262 -0.5620
   81U      C2' 2093   7.042   9.309   3.576  0.1452 -0.4401 -0.1080
   81U     H2'1 2094   7.022   9.277   3.475 -3.5152 -2.1548  0.9594
   81U      O2' 2095   7.185   9.341   3.606  0.3302  0.4534 -0.6016
   81U     HO'2 2096   7.181   9.435   3.621 -0.0098  0.3003  0.2353
   81U      O3' 2097   7.023   9.538   3.569 -0.7127 -0.2365 -0.0755
   82U        P 2098   6.954   9.678   3.539 -0.1921 -0.2527  0.1116
   82U      O1P 2099   7.029   9.741   3.425 -0.0802 -0.3179 -0.5063
   82U      O2P 2100   6.938   9.751   3.664 -0.3137 -0.1932  0.2053
   82U      O5' 2101   6.809   9.629   3.488  0.4826  0.1457  0.1073
   82U      C5' 2102   6.722   9.710   3.408  0.1004  0.2263  0.1261
   82U     H5'1 2103   6.757   9.739   3.309  0.4944  2.7899  0.9329
   82U     H5'2 2104   6.700   9.805   3.456 -0.4461 -0.2650  0.8617
   82U      C4' 2105   6.595   9.640   3.377  0.0968  0.3627  0.1520
   82U      H4' 2106   6.529   9.715   3.333 -0.2386  0.1786  0.3349
   82U      O4' 2107   6.600   9.534   3.284  0.2193  0.3136 -0.5363
   82U      C1' 2108   6.566   9.414   3.353  0.2217  0.5517 -0.1776
   82U      H1' 2109   6.468   9.388   3.313  1.1136 -1.2335 -1.3576
   82U       N1 2110   6.657   9.308   3.304 -0.3723  0.2622 -0.1564
   82U       C6 2111   6.790   9.328   3.299  0.1193 -0.8002  0.2480
   82U       H6 2112   6.830   9.422   3.333  0.4827  0.1106 -2.4421
   82U       C5 2113   6.869   9.240   3.230  0.0642 -0.4236  0.7028
   82U       H5 2114   6.973   9.263   3.210  0.1485 -0.6231  0.8989
   82U       C4 2115   6.828   9.108   3.204 -0.0019 -0.1014  0.8813
   82U       O4 2116   6.903   9.016   3.164  0.4178 -0.4576 -0.3866
   82U       N3 2117   6.694   9.083   3.232 -0.2235 -0.8569 -0.2130
   82U       H3 2118   6.655   8.993   3.205  0.2925 -1.5517  1.3002
   82U       C2 2119   6.601   9.177   3.276  0.2598 -0.5300  0.1236
   82U       O2 2120   6.478   9.152   3.280  0.1706  0.5419 -0.0069
   82U      C3' 2121   6.511   9.584   3.498  0.0663  0.0267 -0.2715
   82U      H3' 2122   6.547   9.631   3.590  0.9097 -0.6708 -0.2341
   82U      C2' 2123   6.551   9.436   3.502  0.2588 -0.2706  0.5415
   82U     H2'1 2124   6.650   9.428   3.548 -0.2686 -2.1931  1.4562
   82U      O2' 2125   6.455   9.349   3.557 -0.1889  0.7832 -0.0168
   82U     HO'2 2126   6.452   9.360   3.653 -0.6218  0.8858 -0.0411
   82U      O3' 2127   6.371   9.606   3.475 -0.0830  0.0254  0.1657
   82U      H3T 2128   6.345   9.549   3.404  0.3558  0.1821 -0.1242
   8.57765   8.57765   6.06513   0.00000   0.00000   0.00000   0.00000   4.28882   4.28882
