# Supplementary material for: Constant-pH Molecular Dynamics of Cationic Peptide Dendrimers Binding to siRNA
Source: J Chem Inf Model. 2026 Feb 5;66(8):4734–43. doi: 10.1021/acs.jcim.5c02636 (PMC13126635; doi:10.1021/acs.jcim.5c02636)
Supplement: Supplementary file 2 [file ci5c02636_si_002.zip › zip/MH18_05_out_4.gro]

Protein
 2128
    1LY0      N    1   4.457   4.625   2.745 -0.6496  0.4031  0.7262
    1LY0     H1    2   4.450   4.631   2.645  1.4492  1.1248  0.5626
    1LY0     H2    3   4.535   4.568   2.776 -0.7757  0.9461  2.0975
    1LY0     H3    4   4.377   4.570   2.775 -0.0469 -0.2334  1.2136
    1LY0     CA    5   4.451   4.754   2.805 -0.1378 -0.3701  0.1596
    1LY0     HA    6   4.350   4.784   2.777  0.7901  1.9163 -0.9767
    1LY0     CB    7   4.446   4.746   2.959 -0.4754 -0.1146 -0.2471
    1LY0    HB1    8   4.399   4.650   2.982  1.2159 -1.2481 -1.2639
    1LY0    HB2    9   4.390   4.835   2.987  2.0094  1.3433  0.4264
    1LY0     CG   10   4.584   4.763   3.026  0.1277  0.3533 -0.1851
    1LY0    HG1   11   4.621   4.862   3.001 -0.1659  0.9594  1.6171
    1LY0    HG2   12   4.652   4.686   2.990  0.7757  1.0123 -0.3854
    1LY0     CD   13   4.570   4.754   3.179  0.3723  0.1777 -0.2861
    1LY0    HD1   14   4.553   4.652   3.211 -1.5285  0.3896 -0.5508
    1LY0    HD2   15   4.495   4.828   3.206  0.4259 -0.0344  0.4689
    1LY0     CE   16   4.699   4.795   3.255 -0.1420 -0.4755 -0.2094
    1LY0    HE1   17   4.680   4.828   3.357  1.1194  0.2405 -0.1925
    1LY0    HE2   18   4.733   4.882   3.199 -0.8536 -0.2852 -0.3607
    1LY0     NZ   19   4.800   4.689   3.241 -0.1445 -0.3585 -0.8822
    1LY0    HZ1   20   4.879   4.708   3.300  0.6061 -0.6531 -1.7568
    1LY0    HZ2   21   4.762   4.599   3.268 -0.5241  0.5119  1.6815
    1LY0    HZ3   22   4.832   4.680   3.145  1.0185 -0.0167 -0.5449
    1LY0      C   23   4.547   4.854   2.742 -0.3367 -0.5971  0.3467
    1LY0      O   24   4.665   4.832   2.732  0.1283  0.2747 -0.4357
    2LER      N   25   4.485   4.966   2.696 -0.7838  0.2842 -0.1756
    2LER      H   26   4.392   4.987   2.730 -0.1300 -0.0496  1.9227
    2LER     CA   27   4.540   5.070   2.618  0.5113 -0.8882  0.7000
    2LER     HA   28   4.570   5.037   2.518  2.6071  0.3887  0.8412
    2LER     CB   29   4.429   5.174   2.585 -0.0363 -0.4827  0.1902
    2LER    HB1   30   4.404   5.218   2.682  1.5145 -0.5986  0.6769
    2LER    HB2   31   4.342   5.126   2.540 -0.3482  2.7289 -3.0299
    2LER     CG   32   4.455   5.297   2.495  0.3916 -0.0399 -0.3556
    2LER     HG   33   4.534   5.360   2.538  0.8248 -0.2620 -0.8130
    2LER    CD1   34   4.479   5.260   2.353  0.6337  0.0965  0.2352
    2LER   HD11   35   4.538   5.168   2.348 -1.3919 -1.2395 -0.6159
    2LER   HD12   36   4.380   5.244   2.310 -0.1319 -2.4754  2.6114
    2LER   HD13   37   4.535   5.335   2.297  0.9856  0.8026  1.5054
    2LER    CD2   38   4.322   5.380   2.501 -0.4917  0.1869  0.0710
    2LER   HD21   39   4.234   5.350   2.444 -0.5556  2.0575 -0.9055
    2LER   HD22   40   4.289   5.383   2.604 -2.9212 -0.9020 -0.5982
    2LER   HD23   41   4.341   5.481   2.465 -1.0636  0.6600  1.0536
    2LER      C   42   4.669   5.128   2.677 -0.7482 -0.0313 -0.4662
    2LER      O   43   4.686   5.141   2.798 -0.2610  0.2736 -0.0017
    3LYR      N   44   4.774   5.151   2.594 -0.4514 -0.5056 -0.2731
    3LYR      H   45   4.760   5.130   2.496 -2.8556 -1.5749  0.2307
    3LYR     CA   46   4.898   5.225   2.620 -0.3821 -0.4985 -0.4933
    3LYR     HA   47   4.887   5.274   2.717 -2.1289  0.3307 -1.0704
    3LYR     CB   48   5.016   5.131   2.633  0.1215  0.3996 -0.2162
    3LYR    HB1   49   5.032   5.075   2.541 -0.7423  0.2108 -0.2643
    3LYR    HB2   50   4.987   5.070   2.718  3.1273  0.5077  0.9777
    3LYR     CG   51   5.150   5.199   2.667  0.2462 -0.3487 -0.7913
    3LYR    HG1   52   5.148   5.252   2.762  0.5637  0.7824 -1.3944
    3LYR    HG2   53   5.175   5.267   2.586  1.5522 -1.2193 -1.1508
    3LYR     CD   54   5.266   5.096   2.673 -0.0922 -0.4460 -0.0361
    3LYR    HD1   55   5.227   5.012   2.730  0.7939 -0.7340  0.1649
    3LYR    HD2   56   5.346   5.136   2.736 -2.2942  1.4639  1.7705
    3LYR     CE   57   5.302   5.045   2.540 -0.5926 -0.0017 -0.1503
    3LYR    HE1   58   5.367   5.118   2.492 -0.6716  0.5516  0.5644
    3LYR    HE2   59   5.210   5.038   2.481 -0.9905  1.1092  0.3170
    3LYR     NZ   60   5.384   4.926   2.532  0.6160 -0.3308  0.0959
    3LYR    HZ1   61   5.343   4.841   2.494  0.4279 -0.5630  0.7956
    3LYR      C   62   4.938   5.343   2.528 -0.5127  0.5727  0.0698
    3LYR      O   63   4.966   5.452   2.573  0.4546 -0.0937 -0.0818
    4LY0      N   64   4.931   5.317   2.394 -0.2130  0.6300 -0.0945
    4LY0      H   65   4.883   5.233   2.366  0.7058  0.5575 -1.5768
    4LY0     CA   66   4.999   5.395   2.288 -0.1824 -0.3662  0.3864
    4LY0     HA   67   5.050   5.481   2.332 -0.3057 -0.0786 -0.0241
    4LY0     CB   68   5.122   5.331   2.227  0.4198  0.8629 -0.0109
    4LY0    HB1   69   5.202   5.317   2.300 -0.0828  0.4189  0.4577
    4LY0    HB2   70   5.161   5.405   2.157  0.5228  0.0503 -0.8260
    4LY0     CG   71   5.096   5.193   2.161 -0.2869 -0.6751  0.2706
    4LY0    HG1   72   5.020   5.209   2.085  0.8001  1.9269 -0.3751
    4LY0    HG2   73   5.054   5.123   2.234 -0.7759 -0.1367  0.5096
    4LY0     CD   74   5.227   5.120   2.123  0.2686  0.2757  0.0278
    4LY0    HD1   75   5.283   5.124   2.216 -0.5294  1.0365  0.4928
    4LY0    HD2   76   5.271   5.182   2.045 -0.2739  0.7916  0.1190
    4LY0     CE   77   5.217   4.967   2.086 -0.1333  1.0456  0.4714
    4LY0    HE1   78   5.149   4.957   2.001 -0.0744 -0.3858  0.5738
    4LY0    HE2   79   5.171   4.909   2.165  0.1283  2.1461  1.4537
    4LY0     NZ   80   5.346   4.913   2.052  0.7258 -0.4048 -0.8691
    4LY0    HZ1   81   5.407   4.924   2.131 -2.4611  0.4809  1.6530
    4LY0    HZ2   82   5.335   4.818   2.019  0.9937 -0.7343 -0.0367
    4LY0    HZ3   83   5.386   4.963   1.973 -0.9304  0.7436 -1.0141
    4LY0      C   84   4.912   5.454   2.176  0.1690 -0.6704  0.1267
    4LY0      O   85   4.818   5.391   2.130 -0.2092 -0.5154  0.1319
    5LER      N   86   4.950   5.574   2.128 -0.1387 -0.3119  0.0585
    5LER      H   87   5.034   5.606   2.174 -0.0137  0.2497 -0.5370
    5LER     CA   88   4.875   5.670   2.046 -0.0481  0.5807  0.1740
    5LER     HA   89   4.793   5.615   1.998 -0.2119  0.8058  0.1971
    5LER     CB   90   4.807   5.774   2.140  0.1171 -0.1692 -0.7418
    5LER    HB1   91   4.756   5.852   2.084 -1.9661 -0.3327  0.7876
    5LER    HB2   92   4.886   5.810   2.206  1.4688 -2.7858 -0.8268
    5LER     CG   93   4.704   5.705   2.239  0.6970  0.6176 -0.5691
    5LER     HG   94   4.739   5.619   2.296 -2.0109  0.2773  0.7297
    5LER    CD1   95   4.651   5.814   2.344 -0.2319 -0.0690  0.5335
    5LER   HD11   96   4.612   5.900   2.289  1.5997 -0.2695 -1.1699
    5LER   HD12   97   4.578   5.768   2.411 -0.6819  0.4132  0.3850
    5LER   HD13   98   4.741   5.846   2.396 -1.1097  3.5145  0.1684
    5LER    CD2   99   4.584   5.663   2.156  0.2513 -0.1691 -1.2917
    5LER   HD21  100   4.605   5.575   2.096  0.2139  0.6535 -2.5477
    5LER   HD22  101   4.497   5.632   2.214 -0.8221 -0.0080 -2.7433
    5LER   HD23  102   4.548   5.743   2.091 -3.0569 -1.1144 -0.8017
    5LER      C  103   4.964   5.745   1.943 -0.0747  0.1281  0.0933
    5LER      O  104   5.069   5.800   1.984 -0.0583 -0.0219  0.7704
    6LYR      N  105   4.916   5.755   1.819  0.3500 -0.0946  0.3103
    6LYR      H  106   4.825   5.716   1.800  0.8975  0.0191 -3.1174
    6LYR     CA  107   4.969   5.844   1.710  0.3887 -0.0604  0.0989
    6LYR     HA  108   5.076   5.857   1.719  0.2062  0.6459  1.6175
    6LYR     CB  109   4.951   5.786   1.571  0.2282 -0.2661  0.2664
    6LYR    HB1  110   5.005   5.692   1.560 -0.2692 -0.4471 -0.7145
    6LYR    HB2  111   4.994   5.852   1.495  0.1487 -0.3526  0.1453
    6LYR     CG  112   4.806   5.746   1.529 -0.4757  0.5698  0.6341
    6LYR    HG1  113   4.728   5.820   1.547 -2.9994 -1.6081 -0.5056
    6LYR    HG2  114   4.773   5.649   1.567 -1.3983  0.3356 -0.6980
    6LYR     CD  115   4.792   5.703   1.379 -0.0212  0.2571  0.0277
    6LYR    HD1  116   4.696   5.655   1.357 -1.1893  2.6629 -0.5057
    6LYR    HD2  117   4.878   5.641   1.354  0.5774  1.3159 -0.5689
    6LYR     CE  118   4.797   5.828   1.292  0.1294 -0.5325  0.5426
    6LYR    HE1  119   4.892   5.874   1.320  0.8265  0.1134 -2.4775
    6LYR    HE2  120   4.714   5.887   1.332  0.4937  1.1115 -0.9908
    6LYR     NZ  121   4.782   5.810   1.145  0.3529 -1.1600 -0.3243
    6LYR    HZ1  122   4.689   5.809   1.104  0.4899 -1.1123 -0.6399
    6LYR      C  123   4.906   5.986   1.716  0.3062  0.2273  0.5154
    6LYR      O  124   4.788   6.013   1.732  0.6306 -0.0996 -0.5147
    7LER      N  125   4.991   6.085   1.680  0.0701  0.9364  0.4399
    7LER      H  126   5.089   6.062   1.668 -0.1954  0.0341 -0.1731
    7LER     CA  127   4.953   6.223   1.676 -0.6005 -0.3451 -0.0634
    7LER     HA  128   4.845   6.231   1.688 -0.8630 -2.6121 -0.3800
    7LER     CB  129   5.035   6.296   1.790 -0.2821 -0.3323  0.4988
    7LER    HB1  130   5.021   6.404   1.782  0.0552 -0.1253  2.2843
    7LER    HB2  131   5.139   6.278   1.762 -0.4768  0.6879 -0.9936
    7LER     CG  132   5.013   6.242   1.931  0.1569  0.3660  0.2183
    7LER     HG  133   5.025   6.134   1.929 -2.5263  0.0285 -0.7776
    7LER    CD1  134   5.112   6.293   2.034  0.1516 -0.2939  0.0378
    7LER   HD11  135   5.112   6.402   2.036 -0.7477 -0.3006  0.8809
    7LER   HD12  136   5.076   6.264   2.132  0.3395 -0.0265  0.1848
    7LER   HD13  137   5.212   6.256   2.013 -0.0361 -1.3760  0.9320
    7LER    CD2  138   4.869   6.263   1.976 -0.2175  0.2436 -0.5435
    7LER   HD21  139   4.794   6.201   1.927 -0.6182 -0.4665  0.9378
    7LER   HD22  140   4.864   6.228   2.078  2.0442 -1.1414 -0.8367
    7LER   HD23  141   4.831   6.365   1.964 -0.7353  0.1391  0.1383
    7LER      C  142   4.986   6.292   1.545 -0.4067  0.3471  0.7425
    7LER      O  143   5.086   6.254   1.476  0.0107  0.0969 -0.2466
    8LER      N  144   4.921   6.405   1.528  0.0230 -0.2977  0.8170
    8LER      H  145   4.855   6.422   1.603  0.7818 -1.2524  1.7347
    8LER     CA  146   4.929   6.497   1.414 -0.1256 -0.4824 -0.0955
    8LER     HA  147   4.845   6.566   1.414 -1.3446 -1.8017  2.6419
    8LER     CB  148   5.067   6.573   1.417 -0.5317 -0.2805 -0.1914
    8LER    HB1  149   5.073   6.644   1.334 -0.3024  0.1375  0.1759
    8LER    HB2  150   5.149   6.502   1.421  1.6311  2.1096  2.4362
    8LER     CG  151   5.099   6.658   1.544  0.1592  0.5098  0.9831
    8LER     HG  152   5.101   6.591   1.630  0.3439  1.9244  2.1199
    8LER    CD1  153   5.229   6.738   1.530 -0.2755  0.0756 -0.0505
    8LER   HD11  154   5.236   6.817   1.454  4.5433  1.4700  1.4741
    8LER   HD12  155   5.253   6.780   1.627 -1.0941 -0.1186  0.2370
    8LER   HD13  156   5.310   6.669   1.507  1.3806  1.7150  0.6109
    8LER    CD2  157   4.989   6.761   1.555 -0.0389  0.0072 -0.3722
    8LER   HD21  158   4.894   6.711   1.576 -0.4418  0.8115 -0.2289
    8LER   HD22  159   5.010   6.831   1.636  0.1078 -0.4250 -0.0348
    8LER   HD23  160   4.971   6.818   1.464  1.4773  1.9799  0.4893
    8LER      C  161   4.912   6.433   1.274 -0.2982  0.1287  0.6702
    8LER      O  162   4.949   6.499   1.178 -0.0856  0.3272  0.0800
    9LYR      N  163   4.845   6.318   1.256  0.2147 -0.3076 -0.2845
    9LYR      H  164   4.822   6.262   1.336 -2.0651 -1.6864 -1.7822
    9LYR     CA  165   4.831   6.252   1.125  0.7026  0.1309 -0.2627
    9LYR     HA  166   4.857   6.319   1.044  1.2839  1.2840  0.8356
    9LYR     CB  167   4.928   6.135   1.125  0.4749  0.0750 -0.0862
    9LYR    HB1  168   4.889   6.073   1.044  1.5896 -0.6520 -0.0820
    9LYR    HB2  169   4.926   6.087   1.223 -0.5198 -2.3539 -1.2172
    9LYR     CG  170   5.066   6.187   1.086  0.3764 -0.2701 -0.4492
    9LYR    HG1  171   5.091   6.258   1.166 -0.3866 -0.0246 -0.4182
    9LYR    HG2  172   5.070   6.234   0.988  0.7222 -1.3820 -0.9777
    9LYR     CD  173   5.170   6.078   1.081 -0.6894 -0.4382  0.0174
    9LYR    HD1  174   5.265   6.114   1.044 -0.0850 -0.4796  1.4505
    9LYR    HD2  175   5.131   6.011   1.004  0.3887 -2.0313  0.8021
    9LYR     CE  176   5.187   6.005   1.214 -0.0688  0.0894 -0.3502
    9LYR    HE1  177   5.239   5.910   1.201  1.8632  1.0107  0.2619
    9LYR    HE2  178   5.090   5.992   1.262 -0.6188 -0.8939 -1.6704
    9LYR     NZ  179   5.277   6.079   1.310  0.1129 -0.1818 -0.2980
    9LYR    HZ1  180   5.231   6.124   1.388  0.0829 -0.8971  0.1020
    9LYR      C  181   4.687   6.208   1.108  0.7113 -0.4348 -0.1854
    9LYR      O  182   4.620   6.175   1.210 -0.1562 -0.0431  0.0260
   10LER      N  183   4.630   6.180   0.993 -0.4814  0.5888  0.0548
   10LER      H  184   4.695   6.189   0.916 -0.1470 -4.3853 -0.5196
   10LER     CA  185   4.491   6.142   0.969 -0.3799 -0.5734  0.2535
   10LER     HA  186   4.426   6.195   1.038 -1.1016  1.4318 -1.8548
   10LER     CB  187   4.449   6.181   0.830  0.0380  0.1276  0.4666
   10LER    HB1  188   4.355   6.133   0.802  0.7763 -0.9972 -0.1694
   10LER    HB2  189   4.524   6.141   0.761  0.6975 -0.5991  1.5723
   10LER     CG  190   4.439   6.339   0.809 -0.0954  0.0984 -0.1671
   10LER     HG  191   4.530   6.383   0.850  0.3156  0.4326 -1.3898
   10LER    CD1  192   4.438   6.375   0.661 -0.8296 -0.4546  0.5163
   10LER   HD11  193   4.522   6.317   0.622 -0.2359 -0.2877  1.4966
   10LER   HD12  194   4.340   6.364   0.615  0.3060  0.7521 -2.3854
   10LER   HD13  195   4.464   6.480   0.657  0.8409 -0.8573  0.2173
   10LER    CD2  196   4.313   6.401   0.869 -0.1967  0.3460 -0.4165
   10LER   HD21  197   4.230   6.332   0.851 -0.4631 -0.1057  2.1685
   10LER   HD22  198   4.328   6.417   0.976  2.9566  1.8807 -0.9884
   10LER   HD23  199   4.292   6.496   0.821 -1.3347  0.1233 -0.3854
   10LER      C  200   4.484   5.991   1.001 -0.4577 -0.5292 -0.0058
   10LER      O  201   4.553   5.906   0.939  0.1578 -0.2442 -0.4013
   11LER      N  202   4.395   5.959   1.090 -0.2896 -0.2615  1.0185
   11LER      H  203   4.339   6.039   1.115  0.8406  2.5719 -4.1463
   11LER     CA  204   4.360   5.818   1.122 -0.0584  0.5149 -0.0081
   11LER     HA  205   4.441   5.746   1.112 -0.3223  0.2158  0.0088
   11LER     CB  206   4.305   5.805   1.266  0.7346  0.9415 -0.9302
   11LER    HB1  207   4.271   5.702   1.268  1.8183  0.5135 -2.6795
   11LER    HB2  208   4.217   5.865   1.290  0.3013  0.2643 -0.8088
   11LER     CG  209   4.409   5.799   1.376  0.2284 -0.3639  0.1287
   11LER     HG  210   4.507   5.764   1.342  0.1245 -2.4730  1.7986
   11LER    CD1  211   4.430   5.929   1.443  0.2858 -0.3624  0.0972
   11LER   HD11  212   4.490   5.916   1.534  2.1852  1.8865 -0.7225
   11LER   HD12  213   4.481   5.993   1.371 -0.1217 -0.3683 -0.1964
   11LER   HD13  214   4.332   5.972   1.460 -0.1585 -1.4865  0.4739
   11LER    CD2  215   4.365   5.707   1.490  0.0643  0.3917 -0.6662
   11LER   HD21  216   4.259   5.723   1.510 -0.2732 -1.9181 -0.2871
   11LER   HD22  217   4.394   5.609   1.451  0.9048  0.7643 -1.0026
   11LER   HD23  218   4.423   5.727   1.580 -2.8811  1.5007  1.1126
   11LER      C  219   4.254   5.774   1.012  0.0135 -0.2341 -0.7066
   11LER      O  220   4.165   5.853   0.979  1.0296 -0.3469 -0.1353
   12LER      N  221   4.254   5.652   0.954  0.0073  0.2885 -0.5622
   12LER      H  222   4.317   5.583   0.993 -3.4192 -2.9652 -0.1472
   12LER     CA  223   4.151   5.595   0.867  0.2150 -0.6016 -0.2032
   12LER     HA  224   4.122   5.670   0.793  0.7887  0.2426  0.4044
   12LER     CB  225   4.208   5.479   0.786  0.6416  0.3667 -0.9241
   12LER    HB1  226   4.130   5.424   0.733  0.5998  0.5592 -1.0604
   12LER    HB2  227   4.245   5.400   0.852 -0.8880  0.6131  0.2890
   12LER     CG  228   4.306   5.503   0.685 -0.0997  0.2754  0.1254
   12LER     HG  229   4.379   5.576   0.722  1.6473 -0.5952 -1.4540
   12LER    CD1  230   4.390   5.381   0.642  0.5126 -0.4866  0.1658
   12LER   HD11  231   4.470   5.363   0.713 -0.4586  0.6494  1.6300
   12LER   HD12  232   4.321   5.296   0.637 -0.7825  0.5585 -0.4951
   12LER   HD13  233   4.429   5.395   0.541 -1.6934  2.2213 -0.4435
   12LER    CD2  234   4.238   5.562   0.561 -0.5112 -0.4183  0.0370
   12LER   HD21  235   4.199   5.660   0.589  0.2039  0.0128 -0.4321
   12LER   HD22  236   4.314   5.576   0.484 -0.8434 -1.2405 -0.4427
   12LER   HD23  237   4.164   5.496   0.517  0.3135 -0.3676 -1.4654
   12LER      C  238   4.025   5.570   0.952  0.2188  0.0151 -0.2663
   12LER      O  239   4.035   5.575   1.073 -0.1076  0.9336 -0.0251
   13LER      N  240   3.907   5.548   0.894 -0.1558 -0.6852 -0.1945
   13LER      H  241   3.900   5.532   0.794 -0.5789  0.3058 -0.3454
   13LER     CA  242   3.787   5.545   0.970  0.3451 -0.1802  0.0282
   13LER     HA  243   3.776   5.636   1.028 -1.9033  0.3607 -1.1276
   13LER     CB  244   3.680   5.568   0.872  0.8677 -0.4021  0.6933
   13LER    HB1  245   3.681   5.496   0.790  2.7529  1.8497 -1.4113
   13LER    HB2  246   3.702   5.660   0.819 -0.1741 -0.5167  0.0353
   13LER     CG  247   3.544   5.584   0.936  0.9077 -0.2885  0.3566
   13LER     HG  248   3.514   5.486   0.971 -2.2542 -0.2470 -1.8805
   13LER    CD1  249   3.524   5.691   1.045 -0.5055  0.6137 -0.4556
   13LER   HD11  250   3.579   5.667   1.136 -0.9312 -1.4963 -0.7008
   13LER   HD12  251   3.558   5.790   1.015  0.0742  0.5582 -0.0173
   13LER   HD13  252   3.421   5.684   1.080  0.2054 -1.7522  1.4430
   13LER    CD2  253   3.434   5.615   0.824 -0.7191 -0.7128 -0.2341
   13LER   HD21  254   3.461   5.563   0.732 -2.7891 -1.8275 -0.2833
   13LER   HD22  255   3.338   5.572   0.854 -0.2127 -3.8125 -2.5064
   13LER   HD23  256   3.413   5.719   0.799 -2.9733 -1.6768 -2.8710
   13LER      C  257   3.767   5.426   1.070 -1.0936 -0.1657  0.2328
   13LER      O  258   3.762   5.311   1.025  0.6572 -0.2603 -0.0431
   14NH2      N  259   3.742   5.454   1.198  0.6333  0.7094 -0.1395
   14NH2     H1  260   3.745   5.550   1.230  0.2260 -0.2641  3.2446
   14NH2     H2  261   3.727   5.380   1.266  1.3493  0.2354 -0.4826
   15LY0      N  262   5.781   4.827   2.043  0.5195  0.4907  0.3779
   15LY0     H1  263   5.752   4.731   2.035  0.9739  0.4080 -0.4531
   15LY0     H2  264   5.865   4.834   1.987  1.2112  0.3679  1.3785
   15LY0     H3  265   5.714   4.893   2.005 -1.9804 -0.9118  2.1046
   15LY0     CA  266   5.812   4.873   2.182  1.4640 -0.3071 -0.3934
   15LY0     HA  267   5.867   4.792   2.230  2.2052 -0.2896 -1.1912
   15LY0     CB  268   5.887   5.010   2.187 -0.2868 -0.3543 -0.2660
   15LY0    HB1  269   5.818   5.095   2.186 -0.7243 -0.6327  1.6797
   15LY0    HB2  270   5.956   5.017   2.103  0.3775 -3.0916 -0.0443
   15LY0     CG  271   5.964   5.021   2.319  0.5021  0.5400 -0.4518
   15LY0    HG1  272   6.028   4.934   2.334 -1.9463 -1.5109 -1.3958
   15LY0    HG2  273   5.895   5.028   2.403  1.2200  2.0855  0.0535
   15LY0     CD  274   6.046   5.150   2.323  0.3768  0.5637  0.0329
   15LY0    HD1  275   5.971   5.229   2.312  0.3369  0.4447 -0.6011
   15LY0    HD2  276   6.106   5.145   2.232  1.0829  0.2787  0.5083
   15LY0     CE  277   6.130   5.165   2.450 -0.0691  0.1157 -0.3703
   15LY0    HE1  278   6.194   5.079   2.472  0.6703  0.6908 -0.2266
   15LY0    HE2  279   6.072   5.165   2.543  0.3337 -0.6369 -0.1084
   15LY0     NZ  280   6.210   5.292   2.442  0.5093 -0.0421  0.1804
   15LY0    HZ1  281   6.154   5.376   2.437 -0.9653 -1.0877 -2.7963
   15LY0    HZ2  282   6.274   5.311   2.518 -0.3423  3.8208  0.1532
   15LY0    HZ3  283   6.265   5.292   2.357 -1.0398 -1.1349 -0.8526
   15LY0      C  284   5.687   4.878   2.260  0.1161  0.4466  0.1338
   15LY0      O  285   5.586   4.927   2.216  0.7225 -0.8877  0.7227
   16LER      N  286   5.689   4.813   2.376 -0.2226 -0.8985 -0.6200
   16LER      H  287   5.783   4.792   2.407 -0.5822 -3.0403 -0.8078
   16LER     CA  288   5.576   4.782   2.467 -0.2396 -0.4495  0.0053
   16LER     HA  289   5.499   4.737   2.404 -1.0652 -1.8302  1.9070
   16LER     CB  290   5.620   4.673   2.567 -0.9373 -0.0074  0.2244
   16LER    HB1  291   5.688   4.718   2.639 -0.6962  0.5684 -0.3473
   16LER    HB2  292   5.672   4.593   2.514 -1.6117  0.5928 -1.4132
   16LER     CG  293   5.497   4.615   2.634 -0.1405  0.5921 -0.6280
   16LER     HG  294   5.427   4.691   2.670 -3.0010 -2.1458  0.0647
   16LER    CD1  295   5.405   4.535   2.541  0.0425  0.4150 -0.4589
   16LER   HD11  296   5.349   4.603   2.476 -3.5215  1.3457  3.1734
   16LER   HD12  297   5.446   4.449   2.489 -2.6108  0.0887 -2.2054
   16LER   HD13  298   5.322   4.503   2.604  1.5182  2.1715  2.6077
   16LER    CD2  299   5.535   4.518   2.746  0.0775  0.2019 -0.0041
   16LER   HD21  300   5.447   4.492   2.805 -0.0590 -2.4425 -1.2200
   16LER   HD22  301   5.583   4.427   2.710 -0.5517 -0.4401  0.7439
   16LER   HD23  302   5.600   4.576   2.812  2.3904 -0.0315 -1.9264
   16LER      C  303   5.517   4.914   2.529  0.6891  0.3500 -1.1047
   16LER      O  304   5.591   4.996   2.579  0.1435 -0.1926 -0.8651
   17LY0      N  305   5.345   6.639   0.033  1.0934  0.6730 -0.4399
   17LY0     H1  306   5.257   6.653   0.079 -0.2328  0.7309 -2.8199
   17LY0     H2  307   5.397   6.725   0.046 -4.0444  4.1981  0.0452
   17LY0     H3  308   5.337   6.622  -0.066  1.9611 -3.7342  0.0686
   17LY0     CA  309   5.423   6.526   0.095  0.5720  0.2361 -0.0013
   17LY0     HA  310   5.508   6.508   0.030 -0.2411  1.5732 -1.5145
   17LY0     CB  311   5.486   6.576   0.222  1.0994 -0.2657  0.9406
   17LY0    HB1  312   5.551   6.663   0.216  1.9077 -0.8670  0.8712
   17LY0    HB2  313   5.553   6.505   0.270  1.4045  1.9660  4.1253
   17LY0     CG  314   5.384   6.623   0.335 -0.2090  1.2009  0.7437
   17LY0    HG1  315   5.306   6.547   0.341  0.5114  0.4017  0.0769
   17LY0    HG2  316   5.340   6.716   0.298  0.1558  0.4649 -1.6903
   17LY0     CD  317   5.433   6.649   0.475 -0.6413  0.6047  0.6083
   17LY0    HD1  318   5.468   6.566   0.536  1.7718  2.0488  1.3328
   17LY0    HD2  319   5.350   6.679   0.539 -0.2117  0.3773  1.2839
   17LY0     CE  320   5.525   6.772   0.484 -0.0952 -0.9214  0.2626
   17LY0    HE1  321   5.492   6.851   0.417 -0.6089 -1.0062  0.4127
   17LY0    HE2  322   5.628   6.753   0.453  1.1916  0.5909  3.2548
   17LY0     NZ  323   5.541   6.829   0.618  0.7443 -0.4519 -0.0699
   17LY0    HZ1  324   5.449   6.854   0.652 -0.0981 -1.2141 -1.6945
   17LY0    HZ2  325   5.599   6.772   0.677  0.2631 -0.3051  0.5699
   17LY0    HZ3  326   5.596   6.913   0.610  1.4682 -0.9145 -0.0301
   17LY0      C  327   5.341   6.398   0.103  0.7226  0.5488  0.3433
   17LY0      O  328   5.219   6.396   0.076 -0.4471 -0.3133  0.4755
   18LER      N  329   5.397   6.291   0.156 -0.3985  0.3544 -0.5675
   18LER      H  330   5.488   6.311   0.196 -1.3992  2.5435  0.8510
   18LER     CA  331   5.321   6.171   0.183 -0.2953  0.0040 -0.3759
   18LER     HA  332   5.254   6.156   0.099  0.6609 -2.2211 -0.8162
   18LER     CB  333   5.406   6.048   0.167  0.0998  0.5246 -0.2256
   18LER    HB1  334   5.479   6.047   0.248 -0.3793 -0.0374  0.2068
   18LER    HB2  335   5.458   6.040   0.071  0.2493 -0.0257 -0.1040
   18LER     CG  336   5.338   5.906   0.179 -0.3141  0.1545 -0.2674
   18LER     HG  337   5.264   5.913   0.259 -0.6622  2.8400 -0.7308
   18LER    CD1  338   5.263   5.864   0.052 -0.0024  0.0450  0.5207
   18LER   HD11  339   5.220   5.765   0.063 -2.5961  0.8443 -1.3525
   18LER   HD12  340   5.179   5.932   0.035  1.1210  1.4488  0.3138
   18LER   HD13  341   5.331   5.868  -0.033 -1.0780  0.9425 -0.3282
   18LER    CD2  342   5.438   5.790   0.200 -0.2344  0.1947 -0.2561
   18LER   HD21  343   5.499   5.796   0.290 -0.4652  1.6364 -0.1857
   18LER   HD22  344   5.391   5.692   0.211 -1.0531  0.6440  0.2477
   18LER   HD23  345   5.520   5.791   0.127  1.0369 -1.3555  1.0761
   18LER      C  346   5.233   6.174   0.312 -0.0969 -0.0590 -0.4688
   18LER      O  347   5.279   6.182   0.426  0.3097 -0.3356  0.2236
   19LYR      N  348   5.100   6.165   0.300 -0.1437 -0.1617  1.1803
   19LYR      H  349   5.068   6.162   0.205  1.5282  2.3302  0.4449
   19LYR     CA  350   5.001   6.176   0.409  0.0939 -0.1819  0.1898
   19LYR     HA  351   5.043   6.252   0.474 -0.0247  2.0153 -2.1504
   19LYR     CB  352   4.870   6.227   0.344 -0.5132  0.3020  0.9293
   19LYR    HB1  353   4.781   6.211   0.404 -2.0837  1.2382 -1.0122
   19LYR    HB2  354   4.846   6.168   0.256  1.5901  3.3106 -1.9524
   19LYR     CG  355   4.866   6.376   0.291 -0.3052 -0.5404 -0.9616
   19LYR    HG1  356   4.769   6.391   0.243 -0.9496 -1.3803  0.0580
   19LYR    HG2  357   4.954   6.406   0.235 -0.2415 -1.0596 -1.1366
   19LYR     CD  358   4.884   6.476   0.412  1.3484 -0.0928 -0.2678
   19LYR    HD1  359   4.894   6.579   0.379  2.2285 -0.5123 -1.3979
   19LYR    HD2  360   4.982   6.465   0.458  1.2097 -2.1263 -0.3514
   19LYR     CE  361   4.772   6.463   0.519 -0.0338 -0.1338 -0.4942
   19LYR    HE1  362   4.773   6.368   0.573 -0.8947  0.4415  0.5678
   19LYR    HE2  363   4.676   6.465   0.467  0.2503 -3.1498 -1.3264
   19LYR     NZ  364   4.778   6.580   0.612  0.8781  0.0004 -0.7697
   19LYR    HZ1  365   4.860   6.595   0.669  0.7891  1.1795 -0.9302
   19LYR      C  366   4.980   6.049   0.490  0.1309  0.5327  0.0002
   19LYR      O  367   4.882   5.974   0.485 -0.0936  0.8727 -0.1384
   20LY0      N  368   5.081   6.025   0.570  0.1670 -0.7146  0.1302
   20LY0      H  369   5.157   6.092   0.563 -0.5817  0.2348  0.8644
   20LY0     CA  370   5.101   5.918   0.675  0.9076 -0.4739  0.6222
   20LY0     HA  371   5.099   5.821   0.625 -1.3033 -0.0070 -0.2951
   20LY0     CB  372   5.231   5.955   0.739  0.9834 -0.8504 -1.1396
   20LY0    HB1  373   5.248   5.896   0.829  3.7969 -0.3721 -1.2663
   20LY0    HB2  374   5.243   6.063   0.752  1.9151 -1.0834  0.1588
   20LY0     CG  375   5.342   5.903   0.647  0.2847  0.0956  0.6588
   20LY0    HG1  376   5.311   5.919   0.544  0.4312 -0.4327  0.5279
   20LY0    HG2  377   5.353   5.798   0.675 -0.0924  0.2409  1.3816
   20LY0     CD  378   5.477   5.976   0.687 -0.3777  0.0440 -0.2172
   20LY0    HD1  379   5.506   5.950   0.789 -0.4457 -2.5480 -0.7853
   20LY0    HD2  380   5.469   6.084   0.683  0.2299  0.0672 -2.4421
   20LY0     CE  381   5.585   5.935   0.579 -0.4552 -0.0129  0.4194
   20LY0    HE1  382   5.678   5.989   0.597 -0.2299 -1.1675  3.2457
   20LY0    HE2  383   5.537   5.948   0.482 -0.0730 -2.0298 -0.0694
   20LY0     NZ  384   5.640   5.800   0.594  0.1657  0.1684  0.2715
   20LY0    HZ1  385   5.570   5.728   0.586 -0.5687  0.8008  0.8374
   20LY0    HZ2  386   5.691   5.763   0.515 -1.7931 -2.7345  0.2198
   20LY0    HZ3  387   5.701   5.795   0.675  1.0057  2.1202 -0.1706
   20LY0      C  388   4.998   5.911   0.783 -0.4706 -0.2406  0.1235
   20LY0      O  389   4.938   6.016   0.812 -0.0925 -0.2831 -0.5720
   21LER      N  390   4.965   5.791   0.826 -0.4535 -0.1401 -0.2990
   21LER      H  391   4.994   5.719   0.761  0.0608  2.0416 -2.6490
   21LER     CA  392   4.845   5.762   0.909 -0.3464 -0.1176 -0.5861
   21LER     HA  393   4.775   5.842   0.887 -0.2024  0.9325  2.3238
   21LER     CB  394   4.789   5.619   0.875  0.2413 -0.3599 -0.0135
   21LER    HB1  395   4.682   5.617   0.896  0.2347  2.7967  0.7578
   21LER    HB2  396   4.854   5.553   0.932 -0.6630 -1.2782 -0.0036
   21LER     CG  397   4.804   5.565   0.729 -0.1066 -0.1407 -0.3468
   21LER     HG  398   4.903   5.564   0.683  0.6534 -1.4379  1.2342
   21LER    CD1  399   4.754   5.423   0.718  0.4806 -0.5789 -0.2138
   21LER   HD11  400   4.836   5.361   0.756 -0.0308 -0.7066  0.6989
   21LER   HD12  401   4.664   5.402   0.776  0.4963  0.3395  0.1526
   21LER   HD13  402   4.746   5.396   0.612 -0.2996 -0.6390 -0.1458
   21LER    CD2  403   4.720   5.656   0.647 -0.8264  0.7456 -0.0631
   21LER   HD21  404   4.774   5.750   0.633 -0.5635  0.6597  0.3376
   21LER   HD22  405   4.707   5.615   0.547 -0.3176  0.0153  0.1590
   21LER   HD23  406   4.620   5.671   0.687 -1.6736 -0.2523 -1.7072
   21LER      C  407   4.879   5.793   1.056  0.5347  0.1620 -0.2263
   21LER      O  408   4.994   5.785   1.092 -0.3495  0.2474  0.4944
   22LY0      N  409   4.777   7.232   0.563 -0.2912 -0.8376 -0.2067
   22LY0     H1  410   4.747   7.318   0.519 -0.1313 -0.6627  0.0208
   22LY0     H2  411   4.859   7.205   0.510  0.4890  0.3319  0.3646
   22LY0     H3  412   4.808   7.245   0.658 -0.2426 -1.8990 -0.0710
   22LY0     CA  413   4.673   7.127   0.552  1.1870  0.1643 -0.0556
   22LY0     HA  414   4.590   7.146   0.620  1.7806 -0.1446  0.7692
   22LY0     CB  415   4.607   7.119   0.409 -0.5254  0.0226 -0.1402
   22LY0    HB1  416   4.677   7.111   0.326 -1.4923 -0.5542 -0.9260
   22LY0    HB2  417   4.547   7.209   0.398  0.1199  0.3342 -1.2132
   22LY0     CG  418   4.512   6.994   0.393 -0.5251 -0.4987 -0.4003
   22LY0    HG1  419   4.463   6.978   0.489 -0.5792 -0.6778 -0.4577
   22LY0    HG2  420   4.566   6.903   0.368 -1.1796 -0.4795 -2.0420
   22LY0     CD  421   4.406   7.006   0.288  0.0021  0.2802  0.6610
   22LY0    HD1  422   4.446   6.984   0.189 -1.0899  1.9883 -0.2039
   22LY0    HD2  423   4.373   7.110   0.285  3.2570  1.4057  0.6608
   22LY0     CE  424   4.275   6.918   0.318  0.2191  0.6284 -0.8626
   22LY0    HE1  425   4.231   6.954   0.411  1.8517 -0.5131  0.4185
   22LY0    HE2  426   4.296   6.811   0.324  0.1360  0.5251 -2.0837
   22LY0     NZ  427   4.180   6.939   0.206 -0.0709  0.3268 -0.5648
   22LY0    HZ1  428   4.171   7.039   0.194  1.5906  0.9603  2.4260
   22LY0    HZ2  429   4.210   6.897   0.120 -0.0629 -0.5771 -0.1240
   22LY0    HZ3  430   4.094   6.886   0.210  1.9064 -3.1277 -0.2770
   22LY0      C  431   4.728   6.991   0.584  0.7129 -0.9008  1.2555
   22LY0      O  432   4.812   6.938   0.508 -0.4067  0.2842 -0.2246
   23LER      N  433   4.675   6.932   0.688 -0.1476  0.4800  0.4663
   23LER      H  434   4.616   6.985   0.749 -2.2006  0.7208 -1.5884
   23LER     CA  435   4.714   6.793   0.718  0.3085  0.2739  0.7023
   23LER     HA  436   4.822   6.793   0.730  0.3941  0.4067 -0.0396
   23LER     CB  437   4.659   6.755   0.861 -0.4184 -0.0378  0.3518
   23LER    HB1  438   4.691   6.839   0.924 -0.1139 -0.1870  0.3946
   23LER    HB2  439   4.717   6.667   0.890  1.4987  0.6836 -1.0864
   23LER     CG  440   4.510   6.722   0.876 -0.1147 -0.2388  0.0278
   23LER     HG  441   4.505   6.623   0.830  1.1805 -1.2584  1.9229
   23LER    CD1  442   4.480   6.697   1.028 -0.0604  0.6821 -1.0101
   23LER   HD11  443   4.562   6.637   1.068 -0.9948  1.0433  1.6606
   23LER   HD12  444   4.498   6.790   1.083 -0.0063  0.6290 -0.9376
   23LER   HD13  445   4.381   6.657   1.051  0.6784 -0.6135  0.0079
   23LER    CD2  446   4.407   6.817   0.818  0.7325  0.0417  0.3041
   23LER   HD21  447   4.301   6.793   0.827  0.4446  1.1896  0.0599
   23LER   HD22  448   4.432   6.914   0.860  1.6175 -0.2530  0.4793
   23LER   HD23  449   4.417   6.825   0.710 -0.0146  2.7060  0.3653
   23LER      C  450   4.692   6.686   0.616 -0.1169 -0.4607  1.0004
   23LER      O  451   4.586   6.685   0.547  0.0785 -0.0549 -0.5751
   24LY0      N  452   4.940   5.652   3.351 -0.0026  0.0543 -0.5144
   24LY0     H1  453   5.029   5.613   3.377  0.1057  1.2748  1.0492
   24LY0     H2  454   4.891   5.572   3.313  2.1556 -2.1456  1.0477
   24LY0     H3  455   4.894   5.693   3.431  0.1724  0.1089 -0.4423
   24LY0     CA  456   4.951   5.754   3.243 -0.6047  0.2412  0.0910
   24LY0     HA  457   4.859   5.812   3.248 -0.9082 -0.1017 -1.2186
   24LY0     CB  458   5.066   5.851   3.282  0.1510  0.2701  0.1724
   24LY0    HB1  459   5.160   5.795   3.276 -1.0110 -2.2966  3.1938
   24LY0    HB2  460   5.041   5.892   3.379  1.1189  1.0103  0.1196
   24LY0     CG  461   5.066   5.968   3.188  0.6268 -0.3392 -0.4172
   24LY0    HG1  462   4.965   6.008   3.197  1.0883  1.2584 -1.8188
   24LY0    HG2  463   5.085   5.952   3.082 -0.6539  0.6822 -0.8318
   24LY0     CD  464   5.160   6.079   3.231  0.0401 -0.1523 -0.9038
   24LY0    HD1  465   5.257   6.044   3.265  0.6482  2.1609 -0.0522
   24LY0    HD2  466   5.118   6.127   3.319  0.2088  0.9663 -1.4102
   24LY0     CE  467   5.198   6.165   3.114  0.6329 -0.0061 -0.2366
   24LY0    HE1  468   5.107   6.214   3.077  0.8443 -0.5086 -1.4614
   24LY0    HE2  469   5.230   6.106   3.028  0.2558 -0.9770  0.2740
   24LY0     NZ  470   5.294   6.270   3.155 -0.6109  0.2286  0.1667
   24LY0    HZ1  471   5.258   6.326   3.231 -0.2953  0.4443  0.1574
   24LY0    HZ2  472   5.377   6.229   3.195 -1.0920 -0.2205  0.7382
   24LY0    HZ3  473   5.316   6.319   3.070 -0.3785  0.7284  0.5130
   24LY0      C  474   4.979   5.691   3.106 -0.4235 -0.6089 -0.3426
   24LY0      O  475   5.071   5.613   3.101 -0.0173  0.2771  0.2089
   25LER      N  476   4.911   5.729   2.997  0.3636 -0.8715  0.4691
   25LER      H  477   4.826   5.779   3.017 -0.2421 -1.0623 -1.3979
   25LER     CA  478   4.925   5.692   2.862 -0.2752 -0.2582  0.0205
   25LER     HA  479   4.933   5.583   2.859 -0.0504 -0.2109 -1.3641
   25LER     CB  480   4.801   5.739   2.781  1.0957  0.0427 -0.2840
   25LER    HB1  481   4.814   5.734   2.673  2.6960  0.3431 -0.1206
   25LER    HB2  482   4.797   5.847   2.798  0.9199 -0.1762  1.1901
   25LER     CG  483   4.670   5.675   2.826 -0.2360  0.4104 -0.3567
   25LER     HG  484   4.654   5.707   2.929  1.3503  1.8105 -0.4944
   25LER    CD1  485   4.556   5.725   2.736 -0.5895  0.8137 -0.1715
   25LER   HD11  486   4.464   5.685   2.780  0.0682  0.4235  0.9049
   25LER   HD12  487   4.553   5.834   2.735 -0.4398  0.8549  1.3595
   25LER   HD13  488   4.567   5.689   2.634  0.8471  1.7822 -0.3741
   25LER    CD2  489   4.676   5.521   2.815  0.0471 -0.3735  0.8625
   25LER   HD21  490   4.732   5.478   2.897 -0.1206 -2.2349  0.0485
   25LER   HD22  491   4.574   5.484   2.829  0.4867 -0.7100  3.7693
   25LER   HD23  492   4.711   5.492   2.716 -1.7679  1.3435 -0.3725
   25LER      C  493   5.049   5.750   2.798  1.1069 -0.4204  0.1231
   25LER      O  494   5.121   5.835   2.844  0.1396  0.1778  0.2473
   26LYR      N  495   5.082   5.699   2.673 -0.5525 -0.9711  0.6591
   26LYR      H  496   5.022   5.625   2.640 -1.3192 -0.3761  0.6891
   26LYR     CA  497   5.202   5.720   2.592 -0.3032  0.7715  0.1214
   26LYR     HA  498   5.258   5.800   2.641 -1.4086  2.5408 -1.3934
   26LYR     CB  499   5.291   5.599   2.601 -0.6454  0.1672 -0.6247
   26LYR    HB1  500   5.362   5.597   2.519 -0.6108 -0.7881 -0.5773
   26LYR    HB2  501   5.228   5.511   2.587 -2.8677  1.4701  0.4875
   26LYR     CG  502   5.368   5.578   2.734  0.8374 -0.0825  0.5917
   26LYR    HG1  503   5.307   5.572   2.824  2.7209  0.8746  2.0030
   26LYR    HG2  504   5.423   5.670   2.747 -1.4207  1.0918  2.5214
   26LYR     CD  505   5.461   5.461   2.728  0.3161 -0.7457  0.7317
   26LYR    HD1  506   5.513   5.476   2.634  0.1958  0.5240  0.8599
   26LYR    HD2  507   5.398   5.372   2.725  0.2197 -0.7833  2.7249
   26LYR     CE  508   5.549   5.464   2.844 -0.0768  0.1915 -0.0083
   26LYR    HE1  509   5.483   5.490   2.927 -2.8983  0.4969 -2.2077
   26LYR    HE2  510   5.617   5.543   2.814 -0.3090  0.3122 -0.2155
   26LYR     NZ  511   5.620   5.342   2.863 -0.3242  0.0219 -0.8433
   26LYR    HZ1  512   5.695   5.322   2.799  1.0849 -0.1352  0.7911
   26LYR      C  513   5.171   5.746   2.443  0.5826 -0.0410  0.1997
   26LYR      O  514   5.080   5.688   2.381 -0.0670  0.3996 -0.5175
   27LY0      N  515   5.252   5.834   2.384  0.5534  0.4081 -0.5250
   27LY0      H  516   5.316   5.876   2.450  1.9545  0.3232 -1.7917
   27LY0     CA  517   5.260   5.849   2.239  0.1697 -1.1367 -0.1773
   27LY0     HA  518   5.167   5.822   2.189  0.0010  2.0421 -1.8887
   27LY0     CB  519   5.286   5.995   2.205  0.3193  0.5997  0.0857
   27LY0    HB1  520   5.214   6.055   2.261 -1.8376 -0.3622 -1.5373
   27LY0    HB2  521   5.278   6.019   2.099 -1.3725 -0.0160  0.0528
   27LY0     CG  522   5.419   6.060   2.253 -0.1615 -0.0638  0.9126
   27LY0    HG1  523   5.457   6.122   2.171 -1.3470 -0.9167 -0.3192
   27LY0    HG2  524   5.491   5.983   2.278 -0.4857 -0.3622  0.9327
   27LY0     CD  525   5.402   6.150   2.382  0.0635  0.0610  0.1451
   27LY0    HD1  526   5.366   6.091   2.466  2.3097 -1.2321  0.2809
   27LY0    HD2  527   5.326   6.227   2.367 -1.6298 -1.5274  0.1826
   27LY0     CE  528   5.536   6.209   2.419 -0.2622  0.1259  0.3776
   27LY0    HE1  529   5.591   6.227   2.327  0.1985  2.4932  1.0432
   27LY0    HE2  530   5.589   6.129   2.471  1.8330  0.2831 -1.3666
   27LY0     NZ  531   5.517   6.338   2.487 -0.0291 -0.4463  0.1122
   27LY0    HZ1  532   5.459   6.332   2.569 -0.3111 -1.1890 -0.1295
   27LY0    HZ2  533   5.606   6.351   2.532  0.6897  0.5994 -1.4959
   27LY0    HZ3  534   5.489   6.407   2.418 -2.1335 -1.2631  0.0861
   27LY0      C  535   5.362   5.752   2.173  0.1817  0.6809 -0.2215
   27LY0      O  536   5.453   5.693   2.236  0.0633  0.1837  0.3485
   28LER      N  537   5.364   5.736   2.040 -0.4252  0.1523 -0.2919
   28LER      H  538   5.294   5.793   1.994 -1.1787  0.7701  1.5258
   28LER     CA  539   5.469   5.651   1.974 -0.5772  0.5563 -0.2742
   28LER     HA  540   5.475   5.555   2.025 -1.9735  0.2533 -0.6306
   28LER     CB  541   5.429   5.630   1.829 -0.5485 -0.0424 -0.0269
   28LER    HB1  542   5.514   5.590   1.774 -0.4107 -1.6047  1.2599
   28LER    HB2  543   5.408   5.729   1.787 -0.2461  0.2964  0.6091
   28LER     CG  544   5.306   5.551   1.800  0.2246  0.3101 -0.1978
   28LER     HG  545   5.211   5.587   1.840  0.4280  0.1522  0.4301
   28LER    CD1  546   5.279   5.555   1.650 -0.5523 -1.0851 -0.1481
   28LER   HD11  547   5.368   5.566   1.587 -0.6654 -2.1654 -0.5171
   28LER   HD12  548   5.205   5.482   1.619 -2.4869 -0.0307  1.7030
   28LER   HD13  549   5.230   5.650   1.628  0.2805 -0.6792 -0.2803
   28LER    CD2  550   5.318   5.403   1.841  0.0298 -0.2262 -0.7859
   28LER   HD21  551   5.402   5.351   1.794  3.6899  2.8238  1.7416
   28LER   HD22  552   5.322   5.398   1.950  2.0085 -1.6754 -0.8816
   28LER   HD23  553   5.225   5.359   1.807 -2.2854  2.5360  1.4270
   28LER      C  554   5.605   5.726   1.964  0.3231  0.2148 -0.4283
   28LER      O  555   5.605   5.849   1.977  0.3301  0.3335 -0.3173
   29LYR      N  556   5.717   5.663   1.927 -0.4949 -0.3368  0.6142
   29LYR      H  557   5.711   5.562   1.916 -1.5345 -0.0056 -2.9950
   29LYR     CA  558   5.845   5.734   1.902 -0.4044 -0.0273  0.4768
   29LYR     HA  559   5.858   5.810   1.980 -0.0442  0.5316 -0.1250
   29LYR     CB  560   5.947   5.627   1.896 -0.5804 -0.4901 -0.3982
   29LYR    HB1  561   6.038   5.666   1.849 -1.0381  1.2010  0.0705
   29LYR    HB2  562   5.917   5.541   1.836 -3.0489 -0.6704  0.9921
   29LYR     CG  563   5.978   5.571   2.034 -0.3881  0.3021 -0.1360
   29LYR    HG1  564   6.017   5.471   2.015 -1.7792 -0.2021 -0.5149
   29LYR    HG2  565   5.883   5.552   2.085 -2.2974  0.1786 -3.4848
   29LYR     CD  566   6.078   5.661   2.105 -0.1679 -0.8485  0.4386
   29LYR    HD1  567   6.062   5.767   2.086  1.8075 -0.6285 -0.2547
   29LYR    HD2  568   6.177   5.635   2.069  0.8480  0.0074  2.4189
   29LYR     CE  569   6.084   5.649   2.255 -0.5204 -0.3062 -0.0584
   29LYR    HE1  570   6.140   5.731   2.301 -0.2713 -0.5094  0.0064
   29LYR    HE2  571   6.126   5.552   2.279 -0.1109 -0.6810 -2.1176
   29LYR     NZ  572   5.951   5.654   2.325 -0.7930 -0.3556  0.6352
   29LYR    HZ1  573   5.891   5.733   2.305  2.2374  2.0166  0.0667
   29LYR      C  574   5.843   5.817   1.772  1.2612  0.7994  0.1723
   29LYR      O  575   5.951   5.863   1.725  0.3386  0.4153  0.5812
   30LER      N  576   5.725   5.830   1.707  0.0011  0.4501  0.6124
   30LER      H  577   5.634   5.798   1.738 -0.2386 -1.3516 -1.6873
   30LER     CA  578   5.719   5.886   1.568  0.4911  0.4458 -0.9204
   30LER     HA  579   5.793   5.965   1.564  0.0802  0.8688 -0.4089
   30LER     CB  580   5.765   5.772   1.470  0.2008  0.3288  0.4237
   30LER    HB1  581   5.693   5.691   1.483 -1.9386  1.9197 -0.7071
   30LER    HB2  582   5.863   5.729   1.490 -0.8125 -2.4824 -0.2143
   30LER     CG  583   5.749   5.805   1.315  0.5027  0.6323  0.6543
   30LER     HG  584   5.644   5.822   1.293  0.9026  3.3083  0.4268
   30LER    CD1  585   5.829   5.926   1.267  0.2085  0.0042 -0.1776
   30LER   HD11  586   5.932   5.890   1.268  0.3028  0.2674  1.3295
   30LER   HD12  587   5.794   5.956   1.168  0.0605  0.8639  0.1252
   30LER   HD13  588   5.815   6.014   1.328 -0.3518  0.5319 -1.0369
   30LER    CD2  589   5.795   5.685   1.226 -0.4110 -0.6512  0.9417
   30LER   HD21  590   5.748   5.588   1.236  0.1504 -0.9137  1.0738
   30LER   HD22  591   5.820   5.715   1.124  0.0490  0.8258  1.4561
   30LER   HD23  592   5.897   5.668   1.261 -0.8534  1.0282  3.2735
   30LER      C  593   5.581   5.953   1.541 -0.7389 -0.4132  0.3694
   30LER      O  594   5.480   5.884   1.534  0.1437 -0.8871  0.0561
   31LER      N  595   5.584   6.082   1.501 -0.2163  0.3789 -0.1958
   31LER      H  596   5.674   6.126   1.515  0.0284 -0.5764  1.6284
   31LER     CA  597   5.463   6.152   1.449 -0.8717 -0.3524 -0.0875
   31LER     HA  598   5.380   6.131   1.518  0.3391 -0.7752  1.2897
   31LER     CB  599   5.496   6.302   1.427  0.1920 -0.1564 -0.0268
   31LER    HB1  600   5.414   6.358   1.381 -0.1063 -0.8469 -0.3448
   31LER    HB2  601   5.581   6.316   1.361 -0.8211  0.0480 -1.3293
   31LER     CG  602   5.514   6.367   1.565 -0.1075 -0.2244 -0.0696
   31LER     HG  603   5.591   6.311   1.618 -0.0351 -0.6890 -0.6530
   31LER    CD1  604   5.560   6.515   1.548 -0.1718 -0.6564  0.0259
   31LER   HD11  605   5.665   6.525   1.521 -0.0936  1.4014  0.9170
   31LER   HD12  606   5.506   6.570   1.472  0.4794 -0.7721 -0.5304
   31LER   HD13  607   5.539   6.581   1.633 -1.2210  1.9113 -2.0952
   31LER    CD2  608   5.397   6.359   1.658 -0.1165 -0.5009 -0.6367
   31LER   HD21  609   5.372   6.260   1.695 -0.9917  0.4739  1.5723
   31LER   HD22  610   5.407   6.423   1.746  0.2828 -0.9515 -0.3489
   31LER   HD23  611   5.315   6.402   1.601 -0.8986 -0.2306  0.6421
   31LER      C  612   5.410   6.083   1.321  0.6112  0.0826  0.1048
   31LER      O  613   5.482   6.037   1.228  0.0008 -0.5611 -0.5644
   32LY0      N  614   6.067   5.375   3.137 -0.2400  0.0947 -0.2371
   32LY0     H1  615   6.034   5.364   3.232  0.2011  0.9380  0.0269
   32LY0     H2  616   6.166   5.393   3.151 -0.7660  0.1415  5.9559
   32LY0     H3  617   6.028   5.448   3.080 -0.7758  0.8698  1.0761
   32LY0     CA  618   6.035   5.244   3.072  0.0705 -0.3634  0.3825
   32LY0     HA  619   6.067   5.246   2.968 -1.0284  1.8408  0.0166
   32LY0     CB  620   6.102   5.126   3.140  0.3182  0.2125  0.3840
   32LY0    HB1  621   6.071   5.036   3.087  0.1407  0.2236  0.4682
   32LY0    HB2  622   6.063   5.129   3.242  1.3514 -0.2782  0.8160
   32LY0     CG  623   6.258   5.133   3.161  0.2312 -1.0451 -0.4421
   32LY0    HG1  624   6.285   5.232   3.200  0.4693 -1.1991 -0.2163
   32LY0    HG2  625   6.293   5.124   3.058 -0.3993  0.6856 -0.8557
   32LY0     CD  626   6.330   5.026   3.242 -0.2187  0.5875 -0.0083
   32LY0    HD1  627   6.436   5.043   3.229  0.6125 -3.6267 -0.1595
   32LY0    HD2  628   6.328   4.933   3.184  1.3061 -0.2773  1.2777
   32LY0     CE  629   6.277   4.999   3.385 -0.2311  0.1133 -0.6800
   32LY0    HE1  630   6.185   4.941   3.375 -0.0275 -1.1650  3.1323
   32LY0    HE2  631   6.255   5.097   3.427 -2.0703  1.3544 -4.1514
   32LY0     NZ  632   6.372   4.930   3.468  0.2100  0.0989  0.2755
   32LY0    HZ1  633   6.331   4.861   3.529  1.8056 -0.2808  0.9642
   32LY0    HZ2  634   6.437   4.871   3.419 -1.0230 -1.3513  0.3135
   32LY0    HZ3  635   6.432   4.987   3.526 -0.4769 -1.8577  3.0916
   32LY0      C  636   5.885   5.230   3.064 -0.5400  0.1015  0.1006
   32LY0      O  637   5.821   5.292   3.143  0.2775 -0.3641 -0.0845
   33LER      N  638   5.830   5.150   2.977 -0.0835  0.3879 -0.5325
   33LER      H  639   5.883   5.109   2.902 -1.5163  1.1776 -2.0398
   33LER     CA  640   5.686   5.127   2.971  0.1634 -0.0503 -0.1022
   33LER     HA  641   5.673   5.079   2.874 -1.7525  1.0802 -0.4511
   33LER     CB  642   5.644   5.014   3.068  0.4698  0.0306  0.1295
   33LER    HB1  643   5.539   5.001   3.042  0.3488  1.5019 -0.2030
   33LER    HB2  644   5.637   5.064   3.165 -0.0042 -0.0085  0.1209
   33LER     CG  645   5.721   4.880   3.075 -0.0319 -0.7884 -0.1819
   33LER     HG  646   5.829   4.894   3.064  0.1402 -1.5733  0.3755
   33LER    CD1  647   5.688   4.800   3.200 -0.2397  0.0087  0.1611
   33LER   HD11  648   5.742   4.705   3.196 -0.1814  0.0791 -1.4608
   33LER   HD12  649   5.729   4.854   3.285  0.1052  1.6070 -0.9832
   33LER   HD13  650   5.581   4.786   3.215 -0.5820  0.4297 -1.6515
   33LER    CD2  651   5.668   4.796   2.964 -0.1032  0.2244  0.7943
   33LER   HD21  652   5.692   4.835   2.865  0.6862  0.6222  1.1281
   33LER   HD22  653   5.722   4.701   2.962 -0.0277  0.2823 -0.8439
   33LER   HD23  654   5.561   4.776   2.962 -0.2177  0.8857 -0.7685
   33LER      C  655   5.594   5.255   2.961 -0.3355 -0.9304 -0.1826
   33LER      O  656   5.490   5.265   3.032 -0.8764 -0.4934  0.1728
   34LY0      N  657   5.046   6.650   2.889  0.5440 -0.4263  0.5026
   34LY0     H1  658   4.949   6.639   2.916 -0.2087 -1.7882 -2.4105
   34LY0     H2  659   5.049   6.736   2.838  0.7343 -1.2739 -0.9745
   34LY0     H3  660   5.115   6.645   2.962  3.2109  1.6551 -1.6985
   34LY0     CA  661   5.070   6.562   2.774  0.3185 -0.5012  0.3832
   34LY0     HA  662   4.982   6.563   2.709  0.5535  2.0199 -0.0035
   34LY0     CB  663   5.193   6.611   2.698 -0.2153  0.5147 -0.9133
   34LY0    HB1  664   5.202   6.565   2.600  0.1433  1.1699 -1.1914
   34LY0    HB2  665   5.284   6.598   2.756 -1.6746  0.1793  1.4635
   34LY0     CG  666   5.174   6.757   2.654 -0.7147  0.0432 -0.2519
   34LY0    HG1  667   5.168   6.834   2.732  2.8422 -0.7685  0.9836
   34LY0    HG2  668   5.077   6.756   2.605 -0.4034  0.5656 -0.8963
   34LY0     CD  669   5.285   6.801   2.558 -0.0192 -0.7012  0.7159
   34LY0    HD1  670   5.260   6.893   2.505  3.5230  0.0892  0.1701
   34LY0    HD2  671   5.301   6.725   2.481  0.4943 -1.4467  1.5462
   34LY0     CE  672   5.414   6.831   2.622  0.0465 -0.8226  0.1243
   34LY0    HE1  673   5.469   6.745   2.661  0.3584 -1.8137 -2.3015
   34LY0    HE2  674   5.382   6.889   2.708 -1.2238 -2.9226  1.1507
   34LY0     NZ  675   5.502   6.902   2.529  0.1115  0.0523 -0.2965
   34LY0    HZ1  676   5.511   6.851   2.442  2.0537  0.3339 -0.2854
   34LY0    HZ2  677   5.467   6.992   2.500 -0.7176  0.1127  0.8312
   34LY0    HZ3  678   5.595   6.910   2.566  0.7619 -3.7201 -0.7336
   34LY0      C  679   5.082   6.412   2.805  0.3004 -0.6053 -0.4291
   34LY0      O  680   5.080   6.365   2.919 -0.2745 -0.2293  0.3249
   35LER      N  681   5.087   6.330   2.696 -0.1096 -0.2306  0.0322
   35LER      H  682   5.100   6.374   2.606 -1.2967  0.6107  0.2432
   35LER     CA  683   5.121   6.188   2.695 -0.2171  0.7079 -0.9997
   35LER     HA  684   5.050   6.143   2.765  1.0873  1.3047  0.8052
   35LER     CB  685   5.087   6.131   2.552  0.5346 -0.4216 -0.2932
   35LER    HB1  686   5.124   6.029   2.544  1.7694 -0.0742  0.5436
   35LER    HB2  687   5.133   6.199   2.480 -0.1476 -0.2268 -0.5526
   35LER     CG  688   4.936   6.139   2.519  0.0922  0.4986 -0.3072
   35LER     HG  689   4.912   6.243   2.544 -1.0791  0.0866  0.3109
   35LER    CD1  690   4.911   6.109   2.372 -0.0978 -0.9260 -0.0546
   35LER   HD11  691   4.958   6.015   2.342  0.4587  0.0021 -2.2720
   35LER   HD12  692   4.806   6.102   2.342 -0.6549  1.4261  1.0673
   35LER   HD13  693   4.953   6.191   2.315 -0.0712  0.7912  2.2717
   35LER    CD2  694   4.862   6.036   2.602  0.3430  0.6181 -0.1873
   35LER   HD21  695   4.901   5.937   2.580  0.8457  1.4200 -3.5392
   35LER   HD22  696   4.865   6.045   2.711 -1.3412 -0.0041 -0.0576
   35LER   HD23  697   4.761   6.035   2.560  0.9334 -1.7225 -1.7522
   35LER      C  698   5.275   6.159   2.730  0.0759 -0.0208  0.7102
   35LER      O  699   5.354   6.240   2.684 -0.6420 -0.1437  0.2095
   36LYR      N  700   5.304   6.048   2.794 -0.8124  0.3765  0.1457
   36LYR      H  701   5.233   5.979   2.815 -1.3000  1.0161  0.5971
   36LYR     CA  702   5.441   6.004   2.825 -0.3993  0.0318  0.7940
   36LYR     HA  703   5.492   6.090   2.867 -0.0368  0.4131 -0.4063
   36LYR     CB  704   5.434   5.894   2.930  0.3313  0.1997  0.0267
   36LYR    HB1  705   5.376   5.809   2.893 -2.7212  0.3364  3.8480
   36LYR    HB2  706   5.369   5.927   3.011 -2.3024 -1.4846 -1.2646
   36LYR     CG  707   5.570   5.858   2.996  0.1594  0.3798  0.1576
   36LYR    HG1  708   5.629   5.941   3.036 -0.1835  0.4681  0.4852
   36LYR    HG2  709   5.633   5.806   2.924  1.3671  0.0770  1.3984
   36LYR     CD  710   5.568   5.762   3.120  0.0593 -0.5203  0.6249
   36LYR    HD1  711   5.496   5.682   3.104 -0.3147 -0.0620 -0.0422
   36LYR    HD2  712   5.548   5.816   3.213 -1.3001  1.5457 -0.7635
   36LYR     CE  713   5.710   5.697   3.127 -0.2625  0.2691  0.0666
   36LYR    HE1  714   5.777   5.781   3.146  0.1621  0.2144 -1.1360
   36LYR    HE2  715   5.738   5.657   3.029 -0.8949 -2.8045  1.0152
   36LYR     NZ  716   5.715   5.587   3.228 -0.2374 -0.1461 -0.0816
   36LYR    HZ1  717   5.730   5.492   3.197 -1.2438 -0.2567 -0.2710
   36LYR      C  718   5.523   5.960   2.698 -0.6339 -0.3479  0.4611
   36LYR      O  719   5.461   5.903   2.604 -0.1662 -0.0458 -0.2490
   37LY0      N  720   5.658   5.970   2.691 -0.0844  0.3751  0.0401
   37LY0      H  721   5.700   6.020   2.769 -1.6499  0.2188  1.0333
   37LY0     CA  722   5.742   5.918   2.584  0.4833  0.4802  0.0784
   37LY0     HA  723   5.691   5.945   2.491  1.8028  0.1104 -0.7798
   37LY0     CB  724   5.880   5.986   2.588  0.4352 -0.8679  0.3685
   37LY0    HB1  725   5.926   5.983   2.686 -0.8007  0.5830  1.0315
   37LY0    HB2  726   5.867   6.088   2.550 -1.9465 -0.5862  1.7139
   37LY0     CG  727   5.982   5.929   2.495 -0.4925  0.3082 -0.1844
   37LY0    HG1  728   5.948   5.922   2.391 -1.8335  1.1669  0.1653
   37LY0    HG2  729   6.010   5.827   2.522  0.1820  0.3193 -0.8033
   37LY0     CD  730   6.121   6.005   2.480  0.0689  0.2104 -0.1279
   37LY0    HD1  731   6.176   5.941   2.410 -1.4952 -2.4877  0.9522
   37LY0    HD2  732   6.161   6.013   2.581  1.3753  0.3758 -0.6298
   37LY0     CE  733   6.108   6.143   2.414 -0.0662  0.2066 -0.6043
   37LY0    HE1  734   6.038   6.208   2.467 -0.6646  0.7601 -2.0155
   37LY0    HE2  735   6.071   6.142   2.312  0.7224  1.1607 -0.9162
   37LY0     NZ  736   6.238   6.217   2.412 -0.7206 -0.5972 -0.0664
   37LY0    HZ1  737   6.268   6.246   2.504  0.1753 -0.3320 -0.4234
   37LY0    HZ2  738   6.315   6.169   2.367  1.7107  1.1914  1.8897
   37LY0    HZ3  739   6.228   6.299   2.354  3.2553 -0.8790 -1.4883
   37LY0      C  740   5.748   5.766   2.588 -0.2283  0.0451  0.1487
   37LY0      O  741   5.789   5.714   2.697  0.1874  0.0856 -0.1590
   38LER      N  742   5.712   5.696   2.480  0.4073  0.0877 -0.0493
   38LER      H  743   5.693   5.746   2.394  1.5072 -1.2578 -1.1278
   38LER     CA  744   5.756   5.562   2.457  0.4114  0.2699 -0.0458
   38LER     HA  745   5.754   5.505   2.550 -0.0609 -1.4815 -1.0626
   38LER     CB  746   5.653   5.502   2.361  0.2948 -0.2194  0.0082
   38LER    HB1  747   5.675   5.549   2.265  3.3738 -2.5900 -0.6131
   38LER    HB2  748   5.551   5.514   2.396 -0.0399  2.3245 -1.5705
   38LER     CG  749   5.672   5.351   2.327 -0.4299 -0.4673 -0.2233
   38LER     HG  750   5.766   5.347   2.272 -1.3432  3.6890 -2.4957
   38LER    CD1  751   5.664   5.251   2.442 -0.0243 -0.0547 -0.0758
   38LER   HD11  752   5.692   5.303   2.534 -1.3513 -0.3001  0.4930
   38LER   HD12  753   5.558   5.229   2.453 -1.2005  4.5269 -0.2205
   38LER   HD13  754   5.731   5.167   2.424  1.0040  0.3448  1.6142
   38LER    CD2  755   5.574   5.313   2.217 -0.6156  0.3243 -0.4160
   38LER   HD21  756   5.469   5.317   2.244 -1.5944 -5.4195 -1.9344
   38LER   HD22  757   5.599   5.384   2.138 -0.3928 -0.4632 -1.0677
   38LER   HD23  758   5.599   5.217   2.172 -0.6377  0.6749 -1.1798
   38LER      C  759   5.904   5.558   2.400 -0.0821  0.5326  0.8239
   38LER      O  760   5.972   5.456   2.421 -0.8924 -0.2344  0.3013
   39LY0      N  761   5.964   5.540   3.885 -0.3390  0.0041  0.3278
   39LY0     H1  762   5.961   5.574   3.980 -1.6232 -2.0332  1.0793
   39LY0     H2  763   5.943   5.442   3.889  1.2791 -0.4540 -1.2562
   39LY0     H3  764   6.058   5.562   3.857  0.2572 -1.8102  0.7726
   39LY0     CA  765   5.859   5.598   3.802  0.5511  0.4127 -0.1704
   39LY0     HA  766   5.761   5.560   3.829  0.6750 -1.0618 -1.6533
   39LY0     CB  767   5.853   5.753   3.806 -0.6839 -0.8622  0.0449
   39LY0    HB1  768   5.785   5.793   3.731  0.5767  2.4185  0.5011
   39LY0    HB2  769   5.950   5.790   3.774 -0.9808 -0.8439 -0.8382
   39LY0     CG  770   5.823   5.814   3.945  0.1569  0.3710 -0.0866
   39LY0    HG1  771   5.908   5.785   4.006  0.0713  0.6851  0.1810
   39LY0    HG2  772   5.734   5.766   3.987  0.0989 -1.2061 -1.8722
   39LY0     CD  773   5.807   5.968   3.957 -0.0406 -0.0421  0.2129
   39LY0    HD1  774   5.737   6.011   3.885  2.6738  1.7518 -1.5792
   39LY0    HD2  775   5.906   6.013   3.956 -0.5235  1.0546 -0.1145
   39LY0     CE  776   5.754   5.994   4.097 -0.5871 -0.1715  0.7044
   39LY0    HE1  777   5.818   5.936   4.162 -0.7892 -0.9098  0.2533
   39LY0    HE2  778   5.649   5.968   4.111 -0.6096 -0.4943 -0.0350
   39LY0     NZ  779   5.778   6.133   4.126 -0.6590 -0.5458 -0.5346
   39LY0    HZ1  780   5.713   6.195   4.080 -1.6119 -0.3334  0.9976
   39LY0    HZ2  781   5.765   6.155   4.224  0.1030 -0.3469 -0.4665
   39LY0    HZ3  782   5.874   6.158   4.105 -0.2088  1.1254  2.7070
   39LY0      C  783   5.881   5.559   3.657  0.1295 -0.0514  0.7085
   39LY0      O  784   5.985   5.576   3.598  0.0610 -0.0524 -0.2648
   40LER      N  785   5.775   5.517   3.591 -0.1253 -0.2008 -0.4355
   40LER      H  786   5.693   5.497   3.647  0.3829  2.0617  1.2539
   40LER     CA  787   5.757   5.490   3.443 -0.2728  0.2812  0.2040
   40LER     HA  788   5.847   5.441   3.406 -0.3671  0.9733 -1.0144
   40LER     CB  789   5.639   5.390   3.438 -0.1792  0.4239 -0.2252
   40LER    HB1  790   5.605   5.378   3.335  1.2189 -1.2808 -0.5187
   40LER    HB2  791   5.550   5.433   3.484  0.4288  2.5840 -0.9445
   40LER     CG  792   5.672   5.250   3.497  0.2668 -0.1723  0.2509
   40LER     HG  793   5.688   5.268   3.604  3.2225  1.4069 -0.3390
   40LER    CD1  794   5.554   5.160   3.472 -0.3057  0.6087  0.1204
   40LER   HD11  795   5.547   5.136   3.366 -2.8350 -2.0692  0.7747
   40LER   HD12  796   5.565   5.068   3.530 -0.1449  0.2585 -0.4624
   40LER   HD13  797   5.460   5.212   3.493 -2.2186 -1.7635 -1.9005
   40LER    CD2  798   5.797   5.180   3.448  0.1452 -0.2158 -0.5635
   40LER   HD21  799   5.803   5.075   3.478  0.3569  0.4621  1.9707
   40LER   HD22  800   5.816   5.190   3.341  2.7509 -2.0416 -0.3521
   40LER   HD23  801   5.872   5.240   3.500 -1.3760 -0.1107  1.6370
   40LER      C  802   5.720   5.613   3.360 -0.6471  0.3079  0.1507
   40LER      O  803   5.717   5.727   3.409 -0.5446  0.3462  0.3778
   41U      O5'  804   7.608   6.819   5.074 -0.5419 -0.3467  0.5938
   41U      H5T  805   7.607   6.823   4.979  1.1836  0.3247  0.5546
   41U      C5'  806   7.739   6.855   5.111  0.5058  0.1742  0.2080
   41U     H5'1  807   7.743   6.880   5.217 -0.7551 -2.9630  1.1117
   41U     H5'2  808   7.773   6.947   5.064  3.3402 -0.8333  0.1294
   41U      C4'  809   7.849   6.750   5.085 -0.2436  0.2974 -0.0206
   41U      H4'  810   7.948   6.794   5.100 -0.1324  0.1736 -0.3816
   41U      O4'  811   7.844   6.643   5.181  0.0134  0.4812 -0.2293
   41U      C1'  812   7.906   6.525   5.128  0.8725 -0.2068  0.6252
   41U      H1'  813   7.991   6.495   5.189 -1.3572 -3.4672  2.4463
   41U       N1  814   7.819   6.403   5.134 -0.0473  0.4299 -0.4865
   41U       C6  815   7.686   6.404   5.162  0.0559  0.1681 -0.5434
   41U       H6  816   7.634   6.495   5.189 -0.2431  0.1914 -1.1740
   41U       C5  817   7.627   6.284   5.182  0.0456  0.5406 -0.4753
   41U       H5  818   7.534   6.290   5.236  0.7825  1.7442  0.7189
   41U       C4  819   7.689   6.156   5.175  0.8241  0.4401 -0.3681
   41U       O4  820   7.635   6.047   5.192  0.0397 -0.3667  0.2059
   41U       N3  821   7.810   6.165   5.125 -0.1663 -0.2478 -0.0772
   41U       H3  822   7.858   6.076   5.130  0.3935 -0.1621 -2.6502
   41U       C2  823   7.887   6.285   5.118 -0.1854  0.4840 -0.0756
   41U       O2  824   8.004   6.275   5.083  0.5327  0.1722  0.0458
   41U      C3'  825   7.855   6.674   4.956 -0.0056  0.6865 -0.4974
   41U      H3'  826   7.757   6.635   4.930  0.6698 -1.3662 -0.1019
   41U      C2'  827   7.943   6.553   4.981  0.6411 -0.0850 -0.2483
   41U     H2'1  828   7.925   6.465   4.919  0.9036 -0.6680  0.4837
   41U      O2'  829   8.081   6.592   4.992  0.0486 -0.1626 -0.1836
   41U     HO'2  830   8.100   6.612   4.900 -0.8723  1.4011 -0.0625
   41U      O3'  831   7.901   6.760   4.847  0.4276  0.1987  0.0933
   42U        P  832   7.904   6.707   4.687 -0.6659  0.2590  0.0685
   42U      O1P  833   7.974   6.812   4.606  0.1592  0.7303  0.2217
   42U      O2P  834   7.769   6.659   4.655  0.3913  0.1958  0.4444
   42U      O5'  835   8.002   6.581   4.678 -0.4168 -0.2706 -0.5145
   42U      C5'  836   8.135   6.598   4.643 -0.2310 -0.0026  0.2003
   42U     H5'1  837   8.182   6.642   4.731 -1.0597  0.0764  0.6080
   42U     H5'2  838   8.145   6.665   4.557  0.4450  0.3826  0.5692
   42U      C4'  839   8.208   6.467   4.610 -0.4074  0.0852 -0.5197
   42U      H4'  840   8.315   6.474   4.595 -0.4153  0.6024 -0.3380
   42U      O4'  841   8.188   6.371   4.716  0.6001  0.3100 -0.2439
   42U      C1'  842   8.164   6.239   4.667 -0.1205 -0.0734 -0.5816
   42U      H1'  843   8.246   6.173   4.695  0.9091  0.0241 -3.0939
   42U       N1  844   8.038   6.172   4.716  0.0286 -0.3117  0.5536
   42U       C6  845   7.927   6.243   4.748 -0.8942  0.3918  0.5104
   42U       H6  846   7.932   6.351   4.741 -1.9324  0.4160 -0.1401
   42U       C5  847   7.811   6.182   4.778 -0.0942  0.2665  0.0977
   42U       H5  848   7.725   6.242   4.804 -0.5276 -0.0838 -0.4743
   42U       C4  849   7.808   6.041   4.797  0.4731 -0.0117  0.3795
   42U       O4  850   7.710   5.979   4.826 -0.3550  0.1340 -0.0603
   42U       N3  851   7.925   5.979   4.777 -0.1747 -0.0275  0.0791
   42U       H3  852   7.924   5.880   4.797 -1.0484  0.1882  1.2007
   42U       C2  853   8.042   6.042   4.737 -0.4561  0.7529 -0.2876
   42U       O2  854   8.145   5.975   4.715  0.0478 -0.7457  0.6729
   42U      C3'  855   8.140   6.399   4.491  0.0838 -0.2030 -0.1689
   42U      H3'  856   8.033   6.407   4.507 -0.1880 -0.5164 -1.6524
   42U      C2'  857   8.174   6.247   4.515  0.0976 -0.5924 -0.3066
   42U     H2'1  858   8.097   6.190   4.463 -0.4678  1.3825 -1.7950
   42U      O2'  859   8.310   6.200   4.481 -0.4486 -0.5108  0.1175
   42U     HO'2  860   8.295   6.117   4.436 -1.6919  0.7541 -1.9366
   42U      O3'  861   8.185   6.443   4.370  0.0358 -0.2454 -0.8723
   43A        P  862   8.112   6.416   4.234 -0.1848  0.4796 -0.0054
   43A      O1P  863   8.190   6.491   4.132  0.2507  0.3972  0.3506
   43A      O2P  864   7.962   6.425   4.244 -0.5346 -0.0852  0.1749
   43A      O5'  865   8.137   6.262   4.210 -0.1797 -0.0635 -0.6408
   43A      C5'  866   8.256   6.210   4.140  0.8305 -0.4229  0.0087
   43A     H5'1  867   8.341   6.263   4.183 -1.9068  3.0832  1.6261
   43A     H5'2  868   8.258   6.239   4.035  1.3525 -1.0021 -0.1491
   43A      C4'  869   8.273   6.055   4.162 -0.9607 -0.7165  0.0475
   43A      H4'  870   8.368   6.027   4.118  0.3426  3.1926 -0.0495
   43A      O4'  871   8.251   6.014   4.301  0.0439  0.2168  0.4889
   43A      C1'  872   8.183   5.886   4.296 -0.5062 -0.0324  0.1711
   43A      H1'  873   8.251   5.819   4.349  3.1773  0.9603 -2.8227
   43A       N9  874   8.044   5.885   4.348  0.3617 -0.0484 -0.2573
   43A       C8  875   7.953   5.980   4.369  0.5395  0.3052  0.3047
   43A       H8  876   7.977   6.082   4.340 -3.5406  0.8575 -2.0026
   43A       N7  877   7.837   5.942   4.415  0.0061 -0.1209 -0.3619
   43A       C5  878   7.855   5.803   4.428 -0.1342 -0.6033 -0.4097
   43A       C6  879   7.780   5.700   4.480  0.1432  0.1064  0.3730
   43A       N6  880   7.661   5.703   4.536  0.3982  0.5464  0.0516
   43A      H61  881   7.609   5.788   4.552 -1.1078 -0.6147  1.7125
   43A      H62  882   7.614   5.618   4.564  0.4776  0.6776  0.5941
   43A       N1  883   7.829   5.575   4.487  0.1460 -0.1708  0.1064
   43A       C2  884   7.951   5.548   4.442 -0.3315 -0.0637  0.3063
   43A       H2  885   7.989   5.447   4.452 -1.1465 -0.4886 -0.7257
   43A       N3  886   8.033   5.640   4.386  0.9509  0.7691  0.2506
   43A       C4  887   7.981   5.767   4.386 -0.4166  0.0030  0.0599
   43A      C3'  888   8.174   5.976   4.078 -0.3439  0.7069 -0.2052
   43A      H3'  889   8.073   6.015   4.091 -0.3773  0.6729 -0.3663
   43A      C2'  890   8.181   5.832   4.150 -0.3044  0.3496 -0.5397
   43A     H2'1  891   8.091   5.774   4.130 -0.6779  1.1529 -1.2523
   43A      O2'  892   8.303   5.768   4.113 -0.0760 -0.6628 -0.6691
   43A     HO'2  893   8.299   5.771   4.017 -2.2865  1.8562 -0.6045
   43A      O3'  894   8.197   5.963   3.942  0.0392  0.5504  0.1674
   44A        P  895   8.080   5.930   3.837  0.1524 -0.0309 -0.4789
   44A      O1P  896   8.145   5.917   3.709  0.2493 -1.0099  0.0191
   44A      O2P  897   7.975   6.029   3.859  0.5387 -0.4763  0.1106
   44A      O5'  898   8.025   5.791   3.888 -0.0008 -0.4159  0.2548
   44A      C5'  899   8.108   5.681   3.857  0.5282  0.1453  1.0297
   44A     H5'1  900   8.210   5.690   3.893  0.3734 -0.7318  1.7024
   44A     H5'2  901   8.108   5.680   3.748 -0.4323  0.6821  1.0104
   44A      C4'  902   8.048   5.560   3.910 -0.6814  0.2644 -0.0524
   44A      H4'  903   8.123   5.482   3.897 -1.6132 -0.8673  1.1065
   44A      O4'  904   8.020   5.567   4.047 -0.1938  0.8077  0.3563
   44A      C1'  905   7.895   5.500   4.068  0.5332  0.1797 -0.4439
   44A      H1'  906   7.916   5.429   4.148  0.9133 -0.0475 -0.7428
   44A       N9  907   7.781   5.577   4.118 -0.5660 -0.3944 -0.2828
   44A       C8  908   7.778   5.711   4.139  0.6300 -0.6809  0.4653
   44A       H8  909   7.851   5.780   4.101 -0.9121  0.5316 -0.4247
   44A       N7  910   7.666   5.749   4.197  0.3762  0.5876  0.1004
   44A       C5  911   7.594   5.632   4.223  0.3936  0.2892 -0.0710
   44A       C6  912   7.463   5.596   4.269 -0.3457 -0.0692 -0.2190
   44A       N6  913   7.377   5.676   4.331  0.3314 -0.1075 -0.0837
   44A      H61  914   7.397   5.774   4.347 -0.5196  0.3326 -1.5493
   44A      H62  915   7.296   5.636   4.377 -0.4691  0.2679 -1.1306
   44A       N1  916   7.423   5.468   4.270  0.2040  0.2098  0.4389
   44A       C2  917   7.511   5.376   4.230  0.4925  0.1180  0.4585
   44A       H2  918   7.482   5.272   4.228  1.7180 -0.2590 -1.8549
   44A       N3  919   7.634   5.394   4.185  0.5018  0.8144  0.7574
   44A       C4  920   7.668   5.524   4.179  0.2749  0.1887  0.4799
   44A      C3'  921   7.926   5.516   3.842 -1.0137  0.1857  0.2080
   44A      H3'  922   7.860   5.603   3.836 -0.1185  0.8576 -0.1246
   44A      C2'  923   7.864   5.411   3.943 -0.1385  0.8290 -0.4189
   44A     H2'1  924   7.757   5.388   3.938  0.3525 -1.7293 -0.2325
   44A      O2'  925   7.937   5.285   3.952 -0.4623 -0.2434 -0.7462
   44A     HO'2  926   7.874   5.231   4.000  0.0564  0.9688  1.4526
   44A      O3'  927   7.947   5.460   3.715  0.4834  0.5563 -0.5648
   45U        P  928   7.853   5.471   3.597  0.2331 -0.3284  0.2578
   45U      O1P  929   7.912   5.405   3.483  0.2951  0.2172 -0.0067
   45U      O2P  930   7.816   5.614   3.579  1.1893  0.2716 -0.5514
   45U      O5'  931   7.707   5.401   3.623  0.4226  0.5714  0.3904
   45U      C5'  932   7.704   5.258   3.646 -0.0047  0.0565 -0.6541
   45U     H5'1  933   7.783   5.224   3.713  0.5930  2.2003 -0.2115
   45U     H5'2  934   7.720   5.208   3.550 -0.8567 -0.8607 -0.3366
   45U      C4'  935   7.568   5.212   3.690  0.5129 -0.4124 -0.0556
   45U      H4'  936   7.562   5.103   3.682 -1.9835 -0.3087 -0.5652
   45U      O4'  937   7.540   5.248   3.824  0.4236  0.0816  0.0560
   45U      C1'  938   7.400   5.252   3.839  0.5417 -0.3297 -0.7417
   45U      H1'  939   7.373   5.168   3.903  3.0829 -0.0060  0.9035
   45U       N1  940   7.365   5.380   3.905 -0.3361  0.3493  0.2685
   45U       C6  941   7.439   5.493   3.884 -0.5663 -0.2645 -0.4836
   45U       H6  942   7.525   5.493   3.819 -0.2431  0.1653 -0.0520
   45U       C5  943   7.395   5.609   3.937  0.2438 -0.2793  0.3302
   45U       H5  944   7.449   5.698   3.908  0.5107 -0.4262  0.3789
   45U       C4  945   7.268   5.618   4.012 -0.0419  0.0300  0.0879
   45U       O4  946   7.216   5.714   4.065  0.4555  0.1914  0.0131
   45U       N3  947   7.206   5.500   4.024 -0.1116  0.6835  0.4740
   45U       H3  948   7.116   5.507   4.069 -0.3806  1.2066 -0.1155
   45U       C2  949   7.240   5.380   3.967  0.6900  0.0601 -0.3427
   45U       O2  950   7.167   5.283   3.971 -0.7776 -0.4555  0.3469
   45U      C3'  951   7.451   5.272   3.607 -0.5584 -0.1792  0.2197
   45U      H3'  952   7.468   5.377   3.581  0.2974 -0.2278  0.5245
   45U      C2'  953   7.332   5.251   3.703  0.3647 -0.8144 -0.1249
   45U     H2'1  954   7.259   5.331   3.693  0.7898 -0.4872 -0.6845
   45U      O2'  955   7.267   5.129   3.683 -0.2662  0.0238  0.3196
   45U     HO'2  956   7.195   5.143   3.621 -1.0137 -0.6670  0.9937
   45U      O3'  957   7.450   5.193   3.489 -0.1775  0.3959  0.2340
   46U        P  958   7.395   5.252   3.356 -0.1401  0.4121 -0.3579
   46U      O1P  959   7.424   5.154   3.253  0.1579  0.1244 -0.2140
   46U      O2P  960   7.437   5.389   3.332  0.6073  0.0807  0.3050
   46U      O5'  961   7.237   5.256   3.387  0.2314 -0.8205  0.5496
   46U      C5'  962   7.152   5.144   3.368 -0.0910  0.0606  0.1047
   46U     H5'1  963   7.201   5.064   3.424  1.6180  0.5665 -0.6075
   46U     H5'2  964   7.148   5.123   3.262  1.2271 -1.4285  0.3065
   46U      C4'  965   7.000   5.157   3.416  0.5845  0.5688 -0.0938
   46U      H4'  966   6.947   5.062   3.410 -0.8514  1.4164 -1.4387
   46U      O4'  967   7.001   5.184   3.553 -0.2994 -0.0225 -0.4854
   46U      C1'  968   6.891   5.267   3.596 -0.8295  0.9549  0.1447
   46U      H1'  969   6.836   5.200   3.663  1.9836 -1.8534 -0.1065
   46U       N1  970   6.928   5.393   3.659  0.1617 -0.3194 -0.1666
   46U       C6  971   7.036   5.469   3.611  0.0307 -0.5408 -0.6481
   46U       H6  972   7.099   5.428   3.533  0.4283  1.1219 -1.2621
   46U       C5  973   7.069   5.589   3.668  0.2472 -0.3656  0.9291
   46U       H5  974   7.160   5.642   3.644  1.3578 -3.2228 -1.8169
   46U       C4  975   6.981   5.646   3.768  0.3085  0.2472  0.0875
   46U       O4  976   6.994   5.756   3.808 -0.2540 -0.5761 -0.2969
   46U       N3  977   6.880   5.566   3.820  0.5685  0.0203 -0.0855
   46U       H3  978   6.823   5.621   3.884  1.0331  0.5239 -0.0992
   46U       C2  979   6.845   5.441   3.763 -0.0803 -0.6731  0.2435
   46U       O2  980   6.745   5.375   3.805  0.0078 -0.3372  0.0465
   46U      C3'  981   6.916   5.273   3.356  0.4820 -0.6074  0.6836
   46U      H3'  982   6.969   5.366   3.338 -0.6113 -0.4028 -2.0247
   46U      C2'  983   6.814   5.290   3.460 -0.4146  0.3505  0.0314
   46U     H2'1  984   6.767   5.388   3.463  0.2530  0.6812  0.0031
   46U      O2'  985   6.715   5.188   3.443  0.5194  0.0592 -0.1888
   46U     HO'2  986   6.720   5.157   3.352 -1.8532 -3.3470  0.6248
   46U      O3'  987   6.855   5.240   3.232 -0.0444 -0.7417  0.2241
   47A        P  988   6.792   5.350   3.140 -0.0400 -0.2128  0.4194
   47A      O1P  989   6.735   5.291   3.016  0.5383  0.2915 -0.3469
   47A      O2P  990   6.894   5.456   3.119  0.4278 -0.5294 -0.1792
   47A      O5'  991   6.673   5.414   3.224 -0.9171 -0.1994  0.4517
   47A      C5'  992   6.542   5.360   3.226  0.0293 -0.6094 -0.1281
   47A     H5'1  993   6.546   5.255   3.257 -4.3948 -0.7757  0.4766
   47A     H5'2  994   6.481   5.367   3.136 -1.2779 -3.4629  0.4165
   47A      C4'  995   6.457   5.425   3.336 -0.2161 -0.6799  0.4967
   47A      H4'  996   6.375   5.360   3.368 -2.1080  1.5814  0.4848
   47A      O4'  997   6.536   5.450   3.446  0.4443 -1.1138  0.3322
   47A      C1'  998   6.485   5.558   3.521 -0.2945  0.5982 -0.3862
   47A      H1'  999   6.458   5.529   3.623  1.9066 -1.0584 -0.2035
   47A       N9 1000   6.587   5.661   3.534  0.2344  0.8387  0.0999
   47A       C8 1001   6.694   5.691   3.452 -0.1675 -0.0977 -0.1977
   47A       H8 1002   6.725   5.621   3.377 -1.6761 -1.6838  0.5821
   47A       N7 1003   6.771   5.778   3.502 -0.5306  0.2046 -0.0648
   47A       C5 1004   6.695   5.830   3.615  0.5452  0.3462  0.1730
   47A       C6 1005   6.707   5.931   3.716 -0.4256 -1.0984 -0.0644
   47A       N6 1006   6.801   6.026   3.723  0.8905  0.3438  0.4240
   47A      H61 1007   6.880   6.023   3.660 -0.1340 -1.6367 -0.8784
   47A      H62 1008   6.783   6.107   3.781  0.4009 -0.7672  1.8862
   47A       N1 1009   6.598   5.960   3.797  0.0938  0.0381 -0.2654
   47A       C2 1010   6.501   5.882   3.791  0.1258  1.0139 -0.3852
   47A       H2 1011   6.433   5.896   3.874  2.4462 -1.0644  2.0804
   47A       N3 1012   6.475   5.777   3.712  0.0716 -0.8354 -0.0153
   47A       C4 1013   6.579   5.759   3.626 -0.5082  0.0176 -0.1368
   47A      C3' 1014   6.396   5.566   3.298  0.6224 -0.1743  0.0409
   47A      H3' 1015   6.465   5.631   3.243  0.7194 -0.7446 -0.5138
   47A      C2' 1016   6.371   5.619   3.439 -0.1981  0.0450 -0.6421
   47A     H2'1 1017   6.378   5.728   3.440 -1.4055  0.1328  0.0372
   47A      O2' 1018   6.255   5.570   3.504  0.0697  0.1371 -0.3850
   47A     HO'2 1019   6.189   5.639   3.516 -1.5381 -1.3277 -0.2690
   47A      O3' 1020   6.275   5.551   3.219  0.0152 -0.7775 -0.4797
   48U        P 1021   6.216   5.675   3.139  0.1715 -0.1017  0.0827
   48U      O1P 1022   6.090   5.637   3.071  0.3628  0.0508 -0.3017
   48U      O2P 1023   6.325   5.745   3.063  0.4046 -0.3311 -0.4776
   48U      O5' 1024   6.170   5.773   3.257  0.7917 -0.0310 -0.1307
   48U      C5' 1025   6.045   5.756   3.317 -0.3219  0.4688  0.1514
   48U     H5'1 1026   6.026   5.659   3.364 -0.1430 -0.2130 -1.1402
   48U     H5'2 1027   5.961   5.782   3.253  0.0871  0.4251 -0.4194
   48U      C4' 1028   6.035   5.861   3.432  0.1134 -0.8672 -0.1061
   48U      H4' 1029   5.937   5.836   3.472 -1.6446  1.3185 -2.6849
   48U      O4' 1030   6.136   5.862   3.528 -0.7443  0.5943 -0.5060
   48U      C1' 1031   6.160   5.993   3.587 -0.1301  0.5000 -0.0235
   48U      H1' 1032   6.143   5.995   3.695  2.8148  1.0679  0.5143
   48U       N1 1033   6.294   6.048   3.557  0.5539 -0.0446  0.4918
   48U       C6 1034   6.365   6.007   3.447 -0.4345 -0.3409  1.0235
   48U       H6 1035   6.324   5.939   3.375  0.0270  2.0125 -1.6353
   48U       C5 1036   6.489   6.054   3.421 -0.0737 -1.0903  0.7397
   48U       H5 1037   6.553   6.017   3.342  2.3648  1.4626  1.3340
   48U       C4 1038   6.550   6.150   3.505  0.2740 -0.0028 -0.5173
   48U       O4 1039   6.670   6.184   3.512  0.5607  0.4095 -0.1644
   48U       N3 1040   6.465   6.196   3.602  0.4483  0.1178 -0.3593
   48U       H3 1041   6.505   6.271   3.657 -1.9601  0.9201  0.4271
   48U       C2 1042   6.334   6.160   3.634  0.2703 -0.3663  0.1138
   48U       O2 1043   6.270   6.210   3.722 -0.2274 -0.6254 -0.4736
   48U      C3' 1044   6.044   6.008   3.386  0.2190  0.0562  0.6241
   48U      H3' 1045   6.135   6.028   3.329 -2.5480 -1.1266 -4.8300
   48U      C2' 1046   6.053   6.081   3.522 -0.4349 -0.4476  0.2102
   48U     H2'1 1047   6.093   6.181   3.500 -2.0498  0.0211 -0.7952
   48U      O2' 1048   5.933   6.076   3.598  0.0121 -0.3956  0.2219
   48U     HO'2 1049   5.952   6.139   3.668  2.7229 -1.1589  0.3028
   48U      O3' 1050   5.934   6.041   3.302 -0.1693 -0.0925 -0.3525
   49C        P 1051   5.949   6.164   3.205  0.3275  0.0608 -0.2763
   49C      O1P 1052   5.811   6.173   3.142  0.1427  0.0839  0.2969
   49C      O2P 1053   6.067   6.144   3.119  0.3465  0.8173 -0.1560
   49C      O5' 1054   5.969   6.298   3.288 -0.0358  0.5318  0.2746
   49C      C5' 1055   5.871   6.350   3.384  0.5132 -0.5005 -0.2288
   49C     H5'1 1056   5.833   6.267   3.442  1.0272  0.7210  1.9766
   49C     H5'2 1057   5.787   6.394   3.329 -0.7994 -2.1520  0.4022
   49C      C4' 1058   5.924   6.452   3.488  0.2808  0.0919  0.2071
   49C      H4' 1059   5.839   6.466   3.554  0.3868 -2.9678  1.1380
   49C      O4' 1060   6.033   6.407   3.560 -0.3774  0.0005 -0.4453
   49C      C1' 1061   6.117   6.517   3.587  0.7089  0.1883  0.3564
   49C      H1' 1062   6.141   6.521   3.693 -3.5036  0.6886  1.4754
   49C       N1 1063   6.248   6.516   3.510  0.3732  0.1820 -0.2583
   49C       C6 1064   6.267   6.432   3.402 -0.1122 -0.3778 -0.0866
   49C       H6 1065   6.178   6.381   3.368 -1.8498  1.3950  1.6066
   49C       C5 1066   6.393   6.411   3.352  0.3183  0.1392 -1.4289
   49C       H5 1067   6.413   6.346   3.268  0.7302  1.0862 -2.0834
   49C       C4 1068   6.499   6.483   3.426 -0.5565 -0.9532  0.3952
   49C       N4 1069   6.624   6.464   3.406  0.4349  0.5145 -0.6729
   49C      H41 1070   6.640   6.397   3.331 -1.5139  1.5195 -2.0634
   49C      H42 1071   6.691   6.500   3.472 -0.3462 -2.1263  1.7812
   49C       N3 1072   6.479   6.574   3.523  0.2418  0.5077 -0.4662
   49C       C2 1073   6.351   6.583   3.570  0.3375 -0.1714 -0.2424
   49C       O2 1074   6.347   6.653   3.672  0.2134 -0.2430  0.2693
   49C      C3' 1075   5.968   6.582   3.418 -0.3956 -0.3806 -0.3942
   49C      H3' 1076   6.024   6.564   3.326 -1.3499 -1.5922 -0.7637
   49C      C2' 1077   6.041   6.641   3.538 -0.1375 -0.1964 -0.7150
   49C     H2'1 1078   6.100   6.725   3.503 -2.8443  1.6479 -1.1659
   49C      O2' 1079   5.954   6.686   3.645 -0.0562 -0.1674 -0.2897
   49C     HO'2 1080   5.881   6.729   3.601 -0.5727 -1.3426 -0.6186
   49C      O3' 1081   5.856   6.668   3.384  0.0120 -0.5233  0.5862
   50U        P 1082   5.869   6.782   3.266 -0.0190 -0.0238  0.3496
   50U      O1P 1083   5.735   6.848   3.248 -0.3117  0.6710 -0.3357
   50U      O2P 1084   5.933   6.711   3.154 -0.4252  0.4548 -0.1269
   50U      O5' 1085   5.982   6.879   3.333 -0.0919  0.2208  0.3943
   50U      C5' 1086   5.948   6.970   3.439 -0.4097 -0.0246  0.1592
   50U     H5'1 1087   5.920   6.912   3.528 -1.2465 -0.9332 -0.6717
   50U     H5'2 1088   5.867   7.034   3.403  0.0123  0.6343  0.3809
   50U      C4' 1089   6.059   7.065   3.479 -0.2463  0.7299 -0.0797
   50U      H4' 1090   6.022   7.121   3.564  0.6951  0.9520  0.2007
   50U      O4' 1091   6.176   7.002   3.532  0.3926 -0.1170 -0.2700
   50U      C1' 1092   6.299   7.063   3.499  0.6523 -0.0225  0.5522
   50U      H1' 1093   6.359   7.079   3.589  0.2861 -2.0102  1.2122
   50U       N1 1094   6.384   6.982   3.408  0.5132  0.2527  0.3888
   50U       C6 1095   6.334   6.868   3.347 -0.5611  0.1058 -0.1209
   50U       H6 1096   6.232   6.832   3.354  0.4106 -2.7188  0.3537
   50U       C5 1097   6.421   6.796   3.266 -0.2370 -0.6023  0.3944
   50U       H5 1098   6.391   6.704   3.218 -1.4565 -0.5111  0.9643
   50U       C4 1099   6.560   6.823   3.256  0.2267 -1.3066 -0.1118
   50U       O4 1100   6.644   6.757   3.196 -0.6051 -0.4254 -0.5208
   50U       N3 1101   6.599   6.939   3.319 -0.4129 -0.0599 -0.9439
   50U       H3 1102   6.698   6.956   3.324 -0.5750  0.6831  0.0363
   50U       C2 1103   6.519   7.010   3.406 -0.0731  0.1266  0.1404
   50U       O2 1104   6.570   7.098   3.474 -0.2247  0.0488 -0.2208
   50U      C3' 1105   6.115   7.152   3.368 -0.4343 -0.1106  0.0886
   50U      H3' 1106   6.122   7.105   3.270  2.3551  1.4236 -0.5831
   50U      C2' 1107   6.258   7.185   3.421  0.1552 -0.3630 -0.2780
   50U     H2'1 1108   6.323   7.221   3.342 -1.4260  1.5180 -0.7961
   50U      O2' 1109   6.233   7.293   3.511  0.2070  0.5358 -0.1678
   50U     HO'2 1110   6.152   7.332   3.477 -0.6382  0.1314  1.3254
   50U      O3' 1111   6.037   7.272   3.355 -0.3177  0.3463  0.1481
   51A        P 1112   6.049   7.344   3.214  0.5413 -0.1308  0.8196
   51A      O1P 1113   5.950   7.450   3.219 -0.4871 -0.6512  0.1609
   51A      O2P 1114   6.027   7.240   3.105  0.0417 -0.6630 -0.1244
   51A      O5' 1115   6.198   7.407   3.198  0.7298 -0.2008 -0.2906
   51A      C5' 1116   6.231   7.541   3.253  0.3949 -0.1432 -0.2646
   51A     H5'1 1117   6.211   7.538   3.360  2.1138 -0.6420  0.0673
   51A     H5'2 1118   6.170   7.617   3.205 -1.6634 -0.2947  1.9030
   51A      C4' 1119   6.381   7.582   3.234  0.0761 -0.8876  0.4079
   51A      H4' 1120   6.401   7.675   3.288 -0.7494 -1.3877  1.6269
   51A      O4' 1121   6.456   7.474   3.288  0.2159  0.2444  0.9514
   51A      C1' 1122   6.580   7.468   3.217 -0.0131  0.5556 -0.5062
   51A      H1' 1123   6.664   7.482   3.285  1.3072 -3.3601 -1.0455
   51A       N9 1124   6.596   7.338   3.153 -0.1646 -0.0960  0.0694
   51A       C8 1125   6.498   7.248   3.118  0.4223  0.1507 -0.7950
   51A       H8 1126   6.391   7.257   3.131  0.5707  0.2070  0.5981
   51A       N7 1127   6.552   7.138   3.073  0.2449 -0.4528 -0.6169
   51A       C5 1128   6.693   7.162   3.079 -0.0462  0.3133  0.7162
   51A       C6 1129   6.811   7.088   3.046  0.0671 -0.6206  0.1888
   51A       N6 1130   6.817   6.960   3.003  0.1672 -0.1189 -0.3704
   51A      H61 1131   6.729   6.915   2.982 -0.6980  1.3752 -0.0754
   51A      H62 1132   6.912   6.927   2.991 -0.4189 -1.7914 -0.6927
   51A       N1 1133   6.934   7.140   3.059 -0.6446  0.3232 -0.1231
   51A       C2 1134   6.942   7.264   3.108 -0.6185  0.0958  0.7530
   51A       H2 1135   7.036   7.316   3.104 -1.6390  1.9691 -0.3564
   51A       N3 1136   6.838   7.346   3.133 -0.5668  0.4385  0.4144
   51A       C4 1137   6.721   7.288   3.123 -0.0169  0.1817 -0.5286
   51A      C3' 1138   6.423   7.597   3.096  0.8244  0.5669 -0.2119
   51A      H3' 1139   6.391   7.515   3.031 -0.2495  0.6838  0.1654
   51A      C2' 1140   6.576   7.583   3.121  0.1714 -1.4489 -0.0700
   51A     H2'1 1141   6.638   7.560   3.034 -0.3273 -0.8266 -0.6089
   51A      O2' 1142   6.636   7.697   3.191  0.3298  1.1419 -0.1058
   51A     HO'2 1143   6.599   7.776   3.153  0.4745  1.9711  1.4054
   51A      O3' 1144   6.387   7.729   3.049  0.2233  1.0242 -0.6572
   52U        P 1145   6.376   7.757   2.896 -0.2437  0.2012  0.0924
   52U      O1P 1146   6.330   7.897   2.875 -0.0614  0.1723 -0.6961
   52U      O2P 1147   6.309   7.646   2.828  0.7569 -0.1610 -0.8884
   52U      O5' 1148   6.531   7.754   2.864  0.0119 -0.1762 -0.1922
   52U      C5' 1149   6.611   7.862   2.886 -0.2185  0.2274  0.2552
   52U     H5'1 1150   6.607   7.891   2.991  3.0520  0.6289  0.3977
   52U     H5'2 1151   6.583   7.941   2.816  1.8550  0.1618 -0.7610
   52U      C4' 1152   6.751   7.825   2.838  0.4384 -0.0800 -0.0305
   52U      H4' 1153   6.818   7.907   2.864  0.2155 -0.2676  1.1997
   52U      O4' 1154   6.795   7.709   2.913  0.1570  0.3525  0.2533
   52U      C1' 1155   6.879   7.631   2.834  0.2608 -0.0815  0.2151
   52U      H1' 1156   6.980   7.624   2.875  0.8371 -1.6107 -1.3204
   52U       N1 1157   6.829   7.493   2.795  0.3934  0.0570 -0.8095
   52U       C6 1158   6.699   7.446   2.809  0.2812 -0.1073  0.0878
   52U       H6 1159   6.620   7.507   2.849  0.2032 -0.9490  1.2565
   52U       C5 1160   6.659   7.318   2.781 -0.0391 -0.4347 -0.8403
   52U       H5 1161   6.556   7.289   2.796  0.6627 -2.6532  0.1625
   52U       C4 1162   6.750   7.220   2.743 -0.7703  0.3788  0.0364
   52U       O4 1163   6.712   7.106   2.706  0.0853 -0.1036  0.0127
   52U       N3 1164   6.876   7.263   2.737  0.3556  0.1387  0.1887
   52U       H3 1165   6.934   7.193   2.693 -0.8285 -0.2497 -0.8458
   52U       C2 1166   6.920   7.393   2.757  0.1444 -0.4913  0.0176
   52U       O2 1167   7.038   7.426   2.738  0.2720 -0.3641 -0.1974
   52U      C3' 1168   6.765   7.794   2.690  1.1652 -0.0937 -0.7637
   52U      H3' 1169   6.677   7.733   2.667  1.9271 -0.5412 -2.7620
   52U      C2' 1170   6.895   7.714   2.703 -0.5541 -0.1043 -0.3850
   52U     H2'1 1171   6.909   7.644   2.621  1.4313  0.4434 -0.5843
   52U      O2' 1172   7.012   7.798   2.704  0.1225  0.0419  1.0622
   52U     HO'2 1173   7.011   7.859   2.629 -0.7013  1.6570  2.3122
   52U      O3' 1174   6.778   7.902   2.607 -0.1253 -0.0601 -0.0391
   53U        P 1175   6.736   7.898   2.457 -0.2369  0.3472 -0.2133
   53U      O1P 1176   6.771   8.027   2.399 -0.3933 -0.3263  0.4073
   53U      O2P 1177   6.604   7.842   2.436  0.6017  0.9349 -0.0240
   53U      O5' 1178   6.835   7.796   2.382 -0.5345  0.0519 -0.2220
   53U      C5' 1179   6.971   7.832   2.360 -0.2246 -0.3887  0.3429
   53U     H5'1 1180   7.013   7.892   2.441  0.1632 -0.2013  0.0009
   53U     H5'2 1181   6.964   7.895   2.272 -2.0109 -0.8200  0.1207
   53U      C4' 1182   7.064   7.708   2.324 -0.3323 -0.0718 -0.5463
   53U      H4' 1183   7.170   7.730   2.332 -0.3557  0.3850 -1.3865
   53U      O4' 1184   7.029   7.599   2.405  0.1589  0.2777 -0.1603
   53U      C1' 1185   7.080   7.486   2.344 -0.0992  0.0615 -0.1155
   53U      H1' 1186   7.171   7.451   2.394 -1.3384 -2.4209  0.5981
   53U       N1 1187   6.978   7.378   2.348 -0.0572 -0.3841 -0.6754
   53U       C6 1188   6.844   7.401   2.374  0.2782 -0.2077  0.2992
   53U       H6 1189   6.808   7.502   2.382 -0.4640 -0.3962 -0.5631
   53U       C5 1190   6.754   7.300   2.396 -0.2535  0.2314  0.0387
   53U       H5 1191   6.654   7.326   2.427  0.4579  0.3921  2.3728
   53U       C4 1192   6.797   7.160   2.382  0.3620  0.3304 -0.6016
   53U       O4 1193   6.724   7.061   2.407 -0.1705 -0.2033 -0.6146
   53U       N3 1194   6.928   7.140   2.336  0.0369 -0.2403 -0.6115
   53U       H3 1195   6.970   7.050   2.319  0.5328 -0.0750 -0.3086
   53U       C2 1196   7.025   7.246   2.334 -0.5725  0.1632  0.1182
   53U       O2 1197   7.146   7.223   2.316  0.2257 -0.3351  1.1610
   53U      C3' 1198   7.038   7.652   2.182 -0.5864  0.3065 -0.5259
   53U      H3' 1199   6.931   7.633   2.173 -0.7130 -0.1382  1.3739
   53U      C2' 1200   7.117   7.517   2.202  0.9925 -0.0058 -0.4293
   53U     H2'1 1201   7.070   7.450   2.130 -0.3603  1.1797 -0.7004
   53U      O2' 1202   7.257   7.519   2.187 -0.2979 -0.0209 -0.3652
   53U     HO'2 1203   7.282   7.427   2.180 -1.1927 -0.3206  0.1950
   53U      O3' 1204   7.096   7.720   2.066  0.4089  0.1374  0.0884
   54C        P 1205   7.019   7.733   1.929  0.1999  0.0370  0.0908
   54C      O1P 1206   7.087   7.839   1.853 -0.2758 -0.0562 -0.8743
   54C      O2P 1207   6.877   7.734   1.954  0.5168  0.2294 -0.0597
   54C      O5' 1208   7.056   7.586   1.854  0.3405  0.1620  0.4699
   54C      C5' 1209   7.194   7.568   1.813  0.0825 -0.3698  0.0567
   54C     H5'1 1210   7.260   7.619   1.884 -0.5636 -2.2833  2.1743
   54C     H5'2 1211   7.216   7.613   1.716  0.3738 -1.4572 -0.3888
   54C      C4' 1212   7.230   7.417   1.800  0.0316 -0.3093 -0.9491
   54C      H4' 1213   7.336   7.414   1.777  0.9930  2.0460  2.4020
   54C      O4' 1214   7.215   7.344   1.921 -0.6093  0.0133 -0.1984
   54C      C1' 1215   7.183   7.219   1.881 -0.4115  0.3126 -0.3581
   54C      H1' 1216   7.264   7.153   1.914 -0.9263 -0.2849 -0.2602
   54C       N1 1217   7.055   7.178   1.947 -0.7456 -0.6832  0.1809
   54C       C6 1218   6.958   7.266   1.966 -0.0586 -0.2601 -0.1479
   54C       H6 1219   6.960   7.370   1.934  1.4298 -0.5370 -1.0607
   54C       C5 1220   6.833   7.224   2.006 -0.4784 -0.8005 -0.0301
   54C       H5 1221   6.759   7.303   2.011  0.0620 -0.3438  1.1736
   54C       C4 1222   6.816   7.089   2.025 -0.2205 -0.2640 -0.7662
   54C       N4 1223   6.698   7.041   2.055  0.5040 -0.1598  0.0632
   54C      H41 1224   6.638   7.103   2.107  1.6707 -1.4824  3.2874
   54C      H42 1225   6.692   6.941   2.070 -0.5031 -0.0156  0.7172
   54C       N3 1226   6.910   7.001   2.002 -0.3476 -0.5817 -0.0051
   54C       C2 1227   7.027   7.046   1.953 -0.1714  0.4532  0.2023
   54C       O2 1228   7.111   6.962   1.920 -0.6063  0.7470  0.5628
   54C      C3' 1229   7.153   7.353   1.687 -0.2987 -0.8225  0.7190
   54C      H3' 1230   7.046   7.372   1.692 -0.2560  0.9221 -2.1534
   54C      C2' 1231   7.180   7.203   1.724  0.7311  0.3814  0.2162
   54C     H2'1 1232   7.108   7.134   1.681 -0.1839  1.2974  0.2606
   54C      O2' 1233   7.312   7.163   1.695  0.1976  0.3606 -0.4411
   54C     HO'2 1234   7.312   7.139   1.602  0.3830 -2.6045  0.1975
   54C      O3' 1235   7.204   7.385   1.561 -0.1498 -0.6537 -0.3234
   55C        P 1236   7.111   7.372   1.434  0.1250 -0.0547  0.3498
   55C      O1P 1237   7.183   7.421   1.317 -0.2799  0.1107  0.2851
   55C      O2P 1238   6.978   7.429   1.467  0.1300  0.5265 -0.3928
   55C      O5' 1239   7.096   7.207   1.422  0.1674 -0.3052 -0.1587
   55C      C5' 1240   7.186   7.134   1.346 -0.6482  0.1004 -0.0213
   55C     H5'1 1241   7.286   7.151   1.386 -0.8158  2.1527 -0.3511
   55C     H5'2 1242   7.187   7.167   1.242 -2.8539  1.6464  0.3679
   55C      C4' 1243   7.144   6.993   1.358  0.2483  0.6165  0.1220
   55C      H4' 1244   7.228   6.928   1.333 -1.5399 -1.7796 -0.0412
   55C      O4' 1245   7.115   6.952   1.489  0.0193  0.6402 -0.3420
   55C      C1' 1246   7.012   6.844   1.482  0.3430 -0.6817 -0.5995
   55C      H1' 1247   7.061   6.753   1.519  1.5542  0.1879  0.0043
   55C       N1 1248   6.890   6.879   1.555 -0.1953  0.5223  0.0147
   55C       C6 1249   6.863   7.004   1.600 -0.1712 -0.5318 -0.5379
   55C       H6 1250   6.927   7.085   1.568 -0.0839 -0.3001  0.1921
   55C       C5 1251   6.768   7.029   1.695 -0.4420  0.7024  0.3410
   55C       H5 1252   6.756   7.127   1.737  0.0410  0.8680  0.0994
   55C       C4 1253   6.683   6.924   1.725 -0.1242 -0.1393  0.3048
   55C       N4 1254   6.576   6.947   1.790 -0.3937  1.1853 -0.3180
   55C      H41 1255   6.564   7.047   1.800  0.1122  1.6551 -3.2498
   55C      H42 1256   6.508   6.878   1.815 -1.0034  2.2967  1.2522
   55C       N3 1257   6.697   6.795   1.677  0.4846 -1.1833  0.0172
   55C       C2 1258   6.796   6.775   1.586  0.1555  0.1438 -0.4103
   55C       O2 1259   6.794   6.664   1.530  0.2949  0.2073 -0.4373
   55C      C3' 1260   7.025   6.956   1.281 -0.4023 -0.1397  0.4593
   55C      H3' 1261   6.947   7.025   1.316  1.9718  3.4286 -0.7130
   55C      C2' 1262   6.986   6.817   1.333 -0.0440 -0.6436  0.5516
   55C     H2'1 1263   6.883   6.787   1.312 -0.0404 -0.4813  0.3092
   55C      O2' 1264   7.080   6.724   1.294 -0.3730 -0.0581 -0.1518
   55C     HO'2 1265   7.080   6.718   1.199  1.6744  1.0422 -0.2853
   55C      O3' 1266   7.036   6.953   1.134  0.0866  0.4256 -0.0466
   56G        P 1267   6.945   7.040   1.040  0.3087 -0.2902  0.3995
   56G      O1P 1268   7.004   7.047   0.909  0.1511  0.6127 -0.2745
   56G      O2P 1269   6.913   7.172   1.104 -0.6113 -0.1136  0.1212
   56G      O5' 1270   6.808   6.946   1.049 -0.0685  0.2782 -0.2393
   56G      C5' 1271   6.815   6.814   0.992  0.4201  0.4724 -0.7076
   56G     H5'1 1272   6.909   6.766   1.018  1.4119  2.2398 -0.8732
   56G     H5'2 1273   6.813   6.820   0.883  1.4657 -0.1722 -0.7665
   56G      C4' 1274   6.706   6.719   1.030  0.1207  0.2600  0.0564
   56G      H4' 1275   6.732   6.619   0.994  0.2236 -1.3980  4.1817
   56G      O4' 1276   6.718   6.697   1.161  0.1600 -1.0529 -0.8126
   56G      C1' 1277   6.589   6.647   1.206  1.3711  0.0739  1.1407
   56G      H1' 1278   6.590   6.554   1.261 -1.6514 -0.7867 -0.0334
   56G       N9 1279   6.525   6.763   1.278  0.1908  0.2833  0.1307
   56G       C8 1280   6.560   6.893   1.304  0.2812 -0.2392 -0.3873
   56G       H8 1281   6.640   6.946   1.254 -1.2756  1.6420 -0.9846
   56G       N7 1282   6.491   6.952   1.398  0.0889 -0.0267 -0.3546
   56G       C5 1283   6.398   6.857   1.435  0.1000  0.1460 -0.1344
   56G       C6 1284   6.297   6.857   1.541 -0.2616  0.2723  0.3604
   56G       O6 1285   6.270   6.948   1.621 -0.2624 -0.2327 -0.2108
   56G       N1 1286   6.233   6.738   1.542  0.5221  0.2719 -0.3476
   56G       H1 1287   6.179   6.717   1.624  0.3656 -1.1842 -0.7955
   56G       C2 1288   6.255   6.628   1.458 -0.4049 -0.2511 -0.7511
   56G       N2 1289   6.180   6.522   1.471 -0.0044 -0.3997  0.3742
   56G      H21 1290   6.115   6.507   1.548 -0.1702 -0.2482  0.2650
   56G      H22 1291   6.189   6.439   1.414 -1.9183  1.5226 -3.0325
   56G       N3 1292   6.354   6.624   1.373 -0.4398  0.3737  0.7070
   56G       C4 1293   6.413   6.746   1.355 -0.6780 -0.3334 -0.4797
   56G      C3' 1294   6.558   6.747   0.998 -0.2095 -0.4650  0.1488
   56G      H3' 1295   6.534   6.842   1.046  0.9492 -0.6186  1.0750
   56G      C2' 1296   6.503   6.630   1.079  0.6172  0.9981  0.1519
   56G     H2'1 1297   6.397   6.643   1.098  0.3258  0.3104 -0.8992
   56G      O2' 1298   6.529   6.498   1.028  0.3977 -0.3351 -0.3425
   56G     HO'2 1299   6.537   6.510   0.933  1.1912  0.4392 -0.1869
   56G      O3' 1300   6.548   6.756   0.856  0.0448  0.4226 -0.2478
   57U        P 1301   6.414   6.821   0.795 -0.4461  0.2764 -0.1943
   57U      O1P 1302   6.401   6.783   0.657 -0.3918 -0.2432  0.0530
   57U      O2P 1303   6.411   6.970   0.825  1.0913  0.4362  0.2767
   57U      O5' 1304   6.297   6.753   0.877 -0.2633  0.1219  0.1290
   57U      C5' 1305   6.246   6.626   0.845  0.0699 -0.1008 -0.8145
   57U     H5'1 1306   6.328   6.556   0.860 -0.6570 -1.1550 -1.6411
   57U     H5'2 1307   6.203   6.619   0.745  0.5087  0.7116 -1.0701
   57U      C4' 1308   6.132   6.579   0.937 -0.2097 -0.3913 -0.3460
   57U      H4' 1309   6.113   6.473   0.920 -1.0430 -0.1188 -1.2153
   57U      O4' 1310   6.167   6.607   1.072 -0.3027  0.2478  0.3397
   57U      C1' 1311   6.050   6.631   1.142  0.7152  0.3330 -0.0079
   57U      H1' 1312   6.027   6.557   1.218 -0.2465 -0.0755 -0.6715
   57U       N1 1313   6.053   6.768   1.205  0.4270  0.4623 -0.2353
   57U       C6 1314   6.153   6.860   1.177 -0.0141 -0.3220  0.3216
   57U       H6 1315   6.233   6.832   1.111  0.5239 -0.2046  0.9070
   57U       C5 1316   6.149   6.984   1.231  0.0182  0.2700 -0.9283
   57U       H5 1317   6.224   7.060   1.212  0.4040  0.8509  2.2921
   57U       C4 1318   6.048   7.019   1.331  0.1949 -0.0368 -0.0714
   57U       O4 1319   6.051   7.126   1.400 -0.9587 -0.0828  0.3642
   57U       N3 1320   5.951   6.921   1.350  0.0768 -0.2660 -0.6344
   57U       H3 1321   5.875   6.942   1.413 -1.3874  1.6367 -2.8538
   57U       C2 1322   5.950   6.798   1.287 -0.2188  0.3559 -0.4711
   57U       O2 1323   5.863   6.716   1.316  0.1484 -0.0198 -0.1659
   57U      C3' 1324   5.996   6.645   0.915  0.5805  0.5138  0.3662
   57U      H3' 1325   6.008   6.752   0.898 -1.8820  0.5942 -1.2760
   57U      C2' 1326   5.931   6.613   1.045 -0.1302  0.1224 -0.3835
   57U     H2'1 1327   5.846   6.676   1.070  0.5693  0.3083  1.7757
   57U      O2' 1328   5.892   6.469   1.039  0.2225 -0.2153  0.4720
   57U     HO'2 1329   5.877   6.456   0.945  2.0190 -0.8345  0.2318
   57U      O3' 1330   5.925   6.598   0.804 -0.3522 -0.1527 -0.1070
   58A        P 1331   5.811   6.692   0.734  0.0644 -0.0594 -0.0303
   58A      O1P 1332   5.757   6.632   0.615  0.0546 -0.2515 -0.0899
   58A      O2P 1333   5.867   6.829   0.727  0.4505  0.0438 -0.1763
   58A      O5' 1334   5.688   6.706   0.836  0.0947 -0.2098 -0.1186
   58A      C5' 1335   5.611   6.601   0.878  0.8418  0.3646 -0.1802
   58A     H5'1 1336   5.668   6.525   0.932  0.6794  1.1481  1.1432
   58A     H5'2 1337   5.556   6.549   0.800  0.4780  1.7295 -0.8646
   58A      C4' 1338   5.507   6.649   0.984  0.2174  0.4419 -0.0048
   58A      H4' 1339   5.447   6.560   1.008  1.7730 -0.1831  1.7488
   58A      O4' 1340   5.579   6.694   1.097 -0.1917 -0.1316  0.2585
   58A      C1' 1341   5.504   6.786   1.171 -0.4119  0.0914 -0.5563
   58A      H1' 1342   5.479   6.740   1.266 -0.6644 -1.2418 -1.2502
   58A       N9 1343   5.587   6.906   1.193  0.5980  0.4047 -0.5708
   58A       C8 1344   5.699   6.953   1.122 -0.6816  0.4934  0.2842
   58A       H8 1345   5.742   6.902   1.036 -0.5947  0.9597  0.0448
   58A       N7 1346   5.738   7.067   1.166 -0.0743  0.1449  0.7841
   58A       C5 1347   5.657   7.099   1.272  0.5672 -0.1871 -0.1953
   58A       C6 1348   5.643   7.204   1.364  0.2177  0.4249  0.1845
   58A       N6 1349   5.721   7.313   1.378 -0.1514 -0.0795 -0.0996
   58A      H61 1350   5.783   7.346   1.305 -0.1874 -2.8763 -1.5394
   58A      H62 1351   5.708   7.364   1.464 -1.5887 -0.3528 -0.1300
   58A       N1 1352   5.548   7.208   1.457  0.6403  0.4275  0.1892
   58A       C2 1353   5.465   7.100   1.463 -0.5571 -1.1562  0.1392
   58A       H2 1354   5.377   7.105   1.524 -2.1292  3.1529 -2.0704
   58A       N3 1355   5.467   6.991   1.385 -0.4863 -0.3490 -0.4373
   58A       C4 1356   5.564   7.000   1.288  0.0063  0.2340 -0.8475
   58A      C3' 1357   5.412   6.772   0.947 -0.2471  0.3286 -0.6354
   58A      H3' 1358   5.479   6.847   0.906  2.1095  0.2346  2.6375
   58A      C2' 1359   5.374   6.811   1.093  0.4144 -0.0813  0.5586
   58A     H2'1 1360   5.340   6.915   1.099 -1.0034 -0.5907  1.7093
   58A      O2' 1361   5.275   6.723   1.146 -0.2212  0.1145 -0.0277
   58A     HO'2 1362   5.210   6.763   1.204 -0.0208 -0.1268  0.3728
   58A      O3' 1363   5.293   6.738   0.871 -0.6899  0.3525  0.7472
   59C        P 1364   5.214   6.851   0.781  0.0827 -0.1485 -0.1266
   59C      O1P 1365   5.106   6.784   0.700  0.8662  0.3232 -0.4913
   59C      O2P 1366   5.314   6.943   0.713  0.3280  0.4734 -0.9956
   59C      O5' 1367   5.136   6.921   0.902  0.7118 -0.0205  0.4801
   59C      C5' 1368   5.035   6.848   0.970 -0.0119 -0.5975  0.0015
   59C     H5'1 1369   5.071   6.748   0.994 -1.1565 -0.6268  1.7743
   59C     H5'2 1370   4.950   6.824   0.905  1.3708 -0.0862 -2.1141
   59C      C4' 1371   4.983   6.904   1.103  0.3121 -0.3344  0.3253
   59C      H4' 1372   4.910   6.835   1.145  0.4730 -1.2328 -0.8273
   59C      O4' 1373   5.083   6.928   1.202 -0.3649 -0.2565  0.4799
   59C      C1' 1374   5.058   7.052   1.271  0.7149 -0.2494  0.3381
   59C      H1' 1375   5.068   7.038   1.378  0.6434  2.5637  0.7751
   59C       N1 1376   5.161   7.154   1.242  0.2706 -0.0212 -0.6093
   59C       C6 1377   5.232   7.149   1.120 -0.3828 -0.5584  0.0291
   59C       H6 1378   5.210   7.077   1.043 -1.6772 -0.3354  0.1687
   59C       C5 1379   5.339   7.233   1.102 -0.0974  0.3900 -0.4382
   59C       H5 1380   5.402   7.224   1.014  1.0301 -0.7844  0.4466
   59C       C4 1381   5.365   7.331   1.202  0.6861  0.5724 -0.0835
   59C       N4 1382   5.462   7.417   1.189  0.2507 -0.3539 -0.4950
   59C      H41 1383   5.546   7.392   1.139  2.5390  0.0872  2.7934
   59C      H42 1384   5.486   7.487   1.257  3.3493 -2.0661  0.3910
   59C       N3 1385   5.285   7.345   1.305  0.5847  0.2163  0.5343
   59C       C2 1386   5.180   7.262   1.330 -0.0716  0.0633  0.4912
   59C       O2 1387   5.104   7.274   1.426  0.4206 -0.2049  0.6266
   59C      C3' 1388   4.906   7.040   1.085 -0.1770 -1.3324 -0.3043
   59C      H3' 1389   4.960   7.108   1.018 -0.1271  0.5702  1.5672
   59C      C2' 1390   4.926   7.091   1.223 -0.3310 -0.5122 -0.2081
   59C     H2'1 1391   4.921   7.200   1.224  0.8105 -0.4500  0.5689
   59C      O2' 1392   4.830   7.039   1.312 -0.2828 -0.4781  0.3588
   59C     HO'2 1393   4.750   7.024   1.261 -0.6031 -0.3588  0.8187
   59C      O3' 1394   4.767   7.038   1.067  0.0047  0.6354  0.1752
   60U        P 1395   4.710   7.158   0.972 -0.3510 -0.0056  0.1264
   60U      O1P 1396   4.563   7.138   0.966 -0.2217  0.2277 -0.0544
   60U      O2P 1397   4.791   7.156   0.845 -0.5278  0.0303 -0.1502
   60U      O5' 1398   4.743   7.290   1.052 -0.5370  0.5530 -0.3891
   60U      C5' 1399   4.661   7.329   1.161 -0.5024  0.1871  0.0913
   60U     H5'1 1400   4.652   7.238   1.220 -2.2946 -0.8166 -1.6067
   60U     H5'2 1401   4.559   7.351   1.128 -0.2314  1.3699 -0.0329
   60U      C4' 1402   4.721   7.444   1.249 -1.0406 -0.8578 -0.0273
   60U      H4' 1403   4.663   7.448   1.342  0.4560 -0.4988  0.9281
   60U      O4' 1404   4.862   7.431   1.291  0.1024  0.3249 -0.0599
   60U      C1' 1405   4.927   7.553   1.268  0.7240 -0.4753  0.3285
   60U      H1' 1406   4.971   7.572   1.366 -0.1439 -2.3284  1.1169
   60U       N1 1407   5.039   7.553   1.173 -0.2213 -0.5880  0.2651
   60U       C6 1408   5.027   7.476   1.056 -0.1622 -0.4374 -0.2369
   60U       H6 1409   4.961   7.391   1.041 -0.4978  0.0528 -1.6923
   60U       C5 1410   5.119   7.493   0.957 -0.0645 -0.2505 -0.3395
   60U       H5 1411   5.109   7.431   0.869 -0.6587  0.2091 -0.5974
   60U       C4 1412   5.234   7.583   0.968 -0.0764 -0.7330 -0.0750
   60U       O4 1413   5.327   7.588   0.886  0.2433 -0.0148 -0.4569
   60U       N3 1414   5.230   7.660   1.081 -0.1203 -0.3868 -0.6508
   60U       H3 1415   5.292   7.739   1.088  1.5700 -1.5658 -1.7321
   60U       C2 1416   5.143   7.651   1.188  0.8511 -0.1729 -0.1814
   60U       O2 1417   5.150   7.718   1.287  0.0747  0.3584  0.2773
   60U      C3' 1418   4.709   7.582   1.176  0.0861  0.0626 -0.2476
   60U      H3' 1419   4.734   7.557   1.073 -0.9910  1.2270 -0.8109
   60U      C2' 1420   4.823   7.664   1.235 -0.4748  0.6101 -0.2838
   60U     H2'1 1421   4.855   7.750   1.176 -0.3119  0.9360  0.2696
   60U      O2' 1422   4.784   7.708   1.357 -0.0452  0.0232 -0.7001
   60U     HO'2 1423   4.707   7.761   1.337  0.4211  0.6539 -0.8651
   60U      O3' 1424   4.581   7.644   1.175 -0.5065 -0.2140 -0.1060
   61U        P 1425   4.561   7.785   1.104  0.2067  0.0643 -0.1448
   61U      O1P 1426   4.647   7.891   1.164  0.1273 -0.0056 -0.3453
   61U      O2P 1427   4.418   7.810   1.116 -0.0131  0.1757 -0.2397
   61U      O5' 1428   4.609   7.776   0.958  0.3680  0.1027  0.0624
   61U      C5' 1429   4.517   7.732   0.861 -0.1101 -0.2357 -0.1653
   61U     H5'1 1430   4.459   7.821   0.835 -0.3424 -1.0731 -2.8526
   61U     H5'2 1431   4.442   7.668   0.907 -2.3468  0.4620 -2.5985
   61U      C4' 1432   4.570   7.668   0.734 -0.2682 -0.0900 -0.4547
   61U      H4' 1433   4.488   7.658   0.664 -1.9963  0.1007  1.4513
   61U      O4' 1434   4.681   7.738   0.676  0.2032 -0.6550  0.1206
   61U      C1' 1435   4.788   7.654   0.685  0.3794  0.2382  0.4573
   61U      H1' 1436   4.807   7.588   0.600  2.9111  0.2114  0.9651
   61U       N1 1437   4.910   7.736   0.708  0.2398  0.1031  0.2400
   61U       C6 1438   4.910   7.844   0.791 -1.2002 -0.2942 -0.4528
   61U       H6 1439   4.817   7.883   0.830 -1.0277 -0.7003  0.4064
   61U       C5 1440   5.024   7.911   0.825 -0.3510  0.1584  0.4438
   61U       H5 1441   5.018   8.006   0.875  0.1669  0.1967  0.4378
   61U       C4 1442   5.152   7.865   0.786 -0.5865  0.0468 -0.4778
   61U       O4 1443   5.261   7.922   0.814 -0.6296 -0.5015  0.0630
   61U       N3 1444   5.151   7.753   0.703  0.4801 -0.3869 -0.4449
   61U       H3 1445   5.246   7.729   0.679  0.7605 -0.4059  0.6446
   61U       C2 1446   5.034   7.686   0.671  0.3385  0.1512  0.3546
   61U       O2 1447   5.046   7.594   0.593  0.2180  0.7636  0.0754
   61U      C3' 1448   4.621   7.528   0.773 -0.4229 -0.3886  0.1974
   61U      H3' 1449   4.577   7.493   0.867  1.5074 -1.0940  0.9001
   61U      C2' 1450   4.770   7.551   0.794  0.1739 -0.3793 -0.2722
   61U     H2'1 1451   4.780   7.593   0.894  0.6901 -3.6044  1.1670
   61U      O2' 1452   4.853   7.434   0.792 -0.0113 -0.2458 -0.2007
   61U     HO'2 1453   4.817   7.359   0.840 -1.1277 -0.3534 -1.1496
   61U      O3' 1454   4.582   7.438   0.675 -0.1888  0.1787  0.5100
   61U      H3T 1455   4.488   7.418   0.672 -0.0161 -0.6045 -2.3158
   62G      O5' 1456   5.560   8.185   1.889  0.2787  0.4789  0.4998
   62G      H5T 1457   5.618   8.126   1.938 -0.0491  0.4088  0.8055
   62G      C5' 1458   5.448   8.221   1.972 -0.0638  0.1826  0.7044
   62G     H5'1 1459   5.405   8.316   1.942 -1.9579 -0.2894  1.7360
   62G     H5'2 1460   5.475   8.230   2.078  1.3122 -0.5975  0.4501
   62G      C4' 1461   5.336   8.112   1.960 -0.2964  0.5267 -0.6804
   62G      H4' 1462   5.249   8.138   2.021  1.4111  1.1419  1.6305
   62G      O4' 1463   5.294   8.103   1.824 -0.5561 -0.6045  0.4198
   62G      C1' 1464   5.250   7.968   1.792  0.0015  0.5339  0.0100
   62G      H1' 1465   5.144   7.960   1.766  0.3543 -0.9136 -1.1205
   62G       N9 1466   5.330   7.897   1.692 -0.1850  0.3643 -0.0430
   62G       C8 1467   5.445   7.944   1.632 -0.7724 -0.3049  0.2864
   62G       H8 1468   5.478   8.043   1.658 -1.3006 -0.5127  1.8598
   62G       N7 1469   5.501   7.856   1.553  0.7041 -0.3317  0.0632
   62G       C5 1470   5.406   7.750   1.547 -0.1709 -0.4269 -0.0860
   62G       C6 1471   5.411   7.621   1.481  0.5623 -0.5041 -0.4192
   62G       O6 1472   5.501   7.577   1.410  0.4647  0.7185  0.1558
   62G       N1 1473   5.298   7.550   1.498  0.6545  0.8410  0.0523
   62G       H1 1474   5.287   7.479   1.428  1.0620  0.0256  0.7855
   62G       C2 1475   5.196   7.582   1.576  0.1983 -1.0336  0.1522
   62G       N2 1476   5.085   7.516   1.570  0.4663  0.3729 -0.5008
   62G      H21 1477   5.082   7.433   1.512  0.6985 -0.7251  0.9836
   62G      H22 1478   5.001   7.571   1.584  0.0315 -0.2179 -0.7225
   62G       N3 1479   5.199   7.691   1.656  0.4819  0.1208  0.8217
   62G       C4 1480   5.310   7.771   1.643  0.0339  0.2030 -0.1449
   62G      C3' 1481   5.376   7.971   1.988  0.1565 -0.0986 -0.5143
   62G      H3' 1482   5.467   7.951   1.932  0.9010  1.0876  0.2264
   62G      C2' 1483   5.263   7.895   1.922  0.6548  0.5119 -0.6131
   62G     H2'1 1484   5.283   7.788   1.924  2.4444  0.6372  4.8343
   62G      O2' 1485   5.142   7.919   2.007 -0.8693 -0.6908  0.1916
   62G     HO'2 1486   5.168   7.922   2.099 -1.5105  0.4768  0.3543
   62G      O3' 1487   5.380   7.942   2.124 -0.1868  0.6121 -0.0770
   63U        P 1488   5.465   7.823   2.184  0.0484  0.0597 -0.1362
   63U      O1P 1489   5.461   7.833   2.329 -0.1405 -0.4531  0.6890
   63U      O2P 1490   5.595   7.819   2.119  0.2140  0.0674  0.7457
   63U      O5' 1491   5.398   7.689   2.141  0.3039  0.3515 -0.1187
   63U      C5' 1492   5.273   7.648   2.201  0.7783  0.1491 -0.0733
   63U     H5'1 1493   5.194   7.721   2.183  0.5146 -0.3501 -1.0079
   63U     H5'2 1494   5.288   7.646   2.309  1.2759  3.4490  0.0100
   63U      C4' 1495   5.217   7.515   2.140  0.1817  0.0135 -0.3359
   63U      H4' 1496   5.122   7.500   2.191 -1.2978  1.2487 -2.5707
   63U      O4' 1497   5.198   7.531   1.997 -0.0365 -0.5476 -0.0678
   63U      C1' 1498   5.250   7.415   1.933 -0.6823  0.1060 -0.3872
   63U      H1' 1499   5.170   7.380   1.867  0.7892 -3.4077 -0.4865
   63U       N1 1500   5.378   7.438   1.854  0.0566 -0.6084 -0.5426
   63U       C6 1501   5.457   7.553   1.871  0.4168 -0.5878 -0.6617
   63U       H6 1502   5.427   7.634   1.936 -0.3602 -1.0227 -0.4644
   63U       C5 1503   5.575   7.559   1.806  0.4307 -0.4597 -0.0327
   63U       H5 1504   5.629   7.653   1.815  2.8076 -1.7835  0.4262
   63U       C4 1505   5.617   7.460   1.709  0.2553  0.0093 -0.3135
   63U       O4 1506   5.725   7.457   1.647  0.7065 -0.2842  0.2029
   63U       N3 1507   5.533   7.354   1.708  0.4056  0.3118  0.2358
   63U       H3 1508   5.539   7.281   1.639 -0.4631 -0.5377  1.0229
   63U       C2 1509   5.412   7.345   1.768 -0.2306  0.5568 -0.4932
   63U       O2 1510   5.342   7.244   1.747  0.5724  0.1646  0.0298
   63U      C3' 1511   5.318   7.396   2.152  0.0339 -0.4869  0.8154
   63U      H3' 1512   5.420   7.428   2.131  0.4287 -1.8167  0.6309
   63U      C2' 1513   5.264   7.304   2.038  0.5086  0.0793  0.7632
   63U     H2'1 1514   5.340   7.230   2.012 -0.1827  0.6203 -3.3939
   63U      O2' 1515   5.133   7.248   2.061 -0.2130  0.5284 -0.2750
   63U     HO'2 1516   5.132   7.173   2.001 -0.1974 -0.8578  1.3732
   63U      O3' 1517   5.324   7.331   2.274 -0.3658  0.2407 -0.6826
   64A        P 1518   5.431   7.215   2.295 -0.1368  0.5995  0.0245
   64A      O1P 1519   5.414   7.156   2.428 -0.6415 -0.1866 -0.7805
   64A      O2P 1520   5.561   7.260   2.254 -0.4498  0.2800  0.2256
   64A      O5' 1521   5.392   7.104   2.194  0.2831 -0.7106 -0.6584
   64A      C5' 1522   5.284   7.022   2.208 -0.1382 -0.4556 -0.8314
   64A     H5'1 1523   5.196   7.085   2.221  1.9600  2.5340  0.0825
   64A     H5'2 1524   5.295   6.961   2.297 -0.7059  1.1889  0.4282
   64A      C4' 1525   5.272   6.938   2.086  0.2255 -0.1622 -0.2299
   64A      H4' 1526   5.177   6.885   2.082  1.6580 -2.8865 -3.3022
   64A      O4' 1527   5.277   7.008   1.962 -0.4777 -0.0252 -0.4191
   64A      C1' 1528   5.359   6.930   1.875 -0.2590  0.3770  0.7986
   64A      H1' 1529   5.318   6.920   1.774  2.0348 -1.9390  0.0077
   64A       N9 1530   5.495   6.989   1.862 -0.0760  0.5895 -1.1046
   64A       C8 1531   5.555   7.101   1.928  0.1963  0.7163  1.0413
   64A       H8 1532   5.513   7.150   2.015  0.5520 -0.0342  1.6609
   64A       N7 1533   5.674   7.128   1.886 -0.3966  0.3939 -0.3998
   64A       C5 1534   5.690   7.042   1.775  0.0803 -0.5175 -0.2102
   64A       C6 1535   5.773   7.035   1.658 -0.5982 -0.1790 -0.2624
   64A       N6 1536   5.873   7.119   1.627  0.7262  0.0488  0.1250
   64A      H61 1537   5.896   7.198   1.686  1.7524 -0.8804  1.0362
   64A      H62 1538   5.908   7.129   1.533  1.7372  4.1506  0.7737
   64A       N1 1539   5.751   6.946   1.561  0.8040 -0.3219 -0.5992
   64A       C2 1540   5.651   6.857   1.574 -0.1308  0.4556  0.2575
   64A       H2 1541   5.638   6.781   1.498 -1.0389 -1.8725  2.5615
   64A       N3 1542   5.566   6.852   1.674 -0.1613  0.0051  0.2355
   64A       C4 1543   5.582   6.953   1.766 -0.9480  0.2088  0.3087
   64A      C3' 1544   5.377   6.824   2.084  0.0601 -0.2097 -0.4365
   64A      H3' 1545   5.468   6.878   2.113 -2.2166  4.0016 -0.4076
   64A      C2' 1546   5.371   6.791   1.937  0.1910  0.1416  0.4026
   64A     H2'1 1547   5.464   6.743   1.904 -0.4148 -0.2786 -0.7800
   64A      O2' 1548   5.271   6.697   1.904  0.1163 -0.0826  0.0220
   64A     HO'2 1549   5.251   6.643   1.981 -1.5131 -0.4302 -0.6107
   64A      O3' 1550   5.341   6.715   2.170 -0.1927  0.2419  0.5006
   65C        P 1551   5.456   6.638   2.249 -0.0004  0.7560  0.0238
   65C      O1P 1552   5.389   6.538   2.337  0.3272 -0.2514  0.5051
   65C      O2P 1553   5.545   6.730   2.315 -0.6951 -0.1243  0.3419
   65C      O5' 1554   5.534   6.564   2.136  0.5870 -0.3719 -0.7569
   65C      C5' 1555   5.476   6.460   2.060 -0.2655  0.1813 -0.7412
   65C     H5'1 1556   5.397   6.500   1.997  0.5102  0.4950 -1.5428
   65C     H5'2 1557   5.438   6.384   2.128 -2.5253 -0.5081 -2.6184
   65C      C4' 1558   5.587   6.407   1.966  0.2707  0.3227 -0.3138
   65C      H4' 1559   5.536   6.321   1.923 -2.0717  0.9674  1.0085
   65C      O4' 1560   5.627   6.498   1.864  0.3461 -0.6529 -0.3272
   65C      C1' 1561   5.762   6.468   1.837  0.7215  0.4012  0.5992
   65C      H1' 1562   5.760   6.433   1.734  0.4965  1.0075  0.3955
   65C       N1 1563   5.852   6.585   1.846 -0.3844  0.4216  0.5598
   65C       C6 1564   5.822   6.689   1.930 -0.6128  0.0484  0.2091
   65C       H6 1565   5.741   6.683   2.001  0.3728 -1.3152  1.2793
   65C       C5 1566   5.903   6.794   1.928 -0.9852  0.6316 -0.3060
   65C       H5 1567   5.894   6.876   1.998  0.8992 -0.0334  0.7950
   65C       C4 1568   6.006   6.801   1.834 -0.1820  0.6074 -0.0513
   65C       N4 1569   6.079   6.901   1.842  0.4605  0.0483  0.1694
   65C      H41 1570   6.062   6.979   1.903 -0.3836  1.3301 -1.6468
   65C      H42 1571   6.143   6.898   1.764  1.2082  0.0840  0.7663
   65C       N3 1572   6.037   6.700   1.749 -0.7159 -0.4079 -0.7756
   65C       C2 1573   5.963   6.587   1.755  0.2410  0.2233  0.0565
   65C       O2 1574   5.998   6.500   1.678 -0.2993 -0.1725  0.0142
   65C      C3' 1575   5.713   6.363   2.040  0.0779 -0.0740 -0.2336
   65C      H3' 1576   5.750   6.445   2.101  0.5727  1.1737 -2.1115
   65C      C2' 1577   5.811   6.346   1.916 -0.8689 -0.0654  0.1936
   65C     H2'1 1578   5.916   6.357   1.943 -1.3309  0.1752  2.0297
   65C      O2' 1579   5.787   6.227   1.836 -0.0666  0.2186 -0.0943
   65C     HO'2 1580   5.859   6.213   1.774 -0.5556 -2.4283 -0.1767
   65C      O3' 1581   5.714   6.246   2.115  0.3123  0.3173 -0.5804
   66G        P 1582   5.828   6.202   2.212 -0.4737  0.0500  0.2579
   66G      O1P 1583   5.789   6.080   2.290 -0.4343  0.4210  0.1284
   66G      O2P 1584   5.854   6.324   2.288  0.1649 -0.2203  0.2643
   66G      O5' 1585   5.949   6.171   2.120  0.0006  0.4630  0.0079
   66G      C5' 1586   5.973   6.041   2.058  0.4431  0.1196 -0.3758
   66G     H5'1 1587   5.889   6.012   1.994 -1.3379 -1.5664  2.4982
   66G     H5'2 1588   5.983   5.971   2.141 -0.2879  0.3422 -0.0877
   66G      C4' 1589   6.089   6.041   1.965  0.2567  0.6490  0.0797
   66G      H4' 1590   6.087   5.945   1.913 -0.8729 -0.3398  1.8471
   66G      O4' 1591   6.065   6.143   1.863 -0.3347 -0.1728 -0.2397
   66G      C1' 1592   6.197   6.178   1.819 -0.2325 -0.1734  0.4569
   66G      H1' 1593   6.201   6.167   1.710 -1.5575 -0.7063  0.4502
   66G       N9 1594   6.234   6.320   1.866  0.9265 -0.1782 -0.0978
   66G       C8 1595   6.178   6.391   1.974  0.0780 -1.1113  0.4540
   66G       H8 1596   6.106   6.343   2.038  0.2768 -2.0254  0.0071
   66G       N7 1597   6.225   6.519   1.990 -0.1461  0.5751  0.3962
   66G       C5 1598   6.314   6.526   1.883 -0.1891 -0.7452  0.3107
   66G       C6 1599   6.401   6.630   1.852  0.5170  0.1614  0.4322
   66G       O6 1600   6.395   6.742   1.904 -0.1224  0.4318  0.6547
   66G       N1 1601   6.495   6.610   1.751  0.0220  0.8861  0.1473
   66G       H1 1602   6.549   6.686   1.713 -1.9379  0.9046 -2.9868
   66G       C2 1603   6.499   6.486   1.693  0.3913  0.0417  0.3797
   66G       N2 1604   6.594   6.467   1.608 -0.7839 -0.1490  0.3561
   66G      H21 1605   6.665   6.539   1.600 -1.8390  0.7195 -1.8284
   66G      H22 1606   6.610   6.379   1.561  2.4163  0.1711  0.5955
   66G       N3 1607   6.418   6.384   1.714  0.0340 -0.5331  0.0578
   66G       C4 1608   6.324   6.411   1.815  0.5366  0.3608  0.2978
   66G      C3' 1609   6.235   6.047   2.014 -0.1045 -0.4465 -0.8840
   66G      H3' 1610   6.242   6.125   2.090  1.9950 -3.2021  1.9740
   66G      C2' 1611   6.294   6.081   1.887  0.6024 -0.8263  0.9718
   66G     H2'1 1612   6.389   6.134   1.892 -1.2067  3.0941 -1.5233
   66G      O2' 1613   6.306   5.966   1.801  0.3795 -0.2232 -0.6881
   66G     HO'2 1614   6.337   6.001   1.717 -3.5566  1.7708 -1.5600
   66G      O3' 1615   6.291   5.936   2.076  0.1546 -0.0731 -0.2189
   67G        P 1616   6.432   5.937   2.161 -0.3632 -0.1738  0.4006
   67G      O1P 1617   6.481   5.799   2.197  0.1163 -0.5125  0.6085
   67G      O2P 1618   6.412   6.034   2.265 -0.4603  0.2158 -0.1385
   67G      O5' 1619   6.531   6.004   2.064  0.1421  0.2282  0.2985
   67G      C5' 1620   6.608   5.929   1.975 -0.3009 -0.1304  0.3866
   67G     H5'1 1621   6.550   5.896   1.889  0.4090 -0.6593  0.0987
   67G     H5'2 1622   6.646   5.840   2.025 -4.9881 -1.3295  2.3105
   67G      C4' 1623   6.725   6.012   1.908  0.4180 -0.0823 -0.4619
   67G      H4' 1624   6.780   5.944   1.843 -0.6576  0.3934 -1.9196
   67G      O4' 1625   6.681   6.120   1.829  0.1336  0.6250 -0.0534
   67G      C1' 1626   6.778   6.229   1.851 -0.1298  0.5079  0.5192
   67G      H1' 1627   6.805   6.279   1.758  1.0341  0.4891  0.8289
   67G       N9 1628   6.720   6.337   1.941 -0.0782 -0.1185  0.1113
   67G       C8 1629   6.603   6.350   2.016 -0.8948  0.1267 -0.5217
   67G       H8 1630   6.531   6.271   2.030 -0.3037 -0.3312  0.0094
   67G       N7 1631   6.585   6.472   2.063 -0.6053 -0.2577 -0.0198
   67G       C5 1632   6.697   6.541   2.021  1.2724 -0.7451  0.1522
   67G       C6 1633   6.736   6.678   2.042 -0.2725 -0.1551 -0.5253
   67G       O6 1634   6.676   6.765   2.102  0.2934  0.2508 -0.4631
   67G       N1 1635   6.867   6.704   1.999  0.0188 -0.1569 -0.0564
   67G       H1 1636   6.898   6.800   2.000 -0.2677 -0.0159  2.5348
   67G       C2 1637   6.937   6.617   1.922  0.4634  1.1914 -0.8058
   67G       N2 1638   7.046   6.649   1.871 -0.1620 -0.3073 -0.7322
   67G      H21 1639   7.076   6.745   1.860 -3.2874  0.8155 -0.5156
   67G      H22 1640   7.095   6.568   1.835 -2.0192 -1.0415 -1.7645
   67G       N3 1641   6.904   6.490   1.897  0.1485 -0.7970 -0.0220
   67G       C4 1642   6.784   6.463   1.945  0.6048  0.5828 -0.5852
   67G      C3' 1643   6.824   6.066   2.007 -0.0668 -0.7045 -0.3292
   67G      H3' 1644   6.782   6.123   2.090 -0.8377  0.1519 -1.2772
   67G      C2' 1645   6.897   6.164   1.923 -0.1525  0.9497 -0.1383
   67G     H2'1 1646   6.944   6.237   1.988  0.8739  1.4235 -1.3698
   67G      O2' 1647   6.990   6.108   1.829  0.0402 -0.8389 -0.4851
   67G     HO'2 1648   6.998   6.171   1.757 -1.0454  1.6179  1.4216
   67G      O3' 1649   6.907   5.962   2.061 -0.3972  0.1316  0.0497
   68A        P 1650   6.978   5.978   2.202 -0.1441  0.1688  0.0674
   68A      O1P 1651   7.050   5.851   2.226 -0.2988 -0.0852 -0.1570
   68A      O2P 1652   6.868   6.024   2.287 -0.2028  0.4849  0.0202
   68A      O5' 1653   7.074   6.100   2.198 -0.2261 -0.5248 -0.3302
   68A      C5' 1654   7.198   6.083   2.137  0.2922  0.0410 -0.3019
   68A     H5'1 1655   7.174   6.041   2.039  1.2553 -1.3499  0.0272
   68A     H5'2 1656   7.263   6.014   2.189  1.4731  0.6838 -0.8838
   68A      C4' 1657   7.274   6.208   2.120  0.6324 -0.5455  0.1926
   68A      H4' 1658   7.359   6.184   2.057  0.6641 -0.5352  0.2319
   68A      O4' 1659   7.202   6.308   2.041 -0.2100  0.4410  0.2995
   68A      C1' 1660   7.228   6.429   2.100  0.0616 -0.3715  0.3601
   68A      H1' 1661   7.253   6.497   2.018  1.6009 -0.7060  0.5266
   68A       N9 1662   7.114   6.489   2.176  0.0893 -0.4468  0.0497
   68A       C8 1663   7.002   6.423   2.223 -0.1126  0.5368  0.3213
   68A       H8 1664   6.979   6.319   2.204  1.6444  0.3722 -1.1831
   68A       N7 1665   6.913   6.503   2.278 -0.0987 -0.5441 -0.6990
   68A       C5 1666   6.976   6.627   2.270 -0.0293 -0.4894 -0.5473
   68A       C6 1667   6.943   6.762   2.311 -0.2383 -0.1364 -0.8642
   68A       N6 1668   6.832   6.800   2.371 -0.6564  0.3222  0.6668
   68A      H61 1669   6.773   6.736   2.421 -1.3504  1.6999  1.6855
   68A      H62 1670   6.810   6.898   2.378 -0.0983  0.4699  0.4098
   68A       N1 1671   7.021   6.863   2.280  0.2394  0.4966  0.5998
   68A       C2 1672   7.138   6.833   2.215  0.3666  0.2690 -0.4870
   68A       H2 1673   7.209   6.909   2.188  0.4190  0.9224  1.3529
   68A       N3 1674   7.186   6.718   2.177  0.3671  1.4318 -0.1906
   68A       C4 1675   7.091   6.622   2.201  0.7736 -0.0443 -0.8917
   68A      C3' 1676   7.326   6.275   2.246 -0.1308 -0.5140  0.1559
   68A      H3' 1677   7.242   6.275   2.315 -2.0743 -1.2160 -2.0669
   68A      C2' 1678   7.349   6.412   2.191  0.0494  0.5704 -0.1269
   68A     H2'1 1679   7.349   6.483   2.274  2.0033  1.6564 -0.9798
   68A      O2' 1680   7.464   6.427   2.112  0.1380 -0.2981  0.7513
   68A     HO'2 1681   7.475   6.520   2.092  0.3474 -0.1478  1.5485
   68A      O3' 1682   7.433   6.221   2.322  0.3764 -0.4680  0.1235
   69A        P 1683   7.454   6.246   2.484  0.4597  0.5930 -0.2291
   69A      O1P 1684   7.574   6.166   2.522  0.1604  0.0304  0.3529
   69A      O2P 1685   7.326   6.229   2.559  0.0085 -0.3405  0.1439
   69A      O5' 1686   7.490   6.394   2.487 -0.3660  0.2042 -0.0082
   69A      C5' 1687   7.612   6.442   2.428  0.1127  0.5230  0.0205
   69A     H5'1 1688   7.611   6.417   2.322 -0.5316  1.5499 -0.2335
   69A     H5'2 1689   7.694   6.390   2.479 -2.6121 -1.4656  2.7148
   69A      C4' 1690   7.617   6.589   2.457 -0.3507 -1.1146 -0.0895
   69A      H4' 1691   7.707   6.630   2.411  1.5712 -1.2243  3.2889
   69A      O4' 1692   7.500   6.649   2.401  0.0327  0.1338  0.0684
   69A      C1' 1693   7.461   6.754   2.482 -0.4828  0.0184 -0.1400
   69A      H1' 1694   7.463   6.846   2.423 -0.9153 -0.4583 -0.8953
   69A       N9 1695   7.320   6.745   2.519  0.8643  0.7046  0.2564
   69A       C8 1696   7.249   6.637   2.547 -0.9430  0.2151 -1.1710
   69A       H8 1697   7.290   6.537   2.544 -1.6846 -0.1186 -0.6674
   69A       N7 1698   7.126   6.663   2.594  0.6840 -0.4884  0.0420
   69A       C5 1699   7.120   6.803   2.592 -0.5251  0.3828  0.2777
   69A       C6 1700   7.024   6.898   2.625 -0.3635 -0.4249 -0.2351
   69A       N6 1701   6.906   6.870   2.667  0.5182  0.3175  0.4082
   69A      H61 1702   6.889   6.774   2.694  2.4776  0.0231  0.8065
   69A      H62 1703   6.836   6.937   2.694 -0.5317 -1.1347  1.4759
   69A       N1 1704   7.063   7.026   2.629 -0.7786 -0.1468  1.5348
   69A       C2 1705   7.187   7.059   2.602 -0.1425  0.1553  0.3994
   69A       H2 1706   7.213   7.163   2.590  0.8487 -0.2710 -1.8161
   69A       N3 1707   7.284   6.974   2.567  0.2049  0.5591 -0.0385
   69A       C4 1708   7.248   6.847   2.567 -0.6042  0.3253  0.3104
   69A      C3' 1709   7.619   6.617   2.603  0.2999  0.3626  0.1362
   69A      H3' 1710   7.547   6.554   2.655 -1.3141  0.3912 -1.9299
   69A      C2' 1711   7.567   6.765   2.597  0.1922  0.2860  1.2744
   69A     H2'1 1712   7.527   6.794   2.695  0.6908  1.1901  1.2155
   69A      O2' 1713   7.669   6.860   2.564 -0.1720  0.3871  0.5656
   69A     HO'2 1714   7.748   6.847   2.616  0.8667 -0.8033 -1.1866
   69A      O3' 1715   7.753   6.601   2.662  0.5283 -0.4418 -0.3279
   70U        P 1716   7.762   6.581   2.819  0.0024 -0.3752  0.1775
   70U      O1P 1717   7.900   6.541   2.853  0.3272 -0.3983  0.4661
   70U      O2P 1718   7.646   6.505   2.865 -0.0866  0.5990  0.2425
   70U      O5' 1719   7.741   6.726   2.880 -0.4874  0.4016 -0.0079
   70U      C5' 1720   7.840   6.827   2.877  0.6740 -0.0915  0.2921
   70U     H5'1 1721   7.877   6.834   2.775  0.5254 -1.8203  0.0880
   70U     H5'2 1722   7.928   6.809   2.939  1.4624  0.3330 -0.6789
   70U      C4' 1723   7.772   6.960   2.921  0.2457 -0.1405  0.9051
   70U      H4' 1724   7.845   7.039   2.904  0.2869 -0.6600 -1.5914
   70U      O4' 1725   7.656   6.986   2.843 -0.0744  0.3869  0.3805
   70U      C1' 1726   7.559   7.051   2.931  0.1832  0.3203 -0.8997
   70U      H1' 1727   7.542   7.151   2.890 -0.0292 -0.1211 -1.9121
   70U       N1 1728   7.426   6.988   2.946  0.5616  0.5885 -0.0583
   70U       C6 1729   7.409   6.856   2.921  0.6824  0.4246  0.3079
   70U       H6 1730   7.494   6.793   2.895  0.7596 -0.2313  2.0089
   70U       C5 1731   7.290   6.793   2.915 -0.0584 -0.5673  0.6544
   70U       H5 1732   7.287   6.685   2.910 -0.1081 -0.5965  1.2268
   70U       C4 1733   7.170   6.869   2.945 -0.0843 -0.3436 -0.1266
   70U       O4 1734   7.057   6.820   2.957 -0.0130  0.3110  0.2923
   70U       N3 1735   7.196   7.001   2.972  0.5565  0.7182  0.0732
   70U       H3 1736   7.116   7.062   2.982 -0.7334  0.1103 -4.1553
   70U       C2 1737   7.315   7.062   2.985  0.7280  0.5875 -0.0271
   70U       O2 1738   7.328   7.175   3.025 -0.4409  0.0364  0.0116
   70U      C3' 1739   7.722   6.956   3.057 -0.2431 -0.2433 -0.1344
   70U      H3' 1740   7.675   6.860   3.076  1.3119 -0.9891  0.0868
   70U      C2' 1741   7.619   7.062   3.069 -0.0800 -0.4866 -0.2231
   70U     H2'1 1742   7.555   7.039   3.154  2.7764 -0.7203  2.0454
   70U      O2' 1743   7.694   7.178   3.089 -0.0675  0.1492  0.0374
   70U     HO'2 1744   7.774   7.142   3.127  0.6121 -0.1757 -1.6085
   70U      O3' 1745   7.830   6.969   3.144 -0.4800 -0.1086  0.1228
   71A        P 1746   7.839   6.878   3.274 -0.1648  0.1886 -0.4222
   71A      O1P 1747   7.966   6.894   3.348 -0.1597 -0.4717 -0.2697
   71A      O2P 1748   7.798   6.744   3.244  0.1496 -0.1304  0.3987
   71A      O5' 1749   7.722   6.936   3.369 -0.0100 -0.1668  0.1938
   71A      C5' 1750   7.728   7.061   3.437 -0.5885  0.6210 -0.3714
   71A     H5'1 1751   7.770   7.135   3.368 -0.1507 -0.9553 -1.8511
   71A     H5'2 1752   7.795   7.049   3.522 -4.1068 -0.5295  2.4966
   71A      C4' 1753   7.599   7.116   3.491  0.0062 -0.5069  0.0051
   71A      H4' 1754   7.627   7.214   3.530 -1.7327 -0.0755  0.2648
   71A      O4' 1755   7.498   7.134   3.388 -0.1781  1.3929  0.1838
   71A      C1' 1756   7.370   7.145   3.449 -0.2803 -0.5402  0.4194
   71A      H1' 1757   7.333   7.246   3.431  0.7298 -0.5344 -1.9129
   71A       N9 1758   7.285   7.043   3.389  0.3277  0.2938 -0.3494
   71A       C8 1759   7.329   6.925   3.335  0.0585 -0.1260  0.1994
   71A       H8 1760   7.432   6.894   3.324  0.0224 -1.5072  3.0499
   71A       N7 1761   7.229   6.849   3.288  0.7829  0.0315 -0.1365
   71A       C5 1762   7.111   6.910   3.339 -0.9469  0.2291 -0.5473
   71A       C6 1763   6.974   6.881   3.335  0.2672  0.7840 -0.6285
   71A       N6 1764   6.921   6.775   3.281 -0.2751  0.3302  0.2704
   71A      H61 1765   6.982   6.717   3.224 -2.2495  0.2872 -1.9695
   71A      H62 1766   6.822   6.771   3.267 -0.1630  1.1285 -0.8845
   71A       N1 1767   6.883   6.967   3.384 -0.0220  0.2402 -0.4317
   71A       C2 1768   6.934   7.078   3.444  0.8557 -0.3859  0.2206
   71A       H2 1769   6.857   7.136   3.493 -0.0269 -0.7619 -0.6958
   71A       N3 1770   7.055   7.117   3.454  0.3460  0.0099 -0.3601
   71A       C4 1771   7.144   7.029   3.397 -0.2962  0.3211 -0.3637
   71A      C3' 1772   7.530   7.046   3.605  0.0415  0.4332 -0.0171
   71A      H3' 1773   7.515   6.942   3.576  0.9042  0.1848  0.4253
   71A      C2' 1774   7.393   7.123   3.597  0.8769  0.2510 -0.1230
   71A     H2'1 1775   7.316   7.056   3.635 -0.9206  2.4403  0.3432
   71A      O2' 1776   7.391   7.242   3.669 -0.1047  0.1868 -0.4609
   71A     HO'2 1777   7.441   7.230   3.750  0.0439 -0.5914 -0.6604
   71A      O3' 1778   7.587   7.054   3.738 -0.0708  0.1731 -0.2843
   72G        P 1779   7.547   6.956   3.867  0.3704 -0.0248  0.0242
   72G      O1P 1780   7.633   6.992   3.978  0.1078 -0.2708 -0.2562
   72G      O2P 1781   7.550   6.817   3.814  0.1955 -0.2258 -0.3744
   72G      O5' 1782   7.398   6.987   3.904  0.1207 -0.0762 -0.8820
   72G      C5' 1783   7.367   7.111   3.970 -0.3958  0.0576 -0.1558
   72G     H5'1 1784   7.416   7.197   3.923  0.3886  0.7620  1.8493
   72G     H5'2 1785   7.412   7.099   4.068 -0.7141  0.1941  0.0061
   72G      C4' 1786   7.211   7.126   3.984 -0.2358  0.2810 -0.6451
   72G      H4' 1787   7.174   7.209   4.044 -0.1111 -0.7367  0.8810
   72G      O4' 1788   7.138   7.128   3.856  0.1064  0.4635  0.3584
   72G      C1' 1789   7.014   7.063   3.878 -0.2109 -0.1879 -0.0012
   72G      H1' 1790   6.927   7.128   3.864 -1.2186 -1.8177 -1.7481
   72G       N9 1791   7.005   6.947   3.783 -1.3267 -0.5604  0.1477
   72G       C8 1792   7.107   6.873   3.717 -0.2911 -0.1687 -0.0070
   72G       H8 1793   7.210   6.904   3.725 -0.2859 -0.0090 -0.6429
   72G       N7 1794   7.063   6.774   3.649 -0.8286  0.2368 -0.0178
   72G       C5 1795   6.926   6.785   3.657 -0.2485  0.4512  0.6531
   72G       C6 1796   6.819   6.707   3.600  0.0404  0.4813 -0.6233
   72G       O6 1797   6.829   6.605   3.534  0.5584  0.6425  0.3152
   72G       N1 1798   6.694   6.746   3.634 -0.9698  0.2310  0.2928
   72G       H1 1799   6.613   6.695   3.605 -1.6038  0.8000  1.0162
   72G       C2 1800   6.671   6.848   3.719  0.4218 -0.1523 -0.1956
   72G       N2 1801   6.548   6.856   3.760 -0.2746 -0.1372 -0.0085
   72G      H21 1802   6.481   6.790   3.724  1.2050 -1.7665  0.1194
   72G      H22 1803   6.527   6.924   3.832  0.2096  0.7085 -0.6409
   72G       N3 1804   6.766   6.921   3.777 -0.0210 -0.3670  0.1529
   72G       C4 1805   6.891   6.883   3.746  0.7819 -0.4128  0.5408
   72G      C3' 1806   7.153   7.001   4.047  0.8372 -0.0676  0.5398
   72G      H3' 1807   7.195   6.913   3.998 -0.0205 -2.1974  3.3771
   72G      C2' 1808   7.004   7.026   4.026 -0.2626 -0.0226  0.4774
   72G     H2'1 1809   6.946   6.935   4.039 -0.6132  0.4597  2.6137
   72G      O2' 1810   6.971   7.134   4.111 -0.5053  0.3270 -0.0825
   72G     HO'2 1811   6.876   7.137   4.129 -0.4805 -1.1779  0.3798
   72G      O3' 1812   7.185   6.981   4.183 -0.1292  0.1270 -1.0132
   73A        P 1813   7.167   6.839   4.260 -0.0310  0.0697  0.0403
   73A      O1P 1814   7.217   6.849   4.402  0.5730 -0.1775  0.3042
   73A      O2P 1815   7.226   6.732   4.176 -0.2651 -0.0096 -0.0822
   73A      O5' 1816   7.007   6.810   4.276 -0.1130 -0.8048 -0.3564
   73A      C5' 1817   6.924   6.901   4.339 -0.1874 -0.4584 -0.8997
   73A     H5'1 1818   6.946   7.003   4.309 -1.3902  1.3711  3.6019
   73A     H5'2 1819   6.923   6.894   4.448 -0.7565  2.2014 -0.6638
   73A      C4' 1820   6.779   6.864   4.300 -0.0980  0.0483  0.1145
   73A      H4' 1821   6.709   6.934   4.345  0.1361  2.3810 -2.8925
   73A      O4' 1822   6.750   6.865   4.164  0.1320  0.1112  0.0923
   73A      C1' 1823   6.655   6.758   4.138  0.6619  0.0082  0.5106
   73A      H1' 1824   6.560   6.785   4.091  0.9874  0.2142 -0.0397
   73A       N9 1825   6.714   6.657   4.045 -0.4455 -0.3916 -0.6312
   73A       C8 1826   6.849   6.647   4.010  0.1452  0.3716  0.2483
   73A       H8 1827   6.922   6.709   4.059  1.8634 -1.5724  0.2842
   73A       N7 1828   6.880   6.555   3.922 -0.1172  0.3731 -0.0145
   73A       C5 1829   6.755   6.504   3.889  0.1783  0.4416 -0.1047
   73A       C6 1830   6.706   6.414   3.792 -0.0920  0.4623 -0.0591
   73A       N6 1831   6.776   6.315   3.742  0.3775  0.3476  0.5290
   73A      H61 1832   6.877   6.306   3.750  0.5978  0.9266 -1.1665
   73A      H62 1833   6.723   6.267   3.670  1.2176  0.0266  0.1100
   73A       N1 1834   6.575   6.390   3.786 -0.6271  0.3813 -0.6757
   73A       C2 1835   6.495   6.454   3.869 -0.3516  0.8215  0.2775
   73A       H2 1836   6.391   6.425   3.860 -1.0471  3.3170 -0.5507
   73A       N3 1837   6.524   6.542   3.963  0.0544 -0.3748  0.1714
   73A       C4 1838   6.658   6.563   3.962  0.0674  0.2182 -0.6588
   73A      C3' 1839   6.740   6.725   4.360  0.4865  0.3011  0.2516
   73A      H3' 1840   6.812   6.648   4.332  0.9698  1.0980 -0.7793
   73A      C2' 1841   6.620   6.691   4.271  0.0112  0.6547 -0.4474
   73A     H2'1 1842   6.616   6.583   4.255 -0.5775  0.3580  1.4605
   73A      O2' 1843   6.501   6.747   4.333  0.2521  0.1214  0.1954
   73A     HO'2 1844   6.501   6.731   4.428 -0.3133  0.8225  0.3260
   73A      O3' 1845   6.718   6.727   4.500  0.4378 -0.1987 -0.0121
   74U        P 1846   6.729   6.602   4.588 -0.1424  0.0931  0.5090
   74U      O1P 1847   6.690   6.631   4.721 -0.3231  0.1903 -0.3952
   74U      O2P 1848   6.862   6.539   4.565 -0.0770 -0.7167 -0.1400
   74U      O5' 1849   6.619   6.503   4.520 -0.0058 -0.2464  0.5988
   74U      C5' 1850   6.479   6.516   4.557  0.7495  0.4774 -0.7740
   74U     H5'1 1851   6.450   6.621   4.552  0.2140  0.3485 -0.4467
   74U     H5'2 1852   6.470   6.494   4.663  1.5143  1.2062 -0.5470
   74U      C4' 1853   6.389   6.423   4.474 -0.1423 -0.1474 -0.0809
   74U      H4' 1854   6.286   6.457   4.485  0.7893  3.3622 -0.7222
   74U      O4' 1855   6.430   6.428   4.337  0.0242 -0.6763 -0.2875
   74U      C1' 1856   6.412   6.301   4.277 -0.2218 -0.2843 -0.0382
   74U      H1' 1857   6.329   6.313   4.208 -2.4799 -1.0718  2.3434
   74U       N1 1858   6.539   6.260   4.199  0.0293 -0.5234 -0.2258
   74U       C6 1859   6.659   6.307   4.245 -0.4785  0.6813 -0.2989
   74U       H6 1860   6.661   6.370   4.332  3.1706  0.0292  0.2188
   74U       C5 1861   6.767   6.282   4.171  0.0925  0.4872 -0.5521
   74U       H5 1862   6.861   6.319   4.210  0.6181 -0.3780 -0.9918
   74U       C4 1863   6.761   6.201   4.050  0.4066  0.1721  0.5811
   74U       O4 1864   6.865   6.180   3.986 -0.0151  0.5997 -0.0544
   74U       N3 1865   6.636   6.149   4.016 -0.1330  0.1623  0.0055
   74U       H3 1866   6.630   6.094   3.932 -0.0950 -0.9021  0.6827
   74U       C2 1867   6.525   6.184   4.083  0.9259 -0.4810  0.5375
   74U       O2 1868   6.414   6.144   4.050 -0.1948 -0.4765 -0.2541
   74U      C3' 1869   6.413   6.277   4.508 -0.4969 -0.5840 -0.0634
   74U      H3' 1870   6.520   6.254   4.514 -0.2190  0.5906 -0.2599
   74U      C2' 1871   6.366   6.204   4.379 -0.4407 -0.4374 -0.3928
   74U     H2'1 1872   6.406   6.104   4.366 -0.6153 -0.3861 -1.3614
   74U      O2' 1873   6.221   6.206   4.391 -0.5136  0.4627 -0.3003
   74U     HO'2 1874   6.207   6.191   4.484 -1.3417  1.9712 -0.1412
   74U      O3' 1875   6.338   6.239   4.623  0.4697 -0.5871  0.0618
   75A        P 1876   6.398   6.139   4.731  0.2026 -0.1530  0.3677
   75A      O1P 1877   6.309   6.135   4.849 -0.6334  0.1333 -0.1275
   75A      O2P 1878   6.543   6.171   4.762  0.5793 -0.3669 -0.0288
   75A      O5' 1879   6.378   6.004   4.660  0.0888  0.5488 -0.4103
   75A      C5' 1880   6.246   5.953   4.653 -0.4237  0.1086  0.7135
   75A     H5'1 1881   6.173   6.030   4.628 -0.2387  0.6854  1.8734
   75A     H5'2 1882   6.217   5.899   4.744 -1.4325  0.1923  0.4539
   75A      C4' 1883   6.232   5.853   4.539  0.5254 -0.4658  0.0429
   75A      H4' 1884   6.128   5.820   4.530  0.0545  0.6486  1.0626
   75A      O4' 1885   6.273   5.894   4.406  0.2426 -0.0416 -1.2499
   75A      C1' 1886   6.341   5.785   4.346  0.3600  0.9805 -0.5060
   75A      H1' 1887   6.278   5.762   4.260 -1.5056  1.9127  0.5503
   75A       N9 1888   6.475   5.819   4.299 -0.1318  0.1082  1.1610
   75A       C8 1889   6.564   5.908   4.354 -0.0895 -0.5121 -0.4779
   75A       H8 1890   6.545   5.952   4.451  1.0066 -2.8168  0.8625
   75A       N7 1891   6.667   5.942   4.283 -0.0173  0.1514 -0.2925
   75A       C5 1892   6.657   5.844   4.177 -0.4025 -0.3230  0.4935
   75A       C6 1893   6.734   5.806   4.060 -0.6195 -0.0963 -0.3198
   75A       N6 1894   6.852   5.857   4.030  0.2473  0.1945 -0.5085
   75A      H61 1895   6.898   5.925   4.090  2.7747 -1.0648 -0.8764
   75A      H62 1896   6.893   5.838   3.940  1.9230  3.7627 -0.7045
   75A       N1 1897   6.703   5.708   3.979  0.6518  0.6773  0.2968
   75A       C2 1898   6.583   5.649   3.998 -0.0183 -0.3568 -0.1504
   75A       H2 1899   6.563   5.567   3.932 -1.2528 -0.6239  0.5281
   75A       N3 1900   6.499   5.674   4.099  0.4462 -0.5983 -0.4465
   75A       C4 1901   6.545   5.767   4.189  0.3102 -0.2096 -0.5042
   75A      C3' 1902   6.317   5.734   4.572 -0.4745  0.0876  0.4391
   75A      H3' 1903   6.411   5.777   4.608 -0.1476  1.3027 -1.7121
   75A      C2' 1904   6.338   5.665   4.436 -0.0557 -0.1642  0.3966
   75A     H2'1 1905   6.433   5.612   4.439 -0.2158 -0.4099  1.6073
   75A      O2' 1906   6.222   5.588   4.399  0.2299  0.0249  0.3077
   75A     HO'2 1907   6.167   5.592   4.478 -1.0919  0.5492 -0.6075
   75A      O3' 1908   6.253   5.646   4.663 -0.3570 -0.4343 -0.5177
   76A        P 1909   6.338   5.562   4.763  0.1552  0.1104  0.0855
   76A      O1P 1910   6.247   5.522   4.867 -0.2640  0.3003  0.1421
   76A      O2P 1911   6.454   5.642   4.812 -0.2175 -0.1028 -0.5492
   76A      O5' 1912   6.389   5.433   4.683  0.3499 -0.1304 -0.0307
   76A      C5' 1913   6.306   5.331   4.628 -0.1964  0.2078 -0.2055
   76A     H5'1 1914   6.226   5.373   4.568  0.1531 -0.9098 -1.5139
   76A     H5'2 1915   6.260   5.275   4.710 -2.1113  0.5693 -0.9859
   76A      C4' 1916   6.379   5.242   4.530  0.3152  0.8086  0.5742
   76A      H4' 1917   6.304   5.168   4.502 -1.0101  2.5591 -0.7855
   76A      O4' 1918   6.413   5.315   4.416 -0.6734 -0.2305  0.0252
   76A      C1' 1919   6.535   5.278   4.366  0.2794  0.1925  0.4303
   76A      H1' 1920   6.525   5.249   4.261  2.2489 -0.8995  0.4922
   76A       N9 1921   6.634   5.381   4.382 -0.0856  0.4861  0.2748
   76A       C8 1922   6.656   5.467   4.490 -0.3881  0.6368  0.3370
   76A       H8 1923   6.606   5.459   4.586 -0.4377  0.7682  0.3229
   76A       N7 1924   6.739   5.566   4.463 -0.2370  0.9064  0.4146
   76A       C5 1925   6.793   5.535   4.337 -0.9315  0.3645 -0.2679
   76A       C6 1926   6.889   5.596   4.251  0.0309  0.3912  0.1831
   76A       N6 1927   6.973   5.700   4.280 -0.1050  0.3465  0.1184
   76A      H61 1928   6.975   5.739   4.373 -2.1982 -0.2657  0.4658
   76A      H62 1929   7.057   5.708   4.224  1.0562  0.1683  1.7374
   76A       N1 1930   6.933   5.528   4.144 -0.1497 -0.6569  0.5545
   76A       C2 1931   6.865   5.420   4.116  0.4890  0.1838 -0.1467
   76A       H2 1932   6.908   5.356   4.040 -0.8072 -2.0459  0.9031
   76A       N3 1933   6.761   5.360   4.172 -0.3141 -0.2980 -0.0046
   76A       C4 1934   6.730   5.424   4.289  0.6962 -0.4668 -0.3711
   76A      C3' 1935   6.503   5.163   4.579 -0.3801 -0.1509  0.5713
   76A      H3' 1936   6.558   5.224   4.651 -2.9813  1.5002  1.3369
   76A      C2' 1937   6.580   5.155   4.446  0.1226 -0.1256 -0.0543
   76A     H2'1 1938   6.688   5.153   4.460  0.4055  0.8757 -1.7517
   76A      O2' 1939   6.534   5.058   4.367 -0.2945  0.4084  0.0082
   76A     HO'2 1940   6.479   5.003   4.424 -0.3068  0.6635  0.2419
   76A      O3' 1941   6.480   5.040   4.635 -0.2873 -0.2746 -0.3795
   77U        P 1942   6.580   4.972   4.727 -0.0482 -0.0693 -0.1719
   77U      O1P 1943   6.534   4.833   4.756  0.2820 -0.1772 -0.0612
   77U      O2P 1944   6.597   5.062   4.844  0.1306  0.2310  0.0344
   77U      O5' 1945   6.720   4.974   4.651  0.4991  0.7620 -0.5163
   77U      C5' 1946   6.762   4.878   4.557 -0.0448  0.1469  0.1785
   77U     H5'1 1947   6.691   4.881   4.474  0.2737 -1.8586 -0.2184
   77U     H5'2 1948   6.774   4.780   4.602  0.5292  1.5071  3.2531
   77U      C4' 1949   6.894   4.915   4.494 -0.4520 -0.8013  0.4928
   77U      H4' 1950   6.927   4.833   4.429  1.0142  0.4712 -0.4315
   77U      O4' 1951   6.890   5.033   4.415 -0.2206 -0.1651  0.3729
   77U      C1' 1952   7.019   5.082   4.400  0.0067  0.1959 -0.0732
   77U      H1' 1953   7.049   5.046   4.302 -2.7667  1.1359 -1.3695
   77U       N1 1954   7.032   5.231   4.418  0.1202  0.2024  0.1137
   77U       C6 1955   6.967   5.297   4.513  0.2380 -0.0980  0.4262
   77U       H6 1956   6.899   5.235   4.570  2.6030 -1.8575  1.4795
   77U       C5 1957   7.013   5.418   4.558 -0.1909 -0.7559  0.0194
   77U       H5 1958   6.961   5.470   4.636 -0.4684 -1.2905  0.1957
   77U       C4 1959   7.123   5.483   4.494 -0.2700 -0.0288 -0.2721
   77U       O4 1960   7.194   5.576   4.542  0.5530  0.0434  0.7757
   77U       N3 1961   7.172   5.420   4.381 -0.3619 -0.0429 -0.3000
   77U       H3 1962   7.243   5.463   4.323 -0.4965  0.9694  0.2658
   77U       C2 1963   7.137   5.288   4.350 -0.5526  1.2488  0.4955
   77U       O2 1964   7.205   5.231   4.262 -0.7357 -0.3001 -0.2417
   77U      C3' 1965   7.010   4.938   4.599  0.0647 -0.2345  1.0803
   77U      H3' 1966   6.962   5.008   4.668 -1.8353 -0.2684 -0.1142
   77U      C2' 1967   7.110   5.010   4.506  0.3314 -0.5233  0.3743
   77U     H2'1 1968   7.160   5.080   4.572 -0.8307  0.2977  0.4260
   77U      O2' 1969   7.201   4.926   4.448  0.4377  0.0773  0.2249
   77U     HO'2 1970   7.232   4.862   4.512  1.8042 -1.1536 -1.5738
   77U      O3' 1971   7.074   4.832   4.664 -0.6401 -0.1016 -0.4853
   78U        P 1972   7.176   4.859   4.779  0.4526  0.0010 -0.0701
   78U      O1P 1973   7.176   4.737   4.858  0.1770  0.0833 -0.5163
   78U      O2P 1974   7.145   4.982   4.849 -0.0026  0.0371 -0.4638
   78U      O5' 1975   7.314   4.872   4.712  0.5171 -0.5909  0.1879
   78U      C5' 1976   7.394   4.763   4.670 -0.5448 -0.1177  0.1800
   78U     H5'1 1977   7.340   4.694   4.606 -2.5464  0.1800  1.4596
   78U     H5'2 1978   7.417   4.710   4.762 -2.3513 -1.3354 -0.0277
   78U      C4' 1979   7.528   4.801   4.601 -0.4284 -0.2265 -0.1898
   78U      H4' 1980   7.576   4.711   4.564  1.7131  0.5711  0.4680
   78U      O4' 1981   7.513   4.883   4.491  0.2763  0.6148 -0.0699
   78U      C1' 1982   7.616   4.985   4.474  0.1629 -0.2203 -0.2096
   78U      H1' 1983   7.660   4.971   4.375 -0.2068 -0.7290 -0.3083
   78U       N1 1984   7.579   5.123   4.499  0.1529  0.0169 -0.1940
   78U       C6 1985   7.454   5.146   4.563 -0.0537  0.0029  0.3603
   78U       H6 1986   7.388   5.063   4.584  0.5443 -0.4950  0.2910
   78U       C5 1987   7.414   5.275   4.594  0.3425  0.4447 -0.5324
   78U       H5 1988   7.318   5.291   4.639  0.5816 -1.3406  0.7311
   78U       C4 1989   7.507   5.388   4.578 -0.3388 -0.7163 -0.1109
   78U       O4 1990   7.488   5.501   4.625 -1.0957  0.0899  0.4110
   78U       N3 1991   7.628   5.360   4.520  0.0518  0.5615 -0.2147
   78U       H3 1992   7.691   5.437   4.506  1.4007  0.0289  2.3243
   78U       C2 1993   7.670   5.230   4.484 -0.0069  0.3559 -0.1043
   78U       O2 1994   7.787   5.215   4.462  0.3693  0.0644 -0.4067
   78U      C3' 1995   7.622   4.880   4.691 -1.7502  0.2664  0.3994
   78U      H3' 1996   7.566   4.962   4.736 -2.0271 -0.4784  1.4269
   78U      C2' 1997   7.718   4.942   4.584  0.2799 -0.0712 -0.5605
   78U     H2'1 1998   7.775   5.020   4.634 -1.3865  0.7192  0.1998
   78U      O2' 1999   7.807   4.844   4.534  0.0161 -0.3956  0.3995
   78U     HO'2 2000   7.866   4.822   4.607  1.1763  2.2106  0.3484
   78U      O3' 2001   7.688   4.797   4.787 -0.3240  0.0197  0.1459
   79A        P 2002   7.701   4.865   4.934  0.0401 -0.2942  0.3564
   79A      O1P 2003   7.738   4.753   5.022 -0.1931  0.8494 -0.4752
   79A      O2P 2004   7.575   4.943   4.957 -0.1143  0.2236  0.0423
   79A      O5' 2005   7.826   4.965   4.915 -0.1713 -0.1414  0.2673
   79A      C5' 2006   7.953   4.910   4.886 -0.2650  0.0453 -0.5997
   79A     H5'1 2007   7.949   4.838   4.805  1.1084 -1.5442  0.6868
   79A     H5'2 2008   7.984   4.846   4.969  0.2064 -1.1081 -1.6457
   79A      C4' 2009   8.060   5.013   4.854 -0.1689 -0.9094  0.1203
   79A      H4' 2010   8.153   4.959   4.834  1.3020  0.2260  3.3399
   79A      O4' 2011   8.038   5.073   4.723  0.2358 -0.2302 -0.0841
   79A      C1' 2012   8.082   5.206   4.732  0.8136 -0.0273  0.8223
   79A      H1' 2013   8.131   5.230   4.638 -3.0481 -1.2306 -1.7221
   79A       N9 2014   7.966   5.299   4.746 -0.1849  0.0237 -0.1350
   79A       C8 2015   7.837   5.272   4.782 -0.2731  0.5402 -0.9789
   79A       H8 2016   7.794   5.173   4.778  0.9416 -0.0692  0.1867
   79A       N7 2017   7.768   5.378   4.811 -0.8798  0.4684  0.6044
   79A       C5 2018   7.861   5.482   4.807  0.1565  0.3567  0.3360
   79A       C6 2019   7.851   5.618   4.817  0.4911  0.0462 -0.0633
   79A       N6 2020   7.745   5.685   4.859  0.5687  0.5990  0.1010
   79A      H61 2021   7.673   5.635   4.910  2.6677  0.1946  2.9365
   79A      H62 2022   7.760   5.785   4.864  1.6629  0.3853  2.4630
   79A       N1 2023   7.954   5.700   4.797 -0.5255  0.0351  0.5168
   79A       C2 2024   8.072   5.642   4.766  0.1648 -1.2809  0.7669
   79A       H2 2025   8.156   5.704   4.741 -0.5507 -0.1667  1.0273
   79A       N3 2026   8.090   5.517   4.739 -0.5164  0.3134  0.7214
   79A       C4 2027   7.982   5.437   4.760 -0.2394 -0.1774 -0.3093
   79A      C3' 2028   8.090   5.115   4.960 -0.4733 -0.3853  0.2334
   79A      H3' 2029   8.001   5.167   4.997  0.2677  1.2267 -0.1566
   79A      C2' 2030   8.165   5.210   4.858 -0.7743  0.2288 -0.3483
   79A     H2'1 2031   8.170   5.315   4.884 -1.4198  0.1784 -0.0112
   79A      O2' 2032   8.299   5.176   4.822  0.2785  0.2250 -0.3717
   79A     HO'2 2033   8.328   5.122   4.897 -0.7614  1.7051  1.1860
   79A      O3' 2034   8.178   5.042   5.051  0.0753  0.5970 -0.0224
   80A        P 2035   8.209   5.090   5.195 -0.1297  0.3855 -0.0814
   80A      O1P 2036   8.306   4.985   5.252  0.1508 -0.4464 -0.0323
   80A      O2P 2037   8.082   5.119   5.260 -0.1818 -0.0492 -0.1786
   80A      O5' 2038   8.282   5.229   5.173 -0.1147 -0.6939  0.1525
   80A      C5' 2039   8.424   5.237   5.153  0.5060  0.8285  0.3985
   80A     H5'1 2040   8.455   5.176   5.068  4.2207  0.8334  1.5952
   80A     H5'2 2041   8.483   5.188   5.230 -1.5865 -3.5861 -0.4996
   80A      C4' 2042   8.450   5.384   5.125 -0.0411 -0.0336 -0.0661
   80A      H4' 2043   8.549   5.406   5.087 -0.9315  2.0918 -1.3436
   80A      O4' 2044   8.348   5.426   5.031 -0.5361  0.4357  0.2051
   80A      C1' 2045   8.306   5.556   5.064 -0.5866  0.6696  0.0043
   80A      H1' 2046   8.326   5.622   4.980  0.8124 -1.2951 -1.2867
   80A       N9 2047   8.159   5.565   5.091 -0.1626 -1.0629  0.7372
   80A       C8 2048   8.065   5.466   5.097 -0.1046 -0.1741 -0.1244
   80A       H8 2049   8.079   5.359   5.090 -0.4862 -0.2996  0.8567
   80A       N7 2050   7.946   5.513   5.124  0.9236 -0.6390  0.2001
   80A       C5 2051   7.956   5.654   5.131  0.1024  0.1691 -0.2658
   80A       C6 2052   7.871   5.767   5.150 -0.1689  0.0813 -0.0185
   80A       N6 2053   7.749   5.767   5.188 -0.0245  0.3864 -0.3133
   80A      H61 2054   7.693   5.686   5.209  0.6284 -0.4108 -1.5145
   80A      H62 2055   7.715   5.860   5.203  0.1078  0.7148 -1.8439
   80A       N1 2056   7.916   5.892   5.125 -0.0760  0.0690  0.3939
   80A       C2 2057   8.044   5.903   5.084  0.0153 -0.2000  0.7276
   80A       H2 2058   8.073   6.003   5.056 -2.9052  0.6123  0.2825
   80A       N3 2059   8.135   5.810   5.075 -0.6959 -1.1399  0.2034
   80A       C4 2060   8.088   5.688   5.099  0.1306 -0.1107 -0.2617
   80A      C3' 2061   8.421   5.463   5.253  0.1762 -0.0985  0.5537
   80A      H3' 2062   8.321   5.435   5.285  0.3190  0.5039  1.5526
   80A      C2' 2063   8.384   5.597   5.191 -0.5595 -0.3483  0.4255
   80A     H2'1 2064   8.316   5.662   5.248  0.7156 -0.5656  2.2708
   80A      O2' 2065   8.498   5.675   5.149  0.2691  0.2851  0.4181
   80A     HO'2 2066   8.572   5.640   5.199  1.1689  0.4105 -0.7813
   80A      O3' 2067   8.507   5.467   5.368 -0.1841  0.7043 -0.1259
   81U        P 2068   8.450   5.503   5.513 -0.2139  0.0675 -0.2713
   81U      O1P 2069   8.562   5.489   5.604 -0.6765  0.1264 -0.8070
   81U      O2P 2070   8.332   5.415   5.544 -0.2707 -0.5172  0.5068
   81U      O5' 2071   8.409   5.663   5.507  0.4907 -0.2649 -0.3054
   81U      C5' 2072   8.503   5.764   5.461 -0.4243  0.6348  0.1936
   81U     H5'1 2073   8.538   5.739   5.361 -1.4293 -0.8538  0.1812
   81U     H5'2 2074   8.586   5.770   5.532 -2.4199  0.0962  2.7481
   81U      C4' 2075   8.427   5.896   5.455 -0.0238  0.0970 -0.3906
   81U      H4' 2076   8.492   5.973   5.415  2.1583 -1.1551  0.5948
   81U      O4' 2077   8.304   5.883   5.388  0.2286 -0.0213  0.2592
   81U      C1' 2078   8.225   5.996   5.425 -0.0851 -0.8897  0.3041
   81U      H1' 2079   8.253   6.075   5.355 -0.4080  0.3576  1.5145
   81U       N1 2080   8.079   5.966   5.442 -0.1472  0.4413  1.0542
   81U       C6 2081   8.045   5.843   5.497 -0.1720  0.3656 -0.3933
   81U       H6 2082   8.120   5.765   5.505 -0.3060 -0.1332 -3.0914
   81U       C5 2083   7.914   5.809   5.516 -0.0670  0.2561 -0.3179
   81U       H5 2084   7.892   5.706   5.542  1.1842 -0.4350 -1.8055
   81U       C4 2085   7.805   5.906   5.514  0.2307 -0.0133 -0.2605
   81U       O4 2086   7.688   5.891   5.547 -0.0764 -0.0484 -0.7306
   81U       N3 2087   7.857   6.035   5.490  0.0638 -0.2708  0.8526
   81U       H3 2088   7.792   6.111   5.499  0.1042 -0.0301 -0.5785
   81U       C2 2089   7.981   6.064   5.440  0.1822  0.1036  0.3643
   81U       O2 2090   8.010   6.174   5.402 -0.4789 -0.3993 -0.6239
   81U      C3' 2091   8.385   5.945   5.586  0.6485 -0.6899 -0.5956
   81U      H3' 2092   8.348   5.860   5.642 -2.4461  0.7236 -0.2909
   81U      C2' 2093   8.281   6.049   5.555  0.1469 -0.4995 -0.0671
   81U     H2'1 2094   8.207   6.045   5.635  0.5995  0.5520  0.4177
   81U      O2' 2095   8.330   6.185   5.542  0.7505  0.6437 -0.3064
   81U     HO'2 2096   8.415   6.188   5.586  1.2832 -1.6783 -1.0548
   81U      O3' 2097   8.500   6.010   5.628 -0.6439  0.9231  0.2534
   82U        P 2098   8.550   5.999   5.778 -0.1258 -0.1025  0.0096
   82U      O1P 2099   8.693   6.030   5.769 -0.1207  0.1829  0.7096
   82U      O2P 2100   8.510   5.868   5.839  0.3580 -0.0276  0.5364
   82U      O5' 2101   8.464   6.110   5.849  1.1529 -0.0653  0.0022
   82U      C5' 2102   8.493   6.249   5.841 -0.5157  0.2225 -0.4246
   82U     H5'1 2103   8.513   6.288   5.741 -0.7128 -0.5637 -0.7824
   82U     H5'2 2104   8.569   6.267   5.917 -2.5634  0.2337  1.7405
   82U      C4' 2105   8.361   6.323   5.889 -0.5529  0.4698  0.4524
   82U      H4' 2106   8.369   6.431   5.883 -0.5531  0.3908 -1.7235
   82U      O4' 2107   8.254   6.279   5.798 -0.5316  0.3306  0.4645
   82U      C1' 2108   8.135   6.280   5.877  0.0878 -1.0136  0.5412
   82U      H1' 2109   8.061   6.356   5.850  2.1216  0.6864 -0.4587
   82U       N1 2110   8.059   6.153   5.849 -0.1302 -0.4926 -0.6373
   82U       C6 2111   8.105   6.024   5.893  0.3426  0.4477 -0.7111
   82U       H6 2112   8.209   6.011   5.919  0.3963 -1.2353 -1.6729
   82U       C5 2113   8.023   5.917   5.891  0.5750 -0.4545  0.2693
   82U       H5 2114   8.057   5.821   5.927  0.5291 -0.4545  0.3144
   82U       C4 2115   7.883   5.918   5.846  0.4108 -0.5087 -0.1969
   82U       O4 2116   7.802   5.828   5.843 -0.4569  0.1888 -0.0174
   82U       N3 2117   7.847   6.046   5.804  0.2821 -0.2384  0.0277
   82U       H3 2118   7.752   6.059   5.771  0.5291  0.0790 -0.5775
   82U       C2 2119   7.930   6.157   5.798  0.7384 -0.3401  0.1482
   82U       O2 2120   7.887   6.266   5.748  0.0765  0.2726  0.1995
   82U      C3' 2121   8.315   6.282   6.030 -0.3422 -0.1347  0.8714
   82U      H3' 2122   8.337   6.176   6.044  0.7594 -0.0824 -0.3194
   82U      C2' 2123   8.163   6.310   6.025  0.3960 -0.6498  0.7480
   82U     H2'1 2124   8.107   6.242   6.088  1.7860  0.2119  3.0222
   82U      O2' 2125   8.135   6.455   6.045 -0.0689 -0.3931  0.6121
   82U     HO'2 2126   8.152   6.472   6.139  0.6934 -0.4994  0.5038
   82U      O3' 2127   8.368   6.371   6.128  0.3545 -0.0399 -0.3498
   82U      H3T 2128   8.346   6.460   6.100  1.0234 -0.3253 -1.9346
   8.58869   8.58869   6.07287   0.00000   0.00000   0.00000   0.00000   4.29463   4.29463
