# Supplementary material for: Constant-pH Molecular Dynamics of Cationic Peptide Dendrimers Binding to siRNA
Source: J Chem Inf Model. 2026 Feb 5;66(8):4734–43. doi: 10.1021/acs.jcim.5c02636 (PMC13126635; doi:10.1021/acs.jcim.5c02636)
Supplement: Supplementary file 2 [file ci5c02636_si_002.zip › zip/MH18_05_out_5.gro]

Protein
 2128
    1LY0      N    1   6.768   5.695   5.141 -0.3257 -0.2073 -0.1349
    1LY0     H1    2   6.674   5.712   5.110 -0.2268  1.1905  0.2905
    1LY0     H2    3   6.780   5.640   5.226  0.6045 -0.2473 -0.2831
    1LY0     H3    4   6.797   5.790   5.160 -1.8859  0.0828  1.0534
    1LY0     CA    5   6.847   5.635   5.033 -0.0883 -0.5402  0.6482
    1LY0     HA    6   6.943   5.592   5.063 -0.5597 -0.1218  3.0136
    1LY0     CB    7   6.764   5.525   4.963  0.6512 -0.1481  0.4553
    1LY0    HB1    8   6.689   5.568   4.896 -0.4215 -1.1057  1.0040
    1LY0    HB2    9   6.695   5.475   5.031 -0.8103  3.9339  2.2937
    1LY0     CG   10   6.857   5.424   4.894  0.6196 -0.1740 -0.5818
    1LY0    HG1   11   6.934   5.389   4.963  0.6293 -0.9746 -0.9837
    1LY0    HG2   12   6.907   5.473   4.811 -0.9215 -1.3743 -2.3092
    1LY0     CD   13   6.774   5.300   4.846  0.6196  0.1867 -0.2389
    1LY0    HD1   14   6.709   5.264   4.926  2.1055 -1.2189  0.3888
    1LY0    HD2   15   6.837   5.216   4.818  2.2154  0.1773  2.8948
    1LY0     CE   16   6.684   5.347   4.733  0.5375  0.2453  0.3084
    1LY0    HE1   17   6.737   5.386   4.646  1.7338 -0.0914  0.8623
    1LY0    HE2   18   6.607   5.415   4.768 -0.9278 -0.4228 -1.4263
    1LY0     NZ   19   6.610   5.236   4.682  0.2636  0.5762  0.2647
    1LY0    HZ1   20   6.564   5.255   4.594 -2.2601  1.5799  1.6728
    1LY0    HZ2   21   6.676   5.163   4.659  0.5460  1.4510 -1.9966
    1LY0    HZ3   22   6.535   5.198   4.738  1.9409  0.5638  2.6400
    1LY0      C   23   6.880   5.746   4.936 -1.0499  0.2807  0.0221
    1LY0      O   24   6.800   5.832   4.909 -0.0462 -0.1970  0.1323
    2LER      N   25   7.004   5.738   4.888  0.2814 -1.0226  0.1091
    2LER      H   26   7.069   5.665   4.911  2.2242  0.3133 -0.8186
    2LER     CA   27   7.059   5.840   4.795  0.1548 -0.3359 -0.0619
    2LER     HA   28   7.027   5.942   4.818  0.8954 -0.1821  0.3041
    2LER     CB   29   7.214   5.836   4.805  0.2099 -0.3510 -0.6286
    2LER    HB1   30   7.248   5.916   4.738 -0.7161  0.5402 -0.0475
    2LER    HB2   31   7.249   5.739   4.771 -0.3566 -0.4565 -0.9138
    2LER     CG   32   7.277   5.870   4.943 -0.3153 -0.7651  0.1206
    2LER     HG   33   7.229   5.807   5.018 -2.1352  0.3680 -0.0394
    2LER    CD1   34   7.428   5.843   4.947 -0.1276  0.3864 -0.0316
    2LER   HD11   35   7.473   5.928   4.895 -2.2333  2.0665  0.7833
    2LER   HD12   36   7.457   5.829   5.051  1.5603  1.7012 -0.2671
    2LER   HD13   37   7.422   5.744   4.901 -3.7534 -1.0452  3.0013
    2LER    CD2   38   7.256   6.017   4.995  0.1910  0.5054  0.9268
    2LER   HD21   39   7.147   6.026   5.001 -0.1255 -2.1585  0.2112
    2LER   HD22   40   7.312   6.043   5.085 -2.0248  0.6427  2.3497
    2LER   HD23   41   7.283   6.085   4.914 -0.0161  1.3867  1.5798
    2LER      C   42   7.023   5.806   4.653  0.4673 -0.7313 -0.6330
    2LER      O   43   6.986   5.697   4.621  0.3817 -0.1950  0.3407
    3LYR      N   44   7.030   5.909   4.563  0.0136  0.1469 -0.1306
    3LYR      H   45   7.064   6.002   4.583 -0.7067  0.4693 -0.3377
    3LYR     CA   46   7.015   5.890   4.417  0.7362  0.0311 -0.7731
    3LYR     HA   47   6.916   5.855   4.391 -0.4093  2.4034  0.1181
    3LYR     CB   48   7.017   6.028   4.348  0.3439 -0.0458 -0.4738
    3LYR    HB1   49   7.009   6.007   4.241  0.0982  0.1612 -0.4962
    3LYR    HB2   50   7.108   6.081   4.376  0.9177 -0.1256 -2.0797
    3LYR     CG   51   6.891   6.113   4.371 -0.7749  0.0807 -0.4316
    3LYR    HG1   52   6.874   6.120   4.478 -1.2934  0.9480 -0.5660
    3LYR    HG2   53   6.799   6.066   4.333 -0.4572  0.4754 -1.7598
    3LYR     CD   54   6.880   6.257   4.308  0.1072  0.0649  0.0946
    3LYR    HD1   55   6.791   6.307   4.345  0.2746  0.0594  0.5086
    3LYR    HD2   56   6.867   6.238   4.201 -0.7201  0.4842  0.1171
    3LYR     CE   57   7.004   6.336   4.350 -0.1841 -0.5658  0.8301
    3LYR    HE1   58   6.998   6.425   4.286  1.6701 -1.1184 -0.1747
    3LYR    HE2   59   7.093   6.277   4.333 -0.7876 -1.4654  0.7386
    3LYR     NZ   60   6.984   6.370   4.490  0.3827  0.2582 -0.1268
    3LYR    HZ1   61   6.936   6.456   4.512 -0.1869  0.4862 -2.1260
    3LYR      C   62   7.123   5.808   4.345  0.4711  0.3836 -0.3845
    3LYR      O   63   7.228   5.787   4.406  0.1938 -0.2650  0.4660
    4LY0      N   64   7.105   5.749   4.226 -0.3306 -0.1605 -0.2154
    4LY0      H   65   7.014   5.756   4.181  0.3736  1.2681 -1.5199
    4LY0     CA   66   7.212   5.676   4.156  0.5075  0.7440  0.5325
    4LY0     HA   67   7.264   5.620   4.234  0.9720  1.6761  0.9170
    4LY0     CB   68   7.152   5.586   4.044  0.3636  0.3227 -0.5497
    4LY0    HB1   69   7.240   5.535   4.003 -0.2117  0.3333 -1.8663
    4LY0    HB2   70   7.093   5.650   3.980 -1.1203 -1.3849 -0.9757
    4LY0     CG   71   7.060   5.476   4.111  0.2019  0.1545  0.3423
    4LY0    HG1   72   7.028   5.414   4.028  0.6914  0.9366 -0.4491
    4LY0    HG2   73   6.973   5.521   4.159 -0.5992 -0.3317 -0.6188
    4LY0     CD   74   7.126   5.372   4.201  0.2048  0.2703 -0.1891
    4LY0    HD1   75   7.040   5.344   4.262 -0.1052  1.0840 -0.2471
    4LY0    HD2   76   7.192   5.423   4.271  1.6813 -0.7118 -0.7961
    4LY0     CE   77   7.194   5.248   4.127  0.1386 -0.4572 -0.2617
    4LY0    HE1   78   7.272   5.293   4.066 -0.3614  0.2232 -0.4106
    4LY0    HE2   79   7.118   5.208   4.061  1.6310 -0.2239 -2.2030
    4LY0     NZ   80   7.244   5.155   4.231 -0.2514 -0.2757  0.1354
    4LY0    HZ1   81   7.324   5.184   4.286 -0.5975  0.4118  0.2910
    4LY0    HZ2   82   7.164   5.117   4.279 -1.7153 -1.6246 -3.0824
    4LY0    HZ3   83   7.269   5.072   4.180 -3.0322 -0.7385 -0.6287
    4LY0      C   84   7.323   5.767   4.103  0.3919 -0.4550  0.2960
    4LY0      O   85   7.298   5.886   4.077  0.0290  0.5950  0.0524
    5LER      N   86   7.436   5.701   4.082  0.0883  0.5032  0.3155
    5LER      H   87   7.429   5.602   4.101 -0.4828  0.4634 -0.0833
    5LER     CA   88   7.561   5.748   4.033  0.4720 -0.9359  0.3958
    5LER     HA   89   7.535   5.828   3.964 -1.2161 -0.1726  1.8205
    5LER     CB   90   7.650   5.798   4.149 -0.0592 -0.5349  0.4204
    5LER    HB1   91   7.742   5.822   4.097 -0.1156 -0.2383  0.4597
    5LER    HB2   92   7.661   5.719   4.223  2.8232 -0.2916  0.3532
    5LER     CG   93   7.609   5.921   4.239 -0.3454  0.1128 -0.0036
    5LER     HG   94   7.505   5.909   4.272  0.8959 -1.7822  3.7506
    5LER    CD1   95   7.699   5.948   4.352  0.2080  0.7456  0.3582
    5LER   HD11   96   7.696   5.855   4.408  1.4227  0.4990  0.0386
    5LER   HD12   97   7.801   5.985   4.337  0.7379 -0.9067 -0.3390
    5LER   HD13   98   7.650   6.020   4.418 -0.1824 -1.4612  2.6182
    5LER    CD2   99   7.609   6.046   4.155  0.0295 -0.1765  0.3610
    5LER   HD21  100   7.596   6.135   4.216  3.2101  0.0908  0.8083
    5LER   HD22  101   7.704   6.051   4.102 -0.0327 -1.6967  0.0566
    5LER   HD23  102   7.527   6.052   4.084  0.2164 -1.8196 -0.0471
    5LER      C  103   7.644   5.654   3.948 -0.5324  0.2759  0.2548
    5LER      O  104   7.723   5.697   3.858  0.0422  0.2313  0.1156
    6LYR      N  105   7.631   5.527   3.976  0.0829 -0.4901 -0.1180
    6LYR      H  106   7.589   5.498   4.063  1.1882 -1.2295  0.1888
    6LYR     CA  107   7.661   5.421   3.883  0.6630 -0.2729 -0.0611
    6LYR     HA  108   7.766   5.426   3.856  0.8631  0.3485  0.7696
    6LYR     CB  109   7.653   5.285   3.954  0.4524  0.1368 -0.5868
    6LYR    HB1  110   7.670   5.206   3.881 -0.4955 -1.7986  1.1941
    6LYR    HB2  111   7.557   5.268   4.001  1.0663  1.3847  1.2224
    6LYR     CG  112   7.759   5.266   4.060  0.6379 -0.3054 -0.2015
    6LYR    HG1  113   7.756   5.345   4.135 -1.0600  1.3167 -1.8722
    6LYR    HG2  114   7.857   5.270   4.012 -1.2334 -1.4500 -4.5512
    6LYR     CD  115   7.738   5.128   4.128  0.2117 -0.2327  0.5092
    6LYR    HD1  116   7.822   5.121   4.198 -0.4193 -0.8882  1.2147
    6LYR    HD2  117   7.738   5.047   4.055  0.8729 -2.0604  2.4641
    6LYR     CE  118   7.609   5.120   4.207 -0.1598  0.3159 -0.0857
    6LYR    HE1  119   7.528   5.164   4.150 -1.4068 -1.7114  0.0185
    6LYR    HE2  120   7.637   5.180   4.294  0.2967  0.8002 -0.5623
    6LYR     NZ  121   7.575   4.979   4.241  0.0544  0.4894 -0.3533
    6LYR    HZ1  122   7.617   4.926   4.316  0.3244  1.9634  0.5791
    6LYR      C  123   7.573   5.429   3.753 -0.1721 -0.1780 -0.3020
    6LYR      O  124   7.452   5.450   3.764 -0.0662  0.0420 -0.3869
    7LER      N  125   7.631   5.430   3.636  0.1485  0.5998  0.2120
    7LER      H  126   7.729   5.404   3.632  0.6817  2.3554  0.9778
    7LER     CA  127   7.567   5.462   3.506  0.7498 -0.1591  0.5309
    7LER     HA  128   7.520   5.560   3.511  3.7377  1.3766  0.7875
    7LER     CB  129   7.678   5.461   3.401  0.0377 -0.3768  0.4256
    7LER    HB1  130   7.625   5.488   3.310 -0.0384 -4.0564 -0.7844
    7LER    HB2  131   7.704   5.356   3.383 -0.8881 -0.5402 -0.0133
    7LER     CG  132   7.812   5.536   3.410  0.5400 -0.0796 -0.0216
    7LER     HG  133   7.835   5.524   3.516  0.1944 -0.2673  0.0321
    7LER    CD1  134   7.918   5.474   3.308  0.4179 -0.1632  0.5487
    7LER   HD11  135   7.922   5.365   3.308  1.2223 -0.1782 -1.5397
    7LER   HD12  136   7.891   5.517   3.211 -1.9607 -0.8077  0.8608
    7LER   HD13  137   8.021   5.504   3.328  0.9032 -0.6096 -1.1037
    7LER    CD2  138   7.804   5.689   3.389 -0.3545 -0.6367  0.6235
    7LER   HD21  139   7.743   5.742   3.462  0.8826  1.6506  0.0790
    7LER   HD22  140   7.907   5.723   3.401 -0.9359  1.7239 -0.4666
    7LER   HD23  141   7.782   5.720   3.286 -0.5456  1.3626  1.2225
    7LER      C  142   7.462   5.352   3.464 -0.6105 -0.3132 -0.7058
    7LER      O  143   7.490   5.237   3.499 -0.1374 -0.0081 -0.3847
    8LER      N  144   7.355   5.385   3.390  0.3123 -0.4119 -0.0165
    8LER      H  145   7.350   5.482   3.362 -0.8469  0.0380  1.5695
    8LER     CA  146   7.246   5.298   3.343 -0.7719  0.3158 -0.1832
    8LER     HA  147   7.168   5.353   3.290 -0.9541 -0.4039 -0.6868
    8LER     CB  148   7.306   5.208   3.231  0.2165 -0.1340  0.4152
    8LER    HB1  149   7.223   5.166   3.175  1.1428 -0.1875 -0.9681
    8LER    HB2  150   7.368   5.129   3.273 -0.6562  0.3204  2.6713
    8LER     CG  151   7.388   5.288   3.122  0.2192  0.3628  0.4422
    8LER     HG  152   7.477   5.335   3.166  1.7697 -1.4813 -0.5580
    8LER    CD1  153   7.436   5.192   3.005 -0.1110 -0.6515 -0.4167
    8LER   HD11  154   7.465   5.096   3.047 -1.8707 -0.7570  0.6312
    8LER   HD12  155   7.358   5.176   2.930 -1.4915 -4.3780  1.5686
    8LER   HD13  156   7.511   5.242   2.944 -0.2505  0.2339  0.1290
    8LER    CD2  157   7.308   5.402   3.060  0.0370  0.3158 -0.6091
    8LER   HD21  158   7.289   5.476   3.138 -3.6823 -1.2258  0.1386
    8LER   HD22  159   7.365   5.449   2.979  1.3884  0.0369  0.1432
    8LER   HD23  160   7.211   5.371   3.021  0.8118 -1.6160 -1.1173
    8LER      C  161   7.169   5.216   3.443 -0.7062  0.3727  0.8801
    8LER      O  162   7.089   5.130   3.400 -0.3395 -0.3314  0.1926
    9LYR      N  163   7.185   5.243   3.570 -0.2362  0.1358  0.0068
    9LYR      H  164   7.236   5.325   3.598 -1.7269  0.6255  1.4197
    9LYR     CA  165   7.100   5.180   3.667  0.1915 -0.5785 -0.2442
    9LYR     HA  166   7.107   5.073   3.645  0.9167 -0.3391 -1.2973
    9LYR     CB  167   7.174   5.195   3.805 -0.6619  0.5351  0.0905
    9LYR    HB1  168   7.119   5.142   3.882  0.8370 -1.7455 -0.2951
    9LYR    HB2  169   7.163   5.296   3.845  0.2893 -0.0581  1.9723
    9LYR     CG  170   7.325   5.147   3.814 -0.3599 -0.3762 -0.2494
    9LYR    HG1  171   7.352   5.156   3.920  0.5567 -1.8501 -0.3262
    9LYR    HG2  172   7.393   5.216   3.765  0.1513 -1.3444 -0.9419
    9LYR     CD  173   7.355   5.000   3.771  0.4358 -0.2190  0.8978
    9LYR    HD1  174   7.325   4.982   3.668  2.6244 -0.6158  0.2844
    9LYR    HD2  175   7.290   4.940   3.834 -0.4755  0.1119  0.2858
    9LYR     CE  176   7.502   4.968   3.782 -0.1678  0.4573  0.3762
    9LYR    HE1  177   7.519   4.860   3.776 -2.6738  0.0442 -0.3477
    9LYR    HE2  178   7.540   4.989   3.882 -0.5303 -0.1320  0.6467
    9LYR     NZ  179   7.590   5.031   3.682 -0.5022  0.2563 -0.2451
    9LYR    HZ1  180   7.557   5.112   3.632  1.2397  0.9880 -0.2634
    9LYR      C  181   6.954   5.222   3.664  0.7633  0.3173  0.0371
    9LYR      O  182   6.880   5.143   3.719  0.1998 -0.2993 -0.0346
   10LER      N  183   6.915   5.332   3.596  0.4602  0.2926 -0.0165
   10LER      H  184   6.988   5.380   3.545  2.2315 -1.0291  1.1437
   10LER     CA  185   6.778   5.369   3.568 -0.6699 -0.6196  0.4977
   10LER     HA  186   6.709   5.344   3.648 -1.6394  1.0195  0.2100
   10LER     CB  187   6.777   5.519   3.560 -0.2537 -0.3438  0.1044
   10LER    HB1  188   6.673   5.543   3.542 -0.1616  0.5634  0.6902
   10LER    HB2  189   6.832   5.560   3.476 -0.9347  1.4693  0.4953
   10LER     CG  190   6.819   5.597   3.688 -0.4293 -0.4005  0.8300
   10LER     HG  191   6.895   5.541   3.743  2.8335  2.7817 -0.0298
   10LER    CD1  192   6.884   5.734   3.653  0.2455 -0.0765 -0.4201
   10LER   HD11  193   6.897   5.770   3.755  0.4165 -0.0794 -0.4412
   10LER   HD12  194   6.973   5.721   3.591  0.0857 -0.5588 -0.5511
   10LER   HD13  195   6.804   5.793   3.606  0.2625 -0.8297 -1.4358
   10LER    CD2  196   6.701   5.627   3.777  0.0869 -0.3307 -0.1630
   10LER   HD21  197   6.627   5.690   3.727  1.7256  0.7535 -1.3257
   10LER   HD22  198   6.654   5.533   3.807 -2.9575  0.6392 -1.4544
   10LER   HD23  199   6.734   5.676   3.868 -1.7553  1.7402 -0.5134
   10LER      C  200   6.723   5.308   3.445  0.2768  0.1423  0.5338
   10LER      O  201   6.612   5.350   3.409 -0.3004  0.2353 -0.0759
   11LER      N  202   6.795   5.211   3.379 -0.2506  0.7987  0.2867
   11LER      H  203   6.885   5.180   3.414 -0.3623  1.3912  1.1353
   11LER     CA  204   6.757   5.150   3.250  0.1392 -0.1160  0.5569
   11LER     HA  205   6.652   5.174   3.236 -0.4855 -2.0709  1.5335
   11LER     CB  206   6.835   5.219   3.135  0.7273  1.2971  0.3462
   11LER    HB1  207   6.814   5.163   3.044  1.3396 -0.1189  1.0412
   11LER    HB2  208   6.943   5.209   3.147  0.6740  0.4130  0.1522
   11LER     CG  209   6.795   5.364   3.107 -0.3327 -0.3654 -1.0542
   11LER     HG  210   6.697   5.397   3.142  0.6065  1.7432 -0.2262
   11LER    CD1  211   6.905   5.469   3.154 -0.1236  0.6295  0.1970
   11LER   HD11  212   6.913   5.464   3.262  2.7062 -2.4256 -0.0174
   11LER   HD12  213   7.002   5.431   3.124  1.1072  2.4300  1.7041
   11LER   HD13  214   6.882   5.570   3.120 -0.1066 -0.0700 -2.1208
   11LER    CD2  215   6.790   5.384   2.955  0.4825 -0.6624 -0.5886
   11LER   HD21  216   6.890   5.368   2.914  0.8091  0.3659 -0.2420
   11LER   HD22  217   6.713   5.314   2.922  0.3026 -0.3386 -0.8686
   11LER   HD23  218   6.753   5.481   2.921 -0.2738 -0.8985 -0.4597
   11LER      C  219   6.787   5.006   3.240 -0.0574  0.3344  0.5300
   11LER      O  220   6.722   4.937   3.157  0.1231 -0.7573  0.2432
   12LER      N  221   6.877   4.953   3.327  0.1274  0.1593 -0.0176
   12LER      H  222   6.936   5.015   3.381 -1.2348  1.9999 -0.5228
   12LER     CA  223   6.911   4.812   3.329  0.2120  0.4742 -0.1495
   12LER     HA  224   6.908   4.763   3.232  0.5646 -0.2547  0.1911
   12LER     CB  225   7.059   4.797   3.378  0.3893  0.0763  0.2758
   12LER    HB1  226   7.084   4.695   3.407 -0.8265  0.3312  2.4119
   12LER    HB2  227   7.070   4.860   3.466  0.9217  0.6681 -0.2060
   12LER     CG  228   7.161   4.841   3.275 -0.0453  0.4711 -0.5941
   12LER     HG  229   7.151   4.949   3.259 -3.5220  0.5594  1.2699
   12LER    CD1  230   7.298   4.804   3.331 -0.1904  0.0808  0.1873
   12LER   HD11  231   7.378   4.822   3.259  0.3452 -1.3995  0.3609
   12LER   HD12  232   7.318   4.858   3.424  0.1356  1.0933 -0.4570
   12LER   HD13  233   7.306   4.697   3.352 -0.0118 -0.5859 -2.8437
   12LER    CD2  234   7.151   4.772   3.139 -0.4218  0.0925 -0.1956
   12LER   HD21  235   7.172   4.665   3.143 -1.2800 -0.0499  2.0367
   12LER   HD22  236   7.046   4.779   3.107 -1.0523  0.8774  1.9006
   12LER   HD23  237   7.202   4.839   3.070  0.1443 -0.7696 -0.6294
   12LER      C  238   6.814   4.744   3.423  0.4031  0.1078 -0.1245
   12LER      O  239   6.806   4.788   3.541 -0.9399  0.9114  0.1062
   13LER      N  240   6.749   4.636   3.393 -0.0399  0.3099 -0.0282
   13LER      H  241   6.768   4.595   3.303  0.7500 -0.0114  0.2783
   13LER     CA  242   6.644   4.566   3.476 -0.1912 -0.3849 -0.3106
   13LER     HA  243   6.593   4.637   3.540 -1.4217 -0.7392 -0.8539
   13LER     CB  244   6.541   4.505   3.387  0.1638 -0.1691 -0.4789
   13LER    HB1  245   6.502   4.421   3.446 -0.2606 -0.9301 -1.8089
   13LER    HB2  246   6.589   4.464   3.298  0.9330 -1.5041  0.5146
   13LER     CG  247   6.425   4.593   3.352 -0.7334  0.1186  0.1376
   13LER     HG  248   6.368   4.625   3.439  0.8667  0.3944  1.1390
   13LER    CD1  249   6.468   4.720   3.275  1.3128 -0.1037 -0.4001
   13LER   HD11  250   6.517   4.674   3.189 -0.7462 -2.3064 -0.5085
   13LER   HD12  251   6.379   4.779   3.255  1.3178  0.0407 -0.0200
   13LER   HD13  252   6.537   4.782   3.333  1.9543 -1.8427  0.8023
   13LER    CD2  253   6.330   4.504   3.275 -0.6071  0.3816  0.2211
   13LER   HD21  254   6.369   4.483   3.175 -0.1734  0.7418  0.3102
   13LER   HD22  255   6.296   4.413   3.324 -0.5974  1.3330  2.0545
   13LER   HD23  256   6.240   4.565   3.260 -0.1360  0.9491 -0.4011
   13LER      C  257   6.713   4.470   3.568  0.4267  0.0532 -1.1417
   13LER      O  258   6.672   4.458   3.688  0.3869 -0.0756 -0.0395
   14NH2      N  259   6.826   4.422   3.526 -0.3819 -0.2629  0.4003
   14NH2     H1  260   6.853   4.434   3.429 -1.5000 -0.5926  0.0382
   14NH2     H2  261   6.878   4.358   3.585 -1.7780  1.1056  3.3261
   15LY0      N  262   6.885   6.763   4.636  0.0793 -0.0614  0.0466
   15LY0     H1  263   6.846   6.856   4.641 -0.1200 -0.0195 -1.7745
   15LY0     H2  264   6.813   6.693   4.650 -1.1307  1.4492  2.1240
   15LY0     H3  265   6.907   6.752   4.538  0.8131 -1.9614  0.3869
   15LY0     CA  266   6.998   6.736   4.728  0.3225 -0.3226 -0.1081
   15LY0     HA  267   7.077   6.805   4.699 -0.1629  0.1606 -0.2985
   15LY0     CB  268   6.958   6.763   4.871 -0.1749  0.5387  0.3690
   15LY0    HB1  269   6.884   6.696   4.915  0.5685 -0.2226  0.4799
   15LY0    HB2  270   6.919   6.864   4.875 -0.9718  0.2013  1.7432
   15LY0     CG  271   7.078   6.759   4.955 -0.3250 -0.0242  0.2851
   15LY0    HG1  272   7.147   6.833   4.915 -0.7928  0.3427  0.1553
   15LY0    HG2  273   7.125   6.661   4.956 -1.0673 -0.3949 -0.1401
   15LY0     CD  274   7.034   6.780   5.098  0.1379  0.3278  0.1993
   15LY0    HD1  275   6.975   6.694   5.130  1.1109 -0.5914 -0.4306
   15LY0    HD2  276   6.987   6.877   5.111  3.4174  1.8962  1.5023
   15LY0     CE  277   7.149   6.789   5.193  0.0572 -0.2218 -0.1110
   15LY0    HE1  278   7.220   6.862   5.154 -0.8699 -0.1342 -1.7117
   15LY0    HE2  279   7.202   6.695   5.204  1.9083  0.5481 -1.9041
   15LY0     NZ  280   7.111   6.845   5.332  0.9432 -0.6296 -0.0221
   15LY0    HZ1  281   7.186   6.828   5.397  1.7026 -0.6311 -0.8774
   15LY0    HZ2  282   7.096   6.945   5.330 -0.1886 -0.6717  2.4681
   15LY0    HZ3  283   7.024   6.803   5.360  1.0995 -1.5578 -0.8861
   15LY0      C  284   7.059   6.604   4.710 -0.4165 -0.1691  0.3748
   15LY0      O  285   7.172   6.598   4.664  0.2847  0.5090 -0.3873
   16LER      N  286   6.975   6.501   4.730  0.0099 -0.0998  0.1754
   16LER      H  287   6.886   6.520   4.774  0.2166  2.9283 -0.5064
   16LER     CA  288   7.021   6.363   4.735  0.1755 -0.2441 -0.4476
   16LER     HA  289   7.124   6.361   4.769  1.3056  2.1936 -3.2831
   16LER     CB  290   6.929   6.286   4.830 -0.1573 -0.2137 -0.1317
   16LER    HB1  291   6.964   6.183   4.831  2.5592  0.6093 -1.0486
   16LER    HB2  292   6.828   6.274   4.791 -0.4410  0.2917  0.4286
   16LER     CG  293   6.933   6.348   4.970 -0.0126 -0.3944 -0.5421
   16LER     HG  294   6.934   6.457   4.967 -0.0661 -0.3882 -0.3375
   16LER    CD1  295   6.809   6.291   5.043  0.1054 -0.1689 -0.6263
   16LER   HD11  296   6.823   6.305   5.150 -0.5617  1.4743 -0.7362
   16LER   HD12  297   6.719   6.347   5.018  2.0599  3.7680  0.4212
   16LER   HD13  298   6.799   6.183   5.029  1.2875 -0.2931 -0.6635
   16LER    CD2  299   7.060   6.314   5.050 -0.3555  0.3599 -0.6886
   16LER   HD21  300   7.151   6.321   4.990  0.2171 -0.9748 -0.0443
   16LER   HD22  301   7.071   6.372   5.142 -0.6918 -0.1161 -0.3411
   16LER   HD23  302   7.056   6.212   5.090 -1.2223  1.0782  1.1773
   16LER      C  303   7.037   6.303   4.594 -1.0440  0.0291  0.3241
   16LER      O  304   7.106   6.204   4.578  0.1880  0.0924 -0.2426
   17LY0      N  305   6.395   4.519   4.073 -0.1780  0.6199  0.1558
   17LY0     H1  306   6.467   4.498   4.006  0.5083  0.8744  0.8023
   17LY0     H2  307   6.434   4.515   4.166  2.5383 -0.4740 -0.9415
   17LY0     H3  308   6.330   4.443   4.059 -0.0483  0.3908  0.7535
   17LY0     CA  309   6.342   4.647   4.040 -0.7364  0.0209 -0.6246
   17LY0     HA  310   6.291   4.628   3.946 -1.0399  1.4537 -0.7751
   17LY0     CB  311   6.239   4.694   4.137 -0.1576  0.0011 -0.8646
   17LY0    HB1  312   6.277   4.739   4.229 -1.6340 -1.8858  0.7764
   17LY0    HB2  313   6.176   4.609   4.164  0.9241 -0.9386 -1.2150
   17LY0     CG  314   6.151   4.801   4.073  0.4433  0.3496 -0.3500
   17LY0    HG1  315   6.104   4.770   3.980 -0.2056 -0.5434  0.2582
   17LY0    HG2  316   6.215   4.882   4.039 -1.2319  0.9218 -2.3232
   17LY0     CD  317   6.046   4.859   4.170 -0.6327  0.5219  0.9705
   17LY0    HD1  318   6.103   4.889   4.258  2.2444 -0.6206 -0.3860
   17LY0    HD2  319   5.985   4.774   4.202  0.1252 -0.7109 -0.7272
   17LY0     CE  320   5.964   4.972   4.122  0.5728 -0.8051  0.2897
   17LY0    HE1  321   5.897   4.934   4.045 -1.2836 -1.9146  2.3367
   17LY0    HE2  322   6.023   5.055   4.083  0.7180 -0.5711  0.9824
   17LY0     NZ  323   5.866   5.023   4.230 -0.4213 -0.2073  0.0923
   17LY0    HZ1  324   5.844   4.943   4.286  0.9283 -1.6618 -1.3381
   17LY0    HZ2  325   5.903   5.092   4.294 -0.4928  1.9069 -1.9926
   17LY0    HZ3  326   5.786   5.072   4.194 -0.1655 -0.0819 -0.3207
   17LY0      C  327   6.457   4.734   4.015  0.0943 -0.2789 -0.1911
   17LY0      O  328   6.499   4.813   4.104  0.1475 -0.5494  0.6813
   18LER      N  329   6.501   4.723   3.893 -0.0324 -0.5897  0.5205
   18LER      H  330   6.461   4.650   3.835 -1.0246  1.0690 -0.9861
   18LER     CA  331   6.629   4.776   3.851 -0.6359  0.1152  0.2947
   18LER     HA  332   6.629   4.739   3.748  1.2225  0.7084  0.0449
   18LER     CB  333   6.638   4.929   3.845 -0.2228 -0.4284  0.4982
   18LER    HB1  334   6.729   4.960   3.794 -0.2083  0.5473  1.0867
   18LER    HB2  335   6.644   4.961   3.949  0.0860 -0.3562  0.4589
   18LER     CG  336   6.517   4.997   3.782 -0.0991  0.0191 -0.1018
   18LER     HG  337   6.424   4.962   3.827 -0.0099  0.2447  0.2593
   18LER    CD1  338   6.528   5.143   3.796 -0.2459  0.0138  0.2695
   18LER   HD11  339   6.434   5.195   3.782  0.4888  1.8159  1.5931
   18LER   HD12  340   6.568   5.167   3.895  2.6717 -0.4348 -0.7061
   18LER   HD13  341   6.597   5.185   3.723  0.3614  1.6026  1.6786
   18LER    CD2  342   6.495   4.959   3.633 -0.1297 -0.5446  0.3704
   18LER   HD21  343   6.490   4.850   3.630  1.1972 -0.6065 -1.9862
   18LER   HD22  344   6.402   5.000   3.593  0.0363 -1.4624 -1.0408
   18LER   HD23  345   6.587   4.984   3.581 -0.0599 -2.3296 -0.4373
   18LER      C  346   6.753   4.706   3.902 -0.5124 -1.1005 -0.0549
   18LER      O  347   6.751   4.643   4.008 -0.3101 -0.3797 -0.9842
   19LYR      N  348   6.859   4.723   3.826  0.3180 -0.1089  0.4202
   19LYR      H  349   6.850   4.785   3.747  0.6755 -0.6941 -0.0823
   19LYR     CA  350   6.990   4.670   3.868 -0.3738 -0.0831 -0.1056
   19LYR     HA  351   6.980   4.567   3.902  0.7078 -0.6132 -1.3223
   19LYR     CB  352   7.085   4.667   3.750 -0.0629  0.1526 -0.4776
   19LYR    HB1  353   7.095   4.767   3.707 -2.2031  0.0062 -1.4754
   19LYR    HB2  354   7.034   4.610   3.672  0.1304 -0.7410  0.0357
   19LYR     CG  355   7.216   4.595   3.786  0.4962  0.1443  0.5779
   19LYR    HG1  356   7.212   4.493   3.823 -0.6643 -0.1341 -0.2663
   19LYR    HG2  357   7.255   4.654   3.869 -0.1714  1.3502  0.0584
   19LYR     CD  358   7.307   4.613   3.666 -0.8136  0.0427 -0.0922
   19LYR    HD1  359   7.318   4.715   3.632 -1.0342 -0.3122 -1.2716
   19LYR    HD2  360   7.276   4.557   3.577  1.7602 -1.2046 -0.2994
   19LYR     CE  361   7.447   4.580   3.709 -0.9516 -0.0103  0.1290
   19LYR    HE1  362   7.439   4.480   3.752 -1.7825  0.4944  1.1841
   19LYR    HE2  363   7.478   4.649   3.787  0.4305 -1.0162  0.5078
   19LYR     NZ  364   7.539   4.569   3.598 -0.6727  0.7213 -0.0902
   19LYR    HZ1  365   7.599   4.647   3.576  0.3332 -0.1568 -0.6268
   19LYR      C  366   7.043   4.752   3.992 -0.4211 -0.2425  0.0872
   19LYR      O  367   7.067   4.873   3.983 -0.1688 -0.2610 -0.1785
   20LY0      N  368   7.055   4.676   4.106  0.3875  0.7757  0.5382
   20LY0      H  369   7.035   4.577   4.099  1.9819  0.4386  0.1652
   20LY0     CA  370   7.083   4.729   4.240 -0.1010 -0.2183  0.8346
   20LY0     HA  371   7.016   4.815   4.244  0.6987  0.5022 -0.4404
   20LY0     CB  372   7.046   4.622   4.349  0.3086  0.8135  0.7017
   20LY0    HB1  373   7.035   4.674   4.445 -0.0101  2.1448 -0.0323
   20LY0    HB2  374   7.130   4.554   4.350 -0.3726 -0.0832  2.5422
   20LY0     CG  375   6.921   4.531   4.325 -0.1502  0.1582  0.6159
   20LY0    HG1  376   6.964   4.446   4.272  0.0613 -0.0559  1.1277
   20LY0    HG2  377   6.852   4.586   4.261  0.5507 -1.1289 -1.3227
   20LY0     CD  378   6.860   4.483   4.456  0.7855 -0.4387  0.4083
   20LY0    HD1  379   6.812   4.567   4.505  1.0889  1.5518 -2.4332
   20LY0    HD2  380   6.934   4.447   4.527  0.6703  1.9459  1.8464
   20LY0     CE  381   6.760   4.366   4.433  0.1464  0.5647 -0.0246
   20LY0    HE1  382   6.803   4.270   4.406  1.6297  1.1827  0.0361
   20LY0    HE2  383   6.696   4.392   4.349 -0.6512  1.8233  0.9289
   20LY0     NZ  384   6.678   4.355   4.558  0.2711 -0.5198 -0.4336
   20LY0    HZ1  385   6.738   4.342   4.639  0.7025  0.9526 -0.4771
   20LY0    HZ2  386   6.626   4.441   4.565  2.6939  1.0653 -0.4192
   20LY0    HZ3  387   6.612   4.279   4.560 -1.5765  1.0184  0.6588
   20LY0      C  388   7.222   4.797   4.256 -0.1203  0.0518 -0.6014
   20LY0      O  389   7.236   4.893   4.328 -0.2625  0.3583  0.4511
   21LER      N  390   7.322   4.737   4.196  0.5098  0.4143  0.1722
   21LER      H  391   7.303   4.657   4.138 -0.5552 -1.1942  2.5802
   21LER     CA  392   7.461   4.773   4.200 -0.4179 -0.5920  0.2699
   21LER     HA  393   7.500   4.750   4.300  1.2782  1.2645  0.0848
   21LER     CB  394   7.540   4.683   4.101 -1.1214  0.5065  0.1542
   21LER    HB1  395   7.489   4.705   4.007 -0.2995  0.1705 -0.3810
   21LER    HB2  396   7.530   4.579   4.132  0.4804  0.9581  2.5040
   21LER     CG  397   7.695   4.712   4.084 -1.2670  0.6360 -0.0412
   21LER     HG  398   7.720   4.818   4.073  0.4820  0.3282  0.6808
   21LER    CD1  399   7.773   4.665   4.214 -0.2014  0.2435  0.0540
   21LER   HD11  400   7.868   4.719   4.216  0.2175 -0.4585 -0.6001
   21LER   HD12  401   7.710   4.693   4.298 -0.6904  0.5812 -0.4157
   21LER   HD13  402   7.807   4.562   4.209 -0.4862  0.1975 -1.4734
   21LER    CD2  403   7.757   4.638   3.960  0.0777  0.1238 -0.2740
   21LER   HD21  404   7.711   4.669   3.866  2.0869 -0.2053 -1.4269
   21LER   HD22  405   7.865   4.655   3.971  0.2519 -2.0785  2.7276
   21LER   HD23  406   7.736   4.532   3.970 -1.2376  0.4961  1.3120
   21LER      C  407   7.484   4.921   4.168 -0.2268  0.0695 -0.2396
   21LER      O  408   7.405   4.975   4.092 -0.0033 -0.5881  0.4272
   22LY0      N  409   7.993   4.151   3.240  0.6500  0.0262  0.4728
   22LY0     H1  410   8.021   4.054   3.235  0.7453  0.1141 -0.8258
   22LY0     H2  411   7.943   4.157   3.153  3.0751 -2.9110 -1.3573
   22LY0     H3  412   8.071   4.216   3.248 -1.0061  2.0462  1.1079
   22LY0     CA  413   7.910   4.181   3.357 -0.2378  0.6798 -0.4753
   22LY0     HA  414   7.833   4.104   3.358  0.4978 -0.0759  0.7867
   22LY0     CB  415   7.989   4.170   3.488  0.0207 -0.6314  0.3281
   22LY0    HB1  416   7.915   4.169   3.569  0.9547  1.1079  1.2754
   22LY0    HB2  417   8.053   4.257   3.504  1.5852 -1.7687  0.4800
   22LY0     CG  418   8.079   4.046   3.501  0.2543  0.5623 -0.1421
   22LY0    HG1  419   8.154   4.053   3.422 -3.0625 -2.9032 -4.0654
   22LY0    HG2  420   8.022   3.955   3.484 -1.0705  1.8073 -3.1766
   22LY0     CD  421   8.145   4.045   3.638 -0.6459 -0.5040  0.2597
   22LY0    HD1  422   8.069   4.052   3.717 -2.5928 -2.2326 -1.3539
   22LY0    HD2  423   8.216   4.127   3.649 -1.4459  0.0408  1.6866
   22LY0     CE  424   8.220   3.911   3.652  0.4905 -0.6295  0.5577
   22LY0    HE1  425   8.288   3.895   3.569  1.6899 -2.1920  1.7671
   22LY0    HE2  426   8.136   3.843   3.640  2.3474 -3.2159  1.4093
   22LY0     NZ  427   8.282   3.881   3.783  0.3975  0.1486 -0.7673
   22LY0    HZ1  428   8.218   3.879   3.861  1.9804  1.4698  0.6733
   22LY0    HZ2  429   8.328   3.791   3.777 -0.3363 -0.1474 -2.4299
   22LY0    HZ3  430   8.351   3.947   3.816  0.3382  0.3680 -1.0816
   22LY0      C  431   7.849   4.320   3.345 -0.3081  0.6464  0.1546
   22LY0      O  432   7.925   4.414   3.314  0.0656 -0.1715  0.6279
   23LER      N  433   7.722   4.339   3.387  0.1153 -0.1931  0.1426
   23LER      H  434   7.676   4.251   3.408  1.9073 -1.3871 -0.6527
   23LER     CA  435   7.650   4.468   3.412 -0.7511  0.3310  0.5763
   23LER     HA  436   7.725   4.547   3.421 -1.3787  1.1875 -1.1952
   23LER     CB  437   7.564   4.521   3.294 -0.2405  0.3477  0.0472
   23LER    HB1  438   7.527   4.622   3.316 -0.6373 -0.1996  2.0933
   23LER    HB2  439   7.484   4.448   3.283  0.0018  0.0735  0.1006
   23LER     CG  440   7.634   4.536   3.163 -0.2088  0.6404 -0.1380
   23LER     HG  441   7.682   4.440   3.144 -0.5948  0.2848  0.6331
   23LER    CD1  442   7.536   4.546   3.050  0.0947 -0.2720  0.2770
   23LER   HD11  443   7.469   4.630   3.067  1.1838  0.6873 -0.0943
   23LER   HD12  444   7.594   4.568   2.961  1.1902 -0.5685  0.8887
   23LER   HD13  445   7.471   4.459   3.038  1.4743 -1.1382 -1.2794
   23LER    CD2  446   7.738   4.651   3.176 -0.2916  1.0256  0.4761
   23LER   HD21  447   7.775   4.664   3.074  2.7525 -0.7523  1.2326
   23LER   HD22  448   7.686   4.743   3.203  0.9860  2.4029 -1.4546
   23LER   HD23  449   7.820   4.629   3.244 -0.8821  0.6941  1.0953
   23LER      C  450   7.573   4.457   3.542 -0.4289 -0.5435 -0.2387
   23LER      O  451   7.533   4.346   3.580  0.0977  0.3367  0.3348
   24LY0      N  452   8.034   6.945   4.278 -0.2860  0.3907 -0.1301
   24LY0     H1  453   8.047   7.030   4.224 -0.7218 -0.2639 -1.3202
   24LY0     H2  454   8.129   6.913   4.289 -0.4236  0.5352  1.6406
   24LY0     H3  455   8.000   6.969   4.370 -0.6993  0.2530 -0.2457
   24LY0     CA  456   7.954   6.840   4.211  0.5763 -0.9238 -0.4834
   24LY0     HA  457   7.848   6.851   4.235  1.1096 -0.5692  2.0260
   24LY0     CB  458   7.978   6.836   4.060 -0.1996  0.4621  0.8705
   24LY0    HB1  459   7.945   6.738   4.025 -0.1487  0.7429  0.0327
   24LY0    HB2  460   8.086   6.836   4.047 -0.2356 -3.7434 -0.7915
   24LY0     CG  461   7.914   6.958   3.974  0.3476  0.0541  0.0015
   24LY0    HG1  462   7.954   7.053   4.009  1.2568 -0.5785  0.7241
   24LY0    HG2  463   7.805   6.955   3.969  0.3379  1.7212 -3.4993
   24LY0     CD  464   7.942   6.949   3.830  0.2468 -0.4728 -0.2015
   24LY0    HD1  465   7.894   6.861   3.788 -4.0914  0.4721  2.2162
   24LY0    HD2  466   8.047   6.935   3.801  0.0535 -0.5505 -0.8899
   24LY0     CE  467   7.888   7.077   3.767 -0.0533 -0.0980  0.5116
   24LY0    HE1  468   7.937   7.108   3.675 -0.8472 -1.2088 -0.3086
   24LY0    HE2  469   7.904   7.159   3.837 -0.7058  0.8114 -0.3881
   24LY0     NZ  470   7.745   7.070   3.727  0.1161 -0.1255  0.9822
   24LY0    HZ1  471   7.704   7.159   3.705 -1.4797 -0.9667  0.3635
   24LY0    HZ2  472   7.738   7.010   3.646  0.5940 -0.1091  0.9254
   24LY0    HZ3  473   7.685   7.036   3.801 -0.0950  0.9962  1.3356
   24LY0      C  474   7.997   6.707   4.272  0.5405  0.4267  0.3358
   24LY0      O  475   8.112   6.689   4.305 -0.1855 -0.0742  0.3650
   25LER      N  476   7.910   6.605   4.264  0.3549 -0.4255  0.2455
   25LER      H  477   7.812   6.630   4.258  0.5614  0.2713 -0.4654
   25LER     CA  478   7.942   6.464   4.275  0.5879  0.1076 -0.8511
   25LER     HA  479   8.030   6.460   4.340 -0.0992 -0.4500  0.0794
   25LER     CB  480   7.832   6.380   4.334  0.6743 -0.0753  0.4411
   25LER    HB1  481   7.860   6.275   4.336 -0.9914 -0.6047 -0.9216
   25LER    HB2  482   7.748   6.374   4.264  1.7368 -0.5186 -0.8445
   25LER     CG  483   7.777   6.424   4.474 -0.0122  0.5472  0.0210
   25LER     HG  484   7.725   6.519   4.461  0.7485  0.9787  0.0627
   25LER    CD1  485   7.677   6.320   4.539 -0.0729  0.2702  0.1728
   25LER   HD11  486   7.587   6.311   4.479  0.5410  1.4431 -0.9754
   25LER   HD12  487   7.733   6.226   4.543 -0.7134 -0.0715  1.5831
   25LER   HD13  488   7.650   6.363   4.635  0.5157  2.5634 -0.6101
   25LER    CD2  489   7.894   6.445   4.572 -0.0012 -0.3670  0.2212
   25LER   HD21  490   7.964   6.519   4.533 -0.5167 -1.4107 -2.9591
   25LER   HD22  491   7.852   6.480   4.666 -0.4061 -1.5812  0.5107
   25LER   HD23  492   7.951   6.355   4.597  0.7174 -0.8292 -2.6813
   25LER      C  493   7.991   6.416   4.142 -0.0547 -0.1600 -0.3588
   25LER      O  494   7.956   6.476   4.042  0.1972  0.2952  0.0702
   26LYR      N  495   8.074   6.312   4.149  0.3994 -0.3414  0.5306
   26LYR      H  496   8.101   6.272   4.238 -0.2750 -0.4318  0.6980
   26LYR     CA  497   8.120   6.238   4.029 -0.4010  0.1698 -0.4883
   26LYR     HA  498   8.121   6.310   3.947  1.8812 -0.8072 -1.4004
   26LYR     CB  499   8.265   6.193   4.045  0.4169  0.1153 -0.3024
   26LYR    HB1  500   8.293   6.164   3.944 -0.4212  1.2138 -0.8681
   26LYR    HB2  501   8.260   6.106   4.110 -1.4263 -0.6311 -1.3673
   26LYR     CG  502   8.369   6.295   4.089  0.0450 -0.7447 -0.3515
   26LYR    HG1  503   8.345   6.319   4.193 -2.2564 -0.2242 -0.9330
   26LYR    HG2  504   8.345   6.393   4.046 -0.3902  0.0914  1.6725
   26LYR     CD  505   8.516   6.258   4.058  0.0260 -0.5531  0.2089
   26LYR    HD1  506   8.519   6.250   3.949 -0.9024 -0.8658  0.2025
   26LYR    HD2  507   8.536   6.159   4.098  0.1698 -0.4759  0.3312
   26LYR     CE  508   8.613   6.372   4.100 -1.1963 -0.2957 -0.2646
   26LYR    HE1  509   8.625   6.380   4.208 -1.2385 -0.9999 -0.2045
   26LYR    HE2  510   8.572   6.467   4.065 -0.2418  1.1389  2.2624
   26LYR     NZ  511   8.742   6.347   4.034  0.1852 -0.2933 -0.2155
   26LYR    HZ1  512   8.765   6.393   3.947 -0.0212  2.7415  1.2283
   26LYR      C  513   8.028   6.117   4.007  0.0916 -0.0465 -0.4957
   26LYR      O  514   7.997   6.042   4.102  0.3090  0.1851  0.3698
   27LY0      N  515   7.991   6.099   3.879  0.4731 -0.2934 -0.6595
   27LY0      H  516   8.004   6.171   3.810  0.5036 -1.1337 -1.5448
   27LY0     CA  517   7.946   5.970   3.828  0.2202  0.0755  0.8935
   27LY0     HA  518   7.890   5.914   3.904  0.3952  2.8169  3.2051
   27LY0     CB  519   7.854   5.976   3.702  0.0101 -0.1617  0.0473
   27LY0    HB1  520   7.764   6.024   3.740  0.7108  1.1501  0.1153
   27LY0    HB2  521   7.817   5.881   3.664 -0.8648  0.3997 -0.5177
   27LY0     CG  522   7.905   6.059   3.588  0.5090  0.0036  0.0520
   27LY0    HG1  523   7.960   5.996   3.519  1.0223  1.0719 -0.5412
   27LY0    HG2  524   7.982   6.133   3.608 -0.4121  1.5700 -1.8788
   27LY0     CD  525   7.794   6.133   3.514 -0.1748 -0.6869  0.1091
   27LY0    HD1  526   7.722   6.183   3.579 -2.4848 -0.7457 -2.2453
   27LY0    HD2  527   7.734   6.059   3.463 -0.4140 -1.1470  1.0386
   27LY0     CE  528   7.837   6.237   3.410 -0.2103 -0.3245  0.1439
   27LY0    HE1  529   7.913   6.193   3.345  0.5574  1.1825 -0.0459
   27LY0    HE2  530   7.876   6.327   3.459  1.9213 -0.8804 -0.4012
   27LY0     NZ  531   7.720   6.282   3.323  0.1524 -0.4851  0.0306
   27LY0    HZ1  532   7.748   6.361   3.266 -2.1934  0.1507 -0.3801
   27LY0    HZ2  533   7.690   6.209   3.261 -0.1035  0.2408 -0.7197
   27LY0    HZ3  534   7.642   6.313   3.380 -0.1089  0.6404 -0.9073
   27LY0      C  535   8.066   5.881   3.808 -0.5160 -0.2571  0.4218
   27LY0      O  536   8.169   5.934   3.763  0.1271 -0.3098 -0.4877
   28LER      N  537   8.046   5.752   3.833 -0.1173  0.3951 -0.1941
   28LER      H  538   7.950   5.726   3.851 -1.0415  2.5443 -1.5575
   28LER     CA  539   8.155   5.648   3.831  0.0155 -0.0548  0.1315
   28LER     HA  540   8.252   5.694   3.849  2.3550 -4.4164  0.1455
   28LER     CB  541   8.149   5.545   3.949  0.3527 -0.4465 -0.1230
   28LER    HB1  542   8.236   5.480   3.954  2.3137  2.0285  0.0752
   28LER    HB2  543   8.069   5.475   3.924 -1.1814  0.9247  0.7071
   28LER     CG  544   8.125   5.621   4.079 -0.4488 -0.1025  0.2868
   28LER     HG  545   8.143   5.728   4.079 -3.0372  0.4180 -0.5988
   28LER    CD1  546   7.983   5.597   4.132  0.0123  1.0865 -0.7145
   28LER   HD11  547   7.969   5.490   4.145 -1.7805  1.4271  0.5028
   28LER   HD12  548   7.957   5.648   4.225 -0.1493 -0.6183  0.2179
   28LER   HD13  549   7.909   5.626   4.057  0.0081 -0.2159 -1.2229
   28LER    CD2  550   8.219   5.554   4.183 -0.2906  0.3435  0.3127
   28LER   HD21  551   8.199   5.612   4.273 -1.3771 -0.6003  0.7034
   28LER   HD22  552   8.195   5.448   4.173 -0.4026  0.4156 -0.2010
   28LER   HD23  553   8.323   5.564   4.153 -0.1777 -1.8450 -0.1987
   28LER      C  554   8.162   5.579   3.696 -1.1604  0.1675  0.1289
   28LER      O  555   8.059   5.569   3.631 -0.0589  0.6704  0.7689
   29LYR      N  556   8.283   5.536   3.654 -0.2741 -0.3690  0.2705
   29LYR      H  557   8.367   5.550   3.708 -0.4025 -1.4761  0.7709
   29LYR     CA  558   8.287   5.451   3.537 -0.4327  0.1288 -0.0884
   29LYR     HA  559   8.247   5.507   3.453 -1.2972  1.6365  1.2631
   29LYR     CB  560   8.431   5.430   3.513 -0.8658  0.2503 -0.4328
   29LYR    HB1  561   8.439   5.367   3.424 -0.4753  0.0000 -0.2204
   29LYR    HB2  562   8.462   5.368   3.597  2.8771  0.8948 -1.1959
   29LYR     CG  563   8.525   5.547   3.510  0.4191 -0.3048 -0.1775
   29LYR    HG1  564   8.626   5.507   3.501  0.0956 -0.8496 -1.7264
   29LYR    HG2  565   8.510   5.601   3.604  0.6652 -1.7646  0.7313
   29LYR     CD  566   8.505   5.637   3.392 -0.0944 -0.6657  0.7189
   29LYR    HD1  567   8.403   5.675   3.387  0.3660  0.4787 -0.6403
   29LYR    HD2  568   8.545   5.587   3.304 -0.7021  1.5035 -0.8639
   29LYR     CE  569   8.605   5.751   3.398  0.1876  0.5191  0.3898
   29LYR    HE1  570   8.618   5.792   3.297 -1.8765  0.9995  0.2781
   29LYR    HE2  571   8.704   5.716   3.425 -0.1003  0.6024  1.6002
   29LYR     NZ  572   8.563   5.850   3.497  0.6987 -0.3289 -0.0324
   29LYR    HZ1  573   8.465   5.876   3.495  1.6143  3.9917 -3.0022
   29LYR      C  574   8.216   5.318   3.558  0.0463 -0.1336 -0.2360
   29LYR      O  575   8.168   5.265   3.462  0.6654 -0.9272 -0.3439
   30LER      N  576   8.209   5.268   3.682 -0.5162 -0.1519 -0.1198
   30LER      H  577   8.249   5.324   3.756  1.0761 -1.2610 -0.0935
   30LER     CA  578   8.124   5.157   3.712 -0.6480  0.2525 -0.6877
   30LER     HA  579   8.163   5.074   3.654  0.1668 -1.4969  2.1532
   30LER     CB  580   8.150   5.105   3.853 -0.3354 -0.2246 -0.1758
   30LER    HB1  581   8.146   5.189   3.923  1.0794 -0.4477  0.1936
   30LER    HB2  582   8.252   5.068   3.856  0.0528  0.5289 -2.2673
   30LER     CG  583   8.053   5.006   3.919  0.0086  0.2159 -0.6236
   30LER     HG  584   7.957   5.058   3.928 -0.2537 -0.5233  1.4191
   30LER    CD1  585   8.047   4.869   3.853 -0.0461 -0.0505  0.3378
   30LER   HD11  586   8.055   4.855   3.745 -0.3308 -1.8391  0.5062
   30LER   HD12  587   8.125   4.802   3.890 -0.1748  0.4206  1.5094
   30LER   HD13  588   7.952   4.827   3.887 -0.0419  0.2055  0.6700
   30LER    CD2  589   8.093   4.984   4.064 -0.5450 -0.0938 -0.7709
   30LER   HD21  590   8.181   4.920   4.068  0.5059  1.2928  2.9389
   30LER   HD22  591   8.122   5.078   4.113  1.3555 -0.0744 -1.8502
   30LER   HD23  592   8.016   4.928   4.117  0.1294  0.3692  0.7660
   30LER      C  593   7.973   5.175   3.672 -1.1009  0.1880 -0.4437
   30LER      O  594   7.899   5.262   3.712  0.0206  0.1676  0.0022
   31LER      N  595   7.924   5.081   3.587 -0.2350 -0.2083  0.2155
   31LER      H  596   7.986   5.005   3.560  0.4152 -0.3111  1.9050
   31LER     CA  597   7.786   5.063   3.546 -0.2844 -0.3903 -0.5255
   31LER     HA  598   7.738   5.159   3.525  2.2127  0.6502 -2.0521
   31LER     CB  599   7.783   4.986   3.420 -0.0701  0.6469 -0.3534
   31LER    HB1  600   7.679   4.962   3.399  0.4719  0.0159 -2.6053
   31LER    HB2  601   7.833   4.891   3.441 -0.9921  0.3045  0.3516
   31LER     CG  602   7.848   5.066   3.303  0.5598 -0.5229 -1.1218
   31LER     HG  603   7.915   5.141   3.345 -1.0766  0.9630 -1.0689
   31LER    CD1  604   7.935   4.974   3.219 -0.5294  0.8761 -0.0689
   31LER   HD11  605   7.878   4.904   3.158  1.5715  0.2142 -1.3988
   31LER   HD12  606   7.989   5.034   3.146 -0.1534  0.3912 -0.1925
   31LER   HD13  607   8.004   4.924   3.287 -0.5465  0.2138 -0.5236
   31LER    CD2  608   7.745   5.123   3.206 -0.0500  0.8250 -0.1412
   31LER   HD21  609   7.706   5.038   3.149  1.3266  0.3478 -0.4214
   31LER   HD22  610   7.660   5.170   3.254 -2.1287 -2.3870 -0.3287
   31LER   HD23  611   7.796   5.197   3.144  0.0174  0.3543 -0.6544
   31LER      C  612   7.715   4.990   3.658  0.2257 -0.2962  0.1791
   31LER      O  613   7.760   4.886   3.698  0.0685 -0.0039 -0.2863
   32LY0      N  614   9.383   6.167   4.245 -0.3821  0.0069  0.3589
   32LY0     H1  615   9.379   6.246   4.308 -1.1202  0.6549 -0.4863
   32LY0     H2  616   9.446   6.099   4.286  1.4094  1.5752  0.3650
   32LY0     H3  617   9.420   6.202   4.158 -1.3140  2.0619  0.7370
   32LY0     CA  618   9.250   6.111   4.227 -0.1707  0.0345 -0.3764
   32LY0     HA  619   9.241   6.023   4.164 -1.9476 -0.7983  0.9411
   32LY0     CB  620   9.205   6.063   4.362 -0.2435  0.0807  0.0997
   32LY0    HB1  621   9.139   6.135   4.411 -0.5983 -0.2453  0.0987
   32LY0    HB2  622   9.290   6.040   4.426  0.6003  0.7071 -0.7721
   32LY0     CG  623   9.130   5.934   4.343 -0.0262  0.7183 -0.0213
   32LY0    HG1  624   9.189   5.864   4.283 -1.7909 -0.8710 -0.0091
   32LY0    HG2  625   9.040   5.949   4.283  0.9479 -0.1221 -1.7675
   32LY0     CD  626   9.088   5.861   4.469  0.1268 -0.7327 -0.3885
   32LY0    HD1  627   9.005   5.916   4.514  0.4730 -0.2110 -0.3855
   32LY0    HD2  628   9.170   5.857   4.541 -0.8173  1.1147  0.8604
   32LY0     CE  629   9.036   5.719   4.436  0.2669  0.4120 -0.1152
   32LY0    HE1  630   9.092   5.673   4.354  0.4259 -0.2181  0.3339
   32LY0    HE2  631   8.931   5.721   4.408  0.3182 -1.8954 -0.7654
   32LY0     NZ  632   9.053   5.618   4.548  0.1810 -0.4334  0.3102
   32LY0    HZ1  633   8.994   5.641   4.626  1.6867  0.3573  1.2812
   32LY0    HZ2  634   9.030   5.529   4.507  1.5068 -1.6594  2.0263
   32LY0    HZ3  635   9.148   5.613   4.583 -0.1267 -0.7838  1.1155
   32LY0      C  636   9.150   6.213   4.173 -0.0027  0.5447  0.1142
   32LY0      O  637   9.153   6.323   4.225 -0.3119 -0.0600  0.0382
   33LER      N  638   9.072   6.183   4.068 -0.0087 -0.2312 -0.5710
   33LER      H  639   9.072   6.084   4.047  1.3392 -0.3340 -0.1740
   33LER     CA  640   8.965   6.268   4.008 -0.5805  0.1139 -0.5320
   33LER     HA  641   9.005   6.369   3.994 -0.1020  0.2933  1.7569
   33LER     CB  642   8.936   6.207   3.873 -0.4412 -0.5439  0.5788
   33LER    HB1  643   8.829   6.202   3.852 -0.1297  1.6987 -2.1104
   33LER    HB2  644   8.974   6.105   3.868 -0.5045 -0.5156 -3.1784
   33LER     CG  645   8.996   6.286   3.756  0.5519 -0.3581  0.6710
   33LER     HG  646   9.105   6.299   3.760  0.4715  2.1406 -1.7497
   33LER    CD1  647   8.970   6.206   3.630  0.0530  0.1317 -0.0146
   33LER   HD11  648   8.865   6.185   3.611  0.2714  0.0889 -1.2111
   33LER   HD12  649   9.016   6.256   3.545 -1.6724  0.2382 -0.9173
   33LER   HD13  650   9.016   6.107   3.634 -1.2405 -0.4604  0.9494
   33LER    CD2  651   8.933   6.431   3.741 -0.7424 -0.0371 -0.8627
   33LER   HD21  652   8.962   6.476   3.646 -1.7123 -0.8428 -1.5664
   33LER   HD22  653   8.824   6.423   3.732 -0.8733 -0.1296  0.5844
   33LER   HD23  654   8.959   6.508   3.813  0.6644  0.0947 -1.4903
   33LER      C  655   8.836   6.269   4.092 -0.5816  0.0149 -0.4974
   33LER      O  656   8.824   6.213   4.200 -0.3054 -0.0926 -0.0786
   34LY0      N  657   7.510   6.870   3.449  0.7104 -0.1318 -0.3242
   34LY0     H1  658   7.445   6.880   3.372  1.2449 -0.0587 -0.7792
   34LY0     H2  659   7.592   6.926   3.427  0.5399 -0.2675 -1.3438
   34LY0     H3  660   7.458   6.907   3.526 -0.3397 -1.8186 -0.1733
   34LY0     CA  661   7.551   6.730   3.462 -0.3419 -0.1037 -0.1333
   34LY0     HA  662   7.467   6.671   3.498 -0.8333  1.6989  1.8429
   34LY0     CB  663   7.606   6.668   3.328  0.4839 -0.7132 -0.2580
   34LY0    HB1  664   7.625   6.562   3.338 -0.5346 -0.9514 -0.7956
   34LY0    HB2  665   7.696   6.717   3.289  0.0378 -0.6741 -1.2616
   34LY0     CG  666   7.501   6.672   3.219 -0.0265 -0.1348  0.5396
   34LY0    HG1  667   7.461   6.772   3.201  1.5229  0.3181 -0.5274
   34LY0    HG2  668   7.415   6.606   3.230 -0.6225  0.4424 -0.4446
   34LY0     CD  669   7.574   6.634   3.086 -0.0349 -0.0100 -0.3463
   34LY0    HD1  670   7.601   6.528   3.092 -2.0680 -0.5064  1.5831
   34LY0    HD2  671   7.659   6.701   3.077  0.9962 -1.0533  1.1184
   34LY0     CE  672   7.489   6.651   2.963 -0.3678  0.1721  1.2087
   34LY0    HE1  673   7.498   6.755   2.929 -0.4372 -0.3474 -0.4591
   34LY0    HE2  674   7.386   6.625   2.987 -0.0171 -1.0272  1.4793
   34LY0     NZ  675   7.533   6.570   2.843 -0.2053  0.3042  0.2298
   34LY0    HZ1  676   7.624   6.592   2.806 -1.2321 -0.4731 -3.1289
   34LY0    HZ2  677   7.533   6.473   2.872  2.9891 -0.4166 -1.7395
   34LY0    HZ3  678   7.465   6.584   2.770 -2.4435  1.1623  2.3194
   34LY0      C  679   7.658   6.719   3.569 -0.0493 -0.4353  0.2156
   34LY0      O  680   7.715   6.819   3.617  0.2173  0.0868 -0.2785
   35LER      N  681   7.686   6.600   3.613 -0.0904 -0.2340 -0.5034
   35LER      H  682   7.639   6.519   3.575  1.7554 -1.6594  0.1369
   35LER     CA  683   7.779   6.577   3.725  0.2507 -0.1851  0.5402
   35LER     HA  684   7.753   6.646   3.805 -1.7950  0.0972 -0.2940
   35LER     CB  685   7.747   6.429   3.773 -0.4206  0.1273  0.4155
   35LER    HB1  686   7.828   6.379   3.826  0.2604  0.4976 -0.2558
   35LER    HB2  687   7.724   6.373   3.681  1.6706  0.5585 -0.4118
   35LER     CG  688   7.621   6.413   3.871 -0.3275 -0.2388 -0.4878
   35LER     HG  689   7.544   6.465   3.814  0.7727  1.0574 -0.8241
   35LER    CD1  690   7.571   6.266   3.878 -0.0257  0.0904  0.1828
   35LER   HD11  691   7.484   6.267   3.944 -0.1978  0.0292 -0.0438
   35LER   HD12  692   7.540   6.229   3.780  2.3244  1.4485 -1.1399
   35LER   HD13  693   7.648   6.199   3.917 -1.0191 -2.1301 -1.4381
   35LER    CD2  694   7.628   6.482   4.011  0.0475  0.2885 -0.6565
   35LER   HD21  695   7.541   6.445   4.066 -0.5019 -0.4236 -1.9631
   35LER   HD22  696   7.719   6.446   4.058 -1.2065 -2.1357  0.0881
   35LER   HD23  697   7.635   6.590   4.008 -0.0415  0.2965 -0.5627
   35LER      C  698   7.922   6.599   3.674  0.2661  0.5740  0.0894
   35LER      O  699   7.954   6.621   3.555  0.4850  0.9296  0.0783
   36LYR      N  700   8.018   6.582   3.764  0.4554  0.3133 -0.1643
   36LYR      H  701   8.001   6.551   3.858  3.7617 -1.7758 -0.0789
   36LYR     CA  702   8.158   6.558   3.728  0.7706 -0.6751 -0.5360
   36LYR     HA  703   8.185   6.637   3.657 -0.8146 -0.4639 -0.9361
   36LYR     CB  704   8.264   6.577   3.839  0.3457  0.7646  0.7127
   36LYR    HB1  705   8.347   6.511   3.816 -0.3128 -0.6452  2.1770
   36LYR    HB2  706   8.212   6.533   3.924  1.0427 -0.3840  0.5594
   36LYR     CG  707   8.322   6.717   3.861 -0.5323  0.4009 -0.7331
   36LYR    HG1  708   8.242   6.787   3.884  1.3185  1.9126  1.5181
   36LYR    HG2  709   8.376   6.755   3.775  1.1929  1.8198  0.8918
   36LYR     CD  710   8.416   6.730   3.985 -0.1000 -0.2088 -0.4453
   36LYR    HD1  711   8.500   6.663   3.972  1.0149  1.4290 -2.2856
   36LYR    HD2  712   8.368   6.707   4.080 -2.3598 -1.2472 -1.7554
   36LYR     CE  713   8.481   6.863   4.009 -0.2097 -0.2259  0.5318
   36LYR    HE1  714   8.407   6.944   4.003 -0.8774 -0.8133  0.6458
   36LYR    HE2  715   8.543   6.871   3.921 -1.4247 -0.5033 -0.3793
   36LYR     NZ  716   8.567   6.862   4.125  0.0765 -0.3866 -0.0506
   36LYR    HZ1  717   8.520   6.898   4.207 -0.6474 -0.3380 -0.4704
   36LYR      C  718   8.180   6.418   3.665 -0.1411  0.4387 -0.3625
   36LYR      O  719   8.110   6.324   3.700  0.1310 -0.1208  0.5993
   37LY0      N  720   8.289   6.396   3.598  0.2494  0.3221 -0.7657
   37LY0      H  721   8.349   6.477   3.583 -0.4458  0.7579 -1.2684
   37LY0     CA  722   8.332   6.264   3.542 -0.0900  0.2538  0.0111
   37LY0     HA  723   8.253   6.189   3.551  1.3104 -1.3904 -0.9616
   37LY0     CB  724   8.368   6.284   3.396  0.2240 -0.1623 -0.4344
   37LY0    HB1  725   8.408   6.190   3.361  1.3758  0.3127 -0.4442
   37LY0    HB2  726   8.451   6.353   3.385  0.1504 -0.2702 -1.8128
   37LY0     CG  727   8.248   6.331   3.317  0.6147  0.4614 -0.4289
   37LY0    HG1  728   8.220   6.426   3.362 -2.4306 -0.4923 -0.0557
   37LY0    HG2  729   8.168   6.257   3.325  2.7468 -1.8866  0.6728
   37LY0     CD  730   8.287   6.345   3.176  0.2149  0.1643 -0.0308
   37LY0    HD1  731   8.319   6.249   3.136 -0.4618  0.7124 -2.0385
   37LY0    HD2  732   8.367   6.417   3.162 -1.3617  2.0627  0.1934
   37LY0     CE  733   8.165   6.409   3.106 -0.4750 -0.0854 -0.0973
   37LY0    HE1  734   8.148   6.512   3.138  2.9280  0.2415  1.1127
   37LY0    HE2  735   8.079   6.348   3.132  0.7094 -0.9741  1.9979
   37LY0     NZ  736   8.187   6.415   2.959 -0.0323 -0.2759  0.2485
   37LY0    HZ1  737   8.272   6.468   2.942  0.2284  0.3021  2.9712
   37LY0    HZ2  738   8.197   6.322   2.922 -1.3450 -0.0022 -0.8860
   37LY0    HZ3  739   8.108   6.462   2.918 -0.5765 -1.0369  0.4244
   37LY0      C  740   8.454   6.204   3.615  0.3448  0.3544 -1.0993
   37LY0      O  741   8.541   6.277   3.661 -0.3299  0.4131  0.1119
   38LER      N  742   8.458   6.071   3.631  0.2589 -0.3597  0.3347
   38LER      H  743   8.379   6.015   3.602  0.6460 -1.2279  0.9159
   38LER     CA  744   8.569   5.998   3.690  0.0291 -0.5138  0.3790
   38LER     HA  745   8.648   6.070   3.713  0.0451 -0.4872  0.2379
   38LER     CB  746   8.529   5.912   3.810  0.6617 -0.8986 -0.0648
   38LER    HB1  747   8.449   5.845   3.778  1.6909 -1.7174 -0.9899
   38LER    HB2  748   8.486   5.987   3.877  0.6663  0.4226 -1.4569
   38LER     CG  749   8.627   5.836   3.897  0.2812 -0.0327 -0.8876
   38LER     HG  750   8.665   5.744   3.855  1.2603  1.2246 -2.8900
   38LER    CD1  751   8.742   5.926   3.935 -0.2676 -0.2068 -0.6434
   38LER   HD11  752   8.708   6.007   4.000  2.2214  0.6088 -0.2282
   38LER   HD12  753   8.817   5.871   3.992 -0.7837 -0.0066  0.2478
   38LER   HD13  754   8.781   5.966   3.842 -1.1791 -1.9393 -1.8340
   38LER    CD2  755   8.555   5.795   4.028 -0.5094 -0.4331 -0.0611
   38LER   HD21  756   8.531   5.893   4.068  1.7951  0.3373 -0.3893
   38LER   HD22  757   8.463   5.740   4.011 -0.6921 -0.0340 -0.3818
   38LER   HD23  758   8.628   5.750   4.096 -0.7899  1.0372  1.2731
   38LER      C  759   8.636   5.903   3.592 -0.6347 -0.2864  0.9241
   38LER      O  760   8.751   5.866   3.610 -0.7721  0.5659  0.1100
   39LY0      N  761   9.167   6.583   4.333 -0.3172 -0.7100  0.3731
   39LY0     H1  762   9.144   6.491   4.298  0.0044 -0.4930 -0.4384
   39LY0     H2  763   9.129   6.586   4.426 -1.2049 -0.1245 -0.0006
   39LY0     H3  764   9.265   6.602   4.347 -0.4944 -0.1780  0.9288
   39LY0     CA  765   9.108   6.696   4.252  0.1355  0.2411 -0.5039
   39LY0     HA  766   9.146   6.791   4.289 -2.7392  1.1497  0.4327
   39LY0     CB  767   9.139   6.683   4.102  0.2529  1.0858 -0.3380
   39LY0    HB1  768   9.076   6.613   4.047 -1.2815  3.2874 -1.5597
   39LY0    HB2  769   9.245   6.657   4.095  0.6057  2.6984 -1.8353
   39LY0     CG  770   9.129   6.815   4.019 -0.8434  0.3397  0.4587
   39LY0    HG1  771   9.184   6.891   4.075  1.9557  0.1633 -1.8128
   39LY0    HG2  772   9.025   6.837   3.998 -1.3988 -2.2925  0.0806
   39LY0     CD  773   9.197   6.794   3.880 -0.2713 -0.2542  0.3072
   39LY0    HD1  774   9.141   6.722   3.820 -0.0377 -0.0756 -0.1296
   39LY0    HD2  775   9.300   6.761   3.893 -0.0267  0.4868  0.2929
   39LY0     CE  776   9.195   6.932   3.824  0.2447 -0.4626 -0.3536
   39LY0    HE1  777   9.253   6.999   3.887 -0.4952 -1.1832  1.1371
   39LY0    HE2  778   9.094   6.973   3.815  0.9598  1.1025 -1.8444
   39LY0     NZ  779   9.252   6.928   3.691  0.1903  0.4258 -0.2378
   39LY0    HZ1  780   9.352   6.915   3.699  0.5574  2.9337  0.0129
   39LY0    HZ2  781   9.216   6.860   3.626 -0.7653  0.4703  0.2237
   39LY0    HZ3  782   9.246   7.021   3.653 -4.1705  1.4108  2.1917
   39LY0      C  783   8.956   6.693   4.264  0.6387  0.0459  0.1665
   39LY0      O  784   8.896   6.588   4.256 -0.0558 -0.0834  0.1277
   40LER      N  785   8.893   6.817   4.277  0.0070  0.0523  0.4878
   40LER      H  786   8.949   6.901   4.287  0.3413  0.4315 -3.1407
   40LER     CA  787   8.752   6.847   4.269 -0.7109  0.6807  0.0163
   40LER     HA  788   8.696   6.769   4.321  1.1720  0.2907  1.5668
   40LER     CB  789   8.729   6.969   4.355  1.0507  0.2688 -0.1804
   40LER    HB1  790   8.625   6.998   4.336  1.3510  2.9342  1.7652
   40LER    HB2  791   8.789   7.053   4.322  1.6782 -0.0368  0.1614
   40LER     CG  792   8.737   6.945   4.510 -0.8523 -1.0672  0.3995
   40LER     HG  793   8.840   6.915   4.532 -0.2653  0.8341  0.4206
   40LER    CD1  794   8.718   7.078   4.583 -0.3494  0.2093 -0.9909
   40LER   HD11  795   8.621   7.124   4.566 -1.8091 -2.8067 -1.6285
   40LER   HD12  796   8.723   7.049   4.688  0.0256  2.0729 -0.4635
   40LER   HD13  797   8.798   7.149   4.563  0.6824 -0.8616 -0.7902
   40LER    CD2  798   8.630   6.855   4.567 -0.3282 -0.2795  0.4055
   40LER   HD21  799   8.664   6.838   4.669  0.5221  0.4072  0.2401
   40LER   HD22  800   8.533   6.906   4.562 -1.3356 -2.1523 -0.1672
   40LER   HD23  801   8.631   6.754   4.526  2.5008 -0.8978  1.7357
   40LER      C  802   8.696   6.853   4.126 -0.4603 -0.0198  0.5060
   40LER      O  803   8.761   6.843   4.022 -0.3902 -0.3240 -1.2430
   41U      O5'  804   4.268   5.992   4.436  0.6677  0.2168 -0.2054
   41U      H5T  805   4.303   6.023   4.353  0.6440 -1.5413 -0.9036
   41U      C5'  806   4.233   6.097   4.524 -0.9622 -0.6141 -0.1714
   41U     H5'1  807   4.157   6.063   4.595  0.7160 -2.5352  0.8090
   41U     H5'2  808   4.193   6.180   4.466 -0.5017 -0.4909 -0.3190
   41U      C4'  809   4.359   6.156   4.594  0.4905 -0.6463 -0.3642
   41U      H4'  810   4.332   6.252   4.639  1.1315 -1.0201  0.8538
   41U      O4'  811   4.412   6.062   4.692  1.1317 -0.3618 -0.1345
   41U      C1'  812   4.536   6.128   4.727  0.9202  0.1254  0.3839
   41U      H1'  813   4.509   6.196   4.808  0.5143  0.1541  0.2304
   41U       N1  814   4.630   6.031   4.770 -0.4060 -0.4407  0.0757
   41U       C6  815   4.682   5.941   4.675  0.5146 -0.0226  0.3808
   41U       H6  816   4.651   5.945   4.572  2.6624 -0.8763 -0.3608
   41U       C5  817   4.782   5.858   4.707  0.6563  0.6047 -0.4317
   41U       H5  818   4.836   5.802   4.632  1.9554 -1.2220  1.7581
   41U       C4  819   4.826   5.858   4.843 -0.0461  0.3741 -0.6844
   41U       O4  820   4.923   5.793   4.885 -0.0737  0.0690  0.2701
   41U       N3  821   4.747   5.922   4.932  0.2510  0.0431  0.0117
   41U       H3  822   4.788   5.921   5.024 -0.2098  2.3151  0.2931
   41U       C2  823   4.654   6.017   4.905 -1.1123 -0.2514  0.0537
   41U       O2  824   4.590   6.083   4.988 -0.0487 -0.2611 -0.3854
   41U      C3'  825   4.478   6.195   4.510 -0.0455 -0.0505 -0.0786
   41U      H3'  826   4.512   6.109   4.452 -0.5028 -0.3459  0.0831
   41U      C2'  827   4.582   6.220   4.615  0.0194 -0.0994 -0.3894
   41U     H2'1  828   4.680   6.191   4.577 -0.2157  0.4593 -1.4740
   41U      O2'  829   4.574   6.360   4.666 -0.8051  0.4449  0.3118
   41U     HO'2  830   4.604   6.426   4.603  1.6707  0.7440  1.6715
   41U      O3'  831   4.454   6.300   4.430  0.0531  0.0927 -0.4992
   42U        P  832   4.560   6.369   4.335 -0.1855 -0.3632  0.0913
   42U      O1P  833   4.487   6.439   4.231  0.2847  0.1626  0.4707
   42U      O2P  834   4.655   6.258   4.298  0.0558  0.1506  0.0678
   42U      O5'  835   4.648   6.469   4.427  0.0186 -0.0804  0.3569
   42U      C5'  836   4.592   6.596   4.467  0.4675  0.0206  0.3241
   42U     H5'1  837   4.502   6.586   4.528 -0.7529 -2.6892 -1.7158
   42U     H5'2  838   4.574   6.649   4.373  0.0400 -0.4434  0.1351
   42U      C4'  839   4.701   6.680   4.537 -0.0555 -0.1275 -0.8241
   42U      H4'  840   4.649   6.765   4.580 -1.7974 -1.5890  0.1129
   42U      O4'  841   4.764   6.606   4.638  0.2114  0.2608 -0.6604
   42U      C1'  842   4.889   6.664   4.665  0.7085 -0.2222  0.4327
   42U      H1'  843   4.890   6.732   4.749 -1.7184  1.1277 -0.5125
   42U       N1  844   4.993   6.562   4.681 -0.0430  0.2191  0.5592
   42U       C6  845   4.985   6.440   4.606  0.4533 -1.0556 -0.6502
   42U       H6  846   4.902   6.428   4.538 -0.7429 -0.8349  0.7107
   42U       C5  847   5.080   6.345   4.615  0.3980  0.6984 -0.5737
   42U       H5  848   5.074   6.255   4.556 -2.4650 -0.3268  1.0610
   42U       C4  849   5.184   6.358   4.710  0.0871  0.0844  0.1829
   42U       O4  850   5.277   6.279   4.732  0.2788 -0.2213 -0.2703
   42U       N3  851   5.187   6.479   4.778 -0.4708  0.2725  0.5452
   42U       H3  852   5.271   6.493   4.833 -0.5795  3.2070  0.1253
   42U       C2  853   5.102   6.584   4.766  0.8415 -0.2948 -0.6535
   42U       O2  854   5.120   6.689   4.832  0.8999 -0.0586  0.0183
   42U      C3'  855   4.813   6.726   4.451 -0.2388 -0.0559 -0.2953
   42U      H3'  856   4.857   6.651   4.386  2.2271  0.4813  0.6164
   42U      C2'  857   4.912   6.763   4.551  0.1347 -0.2434  0.0927
   42U     H2'1  858   5.015   6.749   4.518  1.0902 -0.1996  2.7914
   42U      O2'  859   4.888   6.890   4.621  0.6316 -0.4688  0.5540
   42U     HO'2  860   4.913   6.960   4.560 -0.7550 -0.1119  0.3568
   42U      O3'  861   4.781   6.848   4.379  0.0257  0.5787 -0.0185
   43A        P  862   4.871   6.898   4.264 -0.0825 -0.0654 -0.1871
   43A      O1P  863   4.807   7.012   4.193 -0.2812 -0.0421 -0.7029
   43A      O2P  864   4.887   6.774   4.184 -0.3126 -0.2010 -0.4990
   43A      O5'  865   5.011   6.939   4.322 -0.2578  0.3601  0.0768
   43A      C5'  866   5.035   7.066   4.375 -0.3901 -0.4440  0.2746
   43A     H5'1  867   4.953   7.091   4.441 -0.3566  1.3400 -0.3065
   43A     H5'2  868   5.042   7.146   4.301 -0.6305 -0.6718  0.0036
   43A      C4'  869   5.168   7.061   4.456  0.3815 -0.5208 -0.3967
   43A      H4'  870   5.170   7.153   4.514  0.8217  0.2531 -1.5947
   43A      O4'  871   5.184   6.943   4.534  0.7836 -0.2390 -0.0395
   43A      C1'  872   5.314   6.932   4.586  0.2060 -0.0684  0.0942
   43A      H1'  873   5.312   6.983   4.683 -2.7261  0.7053 -0.2690
   43A       N9  874   5.366   6.792   4.585 -0.3126 -0.3356 -0.0486
   43A       C8  875   5.303   6.678   4.540 -1.0225 -0.6849 -0.1739
   43A       H8  876   5.200   6.668   4.510 -0.8986 -1.1542 -0.4578
   43A       N7  877   5.385   6.581   4.528  0.0115  0.9728  0.4139
   43A       C5  878   5.500   6.625   4.591  0.1191  1.0776  0.1455
   43A       C6  879   5.618   6.557   4.621 -0.4713 -0.0734 -0.4883
   43A       N6  880   5.644   6.431   4.600  0.1720 -0.0181 -0.2903
   43A      H61  881   5.577   6.370   4.554  1.3428 -0.6896 -1.1619
   43A      H62  882   5.731   6.394   4.636  0.3625 -0.3030 -1.0234
   43A       N1  883   5.708   6.625   4.691  0.8157  0.5825 -0.4369
   43A       C2  884   5.695   6.750   4.723 -0.0078  0.3074 -0.2212
   43A       H2  885   5.772   6.796   4.783 -1.6505  2.2104  0.5270
   43A       N3  886   5.588   6.824   4.700 -0.1850 -0.1944  0.2814
   43A       C4  887   5.489   6.752   4.634 -0.7086  0.7399  0.1217
   43A      C3'  888   5.298   7.063   4.379  0.0537  0.2484 -0.7244
   43A      H3'  889   5.292   6.991   4.298 -0.2069  1.1303 -1.5101
   43A      C2'  890   5.400   7.016   4.486 -0.2795 -0.8590  0.7654
   43A     H2'1  891   5.481   6.950   4.454  1.1424  0.2817  1.8228
   43A      O2'  892   5.460   7.131   4.550  0.3457  0.7033 -0.1351
   43A     HO'2  893   5.552   7.147   4.528  0.6916 -1.1257 -0.1085
   43A      O3'  894   5.336   7.199   4.331  0.0219  0.0119 -0.0760
   44A        P  895   5.414   7.215   4.195  0.1780 -0.4945 -0.0124
   44A      O1P  896   5.388   7.353   4.144 -0.0607  0.2361  0.0398
   44A      O2P  897   5.388   7.100   4.106  0.5030  0.4461 -0.4623
   44A      O5'  898   5.561   7.208   4.249 -1.1046 -0.2660  0.2445
   44A      C5'  899   5.624   7.310   4.322 -0.0549 -0.4265 -0.1103
   44A     H5'1  900   5.548   7.344   4.392 -0.5389  0.3791 -1.0026
   44A     H5'2  901   5.635   7.393   4.253  0.9516 -0.5029 -0.0452
   44A      C4'  902   5.748   7.284   4.400  0.0596 -0.6406  0.0568
   44A      H4'  903   5.763   7.367   4.470 -0.9020 -0.0187 -0.4530
   44A      O4'  904   5.716   7.161   4.467 -0.0889 -0.0379  0.1429
   44A      C1'  905   5.836   7.096   4.486 -0.2300 -0.2591 -0.2905
   44A      H1'  906   5.857   7.090   4.593  1.0738 -1.8227 -0.5962
   44A       N9  907   5.828   6.960   4.440 -0.0659 -0.2948 -0.1394
   44A       C8  908   5.745   6.918   4.337 -0.1374 -0.4226  0.3535
   44A       H8  909   5.682   6.992   4.290  0.1761  2.7409  4.3049
   44A       N7  910   5.738   6.788   4.334  0.2241  0.7237 -0.7007
   44A       C5  911   5.836   6.740   4.423 -0.2100 -0.3414  0.0712
   44A       C6  912   5.894   6.618   4.451 -0.6384 -0.5026 -0.3275
   44A       N6  913   5.867   6.506   4.400  0.1259 -0.0076 -0.4385
   44A      H61  914   5.796   6.504   4.328 -1.1922  1.3351  0.7622
   44A      H62  915   5.885   6.416   4.444 -0.3428 -0.1101 -0.4524
   44A       N1  916   5.998   6.606   4.529  0.1826 -0.0933 -0.7903
   44A       C2  917   6.045   6.718   4.580 -0.1414 -0.3505 -0.9052
   44A       H2  918   6.136   6.702   4.636 -1.1534  0.0977  0.9237
   44A       N3  919   6.012   6.845   4.562 -0.0456 -0.3975  0.6214
   44A       C4  920   5.899   6.851   4.482 -0.3061 -0.0951 -0.0277
   44A      C3'  921   5.876   7.255   4.310 -0.2918  0.3537 -0.1972
   44A      H3'  922   5.866   7.193   4.221  2.2092 -0.8921  0.3137
   44A      C2'  923   5.950   7.166   4.408 -0.1336  0.1079  0.0662
   44A     H2'1  924   6.013   7.093   4.357  1.2424  0.3893  1.2813
   44A      O2'  925   6.026   7.240   4.503  0.2960  0.3699  0.4953
   44A     HO'2  926   6.077   7.305   4.455 -0.5441 -0.0107 -0.9805
   44A      O3'  927   5.940   7.382   4.294 -0.3382  0.2858 -0.3746
   45U        P  928   6.028   7.419   4.168  0.0390 -0.2121  0.2832
   45U      O1P  929   6.065   7.562   4.184  0.2376  0.5980  0.0654
   45U      O2P  930   5.955   7.365   4.049 -0.0335  0.3025 -0.0848
   45U      O5'  931   6.149   7.329   4.208  0.0843 -0.3736 -0.0646
   45U      C5'  932   6.254   7.366   4.296  0.0324 -0.5110  0.1084
   45U     H5'1  933   6.213   7.400   4.391  0.2183  2.1333 -0.6649
   45U     H5'2  934   6.314   7.449   4.258  1.3916 -0.0775  2.9170
   45U      C4'  935   6.343   7.247   4.330  0.0618  0.5861  0.1114
   45U      H4'  936   6.418   7.281   4.401  0.0570 -1.7661  1.3468
   45U      O4'  937   6.260   7.145   4.377 -0.2995  0.0405  0.3226
   45U      C1'  938   6.327   7.028   4.365 -0.0966  0.1711 -0.4052
   45U      H1'  939   6.355   7.002   4.467 -1.4194  4.9192  1.4201
   45U       N1  940   6.251   6.917   4.306 -0.4868  0.2451  0.6500
   45U       C6  941   6.143   6.943   4.219 -0.4701 -0.4352  0.0264
   45U       H6  942   6.122   7.045   4.191  0.4533 -0.1196  0.4473
   45U       C5  943   6.075   6.838   4.166  0.1224  0.1975  0.5936
   45U       H5  944   5.999   6.852   4.091  1.4497  1.2737 -0.6143
   45U       C4  945   6.104   6.704   4.202 -0.0554  1.1103 -0.0010
   45U       O4  946   6.036   6.607   4.161  0.0170  0.4028 -0.4047
   45U       N3  947   6.204   6.686   4.293  0.6003  0.2897 -0.6212
   45U       H3  948   6.229   6.591   4.316 -2.2779 -0.6273 -0.8790
   45U       C2  949   6.284   6.783   4.346  0.0617  0.2780 -0.5285
   45U       O2  950   6.385   6.746   4.409  0.0331 -0.4457 -0.3971
   45U      C3'  951   6.417   7.189   4.213  0.0861  0.1970  0.3331
   45U      H3'  952   6.350   7.187   4.128  0.2498 -0.9391  0.2073
   45U      C2'  953   6.446   7.045   4.271 -0.0816 -1.2225 -0.0320
   45U     H2'1  954   6.454   6.975   4.189  2.4367 -2.3699  1.0915
   45U      O2'  955   6.557   7.026   4.355  0.0254 -0.2629  0.3427
   45U     HO'2  956   6.630   7.008   4.295 -1.1201 -0.6058 -1.0079
   45U      O3'  957   6.543   7.244   4.185  0.0134 -0.3577 -0.2604
   46U        P  958   6.619   7.217   4.049  0.0563  0.0575  0.5931
   46U      O1P  959   6.720   7.324   4.022 -0.1041 -0.1127 -0.7005
   46U      O2P  960   6.507   7.211   3.954  0.8811  0.4875 -0.0493
   46U      O5'  961   6.701   7.080   4.075  1.0314 -0.3501 -0.0243
   46U      C5'  962   6.824   7.081   4.151  0.5085 -0.6488  0.8220
   46U     H5'1  963   6.801   7.127   4.247 -0.6852 -1.0218  0.7298
   46U     H5'2  964   6.898   7.130   4.087 -1.7286  2.4792  0.3469
   46U      C4'  965   6.871   6.938   4.173 -0.0814  0.4344 -0.9625
   46U      H4'  966   6.957   6.934   4.241 -0.4688 -1.4151 -0.5237
   46U      O4'  967   6.767   6.855   4.232  0.1699  0.1960 -0.0553
   46U      C1'  968   6.772   6.721   4.174 -0.5494 -0.2924 -0.4366
   46U      H1'  969   6.793   6.644   4.248 -1.2503 -1.4837 -1.4387
   46U       N1  970   6.647   6.674   4.101  0.0503 -0.2462 -0.0027
   46U       C6  971   6.590   6.749   4.001  0.1565  0.4284 -0.1404
   46U       H6  972   6.640   6.839   3.969  0.0713  0.8214  0.7920
   46U       C5  973   6.471   6.709   3.942 -0.3189 -0.3459 -0.5590
   46U       H5  974   6.420   6.766   3.866 -3.1771 -1.6832  0.2113
   46U       C4  975   6.404   6.590   3.996  0.3631  0.4600  0.7108
   46U       O4  976   6.297   6.552   3.953  0.7318 -0.1127  0.2658
   46U       N3  977   6.463   6.526   4.104  0.3576  0.5388  0.0536
   46U       H3  978   6.428   6.432   4.118 -0.0369  0.4191 -1.4488
   46U       C2  979   6.582   6.568   4.159  0.1362  0.0527  0.1137
   46U       O2  980   6.633   6.500   4.254 -0.1127  0.3378 -0.4510
   46U      C3'  981   6.902   6.873   4.038 -0.7874  0.2949 -0.3500
   46U      H3'  982   6.827   6.908   3.968 -0.6286  0.5183 -0.4097
   46U      C2'  983   6.891   6.725   4.069 -0.4743  0.2318 -0.6903
   46U     H2'1  984   6.879   6.654   3.987 -4.5712 -0.5221  0.3330
   46U      O2'  985   6.997   6.677   4.154 -0.2093 -0.1951  0.1528
   46U     HO'2  986   7.078   6.718   4.122 -0.1908 -1.0223 -0.9321
   46U      O3'  987   7.023   6.908   3.986  0.0322  0.4788 -0.0322
   47A        P  988   7.063   6.856   3.840 -0.0841  0.3167 -0.0891
   47A      O1P  989   7.171   6.941   3.791  0.0677 -0.0756 -0.0331
   47A      O2P  990   6.936   6.852   3.760  0.4580  0.3527 -0.3492
   47A      O5'  991   7.094   6.700   3.846 -0.4213 -0.4942 -0.2290
   47A      C5'  992   7.198   6.630   3.909  0.2161 -0.2394 -0.3244
   47A     H5'1  993   7.206   6.656   4.015  0.1831 -1.6449  0.0371
   47A     H5'2  994   7.292   6.650   3.857  1.3902  0.7054  2.0044
   47A      C4'  995   7.184   6.470   3.903  0.5969 -0.5168  0.4497
   47A      H4'  996   7.266   6.432   3.964  0.3497  1.0293  1.8305
   47A      O4'  997   7.061   6.435   3.958  0.0064 -0.2288 -0.2556
   47A      C1'  998   7.011   6.320   3.888  0.1607 -0.6330  0.0983
   47A      H1'  999   6.994   6.243   3.963  0.6489 -0.0887  0.7727
   47A       N9 1000   6.879   6.363   3.823  0.1398  0.1100  0.1118
   47A       C8 1001   6.833   6.483   3.779  0.4334 -0.3919  0.0624
   47A       H8 1002   6.895   6.571   3.773  0.3397 -0.2705  0.8046
   47A       N7 1003   6.705   6.496   3.746 -0.3493 -0.1120  0.9274
   47A       C5 1004   6.669   6.363   3.768  0.4738 -0.0957 -0.2164
   47A       C6 1005   6.541   6.301   3.758  0.1723  0.7709 -0.0522
   47A       N6 1006   6.423   6.360   3.741 -0.4817  0.1676 -0.5913
   47A      H61 1007   6.429   6.458   3.717  0.5100 -0.0148 -1.1421
   47A      H62 1008   6.339   6.318   3.778 -0.2443  1.1709  1.1589
   47A       N1 1009   6.540   6.168   3.777 -0.0090  0.4476 -0.5566
   47A       C2 1010   6.648   6.098   3.808  0.0495  0.0104  0.1644
   47A       H2 1011   6.631   5.992   3.816 -0.3997  0.1868  2.4933
   47A       N3 1012   6.769   6.149   3.825 -0.1476  0.0108  0.3031
   47A       C4 1013   6.776   6.283   3.805  1.1976 -0.1579  0.8528
   47A      C3' 1014   7.192   6.413   3.762 -0.4666 -0.1952  1.0273
   47A      H3' 1015   7.146   6.492   3.702 -0.9429 -0.7771  0.6206
   47A      C2' 1016   7.111   6.292   3.782 -0.2671  0.2754  0.2827
   47A     H2'1 1017   7.058   6.267   3.690 -1.3161  0.5799  0.7992
   47A      O2' 1018   7.196   6.182   3.826  0.2114  0.0757  0.0744
   47A     HO'2 1019   7.282   6.209   3.792  0.5032  0.8721  1.3759
   47A      O3' 1020   7.324   6.378   3.720 -0.3477  0.2349  0.6004
   48U        P 1021   7.358   6.401   3.569  0.2451  0.1541  0.2853
   48U      O1P 1022   7.503   6.376   3.535 -0.4419  0.1249 -0.5508
   48U      O2P 1023   7.293   6.526   3.524  0.4590  0.5145 -0.3727
   48U      O5' 1024   7.284   6.276   3.493  0.4607  0.1000  0.6137
   48U      C5' 1025   7.337   6.141   3.502  0.4344 -0.0796 -0.7546
   48U     H5'1 1026   7.365   6.119   3.605 -1.1605 -2.2265 -0.7085
   48U     H5'2 1027   7.423   6.136   3.435  2.7950  4.2297  1.5136
   48U      C4' 1028   7.229   6.036   3.468  0.2064 -0.7810  0.7255
   48U      H4' 1029   7.263   5.934   3.483  0.1297 -0.6296  2.0482
   48U      O4' 1030   7.102   6.048   3.535  0.3656 -0.0436  0.0496
   48U      C1' 1031   6.991   6.040   3.447 -0.1116 -0.0286 -0.0396
   48U      H1' 1032   6.930   5.955   3.476 -0.8876  0.3310 -0.6003
   48U       N1 1033   6.899   6.161   3.435  0.2965 -0.8260  0.2419
   48U       C6 1034   6.943   6.289   3.461 -0.4150 -0.5704  0.0147
   48U       H6 1035   7.045   6.316   3.483 -0.8719  0.8320  0.5619
   48U       C5 1036   6.855   6.397   3.454 -0.2723  0.0623 -0.5053
   48U       H5 1037   6.888   6.497   3.478 -0.6786 -0.5106  3.0468
   48U       C4 1038   6.715   6.374   3.432  0.5598 -0.5249  0.3950
   48U       O4 1039   6.626   6.467   3.436 -0.7625 -0.3498  0.4011
   48U       N3 1040   6.678   6.244   3.401  0.8315 -0.7603 -1.1582
   48U       H3 1041   6.580   6.221   3.400  0.0817  2.0805 -0.9667
   48U       C2 1042   6.766   6.141   3.399  0.2395  0.1854  0.0877
   48U       O2 1043   6.731   6.035   3.366  0.5610 -0.0795 -0.2133
   48U      C3' 1044   7.191   6.064   3.316 -0.0514  0.2046  0.4384
   48U      H3' 1045   7.197   6.172   3.298  0.0956 -0.1922 -2.2465
   48U      C2' 1046   7.050   6.005   3.313  1.0867  0.0135  0.0516
   48U     H2'1 1047   6.992   6.052   3.234  1.2720  0.5399  0.2241
   48U      O2' 1048   7.034   5.865   3.314  0.1314  0.4602  0.3397
   48U     HO'2 1049   6.970   5.838   3.248 -0.3837 -0.8886  1.3474
   48U      O3' 1050   7.289   5.990   3.238  0.1655  0.2839  0.1747
   49C        P 1051   7.297   6.017   3.084 -0.6726 -0.2770  0.3507
   49C      O1P 1052   7.426   5.951   3.050 -0.3082  0.0775 -0.2464
   49C      O2P 1053   7.295   6.163   3.070  0.2818 -0.1033 -0.0362
   49C      O5' 1054   7.169   5.954   3.011 -0.9056 -0.0813  0.0022
   49C      C5' 1055   7.137   5.819   3.002  0.3388 -0.3366 -0.4869
   49C     H5'1 1056   7.137   5.783   3.104  0.1529  1.1835  0.0847
   49C     H5'2 1057   7.221   5.776   2.949  0.7666 -1.3988  1.0002
   49C      C4' 1058   7.000   5.795   2.936  0.1318  0.5516 -0.7632
   49C      H4' 1059   6.986   5.688   2.925  0.7852  0.5676 -1.8770
   49C      O4' 1060   6.907   5.840   3.030 -0.3127 -1.0702  0.2742
   49C      C1' 1061   6.791   5.885   2.953  0.3530  0.6490 -0.0692
   49C      H1' 1062   6.716   5.816   2.991 -0.3109  0.7476 -1.1652
   49C       N1 1063   6.752   6.021   2.987  0.3181 -0.8740  0.3472
   49C       C6 1064   6.847   6.119   3.016 -0.2810  1.0256  0.1794
   49C       H6 1065   6.950   6.087   3.025  0.0618  1.6283 -1.3699
   49C       C5 1066   6.806   6.239   3.062  0.8525  0.5744  0.7861
   49C       H5 1067   6.878   6.302   3.111  0.2089 -0.3465  3.0606
   49C       C4 1068   6.663   6.270   3.051  0.4440 -0.2515  0.4999
   49C       N4 1069   6.618   6.387   3.091 -0.1330 -0.0770  0.1480
   49C      H41 1070   6.685   6.461   3.103 -0.0428  0.0290 -0.9451
   49C      H42 1071   6.522   6.406   3.065  0.3562  1.5071 -0.6462
   49C       N3 1072   6.571   6.188   3.009 -0.0481  0.4488  0.0025
   49C       C2 1073   6.613   6.058   2.987  0.6787  0.4791 -0.4102
   49C       O2 1074   6.522   5.973   2.963 -0.0926 -0.2110 -0.2374
   49C      C3' 1075   6.972   5.877   2.812 -0.2241  0.7479 -0.3219
   49C      H3' 1076   7.003   5.982   2.819  0.0544  0.6153  0.5906
   49C      C2' 1077   6.820   5.866   2.806 -0.0676 -0.5432 -0.4204
   49C     H2'1 1078   6.772   5.945   2.747 -2.5927 -0.4245  1.6188
   49C      O2' 1079   6.776   5.734   2.772 -0.0403 -0.5329  0.2114
   49C     HO'2 1080   6.832   5.699   2.702  1.7368  2.4799 -0.0048
   49C      O3' 1081   7.036   5.815   2.703 -0.0301 -0.0255  0.5760
   50U        P 1082   7.041   5.896   2.570 -0.3042 -0.1132  0.5406
   50U      O1P 1083   7.102   5.815   2.460  0.1057  0.0865 -0.6524
   50U      O2P 1084   7.101   6.026   2.594 -0.3459 -0.2850 -0.0810
   50U      O5' 1085   6.884   5.933   2.543  0.1071  0.1968 -0.2306
   50U      C5' 1086   6.798   5.853   2.468  0.5949 -0.1376  0.3798
   50U     H5'1 1087   6.771   5.765   2.526 -2.1491  0.6723  0.4416
   50U     H5'2 1088   6.859   5.828   2.381  0.5931 -0.1766  0.3894
   50U      C4' 1089   6.668   5.920   2.427 -0.3934  0.3024 -0.0549
   50U      H4' 1090   6.604   5.852   2.371  0.0809 -1.6302  1.6570
   50U      O4' 1091   6.590   5.968   2.530 -0.4896  0.4564  0.6988
   50U      C1' 1092   6.535   6.105   2.494 -0.2160  0.4058  0.7238
   50U      H1' 1093   6.427   6.105   2.500 -0.2354  0.6014  0.3991
   50U       N1 1094   6.591   6.209   2.588 -0.0864 -0.3393  0.2090
   50U       C6 1095   6.721   6.206   2.638  0.4046  0.3584  0.0739
   50U       H6 1096   6.780   6.120   2.611 -1.2406 -0.3879 -1.3299
   50U       C5 1097   6.770   6.309   2.712 -0.9497 -0.0587 -0.1398
   50U       H5 1098   6.871   6.294   2.749 -0.7967  0.7286 -0.2167
   50U       C4 1099   6.696   6.427   2.744  0.3070 -0.3776  0.3486
   50U       O4 1100   6.724   6.526   2.808 -0.2781 -0.0790 -0.0189
   50U       N3 1101   6.570   6.425   2.690 -0.1528  0.4457  0.2055
   50U       H3 1102   6.514   6.509   2.697 -0.7206  0.2588 -1.7384
   50U       C2 1103   6.516   6.319   2.609 -0.1843 -0.8321  0.2610
   50U       O2 1104   6.395   6.330   2.571 -0.4290  0.3703 -0.6417
   50U      C3' 1105   6.703   6.050   2.354 -0.3267  0.8494  0.1925
   50U      H3' 1106   6.783   6.101   2.408 -1.0191  0.9753  1.1206
   50U      C2' 1107   6.576   6.134   2.351  0.4990  0.1167  0.3461
   50U     H2'1 1108   6.594   6.239   2.328  1.3670 -0.5468 -2.4061
   50U      O2' 1109   6.473   6.091   2.273  0.4277  0.2031 -0.3695
   50U     HO'2 1110   6.493   6.118   2.183 -0.1038 -1.0627 -0.8934
   50U      O3' 1111   6.751   6.031   2.225  0.7801  0.1673  0.2120
   51A        P 1112   6.822   6.145   2.141 -0.1853  0.0553  0.2533
   51A      O1P 1113   6.859   6.084   2.016 -0.2389 -0.0406  0.0183
   51A      O2P 1114   6.923   6.215   2.227  0.3624 -0.3592  0.2273
   51A      O5' 1115   6.704   6.254   2.110 -0.6889 -0.0560  0.5830
   51A      C5' 1116   6.614   6.249   2.006 -0.0590  1.0309 -0.6301
   51A     H5'1 1117   6.564   6.152   2.007 -0.8602  1.4095 -1.7197
   51A     H5'2 1118   6.671   6.261   1.914  2.0019  0.7717  0.5583
   51A      C4' 1119   6.508   6.358   2.017  0.2221 -0.2263 -0.1160
   51A      H4' 1120   6.436   6.328   1.942  1.7374 -2.0812 -0.9294
   51A      O4' 1121   6.455   6.365   2.150  0.2374 -0.0777  0.3632
   51A      C1' 1122   6.424   6.494   2.180  0.4230 -0.8011 -0.5129
   51A      H1' 1123   6.316   6.497   2.196  0.4261 -0.2754 -0.5782
   51A       N9 1124   6.501   6.548   2.294  0.7052 -0.0078  0.1481
   51A       C8 1125   6.626   6.515   2.326 -0.2795 -0.4947 -0.4317
   51A       H8 1126   6.682   6.437   2.276 -0.7276 -0.8026 -0.4685
   51A       N7 1127   6.671   6.570   2.431 -0.4848 -0.1779 -1.0416
   51A       C5 1128   6.572   6.670   2.459  0.0077  1.2710  0.1736
   51A       C6 1129   6.552   6.766   2.559 -0.4748 -0.5339  0.1338
   51A       N6 1130   6.637   6.798   2.656 -0.0752  0.0802 -0.2517
   51A      H61 1131   6.715   6.735   2.673  1.4858  2.1315  0.6254
   51A      H62 1132   6.613   6.876   2.716  1.3395  1.8059 -1.7907
   51A       N1 1133   6.444   6.850   2.562 -0.4283  0.0683  0.4276
   51A       C2 1134   6.348   6.819   2.476 -0.2350 -0.2351 -0.0361
   51A       H2 1135   6.256   6.876   2.472 -0.0210  0.1628  0.6330
   51A       N3 1136   6.350   6.726   2.378  0.1607 -0.2344 -0.0827
   51A       C4 1137   6.469   6.655   2.372  0.7227  0.3521 -0.3489
   51A      C3' 1138   6.558   6.492   1.978 -0.3013 -0.4427 -0.1835
   51A      H3' 1139   6.653   6.510   2.028  0.4137 -1.0903 -1.2779
   51A      C2' 1140   6.453   6.575   2.048 -0.6519  0.5357  0.1197
   51A     H2'1 1141   6.508   6.667   2.070  3.0212 -1.0074 -1.7050
   51A      O2' 1142   6.338   6.600   1.977  0.3173 -0.2012 -0.0257
   51A     HO'2 1143   6.352   6.601   1.882 -1.8032  1.9918 -0.4131
   51A      O3' 1144   6.568   6.518   1.836  0.4937  0.1313  0.0111
   52U        P 1145   6.633   6.645   1.772 -0.2280  0.3835 -0.1182
   52U      O1P 1146   6.604   6.637   1.628 -0.1346  0.4438 -0.7525
   52U      O2P 1147   6.775   6.636   1.811  0.1536  0.5426  0.5143
   52U      O5' 1148   6.585   6.786   1.824  0.6685  0.1913 -0.6522
   52U      C5' 1149   6.476   6.862   1.787 -0.0660 -0.4359 -0.2403
   52U     H5'1 1150   6.388   6.799   1.793  0.3456 -1.1457 -1.3215
   52U     H5'2 1151   6.491   6.903   1.686 -0.8800 -0.5191 -0.4000
   52U      C4' 1152   6.450   6.981   1.878 -0.1204 -0.1441 -0.3435
   52U      H4' 1153   6.358   7.023   1.837 -0.9035 -1.9422 -0.5207
   52U      O4' 1154   6.420   6.937   2.008 -0.0728 -0.1628  0.1520
   52U      C1' 1155   6.455   7.047   2.102 -0.8010  0.2622  0.0620
   52U      H1' 1156   6.362   7.072   2.154 -1.2661 -0.0998 -0.5679
   52U       N1 1157   6.542   7.004   2.211 -0.2718  0.5120 -0.0927
   52U       C6 1158   6.633   6.906   2.198 -0.1786 -0.5715  0.3605
   52U       H6 1159   6.630   6.860   2.100 -0.9681  0.9714 -0.3705
   52U       C5 1160   6.733   6.880   2.291  0.0549  0.1537  0.2432
   52U       H5 1161   6.815   6.812   2.271  0.1545  0.0253  1.0715
   52U       C4 1162   6.751   6.973   2.403 -0.9392 -0.2461 -0.8572
   52U       O4 1163   6.846   6.972   2.486 -0.0475  0.2064  0.6095
   52U       N3 1164   6.661   7.068   2.413  0.3953 -0.6569  0.4761
   52U       H3 1165   6.677   7.136   2.486  0.9044  1.8237 -1.7574
   52U       C2 1166   6.562   7.097   2.318 -1.2283  0.1725  0.4580
   52U       O2 1167   6.495   7.197   2.334  0.6504  0.2729  0.2781
   52U      C3' 1168   6.555   7.089   1.897 -0.5531  0.1789 -0.2319
   52U      H3' 1169   6.656   7.050   1.914 -0.8404 -1.2135 -1.5103
   52U      C2' 1170   6.514   7.167   2.022 -0.3948  0.0202  0.3058
   52U     H2'1 1171   6.592   7.217   2.080 -0.4503 -0.3204  0.6817
   52U      O2' 1172   6.399   7.250   1.999  0.8302 -0.2213 -0.0361
   52U     HO'2 1173   6.418   7.336   2.038  0.6320 -0.3896  0.4321
   52U      O3' 1174   6.556   7.173   1.785 -0.0549  0.2774 -0.7517
   53U        P 1175   6.680   7.261   1.752 -0.0051 -0.0022 -0.1911
   53U      O1P 1176   6.649   7.331   1.623  0.8518 -0.4422 -0.7270
   53U      O2P 1177   6.801   7.178   1.763 -0.8399 -0.4545 -0.2180
   53U      O5' 1178   6.671   7.360   1.867  0.2338 -0.0962  0.3563
   53U      C5' 1179   6.572   7.466   1.863  0.3765  0.8712  0.3342
   53U     H5'1 1180   6.475   7.419   1.847  0.4706  1.2437 -1.4992
   53U     H5'2 1181   6.596   7.529   1.777  2.3889 -1.9696 -1.3742
   53U      C4' 1182   6.567   7.569   1.975  1.3667  0.1823 -0.2574
   53U      H4' 1183   6.482   7.636   1.965 -0.5043 -1.9101  0.5489
   53U      O4' 1184   6.558   7.499   2.103 -0.7482  0.4985 -0.6766
   53U      C1' 1185   6.643   7.567   2.194 -0.6123 -0.5992 -0.7643
   53U      H1' 1186   6.586   7.602   2.280  2.1498 -1.6211  1.6417
   53U       N1 1187   6.749   7.476   2.251  0.4243 -0.9874  0.1807
   53U       C6 1188   6.796   7.363   2.179  0.0902 -0.1171 -0.4805
   53U       H6 1189   6.772   7.342   2.076  0.7002 -0.7796 -0.4960
   53U       C5 1190   6.876   7.270   2.246  0.2517 -0.3737  0.7992
   53U       H5 1191   6.922   7.184   2.199  3.7802  0.1151  2.9147
   53U       C4 1192   6.923   7.299   2.379  0.2200  0.1430  0.1763
   53U       O4 1193   6.983   7.223   2.453  0.1565  0.3047  0.5558
   53U       N3 1194   6.888   7.424   2.428 -0.1843  0.0440 -0.4035
   53U       H3 1195   6.906   7.445   2.525  0.7502 -0.4833 -0.4505
   53U       C2 1196   6.800   7.510   2.372 -0.3762 -0.4030  0.1160
   53U       O2 1197   6.765   7.611   2.432 -0.0449 -0.2825 -0.1439
   53U      C3' 1198   6.695   7.646   1.985  0.5707  0.1930  0.4119
   53U      H3' 1199   6.772   7.576   1.952 -0.7975 -1.0465 -0.2759
   53U      C2' 1200   6.704   7.694   2.127  0.3792 -0.1582 -0.7142
   53U     H2'1 1201   6.806   7.722   2.154  0.0541  0.6958 -0.3426
   53U      O2' 1202   6.607   7.787   2.171  0.6883 -0.1607  0.4560
   53U     HO'2 1203   6.596   7.855   2.105 -0.3728 -1.9374 -1.2911
   53U      O3' 1204   6.696   7.749   1.889 -0.0491 -0.5640  0.7192
   54C        P 1205   6.828   7.820   1.830  0.4586  0.2384 -0.2703
   54C      O1P 1206   6.786   7.923   1.732 -0.0634  0.5186  0.0865
   54C      O2P 1207   6.909   7.704   1.781  0.2549 -0.1291 -0.0226
   54C      O5' 1208   6.910   7.888   1.946 -0.1822  0.0419 -0.5332
   54C      C5' 1209   6.867   8.010   2.008  0.4276  0.1798 -0.5108
   54C     H5'1 1210   6.761   8.005   2.031  0.3824 -0.7174 -0.9066
   54C     H5'2 1211   6.879   8.098   1.944 -1.5156 -0.2916 -1.6101
   54C      C4' 1212   6.948   8.035   2.137  0.4129  0.1214 -0.7763
   54C      H4' 1213   6.912   8.125   2.186 -0.9832 -0.4523 -0.7185
   54C      O4' 1214   6.937   7.927   2.233  0.1179 -0.0295  0.0115
   54C      C1' 1215   7.055   7.914   2.299 -0.0179 -0.2771 -0.5358
   54C      H1' 1216   7.038   7.943   2.403 -0.5036  1.1825 -1.0023
   54C       N1 1217   7.105   7.771   2.289  0.5480 -0.4874 -0.6467
   54C       C6 1218   7.066   7.695   2.187 -0.0291 -0.7413  0.0211
   54C       H6 1219   7.024   7.744   2.101  1.1499  1.1731  0.4786
   54C       C5 1220   7.105   7.563   2.192 -0.1597 -0.2800  0.2809
   54C       H5 1221   7.089   7.510   2.099 -1.8900  2.1830 -0.9110
   54C       C4 1222   7.176   7.516   2.309  0.2501 -0.1350 -0.1560
   54C       N4 1223   7.241   7.402   2.295  0.1102  0.5223 -0.1396
   54C      H41 1224   7.228   7.341   2.215 -1.3077  2.3680 -1.3963
   54C      H42 1225   7.317   7.390   2.360 -0.4011  1.7447  0.7268
   54C       N3 1226   7.222   7.599   2.402 -0.3413  0.0330 -0.7238
   54C       C2 1227   7.188   7.731   2.395 -0.3405 -0.0474 -0.1231
   54C       O2 1228   7.224   7.808   2.484  0.2428 -0.4503  0.2010
   54C      C3' 1229   7.095   8.047   2.099  0.3580 -0.0486  0.6628
   54C      H3' 1230   7.110   7.966   2.028  0.3814  0.1566  0.4332
   54C      C2' 1231   7.153   8.014   2.238 -0.4943 -0.5165  0.9029
   54C     H2'1 1232   7.252   7.971   2.222 -0.0567  0.6141  0.4592
   54C      O2' 1233   7.165   8.132   2.321 -0.2159 -0.0883  0.0660
   54C     HO'2 1234   7.258   8.150   2.336 -0.6762  1.6327  1.1521
   54C      O3' 1235   7.144   8.168   2.051  0.3679  0.0104 -0.1108
   55C        P 1236   7.287   8.182   1.984 -0.3037  0.0778  0.2502
   55C      O1P 1237   7.292   8.321   1.922 -0.4732  0.0939 -0.4825
   55C      O2P 1238   7.303   8.069   1.888  0.4223 -0.6105 -0.4906
   55C      O5' 1239   7.397   8.159   2.091  0.1498  0.3366  0.6594
   55C      C5' 1240   7.435   8.250   2.185 -0.0002  0.5344 -0.0428
   55C     H5'1 1241   7.349   8.301   2.228  0.5671  0.7662  0.8422
   55C     H5'2 1242   7.490   8.328   2.132 -1.2028  0.4177 -1.5051
   55C      C4' 1243   7.517   8.194   2.301  0.0322  0.2827 -0.0347
   55C      H4' 1244   7.528   8.275   2.373  0.3637  0.4750 -0.3025
   55C      O4' 1245   7.448   8.090   2.364 -0.1458 -0.2142  0.5476
   55C      C1' 1246   7.542   7.989   2.415 -0.0404 -0.3140 -0.1837
   55C      H1' 1247   7.533   7.976   2.522  2.2538 -0.8492 -0.0072
   55C       N1 1248   7.536   7.854   2.364  0.2189  0.1295 -0.2091
   55C       C6 1249   7.480   7.828   2.235  0.5813 -0.1648 -0.1342
   55C       H6 1250   7.442   7.914   2.182 -1.3484 -0.5829  0.4938
   55C       C5 1251   7.489   7.704   2.186  0.2258 -0.3754  0.1336
   55C       H5 1252   7.461   7.683   2.084 -0.0571  2.0139 -0.3485
   55C       C4 1253   7.541   7.601   2.273 -0.3408 -0.4091  0.2518
   55C       N4 1254   7.542   7.482   2.228 -0.2138  0.7407 -0.3192
   55C      H41 1255   7.517   7.456   2.133 -0.8165 -3.3508  0.7733
   55C      H42 1256   7.575   7.421   2.301 -2.0764  1.5456  1.2808
   55C       N3 1257   7.605   7.626   2.383  0.2092  0.0009  0.6914
   55C       C2 1258   7.605   7.750   2.430  0.4058  0.4769 -0.0490
   55C       O2 1259   7.675   7.771   2.531  0.9826 -0.4959 -0.2170
   55C      C3' 1260   7.655   8.139   2.265  0.0352  0.2193  0.2048
   55C      H3' 1261   7.642   8.069   2.182  1.0140 -0.9000  0.9603
   55C      C2' 1262   7.680   8.054   2.391  0.2853 -0.1526 -0.5124
   55C     H2'1 1263   7.758   7.984   2.363 -2.0290 -2.9424 -0.4102
   55C      O2' 1264   7.719   8.123   2.508  0.0050 -0.0895 -0.5092
   55C     HO'2 1265   7.815   8.128   2.512 -0.0586  0.8076  1.4215
   55C      O3' 1266   7.740   8.249   2.247 -0.9851 -0.1109  0.7380
   56G        P 1267   7.870   8.237   2.154  0.0845 -0.0350  0.1524
   56G      O1P 1268   7.928   8.377   2.139 -0.5282  0.2904  0.1611
   56G      O2P 1269   7.839   8.160   2.030 -0.4163 -0.2345 -0.1172
   56G      O5' 1270   7.972   8.161   2.252 -0.1343 -0.4023 -1.2901
   56G      C5' 1271   8.028   8.225   2.369 -0.3101  0.6177 -0.6797
   56G     H5'1 1272   7.953   8.278   2.428  0.4943  2.4946 -1.2706
   56G     H5'2 1273   8.104   8.296   2.336  1.0161 -0.7179 -0.6186
   56G      C4' 1274   8.093   8.115   2.450 -0.4587 -0.3591 -0.1871
   56G      H4' 1275   8.128   8.163   2.542  1.0388  1.0130 -1.4086
   56G      O4' 1276   8.000   8.017   2.494 -0.5181  0.1880 -0.1395
   56G      C1' 1277   8.074   7.894   2.493  0.2831 -0.2474 -0.0133
   56G      H1' 1278   8.072   7.841   2.588  1.1418 -0.4054 -0.0757
   56G       N9 1279   8.029   7.795   2.384  0.0454 -1.0837 -0.1200
   56G       C8 1280   7.975   7.820   2.267  0.4355 -0.3042  0.0850
   56G       H8 1281   7.977   7.917   2.219  0.0100 -1.8163 -3.3454
   56G       N7 1282   7.929   7.719   2.205  0.3225 -0.1485 -0.2410
   56G       C5 1283   7.967   7.609   2.291 -0.1038 -0.1384 -0.4297
   56G       C6 1284   7.946   7.463   2.275  1.4284 -0.3250  0.5319
   56G       O6 1285   7.882   7.410   2.182  0.1456  0.3850 -0.6695
   56G       N1 1286   8.021   7.389   2.372  0.1465 -0.1284 -0.2704
   56G       H1 1287   8.016   7.289   2.358  1.9484 -0.1262 -1.1434
   56G       C2 1288   8.092   7.445   2.474 -0.2903 -0.4846  0.1234
   56G       N2 1289   8.151   7.363   2.554 -0.0219  0.3472  0.1916
   56G      H21 1290   8.144   7.263   2.539 -2.4070  0.6779 -1.4886
   56G      H22 1291   8.204   7.401   2.630  0.6158 -1.9040  0.9384
   56G       N3 1292   8.101   7.583   2.498  0.0122  0.0919  0.3801
   56G       C4 1293   8.038   7.659   2.396 -0.6713  0.4672 -0.4829
   56G      C3' 1294   8.215   8.053   2.388  0.0540 -0.1507 -0.0692
   56G      H3' 1295   8.195   8.020   2.286 -1.9026  0.7211 -0.0148
   56G      C2' 1296   8.222   7.928   2.474 -0.1591 -0.8508 -0.7060
   56G     H2'1 1297   8.272   7.846   2.423 -0.0055 -2.1468  1.4119
   56G      O2' 1298   8.282   7.962   2.600 -0.1216  0.3214  0.1583
   56G     HO'2 1299   8.325   8.047   2.586 -0.3124  0.2030 -1.2857
   56G      O3' 1300   8.322   8.140   2.405  0.2248 -0.0495 -0.1206
   57U        P 1301   8.429   8.163   2.288 -0.2738 -0.1950  0.4604
   57U      O1P 1302   8.531   8.259   2.330  0.3465 -0.1079 -0.4080
   57U      O2P 1303   8.350   8.190   2.167  0.3459  0.0142  0.0237
   57U      O5' 1304   8.493   8.020   2.278  0.3261  0.1380 -0.0135
   57U      C5' 1305   8.570   7.971   2.384  0.2642 -0.2979 -0.4112
   57U     H5'1 1306   8.521   7.969   2.482 -0.2270 -0.8543 -0.6627
   57U     H5'2 1307   8.663   8.026   2.394 -1.3939  2.4277  1.3338
   57U      C4' 1308   8.600   7.823   2.369  0.3974  0.2388 -0.0530
   57U      H4' 1309   8.676   7.789   2.438 -0.8800 -0.4131  1.0858
   57U      O4' 1310   8.487   7.739   2.393  0.2228  0.0396  0.0308
   57U      C1' 1311   8.492   7.627   2.301  0.0809  0.2527 -0.2548
   57U      H1' 1312   8.499   7.542   2.369  1.1250 -0.4968 -1.2689
   57U       N1 1313   8.377   7.608   2.208 -0.0196 -0.4619 -0.0713
   57U       C6 1314   8.330   7.715   2.137  0.3809 -0.8485  0.4008
   57U       H6 1315   8.364   7.816   2.150 -2.7979  0.5019 -0.6863
   57U       C5 1316   8.222   7.700   2.054  0.5199 -0.6463 -0.0559
   57U       H5 1317   8.176   7.784   2.005  1.0877  0.0508  0.5779
   57U       C4 1318   8.167   7.572   2.024  0.4449  0.0633 -0.2059
   57U       O4 1319   8.080   7.538   1.948 -0.0488  0.2590 -0.1831
   57U       N3 1320   8.223   7.465   2.095 -0.1645  0.0093  0.2965
   57U       H3 1321   8.183   7.372   2.092 -1.0539  0.3939 -1.3497
   57U       C2 1322   8.327   7.481   2.181  0.3787  0.1129  0.4536
   57U       O2 1323   8.377   7.375   2.224  0.1876  0.3366  0.5224
   57U      C3' 1324   8.652   7.787   2.227 -0.0611  0.1917  0.7323
   57U      H3' 1325   8.574   7.825   2.161 -1.2006 -1.4582  1.0746
   57U      C2' 1326   8.628   7.635   2.225  0.0984 -0.4240 -0.0736
   57U     H2'1 1327   8.624   7.603   2.121  0.5674  1.3443 -0.6798
   57U      O2' 1328   8.730   7.575   2.305  0.1375 -1.0290  0.0634
   57U     HO'2 1329   8.818   7.580   2.266 -0.6183 -0.0198 -1.6307
   57U      O3' 1330   8.788   7.823   2.193 -0.1848 -0.3000 -0.5593
   58A        P 1331   8.813   7.836   2.037 -0.0781 -0.3917 -0.0846
   58A      O1P 1332   8.952   7.890   2.022  0.8061  0.1646  0.5021
   58A      O2P 1333   8.704   7.903   1.969 -0.2068 -0.3247 -0.1277
   58A      O5' 1334   8.813   7.693   1.978 -0.0645 -0.0251  0.5573
   58A      C5' 1335   8.936   7.619   1.980  0.1810  0.4589 -0.3331
   58A     H5'1 1336   8.983   7.634   2.078  0.9199 -0.2611 -0.5705
   58A     H5'2 1337   9.009   7.653   1.907  0.0405 -2.7028 -2.1051
   58A      C4' 1338   8.915   7.469   1.955  0.8265  0.1746 -0.4163
   58A      H4' 1339   8.994   7.407   1.998 -0.4656 -1.1754  0.0832
   58A      O4' 1340   8.793   7.431   2.026 -0.0934  0.0718  0.6529
   58A      C1' 1341   8.731   7.327   1.953  0.5842  0.2166 -0.7529
   58A      H1' 1342   8.722   7.229   2.000  1.9797  0.4243 -0.0116
   58A       N9 1343   8.593   7.365   1.920  0.2202  0.0933 -0.6356
   58A       C8 1344   8.551   7.492   1.884 -0.5526  0.6079 -0.9667
   58A       H8 1345   8.612   7.581   1.887  0.9380 -0.4109  1.0950
   58A       N7 1346   8.426   7.486   1.840 -0.0501 -0.2756  0.1487
   58A       C5 1347   8.387   7.349   1.845  0.4117  0.5786 -0.1126
   58A       C6 1348   8.277   7.271   1.812  0.3530 -0.2128  1.1059
   58A       N6 1349   8.161   7.318   1.763 -0.4236 -0.0284 -0.0874
   58A      H61 1350   8.135   7.415   1.781  0.0937  0.0413  0.3170
   58A      H62 1351   8.077   7.263   1.770 -1.5298  1.7799  2.8766
   58A       N1 1352   8.285   7.136   1.804  0.4376 -0.2161  0.8524
   58A       C2 1353   8.396   7.079   1.844 -0.5964 -0.4890 -0.5662
   58A       H2 1354   8.390   6.974   1.821 -4.0274 -0.8436  1.3253
   58A       N3 1355   8.507   7.141   1.888  0.5700  0.1098 -0.3068
   58A       C4 1356   8.494   7.274   1.885  0.3397 -0.1945 -0.7622
   58A      C3' 1357   8.886   7.436   1.810 -0.4774 -0.1672  0.1100
   58A      H3' 1358   8.817   7.511   1.771  1.2449  1.4328  0.0132
   58A      C2' 1359   8.810   7.303   1.828  0.1192  0.9776 -0.1525
   58A     H2'1 1360   8.757   7.271   1.738  0.8884  0.7680 -0.5351
   58A      O2' 1361   8.901   7.197   1.856 -0.2015 -0.4347 -0.0618
   58A     HO'2 1362   8.984   7.233   1.823  0.4349 -1.3403  0.5034
   58A      O3' 1363   8.999   7.414   1.732  0.6431 -0.4201  0.4515
   59C        P 1364   9.011   7.441   1.579 -0.1689  0.5474  0.0931
   59C      O1P 1365   9.149   7.426   1.543  0.2387 -0.0391 -0.1232
   59C      O2P 1366   8.943   7.563   1.535 -0.4366 -0.4986 -0.3904
   59C      O5' 1367   8.934   7.325   1.510  0.2224 -0.0979 -0.1378
   59C      C5' 1368   8.988   7.196   1.501 -0.3614  0.3745 -0.4687
   59C     H5'1 1369   9.017   7.157   1.599  0.6344  0.3633 -0.7572
   59C     H5'2 1370   9.085   7.194   1.450 -0.8787 -0.3499 -1.4508
   59C      C4' 1371   8.886   7.093   1.453  0.4295  0.2971 -0.2489
   59C      H4' 1372   8.930   6.993   1.458  1.2682  0.5197 -2.1484
   59C      O4' 1373   8.775   7.081   1.541 -0.3383  0.2977 -0.2959
   59C      C1' 1374   8.667   7.045   1.466  0.1697 -0.7879  0.2059
   59C      H1' 1375   8.629   6.952   1.509  2.3786 -1.5127  0.7327
   59C       N1 1376   8.567   7.152   1.471 -0.1879 -0.0631 -0.9395
   59C       C6 1377   8.592   7.281   1.525 -0.1779 -0.1957 -0.2236
   59C       H6 1378   8.692   7.305   1.557  0.5774 -2.0339 -1.0542
   59C       C5 1379   8.491   7.372   1.523  0.2524  0.2115  0.0397
   59C       H5 1380   8.497   7.474   1.558  0.3824  0.5640 -0.9594
   59C       C4 1381   8.363   7.326   1.477  0.0696  0.2994  0.6831
   59C       N4 1382   8.257   7.399   1.491  0.1274 -0.3222  0.4281
   59C      H41 1383   8.268   7.495   1.522  2.6392 -0.9513  1.8018
   59C      H42 1384   8.177   7.354   1.449  1.7961 -2.5795 -0.5441
   59C       N3 1385   8.340   7.206   1.433  0.2608 -0.6053 -0.6107
   59C       C2 1386   8.439   7.119   1.428  0.3788 -0.0837 -0.2691
   59C       O2 1387   8.412   7.009   1.377 -0.7297  0.7552  0.0701
   59C      C3' 1388   8.829   7.121   1.318  0.3113 -0.6885  0.2541
   59C      H3' 1389   8.801   7.226   1.328 -0.5807 -0.9745  0.7753
   59C      C2' 1390   8.716   7.016   1.320  0.1197 -0.3472  0.1097
   59C     H2'1 1391   8.637   7.033   1.246  0.2655 -1.7481 -0.3862
   59C      O2' 1392   8.750   6.883   1.310  0.3408 -0.4159 -0.5297
   59C     HO'2 1393   8.835   6.867   1.268  0.4335 -0.9582 -0.1506
   59C      O3' 1394   8.929   7.098   1.215  0.6568 -0.3138  0.3141
   60U        P 1395   8.914   7.158   1.074 -0.1167  0.3466  0.1538
   60U      O1P 1396   9.030   7.111   0.998  0.0014  0.7331  0.3528
   60U      O2P 1397   8.913   7.301   1.100  0.4572  0.0240 -0.1759
   60U      O5' 1398   8.777   7.107   1.006 -0.7998  0.0379  0.1943
   60U      C5' 1399   8.752   6.976   0.951 -0.7668  0.3021  0.0948
   60U     H5'1 1400   8.784   6.897   1.019 -0.3559  1.7845  1.6764
   60U     H5'2 1401   8.811   6.958   0.861  0.0808 -2.7661  1.1353
   60U      C4' 1402   8.606   6.948   0.908 -0.5547  0.3505 -0.1495
   60U      H4' 1403   8.598   6.853   0.856 -0.5560  0.3771 -0.1970
   60U      O4' 1404   8.509   6.955   1.011 -0.1995  0.1890 -0.1681
   60U      C1' 1405   8.389   7.019   0.969  0.1546 -0.6490  0.0415
   60U      H1' 1406   8.298   6.965   0.994 -1.1007  0.6164 -1.5213
   60U       N1 1407   8.375   7.160   1.032 -0.1418  0.1475 -0.9409
   60U       C6 1408   8.487   7.225   1.091  0.1484  0.5931  0.5583
   60U       H6 1409   8.584   7.179   1.094  0.8992  2.1480  1.3363
   60U       C5 1410   8.476   7.355   1.139  0.4992  0.6471  0.3203
   60U       H5 1411   8.558   7.412   1.180 -0.5681  1.6324  1.1390
   60U       C4 1412   8.345   7.422   1.147 -0.1132  1.0880  0.0375
   60U       O4 1413   8.325   7.535   1.184 -0.1423  0.6276 -0.4834
   60U       N3 1414   8.240   7.351   1.092 -0.1203 -0.1656 -0.2553
   60U       H3 1415   8.153   7.401   1.103 -0.4194 -1.1010  2.3406
   60U       C2 1416   8.250   7.226   1.034  0.0434 -0.7529 -0.1150
   60U       O2 1417   8.146   7.178   0.989  0.3557  0.2259 -0.4110
   60U      C3' 1418   8.559   7.048   0.807  0.0509  0.1018  0.6707
   60U      H3' 1419   8.573   7.150   0.843 -1.9510  0.6631  0.0240
   60U      C2' 1420   8.410   7.043   0.813  0.9320  0.3191  0.3844
   60U     H2'1 1421   8.363   7.137   0.784  0.4027 -0.4981 -1.5686
   60U      O2' 1422   8.355   6.928   0.752  0.0987  0.1911  0.5570
   60U     HO'2 1423   8.389   6.925   0.662 -0.4303  0.4641  0.3420
   60U      O3' 1424   8.630   7.026   0.688  0.0902 -0.4105  0.3842
   61U        P 1425   8.632   7.124   0.564  0.2943 -0.0625 -0.3425
   61U      O1P 1426   8.492   7.143   0.524 -0.0533 -0.2486  0.0128
   61U      O2P 1427   8.730   7.080   0.467 -0.5202 -0.1773 -0.1310
   61U      O5' 1428   8.681   7.263   0.627 -0.2045  0.1506 -0.8227
   61U      C5' 1429   8.810   7.280   0.664  0.4346 -0.5490 -0.5462
   61U     H5'1 1430   8.884   7.274   0.584  0.3130 -1.1839 -0.6179
   61U     H5'2 1431   8.839   7.203   0.737  0.9415  0.1671  0.0213
   61U      C4' 1432   8.824   7.416   0.743 -0.7023 -0.3094 -0.2357
   61U      H4' 1433   8.919   7.417   0.797 -1.1574  3.5762  0.7837
   61U      O4' 1434   8.818   7.538   0.663 -0.7896 -0.1159  0.0420
   61U      C1' 1435   8.706   7.617   0.684  1.3118  0.4894 -0.0354
   61U      H1' 1436   8.738   7.712   0.728 -0.2705  0.2089  1.8501
   61U       N1 1437   8.629   7.632   0.549  0.3722  0.4046 -0.6917
   61U       C6 1438   8.626   7.532   0.449  0.5214  0.2898 -0.0627
   61U       H6 1439   8.685   7.442   0.462 -1.9977 -1.5346 -0.5959
   61U       C5 1440   8.543   7.556   0.343 -0.1963  0.2205 -0.0269
   61U       H5 1441   8.527   7.482   0.265 -0.6196  0.6353 -0.3401
   61U       C4 1442   8.465   7.677   0.325 -0.5126  0.4543 -0.9598
   61U       O4 1443   8.389   7.701   0.238 -0.0237  1.2196  0.4229
   61U       N3 1444   8.478   7.762   0.432  0.0496  0.2545  0.3835
   61U       H3 1445   8.412   7.839   0.434  1.1452  1.2328  0.2996
   61U       C2 1446   8.548   7.746   0.543 -0.6466 -0.3841 -0.1907
   61U       O2 1447   8.554   7.835   0.630 -0.4725  0.6999  0.2060
   61U      C3' 1448   8.719   7.428   0.856  0.6263  0.4902  0.0024
   61U      H3' 1449   8.672   7.330   0.859 -1.0779  1.0921 -2.8725
   61U      C2' 1450   8.621   7.529   0.784 -0.1183  0.3482  0.1827
   61U     H2'1 1451   8.546   7.475   0.726  0.0324  1.0430 -0.6770
   61U      O2' 1452   8.554   7.611   0.880 -0.0861 -0.6395  0.3477
   61U     HO'2 1453   8.588   7.576   0.962  1.6793 -2.4094 -1.0374
   61U      O3' 1454   8.766   7.478   0.978  0.2763 -0.6336 -0.7287
   61U      H3T 1455   8.817   7.409   1.020  0.1506 -0.0247  0.4422
   62G      O5' 1456   7.396   7.013   1.207 -0.0087 -0.3812 -0.2524
   62G      H5T 1457   7.391   6.989   1.300 -1.7964  0.0466 -0.2041
   62G      C5' 1458   7.373   6.891   1.135  0.0316  0.1768  0.2807
   62G     H5'1 1459   7.316   6.917   1.046  0.0207 -1.4792 -0.2152
   62G     H5'2 1460   7.326   6.825   1.208 -1.0820 -0.6586 -1.1275
   62G      C4' 1461   7.492   6.819   1.090  0.0554  0.3910 -0.0159
   62G      H4' 1462   7.454   6.737   1.029 -0.2884 -0.1971  0.9559
   62G      O4' 1463   7.578   6.908   1.015  0.0233 -0.1452  0.5082
   62G      C1' 1464   7.708   6.894   1.063 -0.1589  0.1708  0.1923
   62G      H1' 1465   7.781   6.874   0.985 -0.4070  1.9905 -0.5724
   62G       N9 1466   7.757   7.014   1.131  0.1204  0.8392 -0.2325
   62G       C8 1467   7.690   7.127   1.161 -0.2649  0.2252 -0.0468
   62G       H8 1468   7.589   7.145   1.127  0.6889  1.3410 -2.4843
   62G       N7 1469   7.760   7.212   1.238  0.1498  0.1743  0.4419
   62G       C5 1470   7.884   7.149   1.243 -0.0213 -0.8119 -1.1124
   62G       C6 1471   8.008   7.196   1.304 -0.3014 -0.6226 -0.2406
   62G       O6 1472   8.021   7.294   1.376 -0.3565 -0.2249 -0.1104
   62G       N1 1473   8.108   7.096   1.299  0.0374 -0.5540  0.6702
   62G       H1 1474   8.197   7.114   1.344 -0.0231  0.7662  0.3134
   62G       C2 1475   8.094   6.983   1.238  0.1214 -0.0622  0.1527
   62G       N2 1476   8.198   6.909   1.238 -0.0639  0.5826  0.2571
   62G      H21 1477   8.279   6.943   1.288 -2.2007  3.6921  1.9762
   62G      H22 1478   8.186   6.820   1.193 -0.4179  1.1436 -0.8098
   62G       N3 1479   7.985   6.941   1.177  0.2903 -0.0415 -0.0466
   62G       C4 1480   7.885   7.027   1.183 -0.6182 -0.8544 -0.1410
   62G      C3' 1481   7.569   6.774   1.217 -0.2352 -0.3070  0.2815
   62G      H3' 1482   7.554   6.860   1.283 -0.7518 -0.9725  1.0512
   62G      C2' 1483   7.707   6.774   1.158 -0.3655  0.1381  0.0155
   62G     H2'1 1484   7.783   6.780   1.236  1.8766  0.0082 -2.0481
   62G      O2' 1485   7.726   6.650   1.081  0.3036 -0.0220 -0.3714
   62G     HO'2 1486   7.650   6.627   1.028 -2.5145 -0.3918  3.4783
   62G      O3' 1487   7.519   6.649   1.273  0.3747 -0.2693  1.3221
   63U        P 1488   7.554   6.599   1.421  0.1443  0.4323 -0.3194
   63U      O1P 1489   7.484   6.470   1.445  0.4542  0.3503 -0.2977
   63U      O2P 1490   7.518   6.712   1.509  0.1207 -0.2709 -0.1780
   63U      O5' 1491   7.712   6.581   1.443 -0.1888 -0.1609 -0.4798
   63U      C5' 1492   7.791   6.474   1.385  0.8007  0.1137 -0.5745
   63U     H5'1 1493   7.778   6.467   1.277  3.3535 -1.2603 -0.8753
   63U     H5'2 1494   7.760   6.376   1.422  1.2248  0.9195  2.1492
   63U      C4' 1495   7.941   6.499   1.415  0.5845  0.1713  0.0001
   63U      H4' 1496   7.995   6.415   1.372 -0.6914 -0.1964 -0.9404
   63U      O4' 1497   7.981   6.628   1.368 -1.4494  0.1581  0.3580
   63U      C1' 1498   8.086   6.681   1.460 -0.4144 -0.2688  0.1348
   63U      H1' 1499   8.180   6.689   1.405  1.0665  3.2378  2.7666
   63U       N1 1500   8.031   6.813   1.516  0.0320  0.0277  1.0138
   63U       C6 1501   7.894   6.845   1.533 -0.9786 -0.7471 -0.0703
   63U       H6 1502   7.828   6.766   1.501 -1.3450  0.1603 -1.6850
   63U       C5 1503   7.851   6.959   1.589 -0.2065 -0.1896 -0.4410
   63U       H5 1504   7.745   6.976   1.602 -0.3993 -1.0015 -0.8705
   63U       C4 1505   7.941   7.057   1.633 -0.1596 -0.0661 -0.0604
   63U       O4 1506   7.912   7.168   1.674  0.4935  0.7611  0.4402
   63U       N3 1507   8.074   7.013   1.623 -0.0134  0.2060  0.9885
   63U       H3 1508   8.140   7.066   1.679 -0.2050 -0.1345  1.5435
   63U       C2 1509   8.124   6.889   1.579  1.1323 -0.2590  0.3107
   63U       O2 1510   8.245   6.859   1.593  0.4206 -0.3809 -0.0881
   63U      C3' 1511   7.973   6.504   1.563 -0.1548  0.3145  0.0828
   63U      H3' 1512   7.898   6.565   1.614  0.3056  1.0490 -0.1192
   63U      C2' 1513   8.109   6.572   1.566 -0.2096 -0.3257  0.8836
   63U     H2'1 1514   8.113   6.619   1.665  1.0551  1.1598  0.1625
   63U      O2' 1515   8.227   6.494   1.531  0.2878  0.2275 -1.0646
   63U     HO'2 1516   8.215   6.408   1.571 -0.2672  1.5390  1.7929
   63U      O3' 1517   7.981   6.371   1.616  0.0539  0.3942 -0.4062
   64A        P 1518   7.938   6.357   1.771  0.4197 -0.0951  0.0465
   64A      O1P 1519   7.941   6.219   1.818  0.2095 -0.2336 -0.0639
   64A      O2P 1520   7.810   6.428   1.797  0.2392  0.3878 -0.6150
   64A      O5' 1521   8.061   6.440   1.843  0.5072  0.2285  0.1808
   64A      C5' 1522   8.176   6.384   1.895  0.9835  0.3847 -0.3638
   64A     H5'1 1523   8.239   6.371   1.807 -0.5414  0.4521 -1.5056
   64A     H5'2 1524   8.151   6.290   1.944  0.0674  0.4695 -0.6555
   64A      C4' 1525   8.239   6.473   1.999 -0.4002 -0.2962 -0.4210
   64A      H4' 1526   8.325   6.420   2.041  0.8764  2.0528  0.1278
   64A      O4' 1527   8.285   6.594   1.945  0.7271  0.2121 -0.3541
   64A      C1' 1528   8.274   6.687   2.057  0.8408 -0.8636  0.4587
   64A      H1' 1529   8.368   6.742   2.070  1.3809 -2.2696  3.3054
   64A       N9 1530   8.169   6.785   2.016 -0.9638  0.3706 -0.3530
   64A       C8 1531   8.058   6.768   1.942  0.1393 -0.5030  0.6592
   64A       H8 1532   8.029   6.671   1.905  0.9918 -0.2064 -0.9041
   64A       N7 1533   7.988   6.878   1.915  0.4831 -0.2072 -0.4384
   64A       C5 1534   8.069   6.975   1.984  0.5043 -0.6050  0.4235
   64A       C6 1535   8.063   7.113   2.002 -0.5795 -0.2295 -0.0236
   64A       N6 1536   7.971   7.193   1.958  0.1920 -0.2473 -0.0692
   64A      H61 1537   7.913   7.157   1.883  2.3851 -2.5765 -0.7948
   64A      H62 1538   7.980   7.289   1.989  1.7102 -0.2079 -0.5512
   64A       N1 1539   8.152   7.176   2.082 -0.1058  0.5076  0.2517
   64A       C2 1540   8.252   7.101   2.137 -0.6489  1.1274 -0.6533
   64A       H2 1541   8.324   7.149   2.201 -0.2600 -0.4423  0.1318
   64A       N3 1542   8.272   6.970   2.127  0.6709 -0.2078  0.0345
   64A       C4 1543   8.174   6.915   2.047  0.7132 -0.0052  0.7428
   64A      C3' 1544   8.151   6.509   2.122 -0.0677  0.0037  1.0812
   64A      H3' 1545   8.054   6.551   2.096 -0.1857  0.2938  1.9402
   64A      C2' 1546   8.235   6.620   2.184 -0.9759 -0.7132  0.7628
   64A     H2'1 1547   8.178   6.680   2.255  0.1301  1.5003 -0.1324
   64A      O2' 1548   8.350   6.559   2.245 -0.0777 -1.1026 -0.8015
   64A     HO'2 1549   8.324   6.484   2.299  1.8471 -1.5489 -0.4175
   64A      O3' 1550   8.137   6.394   2.211  0.0700 -0.5556  0.2233
   65C        P 1551   8.002   6.373   2.307 -0.1506  0.0217 -0.5381
   65C      O1P 1552   8.014   6.243   2.360  0.2288 -0.0995 -0.6438
   65C      O2P 1553   7.880   6.414   2.233 -0.0576 -0.4363 -0.1943
   65C      O5' 1554   8.027   6.482   2.423 -0.2672  0.0018  0.4227
   65C      C5' 1555   8.114   6.447   2.524  0.5383  0.7783  1.0196
   65C     H5'1 1556   8.204   6.394   2.495 -0.8738 -1.0084 -0.3458
   65C     H5'2 1557   8.065   6.378   2.593 -1.0477 -0.1654 -0.9334
   65C      C4' 1558   8.161   6.574   2.590 -0.7397 -1.0766 -0.2266
   65C      H4' 1559   8.243   6.540   2.653  0.3888 -1.2978 -1.7339
   65C      O4' 1560   8.216   6.671   2.501 -0.0379  0.0809 -0.0707
   65C      C1' 1561   8.196   6.804   2.556  0.4361 -0.3426 -0.3791
   65C      H1' 1562   8.290   6.859   2.557  1.2215 -1.6297  0.9769
   65C       N1 1563   8.095   6.882   2.477 -0.9500 -0.1485 -0.0450
   65C       C6 1564   8.012   6.816   2.384 -0.1828 -0.2715 -0.6204
   65C       H6 1565   8.017   6.709   2.372  0.3179 -0.2367 -0.7681
   65C       C5 1566   7.933   6.888   2.298  0.1659 -0.0140  0.1437
   65C       H5 1567   7.861   6.842   2.232 -0.1348  0.1402  0.3578
   65C       C4 1568   7.936   7.030   2.319  0.3921  0.4329  0.7404
   65C       N4 1569   7.848   7.103   2.252  0.6651  0.7186 -0.4569
   65C      H41 1570   7.792   7.050   2.187 -0.8123 -0.1408  1.4236
   65C      H42 1571   7.833   7.202   2.268 -6.0038 -0.0919  1.1363
   65C       N3 1572   8.020   7.097   2.393 -0.2533  0.9591  0.1516
   65C       C2 1573   8.099   7.021   2.471  0.2568 -0.4070 -0.5352
   65C       O2 1574   8.162   7.079   2.559  0.1672 -0.5954  0.2054
   65C      C3' 1575   8.059   6.658   2.670  0.0042  0.3476  0.1023
   65C      H3' 1576   7.973   6.680   2.608  1.1774  0.0345 -1.7306
   65C      C2' 1577   8.143   6.779   2.694  0.3188 -0.2926 -0.0564
   65C     H2'1 1578   8.083   6.864   2.729 -0.4050 -1.1669  0.8940
   65C      O2' 1579   8.247   6.759   2.778 -0.0953 -0.4078 -0.1306
   65C     HO'2 1580   8.221   6.692   2.841  1.7329 -0.9988  0.0598
   65C      O3' 1581   8.032   6.587   2.790 -0.6108 -0.6256  0.2056
   66G        P 1582   7.898   6.625   2.871 -0.0333  0.2166  0.1522
   66G      O1P 1583   7.893   6.540   2.991 -0.2258  0.1477  0.2869
   66G      O2P 1584   7.789   6.623   2.772  0.4451  0.6360 -0.4124
   66G      O5' 1585   7.917   6.772   2.913  0.0530 -0.0797  0.0457
   66G      C5' 1586   7.986   6.807   3.032 -0.1325 -0.6704 -0.3979
   66G     H5'1 1587   8.087   6.764   3.028  1.1083  2.0770 -1.4457
   66G     H5'2 1588   7.946   6.768   3.125  1.2277 -1.8503 -0.2758
   66G      C4' 1589   8.003   6.959   3.045 -0.4546  0.5629 -0.3701
   66G      H4' 1590   8.073   6.979   3.126 -0.7465 -0.8938  0.2907
   66G      O4' 1591   8.058   7.021   2.924  0.5128 -0.3194 -0.1001
   66G      C1' 1592   7.988   7.139   2.896 -0.0906  0.5367 -0.5286
   66G      H1' 1593   8.060   7.219   2.880  0.5592  0.3234  1.1795
   66G       N9 1594   7.896   7.134   2.781  0.2638  0.6449  0.7536
   66G       C8 1595   7.826   7.027   2.729  0.7175  0.2813  0.4223
   66G       H8 1596   7.826   6.921   2.752  0.9747 -0.8939 -3.9973
   66G       N7 1597   7.754   7.066   2.623  0.1621  0.8358  0.4663
   66G       C5 1598   7.759   7.204   2.619  0.4136 -0.2150 -0.3170
   66G       C6 1599   7.709   7.301   2.532 -0.3894 -0.1946 -0.2292
   66G       O6 1600   7.637   7.282   2.435  0.2700 -0.2630  0.3270
   66G       N1 1601   7.728   7.431   2.574  0.4800  0.2820  0.1603
   66G       H1 1602   7.677   7.504   2.527  1.0329  0.5053 -0.0969
   66G       C2 1603   7.816   7.460   2.674 -0.3128 -0.3827  0.5476
   66G       N2 1604   7.822   7.588   2.709 -0.4687 -0.6272 -0.2651
   66G      H21 1605   7.782   7.658   2.649 -0.5263  0.1448  0.6553
   66G      H22 1606   7.893   7.610   2.778  0.4239 -1.0249 -1.0216
   66G       N3 1607   7.889   7.371   2.742  0.0599 -0.2304  0.0608
   66G       C4 1608   7.851   7.242   2.712 -0.0418 -0.5348  0.5871
   66G      C3' 1609   7.872   7.032   3.079  0.3153  0.6885 -0.2137
   66G      H3' 1610   7.794   6.991   3.016  1.1630 -1.4787  0.0520
   66G      C2' 1611   7.908   7.168   3.021 -0.5775 -0.4881  0.0542
   66G     H2'1 1612   7.828   7.229   2.978 -0.0658 -0.1130 -0.3730
   66G      O2' 1613   7.979   7.258   3.107  0.0201  0.2438  0.0874
   66G     HO'2 1614   7.917   7.296   3.170  1.3937 -0.8741  2.2272
   66G      O3' 1615   7.841   7.047   3.217  0.1419  0.1430 -0.5863
   67G        P 1616   7.700   7.106   3.267 -0.0834 -0.3956 -0.3286
   67G      O1P 1617   7.688   7.081   3.416 -0.3848 -0.1074  0.3144
   67G      O2P 1618   7.593   7.060   3.182  0.5129 -0.5238  0.2690
   67G      O5' 1619   7.713   7.265   3.236  0.2066  0.0710  0.2927
   67G      C5' 1620   7.771   7.352   3.322  0.3121  0.0480  0.0034
   67G     H5'1 1621   7.878   7.333   3.329  0.0382 -0.9271  2.7474
   67G     H5'2 1622   7.737   7.343   3.425  0.1649  2.1461  0.1828
   67G      C4' 1623   7.738   7.488   3.268 -0.3884 -0.2224  0.9366
   67G      H4' 1624   7.779   7.560   3.339  1.4013  1.2523 -1.4665
   67G      O4' 1625   7.784   7.519   3.136  0.2186  0.4046  0.6695
   67G      C1' 1626   7.689   7.604   3.067 -0.4631  0.0039  0.9027
   67G      H1' 1627   7.731   7.694   3.022 -0.1593 -0.6149 -0.0774
   67G       N9 1628   7.606   7.526   2.966 -0.3692  0.2705  0.5536
   67G       C8 1629   7.594   7.385   2.957  0.1288 -0.0631  1.0407
   67G       H8 1630   7.651   7.320   3.021 -0.4961 -1.4011  0.2652
   67G       N7 1631   7.529   7.339   2.851  0.5857 -0.1551 -0.4134
   67G       C5 1632   7.493   7.460   2.786  0.5260 -1.0474 -0.8086
   67G       C6 1633   7.416   7.489   2.663 -0.1936 -0.4816 -0.7185
   67G       O6 1634   7.376   7.412   2.581  0.0261  0.1657  0.1208
   67G       N1 1635   7.379   7.626   2.647  0.2949  0.5989  0.1270
   67G       H1 1636   7.317   7.647   2.570  2.3344  0.9337 -1.5401
   67G       C2 1637   7.427   7.720   2.725  0.2160 -0.3451 -0.9981
   67G       N2 1638   7.404   7.837   2.696  0.3068  0.1945  0.1623
   67G      H21 1639   7.334   7.854   2.624  0.9760  3.2234  0.0880
   67G      H22 1640   7.409   7.906   2.770 -0.1054  1.5911 -1.0560
   67G       N3 1641   7.498   7.703   2.835  0.3112  0.9124  0.7844
   67G       C4 1642   7.530   7.574   2.860 -0.6732 -0.0240 -0.2740
   67G      C3' 1643   7.596   7.533   3.270 -0.0510  0.1273 -0.2339
   67G      H3' 1644   7.537   7.461   3.213  0.1388  0.2990 -0.6538
   67G      C2' 1645   7.600   7.654   3.174  0.7223  0.7944 -0.0305
   67G     H2'1 1646   7.500   7.664   3.131  0.5758 -1.2508 -0.2296
   67G      O2' 1647   7.657   7.766   3.229  1.2019  0.0463 -0.4613
   67G     HO'2 1648   7.627   7.851   3.196  2.8436  0.9747  0.2904
   67G      O3' 1649   7.551   7.556   3.405  0.6806 -0.1611  0.5104
   68A        P 1650   7.388   7.522   3.428 -0.2122  0.2959 -0.4016
   68A      O1P 1651   7.350   7.554   3.568 -0.3722  0.4342  0.2315
   68A      O2P 1652   7.361   7.382   3.382 -0.4312  0.0085  0.3766
   68A      O5' 1653   7.302   7.618   3.332 -0.1070 -0.3915 -0.1045
   68A      C5' 1654   7.300   7.754   3.352 -0.2285 -0.8397 -0.0582
   68A     H5'1 1655   7.401   7.787   3.327 -0.6549 -1.6236 -3.2813
   68A     H5'2 1656   7.275   7.793   3.451  0.9519 -1.1815  0.3958
   68A      C4' 1657   7.222   7.832   3.246  0.1698 -0.1383 -0.3591
   68A      H4' 1658   7.211   7.935   3.280  1.4167  0.1766 -0.8680
   68A      O4' 1659   7.274   7.822   3.115 -0.2876  0.1330 -0.8505
   68A      C1' 1660   7.167   7.815   3.021  0.2160  0.2104 -0.4213
   68A      H1' 1661   7.166   7.887   2.939 -2.5952 -2.1600 -2.6298
   68A       N9 1662   7.170   7.678   2.970 -0.3237  0.1720 -0.7969
   68A       C8 1663   7.235   7.571   3.017 -0.5659  0.3893  1.0878
   68A       H8 1664   7.298   7.576   3.105 -0.1431  2.7087  0.7368
   68A       N7 1665   7.213   7.464   2.948  0.1287 -0.7397 -0.0454
   68A       C5 1666   7.124   7.509   2.852 -0.7076  0.8155  0.4414
   68A       C6 1667   7.051   7.446   2.750 -0.0434  0.3590 -0.5896
   68A       N6 1668   7.071   7.321   2.698 -0.4803  0.0263 -0.0042
   68A      H61 1669   7.158   7.273   2.719 -0.9024 -1.0562 -0.6249
   68A      H62 1670   7.022   7.307   2.611  0.6405  1.4171 -0.8995
   68A       N1 1671   6.971   7.514   2.671  0.3134  0.3390  0.4833
   68A       C2 1672   6.962   7.646   2.690 -0.6140  0.3947  0.1616
   68A       H2 1673   6.904   7.700   2.617 -0.6029 -0.9952 -0.9263
   68A       N3 1674   7.022   7.717   2.788  0.5133  0.7863  0.7549
   68A       C4 1675   7.100   7.638   2.860  0.1018 -0.1052 -0.7995
   68A      C3' 1676   7.081   7.788   3.243  0.0010  0.3370 -0.4990
   68A      H3' 1677   7.083   7.680   3.254 -0.8306  0.2800 -0.8797
   68A      C2' 1678   7.036   7.839   3.102  0.6345 -0.0133  0.0393
   68A     H2'1 1679   6.946   7.792   3.063 -0.3419  2.0182 -0.3298
   68A      O2' 1680   7.021   7.981   3.099  0.7560 -0.3842 -0.0131
   68A     HO'2 1681   6.949   8.012   3.156  1.6936  1.5704  0.1818
   68A      O3' 1682   7.000   7.840   3.352 -0.5743  0.3438 -0.5381
   69A        P 1683   6.877   7.750   3.403 -0.2503 -0.5098  0.1863
   69A      O1P 1684   6.798   7.825   3.507 -0.0191 -0.3723  0.0204
   69A      O2P 1685   6.923   7.614   3.433  0.1376  0.0683  0.0763
   69A      O5' 1686   6.786   7.738   3.265 -1.0259  0.9518  0.3057
   69A      C5' 1687   6.688   7.842   3.227 -0.2828 -0.2068 -0.1485
   69A     H5'1 1688   6.729   7.944   3.227 -0.7373  0.0908 -3.4110
   69A     H5'2 1689   6.609   7.844   3.301 -0.2869  1.7299 -0.1392
   69A      C4' 1690   6.624   7.823   3.094  0.6025  0.2535  0.0260
   69A      H4' 1691   6.584   7.918   3.059  0.3526 -0.2197 -0.9923
   69A      O4' 1692   6.708   7.765   2.997  0.1803  0.1046  0.2994
   69A      C1' 1693   6.639   7.672   2.912 -0.5934 -0.2387 -0.7517
   69A      H1' 1694   6.641   7.711   2.811  2.7905 -0.2996 -0.8424
   69A       N9 1695   6.704   7.541   2.913 -0.8041  0.4714 -0.1703
   69A       C8 1696   6.778   7.477   3.005  0.0446  0.8193 -0.3760
   69A       H8 1697   6.797   7.536   3.093 -0.7361 -0.5139  0.7321
   69A       N7 1698   6.834   7.359   2.973  0.1007 -0.2801 -0.2499
   69A       C5 1699   6.766   7.336   2.850 -0.3230  0.0631  0.0015
   69A       C6 1700   6.769   7.234   2.751 -0.0562  0.4723 -0.0828
   69A       N6 1701   6.830   7.119   2.754  0.4502  0.4761 -0.3687
   69A      H61 1702   6.898   7.099   2.827  2.8434  0.1068 -2.5748
   69A      H62 1703   6.795   7.049   2.690 -0.7797  2.5261 -2.0616
   69A       N1 1704   6.700   7.245   2.638  0.1725 -0.5150 -0.3606
   69A       C2 1705   6.629   7.351   2.622 -0.0959 -0.3115  0.0725
   69A       H2 1706   6.567   7.366   2.535 -0.0883 -0.2227  0.0823
   69A       N3 1707   6.612   7.456   2.707 -0.8277  0.3327 -0.4033
   69A       C4 1708   6.694   7.447   2.812 -0.0796 -0.5119  0.2236
   69A      C3' 1709   6.509   7.715   3.106 -0.2706  0.5307  0.3925
   69A      H3' 1710   6.551   7.637   3.168  0.7738  0.2650 -0.6158
   69A      C2' 1711   6.493   7.665   2.963  0.0542  0.5322 -0.2209
   69A     H2'1 1712   6.466   7.560   2.960  3.9135 -0.6108 -0.1801
   69A      O2' 1713   6.428   7.752   2.876 -0.0047 -0.2635  0.3843
   69A     HO'2 1714   6.337   7.762   2.903 -0.6721 -0.1371 -1.7012
   69A      O3' 1715   6.386   7.761   3.159  0.0293 -0.2480 -0.4993
   70U        P 1716   6.273   7.649   3.197  0.0816 -0.0023 -0.0085
   70U      O1P 1717   6.153   7.714   3.258 -0.1779  0.1234 -0.1518
   70U      O2P 1718   6.332   7.536   3.263 -0.8065 -0.2213 -0.6122
   70U      O5' 1719   6.224   7.586   3.059 -0.5837 -0.4780 -0.6761
   70U      C5' 1720   6.124   7.645   2.975 -0.4666  0.8833 -0.9476
   70U     H5'1 1721   6.153   7.744   2.940 -1.2251  1.9328  1.1997
   70U     H5'2 1722   6.034   7.655   3.037  0.0420  0.4076 -0.1144
   70U      C4' 1723   6.092   7.552   2.856 -0.1574  0.5487 -0.3724
   70U      H4' 1724   6.010   7.590   2.796  0.1689  1.2300 -0.3970
   70U      O4' 1725   6.203   7.523   2.779  0.3194 -0.5579  0.6594
   70U      C1' 1726   6.181   7.402   2.714  0.0234  0.5514 -0.0946
   70U      H1' 1727   6.167   7.412   2.606  0.1618  0.0198 -0.1706
   70U       N1 1728   6.294   7.305   2.747  0.4231  0.4232 -0.6662
   70U       C6 1729   6.351   7.304   2.873  0.2558  1.1234 -0.1374
   70U       H6 1730   6.343   7.388   2.941  1.6826 -0.2709  1.8697
   70U       C5 1731   6.437   7.206   2.910  0.0853 -0.1615  0.1904
   70U       H5 1732   6.480   7.207   3.009  0.7606  2.6946 -0.0289
   70U       C4 1733   6.468   7.093   2.821 -0.3737 -0.1131 -0.2983
   70U       O4 1734   6.556   7.008   2.844 -0.0494  0.0669  0.1568
   70U       N3 1735   6.412   7.105   2.694  0.1313 -0.4506 -0.0379
   70U       H3 1736   6.449   7.038   2.628  2.1654  0.3731  0.1870
   70U       C2 1737   6.327   7.200   2.656  1.0703 -0.3905 -0.0281
   70U       O2 1738   6.276   7.190   2.544  0.0238  0.1167 -0.0439
   70U      C3' 1739   6.040   7.407   2.900  0.8722 -0.1319 -0.2144
   70U      H3' 1740   6.109   7.371   2.976  0.6909  1.5282  0.7853
   70U      C2' 1741   6.053   7.334   2.764 -0.3993  0.0206  0.1124
   70U     H2'1 1742   6.069   7.227   2.775  0.6680  0.2849  1.2584
   70U      O2' 1743   5.953   7.372   2.672 -0.0814 -0.0267 -0.1229
   70U     HO'2 1744   5.894   7.439   2.705  1.1093 -0.1153  2.4562
   70U      O3' 1745   5.906   7.419   2.959  0.0454 -0.3916  0.5744
   71A        P 1746   5.840   7.296   3.029  0.0155 -0.5848 -0.0525
   71A      O1P 1747   5.703   7.344   3.046 -0.2144 -0.1172 -0.1188
   71A      O2P 1748   5.924   7.262   3.148 -0.2651 -0.3780 -0.6116
   71A      O5' 1749   5.834   7.174   2.922  0.2462 -0.0713  0.0529
   71A      C5' 1750   5.741   7.172   2.814  0.6175  0.1911  0.2614
   71A     H5'1 1751   5.737   7.260   2.750 -0.8695 -1.3814 -1.9299
   71A     H5'2 1752   5.640   7.164   2.854  0.4478 -0.9320 -0.3719
   71A      C4' 1753   5.762   7.047   2.728  0.2146 -0.4393  0.1154
   71A      H4' 1754   5.692   7.038   2.645  0.5796 -1.5827 -0.0758
   71A      O4' 1755   5.896   7.041   2.675  0.5248 -0.2847  0.6707
   71A      C1' 1756   5.936   6.902   2.658 -0.5259 -0.8343 -0.1371
   71A      H1' 1757   5.973   6.868   2.561  0.5227 -0.1111 -0.0098
   71A       N9 1758   6.057   6.879   2.746  0.0445 -0.6021  0.4462
   71A       C8 1759   6.107   6.951   2.851  0.4784 -0.1948 -0.0773
   71A       H8 1760   6.049   7.032   2.892  1.8069 -0.5431  2.7546
   71A       N7 1761   6.214   6.909   2.907 -0.8078 -0.7747  0.5911
   71A       C5 1762   6.240   6.796   2.830 -0.1563 -0.3518  0.1147
   71A       C6 1763   6.344   6.699   2.837  0.0167 -0.2920  0.4561
   71A       N6 1764   6.453   6.701   2.915  0.6408  0.5546 -0.2128
   71A      H61 1765   6.467   6.766   2.992 -1.9025  0.9643  0.0071
   71A      H62 1766   6.519   6.627   2.897 -0.3982 -0.6459  0.7415
   71A       N1 1767   6.345   6.596   2.752  0.7461  0.1848 -0.3109
   71A       C2 1768   6.250   6.595   2.659 -0.0332 -0.0767  0.1546
   71A       H2 1769   6.253   6.511   2.591  0.5543 -0.3009  0.4403
   71A       N3 1770   6.149   6.677   2.646 -0.1262 -0.3641  0.3938
   71A       C4 1771   6.148   6.775   2.735 -0.1545 -0.0944 -0.4135
   71A      C3' 1772   5.752   6.923   2.814  0.9969 -0.1515  0.8453
   71A      H3' 1773   5.809   6.938   2.906  1.0999  1.1860  0.5832
   71A      C2' 1774   5.812   6.826   2.710 -0.1090  0.3557  0.0113
   71A     H2'1 1775   5.846   6.737   2.763  1.7813  1.2780  0.4695
   71A      O2' 1776   5.733   6.797   2.596  0.3841 -0.2799  0.1484
   71A     HO'2 1777   5.652   6.849   2.600  0.5057 -0.0469 -0.3122
   71A      O3' 1778   5.617   6.884   2.836  0.0371  0.5737 -0.0106
   72G        P 1779   5.583   6.763   2.929  0.4331 -0.3730  0.7480
   72G      O1P 1780   5.435   6.771   2.936 -0.0736  0.5189 -0.1286
   72G      O2P 1781   5.658   6.788   3.046  0.2698 -0.0088 -0.0817
   72G      O5' 1782   5.630   6.627   2.878  0.1013  0.1827  0.5645
   72G      C5' 1783   5.561   6.553   2.782  0.2859 -0.4713 -0.1238
   72G     H5'1 1784   5.574   6.603   2.686  2.4405  0.2026  0.4648
   72G     H5'2 1785   5.456   6.534   2.804  0.5630 -1.9076  0.1008
   72G      C4' 1786   5.620   6.416   2.766  0.9261  0.1619  0.4221
   72G      H4' 1787   5.549   6.359   2.706 -0.5097  1.4293  0.8472
   72G      O4' 1788   5.740   6.412   2.687 -0.5365 -0.6730 -0.7732
   72G      C1' 1789   5.833   6.318   2.759  0.1300  0.5186 -0.3390
   72G      H1' 1790   5.879   6.245   2.691  2.9709  1.4250  0.4833
   72G       N9 1791   5.937   6.383   2.845  0.7325 -0.2341  0.1124
   72G       C8 1792   5.949   6.514   2.895  0.1447  0.5244  0.1488
   72G       H8 1793   5.867   6.584   2.896  0.4064  0.9726 -2.5948
   72G       N7 1794   6.049   6.537   2.966 -0.4993  0.1803 -0.1821
   72G       C5 1795   6.127   6.426   2.939 -0.2816  0.0590  0.3443
   72G       C6 1796   6.259   6.392   3.002  0.1048 -0.2900  0.0207
   72G       O6 1797   6.327   6.447   3.089  0.6019  0.6754  0.2896
   72G       N1 1798   6.298   6.267   2.961  0.1524 -0.5993  0.1668
   72G       H1 1799   6.372   6.224   3.015 -0.3320 -3.2674 -1.0726
   72G       C2 1800   6.224   6.183   2.894 -0.4717  0.6792  0.3922
   72G       N2 1801   6.273   6.065   2.874  0.6701  0.0530 -0.4089
   72G      H21 1802   6.367   6.038   2.897  0.2966 -0.3704  0.7260
   72G      H22 1803   6.203   6.000   2.841 -1.2780  0.7459  2.0396
   72G       N3 1804   6.109   6.206   2.836 -0.0708  0.1674  0.3311
   72G       C4 1805   6.064   6.330   2.865  0.6944  0.0930 -0.8450
   72G      C3' 1806   5.642   6.338   2.895 -0.4991 -0.2382  0.2468
   72G      H3' 1807   5.685   6.409   2.966 -2.1106  2.3395 -1.2247
   72G      C2' 1808   5.751   6.230   2.856 -0.0863 -0.7456  0.4444
   72G     H2'1 1809   5.808   6.189   2.939 -1.6454 -2.8589  0.5600
   72G      O2' 1810   5.692   6.123   2.776 -0.1349 -0.2641 -0.0221
   72G     HO'2 1811   5.610   6.097   2.819  0.3922 -2.1711 -0.0430
   72G      O3' 1812   5.531   6.271   2.946 -0.4202  0.1796 -0.2507
   73A        P 1813   5.505   6.250   3.104 -0.1063 -0.1339 -0.4895
   73A      O1P 1814   5.375   6.187   3.133 -0.5730 -0.2593  0.2420
   73A      O2P 1815   5.541   6.379   3.171 -0.0624  0.2338  0.2970
   73A      O5' 1816   5.617   6.141   3.147  0.0602 -0.0739 -0.1211
   73A      C5' 1817   5.620   5.999   3.095  0.8702 -0.0107  0.4949
   73A     H5'1 1818   5.596   5.998   2.989 -0.0525 -2.8731  0.6509
   73A     H5'2 1819   5.532   5.943   3.126 -0.1799  1.1011 -0.3652
   73A      C4' 1820   5.751   5.917   3.114 -0.0611 -0.8593  0.2115
   73A      H4' 1821   5.743   5.823   3.060  2.2369  0.2581 -2.3558
   73A      O4' 1822   5.860   5.983   3.058  0.5222 -0.4197 -0.0403
   73A      C1' 1823   5.973   5.950   3.130  0.1032 -0.1012  0.1818
   73A      H1' 1824   6.046   5.907   3.063  0.8530 -1.9194  2.0356
   73A       N9 1825   6.030   6.070   3.203  0.2205 -0.3339  0.3452
   73A       C8 1826   5.963   6.183   3.233 -1.1491  0.1677  0.0775
   73A       H8 1827   5.861   6.197   3.199 -0.6900  2.1165 -0.6827
   73A       N7 1828   6.040   6.281   3.289  0.1181 -0.4510 -0.2590
   73A       C5 1829   6.169   6.216   3.293  0.4606  0.0910  0.5955
   73A       C6 1830   6.305   6.258   3.328 -0.7784  0.1114 -0.2276
   73A       N6 1831   6.348   6.371   3.380  0.7988 -0.3223 -0.5160
   73A      H61 1832   6.280   6.444   3.394  1.7785  0.1421  2.4534
   73A      H62 1833   6.442   6.392   3.412  1.0012  0.3283 -1.4910
   73A       N1 1834   6.406   6.171   3.313  0.3231  0.1516  0.0766
   73A       C2 1835   6.381   6.052   3.263 -0.5914 -0.4565 -0.6956
   73A       H2 1836   6.467   5.990   3.240 -0.6697  0.1067 -2.6805
   73A       N3 1837   6.268   6.005   3.220  0.0246 -0.2622  0.1378
   73A       C4 1838   6.161   6.091   3.239 -0.2229  0.4634  0.1425
   73A      C3' 1839   5.787   5.874   3.256  0.1501 -0.0743 -0.6294
   73A      H3' 1840   5.772   5.953   3.329 -0.1143  0.2201 -0.9990
   73A      C2' 1841   5.938   5.846   3.232  0.6421 -0.1856  0.5683
   73A     H2'1 1842   6.000   5.872   3.317 -0.2471  1.0955  0.8505
   73A      O2' 1843   5.977   5.719   3.160  0.9158  0.6813 -0.4621
   73A     HO'2 1844   6.068   5.693   3.174  0.3820 -1.8386 -1.2979
   73A      O3' 1845   5.730   5.750   3.300  0.4694 -0.3741 -0.6529
   74U        P 1846   5.721   5.716   3.452 -0.1608  0.2431 -0.3736
   74U      O1P 1847   5.622   5.605   3.464  0.2526 -0.9162 -0.2221
   74U      O2P 1848   5.691   5.842   3.519  0.1447 -0.4166  0.0703
   74U      O5' 1849   5.869   5.676   3.500  0.2253  0.7312 -0.1201
   74U      C5' 1850   5.932   5.567   3.447 -0.1119 -0.2691  0.1576
   74U     H5'1 1851   5.948   5.569   3.340  1.7801 -1.0741  0.3846
   74U     H5'2 1852   5.879   5.481   3.487 -0.9834 -0.4482 -1.3232
   74U      C4' 1853   6.074   5.579   3.498 -1.0276  0.2118 -0.7253
   74U      H4' 1854   6.140   5.499   3.466 -1.2788 -0.8591  1.2506
   74U      O4' 1855   6.128   5.699   3.442 -0.1897  0.3916 -0.5513
   74U      C1' 1856   6.226   5.754   3.525  0.1411 -0.2248  0.7041
   74U      H1' 1857   6.322   5.758   3.473 -0.2776 -1.9296 -0.2575
   74U       N1 1858   6.199   5.893   3.557  0.2310  0.4150 -0.0714
   74U       C6 1859   6.068   5.942   3.576 -0.0864 -0.7585 -0.1793
   74U       H6 1860   5.988   5.877   3.544  0.9799 -3.2345  1.8115
   74U       C5 1861   6.044   6.078   3.602  1.2535  0.4076 -0.6392
   74U       H5 1862   5.941   6.112   3.601  1.2223  0.3749  0.4302
   74U       C4 1863   6.152   6.163   3.638  0.0713  0.3071  0.0711
   74U       O4 1864   6.157   6.279   3.660  0.7412 -0.5342  0.4642
   74U       N3 1865   6.272   6.096   3.641 -0.1524  0.1486  0.1034
   74U       H3 1866   6.353   6.144   3.677 -0.1253 -0.5269  0.9481
   74U       C2 1867   6.305   5.968   3.592  0.0294 -0.1362 -0.1996
   74U       O2 1868   6.422   5.930   3.592 -0.1826 -0.0920  0.6757
   74U      C3' 1869   6.096   5.599   3.655  0.1953  0.7807  0.0131
   74U      H3' 1870   6.021   5.666   3.698 -0.9524 -1.3462  1.5150
   74U      C2' 1871   6.232   5.666   3.655  0.4942  0.6411  0.2581
   74U     H2'1 1872   6.249   5.731   3.741  0.2005 -0.4391  1.1555
   74U      O2' 1873   6.337   5.575   3.637 -0.5141  0.1043 -0.4254
   74U     HO'2 1874   6.307   5.500   3.689 -1.4538 -0.7931 -2.1686
   74U      O3' 1875   6.092   5.471   3.723  0.6880 -0.3175 -0.6246
   75A        P 1876   6.039   5.462   3.873 -0.2273  0.5172  0.5659
   75A      O1P 1877   6.024   5.321   3.901  0.0928  0.8072  0.2720
   75A      O2P 1878   5.925   5.549   3.885  0.2042 -0.0084 -0.7839
   75A      O5' 1879   6.150   5.515   3.965  0.7356 -0.2319 -0.1363
   75A      C5' 1880   6.274   5.436   3.992  0.8799  0.3743 -0.4340
   75A     H5'1 1881   6.300   5.377   3.904  0.0522 -1.4583  0.5093
   75A     H5'2 1882   6.260   5.356   4.064  0.5496  0.0239 -0.8761
   75A      C4' 1883   6.389   5.525   4.032 -0.0904  0.1683 -0.0374
   75A      H4' 1884   6.476   5.460   4.026 -0.1469 -0.0408  1.0488
   75A      O4' 1885   6.422   5.633   3.942  0.3981  0.6370 -0.1130
   75A      C1' 1886   6.465   5.747   4.014  0.5784  0.0226 -0.0248
   75A      H1' 1887   6.556   5.792   3.975  0.6066 -0.6087 -0.7207
   75A       N9 1888   6.371   5.859   4.016 -0.1198 -0.5334 -0.3245
   75A       C8 1889   6.242   5.861   3.972  0.0585  0.4636  0.0507
   75A       H8 1890   6.191   5.768   3.947  0.2156  1.0797 -2.8745
   75A       N7 1891   6.186   5.979   3.960 -1.2011  0.4694  0.7940
   75A       C5 1892   6.291   6.060   4.011 -0.9383  0.1459  0.3862
   75A       C6 1893   6.312   6.199   4.005 -0.7838 -0.8690 -0.6099
   75A       N6 1894   6.224   6.282   3.962  0.1965  0.8118  0.4398
   75A      H61 1895   6.135   6.245   3.933  0.3678  0.5804  0.2090
   75A      H62 1896   6.252   6.379   3.965  3.7939 -0.0978  0.6107
   75A       N1 1897   6.426   6.251   4.049  0.3135 -0.4843 -0.6548
   75A       C2 1898   6.518   6.168   4.098  0.7410  0.4056 -0.3323
   75A       H2 1899   6.605   6.218   4.137  1.5282 -0.1278 -1.3737
   75A       N3 1900   6.512   6.036   4.106 -0.3145 -0.2761  0.6206
   75A       C4 1901   6.397   5.989   4.055 -0.5923 -0.0993  0.0207
   75A      C3' 1902   6.393   5.577   4.177  0.2262  0.0899  0.9194
   75A      H3' 1903   6.296   5.615   4.208  0.2932  2.4438 -1.3979
   75A      C2' 1904   6.491   5.693   4.155  0.1371  0.0580 -0.1887
   75A     H2'1 1905   6.479   5.764   4.237 -0.2590 -1.3064  0.9821
   75A      O2' 1906   6.625   5.648   4.145  0.3042 -0.2542 -0.5342
   75A     HO'2 1907   6.616   5.564   4.190 -0.7255  1.0718  1.9386
   75A      O3' 1908   6.450   5.478   4.257  0.4189 -0.5886 -0.4199
   76A        P 1909   6.419   5.464   4.406  0.1860  0.1182  0.2438
   76A      O1P 1910   6.495   5.348   4.455  0.3498 -0.4058 -0.0311
   76A      O2P 1911   6.273   5.458   4.427 -0.8210  0.7623 -0.3914
   76A      O5' 1912   6.466   5.601   4.478 -0.1404 -0.3383 -0.2700
   76A      C5' 1913   6.605   5.640   4.500 -0.5811  0.2142 -0.5111
   76A     H5'1 1914   6.662   5.647   4.407  0.4545  0.7988  0.1499
   76A     H5'2 1915   6.666   5.573   4.561 -0.4588  0.7479 -0.0383
   76A      C4' 1916   6.601   5.778   4.563 -0.4741 -0.2858  0.5224
   76A      H4' 1917   6.695   5.799   4.615 -0.9347  2.1334  0.5161
   76A      O4' 1918   6.600   5.883   4.455  0.0884  0.1764 -0.5513
   76A      C1' 1919   6.542   6.007   4.516 -0.2384  0.7565 -0.2550
   76A      H1' 1920   6.616   6.086   4.523  0.6618  0.5510 -4.5369
   76A       N9 1921   6.415   6.034   4.431 -0.6367 -0.4837 -0.3462
   76A       C8 1922   6.313   5.952   4.391  0.3689  0.0684  0.3741
   76A       H8 1923   6.310   5.844   4.396 -2.2535  0.0218 -0.4236
   76A       N7 1924   6.208   6.016   4.338 -0.1295 -0.1680 -0.1617
   76A       C5 1925   6.249   6.153   4.345  0.1879  0.2006  0.7469
   76A       C6 1926   6.192   6.285   4.313 -0.3109 -0.8274 -0.7602
   76A       N6 1927   6.078   6.320   4.254  0.5311 -0.4464  0.4688
   76A      H61 1928   6.002   6.258   4.231  1.9238 -1.5811 -1.2962
   76A      H62 1929   6.066   6.420   4.247  1.9845 -0.2016  1.0222
   76A       N1 1930   6.265   6.393   4.332 -0.3680  0.1597 -0.3085
   76A       C2 1931   6.385   6.381   4.380  0.5484 -0.3748 -1.0961
   76A       H2 1932   6.428   6.479   4.392 -1.5798  0.5961 -1.0024
   76A       N3 1933   6.452   6.277   4.424  0.0652 -0.2913  0.0942
   76A       C4 1934   6.380   6.163   4.398 -0.1257 -0.4157  0.4978
   76A      C3' 1935   6.496   5.819   4.666 -0.7013  0.3761  0.4075
   76A      H3' 1936   6.397   5.795   4.628 -0.9296 -0.3259  1.4075
   76A      C2' 1937   6.516   5.970   4.665  0.2261 -0.7232 -0.0843
   76A     H2'1 1938   6.435   6.027   4.710  0.0220 -1.4569  0.5023
   76A      O2' 1939   6.646   6.005   4.723 -0.1957  0.7359 -0.5074
   76A     HO'2 1940   6.675   5.944   4.790  1.1646  2.4592  0.5619
   76A      O3' 1941   6.517   5.767   4.792 -0.1752  0.5375 -0.4623
   77U        P 1942   6.420   5.779   4.917 -0.2367 -0.0778  0.1268
   77U      O1P 1943   6.493   5.710   5.030  0.1356  0.5822  0.5216
   77U      O2P 1944   6.290   5.724   4.876  0.2186  0.2973  0.6621
   77U      O5' 1945   6.399   5.942   4.959 -0.2970  0.3762  0.0814
   77U      C5' 1946   6.499   6.005   5.031  0.2004  0.7737  0.0840
   77U     H5'1 1947   6.595   5.990   4.983 -0.2371 -0.4194 -0.4402
   77U     H5'2 1948   6.502   5.955   5.128  0.5639 -1.6409 -1.1179
   77U      C4' 1949   6.482   6.159   5.034  0.8092 -0.2401 -0.3228
   77U      H4' 1950   6.566   6.210   5.082  1.7622 -2.3516  0.4101
   77U      O4' 1951   6.472   6.211   4.904 -0.2058  0.0963  0.4872
   77U      C1' 1952   6.382   6.313   4.896  0.7272  0.2111 -0.6112
   77U      H1' 1953   6.435   6.408   4.886 -1.5236  1.4374 -1.6397
   77U       N1 1954   6.277   6.291   4.790 -0.4587 -0.1267  0.2403
   77U       C6 1955   6.225   6.163   4.771  0.9927 -0.1615 -0.1129
   77U       H6 1956   6.257   6.080   4.833 -1.1074 -0.4438  0.6969
   77U       C5 1957   6.113   6.154   4.694 -0.5413  0.4217  0.9146
   77U       H5 1958   6.064   6.058   4.686  1.1534 -0.4073 -0.0749
   77U       C4 1959   6.056   6.260   4.615  0.5256 -0.1816 -0.2998
   77U       O4 1960   5.959   6.259   4.538 -0.1445  0.3680 -0.2488
   77U       N3 1961   6.114   6.383   4.641 -0.7156 -0.1618  0.5281
   77U       H3 1962   6.091   6.460   4.581 -1.3897 -1.1262 -0.4970
   77U       C2 1963   6.232   6.391   4.708  0.1608 -0.2458 -0.3068
   77U       O2 1964   6.295   6.495   4.702  0.3087 -0.1950  0.6826
   77U      C3' 1965   6.351   6.192   5.112  0.5253  0.3500  0.4706
   77U      H3' 1966   6.281   6.111   5.090 -0.9191  2.2915 -2.7710
   77U      C2' 1967   6.304   6.316   5.034  0.2604 -0.8604  0.5347
   77U     H2'1 1968   6.196   6.310   5.023  0.4666 -1.9021 -1.2217
   77U      O2' 1969   6.352   6.436   5.096 -0.0283 -0.0793  0.4011
   77U     HO'2 1970   6.315   6.433   5.184 -2.5554  1.5962 -0.4846
   77U      O3' 1971   6.373   6.214   5.248  0.4068 -0.3846  0.7583
   78U        P 1972   6.266   6.188   5.358 -0.0191 -0.0999  0.0826
   78U      O1P 1973   6.329   6.170   5.492 -0.3064  0.0252 -0.2087
   78U      O2P 1974   6.176   6.083   5.311  0.6908  0.0314 -0.3483
   78U      O5' 1975   6.183   6.327   5.359  0.1879  0.2760 -0.3250
   78U      C5' 1976   6.219   6.442   5.436 -0.2144  0.5561  0.1273
   78U     H5'1 1977   6.326   6.454   5.416 -0.4341 -0.1126 -1.6454
   78U     H5'2 1978   6.218   6.417   5.542  0.1649 -0.4585 -0.0901
   78U      C4' 1979   6.119   6.553   5.413 -0.7423 -0.6164  0.5716
   78U      H4' 1980   6.142   6.646   5.464 -0.6722 -0.5857  0.4848
   78U      O4' 1981   6.105   6.574   5.276 -0.5414  0.3366  0.2940
   78U      C1' 1982   5.973   6.610   5.231  0.0679  0.4693 -0.4854
   78U      H1' 1983   5.980   6.710   5.187  1.3258 -0.8532 -3.5381
   78U       N1 1984   5.922   6.514   5.130  0.0762 -0.5861  0.4964
   78U       C6 1985   5.958   6.382   5.127  0.3835  0.1267 -0.0805
   78U       H6 1986   6.004   6.345   5.217 -1.7388  1.6352  1.7348
   78U       C5 1987   5.935   6.302   5.015  0.8064  0.4332 -0.0254
   78U       H5 1988   5.960   6.197   5.018 -1.2403 -0.1470 -1.6188
   78U       C4 1989   5.853   6.345   4.907 -0.2415 -0.3632  0.2925
   78U       O4 1990   5.824   6.283   4.805  0.0034 -0.2483  0.0989
   78U       N3 1991   5.812   6.474   4.917 -0.2892  0.1883 -0.2858
   78U       H3 1992   5.751   6.505   4.842 -3.2273 -0.3036  1.7318
   78U       C2 1993   5.845   6.564   5.023 -0.5811  0.1499  0.6186
   78U       O2 1994   5.802   6.683   5.024  0.1036  0.2163 -0.0556
   78U      C3' 1995   5.978   6.524   5.452  0.0213  1.0016  0.1890
   78U      H3' 1996   5.948   6.420   5.436 -2.0682  1.3803  1.2159
   78U      C2' 1997   5.886   6.604   5.358 -0.3390 -0.5181  0.0851
   78U     H2'1 1998   5.791   6.555   5.338  0.2375 -1.8851  0.5188
   78U      O2' 1999   5.869   6.746   5.391  0.1635  0.0005 -0.6323
   78U     HO'2 2000   5.777   6.754   5.417 -0.1990  0.1937 -1.8784
   78U      O3' 2001   5.971   6.556   5.590 -0.1243 -0.2631  0.0822
   79A        P 2002   5.866   6.481   5.683  0.0858  0.0198 -0.3941
   79A      O1P 2003   5.911   6.510   5.822  0.1524  0.2128  0.3561
   79A      O2P 2004   5.868   6.341   5.642 -0.0116  0.1140 -0.4670
   79A      O5' 2005   5.730   6.555   5.647 -0.2968  0.2406  0.0403
   79A      C5' 2006   5.703   6.681   5.690  0.5932 -0.4620 -0.6887
   79A     H5'1 2007   5.793   6.743   5.685  0.8005 -0.7565 -0.5964
   79A     H5'2 2008   5.680   6.674   5.796  1.5517  2.2001 -0.2124
   79A      C4' 2009   5.588   6.756   5.615  0.7444  0.2996  0.7252
   79A      H4' 2010   5.602   6.860   5.642  0.2347  0.1390  1.6643
   79A      O4' 2011   5.604   6.724   5.475 -0.1939  0.1993 -0.0320
   79A      C1' 2012   5.483   6.669   5.428  0.1430  0.3423  0.4582
   79A      H1' 2013   5.412   6.746   5.399  0.6886  0.3355 -1.0115
   79A       N9 2014   5.509   6.581   5.307 -0.1904 -0.4297 -0.5640
   79A       C8 2015   5.556   6.451   5.316  0.1871 -0.7055 -0.4441
   79A       H8 2016   5.573   6.406   5.412 -0.4565  0.2460  0.1351
   79A       N7 2017   5.558   6.393   5.199  0.7195  0.3731  0.4162
   79A       C5 2018   5.507   6.485   5.110  0.0577 -0.4289  0.2988
   79A       C6 2019   5.476   6.478   4.975  0.2688 -0.5807 -0.2451
   79A       N6 2020   5.501   6.376   4.899  0.0718  0.2534  0.5508
   79A      H61 2021   5.538   6.292   4.941 -1.2650 -0.3968  0.4844
   79A      H62 2022   5.460   6.388   4.808 -1.5370 -0.8091  1.0880
   79A       N1 2023   5.426   6.582   4.912  0.5541  0.3035  0.4897
   79A       C2 2024   5.397   6.693   4.985 -0.3158  0.2747 -0.1467
   79A       H2 2025   5.341   6.770   4.933  1.6413  3.2439  1.7760
   79A       N3 2026   5.417   6.706   5.115  0.2808  0.1248 -0.5024
   79A       C4 2027   5.480   6.602   5.172  0.6965 -0.0918  0.1691
   79A      C3' 2028   5.447   6.703   5.651 -0.2771 -0.0495 -1.0472
   79A      H3' 2029   5.450   6.656   5.749 -1.1981  1.4759 -0.2386
   79A      C2' 2030   5.425   6.597   5.551  0.0723  0.4358  0.4795
   79A     H2'1 2031   5.489   6.515   5.584 -0.9753 -0.5053  0.2426
   79A      O2' 2032   5.298   6.536   5.522 -0.3458  0.0323 -0.2920
   79A     HO'2 2033   5.221   6.590   5.503 -0.0863 -0.2242 -2.3507
   79A      O3' 2034   5.362   6.816   5.648  0.7317  0.1546 -0.3531
   80A        P 2035   5.213   6.799   5.703  0.2662 -0.1253  0.8544
   80A      O1P 2036   5.165   6.940   5.740  0.2021 -0.0360 -0.7698
   80A      O2P 2037   5.205   6.689   5.802 -0.0789  0.5187 -0.6627
   80A      O5' 2038   5.134   6.747   5.574 -0.3143 -1.0554 -0.1706
   80A      C5' 2039   5.109   6.836   5.465 -0.8257  0.5907  0.3320
   80A     H5'1 2040   5.198   6.896   5.448 -0.3806  0.1633  1.1473
   80A     H5'2 2041   5.029   6.905   5.494 -0.6733 -0.5264  3.8970
   80A      C4' 2042   5.059   6.770   5.325 -0.1666  0.1203 -0.5457
   80A      H4' 2043   5.026   6.846   5.255 -1.9134 -0.7766 -0.7535
   80A      O4' 2044   5.146   6.668   5.268  0.0879  0.1469  0.3024
   80A      C1' 2045   5.065   6.612   5.169  0.0016 -0.0258  0.2619
   80A      H1' 2046   5.081   6.665   5.075 -0.5426  2.1930  1.3732
   80A       N9 2047   5.100   6.470   5.151  1.2964  0.3099 -0.1353
   80A       C8 2048   5.196   6.402   5.217 -0.3755 -0.0166  0.5152
   80A       H8 2049   5.264   6.444   5.290 -0.9685  2.4568 -0.2596
   80A       N7 2050   5.196   6.273   5.184 -0.7286 -0.0436  0.2038
   80A       C5 2051   5.099   6.257   5.087 -0.2237  0.7325 -0.0740
   80A       C6 2052   5.034   6.152   5.027  0.1659  0.3917  0.2562
   80A       N6 2053   5.075   6.025   5.031 -0.6331  0.0824  0.1799
   80A      H61 2054   5.163   6.016   5.080 -0.1242  2.0316 -0.2833
   80A      H62 2055   5.037   5.952   4.971  2.3776  1.0523 -3.2808
   80A       N1 2056   4.930   6.170   4.943  0.6365  0.2845  0.1953
   80A       C2 2057   4.884   6.291   4.929 -0.0805 -0.1602 -0.1652
   80A       H2 2058   4.799   6.306   4.865  0.3153 -1.4662 -1.0121
   80A       N3 2059   4.933   6.405   4.981 -0.1975  0.0729 -0.1491
   80A       C4 2060   5.037   6.377   5.066 -0.1840  0.1240  0.0928
   80A      C3' 2061   4.934   6.691   5.362 -1.0713  0.2118  0.6095
   80A      H3' 2062   4.946   6.613   5.437  0.8560  1.1266  1.3173
   80A      C2' 2063   4.923   6.627   5.221 -0.3267  0.5149 -0.6507
   80A     H2'1 2064   4.879   6.528   5.232  1.8513 -0.3968  0.4777
   80A      O2' 2065   4.853   6.710   5.137  0.2565 -0.3673 -0.1140
   80A     HO'2 2066   4.848   6.795   5.181  0.8325  1.1006 -2.6703
   80A      O3' 2067   4.824   6.773   5.385  0.3596  0.2315  0.0464
   81U        P 2068   4.717   6.724   5.486  0.1869  0.2124 -0.2061
   81U      O1P 2069   4.609   6.823   5.480 -0.2883 -0.3872 -0.2312
   81U      O2P 2070   4.786   6.708   5.617  0.1456  0.1530  1.0481
   81U      O5' 2071   4.658   6.581   5.444 -0.7378  0.3512  1.1323
   81U      C5' 2072   4.586   6.556   5.323  0.5265 -0.8936 -0.0113
   81U     H5'1 2073   4.637   6.609   5.242 -1.1632 -2.8972 -2.5262
   81U     H5'2 2074   4.491   6.605   5.340  0.2792 -1.5044  0.4194
   81U      C4' 2075   4.567   6.411   5.286 -0.5653  0.2051  0.3933
   81U      H4' 2076   4.494   6.419   5.206  0.2156  0.8567 -0.2757
   81U      O4' 2077   4.688   6.349   5.242  0.3443  0.0114 -0.2489
   81U      C1' 2078   4.698   6.215   5.282  0.1420 -0.3746 -0.6108
   81U      H1' 2079   4.689   6.156   5.191 -3.9056 -0.1189 -0.5731
   81U       N1 2080   4.827   6.198   5.348  0.2490  0.4643 -0.4456
   81U       C6 2081   4.875   6.305   5.423 -0.7111  0.2406  0.3611
   81U       H6 2082   4.812   6.392   5.434 -1.6064 -0.3814  0.2358
   81U       C5 2083   5.000   6.291   5.481 -0.2498 -0.0308  0.1944
   81U       H5 2084   5.039   6.372   5.542  0.3670  0.1800 -0.4691
   81U       C4 2085   5.077   6.175   5.454 -1.0263 -0.1965  0.2183
   81U       O4 2086   5.191   6.154   5.496 -0.0273  0.2780 -0.2176
   81U       N3 2087   5.012   6.068   5.391  0.9897  0.1712 -0.2380
   81U       H3 2088   5.058   5.979   5.401 -1.7189 -1.4882 -1.5675
   81U       C2 2089   4.893   6.074   5.328  0.2574 -0.2732 -0.2101
   81U       O2 2090   4.845   5.971   5.279  0.1613 -0.2145 -0.1179
   81U      C3' 2091   4.512   6.318   5.393 -0.2145 -0.2897  0.1779
   81U      H3' 2092   4.550   6.353   5.489  2.3216  1.4192 -1.3084
   81U      C2' 2093   4.582   6.179   5.369  0.3198 -0.5412 -0.3282
   81U     H2'1 2094   4.608   6.134   5.465 -1.1589 -0.1644  0.2907
   81U      O2' 2095   4.496   6.094   5.300  0.3055  0.0627  0.0010
   81U     HO'2 2096   4.424   6.073   5.360  1.1263  1.7514  1.6699
   81U      O3' 2097   4.369   6.318   5.400  0.1352 -0.2927 -0.2192
   82U        P 2098   4.287   6.266   5.526  0.1066  0.1076 -0.1249
   82U      O1P 2099   4.138   6.266   5.489 -0.4551 -0.0003  0.3041
   82U      O2P 2100   4.331   6.346   5.643 -0.1631 -0.0724  0.2395
   82U      O5' 2101   4.341   6.118   5.552  0.4274 -0.1170 -0.7510
   82U      C5' 2102   4.264   6.015   5.501  0.3594  0.3856 -0.4179
   82U     H5'1 2103   4.264   6.020   5.392 -1.0400  1.7835 -0.3836
   82U     H5'2 2104   4.161   6.017   5.536  0.4860 -1.4519  0.1637
   82U      C4' 2105   4.321   5.879   5.534 -0.1570 -0.6172  0.1672
   82U      H4' 2106   4.253   5.804   5.494 -1.6981  1.2034 -0.7780
   82U      O4' 2107   4.457   5.880   5.491 -0.6354  0.5404 -0.4450
   82U      C1' 2108   4.511   5.765   5.560 -0.2380 -0.0691  0.2993
   82U      H1' 2109   4.504   5.678   5.495 -1.6833  0.9830 -1.0086
   82U       N1 2110   4.649   5.802   5.590 -0.0912  0.1822  0.0152
   82U       C6 2111   4.687   5.926   5.633 -0.9801 -0.4873  0.1031
   82U       H6 2112   4.616   6.007   5.646 -0.7286 -0.3015  0.3236
   82U       C5 2113   4.824   5.952   5.644  0.7832 -0.4440 -0.1483
   82U       H5 2114   4.854   6.049   5.682 -2.0710 -0.5643  2.8450
   82U       C4 2115   4.921   5.849   5.622 -0.0085  0.2052 -0.4564
   82U       O4 2116   5.040   5.874   5.639  0.3452  0.6056 -0.3057
   82U       N3 2117   4.873   5.723   5.601 -0.1666 -0.5516 -0.4545
   82U       H3 2118   4.937   5.647   5.583 -0.9272 -1.1990 -0.4617
   82U       C2 2119   4.737   5.697   5.582 -0.4364 -0.0515  0.4752
   82U       O2 2120   4.704   5.583   5.554  0.2231  0.3647 -0.5213
   82U      C3' 2121   4.336   5.852   5.686  0.0557  0.5978  0.6490
   82U      H3' 2122   4.379   5.937   5.739 -1.5138  2.0830 -0.3512
   82U      C2' 2123   4.437   5.736   5.690 -0.3459 -0.1388 -1.1934
   82U     H2'1 2124   4.506   5.745   5.774 -2.3677  1.5397  0.4010
   82U      O2' 2125   4.363   5.615   5.685  0.5507 -0.8657  0.3234
   82U     HO'2 2126   4.270   5.641   5.689  0.3974 -1.5709  2.1388
   82U      O3' 2127   4.218   5.829   5.747  0.1166  0.6841 -0.4637
   82U      H3T 2128   4.241   5.795   5.833 -1.1670 -0.4720 -0.5307
   8.58680   8.58680   6.07137   0.00000   0.00000   0.00000   0.00000   4.29358   4.29358
