# Supplementary material for: Constant-pH Molecular Dynamics of Cationic Peptide Dendrimers Binding to siRNA
Source: J Chem Inf Model. 2026 Feb 5;66(8):4734–43. doi: 10.1021/acs.jcim.5c02636 (PMC13126635; doi:10.1021/acs.jcim.5c02636)
Supplement: Supplementary file 2 [file ci5c02636_si_002.zip › zip/MH18_05_out_6.gro]

Protein
 2128
    1LY0      N    1   6.978   5.291   1.604  0.6007 -0.4609 -0.0529
    1LY0     H1    2   7.067   5.243   1.609  0.4166 -0.7035  1.6481
    1LY0     H2    3   6.984   5.385   1.640 -1.3908 -0.4813  0.4604
    1LY0     H3    4   6.938   5.282   1.512  0.2261 -0.9656  0.1510
    1LY0     CA    5   6.888   5.217   1.700 -0.6078 -0.1497 -0.6747
    1LY0     HA    6   6.801   5.281   1.719  0.5044  0.9894  0.8472
    1LY0     CB    7   6.852   5.074   1.647 -0.1459 -0.7022 -1.1018
    1LY0    HB1    8   6.798   5.090   1.553 -0.9415 -1.6315 -0.8182
    1LY0    HB2    9   6.788   5.023   1.719  0.6444  0.8783  0.8164
    1LY0     CG   10   6.975   4.990   1.611 -0.0588  0.0349  0.1881
    1LY0    HG1   11   7.053   4.995   1.687 -0.9891 -1.2129  1.2853
    1LY0    HG2   12   7.020   5.031   1.521 -0.0911 -1.0418 -0.3354
    1LY0     CD   13   6.938   4.839   1.594  0.8590  0.0411 -0.1491
    1LY0    HD1   14   6.850   4.828   1.530  0.8450 -2.7889  0.2176
    1LY0    HD2   15   6.922   4.784   1.687 -0.4817 -1.5641 -1.2501
    1LY0     CE   16   7.057   4.784   1.521  0.0524 -0.2035 -0.4020
    1LY0    HE1   17   7.149   4.800   1.577 -1.5271 -0.7729  2.5571
    1LY0    HE2   18   7.076   4.828   1.424  4.2389  0.9479  0.7335
    1LY0     NZ   19   7.038   4.640   1.517  0.7591  0.7160 -0.6933
    1LY0    HZ1   20   7.019   4.600   1.608 -0.8521 -0.8935 -1.6702
    1LY0    HZ2   21   6.964   4.615   1.453  2.4378 -2.1132 -1.6833
    1LY0    HZ3   22   7.119   4.591   1.482 -0.0209  0.1008 -1.6871
    1LY0      C   23   6.970   5.208   1.834  0.3343 -0.0328  0.4466
    1LY0      O   24   7.087   5.232   1.827 -0.1909  0.4736 -0.3882
    2LER      N   25   6.903   5.186   1.946 -0.6612  0.3871 -0.2676
    2LER      H   26   6.804   5.165   1.939 -1.2216  2.7508 -0.2782
    2LER     CA   27   6.965   5.208   2.079  0.0471  0.4522  0.0440
    2LER     HA   28   7.016   5.303   2.094 -1.5666  1.1578  1.4235
    2LER     CB   29   6.865   5.189   2.199  1.1323  0.7093 -0.5151
    2LER    HB1   30   6.913   5.191   2.297 -0.5912 -0.4571  0.3924
    2LER    HB2   31   6.819   5.090   2.201 -0.9485  1.6024 -1.1985
    2LER     CG   32   6.747   5.292   2.196 -0.3211 -0.5535 -0.2561
    2LER     HG   33   6.686   5.277   2.107  0.4896 -1.9770 -0.6206
    2LER    CD1   34   6.660   5.283   2.327 -0.2799 -0.0638  0.1497
    2LER   HD11   35   6.588   5.365   2.324  1.8337  1.9990  1.9569
    2LER   HD12   36   6.612   5.185   2.329  0.8508 -0.6959 -1.5311
    2LER   HD13   37   6.722   5.294   2.415 -3.0662  0.7765  2.1251
    2LER    CD2   38   6.821   5.430   2.201 -0.5774 -0.9177  0.6255
    2LER   HD21   39   6.748   5.509   2.223  3.2429  2.5741  2.1374
    2LER   HD22   40   6.889   5.440   2.285 -0.8008  0.0096  0.7079
    2LER   HD23   41   6.865   5.466   2.107 -2.0834  1.1006  0.6212
    2LER      C   42   7.076   5.109   2.105  0.5721  0.4563 -0.3640
    2LER      O   43   7.069   4.999   2.057  0.6456  0.4172  0.2365
    3LYR      N   44   7.173   5.148   2.183 -0.7480 -0.7251  0.0555
    3LYR      H   45   7.161   5.234   2.237 -0.7051 -0.4901 -0.3114
    3LYR     CA   46   7.277   5.055   2.216 -0.4574 -0.8663  0.6899
    3LYR     HA   47   7.297   4.982   2.137  1.9879 -0.3832  0.7605
    3LYR     CB   48   7.402   5.138   2.254  0.5604  0.1046  0.5534
    3LYR    HB1   49   7.484   5.074   2.284  0.0985 -1.0281 -0.4667
    3LYR    HB2   50   7.372   5.217   2.322 -0.8011 -0.2264  0.3667
    3LYR     CG   51   7.468   5.203   2.135  0.3685 -0.1772 -0.0848
    3LYR    HG1   52   7.402   5.266   2.074  1.7321  1.1634 -0.2344
    3LYR    HG2   53   7.509   5.125   2.072  1.0484  0.0499  0.0701
    3LYR     CD   54   7.583   5.293   2.193 -0.2053  0.6645 -0.1102
    3LYR    HD1   55   7.637   5.232   2.265  0.1051  1.4901  0.3600
    3LYR    HD2   56   7.544   5.379   2.248 -0.2304  2.2113 -2.4049
    3LYR     CE   57   7.666   5.343   2.076 -0.6170  0.0927  0.1818
    3LYR    HE1   58   7.607   5.408   2.010  0.1063 -0.7081 -1.3239
    3LYR    HE2   59   7.695   5.264   2.005 -2.1323 -0.8950  0.6279
    3LYR     NZ   60   7.769   5.433   2.129  0.6627  0.8278 -0.3298
    3LYR    HZ1   61   7.742   5.530   2.129  0.1132  0.7195 -2.6840
    3LYR      C   62   7.252   4.973   2.342  0.5033  0.2147  0.4645
    3LYR      O   63   7.163   5.011   2.413  0.2296 -0.5289  0.2328
    4LY0      N   64   7.339   4.877   2.380 -0.1443 -0.0386  0.2878
    4LY0      H   65   7.406   4.858   2.306 -0.7173  1.6306 -0.7201
    4LY0     CA   66   7.315   4.778   2.486 -0.3644  0.2650  0.6507
    4LY0     HA   67   7.236   4.714   2.447  0.0304 -0.7650  1.4803
    4LY0     CB   68   7.441   4.693   2.510 -0.3077  0.0937 -0.3103
    4LY0    HB1   69   7.511   4.750   2.571 -1.8282  1.3344  0.3650
    4LY0    HB2   70   7.483   4.674   2.410 -1.3484 -2.0562 -0.4071
    4LY0     CG   71   7.420   4.551   2.566  0.2584  0.6048  0.0729
    4LY0    HG1   72   7.367   4.501   2.485 -0.3696  1.4239 -0.0372
    4LY0    HG2   73   7.365   4.574   2.657 -0.1725  2.0325 -0.5108
    4LY0     CD   74   7.554   4.471   2.583 -0.0845 -0.0205  0.4198
    4LY0    HD1   75   7.542   4.402   2.666  0.5115  0.8977  1.2877
    4LY0    HD2   76   7.628   4.548   2.604 -0.3353  0.5936 -0.8022
    4LY0     CE   77   7.595   4.390   2.457 -0.2894  0.0641 -0.6254
    4LY0    HE1   78   7.610   4.463   2.379 -0.7900  1.1302  0.2324
    4LY0    HE2   79   7.515   4.322   2.428 -0.7722 -1.3138  3.1858
    4LY0     NZ   80   7.724   4.325   2.462 -0.1898 -0.7085  0.0746
    4LY0    HZ1   81   7.803   4.381   2.491  0.6753 -1.0275 -1.6123
    4LY0    HZ2   82   7.717   4.245   2.524 -0.6964 -1.0074 -0.3742
    4LY0    HZ3   83   7.748   4.287   2.373 -0.7482  1.7870 -1.2090
    4LY0      C   84   7.254   4.835   2.613  0.1238  0.5623 -0.6190
    4LY0      O   85   7.311   4.916   2.684  0.0920  0.3921 -0.0521
    5LER      N   86   7.137   4.775   2.650 -0.1332 -0.0751  0.3570
    5LER      H   87   7.102   4.704   2.586 -1.9622  0.3527  0.8455
    5LER     CA   88   7.053   4.799   2.764 -0.0522 -0.6170 -0.1793
    5LER     HA   89   7.048   4.908   2.765  1.1789 -0.5444 -0.2104
    5LER     CB   90   6.910   4.744   2.752  0.0565 -0.5354 -0.3363
    5LER    HB1   91   6.844   4.791   2.824  1.7735  1.5515 -0.0479
    5LER    HB2   92   6.918   4.636   2.765 -0.4890 -0.4826  0.5686
    5LER     CG   93   6.848   4.772   2.614 -0.0662  0.2708 -0.3615
    5LER     HG   94   6.915   4.726   2.543 -1.1670 -0.0801 -1.1738
    5LER    CD1   95   6.714   4.697   2.611 -0.0700 -0.6466  0.1644
    5LER   HD11   96   6.649   4.710   2.697 -2.6113 -2.2708 -1.3502
    5LER   HD12   97   6.661   4.714   2.516 -1.4599 -2.0066  0.6696
    5LER   HD13   98   6.729   4.589   2.605  0.1393 -0.5801 -1.9394
    5LER    CD2   99   6.832   4.917   2.576 -0.1750 -0.5365 -0.5810
    5LER   HD21  100   6.777   4.914   2.481 -1.9991  1.4472  0.3344
    5LER   HD22  101   6.771   4.975   2.644  1.5457  2.2018 -1.1953
    5LER   HD23  102   6.928   4.968   2.564 -1.2074  1.6284 -0.1612
    5LER      C  103   7.119   4.779   2.900 -0.2853 -0.4994  0.8778
    5LER      O  104   7.048   4.751   2.993 -0.2722 -0.5033 -0.8659
    6LYR      N  105   7.249   4.808   2.921 -1.0388  0.7469  0.1229
    6LYR      H  106   7.294   4.847   2.840 -0.5470 -2.0373 -1.0919
    6LYR     CA  107   7.326   4.802   3.046 -0.0160 -0.5900 -0.6643
    6LYR     HA  108   7.301   4.719   3.113  0.7827  0.4354  0.9574
    6LYR     CB  109   7.479   4.797   3.020  0.4635 -0.3748  0.7977
    6LYR    HB1  110   7.532   4.819   3.112 -0.2838  1.7193  0.7798
    6LYR    HB2  111   7.506   4.870   2.942  1.5060 -2.0412 -0.4938
    6LYR     CG  112   7.524   4.657   2.962 -0.4215 -0.0761  0.3589
    6LYR    HG1  113   7.499   4.658   2.856  3.4960 -3.2843 -0.8160
    6LYR    HG2  114   7.495   4.565   3.012  0.9456  0.4798  2.3070
    6LYR     CD  115   7.679   4.658   2.967  0.0737 -0.6557 -0.6135
    6LYR    HD1  116   7.703   4.658   3.073 -1.9448  1.0077 -0.0887
    6LYR    HD2  117   7.730   4.747   2.929 -2.0035 -0.6432 -3.8017
    6LYR     CE  118   7.756   4.537   2.914 -0.2165  0.2445 -0.4285
    6LYR    HE1  119   7.748   4.535   2.806 -2.5202  0.9939 -0.3345
    6LYR    HE2  120   7.717   4.445   2.957  1.9866 -0.5544 -0.0282
    6LYR     NZ  121   7.893   4.548   2.961 -0.6711  0.0755  0.8993
    6LYR    HZ1  122   7.917   4.507   3.051  0.3971 -0.6886  0.2856
    6LYR      C  123   7.300   4.925   3.136  0.3962 -0.2610 -0.1234
    6LYR      O  124   7.267   5.034   3.089  0.0227 -0.6689  0.1035
    7LER      N  125   7.323   4.906   3.267 -0.5803 -0.1591  0.4516
    7LER      H  126   7.351   4.814   3.297  1.4836  0.0341 -0.6435
    7LER     CA  127   7.310   5.012   3.369  0.0744 -0.0229  0.7253
    7LER     HA  128   7.211   5.056   3.356 -1.7357 -3.6157  1.0251
    7LER     CB  129   7.313   4.940   3.507  0.3578  0.0054  0.0883
    7LER    HB1  130   7.418   4.911   3.518  0.7735  1.2699 -0.4182
    7LER    HB2  131   7.235   4.864   3.507 -0.8443  1.1793  1.6494
    7LER     CG  132   7.288   5.020   3.635 -0.1763  0.1507  0.4019
    7LER     HG  133   7.367   5.096   3.632 -0.1523  0.1680 -2.8310
    7LER    CD1  134   7.156   5.100   3.644 -0.0469  0.2287  1.2063
    7LER   HD11  135   7.071   5.050   3.599 -0.1522  0.8288  0.7246
    7LER   HD12  136   7.131   5.133   3.744 -2.5304  0.7630  0.4846
    7LER   HD13  137   7.168   5.187   3.579 -0.4826 -0.5395  0.0581
    7LER    CD2  138   7.309   4.949   3.763 -0.5477 -0.5472 -0.3732
    7LER   HD21  139   7.384   4.871   3.747  1.8938  1.8411 -1.3165
    7LER   HD22  140   7.344   5.019   3.839  2.6896  0.2427 -2.3618
    7LER   HD23  141   7.220   4.902   3.803  0.4888 -2.5187 -0.2404
    7LER      C  142   7.430   5.111   3.355  0.5278  0.6420 -0.2457
    7LER      O  143   7.547   5.079   3.373 -0.2613 -0.4678  0.7743
    8LER      N  144   7.394   5.239   3.349  0.0061 -0.0572  0.3528
    8LER      H  145   7.298   5.267   3.329  1.0666  3.7999 -0.2403
    8LER     CA  146   7.478   5.358   3.370  0.4867  0.0670  0.5270
    8LER     HA  147   7.397   5.429   3.355 -0.1087 -0.2157  2.1696
    8LER     CB  148   7.527   5.370   3.520 -0.2552 -0.3079  0.4573
    8LER    HB1  149   7.588   5.459   3.538 -0.1215 -0.2700 -0.1554
    8LER    HB2  150   7.595   5.286   3.534  1.5324  0.6111 -1.8507
    8LER     CG  151   7.424   5.384   3.632 -0.3758  0.1718  0.7598
    8LER     HG  152   7.349   5.307   3.622  0.5611 -0.8866  1.5689
    8LER    CD1  153   7.492   5.362   3.765  0.1811 -0.6398 -0.5094
    8LER   HD11  154   7.562   5.441   3.795  1.7805 -1.3757 -2.1341
    8LER   HD12  155   7.413   5.355   3.840 -1.8050 -1.1934 -2.5492
    8LER   HD13  156   7.551   5.270   3.771  1.5087  0.2649  2.0612
    8LER    CD2  157   7.359   5.515   3.632  0.2815 -0.4142  0.2421
    8LER   HD21  158   7.318   5.538   3.731  1.4417  0.1507  0.6102
    8LER   HD22  159   7.432   5.591   3.604  1.7945 -2.4648 -1.7127
    8LER   HD23  160   7.279   5.512   3.559  0.3225  1.5077  0.0782
    8LER      C  161   7.578   5.402   3.260  0.3634 -0.0305 -0.0703
    8LER      O  162   7.640   5.506   3.262  0.5689  0.0590 -0.4753
    9LYR      N  163   7.596   5.319   3.158 -0.2435 -0.0955  0.6933
    9LYR      H  164   7.533   5.240   3.152  0.0665 -0.4302  1.7765
    9LYR     CA  165   7.709   5.318   3.058 -0.0306 -0.0906  0.5028
    9LYR     HA  166   7.795   5.320   3.125 -2.9194 -0.2990  4.5734
    9LYR     CB  167   7.713   5.184   2.976 -0.6677  0.1399 -0.5630
    9LYR    HB1  168   7.786   5.194   2.895  1.8548  0.9476  1.6638
    9LYR    HB2  169   7.616   5.173   2.928 -0.8517 -0.8862  0.0038
    9LYR     CG  170   7.727   5.056   3.066  0.0953 -0.7244 -0.3666
    9LYR    HG1  171   7.732   4.969   2.999  0.3552 -1.1453  0.1893
    9LYR    HG2  172   7.638   5.039   3.125  1.2932 -0.0847  1.7035
    9LYR     CD  173   7.850   5.064   3.145  0.0253  0.9332 -0.2404
    9LYR    HD1  174   7.833   5.132   3.229 -0.8783 -0.5578  0.8360
    9LYR    HD2  175   7.942   5.084   3.089 -0.0309 -0.7321 -0.9927
    9LYR     CE  176   7.892   4.934   3.204 -0.1172 -0.4525 -0.3387
    9LYR    HE1  177   7.991   4.947   3.248 -0.7240  0.4773  0.8378
    9LYR    HE2  178   7.910   4.859   3.126  0.4376 -0.6569 -0.0186
    9LYR     NZ  179   7.797   4.890   3.304 -0.7916  0.3991  0.5372
    9LYR    HZ1  180   7.722   4.947   3.340 -0.6458  0.7926  0.2260
    9LYR      C  181   7.703   5.444   2.967  0.0109 -0.9327 -0.0582
    9LYR      O  182   7.810   5.487   2.925  0.2723  0.4658 -0.0721
   10LER      N  183   7.592   5.512   2.955 -0.2708 -0.1539 -0.9084
   10LER      H  184   7.511   5.477   3.002 -0.2122 -0.4084 -0.9977
   10LER     CA  185   7.586   5.646   2.886  0.0732 -0.3787  0.4983
   10LER     HA  186   7.649   5.637   2.797  0.1937 -1.4647  0.6753
   10LER     CB  187   7.439   5.677   2.843  0.3739  0.0492 -0.6206
   10LER    HB1  188   7.445   5.770   2.787  1.0492  0.2633 -0.2138
   10LER    HB2  189   7.375   5.694   2.931 -0.5653 -0.6775 -1.1404
   10LER     CG  190   7.366   5.565   2.768  0.3748 -0.4017  0.6179
   10LER     HG  191   7.350   5.476   2.829 -1.0147  0.1990  1.1538
   10LER    CD1  192   7.226   5.613   2.730  0.3581  0.0014  0.2187
   10LER   HD11  193   7.243   5.700   2.668  0.2059  0.7113  1.1239
   10LER   HD12  194   7.182   5.527   2.681 -1.6127  0.2612  1.3807
   10LER   HD13  195   7.161   5.638   2.816 -1.1868 -1.6063 -0.4292
   10LER    CD2  196   7.443   5.514   2.644 -0.0127 -0.8620  0.0987
   10LER   HD21  197   7.460   5.594   2.572 -0.2799 -1.9518 -1.2211
   10LER   HD22  198   7.531   5.459   2.679  0.2534  0.5637  1.7830
   10LER   HD23  199   7.380   5.451   2.581 -0.2081 -0.5658 -0.0006
   10LER      C  200   7.645   5.758   2.972  0.5896  0.1120 -0.4281
   10LER      O  201   7.696   5.863   2.925 -0.0396  0.6928  0.6532
   11LER      N  202   7.626   5.742   3.109  0.1432 -0.5553  0.0629
   11LER      H  203   7.572   5.662   3.138  1.3434 -1.4716 -0.1402
   11LER     CA  204   7.676   5.842   3.201 -0.3073 -0.0422  0.1700
   11LER     HA  205   7.677   5.941   3.153  0.3392 -0.9447 -1.8214
   11LER     CB  206   7.586   5.830   3.326  0.4190 -0.4606  0.6440
   11LER    HB1  207   7.620   5.901   3.401 -1.8003  0.5238  0.8170
   11LER    HB2  208   7.599   5.731   3.368  2.6080 -0.9790 -1.0951
   11LER     CG  209   7.435   5.882   3.317  0.1515 -0.5461  0.8143
   11LER     HG  210   7.397   5.891   3.420  0.2706 -0.7847  0.8804
   11LER    CD1  211   7.419   6.016   3.243  0.3931 -0.3769  0.2162
   11LER   HD11  212   7.441   5.999   3.138 -0.9062  0.5130 -0.2285
   11LER   HD12  213   7.315   6.044   3.261  0.1343 -2.2806  2.2299
   11LER   HD13  214   7.489   6.088   3.284  0.5152  0.8985 -2.0994
   11LER    CD2  215   7.348   5.782   3.241  0.1183  0.0698 -0.4832
   11LER   HD21  216   7.242   5.808   3.241  0.4213  1.4714  1.4984
   11LER   HD22  217   7.391   5.756   3.144  1.7502 -4.2928  1.1290
   11LER   HD23  218   7.350   5.687   3.294  1.8066 -0.3347 -1.2172
   11LER      C  219   7.820   5.817   3.239 -0.2180 -0.0351  1.0438
   11LER      O  220   7.898   5.910   3.264  0.3657  0.2876 -0.0017
   12LER      N  221   7.872   5.688   3.248 -0.2913  0.0057  0.1046
   12LER      H  222   7.801   5.617   3.243 -0.1850  0.0030 -1.9845
   12LER     CA  223   8.005   5.633   3.288  0.4336  0.3838 -0.2937
   12LER     HA  224   8.042   5.674   3.382 -0.5136 -2.5312  1.4889
   12LER     CB  225   7.995   5.484   3.311 -0.2968  0.6328 -0.0488
   12LER    HB1  226   8.086   5.431   3.283 -0.2585  0.5099  0.2955
   12LER    HB2  227   7.917   5.437   3.252 -0.4062 -3.2299  2.7353
   12LER     CG  228   7.958   5.451   3.454  0.2856  0.9656  0.3044
   12LER     HG  229   7.884   5.519   3.495 -0.6074  0.8023 -0.9456
   12LER    CD1  230   7.893   5.310   3.458 -0.6690 -0.6514  1.0526
   12LER   HD11  231   7.811   5.291   3.388 -0.0981  0.1043  0.1415
   12LER   HD12  232   7.968   5.232   3.446  1.4787  1.6774 -2.2511
   12LER   HD13  233   7.863   5.297   3.561 -0.2939 -5.3627  0.8038
   12LER    CD2  234   8.084   5.450   3.533 -0.6716  0.0829  0.4028
   12LER   HD21  235   8.050   5.449   3.637  1.0104 -0.2568  0.9895
   12LER   HD22  236   8.155   5.371   3.508  0.2416  0.0364  2.9313
   12LER   HD23  237   8.133   5.545   3.513 -0.3759  0.1321  1.3298
   12LER      C  238   8.115   5.661   3.182  0.0636  1.0840 -0.4898
   12LER      O  239   8.232   5.681   3.224 -0.3328 -0.2580  0.1790
   13LER      N  240   8.076   5.656   3.054  0.0353  0.3611  0.1465
   13LER      H  241   7.978   5.659   3.032  0.2601  0.6489 -0.8440
   13LER     CA  242   8.166   5.655   2.934 -0.3257 -0.3107 -0.5740
   13LER     HA  243   8.270   5.666   2.964  0.0790 -1.2156 -1.6038
   13LER     CB  244   8.152   5.517   2.861 -0.6937  0.6080 -0.8758
   13LER    HB1  245   8.228   5.516   2.783  1.4894  3.9011  0.9258
   13LER    HB2  246   8.051   5.504   2.821 -0.8510 -1.6774  0.1071
   13LER     CG  247   8.170   5.381   2.943  0.4199 -0.6336  0.7003
   13LER     HG  248   8.084   5.370   3.010  0.7257  0.4444  1.2958
   13LER    CD1  249   8.167   5.266   2.842 -0.2501  0.4347  0.6619
   13LER   HD11  250   8.147   5.175   2.897  1.7479 -0.1826  0.4482
   13LER   HD12  251   8.087   5.272   2.768 -0.0730 -2.1922  0.1793
   13LER   HD13  252   8.264   5.258   2.793  1.0477  0.4371  3.1075
   13LER    CD2  253   8.293   5.387   3.032 -0.2376 -0.1915 -0.0030
   13LER   HD21  254   8.314   5.285   3.065 -1.2282 -0.2595  0.4324
   13LER   HD22  255   8.378   5.434   2.982 -0.3138  0.2693  0.3034
   13LER   HD23  256   8.269   5.444   3.120 -0.5487 -2.6279  1.5729
   13LER      C  257   8.129   5.776   2.840  0.0422 -0.0605  0.0124
   13LER      O  258   8.159   5.786   2.719 -0.0074  0.1643 -0.3764
   14NH2      N  259   8.062   5.869   2.895 -0.2869 -0.0086 -0.2888
   14NH2     H1  260   8.045   5.859   2.993  1.4220  2.6151  0.3662
   14NH2     H2  261   8.010   5.937   2.841 -3.1814 -1.1111  0.9105
   15LY0      N  262   8.097   5.964   2.104  0.1437  0.2717  0.5256
   15LY0     H1  263   8.053   5.950   2.195  0.2697 -0.8875  0.4266
   15LY0     H2  264   8.198   5.962   2.113  0.5409  0.6792 -2.7127
   15LY0     H3  265   8.070   6.051   2.061  2.6676  0.4424 -0.9685
   15LY0     CA  266   8.056   5.844   2.020 -0.1113 -0.0287 -0.4312
   15LY0     HA  267   7.949   5.858   2.004 -0.4789  2.0965  2.9156
   15LY0     CB  268   8.131   5.841   1.886 -0.1725 -0.0844 -0.4752
   15LY0    HB1  269   8.228   5.792   1.880  0.0725  0.4267 -0.7183
   15LY0    HB2  270   8.138   5.942   1.846 -0.4244  1.0399  2.1679
   15LY0     CG  271   8.047   5.766   1.787  0.0853  0.3455  0.6509
   15LY0    HG1  272   7.940   5.785   1.802 -0.0072  1.0865 -0.6718
   15LY0    HG2  273   8.052   5.663   1.821 -1.6799  0.0297  0.1129
   15LY0     CD  274   8.080   5.787   1.640  0.2910  0.9255  0.5281
   15LY0    HD1  275   8.183   5.772   1.610  0.0926 -2.0783  1.1258
   15LY0    HD2  276   8.044   5.886   1.612 -2.3164  0.3460  1.5460
   15LY0     CE  277   8.001   5.671   1.562  0.4181  0.3687  0.5968
   15LY0    HE1  278   7.893   5.677   1.572  0.4061  2.6551 -0.5173
   15LY0    HE2  279   8.041   5.576   1.599  1.7668  0.4984 -0.4490
   15LY0     NZ  280   8.041   5.681   1.423 -0.2477  0.7792 -1.2604
   15LY0    HZ1  281   8.141   5.677   1.408  0.0155  0.0703  0.5423
   15LY0    HZ2  282   8.009   5.604   1.364 -3.2921  1.5242 -0.7627
   15LY0    HZ3  283   8.006   5.768   1.385 -1.1641  0.3761 -1.3755
   15LY0      C  284   8.076   5.717   2.106  0.7688  0.4272 -0.5042
   15LY0      O  285   8.189   5.702   2.157  0.1590 -0.2057 -0.6096
   16LER      N  286   7.976   5.630   2.111 -0.7457 -0.1837 -0.2192
   16LER      H  287   7.887   5.661   2.074 -0.3908  0.0174 -0.9290
   16LER     CA  288   7.973   5.516   2.217 -0.0487 -0.6283  0.5218
   16LER     HA  289   8.072   5.476   2.241 -0.0491 -1.0834 -0.1877
   16LER     CB  290   7.922   5.580   2.352 -0.2542  0.1257  0.6783
   16LER    HB1  291   7.820   5.617   2.336 -0.6946 -0.0095  2.8659
   16LER    HB2  292   7.982   5.667   2.376 -1.7210  1.6424 -0.8429
   16LER     CG  293   7.915   5.479   2.470  0.0876 -0.1000 -0.5449
   16LER     HG  294   7.866   5.384   2.449  0.2323 -0.0921 -0.9227
   16LER    CD1  295   8.050   5.446   2.518 -0.3758  0.3912 -0.1721
   16LER   HD11  296   8.044   5.367   2.593  0.7077  1.1620  0.7577
   16LER   HD12  297   8.109   5.416   2.432  2.3389  2.3324  0.8834
   16LER   HD13  298   8.102   5.528   2.568  0.8512 -0.2524 -0.3498
   16LER    CD2  299   7.831   5.538   2.591 -0.0466  0.0477  0.1574
   16LER   HD21  300   7.727   5.548   2.559 -0.1678 -2.8929 -0.6830
   16LER   HD22  301   7.832   5.460   2.668 -0.2723  0.8023  0.9460
   16LER   HD23  302   7.883   5.629   2.618 -0.8927  0.8012 -0.6673
   16LER      C  303   7.883   5.396   2.183  0.2692  0.3798 -0.0088
   16LER      O  304   7.919   5.281   2.189  0.3258  0.4004  0.1434
   17LY0      N  305   8.979   5.351   2.271  0.1930 -0.1743  0.0435
   17LY0     H1  306   9.042   5.352   2.192 -1.3548 -3.2807 -1.4259
   17LY0     H2  307   9.036   5.386   2.346  0.8391 -0.0333 -0.5044
   17LY0     H3  308   8.894   5.406   2.270 -1.3250 -2.3643  0.3213
   17LY0     CA  309   8.936   5.208   2.287 -0.1793  0.1989 -0.1389
   17LY0     HA  310   8.876   5.189   2.197  2.1513  1.5525 -2.1156
   17LY0     CB  311   9.054   5.106   2.297  0.5023  0.2204 -0.0914
   17LY0    HB1  312   9.105   5.121   2.392 -1.7973  1.6225  1.0130
   17LY0    HB2  313   9.123   5.118   2.214 -0.5395 -1.0995 -1.1908
   17LY0     CG  314   8.997   4.966   2.280 -0.2111 -0.7326  0.3065
   17LY0    HG1  315   8.957   4.959   2.178 -1.4512 -0.0396  0.7265
   17LY0    HG2  316   8.919   4.943   2.352 -0.1723 -2.5443 -0.1591
   17LY0     CD  317   9.103   4.859   2.306 -0.2820  0.0568  0.5133
   17LY0    HD1  318   9.119   4.860   2.414 -3.4186  0.0579  1.0592
   17LY0    HD2  319   9.194   4.888   2.252 -1.5317  0.1607 -1.6446
   17LY0     CE  320   9.060   4.717   2.265  0.1093 -0.4716  0.3506
   17LY0    HE1  321   8.983   4.691   2.339  0.3478  1.4041  1.3198
   17LY0    HE2  322   9.142   4.646   2.270  0.9672  0.3494 -1.2450
   17LY0     NZ  323   9.003   4.702   2.133  0.6563 -0.8340 -0.3624
   17LY0    HZ1  324   9.008   4.607   2.099 -0.7771 -1.1807  0.2902
   17LY0    HZ2  325   8.907   4.731   2.122  1.1752  0.9970 -0.2818
   17LY0    HZ3  326   9.060   4.741   2.060  0.2616 -1.2170 -0.8876
   17LY0      C  327   8.842   5.197   2.409 -0.6084  0.0650  0.5767
   17LY0      O  328   8.882   5.231   2.518 -0.1824  0.1079 -0.1829
   18LER      N  329   8.719   5.153   2.382  0.6585  0.7041  0.0292
   18LER      H  330   8.696   5.116   2.290  1.1984 -3.3291  1.3150
   18LER     CA  331   8.620   5.143   2.495  1.1491  0.2982  0.1934
   18LER     HA  332   8.631   5.230   2.560 -0.6873  0.5925  0.1674
   18LER     CB  333   8.483   5.143   2.419  0.5215  0.0442  0.0422
   18LER    HB1  334   8.408   5.113   2.493  0.9841 -3.5098 -0.7435
   18LER    HB2  335   8.473   5.063   2.346 -0.0316 -0.1849  0.3519
   18LER     CG  336   8.442   5.280   2.360  0.6927 -0.2019  0.2605
   18LER     HG  337   8.522   5.331   2.306  0.2219 -0.8679 -1.1231
   18LER    CD1  338   8.323   5.253   2.265  0.1457 -0.2825 -0.2185
   18LER   HD11  339   8.359   5.200   2.178 -0.4396  0.6046 -1.0023
   18LER   HD12  340   8.241   5.202   2.316 -1.6595  2.3897 -0.2469
   18LER   HD13  341   8.279   5.347   2.232  0.8159 -0.3049 -1.2447
   18LER    CD2  342   8.398   5.371   2.474  1.0834 -0.0093 -0.3194
   18LER   HD21  343   8.350   5.461   2.435  1.1903  0.5013  0.7175
   18LER   HD22  344   8.322   5.319   2.533 -0.1362  0.0211 -1.8334
   18LER   HD23  345   8.479   5.381   2.546  1.0702 -0.8368 -0.1723
   18LER      C  346   8.634   5.014   2.577  0.7277 -0.3823 -0.0919
   18LER      O  347   8.654   4.913   2.512  0.3078  0.4444 -0.1492
   19LYR      N  348   8.611   5.012   2.711  0.5353 -0.0516  0.1891
   19LYR      H  349   8.582   5.098   2.756  1.9472 -0.8896  2.9283
   19LYR     CA  350   8.601   4.896   2.795 -1.1115  0.1134 -0.2992
   19LYR     HA  351   8.694   4.839   2.789 -1.0904 -0.4882  3.3278
   19LYR     CB  352   8.565   4.936   2.941  0.4353 -0.3673  0.3575
   19LYR    HB1  353   8.533   4.849   3.000 -1.8374 -1.1974 -1.9623
   19LYR    HB2  354   8.475   4.997   2.938  0.2055 -0.7776 -1.6249
   19LYR     CG  355   8.687   5.008   3.004  0.1560  0.7647  0.3170
   19LYR    HG1  356   8.727   5.077   2.929 -1.0137  0.4545 -0.6415
   19LYR    HG2  357   8.759   4.930   3.030 -0.1645 -0.1256 -1.3288
   19LYR     CD  358   8.655   5.070   3.132  0.0453 -0.8793  0.4929
   19LYR    HD1  359   8.742   5.110   3.186 -1.1945  1.0948  1.1279
   19LYR    HD2  360   8.604   4.996   3.195 -1.2015  0.9899  1.8004
   19LYR     CE  361   8.561   5.192   3.099 -0.6345 -0.3678 -0.6864
   19LYR    HE1  362   8.519   5.228   3.192  0.7989  0.5921 -0.3916
   19LYR    HE2  363   8.472   5.158   3.045 -0.7638 -1.7218  0.3327
   19LYR     NZ  364   8.642   5.295   3.033  0.2682  0.0241  0.0969
   19LYR    HZ1  365   8.690   5.359   3.096 -1.9903  3.8291 -1.7554
   19LYR      C  366   8.494   4.805   2.731  0.2051  0.0051 -0.3750
   19LYR      O  367   8.389   4.856   2.696 -0.1411  0.4117 -0.2465
   20LY0      N  368   8.510   4.673   2.737 -0.0735 -0.4780 -0.3344
   20LY0      H  369   8.596   4.637   2.777  0.4335 -0.7836 -1.6457
   20LY0     CA  370   8.418   4.577   2.679  0.2396  0.1475  0.4877
   20LY0     HA  371   8.366   4.616   2.592  0.7284 -0.0177  0.1174
   20LY0     CB  372   8.502   4.448   2.633 -0.0638  0.6636 -0.1248
   20LY0    HB1  373   8.510   4.397   2.730 -0.9191  1.3381  0.3230
   20LY0    HB2  374   8.602   4.474   2.599 -0.6201  1.2510 -1.3510
   20LY0     CG  375   8.444   4.354   2.539  0.5760  0.4950 -0.0563
   20LY0    HG1  376   8.439   4.405   2.442 -0.9706 -1.0450 -0.8664
   20LY0    HG2  377   8.345   4.317   2.568  0.0930  0.0363 -2.0695
   20LY0     CD  378   8.527   4.227   2.532 -0.4427 -0.1212  0.3831
   20LY0    HD1  379   8.523   4.178   2.629 -0.8198 -1.3390 -0.2336
   20LY0    HD2  380   8.629   4.257   2.510 -0.7800  1.1808  0.4734
   20LY0     CE  381   8.485   4.131   2.422  0.4406  0.6413  0.0678
   20LY0    HE1  382   8.525   4.171   2.330 -0.4430  0.0963 -0.5671
   20LY0    HE2  383   8.378   4.131   2.403  0.4770  0.8289 -0.1348
   20LY0     NZ  384   8.533   3.993   2.446  0.0776 -0.1598 -0.2047
   20LY0    HZ1  385   8.475   3.922   2.402  0.8248 -3.0380  3.1401
   20LY0    HZ2  386   8.627   3.984   2.411 -0.0213  1.7409 -1.1446
   20LY0    HZ3  387   8.541   3.976   2.545 -0.1596 -1.5144 -0.3956
   20LY0      C  388   8.301   4.547   2.777 -0.4327 -0.0552  0.9731
   20LY0      O  389   8.265   4.428   2.795  0.0953 -0.2938 -0.0305
   21LER      N  390   8.241   4.648   2.843 -0.1764  0.4421  0.8228
   21LER      H  391   8.263   4.740   2.809 -0.6374 -0.3922 -1.9030
   21LER     CA  392   8.135   4.613   2.943 -0.2607  0.1246  0.0923
   21LER     HA  393   8.159   4.520   2.994  1.0074  1.6214  2.4223
   21LER     CB  394   8.140   4.731   3.041 -0.2420 -0.0263  0.6540
   21LER    HB1  395   8.062   4.718   3.117 -1.7203  0.8893 -0.6682
   21LER    HB2  396   8.128   4.816   2.974  0.3570  0.7822  1.5483
   21LER     CG  397   8.268   4.763   3.119 -0.2170 -0.5881  0.2300
   21LER     HG  398   8.348   4.735   3.051 -0.7541  0.6087 -0.9034
   21LER    CD1  399   8.280   4.917   3.146  0.2526  0.7781 -0.1570
   21LER   HD11  400   8.261   4.969   3.053  0.4569  0.2752 -0.4871
   21LER   HD12  401   8.207   4.953   3.219  1.0573 -1.4003  1.8634
   21LER   HD13  402   8.375   4.937   3.196  0.1173 -0.0424  0.4651
   21LER    CD2  403   8.282   4.684   3.249  0.0007  0.0884  0.0832
   21LER   HD21  404   8.194   4.699   3.311 -0.1909  1.0928 -0.3991
   21LER   HD22  405   8.280   4.577   3.230 -2.3994  0.1228 -0.1383
   21LER   HD23  406   8.366   4.724   3.306  0.7631  0.1181 -1.0268
   21LER      C  407   7.993   4.608   2.889  0.1594 -0.3090  0.0833
   21LER      O  408   7.971   4.664   2.783 -0.1140  0.1030 -0.5135
   22LY0      N  409   9.201   5.192   2.867  0.4625  0.1388  0.2551
   22LY0     H1  410   9.217   5.286   2.900 -0.9727 -0.0371  1.5471
   22LY0     H2  411   9.205   5.131   2.947  1.1997 -0.7140 -0.4201
   22LY0     H3  412   9.268   5.171   2.794  0.4776  0.5658  0.1387
   22LY0     CA  413   9.061   5.184   2.817  0.5129  0.2039  0.9113
   22LY0     HA  414   9.072   5.218   2.715  0.4602 -0.4763  0.6760
   22LY0     CB  415   9.020   5.037   2.808 -0.6459 -0.2223  1.0986
   22LY0    HB1  416   8.932   5.025   2.744  0.4088  0.8722 -0.6673
   22LY0    HB2  417   8.989   5.013   2.909 -2.1228  0.3824  0.8248
   22LY0     CG  418   9.128   4.933   2.776  1.0333  0.3802 -0.3650
   22LY0    HG1  419   9.217   4.945   2.837  0.4031  0.2667  0.5829
   22LY0    HG2  420   9.164   4.952   2.675  2.1763  0.2376 -0.0042
   22LY0     CD  421   9.077   4.788   2.781  0.6826  0.1618  0.0497
   22LY0    HD1  422   9.001   4.765   2.705 -0.7917  2.1653  0.8461
   22LY0    HD2  423   9.015   4.760   2.867 -0.1472 -0.2933 -0.6776
   22LY0     CE  424   9.186   4.682   2.760 -0.2294 -0.1506 -0.5090
   22LY0    HE1  425   9.266   4.696   2.833 -0.3376 -2.6640  0.1543
   22LY0    HE2  426   9.218   4.676   2.656 -1.6774 -3.5590 -0.8705
   22LY0     NZ  427   9.147   4.547   2.808 -0.1797 -0.0240 -0.3300
   22LY0    HZ1  428   9.063   4.516   2.761  0.1045 -0.7089 -0.3994
   22LY0    HZ2  429   9.223   4.481   2.797  0.6898  0.6863  1.2081
   22LY0    HZ3  430   9.133   4.549   2.908 -0.6092 -0.0017 -0.3889
   22LY0      C  431   8.954   5.271   2.882 -0.3431  1.0055  0.0450
   22LY0      O  432   8.955   5.278   3.001  0.7308  0.7583 -0.0115
   23LER      N  433   8.871   5.335   2.801 -0.6698 -0.0312 -0.1483
   23LER      H  434   8.872   5.313   2.703  0.9694  0.1654 -0.2026
   23LER     CA  435   8.759   5.415   2.851  0.6399  0.0658 -0.1133
   23LER     HA  436   8.793   5.472   2.938 -0.9001  1.1098 -0.1421
   23LER     CB  437   8.709   5.518   2.749  0.2307 -0.0688 -0.0723
   23LER    HB1  438   8.673   5.462   2.663  0.9385  0.7660 -0.9286
   23LER    HB2  439   8.794   5.582   2.725  0.3731 -0.3818 -0.4145
   23LER     CG  440   8.597   5.610   2.808 -0.0709  0.6312  0.0144
   23LER     HG  441   8.516   5.548   2.844  0.3805  1.8301  3.4059
   23LER    CD1  442   8.649   5.710   2.914 -0.4930  0.8891  0.0252
   23LER   HD11  443   8.697   5.657   2.995 -2.9512 -0.0258  0.9703
   23LER   HD12  444   8.721   5.766   2.854 -0.3798 -0.6153 -1.3303
   23LER   HD13  445   8.570   5.775   2.951 -1.9933 -1.3791  1.0294
   23LER    CD2  446   8.536   5.689   2.688  0.9142  0.6302 -0.0365
   23LER   HD21  447   8.614   5.735   2.625  1.0569  1.0835  0.4691
   23LER   HD22  448   8.483   5.622   2.619  1.4485  0.2710 -0.1072
   23LER   HD23  449   8.457   5.760   2.714  0.5312  0.9142 -1.8600
   23LER      C  450   8.648   5.323   2.903  0.2739  0.5125  0.4419
   23LER      O  451   8.582   5.263   2.822 -0.4246  0.4384  0.1716
   24LY0      N  452   5.708   4.582   2.682 -0.6255  0.2890 -0.1427
   24LY0     H1  453   5.671   4.575   2.775 -0.9655  0.3160 -0.2750
   24LY0     H2  454   5.731   4.490   2.647 -1.7656 -0.0582  0.0101
   24LY0     H3  455   5.635   4.624   2.626 -1.5842 -1.1452 -0.0005
   24LY0     CA  456   5.828   4.672   2.685 -0.4941  0.2730 -0.3215
   24LY0     HA  457   5.864   4.681   2.583  0.6770  0.5162  0.0941
   24LY0     CB  458   5.788   4.810   2.737 -0.7420 -0.3377  0.0226
   24LY0    HB1  459   5.693   4.841   2.692  0.2371  2.8418 -0.1654
   24LY0    HB2  460   5.871   4.869   2.697 -0.5104  0.0217  0.9985
   24LY0     CG  461   5.768   4.824   2.888  0.3799  0.1278 -0.3278
   24LY0    HG1  462   5.871   4.822   2.921  0.3683  0.7421 -0.2582
   24LY0    HG2  463   5.703   4.744   2.923  0.5902 -0.1729 -0.6141
   24LY0     CD  464   5.707   4.958   2.934 -0.2394 -0.6549 -0.1036
   24LY0    HD1  465   5.606   4.979   2.900 -0.2804 -1.4429 -0.4697
   24LY0    HD2  466   5.765   5.048   2.913  1.6339 -1.6432  0.5149
   24LY0     CE  467   5.698   4.955   3.086  0.3574 -0.0416 -0.3614
   24LY0    HE1  468   5.795   4.929   3.129  0.0770 -1.4610 -0.5370
   24LY0    HE2  469   5.622   4.883   3.117 -0.5429  1.0513  0.0419
   24LY0     NZ  470   5.663   5.091   3.131 -0.1824 -0.0819 -0.6241
   24LY0    HZ1  471   5.587   5.138   3.083  1.1479  2.3929 -0.4993
   24LY0    HZ2  472   5.632   5.087   3.226  0.9140 -1.2280 -0.2952
   24LY0    HZ3  473   5.735   5.161   3.118 -2.1706  2.4170  1.0112
   24LY0      C  474   5.945   4.607   2.764  0.1271  0.1152  0.1224
   24LY0      O  475   5.926   4.538   2.857  0.4487  0.1774  0.2330
   25LER      N  476   6.061   4.636   2.712 -0.3982 -0.0450 -0.1793
   25LER      H  477   6.061   4.722   2.658 -3.3395  0.7703  0.9201
   25LER     CA  478   6.188   4.577   2.755  0.4672  0.0178 -0.1189
   25LER     HA  479   6.168   4.471   2.737 -1.5719  0.4080 -0.4550
   25LER     CB  480   6.303   4.621   2.659  0.5336 -0.0819 -0.6592
   25LER    HB1  481   6.385   4.552   2.679 -0.9255 -1.3276  1.3629
   25LER    HB2  482   6.326   4.726   2.676  1.5600 -0.3148 -0.5436
   25LER     CG  483   6.267   4.598   2.508  0.0318  0.4603  0.0714
   25LER     HG  484   6.202   4.679   2.475 -3.8323 -1.8809  1.1989
   25LER    CD1  485   6.395   4.601   2.428  0.0426  0.2079 -0.9978
   25LER   HD11  486   6.470   4.534   2.470 -2.5111 -1.6253  0.9778
   25LER   HD12  487   6.377   4.580   2.322 -0.5839  1.1142 -1.0844
   25LER   HD13  488   6.438   4.701   2.427  1.1572 -0.2486 -0.5104
   25LER    CD2  489   6.200   4.459   2.480  0.0895 -0.4477 -0.3848
   25LER   HD21  490   6.194   4.436   2.375 -1.0967 -1.8183 -0.0614
   25LER   HD22  491   6.251   4.387   2.545 -1.6523 -0.1427  1.4854
   25LER   HD23  492   6.097   4.469   2.516  0.3690 -0.4510  0.4468
   25LER      C  493   6.229   4.593   2.903  0.6966 -0.0696 -0.0364
   25LER      O  494   6.213   4.708   2.955  0.5868  0.1296  0.0271
   26LYR      N  495   6.282   4.487   2.961 -0.6239  0.3404 -0.4617
   26LYR      H  496   6.282   4.400   2.909 -3.1343 -0.0895  0.1203
   26LYR     CA  497   6.353   4.488   3.092  0.2050  0.2025 -0.0715
   26LYR     HA  498   6.309   4.568   3.151  0.2001  0.0438  0.1428
   26LYR     CB  499   6.328   4.351   3.160 -0.0414 -0.8968 -0.8894
   26LYR    HB1  500   6.387   4.269   3.120  0.2184 -0.3757 -1.5867
   26LYR    HB2  501   6.222   4.325   3.157 -1.0791  1.6779  3.2478
   26LYR     CG  502   6.378   4.360   3.309  0.8362  0.9182 -0.2412
   26LYR    HG1  503   6.471   4.416   3.298  0.5860  0.9960 -2.9737
   26LYR    HG2  504   6.393   4.258   3.343 -0.6521  1.2600  1.5300
   26LYR     CD  505   6.291   4.434   3.409  0.0406 -0.4019 -0.2600
   26LYR    HD1  506   6.187   4.404   3.395 -0.0516 -0.2368  0.0464
   26LYR    HD2  507   6.307   4.541   3.395 -0.9266 -0.2697 -0.3966
   26LYR     CE  508   6.333   4.396   3.552 -0.1113  0.8411 -0.6322
   26LYR    HE1  509   6.322   4.484   3.616  1.1086  2.4073 -2.4701
   26LYR    HE2  510   6.438   4.375   3.572 -0.4311 -0.9571 -0.6303
   26LYR     NZ  511   6.254   4.279   3.592 -0.5329 -0.3509  0.3091
   26LYR    HZ1  512   6.291   4.187   3.574  1.9588  0.7862 -0.9221
   26LYR      C  513   6.498   4.515   3.066  0.4970  0.1704 -1.1418
   26LYR      O  514   6.569   4.440   2.998 -0.0672  0.1289  0.3092
   27LY0      N  515   6.544   4.634   3.116 -0.4671  0.0999 -0.6016
   27LY0      H  516   6.477   4.696   3.158 -0.9409 -0.0889 -1.0514
   27LY0     CA  517   6.688   4.683   3.112 -0.4832 -0.0220 -0.6804
   27LY0     HA  518   6.724   4.683   3.011 -0.7806 -2.5967 -0.8414
   27LY0     CB  519   6.697   4.832   3.171  0.5506 -0.3977 -1.0450
   27LY0    HB1  520   6.801   4.862   3.182  0.4960  0.0889 -1.8354
   27LY0    HB2  521   6.640   4.848   3.263  0.3052 -0.6159 -1.1566
   27LY0     CG  522   6.631   4.932   3.072 -0.2050 -0.1328 -0.4459
   27LY0    HG1  523   6.540   4.890   3.030  0.9515 -1.7435 -1.4322
   27LY0    HG2  524   6.701   4.947   2.991  0.2791  0.5784  0.0851
   27LY0     CD  525   6.606   5.073   3.145  0.1331 -0.0293  0.0588
   27LY0    HD1  526   6.582   5.145   3.066  1.7213  3.2962  2.4018
   27LY0    HD2  527   6.701   5.106   3.186 -0.1180  0.7164  0.0465
   27LY0     CE  528   6.501   5.076   3.258  0.3561 -0.0940  0.5721
   27LY0    HE1  529   6.538   5.023   3.346  1.4165  0.6185  0.5735
   27LY0    HE2  530   6.411   5.037   3.210 -0.3990  2.4940 -0.2953
   27LY0     NZ  531   6.462   5.214   3.297 -0.3343  0.4512  0.7947
   27LY0    HZ1  532   6.382   5.216   3.359 -0.9434  0.0391  0.0280
   27LY0    HZ2  533   6.539   5.266   3.337  0.6034 -0.5803  0.3843
   27LY0    HZ3  534   6.433   5.258   3.211  2.0539  0.2284 -0.2024
   27LY0      C  535   6.776   4.588   3.199 -0.6984 -0.2666  0.0275
   27LY0      O  536   6.743   4.558   3.311  0.1850  0.0889 -0.2819
   28LER      N  537   6.897   4.559   3.155 -0.1171 -0.6773  0.3887
   28LER      H  538   6.922   4.615   3.074  0.1219  0.6815  1.3709
   28LER     CA  539   7.001   4.484   3.232 -0.0085  0.1981 -0.3914
   28LER     HA  540   6.959   4.388   3.263  1.3179  0.6465  3.3752
   28LER     CB  541   7.123   4.454   3.139 -0.2581 -0.7250  0.0163
   28LER    HB1  542   7.187   4.379   3.184 -0.6400 -1.6305 -0.9163
   28LER    HB2  543   7.189   4.541   3.132  0.2620 -1.0792  0.4301
   28LER     CG  544   7.085   4.422   2.989 -0.6347 -0.3604 -0.0711
   28LER     HG  545   7.027   4.503   2.947  0.1530 -1.2197 -2.9458
   28LER    CD1  546   7.208   4.411   2.903 -0.4535 -0.4137 -0.4109
   28LER   HD11  547   7.227   4.516   2.880  0.0976 -0.3702  0.1929
   28LER   HD12  548   7.286   4.362   2.961 -0.7560 -0.4828 -0.0601
   28LER   HD13  549   7.190   4.369   2.804  0.4539 -2.6105  0.2990
   28LER    CD2  550   7.012   4.287   2.975 -0.0240 -0.0860 -0.0835
   28LER   HD21  551   6.913   4.292   3.020 -1.0777  0.7397 -2.3428
   28LER   HD22  552   6.990   4.261   2.873  0.7104 -3.9634  0.6009
   28LER   HD23  553   7.069   4.202   3.013 -2.9964 -2.2473 -0.1291
   28LER      C  554   7.042   4.563   3.363  0.1202  0.0193  0.0969
   28LER      O  555   7.045   4.686   3.364  0.4822 -0.7301 -0.0512
   29LYR      N  556   7.088   4.492   3.471  0.1826 -0.3530  0.6890
   29LYR      H  557   7.082   4.391   3.468  4.1422 -0.7552 -0.7522
   29LYR     CA  558   7.161   4.550   3.586 -0.2124 -0.5943 -0.2133
   29LYR     HA  559   7.143   4.657   3.599  0.7533 -0.3150 -1.0508
   29LYR     CB  560   7.126   4.464   3.710  0.1195 -0.8682 -0.0128
   29LYR    HB1  561   7.190   4.498   3.792 -1.8235 -0.0916  1.2512
   29LYR    HB2  562   7.140   4.359   3.681  0.3511 -0.7737 -0.2505
   29LYR     CG  563   6.980   4.488   3.767 -0.5083 -0.0873 -0.0415
   29LYR    HG1  564   6.970   4.420   3.851 -0.5283  1.6210  1.3772
   29LYR    HG2  565   6.908   4.475   3.685 -0.6564  3.5864 -0.6372
   29LYR     CD  566   6.974   4.630   3.824  0.4558  0.1587 -0.8258
   29LYR    HD1  567   6.956   4.690   3.736  0.4215 -1.3991 -1.9127
   29LYR    HD2  568   7.071   4.658   3.867  0.0825 -1.8436  1.5933
   29LYR     CE  569   6.863   4.652   3.933 -0.5631  0.0679  0.5836
   29LYR    HE1  570   6.876   4.760   3.938  1.2086 -0.0711 -0.0891
   29LYR    HE2  571   6.881   4.605   4.030  0.8277 -1.4526 -0.3436
   29LYR     NZ  572   6.729   4.630   3.873 -0.2311  0.3427 -0.2514
   29LYR    HZ1  573   6.718   4.640   3.772  3.6960 -1.8411 -1.1407
   29LYR      C  574   7.309   4.549   3.568  0.3157  0.1177 -0.0843
   29LYR      O  575   7.371   4.613   3.655  0.8807 -0.4198 -0.0805
   30LER      N  576   7.356   4.467   3.479  0.3846  0.4131  0.7306
   30LER      H  577   7.288   4.414   3.427 -0.1506  2.6896 -1.0956
   30LER     CA  578   7.494   4.462   3.429  0.2340 -0.4113 -0.3718
   30LER     HA  579   7.558   4.416   3.505 -0.2065 -0.2763  0.0995
   30LER     CB  580   7.509   4.386   3.302 -0.0158  0.6151  0.4928
   30LER    HB1  581   7.613   4.395   3.270  0.0157  0.7298  0.6320
   30LER    HB2  582   7.450   4.438   3.226  0.8145  0.6110 -0.1803
   30LER     CG  583   7.475   4.239   3.309  0.5880  0.5253  0.4576
   30LER     HG  584   7.376   4.220   3.351  0.5959  1.1685  0.7762
   30LER    CD1  585   7.482   4.178   3.170 -0.4092  0.4984 -0.0581
   30LER   HD11  586   7.484   4.069   3.172  0.2344  0.5034 -0.1541
   30LER   HD12  587   7.391   4.212   3.119 -0.7085  1.2732  0.9794
   30LER   HD13  588   7.568   4.220   3.118  0.5208 -1.9393 -0.6318
   30LER    CD2  589   7.572   4.162   3.400 -0.2364 -0.9068  0.0778
   30LER   HD21  590   7.674   4.179   3.363  0.2132  0.2592  1.7545
   30LER   HD22  591   7.570   4.195   3.504  1.6153  0.1302 -0.1621
   30LER   HD23  592   7.557   4.055   3.400  0.5112 -1.0423 -1.4651
   30LER      C  593   7.551   4.602   3.415 -0.4390 -0.3084 -0.1138
   30LER      O  594   7.512   4.681   3.328 -0.1210  0.5983 -0.3543
   31LER      N  595   7.650   4.645   3.493 -0.0634 -0.3139 -0.3433
   31LER      H  596   7.679   4.580   3.565 -0.6463 -1.1111 -0.8056
   31LER     CA  597   7.727   4.768   3.494  0.4141 -0.0198  0.7115
   31LER     HA  598   7.657   4.852   3.493 -0.1571 -0.4902  0.5276
   31LER     CB  599   7.808   4.780   3.626 -0.9963  0.0326  0.1501
   31LER    HB1  600   7.908   4.818   3.605  0.0300 -3.2199 -1.3711
   31LER    HB2  601   7.841   4.686   3.671  2.5464  1.2894  0.5463
   31LER     CG  602   7.732   4.860   3.730  0.7747 -0.7437  0.0458
   31LER     HG  603   7.633   4.818   3.747  0.4369 -0.7226 -1.7821
   31LER    CD1  604   7.810   4.837   3.860 -0.6959  0.0256  0.3319
   31LER   HD11  605   7.819   4.730   3.879  2.6582  0.2037  0.4595
   31LER   HD12  606   7.913   4.874   3.860 -0.7721  0.2745 -0.7574
   31LER   HD13  607   7.767   4.887   3.946  0.5480  0.9982  0.4186
   31LER    CD2  608   7.722   5.010   3.695 -0.1612 -0.5363 -0.4319
   31LER   HD21  609   7.716   5.078   3.778 -1.0528  1.1269 -1.7693
   31LER   HD22  610   7.805   5.037   3.630 -1.5105  0.4738 -1.8396
   31LER   HD23  611   7.628   5.017   3.638 -0.8527  0.5929  0.8069
   31LER      C  612   7.814   4.777   3.369 -0.1481 -0.3798  0.0756
   31LER      O  613   7.873   4.679   3.333 -0.0565  0.2801 -0.1820
   32LY0      N  614   5.890   3.950   4.101  0.4930 -0.1395  0.4928
   32LY0     H1  615   5.851   3.968   4.191 -0.9548  1.3692 -0.3869
   32LY0     H2  616   5.820   3.897   4.051  0.6685  0.5989 -0.5945
   32LY0     H3  617   5.972   3.892   4.116  0.5845  0.2232  1.4039
   32LY0     CA  618   5.915   4.076   4.031 -0.3469 -0.3052  0.1237
   32LY0     HA  619   5.818   4.114   4.000 -0.3474 -0.8320 -0.5435
   32LY0     CB  620   5.989   4.178   4.111 -0.1143 -0.3607  0.0318
   32LY0    HB1  621   6.033   4.252   4.045 -1.6346 -0.3702 -1.0390
   32LY0    HB2  622   6.067   4.125   4.165 -0.5137 -0.2520  0.7242
   32LY0     CG  623   5.906   4.264   4.206 -0.1010  0.4042  0.0766
   32LY0    HG1  624   5.860   4.204   4.285  0.2306 -1.1362 -0.8521
   32LY0    HG2  625   5.836   4.317   4.141  0.9641  0.5316 -0.9924
   32LY0     CD  626   5.983   4.375   4.269  0.3513 -0.8445  0.6463
   32LY0    HD1  627   6.018   4.444   4.193  0.2812 -1.2433  0.2473
   32LY0    HD2  628   6.066   4.335   4.328  1.0919 -2.1116 -1.1784
   32LY0     CE  629   5.888   4.455   4.357  0.9843  0.3111 -0.3629
   32LY0    HE1  630   5.841   4.394   4.434  1.4511 -1.2789 -1.3005
   32LY0    HE2  631   5.808   4.501   4.298  1.0026  0.0478 -0.5925
   32LY0     NZ  632   5.963   4.556   4.438  0.2481  0.0564 -0.5211
   32LY0    HZ1  633   6.024   4.512   4.504  0.1624  0.6285 -0.0622
   32LY0    HZ2  634   6.017   4.617   4.377  0.3767 -0.9084 -1.4042
   32LY0    HZ3  635   5.903   4.605   4.502 -0.6652  0.9567 -1.9771
   32LY0      C  636   5.995   4.042   3.906 -0.2826  0.1320  1.0200
   32LY0      O  637   6.067   3.938   3.910  0.0403 -0.2251 -0.5715
   33LER      N  638   5.992   4.136   3.809 -0.2011  0.8419  0.6761
   33LER      H  639   5.943   4.221   3.831 -0.7298  0.9417 -0.7658
   33LER     CA  640   6.075   4.142   3.688  0.1863  0.7652  1.3255
   33LER     HA  641   6.154   4.067   3.688  0.7209  1.3073  0.3196
   33LER     CB  642   5.979   4.099   3.572  0.1682 -0.1364 -0.7020
   33LER    HB1  643   5.890   4.162   3.577  0.8495  0.9014 -1.2540
   33LER    HB2  644   5.937   4.001   3.594 -1.9713  0.8872  0.0146
   33LER     CG  645   6.025   4.111   3.432 -0.1959  0.2735 -0.1659
   33LER     HG  646   6.134   4.110   3.425  0.0433 -1.3527  2.3297
   33LER    CD1  647   5.991   3.991   3.344  0.2531  0.6553 -0.6288
   33LER   HD11  648   5.885   3.997   3.322 -0.4964  1.0990  2.4219
   33LER   HD12  649   6.044   4.000   3.250  0.8262 -0.5964 -0.4525
   33LER   HD13  650   6.016   3.899   3.396  0.0256  1.8929  1.8283
   33LER    CD2  651   5.960   4.228   3.355  0.3296 -0.4756 -0.3657
   33LER   HD21  652   5.963   4.322   3.408 -0.6047 -0.2816 -0.6228
   33LER   HD22  653   6.000   4.229   3.254 -0.2082  0.0079 -0.5814
   33LER   HD23  654   5.856   4.196   3.348  0.9852 -2.6146 -1.4692
   33LER      C  655   6.139   4.283   3.664 -0.3103  0.5390 -0.8575
   33LER      O  656   6.084   4.390   3.704 -0.6480 -0.1779  0.1920
   34LY0      N  657   5.902   5.489   3.098 -0.0488  0.0594 -0.2834
   34LY0     H1  658   5.917   5.587   3.116 -0.5000  0.0487  0.1754
   34LY0     H2  659   5.863   5.467   3.007  0.6725  0.0730 -0.6006
   34LY0     H3  660   5.847   5.437   3.164 -0.1172 -0.1751 -0.5226
   34LY0     CA  661   6.038   5.427   3.099  1.4580  0.3518  0.9745
   34LY0     HA  662   6.108   5.482   3.034  0.2191  0.3811 -0.4107
   34LY0     CB  663   6.097   5.423   3.242  0.0327 -0.0849 -0.3832
   34LY0    HB1  664   6.199   5.384   3.244 -0.5649 -1.6465  1.7591
   34LY0    HB2  665   6.041   5.351   3.301  0.2989 -1.3552 -1.6294
   34LY0     CG  666   6.093   5.571   3.295  0.3858  0.1987 -0.1062
   34LY0    HG1  667   5.989   5.600   3.311 -0.8262 -2.9390 -1.4466
   34LY0    HG2  668   6.150   5.623   3.218  0.0311 -0.1280 -0.5967
   34LY0     CD  669   6.179   5.590   3.421  0.1466  0.7942 -0.1461
   34LY0    HD1  670   6.276   5.556   3.386 -0.8153 -1.1323 -1.0095
   34LY0    HD2  671   6.146   5.522   3.500  0.7237 -0.5672 -1.0609
   34LY0     CE  672   6.179   5.741   3.467  0.0062 -0.8495  0.1218
   34LY0    HE1  673   6.251   5.758   3.547 -1.0907  1.9767  0.6181
   34LY0    HE2  674   6.078   5.760   3.504  0.2039 -2.4693  1.6830
   34LY0     NZ  675   6.208   5.833   3.357 -0.8083  0.0939  0.5822
   34LY0    HZ1  676   6.300   5.814   3.321 -2.2892 -1.8494 -2.4148
   34LY0    HZ2  677   6.144   5.818   3.282  0.6372  0.2187 -0.7166
   34LY0    HZ3  678   6.200   5.930   3.385 -3.2289 -0.2675  1.3808
   34LY0      C  679   6.023   5.279   3.040 -0.3928 -0.4715  0.1684
   34LY0      O  680   5.913   5.220   3.040 -0.5492  0.4642 -0.1527
   35LER      N  681   6.140   5.218   3.007  0.4106  0.0134 -0.1375
   35LER      H  682   6.226   5.270   3.021 -0.4814  1.1768  1.2590
   35LER     CA  683   6.159   5.073   2.991  0.4091  0.2017  0.4361
   35LER     HA  684   6.073   5.025   2.943  0.8100 -1.3599  1.2318
   35LER     CB  685   6.289   5.052   2.910 -0.8779 -0.1014  0.1947
   35LER    HB1  686   6.313   4.946   2.895  1.1630  0.1987  1.0614
   35LER    HB2  687   6.371   5.097   2.966 -1.9498 -1.1482  2.7945
   35LER     CG  688   6.297   5.113   2.770 -0.2696  0.2609  0.6560
   35LER     HG  689   6.275   5.220   2.761  0.9653  0.2682 -4.3662
   35LER    CD1  690   6.442   5.091   2.728  0.2095  0.3070  0.4412
   35LER   HD11  691   6.505   5.160   2.784  1.1765 -0.8171  0.7756
   35LER   HD12  692   6.468   4.985   2.726  0.3260  0.3373  0.2473
   35LER   HD13  693   6.454   5.121   2.623  1.5847  0.4378  0.6229
   35LER    CD2  694   6.206   5.053   2.671  1.1527  0.5452  0.1670
   35LER   HD21  695   6.103   5.079   2.692  1.1893  1.0210 -0.2196
   35LER   HD22  696   6.221   5.087   2.570 -1.1087 -0.8961 -0.7313
   35LER   HD23  697   6.227   4.946   2.663  0.0649  0.2236  1.3176
   35LER      C  698   6.160   5.016   3.137 -0.5357 -0.0724  0.6404
   35LER      O  699   6.193   5.090   3.231 -0.2938  0.3295 -0.1626
   36LYR      N  700   6.128   4.892   3.153  0.8914  0.6318  0.3948
   36LYR      H  701   6.114   4.827   3.078  0.2151 -0.4625  1.4285
   36LYR     CA  702   6.123   4.831   3.288  0.1064  0.2088 -0.1007
   36LYR     HA  703   6.046   4.882   3.346 -1.9832  0.8091 -3.1940
   36LYR     CB  704   6.071   4.682   3.280  0.4055  0.1533 -0.4881
   36LYR    HB1  705   6.076   4.624   3.372  0.5142 -0.0421 -0.6141
   36LYR    HB2  706   6.130   4.624   3.208  0.0963 -0.4981 -0.2311
   36LYR     CG  707   5.928   4.682   3.224  0.4731 -0.2809  0.3196
   36LYR    HG1  708   5.921   4.747   3.136 -1.6594  1.1196  1.4312
   36LYR    HG2  709   5.878   4.732   3.307 -1.1239  1.7075 -1.7246
   36LYR     CD  710   5.857   4.551   3.209  0.5113 -0.1832  1.6571
   36LYR    HD1  711   5.869   4.489   3.297 -1.4953 -2.0622  0.6999
   36LYR    HD2  712   5.912   4.503   3.127 -0.5102  1.4339 -0.0833
   36LYR     CE  713   5.702   4.560   3.170  0.1004  0.7823  0.3052
   36LYR    HE1  714   5.691   4.623   3.081 -0.4187 -0.9626 -0.9320
   36LYR    HE2  715   5.650   4.600   3.257 -0.9869 -0.1793  0.1261
   36LYR     NZ  716   5.645   4.435   3.137  0.6402 -0.3030 -0.5493
   36LYR    HZ1  717   5.620   4.371   3.210 -0.8738  0.4555 -0.3767
   36LYR      C  718   6.251   4.830   3.367  0.0596  0.8103 -0.0788
   36LYR      O  719   6.365   4.823   3.316 -0.4436  0.3888 -0.0576
   37LY0      N  720   6.244   4.821   3.500  0.3525 -0.6205 -0.3124
   37LY0      H  721   6.152   4.818   3.544  0.1363  0.9955 -0.6161
   37LY0     CA  722   6.362   4.819   3.599 -0.0945 -0.2635  0.5557
   37LY0     HA  723   6.443   4.786   3.533 -0.5769  0.6805 -0.5680
   37LY0     CB  724   6.394   4.965   3.643 -0.4915  0.1898 -0.7468
   37LY0    HB1  725   6.321   4.990   3.719 -0.3484  1.0973 -0.8915
   37LY0    HB2  726   6.377   5.038   3.565 -1.4763  1.2645  0.4305
   37LY0     CG  727   6.544   4.985   3.699  0.2458  0.4336 -0.1322
   37LY0    HG1  728   6.609   4.900   3.679 -0.5904 -1.1495  3.1139
   37LY0    HG2  729   6.535   4.980   3.809  0.8683  0.9443 -0.0496
   37LY0     CD  730   6.615   5.113   3.658 -0.1739  0.1233  0.0239
   37LY0    HD1  731   6.546   5.190   3.691  1.8792  2.3906 -0.6881
   37LY0    HD2  732   6.622   5.128   3.551  0.1001  0.7958  0.1324
   37LY0     CE  733   6.750   5.134   3.736  0.6132  0.5136 -0.3014
   37LY0    HE1  734   6.827   5.076   3.684  0.1532 -0.1701 -0.2417
   37LY0    HE2  735   6.737   5.097   3.837  1.9356 -1.6358 -0.8341
   37LY0     NZ  736   6.795   5.273   3.726  0.3909  0.0223 -0.2277
   37LY0    HZ1  737   6.733   5.326   3.787  2.1580  0.4714  1.3082
   37LY0    HZ2  738   6.892   5.289   3.751  0.6041 -2.4734  0.9128
   37LY0    HZ3  739   6.790   5.301   3.631 -0.3726 -0.2370 -0.2676
   37LY0      C  740   6.351   4.720   3.712 -0.1950 -1.0487  0.6584
   37LY0      O  741   6.243   4.703   3.760  0.4138  0.0098 -1.0957
   38LER      N  742   6.465   4.670   3.756 -0.3386 -0.1438 -0.2596
   38LER      H  743   6.544   4.699   3.699 -0.4779 -1.7757 -1.3904
   38LER     CA  744   6.487   4.588   3.878  0.5049 -0.4345 -0.1288
   38LER     HA  745   6.422   4.639   3.948 -0.7551  0.4507 -1.8327
   38LER     CB  746   6.433   4.440   3.862  0.2544 -0.1116 -0.3362
   38LER    HB1  747   6.508   4.395   3.797  0.6552 -0.2474  0.2273
   38LER    HB2  748   6.336   4.442   3.811  0.2795  1.9117 -0.3850
   38LER     CG  749   6.422   4.342   3.981  0.2544  0.2716 -0.3837
   38LER     HG  750   6.507   4.355   4.047 -1.4810 -1.1544  2.3272
   38LER    CD1  751   6.303   4.387   4.076  0.1174 -0.5358  0.3834
   38LER   HD11  752   6.293   4.326   4.164 -2.5429 -2.6758 -1.2310
   38LER   HD12  753   6.326   4.492   4.098  1.6860 -0.9731  1.0001
   38LER   HD13  754   6.214   4.383   4.013  0.3457  1.7943 -0.1905
   38LER    CD2  755   6.401   4.197   3.944 -0.1206 -0.0422 -0.3899
   38LER   HD21  756   6.422   4.130   4.028  0.4056  1.9300  1.1734
   38LER   HD22  757   6.295   4.185   3.920 -0.7112  4.6629 -1.1019
   38LER   HD23  758   6.466   4.176   3.861  2.8868  1.5094  1.3873
   38LER      C  759   6.622   4.586   3.941  0.6330  0.1198  1.3701
   38LER      O  760   6.625   4.573   4.059 -0.1432  0.4022 -0.0560
   39LY0      N  761   5.122   4.221   2.757  0.0308  0.4234  0.5217
   39LY0     H1  762   5.111   4.157   2.835  0.4476 -0.7859 -0.3805
   39LY0     H2  763   5.086   4.180   2.672 -1.2417 -0.9380  1.6485
   39LY0     H3  764   5.059   4.296   2.783 -2.9006 -1.3859 -0.8057
   39LY0     CA  765   5.262   4.259   2.739  0.1226 -0.8702 -0.2384
   39LY0     HA  766   5.324   4.192   2.682 -0.7554 -0.9528 -1.0903
   39LY0     CB  767   5.269   4.391   2.657 -0.0804 -0.8114 -0.2231
   39LY0    HB1  768   5.373   4.421   2.657 -0.4321  0.7698  2.7000
   39LY0    HB2  769   5.211   4.474   2.697 -0.6516 -0.7347 -1.1526
   39LY0     CG  770   5.214   4.374   2.512  0.5910 -0.3905 -0.1767
   39LY0    HG1  771   5.108   4.351   2.518  0.8029 -1.5920 -0.6076
   39LY0    HG2  772   5.270   4.301   2.453 -1.6840 -0.8695 -1.9150
   39LY0     CD  773   5.213   4.503   2.434 -0.2489 -0.8417  0.3107
   39LY0    HD1  774   5.315   4.542   2.428 -1.0291  1.3991  0.7602
   39LY0    HD2  775   5.144   4.574   2.480  2.0226  2.8732 -1.5720
   39LY0     CE  776   5.184   4.487   2.285  0.7943 -0.6515 -0.2240
   39LY0    HE1  777   5.077   4.472   2.276  0.4630  0.8994  0.7442
   39LY0    HE2  778   5.235   4.400   2.243 -2.6576 -3.0988  0.2179
   39LY0     NZ  779   5.200   4.613   2.217 -0.0591 -0.0128  0.3531
   39LY0    HZ1  780   5.173   4.618   2.119 -0.8588 -0.3007  0.5528
   39LY0    HZ2  781   5.158   4.694   2.260  0.6559  0.5136  0.0832
   39LY0    HZ3  782   5.299   4.635   2.223 -0.1004 -0.2460  3.1794
   39LY0      C  783   5.332   4.277   2.876 -0.5493 -0.0629 -0.0245
   39LY0      O  784   5.271   4.296   2.975 -0.2850 -0.1257 -0.1921
   40LER      N  785   5.463   4.254   2.881 -0.4840 -0.1109 -0.1445
   40LER      H  786   5.511   4.246   2.793 -1.6957  1.1658 -0.9586
   40LER     CA  787   5.547   4.260   3.004 -0.2221 -0.0909 -0.4573
   40LER     HA  788   5.482   4.236   3.089  0.9084  0.8324  0.6974
   40LER     CB  789   5.661   4.154   3.000 -1.3340 -0.1506  0.3748
   40LER    HB1  790   5.715   4.162   3.096  0.7171  0.5793 -0.7774
   40LER    HB2  791   5.734   4.187   2.927 -0.0296 -0.4834  1.4679
   40LER     CG  792   5.614   4.007   2.974  0.1495  0.0625  0.7120
   40LER     HG  793   5.570   4.004   2.875  0.4319 -1.6038  0.6003
   40LER    CD1  794   5.721   3.900   2.984  0.7566 -0.0975  0.0009
   40LER   HD11  795   5.735   3.868   3.087  0.9704 -1.3005 -0.3813
   40LER   HD12  796   5.690   3.817   2.920  2.0036  0.1506 -0.9666
   40LER   HD13  797   5.816   3.933   2.940  0.5032  2.0283  0.9472
   40LER    CD2  798   5.506   3.969   3.072 -0.4875 -0.4931 -0.2080
   40LER   HD21  799   5.485   3.862   3.061  0.3894 -0.6129 -0.8255
   40LER   HD22  800   5.535   3.989   3.175  1.1797  0.7387 -0.8714
   40LER   HD23  801   5.412   4.020   3.050  1.1983  2.6425 -0.7253
   40LER      C  802   5.598   4.406   3.013 -0.1763 -0.0112 -0.6012
   40LER      O  803   5.602   4.481   2.916  0.0925 -0.2405  0.1621
   41U      O5'  804   8.116   7.006   1.739  0.1449  0.4008 -0.7541
   41U      H5T  805   8.059   6.981   1.813 -1.4982  0.8433 -1.8427
   41U      C5'  806   8.131   7.148   1.745 -0.0244  0.1155 -0.2787
   41U     H5'1  807   8.236   7.169   1.762 -0.0830 -0.0213  0.2786
   41U     H5'2  808   8.090   7.175   1.843  0.5074 -1.2675  0.3635
   41U      C4'  809   8.065   7.232   1.640 -0.1316  0.4180  0.1059
   41U      H4'  810   8.103   7.334   1.640  1.4520 -0.1437  0.5923
   41U      O4'  811   8.089   7.189   1.509 -0.1584 -0.0013 -0.3496
   41U      C1'  812   7.974   7.232   1.438  0.1199 -0.0406  0.8427
   41U      H1'  813   7.999   7.329   1.396  1.7773 -0.7171  0.1493
   41U       N1  814   7.943   7.141   1.326  0.0685 -0.3891  0.2690
   41U       C6  815   7.915   7.014   1.357 -0.3947 -0.1364  0.3850
   41U       H6  816   7.927   6.975   1.457 -0.3970  2.0128  1.2912
   41U       C5  817   7.873   6.930   1.261 -0.0777  0.0175 -0.4044
   41U       H5  818   7.844   6.832   1.296  1.5806 -0.6404 -0.7613
   41U       C4  819   7.845   6.974   1.127  0.5031 -0.0702 -0.7736
   41U       O4  820   7.810   6.893   1.041  0.6028 -0.0473  0.3374
   41U       N3  821   7.858   7.116   1.107  0.1184 -0.2385 -0.0765
   41U       H3  822   7.819   7.161   1.024  2.0455 -0.2584 -1.0523
   41U       C2  823   7.916   7.200   1.198  0.9143  0.2919  0.4862
   41U       O2  824   7.933   7.319   1.168 -0.5142  0.2869  0.7197
   41U      C3'  825   7.912   7.219   1.655 -0.3659  0.0778  0.1361
   41U      H3'  826   7.877   7.117   1.670  1.1631 -0.2874  1.4920
   41U      C2'  827   7.849   7.265   1.522 -0.7055  0.2705  1.1470
   41U     H2'1  828   7.774   7.192   1.494  0.2877 -1.0574  1.8532
   41U      O2'  829   7.816   7.408   1.512  0.2447 -0.3305  0.6589
   41U     HO'2  830   7.735   7.422   1.463 -0.1587 -0.3208  1.3330
   41U      O3'  831   7.873   7.301   1.765  0.1022 -1.1252  0.9240
   42U        P  832   7.735   7.278   1.834 -0.2093  0.2777 -0.0252
   42U      O1P  833   7.736   7.362   1.959  0.6983 -0.4124  0.1713
   42U      O2P  834   7.712   7.135   1.840 -0.0806  0.5245  0.2195
   42U      O5'  835   7.618   7.334   1.742  0.0840  0.3571  0.7796
   42U      C5'  836   7.605   7.480   1.726  0.5070  0.6901 -0.0632
   42U     H5'1  837   7.700   7.523   1.696 -0.2662  0.8999 -2.3584
   42U     H5'2  838   7.585   7.538   1.816  2.6480  3.4728 -1.2372
   42U      C4'  839   7.505   7.522   1.621  0.9156 -0.4473 -0.1933
   42U      H4'  840   7.513   7.630   1.623 -0.4181 -0.3446  0.8137
   42U      O4'  841   7.545   7.479   1.489  0.3335  0.0936  0.1862
   42U      C1'  842   7.422   7.459   1.418 -0.7951  0.8208  0.0260
   42U      H1'  843   7.423   7.526   1.332  0.2433 -0.1123 -0.7311
   42U       N1  844   7.410   7.324   1.368  0.1246  0.0625  0.2192
   42U       C6  845   7.492   7.223   1.414 -0.0695 -0.2350 -0.8160
   42U       H6  846   7.567   7.239   1.490  1.1857  1.0239 -2.2492
   42U       C5  847   7.495   7.099   1.357 -0.9230 -0.1614 -0.4760
   42U       H5  848   7.560   7.025   1.400 -1.1513  0.1525  0.4497
   42U       C4  849   7.409   7.060   1.250 -0.3466  0.6497  0.3043
   42U       O4  850   7.391   6.950   1.207 -0.6645  0.0253 -0.5391
   42U       N3  851   7.315   7.162   1.220 -0.9725  0.6002  0.3954
   42U       H3  852   7.252   7.138   1.144  1.1057 -2.9112 -0.4714
   42U       C2  853   7.313   7.287   1.276 -0.7968  0.0845  0.6902
   42U       O2  854   7.228   7.362   1.231  0.2852  0.6676  0.3903
   42U      C3'  855   7.363   7.470   1.654  1.0156  0.2141 -0.5702
   42U      H3'  856   7.375   7.365   1.680  0.5589  0.2737 -0.0978
   42U      C2'  857   7.308   7.492   1.513 -0.4644 -0.0654  0.0867
   42U     H2'1  858   7.218   7.432   1.499 -0.1727 -0.5939  0.4480
   42U      O2'  859   7.275   7.627   1.497 -0.0540 -0.0213 -0.5035
   42U     HO'2  860   7.180   7.636   1.487  0.0262 -1.3492 -3.7411
   42U      O3'  861   7.294   7.531   1.762  0.4857  0.3747 -0.1596
   43A        P  862   7.171   7.455   1.837 -0.2733 -0.1205  0.3375
   43A      O1P  863   7.121   7.541   1.941 -0.3919 -0.4723  0.0587
   43A      O2P  864   7.206   7.317   1.873 -0.6198 -0.2517 -0.6341
   43A      O5'  865   7.057   7.445   1.718  0.2492 -0.0610  0.5007
   43A      C5'  866   6.971   7.552   1.680  0.8377 -0.0362  0.4150
   43A     H5'1  867   7.031   7.634   1.642  2.6519  0.0961  3.2785
   43A     H5'2  868   6.908   7.581   1.764 -2.3496  2.2950 -2.4929
   43A      C4'  869   6.878   7.496   1.567  0.2029  0.0215 -0.6719
   43A      H4'  870   6.808   7.579   1.552  0.7514  0.7000  0.4183
   43A      O4'  871   6.940   7.450   1.447  0.0968  0.2521 -0.1209
   43A      C1'  872   6.857   7.341   1.400  0.2397 -0.6286  0.1375
   43A      H1'  873   6.823   7.367   1.299 -0.0252  2.5921  0.9546
   43A       N9  874   6.948   7.220   1.406 -0.1859  0.1625 -0.3603
   43A       C8  875   7.054   7.193   1.490  0.5572  0.2601 -0.0353
   43A       H8  876   7.085   7.268   1.562 -2.1024  0.5058  0.9646
   43A       N7  877   7.118   7.080   1.468 -0.0415  0.0513  0.1367
   43A       C5  878   7.034   7.017   1.371  0.1736  0.1847  0.5241
   43A       C6  879   7.026   6.885   1.313  0.1018 -0.0055  0.1207
   43A       N6  880   7.104   6.783   1.340 -0.2264  0.6240  0.2333
   43A      H61  881   7.183   6.792   1.403 -1.3610  1.6717  1.5775
   43A      H62  882   7.089   6.700   1.285  0.5288  1.4049 -1.2289
   43A       N1  883   6.928   6.858   1.230  0.6397  0.7566  0.8619
   43A       C2  884   6.845   6.951   1.186 -1.0292 -0.2103 -0.5884
   43A       H2  885   6.766   6.928   1.117 -1.4218  0.5395 -0.4056
   43A       N3  886   6.840   7.078   1.240 -0.2068  0.5134  0.8125
   43A       C4  887   6.936   7.103   1.335  0.5478  0.5885  0.5090
   43A      C3'  888   6.796   7.380   1.625  0.1256 -0.6566  0.6728
   43A      H3'  889   6.863   7.311   1.678  1.3531 -1.1762 -1.4183
   43A      C2'  890   6.739   7.314   1.494  0.1704 -0.3229  0.0569
   43A     H2'1  891   6.728   7.206   1.502  1.2310 -0.7414 -2.6894
   43A      O2'  892   6.625   7.375   1.439  0.0390  0.7478 -0.1737
   43A     HO'2  893   6.548   7.333   1.479  2.7572 -3.0357  1.6616
   43A      O3'  894   6.691   7.421   1.715  0.3140 -0.5809 -0.3491
   44A        P  895   6.624   7.323   1.822  0.3191 -0.1412  0.0580
   44A      O1P  896   6.540   7.400   1.915 -0.2579 -0.1629 -0.4545
   44A      O2P  897   6.739   7.241   1.874 -0.5016 -0.4094  0.2853
   44A      O5'  898   6.526   7.222   1.743 -0.1206 -0.1602 -0.5736
   44A      C5'  899   6.414   7.274   1.683 -0.2212 -0.9036 -0.1710
   44A     H5'1  900   6.439   7.370   1.640 -1.5001  0.1752  1.3625
   44A     H5'2  901   6.339   7.307   1.755 -1.3923 -0.2700 -1.6447
   44A      C4'  902   6.353   7.181   1.581  0.3287 -0.3710 -0.4767
   44A      H4'  903   6.276   7.237   1.528 -0.6227 -1.5255 -0.3716
   44A      O4'  904   6.444   7.148   1.475  0.0802 -0.4852  0.0732
   44A      C1'  905   6.430   7.009   1.428  0.1252 -0.7299 -0.3582
   44A      H1'  906   6.418   6.997   1.320  1.1388  0.7000 -0.6666
   44A       N9  907   6.546   6.930   1.472  0.2303  0.5866  1.0695
   44A       C8  908   6.630   6.957   1.579  0.1154  1.2129  0.7775
   44A       H8  909   6.621   7.052   1.630 -0.7112  1.3551  0.3848
   44A       N7  910   6.730   6.876   1.600 -0.0942 -0.0256  0.3720
   44A       C5  911   6.707   6.783   1.494  0.1923  0.1952 -0.9111
   44A       C6  912   6.769   6.663   1.462  0.8026  0.0325 -0.0001
   44A       N6  913   6.878   6.615   1.509 -0.1727  0.1562  0.2021
   44A      H61  914   6.932   6.670   1.573 -1.2280  0.8064  0.5651
   44A      H62  915   6.906   6.523   1.479 -1.6316 -0.7377  1.3795
   44A       N1  916   6.718   6.585   1.365  0.4086 -0.0725  0.7400
   44A       C2  917   6.608   6.626   1.307 -0.0507 -0.2924  0.7146
   44A       H2  918   6.569   6.555   1.235  0.7596  0.3345 -0.3641
   44A       N3  919   6.536   6.738   1.323 -0.5127  0.1256 -0.2683
   44A       C4  920   6.592   6.810   1.424  0.3290 -0.1823  1.0289
   44A      C3'  921   6.306   7.056   1.641 -0.2632  0.0966  0.0428
   44A      H3'  922   6.373   7.014   1.716 -2.9478 -0.9932  2.0346
   44A      C2'  923   6.305   6.975   1.515 -0.3755  0.0696  0.3954
   44A     H2'1  924   6.284   6.870   1.531 -0.4358  0.0227  0.0442
   44A      O2'  925   6.197   7.026   1.430 -0.4837  0.5237  0.8047
   44A     HO'2  926   6.129   7.067   1.484 -2.0622  0.4563 -1.0185
   44A      O3'  927   6.173   7.087   1.689 -0.5546  0.3561  0.3829
   45U        P  928   6.101   6.990   1.794  0.3828 -0.0653  0.2109
   45U      O1P  929   5.964   7.046   1.817 -0.8540  0.0579 -0.2348
   45U      O2P  930   6.191   6.960   1.907 -0.2633 -0.5032 -1.2983
   45U      O5'  931   6.086   6.850   1.709  0.0797 -0.5326  0.8962
   45U      C5'  932   5.990   6.831   1.602 -0.1875 -0.1630  0.6408
   45U     H5'1  933   6.001   6.907   1.525 -0.8348 -0.3831  0.3136
   45U     H5'2  934   5.886   6.846   1.634 -0.8909 -1.9274 -0.6364
   45U      C4'  935   6.008   6.694   1.541  0.4767 -0.4934  0.4268
   45U      H4'  936   5.922   6.676   1.476  1.2222 -4.2217  0.2646
   45U      O4'  937   6.126   6.683   1.475 -0.3471  0.4645  0.0126
   45U      C1'  938   6.169   6.544   1.480 -0.1685  0.5561  0.5355
   45U      H1'  939   6.167   6.490   1.387  1.7084 -0.8684  1.2472
   45U       N1  940   6.305   6.530   1.541  0.0271  0.0856  0.4956
   45U       C6  941   6.348   6.617   1.642  0.6721  0.6674 -0.2942
   45U       H6  942   6.282   6.697   1.673 -1.9875 -1.0131 -1.3362
   45U       C5  943   6.465   6.595   1.708 -0.7794 -0.5686  0.2939
   45U       H5  944   6.495   6.658   1.789  2.6188 -2.6972  0.9155
   45U       C4  945   6.562   6.492   1.674 -0.5527 -0.2761  0.1282
   45U       O4  946   6.680   6.481   1.722 -0.1770  0.3870  0.2498
   45U       N3  947   6.510   6.425   1.567  0.3112  1.0715  0.0394
   45U       H3  948   6.562   6.344   1.536 -1.6602 -0.2573  0.0602
   45U       C2  949   6.382   6.419   1.515 -0.0151 -0.7282  0.7532
   45U       O2  950   6.349   6.327   1.444  0.0088 -0.3249 -0.3840
   45U      C3'  951   6.011   6.586   1.652  0.4578 -0.7766 -0.4939
   45U      H3'  952   6.074   6.629   1.730  0.5683  1.0410 -1.5320
   45U      C2'  953   6.074   6.473   1.574 -0.5460 -0.2724 -0.6290
   45U     H2'1  954   6.127   6.411   1.647  1.1830  1.0402 -0.6858
   45U      O2'  955   5.985   6.391   1.499 -0.2229  0.2502 -0.0396
   45U     HO'2  956   5.911   6.367   1.555  0.4035  0.8137  1.0895
   45U      O3'  957   5.874   6.562   1.696  0.8103 -0.3002 -0.0979
   46U        P  958   5.847   6.490   1.834 -0.0766  0.1709 -0.3505
   46U      O1P  959   5.700   6.473   1.860 -0.0621 -0.3801 -0.4024
   46U      O2P  960   5.928   6.558   1.933  0.1580  0.0803  0.4090
   46U      O5'  961   5.909   6.347   1.797 -0.4393  0.4515  0.4988
   46U      C5'  962   5.842   6.243   1.730  0.0038 -0.6650  0.1736
   46U     H5'1  963   5.807   6.280   1.633 -1.6983  0.8468  1.2961
   46U     H5'2  964   5.756   6.211   1.788  1.2187 -1.5178  1.5750
   46U      C4'  965   5.937   6.114   1.719 -0.2830 -0.0399 -1.2958
   46U      H4'  966   5.881   6.040   1.663 -0.2025 -0.3049 -1.0304
   46U      O4'  967   6.058   6.150   1.665  0.1824 -0.2742  0.1056
   46U      C1'  968   6.159   6.065   1.715 -0.0807 -0.9187 -0.3963
   46U      H1'  969   6.202   6.019   1.625 -2.3500 -1.9085 -1.0639
   46U       N1  970   6.269   6.131   1.784 -0.0943  0.4185  0.0453
   46U       C6  971   6.248   6.243   1.855 -0.5202 -0.0580 -0.2750
   46U       H6  972   6.149   6.287   1.860 -0.9860 -0.8944 -1.7731
   46U       C5  973   6.346   6.301   1.931 -0.2629 -0.2916 -0.6409
   46U       H5  974   6.327   6.390   1.987  1.0849  0.9370 -2.0162
   46U       C4  975   6.483   6.266   1.909  0.3455  0.5865 -0.0335
   46U       O4  976   6.578   6.313   1.964 -0.3475 -1.0108 -0.4023
   46U       N3  977   6.499   6.157   1.826 -0.2232 -0.8205 -0.4319
   46U       H3  978   6.593   6.121   1.823 -0.1658 -0.6446 -1.9216
   46U       C2  979   6.401   6.078   1.774 -0.8245 -0.2681 -0.0402
   46U       O2  980   6.429   5.979   1.712 -0.7727  0.2098  0.0739
   46U      C3'  981   5.968   6.043   1.853 -0.6601 -0.2837  0.9558
   46U      H3'  982   5.993   6.124   1.921  0.8460  0.4424 -0.3691
   46U      C2'  983   6.094   5.967   1.808  0.6397  0.2138  0.0743
   46U     H2'1  984   6.159   5.943   1.893  0.1655  1.2039  0.7379
   46U      O2'  985   6.062   5.849   1.734 -0.0319  0.0647 -0.0709
   46U     HO'2  986   5.978   5.820   1.769  1.1020 -2.0370  1.1201
   46U      O3'  987   5.866   5.960   1.894  0.3862  0.8249  0.4465
   47A        P  988   5.863   5.916   2.043 -0.2456 -0.2627 -0.0284
   47A      O1P  989   5.750   5.827   2.064  0.0910 -0.9586  0.4995
   47A      O2P  990   5.882   6.042   2.122  0.4664  0.3169 -0.2510
   47A      O5'  991   5.991   5.822   2.059 -0.0389 -0.3093 -0.3718
   47A      C5'  992   5.991   5.685   2.010  0.9138  0.2119 -0.2873
   47A     H5'1  993   5.977   5.680   1.903 -0.8536 -4.7106 -0.0850
   47A     H5'2  994   5.918   5.621   2.059  0.0761  0.5641 -1.0613
   47A      C4'  995   6.131   5.631   2.041  0.3380  0.4256  0.3823
   47A      H4'  996   6.132   5.527   2.008  5.8468  0.4964 -0.6476
   47A      O4'  997   6.241   5.695   1.974  0.0758 -0.2751 -0.7565
   47A      C1'  998   6.353   5.683   2.064 -0.3483 -0.5368  0.3687
   47A      H1'  999   6.437   5.623   2.028  0.1303 -1.0540  2.2452
   47A       N9 1000   6.390   5.818   2.104  0.4599 -0.0220  0.0387
   47A       C8 1001   6.313   5.930   2.122  0.3295  0.0792 -0.6747
   47A       H8 1002   6.206   5.940   2.106  0.3429  1.0947 -0.2279
   47A       N7 1003   6.379   6.036   2.158  0.1894  0.6728  0.6332
   47A       C5 1004   6.509   5.989   2.177 -0.1325 -0.2294 -0.0151
   47A       C6 1005   6.631   6.044   2.215 -0.4297 -0.1396 -0.2523
   47A       N6 1006   6.655   6.169   2.248  0.3454 -0.4250  0.2313
   47A      H61 1007   6.585   6.240   2.230 -0.9617 -0.9278  2.8586
   47A      H62 1008   6.750   6.190   2.276  1.1675 -2.8579 -0.4797
   47A       N1 1009   6.736   5.971   2.239  0.0765  0.1347  0.5054
   47A       C2 1010   6.736   5.845   2.201  0.3759 -0.5050  0.3879
   47A       H2 1011   6.833   5.797   2.198  0.7656  0.3036 -2.2266
   47A       N3 1012   6.629   5.775   2.156  0.0495  0.0488 -0.0310
   47A       C4 1013   6.517   5.854   2.151  1.0045 -0.1677 -0.4243
   47A      C3' 1014   6.154   5.636   2.188 -0.3759 -0.0314  0.4252
   47A      H3' 1015   6.144   5.741   2.217  0.4239  0.3933 -0.7832
   47A      C2' 1016   6.310   5.612   2.192  0.6379  0.1957  0.0549
   47A     H2'1 1017   6.354   5.657   2.281  1.5526  2.0149 -1.2581
   47A      O2' 1018   6.332   5.467   2.182 -0.2538  1.1761  0.0295
   47A     HO'2 1019   6.251   5.424   2.210 -1.1268  1.7090 -1.5043
   47A      O3' 1020   6.079   5.548   2.265  0.0468 -0.0118 -0.4271
   48U        P 1021   6.057   5.569   2.421  0.4170 -0.4549 -0.1226
   48U      O1P 1022   5.959   5.473   2.467 -0.7495 -0.8568 -0.4683
   48U      O2P 1023   6.027   5.713   2.431 -0.2407 -0.1354 -0.5255
   48U      O5' 1024   6.187   5.545   2.507 -0.6909 -0.0432  0.0759
   48U      C5' 1025   6.254   5.417   2.528  0.5282 -0.9172  0.6425
   48U     H5'1 1026   6.258   5.362   2.434  0.5940 -1.1553  0.7845
   48U     H5'2 1027   6.208   5.361   2.610  1.0751  0.9726  2.3662
   48U      C4' 1028   6.396   5.448   2.568 -0.6438 -0.7144 -0.5959
   48U      H4' 1029   6.450   5.354   2.567 -0.5143 -0.6540  0.3718
   48U      O4' 1030   6.468   5.536   2.478 -0.1364 -0.4810 -0.3938
   48U      C1' 1031   6.573   5.616   2.539 -0.4258  0.1632 -0.4399
   48U      H1' 1032   6.672   5.599   2.497  0.4830  0.4428  1.4592
   48U       N1 1033   6.544   5.765   2.526  0.3128 -0.4226 -0.7619
   48U       C6 1034   6.421   5.818   2.502  0.5014 -0.1469  0.1856
   48U       H6 1035   6.333   5.757   2.486 -0.5413  1.1818  0.6207
   48U       C5 1036   6.403   5.954   2.504 -0.8742  0.4613 -0.0386
   48U       H5 1037   6.308   6.003   2.491 -1.3741 -0.0788  1.5088
   48U       C4 1038   6.519   6.046   2.524 -0.3994  0.0288  0.1322
   48U       O4 1039   6.509   6.166   2.537 -0.3283 -1.0499  0.1615
   48U       N3 1040   6.638   5.983   2.552  0.6884 -0.4680 -0.4923
   48U       H3 1041   6.716   6.039   2.581  2.1367 -2.9678  0.7200
   48U       C2 1042   6.655   5.848   2.559 -0.3985 -0.1684 -0.0534
   48U       O2 1043   6.770   5.806   2.579 -0.3056  0.8178 -0.4914
   48U      C3' 1044   6.423   5.511   2.705 -0.4835 -0.0100  0.6911
   48U      H3' 1045   6.350   5.590   2.722 -1.1629 -0.5574  0.3949
   48U      C2' 1046   6.565   5.583   2.688 -0.0678  0.1280  0.1494
   48U     H2'1 1047   6.579   5.670   2.750  2.7128 -0.8735  1.0751
   48U      O2' 1048   6.672   5.502   2.711  0.7958  0.5101 -0.0064
   48U     HO'2 1049   6.713   5.539   2.789  0.7666  0.6184 -0.0427
   48U      O3' 1050   6.418   5.425   2.814 -0.5731 -0.2301  0.0822
   49C        P 1051   6.405   5.478   2.969 -0.4952 -0.4607  0.4602
   49C      O1P 1052   6.373   5.367   3.061  0.9368  0.2196 -0.0935
   49C      O2P 1053   6.318   5.594   2.966  0.6722  0.3350  0.3975
   49C      O5' 1054   6.550   5.522   3.004 -0.1618  0.2676  0.3307
   49C      C5' 1055   6.646   5.422   3.025  0.0528  0.7131  0.6282
   49C     H5'1 1056   6.646   5.345   2.947 -2.8155 -0.0146  1.2357
   49C     H5'2 1057   6.619   5.368   3.116 -1.1135 -0.1799 -0.2284
   49C      C4' 1058   6.787   5.481   3.031 -0.2596 -0.2154  0.3447
   49C      H4' 1059   6.868   5.408   3.031  1.0042  1.1477 -0.7532
   49C      O4' 1060   6.813   5.577   2.931  0.0490 -0.1854 -0.0441
   49C      C1' 1061   6.889   5.686   2.981  0.2489  0.7461 -0.5976
   49C      H1' 1062   6.987   5.690   2.934  0.3225 -0.1293 -0.5294
   49C       N1 1063   6.817   5.818   2.962 -0.3688  0.0074  0.0982
   49C       C6 1064   6.679   5.822   2.967  0.4326  0.0058  0.5875
   49C       H6 1065   6.621   5.735   2.993 -0.6989  1.0572  1.7497
   49C       C5 1066   6.610   5.931   2.921 -0.1726  0.0592  0.6686
   49C       H5 1067   6.502   5.938   2.916 -0.1660  0.1734  0.6662
   49C       C4 1068   6.688   6.048   2.890 -0.3449  0.4861 -0.1336
   49C       N4 1069   6.635   6.155   2.848  0.1114 -0.1097  0.0320
   49C      H41 1070   6.537   6.154   2.827 -0.1436 -1.7023  1.1201
   49C      H42 1071   6.700   6.231   2.833  0.1510 -0.1836 -0.1897
   49C       N3 1072   6.819   6.050   2.897 -0.6845 -0.4275  0.0563
   49C       C2 1073   6.883   5.938   2.945 -0.3334 -0.4220  0.0612
   49C       O2 1074   7.000   5.948   2.980  0.2936 -0.0753  0.0693
   49C      C3' 1075   6.806   5.552   3.158 -0.5020  0.6360 -0.1810
   49C      H3' 1076   6.712   5.602   3.184 -1.5503 -0.8305 -1.0349
   49C      C2' 1077   6.910   5.655   3.131 -0.0776  0.4116  0.2102
   49C     H2'1 1078   6.893   5.748   3.185  0.3831  0.8135 -0.3122
   49C      O2' 1079   7.037   5.587   3.150 -0.5769  0.1735 -0.1777
   49C     HO'2 1080   7.048   5.552   3.238  2.2853  1.1429 -0.0395
   49C      O3' 1081   6.847   5.447   3.254 -0.3717 -0.2523  0.5476
   50U        P 1082   6.783   5.429   3.395  0.5347 -0.0483 -0.2080
   50U      O1P 1083   6.840   5.301   3.446  0.0506  0.5624 -0.0231
   50U      O2P 1084   6.635   5.439   3.375 -0.1521  0.3590  0.4859
   50U      O5' 1085   6.831   5.552   3.482 -0.1094  0.1056  0.5471
   50U      C5' 1086   6.970   5.558   3.528 -0.4323 -0.0602 -0.8868
   50U     H5'1 1087   7.032   5.532   3.443  1.3467  0.0145  0.3295
   50U     H5'2 1088   6.985   5.487   3.610  0.1956  1.1980  0.1399
   50U      C4' 1089   7.015   5.691   3.571 -0.0578 -0.1633  0.5616
   50U      H4' 1090   7.114   5.686   3.616 -0.7317 -1.4876  2.0105
   50U      O4' 1091   7.039   5.774   3.461 -0.0492 -0.6681 -0.0923
   50U      C1' 1092   7.023   5.910   3.501 -0.3283 -0.2528  0.1229
   50U      H1' 1093   7.117   5.965   3.495 -1.2049  1.5477  1.7685
   50U       N1 1094   6.924   5.983   3.415  0.2311  0.0253  0.6477
   50U       C6 1095   6.803   5.924   3.383 -0.7746 -0.3224  0.1909
   50U       H6 1096   6.778   5.827   3.425 -0.4205  0.8566  3.4727
   50U       C5 1097   6.717   5.975   3.291  0.1639 -0.1346  0.1334
   50U       H5 1098   6.622   5.923   3.283  0.0442 -0.0464  0.9464
   50U       C4 1099   6.738   6.110   3.235  0.1134  0.0245 -0.5559
   50U       O4 1100   6.659   6.175   3.164  0.0546  0.1450 -0.1730
   50U       N3 1101   6.862   6.160   3.261 -0.5034  0.6049  0.6043
   50U       H3 1102   6.881   6.254   3.228 -2.0424  0.7095 -0.0299
   50U       C2 1103   6.958   6.103   3.344  0.4419 -0.0885 -0.6452
   50U       O2 1104   7.065   6.160   3.362 -0.1122 -0.4748  0.3994
   50U      C3' 1105   6.924   5.761   3.672 -0.0838 -0.0713  0.4454
   50U      H3' 1106   6.822   5.749   3.635  0.7028 -1.8962 -1.2776
   50U      C2' 1107   6.967   5.905   3.645  0.1848 -0.4624  0.2077
   50U     H2'1 1108   6.880   5.969   3.658  1.3405  1.1156  0.5324
   50U      O2' 1109   7.062   5.940   3.737 -0.7428  0.6450  0.0968
   50U     HO'2 1110   7.054   5.870   3.803 -0.4003 -0.1840 -0.7518
   50U      O3' 1111   6.935   5.735   3.814  0.1178 -0.3065 -0.2933
   51A        P 1112   6.823   5.771   3.916  0.2858  0.0103 -0.4835
   51A      O1P 1113   6.862   5.719   4.050 -0.5552 -0.6468 -0.1791
   51A      O2P 1114   6.685   5.739   3.870 -0.2754 -0.2390 -0.0535
   51A      O5' 1115   6.819   5.924   3.927  0.2777 -0.7025 -0.1249
   51A      C5' 1116   6.901   5.986   4.034 -0.3035 -1.0253  1.2235
   51A     H5'1 1117   7.004   5.952   4.026  0.1544  0.5969 -0.6718
   51A     H5'2 1118   6.861   5.975   4.135  0.7186  0.6918  1.8700
   51A      C4' 1119   6.915   6.134   4.010  0.3088  0.3027  0.2485
   51A      H4' 1120   6.999   6.175   4.067  2.7820 -2.1242 -1.4334
   51A      O4' 1121   6.946   6.162   3.875 -0.0666 -0.9645  0.0451
   51A      C1' 1122   6.876   6.288   3.845 -0.0219 -0.6342 -0.1942
   51A      H1' 1123   6.951   6.353   3.801  1.7496 -2.1020  0.4939
   51A       N9 1124   6.762   6.270   3.751 -0.2737  0.2504 -0.4840
   51A       C8 1125   6.685   6.162   3.721  0.0149 -0.5858  0.3999
   51A       H8 1126   6.694   6.064   3.764  0.9533 -1.4543 -1.5858
   51A       N7 1127   6.596   6.184   3.629 -0.1812 -0.7133  0.2461
   51A       C5 1128   6.619   6.316   3.597 -0.0988  0.6191 -0.4094
   51A       C6 1129   6.571   6.400   3.492 -0.8399  0.3205  0.8335
   51A       N6 1130   6.479   6.365   3.407 -0.2231 -0.3761 -0.2905
   51A      H61 1131   6.447   6.269   3.410  0.6089 -0.6158  2.0583
   51A      H62 1132   6.461   6.417   3.322 -0.4911 -0.6063 -0.3775
   51A       N1 1133   6.615   6.527   3.480  0.0871  0.2646 -0.8526
   51A       C2 1134   6.721   6.558   3.556 -0.7895  0.1212 -0.1415
   51A       H2 1135   6.769   6.653   3.539  0.0258 -0.4558 -1.2651
   51A       N3 1136   6.775   6.487   3.657 -0.2586  0.4497 -0.0691
   51A       C4 1137   6.721   6.365   3.671  0.0171 -0.1729 -0.0353
   51A      C3' 1138   6.790   6.218   4.045 -0.8005  0.5503  0.0722
   51A      H3' 1139   6.700   6.170   4.004  0.0880 -1.2619  0.1586
   51A      C2' 1140   6.827   6.351   3.975  0.2629  0.0718 -0.7727
   51A     H2'1 1141   6.748   6.423   3.954  1.4347  1.0709 -1.9214
   51A      O2' 1142   6.930   6.427   4.035  0.3556  0.1571  0.6808
   51A     HO'2 1143   7.001   6.364   4.047 -0.3014 -1.0155 -1.0096
   51A      O3' 1144   6.782   6.245   4.190 -0.1860  0.0709 -0.5030
   52U        P 1145   6.647   6.213   4.271  0.1414  0.0015  0.3075
   52U      O1P 1146   6.685   6.208   4.415 -0.2965  0.0835 -0.2116
   52U      O2P 1147   6.586   6.097   4.211 -0.3882 -0.3854 -0.5301
   52U      O5' 1148   6.556   6.336   4.250  0.7763  0.4126 -0.0416
   52U      C5' 1149   6.590   6.458   4.304 -0.9240 -0.9199 -0.2997
   52U     H5'1 1150   6.696   6.482   4.309 -1.3158  0.8258  1.9751
   52U     H5'2 1151   6.549   6.459   4.406 -0.9801  0.0510 -0.3273
   52U      C4' 1152   6.533   6.576   4.229 -0.1735 -0.3910  0.3473
   52U      H4' 1153   6.571   6.668   4.273 -1.6920  1.0669 -1.2533
   52U      O4' 1154   6.581   6.578   4.089  0.2223  0.0994 -0.7056
   52U      C1' 1155   6.478   6.642   4.007  0.4157 -0.2602  0.0954
   52U      H1' 1156   6.521   6.729   3.955 -1.2470 -0.6441 -2.1032
   52U       N1 1157   6.429   6.550   3.906  0.1912 -0.2797  0.6562
   52U       C6 1158   6.430   6.414   3.933  0.2944 -0.7950 -0.6522
   52U       H6 1159   6.466   6.379   4.029  0.2485  0.6844 -0.0720
   52U       C5 1160   6.375   6.321   3.851  0.5523 -0.3345 -0.3098
   52U       H5 1161   6.369   6.216   3.875 -2.3172 -0.5199 -1.4446
   52U       C4 1162   6.318   6.364   3.724 -0.4047  0.6858 -0.3006
   52U       O4 1163   6.249   6.294   3.650 -0.5026  0.2563 -0.6550
   52U       N3 1164   6.333   6.499   3.697 -0.0581 -0.7181  0.3172
   52U       H3 1165   6.305   6.531   3.605  0.9224 -0.2884  0.1526
   52U       C2 1166   6.382   6.591   3.783 -0.0903 -0.6344 -0.7575
   52U       O2 1167   6.370   6.709   3.750 -0.0764 -0.1145 -0.1267
   52U      C3' 1168   6.382   6.592   4.223 -0.4201  0.0994 -0.1280
   52U      H3' 1169   6.340   6.495   4.196  0.6230 -0.6611  0.9035
   52U      C2' 1170   6.369   6.685   4.098  0.4613  0.2668 -0.3321
   52U     H2'1 1171   6.269   6.673   4.057 -0.5614  1.0523  1.8374
   52U      O2' 1172   6.373   6.826   4.130  0.2987  0.0723 -0.4097
   52U     HO'2 1173   6.358   6.880   4.051 -0.3756  0.9118  0.2949
   52U      O3' 1174   6.332   6.634   4.353 -0.0048  0.3765  0.6164
   53U        P 1175   6.181   6.597   4.400  0.0361 -0.2505  0.1697
   53U      O1P 1176   6.149   6.646   4.536 -0.0700 -0.1662  0.4472
   53U      O2P 1177   6.163   6.458   4.375  0.2649 -0.3335  0.0770
   53U      O5' 1178   6.084   6.666   4.290 -0.4227 -0.3585 -0.2047
   53U      C5' 1179   6.079   6.809   4.280 -0.0856  0.1582 -0.1623
   53U     H5'1 1180   6.176   6.857   4.282 -0.4304  0.8613 -0.1931
   53U     H5'2 1181   6.023   6.851   4.363 -0.3878 -0.1123 -0.2230
   53U      C4' 1182   6.011   6.841   4.143 -0.2638 -0.3813 -0.1071
   53U      H4' 1183   6.014   6.947   4.119  0.0837 -0.2086  0.6592
   53U      O4' 1184   6.073   6.768   4.035  0.5582  0.1936  0.3902
   53U      C1' 1185   5.978   6.754   3.921  0.2863  0.2198 -0.7721
   53U      H1' 1186   6.008   6.824   3.842  1.1361  1.1163  0.3167
   53U       N1 1187   5.970   6.613   3.873  0.4896  0.3108 -0.0371
   53U       C6 1188   6.032   6.509   3.935 -0.1681 -0.8885  0.2160
   53U       H6 1189   6.074   6.526   4.034  1.9363 -0.2651 -0.7554
   53U       C5 1190   6.022   6.385   3.892 -0.3490  1.1554  1.0107
   53U       H5 1191   6.069   6.305   3.947 -1.6377 -0.8173 -0.6372
   53U       C4 1192   5.948   6.353   3.777 -1.2750  0.7542 -0.6079
   53U       O4 1193   5.936   6.234   3.736 -0.0801  0.5799 -0.2144
   53U       N3 1194   5.903   6.459   3.711 -0.0681  0.0771  0.2765
   53U       H3 1195   5.864   6.437   3.622  0.2072 -1.4565  0.5061
   53U       C2 1196   5.898   6.591   3.760 -0.4160  0.4011  0.2502
   53U       O2 1197   5.845   6.683   3.701 -0.2428 -0.8388  0.3875
   53U      C3' 1198   5.867   6.801   4.137  0.6842 -0.8721  0.4154
   53U      H3' 1199   5.849   6.696   4.163 -3.1962 -1.0707 -2.1768
   53U      C2' 1200   5.845   6.811   3.986 -0.4188 -0.0822 -0.1317
   53U     H2'1 1201   5.753   6.759   3.958 -0.7492 -0.1432  0.9952
   53U      O2' 1202   5.816   6.939   3.938  0.4222 -0.1104 -0.1016
   53U     HO'2 1203   5.780   6.982   4.016  2.3063  2.3198 -0.4476
   53U      O3' 1204   5.779   6.885   4.219 -1.0552  0.1332 -0.0534
   54C        P 1205   5.637   6.838   4.267  0.3439  0.1327  0.3349
   54C      O1P 1206   5.573   6.933   4.361  0.0049 -0.2379  0.3514
   54C      O2P 1207   5.641   6.693   4.295 -0.3065  0.4245  0.3439
   54C      O5' 1208   5.559   6.850   4.130 -0.2818 -0.6196  0.4986
   54C      C5' 1209   5.514   6.977   4.078  0.3369  0.4447  0.0683
   54C     H5'1 1210   5.598   7.040   4.047 -0.2203  0.6851 -1.0062
   54C     H5'2 1211   5.451   7.040   4.141 -0.4240  1.3408 -1.5551
   54C      C4' 1212   5.429   6.954   3.948  0.7014  0.1349  0.0481
   54C      H4' 1213   5.399   7.049   3.906  1.1014 -0.5768 -1.9295
   54C      O4' 1214   5.490   6.888   3.836  0.1986 -0.5551  0.2353
   54C      C1' 1215   5.395   6.801   3.772  0.0071  0.3858 -0.2547
   54C      H1' 1216   5.388   6.823   3.666  2.7756  0.5339 -0.4923
   54C       N1 1217   5.443   6.658   3.777 -0.2183  0.4288 -0.2663
   54C       C6 1218   5.527   6.623   3.879  0.8418  0.6196  0.0301
   54C       H6 1219   5.545   6.696   3.958 -1.6958 -1.0605  2.3796
   54C       C5 1220   5.580   6.504   3.893  0.8805 -0.3946 -0.3574
   54C       H5 1221   5.632   6.477   3.984 -3.2376  0.2306  2.4213
   54C       C4 1222   5.565   6.418   3.777 -0.3057 -0.1136 -0.1859
   54C       N4 1223   5.619   6.293   3.782  0.3122 -0.1036 -0.0889
   54C      H41 1224   5.684   6.262   3.852  0.4595  0.6419  0.1065
   54C      H42 1225   5.620   6.238   3.697  0.8565  1.2950 -1.0134
   54C       N3 1226   5.493   6.451   3.672 -0.3960  0.2309 -0.0175
   54C       C2 1227   5.426   6.572   3.672 -0.6595  0.7698 -0.4083
   54C       O2 1228   5.352   6.593   3.581  0.7726 -0.0506 -0.1602
   54C      C3' 1229   5.297   6.874   3.975  0.5462 -1.0581  0.2293
   54C      H3' 1230   5.323   6.791   4.043  0.5433  0.3587  2.0598
   54C      C2' 1231   5.263   6.827   3.839  0.5276 -0.5335 -0.2629
   54C     H2'1 1232   5.190   6.747   3.846  1.2089 -1.1855 -0.4203
   54C      O2' 1233   5.195   6.925   3.764 -0.8526  0.1590  0.1954
   54C     HO'2 1234   5.114   6.938   3.814 -1.2254 -3.9370  1.0281
   54C      O3' 1235   5.195   6.960   4.025 -0.2257  0.4571  0.4658
   55C        P 1236   5.091   6.906   4.128 -0.0204 -0.2154 -0.2686
   55C      O1P 1237   5.010   7.021   4.175 -1.0393  0.2365  0.0645
   55C      O2P 1238   5.145   6.812   4.229  0.3183  0.1593 -0.2245
   55C      O5' 1239   4.993   6.810   4.042 -0.2441  0.0774  0.1210
   55C      C5' 1240   4.911   6.859   3.938  0.1191  0.1719  0.3355
   55C     H5'1 1241   4.978   6.929   3.888  0.6774  0.0856  0.9431
   55C     H5'2 1242   4.825   6.916   3.975 -1.9047 -1.9470 -0.8288
   55C      C4' 1243   4.855   6.759   3.828  0.0634  0.2622  0.0677
   55C      H4' 1244   4.792   6.822   3.764 -0.3524  0.3557  0.5753
   55C      O4' 1245   4.960   6.709   3.741  0.4439 -0.1287 -0.2164
   55C      C1' 1246   4.933   6.574   3.704 -0.1078 -0.1506  0.1106
   55C      H1' 1247   4.941   6.559   3.597  2.5494 -0.3401  0.2523
   55C       N1 1248   5.034   6.480   3.763  0.2437  0.1111 -0.4098
   55C       C6 1249   5.093   6.507   3.883 -0.1399  0.3590  0.1212
   55C       H6 1250   5.073   6.601   3.933  1.4984  0.6478  0.2825
   55C       C5 1251   5.184   6.420   3.933  0.5249  0.6110  0.2556
   55C       H5 1252   5.230   6.443   4.028 -0.9204  1.1696  0.8456
   55C       C4 1253   5.215   6.301   3.855 -1.3029  0.6546  0.6439
   55C       N4 1254   5.305   6.216   3.893 -0.8126 -0.8594 -0.4224
   55C      H41 1255   5.377   6.254   3.953 -1.2154 -3.0654  1.6599
   55C      H42 1256   5.327   6.141   3.829 -0.0684 -0.6679 -0.3943
   55C       N3 1257   5.148   6.270   3.745 -0.0298  0.0771  0.3784
   55C       C2 1258   5.052   6.356   3.697 -0.4333 -0.2963 -0.3517
   55C       O2 1259   4.989   6.323   3.597 -0.1494 -0.3715 -0.1466
   55C      C3' 1260   4.764   6.644   3.870  0.2336 -0.1712  0.3587
   55C      H3' 1261   4.801   6.589   3.958  3.4685  0.7642 -0.2784
   55C      C2' 1262   4.789   6.546   3.749  0.1117 -0.5200 -1.0956
   55C     H2'1 1263   4.781   6.443   3.783 -0.5788  0.0612  0.5542
   55C      O2' 1264   4.707   6.562   3.636 -0.1153  0.0920 -0.1206
   55C     HO'2 1265   4.615   6.576   3.663 -0.8181 -0.6508 -1.9699
   55C      O3' 1266   4.631   6.676   3.889  0.0968  0.4805  0.1639
   56G        P 1267   4.542   6.590   3.987 -0.1911  0.0341  0.0184
   56G      O1P 1268   4.409   6.654   3.998 -0.2257 -0.2831 -0.0191
   56G      O2P 1269   4.620   6.558   4.109 -0.0978 -0.1492  0.3130
   56G      O5' 1270   4.529   6.450   3.918  0.3519 -0.2311 -0.5504
   56G      C5' 1271   4.449   6.433   3.806  0.2848  0.2105 -0.0406
   56G     H5'1 1272   4.472   6.503   3.724 -1.0535 -0.2672 -0.8558
   56G     H5'2 1273   4.346   6.454   3.835  0.9922  0.2731  2.6887
   56G      C4' 1274   4.456   6.285   3.765 -0.5414 -0.0182 -0.1617
   56G      H4' 1275   4.374   6.277   3.693  1.4275 -0.0452 -2.5142
   56G      O4' 1276   4.580   6.248   3.709  0.3167  0.1189 -0.2099
   56G      C1' 1277   4.600   6.109   3.735 -0.2902 -0.2472  0.4918
   56G      H1' 1278   4.608   6.044   3.646 -0.0002  1.1500 -0.5382
   56G       N9 1279   4.723   6.097   3.811  0.0350  0.3378  0.5465
   56G       C8 1280   4.775   6.195   3.892 -0.1092  0.4481  0.2546
   56G       H8 1281   4.723   6.280   3.934  2.3643  0.8442  2.7464
   56G       N7 1282   4.894   6.167   3.932 -0.2980 -0.1756 -0.2896
   56G       C5 1283   4.916   6.040   3.882  0.7871 -0.4547 -0.6476
   56G       C6 1284   5.027   5.951   3.895 -0.3839 -0.6815  0.4182
   56G       O6 1285   5.131   5.966   3.955 -0.3902 -0.3422  0.0937
   56G       N1 1286   5.001   5.828   3.837 -0.1774 -0.4974  0.6322
   56G       H1 1287   5.068   5.758   3.866 -0.1307 -0.5675  0.3434
   56G       C2 1288   4.884   5.787   3.782 -0.2680  0.3216 -0.4455
   56G       N2 1289   4.883   5.662   3.743 -0.1823  0.3543 -0.0582
   56G      H21 1290   4.964   5.601   3.749 -0.5264 -0.3625 -2.1654
   56G      H22 1291   4.806   5.631   3.685  0.2880  1.3571 -1.2609
   56G       N3 1292   4.781   5.865   3.754  0.0440 -0.5904 -0.0652
   56G       C4 1293   4.807   5.994   3.804  0.0787  0.2123  0.8810
   56G      C3' 1294   4.445   6.198   3.892 -0.7525  0.7388 -0.0786
   56G      H3' 1295   4.515   6.216   3.974  0.2594 -0.2791 -0.6969
   56G      C2' 1296   4.490   6.065   3.830  0.3880 -0.0732  0.6612
   56G     H2'1 1297   4.521   5.985   3.897 -1.9136 -1.1662  0.5295
   56G      O2' 1298   4.384   6.004   3.755 -0.6735 -0.1406  0.8501
   56G     HO'2 1299   4.301   6.040   3.787 -0.2293  0.9126  0.8431
   56G      O3' 1300   4.311   6.198   3.932 -0.0891  0.1310 -1.0642
   57U        P 1301   4.287   6.146   4.085 -0.2369 -0.0720  0.0134
   57U      O1P 1302   4.146   6.167   4.113  0.3937 -0.1947  0.0083
   57U      O2P 1303   4.388   6.216   4.174  0.6008 -0.2358  0.2108
   57U      O5' 1304   4.322   5.991   4.098  0.2921 -0.0255  0.5169
   57U      C5' 1305   4.245   5.884   4.042  0.7573 -0.0241 -0.0204
   57U     H5'1 1306   4.219   5.905   3.938 -1.7728 -0.3481  0.4651
   57U     H5'2 1307   4.162   5.868   4.110  1.0374  0.1891  0.3618
   57U      C4' 1308   4.332   5.763   4.045 -0.0442  0.2673  0.2161
   57U      H4' 1309   4.274   5.692   3.985 -2.9883  3.3654 -0.9355
   57U      O4' 1310   4.459   5.777   3.988  0.1264 -0.4692 -0.1375
   57U      C1' 1311   4.559   5.696   4.038  0.9362  0.6932 -0.1689
   57U      H1' 1312   4.594   5.639   3.953 -0.4414  1.6575 -1.4361
   57U       N1 1313   4.663   5.778   4.115 -0.7002  0.4127  0.6610
   57U       C6 1314   4.647   5.911   4.142  1.2151  0.0224  0.0465
   57U       H6 1315   4.548   5.954   4.134  1.4373  0.4995 -0.1665
   57U       C5 1316   4.741   5.986   4.196  0.1530  0.2878  0.6713
   57U       H5 1317   4.729   6.093   4.202  2.1693  0.5420  0.8753
   57U       C4 1318   4.876   5.932   4.217 -0.1935  0.6256  0.4078
   57U       O4 1319   4.977   5.992   4.249  0.0152  0.0585 -0.4864
   57U       N3 1320   4.893   5.793   4.184 -0.0681 -0.5987  0.0408
   57U       H3 1321   4.990   5.767   4.169 -0.7753 -2.1107 -2.5233
   57U       C2 1322   4.786   5.712   4.141  0.0593 -0.0278  0.9671
   57U       O2 1323   4.803   5.591   4.116 -0.4923  0.3811  0.7165
   57U      C3' 1324   4.367   5.697   4.174 -0.2119 -0.2462 -0.0699
   57U      H3' 1325   4.404   5.772   4.243  0.4270 -0.1929 -0.4674
   57U      C2' 1326   4.481   5.605   4.132  0.3237  0.3048  0.6900
   57U     H2'1 1327   4.538   5.584   4.223  0.9860  2.8779  0.9313
   57U      O2' 1328   4.452   5.490   4.059  0.0880  0.2118 -0.2217
   57U     HO'2 1329   4.369   5.453   4.089  0.1989 -0.7032 -0.9746
   57U      O3' 1330   4.254   5.633   4.236 -0.4072 -0.4670 -0.5231
   58A        P 1331   4.255   5.624   4.396  0.4658 -0.2865  0.1177
   58A      O1P 1332   4.124   5.558   4.439 -1.1157 -0.1189 -0.2607
   58A      O2P 1333   4.280   5.757   4.444  0.0846 -0.1803 -0.1377
   58A      O5' 1334   4.377   5.533   4.433  0.0605 -0.2287 -0.1259
   58A      C5' 1335   4.375   5.390   4.418 -0.1681  0.2329  0.4234
   58A     H5'1 1336   4.370   5.346   4.320  1.5794  0.6178  0.1160
   58A     H5'2 1337   4.289   5.348   4.470 -0.4352 -0.6850 -0.7512
   58A      C4' 1338   4.499   5.329   4.481 -0.0532 -0.5629  0.1380
   58A      H4' 1339   4.484   5.222   4.491  0.8713 -0.5357  2.5866
   58A      O4' 1340   4.613   5.353   4.392 -0.0363 -0.1558 -0.3885
   58A      C1' 1341   4.729   5.365   4.466  0.0112 -0.1606 -0.2188
   58A      H1' 1342   4.808   5.300   4.428  0.6267  0.5707 -0.2110
   58A       N9 1343   4.780   5.508   4.460 -0.5187  0.4479 -0.0761
   58A       C8 1344   4.713   5.625   4.439 -0.1118  0.2079 -0.6811
   58A       H8 1345   4.609   5.632   4.411 -1.1118 -1.3117  2.2493
   58A       N7 1346   4.792   5.725   4.471  0.1099 -0.3319  0.5572
   58A       C5 1347   4.913   5.669   4.516  0.0168 -0.0570 -0.0407
   58A       C6 1348   5.034   5.721   4.563 -0.1098  0.5194 -0.3701
   58A       N6 1349   5.069   5.845   4.580 -0.1514  0.5496 -0.2466
   58A      H61 1350   5.001   5.917   4.560  0.2665  0.9468 -0.2641
   58A      H62 1351   5.167   5.870   4.590  0.0875  1.3241 -3.1778
   58A       N1 1352   5.136   5.634   4.599 -0.3636 -0.6425  0.3194
   58A       C2 1353   5.119   5.507   4.580 -1.0427 -0.1886 -0.2428
   58A       H2 1354   5.207   5.445   4.585 -0.8173  0.1525  0.1100
   58A       N3 1355   5.005   5.449   4.531 -0.2750 -0.0557  0.0515
   58A       C4 1356   4.912   5.538   4.497  0.4648 -0.2256  0.6606
   58A      C3' 1357   4.545   5.384   4.615 -1.0101 -0.6133 -0.3353
   58A      H3' 1358   4.539   5.493   4.609 -1.0945 -0.5998 -0.0263
   58A      C2' 1359   4.694   5.337   4.610 -0.7411 -0.1698  0.0414
   58A     H2'1 1360   4.753   5.403   4.674  1.6042  1.3517 -3.4154
   58A      O2' 1361   4.691   5.202   4.652  0.3793 -0.1242  0.6649
   58A     HO'2 1362   4.783   5.172   4.653  1.1596  2.0705  1.8582
   58A      O3' 1363   4.464   5.336   4.724 -0.1509  0.2697  0.4471
   59C        P 1364   4.468   5.398   4.870  0.3922 -0.0422 -0.0483
   59C      O1P 1365   4.365   5.322   4.948  0.0113 -0.0353  0.4145
   59C      O2P 1366   4.446   5.545   4.866  0.6309 -0.0076 -0.0427
   59C      O5' 1367   4.605   5.370   4.934  0.1919  0.0062 -0.2249
   59C      C5' 1368   4.640   5.240   4.974  0.2091 -0.4441  0.1447
   59C     H5'1 1369   4.618   5.174   4.889 -2.2199  1.5681 -0.9426
   59C     H5'2 1370   4.576   5.211   5.057 -2.0217 -0.2182 -1.3851
   59C      C4' 1371   4.786   5.220   5.025  0.3724 -0.0779 -0.3181
   59C      H4' 1372   4.809   5.115   5.043 -2.0026 -0.8100 -1.1554
   59C      O4' 1373   4.885   5.268   4.941 -0.4089 -0.1766 -0.0802
   59C      C1' 1374   4.992   5.337   5.004 -0.4624 -0.7765 -0.1601
   59C      H1' 1375   5.095   5.311   4.983  0.1424  1.0196  0.3791
   59C       N1 1376   4.983   5.485   4.975  0.2512 -0.5255 -0.0575
   59C       C6 1377   4.881   5.538   4.904 -0.0781 -0.5058 -0.2400
   59C       H6 1378   4.801   5.477   4.866  0.9571 -1.7344 -0.5014
   59C       C5 1379   4.883   5.667   4.863 -0.5065 -0.3314 -0.2904
   59C       H5 1380   4.801   5.704   4.804  0.9515 -1.6413 -3.3537
   59C       C4 1381   5.000   5.744   4.901 -0.3422  0.3826 -0.7776
   59C       N4 1382   5.001   5.874   4.898 -0.4529 -0.6467  0.6663
   59C      H41 1383   4.930   5.921   4.842 -1.7785 -0.7907  2.1869
   59C      H42 1384   5.082   5.921   4.936  0.5871 -1.2971 -0.6618
   59C       N3 1385   5.101   5.686   4.964  0.6660 -0.6872 -0.0814
   59C       C2 1386   5.095   5.562   5.004  0.5983  0.1358  0.3390
   59C       O2 1387   5.189   5.512   5.068  0.3936 -0.3900  0.5697
   59C      C3' 1388   4.807   5.306   5.156  0.7233  0.2897 -0.1220
   59C      H3' 1389   4.757   5.403   5.153  1.2873  0.5683 -0.6235
   59C      C2' 1390   4.963   5.317   5.153 -0.0348 -0.2621 -0.1211
   59C     H2'1 1391   4.994   5.397   5.219 -0.1525  0.2981 -0.7297
   59C      O2' 1392   5.011   5.188   5.198  0.6273  0.2309  0.9917
   59C     HO'2 1393   4.939   5.150   5.248  0.2037  0.7902  0.8140
   59C      O3' 1394   4.756   5.232   5.264 -0.3408 -0.0562 -0.1436
   60U        P 1395   4.696   5.316   5.387 -0.2110 -0.1875 -0.2481
   60U      O1P 1396   4.651   5.212   5.476 -0.4774 -0.4724  0.2265
   60U      O2P 1397   4.596   5.420   5.340  0.6200  0.0431  0.3372
   60U      O5' 1398   4.817   5.391   5.458 -0.4809  0.4434  0.3089
   60U      C5' 1399   4.915   5.316   5.525  0.0066 -0.2832 -0.4322
   60U     H5'1 1400   4.955   5.233   5.467 -1.4100  0.9879 -3.4365
   60U     H5'2 1401   4.873   5.270   5.613 -1.5294 -2.9412 -2.3862
   60U      C4' 1402   5.032   5.414   5.550 -0.7447  0.3836  0.4291
   60U      H4' 1403   5.110   5.353   5.597 -0.9504 -1.3317 -1.3529
   60U      O4' 1404   5.097   5.461   5.434  0.9313 -0.1812 -0.0316
   60U      C1' 1405   5.153   5.594   5.455 -0.1680  0.5324 -0.1580
   60U      H1' 1406   5.259   5.603   5.428  0.9923 -1.3097  3.1809
   60U       N1 1407   5.081   5.696   5.373  0.6257  0.0584 -0.8584
   60U       C6 1408   4.962   5.671   5.307 -0.2726  0.1809 -0.2832
   60U       H6 1409   4.917   5.575   5.328 -0.0392  0.5892  2.5011
   60U       C5 1410   4.904   5.766   5.231 -0.3738  0.2362 -0.0475
   60U       H5 1411   4.804   5.759   5.192 -0.1754  0.3246 -0.5703
   60U       C4 1412   4.963   5.895   5.226 -0.6409 -0.1547  0.5304
   60U       O4 1413   4.915   5.995   5.170 -0.3371  0.6885  0.0523
   60U       N3 1414   5.089   5.905   5.280  0.2985 -0.1144  0.6393
   60U       H3 1415   5.139   5.991   5.264  0.5395 -0.3060  0.3351
   60U       C2 1416   5.152   5.817   5.363  0.0565 -0.5617  0.1129
   60U       O2 1417   5.260   5.848   5.416 -0.0333 -0.1519 -0.1439
   60U      C3' 1418   5.008   5.544   5.627 -0.4027 -0.1570  0.0822
   60U      H3' 1419   4.918   5.590   5.589 -0.6687  0.6203  1.5201
   60U      C2' 1420   5.135   5.621   5.602  0.3928  0.6474 -0.2122
   60U     H2'1 1421   5.132   5.727   5.629  0.0256  0.8034 -0.8626
   60U      O2' 1422   5.250   5.571   5.665  0.0641  0.4811 -0.7036
   60U     HO'2 1423   5.242   5.575   5.760  1.8485 -2.2250 -0.3220
   60U      O3' 1424   4.996   5.526   5.764  0.5196 -0.0503  1.0689
   61U        P 1425   4.887   5.616   5.848  0.0215  0.3204  0.1373
   61U      O1P 1426   4.950   5.754   5.857  0.1459  0.6748  0.3255
   61U      O2P 1427   4.859   5.535   5.970 -0.5570  0.2269  0.1110
   61U      O5' 1428   4.753   5.617   5.759  0.1734 -0.3564 -0.1281
   61U      C5' 1429   4.622   5.652   5.811 -1.0347 -0.8757  0.1007
   61U     H5'1 1430   4.619   5.740   5.877 -0.6639 -0.3764 -0.5450
   61U     H5'2 1431   4.579   5.568   5.867  0.0097 -1.1962  0.4578
   61U      C4' 1432   4.527   5.703   5.705  0.0042  0.5940  0.0801
   61U      H4' 1433   4.426   5.699   5.746 -0.7595 -0.2408 -1.7472
   61U      O4' 1434   4.564   5.833   5.661 -0.7952  0.1515 -0.0257
   61U      C1' 1435   4.599   5.848   5.520  0.5321  0.0457 -0.2089
   61U      H1' 1436   4.514   5.871   5.455 -0.1921 -0.4240  0.5646
   61U       N1 1437   4.716   5.939   5.517 -0.7573 -0.0437 -0.6622
   61U       C6 1438   4.825   5.921   5.601  0.1712 -0.3472 -0.6722
   61U       H6 1439   4.837   5.835   5.666  1.1348 -0.5097 -1.0507
   61U       C5 1440   4.930   6.003   5.599 -0.4167 -0.1183 -0.4847
   61U       H5 1441   5.020   5.983   5.656  0.0435 -2.3342 -1.8762
   61U       C4 1442   4.936   6.123   5.512  0.8057  0.5477 -0.2317
   61U       O4 1443   5.030   6.192   5.484 -0.2204  0.5840  0.5420
   61U       N3 1444   4.827   6.126   5.429 -0.3459 -0.3648  0.2682
   61U       H3 1445   4.806   6.219   5.395  2.6182  0.0009 -0.8560
   61U       C2 1446   4.719   6.043   5.432 -0.2663 -0.5150 -0.3993
   61U       O2 1447   4.642   6.068   5.342  0.1154  0.0627 -0.2799
   61U      C3' 1448   4.557   5.614   5.573 -0.5999 -0.0161  0.4677
   61U      H3' 1449   4.613   5.525   5.601  0.1346  0.6804  1.2621
   61U      C2' 1450   4.647   5.700   5.488 -0.5314 -0.3483  0.2551
   61U     H2'1 1451   4.748   5.683   5.526 -0.9197 -0.3622  1.3234
   61U      O2' 1452   4.624   5.685   5.352  0.2448  0.1783 -0.0022
   61U     HO'2 1453   4.623   5.589   5.340  0.4613  0.4683 -2.9656
   61U      O3' 1454   4.439   5.578   5.505  0.1400  0.5187 -0.2380
   61U      H3T 1455   4.443   5.492   5.464 -1.5911  1.0363 -1.5540
   62G      O5' 1456   5.914   6.330   5.074  0.1729 -0.0318 -0.1787
   62G      H5T 1457   5.879   6.296   4.992 -0.9803 -1.3018  0.7962
   62G      C5' 1458   6.024   6.259   5.132  0.0292 -0.2726  0.4836
   62G     H5'1 1459   6.067   6.322   5.210 -0.2890  1.0782 -0.3818
   62G     H5'2 1460   6.104   6.255   5.059  1.6269  0.5373  2.1246
   62G      C4' 1461   6.001   6.116   5.177 -0.0571  0.1667  0.4286
   62G      H4' 1462   6.090   6.079   5.227  0.8845 -1.3954 -2.2215
   62G      O4' 1463   5.882   6.109   5.261  0.2856  0.0859 -0.3944
   62G      C1' 1464   5.803   5.993   5.233  0.1082  0.4912 -0.2199
   62G      H1' 1465   5.778   5.937   5.322 -0.9744  0.6392 -0.4201
   62G       N9 1466   5.680   6.031   5.169  0.2198  0.0705 -0.1662
   62G       C8 1467   5.636   6.153   5.137 -0.1317  0.3019 -0.0782
   62G       H8 1468   5.695   6.241   5.159 -2.3337  1.7708  0.2943
   62G       N7 1469   5.518   6.160   5.089 -0.4763  0.4325  0.4020
   62G       C5 1470   5.476   6.028   5.100 -0.3352  0.0294  0.5629
   62G       C6 1471   5.357   5.961   5.054  0.0530 -0.7438  0.6515
   62G       O6 1472   5.259   6.011   5.002 -0.4358  0.1329 -0.2916
   62G       N1 1473   5.350   5.826   5.077  0.1685  0.4380 -0.3139
   62G       H1 1474   5.282   5.769   5.029 -0.1595  0.4749  0.0970
   62G       C2 1475   5.448   5.757   5.134 -0.2484 -0.0877  0.6746
   62G       N2 1476   5.429   5.627   5.156 -0.1061  0.1367  0.0052
   62G      H21 1477   5.342   5.580   5.134 -0.5603 -0.0158  1.9585
   62G      H22 1478   5.515   5.579   5.181  0.0517  0.5121  0.1786
   62G       N3 1479   5.562   5.808   5.177  0.6165 -0.3634  0.3881
   62G       C4 1480   5.571   5.945   5.152  0.6725  0.1689 -0.3163
   62G      C3' 1481   5.963   6.028   5.061  0.1322 -0.2558 -0.3969
   62G      H3' 1482   5.891   6.080   4.997 -0.9701  0.8405  1.6341
   62G      C2' 1483   5.890   5.912   5.140  0.1862  0.2849  0.7778
   62G     H2'1 1484   5.830   5.853   5.072  1.4131  0.7276 -0.7664
   62G      O2' 1485   5.989   5.838   5.211 -0.3394  0.1935  0.2483
   62G     HO'2 1486   5.945   5.784   5.277 -2.1556  1.3498  0.0510
   62G      O3' 1487   6.077   5.980   4.995  0.1160 -0.2840 -0.3842
   63U        P 1488   6.067   5.935   4.847 -0.3539  0.3015  0.1422
   63U      O1P 1489   6.196   5.874   4.818  0.4103 -0.6586 -0.5027
   63U      O2P 1490   6.021   6.042   4.755  0.9122 -0.0093  0.2223
   63U      O5' 1491   5.965   5.810   4.845 -0.1310  0.7066  0.2188
   63U      C5' 1492   6.004   5.687   4.903 -0.7624  0.4312  0.2151
   63U     H5'1 1493   6.028   5.705   5.008  0.4435 -0.0514  0.0424
   63U     H5'2 1494   6.095   5.647   4.858 -0.9628 -1.0011  1.0310
   63U      C4' 1495   5.889   5.587   4.890  0.4483 -0.2267  0.5651
   63U      H4' 1496   5.932   5.505   4.947 -1.0528 -2.1940 -1.0021
   63U      O4' 1497   5.761   5.631   4.947 -0.0548 -0.8258  0.9543
   63U      C1' 1498   5.661   5.577   4.868  0.5281  0.2381 -0.0259
   63U      H1' 1499   5.600   5.512   4.931  0.6835  0.0626 -0.0538
   63U       N1 1500   5.572   5.679   4.806 -0.2399 -0.0257 -1.0156
   63U       C6 1501   5.628   5.798   4.773  0.4762  0.2738  0.1875
   63U       H6 1502   5.731   5.828   4.788 -0.6564  4.1319  1.4240
   63U       C5 1503   5.551   5.889   4.703 -0.1215  0.1207  0.1804
   63U       H5 1504   5.597   5.983   4.679 -1.1449  1.0803  1.7933
   63U       C4 1505   5.410   5.876   4.675  0.7852  0.2439 -0.0313
   63U       O4 1506   5.329   5.955   4.616 -0.0437  0.2164 -0.4699
   63U       N3 1507   5.359   5.756   4.725 -0.3460 -0.1081  0.4548
   63U       H3 1508   5.261   5.738   4.709  0.3915 -3.3629 -1.3553
   63U       C2 1509   5.435   5.651   4.779 -0.9891 -0.0576 -0.3280
   63U       O2 1510   5.388   5.540   4.800  0.0433  0.9351  0.0761
   63U      C3' 1511   5.865   5.539   4.747 -0.5528  0.2246  0.1015
   63U      H3' 1512   5.863   5.628   4.684  1.8320  0.4754  0.3160
   63U      C2' 1513   5.725   5.487   4.762 -0.3455  0.0439  0.3180
   63U     H2'1 1514   5.676   5.502   4.665 -0.2618  0.2645  0.3080
   63U      O2' 1515   5.728   5.348   4.804 -0.1552 -0.8894  0.1710
   63U     HO'2 1516   5.646   5.304   4.782 -0.4334 -0.4337  0.2856
   63U      O3' 1517   5.966   5.446   4.708 -0.4637 -0.0114 -0.1021
   64A        P 1518   5.992   5.415   4.546  0.1428  0.1615  0.3689
   64A      O1P 1519   6.091   5.304   4.531 -0.2764 -0.0485  0.6561
   64A      O2P 1520   6.026   5.539   4.475 -0.0047  0.3368  0.0569
   64A      O5' 1521   5.865   5.365   4.469 -0.5429 -0.3392 -0.2356
   64A      C5' 1522   5.821   5.228   4.480  0.5144 -0.2948 -0.9908
   64A     H5'1 1523   5.809   5.205   4.586  0.9968 -0.0036 -0.8735
   64A     H5'2 1524   5.888   5.155   4.436 -0.9480 -1.1859 -1.8296
   64A      C4' 1525   5.682   5.217   4.410 -0.3474 -0.8777  0.1761
   64A      H4' 1526   5.639   5.118   4.421  1.1986 -1.4876  0.9604
   64A      O4' 1527   5.591   5.298   4.486 -0.2491 -0.0956  0.3239
   64A      C1' 1528   5.490   5.338   4.393 -0.8198  0.0765 -0.7176
   64A      H1' 1529   5.397   5.292   4.427 -0.7596 -0.3885 -1.1664
   64A       N9 1530   5.467   5.482   4.381 -0.3798 -0.0003  0.2665
   64A       C8 1531   5.546   5.590   4.416  0.0714  1.1592 -0.1997
   64A       H8 1532   5.646   5.570   4.452  0.4061  1.6848 -0.8184
   64A       N7 1533   5.494   5.702   4.412  0.2157 -0.1037  0.1472
   64A       C5 1534   5.371   5.679   4.360  0.1899 -0.8733  0.3453
   64A       C6 1535   5.260   5.760   4.318 -0.3528  0.0415 -0.1382
   64A       N6 1536   5.251   5.894   4.326 -0.2597 -0.1408  0.8042
   64A      H61 1537   5.323   5.947   4.373 -0.3570  0.8390 -0.1017
   64A      H62 1538   5.163   5.938   4.302  0.8361  0.3969 -2.9180
   64A       N1 1539   5.150   5.706   4.263 -0.5940  0.0433 -0.1775
   64A       C2 1540   5.156   5.580   4.237 -0.2029  0.5097  0.6760
   64A       H2 1541   5.069   5.541   4.187  0.1340  0.6855 -0.0651
   64A       N3 1542   5.247   5.483   4.273 -0.3550 -0.7531 -0.3723
   64A       C4 1543   5.356   5.544   4.334  0.4172  0.2711 -0.4236
   64A      C3' 1544   5.670   5.261   4.269 -0.2493  0.9684 -0.3399
   64A      H3' 1545   5.717   5.359   4.262 -2.1651  2.0205  0.4735
   64A      C2' 1546   5.519   5.280   4.257 -0.5032  0.6666 -0.2311
   64A     H2'1 1547   5.505   5.356   4.181  0.9066  0.8314 -0.3555
   64A      O2' 1548   5.440   5.157   4.246  0.1513  0.4407 -0.3360
   64A     HO'2 1549   5.428   5.136   4.153 -0.9595 -1.5144  0.1755
   64A      O3' 1550   5.710   5.160   4.178 -0.2615 -0.1539  0.4607
   65C        P 1551   5.752   5.187   4.035 -0.2966 -0.4266 -0.2216
   65C      O1P 1552   5.847   5.080   3.989 -0.1370 -0.3699 -0.3496
   65C      O2P 1553   5.797   5.334   4.027 -0.2771  0.1130  0.0505
   65C      O5' 1554   5.626   5.187   3.936 -0.2784  0.2359 -0.4282
   65C      C5' 1555   5.551   5.065   3.906  0.0079 -0.3536  0.2333
   65C     H5'1 1556   5.544   5.009   4.000  2.3226 -0.4346  0.4154
   65C     H5'2 1557   5.598   5.000   3.832 -0.1984  0.6360 -0.7862
   65C      C4' 1558   5.410   5.105   3.847  0.1679  0.0033  0.1747
   65C      H4' 1559   5.359   5.012   3.820  0.7456 -0.1799 -0.3042
   65C      O4' 1560   5.329   5.191   3.937 -0.2055 -0.2352 -0.4618
   65C      C1' 1561   5.260   5.290   3.862 -0.5979 -0.6026 -0.3026
   65C      H1' 1562   5.153   5.277   3.879 -0.5093 -2.3741 -0.9070
   65C       N1 1563   5.294   5.432   3.893 -0.8569  0.0440  0.6331
   65C       C6 1564   5.415   5.471   3.923 -0.5545  0.4492 -0.2776
   65C       H6 1565   5.495   5.400   3.912 -0.2548  1.0682 -3.0160
   65C       C5 1566   5.438   5.598   3.972 -0.6326  0.4311  0.0998
   65C       H5 1567   5.535   5.631   4.007 -1.1497  0.0039  2.0602
   65C       C4 1568   5.328   5.688   3.970 -0.3776  0.1250 -0.1178
   65C       N4 1569   5.351   5.811   4.010  0.0016 -0.6563 -0.5834
   65C      H41 1570   5.446   5.844   4.002 -0.0601  0.0531  1.2407
   65C      H42 1571   5.266   5.865   4.007 -1.0782 -2.2278  0.1850
   65C       N3 1572   5.215   5.655   3.924  0.0983  0.0642 -0.0797
   65C       C2 1573   5.193   5.529   3.879 -0.0431 -0.6357 -0.4813
   65C       O2 1574   5.082   5.493   3.836  0.8181  0.7168 -0.0574
   65C      C3' 1575   5.433   5.186   3.714 -0.3245 -0.1722  0.2504
   65C      H3' 1576   5.510   5.262   3.729 -0.1748 -0.7940  3.0511
   65C      C2' 1577   5.305   5.258   3.711 -0.1684  0.2284 -0.3430
   65C     H2'1 1578   5.309   5.348   3.649  0.2142 -0.9243 -2.0444
   65C      O2' 1579   5.191   5.184   3.665 -0.3922 -0.0839 -0.3858
   65C     HO'2 1580   5.216   5.105   3.617  0.7464  0.1030 -0.1257
   65C      O3' 1581   5.460   5.109   3.594 -0.2411 -0.4007 -0.1307
   66G        P 1582   5.509   5.182   3.464 -0.2558 -0.0581  0.2002
   66G      O1P 1583   5.525   5.075   3.364  0.5240  0.8936 -0.8319
   66G      O2P 1584   5.625   5.269   3.498 -0.1011  0.4572 -0.2223
   66G      O5' 1585   5.397   5.279   3.417 -0.5606 -0.1695 -0.1627
   66G      C5' 1586   5.276   5.232   3.353 -0.2139  0.1775  0.5321
   66G     H5'1 1587   5.212   5.171   3.418 -0.1059  0.4284  0.8757
   66G     H5'2 1588   5.303   5.170   3.268 -1.0205  0.2856  0.1874
   66G      C4' 1589   5.192   5.349   3.304  0.8502  0.3481 -0.0624
   66G      H4' 1590   5.109   5.311   3.243  1.4123  0.5240 -0.9664
   66G      O4' 1591   5.130   5.421   3.414  0.3080 -0.0201 -0.0943
   66G      C1' 1592   5.118   5.560   3.380 -0.2868 -0.0448 -0.1511
   66G      H1' 1593   5.011   5.581   3.386 -0.9367 -1.5651 -3.7703
   66G       N9 1594   5.202   5.635   3.466 -0.1713 -0.0642 -0.2729
   66G       C8 1595   5.319   5.605   3.525  0.5191  0.2275 -0.1011
   66G       H8 1596   5.365   5.508   3.510  1.5410  0.6990 -0.0965
   66G       N7 1597   5.366   5.699   3.603 -0.5405 -0.9123 -0.9662
   66G       C5 1598   5.271   5.804   3.597 -0.1008  0.1279 -0.3479
   66G       C6 1599   5.261   5.932   3.659  0.0382  0.3028 -0.2584
   66G       O6 1600   5.346   5.993   3.729  0.0595  0.1149 -0.6386
   66G       N1 1601   5.157   6.005   3.617  0.4567  0.1232 -1.0501
   66G       H1 1602   5.126   6.074   3.684 -0.3754 -1.4152  0.2393
   66G       C2 1603   5.057   5.950   3.542 -0.0730  0.3663 -0.8258
   66G       N2 1604   4.967   6.036   3.505 -0.2672  0.3788 -0.8232
   66G      H21 1605   4.982   6.133   3.524 -0.7542  0.1133  1.1976
   66G      H22 1606   4.913   6.003   3.426  0.0007 -0.5773 -0.6246
   66G       N3 1607   5.057   5.828   3.485  0.3608  0.7401 -0.3648
   66G       C4 1608   5.170   5.761   3.518  0.0016 -0.1989 -0.2397
   66G      C3' 1609   5.266   5.458   3.226  0.6513  0.3346  0.2379
   66G      H3' 1610   5.360   5.483   3.276 -0.0614  0.7989  1.3935
   66G      C2' 1611   5.166   5.577   3.242 -0.1233  0.0216  0.4797
   66G     H2'1 1612   5.217   5.671   3.219  2.4745 -1.0957  1.3158
   66G      O2' 1613   5.062   5.561   3.149  0.3039  0.5298 -0.0439
   66G     HO'2 1614   5.096   5.506   3.078  0.8530 -1.5607  1.6945
   66G      O3' 1615   5.292   5.423   3.088 -0.0638 -0.2876  0.0272
   67G        P 1616   5.400   5.506   3.002 -0.0804 -0.2879  0.0376
   67G      O1P 1617   5.403   5.445   2.868 -0.0891  0.2301 -0.1065
   67G      O2P 1618   5.527   5.517   3.083  0.2229 -1.2511  0.2424
   67G      O5' 1619   5.343   5.656   2.990  0.0248  0.1685 -0.8711
   67G      C5' 1620   5.254   5.699   2.893 -0.2648  0.2131  0.6209
   67G     H5'1 1621   5.167   5.637   2.873  1.1133 -1.9535  1.0911
   67G     H5'2 1622   5.303   5.702   2.795  0.4829  4.3144  0.9366
   67G      C4' 1623   5.203   5.837   2.937 -0.5310  0.2745  0.5344
   67G      H4' 1624   5.113   5.862   2.880  0.3152 -0.4211 -1.2018
   67G      O4' 1625   5.162   5.836   3.070  0.7456  0.6064 -0.4798
   67G      C1' 1626   5.184   5.962   3.132 -0.2976  0.2500  0.1895
   67G      H1' 1627   5.093   6.003   3.175 -1.8540 -0.7620 -1.9864
   67G       N9 1628   5.295   5.955   3.225 -0.4588 -0.1665  0.4392
   67G       C8 1629   5.391   5.864   3.249  0.5912  0.2674  0.5351
   67G       H8 1630   5.389   5.770   3.196 -2.4920  1.6749 -2.1292
   67G       N7 1631   5.474   5.895   3.342  0.0506  0.0452  0.6227
   67G       C5 1632   5.437   6.022   3.374  0.2044 -0.3044 -0.3200
   67G       C6 1633   5.481   6.118   3.473 -0.7518 -0.1076 -0.4066
   67G       O6 1634   5.570   6.107   3.555 -0.1480 -0.7270 -0.0234
   67G       N1 1635   5.412   6.241   3.474  0.0966 -0.0198 -0.2131
   67G       H1 1636   5.443   6.314   3.537 -1.2271  0.7979 -0.4724
   67G       C2 1637   5.302   6.263   3.402  0.4685 -0.3698 -0.7149
   67G       N2 1638   5.256   6.388   3.406 -0.2668  0.1061 -0.0899
   67G      H21 1639   5.291   6.457   3.472 -0.8717  0.2633  0.0770
   67G      H22 1640   5.182   6.415   3.343 -2.6891 -1.7729  1.7508
   67G       N3 1641   5.253   6.182   3.310 -0.0404 -0.5947 -0.3964
   67G       C4 1642   5.323   6.061   3.303 -0.0835 -0.4651 -0.6120
   67G      C3' 1643   5.297   5.957   2.922 -0.2271  0.1295  0.1259
   67G      H3' 1644   5.399   5.949   2.959  0.6336 -0.3624 -2.2040
   67G      C2' 1645   5.226   6.048   3.016 -0.2768  0.3732  0.0236
   67G     H2'1 1646   5.294   6.132   3.030  0.0017  0.2495 -0.5675
   67G      O2' 1647   5.107   6.098   2.972 -0.0899 -0.0306  0.3156
   67G     HO'2 1648   5.100   6.189   3.002  2.7580  0.5773 -0.5057
   67G      O3' 1649   5.302   6.001   2.786  0.1635 -0.2682  0.2351
   68A        P 1650   5.427   6.072   2.729 -0.6111 -0.6290  0.0308
   68A      O1P 1651   5.406   6.082   2.583 -0.0808 -0.1349 -0.3754
   68A      O2P 1652   5.536   5.996   2.782  0.1546  0.7248  0.2170
   68A      O5' 1653   5.435   6.216   2.789 -0.1087 -0.0955  0.0286
   68A      C5' 1654   5.346   6.313   2.764 -0.5548 -0.4368  0.7982
   68A     H5'1 1655   5.248   6.267   2.780  0.1382 -1.9300  0.9860
   68A     H5'2 1656   5.358   6.359   2.667 -1.8005  2.3681  1.8809
   68A      C4' 1657   5.359   6.432   2.859 -0.0150 -0.0660  0.4465
   68A      H4' 1658   5.285   6.504   2.826  1.7759  2.3244  1.3385
   68A      O4' 1659   5.337   6.390   3.002 -0.4082  0.1860  0.4565
   68A      C1' 1660   5.423   6.462   3.082  0.2290 -0.7083 -0.4610
   68A      H1' 1661   5.376   6.513   3.167  1.9710 -0.6903  0.5443
   68A       N9 1662   5.530   6.376   3.146 -0.1327  0.1310 -0.4709
   68A       C8 1663   5.557   6.241   3.128  0.1000 -1.0738 -0.4297
   68A       H8 1664   5.496   6.184   3.060  0.4192 -0.1878 -1.4968
   68A       N7 1665   5.646   6.188   3.207 -0.0790 -0.3174  0.1281
   68A       C5 1666   5.676   6.300   3.292 -0.2019 -0.0050  0.5540
   68A       C6 1667   5.765   6.320   3.402 -0.1862 -0.9847  0.7705
   68A       N6 1668   5.844   6.234   3.454 -0.1382  0.1313  0.3765
   68A      H61 1669   5.822   6.137   3.435 -1.0879  0.7060 -1.6463
   68A      H62 1670   5.895   6.259   3.537 -1.0564  3.3869  0.0977
   68A       N1 1671   5.781   6.446   3.456  0.3787  0.6026  0.3026
   68A       C2 1672   5.703   6.542   3.412  0.6758 -0.3564 -0.1755
   68A       H2 1673   5.718   6.639   3.457 -0.2371 -0.4477  0.3366
   68A       N3 1674   5.615   6.538   3.311 -0.3259 -0.1052 -0.1347
   68A       C4 1675   5.607   6.416   3.255  0.4199  0.1504  0.3108
   68A      C3' 1676   5.494   6.495   2.865 -0.3720 -0.2522  0.6750
   68A      H3' 1677   5.577   6.426   2.877 -0.2188 -0.2198 -0.1387
   68A      C2' 1678   5.480   6.570   2.994 -0.2087 -0.5105  0.0693
   68A     H2'1 1679   5.570   6.616   3.035 -1.1220  1.5972 -0.1536
   68A      O2' 1680   5.390   6.678   2.974 -0.0295  0.7337  0.3970
   68A     HO'2 1681   5.364   6.678   2.882 -0.1298  0.3162  0.4243
   68A      O3' 1682   5.506   6.589   2.756 -0.2808 -0.1448 -0.3627
   69A        P 1683   5.647   6.618   2.696  0.0080  0.1569  0.1248
   69A      O1P 1684   5.635   6.712   2.580  0.0504  0.2913 -0.8234
   69A      O2P 1685   5.710   6.487   2.677  0.1395  0.8263  0.5779
   69A      O5' 1686   5.715   6.697   2.811 -0.3619 -0.6363  0.6941
   69A      C5' 1687   5.662   6.830   2.854 -0.1604  0.3156 -0.2463
   69A     H5'1 1688   5.557   6.823   2.880  0.0476 -0.7225  0.3714
   69A     H5'2 1689   5.668   6.902   2.772 -0.0839  0.3383 -0.2203
   69A      C4' 1690   5.731   6.899   2.969  0.2836  0.0508 -0.1597
   69A      H4' 1691   5.688   6.998   2.984  0.3829 -0.1977  2.1845
   69A      O4' 1692   5.713   6.840   3.097  0.2188  0.2187  0.4938
   69A      C1' 1693   5.838   6.846   3.173  0.3080 -0.1217 -0.1007
   69A      H1' 1694   5.817   6.887   3.272  0.5912 -1.3279  0.4830
   69A       N9 1695   5.898   6.712   3.188 -0.2617  0.3155  0.2896
   69A       C8 1696   5.905   6.599   3.108 -0.7358 -0.1686  0.6041
   69A       H8 1697   5.854   6.594   3.013  0.4414 -0.2421 -0.0436
   69A       N7 1698   5.980   6.496   3.148 -0.0616  0.2980 -0.2229
   69A       C5 1699   6.025   6.549   3.270 -0.5263  0.5064  0.3132
   69A       C6 1700   6.116   6.498   3.366 -0.5227 -0.3983 -0.3541
   69A       N6 1701   6.173   6.377   3.370  0.1086  0.0446 -0.0735
   69A      H61 1702   6.163   6.314   3.291 -1.5383  1.0123 -0.6773
   69A      H62 1703   6.220   6.355   3.456 -0.2999 -1.1691 -0.1278
   69A       N1 1704   6.146   6.567   3.478  0.0328 -0.0654  0.4668
   69A       C2 1705   6.085   6.690   3.488 -0.3116 -0.3086 -0.2839
   69A       H2 1706   6.113   6.745   3.577  0.7952 -0.9673 -0.2156
   69A       N3 1707   6.001   6.755   3.407 -0.0689 -0.7243  0.4160
   69A       C4 1708   5.976   6.678   3.295 -0.1687 -0.1938 -0.5256
   69A      C3' 1709   5.881   6.920   2.954 -0.4908 -0.6569 -0.2237
   69A      H3' 1710   5.917   6.830   2.904 -1.2407 -0.5943 -0.8927
   69A      C2' 1711   5.935   6.930   3.095 -0.1120 -0.0743 -0.0552
   69A     H2'1 1712   6.038   6.894   3.100 -0.0888 -0.1624 -1.1379
   69A      O2' 1713   5.923   7.061   3.152  0.1630  0.5161  0.2606
   69A     HO'2 1714   6.006   7.108   3.142  0.3585 -0.3788 -4.0595
   69A      O3' 1715   5.913   7.033   2.872 -0.2886 -0.3600  0.2308
   70U        P 1716   6.048   7.047   2.785 -0.3090  0.1138 -0.3762
   70U      O1P 1717   6.052   7.182   2.720  0.6256 -0.0194  0.3232
   70U      O2P 1718   6.079   6.929   2.705  0.6565 -0.0326  0.7685
   70U      O5' 1719   6.160   7.065   2.911  0.1488 -0.3253  0.1102
   70U      C5' 1720   6.178   7.192   2.972  0.1431  0.2873 -0.0098
   70U     H5'1 1721   6.076   7.229   2.988 -0.6706 -1.2789 -1.2554
   70U     H5'2 1722   6.221   7.257   2.896  1.6318 -1.0959 -0.4009
   70U      C4' 1723   6.267   7.190   3.097 -0.1023 -0.1546 -0.2178
   70U      H4' 1724   6.260   7.290   3.138  0.4884 -0.3432  0.3489
   70U      O4' 1725   6.220   7.092   3.197  0.0756  0.3017 -0.4356
   70U      C1' 1726   6.338   7.032   3.261  0.8402  0.0803  0.2106
   70U      H1' 1727   6.326   7.052   3.367  2.9148 -0.0053  0.5026
   70U       N1 1728   6.344   6.888   3.233 -0.1625 -0.4727 -0.0915
   70U       C6 1729   6.295   6.838   3.113  0.7791 -0.0772 -0.2309
   70U       H6 1730   6.245   6.911   3.051  0.4626 -1.5418 -1.7675
   70U       C5 1731   6.295   6.705   3.094  0.0939  0.3182  0.4856
   70U       H5 1732   6.245   6.659   3.010  0.4088 -1.1212  1.0586
   70U       C4 1733   6.373   6.609   3.181  0.9284 -0.2161 -0.5073
   70U       O4 1734   6.397   6.494   3.166  0.4476  0.2632 -0.2866
   70U       N3 1735   6.427   6.672   3.296  0.1059  0.2176  0.1444
   70U       H3 1736   6.483   6.610   3.354  0.2073  0.4613  0.3075
   70U       C2 1737   6.421   6.806   3.321 -0.3744 -0.0856  0.7128
   70U       O2 1738   6.485   6.845   3.417 -0.4132 -0.4180  0.2787
   70U      C3' 1739   6.408   7.146   3.065 -0.1015 -0.1744  0.3075
   70U      H3' 1740   6.413   7.055   3.005  0.3990 -1.0886  1.6863
   70U      C2' 1741   6.455   7.113   3.205 -0.0571  0.0810 -0.1830
   70U     H2'1 1742   6.543   7.049   3.219 -1.4213 -1.6972  0.5709
   70U      O2' 1743   6.472   7.230   3.284  0.3185  0.0235  0.3184
   70U     HO'2 1744   6.533   7.283   3.233  1.0023 -0.8982  0.1522
   70U      O3' 1745   6.480   7.263   3.007  0.3476  0.1097 -0.1833
   71A        P 1746   6.613   7.238   2.935  0.2277 -0.1694 -0.1199
   71A      O1P 1747   6.645   7.373   2.882 -0.0012 -0.1357 -0.2584
   71A      O2P 1748   6.592   7.127   2.842  0.2652  0.3978  0.2858
   71A      O5' 1749   6.719   7.198   3.043  0.0712 -0.0522 -0.6324
   71A      C5' 1750   6.783   7.287   3.147 -0.0980 -0.3175  0.1815
   71A     H5'1 1751   6.709   7.322   3.218  0.4093  0.2223  0.4584
   71A     H5'2 1752   6.826   7.365   3.083 -0.3421  0.4596  0.9468
   71A      C4' 1753   6.895   7.208   3.204  0.4013 -0.2750 -0.7854
   71A      H4' 1754   6.962   7.276   3.255  0.4282 -0.5053 -0.5113
   71A      O4' 1755   6.842   7.104   3.293  0.8405 -0.3144 -0.2422
   71A      C1' 1756   6.916   6.984   3.284 -0.6604 -0.3372  0.1674
   71A      H1' 1757   6.955   6.952   3.381 -2.1827  1.8115  1.5614
   71A       N9 1758   6.834   6.874   3.229  0.0025  0.1580 -0.3847
   71A       C8 1759   6.733   6.883   3.139  0.1966  0.3928 -0.8954
   71A       H8 1760   6.702   6.982   3.107  1.5361  0.4734 -2.0290
   71A       N7 1761   6.668   6.778   3.113 -0.9147  0.4166 -0.2294
   71A       C5 1762   6.753   6.681   3.174 -1.2633 -0.2024 -0.0726
   71A       C6 1763   6.755   6.540   3.186 -0.3090 -0.3469  0.2214
   71A       N6 1764   6.662   6.457   3.150  0.4870 -0.9309  0.7189
   71A      H61 1765   6.571   6.488   3.118  0.8057 -2.9300 -2.5300
   71A      H62 1766   6.676   6.358   3.160  1.1576 -1.0558 -1.1283
   71A       N1 1767   6.859   6.471   3.230 -0.6320  0.9624  0.6867
   71A       C2 1768   6.954   6.545   3.290  0.1758  0.8702  0.1430
   71A       H2 1769   7.036   6.493   3.336  0.8498  0.5650 -1.3635
   71A       N3 1770   6.957   6.672   3.314  0.4126  0.4127  0.8685
   71A       C4 1771   6.858   6.737   3.245 -0.6387  0.6592 -0.2276
   71A      C3' 1772   6.980   7.136   3.101 -0.7235  0.6381 -0.4449
   71A      H3' 1773   6.925   7.087   3.022 -0.1424 -3.0010  1.2028
   71A      C2' 1774   7.032   7.018   3.190 -0.3416 -0.1736 -0.3960
   71A     H2'1 1775   7.058   6.928   3.134 -1.6520 -1.4101  0.8935
   71A      O2' 1776   7.148   7.058   3.267  0.0217  0.0363  0.2245
   71A     HO'2 1777   7.218   7.071   3.203  1.0578 -0.0741  1.3040
   71A      O3' 1778   7.081   7.220   3.047  0.2256  0.0630  0.2634
   72G        P 1779   7.144   7.174   2.912  0.6985 -0.3799  0.1178
   72G      O1P 1780   7.251   7.263   2.868  0.3585  0.0475 -0.3587
   72G      O2P 1781   7.031   7.146   2.824  0.2590  0.1204  0.9429
   72G      O5' 1782   7.208   7.032   2.944 -0.3634 -0.1908 -0.1764
   72G      C5' 1783   7.345   7.018   2.997  0.0907  0.3153  0.7135
   72G     H5'1 1784   7.369   7.089   3.076  0.6229  1.9288 -0.8222
   72G     H5'2 1785   7.407   7.047   2.912 -1.0370 -1.1890 -0.7111
   72G      C4' 1786   7.383   6.869   3.021  0.2207  0.2687  0.2960
   72G      H4' 1787   7.477   6.863   3.076 -0.6855  0.5503  1.9067
   72G      O4' 1788   7.288   6.811   3.106  0.2590 -0.1923  0.3085
   72G      C1' 1789   7.282   6.678   3.063 -0.4674  0.0510 -0.2121
   72G      H1' 1790   7.302   6.614   3.149  0.4774 -1.1900 -1.2960
   72G       N9 1791   7.151   6.648   3.000  0.7562  0.4818  0.4897
   72G       C8 1792   7.068   6.729   2.926  0.8647 -0.6458  0.6302
   72G       H8 1793   7.066   6.837   2.914  0.6420 -0.7327 -0.1228
   72G       N7 1794   6.962   6.673   2.873  0.6484 -0.2701 -0.4141
   72G       C5 1795   6.977   6.538   2.909  0.8801  0.4652 -0.0698
   72G       C6 1796   6.911   6.416   2.869 -0.4416  0.2548  0.0076
   72G       O6 1797   6.805   6.394   2.809  0.0883  0.0265 -0.7718
   72G       N1 1798   6.975   6.299   2.905 -0.5532 -0.3812 -0.1319
   72G       H1 1799   6.927   6.211   2.890  0.1548 -0.8219  0.1371
   72G       C2 1800   7.076   6.297   2.995 -0.0851 -0.1773 -0.0473
   72G       N2 1801   7.133   6.185   3.026 -0.4283  0.0466  0.0557
   72G      H21 1802   7.088   6.096   3.009 -0.8865 -0.1676  2.1449
   72G      H22 1803   7.211   6.201   3.088  0.1356  0.8146 -0.8212
   72G       N3 1804   7.144   6.404   3.036  0.3079  0.3609 -0.0053
   72G       C4 1805   7.091   6.523   2.985 -0.2467  0.3611  0.3344
   72G      C3' 1806   7.389   6.782   2.892 -0.2573  0.0473  0.1914
   72G      H3' 1807   7.302   6.804   2.829  0.5845 -0.9568 -1.3848
   72G      C2' 1808   7.390   6.647   2.955  0.4404  0.5120 -0.1812
   72G     H2'1 1809   7.364   6.571   2.881  2.1978  0.9960 -1.3571
   72G      O2' 1810   7.510   6.596   3.016 -0.4541 -0.1442  0.3105
   72G     HO'2 1811   7.532   6.644   3.096  0.6361 -0.0223 -0.0473
   72G      O3' 1812   7.511   6.801   2.822 -1.0045 -0.6460  0.1504
   73A        P 1813   7.510   6.767   2.664 -0.3916 -0.2808  0.2888
   73A      O1P 1814   7.648   6.798   2.622  0.2943  0.1450  0.6202
   73A      O2P 1815   7.400   6.838   2.601  0.3686 -0.3616  0.3043
   73A      O5' 1816   7.489   6.610   2.633 -0.5026  0.3115  0.2239
   73A      C5' 1817   7.585   6.511   2.692  0.8696 -0.3733  0.4795
   73A     H5'1 1818   7.617   6.553   2.787 -1.7387  3.9073 -0.2747
   73A     H5'2 1819   7.669   6.499   2.624  0.4250 -2.3680  0.2127
   73A      C4' 1820   7.540   6.365   2.715  0.3714 -0.1124  0.3806
   73A      H4' 1821   7.599   6.324   2.796  0.1221 -1.9114 -0.2884
   73A      O4' 1822   7.406   6.362   2.760 -0.1503  0.4676 -0.4048
   73A      C1' 1823   7.340   6.252   2.710  0.0095  0.6063 -0.1677
   73A      H1' 1824   7.302   6.199   2.798  1.0330 -1.7664 -1.0623
   73A       N9 1825   7.227   6.301   2.627  0.2799  0.2585  0.2502
   73A       C8 1826   7.200   6.427   2.586  0.0717 -0.6071 -0.3954
   73A       H8 1827   7.269   6.508   2.601 -1.0965  0.6419 -1.4710
   73A       N7 1828   7.074   6.440   2.540 -0.3604 -0.0431 -0.6009
   73A       C5 1829   7.023   6.310   2.556 -0.5226  0.0082 -0.2432
   73A       C6 1830   6.892   6.246   2.540  0.8706  0.0831  0.4884
   73A       N6 1831   6.776   6.300   2.497  0.3794 -0.2218  0.3913
   73A      H61 1832   6.781   6.396   2.467  1.2164 -0.5378 -0.5423
   73A      H62 1833   6.688   6.253   2.512  0.8347 -1.8456 -1.5075
   73A       N1 1834   6.880   6.118   2.578 -0.3655  0.3128 -0.6975
   73A       C2 1835   6.986   6.047   2.619  0.6609  1.1014 -0.3090
   73A       H2 1836   6.967   5.944   2.641 -3.8887  1.9000  0.3921
   73A       N3 1837   7.100   6.096   2.647  0.3017 -0.5838 -0.4195
   73A       C4 1838   7.114   6.228   2.613  0.2049  0.3367  0.5482
   73A      C3' 1839   7.541   6.275   2.598 -0.2398 -0.3035 -0.5262
   73A      H3' 1840   7.497   6.330   2.515  1.0587  1.4166 -0.1429
   73A      C2' 1841   7.443   6.168   2.645  0.1240  1.5377  0.7893
   73A     H2'1 1842   7.404   6.108   2.563  2.0347 -1.3255  1.8153
   73A      O2' 1843   7.496   6.076   2.738  0.3042  0.7442 -0.1027
   73A     HO'2 1844   7.426   6.035   2.788  1.6231 -0.1419  1.0810
   73A      O3' 1845   7.673   6.238   2.562 -0.0843 -0.0966  0.1563
   74U        P 1846   7.707   6.196   2.413 -0.0546  0.0936 -0.2442
   74U      O1P 1847   7.843   6.137   2.399  0.1932 -0.0683 -0.0641
   74U      O2P 1848   7.676   6.311   2.331 -0.2018 -0.7657 -0.3085
   74U      O5' 1849   7.608   6.068   2.383 -0.0167  0.0042  0.0618
   74U      C5' 1850   7.641   5.938   2.428  0.1547  0.3441  0.1012
   74U     H5'1 1851   7.654   5.934   2.536  0.8942  0.6738  0.0307
   74U     H5'2 1852   7.738   5.910   2.386 -0.3426 -0.7092 -0.3618
   74U      C4' 1853   7.540   5.828   2.399  0.2382 -0.1825  0.4536
   74U      H4' 1854   7.567   5.730   2.438  0.5058 -0.1385  0.3819
   74U      O4' 1855   7.405   5.861   2.437 -0.0578  0.3248  0.4502
   74U      C1' 1856   7.302   5.831   2.346  0.9358  0.1543  0.3227
   74U      H1' 1857   7.243   5.749   2.388 -0.2575  1.1723  0.6835
   74U       N1 1858   7.223   5.957   2.318 -0.6829 -0.1700  0.3329
   74U       C6 1859   7.285   6.075   2.286  1.0279  1.0179 -0.7710
   74U       H6 1860   7.393   6.074   2.295  0.8703 -0.8665  3.9327
   74U       C5 1861   7.216   6.190   2.272 -0.3498 -0.4267  0.5452
   74U       H5 1862   7.267   6.284   2.255  0.3053 -0.8134  0.3484
   74U       C4 1863   7.074   6.187   2.263 -0.2445  0.3386  0.0342
   74U       O4 1864   6.999   6.279   2.237 -0.3245 -0.0711  0.5428
   74U       N3 1865   7.021   6.060   2.272  0.6704  0.4749 -0.3707
   74U       H3 1866   6.920   6.059   2.267  0.6402 -1.1204 -0.1595
   74U       C2 1867   7.089   5.942   2.301  0.1645 -0.6913 -0.5136
   74U       O2 1868   7.036   5.831   2.329  0.1585  0.1325 -0.5290
   74U      C3' 1869   7.522   5.827   2.246 -0.0832 -1.0423  0.0763
   74U      H3' 1870   7.518   5.928   2.205 -0.4702 -0.5711  1.2293
   74U      C2' 1871   7.379   5.774   2.226 -0.1642 -0.5138 -0.3242
   74U     H2'1 1872   7.350   5.810   2.128 -0.9407 -1.7018 -0.5503
   74U      O2' 1873   7.367   5.633   2.237 -0.1204  1.1002  0.2123
   74U     HO'2 1874   7.284   5.606   2.197 -0.7982  1.4333  1.3659
   74U      O3' 1875   7.632   5.763   2.182 -0.3251 -0.1547 -0.1453
   75A        P 1876   7.641   5.782   2.023  0.4351 -0.0717 -0.0317
   75A      O1P 1877   7.742   5.687   1.983 -0.7368  0.1995 -0.1617
   75A      O2P 1878   7.661   5.922   1.996 -0.0611 -0.4622  0.1147
   75A      O5' 1879   7.505   5.732   1.957  0.2308  0.0160  0.3412
   75A      C5' 1880   7.477   5.598   1.945 -0.4327 -0.3498 -0.3650
   75A     H5'1 1881   7.474   5.546   2.041 -2.1579 -0.2139 -0.3128
   75A     H5'2 1882   7.550   5.554   1.877 -0.9932 -0.0198 -1.1987
   75A      C4' 1883   7.341   5.569   1.887 -0.2997  0.7083  0.4736
   75A      H4' 1884   7.331   5.463   1.865  2.2062  0.7178 -1.0775
   75A      O4' 1885   7.232   5.615   1.969  0.4178 -0.0711 -0.0487
   75A      C1' 1886   7.122   5.663   1.886 -0.1556  0.1557  0.3269
   75A      H1' 1887   7.031   5.604   1.895  0.5743 -1.1950 -0.7579
   75A       N9 1888   7.083   5.806   1.905  0.2219  0.8869  0.2290
   75A       C8 1889   7.164   5.919   1.938 -0.4198 -0.3603 -0.7536
   75A       H8 1890   7.269   5.907   1.961 -0.4872 -1.3781 -0.9250
   75A       N7 1891   7.100   6.030   1.966  0.1521 -0.4580 -0.3915
   75A       C5 1892   6.970   5.991   1.932 -0.0601 -0.6118 -0.3793
   75A       C6 1893   6.852   6.068   1.927 -0.6215 -0.6515 -0.2416
   75A       N6 1894   6.850   6.198   1.960  0.3997 -0.0153  0.4864
   75A      H61 1895   6.927   6.235   2.015 -1.5719 -1.4092  4.6241
   75A      H62 1896   6.761   6.243   1.972  0.2226  0.1359 -1.2002
   75A       N1 1897   6.738   6.013   1.880 -0.4905  0.4039 -0.2087
   75A       C2 1898   6.742   5.887   1.852  0.1303  0.6848 -0.3779
   75A       H2 1899   6.649   5.852   1.811 -0.0410  0.2256  0.3702
   75A       N3 1900   6.838   5.795   1.864  0.4129 -0.0949  0.2928
   75A       C4 1901   6.955   5.858   1.900 -0.2966 -0.2516 -0.0801
   75A      C3' 1902   7.316   5.643   1.756  0.0459 -0.1422 -0.2419
   75A      H3' 1903   7.351   5.744   1.776 -0.5099 -0.3005  1.7044
   75A      C2' 1904   7.164   5.635   1.741 -0.1998 -0.2127 -0.1879
   75A     H2'1 1905   7.127   5.699   1.661 -0.1893  0.6049  0.4531
   75A      O2' 1906   7.129   5.499   1.718 -0.6712 -0.3135  0.0977
   75A     HO'2 1907   7.194   5.481   1.650  1.2486  1.4609  1.3431
   75A      O3' 1908   7.380   5.580   1.650 -0.4515 -0.0309 -0.4502
   76A        P 1909   7.402   5.644   1.509  0.6459  0.3665 -0.1093
   76A      O1P 1910   7.480   5.556   1.422  1.0977 -0.1797  0.3935
   76A      O2P 1911   7.455   5.779   1.527  0.4911  0.5375  1.0647
   76A      O5' 1912   7.257   5.656   1.452 -0.1061  0.3918  0.0887
   76A      C5' 1913   7.190   5.549   1.380 -0.2860 -0.1294  0.5808
   76A     H5'1 1914   7.193   5.454   1.434 -0.9869 -0.1891  0.5288
   76A     H5'2 1915   7.227   5.542   1.278 -1.4836  0.5584  0.0785
   76A      C4' 1916   7.040   5.578   1.363 -0.5268  0.9257  0.9317
   76A      H4' 1917   6.993   5.484   1.332  0.8268  0.5837 -0.1910
   76A      O4' 1918   6.977   5.627   1.475  0.2647  0.0895 -0.6694
   76A      C1' 1919   6.877   5.716   1.436 -0.3213  0.5005  0.0640
   76A      H1' 1920   6.777   5.690   1.472 -0.4294 -1.1887 -1.3406
   76A       N9 1921   6.908   5.848   1.487 -0.0652 -0.1235  0.4542
   76A       C8 1922   7.023   5.901   1.542  0.2790  0.7342  0.0137
   76A       H8 1923   7.120   5.858   1.521 -0.0543 -1.0220  1.7363
   76A       N7 1924   7.009   6.024   1.582 -0.3310  0.0402  0.0434
   76A       C5 1925   6.873   6.056   1.564  0.1066 -0.2367 -0.3399
   76A       C6 1926   6.793   6.172   1.589  0.1848  0.2746  0.1966
   76A       N6 1927   6.843   6.287   1.631  0.6595 -0.0177  0.3369
   76A      H61 1928   6.932   6.285   1.678  1.6536 -1.4005 -1.4973
   76A      H62 1929   6.778   6.363   1.647  1.7511  0.4736  2.9311
   76A       N1 1930   6.666   6.172   1.560  0.4564  1.0237 -0.7723
   76A       C2 1931   6.612   6.062   1.511 -0.1161  0.1976 -0.1354
   76A       H2 1932   6.507   6.066   1.486 -0.5252  1.2263  1.5964
   76A       N3 1933   6.674   5.947   1.478 -0.4775 -0.5949 -0.1374
   76A       C4 1934   6.809   5.950   1.502  0.0109 -0.2733 -0.3312
   76A      C3' 1935   7.015   5.683   1.256  0.1655 -0.0858 -0.4200
   76A      H3' 1936   7.079   5.768   1.282  1.3478 -0.0503 -3.1559
   76A      C2' 1937   6.872   5.720   1.286  0.3560  0.0501  0.9430
   76A     H2'1 1938   6.842   5.818   1.250 -1.0767  0.7998  3.8134
   76A      O2' 1939   6.771   5.625   1.241 -0.3326 -0.5518 -0.1952
   76A     HO'2 1940   6.687   5.657   1.273  0.6124  1.4237  0.5369
   76A      O3' 1941   7.058   5.644   1.124 -0.6144  0.2901  0.0210
   77U        P 1942   7.084   5.738   1.008 -0.6428  0.2054  0.0831
   77U      O1P 1943   7.131   5.657   0.889  0.3920 -0.4916 -0.2087
   77U      O2P 1944   7.173   5.837   1.072 -0.3016 -0.1069  0.1315
   77U      O5' 1945   6.950   5.804   0.972 -0.0012 -0.3147  0.2432
   77U      C5' 1946   6.834   5.735   0.937 -0.2330 -0.0517  0.5205
   77U     H5'1 1947   6.809   5.651   1.002  1.7892 -0.9345  0.2652
   77U     H5'2 1948   6.839   5.693   0.836 -1.5498 -2.2061  1.2796
   77U      C4' 1949   6.722   5.841   0.936 -0.4833 -0.7318  0.2109
   77U      H4' 1950   6.628   5.795   0.905 -1.5899  1.3312  0.3372
   77U      O4' 1951   6.694   5.902   1.061 -0.0447  0.1228  0.1797
   77U      C1' 1952   6.659   6.042   1.047 -0.2114  0.0516  0.1389
   77U      H1' 1953   6.562   6.064   1.091 -0.0192  2.4140 -0.4900
   77U       N1 1954   6.757   6.128   1.120 -0.2434  0.1625 -0.8645
   77U       C6 1955   6.877   6.073   1.156  0.5848  0.5953 -0.9155
   77U       H6 1956   6.914   5.984   1.109 -0.0709  0.8387 -1.9333
   77U       C5 1957   6.968   6.140   1.234 -1.4047  0.2056 -0.4021
   77U       H5 1958   7.060   6.089   1.259 -0.9165  0.0512 -2.3427
   77U       C4 1959   6.941   6.272   1.289 -1.0560  0.3331 -0.0639
   77U       O4 1960   7.011   6.348   1.355 -0.6132 -0.4856  0.2501
   77U       N3 1961   6.815   6.308   1.269 -0.4877 -0.0991 -0.5921
   77U       H3 1962   6.801   6.400   1.307  0.2109 -0.7113  1.3170
   77U       C2 1963   6.718   6.247   1.191 -0.3506  0.0148  0.2635
   77U       O2 1964   6.608   6.305   1.179 -0.6601  0.4002  0.2104
   77U      C3' 1965   6.742   5.959   0.841  0.6250  0.0324  0.3810
   77U      H3' 1966   6.842   6.000   0.855  0.4267  0.5541  0.2607
   77U      C2' 1967   6.653   6.073   0.896  0.0940 -0.0704 -0.5005
   77U     H2'1 1968   6.690   6.174   0.882 -0.4214  0.0991 -0.6472
   77U      O2' 1969   6.523   6.053   0.844  0.2110 -0.0495 -0.1922
   77U     HO'2 1970   6.547   6.010   0.762  1.7819  1.2992 -0.4986
   77U      O3' 1971   6.715   5.926   0.707 -0.3815  0.6152  0.5112
   78U        P 1972   6.794   5.993   0.588  0.3361  0.1266 -0.2601
   78U      O1P 1973   6.718   5.960   0.464  0.0411  0.4418 -0.0466
   78U      O2P 1974   6.934   5.957   0.605 -0.5917 -0.0144 -0.3563
   78U      O5' 1975   6.785   6.148   0.617 -0.0071  0.6910 -1.2420
   78U      C5' 1976   6.668   6.211   0.591  0.6558 -0.7787 -1.4105
   78U     H5'1 1977   6.585   6.157   0.636  1.7872 -2.3723 -1.1662
   78U     H5'2 1978   6.648   6.203   0.484  1.3194  0.3198 -1.6259
   78U      C4' 1979   6.642   6.356   0.624 -0.3127 -0.2811  0.6776
   78U      H4' 1980   6.544   6.373   0.579 -1.2319 -1.4312  2.1617
   78U      O4' 1981   6.625   6.381   0.764 -0.8713 -0.2577  0.4020
   78U      C1' 1982   6.673   6.513   0.793 -0.2400 -0.4544 -0.2741
   78U      H1' 1983   6.590   6.576   0.824 -1.6446 -0.7462 -3.0880
   78U       N1 1984   6.783   6.510   0.897 -0.5595 -0.2319 -0.1802
   78U       C6 1985   6.884   6.418   0.885 -0.1932 -0.1639 -0.3732
   78U       H6 1986   6.874   6.339   0.811 -0.7074 -0.1024 -0.3717
   78U       C5 1987   6.999   6.426   0.955  0.0141 -0.2669 -0.0471
   78U       H5 1988   7.075   6.351   0.945 -0.7639 -1.3802  1.9123
   78U       C4 1989   7.018   6.539   1.049 -0.1269  1.0928 -0.5765
   78U       O4 1990   7.114   6.562   1.129 -0.2272 -0.0128 -0.2454
   78U       N3 1991   6.913   6.626   1.058 -0.3699  0.1122 -0.0881
   78U       H3 1992   6.923   6.689   1.136 -0.9779 -1.2235  1.0921
   78U       C2 1993   6.796   6.618   0.986  0.2591 -0.5800  0.3563
   78U       O2 1994   6.711   6.705   1.000  0.1520  0.4011 -0.2015
   78U      C3' 1995   6.743   6.459   0.577 -0.6454 -0.4726 -0.2910
   78U      H3' 1996   6.846   6.424   0.583 -0.9571 -1.4495 -0.4050
   78U      C2' 1997   6.718   6.582   0.668 -0.0762  0.6327  0.2282
   78U     H2'1 1998   6.812   6.637   0.675 -0.3299  1.2121 -0.6587
   78U      O2' 1999   6.614   6.662   0.615 -0.2220 -0.6556 -0.0301
   78U     HO'2 2000   6.649   6.714   0.543 -2.4595  4.1495  1.9332
   78U      O3' 2001   6.721   6.498   0.436  0.4721  0.0273  0.5317
   79A        P 2002   6.821   6.587   0.354  0.5668 -0.1007 -0.1645
   79A      O1P 2003   6.778   6.580   0.217  0.3837  0.1728  0.1284
   79A      O2P 2004   6.960   6.550   0.398  0.5498  0.5743 -0.3189
   79A      O5' 2005   6.798   6.732   0.401  0.0604  0.1554 -0.0411
   79A      C5' 2006   6.713   6.819   0.346 -0.2173  0.0448  0.2359
   79A     H5'1 2007   6.620   6.763   0.348  1.3164 -2.7341 -1.0505
   79A     H5'2 2008   6.743   6.836   0.243 -0.4359  2.4059  0.4933
   79A      C4' 2009   6.705   6.957   0.412 -0.0322  0.0671 -0.5955
   79A      H4' 2010   6.615   7.016   0.396  1.8366  3.8675  1.5048
   79A      O4' 2011   6.701   6.921   0.552 -0.2656 -0.5583  0.0765
   79A      C1' 2012   6.774   7.015   0.627  0.0325 -0.2121  0.6957
   79A      H1' 2013   6.711   7.058   0.706 -2.1782  0.7461 -1.4526
   79A       N9 2014   6.896   6.960   0.694 -0.1800  0.2064 -0.4685
   79A       C8 2015   6.956   6.831   0.675 -0.4522  0.4244 -0.0461
   79A       H8 2016   6.937   6.777   0.584 -1.6287  1.1166 -0.2264
   79A       N7 2017   7.042   6.797   0.766 -0.0361 -0.5907  0.2380
   79A       C5 2018   7.042   6.907   0.851  0.2319 -0.2552  0.0810
   79A       C6 2019   7.118   6.941   0.964 -0.1150  1.2076  0.1132
   79A       N6 2020   7.214   6.870   1.027 -0.2774  0.1495  0.6786
   79A      H61 2021   7.236   6.776   0.999 -0.7874  0.6203 -1.4299
   79A      H62 2022   7.273   6.915   1.096 -0.1369 -1.0475  1.3644
   79A       N1 2023   7.109   7.067   1.016 -0.7549  0.1476 -0.1327
   79A       C2 2024   7.024   7.153   0.958  0.2389  0.2022 -0.9568
   79A       H2 2025   7.017   7.249   1.007  0.7135 -0.3116  0.1736
   79A       N3 2026   6.938   7.131   0.862  0.4894  0.0334 -0.2085
   79A       C4 2027   6.958   7.004   0.807  0.1054  0.1774 -0.2453
   79A      C3' 2028   6.829   7.048   0.396 -0.7092  0.3190 -0.0480
   79A      H3' 2029   6.916   6.982   0.395 -0.2899  0.8440 -1.9288
   79A      C2' 2030   6.833   7.124   0.529  0.4970  0.7145  0.2631
   79A     H2'1 2031   6.938   7.139   0.555  1.3580 -1.8062 -1.3975
   79A      O2' 2032   6.752   7.242   0.532  0.7566 -1.2348  0.2245
   79A     HO'2 2033   6.765   7.279   0.620 -4.5730 -0.0427  0.8427
   79A      O3' 2034   6.835   7.141   0.292 -0.1624 -0.0374 -0.0951
   80A        P 2035   6.975   7.206   0.239 -0.3360  0.2157  0.2497
   80A      O1P 2036   6.941   7.298   0.135  0.0879 -0.5376 -0.6927
   80A      O2P 2037   7.066   7.092   0.198 -0.3118  0.1596 -1.1909
   80A      O5' 2038   7.051   7.289   0.349 -0.4941  0.3119  0.5046
   80A      C5' 2039   7.005   7.419   0.386  0.2366  1.0364  0.4249
   80A     H5'1 2040   6.898   7.407   0.404  0.0884 -1.0509 -1.3759
   80A     H5'2 2041   7.020   7.484   0.301  1.9885  0.1729  0.0319
   80A      C4' 2042   7.075   7.473   0.508  0.6526  0.3354 -1.1980
   80A      H4' 2043   7.030   7.568   0.538  0.8564  0.3524 -0.9371
   80A      O4' 2044   7.070   7.380   0.610 -0.4409  0.2555 -0.4403
   80A      C1' 2045   7.191   7.398   0.689 -0.7181 -0.5035  0.4546
   80A      H1' 2046   7.164   7.432   0.789  2.4285  1.5953  0.7522
   80A       N9 2047   7.273   7.278   0.708 -0.1213  0.2266 -0.3953
   80A       C8 2048   7.280   7.168   0.638  0.0262  1.1117 -0.8852
   80A       H8 2049   7.207   7.142   0.562 -1.4147  0.6662  0.5831
   80A       N7 2050   7.373   7.082   0.674  0.3322  0.1477 -0.5537
   80A       C5 2051   7.425   7.144   0.797  0.0011 -0.1829 -0.1560
   80A       C6 2052   7.515   7.106   0.895  0.6528  0.8090  0.0447
   80A       N6 2053   7.578   6.989   0.901  0.5777  0.3434  0.0784
   80A      H61 2054   7.551   6.928   0.825 -2.1198 -0.3721  1.4916
   80A      H62 2055   7.667   6.984   0.950  1.3354  2.7564 -0.9105
   80A       N1 2056   7.537   7.190   0.994 -0.2441 -0.1642  0.5179
   80A       C2 2057   7.470   7.303   0.999 -0.0430  0.6438  0.1781
   80A       H2 2058   7.490   7.373   1.078 -2.4557  0.3812  1.1141
   80A       N3 2059   7.375   7.348   0.914 -0.0431  0.9609 -0.0387
   80A       C4 2060   7.358   7.262   0.813  0.7116  0.1600 -0.4263
   80A      C3' 2061   7.224   7.504   0.473  0.3722 -0.2583 -0.4340
   80A      H3' 2062   7.263   7.417   0.419 -1.0544 -1.4587  0.3996
   80A      C2' 2063   7.270   7.513   0.616 -1.2237 -0.5289  0.2695
   80A     H2'1 2064   7.378   7.498   0.617 -1.2945 -1.2255 -0.7079
   80A      O2' 2065   7.249   7.647   0.667 -0.0154  0.0271 -0.2135
   80A     HO'2 2066   7.275   7.708   0.597  2.0011 -0.3660  0.1637
   80A      O3' 2067   7.249   7.624   0.402  0.6198 -0.2537  0.3116
   81U        P 2068   7.392   7.658   0.338 -0.0526  0.3232  0.6611
   81U      O1P 2069   7.394   7.798   0.306  0.0387 -0.4538  0.6753
   81U      O2P 2070   7.423   7.567   0.225 -0.3363  0.2939  0.2499
   81U      O5' 2071   7.507   7.633   0.439 -0.3754  0.0201 -0.0220
   81U      C5' 2072   7.547   7.726   0.540  0.1283  0.3585  0.6425
   81U     H5'1 2073   7.460   7.769   0.591  0.2067  1.2456  0.0492
   81U     H5'2 2074   7.602   7.803   0.487  2.1720 -0.9628  0.7290
   81U      C4' 2075   7.647   7.663   0.642  1.0639 -0.0087 -0.7388
   81U      H4' 2076   7.683   7.728   0.723 -1.5910 -0.8562  1.2611
   81U      O4' 2077   7.608   7.540   0.702  0.0464 -0.2851 -0.1956
   81U      C1' 2078   7.726   7.457   0.717  0.1587  0.3755  0.3832
   81U      H1' 2079   7.738   7.445   0.825 -2.0329 -0.4803  0.5754
   81U       N1 2080   7.698   7.320   0.668  0.1378  0.4779  0.3337
   81U       C6 2081   7.616   7.310   0.551 -0.5513  0.1282 -0.7728
   81U       H6 2082   7.556   7.394   0.520 -0.0500  0.2485 -1.4353
   81U       C5 2083   7.615   7.191   0.483 -1.1140  0.4670  0.5055
   81U       H5 2084   7.545   7.174   0.402  0.7609  2.6521 -1.6838
   81U       C4 2085   7.682   7.071   0.524  0.4199 -0.3746 -0.1213
   81U       O4 2086   7.677   6.962   0.466 -0.0772  0.0291 -0.4698
   81U       N3 2087   7.744   7.084   0.648 -0.1545 -0.1971  0.2991
   81U       H3 2088   7.787   7.004   0.692  2.4489  0.7348 -0.4085
   81U       C2 2089   7.759   7.204   0.720  0.1284 -0.2594 -0.4506
   81U       O2 2090   7.818   7.208   0.826  0.4371 -0.4616  0.1450
   81U      C3' 2091   7.771   7.626   0.564  0.0102 -0.0457  0.5450
   81U      H3' 2092   7.746   7.579   0.469  1.1447  1.1836 -0.3954
   81U      C2' 2093   7.845   7.521   0.650 -0.0558 -0.0904 -0.1131
   81U     H2'1 2094   7.904   7.449   0.594  3.4012  2.9142 -0.7239
   81U      O2' 2095   7.925   7.574   0.752  0.4996  0.2088 -0.2736
   81U     HO'2 2096   7.972   7.648   0.713 -0.3484  0.4048 -0.9661
   81U      O3' 2097   7.859   7.739   0.553  0.2269 -0.4556 -0.2969
   82U        P 2098   7.905   7.796   0.412  0.1279  0.4294 -0.0603
   82U      O1P 2099   8.006   7.901   0.432  0.2886 -0.2404  0.3056
   82U      O2P 2100   7.785   7.824   0.330  0.1986  0.5671  0.3850
   82U      O5' 2101   7.981   7.674   0.352 -0.5884  0.1979 -0.1059
   82U      C5' 2102   8.112   7.638   0.390 -0.4942 -0.2794 -0.0813
   82U     H5'1 2103   8.125   7.648   0.498  0.8214  2.0941 -0.3929
   82U     H5'2 2104   8.184   7.706   0.346 -0.3209 -0.9953 -0.9261
   82U      C4' 2105   8.148   7.498   0.365  0.4556  0.8125  0.1662
   82U      H4' 2106   8.244   7.473   0.410  0.4283 -1.5543 -0.9756
   82U      O4' 2107   8.052   7.402   0.409 -0.2654 -0.6019 -0.5095
   82U      C1' 2108   8.061   7.287   0.325 -0.5641  0.2097  0.1035
   82U      H1' 2109   8.109   7.203   0.376 -0.3040 -0.5982 -1.4016
   82U       N1 2110   7.924   7.245   0.275  0.6100 -0.4731  0.3047
   82U       C6 2111   7.828   7.336   0.236  0.1970 -0.9093 -0.1791
   82U       H6 2112   7.834   7.444   0.245 -0.7259 -0.8161 -0.5113
   82U       C5 2113   7.707   7.293   0.178 -0.7525  1.0024 -0.4456
   82U       H5 2114   7.627   7.357   0.144 -1.7861 -0.1016 -0.1578
   82U       C4 2115   7.684   7.150   0.147  0.3750 -0.9429  0.4310
   82U       O4 2116   7.579   7.107   0.095 -0.5072  0.2370  0.2462
   82U       N3 2117   7.791   7.070   0.176 -0.0770 -0.3161  0.8479
   82U       H3 2118   7.790   6.973   0.149  0.4373 -0.3277  0.8605
   82U       C2 2119   7.908   7.111   0.242 -0.2162  1.0652  0.6588
   82U       O2 2120   7.993   7.026   0.261 -0.4443  0.5795 -0.4028
   82U      C3' 2121   8.157   7.474   0.204 -0.9739  0.3416 -0.4181
   82U      H3' 2122   8.068   7.515   0.157 -0.8616 -1.1438 -2.0197
   82U      C2' 2123   8.153   7.322   0.206  0.1707  0.0536 -0.1050
   82U     H2'1 2124   8.127   7.276   0.111  1.4948 -0.0848 -0.4186
   82U      O2' 2125   8.278   7.268   0.245 -0.5223 -0.3854  0.2117
   82U     HO'2 2126   8.351   7.300   0.192 -0.8017  0.1511  0.1483
   82U      O3' 2127   8.280   7.532   0.142  0.0106  0.3763 -0.1749
   82U      H3T 2128   8.341   7.531   0.216 -0.4065 -2.1756  0.2503
   8.57836   8.57836   6.06559   0.00000   0.00000   0.00000   0.00000   4.28892   4.28892
