# Supplementary material for: Constant-pH Molecular Dynamics of Cationic Peptide Dendrimers Binding to siRNA
Source: J Chem Inf Model. 2026 Feb 5;66(8):4734–43. doi: 10.1021/acs.jcim.5c02636 (PMC13126635; doi:10.1021/acs.jcim.5c02636)
Supplement: Supplementary file 2 [file ci5c02636_si_002.zip › zip/MH18_05_out_7.gro]

Protein
 2128
    1LY0      N    1   7.392   4.543   3.843  1.0159 -0.2361  0.2822
    1LY0     H1    2   7.436   4.623   3.886  0.3082  0.8757 -0.9876
    1LY0     H2    3   7.428   4.456   3.880 -1.9476 -1.0014  1.6363
    1LY0     H3    4   7.293   4.557   3.857  1.3936  3.2867  0.1828
    1LY0     CA    5   7.416   4.546   3.697  0.1229  0.4067 -0.1464
    1LY0     HA    6   7.524   4.538   3.688  0.0042 -0.0560 -1.2668
    1LY0     CB    7   7.347   4.427   3.625 -0.4564  0.4916  0.0478
    1LY0    HB1    8   7.384   4.341   3.681  1.4497  0.5681 -1.0014
    1LY0    HB2    9   7.385   4.427   3.522  1.4996  1.0730  0.7162
    1LY0     CG   10   7.200   4.438   3.618  0.1911  0.0062  0.1632
    1LY0    HG1   11   7.170   4.510   3.542  1.7842 -0.8430 -1.3547
    1LY0    HG2   12   7.167   4.471   3.716  0.2604 -1.5039  0.7192
    1LY0     CD   13   7.154   4.298   3.580  0.8958 -0.2238  0.1778
    1LY0    HD1   14   7.192   4.229   3.655  0.8680  1.0546  1.3963
    1LY0    HD2   15   7.189   4.268   3.481 -0.0852 -0.4550 -0.1125
    1LY0     CE   16   7.001   4.284   3.579 -0.0848 -0.6582  0.2340
    1LY0    HE1   17   6.952   4.367   3.530 -1.4030 -0.5021  1.7275
    1LY0    HE2   18   6.965   4.277   3.682 -0.4054 -0.5386  0.1306
    1LY0     NZ   19   6.961   4.154   3.514 -0.0249 -0.2511  0.1671
    1LY0    HZ1   20   6.988   4.129   3.420  0.5818 -0.1456  0.3096
    1LY0    HZ2   21   7.002   4.081   3.571  0.7729  1.4016  1.8381
    1LY0    HZ3   22   6.861   4.152   3.531  0.0109  2.1490  1.0281
    1LY0      C   23   7.386   4.681   3.628 -0.3413  0.0411  0.5911
    1LY0      O   24   7.304   4.760   3.675 -0.4655 -0.1069 -0.7140
    2LER      N   25   7.442   4.697   3.504 -0.2185  0.2024 -0.1710
    2LER      H   26   7.493   4.616   3.472 -1.6287 -0.7885 -0.0274
    2LER     CA   27   7.413   4.801   3.404 -0.0970  0.0223 -0.2347
    2LER     HA   28   7.436   4.897   3.450  1.4639 -0.9784  1.2146
    2LER     CB   29   7.507   4.784   3.283  0.7065 -0.6967  0.3913
    2LER    HB1   30   7.486   4.688   3.236  0.3222 -0.7690  0.7106
    2LER    HB2   31   7.609   4.779   3.321  0.6468  1.5227  0.9924
    2LER     CG   32   7.497   4.886   3.172 -0.4578 -1.0881 -0.0584
    2LER     HG   33   7.397   4.877   3.129 -1.4591  0.8245  1.7425
    2LER    CD1   34   7.514   5.030   3.221 -0.7821 -0.1390  0.5560
    2LER   HD11   35   7.597   5.051   3.289 -0.1809  2.9182 -0.9471
    2LER   HD12   36   7.521   5.100   3.138 -1.3628 -0.8339 -0.0912
    2LER   HD13   37   7.416   5.051   3.265 -1.0651  1.6446 -0.8548
    2LER    CD2   38   7.606   4.860   3.070  0.3127 -0.0260  0.2643
    2LER   HD21   39   7.601   4.928   2.984 -1.3483 -0.3238  0.0931
    2LER   HD22   40   7.706   4.888   3.103  0.7001  2.0440 -2.2831
    2LER   HD23   41   7.600   4.762   3.022  0.2675  0.0611  0.0885
    2LER      C   42   7.269   4.796   3.367 -0.6709 -0.1725 -0.0920
    2LER      O   43   7.212   4.691   3.329 -0.1562  0.2058  0.3052
    3LYR      N   44   7.204   4.909   3.358  0.0321 -0.1400  0.4443
    3LYR      H   45   7.255   4.995   3.368  0.3947 -0.5399  2.6277
    3LYR     CA   46   7.067   4.935   3.318  1.0368 -0.1495  0.0221
    3LYR     HA   47   7.004   4.850   3.344  1.1257 -0.8601 -1.8818
    3LYR     CB   48   7.005   5.051   3.402  0.5867 -0.1034  0.9701
    3LYR    HB1   49   7.019   5.042   3.509  1.2804 -1.6839  0.7777
    3LYR    HB2   50   6.900   5.032   3.380  0.8501  0.6967 -1.3039
    3LYR     CG   51   7.019   5.199   3.368 -0.8280  0.6905  0.3486
    3LYR    HG1   52   7.093   5.208   3.288  0.1994  0.7987  1.2747
    3LYR    HG2   53   7.059   5.246   3.458  1.7662  2.0846 -1.4065
    3LYR     CD   54   6.880   5.263   3.323  0.1450  0.2492  0.3824
    3LYR    HD1   55   6.820   5.272   3.414  1.3674 -0.3950  1.2845
    3LYR    HD2   56   6.836   5.196   3.249  0.9219  1.2827 -1.0795
    3LYR     CE   57   6.889   5.407   3.265  0.7256  0.4703  0.5079
    3LYR    HE1   58   6.937   5.462   3.346 -1.6750  0.1770  2.2500
    3LYR    HE2   59   6.792   5.450   3.240  1.6215  2.7054  0.6575
    3LYR     NZ   60   6.958   5.411   3.142  0.1106 -0.1118  0.7667
    3LYR    HZ1   61   6.944   5.342   3.070  1.5416 -0.4410  0.7809
    3LYR      C   62   7.050   4.940   3.165 -0.2460 -0.3076 -0.0767
    3LYR      O   63   7.153   4.959   3.094  0.2192 -0.5887 -0.3814
    4LY0      N   64   6.927   4.923   3.115 -0.0703 -0.2976  0.4898
    4LY0      H   65   6.853   4.899   3.179 -2.6817  0.3724 -2.0415
    4LY0     CA   66   6.884   4.920   2.973 -0.3500  0.2871  1.0229
    4LY0     HA   67   6.972   4.891   2.916 -1.1699  0.6919 -0.5087
    4LY0     CB   68   6.769   4.819   2.965 -0.6625  0.3694 -0.0914
    4LY0    HB1   69   6.712   4.843   2.875 -1.6277  0.4828  0.5385
    4LY0    HB2   70   6.709   4.834   3.054  0.5287  1.0017  0.6333
    4LY0     CG   71   6.800   4.672   2.967 -0.0309 -0.2686  0.0518
    4LY0    HG1   72   6.884   4.646   3.031 -1.2117 -0.9214  1.3677
    4LY0    HG2   73   6.839   4.646   2.868  0.6444  1.0356 -0.0512
    4LY0     CD   74   6.678   4.586   3.011  0.1031 -0.1422  0.6291
    4LY0    HD1   75   6.589   4.595   2.948  0.1309 -2.2577  0.2300
    4LY0    HD2   76   6.656   4.623   3.111  1.0013  1.5662  0.2243
    4LY0     CE   77   6.723   4.439   3.019 -0.3492 -0.3132 -0.3398
    4LY0    HE1   78   6.657   4.379   3.083 -0.0333 -0.1198  0.1714
    4LY0    HE2   79   6.826   4.433   3.054 -0.9446  0.2987  1.6908
    4LY0     NZ   80   6.702   4.377   2.888 -0.0964 -0.0142 -0.6675
    4LY0    HZ1   81   6.746   4.286   2.881  0.7851  0.1012  2.1193
    4LY0    HZ2   82   6.610   4.384   2.847 -0.7781  0.3319  0.8443
    4LY0    HZ3   83   6.761   4.427   2.822  0.6746 -0.0411 -0.0187
    4LY0      C   84   6.857   5.055   2.905  0.6385  1.1153  0.2733
    4LY0      O   85   6.846   5.153   2.979 -0.5859 -0.5479 -0.4509
    5LER      N   86   6.836   5.063   2.774 -0.1992 -0.6813  0.7809
    5LER      H   87   6.843   4.976   2.723 -2.6225 -1.6456  1.9328
    5LER     CA   88   6.788   5.176   2.696 -0.1009 -0.5642 -0.4153
    5LER     HA   89   6.826   5.263   2.749 -1.3035  0.5468 -1.3045
    5LER     CB   90   6.846   5.169   2.554 -0.2530 -0.1393  0.7680
    5LER    HB1   91   6.809   5.088   2.491  1.0903  0.6401 -1.1186
    5LER    HB2   92   6.951   5.143   2.567  0.6051  2.0801 -1.0231
    5LER     CG   93   6.824   5.308   2.478  0.4115 -0.2867 -0.5192
    5LER     HG   94   6.718   5.327   2.461  0.7999  4.1323  0.6990
    5LER    CD1   95   6.878   5.431   2.553 -0.4108  0.6451 -0.4648
    5LER   HD11   96   6.806   5.472   2.624  0.2766 -1.8355  1.8146
    5LER   HD12   97   6.967   5.410   2.613 -1.6414  1.8854  1.9213
    5LER   HD13   98   6.900   5.510   2.480 -0.1914  1.6906  0.6992
    5LER    CD2   99   6.915   5.292   2.356  0.0738 -0.0305 -0.1319
    5LER   HD21  100   6.926   5.385   2.301 -0.7615  1.4643  2.0679
    5LER   HD22  101   7.009   5.242   2.382 -0.2387  0.0027  1.1721
    5LER   HD23  102   6.867   5.227   2.283 -0.0543 -0.7504  0.5712
    5LER      C  103   6.637   5.194   2.705 -0.1464  0.8282 -0.3092
    5LER      O  104   6.563   5.176   2.605 -0.1614 -0.1584 -0.5068
    6LYR      N  105   6.587   5.225   2.826  0.6222  0.0564 -0.1652
    6LYR      H  106   6.653   5.250   2.899 -0.0649 -0.1208  0.5342
    6LYR     CA  107   6.445   5.224   2.864  0.4680 -0.1060 -0.1181
    6LYR     HA  108   6.399   5.148   2.801 -1.0743  1.8310 -1.4535
    6LYR     CB  109   6.434   5.190   3.015 -0.0774  0.0384 -0.6224
    6LYR    HB1  110   6.334   5.209   3.053  0.8795  0.4746  1.8727
    6LYR    HB2  111   6.503   5.241   3.083 -2.0055 -2.1636  3.2600
    6LYR     CG  112   6.464   5.042   3.040 -0.0464  0.1450  0.2875
    6LYR    HG1  113   6.563   5.014   3.003  0.3196  0.7041  0.8261
    6LYR    HG2  114   6.397   4.980   2.981  2.3118  0.4752 -3.0294
    6LYR     CD  115   6.456   5.010   3.189 -0.1293  0.0998  0.0025
    6LYR    HD1  116   6.455   4.904   3.213  0.1163  0.1198  0.1020
    6LYR    HD2  117   6.359   5.050   3.220 -0.1726  0.4887 -0.6110
    6LYR     CE  118   6.578   5.074   3.263 -0.7255 -1.0610 -0.7626
    6LYR    HE1  119   6.561   5.182   3.264 -0.5638 -1.0154 -1.7635
    6LYR    HE2  120   6.663   5.041   3.204  0.2286  0.3161 -0.1990
    6LYR     NZ  121   6.585   5.017   3.395 -0.6215  0.3712  0.2374
    6LYR    HZ1  122   6.541   5.061   3.475 -3.2664  1.8822 -1.8640
    6LYR      C  123   6.388   5.363   2.836  0.6775 -0.1076 -0.0473
    6LYR      O  124   6.455   5.456   2.785 -0.0022 -0.2327 -0.1635
    7LER      N  125   6.255   5.372   2.862 -0.6143 -0.3126 -0.0704
    7LER      H  126   6.212   5.287   2.897  1.0796 -0.4360  1.9418
    7LER     CA  127   6.175   5.489   2.840  0.2780  0.1281  0.2276
    7LER     HA  128   6.227   5.549   2.766  0.5690  1.3884  1.4115
    7LER     CB  129   6.030   5.444   2.797 -0.5584 -0.7149 -0.3647
    7LER    HB1  130   5.970   5.535   2.793  3.7280  2.5922  2.1610
    7LER    HB2  131   5.980   5.373   2.863  0.0760 -3.0534 -2.2419
    7LER     CG  132   6.029   5.370   2.661  0.1549 -0.5093  0.0697
    7LER     HG  133   6.091   5.280   2.663 -2.8503 -2.8176 -1.4342
    7LER    CD1  134   5.881   5.336   2.640 -0.0254 -0.0643  0.0933
    7LER   HD11  135   5.816   5.424   2.649 -0.7768 -0.6977  1.0008
    7LER   HD12  136   5.870   5.293   2.540  0.7700  0.6710 -0.3154
    7LER   HD13  137   5.848   5.266   2.717 -3.4944  2.6415  1.3563
    7LER    CD2  138   6.088   5.462   2.556  0.5059 -0.4367 -0.2285
    7LER   HD21  139   6.028   5.552   2.568  1.5046  0.5048 -1.8738
    7LER   HD22  140   6.195   5.484   2.564  0.1268  0.9567  2.0535
    7LER   HD23  141   6.063   5.414   2.462  0.4480  1.7199 -1.3878
    7LER      C  142   6.170   5.561   2.972 -0.8651 -0.0257 -0.8226
    7LER      O  143   6.140   5.502   3.076  0.1822  0.3875 -0.4954
    8LER      N  144   6.179   5.695   2.971 -0.6429 -0.5887 -0.0330
    8LER      H  145   6.171   5.735   2.878  0.9386 -0.2121 -0.0326
    8LER     CA  146   6.144   5.794   3.072  0.1699 -0.0620  0.0213
    8LER     HA  147   6.165   5.890   3.025 -2.3173 -0.5898 -2.4619
    8LER     CB  148   5.994   5.797   3.097 -0.1397 -0.1197  0.4922
    8LER    HB1  149   5.965   5.857   3.183 -0.1400  0.8636 -0.1837
    8LER    HB2  150   5.955   5.697   3.118  0.5203 -0.6939 -0.8322
    8LER     CG  151   5.911   5.851   2.980 -0.4433 -0.6260 -0.2968
    8LER     HG  152   5.970   5.827   2.891 -0.4021  0.0389 -0.4591
    8LER    CD1  153   5.778   5.778   2.972 -0.5422  0.3252 -0.0453
    8LER   HD11  154   5.701   5.835   2.920  0.2757  0.9380 -0.6319
    8LER   HD12  155   5.797   5.687   2.914  1.5421  1.5009 -1.3498
    8LER   HD13  156   5.749   5.746   3.072 -0.6478 -1.2508 -0.5488
    8LER    CD2  157   5.903   6.008   2.992 -0.1195  0.4952  0.3121
    8LER   HD21  158   5.850   6.034   3.084  0.8101 -1.0088  1.3230
    8LER   HD22  159   6.005   6.046   2.988  0.1169 -0.2806 -1.7641
    8LER   HD23  160   5.840   6.051   2.914  0.5051  0.0897 -0.4294
    8LER      C  161   6.223   5.789   3.201  0.1019  0.4140 -0.3977
    8LER      O  162   6.212   5.873   3.286  0.5070 -0.8241  0.5379
    9LYR      N  163   6.312   5.686   3.217  0.2690  0.4453 -0.5527
    9LYR      H  164   6.338   5.625   3.141  0.7738  0.2731 -0.2457
    9LYR     CA  165   6.392   5.673   3.345  0.4578 -0.0411  0.6968
    9LYR     HA  166   6.320   5.671   3.426 -1.8346  0.7344 -1.1904
    9LYR     CB  167   6.462   5.544   3.345  0.0428 -0.4674  0.3383
    9LYR    HB1  168   6.503   5.526   3.444 -0.8471 -0.8759  0.6480
    9LYR    HB2  169   6.551   5.544   3.282  0.6438 -2.3855  1.0945
    9LYR     CG  170   6.385   5.411   3.310  0.3390 -0.3745 -0.0204
    9LYR    HG1  171   6.457   5.330   3.322 -1.4085 -1.9961 -0.1149
    9LYR    HG2  172   6.352   5.421   3.207  1.0005 -0.1356 -0.2135
    9LYR     CD  173   6.274   5.393   3.402  0.1385 -0.1634 -0.9731
    9LYR    HD1  174   6.195   5.466   3.385  0.0664 -0.6276 -2.7894
    9LYR    HD2  175   6.312   5.394   3.504 -0.8881 -0.5256 -0.5696
    9LYR     CE  176   6.200   5.267   3.374  0.3173 -0.7373 -0.2997
    9LYR    HE1  177   6.137   5.240   3.460 -1.0169  0.9056 -0.7199
    9LYR    HE2  178   6.276   5.192   3.353 -0.4500 -1.1579 -1.7359
    9LYR     NZ  179   6.121   5.281   3.258  0.0815 -0.0731 -0.5971
    9LYR    HZ1  180   6.142   5.362   3.201  0.9494 -0.9360 -1.5215
    9LYR      C  181   6.480   5.792   3.380 -0.6236 -0.0454  0.1869
    9LYR      O  182   6.485   5.825   3.497  0.0015 -0.3136  0.9028
   10LER      N  183   6.538   5.862   3.283 -0.0257  0.0676 -0.0644
   10LER      H  184   6.523   5.838   3.186  2.6161  0.7724 -0.7308
   10LER     CA  185   6.618   5.985   3.310  0.4915 -0.4937 -0.1559
   10LER     HA  186   6.680   5.970   3.399  1.5180  1.5648 -0.4558
   10LER     CB  187   6.718   6.006   3.198  0.0951 -0.2768  0.0288
   10LER    HB1  188   6.785   6.091   3.214  0.7666 -0.3731 -1.9189
   10LER    HB2  189   6.653   6.036   3.115  0.6954 -1.3040 -0.8443
   10LER     CG  190   6.804   5.892   3.146  0.2867  0.1594 -0.3095
   10LER     HG  191   6.734   5.815   3.114  0.6435  0.9594 -3.2887
   10LER    CD1  192   6.897   5.936   3.028 -0.3010 -0.1935 -0.4352
   10LER   HD11  193   6.949   5.858   2.972  0.1182  1.4754 -2.4570
   10LER   HD12  194   6.819   5.972   2.961 -1.4432  1.4615  1.6587
   10LER   HD13  195   6.973   6.007   3.060 -0.9888 -0.3343  1.6686
   10LER    CD2  196   6.898   5.846   3.250 -0.5495  0.6430 -0.0867
   10LER   HD21  197   6.838   5.844   3.341 -1.5188 -1.5091 -0.7157
   10LER   HD22  198   6.928   5.746   3.218 -3.2137 -0.1327 -0.3538
   10LER   HD23  199   6.981   5.914   3.266 -0.3220  0.0168  1.6038
   10LER      C  200   6.534   6.108   3.354  0.2327 -0.1244  0.2968
   10LER      O  201   6.583   6.191   3.435  0.3001 -0.0796  0.7788
   11LER      N  202   6.401   6.105   3.329 -0.1415 -0.5128  0.1129
   11LER      H  203   6.357   6.029   3.279  0.3648 -0.6763 -0.0988
   11LER     CA  204   6.311   6.202   3.378 -0.2048 -0.6080 -0.5802
   11LER     HA  205   6.356   6.300   3.394 -2.0252  0.1036  0.5172
   11LER     CB  206   6.203   6.215   3.265  0.0447  0.5522  0.1778
   11LER    HB1  207   6.158   6.116   3.261 -1.3891  1.0704  1.9364
   11LER    HB2  208   6.250   6.244   3.171 -1.7748  0.3588 -0.8442
   11LER     CG  209   6.075   6.309   3.282  0.0226  1.0754  0.3565
   11LER     HG  210   6.111   6.408   3.313  1.8130  0.5399  0.0877
   11LER    CD1  211   6.008   6.336   3.148 -0.6406  0.4649 -0.0626
   11LER   HD11  212   6.081   6.376   3.078 -1.8485  1.3692 -0.8353
   11LER   HD12  213   5.952   6.249   3.114 -2.2611  1.5330 -0.2323
   11LER   HD13  214   5.934   6.414   3.164 -0.9808  0.0705  0.3175
   11LER    CD2  215   5.967   6.249   3.373  0.4892 -0.0490  0.9098
   11LER   HD21  216   6.011   6.233   3.472  0.3310  3.5386  1.6899
   11LER   HD22  217   5.888   6.323   3.375  2.7864  2.6448 -0.4587
   11LER   HD23  218   5.940   6.152   3.332  3.1396 -1.1927  1.6390
   11LER      C  219   6.252   6.167   3.514  0.2809 -0.2558 -0.0369
   11LER      O  220   6.236   6.247   3.604  0.3160  0.2393  0.1264
   12LER      N  221   6.196   6.050   3.526  0.1412  1.0967 -0.3251
   12LER      H  222   6.200   5.984   3.450 -0.7807  2.2143 -1.3850
   12LER     CA  223   6.137   5.996   3.647 -0.3155  0.7047 -0.0344
   12LER     HA  224   6.049   6.053   3.677 -1.7691 -1.1382 -0.5968
   12LER     CB  225   6.084   5.856   3.603 -0.7202 -0.2511  0.1305
   12LER    HB1  226   6.048   5.817   3.698 -1.8441  1.4141  0.4352
   12LER    HB2  227   6.166   5.796   3.565 -0.8143  0.4966 -1.3185
   12LER     CG  228   5.965   5.853   3.507  0.4687  0.1964  0.0749
   12LER     HG  229   5.998   5.904   3.417 -0.0283  0.6303  0.1290
   12LER    CD1  230   5.943   5.708   3.466 -0.0599 -0.0909  0.7691
   12LER   HD11  231   5.860   5.711   3.396  0.3347 -0.2729  0.2882
   12LER   HD12  232   6.029   5.681   3.406 -0.0988 -0.6026  0.9432
   12LER   HD13  233   5.911   5.640   3.545  1.4383 -0.9234  0.6809
   12LER    CD2  234   5.830   5.918   3.552 -0.7595 -0.0552  0.0245
   12LER   HD21  235   5.845   6.023   3.581  0.1003  0.0203 -0.6484
   12LER   HD22  236   5.765   5.921   3.464 -2.1773  0.8670  1.0568
   12LER   HD23  237   5.788   5.866   3.638  0.3577 -1.8271 -0.4607
   12LER      C  238   6.232   5.974   3.775  0.7110 -0.1328  0.1071
   12LER      O  239   6.183   5.989   3.887 -0.1435 -0.2366  0.5017
   13LER      N  240   6.357   5.937   3.745  0.3505 -0.2268 -0.5030
   13LER      H  241   6.374   5.898   3.653 -2.3449 -0.9835 -0.7713
   13LER     CA  242   6.450   5.905   3.856 -0.3831 -0.2395  0.4110
   13LER     HA  243   6.408   5.930   3.954 -0.5199 -1.4779  0.6873
   13LER     CB  244   6.483   5.753   3.856 -0.5573  0.1555 -0.1680
   13LER    HB1  245   6.550   5.729   3.939  0.8110  0.1911 -1.2275
   13LER    HB2  246   6.543   5.738   3.767  0.7319  0.5201  0.6101
   13LER     CG  247   6.353   5.667   3.853 -0.5451 -0.0646  0.3204
   13LER     HG  248   6.282   5.698   3.776  0.7206  1.1313 -0.4025
   13LER    CD1  249   6.398   5.522   3.832  0.4508  0.0655  0.1107
   13LER   HD11  250   6.459   5.492   3.917 -0.5476 -1.5204  0.2978
   13LER   HD12  251   6.315   5.453   3.841 -0.5565  1.2890  0.5122
   13LER   HD13  252   6.437   5.496   3.733  0.5675 -1.8605  0.6235
   13LER    CD2  253   6.275   5.669   3.988  0.1803 -0.2774 -0.6743
   13LER   HD21  254   6.204   5.587   4.000  2.0386 -1.8497 -0.0154
   13LER   HD22  255   6.347   5.667   4.069  0.2233 -0.1331 -0.7077
   13LER   HD23  256   6.227   5.768   3.992  1.3963  0.3071 -0.0418
   13LER      C  257   6.584   5.983   3.842 -0.8209 -0.0582  0.1680
   13LER      O  258   6.649   6.023   3.938 -0.7820 -0.4376 -0.1225
   14NH2      N  259   6.624   6.016   3.721 -0.4780 -0.5211 -0.1843
   14NH2     H1  260   6.585   5.977   3.636  1.1384 -2.9308  0.0752
   14NH2     H2  261   6.696   6.086   3.712  0.6804 -1.6829 -0.3733
   15LY0      N  262   7.318   5.825   2.739  0.2359 -0.5648  0.0013
   15LY0     H1  263   7.392   5.892   2.722 -1.3169  1.0528 -0.6916
   15LY0     H2  264   7.320   5.752   2.669 -1.3151  0.6489 -1.3856
   15LY0     H3  265   7.224   5.861   2.736 -1.0362 -3.4445  1.1814
   15LY0     CA  266   7.335   5.769   2.871  0.9506 -0.5470  1.1428
   15LY0     HA  267   7.437   5.730   2.869  0.3208 -2.2911  0.3158
   15LY0     CB  268   7.313   5.879   2.977  0.1095 -0.5653  0.2217
   15LY0    HB1  269   7.223   5.938   2.960  0.9233  0.2311 -1.5338
   15LY0    HB2  270   7.398   5.944   2.954  0.9871 -1.6737  0.2339
   15LY0     CG  271   7.314   5.827   3.118  0.5914 -0.1730  0.2352
   15LY0    HG1  272   7.413   5.785   3.134  1.4867  2.0226  0.9164
   15LY0    HG2  273   7.235   5.754   3.134 -1.8190  2.1960 -0.2115
   15LY0     CD  274   7.305   5.945   3.216 -0.3963  0.5518  0.3360
   15LY0    HD1  275   7.205   5.989   3.211 -0.1960  1.0874  0.8699
   15LY0    HD2  276   7.380   6.015   3.179  0.4104 -1.5664 -2.3048
   15LY0     CE  277   7.340   5.887   3.350 -0.0305 -0.2445  0.5881
   15LY0    HE1  278   7.433   5.831   3.342  0.6631  0.9727 -0.3272
   15LY0    HE2  279   7.262   5.815   3.373 -0.5792  0.2818  0.4179
   15LY0     NZ  280   7.348   5.988   3.456 -0.4363 -0.3211  0.6588
   15LY0    HZ1  281   7.443   6.019   3.442 -0.1911 -2.0387 -2.4699
   15LY0    HZ2  282   7.284   6.065   3.450  0.8357  0.9609  2.4438
   15LY0    HZ3  283   7.351   5.947   3.549 -0.9433  1.7182  1.6212
   15LY0      C  284   7.227   5.664   2.883 -0.2353  0.3380 -0.4781
   15LY0      O  285   7.112   5.673   2.838 -0.0831 -0.2047  0.1339
   16LER      N  286   7.246   5.561   2.965  0.1383 -0.1742  0.0159
   16LER      H  287   7.329   5.558   3.023  1.9499  0.1142 -2.4416
   16LER     CA  288   7.146   5.457   2.996 -0.2235  0.2075  0.6836
   16LER     HA  289   7.073   5.452   2.915  1.6640  0.3029 -1.0910
   16LER     CB  290   7.229   5.325   2.989 -0.2558 -0.7041  1.1041
   16LER    HB1  291   7.164   5.248   3.030 -1.0339 -0.9760 -0.5736
   16LER    HB2  292   7.303   5.339   3.069 -0.3307  2.3083  0.7593
   16LER     CG  293   7.303   5.285   2.859  0.4482 -0.3037 -0.3640
   16LER     HG  294   7.350   5.370   2.811 -1.8192  1.8478  0.9900
   16LER    CD1  295   7.408   5.177   2.879  0.2384  0.0778  0.1875
   16LER   HD11  296   7.493   5.215   2.935  0.6005 -0.6533  0.1493
   16LER   HD12  297   7.360   5.094   2.931  0.2386  0.7751  1.3246
   16LER   HD13  298   7.445   5.157   2.778 -1.0588  0.7628 -0.4599
   16LER    CD2  299   7.192   5.239   2.767  0.9932  0.8105  0.1234
   16LER   HD21  300   7.230   5.216   2.667 -0.5342  0.5871 -0.4334
   16LER   HD22  301   7.133   5.154   2.802 -0.8124  1.5320 -0.9956
   16LER   HD23  302   7.126   5.324   2.753 -1.7077 -1.2770 -0.7653
   16LER      C  303   7.071   5.480   3.126  0.2200  0.3870 -0.7504
   16LER      O  304   7.127   5.540   3.221  0.0810 -0.0386 -0.0838
   17LY0      N  305   6.277   4.232   3.939  0.4821 -0.6928  0.3669
   17LY0     H1  306   6.220   4.256   4.018  0.7770  0.7405  0.1751
   17LY0     H2  307   6.252   4.137   3.915 -0.8276 -0.5137  0.9439
   17LY0     H3  308   6.371   4.249   3.970  1.4042 -2.1265 -1.4093
   17LY0     CA  309   6.246   4.326   3.825 -0.6898  0.1679 -0.7942
   17LY0     HA  310   6.324   4.330   3.749  0.8524 -1.2035  0.6496
   17LY0     CB  311   6.114   4.289   3.761 -1.4730 -0.1487 -0.2112
   17LY0    HB1  312   6.030   4.283   3.831 -1.1370 -0.7676  0.1546
   17LY0    HB2  313   6.124   4.187   3.724 -2.8400  0.8518 -3.6737
   17LY0     CG  314   6.076   4.379   3.643  0.2208  0.0351  0.0246
   17LY0    HG1  315   6.153   4.371   3.566  0.4684  1.8931  0.0374
   17LY0    HG2  316   6.072   4.484   3.672  2.4595  0.1319  0.1297
   17LY0     CD  317   5.937   4.337   3.595  0.9793 -0.0934 -0.2953
   17LY0    HD1  318   5.930   4.228   3.594  0.2261 -0.0663  0.5429
   17LY0    HD2  319   5.916   4.383   3.499  0.0142 -0.7767 -0.4329
   17LY0     CE  320   5.833   4.378   3.702  0.1073  0.0233  0.5659
   17LY0    HE1  321   5.847   4.473   3.753 -2.7342  0.9543 -0.1803
   17LY0    HE2  322   5.838   4.305   3.783  0.6046  0.4275  0.9084
   17LY0     NZ  323   5.700   4.384   3.643 -0.4670  0.2442  0.3051
   17LY0    HZ1  324   5.633   4.400   3.718  1.1287  2.2102  1.3920
   17LY0    HZ2  325   5.690   4.458   3.575  0.4082 -2.4652 -3.0648
   17LY0    HZ3  326   5.688   4.293   3.601  0.4023  0.9219 -1.5120
   17LY0      C  327   6.235   4.460   3.889  0.5397  0.1229 -0.0853
   17LY0      O  328   6.179   4.472   3.999  0.2597  0.2253  0.0737
   18LER      N  329   6.295   4.564   3.835 -0.1682  0.1146  0.6449
   18LER      H  330   6.345   4.553   3.748 -0.0398 -1.4025  0.8760
   18LER     CA  331   6.297   4.706   3.882  0.9811  0.2549  0.2116
   18LER     HA  332   6.201   4.729   3.928  0.4982 -0.0294 -0.6105
   18LER     CB  333   6.421   4.733   3.966  0.1382 -0.1479 -0.4142
   18LER    HB1  334   6.427   4.838   3.992 -3.2475  0.4590 -1.5757
   18LER    HB2  335   6.512   4.707   3.911  1.0020  0.9982  0.4294
   18LER     CG  336   6.422   4.663   4.106 -0.0759 -0.5275 -0.0987
   18LER     HG  337   6.396   4.558   4.091  0.7078 -0.3213 -4.0055
   18LER    CD1  338   6.570   4.675   4.159  0.3010  0.4387 -0.8841
   18LER   HD11  339   6.635   4.622   4.090  0.3452 -1.3951  0.4825
   18LER   HD12  340   6.591   4.782   4.165 -0.8878  0.5950  2.2924
   18LER   HD13  341   6.573   4.632   4.259 -0.5333  1.7092 -0.2794
   18LER    CD2  342   6.345   4.720   4.217  0.1150  0.1506 -0.9036
   18LER   HD21  343   6.395   4.810   4.252  0.6631 -0.6246  0.3970
   18LER   HD22  344   6.244   4.749   4.190 -0.2429  3.1033  2.6634
   18LER   HD23  345   6.341   4.646   4.297  0.9120  0.8477 -0.1930
   18LER      C  346   6.291   4.805   3.761  0.5871 -0.2194 -0.0507
   18LER      O  347   6.371   4.793   3.666 -0.5588 -0.3071  0.0623
   19LYR      N  348   6.213   4.915   3.776  0.0576 -0.5221 -0.3726
   19LYR      H  349   6.159   4.920   3.861  1.9954 -1.2467  0.9876
   19LYR     CA  350   6.210   5.035   3.692 -1.0740  0.0984  0.7947
   19LYR     HA  351   6.184   5.018   3.588 -1.7041  3.3245  0.3168
   19LYR     CB  352   6.104   5.134   3.741  0.1744  0.1217 -0.0433
   19LYR    HB1  353   6.114   5.234   3.700 -0.5335 -0.1873 -0.9804
   19LYR    HB2  354   6.108   5.156   3.848 -0.0903  0.3875 -0.0879
   19LYR     CG  355   5.958   5.086   3.700 -0.0074 -0.0234  0.1186
   19LYR    HG1  356   5.933   4.995   3.756  1.3410 -0.1306  0.5980
   19LYR    HG2  357   5.957   5.049   3.598  0.9512 -2.0087  0.7692
   19LYR     CD  358   5.843   5.187   3.721  0.0480  0.2496 -0.2750
   19LYR    HD1  359   5.851   5.229   3.822  0.8753  1.3736 -0.7909
   19LYR    HD2  360   5.747   5.143   3.695 -0.1404  0.1920  0.4943
   19LYR     CE  361   5.863   5.312   3.631  0.1849  0.2884  0.0930
   19LYR    HE1  362   5.889   5.270   3.534  1.6158 -0.9812  0.9621
   19LYR    HE2  363   5.936   5.377   3.679 -0.0979 -0.3645  1.4824
   19LYR     NZ  364   5.737   5.388   3.630 -0.1563  0.0776 -0.5054
   19LYR    HZ1  365   5.664   5.347   3.574 -1.6131  1.4719  0.2884
   19LYR      C  366   6.352   5.094   3.691 -0.1031 -0.1242 -0.0473
   19LYR      O  367   6.408   5.124   3.583 -0.1083  0.1144 -0.3812
   20LY0      N  368   6.415   5.103   3.808 -0.0261 -0.4616 -0.2945
   20LY0      H  369   6.373   5.060   3.889  1.3291  1.3630  1.4858
   20LY0     CA  370   6.558   5.142   3.815 -0.6533  0.6595  0.1547
   20LY0     HA  371   6.576   5.243   3.779  2.6837  0.4628  0.9378
   20LY0     CB  372   6.617   5.114   3.957 -0.5547 -0.0859 -0.4424
   20LY0    HB1  373   6.726   5.112   3.953 -0.3844  0.8554  2.0346
   20LY0    HB2  374   6.577   5.017   3.985 -0.7230  0.2422  0.5119
   20LY0     CG  375   6.581   5.222   4.052 -0.0026 -0.2014 -0.7542
   20LY0    HG1  376   6.474   5.216   4.070  0.1629 -0.3252  0.2307
   20LY0    HG2  377   6.615   5.320   4.018  0.4101 -0.1072 -0.0800
   20LY0     CD  378   6.641   5.189   4.190  0.1401  0.0608 -0.5888
   20LY0    HD1  379   6.749   5.202   4.187  0.2050 -0.4101 -0.4131
   20LY0    HD2  380   6.620   5.084   4.210 -2.2631  0.4443 -0.7736
   20LY0     CE  381   6.587   5.268   4.311  0.8138 -0.0213 -0.2217
   20LY0    HE1  382   6.485   5.234   4.331  1.6991 -3.1828 -0.5805
   20LY0    HE2  383   6.578   5.375   4.291 -2.0543 -0.0260  0.5519
   20LY0     NZ  384   6.669   5.241   4.426  0.6583  0.3722  0.1284
   20LY0    HZ1  385   6.621   5.278   4.507  1.3670  0.0092  0.7272
   20LY0    HZ2  386   6.676   5.143   4.447 -0.4753  0.3130  0.3299
   20LY0    HZ3  387   6.763   5.277   4.418  0.2674  1.3199 -0.4583
   20LY0      C  388   6.660   5.061   3.717  0.1020 -0.5323  0.5787
   20LY0      O  389   6.770   5.114   3.693 -0.8164  0.6634  0.3272
   21LER      N  390   6.633   4.945   3.656  0.3738  0.2325  0.6475
   21LER      H  391   6.541   4.904   3.669  0.6277 -0.9944 -1.0476
   21LER     CA  392   6.714   4.874   3.551  0.0870  0.4857  0.6870
   21LER     HA  393   6.817   4.905   3.567  0.5014 -1.0834  1.2739
   21LER     CB  394   6.709   4.716   3.569  0.7315  0.1668  0.1760
   21LER    HB1  395   6.745   4.669   3.478 -2.9384 -1.7342 -0.4559
   21LER    HB2  396   6.604   4.689   3.577  0.8022 -0.6782 -1.4632
   21LER     CG  397   6.777   4.669   3.699  0.6208 -0.2925  0.4516
   21LER     HG  398   6.742   4.736   3.778 -2.6081  0.8083 -1.6947
   21LER    CD1  399   6.741   4.525   3.740  0.3883 -0.0527  0.1842
   21LER   HD11  400   6.635   4.499   3.746  0.3522 -0.5613 -1.7418
   21LER   HD12  401   6.781   4.451   3.670  0.2393 -0.1876  0.2385
   21LER   HD13  402   6.781   4.512   3.840  2.0766  3.6673  0.1341
   21LER    CD2  403   6.931   4.690   3.671  0.1717 -0.0992 -0.2441
   21LER   HD21  404   6.958   4.634   3.581 -2.2365 -2.2884  0.2744
   21LER   HD22  405   6.959   4.795   3.671  0.4100 -0.1612  0.1988
   21LER   HD23  406   6.985   4.647   3.755  0.0081 -0.1147 -0.1481
   21LER      C  407   6.676   4.918   3.414 -0.3291 -0.1156 -0.6414
   21LER      O  408   6.726   4.855   3.321 -0.2003  0.2722  0.6023
   22LY0      N  409   5.357   5.711   4.081  0.6176 -0.0778  0.3455
   22LY0     H1  410   5.292   5.713   4.004  0.4039  0.9869  0.5474
   22LY0     H2  411   5.360   5.617   4.120 -3.3094  0.7170  3.1199
   22LY0     H3  412   5.329   5.759   4.166  0.0197 -0.0254  0.1273
   22LY0     CA  413   5.480   5.759   4.014  0.5594  0.4751 -0.0246
   22LY0     HA  414   5.449   5.842   3.950 -2.1375 -0.6601 -0.3451
   22LY0     CB  415   5.583   5.817   4.107 -0.0999 -0.1668 -0.3719
   22LY0    HB1  416   5.612   5.748   4.187 -2.0703  1.0568  1.5259
   22LY0    HB2  417   5.535   5.905   4.150  1.2911  1.3731 -1.8192
   22LY0     CG  418   5.710   5.865   4.038 -1.2094  0.1878  0.0968
   22LY0    HG1  419   5.691   5.958   3.983  1.2059  0.5687 -0.2164
   22LY0    HG2  420   5.740   5.786   3.969  0.9299  2.4268 -1.7490
   22LY0     CD  421   5.819   5.896   4.145 -0.4026  0.1830  0.2243
   22LY0    HD1  422   5.837   5.811   4.210  1.3742 -0.4841 -1.0637
   22LY0    HD2  423   5.785   5.989   4.192 -2.6314  0.1974 -1.2155
   22LY0     CE  424   5.948   5.932   4.062 -0.1141 -0.1807 -0.5650
   22LY0    HE1  425   5.914   6.004   3.988  0.8862  1.0489  0.1364
   22LY0    HE2  426   5.993   5.855   4.000 -1.0840 -1.1849 -0.0581
   22LY0     NZ  427   6.047   5.998   4.146  0.1130 -0.4764  0.1203
   22LY0    HZ1  428   6.013   6.084   4.187 -2.4183 -2.1102  1.8080
   22LY0    HZ2  429   6.081   5.946   4.226 -0.8647 -3.8674 -1.4935
   22LY0    HZ3  430   6.127   6.013   4.086 -0.3895 -4.7571 -1.9848
   22LY0      C  431   5.518   5.641   3.922 -0.2978  0.2891  0.1751
   22LY0      O  432   5.510   5.525   3.968  0.4744  0.1847  0.1261
   23LER      N  433   5.549   5.669   3.793 -0.3672 -0.1332 -0.4908
   23LER      H  434   5.525   5.764   3.768 -1.2731 -0.0346  0.7100
   23LER     CA  435   5.581   5.570   3.687  0.7886  0.0958  0.5813
   23LER     HA  436   5.501   5.497   3.690  1.1433 -0.2797  1.2358
   23LER     CB  437   5.572   5.630   3.544  0.7875  0.1949 -0.7599
   23LER    HB1  438   5.583   5.550   3.471 -3.4226 -0.6649 -0.6988
   23LER    HB2  439   5.662   5.691   3.550  1.1898 -0.4675  0.3590
   23LER     CG  440   5.452   5.712   3.499 -0.0028  0.2616 -0.5073
   23LER     HG  441   5.432   5.791   3.571  0.7649 -0.8660  0.9954
   23LER    CD1  442   5.465   5.772   3.359 -0.1804  0.3804 -0.5469
   23LER   HD11  443   5.497   5.699   3.285 -0.7386  1.4921 -1.9517
   23LER   HD12  444   5.369   5.818   3.334  0.3147  0.7642 -1.8442
   23LER   HD13  445   5.536   5.855   3.364  1.0236 -0.6742  0.3181
   23LER    CD2  446   5.330   5.619   3.494 -0.9049 -0.2606 -0.1376
   23LER   HD21  447   5.365   5.527   3.447  2.3954 -0.0329  1.5781
   23LER   HD22  448   5.303   5.589   3.596  0.0654 -0.2645  0.1275
   23LER   HD23  449   5.249   5.646   3.427  0.2973  0.9022 -1.1792
   23LER      C  450   5.716   5.501   3.699 -0.3945  0.2003 -0.2377
   23LER      O  451   5.801   5.551   3.776  0.3887  0.5144 -0.6152
   24LY0      N  452   7.146   5.369   1.418  0.3454 -0.3592  0.0509
   24LY0     H1  453   7.215   5.435   1.385  1.0500 -0.6138  0.9717
   24LY0     H2  454   7.184   5.275   1.414 -1.0925 -1.1067  2.1767
   24LY0     H3  455   7.063   5.375   1.361 -1.4683 -0.7246  2.4967
   24LY0     CA  456   7.114   5.389   1.563  0.2895 -0.0551  0.0038
   24LY0     HA  457   7.207   5.364   1.613  0.6916 -0.7310 -1.0537
   24LY0     CB  458   7.063   5.534   1.585  0.1223  0.0151 -0.3349
   24LY0    HB1  459   7.025   5.538   1.687  1.9619 -0.1669  0.4052
   24LY0    HB2  460   6.975   5.553   1.523 -0.9616 -1.2397  0.7678
   24LY0     CG  461   7.182   5.639   1.572  0.1644  0.3194 -0.0048
   24LY0    HG1  462   7.241   5.622   1.482 -0.6614 -4.1993  0.0911
   24LY0    HG2  463   7.241   5.631   1.663  1.2061  2.3776 -0.4221
   24LY0     CD  464   7.117   5.777   1.563  0.1826 -0.7616 -0.4087
   24LY0    HD1  465   7.061   5.804   1.653  0.2551  0.3872 -0.6967
   24LY0    HD2  466   7.052   5.790   1.477 -2.2333  1.3661  1.5844
   24LY0     CE  467   7.234   5.872   1.558 -0.0953  0.4228  0.8548
   24LY0    HE1  468   7.301   5.823   1.487  0.0381  0.5243  0.9099
   24LY0    HE2  469   7.280   5.868   1.657 -0.7281 -1.4549  1.1193
   24LY0     NZ  470   7.191   6.006   1.520  0.4123 -0.2493  0.1764
   24LY0    HZ1  471   7.135   6.009   1.437 -0.7384 -0.9953  0.8943
   24LY0    HZ2  472   7.139   6.048   1.595  0.6072  2.6138 -1.1710
   24LY0    HZ3  473   7.272   6.064   1.500 -0.4680  1.3184  0.9938
   24LY0      C  474   7.007   5.286   1.603 -0.8580  0.6373 -1.1268
   24LY0      O  475   6.921   5.253   1.526  0.3491 -0.0212 -0.6626
   25LER      N  476   7.020   5.241   1.728  0.4275 -0.8259  0.5382
   25LER      H  477   7.108   5.261   1.774  1.6606 -0.5626 -1.7938
   25LER     CA  478   6.940   5.156   1.819  0.6686 -0.8745 -0.4631
   25LER     HA  479   6.904   5.072   1.760 -1.4293 -1.0859  0.9950
   25LER     CB  480   7.035   5.099   1.926 -0.4727 -0.2258  0.4249
   25LER    HB1  481   6.976   5.038   1.994  0.4257  2.1704  3.5669
   25LER    HB2  482   7.089   5.178   1.978 -0.5508  0.1860 -0.1157
   25LER     CG  483   7.151   5.016   1.864  0.8161 -0.5529 -0.8893
   25LER     HG  484   7.206   5.076   1.792 -1.0436  0.0487 -1.8693
   25LER    CD1  485   7.246   4.961   1.964 -0.5835  0.3912 -0.1082
   25LER   HD11  486   7.191   4.899   2.035  0.7128  0.2805  0.8377
   25LER   HD12  487   7.326   4.905   1.917 -0.6430  0.2049  0.0088
   25LER   HD13  488   7.305   5.035   2.019  0.3495 -0.6726  0.3536
   25LER    CD2  489   7.102   4.904   1.780 -0.4070  0.1127  0.3374
   25LER   HD21  490   7.022   4.858   1.838  0.2331 -0.6992  0.5991
   25LER   HD22  491   7.063   4.948   1.688 -1.9584 -0.4832  0.6830
   25LER   HD23  492   7.179   4.830   1.758 -0.4516  0.6114 -1.6554
   25LER      C  493   6.818   5.224   1.880 -0.6953 -0.8573 -0.3396
   25LER      O  494   6.823   5.335   1.936  0.5350  0.2202 -0.4620
   26LYR      N  495   6.710   5.159   1.888  0.7225  0.2166  0.7945
   26LYR      H  496   6.719   5.062   1.860 -0.5680  0.5967 -1.0662
   26LYR     CA  497   6.577   5.208   1.931  0.1113 -0.2762 -0.0520
   26LYR     HA  498   6.550   5.302   1.883 -0.8266 -1.2909 -1.6009
   26LYR     CB  499   6.467   5.116   1.879 -0.3011  0.3881 -0.0033
   26LYR    HB1  500   6.368   5.134   1.919 -0.5175 -0.1532 -0.2869
   26LYR    HB2  501   6.500   5.016   1.910 -0.8055  0.0180 -0.6241
   26LYR     CG  502   6.463   5.108   1.727  0.0361 -0.2228 -0.1320
   26LYR    HG1  503   6.551   5.063   1.682 -0.9180 -2.4986  0.1602
   26LYR    HG2  504   6.458   5.213   1.698 -0.8841 -0.6336 -1.5880
   26LYR     CD  505   6.334   5.041   1.687 -0.2154 -0.1430  0.1633
   26LYR    HD1  506   6.249   5.084   1.742  0.7008  1.8279  0.1375
   26LYR    HD2  507   6.332   4.933   1.694 -1.4120 -0.2582 -1.4019
   26LYR     CE  508   6.315   5.075   1.537 -0.2401 -0.1620 -0.1755
   26LYR    HE1  509   6.415   5.061   1.497  0.0423  1.4390 -0.0528
   26LYR    HE2  510   6.286   5.179   1.533  1.4602  0.4342  1.4723
   26LYR     NZ  511   6.220   4.986   1.476  0.1238 -0.4358 -0.0010
   26LYR    HZ1  512   6.251   4.891   1.463  2.2020 -0.0780  1.7668
   26LYR      C  513   6.571   5.213   2.081 -0.3408 -0.0603  0.7591
   26LYR      O  514   6.649   5.156   2.157 -0.2538 -0.4652 -0.1298
   27LY0      N  515   6.462   5.271   2.138 -0.5092  0.2617 -0.1506
   27LY0      H  516   6.401   5.333   2.087  0.1352  2.9395  2.0984
   27LY0     CA  517   6.430   5.249   2.280  0.2561  0.3940  0.1423
   27LY0     HA  518   6.521   5.240   2.339 -0.4732 -1.9079  1.0263
   27LY0     CB  519   6.344   5.371   2.333  0.2678 -0.0007 -0.0315
   27LY0    HB1  520   6.315   5.337   2.432  0.2108 -2.5830 -0.8697
   27LY0    HB2  521   6.256   5.382   2.269  0.0327  1.7543  0.5267
   27LY0     CG  522   6.433   5.496   2.338  0.3135  0.1617  0.9248
   27LY0    HG1  523   6.457   5.525   2.236 -0.1203 -1.3383  0.3725
   27LY0    HG2  524   6.526   5.472   2.390 -0.2441 -2.8266  0.7262
   27LY0     CD  525   6.376   5.630   2.381  0.4586 -0.2144 -0.3506
   27LY0    HD1  526   6.451   5.709   2.381 -1.8537  2.1449  1.1651
   27LY0    HD2  527   6.344   5.631   2.485  1.4292  2.4115 -0.0117
   27LY0     CE  528   6.264   5.676   2.287  0.5741  0.1941  0.1682
   27LY0    HE1  529   6.191   5.595   2.289  0.1160  0.5540 -0.9428
   27LY0    HE2  530   6.307   5.680   2.187 -0.5162 -0.9559 -0.3777
   27LY0     NZ  531   6.211   5.804   2.333 -0.1503  0.1834 -0.5211
   27LY0    HZ1  532   6.151   5.845   2.263  0.2268 -0.9972 -1.5577
   27LY0    HZ2  533   6.164   5.796   2.422  0.8960 -1.3313 -0.0666
   27LY0    HZ3  534   6.282   5.876   2.337  0.9399 -0.9243  2.3975
   27LY0      C  535   6.352   5.117   2.290  0.7126  0.4263 -0.1979
   27LY0      O  536   6.274   5.073   2.197  0.2423 -0.0429 -0.2796
   28LER      N  537   6.368   5.043   2.398 -0.9963 -0.3069 -0.1269
   28LER      H  538   6.428   5.074   2.473 -3.7885 -0.3895  2.3371
   28LER     CA  539   6.287   4.933   2.440  0.6570  0.4537 -0.0618
   28LER     HA  540   6.276   4.856   2.363 -2.3521 -1.6149  2.1742
   28LER     CB  541   6.341   4.880   2.568  0.4261  0.1612  0.0166
   28LER    HB1  542   6.278   4.795   2.597  1.4682 -0.5064  0.3837
   28LER    HB2  543   6.334   4.955   2.647  0.6945 -0.9537  1.1400
   28LER     CG  544   6.488   4.827   2.575  0.1108  1.0986  0.6448
   28LER     HG  545   6.561   4.904   2.548  0.8225 -0.1136 -1.0829
   28LER    CD1  546   6.508   4.771   2.714 -0.1191 -0.0184 -1.2727
   28LER   HD11  547   6.610   4.735   2.731 -1.8637 -4.1053  2.7167
   28LER   HD12  548   6.472   4.840   2.790  2.4944  0.0619 -0.0016
   28LER   HD13  549   6.439   4.687   2.726 -1.4473  1.0524 -1.1887
   28LER    CD2  550   6.506   4.708   2.479  0.6760  0.2068 -0.1937
   28LER   HD21  551   6.611   4.681   2.489  0.4502 -0.3305  0.9935
   28LER   HD22  552   6.448   4.620   2.508  0.6839  0.3767  0.3632
   28LER   HD23  553   6.495   4.750   2.379  0.5136 -0.3776 -0.4244
   28LER      C  554   6.141   4.967   2.457  0.0387  0.3870  0.2695
   28LER      O  555   6.103   5.077   2.492 -0.3341 -0.1084 -0.1089
   29LYR      N  556   6.054   4.868   2.469  0.0299 -0.1911  1.0613
   29LYR      H  557   6.089   4.774   2.459  3.0709  0.8958  0.4320
   29LYR     CA  558   5.914   4.893   2.514  0.2212 -0.3677  0.1387
   29LYR     HA  559   5.885   4.990   2.473 -2.0079 -0.6826  0.8371
   29LYR     CB  560   5.821   4.781   2.461 -0.3817  0.0734 -0.0853
   29LYR    HB1  561   5.724   4.773   2.511 -0.1971 -1.6272  0.0712
   29LYR    HB2  562   5.872   4.689   2.490  0.5996  0.0210 -1.8507
   29LYR     CG  563   5.788   4.778   2.305  0.3263  0.0623  0.2857
   29LYR    HG1  564   5.743   4.685   2.270  0.2779  0.9321 -2.1561
   29LYR    HG2  565   5.881   4.782   2.249  1.0144 -3.2352  0.9471
   29LYR     CD  566   5.690   4.900   2.285 -0.2537  0.4185  0.5667
   29LYR    HD1  567   5.738   4.992   2.317  1.2046  0.3939 -1.4037
   29LYR    HD2  568   5.597   4.874   2.336 -0.6404 -0.5870 -0.5811
   29LYR     CE  569   5.649   4.911   2.135  0.2364 -0.0475 -0.6494
   29LYR    HE1  570   5.565   4.979   2.118 -0.1923 -0.8939 -2.1944
   29LYR    HE2  571   5.613   4.817   2.091 -0.7319 -0.4824  0.9829
   29LYR     NZ  572   5.765   4.961   2.060 -0.0283  0.1632  0.3516
   29LYR    HZ1  573   5.811   5.043   2.097 -0.9329  0.3654  1.0599
   29LYR      C  574   5.903   4.906   2.668 -0.5175 -0.1832  0.7523
   29LYR      O  575   5.791   4.917   2.713 -0.2597 -0.2993 -0.3346
   30LER      N  576   6.020   4.901   2.739  0.0831 -0.1322 -0.0468
   30LER      H  577   6.108   4.919   2.692  0.6407 -0.8230  0.7123
   30LER     CA  578   6.024   4.905   2.885 -0.0393  0.5058 -0.4035
   30LER     HA  579   5.929   4.862   2.918  0.4138  0.0241  0.3145
   30LER     CB  580   6.127   4.812   2.937 -0.4241  0.6569  0.7412
   30LER    HB1  581   6.108   4.794   3.042 -1.2574 -1.0551  0.3427
   30LER    HB2  582   6.229   4.850   2.933  0.5166 -1.5083  2.4355
   30LER     CG  583   6.122   4.673   2.873 -0.1664  0.9905  0.1518
   30LER     HG  584   6.161   4.670   2.772  2.7101 -0.0985  1.1783
   30LER    CD1  585   6.213   4.569   2.941  0.0054 -0.3698  0.8698
   30LER   HD11  586   6.176   4.560   3.043 -2.5076 -0.5791  0.0216
   30LER   HD12  587   6.211   4.470   2.894 -1.5212  0.1282 -0.1906
   30LER   HD13  588   6.318   4.596   2.942  0.0345 -0.4329  0.1116
   30LER    CD2  589   5.986   4.609   2.881 -0.0387  0.5009 -0.0275
   30LER   HD21  590   5.941   4.645   2.973 -2.8073  1.1465 -1.5202
   30LER   HD22  591   5.924   4.647   2.800 -2.5340 -0.5568  1.2769
   30LER   HD23  592   5.993   4.500   2.881  1.8875  0.5695 -1.3726
   30LER      C  593   6.035   5.045   2.941 -0.3591 -0.0104 -0.8387
   30LER      O  594   6.133   5.117   2.916  0.0330  0.0358  0.2617
   31LER      N  595   5.941   5.087   3.026  0.3536 -0.3593  0.5985
   31LER      H  596   5.866   5.024   3.051  0.7228  0.0575  3.0384
   31LER     CA  597   5.952   5.211   3.097 -0.3870 -0.0522 -0.2377
   31LER     HA  598   6.015   5.284   3.047  2.5382 -3.2489 -1.5654
   31LER     CB  599   5.809   5.259   3.109  0.4954  0.1260 -0.3138
   31LER    HB1  600   5.755   5.196   3.180 -2.0432  1.2139 -1.1644
   31LER    HB2  601   5.756   5.244   3.015  4.4930  0.9094 -2.9329
   31LER     CG  602   5.789   5.405   3.146 -0.3771 -0.2071 -0.4716
   31LER     HG  603   5.870   5.452   3.091  1.2269 -2.1440  0.1258
   31LER    CD1  604   5.651   5.457   3.090 -0.0831 -0.8221  0.1824
   31LER   HD11  605   5.631   5.561   3.119 -2.5429 -1.1250 -0.2071
   31LER   HD12  606   5.642   5.447   2.982 -0.2423 -2.7112  0.3461
   31LER   HD13  607   5.564   5.408   3.135 -1.8948  0.7293 -1.4406
   31LER    CD2  608   5.788   5.424   3.295 -1.0943 -0.1551  0.9499
   31LER   HD21  609   5.696   5.380   3.333 -1.9190  0.1268 -0.6219
   31LER   HD22  610   5.880   5.394   3.344 -0.5590 -0.7425 -0.3708
   31LER   HD23  611   5.781   5.532   3.307  1.3203  0.3391 -1.2534
   31LER      C  612   6.023   5.194   3.230 -0.3210 -0.1323 -0.4142
   31LER      O  613   5.988   5.103   3.307  0.2737 -0.2107 -0.4096
   32LY0      N  614   5.645   4.755   1.662 -0.2504 -0.0572  0.1456
   32LY0     H1  615   5.684   4.745   1.755  1.0956 -0.8699 -0.4632
   32LY0     H2  616   5.545   4.746   1.669 -0.7079  2.4007 -1.6985
   32LY0     H3  617   5.683   4.683   1.601  2.8412  1.1562  0.4330
   32LY0     CA  618   5.692   4.882   1.598 -0.0866 -0.6191 -0.1869
   32LY0     HA  619   5.633   4.882   1.506 -0.9956  0.8448  0.3600
   32LY0     CB  620   5.663   5.008   1.680 -0.1537 -0.5090 -0.0653
   32LY0    HB1  621   5.741   5.031   1.753 -2.0158  1.4233  1.4599
   32LY0    HB2  622   5.566   4.992   1.728 -0.5788 -0.2234 -0.8128
   32LY0     CG  623   5.635   5.129   1.586 -0.3901  0.5105 -0.3280
   32LY0    HG1  624   5.548   5.099   1.528  0.4690 -0.6147 -1.0788
   32LY0    HG2  625   5.702   5.148   1.502 -0.9989  2.5077 -0.4088
   32LY0     CD  626   5.608   5.266   1.656  0.3742 -0.0498  0.0488
   32LY0    HD1  627   5.693   5.291   1.720  0.2539  0.6103 -0.0376
   32LY0    HD2  628   5.521   5.257   1.721  0.7064  0.1122  0.5291
   32LY0     CE  629   5.587   5.373   1.550  0.0696  0.0644 -0.0283
   32LY0    HE1  630   5.503   5.342   1.488  2.2011 -0.1991 -2.9610
   32LY0    HE2  631   5.675   5.377   1.486  1.1411 -1.0670  1.3027
   32LY0     NZ  632   5.554   5.508   1.603  0.5515  0.2917  0.1015
   32LY0    HZ1  633   5.534   5.573   1.529  1.3088  0.6905  0.2329
   32LY0    HZ2  634   5.465   5.499   1.650  1.2965  0.7260  1.6755
   32LY0    HZ3  635   5.622   5.547   1.667  1.1405 -0.6090  0.0396
   32LY0      C  636   5.841   4.871   1.559  0.3029  0.4411  0.9885
   32LY0      O  637   5.931   4.829   1.634  0.1010 -0.2157  0.0998
   33LER      N  638   5.864   4.906   1.431  0.4336 -0.2143  0.3857
   33LER      H  639   5.791   4.938   1.369  0.2515  1.5748  1.4745
   33LER     CA  640   6.000   4.913   1.374 -0.0029 -0.3796 -0.6645
   33LER     HA  641   6.050   4.819   1.399  1.9336  0.6712 -0.4591
   33LER     CB  642   6.003   4.928   1.219  0.0488 -0.8690 -0.4235
   33LER    HB1  643   6.105   4.921   1.181 -0.1288 -1.5651 -0.7939
   33LER    HB2  644   5.979   5.034   1.209  3.0283  0.1754  1.9035
   33LER     CG  645   5.914   4.842   1.133  0.5797  0.1724  0.4207
   33LER     HG  646   5.814   4.849   1.174  0.5068 -0.9210  0.4598
   33LER    CD1  647   5.906   4.887   0.991 -0.5605 -0.6879  0.8250
   33LER   HD11  648   5.882   4.993   0.986 -1.1356 -0.8833 -1.3812
   33LER   HD12  649   6.009   4.880   0.954  0.2255 -0.2150  2.7673
   33LER   HD13  650   5.841   4.832   0.923 -1.2616  1.4739 -0.3639
   33LER    CD2  651   5.947   4.700   1.147  0.4764  0.7372  0.4283
   33LER   HD21  652   5.899   4.644   1.066  1.9935 -1.5687  1.0251
   33LER   HD22  653   6.054   4.685   1.136  0.5580  1.7053 -0.2647
   33LER   HD23  654   5.920   4.657   1.243  0.1499  0.9874  0.4503
   33LER      C  655   6.092   5.011   1.445 -0.2563 -0.3337 -0.8164
   33LER      O  656   6.049   5.124   1.481  0.6512  0.0695  0.5252
   34LY0      N  657   6.421   6.177   2.194  0.4216 -0.2251 -0.0560
   34LY0     H1  658   6.376   6.248   2.137  1.0675  0.0294 -0.2605
   34LY0     H2  659   6.361   6.109   2.238  1.3083  0.0091  1.5813
   34LY0     H3  660   6.448   6.224   2.279  0.6488 -0.4428 -0.0082
   34LY0     CA  661   6.535   6.110   2.128 -0.7990  0.4214  0.2813
   34LY0     HA  662   6.552   6.157   2.031  2.2478 -2.5809 -0.8417
   34LY0     CB  663   6.664   6.120   2.215 -0.2035 -0.2872 -0.4766
   34LY0    HB1  664   6.742   6.048   2.189  0.7322 -0.1316  1.6809
   34LY0    HB2  665   6.637   6.110   2.320  1.5391 -0.3854 -0.0041
   34LY0     CG  666   6.712   6.264   2.189  0.3373 -0.1275 -0.4235
   34LY0    HG1  667   6.638   6.321   2.246 -0.6177 -1.4715 -0.2785
   34LY0    HG2  668   6.700   6.286   2.083  0.5886 -2.1405 -0.9161
   34LY0     CD  669   6.853   6.300   2.238 -0.7470  0.1401 -0.0602
   34LY0    HD1  670   6.931   6.254   2.178  1.3047  2.6814  0.4898
   34LY0    HD2  671   6.860   6.272   2.343  2.9321  1.8360  0.2825
   34LY0     CE  672   6.875   6.450   2.233 -0.2178  0.0022  0.3287
   34LY0    HE1  673   6.791   6.496   2.285 -2.1603 -1.8625 -1.0055
   34LY0    HE2  674   6.873   6.478   2.128 -1.1700  0.8382  0.5522
   34LY0     NZ  675   7.006   6.482   2.296 -0.3277  0.0148 -0.2192
   34LY0    HZ1  676   7.084   6.432   2.256  1.1756  2.3700 -0.4173
   34LY0    HZ2  677   7.030   6.580   2.284 -0.5891 -0.0197 -1.0822
   34LY0    HZ3  678   7.014   6.457   2.394 -0.3424 -1.5823 -0.5972
   34LY0      C  679   6.506   5.962   2.101  0.6404  0.1219 -1.3672
   34LY0      O  680   6.439   5.899   2.189 -0.6699  0.1543 -0.1281
   35LER      N  681   6.563   5.904   1.992 -0.0841  0.1182 -0.1828
   35LER      H  682   6.622   5.958   1.931  0.9377 -0.3475  0.3581
   35LER     CA  683   6.552   5.766   1.948  0.0012 -0.1490  0.2869
   35LER     HA  684   6.596   5.766   1.849 -1.4703  1.0329 -0.4232
   35LER     CB  685   6.631   5.668   2.043  0.0195  0.0211 -0.0794
   35LER    HB1  686   6.629   5.567   2.004  0.4031 -0.7779  1.8854
   35LER    HB2  687   6.584   5.671   2.141 -2.6756 -0.5161 -1.2583
   35LER     CG  688   6.781   5.707   2.062  0.7868 -0.0043 -0.4280
   35LER     HG  689   6.776   5.814   2.085 -0.8585 -0.0713 -0.3905
   35LER    CD1  690   6.826   5.628   2.185 -0.0822  0.4836  0.9207
   35LER   HD11  691   6.933   5.639   2.198 -0.1935  0.2940  2.1275
   35LER   HD12  692   6.773   5.673   2.269 -1.9939  2.9345 -1.4163
   35LER   HD13  693   6.812   5.521   2.171  0.1566  0.7273 -1.7113
   35LER    CD2  694   6.865   5.682   1.934  0.0302  0.4959  0.2571
   35LER   HD21  695   6.876   5.576   1.915  0.2320  0.2423  1.6556
   35LER   HD22  696   6.818   5.741   1.856 -1.8017  0.2212  1.1082
   35LER   HD23  697   6.965   5.724   1.947  0.5270  0.1787 -2.0933
   35LER      C  698   6.412   5.718   1.912 -0.0997 -0.5864 -0.7416
   35LER      O  699   6.319   5.752   1.986 -0.8226  0.5514 -0.8024
   36LYR      N  700   6.394   5.631   1.820 -0.0824 -0.3798 -1.2928
   36LYR      H  701   6.469   5.629   1.753 -1.5558 -3.4762 -3.0450
   36LYR     CA  702   6.279   5.558   1.782 -0.7065  0.2567  0.3800
   36LYR     HA  703   6.206   5.631   1.748  1.7793  2.9135  0.3624
   36LYR     CB  704   6.315   5.467   1.655 -0.2393  0.2724 -0.2443
   36LYR    HB1  705   6.238   5.392   1.643  0.2919 -0.6012  1.4575
   36LYR    HB2  706   6.402   5.403   1.669 -1.1486 -0.7583  0.9270
   36LYR     CG  707   6.339   5.547   1.527 -0.1525 -0.1475 -0.3497
   36LYR    HG1  708   6.408   5.482   1.474  0.4545 -2.2132  2.7013
   36LYR    HG2  709   6.395   5.636   1.553  0.6366 -0.6111 -0.4408
   36LYR     CD  710   6.212   5.576   1.449 -0.0912 -0.0286 -0.1045
   36LYR    HD1  711   6.135   5.611   1.517 -0.6938 -2.8449  0.8026
   36LYR    HD2  712   6.168   5.484   1.410 -1.1891  0.7590 -0.7862
   36LYR     CE  713   6.245   5.669   1.329  0.3730  0.4665 -0.4802
   36LYR    HE1  714   6.335   5.633   1.279  0.3997 -1.2606  0.7183
   36LYR    HE2  715   6.251   5.767   1.376  0.5166  0.0682  0.3558
   36LYR     NZ  716   6.131   5.669   1.234  0.2128 -0.5822  0.0790
   36LYR    HZ1  717   6.049   5.713   1.273  0.7957  1.7094 -1.1159
   36LYR      C  718   6.218   5.470   1.893 -0.0030  0.3546  0.0863
   36LYR      O  719   6.299   5.426   1.976 -0.6564  0.3616 -0.2427
   37LY0      N  720   6.087   5.440   1.890 -0.0263  0.2823 -0.4206
   37LY0      H  721   6.041   5.480   1.809 -3.0315 -0.2385  0.8827
   37LY0     CA  722   6.013   5.341   1.975  0.0376  0.0415  1.1687
   37LY0     HA  723   6.080   5.313   2.056 -0.1675 -0.5276  1.1529
   37LY0     CB  724   5.881   5.401   2.031 -0.3420 -0.4372 -0.4452
   37LY0    HB1  725   5.826   5.332   2.095  2.9670 -3.0374 -0.1499
   37LY0    HB2  726   5.811   5.429   1.952 -1.4261  0.6694  0.8635
   37LY0     CG  727   5.913   5.526   2.117  0.0431 -0.4307  0.4375
   37LY0    HG1  728   5.968   5.595   2.053 -2.0676 -0.2193 -1.2390
   37LY0    HG2  729   5.977   5.494   2.199  1.9424 -2.0868 -1.5705
   37LY0     CD  730   5.794   5.591   2.178  0.0669  0.0837  1.0260
   37LY0    HD1  731   5.753   5.543   2.266  0.0216  2.0205  2.1294
   37LY0    HD2  732   5.715   5.587   2.103  0.1154  0.1178  0.9727
   37LY0     CE  733   5.845   5.733   2.218 -0.4131 -0.4051 -0.0241
   37LY0    HE1  734   5.926   5.770   2.155 -0.1120  0.2557  0.7466
   37LY0    HE2  735   5.880   5.729   2.321  1.0620  1.4646 -0.4042
   37LY0     NZ  736   5.736   5.832   2.218 -0.0179  0.4877 -0.2091
   37LY0    HZ1  737   5.669   5.795   2.283  1.3183 -0.0484  0.9103
   37LY0    HZ2  738   5.760   5.922   2.256  0.8146 -0.0006  0.4505
   37LY0    HZ3  739   5.694   5.842   2.126  0.6413 -0.4385 -0.6250
   37LY0      C  740   5.975   5.206   1.901 -0.6721  0.0415 -0.0782
   37LY0      O  741   5.939   5.198   1.787 -0.1476  0.2289 -0.0147
   38LER      N  742   5.989   5.094   1.977  0.0851  0.2852 -0.0451
   38LER      H  743   5.998   5.101   2.078 -0.6426 -1.7574  0.2176
   38LER     CA  744   5.984   4.956   1.934  0.5229 -0.2271 -0.3936
   38LER     HA  745   6.003   4.940   1.828  1.8726  0.1160 -0.2256
   38LER     CB  746   6.095   4.883   2.021 -0.5870  0.3133 -0.3740
   38LER    HB1  747   6.065   4.879   2.126  0.8284 -3.8676  0.0684
   38LER    HB2  748   6.190   4.932   2.001 -0.2794  0.2777  0.9022
   38LER     CG  749   6.134   4.738   1.983  0.5094 -0.2226 -0.0208
   38LER     HG  750   6.035   4.692   1.984 -0.3216  1.4533 -0.5485
   38LER    CD1  751   6.204   4.719   1.845 -0.5999  0.3117 -0.0235
   38LER   HD11  752   6.312   4.734   1.853 -0.5521 -0.4830  1.0056
   38LER   HD12  753   6.186   4.616   1.813  1.3335  0.1302 -0.6790
   38LER   HD13  754   6.176   4.792   1.770  0.9433  1.9080  0.8789
   38LER    CD2  755   6.221   4.681   2.093  0.1270 -0.1953 -0.2519
   38LER   HD21  756   6.321   4.724   2.086 -0.2862  1.2581  1.9239
   38LER   HD22  757   6.176   4.694   2.191 -2.6057  0.8262 -1.5303
   38LER   HD23  758   6.226   4.573   2.079 -1.1416 -0.3284  0.2335
   38LER      C  759   5.846   4.904   1.965  0.4483  0.9769 -0.2890
   38LER      O  760   5.805   4.794   1.922 -0.7298  0.0485 -0.7243
   39LY0      N  761   5.882   5.819   0.611 -0.2128 -0.0131  0.0351
   39LY0     H1  762   5.792   5.783   0.638 -0.1756 -0.9665 -1.0104
   39LY0     H2  763   5.877   5.920   0.619  0.2132  0.1392 -1.2836
   39LY0     H3  764   5.899   5.800   0.513  1.2865 -1.1382  0.4793
   39LY0     CA  765   6.000   5.773   0.690 -0.4183 -0.5241 -0.6750
   39LY0     HA  766   6.034   5.678   0.648  0.6432  0.8166 -3.0436
   39LY0     CB  767   6.110   5.885   0.683  0.4992 -0.1212  0.0924
   39LY0    HB1  768   6.086   5.974   0.741 -0.9246  1.1085 -2.2401
   39LY0    HB2  769   6.121   5.926   0.583  1.3128  3.0982  1.3847
   39LY0     CG  770   6.248   5.826   0.721  0.2518 -0.7308  0.2111
   39LY0    HG1  771   6.255   5.732   0.666 -1.0362  0.0680 -1.4116
   39LY0    HG2  772   6.247   5.813   0.830  1.6796 -0.0790  0.3192
   39LY0     CD  773   6.364   5.922   0.697 -0.3207 -0.2085  0.2906
   39LY0    HD1  774   6.350   6.012   0.757  0.8157 -0.3938  0.8672
   39LY0    HD2  775   6.372   5.948   0.592  1.2464  1.5310  0.8055
   39LY0     CE  776   6.495   5.872   0.752 -0.1981  0.4472  0.3103
   39LY0    HE1  777   6.527   5.773   0.717 -1.6924  0.5018 -1.2969
   39LY0    HE2  778   6.468   5.854   0.856  0.0689  0.4036  0.3739
   39LY0     NZ  779   6.600   5.968   0.738  0.6651 -0.4624  0.0759
   39LY0    HZ1  780   6.615   5.997   0.643 -0.1843  1.7510  0.5612
   39LY0    HZ2  781   6.573   6.051   0.790 -2.2268 -0.1872 -1.6728
   39LY0    HZ3  782   6.684   5.926   0.776  0.3372 -0.9332  0.2999
   39LY0      C  783   5.955   5.757   0.837  0.4259  0.0162  0.1018
   39LY0      O  784   5.881   5.841   0.895 -0.0733 -0.4620  0.1677
   40LER      N  785   6.017   5.657   0.897  0.5181  0.1752  0.0632
   40LER      H  786   6.077   5.598   0.841 -0.3483 -0.4360 -0.2354
   40LER     CA  787   6.000   5.614   1.036 -0.0041 -0.4066  0.3721
   40LER     HA  788   5.931   5.685   1.082 -1.5686 -2.5465  1.4963
   40LER     CB  789   5.931   5.476   1.032 -0.2639 -0.1343 -0.1544
   40LER    HB1  790   5.976   5.415   0.953 -1.4159 -1.2121 -0.0099
   40LER    HB2  791   5.832   5.484   0.988  0.5757 -2.0963 -2.6438
   40LER     CG  792   5.923   5.394   1.164  0.6088  0.3124  0.3094
   40LER     HG  793   6.020   5.359   1.200 -0.3661 -1.7420  1.0893
   40LER    CD1  794   5.864   5.464   1.286 -0.4574  0.4695  0.7049
   40LER   HD11  795   5.772   5.510   1.248  0.1584 -1.2951 -3.4830
   40LER   HD12  796   5.846   5.393   1.366 -0.7334 -0.6547 -0.3186
   40LER   HD13  797   5.942   5.530   1.325  0.7326 -1.4440  1.6884
   40LER    CD2  798   5.829   5.269   1.148 -0.3150 -0.4026  0.1580
   40LER   HD21  799   5.730   5.303   1.117 -0.4316 -1.2283 -0.4089
   40LER   HD22  800   5.878   5.209   1.072 -0.4523  2.0281 -1.9981
   40LER   HD23  801   5.813   5.214   1.241  0.6819 -1.5720 -0.3304
   40LER      C  802   6.133   5.623   1.106 -0.0340  0.2411  0.3508
   40LER      O  803   6.240   5.597   1.043  0.0013  0.2984 -0.3495
   41U      O5'  804   6.568   6.826   5.217 -0.5466 -0.0514  0.0565
   41U      H5T  805   6.647   6.770   5.224 -0.9948 -0.5332  2.0229
   41U      C5'  806   6.467   6.788   5.321  0.3048 -0.3421  0.5698
   41U     H5'1  807   6.522   6.746   5.404  2.3212 -0.5596 -0.8060
   41U     H5'2  808   6.404   6.723   5.260 -0.1545  2.1457 -1.8326
   41U      C4'  809   6.387   6.910   5.378 -0.0582 -0.9182 -0.1058
   41U      H4'  810   6.304   6.883   5.443 -0.7105 -1.5104 -1.1434
   41U      O4'  811   6.476   6.988   5.460 -0.1943  0.4719  0.0454
   41U      C1'  812   6.436   7.123   5.452  0.1741 -0.0865 -0.2908
   41U      H1'  813   6.411   7.154   5.554  0.0553  0.3578 -0.4498
   41U       N1  814   6.557   7.210   5.417  0.0374  0.2954 -0.7196
   41U       C6  815   6.658   7.170   5.324  0.3990 -0.3710  0.1239
   41U       H6  816   6.648   7.075   5.274 -2.8491  1.1695 -2.5539
   41U       C5  817   6.770   7.244   5.295 -0.5768 -0.3004 -0.5059
   41U       H5  818   6.840   7.200   5.226  0.6599 -1.1215  1.2201
   41U       C4  819   6.780   7.380   5.350 -0.3337 -0.6766  0.4232
   41U       O4  820   6.880   7.453   5.336 -0.0563  0.0729  0.4721
   41U       N3  821   6.671   7.420   5.431 -0.4625 -0.4731 -0.3646
   41U       H3  822   6.692   7.500   5.488  1.3264 -1.1959  0.0594
   41U       C2  823   6.557   7.338   5.463  0.0522 -0.1044 -0.7803
   41U       O2  824   6.454   7.380   5.521 -0.5675 -0.1526 -0.3195
   41U      C3'  825   6.328   7.010   5.278  0.1918  0.2167 -0.4259
   41U      H3'  826   6.390   7.024   5.189  1.0578  0.1096  0.1570
   41U      C2'  827   6.319   7.135   5.360  0.7703 -0.0730  0.5328
   41U     H2'1  828   6.333   7.219   5.292  0.9220 -0.7618 -0.3063
   41U      O2'  829   6.202   7.155   5.432  0.4735  0.3078  1.3399
   41U     HO'2  830   6.138   7.176   5.364 -0.3024 -1.1959  1.5664
   41U      O3'  831   6.195   6.973   5.235 -0.2743  0.3361 -0.0102
   42U        P  832   6.138   6.994   5.092  0.0378  0.2288  0.3063
   42U      O1P  833   6.001   6.935   5.088  0.3887 -0.1107  0.5721
   42U      O2P  834   6.247   6.939   5.009  0.4832 -0.1363  0.4351
   42U      O5'  835   6.124   7.153   5.067 -0.0050  0.1943  0.0284
   42U      C5'  836   6.006   7.230   5.093 -0.2341 -0.0633 -0.7876
   42U     H5'1  837   5.975   7.216   5.196 -0.6438 -0.6102 -0.9808
   42U     H5'2  838   5.932   7.182   5.029 -1.1917  0.3193 -0.0011
   42U      C4'  839   6.010   7.380   5.064  0.1276 -0.0885  0.5005
   42U      H4'  840   5.912   7.424   5.085 -0.7831  0.0460 -3.2568
   42U      O4'  841   6.109   7.425   5.159 -0.0593 -0.0511 -0.1716
   42U      C1'  842   6.170   7.542   5.106 -0.2260 -0.5994  0.1786
   42U      H1'  843   6.135   7.626   5.166  0.6745 -0.2158  0.1781
   42U       N1  844   6.319   7.537   5.105  0.8502 -0.2423  0.5660
   42U       C6  845   6.384   7.416   5.121  0.1860 -0.7717  0.3001
   42U       H6  846   6.339   7.318   5.120  2.0127 -1.6709  0.6531
   42U       C5  847   6.515   7.407   5.112 -0.0399 -0.2440  0.1228
   42U       H5  848   6.559   7.308   5.120 -0.7616 -0.4890  1.4088
   42U       C4  849   6.600   7.522   5.070 -0.0270  0.2564  0.3232
   42U       O4  850   6.723   7.517   5.041  0.2349 -0.8347  0.2173
   42U       N3  851   6.530   7.639   5.062 -0.2780 -0.5558 -0.1539
   42U       H3  852   6.587   7.719   5.039  0.1589 -0.3667  1.4850
   42U       C2  853   6.395   7.652   5.081 -0.0573 -0.2217  0.1719
   42U       O2  854   6.342   7.763   5.077  0.1789 -0.2845 -0.0574
   42U      C3'  855   6.058   7.421   4.929 -0.3979 -0.2808  0.3374
   42U      H3'  856   6.118   7.339   4.891 -1.8767 -1.0582 -0.4047
   42U      C2'  857   6.125   7.551   4.959 -0.3215 -0.3731  0.2195
   42U     H2'1  858   6.206   7.568   4.888  0.4137  0.1996  1.1693
   42U      O2'  859   6.043   7.666   4.953  0.1720 -0.9428 -0.2976
   42U     HO'2  860   6.017   7.695   4.865 -0.0471 -0.3113 -0.0321
   42U      O3'  861   5.958   7.428   4.829  0.0319 -0.4224  0.2563
   43A        P  862   6.007   7.463   4.686  0.1391  0.3231  0.2577
   43A      O1P  863   5.894   7.417   4.597 -0.4864  0.6058 -0.0840
   43A      O2P  864   6.132   7.397   4.657  0.7871 -0.4340  0.3006
   43A      O5'  865   6.035   7.620   4.646  0.2573 -0.5148 -0.2967
   43A      C5'  866   5.927   7.705   4.623 -0.0561  0.6133  0.4833
   43A     H5'1  867   5.846   7.694   4.695 -0.6257 -1.2634 -0.3752
   43A     H5'2  868   5.881   7.684   4.526  0.2289 -0.1297  0.5038
   43A      C4'  869   5.969   7.852   4.620  0.1447  0.4029 -1.1650
   43A      H4'  870   5.877   7.909   4.615 -0.5846 -0.5643  0.6295
   43A      O4'  871   6.049   7.904   4.731  0.1545 -0.0440 -0.5967
   43A      C1'  872   6.157   7.987   4.674  0.5971  0.0536  0.4212
   43A      H1'  873   6.167   8.078   4.733  0.4492  0.8849 -0.7954
   43A       N9  874   6.285   7.911   4.673 -0.6874  0.4418  0.2447
   43A       C8  875   6.306   7.786   4.716  0.0620  0.0768  0.1087
   43A       H8  876   6.225   7.731   4.760  0.8055 -1.9740 -0.9505
   43A       N7  877   6.428   7.746   4.711 -0.2450 -0.1233 -0.1339
   43A       C5  878   6.494   7.864   4.660  0.0624  0.5497  0.6868
   43A       C6  879   6.633   7.892   4.642 -0.8064 -0.4606 -0.5740
   43A       N6  880   6.733   7.806   4.665  0.4093 -0.5263 -0.5097
   43A      H61  881   6.712   7.712   4.696 -0.2119  0.4072  2.2137
   43A      H62  882   6.829   7.836   4.669  0.2123 -0.0035  1.7816
   43A       N1  883   6.668   8.019   4.607 -0.1425  0.1554  0.1849
   43A       C2  884   6.573   8.106   4.583  0.3754  0.1781  0.0260
   43A       H2  885   6.598   8.207   4.554 -0.8096  0.6250  0.5130
   43A       N3  886   6.440   8.085   4.597 -0.2947  0.1671  0.0881
   43A       C4  887   6.409   7.962   4.632  0.0388  0.5805 -0.4602
   43A      C3'  888   6.041   7.896   4.496 -0.1885  0.5363  0.0952
   43A      H3'  889   6.118   7.820   4.483  0.7272  1.4796 -0.1229
   43A      C2'  890   6.108   8.026   4.533  0.2620  0.1184 -0.0385
   43A     H2'1  891   6.189   8.041   4.462 -1.1220 -0.7919 -1.9098
   43A      O2'  892   6.021   8.137   4.530 -0.2015 -0.1957  0.1000
   43A     HO'2  893   5.935   8.096   4.544 -0.3163  0.0380  0.0789
   43A      O3'  894   5.955   7.907   4.384  0.0399  0.2255 -0.3996
   44A        P  895   6.013   7.866   4.242 -0.1249  0.5502  0.0944
   44A      O1P  896   5.898   7.863   4.150  0.2457 -0.3453 -0.1216
   44A      O2P  897   6.094   7.742   4.267  0.1172 -0.0959 -0.0898
   44A      O5'  898   6.114   7.975   4.199  0.3771  0.0121  0.3748
   44A      C5'  899   6.082   8.116   4.186  0.1396  0.1468  0.1851
   44A     H5'1  900   6.033   8.151   4.277  1.9622  3.4450  0.0358
   44A     H5'2  901   6.023   8.125   4.094 -0.6745  0.1235  0.6920
   44A      C4'  902   6.213   8.194   4.174  0.1790 -0.1735  0.0341
   44A      H4'  903   6.180   8.297   4.175  1.2898  0.2400 -1.7710
   44A      O4'  904   6.300   8.177   4.289  0.6139 -0.1578 -0.5813
   44A      C1'  905   6.431   8.193   4.246  0.5094  0.2800  0.2977
   44A      H1'  906   6.497   8.252   4.310 -0.4775 -0.4003  2.0065
   44A       N9  907   6.485   8.054   4.263 -0.5508 -0.3596  0.0948
   44A       C8  908   6.423   7.943   4.311  0.2202  0.2988  0.0721
   44A       H8  909   6.316   7.930   4.315  0.3443 -0.5564  0.9217
   44A       N7  910   6.505   7.846   4.345  0.7357  0.0344 -0.6069
   44A       C5  911   6.632   7.899   4.316 -0.4630 -0.4404  0.9472
   44A       C6  912   6.762   7.847   4.319 -0.0976 -0.4822 -0.2984
   44A       N6  913   6.801   7.728   4.364 -0.4323  0.4148  0.0486
   44A      H61  914   6.729   7.662   4.392 -1.5116  2.1256  1.4712
   44A      H62  915   6.894   7.701   4.391 -0.4538  0.8041  0.5240
   44A       N1  916   6.861   7.930   4.284  0.5991  0.1538  0.3443
   44A       C2  917   6.834   8.056   4.244 -0.6765 -0.2607  1.0037
   44A       H2  918   6.920   8.117   4.221 -0.9406 -0.2084  0.0901
   44A       N3  919   6.715   8.113   4.234  0.1244  0.3109  0.1616
   44A       C4  920   6.615   8.025   4.264 -0.0289  1.1250 -0.9006
   44A      C3'  921   6.306   8.173   4.052  0.3681 -0.1162 -0.7591
   44A      H3'  922   6.315   8.065   4.039  1.3844  0.0155 -1.3019
   44A      C2'  923   6.429   8.235   4.105  0.1550  0.6197  0.6518
   44A     H2'1  924   6.518   8.205   4.048 -0.1937  0.8423 -0.0239
   44A      O2'  925   6.412   8.378   4.090  0.0642 -0.2555 -0.1150
   44A     HO'2  926   6.358   8.390   4.011  1.4913 -0.3397 -1.1369
   44A      O3'  927   6.251   8.238   3.941 -0.4786  0.4492 -0.1963
   45U        P  928   6.277   8.191   3.800  0.5621  0.9943 -0.1189
   45U      O1P  929   6.176   8.255   3.713  0.2298 -0.1955 -0.1428
   45U      O2P  930   6.265   8.045   3.808 -0.4099  0.6519 -0.2500
   45U      O5'  931   6.423   8.236   3.764  0.0412  0.0816 -0.0447
   45U      C5'  932   6.462   8.372   3.738 -0.3363 -0.1799 -0.2703
   45U     H5'1  933   6.432   8.443   3.815 -0.7301 -0.3143 -0.2948
   45U     H5'2  934   6.422   8.413   3.645 -1.2460  2.4443  1.1944
   45U      C4'  935   6.615   8.384   3.716  0.2067 -0.1821 -0.0959
   45U      H4'  936   6.637   8.489   3.696 -0.7397  0.1419  0.5051
   45U      O4'  937   6.683   8.337   3.832 -0.1171  0.5236 -0.2420
   45U      C1'  938   6.791   8.252   3.808  0.2071 -0.0992  0.6918
   45U      H1'  939   6.886   8.285   3.848  0.7942  1.3416 -1.6623
   45U       N1  940   6.779   8.112   3.863 -0.1558  0.5442 -0.4587
   45U       C6  941   6.659   8.049   3.860  0.1849  0.4920 -0.5250
   45U       H6  942   6.566   8.097   3.832  0.3001  1.7012  0.9959
   45U       C5  943   6.648   7.924   3.907  0.5275 -0.0973  0.0627
   45U       H5  944   6.548   7.885   3.912  0.0549  0.5402 -2.7582
   45U       C4  945   6.763   7.844   3.952 -0.5340  0.2190 -0.8072
   45U       O4  946   6.760   7.733   4.002  0.3983  0.1112  0.1174
   45U       N3  947   6.882   7.907   3.939  0.2292 -0.6763 -0.6600
   45U       H3  948   6.968   7.857   3.959 -0.5786 -1.4119  1.2210
   45U       C2  949   6.894   8.032   3.883  0.5705  0.2758  0.2797
   45U       O2  950   7.007   8.070   3.854  0.1687  0.0251  0.5468
   45U      C3'  951   6.665   8.297   3.605 -0.6037  0.2822  0.1081
   45U      H3'  952   6.602   8.208   3.597 -0.1157  0.0130 -0.9091
   45U      C2'  953   6.804   8.258   3.655 -0.3032  0.4914 -0.2390
   45U     H2'1  954   6.832   8.160   3.614  0.7251  0.0652  1.4098
   45U      O2'  955   6.903   8.355   3.632 -0.5977 -0.2478 -0.0603
   45U     HO'2  956   6.889   8.395   3.546  0.4656  2.7527  1.0441
   45U      O3'  957   6.684   8.370   3.479  0.4556  0.5072 -0.0136
   46U        P  958   6.688   8.293   3.342 -0.4441 -0.3186  0.0277
   46U      O1P  959   6.695   8.397   3.235 -0.0821  0.0791 -0.6564
   46U      O2P  960   6.584   8.192   3.339 -0.3883  0.3725 -0.0582
   46U      O5'  961   6.827   8.217   3.347  0.0069 -0.1157 -0.2957
   46U      C5'  962   6.948   8.285   3.301 -0.1090  0.0883 -0.2414
   46U     H5'1  963   6.962   8.369   3.370  1.0030 -1.3334  1.3344
   46U     H5'2  964   6.937   8.313   3.196  2.5209 -1.5249 -1.0241
   46U      C4'  965   7.059   8.181   3.311 -0.2542  0.0305  0.7033
   46U      H4'  966   7.148   8.221   3.263  0.0941 -1.6029 -0.0652
   46U      O4'  967   7.095   8.144   3.444 -0.7659 -1.0228  0.3155
   46U      C1'  968   7.131   8.003   3.448  0.0892 -0.2429 -0.2467
   46U      H1'  969   7.233   8.004   3.486 -0.1950  1.0395  0.5125
   46U       N1  970   7.053   7.911   3.536  0.6577  0.3374 -0.0952
   46U       C6  971   6.917   7.928   3.544  0.1182 -0.4433 -0.0601
   46U       H6  972   6.870   8.004   3.483  0.1190  0.3365  0.8908
   46U       C5  973   6.843   7.830   3.600  0.2853  0.6323 -0.0020
   46U       H5  974   6.735   7.828   3.603  0.3219 -0.1434  2.3265
   46U       C4  975   6.901   7.716   3.669  0.1313  0.4882  0.4239
   46U       O4  976   6.842   7.622   3.722  0.1533  0.2704 -0.2503
   46U       N3  977   7.039   7.716   3.673 -0.3695  0.3600 -0.0834
   46U       H3  978   7.090   7.639   3.713 -2.2079 -1.8961 -1.7778
   46U       C2  979   7.120   7.806   3.605  0.6996 -0.0852 -0.1161
   46U       O2  980   7.239   7.800   3.609  0.2715  0.1916 -0.1325
   46U      C3'  981   7.030   8.049   3.242  0.1420  0.3636  0.2630
   46U      H3'  982   6.931   8.010   3.262 -0.3380  1.0768 -0.6862
   46U      C2'  983   7.141   7.954   3.301  0.1803  0.4619  0.0754
   46U     H2'1  984   7.111   7.850   3.288  1.3961 -0.0365  1.0574
   46U      O2'  985   7.267   7.984   3.238 -0.0922 -0.4167 -0.1677
   46U     HO'2  986   7.283   7.929   3.160  2.7035 -1.2343  0.8700
   46U      O3'  987   7.042   8.072   3.103  0.5111 -0.5029 -0.1149
   47A        P  988   6.974   7.973   3.005 -0.1152 -0.2823 -0.0290
   47A      O1P  989   7.000   8.025   2.870  0.2314 -0.6891 -0.5558
   47A      O2P  990   6.833   7.950   3.037  0.6404  0.0389  0.0092
   47A      O5'  991   7.054   7.831   3.018  0.5021 -0.3018 -0.2544
   47A      C5'  992   7.188   7.822   2.964  0.4564  0.1182 -0.5589
   47A     H5'1  993   7.242   7.914   2.987 -1.6409  2.0902 -2.9808
   47A     H5'2  994   7.189   7.826   2.855 -1.0801  0.2032 -0.5880
   47A      C4'  995   7.251   7.692   3.021 -0.4395  0.5888 -0.5001
   47A      H4'  996   7.357   7.689   2.995  0.1571  0.3493  1.7579
   47A      O4'  997   7.251   7.688   3.160  0.2457 -0.4487  0.4279
   47A      C1'  998   7.225   7.548   3.196 -0.0453 -0.1524  0.1171
   47A      H1'  999   7.307   7.520   3.263 -1.0333 -2.1348  0.5632
   47A       N9 1000   7.097   7.534   3.274  0.4628 -0.2865 -0.1671
   47A       C8 1001   6.982   7.604   3.266  0.2715 -0.1675  0.0097
   47A       H8 1002   6.955   7.668   3.184  0.6352 -1.4508 -1.1558
   47A       N7 1003   6.893   7.560   3.350  0.1909 -0.1172  0.7540
   47A       C5 1004   6.956   7.464   3.423  0.0616  0.4390 -0.3543
   47A       C6 1005   6.919   7.376   3.528  0.5412 -0.1039  0.0957
   47A       N6 1006   6.802   7.368   3.580 -1.1057  0.2271  0.2199
   47A      H61 1007   6.732   7.433   3.550 -0.9263  0.6016  0.5998
   47A      H62 1008   6.787   7.280   3.627 -0.8350 -0.2904 -0.6280
   47A       N1 1009   7.003   7.284   3.570  0.3302 -0.1072  0.0367
   47A       C2 1010   7.118   7.277   3.507 -0.6156 -1.0855 -0.2648
   47A       H2 1011   7.189   7.201   3.537 -0.3658 -1.0843 -0.8371
   47A       N3 1012   7.172   7.352   3.412 -0.1262 -0.1434 -0.0360
   47A       C4 1013   7.083   7.443   3.376 -0.1932 -0.2122  0.4351
   47A      C3' 1014   7.204   7.557   2.966  0.0192  0.2254 -0.2074
   47A      H3' 1015   7.096   7.564   2.952  0.1760 -0.0506 -1.7737
   47A      C2' 1016   7.243   7.462   3.078  0.4132 -0.0402 -0.8446
   47A     H2'1 1017   7.179   7.375   3.087 -0.3213  0.5235 -0.4961
   47A      O2' 1018   7.375   7.432   3.060 -0.4347  0.3496  0.6135
   47A     HO'2 1019   7.386   7.337   3.069 -1.1052  0.3382  1.3867
   47A      O3' 1020   7.261   7.506   2.847 -0.0924  0.2221 -0.1424
   48U        P 1021   7.200   7.376   2.772  0.0304 -0.0511 -0.4255
   48U      O1P 1022   7.256   7.368   2.640  0.2322 -0.0929  0.2674
   48U      O2P 1023   7.054   7.376   2.784 -0.3960 -0.4283 -0.0674
   48U      O5' 1024   7.245   7.246   2.850 -0.3741  0.1733  0.1669
   48U      C5' 1025   7.374   7.188   2.844 -0.4506  0.0767  0.3194
   48U     H5'1 1026   7.446   7.271   2.845 -2.8728  2.2907  0.9180
   48U     H5'2 1027   7.381   7.136   2.748 -0.2762  0.3894  0.1589
   48U      C4' 1028   7.406   7.083   2.953  0.4692 -1.4026 -0.1423
   48U      H4' 1029   7.507   7.042   2.949  0.7931 -0.7186  0.7450
   48U      O4' 1030   7.360   7.126   3.078  0.3547 -0.0113 -0.1407
   48U      C1' 1031   7.300   7.005   3.146 -0.0559 -0.5873 -0.0326
   48U      H1' 1032   7.366   6.995   3.232  1.9406  0.8785 -1.3044
   48U       N1 1033   7.165   7.026   3.192 -0.3103 -0.0417  0.2078
   48U       C6 1034   7.081   7.107   3.116  0.2209  0.2672  0.6590
   48U       H6 1035   7.106   7.130   3.013  0.5028 -1.1810  0.3799
   48U       C5 1036   6.961   7.142   3.165  0.4804 -0.3678 -0.2451
   48U       H5 1037   6.898   7.210   3.109  2.3244  1.8457  0.2169
   48U       C4 1038   6.915   7.092   3.291 -0.5667 -0.0184  0.5936
   48U       O4 1039   6.813   7.127   3.344 -0.2323  0.1978  0.5770
   48U       N3 1040   7.000   7.001   3.352 -0.4834 -0.6072  0.6756
   48U       H3 1041   6.964   6.959   3.437  3.5518  0.3132  3.1022
   48U       C2 1042   7.126   6.969   3.309  0.5625  0.8994  0.0666
   48U       O2 1043   7.200   6.898   3.376  0.3663 -0.2235  0.4633
   48U      C3' 1044   7.311   6.967   2.923 -0.3047 -0.3330  0.4560
   48U      H3' 1045   7.212   6.998   2.890 -0.2829 -2.0847 -1.3906
   48U      C2' 1046   7.304   6.886   3.050 -0.0394 -0.4578  0.3365
   48U     H2'1 1047   7.221   6.815   3.044 -0.4434  0.0227  0.1082
   48U      O2' 1048   7.431   6.822   3.074 -0.0809 -0.2837  0.7730
   48U     HO'2 1049   7.428   6.758   3.145 -0.9750 -0.5150  0.5384
   48U      O3' 1050   7.360   6.886   2.815 -0.3486  0.4000  0.1805
   49C        P 1051   7.266   6.826   2.702  0.1811 -0.2880  0.0291
   49C      O1P 1052   7.348   6.762   2.595  0.3240  0.3612 -0.4614
   49C      O2P 1053   7.167   6.923   2.664 -0.1676  0.0416  0.5593
   49C      O5' 1054   7.180   6.707   2.776 -0.1431 -0.2220 -0.0246
   49C      C5' 1055   7.247   6.594   2.834 -1.0688  0.1355 -0.3348
   49C     H5'1 1056   7.324   6.630   2.902 -1.8321 -1.8401  1.6883
   49C     H5'2 1057   7.283   6.525   2.757 -3.2369 -0.7814 -0.6188
   49C      C4' 1058   7.146   6.516   2.914  0.2636  0.1002 -0.9284
   49C      H4' 1059   7.183   6.420   2.951  1.3092  1.2891  1.2653
   49C      O4' 1060   7.110   6.587   3.035 -0.2641  0.7156 -0.3245
   49C      C1' 1061   6.978   6.551   3.076 -0.0211 -0.0993  0.1845
   49C      H1' 1062   6.966   6.510   3.176 -0.2662  1.5315  0.8557
   49C       N1 1063   6.900   6.676   3.083  0.3137 -1.1994 -0.3064
   49C       C6 1064   6.926   6.794   3.012  0.0126 -0.3155 -0.3891
   49C       H6 1065   7.015   6.797   2.951  0.3328 -2.4351 -0.1149
   49C       C5 1066   6.844   6.903   3.020 -0.0412 -0.3764 -0.0548
   49C       H5 1067   6.872   6.988   2.960  0.4326 -0.6596 -0.2405
   49C       C4 1068   6.733   6.891   3.106  0.0308 -0.0978  0.4274
   49C       N4 1069   6.651   6.987   3.125  0.3471  0.3838 -0.5404
   49C      H41 1070   6.663   7.077   3.081 -1.3995  0.2631 -1.3168
   49C      H42 1071   6.574   6.964   3.187  0.4723 -1.0413 -0.8841
   49C       N3 1072   6.702   6.779   3.162  0.6963 -0.1211 -0.4542
   49C       C2 1073   6.787   6.673   3.157 -0.2711  0.3453 -0.5896
   49C       O2 1074   6.753   6.577   3.225 -0.1787  0.2505  0.2302
   49C      C3' 1075   7.012   6.481   2.842 -0.3776 -0.3973 -1.1026
   49C      H3' 1076   6.977   6.569   2.788 -2.0896 -0.9254 -0.8930
   49C      C2' 1077   6.925   6.459   2.965  0.2063 -0.6766 -0.2042
   49C     H2'1 1078   6.827   6.488   2.927  0.6507  0.0408 -0.8350
   49C      O2' 1079   6.923   6.322   3.005 -0.3241 -0.4600 -0.3132
   49C     HO'2 1080   6.880   6.274   2.934 -2.6895  0.1254  0.6135
   49C      O3' 1081   7.036   6.364   2.764  1.1770  0.0758 -0.5561
   50U        P 1082   6.941   6.330   2.654 -0.3457 -0.0157  0.1558
   50U      O1P 1083   6.985   6.208   2.595  0.6630  0.6755 -0.5365
   50U      O2P 1084   6.924   6.446   2.571  0.1782 -0.3740  0.3330
   50U      O5' 1085   6.809   6.306   2.731  0.3217  0.5766 -0.0688
   50U      C5' 1086   6.767   6.184   2.775 -0.0524 -0.0480  0.7217
   50U     H5'1 1087   6.838   6.142   2.846  0.5774  4.0153  2.7754
   50U     H5'2 1088   6.751   6.116   2.691  1.0706 -0.4543  0.8167
   50U      C4' 1089   6.629   6.189   2.839  0.4279 -0.4881 -1.1435
   50U      H4' 1090   6.611   6.085   2.863  3.3784 -1.1886 -1.5381
   50U      O4' 1091   6.642   6.281   2.956 -0.0601 -0.2703  0.2762
   50U      C1' 1092   6.513   6.339   2.977 -0.0909  0.9510  0.9201
   50U      H1' 1093   6.475   6.307   3.074 -1.0882 -2.0421 -0.3734
   50U       N1 1094   6.500   6.482   2.962 -0.2039  0.7713 -0.0885
   50U       C6 1095   6.567   6.558   2.870 -0.3947 -0.8750  0.1190
   50U       H6 1096   6.647   6.520   2.808 -0.3437  1.5865 -1.4448
   50U       C5 1097   6.536   6.691   2.852 -0.0236  0.3160 -0.0154
   50U       H5 1098   6.598   6.747   2.784 -0.3447 -1.3237 -1.7557
   50U       C4 1099   6.430   6.754   2.926  0.4275  0.7669  0.2795
   50U       O4 1100   6.406   6.875   2.924 -0.1050 -0.1390 -0.0591
   50U       N3 1101   6.362   6.675   3.015 -0.3469  0.6893  0.3649
   50U       H3 1102   6.277   6.699   3.062 -0.3390 -0.9530  1.2826
   50U       C2 1103   6.389   6.538   3.031 -0.3455 -0.4146  0.3554
   50U       O2 1104   6.312   6.475   3.097 -0.0990 -0.4607  0.7316
   50U      C3' 1105   6.511   6.235   2.755  0.4974  0.1449  0.2089
   50U      H3' 1106   6.546   6.325   2.706 -2.6043  1.0612 -0.5105
   50U      C2' 1107   6.419   6.275   2.875  0.0113  0.1419  0.1501
   50U     H2'1 1108   6.346   6.350   2.843 -0.3037  0.5175  1.6529
   50U      O2' 1109   6.347   6.178   2.951  0.6571  0.5720  0.3938
   50U     HO'2 1110   6.258   6.206   2.970  0.5188  2.1505 -2.0101
   50U      O3' 1111   6.469   6.128   2.681  0.8666 -0.3255  0.3995
   51A        P 1112   6.388   6.133   2.542  0.0692 -0.2316 -0.0345
   51A      O1P 1113   6.368   5.994   2.491  1.3088 -0.6883  0.2430
   51A      O2P 1114   6.456   6.236   2.463 -0.1767  0.5809 -0.0852
   51A      O5' 1115   6.249   6.205   2.581  0.1230  0.1531 -0.1952
   51A      C5' 1116   6.153   6.126   2.653  0.6438  0.5035  0.5010
   51A     H5'1 1117   6.201   6.070   2.733 -0.2939 -0.0377  0.7009
   51A     H5'2 1118   6.113   6.050   2.586  2.2844  0.7792 -0.8499
   51A      C4' 1119   6.036   6.190   2.714 -0.5547  0.0867  0.2605
   51A      H4' 1120   5.982   6.107   2.759  0.4902 -1.0196 -0.4572
   51A      O4' 1121   6.073   6.293   2.802  0.2558 -0.3669 -0.2061
   51A      C1' 1122   5.970   6.392   2.799  0.5906 -0.0159 -0.1365
   51A      H1' 1123   5.930   6.413   2.899 -0.0206 -2.7786  0.2907
   51A       N9 1124   6.032   6.520   2.758  0.5342 -0.6040  0.6660
   51A       C8 1125   6.151   6.549   2.700 -0.5566 -0.7213 -0.5512
   51A       H8 1126   6.205   6.472   2.647  0.8217 -0.3317  0.2480
   51A       N7 1127   6.187   6.674   2.707  0.0061 -0.1920 -0.2503
   51A       C5 1128   6.081   6.739   2.773  0.1956  0.2356  0.5009
   51A       C6 1129   6.044   6.871   2.813  0.4662 -0.5136 -0.4155
   51A       N6 1130   6.116   6.983   2.792 -0.7807 -0.1766 -0.0572
   51A      H61 1131   6.211   6.969   2.759 -0.9896 -1.2948 -0.2235
   51A      H62 1132   6.080   7.069   2.832 -3.0738  0.2210 -2.6989
   51A       N1 1133   5.918   6.899   2.864 -0.5492  0.4275  0.0789
   51A       C2 1134   5.844   6.799   2.893  0.0396 -0.1281  0.2902
   51A       H2 1135   5.747   6.822   2.934 -0.4404 -0.8975 -0.4018
   51A       N3 1136   5.869   6.671   2.869  0.6351  0.5894 -0.1138
   51A       C4 1137   5.987   6.644   2.806  0.2365  0.4307  0.1825
   51A      C3' 1138   5.943   6.259   2.614  0.2358  0.5831  0.4309
   51A      H3' 1139   5.991   6.333   2.550 -1.1534  0.1334 -1.2164
   51A      C2' 1140   5.861   6.340   2.712  0.0736  0.6288  0.5478
   51A     H2'1 1141   5.815   6.421   2.656 -0.8493 -1.1564 -1.4282
   51A      O2' 1142   5.763   6.261   2.773 -0.0596 -0.0940 -0.5406
   51A     HO'2 1143   5.731   6.196   2.710 -2.0820  0.7600 -0.4751
   51A      O3' 1144   5.874   6.167   2.531 -0.5166 -0.0295 -0.3065
   52U        P 1145   5.810   6.215   2.392 -0.3691  0.5021  0.0898
   52U      O1P 1146   5.741   6.096   2.347  0.1913 -0.2582  0.2418
   52U      O2P 1147   5.914   6.285   2.317 -0.3155 -0.1659 -0.0471
   52U      O5' 1148   5.701   6.317   2.450 -0.4083  0.2818 -0.0193
   52U      C5' 1149   5.574   6.284   2.487  0.3755 -0.7091  0.1306
   52U     H5'1 1150   5.586   6.242   2.587 -1.3022 -0.0528  0.6326
   52U     H5'2 1151   5.522   6.206   2.431 -0.4767 -1.6702  2.1677
   52U      C4' 1152   5.480   6.405   2.501  0.3513 -0.7591  0.0187
   52U      H4' 1153   5.386   6.367   2.542 -0.6724  0.7769 -0.7765
   52U      O4' 1154   5.536   6.502   2.588  0.1379 -0.0543 -0.7393
   52U      C1' 1155   5.499   6.634   2.548  0.4304  0.5686  0.3986
   52U      H1' 1156   5.443   6.677   2.631  1.5935  0.1674  1.4275
   52U       N1 1157   5.631   6.712   2.519 -0.0414 -0.0651 -0.0179
   52U       C6 1158   5.744   6.658   2.462 -0.2769 -0.0665  0.2478
   52U       H6 1159   5.745   6.557   2.424  0.0460  0.0734 -0.1308
   52U       C5 1160   5.861   6.727   2.454 -0.2804 -0.6516  0.6341
   52U       H5 1161   5.949   6.682   2.410  0.0013  0.8550 -0.4498
   52U       C4 1162   5.871   6.862   2.506  0.8306  0.8663  0.3711
   52U       O4 1163   5.966   6.929   2.486 -0.2066 -1.0639 -0.4998
   52U       N3 1164   5.755   6.907   2.571 -0.0972 -0.3641  0.4217
   52U       H3 1165   5.756   7.002   2.605  1.5757  0.6255 -2.1020
   52U       C2 1166   5.628   6.846   2.565  0.2394  0.9384  0.1179
   52U       O2 1167   5.528   6.905   2.602 -0.1952 -0.2819  0.2505
   52U      C3' 1168   5.456   6.480   2.371 -0.6955 -0.1742  0.1671
   52U      H3' 1169   5.556   6.491   2.327 -1.1460 -0.1196 -0.8688
   52U      C2' 1170   5.415   6.618   2.424  0.1958 -0.0726 -0.1937
   52U     H2'1 1171   5.432   6.697   2.351  0.6192 -2.6361 -3.0276
   52U      O2' 1172   5.280   6.635   2.472  0.4182 -0.0637 -0.0239
   52U     HO'2 1173   5.229   6.673   2.400 -0.3195 -2.7827 -1.0595
   52U      O3' 1174   5.371   6.410   2.279 -0.2332 -0.6582 -0.0940
   53U        P 1175   5.357   6.457   2.132  0.3733 -0.4640  0.4342
   53U      O1P 1176   5.254   6.370   2.083  0.4236 -0.5284 -0.0733
   53U      O2P 1177   5.483   6.481   2.063  0.1995  0.3195 -0.1880
   53U      O5' 1178   5.292   6.602   2.146  0.1065 -0.2587  0.0305
   53U      C5' 1179   5.151   6.624   2.164 -0.2137  0.2208 -0.0455
   53U     H5'1 1180   5.116   6.576   2.255  0.0118 -1.5446 -0.8296
   53U     H5'2 1181   5.107   6.569   2.081  1.0542 -1.5599  0.3920
   53U      C4' 1182   5.128   6.775   2.163  0.0130  0.4386  0.9547
   53U      H4' 1183   5.023   6.801   2.181 -0.2322  1.6195 -1.6884
   53U      O4' 1184   5.198   6.845   2.269  0.2580  0.9418 -0.2246
   53U      C1' 1185   5.240   6.967   2.218  0.0264 -0.6143  0.0300
   53U      H1' 1186   5.194   7.040   2.284 -0.9564 -0.4694 -0.7780
   53U       N1 1187   5.389   6.993   2.209  0.2268  0.1562 -1.3593
   53U       C6 1188   5.477   6.885   2.181 -0.4948 -0.3571  0.7223
   53U       H6 1189   5.442   6.789   2.148 -2.3463  0.0407  1.4196
   53U       C5 1190   5.611   6.904   2.197  0.2114 -0.1930  0.2076
   53U       H5 1191   5.673   6.822   2.163 -1.4975 -0.5880 -2.2322
   53U       C4 1192   5.671   7.017   2.254  0.2562  0.3772 -0.6708
   53U       O4 1193   5.787   7.028   2.285  0.5338 -0.2527  0.3345
   53U       N3 1194   5.584   7.116   2.289 -0.6934 -0.0280  0.0821
   53U       H3 1195   5.631   7.202   2.313  0.3863 -0.4435 -0.5220
   53U       C2 1196   5.437   7.111   2.264 -0.1275  0.2237 -0.5243
   53U       O2 1197   5.362   7.207   2.290 -0.1046 -0.2137 -0.4552
   53U      C3' 1198   5.169   6.833   2.027 -0.5676 -0.1087 -0.1358
   53U      H3' 1199   5.268   6.798   1.999 -0.4809 -1.6495  1.8775
   53U      C2' 1200   5.186   6.977   2.074  0.1023 -0.7777  0.2178
   53U     H2'1 1201   5.254   7.029   2.006 -0.1742 -0.0767  0.4709
   53U      O2' 1202   5.058   7.043   2.085 -0.2374 -0.2571  0.1385
   53U     HO'2 1203   5.065   7.137   2.102 -1.3826  0.3344 -2.1922
   53U      O3' 1204   5.061   6.829   1.922 -0.1359  0.1146  0.1350
   54C        P 1205   5.110   6.846   1.766  0.5066 -0.0947 -0.1456
   54C      O1P 1206   4.999   6.828   1.673  0.0593  0.1478  0.1568
   54C      O2P 1207   5.236   6.768   1.753  0.8096  0.1905 -0.1458
   54C      O5' 1208   5.150   6.997   1.741 -0.5500  0.3353 -0.3038
   54C      C5' 1209   5.055   7.100   1.752  0.1862  0.1052 -0.1566
   54C     H5'1 1210   4.996   7.077   1.841 -2.8255  0.5703 -1.9078
   54C     H5'2 1211   4.992   7.105   1.663 -0.4340  0.2746  0.2837
   54C      C4' 1212   5.118   7.240   1.784  0.5080  0.4588  0.3934
   54C      H4' 1213   5.036   7.312   1.787  0.3679  0.4105 -1.1330
   54C      O4' 1214   5.197   7.245   1.900 -0.1036 -0.2037 -0.2778
   54C      C1' 1215   5.305   7.335   1.880  0.7914 -0.4328 -0.0410
   54C      H1' 1216   5.282   7.405   1.960 -3.1598 -2.0640  0.4957
   54C       N1 1217   5.431   7.259   1.901  0.0344  0.2608  0.1223
   54C       C6 1218   5.447   7.134   1.855  0.1496  0.4416 -0.1035
   54C       H6 1219   5.366   7.075   1.815 -0.7500  0.9855  0.8588
   54C       C5 1220   5.567   7.075   1.874  0.6803  0.0156 -0.0671
   54C       H5 1221   5.579   6.971   1.850 -1.4143 -0.1874 -0.4491
   54C       C4 1222   5.667   7.148   1.938 -0.3075 -0.2827  0.2676
   54C       N4 1223   5.779   7.089   1.955 -0.1915 -0.3132 -0.1432
   54C      H41 1224   5.789   6.992   1.928  1.2839 -1.1585  2.9542
   54C      H42 1225   5.858   7.137   1.995 -0.4164 -1.5227  1.8816
   54C       N3 1226   5.662   7.271   1.968 -0.1083 -0.4338  0.1049
   54C       C2 1227   5.545   7.331   1.945  0.3945  0.0326  0.8464
   54C       O2 1228   5.542   7.452   1.960 -0.1829 -0.6690  0.4215
   54C      C3' 1229   5.212   7.287   1.672  0.7884 -0.1127 -0.4618
   54C      H3' 1230   5.277   7.204   1.644 -0.1261 -0.4822 -1.5776
   54C      C2' 1231   5.293   7.390   1.744 -0.7232 -0.0488 -0.4468
   54C     H2'1 1232   5.391   7.399   1.697  0.1023  0.0205  1.2207
   54C      O2' 1233   5.223   7.514   1.777  0.3579 -0.8160  0.9362
   54C     HO'2 1234   5.282   7.589   1.781 -0.8855  0.2681  0.0526
   54C      O3' 1235   5.130   7.338   1.565  0.1192 -0.3537  0.0264
   55C        P 1236   5.174   7.332   1.412 -0.3144  0.1311 -0.6126
   55C      O1P 1237   5.058   7.387   1.335  0.1735  0.0151  0.1430
   55C      O2P 1238   5.227   7.200   1.380 -0.0469 -0.2681 -0.5420
   55C      O5' 1239   5.297   7.436   1.405  0.1935  0.1708  0.1815
   55C      C5' 1240   5.264   7.577   1.434  0.0215 -0.3310  0.3684
   55C     H5'1 1241   5.193   7.588   1.515  0.8463  1.2812  0.9051
   55C     H5'2 1242   5.224   7.629   1.347  1.9168  1.9385  0.7737
   55C      C4' 1243   5.388   7.658   1.457 -0.2670 -0.4323  0.8106
   55C      H4' 1244   5.363   7.764   1.466 -0.2637 -0.4655  1.2166
   55C      O4' 1245   5.462   7.625   1.566 -0.3701  0.5856 -0.0069
   55C      C1' 1246   5.600   7.653   1.539  0.5617  0.3027  0.3215
   55C      H1' 1247   5.634   7.728   1.611  0.3520 -0.1355  0.8879
   55C       N1 1248   5.676   7.528   1.549 -1.3562  0.4708  0.4280
   55C       C6 1249   5.619   7.400   1.548 -0.1725  0.5976 -0.0812
   55C       H6 1250   5.514   7.386   1.527  0.0239  1.0591 -1.4749
   55C       C5 1251   5.686   7.291   1.585  0.5012 -0.3606 -0.7465
   55C       H5 1252   5.637   7.195   1.591  1.1058 -0.6038  0.5043
   55C       C4 1253   5.821   7.309   1.628  0.2195 -0.2294 -0.2954
   55C       N4 1254   5.886   7.208   1.676 -0.0221  0.2656 -0.0611
   55C      H41 1255   5.827   7.126   1.682  0.6764 -0.2207  0.2682
   55C      H42 1256   5.980   7.217   1.711 -0.5864  1.0492  1.2891
   55C       N3 1257   5.887   7.421   1.621  0.1952  0.4517 -0.4037
   55C       C2 1258   5.813   7.531   1.584  0.7376 -1.1648 -0.1701
   55C       O2 1259   5.884   7.629   1.588 -0.1500 -0.1787  0.6741
   55C      C3' 1260   5.482   7.639   1.336  0.1764  0.4493  0.3636
   55C      H3' 1261   5.493   7.531   1.329 -1.5622  0.2370  0.6346
   55C      C2' 1262   5.611   7.696   1.400  0.0595 -0.4599 -0.2840
   55C     H2'1 1263   5.692   7.656   1.339 -0.8923 -0.8993 -1.2926
   55C      O2' 1264   5.601   7.835   1.391 -0.4205 -0.2395 -0.0103
   55C     HO'2 1265   5.552   7.859   1.312 -0.9021 -0.0361  0.3464
   55C      O3' 1266   5.446   7.702   1.218 -0.1439  0.1084 -0.1480
   56G        P 1267   5.451   7.627   1.078  0.0709  0.1709  0.1657
   56G      O1P 1268   5.387   7.715   0.980  0.0459  0.0046 -0.3475
   56G      O2P 1269   5.408   7.487   1.088  0.4705 -0.1715  0.2729
   56G      O5' 1270   5.610   7.619   1.051  0.3025  0.2689  0.1686
   56G      C5' 1271   5.685   7.744   1.047  0.3552  0.0314 -0.8604
   56G     H5'1 1272   5.655   7.817   1.122  1.8505 -0.4592  0.2635
   56G     H5'2 1273   5.665   7.797   0.954  0.9212 -0.6963 -1.4122
   56G      C4' 1274   5.833   7.717   1.052  0.0815  0.3716  0.1573
   56G      H4' 1275   5.890   7.806   1.026  3.5966 -1.7815 -0.2407
   56G      O4' 1276   5.875   7.696   1.194  0.8561 -0.1963  0.0306
   56G      C1' 1277   5.988   7.614   1.178 -0.6187  0.0099  0.2716
   56G      H1' 1278   6.067   7.660   1.238 -0.0994 -0.2497 -0.1981
   56G       N9 1279   5.966   7.479   1.238 -0.1770  0.1326  0.0269
   56G       C8 1280   5.848   7.406   1.260 -0.7807  0.3165  0.6459
   56G       H8 1281   5.750   7.445   1.236  0.2890  1.1605 -2.9759
   56G       N7 1282   5.874   7.285   1.309  0.6419 -0.2935  0.1059
   56G       C5 1283   6.009   7.274   1.314  0.5977  0.1150 -0.0503
   56G       C6 1284   6.099   7.183   1.374 -0.3320  0.4419 -0.4956
   56G       O6 1285   6.081   7.081   1.443  0.4778  0.2172 -0.7154
   56G       N1 1286   6.227   7.197   1.338 -0.2304  0.6068 -0.9718
   56G       H1 1287   6.292   7.126   1.367 -0.5501  1.2082  1.4926
   56G       C2 1288   6.271   7.319   1.287  0.6688  0.6635 -0.4316
   56G       N2 1289   6.398   7.334   1.271 -0.2366  0.2025  0.1394
   56G      H21 1290   6.468   7.268   1.302  0.0189 -0.2150 -1.2614
   56G      H22 1291   6.434   7.424   1.242 -1.9826  0.3095 -1.9783
   56G       N3 1292   6.192   7.422   1.257 -0.2759  0.3874 -0.5405
   56G       C4 1293   6.063   7.391   1.272 -0.5062  0.1190  0.6154
   56G      C3' 1294   5.889   7.609   0.961  0.0162 -0.5063 -0.6153
   56G      H3' 1295   5.834   7.520   0.989 -1.1941  1.2294  3.2126
   56G      C2' 1296   6.028   7.606   1.028 -0.1767  0.4250  0.8491
   56G     H2'1 1297   6.068   7.507   1.007 -0.3606  1.1864 -4.3522
   56G      O2' 1298   6.120   7.705   1.004  0.1044 -0.2750  0.8206
   56G     HO'2 1299   6.167   7.714   0.921  0.9393  0.7778  1.3872
   56G      O3' 1300   5.885   7.649   0.822 -0.0836 -0.0415 -0.2785
   57U        P 1301   5.900   7.545   0.705  0.2384  0.4630  0.0199
   57U      O1P 1302   5.875   7.612   0.578 -0.3293 -0.1443  0.2530
   57U      O2P 1303   5.814   7.426   0.730  0.3448 -0.4332 -0.2321
   57U      O5' 1304   6.048   7.498   0.714  0.5296  0.1862 -0.2489
   57U      C5' 1305   6.158   7.581   0.674 -0.5843  0.0743 -0.0649
   57U     H5'1 1306   6.160   7.683   0.712 -0.1711  0.1349 -0.2440
   57U     H5'2 1307   6.145   7.583   0.566 -1.7255 -1.8272 -0.0193
   57U      C4' 1308   6.296   7.509   0.706 -0.9132 -0.0937 -0.1011
   57U      H4' 1309   6.385   7.568   0.684 -0.5549  0.0946  1.7236
   57U      O4' 1310   6.303   7.476   0.845  0.2208 -0.3919  0.9548
   57U      C1' 1311   6.378   7.357   0.858 -0.3134  0.8451 -0.1344
   57U      H1' 1312   6.469   7.383   0.912  0.5614  0.4519 -1.3910
   57U       N1 1313   6.303   7.244   0.928 -0.0243  0.4488 -0.5560
   57U       C6 1314   6.164   7.242   0.931 -0.1721 -0.3887  0.1165
   57U       H6 1315   6.114   7.322   0.879  1.1995  0.0360 -0.5876
   57U       C5 1316   6.095   7.152   1.005 -0.0256 -0.3862  0.5739
   57U       H5 1317   5.987   7.153   1.007 -0.1129 -2.4058 -0.3029
   57U       C4 1318   6.164   7.045   1.078 -0.2778 -0.3190  0.3757
   57U       O4 1319   6.112   6.962   1.151 -0.0046 -0.0541  0.5530
   57U       N3 1320   6.305   7.039   1.051  0.6775  0.4018 -0.2446
   57U       H3 1321   6.347   6.965   1.106  1.3523  0.4274 -0.7209
   57U       C2 1322   6.370   7.141   0.992  0.5673  0.3195 -0.4297
   57U       O2 1323   6.491   7.135   0.984  1.3358  0.1240 -0.5426
   57U      C3' 1324   6.310   7.385   0.623 -0.1383  0.0234 -0.9278
   57U      H3' 1325   6.215   7.336   0.639 -0.4953  0.5031 -1.5470
   57U      C2' 1326   6.420   7.321   0.712 -0.0445  0.4661 -0.3666
   57U     H2'1 1327   6.417   7.213   0.702 -1.8019  0.5288 -0.7327
   57U      O2' 1328   6.557   7.356   0.681  0.1889 -0.2336 -0.0614
   57U     HO'2 1329   6.596   7.268   0.674 -1.3500 -1.0131  0.6815
   57U      O3' 1330   6.343   7.403   0.491  0.4274  0.1908  0.4551
   58A        P 1331   6.337   7.285   0.389  0.2458  0.2118  0.0473
   58A      O1P 1332   6.397   7.332   0.265  0.1678 -0.0371  0.3407
   58A      O2P 1333   6.203   7.213   0.385  0.0069  0.0996  0.1007
   58A      O5' 1334   6.439   7.169   0.443  0.0994 -0.1433  0.3965
   58A      C5' 1335   6.575   7.180   0.421 -0.2664  0.6595 -0.2655
   58A     H5'1 1336   6.607   7.282   0.444  1.7398  0.5334 -2.1600
   58A     H5'2 1337   6.589   7.159   0.315  0.6947 -0.7877  0.1217
   58A      C4' 1338   6.659   7.078   0.497 -0.2599 -0.2288  0.0349
   58A      H4' 1339   6.766   7.097   0.485 -0.0300 -1.7263 -0.4225
   58A      O4' 1340   6.622   7.079   0.634 -1.0079 -0.0005 -0.0360
   58A      C1' 1341   6.632   6.946   0.689 -0.2841  0.0173  0.3532
   58A      H1' 1342   6.702   6.948   0.772 -1.7800  1.2149  1.6469
   58A       N9 1343   6.496   6.888   0.729 -0.2145 -0.0758  0.5672
   58A       C8 1344   6.370   6.929   0.685 -0.2142 -0.5405 -0.0646
   58A       H8 1345   6.354   6.997   0.603 -2.6612  0.6235  1.2662
   58A       N7 1346   6.267   6.878   0.753  0.0883 -0.8546 -0.0348
   58A       C5 1347   6.327   6.782   0.837 -0.0655 -0.7595  0.3835
   58A       C6 1348   6.283   6.692   0.932 -0.6616 -0.3030 -0.2745
   58A       N6 1349   6.155   6.674   0.972 -0.4623  0.0082 -0.2280
   58A      H61 1350   6.078   6.711   0.918 -0.4701  1.0711  0.4703
   58A      H62 1351   6.140   6.605   1.044 -2.4706  0.2627 -0.3460
   58A       N1 1352   6.361   6.615   0.997 -0.2160  0.2795 -0.2948
   58A       C2 1353   6.487   6.623   0.968  0.2583  0.5585 -0.4131
   58A       H2 1354   6.544   6.546   1.017 -0.9908 -0.3178 -0.2990
   58A       N3 1355   6.553   6.703   0.881 -0.8261 -0.2316 -0.6083
   58A       C4 1356   6.465   6.788   0.821  0.2685  0.0595  0.0421
   58A      C3' 1357   6.623   6.932   0.463 -0.6962  0.6417 -0.0860
   58A      H3' 1358   6.515   6.918   0.467 -0.3902 -2.4215  0.2189
   58A      C2' 1359   6.679   6.853   0.583 -0.5324  0.2997  0.5914
   58A     H2'1 1360   6.638   6.753   0.591  3.0580 -1.2026  2.2080
   58A      O2' 1361   6.819   6.852   0.588  0.0676  0.1184 -0.0159
   58A     HO'2 1362   6.864   6.792   0.527 -0.6397 -1.4027  0.8896
   58A      O3' 1363   6.666   6.888   0.334  0.7568  0.0124 -0.2299
   59C        P 1364   6.575   6.801   0.237  0.1520 -0.1556  0.2133
   59C      O1P 1365   6.648   6.775   0.111  0.1697  0.7973  0.2639
   59C      O2P 1366   6.433   6.858   0.223 -0.0472 -0.6959 -0.6819
   59C      O5' 1367   6.569   6.668   0.319 -0.9618  0.2191 -0.2962
   59C      C5' 1368   6.691   6.583   0.336  0.6526 -1.1086 -0.3724
   59C     H5'1 1369   6.765   6.648   0.381 -1.5157  1.1450  0.1723
   59C     H5'2 1370   6.726   6.543   0.241 -0.1848  0.8977 -1.6003
   59C      C4' 1371   6.664   6.461   0.422 -0.5134 -0.0410 -0.0492
   59C      H4' 1372   6.761   6.416   0.441 -0.9843 -1.7150 -1.3141
   59C      O4' 1373   6.616   6.496   0.551  0.1680 -0.4066  0.2624
   59C      C1' 1374   6.514   6.403   0.584 -0.1103 -0.0300 -0.8431
   59C      H1' 1375   6.554   6.366   0.678 -1.7710 -1.1888 -0.5599
   59C       N1 1376   6.377   6.463   0.604  0.3731 -0.3331  0.0300
   59C       C6 1377   6.334   6.577   0.541 -0.2092  0.0331  0.6077
   59C       H6 1378   6.400   6.627   0.471 -1.2170 -0.0466 -0.4226
   59C       C5 1379   6.206   6.616   0.558 -0.4580  0.4412  0.0190
   59C       H5 1380   6.181   6.711   0.513  0.6139  1.1042  0.7716
   59C       C4 1381   6.125   6.538   0.647  0.1563 -1.4559  0.2568
   59C       N4 1382   6.005   6.588   0.688 -0.0563  0.1264  0.1280
   59C      H41 1383   5.975   6.675   0.647 -0.9482 -1.2157 -2.2820
   59C      H42 1384   5.951   6.548   0.764 -3.3737 -0.9155 -2.5332
   59C       N3 1385   6.162   6.433   0.711  0.0404  0.1810 -0.0103
   59C       C2 1386   6.287   6.392   0.683 -0.1280  0.1563  0.3172
   59C       O2 1387   6.328   6.290   0.730 -0.2969  1.0343  0.3138
   59C      C3' 1388   6.575   6.359   0.356 -0.2741 -0.9627 -0.9269
   59C      H3' 1389   6.496   6.422   0.313  0.5720 -0.9843 -2.5918
   59C      C2' 1390   6.528   6.284   0.480  0.3738 -0.0932  0.1064
   59C     H2'1 1391   6.428   6.242   0.467  0.1966  0.6097 -0.9311
   59C      O2' 1392   6.627   6.196   0.544 -0.1888  0.1883  0.4964
   59C     HO'2 1393   6.666   6.149   0.470 -1.0022  1.7552 -1.0301
   59C      O3' 1394   6.641   6.274   0.264  0.0395  0.2161 -0.2935
   60U        P 1395   6.562   6.217   0.137  0.0177 -0.4628  0.4017
   60U      O1P 1396   6.637   6.099   0.096 -0.1755  0.0448 -0.0104
   60U      O2P 1397   6.536   6.324   0.042  0.2708 -0.4852 -0.1932
   60U      O5' 1398   6.421   6.164   0.191  0.1626 -0.2961  0.2586
   60U      C5' 1399   6.404   6.037   0.257  0.0160 -0.6069  0.4179
   60U     H5'1 1400   6.460   6.035   0.350  1.9388  2.4721 -0.5215
   60U     H5'2 1401   6.430   5.956   0.189 -2.0131  0.4903 -1.7973
   60U      C4' 1402   6.257   6.013   0.307 -0.0061  0.8096  0.3128
   60U      H4' 1403   6.252   5.921   0.364 -3.8955  0.1755 -0.7606
   60U      O4' 1404   6.223   6.105   0.403  0.2266  0.4853 -0.0977
   60U      C1' 1405   6.084   6.140   0.384 -0.0970  0.2016 -0.0262
   60U      H1' 1406   6.043   6.117   0.482  0.1303 -0.2819 -0.0416
   60U       N1 1407   6.070   6.285   0.357 -0.6338  0.1325 -0.4845
   60U       C6 1408   6.169   6.353   0.285  0.9053 -0.4057 -0.2046
   60U       H6 1409   6.266   6.308   0.271  0.8090 -0.1302 -1.9940
   60U       C5 1410   6.154   6.488   0.253 -0.2691  0.0399 -0.0801
   60U       H5 1411   6.229   6.539   0.194  0.4927 -0.7984  0.1430
   60U       C4 1412   6.032   6.556   0.279  0.6626 -0.2401  0.4622
   60U       O4 1413   6.001   6.666   0.232  0.2266 -0.2476 -0.7945
   60U       N3 1414   5.948   6.488   0.360 -0.2973 -0.5071 -0.4319
   60U       H3 1415   5.875   6.543   0.403  0.5247 -0.3447  0.8264
   60U       C2 1416   5.956   6.357   0.400 -0.1741 -0.1746 -0.3088
   60U       O2 1417   5.861   6.318   0.460  0.2194 -0.1433 -0.0493
   60U      C3' 1418   6.148   6.003   0.195 -0.2337  0.4642 -0.5315
   60U      H3' 1419   6.163   6.069   0.110 -4.5830  1.8689 -0.4026
   60U      C2' 1420   6.024   6.057   0.272 -0.0587  0.7195  0.3081
   60U     H2'1 1421   5.949   6.111   0.214  0.0933 -0.2204 -0.7926
   60U      O2' 1422   5.963   5.945   0.339  0.1265  0.1631  0.4970
   60U     HO'2 1423   5.891   5.919   0.281 -0.5368  2.3688  0.2196
   60U      O3' 1424   6.114   5.874   0.150  0.0331 -0.4509  0.0165
   61U        P 1425   6.201   5.783   0.064 -0.0765  0.0777  0.0902
   61U      O1P 1426   6.114   5.686  -0.003  0.5938 -0.3516 -0.5687
   61U      O2P 1427   6.317   5.731   0.144 -0.0237 -0.0984 -0.1048
   61U      O5' 1428   6.254   5.878  -0.053  0.6068  0.0379 -0.2614
   61U      C5' 1429   6.315   5.829  -0.167  0.7688  0.1762 -0.1077
   61U     H5'1 1430   6.235   5.776  -0.219 -0.3560  0.7193  1.0227
   61U     H5'2 1431   6.396   5.759  -0.146  1.3074  1.2173  1.4494
   61U      C4' 1432   6.356   5.934  -0.275 -0.5220  0.5563 -0.1869
   61U      H4' 1433   6.425   5.893  -0.348  0.6368  1.2618  0.4869
   61U      O4' 1434   6.237   5.977  -0.342  0.0333  0.2306 -0.1682
   61U      C1' 1435   6.226   6.116  -0.348  0.0527  0.4859  0.2098
   61U      H1' 1436   6.286   6.170  -0.421 -0.8697  1.4755  0.1467
   61U       N1 1437   6.082   6.153  -0.365 -0.5506 -0.6755  0.4447
   61U       C6 1438   5.982   6.082  -0.308 -0.3464  0.1632 -0.1088
   61U       H6 1439   6.015   5.996  -0.252  1.1864 -1.1650 -2.8129
   61U       C5 1440   5.849   6.108  -0.329  0.2567  0.5846  0.3833
   61U       H5 1441   5.779   6.047  -0.274  1.0763 -0.7953 -0.0668
   61U       C4 1442   5.804   6.216  -0.420 -0.0135  0.1706 -0.1350
   61U       O4 1443   5.686   6.243  -0.456 -0.5618 -1.2917 -0.1433
   61U       N3 1444   5.911   6.291  -0.471 -0.0308 -0.1263  0.5886
   61U       H3 1445   5.884   6.361  -0.537 -0.5122 -0.4915  0.3904
   61U       C2 1446   6.049   6.267  -0.448 -0.4186 -0.1329  0.5762
   61U       O2 1447   6.134   6.343  -0.503 -0.3216  0.0972  0.0367
   61U      C3' 1448   6.413   6.066  -0.218 -0.9507 -0.2017  0.2944
   61U      H3' 1449   6.449   6.051  -0.117 -0.6347  1.3963  0.4448
   61U      C2' 1450   6.294   6.157  -0.215 -0.6454 -0.1614 -0.2005
   61U     H2'1 1451   6.242   6.137  -0.121 -0.6482  2.6437  0.5098
   61U      O2' 1452   6.320   6.295  -0.207  0.0124 -0.4275 -0.0930
   61U     HO'2 1453   6.405   6.305  -0.164  0.6793 -0.8950 -1.2559
   61U      O3' 1454   6.519   6.115  -0.300  0.1515 -0.0557 -0.1252
   61U      H3T 1455   6.573   6.176  -0.250  0.8220  1.1633 -2.2291
   62G      O5' 1456   5.654   6.255   1.515  0.5322  0.0701  0.7506
   62G      H5T 1457   5.744   6.283   1.531  0.4845 -1.0831  3.6548
   62G      C5' 1458   5.633   6.119   1.552  0.4480  0.1833 -0.4133
   62G     H5'1 1459   5.528   6.094   1.532 -0.3442  2.1632  0.9292
   62G     H5'2 1460   5.643   6.115   1.660 -0.8075 -0.9481 -0.3125
   62G      C4' 1461   5.724   6.012   1.504 -0.6055  0.0967  0.1206
   62G      H4' 1462   5.696   5.929   1.569 -1.0742 -0.6804 -1.0268
   62G      O4' 1463   5.702   5.970   1.371  0.2235 -0.2303 -0.2944
   62G      C1' 1464   5.822   5.997   1.294  0.0394  0.3913 -0.7243
   62G      H1' 1465   5.825   5.929   1.209 -1.9240  0.7624 -1.1393
   62G       N9 1466   5.823   6.132   1.227 -0.0261  0.1350 -0.2624
   62G       C8 1467   5.722   6.221   1.221 -0.7463 -0.1539 -0.0536
   62G       H8 1468   5.634   6.205   1.281 -1.1671  1.6617 -0.1179
   62G       N7 1469   5.742   6.320   1.139 -0.1953  0.1190 -0.0269
   62G       C5 1470   5.860   6.289   1.074 -0.0616  0.7267  0.6027
   62G       C6 1471   5.920   6.350   0.959  0.7795 -0.3628 -0.2304
   62G       O6 1472   5.892   6.453   0.899  0.9769 -0.8486  0.2367
   62G       N1 1473   6.037   6.283   0.921  0.5026 -0.1535 -0.3415
   62G       H1 1474   6.078   6.319   0.835 -1.2629 -0.1035 -1.2028
   62G       C2 1475   6.086   6.168   0.980 -0.4898  0.3234  0.1493
   62G       N2 1476   6.189   6.113   0.926  0.2956 -0.1500  0.0731
   62G      H21 1477   6.241   6.161   0.854  2.0549 -0.1232  1.2892
   62G      H22 1478   6.229   6.034   0.974 -0.0103  0.7410  1.8781
   62G       N3 1479   6.029   6.107   1.083  0.4752  0.2290  0.0227
   62G       C4 1480   5.916   6.175   1.130 -0.1875 -0.0179  0.6571
   62G      C3' 1481   5.871   6.036   1.518  0.7241 -0.2619  0.1720
   62G      H3' 1482   5.893   6.143   1.513 -0.2496 -0.0617 -0.0351
   62G      C2' 1483   5.935   5.970   1.393  0.4428  0.8162  0.1313
   62G     H2'1 1484   6.025   6.020   1.357  0.9918 -1.9043 -2.6681
   62G      O2' 1485   5.968   5.831   1.400  0.4536  0.7178 -0.0443
   62G     HO'2 1486   5.891   5.782   1.430 -0.3737  0.7095 -2.0112
   62G      O3' 1487   5.925   5.985   1.632  0.2407  0.1688 -0.3785
   63U        P 1488   6.034   6.060   1.718 -0.1658  0.0928 -0.2685
   63U      O1P 1489   6.060   5.966   1.824  0.6185  0.6343 -0.3060
   63U      O2P 1490   5.981   6.191   1.756 -0.9288  0.3586  0.3752
   63U      O5' 1491   6.172   6.065   1.638  0.1258  0.0994  0.1068
   63U      C5' 1492   6.240   5.939   1.605  0.3411 -0.5085 -0.4852
   63U     H5'1 1493   6.176   5.861   1.564 -1.4092  0.7956 -0.3045
   63U     H5'2 1494   6.290   5.903   1.695 -1.7951  0.1982  1.0536
   63U      C4' 1495   6.361   5.967   1.515 -0.5127 -0.4244 -0.2178
   63U      H4' 1496   6.433   5.885   1.518 -0.8579 -0.7144  0.9128
   63U      O4' 1497   6.322   5.982   1.380  0.0269  0.0898 -0.2971
   63U      C1' 1498   6.404   6.081   1.314 -0.0355 -0.0446 -0.6391
   63U      H1' 1499   6.449   6.050   1.219 -1.8825 -1.6969 -1.0417
   63U       N1 1500   6.316   6.199   1.286 -0.1018 -0.0698 -0.2550
   63U       C6 1501   6.196   6.217   1.344 -0.4296  0.0897 -0.0784
   63U       H6 1502   6.168   6.148   1.422  1.4773 -2.6670 -1.6500
   63U       C5 1503   6.113   6.320   1.313  0.1277 -0.2922 -0.8135
   63U       H5 1504   6.025   6.330   1.375  0.1113 -1.2892 -0.6571
   63U       C4 1505   6.153   6.420   1.219  1.1384  0.5242 -0.1553
   63U       O4 1506   6.078   6.506   1.178  0.2388 -0.8727  0.0596
   63U       N3 1507   6.271   6.399   1.160 -0.2834 -0.6669  0.2154
   63U       H3 1508   6.319   6.477   1.119 -1.8383 -0.1945 -0.7807
   63U       C2 1509   6.357   6.291   1.186  0.6211 -0.2218 -0.1203
   63U       O2 1510   6.465   6.283   1.127  0.4846 -0.4208 -0.3637
   63U      C3' 1511   6.441   6.101   1.546  0.7344 -0.2398  0.1953
   63U      H3' 1512   6.368   6.178   1.574  0.9310 -0.1978  0.6058
   63U      C2' 1513   6.514   6.127   1.419 -0.4051 -0.3424  0.7616
   63U     H2'1 1514   6.542   6.232   1.416  0.9428 -0.7008  0.0018
   63U      O2' 1515   6.626   6.052   1.404  0.2550 -0.2212 -0.3180
   63U     HO'2 1516   6.686   6.052   1.478  1.6846  3.6979 -1.2497
   63U      O3' 1517   6.536   6.076   1.656  0.3646 -0.1170 -0.3367
   64A        P 1518   6.584   6.198   1.747  0.3300 -0.0628  0.0070
   64A      O1P 1519   6.665   6.137   1.852  0.0749 -0.4959 -0.0238
   64A      O2P 1520   6.460   6.262   1.785  0.7937 -0.6061  0.1889
   64A      O5' 1521   6.670   6.302   1.668 -0.1565  0.9008 -0.0480
   64A      C5' 1522   6.802   6.267   1.629 -0.6415  0.5939  0.0305
   64A     H5'1 1523   6.800   6.164   1.593  3.4102  0.3310  0.0713
   64A     H5'2 1524   6.876   6.266   1.709  0.7776  0.7400 -1.2380
   64A      C4' 1525   6.851   6.351   1.514 -0.0779 -0.5268 -0.5228
   64A      H4' 1526   6.950   6.313   1.489 -0.1722  0.1973 -2.1601
   64A      O4' 1527   6.776   6.343   1.390 -1.0251  0.0057 -0.0163
   64A      C1' 1528   6.751   6.473   1.335  0.1945  0.1119 -0.4691
   64A      H1' 1529   6.757   6.464   1.227 -1.7899  1.0126 -0.6864
   64A       N9 1530   6.621   6.531   1.373 -0.3594  0.6540  0.3535
   64A       C8 1531   6.518   6.482   1.450  0.2504 -0.1862 -1.0590
   64A       H8 1532   6.533   6.393   1.509  0.2672 -0.4841 -1.5041
   64A       N7 1533   6.408   6.547   1.445  0.2392 -0.1994  0.1159
   64A       C5 1534   6.437   6.649   1.351  0.3980  0.8069  0.4609
   64A       C6 1535   6.355   6.747   1.295 -0.0776 -0.2211 -0.2332
   64A       N6 1536   6.223   6.759   1.309 -0.5137  0.2644  0.4433
   64A      H61 1537   6.173   6.684   1.356 -0.1579 -0.8221 -0.8411
   64A      H62 1538   6.178   6.836   1.263  1.7467  0.6952 -1.2176
   64A       N1 1539   6.412   6.835   1.216 -0.0687 -0.3414  0.2831
   64A       C2 1540   6.542   6.823   1.184 -0.8064 -0.6490 -0.7796
   64A       H2 1541   6.583   6.898   1.118  0.5139 -1.4351 -0.8735
   64A       N3 1542   6.620   6.727   1.220 -0.4393 -0.6248 -0.9668
   64A       C4 1543   6.562   6.634   1.305 -0.0962  0.5520 -0.3281
   64A      C3' 1544   6.862   6.500   1.541 -0.0426  0.3074  0.3992
   64A      H3' 1545   6.778   6.536   1.600  1.9136  2.5308  2.0293
   64A      C2' 1546   6.862   6.557   1.404  0.0848  0.4520  0.3997
   64A     H2'1 1547   6.831   6.661   1.399  1.5168  0.8447 -1.6259
   64A      O2' 1548   6.989   6.529   1.332 -0.3677 -0.2098 -0.3085
   64A     HO'2 1549   7.068   6.527   1.387  1.1555  0.2769 -2.3395
   64A      O3' 1550   6.983   6.526   1.608  0.2143  0.7203  0.3448
   65C        P 1551   6.997   6.638   1.722 -0.3010 -0.3064  0.0908
   65C      O1P 1552   7.132   6.640   1.774 -0.3593  0.3313 -0.5167
   65C      O2P 1553   6.887   6.607   1.814  0.0709  0.0408  0.2899
   65C      O5' 1554   6.971   6.774   1.643 -0.0150  0.4677 -0.4791
   65C      C5' 1555   7.065   6.821   1.554 -0.2866  0.7305  0.1583
   65C     H5'1 1556   7.089   6.744   1.480  1.3040  1.5457 -0.1937
   65C     H5'2 1557   7.151   6.847   1.615  0.5884 -0.3164 -0.5972
   65C      C4' 1558   7.009   6.950   1.488  0.1193  0.0453 -0.8443
   65C      H4' 1559   7.089   6.989   1.426 -0.5201  1.1026 -1.0268
   65C      O4' 1560   6.905   6.916   1.402 -0.0669 -0.4820  0.0315
   65C      C1' 1561   6.831   7.035   1.393  0.9836 -0.1157 -0.2998
   65C      H1' 1562   6.820   7.064   1.288 -0.3838 -0.5797 -0.3030
   65C       N1 1563   6.692   6.998   1.447  0.5212 -0.6140  0.7485
   65C       C6 1564   6.670   6.892   1.528  0.8370 -0.3995 -0.6853
   65C       H6 1565   6.755   6.835   1.561  1.5420  1.3204  0.6156
   65C       C5 1566   6.545   6.864   1.578 -0.9900 -0.4335 -0.4467
   65C       H5 1567   6.528   6.781   1.646 -0.1345 -0.2431  0.0152
   65C       C4 1568   6.443   6.959   1.544 -0.4561  0.0275  0.2842
   65C       N4 1569   6.322   6.959   1.598 -0.7351  0.5013 -0.2607
   65C      H41 1570   6.294   6.881   1.656  2.8358  0.1809  1.3004
   65C      H42 1571   6.262   7.038   1.582 -1.3840 -0.0738 -0.6997
   65C       N3 1572   6.464   7.064   1.469  0.1533 -0.2550 -0.5695
   65C       C2 1573   6.586   7.086   1.417 -0.6271 -0.2891  0.9575
   65C       O2 1574   6.610   7.191   1.355 -0.5106  0.7958 -0.8074
   65C      C3' 1575   6.959   7.059   1.586 -0.1388  0.9616  0.6184
   65C      H3' 1576   6.899   7.020   1.669 -0.9962  0.8509 -0.0479
   65C      C2' 1577   6.884   7.143   1.484 -0.3695  0.2303 -0.2398
   65C     H2'1 1578   6.803   7.201   1.528 -1.5371 -0.6032 -1.2014
   65C      O2' 1579   6.983   7.219   1.417 -0.2534 -0.4575  0.1826
   65C     HO'2 1580   7.065   7.225   1.467 -1.8042  1.9379  2.7195
   65C      O3' 1581   7.072   7.122   1.642  0.5893 -0.0621  0.5123
   66G        P 1582   7.060   7.193   1.782 -0.1280  0.3398  0.1381
   66G      O1P 1583   7.194   7.245   1.822 -0.1467  0.6398 -0.2158
   66G      O2P 1584   6.987   7.104   1.876 -0.1283  0.3688 -0.0301
   66G      O5' 1585   6.969   7.316   1.755 -0.1163 -0.0418  0.2892
   66G      C5' 1586   7.019   7.439   1.697  0.4398 -0.5779 -0.6364
   66G     H5'1 1587   7.088   7.419   1.616  1.7871  1.0840  0.0515
   66G     H5'2 1588   7.063   7.494   1.780 -2.3433  1.9731 -0.6762
   66G      C4' 1589   6.904   7.533   1.661  0.3624 -0.0598  0.4326
   66G      H4' 1590   6.951   7.624   1.624 -1.4464  0.0872 -1.7407
   66G      O4' 1591   6.815   7.480   1.569  0.0790 -0.1979  0.6076
   66G      C1' 1592   6.687   7.534   1.589 -0.6586 -0.0900  0.6551
   66G      H1' 1593   6.651   7.589   1.502  2.6213  1.6897  0.2475
   66G       N9 1594   6.588   7.425   1.627  0.2623  0.5429 -0.5912
   66G       C8 1595   6.619   7.310   1.687 -0.0436  0.3412 -0.3948
   66G       H8 1596   6.719   7.276   1.704 -0.7036 -1.3490  0.2784
   66G       N7 1597   6.519   7.235   1.709  0.2451  0.1031 -0.8392
   66G       C5 1598   6.408   7.310   1.676  0.1198 -0.1599 -0.0045
   66G       C6 1599   6.266   7.291   1.686  0.1988  0.6493 -0.8228
   66G       O6 1600   6.206   7.188   1.720  0.1427 -0.1266  0.2985
   66G       N1 1601   6.191   7.397   1.639 -0.3063 -0.1561 -0.1435
   66G       H1 1602   6.090   7.389   1.638 -0.2386 -1.3375  0.4485
   66G       C2 1603   6.242   7.511   1.589 -0.4192 -0.6414 -0.7549
   66G       N2 1604   6.165   7.608   1.570 -0.0595 -0.0254 -0.4317
   66G      H21 1605   6.067   7.590   1.589  0.5736 -2.3618  1.0126
   66G      H22 1606   6.212   7.693   1.544  2.2771 -1.2901 -0.6280
   66G       N3 1607   6.373   7.531   1.579 -0.1097 -0.1724 -0.1162
   66G       C4 1608   6.449   7.428   1.619 -0.6090 -0.8403  0.3856
   66G      C3' 1609   6.814   7.578   1.774 -0.4093  0.2990  0.1935
   66G      H3' 1610   6.767   7.493   1.825  1.1486 -0.7250 -0.0116
   66G      C2' 1611   6.700   7.637   1.691  0.4158 -0.0153 -0.1400
   66G     H2'1 1612   6.617   7.635   1.762  1.0967 -0.4689  0.6625
   66G      O2' 1613   6.731   7.780   1.652  0.0371  1.2307 -0.0258
   66G     HO'2 1614   6.820   7.798   1.683  1.1438 -3.9082  0.6756
   66G      O3' 1615   6.882   7.669   1.863 -0.5083 -0.3614  0.8085
   67G        P 1616   6.841   7.696   2.017 -0.3015 -0.1048 -0.1313
   67G      O1P 1617   6.922   7.815   2.067 -0.0654  0.7472  0.5333
   67G      O2P 1618   6.863   7.567   2.086 -0.3125  0.4535  0.0175
   67G      O5' 1619   6.682   7.734   2.025  0.2612  0.1509 -0.1731
   67G      C5' 1620   6.639   7.864   1.995  0.2675 -0.9470 -0.7130
   67G     H5'1 1621   6.680   7.898   1.901  0.9731  0.9864  0.2357
   67G     H5'2 1622   6.673   7.926   2.079  1.2600 -2.3017 -0.0775
   67G      C4' 1623   6.486   7.866   1.987 -0.7233 -0.2704 -0.2931
   67G      H4' 1624   6.454   7.966   1.958 -3.2410 -1.3816 -1.6810
   67G      O4' 1625   6.426   7.771   1.898 -0.0384  0.3553 -0.2886
   67G      C1' 1626   6.298   7.740   1.938  0.4375  0.4057 -0.5470
   67G      H1' 1627   6.217   7.775   1.874 -0.9905 -0.4348  0.7483
   67G       N9 1628   6.279   7.590   1.942  0.8412  0.2013  0.8584
   67G       C8 1629   6.365   7.491   1.976 -0.3816  0.4149 -0.1431
   67G       H8 1630   6.470   7.515   1.978 -0.1903  0.4104 -3.7193
   67G       N7 1631   6.306   7.376   2.000 -0.2323 -0.1293 -0.3110
   67G       C5 1632   6.171   7.401   1.971 -0.6430  0.2615  0.0877
   67G       C6 1633   6.056   7.316   1.980  0.1339  0.1658 -0.1356
   67G       O6 1634   6.055   7.196   2.013  0.8432 -0.2253  0.5079
   67G       N1 1635   5.943   7.379   1.957 -0.6064  0.7135  0.6465
   67G       H1 1636   5.860   7.321   1.964 -0.0085 -0.1981  0.4175
   67G       C2 1637   5.931   7.508   1.929 -0.5872  0.5611 -0.2906
   67G       N2 1638   5.811   7.558   1.908  1.0393 -0.1797  0.3224
   67G      H21 1639   5.731   7.498   1.912  0.6141 -0.0063 -2.7036
   67G      H22 1640   5.816   7.657   1.888  0.4495 -0.5461 -1.9052
   67G       N3 1641   6.032   7.595   1.920  0.7827  0.2012  0.3223
   67G       C4 1642   6.152   7.528   1.944  0.2390  0.5025  0.4003
   67G      C3' 1643   6.414   7.843   2.123  0.0088  0.3871 -0.1172
   67G      H3' 1644   6.456   7.753   2.168  2.9477  1.9711  0.5641
   67G      C2' 1645   6.273   7.802   2.072  0.0464  0.0169  0.6105
   67G     H2'1 1646   6.224   7.731   2.139  0.0600 -1.6687 -1.0695
   67G      O2' 1647   6.193   7.921   2.053  0.0067 -0.0645  0.0303
   67G     HO'2 1648   6.112   7.908   2.104  0.6521 -1.6245  0.7432
   67G      O3' 1649   6.424   7.954   2.210  0.0085 -0.5577 -0.1097
   68A        P 1650   6.365   7.958   2.357 -0.2301  0.2478  0.2035
   68A      O1P 1651   6.418   8.070   2.433 -0.6767 -0.2836 -0.0914
   68A      O2P 1652   6.393   7.825   2.420  0.3879 -0.0113 -0.0442
   68A      O5' 1653   6.202   7.977   2.354 -0.0502  0.6419  0.3653
   68A      C5' 1654   6.137   8.096   2.321 -0.3352 -0.0754  0.3939
   68A     H5'1 1655   6.177   8.142   2.230 -0.2283 -0.5656  0.1914
   68A     H5'2 1656   6.134   8.170   2.401  0.3589 -1.1248  1.4128
   68A      C4' 1657   5.990   8.055   2.295 -0.6387 -0.4151 -0.1071
   68A      H4' 1658   5.930   8.136   2.252  1.8362  1.7690  0.3284
   68A      O4' 1659   5.982   7.937   2.215  0.0477  0.3265  0.2879
   68A      C1' 1660   5.866   7.859   2.253 -0.2279 -0.2427 -0.2006
   68A      H1' 1661   5.792   7.846   2.173  0.4356 -1.6219 -0.6103
   68A       N9 1662   5.914   7.724   2.280 -0.3529 -0.6444  0.3693
   68A       C8 1663   6.045   7.691   2.315  0.5822 -0.3687  0.4481
   68A       H8 1664   6.124   7.762   2.333 -0.0099  0.7886 -1.2469
   68A       N7 1665   6.066   7.560   2.310  0.7566  0.0474 -0.7043
   68A       C5 1666   5.933   7.515   2.287 -0.0082  0.4198  0.0407
   68A       C6 1667   5.870   7.387   2.291 -0.2865 -0.7199  0.8167
   68A       N6 1668   5.940   7.276   2.289 -0.0928  0.5522  0.4950
   68A      H61 1669   6.041   7.280   2.292  0.2100 -1.2163 -2.6288
   68A      H62 1670   5.888   7.190   2.297  0.1191  0.4454  0.7530
   68A       N1 1671   5.740   7.369   2.274 -0.3114 -0.6124  0.1149
   68A       C2 1672   5.668   7.480   2.256 -0.0413 -1.3631 -0.1966
   68A       H2 1673   5.561   7.469   2.242 -0.0614  0.1543 -1.5055
   68A       N3 1674   5.704   7.607   2.266  0.8651 -0.0385  0.3376
   68A       C4 1675   5.841   7.615   2.283 -0.2504 -0.6376 -0.0733
   68A      C3' 1676   5.929   8.001   2.422  0.5854  0.3616  0.0361
   68A      H3' 1677   6.002   7.935   2.469  3.0585  1.2251 -2.3256
   68A      C2' 1678   5.803   7.927   2.377 -0.0291  0.7831  0.1101
   68A     H2'1 1679   5.760   7.854   2.445  2.9681  0.8558  2.2640
   68A      O2' 1680   5.702   8.010   2.333  0.8966  0.0764 -0.5676
   68A     HO'2 1681   5.720   8.095   2.375  0.0772 -0.3378  0.6783
   68A      O3' 1682   5.897   8.105   2.509  0.1602 -0.4196 -0.4825
   69A        P 1683   5.884   8.086   2.664 -0.2686 -0.1371 -0.2601
   69A      O1P 1684   5.851   8.217   2.726 -0.7096  0.1885  0.1535
   69A      O2P 1685   6.006   8.012   2.711  0.0726  0.5263  0.0748
   69A      O5' 1686   5.761   7.987   2.666  0.1261 -0.0372 -0.0975
   69A      C5' 1687   5.633   8.030   2.684  0.1305 -0.2266  0.4409
   69A     H5'1 1688   5.611   8.096   2.600  2.9255  0.0711 -0.1336
   69A     H5'2 1689   5.631   8.092   2.774 -0.3959  1.4693 -0.6816
   69A      C4' 1690   5.535   7.911   2.690  0.4351 -0.0271 -0.4791
   69A      H4' 1691   5.432   7.948   2.697  0.5730  0.4560 -0.9037
   69A      O4' 1692   5.555   7.816   2.582 -0.0617  0.3893  0.0694
   69A      C1' 1693   5.536   7.680   2.629 -0.4933 -0.1841 -0.0107
   69A      H1' 1694   5.456   7.626   2.578 -1.2434  1.0741 -0.1969
   69A       N9 1695   5.655   7.594   2.615 -0.5980  0.4883  0.1070
   69A       C8 1696   5.787   7.632   2.626 -0.4452 -0.8435  0.1663
   69A       H8 1697   5.827   7.732   2.627  2.3264 -1.8282  2.9266
   69A       N7 1698   5.870   7.531   2.616  0.3089 -0.2993 -0.4189
   69A       C5 1699   5.790   7.421   2.610  0.3998  0.0963 -0.2476
   69A       C6 1700   5.809   7.281   2.610 -1.0411  0.6154  0.7020
   69A       N6 1701   5.923   7.216   2.604 -0.0680  0.4386  0.0945
   69A      H61 1702   6.010   7.266   2.598  2.2786 -3.1031  0.9978
   69A      H62 1703   5.913   7.127   2.556 -0.8923  1.6537 -2.1267
   69A       N1 1704   5.701   7.199   2.612  0.5724 -0.2984 -0.2323
   69A       C2 1705   5.578   7.250   2.608  0.5360  0.0785  1.0352
   69A       H2 1706   5.490   7.188   2.613  0.4724  0.0059 -0.6234
   69A       N3 1707   5.552   7.382   2.606 -0.3853  0.6138  0.2829
   69A       C4 1708   5.660   7.460   2.615 -0.2432 -0.0821 -0.3123
   69A      C3' 1709   5.563   7.836   2.820  0.3257  0.2762  0.1477
   69A      H3' 1710   5.669   7.812   2.828  0.4728 -0.4171 -2.6839
   69A      C2' 1711   5.496   7.700   2.776 -0.0001 -0.1443  0.3671
   69A     H2'1 1712   5.533   7.622   2.843  2.6333  0.7739  0.0833
   69A      O2' 1713   5.357   7.707   2.778 -0.4677  0.3128 -0.4857
   69A     HO'2 1714   5.331   7.769   2.846  1.0948 -2.3718  2.8877
   69A      O3' 1715   5.514   7.897   2.940  0.6692  0.9768 -0.2172
   70U        P 1716   5.582   7.860   3.080  0.4038 -0.2017  0.1453
   70U      O1P 1717   5.515   7.935   3.180  0.3427 -0.0802  0.2563
   70U      O2P 1718   5.727   7.870   3.066 -0.1670  0.0842  0.5665
   70U      O5' 1719   5.557   7.706   3.093 -0.2949  0.4379  0.3178
   70U      C5' 1720   5.432   7.656   3.125 -0.0084 -0.3850 -0.2726
   70U     H5'1 1721   5.354   7.677   3.051  0.3696  0.2600 -0.4975
   70U     H5'2 1722   5.400   7.702   3.219 -1.2569  2.1950 -1.8467
   70U      C4' 1723   5.435   7.510   3.136  0.4206  1.2700  0.4114
   70U      H4' 1724   5.333   7.481   3.161 -0.4793  1.3275 -2.7478
   70U      O4' 1725   5.474   7.444   3.014  0.9991 -0.5416  0.6018
   70U      C1' 1726   5.528   7.315   3.048 -0.3382 -0.6751  0.2236
   70U      H1' 1727   5.469   7.232   3.011 -1.9054  0.6084 -0.2905
   70U       N1 1728   5.678   7.308   3.007  0.1268 -0.4353  0.0717
   70U       C6 1729   5.759   7.417   2.979 -0.0379 -0.0033 -0.0855
   70U       H6 1730   5.726   7.516   3.006 -2.0446 -0.8901  0.9968
   70U       C5 1731   5.885   7.408   2.935  0.4418 -0.5333  0.0999
   70U       H5 1732   5.950   7.494   2.926  0.9290 -0.6912  1.7321
   70U       C4 1733   5.946   7.280   2.910 -0.3154 -0.0052  0.3962
   70U       O4 1734   6.066   7.261   2.889 -0.4953  0.9018 -0.0524
   70U       N3 1735   5.859   7.176   2.918  0.4550  0.7925 -0.1934
   70U       H3 1736   5.899   7.085   2.899 -0.5750  0.5958 -1.6024
   70U       C2 1737   5.733   7.183   2.970 -0.0927 -0.1293 -0.1968
   70U       O2 1738   5.670   7.078   2.986 -0.4422  0.5557 -0.1978
   70U      C3' 1739   5.524   7.450   3.253 -0.1084 -0.2160  0.5123
   70U      H3' 1740   5.623   7.496   3.254 -0.9822  1.7927 -0.7113
   70U      C2' 1741   5.528   7.308   3.204  0.1145 -0.0906 -0.3361
   70U     H2'1 1742   5.617   7.267   3.252  0.6243  2.1285  0.7122
   70U      O2' 1743   5.410   7.239   3.236  0.1413  0.3315 -0.3281
   70U     HO'2 1744   5.381   7.283   3.317 -0.3982 -1.6784  0.6398
   70U      O3' 1745   5.457   7.450   3.379  0.2144  0.3090  0.2146
   71A        P 1746   5.538   7.432   3.514  0.0143  0.4501  0.2804
   71A      O1P 1747   5.443   7.463   3.623 -0.2404  0.3040 -0.5402
   71A      O2P 1748   5.657   7.518   3.502  0.1572  0.3224 -0.0492
   71A      O5' 1749   5.582   7.279   3.526 -0.5306 -0.2376 -0.4217
   71A      C5' 1750   5.496   7.174   3.554  0.6566  1.3448  0.2888
   71A     H5'1 1751   5.401   7.179   3.501  0.3323  0.7206  0.7976
   71A     H5'2 1752   5.484   7.185   3.661  1.8445  2.4951  0.3288
   71A      C4' 1753   5.552   7.032   3.524  0.3861  0.5156  0.2193
   71A      H4' 1754   5.478   6.956   3.550  0.3436  0.0167 -1.2835
   71A      O4' 1755   5.595   7.008   3.390  0.5331 -0.3070  0.6037
   71A      C1' 1756   5.686   6.902   3.386  0.3496  0.5809  0.0522
   71A      H1' 1757   5.658   6.816   3.326 -1.1063  0.2636  1.1313
   71A       N9 1758   5.806   6.963   3.326  0.2383  0.3115 -0.0300
   71A       C8 1759   5.836   7.093   3.307  0.2471  0.5823  0.4223
   71A       H8 1760   5.782   7.176   3.350  1.7587  0.2324  3.2100
   71A       N7 1761   5.949   7.112   3.245  0.1431 -0.9720  0.0281
   71A       C5 1762   5.998   6.980   3.224  0.2447  0.6827 -0.0514
   71A       C6 1763   6.120   6.930   3.175 -0.0381 -0.1321 -0.0368
   71A       N6 1764   6.215   7.000   3.124 -0.5665 -0.4068 -0.4672
   71A      H61 1765   6.209   7.101   3.135 -0.8813 -0.3512 -1.0729
   71A      H62 1766   6.293   6.956   3.078  0.5239  0.4211  0.5339
   71A       N1 1767   6.140   6.794   3.171  0.1726 -0.6551  0.1236
   71A       C2 1768   6.047   6.722   3.226 -0.2635  0.2194 -0.2535
   71A       H2 1769   6.065   6.616   3.214  0.8928  0.1372  1.6675
   71A       N3 1770   5.935   6.761   3.285  0.3386 -0.0986 -0.5473
   71A       C4 1771   5.913   6.891   3.277 -0.4342 -0.2462 -0.1207
   71A      C3' 1772   5.681   6.995   3.597 -0.0219  0.5518  0.3738
   71A      H3' 1773   5.753   7.075   3.578  0.6778 -0.0068  0.6096
   71A      C2' 1774   5.720   6.864   3.527 -0.0569  0.2232  1.0041
   71A     H2'1 1775   5.826   6.845   3.541 -0.2917 -1.0226  1.1843
   71A      O2' 1776   5.635   6.755   3.564 -0.2216 -0.5707  0.2082
   71A     HO'2 1777   5.644   6.753   3.660 -1.2120  0.7570  0.3504
   71A      O3' 1778   5.664   6.979   3.741  0.1478 -0.1232  0.4597
   72G        P 1779   5.787   6.986   3.832 -0.0269 -0.1130 -0.0807
   72G      O1P 1780   5.737   6.968   3.972  0.4024  0.0457  0.1481
   72G      O2P 1781   5.885   7.087   3.795  0.4924  0.1841 -0.3469
   72G      O5' 1782   5.860   6.852   3.791  0.2424 -0.0794  0.1672
   72G      C5' 1783   5.820   6.729   3.846 -0.1886 -0.2011  0.1390
   72G     H5'1 1784   5.715   6.717   3.818 -0.1767  0.6393 -0.2960
   72G     H5'2 1785   5.833   6.724   3.954 -0.9458 -1.0676  0.1978
   72G      C4' 1786   5.887   6.609   3.778  0.3811 -0.7337  0.2218
   72G      H4' 1787   5.817   6.530   3.808 -2.1095  1.3755  0.2836
   72G      O4' 1788   5.897   6.627   3.636 -0.1124  0.7325  0.1621
   72G      C1' 1789   6.032   6.595   3.594 -0.7538  0.3879 -0.1206
   72G      H1' 1790   6.025   6.532   3.505 -2.3587 -0.2179  0.3911
   72G       N9 1791   6.122   6.710   3.559  0.1234  0.9050 -0.6248
   72G       C8 1792   6.105   6.845   3.573  0.3066 -0.3835  0.0084
   72G       H8 1793   6.012   6.889   3.606  0.5266  1.5761 -1.7591
   72G       N7 1794   6.192   6.919   3.520 -0.5734 -0.3185  0.3862
   72G       C5 1795   6.285   6.831   3.468 -0.6834 -0.2737  0.1512
   72G       C6 1796   6.398   6.854   3.381  1.1979 -0.4724  0.4644
   72G       O6 1797   6.453   6.957   3.341 -0.1291  0.8879  0.4316
   72G       N1 1798   6.459   6.736   3.345  0.3094 -0.9533  0.0343
   72G       H1 1799   6.537   6.745   3.282 -0.5011  0.3029 -0.8535
   72G       C2 1800   6.414   6.616   3.384  0.2494  0.9154 -0.6085
   72G       N2 1801   6.501   6.518   3.360 -0.1392  0.7359  0.3254
   72G      H21 1802   6.585   6.543   3.310 -1.0915  2.2001 -0.6281
   72G      H22 1803   6.480   6.429   3.403 -0.3780  0.9835  0.7320
   72G       N3 1804   6.313   6.591   3.464 -0.0486  0.6777 -0.4881
   72G       C4 1805   6.244   6.701   3.494  0.4486  0.4288 -0.6369
   72G      C3' 1806   6.031   6.583   3.828 -0.1800  0.2214  0.5307
   72G      H3' 1807   6.080   6.680   3.838  0.9094 -0.5343  3.0546
   72G      C2' 1808   6.091   6.507   3.711 -0.6026 -1.8088 -0.0498
   72G     H2'1 1809   6.199   6.510   3.702 -0.5864  0.6979  0.3980
   72G      O2' 1810   6.020   6.379   3.703 -0.3202 -0.0841  0.2451
   72G     HO'2 1811   6.089   6.323   3.665  4.2920  2.7696  3.4212
   72G      O3' 1812   6.057   6.515   3.950 -0.5815 -0.9188 -0.0576
   73A        P 1813   6.185   6.570   4.041 -0.3412  0.0628  0.0437
   73A      O1P 1814   6.168   6.507   4.172 -0.4200 -0.6898  0.0751
   73A      O2P 1815   6.195   6.719   4.041  0.3934 -0.3417  0.2200
   73A      O5' 1816   6.307   6.513   3.973 -0.7145 -0.2013  0.4243
   73A      C5' 1817   6.330   6.379   3.955 -0.5235  0.2249 -0.1613
   73A     H5'1 1818   6.258   6.340   3.883  1.3258 -1.9221 -0.9467
   73A     H5'2 1819   6.310   6.327   4.048 -2.5488 -1.3298 -1.3702
   73A      C4' 1820   6.465   6.327   3.893  0.9537 -0.1720  0.0449
   73A      H4' 1821   6.464   6.220   3.915  3.9441 -0.9385 -2.8359
   73A      O4' 1822   6.461   6.343   3.745  0.2618 -0.3024 -0.5629
   73A      C1' 1823   6.583   6.407   3.711  0.7910  0.6029 -0.0820
   73A      H1' 1824   6.628   6.369   3.620 -0.7750  1.7541 -1.3774
   73A       N9 1825   6.573   6.554   3.688 -0.2053 -0.2021  0.1560
   73A       C8 1826   6.468   6.637   3.722  0.0121  0.0825 -0.6419
   73A       H8 1827   6.372   6.622   3.770 -0.2036  2.3381 -0.2396
   73A       N7 1828   6.484   6.758   3.682  0.0223 -0.1872 -0.0607
   73A       C5 1829   6.617   6.754   3.621  0.1727  0.1667 -0.2437
   73A       C6 1830   6.692   6.849   3.549 -0.1178 -0.2342  0.1239
   73A       N6 1831   6.664   6.975   3.530 -0.5831 -0.2241 -0.4382
   73A      H61 1832   6.579   7.015   3.568 -0.4535  0.4094 -0.7930
   73A      H62 1833   6.720   7.038   3.474  0.1168 -0.7503 -0.3471
   73A       N1 1834   6.811   6.820   3.505 -0.3314 -0.1866  0.3346
   73A       C2 1835   6.855   6.694   3.518  0.4206 -0.1390  0.7618
   73A       H2 1836   6.944   6.668   3.464 -0.3504  0.0017 -0.6166
   73A       N3 1837   6.789   6.594   3.576  0.4256 -0.2052 -0.5061
   73A       C4 1838   6.670   6.632   3.628 -0.0372 -0.0614 -0.2919
   73A      C3' 1839   6.594   6.389   3.946  0.3631  0.0704  0.4603
   73A      H3' 1840   6.566   6.492   3.966  0.4826  0.1526  0.2014
   73A      C2' 1841   6.689   6.390   3.828 -0.0786  0.2345  0.3614
   73A     H2'1 1842   6.760   6.474   3.830 -1.6916  1.6776 -0.4323
   73A      O2' 1843   6.755   6.268   3.815 -0.2672  0.7883  0.2401
   73A     HO'2 1844   6.727   6.222   3.894 -1.2600  1.4465  0.2879
   73A      O3' 1845   6.638   6.335   4.069  0.0132 -0.3404  0.9156
   74U        P 1846   6.716   6.419   4.176  0.5480  0.3471  0.2367
   74U      O1P 1847   6.768   6.317   4.273  0.9703  0.4514  0.3066
   74U      O2P 1848   6.621   6.512   4.237  0.4468 -0.4344 -0.7467
   74U      O5' 1849   6.831   6.500   4.098  0.1727  0.2416 -0.3771
   74U      C5' 1850   6.949   6.441   4.053 -0.4992  0.3207 -0.6335
   74U     H5'1 1851   6.934   6.348   3.998 -3.2053  0.7885 -0.8475
   74U     H5'2 1852   7.002   6.406   4.142 -1.4297  0.4754 -0.0074
   74U      C4' 1853   7.042   6.526   3.974  0.3869  0.0543 -0.1472
   74U      H4' 1854   7.118   6.462   3.929  0.8928  0.4553  0.1285
   74U      O4' 1855   6.967   6.590   3.866 -0.3274  0.0818 -0.4739
   74U      C1' 1856   7.047   6.706   3.828  0.4662 -0.2449 -0.4491
   74U      H1' 1857   7.096   6.679   3.734  2.3924  0.4731  0.3033
   74U       N1 1858   6.954   6.825   3.811  0.3470 -0.5064 -0.7989
   74U       C6 1859   6.840   6.840   3.897 -0.2617 -0.2022 -0.0281
   74U       H6 1860   6.804   6.756   3.954  0.5117  0.7113  1.9230
   74U       C5 1861   6.767   6.954   3.892 -0.0142  0.4788  0.7226
   74U       H5 1862   6.674   6.961   3.944  0.4721  1.3765  1.4938
   74U       C4 1863   6.801   7.058   3.806  0.4950  0.2578 -0.5077
   74U       O4 1864   6.735   7.157   3.781  0.4377  0.1289  0.2413
   74U       N3 1865   6.913   7.047   3.733  0.0547 -0.0209  0.3027
   74U       H3 1866   6.942   7.124   3.675  0.5107 -1.1537 -1.0109
   74U       C2 1867   6.997   6.939   3.741  0.6642 -0.0010  0.3793
   74U       O2 1868   7.099   6.939   3.679 -0.0983 -0.6639 -0.2250
   74U      C3' 1869   7.107   6.633   4.051  0.0000 -0.6734  0.8316
   74U      H3' 1870   7.028   6.677   4.111 -2.4506  0.1568 -2.6631
   74U      C2' 1871   7.158   6.727   3.937 -0.2469  0.3172  0.0446
   74U     H2'1 1872   7.156   6.832   3.968 -0.2502  0.9912 -2.0384
   74U      O2' 1873   7.288   6.687   3.886 -0.7223  0.3131 -0.3197
   74U     HO'2 1874   7.348   6.761   3.897  0.6684 -0.8726  0.4470
   74U      O3' 1875   7.213   6.584   4.120  0.3220 -0.3624 -0.1811
   75A        P 1876   7.269   6.653   4.249  0.1327  0.0797  0.4802
   75A      O1P 1877   7.367   6.565   4.321 -0.1670 -0.1903  0.3621
   75A      O2P 1878   7.146   6.709   4.320  0.1158  0.4176  0.6268
   75A      O5' 1879   7.338   6.781   4.182 -0.5790  0.1328 -0.4073
   75A      C5' 1880   7.480   6.788   4.152  0.6385  0.2757 -0.1831
   75A     H5'1 1881   7.506   6.706   4.085  0.6219  1.2231 -1.3870
   75A     H5'2 1882   7.536   6.769   4.244  1.2596 -0.8677 -0.7671
   75A      C4' 1883   7.530   6.909   4.083 -0.4122 -0.4132 -0.2174
   75A      H4' 1884   7.628   6.885   4.041 -0.4552 -0.2473 -0.4155
   75A      O4' 1885   7.436   6.922   3.975 -0.4337 -0.5053 -0.0766
   75A      C1' 1886   7.448   7.056   3.930 -0.1332  0.1557 -0.4882
   75A      H1' 1887   7.483   7.059   3.827  1.9380 -0.9972  0.1395
   75A       N9 1888   7.314   7.125   3.933 -0.1199 -0.3118 -0.7953
   75A       C8 1889   7.207   7.088   4.011 -0.2111  0.3302 -0.1079
   75A       H8 1890   7.208   6.998   4.069  0.2407  1.2289  1.3214
   75A       N7 1891   7.100   7.157   3.993  0.4871  0.1225  0.0363
   75A       C5 1892   7.143   7.265   3.919 -0.6516 -0.3041 -0.2188
   75A       C6 1893   7.087   7.390   3.872  0.1338 -0.8534  0.1429
   75A       N6 1894   6.964   7.434   3.893  0.1057  0.2530  0.2678
   75A      H61 1895   6.898   7.383   3.952  1.0023  0.2622  1.3163
   75A      H62 1896   6.932   7.502   3.826  1.4800 -0.6130 -1.3347
   75A       N1 1897   7.156   7.465   3.791  0.1750 -0.6207 -0.1881
   75A       C2 1898   7.277   7.428   3.764 -0.4574  0.5849  0.0099
   75A       H2 1899   7.328   7.494   3.695  0.8153  2.0376  2.2099
   75A       N3 1900   7.340   7.316   3.791  0.0650 -0.1063  0.5195
   75A       C4 1901   7.274   7.240   3.873  0.7238 -0.0225 -0.2926
   75A      C3' 1902   7.541   7.047   4.148  0.2479 -0.4415  0.0866
   75A      H3' 1903   7.451   7.077   4.201  1.0585  1.7831  0.3234
   75A      C2' 1904   7.552   7.126   4.016 -1.1889  0.6716  0.0094
   75A     H2'1 1905   7.536   7.233   4.029 -1.1239  0.6694  0.1140
   75A      O2' 1906   7.670   7.113   3.940 -1.0675 -0.2083  0.0451
   75A     HO'2 1907   7.736   7.095   4.007 -0.0086  1.2779 -0.5431
   75A      O3' 1908   7.650   7.059   4.243 -0.3007 -0.2276 -0.3872
   76A        P 1909   7.653   7.183   4.345 -0.4607 -0.3400 -0.1750
   76A      O1P 1910   7.772   7.162   4.434  0.1222 -0.0740 -0.4105
   76A      O2P 1911   7.519   7.188   4.406 -0.3200 -0.0802  0.1087
   76A      O5' 1912   7.674   7.312   4.259 -0.1309 -0.2551 -0.0681
   76A      C5' 1913   7.792   7.342   4.192  0.6868 -0.1724  0.4361
   76A     H5'1 1914   7.818   7.261   4.124  1.5981  0.9161 -0.5485
   76A     H5'2 1915   7.876   7.357   4.259  1.0955  3.4920 -0.6894
   76A      C4' 1916   7.772   7.471   4.103  0.5337 -0.7211  0.1030
   76A      H4' 1917   7.870   7.492   4.060  0.3567 -1.6525 -0.7806
   76A      O4' 1918   7.673   7.453   4.005 -0.0645 -0.1776  0.1818
   76A      C1' 1919   7.588   7.565   3.994 -0.5291 -0.0529 -0.3298
   76A      H1' 1920   7.578   7.605   3.893 -2.4404  1.1215  0.2755
   76A       N9 1921   7.448   7.532   4.043 -0.2293 -0.0754  0.8335
   76A       C8 1922   7.405   7.441   4.141  0.0736 -0.2005 -0.0443
   76A       H8 1923   7.474   7.377   4.194 -0.9233 -2.7153 -1.5856
   76A       N7 1924   7.275   7.447   4.169 -0.3376 -1.4206  0.4781
   76A       C5 1925   7.233   7.560   4.097 -0.0471 -0.8679  0.8151
   76A       C6 1926   7.109   7.632   4.079 -0.5308  0.1132 -0.0277
   76A       N6 1927   6.994   7.617   4.143  0.6435  0.1783 -0.3440
   76A      H61 1928   6.978   7.543   4.210 -2.1040  0.1076 -0.9696
   76A      H62 1929   6.919   7.682   4.126  1.0116  0.7607  0.1924
   76A       N1 1930   7.108   7.743   4.000 -0.0897 -0.0536 -0.4186
   76A       C2 1931   7.223   7.780   3.940  0.0423  0.0372  0.0603
   76A       H2 1932   7.210   7.868   3.880 -0.6047 -0.1927 -0.1417
   76A       N3 1933   7.342   7.724   3.953  0.3226 -0.3478 -0.2253
   76A       C4 1934   7.339   7.612   4.029 -0.3904 -0.4322 -0.0233
   76A      C3' 1935   7.732   7.596   4.179  0.3143  0.0720  0.1784
   76A      H3' 1936   7.656   7.579   4.255 -1.2263  0.8308 -1.1265
   76A      C2' 1937   7.663   7.677   4.066  0.0483  0.5369  0.3281
   76A     H2'1 1938   7.590   7.745   4.111 -0.3562  0.7434 -0.6204
   76A      O2' 1939   7.764   7.737   3.979  0.2510 -0.4337 -0.0872
   76A     HO'2 1940   7.833   7.751   4.044 -0.6986  0.0391  0.8480
   76A      O3' 1941   7.847   7.649   4.227 -0.3476 -0.4231  0.2588
   77U        P 1942   7.851   7.731   4.360 -0.0876 -0.0810 -0.4813
   77U      O1P 1943   7.990   7.787   4.377  0.5075  0.3362  0.1859
   77U      O2P 1944   7.785   7.648   4.459 -0.2945 -0.3237 -0.0540
   77U      O5' 1945   7.753   7.854   4.320  0.2285 -0.3675 -0.2470
   77U      C5' 1946   7.797   7.970   4.256  0.3747 -0.7001  1.1666
   77U     H5'1 1947   7.819   7.935   4.155 -0.7028  1.5541  0.0776
   77U     H5'2 1948   7.886   8.013   4.300 -1.1276  1.8943  1.9106
   77U      C4' 1949   7.686   8.082   4.240  0.2739 -0.1314 -0.3025
   77U      H4' 1950   7.719   8.167   4.179  0.5743  1.8768  2.4650
   77U      O4' 1951   7.584   8.011   4.166 -0.0162 -0.1159 -0.0890
   77U      C1' 1952   7.451   8.051   4.207  0.0942 -0.2792  0.5276
   77U      H1' 1953   7.402   8.108   4.128  0.4701  0.3368  0.7320
   77U       N1 1954   7.367   7.945   4.268  0.5297  0.3035  0.9383
   77U       C6 1955   7.405   7.822   4.320  0.0875 -0.6143 -0.2361
   77U       H6 1956   7.510   7.802   4.310  0.7194  1.7985  0.9558
   77U       C5 1957   7.317   7.732   4.374 -0.3199 -0.5128 -0.0018
   77U       H5 1958   7.356   7.639   4.412  2.0150  0.5656  0.3912
   77U       C4 1959   7.172   7.768   4.385 -1.0922  1.0936  0.3932
   77U       O4 1960   7.087   7.697   4.439  0.3515  0.4829 -0.1589
   77U       N3 1961   7.141   7.885   4.321 -0.3137 -0.0264 -0.5089
   77U       H3 1962   7.041   7.899   4.316 -0.7923 -3.1937 -2.2240
   77U       C2 1963   7.226   7.969   4.255 -0.0698  0.1606  0.5954
   77U       O2 1964   7.175   8.065   4.202  0.0685 -0.0812  0.3431
   77U      C3' 1965   7.620   8.136   4.368 -0.1107  0.1670 -0.3873
   77U      H3' 1966   7.606   8.046   4.428 -0.3330 -1.0242 -2.1453
   77U      C2' 1967   7.474   8.160   4.317  0.9357 -0.1723 -0.6113
   77U     H2'1 1968   7.407   8.153   4.403  1.2929 -2.8624 -0.4676
   77U      O2' 1969   7.453   8.288   4.253  0.1867  0.0744  0.7286
   77U     HO'2 1970   7.421   8.346   4.323  3.4181 -0.2971  2.6745
   77U      O3' 1971   7.681   8.240   4.429 -0.1427 -0.1306 -0.1049
   78U        P 1972   7.647   8.269   4.580  0.1766 -0.1709  0.4042
   78U      O1P 1973   7.740   8.382   4.618  0.1745  0.3946 -0.3420
   78U      O2P 1974   7.641   8.148   4.658 -0.1074 -0.8503  0.1685
   78U      O5' 1975   7.496   8.326   4.570  0.3335 -0.9777 -0.2934
   78U      C5' 1976   7.475   8.464   4.543  0.6200 -0.5988  0.3611
   78U     H5'1 1977   7.518   8.502   4.450  0.0658  0.3444  0.4735
   78U     H5'2 1978   7.522   8.525   4.621 -0.4282 -1.6780  1.8851
   78U      C4' 1979   7.322   8.498   4.525 -0.6856  0.3454  0.5381
   78U      H4' 1980   7.307   8.594   4.475  1.4349  0.8196  0.7125
   78U      O4' 1981   7.255   8.393   4.449 -0.4131  0.5028 -0.0698
   78U      C1' 1982   7.119   8.382   4.494  0.0091  0.8739  0.1830
   78U      H1' 1983   7.058   8.421   4.413  0.4605  3.7909  1.1157
   78U       N1 1984   7.093   8.242   4.544 -0.3547 -0.1267  0.5450
   78U       C6 1985   7.192   8.163   4.605 -0.0622  0.7764  0.2089
   78U       H6 1986   7.287   8.210   4.629  0.8188 -1.1231  0.5917
   78U       C5 1987   7.161   8.040   4.657 -0.0194 -0.2237  0.6716
   78U       H5 1988   7.233   7.990   4.720 -0.4086 -1.5840  0.0676
   78U       C4 1989   7.031   7.977   4.627  0.0209  0.1213  0.0746
   78U       O4 1990   6.996   7.862   4.671  0.2746 -0.1838  0.1390
   78U       N3 1991   6.947   8.060   4.555 -0.4501  0.5714 -0.2189
   78U       H3 1992   6.849   8.036   4.553 -0.2800 -0.1337 -1.6510
   78U       C2 1993   6.963   8.189   4.519 -0.0450  0.7292 -0.8674
   78U       O2 1994   6.867   8.251   4.471  0.1471  0.0678 -0.2221
   78U      C3' 1995   7.238   8.509   4.648 -0.4693  0.6383  0.1781
   78U      H3' 1996   7.262   8.429   4.718  0.6236  0.8630  0.0798
   78U      C2' 1997   7.096   8.488   4.595  0.1657 -0.0941 -0.5209
   78U     H2'1 1998   7.034   8.445   4.674  0.5059 -2.0874 -1.2842
   78U      O2' 1999   7.040   8.614   4.550 -0.5907  0.4018 -0.0588
   78U     HO'2 2000   7.073   8.685   4.605 -3.4550  0.4903  1.7538
   78U      O3' 2001   7.253   8.630   4.716  0.7054 -0.8407 -0.0605
   79A        P 2002   7.231   8.652   4.874  0.3050 -0.0645  0.3100
   79A      O1P 2003   7.223   8.794   4.898 -0.3978 -0.6277  0.3703
   79A      O2P 2004   7.333   8.560   4.935  0.3187  0.3354  0.4090
   79A      O5' 2005   7.085   8.592   4.890 -0.2498 -0.0246 -0.1835
   79A      C5' 2006   6.969   8.669   4.906  0.8879  0.3924 -0.3805
   79A     H5'1 2007   6.951   8.732   4.819 -3.1939  0.0123  0.0163
   79A     H5'2 2008   6.981   8.740   4.988 -2.0091  1.5181 -0.8119
   79A      C4' 2009   6.843   8.590   4.927  0.8506 -0.0004  0.4362
   79A      H4' 2010   6.761   8.662   4.929 -0.8975 -1.8646 -0.4610
   79A      O4' 2011   6.833   8.478   4.833 -0.0718 -0.0308 -0.6166
   79A      C1' 2012   6.735   8.391   4.885 -0.1920  0.8176 -0.8977
   79A      H1' 2013   6.642   8.393   4.829  0.6274  0.6804 -2.3136
   79A       N9 2014   6.787   8.245   4.874 -0.4937  0.1063  0.7426
   79A       C8 2015   6.918   8.204   4.867  0.3847  0.2248  0.5648
   79A       H8 2016   6.990   8.277   4.835 -0.5322  1.0253  0.2630
   79A       N7 2017   6.939   8.079   4.891 -0.0295 -0.1986  0.7305
   79A       C5 2018   6.812   8.028   4.932 -0.2727  0.0354  0.4444
   79A       C6 2019   6.761   7.908   4.974 -0.3750  0.1069 -0.2250
   79A       N6 2020   6.827   7.795   4.996 -0.0485 -0.3586 -0.0331
   79A      H61 2021   6.928   7.795   4.992 -0.0855 -0.9911 -2.3397
   79A      H62 2022   6.767   7.727   5.042  0.2061 -0.4035  0.2401
   79A       N1 2023   6.633   7.899   5.010 -0.1343  0.3669  0.2777
   79A       C2 2024   6.559   8.009   5.003 -0.3850  0.5505 -0.2227
   79A       H2 2025   6.454   7.990   5.023 -0.7369  0.7319 -1.7628
   79A       N3 2026   6.588   8.131   4.959 -0.6154  0.0721 -0.4400
   79A       C4 2027   6.722   8.132   4.920  0.3602 -0.0689  0.3594
   79A      C3' 2028   6.831   8.516   5.063  0.0035  0.0301 -0.5296
   79A      H3' 2029   6.919   8.453   5.078  1.1668  1.2859 -1.8680
   79A      C2' 2030   6.713   8.426   5.032 -0.0608  0.0494  0.1716
   79A     H2'1 2031   6.731   8.338   5.094  2.0211  0.0575 -0.3699
   79A      O2' 2032   6.589   8.493   5.052 -0.4429 -0.4960 -0.4332
   79A     HO'2 2033   6.574   8.510   5.145  0.7478 -1.4154 -0.0513
   79A      O3' 2034   6.815   8.620   5.160  0.1515 -0.2935  0.3391
   80A        P 2035   6.851   8.581   5.308 -0.0536  0.4074 -0.1713
   80A      O1P 2036   6.857   8.708   5.387 -0.5444 -0.2591 -0.7640
   80A      O2P 2037   6.964   8.486   5.311  0.5944  0.5660  0.1007
   80A      O5' 2038   6.728   8.497   5.362 -0.7489 -0.3338 -0.4587
   80A      C5' 2039   6.605   8.560   5.378  0.0957 -0.0620 -1.1345
   80A     H5'1 2040   6.563   8.613   5.293 -1.0673  1.4656  0.3181
   80A     H5'2 2041   6.606   8.625   5.466  1.0689 -1.5230  0.0049
   80A      C4' 2042   6.508   8.447   5.415 -0.3399  0.1367  0.6227
   80A      H4' 2043   6.404   8.479   5.422 -0.8442 -1.0714 -0.8260
   80A      O4' 2044   6.533   8.347   5.316  0.1722  0.3382 -0.2123
   80A      C1' 2045   6.502   8.218   5.382 -0.3804 -0.3502  0.0639
   80A      H1' 2046   6.411   8.171   5.345 -0.0612  0.4141 -1.8193
   80A       N9 2047   6.616   8.125   5.349 -0.1280 -0.3003  0.2291
   80A       C8 2048   6.746   8.157   5.330 -0.2722 -0.0352  0.3683
   80A       H8 2049   6.774   8.260   5.316  0.3796 -0.4868 -2.1099
   80A       N7 2050   6.822   8.051   5.300 -0.6450  0.2415  0.1770
   80A       C5 2051   6.734   7.943   5.324 -0.7046  0.2919 -0.3536
   80A       C6 2052   6.744   7.802   5.334 -0.3686 -1.0789  0.2698
   80A       N6 2053   6.858   7.734   5.313  0.1700  0.0695 -0.0270
   80A      H61 2054   6.949   7.779   5.313 -0.0114  0.8150  4.2605
   80A      H62 2055   6.851   7.633   5.308  0.1206 -0.0664  2.1797
   80A       N1 2056   6.639   7.731   5.363 -0.4348  0.3213  0.4758
   80A       C2 2057   6.521   7.790   5.375  0.2651  0.2113 -0.5800
   80A       H2 2058   6.435   7.726   5.385 -0.7205  1.7479  1.6080
   80A       N3 2059   6.495   7.918   5.368  0.4273  0.0238 -0.3952
   80A       C4 2060   6.609   7.990   5.350  0.2383 -0.1911 -0.3006
   80A      C3' 2061   6.539   8.382   5.548 -0.0987 -0.0985 -0.1280
   80A      H3' 2062   6.646   8.375   5.562  0.1142  0.1384 -1.4518
   80A      C2' 2063   6.485   8.247   5.532  0.2568  0.1056  0.4269
   80A     H2'1 2064   6.545   8.181   5.595  1.5146  0.3517 -0.4893
   80A      O2' 2065   6.347   8.232   5.564  0.0300 -0.7045  0.1858
   80A     HO'2 2066   6.324   8.276   5.646 -3.1078  0.5988 -1.2070
   80A      O3' 2067   6.477   8.446   5.661 -0.3740 -0.0564 -0.1003
   81U        P 2068   6.572   8.517   5.773 -0.1613 -0.4785  0.1774
   81U      O1P 2069   6.519   8.653   5.798  0.2619  0.0279  0.1053
   81U      O2P 2070   6.716   8.498   5.737 -0.0896 -0.1059 -0.3376
   81U      O5' 2071   6.540   8.415   5.890  0.6422 -0.4949 -0.8165
   81U      C5' 2072   6.586   8.277   5.888 -0.1633  0.6181  0.3072
   81U     H5'1 2073   6.690   8.260   5.861 -0.4496  1.5173 -1.5592
   81U     H5'2 2074   6.528   8.232   5.807 -0.3161  3.0321 -1.0113
   81U      C4' 2075   6.547   8.203   6.014  0.5258  0.0975 -0.5147
   81U      H4' 2076   6.575   8.098   6.002  1.1393  0.1409  0.4821
   81U      O4' 2077   6.606   8.262   6.126 -0.2234 -0.5079 -0.1600
   81U      C1' 2078   6.512   8.299   6.228  0.1083 -0.6593  0.6372
   81U      H1' 2079   6.503   8.206   6.285  1.8212 -1.4118 -0.2191
   81U       N1 2080   6.554   8.418   6.300 -0.3860 -0.4896 -0.2499
   81U       C6 2081   6.586   8.532   6.227  0.2682  0.3024  0.5303
   81U       H6 2082   6.598   8.524   6.119 -0.6043 -1.3953  0.5351
   81U       C5 2083   6.598   8.649   6.291  0.2660 -0.4548  0.0178
   81U       H5 2084   6.615   8.740   6.235  0.8513 -0.7635 -0.3145
   81U       C4 2085   6.580   8.662   6.434  0.1977  0.3262 -0.7204
   81U       O4 2086   6.597   8.758   6.507  0.4103 -0.0442  1.0512
   81U       N3 2087   6.549   8.543   6.497  0.1590 -0.2645 -0.0023
   81U       H3 2088   6.541   8.554   6.597 -2.4791 -3.2934  0.2653
   81U       C2 2089   6.536   8.419   6.438 -0.1936 -1.0574 -0.6430
   81U       O2 2090   6.507   8.315   6.498  0.6834  0.6981  0.1492
   81U      C3' 2091   6.394   8.194   6.048 -0.6239 -0.3087  0.0603
   81U      H3' 2092   6.332   8.220   5.962 -0.2162  1.7253  0.3319
   81U      C2' 2093   6.379   8.314   6.146  0.4658  0.0284 -0.3747
   81U     H2'1 2094   6.365   8.401   6.083 -0.6481 -1.4062 -2.2069
   81U      O2' 2095   6.261   8.298   6.223 -0.1640  0.5662 -0.0217
   81U     HO'2 2096   6.199   8.363   6.190  0.4056  0.5720 -1.1050
   81U      O3' 2097   6.362   8.067   6.104  0.1913  0.2345 -0.1653
   82U        P 2098   6.286   7.949   6.031 -0.0639  0.3927  0.5161
   82U      O1P 2099   6.168   8.008   5.962 -0.3477  0.4022  0.1749
   82U      O2P 2100   6.263   7.845   6.135 -0.1280 -0.2458 -0.1369
   82U      O5' 2101   6.389   7.890   5.930 -0.5597 -0.0916 -0.2079
   82U      C5' 2102   6.414   7.940   5.798 -0.9149 -0.9262  0.1303
   82U     H5'1 2103   6.431   8.047   5.807  0.3395 -1.0392 -0.6947
   82U     H5'2 2104   6.330   7.930   5.729 -0.0103  1.5371 -1.4484
   82U      C4' 2105   6.531   7.882   5.720  0.1206 -0.5387  0.7468
   82U      H4' 2106   6.506   7.904   5.616 -2.3475  0.1801  1.4390
   82U      O4' 2107   6.650   7.954   5.745 -0.0990 -0.4022  0.3014
   82U      C1' 2108   6.761   7.865   5.714 -0.0145  0.3575  0.4895
   82U      H1' 2109   6.796   7.872   5.611 -0.9109 -1.2079  0.0526
   82U       N1 2110   6.882   7.869   5.804 -0.1596  0.0023 -0.1929
   82U       C6 2111   7.009   7.881   5.745 -0.1518 -0.4552  0.3794
   82U       H6 2112   7.016   7.856   5.640  1.0878  0.1104  0.3133
   82U       C5 2113   7.128   7.872   5.820  0.2915 -0.6021 -0.6207
   82U       H5 2114   7.221   7.848   5.772 -0.3901 -3.3685 -0.7249
   82U       C4 2115   7.119   7.881   5.966 -0.2428  0.0618  0.3765
   82U       O4 2116   7.218   7.885   6.042  0.0397  0.2740  0.6995
   82U       N3 2117   6.989   7.908   6.012 -0.4297  0.3712  0.0847
   82U       H3 2118   6.980   7.937   6.108 -1.7533  2.0600 -0.5021
   82U       C2 2119   6.871   7.908   5.943  0.3762  0.4767  0.5485
   82U       O2 2120   6.761   7.927   5.999 -0.1523 -0.7838  0.1708
   82U      C3' 2121   6.550   7.731   5.733  0.0369  0.5644  0.4787
   82U      H3' 2122   6.518   7.698   5.831  3.4337 -4.7461  0.2135
   82U      C2' 2123   6.706   7.722   5.731 -0.1223 -0.1467  0.0285
   82U     H2'1 2124   6.738   7.671   5.821 -2.7765 -3.3792 -0.6693
   82U      O2' 2125   6.744   7.646   5.614 -0.3955 -0.5233 -0.2428
   82U     HO'2 2126   6.840   7.653   5.612 -0.3492  0.3379  1.8791
   82U      O3' 2127   6.498   7.646   5.628 -0.2866 -0.3509 -0.0174
   82U      H3T 2128   6.580   7.617   5.588 -1.4373  0.2212 -2.9894
   8.57105   8.57105   6.06060   0.00000   0.00000   0.00000   0.00000   4.28539   4.28539
