# Supplementary material for: Constant-pH Molecular Dynamics of Cationic Peptide Dendrimers Binding to siRNA
Source: J Chem Inf Model. 2026 Feb 5;66(8):4734–43. doi: 10.1021/acs.jcim.5c02636 (PMC13126635; doi:10.1021/acs.jcim.5c02636)
Supplement: Supplementary file 2 [file ci5c02636_si_002.zip › zip/MH18_05_out_8.gro]

Protein
 2128
    1LY0      N    1   6.929   4.813   4.402 -0.3390 -0.0650 -0.1388
    1LY0     H1    2   6.956   4.782   4.494 -0.4367 -3.7244 -1.1981
    1LY0     H2    3   6.961   4.752   4.328 -1.8079  1.3258 -2.0180
    1LY0     H3    4   6.969   4.904   4.383 -1.3388  0.5451  0.5943
    1LY0     CA    5   6.789   4.826   4.388 -0.2651  1.0266 -0.0346
    1LY0     HA    6   6.749   4.725   4.393  0.6361  0.5181 -2.0229
    1LY0     CB    7   6.717   4.892   4.498 -0.2977 -0.4190 -0.6425
    1LY0    HB1    8   6.727   4.826   4.584 -1.0481 -0.7242 -0.7784
    1LY0    HB2    9   6.611   4.904   4.475 -0.4931  0.6877  0.6752
    1LY0     CG   10   6.749   5.037   4.520 -0.4609 -0.7811  0.4806
    1LY0    HG1   11   6.716   5.096   4.434  2.4305  0.3412  0.0142
    1LY0    HG2   12   6.857   5.053   4.524 -0.7773  1.4512  2.3197
    1LY0     CD   13   6.677   5.091   4.640  0.3530  0.0013 -0.2631
    1LY0    HD1   14   6.727   5.045   4.724 -0.6717  1.2785  1.1062
    1LY0    HD2   15   6.570   5.070   4.645 -0.3357  2.9124 -0.4628
    1LY0     CE   16   6.686   5.241   4.646 -0.6814 -0.6905 -0.1651
    1LY0    HE1   17   6.787   5.272   4.621 -1.2543  0.3898 -1.2477
    1LY0    HE2   18   6.664   5.282   4.744 -0.7479 -0.0283 -0.4480
    1LY0     NZ   19   6.593   5.303   4.557  0.0800 -0.2841 -0.0035
    1LY0    HZ1   20   6.509   5.247   4.556  0.5539 -1.0028 -1.1080
    1LY0    HZ2   21   6.554   5.389   4.594  1.8367  0.3340  0.5095
    1LY0    HZ3   22   6.631   5.317   4.464  1.1698  0.1479  0.4845
    1LY0      C   23   6.753   4.894   4.258 -0.3261 -0.2208  0.0458
    1LY0      O   24   6.826   4.984   4.223 -0.2361  0.3371  0.0687
    2LER      N   25   6.650   4.866   4.185 -0.0576  0.3209 -0.3479
    2LER      H   26   6.602   4.782   4.212 -0.7487  1.3343  1.8548
    2LER     CA   27   6.618   4.935   4.057  0.2478 -0.1965 -0.7097
    2LER     HA   28   6.705   4.972   4.004  0.1986  0.2672 -0.4759
    2LER     CB   29   6.544   4.843   3.960 -0.3439 -0.0971  0.1096
    2LER    HB1   30   6.505   4.911   3.884  1.1404 -0.0121 -0.6177
    2LER    HB2   31   6.457   4.800   4.010  1.2949 -2.7407  0.8712
    2LER     CG   32   6.619   4.717   3.904  0.6780  0.0282  0.1101
    2LER     HG   33   6.680   4.672   3.982  0.1644 -2.9533 -1.0702
    2LER    CD1   34   6.523   4.607   3.867  0.2938  0.0151  0.8196
    2LER   HD11   35   6.570   4.542   3.793  1.6234  0.7377  0.9924
    2LER   HD12   36   6.489   4.549   3.952  1.9361 -1.4684  0.5008
    2LER   HD13   37   6.442   4.657   3.813  0.2474  0.0097  0.8846
    2LER    CD2   38   6.713   4.759   3.791  0.0630  0.5335  0.3833
    2LER   HD21   39   6.775   4.675   3.760 -0.3369  0.2798  0.2694
    2LER   HD22   40   6.661   4.804   3.707  1.1289 -0.5735 -0.9245
    2LER   HD23   41   6.790   4.827   3.828  1.6081 -0.0799 -1.5611
    2LER      C   42   6.534   5.061   4.101  0.0773 -0.3556 -0.7965
    2LER      O   43   6.445   5.059   4.193 -0.1537  0.3668 -0.3711
    3LYR      N   44   6.560   5.179   4.035 -0.0888  0.3255  0.3492
    3LYR      H   45   6.627   5.177   3.960  2.4249 -1.2982  2.4434
    3LYR     CA   46   6.470   5.293   4.039  0.3310  0.1631 -0.4308
    3LYR     HA   47   6.419   5.294   4.136  0.9319  0.9156 -0.1212
    3LYR     CB   48   6.548   5.426   4.021 -0.9529 -0.0998  0.4377
    3LYR    HB1   49   6.567   5.435   3.914 -2.6901 -1.7475 -0.0594
    3LYR    HB2   50   6.643   5.419   4.074 -1.1392 -0.0192  0.7909
    3LYR     CG   51   6.477   5.554   4.067  0.4929 -0.4398  0.5105
    3LYR    HG1   52   6.455   5.538   4.172  3.6811 -0.4368  1.2913
    3LYR    HG2   53   6.382   5.565   4.015  0.9536 -0.9745 -0.4839
    3LYR     CD   54   6.549   5.682   4.035  0.1128 -1.1337  0.1605
    3LYR    HD1   55   6.561   5.680   3.927 -0.1183 -0.3138  0.1092
    3LYR    HD2   56   6.646   5.679   4.086  0.9171  1.5063 -1.0327
    3LYR     CE   57   6.470   5.806   4.090 -0.1921  0.2891 -0.0244
    3LYR    HE1   58   6.440   5.783   4.192  0.4997  1.4090  0.4485
    3LYR    HE2   59   6.377   5.827   4.036 -0.4510  3.4534  1.4281
    3LYR     NZ   60   6.550   5.928   4.080 -0.1366  0.2537 -0.2044
    3LYR    HZ1   61   6.621   5.929   4.009 -1.3195 -1.6405 -1.4941
    3LYR      C   62   6.366   5.273   3.935 -0.1382 -0.4781  0.4889
    3LYR      O   63   6.400   5.256   3.816 -0.0152  0.5201  0.2559
    4LY0      N   64   6.242   5.278   3.967  0.1882 -0.1044 -0.3927
    4LY0      H   65   6.226   5.304   4.064  0.9747 -0.4808 -0.1508
    4LY0     CA   66   6.126   5.265   3.880 -0.1791 -0.2265 -0.1757
    4LY0     HA   67   6.156   5.277   3.775 -1.6885  0.3110 -0.5699
    4LY0     CB   68   6.059   5.133   3.896  0.3732  1.2863  0.2221
    4LY0    HB1   69   5.968   5.128   3.837  0.4331 -0.0513  0.2264
    4LY0    HB2   70   6.041   5.114   4.002  2.1256 -1.6929  0.0913
    4LY0     CG   71   6.147   5.015   3.843  0.7805 -0.1497 -0.2210
    4LY0    HG1   72   6.246   5.017   3.890  0.4150 -0.3748  0.5703
    4LY0    HG2   73   6.156   5.048   3.740  1.2320  2.3743  0.5558
    4LY0     CD   74   6.071   4.877   3.861 -0.5644  0.5501  0.3128
    4LY0    HD1   75   5.972   4.885   3.815  0.0129  3.9717 -0.6471
    4LY0    HD2   76   6.058   4.859   3.968  2.4388 -0.0658  0.6722
    4LY0     CE   77   6.168   4.776   3.795  0.8275  0.1432 -0.4419
    4LY0    HE1   78   6.264   4.774   3.847  0.1039  1.4346  1.0671
    4LY0    HE2   79   6.184   4.815   3.695 -1.9339  1.2305 -0.5493
    4LY0     NZ   80   6.108   4.640   3.784  0.1797 -0.6412  0.5499
    4LY0    HZ1   81   6.087   4.595   3.872  2.0528  1.7375  2.3484
    4LY0    HZ2   82   6.020   4.644   3.735  1.1543  0.7298 -1.1978
    4LY0    HZ3   83   6.172   4.577   3.738 -0.1052 -1.2668  0.9940
    4LY0      C   84   6.032   5.390   3.904 -0.2021  0.0966  0.7277
    4LY0      O   85   6.050   5.469   4.000 -0.1687  0.1615  0.8050
    5LER      N   86   5.930   5.408   3.824  0.5233 -0.2619 -0.4220
    5LER      H   87   5.918   5.352   3.741  1.5569  0.1721 -0.8693
    5LER     CA   88   5.822   5.506   3.856 -0.1728  0.6173 -0.3337
    5LER     HA   89   5.822   5.509   3.965 -0.4185  0.6052 -0.3318
    5LER     CB   90   5.848   5.652   3.804  0.2590  0.5541  0.9626
    5LER    HB1   91   5.857   5.645   3.696  0.7608  0.1868  1.0225
    5LER    HB2   92   5.939   5.701   3.840  0.7758 -0.2907  0.8312
    5LER     CG   93   5.732   5.743   3.841  0.6415 -0.6685 -0.1086
    5LER     HG   94   5.637   5.695   3.818  0.5766 -0.4950 -0.2038
    5LER    CD1   95   5.742   5.787   3.983  0.4786 -0.0674 -0.6402
    5LER   HD11   96   5.654   5.846   4.007  1.2670  0.9228 -0.0883
    5LER   HD12   97   5.772   5.710   4.055 -0.0444  1.3321  1.1672
    5LER   HD13   98   5.827   5.855   3.992  1.6316 -1.6553  1.9431
    5LER    CD2   99   5.749   5.866   3.746  0.7539  0.5508 -0.6021
    5LER   HD21  100   5.754   5.830   3.643 -2.2273 -0.9083 -0.3459
    5LER   HD22  101   5.655   5.920   3.750 -0.8243 -1.9692 -0.9697
    5LER   HD23  102   5.828   5.935   3.776  0.6306 -0.0731  1.3013
    5LER      C  103   5.684   5.440   3.831 -0.5586  0.1472 -0.1410
    5LER      O  104   5.662   5.410   3.712  0.1566  0.2601  0.4620
    6LYR      N  105   5.601   5.421   3.932  0.3763  0.1087 -0.0344
    6LYR      H  106   5.634   5.435   4.027  2.4546 -0.0272 -0.6767
    6LYR     CA  107   5.465   5.399   3.908  0.1785  0.5902  0.2838
    6LYR     HA  108   5.449   5.321   3.834  1.4887 -0.2138  0.8160
    6LYR     CB  109   5.401   5.333   4.026  0.4247  0.3868 -0.2070
    6LYR    HB1  110   5.293   5.336   4.011  0.5338  0.0596 -1.1463
    6LYR    HB2  111   5.428   5.391   4.113 -1.0895  1.2431 -0.2788
    6LYR     CG  112   5.429   5.188   4.049  0.0049  0.4157  0.3371
    6LYR    HG1  113   5.536   5.165   4.048 -0.1823 -0.4695 -0.8381
    6LYR    HG2  114   5.402   5.138   3.957  2.7145  0.7722 -0.7668
    6LYR     CD  115   5.354   5.126   4.166 -0.2576 -0.3840  0.6297
    6LYR    HD1  116   5.376   5.019   4.167  0.3591 -0.2647  1.5123
    6LYR    HD2  117   5.246   5.135   4.159 -0.1862  0.4633  0.5165
    6LYR     CE  118   5.401   5.192   4.299 -0.1831  0.3532  0.5898
    6LYR    HE1  119   5.425   5.298   4.305  2.2569  0.0979 -2.1406
    6LYR    HE2  120   5.503   5.163   4.322  0.4407  1.3255 -0.8076
    6LYR     NZ  121   5.308   5.158   4.400  0.5703 -0.1325 -0.4211
    6LYR    HZ1  122   5.267   5.066   4.393 -1.1753  0.3565  2.0674
    6LYR      C  123   5.384   5.526   3.883 -0.8281  0.5239 -0.2994
    6LYR      O  124   5.425   5.624   3.949  0.2453  0.0215  0.4764
    7LER      N  125   5.275   5.522   3.809 -0.0178  0.0293  0.8136
    7LER      H  126   5.259   5.428   3.774 -2.3806  0.6637 -0.0005
    7LER     CA  127   5.184   5.634   3.769  0.2089  0.2447 -0.8440
    7LER     HA  128   5.253   5.710   3.732  1.8832  0.8032  2.9311
    7LER     CB  129   5.077   5.585   3.664  0.0396 -0.3012 -0.4582
    7LER    HB1  130   5.013   5.670   3.641  0.9536  0.4824 -0.1739
    7LER    HB2  131   5.002   5.523   3.714 -0.3764  0.8419  0.3814
    7LER     CG  132   5.134   5.518   3.542  0.5672 -0.0800  0.2293
    7LER     HG  133   5.197   5.431   3.561  1.0973 -0.7448 -3.8213
    7LER    CD1  134   5.024   5.455   3.456  0.0246 -0.1379  0.4115
    7LER   HD11  135   4.966   5.386   3.518  0.5419  0.8510  2.0449
    7LER   HD12  136   4.950   5.528   3.425  0.4827 -0.0639 -0.5401
    7LER   HD13  137   5.074   5.406   3.372  0.9203  0.3175  0.6721
    7LER    CD2  138   5.211   5.617   3.455  0.1719 -0.3227 -0.2752
    7LER   HD21  139   5.140   5.699   3.444 -0.6984 -0.9403  0.5888
    7LER   HD22  140   5.303   5.637   3.509  0.1757 -2.0512  0.4070
    7LER   HD23  141   5.224   5.584   3.352  1.2490  3.6630 -1.6090
    7LER      C  142   5.100   5.706   3.879 -0.2297  0.0057  0.3861
    7LER      O  143   5.022   5.643   3.951 -0.9948  0.4554 -0.2375
    8LER      N  144   5.102   5.841   3.883 -0.4586 -0.3734  0.1316
    8LER      H  145   5.172   5.881   3.823  0.8136 -1.4909  0.8136
    8LER     CA  146   5.001   5.920   3.950 -0.0811  0.0362 -0.1780
    8LER     HA  147   5.021   6.027   3.947 -1.6595  0.4356  1.4310
    8LER     CB  148   4.866   5.906   3.878 -0.0221 -0.3410  0.4214
    8LER    HB1  149   4.794   5.961   3.939  0.7571  0.4924  0.6133
    8LER    HB2  150   4.831   5.804   3.889 -1.5873 -0.4435 -3.6941
    8LER     CG  151   4.874   5.967   3.731  0.6907  0.1044  0.1781
    8LER     HG  152   4.973   5.964   3.685 -0.2921  0.5415 -2.1283
    8LER    CD1  153   4.780   5.876   3.651  0.1240  0.6335 -0.6315
    8LER   HD11  154   4.678   5.884   3.688 -0.2631 -1.3406 -1.1262
    8LER   HD12  155   4.788   5.894   3.544 -0.6498  0.7206 -0.6833
    8LER   HD13  156   4.811   5.772   3.665 -0.4416  0.3229 -1.5898
    8LER    CD2  157   4.814   6.108   3.733 -0.1015 -0.9809 -0.4048
    8LER   HD21  158   4.713   6.110   3.772 -0.0878  0.9678 -0.3775
    8LER   HD22  159   4.888   6.163   3.792  0.2845 -2.1952  0.2850
    8LER   HD23  160   4.803   6.147   3.632  0.0071 -0.9904 -0.4206
    8LER      C  161   4.995   5.903   4.104  0.0215 -0.6660  0.1021
    8LER      O  162   4.892   5.889   4.168 -0.2390 -0.1563  0.1984
    9LYR      N  163   5.120   5.888   4.161  0.5509 -0.7857  0.0654
    9LYR      H  164   5.198   5.883   4.096 -0.0577 -1.3177 -0.6353
    9LYR     CA  165   5.144   5.867   4.310 -0.0182  0.3525  0.2263
    9LYR     HA  166   5.055   5.893   4.368  0.1238  0.2403  0.4982
    9LYR     CB  167   5.173   5.719   4.336  0.7712  0.2501  0.2303
    9LYR    HB1  168   5.214   5.697   4.435 -0.3930 -1.5893  0.3575
    9LYR    HB2  169   5.243   5.679   4.263 -0.7718 -1.3815 -0.4456
    9LYR     CG  170   5.036   5.651   4.345  0.3732 -0.6666 -0.1660
    9LYR    HG1  171   4.987   5.663   4.249 -2.3024 -0.0950  1.1917
    9LYR    HG2  172   4.967   5.697   4.415  1.2970  1.1962 -0.4142
    9LYR     CD  173   5.042   5.499   4.372 -0.1066 -0.4495 -0.7651
    9LYR    HD1  174   4.939   5.472   4.395  0.3955 -2.4442 -0.6604
    9LYR    HD2  175   5.093   5.475   4.465 -1.7486  0.5966  0.4654
    9LYR     CE  176   5.105   5.419   4.252  1.4397 -0.2931 -0.2030
    9LYR    HE1  177   5.127   5.318   4.287  0.8277  0.3744  2.3587
    9LYR    HE2  178   5.199   5.468   4.226  3.3437 -2.6209  1.7218
    9LYR     NZ  179   5.014   5.418   4.138 -0.3913  0.4579 -0.0235
    9LYR    HZ1  180   5.018   5.507   4.090 -0.5056 -0.0868 -1.0541
    9LYR      C  181   5.256   5.950   4.360 -0.3032 -0.5351 -0.1946
    9LYR      O  182   5.368   5.943   4.308  0.3044 -0.0865 -0.5053
   10LER      N  183   5.237   6.034   4.463 -0.3378 -0.4386  0.1833
   10LER      H  184   5.152   6.021   4.517  0.9776 -1.2537  2.2017
   10LER     CA  185   5.348   6.096   4.537  0.1186  0.3188 -0.1168
   10LER     HA  186   5.440   6.048   4.507  2.1363  2.0661  2.7619
   10LER     CB  187   5.356   6.243   4.509  0.4623  0.4121  1.0679
   10LER    HB1  188   5.263   6.287   4.545  0.7158  0.8990  1.1384
   10LER    HB2  189   5.344   6.268   4.403  0.9678  0.8592  1.1142
   10LER     CG  190   5.469   6.326   4.567  0.3451 -0.5551 -0.1022
   10LER     HG  191   5.466   6.328   4.676  3.1773  0.2881  0.0450
   10LER    CD1  192   5.606   6.273   4.523  0.0778  0.1107  0.0821
   10LER   HD11  193   5.624   6.168   4.548  1.7486  0.4769  0.5544
   10LER   HD12  194   5.610   6.264   4.415  0.5984 -1.0880  0.1821
   10LER   HD13  195   5.684   6.334   4.567  0.9843 -1.1404  0.2866
   10LER    CD2  196   5.462   6.470   4.528 -0.1536 -0.4492 -0.7911
   10LER   HD21  197   5.369   6.507   4.572  0.1601 -1.0694  0.4461
   10LER   HD22  198   5.543   6.529   4.570 -0.3989 -1.8905  1.9255
   10LER   HD23  199   5.459   6.493   4.422  1.1475 -2.0904 -1.2177
   10LER      C  200   5.337   6.055   4.684  0.3903 -0.0138 -0.4823
   10LER      O  201   5.416   5.971   4.739 -0.0796 -0.7654  0.0230
   11LER      N  202   5.245   6.121   4.759  0.1897  0.5710 -0.2122
   11LER      H  203   5.197   6.195   4.710  0.7120  0.5462 -0.7624
   11LER     CA  204   5.207   6.095   4.899  0.3551  0.1548  0.4091
   11LER     HA  205   5.284   6.123   4.971  1.7045  0.6816 -1.1632
   11LER     CB  206   5.079   6.179   4.931 -1.0843  0.1826  0.0011
   11LER    HB1  207   5.052   6.157   5.034  0.5973 -1.3069  0.1663
   11LER    HB2  208   5.005   6.140   4.861 -0.7157  2.2296 -1.6367
   11LER     CG  209   5.097   6.335   4.918 -0.6196  0.2369 -0.5284
   11LER     HG  210   5.119   6.365   4.815  0.7415  0.9506 -0.0469
   11LER    CD1  211   4.959   6.393   4.962 -0.0470  0.2372  0.7574
   11LER   HD11  212   4.888   6.356   4.888  1.5899  2.6661 -2.2592
   11LER   HD12  213   4.935   6.354   5.061  4.3491  0.8047  2.2583
   11LER   HD13  214   4.967   6.502   4.955  0.4665  0.2174  1.0195
   11LER    CD2  215   5.203   6.405   5.006 -0.1795  0.2105  0.3910
   11LER   HD21  216   5.191   6.381   5.111  0.4749  0.4286  0.5182
   11LER   HD22  217   5.301   6.374   4.971 -0.6519  0.4743 -1.2753
   11LER   HD23  218   5.200   6.514   5.002 -1.6900  0.2162  0.7752
   11LER      C  219   5.182   5.950   4.940  0.2812  0.0457  0.4655
   11LER      O  220   5.211   5.894   5.048  0.4551 -0.3557  0.6381
   12LER      N  221   5.138   5.870   4.841 -0.2026 -0.0888  0.5966
   12LER      H  222   5.114   5.914   4.754  1.1024  1.9428  1.1898
   12LER     CA  223   5.103   5.727   4.857 -0.4585 -0.1505 -0.6713
   12LER     HA  224   5.093   5.699   4.962  0.0023 -0.2516 -0.6502
   12LER     CB  225   4.966   5.696   4.795  0.2754 -0.6977 -0.0296
   12LER    HB1  226   4.972   5.688   4.686 -1.2194  1.7781 -0.3795
   12LER    HB2  227   4.899   5.782   4.799  1.6958  0.4711 -0.6446
   12LER     CG  228   4.886   5.567   4.834 -0.4379 -0.0447 -0.1109
   12LER     HG  229   4.940   5.473   4.825  0.4700  0.5737 -1.5142
   12LER    CD1  230   4.846   5.577   4.978 -0.1762 -0.2526  0.1656
   12LER   HD11  231   4.815   5.681   4.993  2.4038  0.5302  0.6250
   12LER   HD12  232   4.774   5.498   4.998  0.2789 -1.3483 -2.2581
   12LER   HD13  233   4.923   5.553   5.052 -0.4987 -2.3268 -0.1264
   12LER    CD2  234   4.759   5.559   4.748 -0.3555 -0.0444 -0.7273
   12LER   HD21  235   4.703   5.653   4.759  0.0256 -0.0212  1.5197
   12LER   HD22  236   4.779   5.533   4.644 -2.4633  1.8824 -1.7128
   12LER   HD23  237   4.705   5.471   4.783 -0.7988  0.9990  1.3486
   12LER      C  238   5.206   5.632   4.782 -0.1179 -0.6006  0.2361
   12LER      O  239   5.176   5.514   4.742  0.0130 -0.8945 -0.5646
   13LER      N  240   5.319   5.690   4.746 -0.5233 -0.1226 -1.0941
   13LER      H  241   5.329   5.787   4.771 -2.2668 -0.6348  2.1292
   13LER     CA  242   5.424   5.627   4.670  0.0313  0.4474  0.3562
   13LER     HA  243   5.381   5.555   4.600  2.1127 -1.3796  0.8531
   13LER     CB  244   5.508   5.729   4.591  0.3219 -0.8436 -0.3575
   13LER    HB1  245   5.564   5.785   4.665 -0.2625 -0.1944 -0.3952
   13LER    HB2  246   5.439   5.796   4.540 -0.2144  0.8540  2.4039
   13LER     CG  247   5.597   5.677   4.478 -0.0736 -0.5382 -0.8259
   13LER     HG  248   5.677   5.620   4.525 -1.3924 -1.3248  0.5693
   13LER    CD1  249   5.536   5.587   4.373  0.1380 -0.6258 -0.3463
   13LER   HD11  250   5.580   5.600   4.274  0.3039 -0.2307 -0.2217
   13LER   HD12  251   5.557   5.486   4.408 -2.4590 -0.6561  1.4580
   13LER   HD13  252   5.427   5.586   4.372  0.1250 -0.7130 -2.2006
   13LER    CD2  253   5.658   5.805   4.410  0.3697  0.0084  0.3346
   13LER   HD21  254   5.735   5.787   4.335 -0.3876  0.4554 -0.5725
   13LER   HD22  255   5.582   5.873   4.371  2.3603  1.0248 -1.9589
   13LER   HD23  256   5.711   5.866   4.483  1.4576 -0.3251 -0.1591
   13LER      C  257   5.511   5.540   4.758  0.4891  0.3914  0.2846
   13LER      O  258   5.542   5.574   4.871 -0.1230  0.4494 -0.4092
   14NH2      N  259   5.532   5.424   4.715  0.1673  0.0840  0.8307
   14NH2     H1  260   5.496   5.403   4.623  0.3088  1.5295  0.4206
   14NH2     H2  261   5.578   5.357   4.776  1.0515 -0.4114 -0.3479
   15LY0      N  262   6.398   6.519   3.876 -0.0761 -0.1509 -0.4931
   15LY0     H1  263   6.342   6.474   3.806 -0.3654 -0.6170  0.0258
   15LY0     H2  264   6.380   6.617   3.894 -2.8384 -0.6612  0.1056
   15LY0     H3  265   6.496   6.523   3.852 -0.5232  0.9199 -2.3514
   15LY0     CA  266   6.388   6.452   4.005  0.6173  0.3563  0.5263
   15LY0     HA  267   6.439   6.514   4.078  0.8047 -0.0925  0.7835
   15LY0     CB  268   6.237   6.427   4.053  0.4446 -0.3191  0.0424
   15LY0    HB1  269   6.194   6.366   3.974  1.2834 -0.0638 -0.6258
   15LY0    HB2  270   6.180   6.519   4.057 -0.6362 -0.9968  1.3780
   15LY0     CG  271   6.228   6.361   4.186 -0.2252  0.6163 -0.1532
   15LY0    HG1  272   6.299   6.405   4.256  0.1734  1.7529 -1.2337
   15LY0    HG2  273   6.250   6.255   4.177 -0.2420  0.3262  2.4246
   15LY0     CD  274   6.081   6.379   4.242 -0.0214  0.5655 -0.1726
   15LY0    HD1  275   6.013   6.339   4.167  0.6690  0.5390 -0.7949
   15LY0    HD2  276   6.065   6.485   4.263 -3.3048  0.5137 -1.7815
   15LY0     CE  277   6.064   6.310   4.376 -0.3541 -0.4977 -0.1908
   15LY0    HE1  278   6.090   6.375   4.460  1.5730 -1.2818 -0.1364
   15LY0    HE2  279   6.148   6.242   4.385  2.4680  2.6951 -0.2709
   15LY0     NZ  280   5.937   6.241   4.393  0.2390  0.9179  0.1526
   15LY0    HZ1  281   5.917   6.169   4.325  0.3091  1.2628 -0.2361
   15LY0    HZ2  282   5.921   6.202   4.485 -0.7652  0.6832 -0.1122
   15LY0    HZ3  283   5.859   6.304   4.382 -0.0272  0.2830 -2.1764
   15LY0      C  284   6.469   6.321   4.002 -0.5888 -0.6995  0.1071
   15LY0      O  285   6.457   6.242   3.910  0.1414 -0.0174 -0.5395
   16LER      N  286   6.553   6.292   4.103  0.0195  0.4246  0.6982
   16LER      H  287   6.566   6.361   4.176  0.9255  0.7921  0.2044
   16LER     CA  288   6.620   6.161   4.117 -0.2443 -0.1157 -0.6035
   16LER     HA  289   6.675   6.140   4.026 -0.2161  0.6199 -0.7592
   16LER     CB  290   6.732   6.167   4.220  0.6617  1.2132 -0.5562
   16LER    HB1  291   6.746   6.061   4.243 -0.4491 -0.0012 -4.6389
   16LER    HB2  292   6.695   6.212   4.312  1.6540 -1.7245  1.4388
   16LER     CG  293   6.870   6.221   4.179 -0.6691  0.0635 -0.7782
   16LER     HG  294   6.882   6.197   4.074  0.3337 -0.8479 -0.4886
   16LER    CD1  295   6.884   6.377   4.186  0.5326  0.5693  0.3596
   16LER   HD11  296   6.870   6.406   4.290  2.7988 -0.7925  1.1082
   16LER   HD12  297   6.986   6.397   4.154  0.1636 -0.1999 -1.4145
   16LER   HD13  298   6.815   6.425   4.116 -1.6314  0.4097  2.2723
   16LER    CD2  299   6.973   6.160   4.271  1.0550 -0.6867  0.5058
   16LER   HD21  300   7.071   6.172   4.225  1.0902 -2.4991  0.0510
   16LER   HD22  301   6.952   6.225   4.357 -4.6310  2.7994 -2.8626
   16LER   HD23  302   6.970   6.058   4.307  0.7833 -0.5100  1.0091
   16LER      C  303   6.518   6.048   4.133  0.3779 -0.7057  0.0741
   16LER      O  304   6.408   6.064   4.187  0.0971 -0.4784  0.0140
   17LY0      N  305   4.247   5.536   5.470 -0.3152 -0.3540  1.1379
   17LY0     H1  306   4.246   5.579   5.378  1.5911  0.4181  1.4337
   17LY0     H2  307   4.165   5.477   5.472  0.3796 -1.4256  0.0163
   17LY0     H3  308   4.239   5.615   5.531  1.7772  2.1010 -1.4697
   17LY0     CA  309   4.372   5.463   5.498  0.2016  0.0210 -0.8733
   17LY0     HA  310   4.447   5.542   5.495  1.2629 -0.8701  0.7913
   17LY0     CB  311   4.366   5.405   5.643  0.9161  0.0351 -0.2515
   17LY0    HB1  312   4.413   5.307   5.649  0.1071 -0.3563 -0.1424
   17LY0    HB2  313   4.264   5.392   5.679  0.4035  1.8085 -0.9700
   17LY0     CG  314   4.425   5.508   5.747  0.7969 -0.3096  0.5897
   17LY0    HG1  315   4.365   5.599   5.748  0.1493 -0.7291  0.7865
   17LY0    HG2  316   4.523   5.532   5.706  0.7312 -1.5306 -0.3660
   17LY0     CD  317   4.461   5.465   5.891  0.0082 -0.3151  0.0937
   17LY0    HD1  318   4.532   5.382   5.895  1.8014  1.1736  1.2500
   17LY0    HD2  319   4.367   5.444   5.942 -0.5292 -1.9828 -1.4669
   17LY0     CE  320   4.532   5.585   5.965 -0.6406  0.6436 -0.0075
   17LY0    HE1  321   4.444   5.647   5.984 -2.2498 -1.0517 -1.4501
   17LY0    HE2  322   4.606   5.634   5.902  1.8852 -0.9365  1.5883
   17LY0     NZ  323   4.602   5.555   6.094 -0.0664 -0.3901 -0.4852
   17LY0    HZ1  324   4.592   5.627   6.163 -0.3253 -1.7574  0.9730
   17LY0    HZ2  325   4.569   5.470   6.139  1.6930 -0.5165  0.6773
   17LY0    HZ3  326   4.698   5.532   6.073 -0.1328 -0.0114 -1.2229
   17LY0      C  327   4.405   5.347   5.399 -0.3110  0.3058  0.2267
   17LY0      O  328   4.377   5.231   5.420 -0.3371 -0.2542  0.3264
   18LER      N  329   4.463   5.395   5.285  0.5778 -0.3072 -0.0971
   18LER      H  330   4.477   5.494   5.298  0.3416 -0.5751  3.0800
   18LER     CA  331   4.523   5.322   5.177 -0.0494  0.2140 -0.0510
   18LER     HA  332   4.479   5.222   5.172 -1.9150  1.0343 -1.3276
   18LER     CB  333   4.495   5.388   5.034  0.1758  0.0298  0.0197
   18LER    HB1  334   4.545   5.341   4.949 -0.4668  1.0259 -0.9297
   18LER    HB2  335   4.546   5.484   5.035 -0.7784  0.6462 -2.6635
   18LER     CG  336   4.356   5.427   5.003  0.7606  0.1473 -0.2895
   18LER     HG  337   4.319   5.472   5.095  0.0287 -3.0357  1.1070
   18LER    CD1  338   4.338   5.525   4.891  0.0657  0.3671 -0.1968
   18LER   HD11  339   4.233   5.543   4.871  0.1194 -1.4262 -2.4279
   18LER   HD12  340   4.380   5.617   4.933  0.2613  0.3631 -0.3823
   18LER   HD13  341   4.397   5.489   4.807  1.0924 -0.6225  0.9050
   18LER    CD2  342   4.272   5.311   4.977  0.5975  0.2019  0.0595
   18LER   HD21  343   4.290   5.236   5.053  1.2113 -3.2579 -3.1981
   18LER   HD22  344   4.170   5.345   4.963  0.8641  0.4391 -1.4908
   18LER   HD23  345   4.291   5.251   4.888 -3.3689  0.7784 -1.3917
   18LER      C  346   4.670   5.303   5.206  0.2957  0.3413  0.7511
   18LER      O  347   4.742   5.392   5.252  0.1545  0.0838  0.2331
   19LYR      N  348   4.714   5.181   5.187 -0.4018 -0.8638  0.6971
   19LYR      H  349   4.657   5.108   5.148 -0.5140  0.0344 -0.9132
   19LYR     CA  350   4.854   5.153   5.200 -0.3768  0.1035  0.2744
   19LYR     HA  351   4.882   5.206   5.291 -0.6411  2.0621 -0.7397
   19LYR     CB  352   4.862   4.999   5.235  0.3419 -0.4233  0.0453
   19LYR    HB1  353   4.964   4.963   5.222  0.9597  1.8260 -1.8306
   19LYR    HB2  354   4.791   4.939   5.178  0.4959 -1.4808  0.9292
   19LYR     CG  355   4.836   4.969   5.386  0.0884  0.9240 -0.7405
   19LYR    HG1  356   4.911   5.017   5.448 -1.0397  0.9954  0.6089
   19LYR    HG2  357   4.858   4.862   5.392  2.0691  1.3719  1.7683
   19LYR     CD  358   4.695   4.993   5.441 -0.9284 -0.1823  0.4481
   19LYR    HD1  359   4.623   4.930   5.390 -2.9086  2.0047  0.3682
   19LYR    HD2  360   4.672   5.100   5.435  0.6064  0.1284 -0.2605
   19LYR     CE  361   4.699   4.955   5.585  0.2325  0.1751 -0.1264
   19LYR    HE1  362   4.744   5.036   5.642 -0.0333  0.9446 -1.0059
   19LYR    HE2  363   4.761   4.867   5.604  0.0293  0.2101  0.7741
   19LYR     NZ  364   4.561   4.933   5.637  0.4520 -0.3320 -0.1165
   19LYR    HZ1  365   4.499   4.874   5.583 -0.9066  1.9324 -1.1984
   19LYR      C  366   4.936   5.199   5.076 -0.0930  0.1639 -0.6727
   19LYR      O  367   4.886   5.235   4.967  0.1268  0.8996 -0.3622
   20LY0      N  368   5.072   5.196   5.091  0.1548  0.2436  0.5149
   20LY0      H  369   5.120   5.172   5.177  0.2185 -2.7679 -0.2468
   20LY0     CA  370   5.158   5.249   4.984 -0.4516 -0.2576 -1.2262
   20LY0     HA  371   5.115   5.344   4.955  0.9900  1.2721  1.3183
   20LY0     CB  372   5.287   5.293   5.045 -0.8506  0.8450 -0.3771
   20LY0    HB1  373   5.274   5.338   5.143  0.8977  2.0515 -0.6590
   20LY0    HB2  374   5.329   5.364   4.973 -2.0317  0.9733 -0.9680
   20LY0     CG  375   5.392   5.177   5.052 -0.0397 -0.2586 -0.4046
   20LY0    HG1  376   5.399   5.123   4.957  2.2029  2.0856 -1.7193
   20LY0    HG2  377   5.366   5.105   5.129 -1.1790  0.5915  0.0273
   20LY0     CD  378   5.534   5.235   5.076  0.4566  0.1955 -0.2141
   20LY0    HD1  379   5.566   5.308   5.002  3.6590 -0.0109  0.8016
   20LY0    HD2  380   5.600   5.148   5.075 -1.7335 -1.6753  2.5094
   20LY0     CE  381   5.562   5.307   5.208  0.3294  0.3574 -0.0643
   20LY0    HE1  382   5.535   5.230   5.281 -1.3430 -1.1660 -2.1839
   20LY0    HE2  383   5.482   5.380   5.222 -0.2776 -0.8100  4.3985
   20LY0     NZ  384   5.699   5.360   5.224 -1.1528 -1.2303 -0.6139
   20LY0    HZ1  385   5.751   5.321   5.301 -1.1514 -0.7223 -0.3585
   20LY0    HZ2  386   5.762   5.345   5.146 -0.5668 -0.4667 -0.2984
   20LY0    HZ3  387   5.700   5.460   5.239 -0.1412 -1.1572 -1.0811
   20LY0      C  388   5.167   5.172   4.858 -0.2693  0.4023 -1.0468
   20LY0      O  389   5.168   5.049   4.857  0.2627 -0.6447  0.0732
   21LER      N  390   5.173   5.237   4.741  0.6968 -0.5150 -1.0181
   21LER      H  391   5.191   5.336   4.749 -0.8840 -0.3218  0.9703
   21LER     CA  392   5.169   5.175   4.605 -0.6050  0.2258 -0.3869
   21LER     HA  393   5.188   5.069   4.615  0.2208  0.3154 -0.9315
   21LER     CB  394   5.032   5.199   4.546  0.1895  0.3396  0.2706
   21LER    HB1  395   5.022   5.201   4.438  3.6739  1.8412 -0.1546
   21LER    HB2  396   5.004   5.303   4.562 -0.4630  0.6983 -2.6627
   21LER     CG  397   4.926   5.095   4.594  0.6701 -0.0076 -0.0790
   21LER     HG  398   4.946   5.081   4.700  2.1861 -2.0583 -0.5705
   21LER    CD1  399   4.786   5.155   4.569  0.2874  0.1906 -0.3208
   21LER   HD11  400   4.771   5.240   4.635  2.2608  1.7743 -1.8137
   21LER   HD12  401   4.769   5.180   4.464 -1.4219 -1.7485 -0.5757
   21LER   HD13  402   4.716   5.076   4.597  0.3340 -0.1395 -1.1243
   21LER    CD2  403   4.934   4.959   4.512 -0.5260  0.1989 -0.2036
   21LER   HD21  404   5.024   4.903   4.538 -0.3868 -0.1797 -1.3983
   21LER   HD22  405   4.854   4.889   4.534  1.1897 -1.4677  1.0962
   21LER   HD23  406   4.933   4.976   4.404 -1.8434  2.0629  0.0474
   21LER      C  407   5.274   5.230   4.501  0.0812 -0.0348 -0.0192
   21LER      O  408   5.327   5.338   4.528  0.0692  0.3082  0.4631
   22LY0      N  409   4.358   4.489   6.066  0.0999 -0.0723 -0.0394
   22LY0     H1  410   4.356   4.446   5.974  0.5945  1.0215 -0.5693
   22LY0     H2  411   4.263   4.520   6.076  0.5738  1.3701  0.1749
   22LY0     H3  412   4.397   4.426   6.135  2.2420  0.8440 -0.3219
   22LY0     CA  413   4.445   4.605   6.064  0.2969 -0.8072 -0.1677
   22LY0     HA  414   4.412   4.676   6.141  2.6282 -0.4309  0.5988
   22LY0     CB  415   4.593   4.577   6.088  0.7456 -1.0157 -0.8455
   22LY0    HB1  416   4.662   4.656   6.058  0.7752  0.3929  2.5136
   22LY0    HB2  417   4.628   4.496   6.024  0.8512 -0.9535 -0.8682
   22LY0     CG  418   4.626   4.545   6.231 -0.2019 -0.3170  0.0974
   22LY0    HG1  419   4.558   4.469   6.269 -1.1338  0.9047  0.9424
   22LY0    HG2  420   4.616   4.637   6.287 -0.6474  0.4371 -1.1802
   22LY0     CD  421   4.770   4.499   6.249 -0.6289 -0.7494 -0.0059
   22LY0    HD1  422   4.839   4.554   6.185  0.1295 -2.0132 -0.2991
   22LY0    HD2  423   4.772   4.397   6.212  1.3399 -1.5086  1.9792
   22LY0     CE  424   4.822   4.520   6.392 -0.3996  0.4486 -0.2246
   22LY0    HE1  425   4.800   4.619   6.432  1.2888 -0.1305  2.3704
   22LY0    HE2  426   4.930   4.503   6.402 -0.5718 -1.0275 -0.6623
   22LY0     NZ  427   4.753   4.431   6.489 -0.4877  0.3839 -0.1600
   22LY0    HZ1  428   4.756   4.465   6.584  0.7676  2.3647 -0.8353
   22LY0    HZ2  429   4.653   4.445   6.480 -0.7967 -1.3328  0.3444
   22LY0    HZ3  430   4.769   4.333   6.470 -0.8564  0.1207  0.8518
   22LY0      C  431   4.432   4.684   5.936  0.1351 -0.6941  0.4006
   22LY0      O  432   4.426   4.634   5.823 -0.4548  0.1942  0.2279
   23LER      N  433   4.430   4.817   5.943  0.1908 -0.7164  0.0014
   23LER      H  434   4.453   4.856   6.033  1.5490 -0.2081 -0.5519
   23LER     CA  435   4.404   4.910   5.828  0.3194  0.1478 -0.6543
   23LER     HA  436   4.356   4.849   5.752  2.1704 -1.7456 -0.3940
   23LER     CB  437   4.321   5.040   5.860  0.2370 -0.5033 -0.3998
   23LER    HB1  438   4.330   5.107   5.775  0.9173 -0.9759 -0.7053
   23LER    HB2  439   4.363   5.096   5.944  1.1903  0.5629 -1.5465
   23LER     CG  440   4.169   5.013   5.896 -0.4521 -0.3760 -0.3017
   23LER     HG  441   4.168   4.974   5.997 -1.0812  1.1904  0.3288
   23LER    CD1  442   4.112   5.155   5.914 -0.0987 -0.0580  0.1530
   23LER   HD11  443   4.009   5.155   5.950 -0.3548  0.9501 -0.5333
   23LER   HD12  444   4.169   5.208   5.991 -0.0319  2.4225 -1.4921
   23LER   HD13  445   4.116   5.218   5.826  1.4448  0.1848  0.3785
   23LER    CD2  446   4.081   4.936   5.797 -0.5124  0.3939  0.2183
   23LER   HD21  447   4.111   4.833   5.782  0.9877  1.0691 -1.7383
   23LER   HD22  448   3.981   4.923   5.840 -0.5623 -0.1192 -0.0424
   23LER   HD23  449   4.055   4.980   5.701  1.0665  2.3488  0.6175
   23LER      C  450   4.538   4.953   5.769  0.6180  0.2541  0.1041
   23LER      O  451   4.617   5.010   5.839  0.3235 -0.2787 -0.5329
   24LY0      N  452   6.813   5.446   3.111  0.3323 -0.0880  0.2207
   24LY0     H1  453   6.828   5.406   3.202  0.9906 -0.1481  0.0935
   24LY0     H2  454   6.896   5.503   3.120  0.2781 -0.1311  1.0961
   24LY0     H3  455   6.831   5.369   3.047  0.3789 -0.2146  0.3859
   24LY0     CA  456   6.681   5.507   3.106  0.1363 -0.1167 -0.3694
   24LY0     HA  457   6.697   5.615   3.118  1.1139 -0.0541 -1.9952
   24LY0     CB  458   6.618   5.479   2.970  0.8933  0.1855  0.2346
   24LY0    HB1  459   6.518   5.523   2.977  0.8934  0.0956  0.8528
   24LY0    HB2  460   6.606   5.371   2.963  1.1678  0.1555  0.2141
   24LY0     CG  461   6.689   5.538   2.852 -0.3571  0.3374  0.5635
   24LY0    HG1  462   6.791   5.499   2.853 -0.6271 -0.8052 -2.6284
   24LY0    HG2  463   6.698   5.646   2.857  0.0472  0.2548  2.1248
   24LY0     CD  464   6.628   5.513   2.715 -0.2669  0.0902 -0.4711
   24LY0    HD1  465   6.529   5.558   2.705 -1.0113 -0.9150  1.8484
   24LY0    HD2  466   6.617   5.405   2.724  2.3059 -0.2005 -0.1073
   24LY0     CE  467   6.714   5.553   2.594 -0.2349  0.4501  0.0971
   24LY0    HE1  468   6.818   5.521   2.604  0.0798  0.6636 -2.0566
   24LY0    HE2  469   6.712   5.662   2.590  0.3685  0.4774  0.3164
   24LY0     NZ  470   6.656   5.493   2.472  0.1494 -0.0772  0.0443
   24LY0    HZ1  471   6.648   5.393   2.466 -0.8024 -0.0338  0.3222
   24LY0    HZ2  472   6.564   5.535   2.465  0.6232  1.5696  2.3615
   24LY0    HZ3  473   6.707   5.523   2.390 -0.7204  1.3808 -0.0158
   24LY0      C  474   6.583   5.467   3.228 -0.7209  0.1149 -0.3411
   24LY0      O  475   6.537   5.357   3.232  0.3367 -0.4704 -0.3071
   25LER      N  476   6.539   5.561   3.316  0.6116  0.1123  0.1159
   25LER      H  477   6.571   5.656   3.304 -1.6421  1.1048  1.4603
   25LER     CA  478   6.439   5.532   3.422  0.1342 -0.5465  0.1604
   25LER     HA  479   6.478   5.449   3.481  3.6177 -0.9881 -2.4549
   25LER     CB  480   6.415   5.663   3.505  0.5067 -0.0407 -0.2433
   25LER    HB1  481   6.411   5.749   3.438  0.1500 -0.6082 -0.9671
   25LER    HB2  482   6.503   5.685   3.564 -0.1697  0.4641  0.6037
   25LER     CG  483   6.289   5.669   3.592  0.0064 -0.1953  0.7613
   25LER     HG  484   6.200   5.674   3.528  1.8719 -2.3462 -2.2880
   25LER    CD1  485   6.277   5.550   3.687  0.4394 -0.2272 -0.5684
   25LER   HD11  486   6.205   5.572   3.766  1.9355  0.0321  0.7624
   25LER   HD12  487   6.258   5.451   3.645 -0.2086  0.9335 -3.1572
   25LER   HD13  488   6.371   5.544   3.741 -0.8111  1.7531  2.0695
   25LER    CD2  489   6.296   5.801   3.671  0.0546  0.8323  0.6132
   25LER   HD21  490   6.380   5.805   3.740  0.3638 -0.7469  0.3586
   25LER   HD22  491   6.294   5.879   3.594 -3.1187 -0.0940 -0.4219
   25LER   HD23  492   6.204   5.800   3.731 -0.2218 -1.0367  0.2094
   25LER      C  493   6.310   5.469   3.362  0.7590  0.1461  0.1423
   25LER      O  494   6.246   5.537   3.286 -0.2157 -0.0716  0.0344
   26LYR      N  495   6.271   5.351   3.409 -0.0123  0.1351  0.8208
   26LYR      H  496   6.310   5.306   3.490 -0.2651 -0.6461  0.5240
   26LYR     CA  497   6.150   5.289   3.355  0.1456 -0.3787  0.1270
   26LYR     HA  498   6.135   5.320   3.252 -0.9344 -1.6657 -0.1354
   26LYR     CB  499   6.162   5.136   3.354  0.3127 -0.5436  0.1640
   26LYR    HB1  500   6.086   5.109   3.280 -0.7341  3.9447 -0.6572
   26LYR    HB2  501   6.136   5.091   3.450 -2.0349 -1.8605 -0.9816
   26LYR     CG  502   6.290   5.077   3.300 -0.6418  0.2885  0.4766
   26LYR    HG1  503   6.361   5.076   3.383 -0.6896  0.8543  0.5295
   26LYR    HG2  504   6.325   5.138   3.217  0.8778  0.9815  1.5747
   26LYR     CD  505   6.281   4.922   3.258  0.6975  0.2648 -0.3535
   26LYR    HD1  506   6.210   4.913   3.177 -0.3031  0.5564  0.4691
   26LYR    HD2  507   6.266   4.859   3.346  1.4240 -0.9529 -1.0794
   26LYR     CE  508   6.424   4.888   3.202  0.0459  0.1385 -0.0678
   26LYR    HE1  509   6.498   4.897   3.281 -0.7546  0.6674  0.6453
   26LYR    HE2  510   6.442   4.953   3.116  0.4416 -0.0078 -0.0974
   26LYR     NZ  511   6.422   4.748   3.163 -0.1745  0.1057  0.0297
   26LYR    HZ1  512   6.456   4.682   3.231  1.1798  0.6033 -0.1451
   26LYR      C  513   6.025   5.339   3.428  0.2647  1.3325  0.4564
   26LYR      O  514   6.014   5.316   3.548  0.6528  0.0678 -0.3873
   27LY0      N  515   5.923   5.399   3.361 -0.0187  0.4440 -0.3085
   27LY0      H  516   5.946   5.417   3.264  2.6051  0.9473  0.3160
   27LY0     CA  517   5.795   5.455   3.408  0.3367 -0.6184 -0.1414
   27LY0     HA  518   5.791   5.476   3.515  2.2061 -2.0404  0.2612
   27LY0     CB  519   5.763   5.582   3.336 -0.0378 -0.2156  0.3154
   27LY0    HB1  520   5.772   5.572   3.228  0.8657  2.2199  0.0879
   27LY0    HB2  521   5.833   5.661   3.364 -1.7382  0.2936  3.5280
   27LY0     CG  522   5.625   5.647   3.383  0.4451 -0.4510 -0.4596
   27LY0    HG1  523   5.635   5.685   3.485 -0.8217 -1.5738  0.1105
   27LY0    HG2  524   5.544   5.575   3.386 -0.3946  0.4602  2.4095
   27LY0     CD  525   5.587   5.768   3.300  0.1260 -0.1911 -0.4257
   27LY0    HD1  526   5.584   5.737   3.196 -1.9824 -0.4430 -0.3453
   27LY0    HD2  527   5.658   5.849   3.320 -1.1634  0.7937  0.4227
   27LY0     CE  528   5.455   5.817   3.346 -0.5721  0.6232  0.1190
   27LY0    HE1  529   5.433   5.804   3.452  0.9173 -0.6453  0.3081
   27LY0    HE2  530   5.384   5.750   3.298  1.6908 -0.3715 -2.0484
   27LY0     NZ  531   5.437   5.949   3.298  0.0336 -0.2099 -0.7000
   27LY0    HZ1  532   5.509   6.012   3.331  1.2809 -0.6794 -2.3777
   27LY0    HZ2  533   5.437   5.951   3.197  1.4848  0.5091 -0.7185
   27LY0    HZ3  534   5.346   5.967   3.337 -0.3224 -1.2524 -1.0291
   27LY0      C  535   5.696   5.341   3.372  0.5844 -0.2137  0.2429
   27LY0      O  536   5.684   5.306   3.255 -0.1415 -0.6714  0.1000
   28LER      N  537   5.624   5.288   3.467 -0.3236 -0.2442  0.4204
   28LER      H  538   5.646   5.316   3.562 -0.8669  1.4984  0.0634
   28LER     CA  539   5.543   5.171   3.452 -0.4380  0.3348 -0.0437
   28LER     HA  540   5.588   5.101   3.380  0.3604  3.0242 -2.3462
   28LER     CB  541   5.550   5.090   3.584 -0.1979  0.0226 -0.4159
   28LER    HB1  542   5.516   4.989   3.561  0.4439 -0.2797 -0.0471
   28LER    HB2  543   5.473   5.142   3.642 -2.1011  0.7543 -3.3822
   28LER     CG  544   5.686   5.076   3.658  0.6537 -0.0572 -0.2965
   28LER     HG  545   5.713   5.172   3.703  2.0012 -1.0648  1.1480
   28LER    CD1  546   5.661   4.979   3.777 -0.1450 -0.4379  0.1913
   28LER   HD11  547   5.745   4.984   3.846  0.0348 -0.8066  0.0014
   28LER   HD12  548   5.580   5.014   3.841  1.2483  0.5798  1.4375
   28LER   HD13  549   5.635   4.880   3.739 -1.8848 -0.4908  1.4105
   28LER    CD2  550   5.806   5.022   3.576 -0.0660 -0.7055  1.0723
   28LER   HD21  551   5.808   5.083   3.486  0.0121  1.5107  2.4979
   28LER   HD22  552   5.899   5.044   3.630  2.0266 -1.0258 -2.0961
   28LER   HD23  553   5.795   4.917   3.552  2.8768 -0.6779 -1.0023
   28LER      C  554   5.405   5.196   3.388  0.0892 -0.0512  0.1018
   28LER      O  555   5.382   5.280   3.306  0.2783 -0.2281  0.4628
   29LYR      N  556   5.305   5.105   3.404  0.0207  0.5468  1.0283
   29LYR      H  557   5.333   5.012   3.430 -0.1445  0.0827 -0.3537
   29LYR     CA  558   5.165   5.117   3.338 -0.5211  1.1653 -0.1356
   29LYR     HA  559   5.145   5.218   3.304 -2.1595  0.7336 -0.5492
   29LYR     CB  560   5.154   5.035   3.206 -0.0121 -0.2291 -0.6236
   29LYR    HB1  561   5.050   5.044   3.174  0.1817  2.3482 -0.7359
   29LYR    HB2  562   5.176   4.930   3.224  1.5129  0.2174  0.3502
   29LYR     CG  563   5.247   5.074   3.091  0.3000  0.4497 -0.0594
   29LYR    HG1  564   5.343   5.092   3.140 -1.2480  0.6755  3.0890
   29LYR    HG2  565   5.222   5.171   3.049  1.6516  0.3940 -1.0642
   29LYR     CD  566   5.234   4.971   2.974  0.4551  0.4075 -0.7299
   29LYR    HD1  567   5.132   4.975   2.936 -0.6387 -0.1926  1.9300
   29LYR    HD2  568   5.263   4.873   3.014  2.0154  1.0540 -0.1947
   29LYR     CE  569   5.329   5.008   2.862 -0.5725 -0.6245 -0.0573
   29LYR    HE1  570   5.307   5.110   2.833 -1.3855 -0.2761  1.6472
   29LYR    HE2  571   5.300   4.951   2.774 -1.4074 -0.3787  0.0492
   29LYR     NZ  572   5.468   5.000   2.896 -0.3748  0.1906  0.5097
   29LYR    HZ1  573   5.510   4.910   2.916  0.6686  0.5669  0.0513
   29LYR      C  574   5.051   5.095   3.440 -0.5305  0.8172 -0.5200
   29LYR      O  575   4.933   5.090   3.410 -0.4990 -0.2767  0.3955
   30LER      N  576   5.085   5.095   3.572 -0.6532 -0.2084  0.5270
   30LER      H  577   5.172   5.142   3.590 -1.2434  1.0573  0.1722
   30LER     CA  578   4.992   5.077   3.688 -0.6627 -0.5434  0.3503
   30LER     HA  579   4.889   5.078   3.654 -0.6592  0.7839  0.3262
   30LER     CB  580   5.014   4.936   3.746 -0.0705 -0.3887 -0.1674
   30LER    HB1  581   5.001   4.864   3.665 -1.7399 -1.0523  0.6359
   30LER    HB2  582   4.927   4.917   3.809  0.0982  4.8898  2.1228
   30LER     CG  583   5.133   4.919   3.837 -0.7178 -0.2719  0.1647
   30LER     HG  584   5.116   4.983   3.924 -1.5095 -2.0159  1.3381
   30LER    CD1  585   5.128   4.779   3.894  0.9144  0.0943  0.0831
   30LER   HD11  586   5.120   4.703   3.815  0.0311 -0.0768  0.3311
   30LER   HD12  587   5.224   4.768   3.944  1.5783  1.0387 -0.9278
   30LER   HD13  588   5.054   4.768   3.973  1.2564 -1.2757  0.2403
   30LER    CD2  589   5.274   4.940   3.775 -0.0429 -0.2045  0.5213
   30LER   HD21  590   5.282   5.040   3.732 -0.9502 -1.4749 -2.9230
   30LER   HD22  591   5.352   4.911   3.845  1.2119 -1.4237 -1.2708
   30LER   HD23  592   5.291   4.875   3.689 -0.9542  0.6125 -0.2954
   30LER      C  593   5.009   5.192   3.787  0.2230  0.1795 -0.1332
   30LER      O  594   5.113   5.255   3.793  0.1018 -0.2074  0.2530
   31LER      N  595   4.902   5.228   3.863 -0.2187  0.8613  0.3075
   31LER      H  596   4.831   5.156   3.868  1.4304 -0.8734 -0.0514
   31LER     CA  597   4.892   5.341   3.948 -0.0559  0.2467 -0.2682
   31LER     HA  598   4.935   5.412   3.877  1.1753 -1.9317 -1.7824
   31LER     CB  599   4.751   5.388   3.990  0.9664  0.3737  0.4996
   31LER    HB1  600   4.755   5.475   4.055 -3.1664  1.3273 -0.2710
   31LER    HB2  601   4.714   5.303   4.048 -0.7708 -0.5606 -1.8550
   31LER     CG  602   4.653   5.409   3.871  0.6059 -0.5654  0.1116
   31LER     HG  603   4.650   5.322   3.805 -2.5509 -1.2380  0.9853
   31LER    CD1  604   4.514   5.429   3.931 -0.0419  0.2189  0.5244
   31LER   HD11  605   4.506   5.505   4.008 -0.9712  0.2627  0.3985
   31LER   HD12  606   4.443   5.459   3.854 -1.7172 -0.5371  1.7199
   31LER   HD13  607   4.470   5.340   3.977 -1.6170  0.3080 -0.7401
   31LER    CD2  608   4.682   5.538   3.796 -0.0285  0.4859  0.6015
   31LER   HD21  609   4.776   5.520   3.743 -0.9793  1.7442 -1.6277
   31LER   HD22  610   4.605   5.563   3.724  1.1293  1.4639 -0.3429
   31LER   HD23  611   4.690   5.617   3.871  0.4107  0.9723  0.0458
   31LER      C  612   4.970   5.314   4.080 -0.2631  0.7089  0.2002
   31LER      O  613   4.979   5.199   4.124  0.2919  0.5576 -0.1630
   32LY0      N  614   6.861   4.429   3.206  1.3080 -0.5226  0.0586
   32LY0     H1  615   6.894   4.345   3.251 -0.6414 -1.5319 -0.2897
   32LY0     H2  616   6.894   4.429   3.110 -1.9399  1.0837 -1.2201
   32LY0     H3  617   6.894   4.509   3.259 -0.1401 -2.3914  4.1412
   32LY0     CA  618   6.714   4.410   3.221 -0.0694  0.2196  0.4165
   32LY0     HA  619   6.691   4.311   3.182  0.1681  0.9877 -1.7720
   32LY0     CB  620   6.678   4.409   3.374  0.2331 -0.1563  0.0684
   32LY0    HB1  621   6.569   4.408   3.379  0.2278  0.8962  0.5481
   32LY0    HB2  622   6.705   4.504   3.421  0.8721 -0.1797 -0.2385
   32LY0     CG  623   6.727   4.295   3.468 -0.4615 -0.1898  0.7718
   32LY0    HG1  624   6.836   4.303   3.462 -0.4439  0.3564  1.7216
   32LY0    HG2  625   6.695   4.206   3.413  2.4113 -1.1862  0.5048
   32LY0     CD  626   6.659   4.290   3.604  0.5468  0.4793 -0.3713
   32LY0    HD1  627   6.550   4.293   3.599  0.6148  1.8458 -1.6915
   32LY0    HD2  628   6.675   4.384   3.657  0.3619 -0.0065  0.5821
   32LY0     CE  629   6.713   4.172   3.683 -0.4620  0.2980  0.7331
   32LY0    HE1  630   6.820   4.189   3.700  0.1779 -2.8403  0.5220
   32LY0    HE2  631   6.704   4.083   3.621  1.2501 -0.3038  1.2791
   32LY0     NZ  632   6.655   4.151   3.817  0.0550  0.2623  0.3672
   32LY0    HZ1  633   6.555   4.145   3.808  0.0629  0.8012 -0.1953
   32LY0    HZ2  634   6.686   4.067   3.862 -2.3034  0.2605  2.1576
   32LY0    HZ3  635   6.683   4.228   3.876 -0.4994  0.4078  0.4446
   32LY0      C  636   6.632   4.502   3.128 -0.5931  0.3377  0.4902
   32LY0      O  637   6.689   4.586   3.056 -0.4199 -0.2631 -0.1432
   33LER      N  638   6.499   4.481   3.119 -0.6478 -0.9287  0.6861
   33LER      H  639   6.470   4.407   3.181  0.2212 -1.3622  0.6000
   33LER     CA  640   6.423   4.545   3.011 -0.1478 -0.3265 -0.0321
   33LER     HA  641   6.489   4.543   2.924  0.2811 -0.7779  0.2952
   33LER     CB  642   6.298   4.465   2.966 -1.0161 -0.3826  0.6025
   33LER    HB1  643   6.254   4.514   2.879 -1.5797  0.5335  1.3884
   33LER    HB2  644   6.227   4.457   3.048 -3.1797 -1.8055 -1.2769
   33LER     CG  645   6.326   4.314   2.930  0.0272 -0.2009 -0.3702
   33LER     HG  646   6.346   4.274   3.029  0.9080 -2.2470 -1.3109
   33LER    CD1  647   6.206   4.235   2.872  0.3040  1.1074 -0.4054
   33LER   HD11  648   6.200   4.250   2.765 -0.2532  2.5451 -0.1956
   33LER   HD12  649   6.222   4.128   2.888 -1.4532  0.4002 -2.8444
   33LER   HD13  650   6.112   4.263   2.920 -0.3530 -0.3890 -0.7518
   33LER    CD2  651   6.450   4.288   2.846  0.0209 -0.5682  0.5231
   33LER   HD21  652   6.447   4.340   2.750  0.2734 -0.1863  0.7188
   33LER   HD22  653   6.542   4.313   2.900 -0.6116  1.3982  0.7791
   33LER   HD23  654   6.450   4.182   2.821  1.3744 -0.5484  0.3533
   33LER      C  655   6.382   4.695   3.043 -0.3699 -0.2626  0.4982
   33LER      O  656   6.361   4.769   2.944  0.1151  0.4918  0.2197
   34LY0      N  657   6.773   5.941   3.131 -0.0916  0.3315 -0.1942
   34LY0     H1  658   6.843   6.011   3.114  0.9729 -0.3187  1.2922
   34LY0     H2  659   6.793   5.860   3.074  1.5593 -1.1695  2.2693
   34LY0     H3  660   6.781   5.911   3.228  0.8088  0.1380 -0.3226
   34LY0     CA  661   6.644   6.001   3.090  0.2487  0.2202  0.2931
   34LY0     HA  662   6.637   6.075   3.170  2.3835  1.6850 -0.8069
   34LY0     CB  663   6.648   6.059   2.951 -0.4833 -0.1984  0.6224
   34LY0    HB1  664   6.660   5.983   2.874 -0.4906  1.6966 -1.3399
   34LY0    HB2  665   6.740   6.118   2.950 -0.3328 -0.3579  2.4192
   34LY0     CG  666   6.533   6.149   2.906  0.0623 -0.1316  0.3135
   34LY0    HG1  667   6.519   6.221   2.986  1.5252 -0.3911  0.8442
   34LY0    HG2  668   6.443   6.090   2.890 -0.0675  0.3196 -0.6647
   34LY0     CD  669   6.569   6.234   2.775  0.1295 -0.1192  0.7078
   34LY0    HD1  670   6.477   6.272   2.731  1.4203  1.6683 -0.5600
   34LY0    HD2  671   6.616   6.167   2.704  0.7205  1.8595 -0.8344
   34LY0     CE  672   6.668   6.359   2.790 -0.1850  0.7248  0.0788
   34LY0    HE1  673   6.756   6.314   2.835 -1.6987 -1.3849  1.0798
   34LY0    HE2  674   6.623   6.422   2.867 -0.7528 -0.5904  0.8584
   34LY0     NZ  675   6.699   6.433   2.661 -0.2940  0.2041 -0.1379
   34LY0    HZ1  676   6.764   6.507   2.683  0.5633 -0.6530  0.3161
   34LY0    HZ2  677   6.754   6.373   2.601 -0.7315 -1.8761  1.4057
   34LY0    HZ3  678   6.618   6.470   2.613  2.1594  2.5611 -2.8799
   34LY0      C  679   6.524   5.901   3.103 -0.1198  0.4731 -0.0507
   34LY0      O  680   6.552   5.777   3.092  0.0791 -0.5286 -0.3540
   35LER      N  681   6.405   5.947   3.123  0.2286  0.4111 -0.0676
   35LER      H  682   6.385   6.043   3.149 -2.1241  0.3288 -1.3226
   35LER     CA  683   6.293   5.851   3.148  0.0133 -0.3900  0.8818
   35LER     HA  684   6.337   5.780   3.218  0.0944 -0.0613  1.1630
   35LER     CB  685   6.184   5.929   3.220  0.1558 -0.9313  0.5055
   35LER    HB1  686   6.155   6.022   3.171 -1.2460 -0.4237  2.1901
   35LER    HB2  687   6.232   5.968   3.309  0.1448  0.7128 -0.1669
   35LER     CG  688   6.062   5.846   3.261 -0.5121 -0.5772 -0.0557
   35LER     HG  689   6.085   5.740   3.267  1.0196 -0.2460  0.2462
   35LER    CD1  690   5.997   5.900   3.384  0.4391  1.0986  0.2285
   35LER   HD11  691   6.060   5.879   3.471  0.1337  1.2913  0.5011
   35LER   HD12  692   5.980   6.008   3.375 -0.1300  0.8923 -1.3921
   35LER   HD13  693   5.903   5.859   3.421  0.5712  0.8850  0.3308
   35LER    CD2  694   5.954   5.863   3.153  0.4567  0.0147  0.0003
   35LER   HD21  695   5.863   5.815   3.189 -1.1132  2.4704 -0.4566
   35LER   HD22  696   5.922   5.966   3.136 -0.2893 -0.3234 -0.7455
   35LER   HD23  697   5.980   5.814   3.060 -0.6753 -0.3174 -0.1616
   35LER      C  698   6.249   5.773   3.018  0.3132  0.3927 -0.7860
   35LER      O  699   6.250   5.835   2.912 -0.2605 -0.2314  0.3076
   36LYR      N  700   6.195   5.648   3.040  0.7448  0.4729 -0.1665
   36LYR      H  701   6.208   5.611   3.133  2.2089 -0.3462 -0.6683
   36LYR     CA  702   6.111   5.576   2.936 -0.0199  0.2471 -1.3244
   36LYR     HA  703   6.080   5.655   2.868 -2.1992  0.9508  0.3840
   36LYR     CB  704   6.197   5.479   2.854 -0.3745  0.3170  0.4108
   36LYR    HB1  705   6.291   5.525   2.826 -0.6132  1.1531  0.9244
   36LYR    HB2  706   6.144   5.456   2.761  0.5318  1.6473 -0.4646
   36LYR     CG  707   6.242   5.349   2.916  0.6219 -0.5766 -0.6187
   36LYR    HG1  708   6.156   5.302   2.963  0.9284 -0.8444 -0.3178
   36LYR    HG2  709   6.313   5.380   2.993  0.0714 -1.8388  0.4234
   36LYR     CD  710   6.306   5.243   2.815 -0.0187 -0.1147  0.4345
   36LYR    HD1  711   6.393   5.284   2.764 -1.3609 -1.0240 -2.8781
   36LYR    HD2  712   6.237   5.218   2.734 -0.8239  1.7044  0.5149
   36LYR     CE  713   6.331   5.121   2.895 -0.2414  0.5688 -0.2036
   36LYR    HE1  714   6.236   5.072   2.915  0.2457 -0.3548 -0.0691
   36LYR    HE2  715   6.380   5.144   2.989  0.6209 -1.7131 -0.0146
   36LYR     NZ  716   6.414   5.033   2.818 -0.0097 -0.1946  0.5974
   36LYR    HZ1  717   6.367   4.966   2.758  0.0834  0.9320 -0.8010
   36LYR      C  718   5.979   5.515   2.990  0.0231  0.0807 -0.2832
   36LYR      O  719   5.968   5.447   3.090 -0.0572  0.0323 -0.0782
   37LY0      N  720   5.883   5.526   2.905  0.3425 -0.9419 -0.3259
   37LY0      H  721   5.886   5.593   2.829  0.2314 -0.3325  0.2018
   37LY0     CA  722   5.755   5.453   2.918 -0.4297 -0.5536  0.7611
   37LY0     HA  723   5.710   5.467   3.016  0.6393  2.1131  0.9599
   37LY0     CB  724   5.656   5.506   2.814 -0.2922  0.2367  0.1681
   37LY0    HB1  725   5.575   5.434   2.816  1.1921 -1.4977 -0.2608
   37LY0    HB2  726   5.697   5.503   2.713 -2.0517  0.6107 -0.6053
   37LY0     CG  727   5.607   5.650   2.850 -0.7703  0.0027 -0.2376
   37LY0    HG1  728   5.695   5.715   2.852 -0.7071 -0.0920  0.3787
   37LY0    HG2  729   5.559   5.657   2.948 -0.1313 -0.2992  0.1100
   37LY0     CD  730   5.512   5.714   2.742  0.3180  0.7540  0.2468
   37LY0    HD1  731   5.432   5.644   2.718  0.8774  0.4982 -0.9825
   37LY0    HD2  732   5.568   5.731   2.650  0.3178 -0.2543  0.0463
   37LY0     CE  733   5.455   5.854   2.790 -0.5907 -0.6834  0.3576
   37LY0    HE1  734   5.439   5.922   2.706  0.2771 -0.5945  0.2539
   37LY0    HE2  735   5.534   5.899   2.851 -0.2634  1.4607 -1.4812
   37LY0     NZ  736   5.333   5.840   2.866 -0.1153  0.4461 -0.8043
   37LY0    HZ1  737   5.341   5.755   2.920 -1.0170 -0.2975 -1.8171
   37LY0    HZ2  738   5.310   5.920   2.924  2.4756 -0.2661  1.4291
   37LY0    HZ3  739   5.255   5.815   2.807 -2.6438 -1.0099  2.7777
   37LY0      C  740   5.783   5.302   2.894 -0.0051  0.2902 -0.2392
   37LY0      O  741   5.818   5.273   2.779  0.9069 -0.2042 -0.8794
   38LER      N  742   5.742   5.214   2.992  0.1158 -0.0810  0.3498
   38LER      H  743   5.713   5.254   3.081  0.6236 -0.1502  0.5480
   38LER     CA  744   5.683   5.092   2.957  0.8338  0.6278  0.4252
   38LER     HA  745   5.744   5.050   2.877  2.6139  0.4288  1.8096
   38LER     CB  746   5.695   4.991   3.074  0.3203  0.1875 -0.1859
   38LER    HB1  747   5.645   4.900   3.040  1.1798 -0.3382 -0.0718
   38LER    HB2  748   5.647   5.034   3.162 -0.8894 -1.9338  0.2489
   38LER     CG  749   5.830   4.948   3.118 -0.3005 -0.1798  0.1776
   38LER     HG  750   5.872   5.039   3.161 -1.1273  1.1325 -1.6584
   38LER    CD1  751   5.808   4.831   3.219 -0.1515 -0.0117  0.2013
   38LER   HD11  752   5.901   4.793   3.261 -0.4843 -1.5406 -0.3705
   38LER   HD12  753   5.742   4.850   3.303 -0.8729  2.1340 -0.7698
   38LER   HD13  754   5.761   4.748   3.167 -0.5200  0.4402 -0.2015
   38LER    CD2  755   5.921   4.896   3.005  0.2220  0.3233 -0.9916
   38LER   HD21  756   5.938   4.963   2.922  3.3472  4.0622  2.2343
   38LER   HD22  757   6.018   4.879   3.052 -1.1095 -0.4752  1.6901
   38LER   HD23  758   5.881   4.798   2.980  2.3322 -0.7577 -0.3581
   38LER      C  759   5.534   5.115   2.910 -0.5936  0.4826  1.2456
   38LER      O  760   5.479   5.227   2.901 -0.5364  0.4674  1.0473
   39LY0      N  761   7.044   5.186   2.614  0.5598 -0.0606  0.0000
   39LY0     H1  762   7.002   5.170   2.523 -2.5460  3.5457  0.5887
   39LY0     H2  763   7.015   5.280   2.635  0.6221  0.2521 -1.2061
   39LY0     H3  764   7.145   5.188   2.612  0.5930 -1.3967 -0.9058
   39LY0     CA  765   6.988   5.085   2.709 -0.5440  0.3343  0.1000
   39LY0     HA  766   7.013   4.983   2.679  3.3787  0.9811  0.5901
   39LY0     CB  767   7.040   5.094   2.853  0.3505 -0.3293 -0.5820
   39LY0    HB1  768   6.980   5.044   2.929  3.7837 -1.0016  1.8763
   39LY0    HB2  769   7.038   5.193   2.899  0.0947 -0.5882 -0.0274
   39LY0     CG  770   7.184   5.039   2.859  0.3432  0.5191 -0.6743
   39LY0    HG1  771   7.245   5.073   2.776 -0.0125 -1.2905 -1.7257
   39LY0    HG2  772   7.168   4.931   2.860  1.2921  0.3739 -0.0982
   39LY0     CD  773   7.254   5.066   2.994  0.7320 -0.0762  0.5681
   39LY0    HD1  774   7.184   5.050   3.076 -2.1126  0.5660 -1.5741
   39LY0    HD2  775   7.269   5.173   2.996 -0.9454  0.1997  0.2739
   39LY0     CE  776   7.380   4.981   2.999 -0.3804 -0.1222 -0.5529
   39LY0    HE1  777   7.452   5.026   2.930  0.1435  1.5922  1.0546
   39LY0    HE2  778   7.359   4.877   2.975  1.3047 -0.9487  1.2275
   39LY0     NZ  779   7.437   4.979   3.135  0.1163  0.1922  0.1244
   39LY0    HZ1  780   7.360   4.980   3.201  1.1729 -1.0343  1.4319
   39LY0    HZ2  781   7.496   4.899   3.152 -0.8057 -0.5077  0.1445
   39LY0    HZ3  782   7.496   5.058   3.156  1.5003 -0.5635 -0.7421
   39LY0      C  783   6.839   5.082   2.709  0.5058 -0.3289  0.2022
   39LY0      O  784   6.785   5.188   2.681 -0.3740  0.6774 -0.1171
   40LER      N  785   6.775   4.963   2.734  0.1305 -0.2874 -0.1988
   40LER      H  786   6.820   4.886   2.781 -0.2626 -1.4065 -1.5955
   40LER     CA  787   6.633   4.936   2.725  0.1208 -0.4920  0.3324
   40LER     HA  788   6.603   4.968   2.626  1.5486 -2.2794 -0.7304
   40LER     CB  789   6.599   4.786   2.721 -0.5608  0.1380 -1.1252
   40LER    HB1  790   6.491   4.782   2.702 -1.1683 -0.5941  1.9351
   40LER    HB2  791   6.618   4.745   2.821  1.6557  2.0899 -0.6526
   40LER     CG  792   6.667   4.708   2.613 -0.5625 -0.7766  0.1759
   40LER     HG  793   6.764   4.750   2.587 -1.4177  0.3105 -1.4182
   40LER    CD1  794   6.681   4.563   2.649  0.2406  0.1812 -0.1974
   40LER   HD11  795   6.748   4.559   2.735  0.4413  1.8493 -0.2487
   40LER   HD12  796   6.591   4.517   2.688 -0.0425 -1.0765 -2.1536
   40LER   HD13  797   6.712   4.516   2.555  1.1832  2.2084 -0.9601
   40LER    CD2  798   6.593   4.719   2.481  0.8584  0.1071 -0.0707
   40LER   HD21  799   6.492   4.680   2.489  1.3425 -2.0193 -2.6771
   40LER   HD22  800   6.596   4.824   2.452  2.4799  0.4313  1.1289
   40LER   HD23  801   6.646   4.657   2.408  0.5242  0.5940 -0.7397
   40LER      C  802   6.549   5.013   2.832 -0.3513 -0.5584  0.2482
   40LER      O  803   6.612   5.077   2.916 -0.1764 -0.0176 -0.0253
   41U      O5'  804   7.736   6.707  -0.079 -1.1045 -0.1327  0.0497
   41U      H5T  805   7.672   6.665  -0.137 -0.1195 -2.8273  0.7445
   41U      C5'  806   7.851   6.732  -0.152 -0.4970 -0.2343  0.0034
   41U     H5'1  807   7.824   6.763  -0.252 -1.8400 -0.1976  0.3603
   41U     H5'2  808   7.924   6.651  -0.153  1.1935  1.1297  2.3607
   41U      C4'  809   7.926   6.845  -0.089 -0.2429 -0.4288 -0.0503
   41U      H4'  810   8.015   6.862  -0.150  0.3624  1.3192  1.2050
   41U      O4'  811   7.869   6.973  -0.073  0.2135 -0.3494  0.1513
   41U      C1'  812   7.949   7.051   0.007  0.4842 -0.1405 -0.2841
   41U      H1'  813   8.020   7.097  -0.061 -0.3325  1.1532 -0.2973
   41U       N1  814   7.881   7.154   0.092  0.5743 -0.4007  0.4749
   41U       C6  815   7.759   7.122   0.155 -0.7158  0.0696 -0.1646
   41U       H6  816   7.716   7.023   0.142 -1.7473  0.3043  1.2789
   41U       C5  817   7.700   7.212   0.230  0.9077 -0.3067  0.3598
   41U       H5  818   7.599   7.191   0.263 -0.0635 -0.3280 -2.3818
   41U       C4  819   7.744   7.346   0.233  0.1100  0.8666 -0.4219
   41U       O4  820   7.677   7.443   0.272  0.1100  0.2616  0.3621
   41U       N3  821   7.867   7.369   0.182 -0.1576 -0.0099 -0.1914
   41U       H3  822   7.907   7.460   0.197 -2.9626  0.9737  2.2436
   41U       C2  823   7.940   7.277   0.113 -0.1450  0.8802  0.1689
   41U       O2  824   8.048   7.313   0.068 -0.2223  0.2566  0.6451
   41U      C3'  825   7.974   6.823   0.050 -0.7781 -0.1191  0.1373
   41U      H3'  826   7.888   6.804   0.113 -1.8866 -1.4443 -1.6703
   41U      C2'  827   8.034   6.959   0.092  0.7449  0.5705  0.3906
   41U     H2'1  828   8.020   6.974   0.199 -0.0472  0.4215  0.3165
   41U      O2'  829   8.165   6.967   0.050 -0.4613  0.6089  0.0530
   41U     HO'2  830   8.195   6.876   0.056 -0.6596  0.4953 -0.5744
   41U      O3'  831   8.072   6.714   0.069 -0.0999 -0.5655  0.3682
   42U        P  832   8.104   6.665   0.222  0.0148  0.2816 -0.0535
   42U      O1P  833   8.176   6.535   0.211  0.5414 -0.6628  0.0937
   42U      O2P  834   7.990   6.668   0.310 -0.0730 -0.2536  0.2539
   42U      O5'  835   8.214   6.758   0.282  0.3103 -0.0152  0.1595
   42U      C5'  836   8.347   6.743   0.244  0.6132 -0.4485 -0.2754
   42U     H5'1  837   8.350   6.763   0.137 -0.2261  1.7884  0.0632
   42U     H5'2  838   8.391   6.646   0.267  0.5111 -0.5340 -0.4367
   42U      C4'  839   8.423   6.850   0.319 -0.1273 -0.2719  0.2053
   42U      H4'  840   8.529   6.829   0.305 -0.3510 -0.8768 -0.7168
   42U      O4'  841   8.397   6.982   0.269  0.0313 -1.0158 -0.4091
   42U      C1'  842   8.394   7.078   0.374 -0.3862 -0.2455 -0.1462
   42U      H1'  843   8.464   7.156   0.344 -2.7638  1.3624 -2.0352
   42U       N1  844   8.262   7.141   0.406 -0.1065  0.1423  0.3986
   42U       C6  845   8.145   7.067   0.416  0.7521 -0.3728 -0.8568
   42U       H6  846   8.143   6.960   0.401  2.1181 -0.4979 -0.3480
   42U       C5  847   8.028   7.127   0.462  0.1366 -0.4446  0.0608
   42U       H5  848   7.939   7.066   0.466  0.0278 -0.3032 -0.1456
   42U       C4  849   8.028   7.270   0.494  0.1966  0.5484  0.3391
   42U       O4  850   7.932   7.323   0.544 -0.0643 -0.9897  0.0246
   42U       N3  851   8.139   7.336   0.483 -0.2620 -0.2249  0.3069
   42U       H3  852   8.140   7.435   0.504  0.6387 -0.0033 -0.7176
   42U       C2  853   8.256   7.274   0.440 -1.3824 -0.7970  0.7543
   42U       O2  854   8.363   7.339   0.440  0.2137  0.4186 -0.0802
   42U      C3'  855   8.414   6.859   0.470  0.2950  0.0990 -0.0709
   42U      H3'  856   8.309   6.843   0.493 -0.0431 -2.2766 -2.6342
   42U      C2'  857   8.449   7.002   0.503 -0.0138 -0.3106 -0.0849
   42U     H2'1  858   8.405   7.042   0.595 -0.1102  1.8600 -1.0224
   42U      O2'  859   8.592   7.013   0.493  0.3477 -0.3403 -0.1685
   42U     HO'2  860   8.626   6.970   0.571 -0.7009 -0.0949  0.4407
   42U      O3'  861   8.487   6.763   0.534 -0.3206 -0.2785 -0.3728
   43A        P  862   8.443   6.713   0.676 -0.0135  0.0235  0.2405
   43A      O1P  863   8.524   6.595   0.698 -0.4533  0.1975  0.8891
   43A      O2P  864   8.301   6.700   0.671 -0.2195 -0.1556 -0.5516
   43A      O5'  865   8.467   6.827   0.781 -0.0745  0.6146 -0.1341
   43A      C5'  866   8.605   6.851   0.815  0.1985 -0.2057  0.1881
   43A     H5'1  867   8.671   6.849   0.728  0.9380 -0.5338  0.7398
   43A     H5'2  868   8.641   6.768   0.877 -0.0066 -1.7352 -1.6522
   43A      C4'  869   8.617   6.990   0.883 -0.4061 -0.2345  0.0441
   43A      H4'  870   8.722   7.006   0.907 -0.1952  1.5179 -1.8042
   43A      O4'  871   8.559   7.094   0.799 -0.1510 -0.6134 -0.6087
   43A      C1'  872   8.495   7.189   0.877  0.2493 -0.6643 -0.2886
   43A      H1'  873   8.539   7.287   0.858  2.6923 -1.9724 -1.9994
   43A       N9  874   8.344   7.191   0.861  0.4277 -0.3760  0.3909
   43A       C8  875   8.261   7.087   0.821 -0.5592  0.3001  0.8131
   43A       H8  876   8.295   6.986   0.804  1.1531  0.7020  1.6259
   43A       N7  877   8.141   7.121   0.817 -0.0015 -0.0076  0.0851
   43A       C5  878   8.144   7.256   0.856  0.5249 -0.2343  0.1208
   43A       C6  879   8.044   7.357   0.881 -0.0874  0.0867  0.2653
   43A       N6  880   7.923   7.334   0.857  0.0643  0.0788  0.8660
   43A      H61  881   7.894   7.245   0.820 -1.2847  1.0303 -0.5370
   43A      H62  882   7.860   7.413   0.863  0.7337  0.7044  0.0352
   43A       N1  883   8.072   7.474   0.935 -1.0509 -0.0564 -0.0380
   43A       C2  884   8.200   7.493   0.965  0.1239  0.3134 -0.3937
   43A       H2  885   8.226   7.589   1.007  0.3643 -0.0909  0.3972
   43A       N3  886   8.306   7.416   0.945 -0.1580 -0.0694 -0.0380
   43A       C4  887   8.265   7.298   0.888 -0.5214  0.4255 -0.6379
   43A      C3'  888   8.544   7.010   1.019  0.1935 -0.0072 -0.1000
   43A      H3'  889   8.446   6.962   1.009  0.0310  0.2181  0.3765
   43A      C2'  890   8.522   7.159   1.028 -0.0609  0.4544  0.2068
   43A     H2'1  891   8.447   7.181   1.104  1.0285  1.2406  1.0785
   43A      O2'  892   8.641   7.225   1.064 -0.2220  0.1443 -0.4247
   43A     HO'2  893   8.700   7.164   1.108  0.3746  0.2641 -1.0315
   43A      O3'  894   8.626   6.961   1.124 -0.1037 -0.1622 -0.1084
   44A        P  895   8.571   6.915   1.261  0.3504  0.1429 -0.1391
   44A      O1P  896   8.683   6.858   1.333 -0.2056 -0.0255  0.5217
   44A      O2P  897   8.464   6.816   1.233  0.3460  0.7531 -0.4854
   44A      O5'  898   8.529   7.036   1.336  0.1018 -0.1106  0.4080
   44A      C5'  899   8.627   7.121   1.396 -0.4066  0.8480  0.0258
   44A     H5'1  900   8.686   7.171   1.319  0.5255 -1.8885 -1.1351
   44A     H5'2  901   8.685   7.077   1.477  0.2877 -0.0726 -0.9558
   44A      C4'  902   8.539   7.239   1.450  0.8710  0.0704 -0.2134
   44A      H4'  903   8.607   7.311   1.495  0.9196  1.2699 -2.0842
   44A      O4'  904   8.478   7.303   1.342  0.0169 -0.3058  0.4127
   44A      C1'  905   8.354   7.358   1.400 -0.2484 -0.1913 -0.3763
   44A      H1'  906   8.350   7.467   1.395  0.2872 -0.1582 -0.0834
   44A       N9  907   8.237   7.298   1.331  0.4738  0.5279 -0.1361
   44A       C8  908   8.219   7.170   1.277  0.3520  0.4825  0.1796
   44A       H8  909   8.289   7.089   1.287  0.0063 -0.2597 -2.7296
   44A       N7  910   8.108   7.148   1.207  0.0086  0.2119  0.0573
   44A       C5  911   8.043   7.268   1.223 -0.4054  0.7949  0.5725
   44A       C6  912   7.915   7.310   1.194 -0.0116  0.3052 -0.3763
   44A       N6  913   7.817   7.239   1.126 -0.3268  0.0843  0.3454
   44A      H61  914   7.847   7.149   1.092  0.2027  0.0874  0.7956
   44A      H62  915   7.725   7.280   1.113 -0.9196 -1.4901 -0.7966
   44A       N1  916   7.873   7.433   1.236 -0.0798  0.6710 -0.9436
   44A       C2  917   7.961   7.505   1.304  1.1342 -1.1192 -1.0239
   44A       H2  918   7.923   7.604   1.324  0.3821 -1.3956 -1.0497
   44A       N3  919   8.081   7.477   1.354 -0.2918 -0.2497 -0.0144
   44A       C4  920   8.118   7.354   1.298 -0.4168 -0.1888 -0.3729
   44A      C3'  921   8.443   7.204   1.558  0.3880 -0.2021 -1.2855
   44A      H3'  922   8.389   7.112   1.535 -1.1186 -0.2655  1.9836
   44A      C2'  923   8.343   7.318   1.542 -0.3587  0.0791 -0.2159
   44A     H2'1  924   8.244   7.288   1.576 -0.1434 -0.5574 -0.1242
   44A      O2'  925   8.385   7.426   1.622 -0.2840  0.6795  0.1202
   44A     HO'2  926   8.344   7.420   1.709  3.1095  2.3134  2.0374
   44A      O3'  927   8.501   7.202   1.695  0.2782 -0.5508 -0.0795
   45U        P  928   8.421   7.142   1.817  0.1570 -0.0537  0.1288
   45U      O1P  929   8.513   7.093   1.919 -0.0639  0.1246  0.5175
   45U      O2P  930   8.331   7.044   1.754  0.2059  0.4908 -0.5767
   45U      O5'  931   8.320   7.255   1.873 -0.3062  0.4122  0.6562
   45U      C5'  932   8.370   7.360   1.951 -0.2998  0.7283 -0.5970
   45U     H5'1  933   8.451   7.402   1.891  0.4731 -1.5331 -1.2372
   45U     H5'2  934   8.398   7.313   2.045 -2.6552 -0.2711 -0.3475
   45U      C4'  935   8.260   7.468   1.973 -0.1180  0.0624  0.2562
   45U      H4'  936   8.301   7.551   2.030 -1.7099 -0.2558  1.9666
   45U      O4'  937   8.208   7.516   1.851  0.1413 -0.1155 -0.2876
   45U      C1'  938   8.061   7.536   1.862 -0.3797 -0.3834  0.3154
   45U      H1'  939   8.031   7.638   1.839  3.9196  0.7995 -0.8725
   45U       N1  940   8.013   7.444   1.755 -0.0170 -0.0083 -0.0174
   45U       C6  941   8.014   7.299   1.768  0.4040 -0.7245 -0.4771
   45U       H6  942   8.077   7.254   1.843  0.0120  0.5605  0.6625
   45U       C5  943   7.947   7.220   1.687 -0.7210 -0.1076  0.0540
   45U       H5  944   7.957   7.114   1.703 -0.5015 -0.1019 -0.0442
   45U       C4  945   7.871   7.264   1.580  0.5320 -1.2622  0.1514
   45U       O4  946   7.832   7.195   1.491  0.2478  0.1895 -0.1263
   45U       N3  947   7.849   7.402   1.584 -0.0908 -0.4866 -0.3074
   45U       H3  948   7.785   7.441   1.516  0.7423  1.8602  0.1434
   45U       C2  949   7.929   7.494   1.649 -0.0392 -0.0355 -0.8796
   45U       O2  950   7.930   7.610   1.610 -0.0130  0.0292  0.1801
   45U      C3'  951   8.140   7.415   2.058 -0.5286 -0.2459 -0.1077
   45U      H3'  952   8.132   7.311   2.028  0.9217 -0.5606  0.5176
   45U      C2'  953   8.031   7.514   2.007  0.2452  0.9693 -0.6293
   45U     H2'1  954   7.931   7.472   2.018  0.2310  1.3545  0.9028
   45U      O2'  955   8.036   7.647   2.067  0.2570  0.3097 -0.5202
   45U     HO'2  956   7.949   7.685   2.051  1.0157  1.1125 -3.4814
   45U      O3'  957   8.158   7.432   2.197 -0.0463  0.3555  1.3335
   46U        P  958   8.075   7.350   2.301 -0.0273  0.1012 -0.4794
   46U      O1P  959   8.109   7.415   2.432  0.1403 -0.5818  0.5201
   46U      O2P  960   8.106   7.208   2.288 -0.3890 -0.3162 -0.1887
   46U      O5'  961   7.919   7.375   2.269  0.1446  0.7155 -0.2702
   46U      C5'  962   7.849   7.485   2.321 -0.0189  0.2723  0.0558
   46U     H5'1  963   7.910   7.570   2.289  2.8347 -1.4912  0.4977
   46U     H5'2  964   7.865   7.481   2.428 -1.5916 -1.8040  0.2606
   46U      C4'  965   7.703   7.489   2.286  0.8127 -0.3118 -0.0323
   46U      H4'  966   7.650   7.569   2.338 -1.8398 -0.1831 -2.6189
   46U      O4'  967   7.683   7.502   2.143  0.3856  0.4129  0.4080
   46U      C1'  968   7.577   7.422   2.093  0.8895 -0.3543 -0.1716
   46U      H1'  969   7.496   7.487   2.058 -0.1637 -1.9922 -0.8995
   46U       N1  970   7.613   7.315   1.996 -0.0074  0.0813  0.0935
   46U       C6  971   7.734   7.252   2.011  0.2802  0.4707  0.2654
   46U       H6  972   7.801   7.286   2.089 -1.1350  2.3440  0.7281
   46U       C5  973   7.769   7.146   1.933 -0.2089  0.5128 -0.3530
   46U       H5  974   7.855   7.086   1.958  1.2762  1.9738 -1.6812
   46U       C4  975   7.683   7.101   1.826  0.0418  0.2884  0.5072
   46U       O4  976   7.704   7.014   1.745  0.9588 -0.1724  0.1945
   46U       N3  977   7.564   7.167   1.819 -0.1286 -0.2280 -0.0633
   46U       H3  978   7.497   7.126   1.755  1.5839  0.4801 -2.3941
   46U       C2  979   7.528   7.276   1.889  0.4459 -0.5073 -0.3377
   46U       O2  980   7.419   7.337   1.870  0.3262  0.0655  0.9264
   46U      C3'  981   7.634   7.358   2.320  0.3165  0.3883 -0.0456
   46U      H3'  982   7.701   7.277   2.289  1.9613  1.1626  1.3295
   46U      C2'  983   7.519   7.358   2.221 -0.2569 -0.0160  0.4390
   46U     H2'1  984   7.494   7.253   2.211  0.1057 -0.1386  0.8033
   46U      O2'  985   7.405   7.431   2.268 -0.3010 -0.0825 -0.6217
   46U     HO'2  986   7.413   7.467   2.356  2.2684 -0.0355 -0.7916
   46U      O3'  987   7.588   7.347   2.450  0.3472 -0.5002 -0.6062
   47A        P  988   7.594   7.211   2.535 -0.0149 -0.0919 -0.2144
   47A      O1P  989   7.562   7.239   2.671  0.5105 -0.0996 -0.9571
   47A      O2P  990   7.719   7.145   2.497 -0.3925 -0.1002 -0.0620
   47A      O5'  991   7.474   7.123   2.474 -0.8351  0.2425 -0.0839
   47A      C5'  992   7.337   7.157   2.488 -0.6181 -0.2983 -0.6745
   47A     H5'1  993   7.322   7.262   2.462  0.0540  0.1169  0.5630
   47A     H5'2  994   7.315   7.130   2.591  0.4765 -0.3892 -0.4446
   47A      C4'  995   7.232   7.086   2.399 -0.2242  0.4576 -0.0907
   47A      H4'  996   7.130   7.120   2.416 -1.4123 -1.8159 -2.1066
   47A      O4'  997   7.264   7.104   2.260  0.6820  0.1601 -0.2524
   47A      C1'  998   7.230   6.984   2.184 -0.6206 -0.7232  0.0399
   47A      H1'  999   7.146   7.001   2.117  0.6567  2.5386 -0.9001
   47A       N9 1000   7.354   6.930   2.119 -0.3258 -0.4011 -0.0707
   47A       C8 1001   7.484   6.942   2.160 -0.2931 -0.1650 -0.7655
   47A       H8 1002   7.524   6.980   2.252  2.4897 -1.8032 -1.1975
   47A       N7 1003   7.570   6.884   2.083  0.3873  0.5485 -0.4857
   47A       C5 1004   7.490   6.832   1.978 -0.0396 -0.0502  0.0114
   47A       C6 1005   7.521   6.762   1.856  0.4934  0.0816 -0.0138
   47A       N6 1006   7.637   6.723   1.808  0.0221 -0.4109  0.4503
   47A      H61 1007   7.723   6.758   1.848 -0.8586  2.3958  0.1007
   47A      H62 1008   7.627   6.659   1.730 -2.1915  0.4037 -0.0186
   47A       N1 1009   7.425   6.723   1.779 -0.4400  0.1780  0.2768
   47A       C2 1010   7.298   6.747   1.815  0.1512  0.5784  0.1726
   47A       H2 1011   7.221   6.712   1.749  1.6092 -1.6507 -0.4582
   47A       N3 1012   7.253   6.809   1.928  0.2845  0.3623  0.3996
   47A       C4 1013   7.360   6.850   2.004 -0.0623  0.7949 -0.1196
   47A      C3' 1014   7.235   6.937   2.423  0.5595  0.4821 -0.1461
   47A      H3' 1015   7.339   6.905   2.430  0.7127  1.3054  2.4188
   47A      C2' 1016   7.169   6.882   2.292  0.5085 -0.2225  0.8355
   47A     H2'1 1017   7.191   6.778   2.271 -0.4732  0.1920 -3.1040
   47A      O2' 1018   7.023   6.909   2.278 -0.4196 -0.3147  0.2040
   47A     HO'2 1019   6.980   6.856   2.211 -1.9592 -1.1874  1.7873
   47A      O3' 1020   7.156   6.887   2.536 -0.2816  0.4646  0.0313
   48U        P 1021   7.189   6.739   2.602  0.4476 -0.4699 -0.2515
   48U      O1P 1022   7.113   6.747   2.726  1.1823  0.2725 -0.1516
   48U      O2P 1023   7.332   6.721   2.608 -0.5866 -0.0576  0.8772
   48U      O5' 1024   7.126   6.636   2.499  0.3687 -0.5988  0.0952
   48U      C5' 1025   6.983   6.647   2.470 -0.1164  0.5172  0.1350
   48U     H5'1 1026   6.960   6.753   2.460  0.4773  0.5795 -0.6071
   48U     H5'2 1027   6.925   6.614   2.557  0.7941  2.2350  1.4672
   48U      C4' 1028   6.943   6.565   2.344  0.6763  0.1161  1.0476
   48U      H4' 1029   6.836   6.575   2.325  0.8104  1.7499  0.9537
   48U      O4' 1030   7.011   6.610   2.224 -0.0088  0.4708 -0.4460
   48U      C1' 1031   7.036   6.496   2.140 -0.2881  0.3869 -0.0491
   48U      H1' 1032   6.982   6.521   2.048  0.4208 -2.0272 -1.1939
   48U       N1 1033   7.180   6.487   2.110  0.3098 -0.0911  0.2058
   48U       C6 1034   7.268   6.493   2.212 -0.2468 -0.2093 -0.0493
   48U       H6 1035   7.241   6.514   2.315 -0.8087 -0.3847 -0.1593
   48U       C5 1036   7.404   6.495   2.187  0.4856  0.8206 -0.2255
   48U       H5 1037   7.472   6.509   2.270  0.6703 -1.1457 -0.0033
   48U       C4 1038   7.454   6.489   2.053 -0.1149  0.7098 -0.4693
   48U       O4 1039   7.574   6.484   2.025  0.0957 -0.7600  0.7019
   48U       N3 1040   7.356   6.466   1.957 -0.0159  0.1598  0.1472
   48U       H3 1041   7.389   6.446   1.864  2.3919  0.1626  0.9354
   48U       C2 1042   7.224   6.460   1.982  0.1530 -0.2868 -0.3097
   48U       O2 1043   7.144   6.443   1.887  0.3012  0.1169  0.3661
   48U      C3' 1044   6.978   6.418   2.353  0.0673  0.6810 -0.5723
   48U      H3' 1045   7.078   6.402   2.392 -0.8450  0.1718  1.6810
   48U      C2' 1046   6.975   6.372   2.208 -0.5281 -0.9651  0.1159
   48U     H2'1 1047   7.036   6.283   2.196 -0.5429 -0.9364 -0.1701
   48U      O2' 1048   6.848   6.342   2.157  0.1567 -0.3583  0.1764
   48U     HO'2 1049   6.866   6.314   2.067  2.4847  1.0738  0.1038
   48U      O3' 1050   6.879   6.344   2.426  0.1635 -0.1006 -0.7329
   49C        P 1051   6.897   6.193   2.472 -0.1646 -0.0629  0.3892
   49C      O1P 1052   6.761   6.161   2.529 -0.3799 -0.4242  0.8261
   49C      O2P 1053   7.004   6.185   2.572 -0.5657  0.1725 -0.6213
   49C      O5' 1054   6.927   6.094   2.356  0.5356  0.0837  0.1837
   49C      C5' 1055   6.830   6.024   2.279  0.1024 -0.0516  0.2257
   49C     H5'1 1056   6.752   6.095   2.252 -0.2465 -0.1176  1.0183
   49C     H5'2 1057   6.776   5.952   2.341 -0.3147 -0.2142 -0.3173
   49C      C4' 1058   6.890   5.956   2.158  0.3572  0.2952  0.0228
   49C      H4' 1059   6.808   5.931   2.091 -0.2429  1.1819  0.4076
   49C      O4' 1060   6.965   6.052   2.091 -0.2536 -0.0412 -0.5241
   49C      C1' 1061   7.066   5.980   2.027 -0.4990 -0.6961 -0.3635
   49C      H1' 1062   7.047   5.986   1.920  0.5021 -1.7365 -0.6187
   49C       N1 1063   7.202   6.045   2.039 -0.5524 -0.0689 -0.2864
   49C       C6 1064   7.244   6.103   2.155 -0.6844  0.1107  0.4710
   49C       H6 1065   7.179   6.121   2.239  0.1533  1.5607  0.8598
   49C       C5 1066   7.375   6.151   2.163  0.2198  0.4199 -0.1689
   49C       H5 1067   7.402   6.196   2.257  0.9767 -2.5668  1.1694
   49C       C4 1068   7.463   6.135   2.056  0.1594 -0.0564  0.3861
   49C       N4 1069   7.585   6.175   2.066  0.8448  0.3543  0.4037
   49C      H41 1070   7.612   6.212   2.156 -0.8114 -0.6629  1.3703
   49C      H42 1071   7.643   6.155   1.986 -0.2228 -2.7016  0.2766
   49C       N3 1072   7.423   6.080   1.944 -0.5328 -0.2145  0.0900
   49C       C2 1073   7.292   6.032   1.935 -0.1500 -0.6652 -0.0899
   49C       O2 1074   7.264   5.995   1.823 -0.1129 -0.1323  0.4142
   49C      C3' 1075   6.976   5.839   2.200 -0.1963  0.2206  0.5243
   49C      H3' 1076   7.046   5.863   2.280 -0.7221  0.7458  0.8409
   49C      C2' 1077   7.058   5.834   2.075  0.0470 -0.2118  0.6652
   49C     H2'1 1078   7.150   5.780   2.098  1.4058  1.3182 -0.8929
   49C      O2' 1079   7.006   5.760   1.969  0.5902 -0.4005 -0.6111
   49C     HO'2 1080   6.975   5.679   2.009  0.5472 -1.1173 -2.0287
   49C      O3' 1081   6.900   5.720   2.214 -0.8610  0.3811 -1.1673
   50U        P 1082   6.966   5.591   2.280 -0.3467  0.2177  0.0377
   50U      O1P 1083   6.853   5.496   2.292 -0.1920  0.0112 -0.4448
   50U      O2P 1084   7.046   5.624   2.401 -0.1002  0.2656 -0.1357
   50U      O5' 1085   7.067   5.524   2.176 -0.3443  0.2239 -0.3442
   50U      C5' 1086   7.030   5.440   2.072  0.2158 -0.0095  0.0458
   50U     H5'1 1087   6.959   5.483   2.001 -1.0190 -2.0994 -0.0924
   50U     H5'2 1088   6.979   5.347   2.097 -1.0991  0.3347 -1.1607
   50U      C4' 1089   7.153   5.401   1.997 -0.3130 -0.4633 -0.2561
   50U      H4' 1090   7.116   5.345   1.911 -1.4416 -1.0982  0.6178
   50U      O4' 1091   7.224   5.519   1.944 -0.0757 -0.1661 -0.0336
   50U      C1' 1092   7.362   5.476   1.926  0.0732  0.2859 -0.3692
   50U      H1' 1093   7.384   5.484   1.820  0.9204  2.7650 -0.0797
   50U       N1 1094   7.442   5.582   1.995 -0.0514  0.2109 -0.2058
   50U       C6 1095   7.393   5.656   2.100  0.4216  0.3549 -0.5844
   50U       H6 1096   7.297   5.628   2.142  0.1939  0.2226 -1.1803
   50U       C5 1097   7.458   5.768   2.152 -0.3335  0.5118 -0.1480
   50U       H5 1098   7.416   5.828   2.231  1.2370  0.9150  0.4095
   50U       C4 1099   7.595   5.802   2.101 -0.3709 -0.0316  0.6276
   50U       O4 1100   7.670   5.885   2.141 -0.4250 -0.3282  0.4751
   50U       N3 1101   7.629   5.714   1.996 -0.2135  0.4061 -0.1021
   50U       H3 1102   7.715   5.735   1.947 -0.5568  0.7425 -0.5679
   50U       C2 1103   7.569   5.601   1.943  0.2388 -0.2884  0.4386
   50U       O2 1104   7.617   5.537   1.846 -0.1229  0.1457  0.2639
   50U      C3' 1105   7.260   5.325   2.079 -0.4789  0.2833 -0.0512
   50U      H3' 1106   7.269   5.373   2.177  2.9554 -2.8438  1.3772
   50U      C2' 1107   7.384   5.338   1.987  0.5087  0.0537  0.1876
   50U     H2'1 1108   7.470   5.341   2.054  0.7566  0.2313 -0.1343
   50U      O2' 1109   7.383   5.233   1.895  0.1528 -0.0436  0.1669
   50U     HO'2 1110   7.333   5.156   1.921  1.8906 -1.2069  0.2431
   50U      O3' 1111   7.217   5.194   2.085  0.2369  0.1232 -0.1100
   51A        P 1112   7.197   5.122   2.227 -0.5201 -0.1552 -0.0195
   51A      O1P 1113   7.126   4.995   2.196 -0.3984 -0.2117  0.3092
   51A      O2P 1114   7.147   5.215   2.330  0.8196  0.1531 -0.0102
   51A      O5' 1115   7.351   5.084   2.270  0.0831 -0.4421  0.3732
   51A      C5' 1116   7.426   4.993   2.189 -0.6501  0.5637 -0.0110
   51A     H5'1 1117   7.403   5.004   2.083  4.1928  0.6135 -1.3049
   51A     H5'2 1118   7.416   4.887   2.210  1.2680  0.5267  0.9438
   51A      C4' 1119   7.576   5.022   2.179 -0.0989 -0.4108  0.4311
   51A      H4' 1120   7.630   4.964   2.104  1.0673  1.5301 -0.3149
   51A      O4' 1121   7.596   5.159   2.145  0.0148  0.3196 -0.5344
   51A      C1' 1122   7.726   5.197   2.193  1.1280  0.5854  0.8265
   51A      H1' 1123   7.797   5.195   2.110  0.6022 -1.6686  0.3556
   51A       N9 1124   7.729   5.336   2.240 -0.0795  0.0491 -0.1656
   51A       C8 1125   7.625   5.410   2.297 -0.2403  0.5657 -0.2203
   51A       H8 1126   7.534   5.360   2.325  0.1994  0.1559  0.4885
   51A       N7 1127   7.661   5.529   2.328  0.1743  0.0169 -0.0277
   51A       C5 1128   7.803   5.540   2.297 -0.1296  0.9903  0.4887
   51A       C6 1129   7.907   5.637   2.309  0.5804 -0.0855  0.4049
   51A       N6 1130   7.897   5.759   2.355  0.2307  0.7163  0.3880
   51A      H61 1131   7.808   5.787   2.395 -0.8248  0.8023 -1.8798
   51A      H62 1132   7.976   5.822   2.343  1.1582 -0.3471  0.7317
   51A       N1 1133   8.024   5.607   2.267 -1.0231  0.3217 -0.3694
   51A       C2 1134   8.048   5.492   2.216  0.1600  0.0042 -0.9723
   51A       H2 1135   8.153   5.473   2.200  0.5639  2.3690 -1.4490
   51A       N3 1136   7.966   5.391   2.194  0.5291 -0.1580 -0.0173
   51A       C4 1137   7.844   5.420   2.241  0.5991  0.2241  0.5970
   51A      C3' 1138   7.642   5.009   2.312  0.5558 -0.3020  0.0474
   51A      H3' 1139   7.566   5.048   2.379  1.0894  0.4245  0.2491
   51A      C2' 1140   7.769   5.095   2.298 -0.4692  0.4124 -0.1365
   51A     H2'1 1141   7.797   5.142   2.392 -0.2219  0.7013 -0.3547
   51A      O2' 1142   7.873   5.026   2.235 -0.5829  0.5858  0.1528
   51A     HO'2 1143   7.909   4.967   2.302  0.0930  1.1244  0.2763
   51A      O3' 1144   7.662   4.876   2.351 -0.0547  0.0386 -0.1407
   52U        P 1145   7.693   4.842   2.502  0.1390 -0.1242  0.0809
   52U      O1P 1146   7.670   4.700   2.515 -0.3232  0.1968  0.0111
   52U      O2P 1147   7.604   4.926   2.585 -0.0324 -0.7390  0.2722
   52U      O5' 1148   7.846   4.892   2.531  0.3012  0.8025 -0.0890
   52U      C5' 1149   7.956   4.820   2.490 -0.3464  0.9778  0.1102
   52U     H5'1 1150   7.941   4.788   2.388  2.5612  0.1522 -0.1650
   52U     H5'2 1151   7.966   4.735   2.557 -0.7859  0.8110 -0.0332
   52U      C4' 1152   8.084   4.901   2.504  0.3496  0.2241  0.3368
   52U      H4' 1153   8.163   4.842   2.457 -1.2315 -0.4308 -1.6994
   52U      O4' 1154   8.060   5.027   2.442  0.7709 -0.1608 -0.1731
   52U      C1' 1155   8.150   5.134   2.485  0.2091  0.2675 -0.0313
   52U      H1' 1156   8.211   5.165   2.400 -1.1522  0.3991 -1.0021
   52U       N1 1157   8.076   5.249   2.541  0.6552  0.1086  0.6989
   52U       C6 1158   7.947   5.234   2.590  0.0359 -0.6124  0.6672
   52U       H6 1159   7.911   5.134   2.604  0.7898 -1.0761 -0.4939
   52U       C5 1160   7.882   5.342   2.639  0.3405 -0.6072 -0.3439
   52U       H5 1161   7.783   5.332   2.679  0.3680  0.2682 -0.0321
   52U       C4 1162   7.938   5.474   2.641  0.3027 -0.4676 -0.1849
   52U       O4 1163   7.884   5.573   2.699 -0.5925  1.0551 -0.2140
   52U       N3 1164   8.061   5.484   2.581 -0.3637 -0.2790 -1.1525
   52U       H3 1165   8.108   5.574   2.575 -1.1878  0.4385  1.8767
   52U       C2 1166   8.128   5.381   2.520 -0.1987  1.1525  0.0069
   52U       O2 1167   8.228   5.402   2.455 -0.0380 -0.2459  0.8557
   52U      C3' 1168   8.134   4.944   2.642  0.5529  0.2652  0.5462
   52U      H3' 1169   8.050   4.980   2.701 -1.0104 -1.1382 -0.7267
   52U      C2' 1170   8.224   5.061   2.594 -0.7108  0.6051 -0.3276
   52U     H2'1 1171   8.240   5.130   2.677  0.3238 -0.7664  0.6635
   52U      O2' 1172   8.348   5.012   2.536 -0.0840  0.7993 -0.2709
   52U     HO'2 1173   8.362   4.925   2.576 -0.0729  0.1645 -1.6040
   52U      O3' 1174   8.212   4.848   2.708 -0.2962 -0.0199  1.0606
   53U        P 1175   8.218   4.845   2.872 -0.2539 -0.2081  0.2774
   53U      O1P 1176   8.321   4.747   2.923  0.0740 -0.2164  0.0361
   53U      O2P 1177   8.080   4.842   2.919  0.2167  0.0043  0.0708
   53U      O5' 1178   8.280   4.984   2.916 -0.1341  0.7473  0.3543
   53U      C5' 1179   8.420   5.010   2.884 -0.1966  0.0924  0.0691
   53U     H5'1 1180   8.437   4.984   2.780  2.6643 -2.0928  0.9415
   53U     H5'2 1181   8.479   4.940   2.943  1.5212 -1.1619 -2.9254
   53U      C4' 1182   8.456   5.159   2.918 -0.1404  0.9250 -0.5253
   53U      H4' 1183   8.562   5.179   2.907  0.4109 -1.4425  0.0096
   53U      O4' 1184   8.384   5.257   2.847 -0.1102 -0.2059  0.3259
   53U      C1' 1185   8.384   5.379   2.923  0.1225 -0.3587  0.1654
   53U      H1' 1186   8.429   5.457   2.861 -1.4183 -0.3771 -1.0215
   53U       N1 1187   8.248   5.435   2.957  0.0839  0.6196  0.3351
   53U       C6 1188   8.138   5.357   2.974  0.3846  0.6869 -0.5547
   53U       H6 1189   8.150   5.250   2.985  0.8877  0.6272 -1.5646
   53U       C5 1190   8.015   5.415   2.991  0.2086  0.3091 -0.7230
   53U       H5 1191   7.929   5.353   3.011  0.6254 -0.6274 -1.7766
   53U       C4 1192   8.000   5.556   3.003 -0.0748 -1.0702 -0.1506
   53U       O4 1193   7.895   5.622   3.022  0.4356  0.4402 -0.8678
   53U       N3 1194   8.116   5.630   2.994 -0.0864 -0.6664 -0.2022
   53U       H3 1195   8.111   5.728   3.018 -0.0503 -0.3165 -1.5586
   53U       C2 1196   8.240   5.578   2.978  0.0537 -0.1217 -0.9180
   53U       O2 1197   8.346   5.644   2.991 -0.6353  0.4305 -0.2437
   53U      C3' 1198   8.434   5.193   3.063  0.2036  0.1037 -0.5102
   53U      H3' 1199   8.336   5.150   3.084  0.1033 -1.3324 -3.3369
   53U      C2' 1200   8.440   5.350   3.057 -1.1741  0.2716  0.3860
   53U     H2'1 1201   8.374   5.386   3.136 -3.4956  0.0363 -1.3333
   53U      O2' 1202   8.568   5.395   3.061 -0.4074  0.3481  0.4684
   53U     HO'2 1203   8.605   5.368   3.145 -1.4208 -1.7000  0.3123
   53U      O3' 1204   8.529   5.144   3.156 -0.5973  0.1669  0.1977
   54C        P 1205   8.486   5.150   3.311  0.2525  0.2311 -0.0059
   54C      O1P 1206   8.581   5.072   3.393 -0.0926 -0.1072  0.2620
   54C      O2P 1207   8.342   5.118   3.316  0.0028  0.1250  0.9358
   54C      O5' 1208   8.494   5.303   3.356  0.5599  0.2111 -0.1607
   54C      C5' 1209   8.616   5.370   3.392 -0.4992  0.2751 -0.2342
   54C     H5'1 1210   8.688   5.367   3.311 -0.0004  1.3320  0.1437
   54C     H5'2 1211   8.662   5.323   3.479  0.8022  1.2435 -0.3796
   54C      C4' 1212   8.602   5.515   3.407  0.2570 -0.4418  0.3402
   54C      H4' 1213   8.700   5.562   3.413  0.5019 -0.8500 -0.3529
   54C      O4' 1214   8.525   5.581   3.309  0.7701  0.1873 -0.0305
   54C      C1' 1215   8.468   5.693   3.373  0.6913  0.0895  0.8333
   54C      H1' 1216   8.505   5.778   3.316 -0.1912 -0.7037 -1.0000
   54C       N1 1217   8.323   5.698   3.349  0.2507 -0.2743 -0.2099
   54C       C6 1218   8.242   5.582   3.340  0.4297  0.5386 -0.3274
   54C       H6 1219   8.288   5.484   3.343 -1.4752 -0.4222 -0.5512
   54C       C5 1220   8.103   5.600   3.329  0.9092  0.8967 -0.0253
   54C       H5 1221   8.034   5.517   3.319  0.4853  1.2550 -0.1125
   54C       C4 1222   8.054   5.730   3.327 -0.4846 -0.5140 -0.2534
   54C       N4 1223   7.927   5.761   3.317 -0.6124 -0.1118 -0.2964
   54C      H41 1224   7.853   5.692   3.315 -0.1067 -0.8071 -4.6973
   54C      H42 1225   7.911   5.860   3.334  1.2241  0.3096 -0.8267
   54C       N3 1226   8.130   5.833   3.350  0.1399 -0.3518 -0.1555
   54C       C2 1227   8.262   5.823   3.351  0.1242 -0.4566  0.1150
   54C       O2 1228   8.327   5.929   3.359  0.2336 -0.1040  0.0447
   54C      C3' 1229   8.533   5.552   3.543  0.0760  0.4691 -0.1701
   54C      H3' 1230   8.436   5.504   3.553 -1.5298  3.0832 -1.9497
   54C      C2' 1231   8.492   5.695   3.526 -0.6109  0.1886 -0.7860
   54C     H2'1 1232   8.401   5.720   3.580 -0.4838 -1.8778  0.4777
   54C      O2' 1233   8.594   5.791   3.549  0.2616  0.1304 -0.4427
   54C     HO'2 1234   8.591   5.794   3.645 -2.0186 -2.8379 -0.2798
   54C      O3' 1235   8.621   5.526   3.658 -0.6143  0.0673  0.1151
   55C        P 1236   8.573   5.538   3.805 -0.0517  0.4486  0.2342
   55C      O1P 1237   8.688   5.516   3.896 -0.7839 -0.7491  0.1822
   55C      O2P 1238   8.458   5.446   3.818 -0.3878  0.3922  0.2894
   55C      O5' 1239   8.518   5.681   3.832 -0.3599  0.7051  0.1656
   55C      C5' 1240   8.605   5.790   3.853 -0.1754  0.3301 -0.7783
   55C     H5'1 1241   8.687   5.802   3.783  0.1573  0.1585 -0.4250
   55C     H5'2 1242   8.651   5.771   3.950 -0.6413  0.8422 -0.4513
   55C      C4' 1243   8.541   5.929   3.861 -0.2716 -0.1421  0.6289
   55C      H4' 1244   8.613   6.009   3.851 -0.0721 -0.5780 -2.0334
   55C      O4' 1245   8.457   5.947   3.747  0.0851  0.0549  0.2699
   55C      C1' 1246   8.363   6.041   3.774  0.4534 -0.0034 -0.1971
   55C      H1' 1247   8.366   6.135   3.719 -2.2761 -0.2277 -0.8797
   55C       N1 1248   8.226   5.980   3.753  0.3059 -0.0357  0.3948
   55C       C6 1249   8.207   5.847   3.735 -0.5836  0.1261 -0.5515
   55C       H6 1250   8.282   5.771   3.751 -2.7911 -1.6933  2.0902
   55C       C5 1251   8.081   5.807   3.705  0.0520  0.4883  0.2944
   55C       H5 1252   8.065   5.702   3.686  1.7413  0.2014  0.3224
   55C       C4 1253   7.979   5.901   3.685 -0.1534  0.2403  0.3623
   55C       N4 1254   7.866   5.859   3.637 -0.1274 -0.1283 -0.3479
   55C      H41 1255   7.855   5.761   3.617 -0.0840  0.0861 -1.5186
   55C      H42 1256   7.793   5.925   3.614 -0.0029 -0.1497 -0.8291
   55C       N3 1257   7.992   6.027   3.708 -0.9618 -0.2739 -0.9316
   55C       C2 1258   8.117   6.074   3.750 -0.5651 -0.4836  0.2865
   55C       O2 1259   8.130   6.193   3.781  0.2680 -0.3140 -0.0777
   55C      C3' 1260   8.438   5.948   3.966  0.0879  0.5601  0.1827
   55C      H3' 1261   8.370   5.863   3.968 -1.9877  2.1566  2.3528
   55C      C2' 1262   8.365   6.069   3.922 -0.0908  0.9046  0.5557
   55C     H2'1 1263   8.264   6.083   3.963 -0.9495  0.6581 -1.3637
   55C      O2' 1264   8.451   6.182   3.931  0.5417  0.2783 -0.0652
   55C     HO'2 1265   8.397   6.245   3.979 -0.3327  1.9000 -2.9722
   55C      O3' 1266   8.505   5.961   4.094  0.2791  0.1508 -0.0894
   56G        P 1267   8.434   5.946   4.232  0.4803  0.0290  0.0872
   56G      O1P 1268   8.538   5.977   4.329 -0.3612 -0.2864  0.2457
   56G      O2P 1269   8.351   5.823   4.244  0.0666 -0.5264  0.4834
   56G      O5' 1270   8.331   6.069   4.222  0.3882  0.3683 -0.1748
   56G      C5' 1271   8.367   6.203   4.256  0.2025  0.2814 -0.9306
   56G     H5'1 1272   8.454   6.235   4.199 -0.8782  1.5167 -1.9271
   56G     H5'2 1273   8.401   6.203   4.360  3.1592 -0.7725 -1.7839
   56G      C4' 1274   8.244   6.292   4.230  0.5157 -0.1754 -0.3626
   56G      H4' 1275   8.282   6.393   4.248 -2.6290  1.0647 -0.0029
   56G      O4' 1276   8.184   6.281   4.100  0.0227 -0.1591 -0.3761
   56G      C1' 1277   8.046   6.307   4.116  0.2069  0.3341 -0.2569
   56G      H1' 1278   8.023   6.389   4.049  0.9623  0.5690 -0.2418
   56G       N9 1279   7.975   6.194   4.072  0.2218  0.2735  0.2085
   56G       C8 1280   8.019   6.067   4.051 -0.3412  0.4073 -1.3024
   56G       H8 1281   8.121   6.034   4.064 -0.2634 -0.3636 -3.4645
   56G       N7 1282   7.933   5.982   4.006  0.6899 -0.7996 -0.3243
   56G       C5 1283   7.815   6.066   3.992 -0.4775  0.4279  0.2321
   56G       C6 1284   7.682   6.026   3.956  0.6263 -0.4445 -0.6724
   56G       O6 1285   7.645   5.915   3.909 -0.7516 -0.1351  0.0168
   56G       N1 1286   7.593   6.127   3.982  0.6684  0.0303  0.3262
   56G       H1 1287   7.497   6.113   3.953  0.8609 -1.1012  0.1774
   56G       C2 1288   7.625   6.254   4.033  0.1948  0.3139 -0.8071
   56G       N2 1289   7.526   6.337   4.044  0.1447  0.0916  0.1620
   56G      H21 1290   7.435   6.307   4.012  0.2173 -0.0742  0.1095
   56G      H22 1291   7.541   6.430   4.081 -0.5801  0.4352 -0.3770
   56G       N3 1292   7.746   6.294   4.067  0.0019 -0.3374 -0.2590
   56G       C4 1293   7.837   6.189   4.041 -0.7672  0.1275 -0.6771
   56G      C3' 1294   8.132   6.260   4.325  0.5697 -0.3132  0.8572
   56G      H3' 1295   8.110   6.153   4.327 -1.5077  0.0028 -1.4033
   56G      C2' 1296   8.009   6.330   4.260  0.3523  0.0208 -0.3979
   56G     H2'1 1297   7.917   6.279   4.289  1.0634 -0.5536  0.9395
   56G      O2' 1298   8.005   6.470   4.302  0.2175  0.2727 -0.8137
   56G     HO'2 1299   8.055   6.469   4.384 -0.0618 -2.8570 -0.5296
   56G      O3' 1300   8.159   6.314   4.449 -0.6337 -0.4305  0.3102
   57U        P 1301   8.113   6.237   4.583  0.0025 -0.2192  0.7853
   57U      O1P 1302   8.162   6.318   4.701 -0.9233  0.0928  0.1338
   57U      O2P 1303   8.165   6.100   4.565  0.3556  0.2357  0.4111
   57U      O5' 1304   7.952   6.248   4.576  0.2079  0.0526  0.3050
   57U      C5' 1305   7.889   6.358   4.624  0.4167  0.7867  0.5187
   57U     H5'1 1306   7.939   6.450   4.593  1.9487  0.5365  2.1146
   57U     H5'2 1307   7.887   6.359   4.733  1.8406  1.1105  0.5659
   57U      C4' 1308   7.742   6.371   4.586 -0.2521 -0.5845 -0.4418
   57U      H4' 1309   7.718   6.474   4.615  0.7391 -0.1768 -1.0298
   57U      O4' 1310   7.706   6.356   4.446 -0.5617  0.0100 -0.2363
   57U      C1' 1311   7.582   6.289   4.432  0.5766  0.0782 -0.5639
   57U      H1' 1312   7.529   6.349   4.359 -0.0183  0.2327 -0.0133
   57U       N1 1313   7.597   6.151   4.375  1.1371  0.0707 -0.4739
   57U       C6 1314   7.724   6.099   4.363  0.4812 -0.5473 -0.0490
   57U       H6 1315   7.802   6.152   4.417  1.9502 -2.1168 -0.5414
   57U       C5 1316   7.746   5.975   4.316  0.3532  0.9592  0.8708
   57U       H5 1317   7.849   5.943   4.312  0.4496  1.0922  2.0249
   57U       C4 1318   7.634   5.892   4.271  0.1466  0.0994  0.2065
   57U       O4 1319   7.644   5.779   4.224 -0.1150 -0.6326  0.0297
   57U       N3 1320   7.515   5.961   4.270  0.0398  0.5934  0.4251
   57U       H3 1321   7.433   5.916   4.232 -0.9589  1.4051  1.5181
   57U       C2 1322   7.489   6.087   4.317  1.2923  0.2114  0.8250
   57U       O2 1323   7.372   6.135   4.300 -1.1822  0.3998  0.6594
   57U      C3' 1324   7.647   6.275   4.662  0.1719  0.8192  0.8007
   57U      H3' 1325   7.700   6.180   4.653  1.2845  1.5226 -0.2546
   57U      C2' 1326   7.523   6.280   4.575  0.1550 -0.6960  0.4818
   57U     H2'1 1327   7.458   6.192   4.580 -1.0571  0.2214  1.2904
   57U      O2' 1328   7.438   6.387   4.601 -0.3237  0.1528 -0.2336
   57U     HO'2 1329   7.467   6.427   4.683  0.4075 -2.2680  0.7771
   57U      O3' 1330   7.615   6.305   4.797 -0.0592  0.1764  0.2562
   58A        P 1331   7.578   6.188   4.896  0.3060 -0.2539  0.0233
   58A      O1P 1332   7.577   6.244   5.031 -0.0605  0.5726  0.2360
   58A      O2P 1333   7.668   6.074   4.874 -0.0283  0.6718 -0.0937
   58A      O5' 1334   7.433   6.130   4.864  0.1309  0.1156 -0.1351
   58A      C5' 1335   7.304   6.194   4.878 -0.2303 -1.0505 -0.3615
   58A     H5'1 1336   7.320   6.300   4.858 -2.3663 -0.7364 -0.5983
   58A     H5'2 1337   7.277   6.189   4.983  3.2519  0.3322  0.7597
   58A      C4' 1338   7.192   6.154   4.787  0.0572 -0.2409 -0.0256
   58A      H4' 1339   7.114   6.230   4.793  0.2944  0.0612 -0.6687
   58A      O4' 1340   7.228   6.148   4.648 -0.0347 -0.5724  0.0491
   58A      C1' 1341   7.151   6.050   4.579  0.3328 -1.0048  0.4484
   58A      H1' 1342   7.096   6.093   4.496 -1.3044  1.5409  2.6579
   58A       N9 1343   7.240   5.941   4.532  0.5989 -0.4019 -0.1513
   58A       C8 1344   7.364   5.914   4.575 -0.1003  0.4567  0.1692
   58A       H8 1345   7.417   5.984   4.638  1.9669  0.0309 -1.0308
   58A       N7 1346   7.411   5.800   4.523 -1.0054  0.1256  0.4610
   58A       C5 1347   7.303   5.750   4.455 -0.0253  0.5124  0.3470
   58A       C6 1348   7.286   5.640   4.375  0.1540 -0.0390  0.0984
   58A       N6 1349   7.379   5.550   4.351  0.7047  0.3967 -0.6314
   58A      H61 1350   7.467   5.563   4.398  0.2790  2.2323 -0.2370
   58A      H62 1351   7.350   5.482   4.282 -2.1036  1.0691 -0.2672
   58A       N1 1352   7.171   5.611   4.312  0.2664 -0.2010  0.2759
   58A       C2 1353   7.078   5.703   4.324  0.5319  0.4247  0.2059
   58A       H2 1354   6.988   5.688   4.266  0.5495  1.8785 -0.2277
   58A       N3 1355   7.071   5.809   4.401  0.2250  0.3517 -0.0733
   58A       C4 1356   7.196   5.833   4.460 -0.3440 -0.1120  0.6118
   58A      C3' 1357   7.134   6.021   4.821  0.3185 -0.0950  0.1571
   58A      H3' 1358   7.215   5.949   4.836  0.4012 -0.0127  0.1053
   58A      C2' 1359   7.058   5.998   4.686  0.4050  0.3364 -0.8640
   58A     H2'1 1360   7.021   5.898   4.664 -3.0484  1.1647  0.6262
   58A      O2' 1361   6.944   6.084   4.676  0.3073  0.0119 -0.0014
   58A     HO'2 1362   6.893   6.067   4.596  0.9467 -0.0525 -0.4045
   58A      O3' 1363   7.051   6.042   4.935 -0.3520  0.0063  0.2408
   59C        P 1364   6.983   5.924   5.021 -0.3317 -0.4675  0.0954
   59C      O1P 1365   6.892   5.976   5.125 -0.3097  0.0169 -0.0872
   59C      O2P 1366   7.093   5.838   5.058 -0.0358  0.3141  0.5569
   59C      O5' 1367   6.906   5.829   4.921 -0.5193 -0.5438 -0.0198
   59C      C5' 1368   6.782   5.849   4.856 -0.1593 -0.5611 -1.3501
   59C     H5'1 1369   6.776   5.947   4.809 -0.9335  0.2693  0.3676
   59C     H5'2 1370   6.706   5.860   4.934  1.1908 -0.2353 -0.0286
   59C      C4' 1371   6.734   5.741   4.759  0.1789 -0.1898 -0.0979
   59C      H4' 1372   6.652   5.776   4.696  0.7687 -0.6856 -1.1750
   59C      O4' 1373   6.842   5.715   4.669 -0.6670 -0.4516  0.0558
   59C      C1' 1374   6.876   5.577   4.700  0.5233 -0.4884  0.5818
   59C      H1' 1375   6.820   5.516   4.630  0.6756 -2.0747  1.7884
   59C       N1 1376   7.020   5.551   4.684  0.2457  0.8516  0.4036
   59C       C6 1377   7.120   5.636   4.726  0.2862  0.4191 -0.5274
   59C       H6 1378   7.093   5.734   4.761 -1.0154  0.5388 -1.8002
   59C       C5 1379   7.249   5.595   4.729 -0.3816 -0.8292  0.4381
   59C       H5 1380   7.323   5.664   4.767 -0.7345 -0.9327  1.3323
   59C       C4 1381   7.281   5.458   4.701  0.0812 -0.5344 -0.5085
   59C       N4 1382   7.399   5.406   4.706 -0.2868  0.1039  0.3649
   59C      H41 1383   7.478   5.468   4.716  0.1369 -0.2812 -0.4605
   59C      H42 1384   7.411   5.319   4.655  0.4013  0.8810 -0.8532
   59C       N3 1385   7.189   5.380   4.654  0.0878  0.3694 -0.5270
   59C       C2 1386   7.060   5.423   4.632 -0.4895  0.5506 -0.6817
   59C       O2 1387   6.990   5.354   4.563 -0.5319 -0.9827 -0.2367
   59C      C3' 1388   6.698   5.605   4.830 -0.2102 -0.2819  0.3848
   59C      H3' 1389   6.652   5.624   4.927  0.0461 -1.6312  0.7902
   59C      C2' 1390   6.835   5.542   4.840 -0.2798 -0.8438 -0.3429
   59C     H2'1 1391   6.896   5.599   4.910 -0.4798 -0.4495 -0.4866
   59C      O2' 1392   6.821   5.402   4.869 -0.1474  0.4244  0.6175
   59C     HO'2 1393   6.760   5.394   4.943 -2.0682  0.0648 -0.9105
   59C      O3' 1394   6.604   5.529   4.752 -0.0610 -0.0758 -0.8221
   60U        P 1395   6.450   5.555   4.760 -0.3434 -0.2778  0.5146
   60U      O1P 1396   6.413   5.529   4.899  0.4493 -0.5453 -0.4709
   60U      O2P 1397   6.402   5.466   4.655 -0.3867  0.3444 -1.1068
   60U      O5' 1398   6.417   5.705   4.712  0.0144  0.3021  0.0004
   60U      C5' 1399   6.389   5.809   4.799  1.1340 -0.1688  0.1229
   60U     H5'1 1400   6.475   5.814   4.867 -0.2214 -2.0248  2.1454
   60U     H5'2 1401   6.296   5.782   4.850  1.6933  1.8276  2.3674
   60U      C4' 1402   6.362   5.946   4.738 -0.7335 -0.3160 -0.3807
   60U      H4' 1403   6.330   6.006   4.823  2.4424 -0.7567  1.2797
   60U      O4' 1404   6.489   5.997   4.700  0.0920 -0.2440 -0.0141
   60U      C1' 1405   6.484   6.034   4.562 -0.1360  0.3501 -0.5290
   60U      H1' 1406   6.539   6.127   4.545 -0.0754  0.9422  2.3781
   60U       N1 1407   6.557   5.923   4.489 -0.2880  0.1599  0.3039
   60U       C6 1408   6.496   5.802   4.449 -0.0224  0.2277  0.0009
   60U       H6 1409   6.389   5.791   4.460  0.0599 -2.4438 -0.9512
   60U       C5 1410   6.563   5.700   4.393 -0.6239  0.7367 -0.0198
   60U       H5 1411   6.523   5.606   4.358  0.2767 -0.7032  2.5555
   60U       C4 1412   6.709   5.708   4.378 -0.4129  0.3597 -0.2199
   60U       O4 1413   6.781   5.614   4.345 -0.3467  0.3107 -0.7540
   60U       N3 1414   6.762   5.833   4.415 -0.3424 -0.3415  0.5045
   60U       H3 1415   6.860   5.848   4.394 -0.5173 -0.7282 -0.6783
   60U       C2 1416   6.697   5.942   4.473 -0.4185 -0.0340  0.4463
   60U       O2 1417   6.753   6.046   4.500 -0.3869  1.0988 -0.5666
   60U      C3' 1418   6.264   5.966   4.623 -0.6655 -0.3984 -0.5267
   60U      H3' 1419   6.238   5.871   4.578  1.0135 -1.3514  0.4190
   60U      C2' 1420   6.342   6.064   4.532 -0.3786 -0.3619  0.9606
   60U     H2'1 1421   6.336   6.041   4.426  0.2736  1.2373  0.5413
   60U      O2' 1422   6.308   6.197   4.541  0.1672  0.2744 -0.0599
   60U     HO'2 1423   6.217   6.208   4.570 -0.4183 -0.4365 -1.5150
   60U      O3' 1424   6.140   6.029   4.665  0.4137  0.3897  0.4511
   61U        P 1425   6.002   5.996   4.582 -0.1292  0.2412 -0.1621
   61U      O1P 1426   6.052   5.977   4.442 -0.1871 -0.0560  0.1269
   61U      O2P 1427   5.901   6.095   4.621 -0.1142  0.6351 -0.2560
   61U      O5' 1428   5.976   5.841   4.630 -0.3814 -0.1138  0.0096
   61U      C5' 1429   5.915   5.803   4.751  0.6094 -0.2079  0.3244
   61U     H5'1 1430   5.810   5.825   4.729  1.3112  2.9190 -0.3098
   61U     H5'2 1431   5.953   5.870   4.828 -0.6757  0.5006  0.3802
   61U      C4' 1432   5.940   5.660   4.797  0.0075  0.3179 -0.1705
   61U      H4' 1433   5.904   5.640   4.898 -0.5773 -1.0456 -0.6227
   61U      O4' 1434   5.854   5.571   4.726  0.1687 -0.1179  0.4605
   61U      C1' 1435   5.925   5.461   4.673  0.1651  0.0729 -0.5549
   61U      H1' 1436   5.899   5.380   4.741  0.6430 -1.4988 -2.1647
   61U       N1 1437   5.874   5.427   4.541 -0.0373  0.4690 -0.0257
   61U       C6 1438   5.897   5.514   4.439 -0.4056  1.2016  0.5829
   61U       H6 1439   5.949   5.608   4.451  1.4750  0.7707 -2.7706
   61U       C5 1440   5.844   5.493   4.317 -0.2869 -0.7120 -0.4338
   61U       H5 1441   5.859   5.566   4.239  0.6737 -0.2699  0.1413
   61U       C4 1442   5.773   5.370   4.285  0.8977 -0.2384 -0.9513
   61U       O4 1443   5.731   5.345   4.175  0.5418  0.4237 -0.5018
   61U       N3 1444   5.767   5.283   4.392 -0.1852 -0.1290 -0.5145
   61U       H3 1445   5.724   5.193   4.372  2.1299 -1.6633  0.8854
   61U       C2 1446   5.810   5.304   4.524 -0.5283 -0.5635 -0.0489
   61U       O2 1447   5.785   5.220   4.613  0.0014 -0.2868  0.3136
   61U      C3' 1448   6.084   5.611   4.779  0.1241  0.2310  0.6753
   61U      H3' 1449   6.144   5.688   4.731  1.9522 -0.8927  1.0474
   61U      C2' 1450   6.078   5.491   4.682 -0.8513 -0.1255 -0.0467
   61U     H2'1 1451   6.119   5.534   4.591  0.3259 -0.8408  0.1181
   61U      O2' 1452   6.162   5.379   4.710  0.5420  0.5479  0.0939
   61U     HO'2 1453   6.251   5.390   4.677  0.0018 -2.8039 -2.9780
   61U      O3' 1454   6.133   5.559   4.901 -0.9978 -0.8926 -0.0857
   61U      H3T 1455   6.217   5.520   4.873 -1.7772 -2.0544 -0.8978
   62G      O5' 1456   7.560   4.631   3.898 -0.1353 -0.5310 -0.2577
   62G      H5T 1457   7.644   4.585   3.902  0.8220  1.2180  1.8179
   62G      C5' 1458   7.443   4.546   3.896 -0.1149 -0.3032 -0.3289
   62G     H5'1 1459   7.451   4.463   3.966 -1.5344  0.7479  1.1664
   62G     H5'2 1460   7.425   4.520   3.791  1.6080 -3.3672  0.0124
   62G      C4' 1461   7.321   4.620   3.948  0.0792 -0.7723  0.4603
   62G      H4' 1462   7.238   4.558   3.914  0.5688 -1.1763  0.0008
   62G      O4' 1463   7.308   4.634   4.090  0.0470 -0.4742  0.1054
   62G      C1' 1464   7.241   4.753   4.122 -0.6267 -0.6223  0.6972
   62G      H1' 1465   7.162   4.733   4.195 -0.5583  2.0802  1.6352
   62G       N9 1466   7.324   4.856   4.195  0.2511  0.6568  0.2863
   62G       C8 1467   7.451   4.845   4.244 -0.4472  0.5182  0.1068
   62G       H8 1468   7.510   4.764   4.203 -1.0254  0.7086 -1.1517
   62G       N7 1469   7.497   4.931   4.329 -0.3933  0.5114 -0.4129
   62G       C5 1470   7.379   5.013   4.344 -0.3946 -0.7285  0.7290
   62G       C6 1471   7.348   5.125   4.434 -0.0718 -0.0423 -0.3336
   62G       O6 1472   7.415   5.179   4.526  0.0564 -0.5273 -0.0659
   62G       N1 1473   7.219   5.168   4.424 -0.3820 -0.4140 -1.0201
   62G       H1 1474   7.199   5.240   4.491  0.0171 -1.6237  0.4416
   62G       C2 1475   7.122   5.107   4.353  0.6293 -0.6139  0.5631
   62G       N2 1476   6.999   5.165   4.360 -0.2593  0.2308 -0.5695
   62G      H21 1477   6.961   5.226   4.431 -0.4705  0.9349 -1.2734
   62G      H22 1478   6.932   5.120   4.301 -0.6543 -1.8041  1.2961
   62G       N3 1479   7.143   5.013   4.261 -0.4943 -0.0174 -0.3014
   62G       C4 1480   7.276   4.967   4.261  0.0735  0.2440  0.8113
   62G      C3' 1481   7.295   4.757   3.886 -0.1146  0.5833  0.4924
   62G      H3' 1482   7.386   4.817   3.882 -0.1435  0.7415  1.9382
   62G      C2' 1483   7.195   4.810   3.987  0.2762  0.7593 -1.1069
   62G     H2'1 1484   7.179   4.918   3.986  0.6223  0.8119 -1.8943
   62G      O2' 1485   7.070   4.744   3.972  0.4273 -0.6387 -0.8685
   62G     HO'2 1486   7.019   4.798   3.911  1.3804 -0.6230 -1.6788
   62G      O3' 1487   7.231   4.751   3.758  0.1186 -0.0405 -0.3580
   63U        P 1488   7.246   4.858   3.647 -0.0836 -0.1541  0.2569
   63U      O1P 1489   7.207   4.789   3.523 -0.0796 -0.3227 -0.1531
   63U      O2P 1490   7.383   4.911   3.653  0.1523 -0.4061 -0.2892
   63U      O5' 1491   7.139   4.966   3.674  0.1817  0.0111  0.9096
   63U      C5' 1492   7.002   4.956   3.632 -0.9624 -0.4088  0.2773
   63U     H5'1 1493   6.972   4.851   3.638 -0.6845 -0.5029  0.0290
   63U     H5'2 1494   7.001   4.982   3.526  0.1040  0.8483  0.5467
   63U      C4' 1495   6.906   5.051   3.710 -0.1353 -0.1687  0.5093
   63U      H4' 1496   6.803   5.025   3.685  0.4315 -2.7116  0.5744
   63U      O4' 1497   6.929   5.042   3.850  0.0735  0.2516  0.0450
   63U      C1' 1498   6.917   5.169   3.903  0.4453 -0.0215  0.1818
   63U      H1' 1499   6.836   5.172   3.976 -0.4200  2.2280 -0.7591
   63U       N1 1500   7.037   5.222   3.962 -0.3657  0.5952 -0.0173
   63U       C6 1501   7.164   5.187   3.926 -0.0867  0.8205 -0.2018
   63U       H6 1502   7.168   5.112   3.848 -0.8749  1.0350 -0.4606
   63U       C5 1503   7.277   5.222   3.990 -0.0756  0.8049  0.3003
   63U       H5 1504   7.376   5.186   3.969 -0.1902 -0.1808  1.3278
   63U       C4 1505   7.266   5.315   4.097  0.0456  0.7125 -0.6904
   63U       O4 1506   7.367   5.355   4.155  0.4094 -0.5524  0.2949
   63U       N3 1507   7.138   5.344   4.136  0.1802  0.0981 -0.5183
   63U       H3 1508   7.132   5.419   4.204  2.2883 -1.9808  2.1938
   63U       C2 1509   7.018   5.306   4.066 -0.5258 -0.1475 -0.1224
   63U       O2 1510   6.909   5.345   4.106  0.2280 -0.1161 -0.0300
   63U      C3' 1511   6.941   5.200   3.670  0.5888  0.4417 -0.1217
   63U      H3' 1512   7.050   5.201   3.670  0.6259 -1.1650 -0.6998
   63U      C2' 1513   6.874   5.263   3.793 -1.1005 -0.0393 -0.5043
   63U     H2'1 1514   6.911   5.366   3.794 -2.0962  0.4170 -2.9685
   63U      O2' 1515   6.734   5.258   3.779  0.0248  0.9038 -0.4116
   63U     HO'2 1516   6.711   5.235   3.689  0.9288  0.0568 -0.4473
   63U      O3' 1517   6.885   5.248   3.546 -0.1793  0.0503 -0.3106
   64A        P 1518   6.914   5.386   3.488  0.1643 -0.3748 -0.1174
   64A      O1P 1519   6.820   5.406   3.371 -0.0530 -0.1328  0.0351
   64A      O2P 1520   7.060   5.396   3.462  0.1278 -0.5038  0.1450
   64A      O5' 1521   6.871   5.495   3.595 -0.5913  0.1166  0.3210
   64A      C5' 1522   6.745   5.538   3.621  0.2266  0.2454 -0.0508
   64A     H5'1 1523   6.675   5.459   3.650 -0.7663  0.9124 -0.5496
   64A     H5'2 1524   6.711   5.582   3.527 -3.3737  0.0995  1.0268
   64A      C4' 1525   6.738   5.655   3.722  0.0745 -0.7298 -0.3059
   64A      H4' 1526   6.636   5.687   3.743  0.5909 -0.7204  2.4336
   64A      O4' 1527   6.789   5.629   3.854 -0.2722  0.0982 -0.4503
   64A      C1' 1528   6.868   5.741   3.897 -0.0735 -0.1625  0.7102
   64A      H1' 1529   6.845   5.775   3.998  1.4703  2.6972  0.2082
   64A       N9 1530   7.013   5.708   3.891 -0.4088 -0.2629  0.2813
   64A       C8 1531   7.080   5.609   3.826 -0.6741  0.5832 -0.0337
   64A       H8 1532   7.037   5.551   3.746  0.2772  1.2891 -1.0967
   64A       N7 1533   7.203   5.585   3.863 -0.1195 -0.2168 -0.1396
   64A       C5 1534   7.220   5.683   3.965  0.3399  0.0664 -0.0088
   64A       C6 1535   7.325   5.736   4.036 -0.0769  0.8124 -0.2574
   64A       N6 1536   7.449   5.682   4.026 -0.1825 -0.3885 -0.3521
   64A      H61 1537   7.462   5.602   3.966  2.2088 -0.2914 -0.0474
   64A      H62 1538   7.523   5.734   4.070 -0.6156 -0.0140 -0.0591
   64A       N1 1539   7.318   5.850   4.105 -0.1064  0.3915  0.0253
   64A       C2 1540   7.203   5.914   4.107 -0.0512 -0.5827 -0.6722
   64A       H2 1541   7.191   6.001   4.170 -1.7063 -0.6182 -0.8884
   64A       N3 1542   7.093   5.872   4.052 -0.1427  0.8180 -0.4105
   64A       C4 1543   7.107   5.759   3.974  0.3345  0.6775  0.1626
   64A      C3' 1544   6.804   5.781   3.673 -0.4613  0.9803  0.6563
   64A      H3' 1545   6.900   5.761   3.624 -0.7951 -0.2986  0.4691
   64A      C2' 1546   6.845   5.853   3.802  0.0436 -0.7089  1.2642
   64A     H2'1 1547   6.930   5.921   3.790 -3.0506  3.2821 -0.8863
   64A      O2' 1548   6.729   5.928   3.851 -0.5092 -0.2990  0.1940
   64A     HO'2 1549   6.707   5.998   3.789 -0.0954 -0.4542 -0.1378
   64A      O3' 1550   6.705   5.850   3.595 -0.2708  0.5681  0.0621
   65C        P 1551   6.756   5.955   3.482 -0.1087 -0.0912  0.1824
   65C      O1P 1552   6.642   6.004   3.402 -0.2035  0.2116 -0.1733
   65C      O2P 1553   6.866   5.885   3.413  0.3271  0.5050  0.0443
   65C      O5' 1554   6.818   6.075   3.563  0.1494 -0.0623 -0.3187
   65C      C5' 1555   6.730   6.173   3.620  0.1445  0.3593 -0.0044
   65C     H5'1 1556   6.641   6.136   3.671 -1.8300  0.1129 -3.2928
   65C     H5'2 1557   6.695   6.236   3.538 -1.7340  0.6200  0.9508
   65C      C4' 1558   6.823   6.254   3.715  0.9024  1.0517  0.0231
   65C      H4' 1559   6.759   6.322   3.773  0.0976  0.0612  0.3384
   65C      O4' 1560   6.898   6.172   3.805  0.1033 -0.5164 -0.5762
   65C      C1' 1561   7.023   6.234   3.831  0.0027 -0.1059  0.2723
   65C      H1' 1562   7.033   6.259   3.937  0.0685 -1.1464  0.5152
   65C       N1 1563   7.137   6.147   3.786  0.2227 -0.3248 -0.4065
   65C       C6 1564   7.120   6.057   3.683 -0.2639 -0.1063 -0.6209
   65C       H6 1565   7.031   6.058   3.623 -0.8108  0.2583  0.1818
   65C       C5 1566   7.210   5.959   3.658  0.9556 -0.1257  0.5102
   65C       H5 1567   7.191   5.881   3.586 -0.4068 -1.0600  1.8291
   65C       C4 1568   7.318   5.952   3.749 -0.4578 -0.0173 -0.4901
   65C       N4 1569   7.422   5.874   3.737 -0.3771 -0.3082  0.2901
   65C      H41 1570   7.421   5.802   3.666  0.1771  0.1380 -0.1796
   65C      H42 1571   7.501   5.884   3.798  0.8674  2.1080 -1.5571
   65C       N3 1572   7.345   6.053   3.835 -0.5901 -0.0365 -0.2951
   65C       C2 1573   7.259   6.158   3.846  0.1999  0.2242 -0.1732
   65C       O2 1574   7.284   6.243   3.936  0.3721 -0.3878 -0.0350
   65C      C3' 1575   6.926   6.339   3.648 -0.1988  0.0551  0.2429
   65C      H3' 1576   6.986   6.277   3.581  0.7952  0.1824  0.9820
   65C      C2' 1577   7.022   6.373   3.760  0.1318 -0.8098  0.2772
   65C     H2'1 1578   7.118   6.396   3.713  0.7804 -2.8287  0.4972
   65C      O2' 1579   6.972   6.474   3.848 -0.1522  0.4042 -0.3939
   65C     HO'2 1580   6.942   6.555   3.806 -2.8549  0.9892  2.2748
   65C      O3' 1581   6.871   6.457   3.589 -0.1522 -0.3252  0.3080
   66G        P 1582   6.933   6.514   3.457  0.0659  0.0192 -0.1345
   66G      O1P 1583   6.861   6.645   3.454  0.0742 -0.0811 -0.0219
   66G      O2P 1584   6.919   6.412   3.350  0.0754  0.0416  0.3258
   66G      O5' 1585   7.090   6.536   3.484  0.6207 -0.4866 -0.7153
   66G      C5' 1586   7.124   6.663   3.546  0.1571 -0.6683 -0.3728
   66G     H5'1 1587   7.051   6.686   3.623 -2.2104  2.5904 -3.2211
   66G     H5'2 1588   7.098   6.740   3.473 -0.3483 -2.3302 -2.0547
   66G      C4' 1589   7.261   6.684   3.606 -0.5896  0.1994 -0.2583
   66G      H4' 1590   7.276   6.788   3.635  0.3920  0.6654 -2.2267
   66G      O4' 1591   7.289   6.614   3.728 -0.6374  0.1394 -0.2982
   66G      C1' 1592   7.425   6.572   3.711 -0.9118 -0.2540 -0.1678
   66G      H1' 1593   7.482   6.595   3.801  0.1094  3.8920 -1.6452
   66G       N9 1594   7.440   6.428   3.675  0.2181  0.0677 -0.0978
   66G       C8 1595   7.354   6.343   3.601 -0.4154  0.1623  0.6688
   66G       H8 1596   7.252   6.372   3.578 -0.1374  0.5100 -0.1405
   66G       N7 1597   7.402   6.222   3.594  0.2455 -0.5171  0.5604
   66G       C5 1598   7.535   6.233   3.644  0.5114  0.4342  1.0851
   66G       C6 1599   7.641   6.141   3.647 -0.2271 -0.7875 -0.7458
   66G       O6 1600   7.655   6.034   3.591  0.3901 -0.4891  0.1294
   66G       N1 1601   7.757   6.188   3.701  0.2958 -0.2333 -0.2672
   66G       H1 1602   7.834   6.123   3.700  0.0026 -0.6658  1.5677
   66G       C2 1603   7.771   6.319   3.726 -0.7665  0.4906  0.6430
   66G       N2 1604   7.887   6.359   3.772  0.4311 -0.3349  0.0503
   66G      H21 1605   7.954   6.284   3.774 -1.0463 -1.7134  2.0938
   66G      H22 1606   7.906   6.450   3.810  1.5236 -0.3047 -0.5230
   66G       N3 1607   7.676   6.413   3.721  0.5533 -0.3534 -0.5055
   66G       C4 1608   7.559   6.361   3.685  0.4158  0.0238 -0.9254
   66G      C3' 1609   7.370   6.670   3.494  0.1856  0.1534  0.3912
   66G      H3' 1610   7.342   6.577   3.444 -1.7247 -0.2187  1.9948
   66G      C2' 1611   7.487   6.658   3.594 -0.7109 -0.1703  0.0285
   66G     H2'1 1612   7.578   6.621   3.548 -0.8333  0.8746 -1.0943
   66G      O2' 1613   7.527   6.782   3.643 -0.0030  0.5528  0.1193
   66G     HO'2 1614   7.495   6.856   3.590  0.6101  1.4188  0.9182
   66G      O3' 1615   7.386   6.774   3.393 -0.6269 -0.2174 -0.5090
   67G        P 1616   7.472   6.747   3.261  0.1243 -0.6890  0.3576
   67G      O1P 1617   7.468   6.872   3.186 -0.6661 -0.2299 -0.3861
   67G      O2P 1618   7.419   6.628   3.196 -0.3038  0.3238 -0.2691
   67G      O5' 1619   7.620   6.727   3.306  0.6190  0.2259  0.4659
   67G      C5' 1620   7.700   6.838   3.347 -0.0529 -0.1428  0.3654
   67G     H5'1 1621   7.651   6.885   3.432 -3.2801 -2.6291  0.0775
   67G     H5'2 1622   7.705   6.900   3.257 -1.6536  0.4672  0.6733
   67G      C4' 1623   7.842   6.807   3.388  0.2079 -0.3275  0.4651
   67G      H4' 1624   7.887   6.902   3.419  0.4831  0.1062 -1.1685
   67G      O4' 1625   7.849   6.701   3.494  0.1830 -0.0226  0.6246
   67G      C1' 1626   7.944   6.603   3.463  0.6491 -0.4166  1.2218
   67G      H1' 1627   8.006   6.568   3.545  0.2394 -2.4587  0.7248
   67G       N9 1628   7.876   6.476   3.427 -0.1236  0.2020  0.2054
   67G       C8 1629   7.745   6.449   3.387 -0.2503  0.2691  0.2176
   67G       H8 1630   7.672   6.528   3.381  0.4551  0.8607 -0.8669
   67G       N7 1631   7.724   6.317   3.376 -0.1870 -0.1181  0.4320
   67G       C5 1632   7.852   6.261   3.398 -0.5583 -0.1477 -0.0451
   67G       C6 1633   7.903   6.130   3.381  0.6948  0.2612  0.9008
   67G       O6 1634   7.842   6.028   3.341  0.5008 -0.0239 -0.5972
   67G       N1 1635   8.040   6.112   3.412 -0.3344  0.1214  0.5902
   67G       H1 1636   8.082   6.022   3.392  1.0312  1.0979 -1.3117
   67G       C2 1637   8.124   6.215   3.451  0.1040  0.4591  0.6013
   67G       N2 1638   8.251   6.192   3.468 -0.2155  0.1248  0.3390
   67G      H21 1639   8.286   6.102   3.436 -0.3738  0.6676 -1.5190
   67G      H22 1640   8.312   6.272   3.477 -1.1646  0.7293  1.6947
   67G       N3 1641   8.077   6.344   3.458  0.3070 -0.0343 -0.5859
   67G       C4 1642   7.947   6.356   3.431  0.5851  0.5253  0.5273
   67G      C3' 1643   7.920   6.738   3.274  0.1744  0.5843  0.0892
   67G      H3' 1644   7.857   6.665   3.225  0.2955  0.0811  0.6806
   67G      C2' 1645   8.031   6.657   3.347  0.0726 -0.1611  0.3153
   67G     H2'1 1646   8.071   6.570   3.295 -1.8328 -0.4713 -0.7524
   67G      O2' 1647   8.127   6.737   3.404 -0.9496 -0.1182 -0.5324
   67G     HO'2 1648   8.135   6.818   3.354  1.7344 -0.2776 -0.4756
   67G      O3' 1649   7.966   6.822   3.170  0.1549  0.4028 -0.1072
   68A        P 1650   8.001   6.770   3.021 -0.1614 -0.5905 -0.1084
   68A      O1P 1651   8.043   6.889   2.943 -0.8925  0.5477  0.2828
   68A      O2P 1652   7.887   6.689   2.978  0.5397 -0.1005 -0.2785
   68A      O5' 1653   8.126   6.670   3.027  0.1827  0.0919 -0.2699
   68A      C5' 1654   8.244   6.725   3.085  0.5019  0.0606  0.7729
   68A     H5'1 1655   8.234   6.793   3.169 -1.9338  1.2802 -0.3902
   68A     H5'2 1656   8.282   6.786   3.003 -2.0358  1.5016  0.5580
   68A      C4' 1657   8.337   6.604   3.101 -0.8113 -0.0293  0.5606
   68A      H4' 1658   8.427   6.661   3.125 -0.8230  0.4078 -0.3661
   68A      O4' 1659   8.293   6.516   3.207  0.2327 -0.3208  0.2375
   68A      C1' 1660   8.319   6.381   3.167  0.4063 -0.2554  0.6848
   68A      H1' 1661   8.373   6.332   3.248  2.1849  1.1295  0.3963
   68A       N9 1662   8.205   6.303   3.125 -0.0148 -0.2605  0.4839
   68A       C8 1663   8.076   6.349   3.105 -0.5430 -0.3613 -0.1080
   68A       H8 1664   8.051   6.454   3.115  1.7471  0.2917 -0.6591
   68A       N7 1665   7.986   6.260   3.076  0.1155  0.3809  0.4512
   68A       C5 1666   8.070   6.148   3.058 -0.0796 -0.1690 -0.1256
   68A       C6 1667   8.038   6.012   3.040  0.4989  0.4777 -0.0805
   68A       N6 1668   7.915   5.962   3.031  0.4645 -0.4409 -0.5462
   68A      H61 1669   7.836   6.024   3.026  1.5410  0.8669 -3.6039
   68A      H62 1670   7.905   5.867   2.997 -2.6844  0.2644 -1.9931
   68A       N1 1671   8.130   5.914   3.040  0.1132 -0.0180 -0.0782
   68A       C2 1672   8.254   5.957   3.063 -0.2700 -0.0703  0.6394
   68A       H2 1673   8.334   5.885   3.070  1.0513  1.1944 -0.7088
   68A       N3 1674   8.295   6.081   3.079  0.0357  0.2019  0.2947
   68A       C4 1675   8.198   6.176   3.079 -0.5384  0.4841  0.1055
   68A      C3' 1676   8.368   6.519   2.981 -0.4690  0.0692  0.2888
   68A      H3' 1677   8.280   6.488   2.924 -0.4293  0.4871 -0.0049
   68A      C2' 1678   8.417   6.387   3.051 -0.0239 -0.9471  0.8175
   68A     H2'1 1679   8.418   6.305   2.979  1.0499 -0.1603 -0.1163
   68A      O2' 1680   8.547   6.390   3.107  0.4700 -0.0849  0.1785
   68A     HO'2 1681   8.581   6.300   3.107  2.3739  0.5557 -1.4647
   68A      O3' 1682   8.466   6.577   2.889 -0.0148  0.3180  0.1996
   69A        P 1683   8.457   6.540   2.736  0.2720 -0.0758  0.1361
   69A      O1P 1684   8.529   6.643   2.666 -0.5799 -0.5866 -0.0229
   69A      O2P 1685   8.316   6.519   2.703  0.5205  0.1216  0.0858
   69A      O5' 1686   8.533   6.406   2.716 -0.3548  0.0735 -0.2457
   69A      C5' 1687   8.662   6.397   2.760 -0.1440  0.1955 -0.4773
   69A     H5'1 1688   8.676   6.443   2.857 -2.2546  0.3584 -0.2028
   69A     H5'2 1689   8.728   6.442   2.686  0.6728 -0.6097 -0.2574
   69A      C4' 1690   8.692   6.246   2.762  0.6256  0.4735 -0.5361
   69A      H4' 1691   8.792   6.233   2.804  0.0646 -0.6090  0.5576
   69A      O4' 1692   8.606   6.166   2.852 -0.2133  0.0267 -0.4792
   69A      C1' 1693   8.578   6.049   2.786 -0.8316  0.0623  0.2828
   69A      H1' 1694   8.601   5.969   2.857 -4.4993 -1.6438 -0.1851
   69A       N9 1695   8.428   6.055   2.746 -0.4015 -0.5413 -0.7655
   69A       C8 1696   8.325   6.145   2.769  0.2887 -0.0118  0.0027
   69A       H8 1697   8.338   6.241   2.817 -2.1163  0.7738 -0.7627
   69A       N7 1698   8.204   6.093   2.760  0.1578  0.4807  0.0509
   69A       C5 1699   8.230   5.963   2.726  0.3367  0.1607  0.5559
   69A       C6 1700   8.146   5.850   2.688 -0.5296  0.5844 -0.2414
   69A       N6 1701   8.013   5.853   2.693  0.9840  0.2930  0.1070
   69A      H61 1702   7.959   5.934   2.717 -0.1441  0.2971 -2.1726
   69A      H62 1703   7.958   5.769   2.679  0.1824  0.0758  3.5932
   69A       N1 1704   8.208   5.731   2.656 -0.0573  0.0549  0.2743
   69A       C2 1705   8.334   5.729   2.633 -0.6403 -0.6193 -0.5323
   69A       H2 1706   8.373   5.640   2.585 -2.3463 -1.6326 -0.1099
   69A       N3 1707   8.424   5.823   2.664  0.4887 -0.4443  0.6704
   69A       C4 1708   8.366   5.937   2.709  0.4614  0.3403 -0.6098
   69A      C3' 1709   8.682   6.183   2.625  0.3990 -0.1338  0.2992
   69A      H3' 1710   8.594   6.218   2.570 -0.1528 -0.0558  1.2160
   69A      C2' 1711   8.669   6.043   2.665  0.1892  0.4802  0.0017
   69A     H2'1 1712   8.622   5.983   2.587  0.0995  0.3962  0.1205
   69A      O2' 1713   8.799   5.991   2.698  0.0160  0.1335  0.4179
   69A     HO'2 1714   8.854   6.017   2.625 -1.6740  2.6634 -0.0932
   69A      O3' 1715   8.802   6.193   2.558 -0.6439  0.0677 -0.0125
   70U        P 1716   8.811   6.230   2.415 -0.0155 -0.0346  0.5670
   70U      O1P 1717   8.959   6.250   2.388 -0.1387 -0.7571  1.0047
   70U      O2P 1718   8.719   6.342   2.382  0.0937 -0.5240 -0.1913
   70U      O5' 1719   8.766   6.101   2.332  0.2765 -0.1400  0.5162
   70U      C5' 1720   8.859   5.996   2.311  0.3308  0.3354  0.4094
   70U     H5'1 1721   8.908   5.966   2.404 -0.5314  1.8070  1.3754
   70U     H5'2 1722   8.941   6.027   2.246 -0.2270  0.5246 -0.2076
   70U      C4' 1723   8.807   5.881   2.232  0.3844 -0.1372  0.6241
   70U      H4' 1724   8.891   5.812   2.218  1.9208  1.5380  1.2411
   70U      O4' 1725   8.710   5.818   2.312 -0.4550  0.5674 -0.0476
   70U      C1' 1726   8.609   5.773   2.224 -0.0877  0.3094 -0.2174
   70U      H1' 1727   8.610   5.664   2.224 -0.4698  0.3016 -1.1165
   70U       N1 1728   8.470   5.829   2.249 -0.2383  0.1378  0.4269
   70U       C6 1729   8.463   5.958   2.300 -0.2898  0.0973 -0.0697
   70U       H6 1730   8.552   6.011   2.328 -0.3590  0.1723  0.0075
   70U       C5 1731   8.343   6.007   2.335 -0.2121  0.1936  0.0873
   70U       H5 1732   8.343   6.098   2.392 -2.3595  0.4885 -0.3053
   70U       C4 1733   8.218   5.935   2.321 -0.7168 -0.6438 -0.2841
   70U       O4 1734   8.102   5.977   2.343 -0.0098  0.1494  0.1502
   70U       N3 1735   8.233   5.813   2.271  0.2894 -0.5404  0.1857
   70U       H3 1736   8.144   5.769   2.255 -1.4860  2.3741  1.2565
   70U       C2 1737   8.351   5.755   2.225  0.2970  0.1580 -0.3833
   70U       O2 1738   8.352   5.651   2.152  0.1567  0.7068  0.4273
   70U      C3' 1739   8.741   5.919   2.102  0.6569  0.2910  0.1309
   70U      H3' 1740   8.673   6.002   2.120 -1.8113 -2.0591  2.6890
   70U      C2' 1741   8.657   5.794   2.076  0.4596 -0.1171 -0.4455
   70U     H2'1 1742   8.579   5.816   2.003  1.0943  3.6713 -0.2010
   70U      O2' 1743   8.735   5.681   2.033 -0.4474 -0.2223 -0.3536
   70U     HO'2 1744   8.800   5.716   1.972  1.2395 -1.2390  0.7931
   70U      O3' 1745   8.829   5.943   1.995  0.7280 -0.8541  0.4411
   71A        P 1746   8.777   6.024   1.862  0.3174  0.3798 -0.0930
   71A      O1P 1747   8.899   6.053   1.780  0.6569  0.5253 -0.0385
   71A      O2P 1748   8.702   6.144   1.906 -0.2254 -0.5028 -0.6755
   71A      O5' 1749   8.672   5.926   1.784  0.1755  0.1054 -0.3634
   71A      C5' 1750   8.717   5.831   1.686 -0.4124  0.6070 -0.1648
   71A     H5'1 1751   8.794   5.768   1.730 -1.7578 -1.5636 -0.7409
   71A     H5'2 1752   8.762   5.879   1.599 -0.0275 -0.0688 -0.3464
   71A      C4' 1753   8.605   5.718   1.667 -0.4809  0.5464  0.4039
   71A      H4' 1754   8.639   5.633   1.610 -2.2265 -0.2128  0.4230
   71A      O4' 1755   8.540   5.681   1.789  0.4283  0.7191 -0.1745
   71A      C1' 1756   8.398   5.666   1.759  0.7197 -0.1346 -0.1197
   71A      H1' 1757   8.364   5.567   1.790  0.7151  0.3082  1.3413
   71A       N9 1758   8.308   5.757   1.844 -0.4971  1.1159  0.5447
   71A       C8 1759   8.346   5.879   1.902  0.2295  0.0333  0.3839
   71A       H8 1760   8.441   5.926   1.881  1.6812 -1.9646  1.9875
   71A       N7 1761   8.250   5.932   1.971 -0.1146 -0.1117 -0.0611
   71A       C5 1762   8.137   5.844   1.953  0.4152 -0.0578  0.1026
   71A       C6 1763   7.999   5.835   1.996 -0.1127 -0.4676  0.2243
   71A       N6 1764   7.936   5.921   2.075  0.0262 -0.0839 -0.3153
   71A      H61 1765   7.988   5.992   2.126  0.3947  0.2312 -1.1210
   71A      H62 1766   7.838   5.902   2.093 -0.3993  0.1551 -2.2052
   71A       N1 1767   7.920   5.739   1.953  0.2030 -0.0236  0.6472
   71A       C2 1768   7.971   5.646   1.872 -0.2998 -0.0232 -0.5886
   71A       H2 1769   7.904   5.567   1.841  0.8342 -0.9528 -0.7824
   71A       N3 1770   8.094   5.636   1.829  0.1883 -0.2814  0.0133
   71A       C4 1771   8.175   5.737   1.873  0.2887 -0.4249  0.3095
   71A      C3' 1772   8.497   5.781   1.581 -0.3115 -0.4676 -0.4802
   71A      H3' 1773   8.486   5.882   1.620 -3.1643 -0.8552 -0.0183
   71A      C2' 1774   8.379   5.694   1.613  0.3523 -1.0356  0.0535
   71A     H2'1 1775   8.289   5.746   1.581  0.6437  0.5643  1.6961
   71A      O2' 1776   8.389   5.568   1.548 -0.4996  0.0074 -0.1163
   71A     HO'2 1777   8.471   5.559   1.498 -1.1219  1.4564 -1.4895
   71A      O3' 1778   8.535   5.780   1.447 -0.8136  0.3548  0.7969
   72G        P 1779   8.460   5.890   1.354 -0.0693  0.2245  0.4692
   72G      O1P 1780   8.521   5.882   1.221 -0.1959 -0.1508  0.5571
   72G      O2P 1781   8.459   6.021   1.428  0.2846 -0.1466 -0.6464
   72G      O5' 1782   8.308   5.832   1.355  0.2717 -0.5486 -0.2033
   72G      C5' 1783   8.270   5.710   1.291  0.1108 -0.9711 -0.7608
   72G     H5'1 1784   8.326   5.625   1.330 -0.3666 -0.3544  1.3687
   72G     H5'2 1785   8.278   5.725   1.183 -0.3975  1.0041 -0.5575
   72G      C4' 1786   8.126   5.684   1.321  0.0608  0.2734  0.2306
   72G      H4' 1787   8.110   5.589   1.269 -2.3953  0.5384  0.3764
   72G      O4' 1788   8.092   5.669   1.459  0.1353  0.3578 -0.3445
   72G      C1' 1789   7.961   5.720   1.477 -0.0143  0.0344 -0.6761
   72G      H1' 1790   7.900   5.646   1.529  0.8395  1.1964  2.2247
   72G       N9 1791   7.961   5.846   1.573  0.2420  0.4270  0.0743
   72G       C8 1792   8.066   5.919   1.628 -0.6213 -0.3872  0.1104
   72G       H8 1793   8.166   5.916   1.587 -0.2979  0.5077  0.8283
   72G       N7 1794   8.030   6.001   1.723 -0.7418 -0.0402 -0.1519
   72G       C5 1795   7.892   5.982   1.729 -0.2058 -0.5263 -0.1174
   72G       C6 1796   7.795   6.053   1.805 -0.5679  0.4130 -0.7005
   72G       O6 1797   7.801   6.138   1.895 -0.3333 -0.0944  0.2089
   72G       N1 1798   7.664   6.008   1.784  0.1787  0.0039 -0.6230
   72G       H1 1799   7.588   6.046   1.838  0.5179 -0.6979  0.3817
   72G       C2 1800   7.634   5.910   1.692  0.6302  1.3724 -0.2526
   72G       N2 1801   7.506   5.878   1.680  0.2858 -0.6308  0.5738
   72G      H21 1802   7.446   5.935   1.737 -1.6717 -1.2625 -0.7769
   72G      H22 1803   7.477   5.796   1.628  0.2556 -0.3855  0.2026
   72G       N3 1804   7.722   5.861   1.606  0.1125 -0.0470  0.0966
   72G       C4 1805   7.852   5.892   1.637  0.4453  0.0955  0.3581
   72G      C3' 1806   8.033   5.803   1.271  0.4800  0.2595 -0.8189
   72G      H3' 1807   8.077   5.892   1.317 -1.4631  0.4857  0.7549
   72G      C2' 1808   7.904   5.768   1.346 -0.4779 -0.2532  0.0275
   72G     H2'1 1809   7.851   5.862   1.363 -1.8662 -0.9369 -0.3686
   72G      O2' 1810   7.828   5.665   1.287 -0.2273  0.5058  0.1462
   72G     HO'2 1811   7.742   5.651   1.328  0.1133 -3.1316 -0.0562
   72G      O3' 1812   8.012   5.830   1.131 -0.4335  0.3438 -0.6275
   73A        P 1813   7.969   5.976   1.087 -0.4909  0.1313  0.0179
   73A      O1P 1814   7.986   5.981   0.941 -0.5719  0.5979  0.2960
   73A      O2P 1815   8.047   6.078   1.165 -0.1717 -0.2236 -0.6647
   73A      O5' 1816   7.821   6.000   1.131  0.0654 -0.1225 -0.8638
   73A      C5' 1817   7.728   5.920   1.065 -0.7095 -0.1357 -0.1740
   73A     H5'1 1818   7.762   5.816   1.071  0.3891  0.1472 -1.1439
   73A     H5'2 1819   7.719   5.942   0.958 -1.5438 -0.3710 -0.1608
   73A      C4' 1820   7.594   5.934   1.142  0.5563  0.2907 -0.4920
   73A      H4' 1821   7.524   5.860   1.102  0.3560  1.0093 -1.5170
   73A      O4' 1822   7.606   5.921   1.286 -0.0469  0.5581  0.1219
   73A      C1' 1823   7.521   6.014   1.348  0.2503  0.4151  0.2299
   73A      H1' 1824   7.447   5.964   1.410 -2.1436  2.9578 -0.4287
   73A       N9 1825   7.602   6.112   1.432 -0.3750 -0.1135 -0.1855
   73A       C8 1826   7.736   6.143   1.424 -0.1234 -0.2428  0.2989
   73A       H8 1827   7.810   6.109   1.353  0.5506 -0.5851  1.1456
   73A       N7 1828   7.766   6.239   1.512 -1.0128  0.4665 -0.2519
   73A       C5 1829   7.650   6.263   1.586  0.9453 -0.5033  0.1170
   73A       C6 1830   7.613   6.352   1.689 -0.0273  0.1439  0.5285
   73A       N6 1831   7.690   6.419   1.768 -0.2983 -0.2156 -0.5978
   73A      H61 1832   7.789   6.416   1.747 -0.5743 -0.4216 -1.9299
   73A      H62 1833   7.646   6.473   1.842  0.2119  2.2630 -1.9879
   73A       N1 1834   7.488   6.346   1.738 -0.8974 -0.2339  0.6877
   73A       C2 1835   7.398   6.270   1.679  0.6234 -0.7174  0.4130
   73A       H2 1836   7.300   6.274   1.723  0.3726  0.1555 -0.1829
   73A       N3 1837   7.416   6.191   1.574  0.3016  0.0003  0.2137
   73A       C4 1838   7.546   6.194   1.531 -0.1628 -0.8038  0.1161
   73A      C3' 1839   7.517   6.066   1.115 -0.2915  0.1380  0.1242
   73A      H3' 1840   7.592   6.144   1.108  1.2973 -1.4349 -1.5966
   73A      C2' 1841   7.433   6.079   1.244 -0.5155  0.1576  0.0869
   73A     H2'1 1842   7.415   6.182   1.276  0.5590  0.2793  0.3382
   73A      O2' 1843   7.316   5.999   1.237  0.4051  0.4143 -0.3109
   73A     HO'2 1844   7.328   5.931   1.170 -0.4646  0.6697 -0.7349
   73A      O3' 1845   7.434   6.062   0.996  0.5874  0.2800  0.5622
   74U        P 1846   7.415   6.193   0.912  0.1720 -0.0066 -0.2044
   74U      O1P 1847   7.342   6.164   0.787 -0.4019  0.3857  0.2410
   74U      O2P 1848   7.539   6.256   0.897 -0.3831 -0.1263  0.3004
   74U      O5' 1849   7.319   6.275   1.011 -0.1678  0.0193 -0.1086
   74U      C5' 1850   7.181   6.235   1.029  0.4144 -0.0953  0.1133
   74U     H5'1 1851   7.180   6.129   1.054  1.4976 -0.0978  0.2040
   74U     H5'2 1852   7.119   6.250   0.940  0.7427 -2.9610 -0.7014
   74U      C4' 1853   7.107   6.306   1.142 -0.4037  0.5193 -0.7004
   74U      H4' 1854   7.006   6.266   1.142 -0.7026  1.1354  1.2557
   74U      O4' 1855   7.165   6.283   1.274  0.3680 -0.3104  0.2890
   74U      C1' 1856   7.166   6.410   1.341 -0.3447 -0.3677  0.1282
   74U      H1' 1857   7.121   6.393   1.439 -1.0487  0.5712 -0.0161
   74U       N1 1858   7.298   6.471   1.371  0.4762  0.6214 -0.1024
   74U       C6 1859   7.411   6.440   1.296 -0.5858  0.3845 -0.9883
   74U       H6 1860   7.397   6.378   1.209 -1.0162  1.8283 -1.9926
   74U       C5 1861   7.534   6.479   1.343 -0.6267 -0.6998 -0.6860
   74U       H5 1862   7.632   6.443   1.315  0.2558  1.4236 -0.5310
   74U       C4 1863   7.548   6.565   1.462  0.8296 -0.0311 -0.3305
   74U       O4 1864   7.655   6.606   1.506 -0.1674 -0.1161 -0.5243
   74U       N3 1865   7.426   6.598   1.516  0.4606  0.3067 -0.1336
   74U       H3 1866   7.425   6.664   1.592 -0.4539 -0.2541  0.3596
   74U       C2 1867   7.304   6.553   1.475  0.5087  0.0799  0.0995
   74U       O2 1868   7.204   6.582   1.544  0.3444  0.0480  0.9224
   74U      C3' 1869   7.087   6.458   1.129 -0.6969  0.2538 -0.2655
   74U      H3' 1870   7.168   6.507   1.075 -2.2903  1.2468 -1.8757
   74U      C2' 1871   7.075   6.514   1.274 -0.1027 -0.1773  0.1592
   74U     H2'1 1872   7.119   6.614   1.279  2.2373 -0.9976 -1.8332
   74U      O2' 1873   6.950   6.500   1.335 -0.5322  0.0098 -0.1060
   74U     HO'2 1874   6.885   6.565   1.307 -0.8902  0.3132  1.3176
   74U      O3' 1875   6.971   6.477   1.053 -0.2683  0.5962  0.1527
   75A        P 1876   6.951   6.597   0.955  0.1687  0.3206  0.0637
   75A      O1P 1877   6.830   6.571   0.880  0.1236 -0.1244 -0.8189
   75A      O2P 1878   7.073   6.614   0.871  0.0109  0.3445 -0.1557
   75A      O5' 1879   6.927   6.721   1.049 -0.3973 -0.2735  0.0049
   75A      C5' 1880   6.795   6.740   1.101 -0.0271  0.6033 -0.1285
   75A     H5'1 1881   6.742   6.648   1.122  1.4573 -0.2202  0.1156
   75A     H5'2 1882   6.738   6.781   1.018  1.4839 -0.6750 -1.8830
   75A      C4' 1883   6.801   6.841   1.217 -0.6683 -0.1706 -0.2508
   75A      H4' 1884   6.699   6.841   1.257 -1.2689  0.9836 -1.6613
   75A      O4' 1885   6.896   6.795   1.314 -0.0232 -0.2470 -0.1985
   75A      C1' 1886   6.934   6.907   1.399 -0.1639  0.2567  0.0064
   75A      H1' 1887   6.902   6.892   1.502  2.5320  0.4658  0.9654
   75A       N9 1888   7.085   6.909   1.388 -0.5997 -0.1983 -0.3729
   75A       C8 1889   7.168   6.873   1.283 -0.3406  0.2528  0.1308
   75A       H8 1890   7.139   6.817   1.196  2.0312 -1.7747  0.5277
   75A       N7 1891   7.296   6.878   1.310 -0.0299  0.1487 -1.0079
   75A       C5 1892   7.295   6.942   1.435  0.1801 -0.7313  0.1590
   75A       C6 1893   7.393   6.969   1.538 -0.1920  0.3252  0.1811
   75A       N6 1894   7.519   6.935   1.526 -0.3358  0.3236 -0.2009
   75A      H61 1895   7.565   6.913   1.439 -0.3915  1.6563 -0.5813
   75A      H62 1896   7.581   6.963   1.600 -2.6170  3.3314  0.7895
   75A       N1 1897   7.365   7.030   1.651  0.1481  0.3167  0.0606
   75A       C2 1898   7.236   7.052   1.681 -0.0907 -0.3269  0.2674
   75A       H2 1899   7.226   7.077   1.785 -0.3435  1.0080 -0.0673
   75A       N3 1900   7.128   7.017   1.607  0.2041 -0.1547  0.1858
   75A       C4 1901   7.169   6.966   1.486 -0.7791  0.0568  0.7490
   75A      C3' 1902   6.828   6.991   1.199  0.3575 -0.1590 -0.2146
   75A      H3' 1903   6.918   6.986   1.138  0.8231 -1.0401  0.5107
   75A      C2' 1904   6.867   7.030   1.343 -0.1766 -0.1415  0.1074
   75A     H2'1 1905   6.930   7.118   1.349 -0.5713  0.2521 -1.2357
   75A      O2' 1906   6.750   7.042   1.422  0.0927 -0.4324 -0.2219
   75A     HO'2 1907   6.686   7.080   1.362  0.6521  1.5888  0.3565
   75A      O3' 1908   6.725   7.071   1.141 -0.4546 -0.2467 -0.1829
   76A        P 1909   6.761   7.218   1.081 -0.1645 -0.3050 -0.1466
   76A      O1P 1910   6.640   7.286   1.033  0.0022  0.1721 -0.4019
   76A      O2P 1911   6.875   7.200   0.993  0.0545  0.5289 -0.2729
   76A      O5' 1912   6.822   7.312   1.207  0.5733 -0.3658  0.4801
   76A      C5' 1913   6.731   7.374   1.298  0.7696  0.3761  0.0402
   76A     H5'1 1914   6.664   7.306   1.350 -0.7450 -0.9982 -3.4614
   76A     H5'2 1915   6.667   7.457   1.269 -0.1679  0.4538  2.1392
   76A      C4' 1916   6.811   7.429   1.414  0.4333 -0.3520 -0.2572
   76A      H4' 1917   6.746   7.475   1.489  1.3920  0.9000 -0.1578
   76A      O4' 1918   6.890   7.328   1.467 -0.4677 -0.2744 -0.6637
   76A      C1' 1919   7.017   7.384   1.498  0.2203 -0.4895  0.5106
   76A      H1' 1920   7.033   7.345   1.598 -2.1899  0.0115  1.1410
   76A       N9 1921   7.131   7.346   1.406  0.0194 -0.3865  0.3542
   76A       C8 1922   7.141   7.271   1.291 -0.6813 -0.2983  0.1051
   76A       H8 1923   7.062   7.237   1.226  0.5745 -0.9430 -1.1560
   76A       N7 1924   7.257   7.226   1.253  0.1693  0.0219 -0.1047
   76A       C5 1925   7.337   7.270   1.359  0.3326  0.5147 -0.3441
   76A       C6 1926   7.471   7.262   1.402 -0.5305 -0.3949  0.1011
   76A       N6 1927   7.568   7.203   1.338 -0.7142  0.1718  0.4143
   76A      H61 1928   7.548   7.152   1.253  0.7949  1.0108 -0.4943
   76A      H62 1929   7.660   7.231   1.369 -0.8573  1.7303 -0.4082
   76A       N1 1930   7.515   7.334   1.502  0.1549 -0.8145  0.3911
   76A       C2 1931   7.431   7.407   1.571  0.1441 -0.2850  0.9137
   76A       H2 1932   7.473   7.458   1.657  2.9691 -1.5476  0.3909
   76A       N3 1933   7.299   7.418   1.553 -0.6266 -0.9949  0.2146
   76A       C4 1934   7.266   7.352   1.441  0.0062  0.7450 -0.1917
   76A      C3' 1935   6.907   7.547   1.386  0.0244 -0.2443 -0.5039
   76A      H3' 1936   6.950   7.523   1.289  0.9088  0.0177 -0.1828
   76A      C2' 1937   7.003   7.536   1.499 -0.4285  1.0435 -0.0188
   76A     H2'1 1938   7.101   7.580   1.484  0.4032  1.1409  4.3697
   76A      O2' 1939   6.962   7.562   1.633 -0.1355  0.0203  0.4479
   76A     HO'2 1940   6.927   7.652   1.640  1.7904  0.7617  1.4515
   76A      O3' 1941   6.853   7.681   1.390  0.7048  0.3765  0.1460
   77U        P 1942   6.905   7.792   1.290  0.2144  0.3829 -0.0334
   77U      O1P 1943   6.837   7.915   1.321 -0.4951 -0.0827  0.3412
   77U      O2P 1944   6.903   7.736   1.153 -0.5978 -0.3345 -0.3845
   77U      O5' 1945   7.055   7.816   1.331 -0.9854  0.4143 -0.0572
   77U      C5' 1946   7.099   7.893   1.449 -0.0405  0.3219  0.0025
   77U     H5'1 1947   7.047   7.861   1.539 -1.1731 -1.0461 -1.0869
   77U     H5'2 1948   7.061   7.995   1.441 -2.7774 -0.6127 -0.0209
   77U      C4' 1949   7.243   7.893   1.472 -0.1059 -0.4447 -0.3743
   77U      H4' 1950   7.263   7.964   1.552 -0.6613  0.0831 -0.6938
   77U      O4' 1951   7.300   7.765   1.494 -0.6318 -0.5915 -0.7089
   77U      C1' 1952   7.431   7.765   1.440  0.2984  0.5557 -0.6441
   77U      H1' 1953   7.505   7.742   1.517  0.7547 -0.0026 -1.2417
   77U       N1 1954   7.448   7.663   1.335  0.2822  0.3312  0.1841
   77U       C6 1955   7.352   7.642   1.247  0.1138  0.6480  0.7911
   77U       H6 1956   7.253   7.683   1.261  0.0896  0.1030  2.4297
   77U       C5 1957   7.370   7.543   1.153  0.7490  0.3650 -0.4946
   77U       H5 1958   7.294   7.520   1.079  0.8788 -0.4811 -0.3737
   77U       C4 1959   7.486   7.463   1.146  0.7277  0.4826 -0.0384
   77U       O4 1960   7.511   7.379   1.061  0.0558 -0.6420  0.2856
   77U       N3 1961   7.579   7.501   1.235  0.1000 -0.3766  0.1889
   77U       H3 1962   7.663   7.445   1.234  0.0427 -0.4776  0.6270
   77U       C2 1963   7.563   7.591   1.340 -0.3229  0.2870  0.2754
   77U       O2 1964   7.657   7.623   1.406  0.3291  0.2748  0.7314
   77U      C3' 1965   7.312   7.952   1.346 -0.6209 -0.4497  0.3101
   77U      H3' 1966   7.279   7.899   1.257  1.9496 -1.8248  0.0868
   77U      C2' 1967   7.451   7.904   1.385 -0.7036  0.1450 -0.2020
   77U     H2'1 1968   7.509   7.901   1.293 -2.0447  3.0007 -1.2521
   77U      O2' 1969   7.505   7.964   1.503 -0.6815 -1.1495 -0.2633
   77U     HO'2 1970   7.595   7.988   1.482 -0.5360 -1.3811  0.0863
   77U      O3' 1971   7.300   8.091   1.327 -0.3937 -0.0961 -0.3316
   78U        P 1972   7.344   8.175   1.198  0.1559  0.0098 -0.1937
   78U      O1P 1973   7.314   8.322   1.218 -0.4194 -0.2901 -0.6678
   78U      O2P 1974   7.293   8.105   1.078  0.3496  0.1623  0.4300
   78U      O5' 1975   7.498   8.157   1.204 -0.4230  0.3356 -0.3065
   78U      C5' 1976   7.576   8.234   1.298 -0.7258  1.0613 -0.5659
   78U     H5'1 1977   7.530   8.230   1.397  0.3907  1.8325  0.0076
   78U     H5'2 1978   7.588   8.338   1.267  3.7584  0.8255 -0.2349
   78U      C4' 1979   7.718   8.181   1.313  0.2133  1.0083 -0.1767
   78U      H4' 1980   7.764   8.234   1.397  1.9846 -2.0873  1.0166
   78U      O4' 1981   7.721   8.038   1.332 -0.0492  0.3018 -0.4026
   78U      C1' 1982   7.834   7.983   1.262  0.3277 -0.2949 -0.5773
   78U      H1' 1983   7.902   7.935   1.332  0.2444  1.3701  0.7131
   78U       N1 1984   7.800   7.878   1.154  0.0481  0.3543  0.1169
   78U       C6 1985   7.695   7.891   1.075  0.7853 -0.0420  1.0627
   78U       H6 1986   7.624   7.971   1.091  0.7304 -0.0059  0.6488
   78U       C5 1987   7.667   7.794   0.981  0.8234  0.7145  0.3779
   78U       H5 1988   7.576   7.794   0.923  0.3024  2.1599  1.1339
   78U       C4 1989   7.759   7.685   0.954 -1.1513 -0.3025  0.0252
   78U       O4 1990   7.749   7.597   0.872 -0.7442  1.0747 -0.0618
   78U       N3 1991   7.877   7.692   1.022 -0.1941  0.2493 -0.3961
   78U       H3 1992   7.941   7.616   1.002 -0.6796 -0.0727 -0.7706
   78U       C2 1993   7.904   7.784   1.121  0.1480 -0.3342  1.0541
   78U       O2 1994   8.018   7.786   1.169  0.5898 -0.1373  0.6981
   78U      C3' 1995   7.798   8.203   1.182 -0.4557 -0.8961  0.5506
   78U      H3' 1996   7.735   8.168   1.100 -1.3309 -1.1231  1.2990
   78U      C2' 1997   7.910   8.106   1.208  0.0238  0.2892 -0.0007
   78U     H2'1 1998   7.973   8.076   1.124 -0.8379  1.6868 -1.1997
   78U      O2' 1999   7.997   8.148   1.311  0.0935 -0.2687 -1.2173
   78U     HO'2 2000   8.082   8.107   1.293  0.5951  0.1634  0.0607
   78U      O3' 2001   7.834   8.339   1.164  0.5294  0.2536 -0.2826
   79A        P 2002   7.897   8.383   1.024 -0.4684 -0.0535 -0.3381
   79A      O1P 2003   7.940   8.523   1.039  0.1069 -0.0266 -0.5016
   79A      O2P 2004   7.792   8.365   0.916 -0.4058  0.5934 -0.0576
   79A      O5' 2005   8.031   8.291   0.985  0.1045  0.1599 -0.4117
   79A      C5' 2006   8.160   8.305   1.047  0.1707  0.0258 -0.1065
   79A     H5'1 2007   8.144   8.313   1.154 -0.3082 -0.9479 -0.0922
   79A     H5'2 2008   8.207   8.397   1.012  0.3173  0.6373  1.6099
   79A      C4' 2009   8.249   8.190   1.013 -0.2682  0.3328 -0.3095
   79A      H4' 2010   8.337   8.200   1.078  0.0193 -1.7313 -0.3389
   79A      O4' 2011   8.194   8.062   1.037  0.4470 -0.1121 -0.3445
   79A      C1' 2012   8.242   7.963   0.945 -0.9828 -0.1803 -0.5797
   79A      H1' 2013   8.295   7.880   0.991  0.9485 -0.0161 -2.3594
   79A       N9 2014   8.145   7.909   0.855  0.7052  0.5652 -0.0477
   79A       C8 2015   8.018   7.952   0.823  0.4808 -0.2066 -0.2030
   79A       H8 2016   7.984   8.046   0.866  1.8619  1.4256 -2.4743
   79A       N7 2017   7.937   7.878   0.748 -0.4005 -0.2860 -0.1715
   79A       C5 2018   8.026   7.775   0.720 -0.0672 -0.3411  0.9660
   79A       C6 2019   8.022   7.655   0.642  0.1296 -0.3423  0.2322
   79A       N6 2020   7.918   7.601   0.584 -0.4884 -0.0188 -0.2621
   79A      H61 2021   7.832   7.650   0.604  0.7735  1.6518  1.4933
   79A      H62 2022   7.920   7.500   0.579 -2.9839 -0.1423  0.1300
   79A       N1 2023   8.130   7.573   0.637  0.3590  0.4737  0.2205
   79A       C2 2024   8.243   7.612   0.686  0.0968  0.2594  0.2478
   79A       H2 2025   8.334   7.554   0.682 -1.2201 -1.8849 -0.1882
   79A       N3 2026   8.261   7.718   0.761 -0.2652 -0.1010 -0.1700
   79A       C4 2027   8.151   7.800   0.773 -0.1414  0.0348 -0.1337
   79A      C3' 2028   8.296   8.185   0.871  0.3620  1.1400  0.4309
   79A      H3' 2029   8.205   8.177   0.812 -2.4614 -1.5311  4.5626
   79A      C2' 2030   8.352   8.044   0.873 -0.7155 -0.2264  0.5429
   79A     H2'1 2031   8.375   7.999   0.777  4.0236 -0.1702  1.4128
   79A      O2' 2032   8.481   8.038   0.940  0.0500  0.2339 -0.2611
   79A     HO'2 2033   8.543   8.108   0.917 -0.5482  0.5226 -1.0253
   79A      O3' 2034   8.378   8.292   0.828  0.4347  0.0182 -0.6946
   80A        P 2035   8.371   8.343   0.680  0.1132  0.2279  0.3226
   80A      O1P 2036   8.479   8.434   0.650  0.2076  0.1816  0.3786
   80A      O2P 2037   8.231   8.401   0.645 -0.2762  0.2768  0.1239
   80A      O5' 2038   8.387   8.215   0.594 -0.0890  0.3164 -0.2631
   80A      C5' 2039   8.518   8.159   0.579 -0.9125 -0.7682 -0.3064
   80A     H5'1 2040   8.558   8.133   0.677  2.1480 -1.1846 -1.5561
   80A     H5'2 2041   8.588   8.233   0.540 -0.5461 -0.4436  0.9268
   80A      C4' 2042   8.528   8.040   0.485 -0.4771 -0.1196 -0.5004
   80A      H4' 2043   8.632   8.008   0.493 -0.4138  0.2432  0.1760
   80A      O4' 2044   8.465   7.927   0.534  0.0536  0.3639 -0.1466
   80A      C1' 2045   8.428   7.843   0.421 -0.2209 -0.0261  0.1083
   80A      H1' 2046   8.470   7.744   0.437 -0.3255  0.3440  3.4266
   80A       N9 2047   8.281   7.837   0.412 -0.4128 -0.0855  0.5088
   80A       C8 2048   8.199   7.934   0.456  0.2428  0.7616  0.3904
   80A       H8 2049   8.220   8.015   0.524 -1.7045  0.7894  0.9876
   80A       N7 2050   8.070   7.905   0.436 -0.0915  0.5375 -0.1818
   80A       C5 2051   8.076   7.791   0.354 -0.2323 -0.6235 -0.5169
   80A       C6 2052   7.982   7.714   0.280 -0.0737 -0.5942 -0.3524
   80A       N6 2053   7.852   7.722   0.276  0.5560 -0.2094  0.1296
   80A      H61 2054   7.802   7.797   0.321 -0.6303 -1.2570  0.6002
   80A      H62 2055   7.801   7.642   0.243  2.4999 -2.3331  1.8821
   80A       N1 2056   8.022   7.617   0.197 -0.0831 -0.9079  0.1480
   80A       C2 2057   8.148   7.583   0.188 -0.6994  0.1668 -1.4138
   80A       H2 2058   8.180   7.492   0.139 -0.8700 -1.1016  0.7091
   80A       N3 2059   8.244   7.642   0.264  0.4627 -0.5671 -0.5928
   80A       C4 2060   8.203   7.752   0.337  0.3353 -0.3866  0.3783
   80A      C3' 2061   8.482   8.061   0.338  0.8235  0.3601 -0.6252
   80A      H3' 2062   8.378   8.093   0.335  0.6482 -0.1462 -0.1211
   80A      C2' 2063   8.483   7.910   0.294  0.0328 -0.1157 -1.0602
   80A     H2'1 2064   8.413   7.898   0.211  0.4441  2.7129 -1.9071
   80A      O2' 2065   8.611   7.854   0.262  0.0886 -0.2753  0.5332
   80A     HO'2 2066   8.589   7.793   0.192  2.1037  0.4263 -0.8190
   80A      O3' 2067   8.565   8.140   0.255 -0.0671 -0.1866  0.3522
   81U        P 2068   8.502   8.229   0.131 -0.5023 -0.3003 -0.2884
   81U      O1P 2069   8.606   8.300   0.054 -0.8069  0.2417  0.1531
   81U      O2P 2070   8.391   8.311   0.194  0.5399  0.0179  0.5928
   81U      O5' 2071   8.439   8.120   0.031 -0.1434  0.0004 -0.4294
   81U      C5' 2072   8.520   8.022  -0.036 -0.5797  0.0982  0.0800
   81U     H5'1 2073   8.587   7.964   0.027  2.1420  1.4793 -1.3758
   81U     H5'2 2074   8.580   8.063  -0.117  0.9420 -3.4374 -0.7668
   81U      C4' 2075   8.426   7.937  -0.124  0.4155  0.2156 -0.3135
   81U      H4' 2076   8.470   7.868  -0.196 -2.5372  0.1454 -2.2408
   81U      O4' 2077   8.339   7.859  -0.042 -0.3592  0.0730  0.3320
   81U      C1' 2078   8.211   7.841  -0.092 -0.1409  0.1892 -1.2565
   81U      H1' 2079   8.184   7.736  -0.095 -1.0703  0.4314 -1.8711
   81U       N1 2080   8.106   7.903  -0.008  0.4178  0.5760  0.2736
   81U       C6 2081   8.136   8.002   0.085 -0.4726  0.1734 -0.0811
   81U       H6 2082   8.239   8.033   0.095 -0.6989  0.6911  0.7402
   81U       C5 2083   8.045   8.071   0.158  0.6981 -0.6504 -0.5839
   81U       H5 2084   8.083   8.149   0.223  3.4169 -2.8675  0.7166
   81U       C4 2085   7.905   8.035   0.140  0.9168  0.3238  0.1963
   81U       O4 2086   7.806   8.096   0.182  0.5930  0.5079 -0.1085
   81U       N3 2087   7.872   7.926   0.051 -0.0140 -0.4916 -0.3558
   81U       H3 2088   7.773   7.916   0.033 -0.6102 -0.1014  2.2801
   81U       C2 2089   7.969   7.865  -0.028 -0.0190 -0.3103  0.4313
   81U       O2 2090   7.927   7.797  -0.118  0.5958  0.1656  0.0387
   81U      C3' 2091   8.318   8.019  -0.201 -0.1289  0.8889 -0.0015
   81U      H3' 2092   8.279   8.102  -0.142 -0.1597  0.1749  1.0151
   81U      C2' 2093   8.215   7.907  -0.228 -0.2341 -0.5276 -0.8356
   81U     H2'1 2094   8.123   7.959  -0.257  0.7640  1.0584 -1.2606
   81U      O2' 2095   8.255   7.804  -0.319 -0.2505  0.4443 -0.6488
   81U     HO'2 2096   8.299   7.837  -0.397 -0.7934  2.4845 -0.1648
   81U      O3' 2097   8.382   8.051  -0.324  0.6273 -0.4194 -1.2522
   82U        P 2098   8.309   8.143  -0.426 -0.1945 -0.0161 -0.0412
   82U      O1P 2099   8.185   8.082  -0.477  0.0151 -0.0844 -0.3883
   82U      O2P 2100   8.419   8.189  -0.513  0.1732  0.1225 -0.2517
   82U      O5' 2101   8.273   8.268  -0.324 -0.2995  0.3705  0.1089
   82U      C5' 2102   8.281   8.397  -0.365  0.1114 -0.4928  0.8304
   82U     H5'1 2103   8.236   8.422  -0.462 -0.7179  0.7904  1.5179
   82U     H5'2 2104   8.389   8.409  -0.368 -0.0353  0.8289  0.1524
   82U      C4' 2105   8.228   8.508  -0.271 -0.6008  0.4426  0.0773
   82U      H4' 2106   8.257   8.600  -0.321 -2.2109  1.2613  0.5973
   82U      O4' 2107   8.090   8.494  -0.256  0.2111 -0.2378  0.5832
   82U      C1' 2108   8.049   8.460  -0.124 -0.0359 -0.1180 -0.3093
   82U      H1' 2109   8.023   8.552  -0.071  2.8857  0.7205 -0.1515
   82U       N1 2110   7.937   8.365  -0.122  0.5364 -0.2095  0.6402
   82U       C6 2111   7.957   8.238  -0.173  0.1436 -0.3839  0.8021
   82U       H6 2112   8.053   8.212  -0.216  0.2281 -0.6568  1.1489
   82U       C5 2113   7.863   8.143  -0.168 -0.6041  0.0536 -0.1950
   82U       H5 2114   7.884   8.047  -0.213  2.2574  0.1954  0.6697
   82U       C4 2115   7.727   8.179  -0.133 -0.8003 -0.7781 -0.0222
   82U       O4 2116   7.630   8.108  -0.145  0.8780 -0.5437  0.5391
   82U       N3 2117   7.718   8.296  -0.064  0.1640 -0.3730 -0.1402
   82U       H3 2118   7.624   8.329  -0.047  1.1528  2.2369  0.7481
   82U       C2 2119   7.815   8.401  -0.063  1.0068  0.3497  0.2596
   82U       O2 2120   7.794   8.511  -0.016  0.3637 -0.0913 -0.1771
   82U      C3' 2121   8.287   8.494  -0.133  0.6523 -1.1336  0.2560
   82U      H3' 2122   8.372   8.429  -0.148  1.2929 -0.0262 -1.1070
   82U      C2' 2123   8.176   8.418  -0.052 -0.6855  0.3561  0.0079
   82U     H2'1 2124   8.186   8.310  -0.063 -0.5795  0.3578  0.0810
   82U      O2' 2125   8.182   8.434   0.089 -0.1175  0.1932  0.2659
   82U     HO'2 2126   8.259   8.389   0.124 -0.3815  0.6868  1.5188
   82U      O3' 2127   8.301   8.617  -0.062 -0.6922 -0.0491  0.7814
   82U      H3T 2128   8.338   8.602   0.025 -0.1483  0.4572  0.6444
   8.58437   8.58437   6.07002   0.00000   0.00000   0.00000   0.00000   4.29270   4.29270
