# Supplementary material for: Constant-pH Molecular Dynamics of Cationic Peptide Dendrimers Binding to siRNA
Source: J Chem Inf Model. 2026 Feb 5;66(8):4734–43. doi: 10.1021/acs.jcim.5c02636 (PMC13126635; doi:10.1021/acs.jcim.5c02636)
Supplement: Supplementary file 2 [file ci5c02636_si_002.zip › zip/MH18_05_out_9.gro]

Protein
 2128
    1LY0      N    1   7.766   5.166   4.423  0.0784  0.8976 -0.9098
    1LY0     H1    2   7.752   5.089   4.486 -0.0479 -1.4397 -3.5630
    1LY0     H2    3   7.797   5.124   4.336 -0.8521  0.9683 -1.2991
    1LY0     H3    4   7.841   5.228   4.448  0.4641  0.3221 -0.6216
    1LY0     CA    5   7.633   5.220   4.389 -0.2445  0.3143 -0.5848
    1LY0     HA    6   7.594   5.295   4.458  0.3378  1.3972 -1.3996
    1LY0     CB    7   7.633   5.291   4.250  0.3488  0.0075  0.6058
    1LY0    HB1    8   7.659   5.218   4.173 -2.7066 -2.4565  1.7027
    1LY0    HB2    9   7.703   5.374   4.256 -0.0907  0.2778  3.0510
    1LY0     CG   10   7.496   5.356   4.219 -0.0164  0.5528  0.3224
    1LY0    HG1   11   7.455   5.403   4.308  0.3358  1.1105  0.1954
    1LY0    HG2   12   7.425   5.281   4.185  1.5659 -1.2660  0.8355
    1LY0     CD   13   7.514   5.457   4.102  0.3242 -0.5244  0.6107
    1LY0    HD1   14   7.542   5.402   4.012  0.7384  0.6224  0.0087
    1LY0    HD2   15   7.588   5.534   4.126 -0.3861  0.4705 -0.2827
    1LY0     CE   16   7.382   5.528   4.077 -0.9473  0.1509 -0.5745
    1LY0    HE1   17   7.340   5.567   4.170  0.9137  1.1289 -0.0811
    1LY0    HE2   18   7.308   5.458   4.038 -1.3934 -0.3863  1.1298
    1LY0     NZ   19   7.391   5.634   3.973 -0.3492 -0.5073 -0.3205
    1LY0    HZ1   20   7.300   5.678   3.965  0.4025  0.6990 -4.4365
    1LY0    HZ2   21   7.456   5.706   3.998 -1.7280  0.5528  0.3722
    1LY0    HZ3   22   7.420   5.601   3.882  0.8202  0.8492 -0.4617
    1LY0      C   23   7.539   5.101   4.384 -0.2103  0.7431  0.0738
    1LY0      O   24   7.559   5.006   4.309  0.0899  0.1909 -0.6524
    2LER      N   25   7.430   5.113   4.457  0.4198  0.2636  0.2195
    2LER      H   26   7.433   5.182   4.531  0.6878  0.9215 -0.3970
    2LER     CA   27   7.314   5.016   4.454  0.2185  0.2703 -0.1207
    2LER     HA   28   7.358   4.916   4.459 -0.0473  0.0859 -1.3043
    2LER     CB   29   7.219   5.048   4.573 -0.5080  0.5580 -0.3984
    2LER    HB1   30   7.138   4.975   4.567  0.4784 -0.5457 -0.5726
    2LER    HB2   31   7.178   5.147   4.550 -0.9288  0.0425 -1.9667
    2LER     CG   32   7.276   5.054   4.716 -0.5729  0.1408 -1.1085
    2LER     HG   33   7.363   5.119   4.727 -0.5054 -0.1684  0.4198
    2LER    CD1   34   7.178   5.104   4.823  0.0923  0.4874  0.4212
    2LER   HD11   35   7.111   5.023   4.854  2.4593 -1.3632  1.0256
    2LER   HD12   36   7.233   5.130   4.913 -0.2822  1.8113  0.2826
    2LER   HD13   37   7.140   5.201   4.791  2.7435  1.1414 -1.0175
    2LER    CD2   38   7.324   4.914   4.765  0.1452 -0.0344  0.0107
    2LER   HD21   39   7.365   4.915   4.866  0.3148  3.5991  0.0381
    2LER   HD22   40   7.238   4.847   4.760 -0.0893  0.2549  0.1019
    2LER   HD23   41   7.404   4.880   4.700  0.3908 -0.4101  0.4966
    2LER      C   42   7.237   5.035   4.323  0.0516  0.9636  0.4653
    2LER      O   43   7.240   5.136   4.256  0.9511 -0.7603  0.0555
    3LYR      N   44   7.159   4.935   4.287 -0.0774 -0.0726  0.0929
    3LYR      H   45   7.180   4.847   4.331 -1.2031  0.0650  0.9683
    3LYR     CA   46   7.058   4.931   4.179  0.5943  0.6025  0.0660
    3LYR     HA   47   7.037   5.037   4.165  1.1041  0.6067 -0.7124
    3LYR     CB   48   7.123   4.879   4.050  0.8256  0.0158  1.1334
    3LYR    HB1   49   7.130   4.770   4.045  2.3784  0.1192  0.5354
    3LYR    HB2   50   7.226   4.912   4.042  0.1812  2.2068  1.2623
    3LYR     CG   51   7.049   4.919   3.920  0.0103  0.4652  0.4622
    3LYR    HG1   52   7.021   5.024   3.916 -0.7405  0.2596  0.0852
    3LYR    HG2   53   6.963   4.852   3.912 -0.2646  0.9757 -1.2521
    3LYR     CD   54   7.141   4.883   3.804 -0.3374 -0.3224  0.4041
    3LYR    HD1   55   7.183   4.784   3.789  1.5626  0.5128 -0.0195
    3LYR    HD2   56   7.227   4.949   3.814  0.9139 -2.0019  1.3464
    3LYR     CE   57   7.057   4.921   3.677  0.7572  0.1237 -0.0388
    3LYR    HE1   58   6.987   5.003   3.692  1.6999  0.9450 -0.0074
    3LYR    HE2   59   7.004   4.839   3.629 -0.1798  0.8130 -0.2127
    3LYR     NZ   60   7.139   4.966   3.571  0.2915  0.2985  0.5195
    3LYR    HZ1   61   7.194   4.893   3.530  2.1500  1.9552 -0.0822
    3LYR      C   62   6.930   4.858   4.218  0.3802  0.4183 -0.5369
    3LYR      O   63   6.938   4.741   4.254  0.3316  0.7388  0.5725
    4LY0      N   64   6.810   4.914   4.214  0.3851 -0.0604 -0.6558
    4LY0      H   65   6.796   5.007   4.177 -0.7164 -0.8254 -2.2288
    4LY0     CA   66   6.686   4.846   4.233 -0.0862 -0.0781 -0.3422
    4LY0     HA   67   6.705   4.771   4.309 -0.0547  0.6184  0.3509
    4LY0     CB   68   6.577   4.946   4.284  0.3207 -0.4507  0.7299
    4LY0    HB1   69   6.487   4.885   4.294  0.6398 -0.9634  0.4936
    4LY0    HB2   70   6.563   5.022   4.207  0.3667 -2.2542 -1.1508
    4LY0     CG   71   6.600   5.025   4.415 -0.1777 -1.2916 -0.5062
    4LY0    HG1   72   6.695   5.077   4.406 -0.6637 -0.3525 -0.2953
    4LY0    HG2   73   6.599   4.951   4.495  0.2342 -0.1424  0.6034
    4LY0     CD   74   6.488   5.122   4.449 -0.2707 -0.7293 -0.9110
    4LY0    HD1   75   6.401   5.065   4.481 -0.6013 -0.8379 -1.9819
    4LY0    HD2   76   6.465   5.182   4.361 -1.5082  0.5776  0.2517
    4LY0     CE   77   6.513   5.224   4.572 -0.7138  0.3491 -0.3637
    4LY0    HE1   78   6.539   5.170   4.663  0.0152  0.1701 -0.6685
    4LY0    HE2   79   6.418   5.267   4.601 -0.4109  0.2421  0.8186
    4LY0     NZ   80   6.624   5.323   4.559  0.5799  0.3983 -0.2073
    4LY0    HZ1   81   6.637   5.388   4.635  1.1636 -2.1673  2.0319
    4LY0    HZ2   82   6.711   5.271   4.562 -0.7794 -1.9597  0.2804
    4LY0    HZ3   83   6.609   5.383   4.479  0.0553  0.6368  0.0720
    4LY0      C   84   6.636   4.771   4.101  0.0507 -0.2559 -0.4584
    4LY0      O   85   6.676   4.808   3.989  0.6663 -0.1174 -0.4760
    5LER      N   86   6.548   4.677   4.136  0.0721 -0.2144 -0.2230
    5LER      H   87   6.521   4.685   4.233 -0.4973 -2.6277 -0.1326
    5LER     CA   88   6.459   4.597   4.044  0.1553 -0.2773 -0.3300
    5LER     HA   89   6.523   4.542   3.974 -0.2807 -0.8439 -0.2991
    5LER     CB   90   6.372   4.500   4.131  0.3779  0.6009 -0.7726
    5LER    HB1   91   6.297   4.442   4.078 -0.2369  0.0990  0.5850
    5LER    HB2   92   6.322   4.564   4.204  0.2295  0.7288 -0.9866
    5LER     CG   93   6.458   4.396   4.211  0.3744  0.2578 -0.4951
    5LER     HG   94   6.544   4.451   4.247 -0.2998 -0.1571  1.9172
    5LER    CD1   95   6.367   4.333   4.324 -0.1052  0.0964  0.0218
    5LER   HD11   96   6.295   4.261   4.284 -0.6142  0.7352 -0.2173
    5LER   HD12   97   6.436   4.282   4.391  0.3499 -0.4744 -0.8541
    5LER   HD13   98   6.330   4.420   4.378  1.7030  1.2373 -0.4872
    5LER    CD2   99   6.503   4.284   4.128 -0.2412  0.2966  1.3404
    5LER   HD21  100   6.575   4.318   4.054  0.0773 -0.6887  1.1885
    5LER   HD22  101   6.540   4.205   4.193 -1.1716 -1.4073 -0.1023
    5LER   HD23  102   6.417   4.246   4.073  0.1355  1.3282 -0.0152
    5LER      C  103   6.382   4.686   3.952 -0.1454 -0.0311 -0.2114
    5LER      O  104   6.264   4.707   3.972  0.0857 -0.4163 -0.0208
    6LYR      N  105   6.448   4.738   3.848  0.2524 -0.1033  0.0143
    6LYR      H  106   6.548   4.735   3.854  0.2579  1.2168  0.8302
    6LYR     CA  107   6.391   4.816   3.741 -0.2462 -0.4572 -0.1111
    6LYR     HA  108   6.289   4.841   3.768  0.0484  0.0613  0.5413
    6LYR     CB  109   6.470   4.951   3.731 -0.4349  0.0802 -0.0360
    6LYR    HB1  110   6.424   5.011   3.652  1.1256 -1.1989 -2.0311
    6LYR    HB2  111   6.577   4.942   3.708  0.0971  3.7780  0.3529
    6LYR     CG  112   6.460   5.028   3.865 -0.2371 -0.0358  0.2011
    6LYR    HG1  113   6.508   4.985   3.953  0.6760 -1.2626 -0.8652
    6LYR    HG2  114   6.356   5.047   3.892 -0.5049  0.3987 -1.0622
    6LYR     CD  115   6.511   5.173   3.855  0.6975 -0.4428  0.1762
    6LYR    HD1  116   6.616   5.176   3.825 -0.2100 -0.4576 -3.3594
    6LYR    HD2  117   6.493   5.226   3.949 -2.7763  0.0402 -0.6128
    6LYR     CE  118   6.417   5.254   3.755 -0.6725 -1.2871 -0.0885
    6LYR    HE1  119   6.328   5.287   3.808 -0.5775  0.7260 -1.1109
    6LYR    HE2  120   6.379   5.188   3.676  1.8806 -0.5160 -2.0861
    6LYR     NZ  121   6.481   5.370   3.686  0.2935 -0.1965  0.7475
    6LYR    HZ1  122   6.513   5.368   3.590  2.3213 -1.1340  1.3887
    6LYR      C  123   6.401   4.748   3.602 -0.0435 -0.5413  0.1932
    6LYR      O  124   6.511   4.704   3.565  0.0693 -0.0795 -0.0508
    7LER      N  125   6.292   4.747   3.525  0.4603 -0.0830  0.2788
    7LER      H  126   6.210   4.794   3.560  0.4713 -0.4613  0.8297
    7LER     CA  127   6.282   4.677   3.398 -0.8442 -0.0265  0.2604
    7LER     HA  128   6.308   4.574   3.424  0.8164  0.3110  0.0614
    7LER     CB  129   6.142   4.683   3.333 -0.0962  0.1352 -0.0653
    7LER    HB1  130   6.139   4.609   3.253  0.3808  1.7663 -1.6370
    7LER    HB2  131   6.140   4.784   3.294  1.3190 -0.4302 -1.6758
    7LER     CG  132   6.023   4.658   3.429  0.1523  0.0008  0.1994
    7LER     HG  133   6.037   4.728   3.511  0.7407 -1.1290  1.0913
    7LER    CD1  134   5.884   4.686   3.366 -0.3710  0.0973  0.0051
    7LER   HD11  135   5.874   4.792   3.340  0.7171 -0.0644 -1.1923
    7LER   HD12  136   5.875   4.621   3.279  0.3613  0.6590 -0.5118
    7LER   HD13  137   5.797   4.662   3.426  1.1940  0.0924  2.4297
    7LER    CD2  138   6.018   4.516   3.497 -0.1382  0.6471 -0.3628
    7LER   HD21  139   6.118   4.472   3.495  0.2471  1.0857  3.0929
    7LER   HD22  140   5.967   4.517   3.594  2.9363  0.7365  1.4070
    7LER   HD23  141   5.951   4.459   3.433 -2.9495  1.5480  1.5675
    7LER      C  142   6.393   4.720   3.296  0.4429  0.8846 -0.0588
    7LER      O  143   6.438   4.834   3.298  0.1402 -0.0794 -0.7190
    8LER      N  144   6.436   4.630   3.212  0.4306  0.2985  0.2887
    8LER      H  145   6.404   4.534   3.220  1.0233  0.1537  1.1136
    8LER     CA  146   6.552   4.629   3.122 -0.2941  0.0150  0.5505
    8LER     HA  147   6.557   4.530   3.076  2.0180  0.9385 -1.3345
    8LER     CB  148   6.515   4.721   3.001  0.0726  0.3527 -0.6512
    8LER    HB1  149   6.515   4.821   3.046  1.0998 -0.2333  0.7110
    8LER    HB2  150   6.420   4.693   2.956 -1.5363  1.1452  2.0019
    8LER     CG  151   6.622   4.729   2.884  0.3302 -0.4154 -0.2073
    8LER     HG  152   6.725   4.735   2.916  0.7008  0.8200 -1.5250
    8LER    CD1  153   6.601   4.601   2.800 -0.3939 -0.1544 -0.1395
    8LER   HD11  154   6.606   4.511   2.860 -2.4706  0.3082  0.8287
    8LER   HD12  155   6.505   4.598   2.747  0.2072 -1.2900 -1.2118
    8LER   HD13  156   6.678   4.584   2.725 -1.6839 -0.7876 -1.3848
    8LER    CD2  157   6.593   4.853   2.799  0.7130 -0.5101  0.1075
    8LER   HD21  158   6.641   4.845   2.701 -1.5301 -1.1850 -0.9919
    8LER   HD22  159   6.488   4.868   2.773  1.0799  0.2318 -1.0318
    8LER   HD23  160   6.639   4.944   2.839 -1.0711  0.0099  1.1078
    8LER      C  161   6.689   4.656   3.178 -0.3549 -0.2849 -0.3077
    8LER      O  162   6.790   4.598   3.130  0.5029 -0.0601  0.3294
    9LYR      N  163   6.698   4.723   3.292  0.6169 -0.6239  0.3236
    9LYR      H  164   6.616   4.770   3.327  1.0260  0.3145  0.0741
    9LYR     CA  165   6.821   4.758   3.357 -0.2274  0.1801  0.2605
    9LYR     HA  166   6.906   4.737   3.291 -0.8303  0.7229 -0.7227
    9LYR     CB  167   6.820   4.909   3.387 -0.9218  0.4292  0.2347
    9LYR    HB1  168   6.801   4.953   3.290 -0.5143  0.4139  0.1495
    9LYR    HB2  169   6.918   4.938   3.424 -1.2180 -0.4722  1.8445
    9LYR     CG  170   6.718   4.948   3.498 -0.5646 -0.0160 -0.0547
    9LYR    HG1  171   6.756   4.927   3.598 -0.3707  0.5236 -0.0069
    9LYR    HG2  172   6.625   4.894   3.486  0.2507 -1.6672  0.7485
    9LYR     CD  173   6.703   5.101   3.499  0.1009 -0.6965 -0.3155
    9LYR    HD1  174   6.800   5.149   3.513 -0.4606  0.8114 -1.3244
    9LYR    HD2  175   6.637   5.133   3.580 -0.3441  1.1676 -1.3550
    9LYR     CE  176   6.631   5.152   3.371  0.1614  0.7329  0.2177
    9LYR    HE1  177   6.688   5.127   3.282 -1.1528  2.5912 -1.2338
    9LYR    HE2  178   6.637   5.261   3.374 -3.5701  1.1462 -1.0789
    9LYR     NZ  179   6.494   5.117   3.355  0.7300  0.2099 -0.3213
    9LYR    HZ1  180   6.474   5.027   3.312  3.9676  0.6662 -3.2044
    9LYR      C  181   6.860   4.672   3.478  0.0994  0.1033  0.0421
    9LYR      O  182   6.975   4.650   3.506 -0.8513 -0.1237 -0.3589
   10LER      N  183   6.758   4.610   3.547 -0.6826 -0.0074  0.4201
   10LER      H  184   6.666   4.647   3.530 -1.1886 -1.6760 -0.7863
   10LER     CA  185   6.780   4.499   3.641 -0.2826 -0.0602 -0.0866
   10LER     HA  186   6.883   4.473   3.614 -0.5029  0.3060 -1.3349
   10LER     CB  187   6.790   4.554   3.784  0.6716 -0.7361 -0.7306
   10LER    HB1  188   6.688   4.540   3.819  0.0612  1.4378 -1.4946
   10LER    HB2  189   6.823   4.658   3.782 -0.2475 -0.4217 -0.1293
   10LER     CG  190   6.893   4.476   3.871 -0.0418 -0.2640 -0.2471
   10LER     HG  191   6.880   4.368   3.866  1.1660 -0.4223 -0.2378
   10LER    CD1  192   7.039   4.491   3.836  0.8132  0.3211  0.4422
   10LER   HD11  193   7.099   4.459   3.921 -1.5559 -1.9188  1.4213
   10LER   HD12  194   7.055   4.425   3.751  1.6674  1.0051  0.0564
   10LER   HD13  195   7.065   4.592   3.805 -0.6156  0.0688 -1.8186
   10LER    CD2  196   6.876   4.533   4.012  0.5398 -0.2298 -0.2533
   10LER   HD21  197   6.776   4.507   4.048 -0.4300  0.2950 -2.3940
   10LER   HD22  198   6.943   4.481   4.080  0.2750  1.2983  1.2577
   10LER   HD23  199   6.901   4.639   4.015 -1.7934  0.3825  2.2668
   10LER      C  200   6.688   4.374   3.622  0.2680 -0.5507  0.1932
   10LER      O  201   6.712   4.265   3.675 -0.1482  0.5134  0.1529
   11LER      N  202   6.573   4.394   3.556  0.4225  0.2540  0.2403
   11LER      H  203   6.560   4.485   3.515  1.6366  0.3871  0.1023
   11LER     CA  204   6.470   4.288   3.527 -0.1827 -0.5054 -0.3763
   11LER     HA  205   6.506   4.190   3.557 -0.1574 -0.2809  0.3402
   11LER     CB  206   6.344   4.327   3.605 -0.8039 -0.0998  0.3829
   11LER    HB1  207   6.257   4.284   3.555  0.8549 -0.5763 -2.2183
   11LER    HB2  208   6.336   4.435   3.594  0.2934  0.0231  0.7125
   11LER     CG  209   6.345   4.276   3.751 -0.1953 -0.7491 -0.0391
   11LER     HG  210   6.438   4.308   3.797 -0.4499 -0.2292  0.1214
   11LER    CD1  211   6.223   4.343   3.817  0.0681 -0.0873 -0.4400
   11LER   HD11  212   6.138   4.292   3.770 -1.1162  0.9244  0.5161
   11LER   HD12  213   6.223   4.312   3.922 -2.7729 -0.0207 -0.3232
   11LER   HD13  214   6.227   4.449   3.791  3.6344 -0.0941 -0.3702
   11LER    CD2  215   6.341   4.125   3.765  0.2487 -0.6942 -0.1479
   11LER   HD21  216   6.254   4.077   3.720 -0.3336  1.1258 -1.0670
   11LER   HD22  217   6.432   4.078   3.728 -0.1951 -2.3496  0.7485
   11LER   HD23  218   6.332   4.102   3.871  1.0114 -0.5088 -0.0391
   11LER      C  219   6.437   4.279   3.380 -0.2254 -0.1551 -0.3745
   11LER      O  220   6.414   4.375   3.308 -0.3621  0.5123  0.1154
   12LER      N  221   6.422   4.156   3.331 -0.0476 -0.4123  0.0774
   12LER      H  222   6.439   4.078   3.393 -0.7359 -0.8420 -0.2608
   12LER     CA  223   6.371   4.125   3.198 -0.6973 -0.3522 -0.0258
   12LER     HA  224   6.417   4.186   3.121  0.5426 -0.5779  0.5159
   12LER     CB  225   6.403   3.972   3.161 -0.9490 -0.2946 -0.4868
   12LER    HB1  226   6.374   3.967   3.056  3.0202  3.4486 -2.0667
   12LER    HB2  227   6.349   3.904   3.226  1.6177 -0.6461  1.4400
   12LER     CG  228   6.558   3.927   3.173 -0.5339  0.4077 -0.2529
   12LER     HG  229   6.596   3.958   3.270  0.5916  0.4357 -0.6813
   12LER    CD1  230   6.573   3.775   3.138 -0.5707 -0.2203 -0.2715
   12LER   HD11  231   6.556   3.760   3.031 -1.5109  1.7401 -0.4368
   12LER   HD12  232   6.665   3.720   3.158 -1.1114 -1.0039  0.0812
   12LER   HD13  233   6.492   3.719   3.184  0.3207 -1.4831 -0.1947
   12LER    CD2  234   6.647   3.989   3.062  0.0000 -0.8752  0.0408
   12LER   HD21  235   6.604   3.990   2.962  0.4401  1.2551 -0.1865
   12LER   HD22  236   6.656   4.096   3.082 -2.1700 -0.4372 -1.0632
   12LER   HD23  237   6.749   3.951   3.066 -0.0680 -0.9785  2.9161
   12LER      C  238   6.224   4.161   3.192  0.2170  0.0689  0.6001
   12LER      O  239   6.158   4.180   3.294 -0.2171 -0.2141 -0.1989
   13LER      N  240   6.169   4.171   3.072  0.9741 -0.6819  0.4522
   13LER      H  241   6.232   4.159   2.993  1.0342  0.9947  0.2139
   13LER     CA  242   6.033   4.214   3.050  0.4720  0.7508  0.1450
   13LER     HA  243   5.976   4.166   3.129 -2.6627 -0.3485 -2.5637
   13LER     CB  244   6.011   4.368   3.050  0.4882  0.5762 -0.3240
   13LER    HB1  245   6.048   4.411   3.143 -2.6299  1.9873  0.4148
   13LER    HB2  246   5.904   4.384   3.034  0.8279  2.7887 -0.7045
   13LER     CG  247   6.074   4.449   2.934 -0.5648 -0.0901 -0.5091
   13LER     HG  248   6.033   4.415   2.838 -0.0476 -1.1418 -0.3686
   13LER    CD1  249   6.045   4.600   2.940 -0.2123 -0.1680  0.3179
   13LER   HD11  250   6.094   4.641   3.028 -1.4749  0.4056  0.7757
   13LER   HD12  251   6.086   4.645   2.849 -0.2293 -1.0237 -0.1277
   13LER   HD13  252   5.941   4.633   2.941 -0.4317 -0.8525  0.7040
   13LER    CD2  253   6.224   4.437   2.923  0.5404  0.3827 -0.3538
   13LER   HD21  254   6.273   4.516   2.866  2.9831 -1.1010 -0.4646
   13LER   HD22  255   6.269   4.429   3.022 -2.1991 -1.8540  0.8483
   13LER   HD23  256   6.244   4.339   2.881 -2.5209 -0.6305  0.2430
   13LER      C  257   5.976   4.146   2.921  0.0058 -0.0014 -0.3285
   13LER      O  258   6.049   4.117   2.821 -0.3861  0.7850 -0.2437
   14NH2      N  259   5.842   4.155   2.907  0.4452 -0.4530 -1.0282
   14NH2     H1  260   5.783   4.196   2.978  0.6246 -0.0700 -1.0964
   14NH2     H2  261   5.798   4.100   2.835 -0.4291 -1.0183 -0.0991
   15LY0      N  262   7.484   4.751   3.341  0.2857 -0.4642  0.5935
   15LY0     H1  263   7.440   4.697   3.413 -2.6684  1.6216  0.5248
   15LY0     H2  264   7.551   4.692   3.294 -0.0410 -2.3279  2.3865
   15LY0     H3  265   7.404   4.774   3.283  1.0657  0.2535 -0.2576
   15LY0     CA  266   7.552   4.871   3.402 -0.4012  0.2789  0.3927
   15LY0     HA  267   7.611   4.835   3.486  0.6013  2.0063  0.4891
   15LY0     CB  268   7.643   4.947   3.302  0.2693  0.4543 -0.5145
   15LY0    HB1  269   7.656   5.046   3.347 -1.5243  0.2737  0.5215
   15LY0    HB2  270   7.585   4.965   3.212 -1.5570 -0.2240  0.4741
   15LY0     CG  271   7.784   4.892   3.274  0.2049 -0.1234 -0.4978
   15LY0    HG1  272   7.783   4.811   3.200 -1.4097  0.6080 -1.3354
   15LY0    HG2  273   7.826   4.842   3.362  1.8573 -1.7245 -2.0920
   15LY0     CD  274   7.883   5.002   3.226  0.2079  0.2354  0.9889
   15LY0    HD1  275   7.920   5.063   3.309 -1.1761 -2.2251  3.6031
   15LY0    HD2  276   7.836   5.068   3.154  0.3670 -0.6037  0.0938
   15LY0     CE  277   8.012   4.949   3.165 -0.1305  0.0576 -0.0386
   15LY0    HE1  278   7.985   4.854   3.118  0.6690 -0.7666  1.1205
   15LY0    HE2  279   8.088   4.927   3.240 -0.3272  0.7948  0.3806
   15LY0     NZ  280   8.058   5.039   3.061 -0.0214  0.4080  0.7388
   15LY0    HZ1  281   8.079   5.131   3.095  1.4866  0.2637  0.3069
   15LY0    HZ2  282   8.141   5.014   3.008 -0.8094 -0.2404 -0.2131
   15LY0    HZ3  283   7.983   5.055   2.995  0.3903  1.4096  0.5022
   15LY0      C  284   7.448   4.962   3.464 -0.2308  0.3887 -0.0048
   15LY0      O  285   7.448   4.982   3.584 -0.1414 -0.0068 -0.4939
   16LER      N  286   7.360   5.029   3.387  0.3679  0.1627 -0.4121
   16LER      H  287   7.354   4.990   3.294 -3.5839 -0.1537 -0.2023
   16LER     CA  288   7.258   5.126   3.422 -0.1669  0.9713  0.2769
   16LER     HA  289   7.317   5.211   3.455  2.6146 -0.8469  0.2800
   16LER     CB  290   7.177   5.154   3.293  0.2033 -1.6306  0.1766
   16LER    HB1  291   7.117   5.066   3.269 -0.8705 -0.5938 -1.1589
   16LER    HB2  292   7.233   5.177   3.202  0.2552  0.4853  0.7074
   16LER     CG  293   7.081   5.277   3.303  0.4522  0.6378 -0.4794
   16LER     HG  294   7.025   5.278   3.396 -0.6990  2.0461 -1.1429
   16LER    CD1  295   7.164   5.405   3.304 -0.8597  0.1100  0.1974
   16LER   HD11  296   7.222   5.422   3.394  0.2242  0.2480 -0.5100
   16LER   HD12  297   7.223   5.416   3.212  0.6764  2.5254  1.3793
   16LER   HD13  298   7.093   5.487   3.287 -0.1732  0.3981 -1.5123
   16LER    CD2  299   6.981   5.286   3.185 -0.3191  0.3780  0.7777
   16LER   HD21  300   6.923   5.194   3.179  0.1408  0.1070  0.4272
   16LER   HD22  301   6.917   5.370   3.213 -1.7147 -1.1936  2.5706
   16LER   HD23  302   7.036   5.302   3.092 -0.2492  0.0383  0.7593
   16LER      C  303   7.168   5.093   3.542 -0.3685  0.3757  0.3400
   16LER      O  304   7.132   5.184   3.614  0.3652  0.6343  0.1955
   17LY0      N  305   5.840   6.745   3.356 -0.2023  0.0468  0.5304
   17LY0     H1  306   5.897   6.745   3.273 -2.5109  2.0018 -1.2076
   17LY0     H2  307   5.745   6.767   3.328  1.0296  1.3418 -3.3132
   17LY0     H3  308   5.874   6.829   3.399  3.1351 -0.2458 -1.2025
   17LY0     CA  309   5.867   6.632   3.442 -0.4854  0.3438  0.2055
   17LY0     HA  310   5.827   6.652   3.541  2.8996  2.1538  1.3680
   17LY0     CB  311   5.810   6.496   3.392 -0.6617  0.8911 -0.3769
   17LY0    HB1  312   5.857   6.414   3.447  1.2559  1.7720 -0.6327
   17LY0    HB2  313   5.821   6.477   3.285 -1.6639  0.4978 -0.4181
   17LY0     CG  314   5.664   6.481   3.429  0.1472 -0.7065  0.6507
   17LY0    HG1  315   5.596   6.552   3.381 -0.1415 -0.9607  0.6800
   17LY0    HG2  316   5.654   6.495   3.537 -3.3523 -0.2228  0.4076
   17LY0     CD  317   5.609   6.340   3.398  0.0879 -0.2394  0.2238
   17LY0    HD1  318   5.656   6.258   3.452 -1.6190 -2.4523 -1.4274
   17LY0    HD2  319   5.616   6.320   3.291 -2.9453  0.0593 -0.1283
   17LY0     CE  320   5.462   6.354   3.440 -0.1782 -0.4867 -0.1496
   17LY0    HE1  321   5.419   6.431   3.376  0.0863 -0.2113  0.0007
   17LY0    HE2  322   5.458   6.393   3.541 -0.7275 -0.3661 -0.2156
   17LY0     NZ  323   5.392   6.224   3.431 -0.7095 -0.6413 -0.4417
   17LY0    HZ1  324   5.371   6.194   3.336 -1.2052 -0.8633 -0.2663
   17LY0    HZ2  325   5.431   6.152   3.489 -1.2074 -0.0377  0.6728
   17LY0    HZ3  326   5.302   6.228   3.477 -0.5081  0.4541 -0.1328
   17LY0      C  327   6.019   6.626   3.455  0.2408 -0.1498  0.1834
   17LY0      O  328   6.089   6.620   3.357 -0.9436  0.3665  0.2307
   18LER      N  329   6.064   6.615   3.578 -0.2472  0.2336 -0.1602
   18LER      H  330   6.012   6.643   3.660  1.9965  0.3652  1.3090
   18LER     CA  331   6.194   6.568   3.610  0.1698 -0.2509 -0.1801
   18LER     HA  332   6.261   6.623   3.543 -1.1048  0.9086 -0.5382
   18LER     CB  333   6.227   6.598   3.763 -0.5800  0.0095  0.3223
   18LER    HB1  334   6.290   6.514   3.794 -0.8535  0.0405  0.9691
   18LER    HB2  335   6.129   6.586   3.810 -0.0452 -1.4688  1.1311
   18LER     CG  336   6.292   6.737   3.784  0.9666  0.3321 -0.1986
   18LER     HG  337   6.390   6.746   3.736 -0.7638  0.4629 -4.0913
   18LER    CD1  338   6.223   6.863   3.731  0.5748 -0.1918 -0.2471
   18LER   HD11  339   6.228   6.867   3.623  0.5496 -0.2826 -0.2516
   18LER   HD12  340   6.122   6.871   3.774  0.9858  0.8308  0.5926
   18LER   HD13  341   6.280   6.952   3.756  0.1355  0.9825 -3.1005
   18LER    CD2  342   6.294   6.751   3.935  1.1673  0.2617  0.0470
   18LER   HD21  343   6.314   6.855   3.960  1.6295  0.4432 -1.0051
   18LER   HD22  344   6.193   6.726   3.969  1.9779 -2.1553  0.9203
   18LER   HD23  345   6.361   6.686   3.992 -1.8488 -0.8852  2.6284
   18LER      C  346   6.205   6.416   3.569  0.0571 -0.0557  0.0539
   18LER      O  347   6.109   6.341   3.583 -0.1948 -0.5049  0.8305
   19LYR      N  348   6.322   6.371   3.523  0.4677  0.3712  0.6606
   19LYR      H  349   6.395   6.441   3.521 -0.1379  1.0359  1.5861
   19LYR     CA  350   6.360   6.234   3.492  0.2352 -0.0601  0.0789
   19LYR     HA  351   6.295   6.202   3.410  0.7996 -1.5216  0.1590
   19LYR     CB  352   6.511   6.232   3.438  0.2296  0.1733  0.1481
   19LYR    HB1  353   6.574   6.259   3.523  0.5143 -2.7392  0.9883
   19LYR    HB2  354   6.531   6.309   3.364  0.6644 -0.2281 -0.1554
   19LYR     CG  355   6.545   6.088   3.394 -0.1632 -0.3617 -0.1578
   19LYR    HG1  356   6.459   6.045   3.343 -0.6706 -0.4146  0.7107
   19LYR    HG2  357   6.567   6.024   3.480  1.2028 -1.1195 -1.0351
   19LYR     CD  358   6.674   6.103   3.314 -0.0635  0.3259 -0.2645
   19LYR    HD1  359   6.739   6.153   3.385 -1.0812 -1.9180  2.4314
   19LYR    HD2  360   6.667   6.177   3.234  1.8435  1.2270  0.3631
   19LYR     CE  361   6.727   5.969   3.262  0.2783  0.6729  0.2802
   19LYR    HE1  362   6.750   5.909   3.350  0.8614 -0.2959 -0.5085
   19LYR    HE2  363   6.822   5.987   3.210  0.8515  2.6380  1.8936
   19LYR     NZ  364   6.633   5.890   3.171 -0.3173  0.2052 -0.3693
   19LYR    HZ1  365   6.538   5.886   3.207  1.4138 -0.4301  5.1560
   19LYR      C  366   6.342   6.139   3.613 -0.0082 -0.0935  0.0331
   19LYR      O  367   6.374   6.176   3.729  0.2001  0.5509  0.2282
   20LY0      N  368   6.305   6.012   3.580  0.0348 -0.6881 -0.1547
   20LY0      H  369   6.273   5.996   3.485 -1.2259 -1.3911  0.3563
   20LY0     CA  370   6.294   5.896   3.671 -0.7813 -0.0315 -0.0551
   20LY0     HA  371   6.350   5.912   3.764  0.4642 -0.6121 -0.6894
   20LY0     CB  372   6.148   5.859   3.702 -0.2933  0.1187 -0.5608
   20LY0    HB1  373   6.144   5.754   3.728  2.1189 -0.0609 -0.6736
   20LY0    HB2  374   6.087   5.881   3.614 -1.2621 -1.1472 -0.2277
   20LY0     CG  375   6.088   5.952   3.807 -0.0974  0.9608  1.1820
   20LY0    HG1  376   6.065   6.047   3.760  1.2042 -0.4301 -2.6489
   20LY0    HG2  377   6.153   5.970   3.893 -0.0154 -0.6177  1.4898
   20LY0     CD  378   5.956   5.887   3.859  0.0990 -0.2575 -0.8279
   20LY0    HD1  379   5.973   5.793   3.911  2.8661 -0.1618 -1.3951
   20LY0    HD2  380   5.898   5.859   3.772  2.4299 -2.4751 -1.7772
   20LY0     CE  381   5.881   5.978   3.953 -0.3331 -1.3967 -0.1466
   20LY0    HE1  382   5.950   6.015   4.029 -1.8054  0.9057  0.1384
   20LY0    HE2  383   5.806   5.925   4.012 -2.4765  0.6251 -0.9469
   20LY0     NZ  384   5.802   6.093   3.894 -0.5106 -0.5103 -0.1258
   20LY0    HZ1  385   5.747   6.135   3.968 -0.6100 -0.5109 -0.1987
   20LY0    HZ2  386   5.864   6.168   3.867 -0.4182 -0.5298  0.0383
   20LY0    HZ3  387   5.743   6.057   3.820 -1.4345 -1.2021  0.9307
   20LY0      C  388   6.376   5.781   3.611  0.2866  0.6320  0.1333
   20LY0      O  389   6.334   5.725   3.510  0.1827 -0.1152  0.5775
   21LER      N  390   6.480   5.732   3.681  0.4685  0.8247 -0.2629
   21LER      H  391   6.509   5.785   3.763 -0.6567  2.2322 -0.7189
   21LER     CA  392   6.551   5.603   3.666 -0.1784 -0.4569  0.1605
   21LER     HA  393   6.543   5.570   3.563  0.5404 -0.2138  0.0265
   21LER     CB  394   6.694   5.625   3.696 -0.5386 -0.4629 -0.3966
   21LER    HB1  395   6.753   5.537   3.721  1.5273  1.4771  2.0616
   21LER    HB2  396   6.686   5.686   3.785  0.6730  0.0894 -0.6486
   21LER     CG  397   6.761   5.702   3.578 -1.2763 -0.0742 -0.0312
   21LER     HG  398   6.714   5.793   3.543  0.4135  0.6325 -0.5715
   21LER    CD1  399   6.902   5.755   3.618 -0.2398 -0.3865 -0.0285
   21LER   HD11  400   6.974   5.675   3.635  0.4130 -0.4192 -2.5403
   21LER   HD12  401   6.943   5.818   3.540  0.7179  0.9979  1.5233
   21LER   HD13  402   6.894   5.822   3.703  0.3312 -1.6125  1.0351
   21LER    CD2  403   6.791   5.604   3.460 -0.3610 -0.1846  0.8102
   21LER   HD21  404   6.839   5.514   3.499 -0.4325  0.1377  1.6592
   21LER   HD22  405   6.694   5.584   3.413 -0.7527  5.8061 -1.9239
   21LER   HD23  406   6.858   5.653   3.390  0.6653 -4.9285 -1.9818
   21LER      C  407   6.496   5.488   3.746  0.2907  0.3218 -0.0428
   21LER      O  408   6.478   5.501   3.865  0.0135  0.2778 -0.7649
   22LY0      N  409   6.426   6.133   2.648  0.1731  0.2439  0.4156
   22LY0     H1  410   6.477   6.214   2.681  0.5042  0.7198 -1.1459
   22LY0     H2  411   6.350   6.114   2.711  0.8061 -1.2288  0.7774
   22LY0     H3  412   6.384   6.130   2.556  1.9521  0.1893 -0.4450
   22LY0     CA  413   6.517   6.024   2.660  0.4119  0.2362  0.7936
   22LY0     HA  414   6.477   5.936   2.610  1.6610  1.3823 -2.4222
   22LY0     CB  415   6.652   6.037   2.592 -0.5110 -0.0593 -0.3426
   22LY0    HB1  416   6.725   5.956   2.600  0.5583  0.8880 -0.2051
   22LY0    HB2  417   6.694   6.130   2.631  0.5188 -1.1366  1.2438
   22LY0     CG  418   6.638   6.058   2.439 -0.2586 -0.0217 -0.0410
   22LY0    HG1  419   6.573   6.144   2.420 -0.6784 -0.4946 -0.8004
   22LY0    HG2  420   6.587   5.973   2.394 -0.8764  0.0500  0.5070
   22LY0     CD  421   6.775   6.077   2.374 -1.0674  0.1293 -0.3297
   22LY0    HD1  422   6.842   6.002   2.417 -0.1574 -0.2243 -2.2841
   22LY0    HD2  423   6.812   6.175   2.402 -0.0088 -0.7667  1.6160
   22LY0     CE  424   6.747   6.054   2.226 -0.2306 -0.6192  0.0299
   22LY0    HE1  425   6.677   6.134   2.201  0.4356 -0.4281 -1.3044
   22LY0    HE2  426   6.695   5.960   2.209 -0.2135 -0.6032 -0.1077
   22LY0     NZ  427   6.870   6.069   2.143 -0.5234 -0.3526  0.6941
   22LY0    HZ1  428   6.949   6.023   2.187 -0.3011 -2.7648 -1.9126
   22LY0    HZ2  429   6.865   6.030   2.050  2.5519  0.6565 -0.0120
   22LY0    HZ3  430   6.897   6.165   2.130 -1.1606 -0.5187 -3.0971
   22LY0      C  431   6.525   5.979   2.808  0.3273 -0.7223  0.0921
   22LY0      O  432   6.512   6.066   2.896 -0.1114  0.5212  0.5964
   23LER      N  433   6.543   5.848   2.830 -0.0082  0.7101 -0.1509
   23LER      H  434   6.554   5.778   2.758 -0.0698 -0.9721  1.4089
   23LER     CA  435   6.551   5.783   2.961 -0.0033 -1.3273 -0.3180
   23LER     HA  436   6.454   5.794   3.010  0.4384 -1.3657  0.5774
   23LER     CB  437   6.567   5.630   2.943 -0.0892  0.6772 -0.5819
   23LER    HB1  438   6.639   5.596   2.869 -0.7590 -1.8357 -0.1771
   23LER    HB2  439   6.482   5.587   2.890  1.0563 -0.0258 -1.9012
   23LER     CG  440   6.605   5.552   3.074 -0.8067  0.1130 -0.1756
   23LER     HG  441   6.671   5.606   3.142 -3.7668  1.2891  1.9611
   23LER    CD1  442   6.473   5.506   3.135  0.4555  0.1923 -0.1628
   23LER   HD11  443   6.401   5.583   3.164 -1.0136 -0.5121 -1.7369
   23LER   HD12  444   6.420   5.437   3.069 -0.9042  0.3022  0.7721
   23LER   HD13  445   6.489   5.462   3.234 -0.9331  0.9470  0.4307
   23LER    CD2  446   6.688   5.424   3.040  0.2092 -0.0338 -0.3860
   23LER   HD21  447   6.630   5.361   2.973 -0.4233 -0.6176  0.6778
   23LER   HD22  448   6.781   5.454   2.991 -0.2496  1.2146 -0.5177
   23LER   HD23  449   6.705   5.358   3.125 -0.3694 -1.6744 -1.4990
   23LER      C  450   6.666   5.847   3.050  0.0932 -0.4901  0.3641
   23LER      O  451   6.786   5.844   3.021 -0.3607 -0.4031  0.0247
   24LY0      N  452   6.356   4.154   5.104  0.6857  0.1198  0.4143
   24LY0     H1  453   6.357   4.210   5.188 -0.1206 -1.0273  1.2180
   24LY0     H2  454   6.275   4.095   5.116  0.1116  0.9629  0.7961
   24LY0     H3  455   6.441   4.100   5.100  1.6366  1.4127  2.2211
   24LY0     CA  456   6.343   4.246   4.982 -1.0501 -0.4401 -0.0641
   24LY0     HA  457   6.420   4.322   4.992 -1.6370  0.2709 -0.7681
   24LY0     CB  458   6.356   4.164   4.853 -0.1705  0.6722 -0.9697
   24LY0    HB1  459   6.445   4.102   4.852 -0.9569 -0.5069 -0.9183
   24LY0    HB2  460   6.377   4.231   4.771  2.7707 -0.4537 -1.2280
   24LY0     CG  461   6.239   4.070   4.826 -0.3425 -0.1724  0.4663
   24LY0    HG1  462   6.145   4.126   4.828 -0.1013  0.2003  1.4733
   24LY0    HG2  463   6.231   4.000   4.908 -2.6690 -1.0510 -0.4231
   24LY0     CD  464   6.264   3.990   4.698  0.1335 -0.0211 -0.4820
   24LY0    HD1  465   6.187   3.914   4.707  0.1477 -0.0799 -0.8560
   24LY0    HD2  466   6.365   3.948   4.699  0.8939  1.6825  0.7100
   24LY0     CE  467   6.248   4.064   4.567  0.2721  0.8731 -0.0013
   24LY0    HE1  468   6.295   4.013   4.483 -0.8547 -1.2068  0.5564
   24LY0    HE2  469   6.302   4.159   4.573  1.5598  0.2047 -0.6293
   24LY0     NZ  470   6.099   4.073   4.531 -0.4668 -0.1260  0.6998
   24LY0    HZ1  471   6.080   4.118   4.442 -0.8542 -1.0151  0.3237
   24LY0    HZ2  472   6.061   3.980   4.523  0.0040 -0.3142  0.6617
   24LY0    HZ3  473   6.049   4.133   4.596 -1.3872 -0.9704  0.8014
   24LY0      C  474   6.219   4.331   4.989  0.5901  0.5131 -0.5197
   24LY0      O  475   6.120   4.291   5.059 -0.0827  0.0918 -0.3015
   25LER      N  476   6.211   4.447   4.925  0.4944  0.3018 -0.2974
   25LER      H  477   6.296   4.480   4.880  0.9494 -0.2479  0.1398
   25LER     CA  478   6.080   4.508   4.888  0.3760  0.3999  0.3693
   25LER     HA  479   6.001   4.482   4.959 -1.0173 -1.1272 -1.6187
   25LER     CB  480   6.092   4.665   4.878 -0.2722 -0.6103 -0.5205
   25LER    HB1  481   6.001   4.706   4.833  0.5866  2.2660  0.1138
   25LER    HB2  482   6.166   4.684   4.800  0.8908 -1.1995  0.4177
   25LER     CG  483   6.129   4.736   5.010  0.5391 -0.1200 -0.3694
   25LER     HG  484   6.225   4.701   5.048  0.2316  0.0024  0.5480
   25LER    CD1  485   6.133   4.883   4.974  0.1735  0.6860  0.1963
   25LER   HD11  486   6.034   4.927   4.958  0.6028  1.2802 -0.9525
   25LER   HD12  487   6.175   4.948   5.051 -1.1125  1.4686  0.2823
   25LER   HD13  488   6.192   4.900   4.884 -0.1014 -0.2137 -0.1682
   25LER    CD2  489   6.031   4.718   5.126  0.0114  0.1184 -1.1550
   25LER   HD21  490   6.036   4.618   5.168 -0.1382  1.4732  2.4030
   25LER   HD22  491   6.060   4.800   5.192 -0.9327 -2.0150  2.0865
   25LER   HD23  492   5.929   4.732   5.090 -0.5820 -1.2259 -0.0795
   25LER      C  493   6.032   4.445   4.751  0.1457  1.0475  0.4542
   25LER      O  494   6.083   4.355   4.681 -0.7025  0.5441  0.0201
   26LYR      N  495   5.924   4.510   4.704 -0.2500 -0.5705  0.3046
   26LYR      H  496   5.873   4.575   4.762 -0.3427  0.9065 -1.3543
   26LYR     CA  497   5.862   4.476   4.575  0.0594 -0.0898 -0.5022
   26LYR     HA  498   5.866   4.368   4.563 -1.0775 -0.1251 -0.6845
   26LYR     CB  499   5.707   4.506   4.582  0.3019 -0.4304  0.2363
   26LYR    HB1  500   5.653   4.438   4.648  2.2520 -0.5307  1.8392
   26LYR    HB2  501   5.670   4.502   4.480 -1.1998  0.4889  0.7054
   26LYR     CG  502   5.674   4.654   4.624  0.9192 -0.6434 -0.4829
   26LYR    HG1  503   5.710   4.716   4.542  1.5581  0.0227  0.2755
   26LYR    HG2  504   5.718   4.685   4.720  1.2084  0.9086 -1.0819
   26LYR     CD  505   5.526   4.684   4.647  0.0185 -0.2531  0.6666
   26LYR    HD1  506   5.478   4.635   4.562  1.8416 -1.5158  0.3028
   26LYR    HD2  507   5.520   4.792   4.641 -1.0909 -0.3099  0.6716
   26LYR     CE  508   5.465   4.631   4.775 -0.6542  0.0409 -0.1706
   26LYR    HE1  509   5.510   4.690   4.855  1.4549  1.1577 -2.0937
   26LYR    HE2  510   5.484   4.526   4.795  2.1024  0.7848  1.6921
   26LYR     NZ  511   5.320   4.656   4.780  0.0857 -0.8557 -0.4532
   26LYR    HZ1  512   5.268   4.662   4.694  0.8080  0.8252 -0.8074
   26LYR      C  513   5.933   4.549   4.457 -0.3566  0.8353 -0.5961
   26LYR      O  514   6.006   4.644   4.479 -0.1381 -0.6941  0.0727
   27LY0      N  515   5.925   4.506   4.330 -0.1662 -0.6057 -0.3787
   27LY0      H  516   5.882   4.415   4.320 -0.3423 -0.7078  1.0087
   27LY0     CA  517   5.988   4.563   4.212 -0.7540  0.0801 -0.0744
   27LY0     HA  518   6.087   4.601   4.237  0.2268 -1.5088 -1.3038
   27LY0     CB  519   6.006   4.444   4.109 -0.0190 -0.4249 -0.0221
   27LY0    HB1  520   6.060   4.365   4.162  1.9676  0.3328 -0.8040
   27LY0    HB2  521   6.066   4.483   4.027  0.0740 -2.8940 -1.2154
   27LY0     CG  522   5.865   4.402   4.063  0.0315  0.4885  0.2644
   27LY0    HG1  523   5.804   4.488   4.038 -1.0891  0.0078  1.2674
   27LY0    HG2  524   5.817   4.344   4.142  0.7485 -0.4444  0.0384
   27LY0     CD  525   5.862   4.291   3.952 -0.8926 -0.2422  0.5836
   27LY0    HD1  526   5.918   4.203   3.984  0.2965  0.3963  0.2985
   27LY0    HD2  527   5.908   4.331   3.862  0.0394  0.9475  1.5601
   27LY0     CE  528   5.717   4.260   3.928  0.4339 -0.1524 -0.6530
   27LY0    HE1  529   5.675   4.247   4.028 -0.6405  0.5473 -0.9987
   27LY0    HE2  530   5.707   4.169   3.868  0.9174 -1.1188  0.6800
   27LY0     NZ  531   5.643   4.366   3.852  0.6970 -0.1020 -0.2422
   27LY0    HZ1  532   5.551   4.337   3.821 -0.6020  1.9191  1.4152
   27LY0    HZ2  533   5.616   4.447   3.906 -0.8990  0.2950 -1.5518
   27LY0    HZ3  534   5.696   4.385   3.769  2.3798 -0.7142  0.6368
   27LY0      C  535   5.918   4.688   4.158 -0.0377 -0.0894 -0.1634
   27LY0      O  536   5.801   4.711   4.189 -0.3893 -0.6651 -0.2126
   28LER      N  537   5.984   4.758   4.067  0.5963 -0.4419  0.2789
   28LER      H  538   6.077   4.731   4.038  1.5372 -0.4311  2.9292
   28LER     CA  539   5.928   4.883   4.001 -0.1055 -0.1184  0.2748
   28LER     HA  540   5.844   4.920   4.060 -2.1621 -0.6427 -2.1744
   28LER     CB  541   6.040   4.989   4.003 -0.1670 -0.8406  0.0206
   28LER    HB1  542   6.006   5.070   3.938 -3.3880 -0.9490  1.3791
   28LER    HB2  543   6.127   4.942   3.958 -0.9773  0.2918 -2.9644
   28LER     CG  544   6.084   5.047   4.138 -0.0698  0.1229  0.2837
   28LER     HG  545   5.996   5.070   4.199  0.1747  2.0169 -0.0244
   28LER    CD1  546   6.180   4.959   4.215 -0.0883 -0.0015  0.1687
   28LER   HD11  547   6.226   5.009   4.301  0.1502  1.4252 -0.7615
   28LER   HD12  548   6.115   4.878   4.248 -1.1852  1.6798  2.3903
   28LER   HD13  549   6.262   4.925   4.152  1.0041 -0.2834  1.6757
   28LER    CD2  550   6.160   5.182   4.108  0.4835  0.4082  0.1095
   28LER   HD21  551   6.235   5.170   4.030  0.7588 -1.5766  0.6317
   28LER   HD22  552   6.090   5.263   4.086 -1.6442 -1.4859 -0.5194
   28LER   HD23  553   6.218   5.223   4.190  1.2140 -1.8777  0.8216
   28LER      C  554   5.871   4.856   3.857 -0.0635  0.5808 -0.2179
   28LER      O  555   5.898   4.750   3.801 -0.2660  0.5294 -0.4468
   29LYR      N  556   5.791   4.946   3.801  0.0231  0.6077 -0.1530
   29LYR      H  557   5.762   5.021   3.862 -0.9309  0.4082 -0.3397
   29LYR     CA  558   5.752   4.949   3.650  0.0234 -0.3374 -0.2196
   29LYR     HA  559   5.779   4.853   3.606 -1.1580 -1.0039  0.4497
   29LYR     CB  560   5.597   4.968   3.650  0.0719  0.0035 -0.5622
   29LYR    HB1  561   5.553   4.884   3.705 -1.0135  1.0985  0.3053
   29LYR    HB2  562   5.568   4.964   3.545  1.1349  0.4327 -0.8823
   29LYR     CG  563   5.548   5.098   3.716 -0.1592 -0.2689  0.6722
   29LYR    HG1  564   5.610   5.179   3.680 -0.8650 -0.3663 -0.8387
   29LYR    HG2  565   5.555   5.085   3.824  0.3477 -1.4843  0.5143
   29LYR     CD  566   5.404   5.132   3.683 -0.0920  0.5080  0.6881
   29LYR    HD1  567   5.394   5.126   3.575  4.1784  0.4156  0.1382
   29LYR    HD2  568   5.392   5.231   3.727  1.0715  0.7522  0.4921
   29LYR     CE  569   5.299   5.031   3.742 -0.1251 -0.2954 -0.0478
   29LYR    HE1  570   5.322   4.935   3.696  1.4473 -0.7094  1.4921
   29LYR    HE2  571   5.204   5.072   3.707  1.3230  1.7476 -1.8118
   29LYR     NZ  572   5.301   5.021   3.884 -0.2092 -0.0347 -0.4825
   29LYR    HZ1  573   5.293   5.106   3.937 -0.5719 -0.0064 -0.5802
   29LYR      C  574   5.825   5.061   3.571 -0.5307  0.2475 -0.1998
   29LYR      O  575   5.812   5.073   3.448  0.1364 -0.7011 -0.1370
   30LER      N  576   5.907   5.136   3.643  0.2323  0.0236 -0.7694
   30LER      H  577   5.903   5.130   3.743 -0.8315 -0.4880 -0.8271
   30LER     CA  578   6.009   5.230   3.579 -0.3838  0.4375 -0.5035
   30LER     HA  579   5.956   5.292   3.507  0.2140  0.6465 -0.7644
   30LER     CB  580   6.075   5.331   3.675 -0.7412 -0.4969 -0.1912
   30LER    HB1  581   6.129   5.401   3.610 -0.0107  0.8551  1.7811
   30LER    HB2  582   6.150   5.280   3.735 -0.0701 -0.3202 -0.8585
   30LER     CG  583   5.990   5.413   3.772  0.6704  0.2958  0.2680
   30LER     HG  584   5.917   5.349   3.822 -1.4984  1.1258 -1.6315
   30LER    CD1  585   6.076   5.495   3.871 -0.2637 -0.2310  0.2689
   30LER   HD11  586   6.156   5.556   3.829  0.5585 -0.7908  0.9900
   30LER   HD12  587   6.005   5.560   3.922  0.2332  0.0895  0.5548
   30LER   HD13  588   6.129   5.427   3.936  0.4168  0.0753  0.0433
   30LER    CD2  589   5.899   5.513   3.701  0.4298  0.4281  0.6252
   30LER   HD21  590   5.962   5.583   3.647 -0.0333  0.8091  0.5682
   30LER   HD22  591   5.846   5.459   3.623  1.0095  1.2489 -0.3638
   30LER   HD23  592   5.834   5.573   3.765  1.3693  1.9840  0.1542
   30LER      C  593   6.120   5.150   3.510 -0.0768  0.4909  0.4947
   30LER      O  594   6.190   5.070   3.577 -0.5412  0.6495  0.4038
   31LER      N  595   6.135   5.171   3.381 -0.4715  0.0330 -0.5021
   31LER      H  596   6.069   5.236   3.340 -0.1774  1.1727  0.7407
   31LER     CA  597   6.257   5.128   3.309 -1.1020 -0.1685  0.4989
   31LER     HA  598   6.266   5.022   3.332 -0.1423  0.1116  1.5184
   31LER     CB  599   6.227   5.160   3.160 -0.0305 -0.7425  0.4400
   31LER    HB1  600   6.257   5.263   3.143  2.4294 -1.2912  0.9687
   31LER    HB2  601   6.120   5.145   3.147 -0.0489  0.1063 -0.4680
   31LER     CG  602   6.303   5.077   3.053  0.2355  0.4021  0.4872
   31LER     HG  603   6.305   4.974   3.091 -0.4554  0.7845  1.6290
   31LER    CD1  604   6.222   5.057   2.930 -0.2546 -0.1427 -1.1620
   31LER   HD11  605   6.201   5.155   2.887  3.0774  0.0577 -2.5602
   31LER   HD12  606   6.276   5.000   2.854  0.9424  0.9075 -1.1307
   31LER   HD13  607   6.133   4.994   2.942 -0.0326 -0.0998  0.9467
   31LER    CD2  608   6.438   5.138   3.009  0.2381 -0.1532  0.8775
   31LER   HD21  609   6.481   5.069   2.935  2.0941  0.5511  1.2564
   31LER   HD22  610   6.413   5.233   2.962 -0.6711 -0.7988 -0.0120
   31LER   HD23  611   6.503   5.150   3.095  1.4566  1.5025 -0.2249
   31LER      C  612   6.385   5.194   3.364 -0.0730  0.0308  0.2135
   31LER      O  613   6.398   5.311   3.399 -0.2486 -0.1665  0.0630
   32LY0      N  614   4.692   4.593   5.028  0.1217 -0.2644 -0.2226
   32LY0     H1  615   4.693   4.497   4.997 -3.2877  0.3933 -2.9685
   32LY0     H2  616   4.661   4.650   4.950  2.8757  0.0095 -1.2611
   32LY0     H3  617   4.622   4.609   5.099  0.4470  2.2924 -0.3619
   32LY0     CA  618   4.825   4.637   5.077 -0.7439 -0.2260 -0.5597
   32LY0     HA  619   4.813   4.738   5.116  0.7599 -0.1475 -0.2501
   32LY0     CB  620   4.878   4.547   5.190 -0.2591  0.4671 -0.3359
   32LY0    HB1  621   4.898   4.447   5.153  0.2928  0.0561  0.9907
   32LY0    HB2  622   4.800   4.543   5.266 -1.9262  0.0953 -2.0131
   32LY0     CG  623   5.003   4.594   5.272  0.3489 -0.3960  0.5447
   32LY0    HG1  624   5.088   4.605   5.205  0.3888  0.7697  0.7603
   32LY0    HG2  625   5.030   4.514   5.340 -0.2905 -1.8250 -0.8106
   32LY0     CD  626   4.981   4.729   5.339  0.2094  0.6604 -0.0099
   32LY0    HD1  627   4.889   4.723   5.397  0.3596 -2.7840  0.0688
   32LY0    HD2  628   4.969   4.803   5.260  2.4424  2.4779  1.2222
   32LY0     CE  629   5.100   4.754   5.432  0.0441  0.7043 -0.1426
   32LY0    HE1  630   5.109   4.862   5.449  2.4129  0.6611 -0.7966
   32LY0    HE2  631   5.187   4.711   5.383  0.3337  1.2419 -0.1175
   32LY0     NZ  632   5.103   4.689   5.566  0.2078 -0.1095  0.1326
   32LY0    HZ1  633   5.166   4.732   5.632 -0.5906 -0.2208  0.9958
   32LY0    HZ2  634   5.011   4.703   5.606  0.1804  1.9046 -0.5002
   32LY0    HZ3  635   5.116   4.590   5.554  0.2586 -0.2793  1.4628
   32LY0      C  636   4.929   4.628   4.963 -0.2297 -0.1010 -0.4837
   32LY0      O  637   4.936   4.531   4.891  0.3932  0.1876 -0.4569
   33LER      N  638   5.012   4.736   4.956  0.0145  0.1771  0.7444
   33LER      H  639   5.013   4.806   5.028  1.9884  0.4377  0.5248
   33LER     CA  640   5.113   4.751   4.853  0.0184 -0.0697  0.3467
   33LER     HA  641   5.080   4.702   4.762 -0.8890  1.4324 -0.1662
   33LER     CB  642   5.125   4.903   4.831 -0.4496 -0.0579  0.1541
   33LER    HB1  643   5.149   4.950   4.926 -2.5502  1.1604  0.1257
   33LER    HB2  644   5.024   4.939   4.813  0.0253  0.1761 -2.6100
   33LER     CG  645   5.218   4.960   4.720 -0.1599 -0.8777 -0.3498
   33LER     HG  646   5.322   4.929   4.734 -0.7185 -4.2062 -2.3888
   33LER    CD1  647   5.174   4.910   4.579 -0.2072 -0.1203  0.4301
   33LER   HD11  648   5.235   4.949   4.498  1.9226 -0.8040  1.6173
   33LER   HD12  649   5.185   4.801   4.574 -0.6901 -0.2162  1.2611
   33LER   HD13  650   5.068   4.929   4.561 -0.6254 -1.9220  0.7558
   33LER    CD2  651   5.215   5.111   4.698  0.1485  0.1037 -0.1451
   33LER   HD21  652   5.251   5.171   4.782  0.3196  0.6376 -0.5947
   33LER   HD22  653   5.271   5.135   4.608  0.0031 -0.4609 -0.3875
   33LER   HD23  654   5.114   5.149   4.684 -0.4432 -1.3292  0.0958
   33LER      C  655   5.251   4.693   4.889  0.3758  0.4482  1.9909
   33LER      O  656   5.306   4.713   4.993  0.2100 -0.1829 -0.3244
   34LY0      N  657   4.658   3.944   4.905  0.2775 -0.5652 -0.8935
   34LY0     H1  658   4.580   4.007   4.918  0.6398 -0.4132  0.8223
   34LY0     H2  659   4.723   3.966   4.979 -1.7561  2.0259  0.2934
   34LY0     H3  660   4.638   3.845   4.910  2.2116 -0.9558 -0.1869
   34LY0     CA  661   4.720   3.959   4.774 -0.3874 -0.0659 -0.2629
   34LY0     HA  662   4.794   3.881   4.762  0.2901  0.2397  1.6257
   34LY0     CB  663   4.623   3.951   4.658 -0.0599  0.0680  0.7541
   34LY0    HB1  664   4.543   4.023   4.676 -1.5665 -0.8222 -1.8957
   34LY0    HB2  665   4.575   3.853   4.659 -1.7823  0.8453 -0.8016
   34LY0     CG  666   4.684   3.974   4.527  0.1440 -0.2323  0.1937
   34LY0    HG1  667   4.777   3.916   4.530  0.0508 -0.4045  3.0163
   34LY0    HG2  668   4.705   4.080   4.519 -0.6997  0.1030  1.9066
   34LY0     CD  669   4.589   3.941   4.410  0.0981  0.4659 -0.0622
   34LY0    HD1  670   4.491   3.981   4.437  0.1041 -0.2764  1.1101
   34LY0    HD2  671   4.580   3.833   4.400 -0.4019  0.5650 -0.7546
   34LY0     CE  672   4.623   4.006   4.276 -0.1137  0.3768  0.0295
   34LY0    HE1  673   4.718   3.964   4.242  0.4030  1.7969 -0.3161
   34LY0    HE2  674   4.631   4.113   4.291 -1.1178  0.8173 -2.1367
   34LY0     NZ  675   4.522   3.972   4.171  0.2054  0.5384  0.0690
   34LY0    HZ1  676   4.526   4.032   4.090 -2.0153 -1.2840 -1.5400
   34LY0    HZ2  677   4.528   3.875   4.143  1.3721  0.7946 -0.6550
   34LY0    HZ3  678   4.429   3.982   4.208 -0.2834 -0.0060 -0.9402
   34LY0      C  679   4.789   4.093   4.776 -0.1699  0.7565  0.1483
   34LY0      O  680   4.735   4.193   4.821  0.2518  0.3480 -1.0935
   35LER      N  681   4.917   4.094   4.745  0.1045 -0.1626  0.2144
   35LER      H  682   4.965   4.009   4.719  0.9290  0.1664  0.6070
   35LER     CA  683   4.991   4.218   4.744 -0.1846  0.4029 -0.2693
   35LER     HA  684   4.972   4.270   4.838  4.6211  0.5977  0.8955
   35LER     CB  685   5.135   4.167   4.750  0.3914 -0.2518 -0.2356
   35LER    HB1  686   5.162   4.110   4.661  0.8931  1.6953 -1.3983
   35LER    HB2  687   5.159   4.096   4.829  0.0026  0.3344  0.4192
   35LER     CG  688   5.233   4.283   4.748 -0.3962  0.2049 -0.2075
   35LER     HG  689   5.180   4.368   4.706 -0.5193  0.3095  0.1621
   35LER    CD1  690   5.266   4.320   4.893 -0.1292  0.2350 -0.2917
   35LER   HD11  691   5.182   4.354   4.955  1.7359  2.9111  0.9810
   35LER   HD12  692   5.312   4.231   4.936 -0.2332 -0.5154 -1.6792
   35LER   HD13  693   5.335   4.404   4.900  0.1057 -0.0568  1.2699
   35LER    CD2  694   5.368   4.257   4.673 -0.5023 -0.3377  0.3109
   35LER   HD21  695   5.352   4.238   4.567  1.7869  1.9957 -0.5669
   35LER   HD22  696   5.431   4.346   4.682  0.4278 -1.0685  1.3121
   35LER   HD23  697   5.423   4.181   4.729  0.2746  1.1204  1.6271
   35LER      C  698   4.956   4.297   4.616 -0.7386  0.1345  0.4823
   35LER      O  699   4.961   4.242   4.504 -0.5127 -0.1134 -0.6888
   36LYR      N  700   4.913   4.428   4.627  0.4762  0.3931  0.6648
   36LYR      H  701   4.900   4.461   4.722  0.8433  1.6158  0.3055
   36LYR     CA  702   4.914   4.523   4.516 -0.3221  0.6010  0.0307
   36LYR     HA  703   4.876   4.481   4.423  2.3868  1.2798 -1.5032
   36LYR     CB  704   4.829   4.644   4.564  0.4354 -0.2483 -0.3818
   36LYR    HB1  705   4.862   4.681   4.661 -2.0727  0.6610  0.2010
   36LYR    HB2  706   4.726   4.611   4.579  0.3099 -1.5460 -3.4257
   36LYR     CG  707   4.819   4.762   4.468 -0.8492  0.2230  0.0140
   36LYR    HG1  708   4.784   4.735   4.368 -1.5523  3.3381 -0.6693
   36LYR    HG2  709   4.915   4.808   4.448 -0.8396  0.0840 -0.2657
   36LYR     CD  710   4.723   4.871   4.516 -0.4646 -0.0313  0.3456
   36LYR    HD1  711   4.766   4.921   4.603  3.0742 -0.4407 -1.0135
   36LYR    HD2  712   4.628   4.822   4.536  0.3624 -2.1686 -0.6481
   36LYR     CE  713   4.700   4.984   4.407  0.2682 -0.3722 -0.2158
   36LYR    HE1  714   4.647   4.946   4.320 -2.0187  1.5468  0.2528
   36LYR    HE2  715   4.798   5.021   4.375  0.1315  0.1243 -0.0567
   36LYR     NZ  716   4.610   5.089   4.438  0.1556  0.2314  0.1508
   36LYR    HZ1  717   4.649   5.161   4.497  2.2864 -0.6668 -0.0722
   36LYR      C  718   5.056   4.557   4.472 -0.1420 -0.0373 -0.8110
   36LYR      O  719   5.152   4.562   4.551  0.1427 -0.1017  0.1851
   37LY0      N  720   5.070   4.587   4.341  0.3077 -0.4724 -0.0878
   37LY0      H  721   4.990   4.575   4.281 -0.4426 -0.6615  0.9316
   37LY0     CA  722   5.201   4.620   4.274 -0.1418  0.2855 -0.9200
   37LY0     HA  723   5.281   4.609   4.347 -0.1993  0.7723 -0.7828
   37LY0     CB  724   5.226   4.514   4.171 -0.0385  0.3108 -0.1782
   37LY0    HB1  725   5.319   4.541   4.121  0.2173 -1.2155 -0.5799
   37LY0    HB2  726   5.147   4.515   4.096 -0.2835 -0.0091  0.0751
   37LY0     CG  727   5.236   4.371   4.233 -0.2135  0.5120  0.7681
   37LY0    HG1  728   5.143   4.347   4.285  0.5523 -2.4488  0.9085
   37LY0    HG2  729   5.308   4.376   4.315  0.4467  0.5916  0.1902
   37LY0     CD  730   5.279   4.264   4.128 -0.1918 -0.4525  0.1246
   37LY0    HD1  731   5.319   4.178   4.182  2.5234  0.2276 -0.6534
   37LY0    HD2  732   5.367   4.307   4.079  0.8033 -0.7422  1.5838
   37LY0     CE  733   5.167   4.237   4.033  0.7453  0.2431  0.0478
   37LY0    HE1  734   5.130   4.327   3.984 -0.1080 -0.7482 -1.2098
   37LY0    HE2  735   5.087   4.185   4.085 -0.4245 -0.0652 -1.9278
   37LY0     NZ  736   5.206   4.144   3.933  0.7985  0.7909 -0.1933
   37LY0    HZ1  737   5.278   4.173   3.868 -0.5470 -2.8581 -3.6937
   37LY0    HZ2  738   5.243   4.056   3.968 -0.7904  0.8486  1.7973
   37LY0    HZ3  739   5.127   4.110   3.882  0.6997 -1.2256  1.2034
   37LY0      C  740   5.202   4.763   4.216  0.0040  0.6249  0.2968
   37LY0      O  741   5.102   4.830   4.202 -0.6407 -0.4940 -0.0825
   38LER      N  742   5.325   4.812   4.179  0.7428 -0.4630 -0.0798
   38LER      H  743   5.408   4.763   4.209  1.1516 -0.9540 -1.9375
   38LER     CA  744   5.356   4.933   4.107  0.3181 -0.0527  0.1826
   38LER     HA  745   5.285   5.009   4.140  1.4936  1.1671 -0.0093
   38LER     CB  746   5.503   4.975   4.136 -0.5442  0.1649  0.2932
   38LER    HB1  747   5.539   5.062   4.081 -0.4924 -0.2795 -0.3798
   38LER    HB2  748   5.576   4.898   4.109  2.4407  2.8117  0.1126
   38LER     CG  749   5.519   5.011   4.290 -0.0447  0.1384  0.6687
   38LER     HG  750   5.471   4.934   4.351 -1.5984  1.1440  0.7684
   38LER    CD1  751   5.670   5.020   4.310 -0.0300  0.0909  0.2840
   38LER   HD11  752   5.696   5.052   4.412  1.3219  0.3150 -0.1047
   38LER   HD12  753   5.713   4.920   4.308  1.0617  0.5542 -0.3548
   38LER   HD13  754   5.723   5.095   4.251 -0.2785  0.1525  0.1413
   38LER    CD2  755   5.453   5.144   4.316  0.3847  1.1803 -0.9815
   38LER   HD21  756   5.478   5.183   4.414 -2.0932  0.4143  0.0421
   38LER   HD22  757   5.486   5.218   4.244 -0.9447  1.7396 -1.0516
   38LER   HD23  758   5.345   5.130   4.311  0.7072 -1.8658 -1.9897
   38LER      C  759   5.333   4.916   3.955  0.3047 -0.0062 -0.5193
   38LER      O  760   5.370   4.811   3.905 -0.2171 -0.3096  0.2386
   39LY0      N  761   4.074   5.424   4.246  0.4566  0.2920  0.1203
   39LY0     H1  762   3.993   5.429   4.186 -1.1330  2.4562  2.2673
   39LY0     H2  763   4.051   5.482   4.326  0.3396 -0.1479  0.4073
   39LY0     H3  764   4.160   5.466   4.214  0.1907  1.5964  1.0289
   39LY0     CA  765   4.090   5.284   4.288 -0.0518  0.2496  0.4705
   39LY0     HA  766   4.026   5.267   4.374 -2.1782 -0.0075 -1.0621
   39LY0     CB  767   4.053   5.189   4.172  0.0467 -0.0222  0.5776
   39LY0    HB1  768   4.073   5.085   4.197 -1.6016  0.0698  2.4906
   39LY0    HB2  769   4.109   5.220   4.084 -0.2021  0.8467  0.7181
   39LY0     CG  770   3.902   5.193   4.137 -0.3844 -0.0814  0.7716
   39LY0    HG1  771   3.878   5.272   4.065  3.1627  1.2480  0.8234
   39LY0    HG2  772   3.850   5.214   4.230  1.3803 -0.6438  1.9493
   39LY0     CD  773   3.845   5.059   4.084  0.7402  0.2806 -0.3472
   39LY0    HD1  774   3.736   5.064   4.084  0.6582 -0.2923  1.6783
   39LY0    HD2  775   3.871   4.991   4.165 -0.1304  1.0876  0.6422
   39LY0     CE  776   3.888   5.004   3.943  0.1097  0.5323  0.2985
   39LY0    HE1  777   3.852   4.904   3.921  3.1276 -0.9943  1.6784
   39LY0    HE2  778   3.994   4.991   3.963 -0.3053 -1.5815  1.5125
   39LY0     NZ  779   3.846   5.087   3.832  0.3869 -0.0421 -0.1943
   39LY0    HZ1  780   3.762   5.140   3.852 -0.3747 -0.4897 -2.0013
   39LY0    HZ2  781   3.910   5.165   3.824 -0.6318  1.2196  2.5351
   39LY0    HZ3  782   3.832   5.041   3.743 -1.6810 -0.8527  0.4698
   39LY0      C  783   4.230   5.259   4.330  0.3354  0.3605 -0.1564
   39LY0      O  784   4.321   5.300   4.261  0.0769  0.2733 -0.1753
   40LER      N  785   4.250   5.199   4.450  0.0334 -0.7573  0.4465
   40LER      H  786   4.166   5.168   4.498  0.2594  0.5989  1.7784
   40LER     CA  787   4.380   5.175   4.511 -0.4862  0.2422 -0.2068
   40LER     HA  788   4.429   5.270   4.531 -1.0239  1.0076 -2.2656
   40LER     CB  789   4.372   5.091   4.646  0.2452  0.0173 -0.5760
   40LER    HB1  790   4.470   5.081   4.692  0.0102  1.3694  0.2649
   40LER    HB2  791   4.340   4.988   4.627 -2.4807  0.1334  2.5382
   40LER     CG  792   4.262   5.139   4.749 -0.7987 -0.6303  0.5645
   40LER     HG  793   4.170   5.160   4.693  0.5063  2.3966 -0.6941
   40LER    CD1  794   4.236   5.029   4.851 -0.2202 -0.4054  0.8076
   40LER   HD11  795   4.196   4.945   4.793 -0.3444 -0.0725  0.4066
   40LER   HD12  796   4.332   4.997   4.890  0.6086  0.7509 -0.2187
   40LER   HD13  797   4.163   5.068   4.922 -0.0200 -1.1033  1.4052
   40LER    CD2  798   4.311   5.271   4.811  0.1839 -0.6441  0.1287
   40LER   HD21  799   4.404   5.257   4.865  1.7425 -0.0433 -2.2088
   40LER   HD22  800   4.327   5.342   4.729  0.4203  0.9043  1.4709
   40LER   HD23  801   4.249   5.309   4.891  0.1353  2.2528 -1.1650
   40LER      C  802   4.473   5.090   4.419  0.0219 -0.5489  0.0787
   40LER      O  803   4.421   5.003   4.349  0.3596 -0.1972  0.0742
   41U      O5'  804   3.858   5.107   2.760  0.6043  0.2326 -0.2236
   41U      H5T  805   3.888   5.139   2.674  0.1846 -0.6183 -0.6926
   41U      C5'  806   3.743   5.186   2.785  0.3367 -0.3913  0.3518
   41U     H5'1  807   3.667   5.174   2.708  0.0096  3.4752 -0.1505
   41U     H5'2  808   3.773   5.288   2.760  0.4318 -0.2140  1.1619
   41U      C4'  809   3.689   5.193   2.930  0.1502  0.5259 -0.1831
   41U      H4'  810   3.585   5.225   2.922 -0.1892  0.3341  2.6610
   41U      O4'  811   3.683   5.057   2.985  0.1970  0.2478 -0.6136
   41U      C1'  812   3.737   5.060   3.119 -0.7641  1.1743  0.9281
   41U      H1'  813   3.672   5.005   3.188  0.1310 -1.6135 -0.3051
   41U       N1  814   3.873   4.980   3.110 -0.4412  0.2510 -0.0443
   41U       C6  815   3.896   4.892   3.000  0.0527 -0.1850 -0.3461
   41U       H6  816   3.832   4.894   2.913  0.3786  0.4930 -0.5767
   41U       C5  817   3.990   4.798   3.013 -0.6836 -0.0616 -0.3724
   41U       H5  818   4.009   4.714   2.948  0.4490 -0.3111  0.2431
   41U       C4  819   4.081   4.784   3.118  0.0681 -0.8479  0.0404
   41U       O4  820   4.174   4.705   3.125 -0.1493 -0.1570 -0.3427
   41U       N3  821   4.054   4.869   3.221  0.4382  0.2397 -0.1459
   41U       H3  822   4.112   4.861   3.303 -0.1074 -1.7354  0.0964
   41U       C2  823   3.947   4.959   3.232 -0.2069  0.1805  0.2521
   41U       O2  824   3.920   5.012   3.341  0.7855  0.6465  0.4349
   41U      C3'  825   3.785   5.276   3.018  0.3363  0.1177  0.1362
   41U      H3'  826   3.888   5.256   2.991  0.4450 -1.0646  1.3446
   41U      C2'  827   3.756   5.201   3.151 -0.2873  0.3922 -0.3598
   41U     H2'1  828   3.846   5.225   3.209 -0.1650  1.4581 -0.9601
   41U      O2'  829   3.642   5.265   3.211  0.6555 -0.6231  0.3239
   41U     HO'2  830   3.646   5.357   3.185 -1.1857 -0.8317 -0.9108
   41U      O3'  831   3.751   5.410   3.026 -0.6340 -0.2608  0.0987
   42U        P  832   3.863   5.530   3.024 -0.1971  0.0373  0.4212
   42U      O1P  833   3.805   5.661   3.040 -0.0028 -0.4492  0.5498
   42U      O2P  834   3.956   5.499   2.906  0.6312 -0.3867  0.0037
   42U      O5'  835   3.942   5.494   3.158  0.0672 -0.1559  0.1374
   42U      C5'  836   3.887   5.533   3.283  0.3538  0.5118 -0.0528
   42U     H5'1  837   3.809   5.461   3.305  0.8945 -0.6022 -1.5736
   42U     H5'2  838   3.854   5.637   3.282  1.4356  0.8741 -0.4126
   42U      C4'  839   3.994   5.513   3.393 -0.1969 -0.1626  0.1872
   42U      H4'  840   3.969   5.547   3.493  1.5334  0.9358  0.2890
   42U      O4'  841   4.014   5.372   3.395 -0.0660  0.7581  0.9314
   42U      C1'  842   4.138   5.345   3.445  0.1737 -0.0027 -0.9450
   42U      H1'  843   4.130   5.293   3.541  3.3354 -1.9728 -1.6148
   42U       N1  844   4.211   5.257   3.350  0.2211  0.0148 -0.6459
   42U       C6  845   4.172   5.239   3.217 -0.2404  0.1999  0.5458
   42U       H6  846   4.091   5.296   3.173 -0.9004 -1.9391 -1.1748
   42U       C5  847   4.234   5.149   3.134 -0.3384 -0.6188 -0.4522
   42U       H5  848   4.210   5.141   3.029  1.2161 -0.1204 -0.8765
   42U       C4  849   4.348   5.070   3.185 -0.2095  0.1749 -0.5175
   42U       O4  850   4.407   4.982   3.123 -0.5056 -0.3139  0.7440
   42U       N3  851   4.379   5.097   3.317 -0.3504 -0.6583  0.1909
   42U       H3  852   4.449   5.037   3.358 -0.8042 -0.4640  1.2782
   42U       C2  853   4.315   5.181   3.401  0.5888  0.2079  0.0675
   42U       O2  854   4.359   5.193   3.518  0.0180 -0.2056 -0.0570
   42U      C3'  855   4.131   5.565   3.359  0.7900 -0.8768 -0.3167
   42U      H3'  856   4.161   5.551   3.255 -3.5573  2.3027 -2.3146
   42U      C2'  857   4.211   5.478   3.461 -0.5678 -0.9417 -0.3953
   42U     H2'1  858   4.314   5.475   3.426 -0.3984 -2.0271  0.1516
   42U      O2'  859   4.196   5.535   3.592 -0.0969  0.1633  0.6153
   42U     HO'2  860   4.190   5.630   3.588  1.5652  0.2610 -1.3437
   42U      O3'  861   4.145   5.703   3.392  0.1161  0.2995  0.4648
   43A        P  862   4.272   5.792   3.346  0.3761  0.1930  0.0492
   43A      O1P  863   4.236   5.934   3.387  0.1124 -0.2201  0.0501
   43A      O2P  864   4.311   5.752   3.210 -0.1089  0.0615  0.1481
   43A      O5'  865   4.379   5.733   3.450  0.1271  0.8674 -0.1359
   43A      C5'  866   4.508   5.714   3.408 -0.6250  0.3816 -0.6313
   43A     H5'1  867   4.535   5.813   3.372  0.2541  0.5959  0.5427
   43A     H5'2  868   4.511   5.653   3.317 -0.7036  1.0981 -1.1214
   43A      C4'  869   4.613   5.667   3.521  0.0511  0.6940  0.3504
   43A      H4'  870   4.603   5.737   3.604  0.2277  1.0258  0.0941
   43A      O4'  871   4.593   5.530   3.550 -0.0673 -0.0302  0.3389
   43A      C1'  872   4.718   5.454   3.551  0.0651  0.3655 -0.2488
   43A      H1'  873   4.726   5.397   3.643  2.4325  0.6473 -0.2270
   43A       N9  874   4.709   5.372   3.426  0.0082  0.8289 -0.1570
   43A       C8  875   4.600   5.355   3.345 -0.4971 -0.0340 -0.0359
   43A       H8  876   4.507   5.410   3.358 -1.2994 -0.6245 -2.7738
   43A       N7  877   4.618   5.260   3.256  0.0453 -0.2574 -0.1442
   43A       C5  878   4.749   5.223   3.274  0.5543  0.2623  0.3499
   43A       C6  879   4.841   5.135   3.206  0.5181  0.6768 -0.1212
   43A       N6  880   4.821   5.060   3.098 -0.0475  0.0310 -0.9451
   43A      H61  881   4.726   5.043   3.069 -0.5354  0.7112  0.1749
   43A      H62  882   4.899   5.000   3.076 -0.5525 -0.9874 -0.0287
   43A       N1  883   4.968   5.113   3.249  0.0735 -0.0116 -0.4685
   43A       C2  884   5.000   5.181   3.364 -0.3428 -0.2717 -0.8080
   43A       H2  885   5.101   5.166   3.400 -0.5130  1.6339  0.6600
   43A       N3  886   4.928   5.272   3.434 -0.0622 -0.2457 -0.0813
   43A       C4  887   4.804   5.286   3.383 -0.1469 -0.0085  0.2500
   43A      C3'  888   4.757   5.664   3.471  0.5462  0.2598  0.0701
   43A      H3'  889   4.766   5.627   3.368 -1.1502 -0.0464  0.0115
   43A      C2'  890   4.828   5.553   3.553 -0.1364 -0.0283 -0.1247
   43A     H2'1  891   4.913   5.510   3.501 -1.0609 -1.9879 -0.0887
   43A      O2'  892   4.871   5.587   3.690 -0.0094 -0.3899  0.0363
   43A     HO'2  893   4.832   5.674   3.697  2.7833  0.9260  0.9962
   43A      O3'  894   4.818   5.787   3.504  0.1814  0.3685 -0.2579
   44A        P  895   4.924   5.857   3.398 -0.4473  0.1224 -0.2294
   44A      O1P  896   4.962   5.986   3.455 -0.1364 -0.0759  0.0920
   44A      O2P  897   4.872   5.851   3.263  0.0649  0.2600  0.8109
   44A      O5'  898   5.058   5.776   3.400 -0.1120 -0.0846 -0.4029
   44A      C5'  899   5.142   5.768   3.519  0.1704 -0.1656 -0.0208
   44A     H5'1  900   5.092   5.748   3.614 -1.7205 -1.2548 -1.1832
   44A     H5'2  901   5.195   5.862   3.533 -2.4429  1.3928 -0.0546
   44A      C4'  902   5.247   5.658   3.504  0.8854 -0.4031  0.3265
   44A      H4'  903   5.303   5.661   3.597  1.0095  0.7109  0.2238
   44A      O4'  904   5.180   5.536   3.464 -0.1278  0.0753 -0.5007
   44A      C1'  905   5.273   5.457   3.402  0.0328  0.4743  0.4568
   44A      H1'  906   5.282   5.364   3.458 -0.5820 -0.3587 -0.7811
   44A       N9  907   5.215   5.437   3.267 -0.0352 -0.1050  0.2040
   44A       C8  908   5.102   5.500   3.211 -0.6834  0.0341  0.1750
   44A       H8  909   5.080   5.603   3.235  1.3414  0.9847 -1.6731
   44A       N7  910   5.065   5.445   3.102  0.2995  0.0090 -0.1462
   44A       C5  911   5.150   5.331   3.089  0.1232 -0.5191  0.4075
   44A       C6  912   5.152   5.211   3.013  0.3473  0.3337  0.1623
   44A       N6  913   5.076   5.182   2.907 -0.2519  0.1501 -0.4440
   44A      H61  914   4.992   5.238   2.898 -0.2148  0.3740  0.4752
   44A      H62  915   5.095   5.091   2.869  4.0223  0.6251  0.1359
   44A       N1  916   5.237   5.108   3.036 -0.7201  0.5446  0.8221
   44A       C2  917   5.325   5.122   3.128  0.2186  0.3145 -0.8442
   44A       H2  918   5.393   5.040   3.144  1.5938  1.4584 -0.6134
   44A       N3  919   5.333   5.230   3.215  0.0761 -0.7847 -0.2929
   44A       C4  920   5.244   5.330   3.186 -0.2219 -0.9553  0.0914
   44A      C3'  921   5.348   5.682   3.392 -0.2577  0.2980  0.7433
   44A      H3'  922   5.307   5.693   3.292  3.1303 -3.3982 -1.3369
   44A      C2'  923   5.405   5.539   3.393 -0.2327  0.4751 -0.0472
   44A     H2'1  924   5.461   5.518   3.302  1.4080  0.3513  0.9416
   44A      O2'  925   5.474   5.485   3.506  0.8500 -0.0835 -0.2015
   44A     HO'2  926   5.519   5.401   3.495  2.0536 -0.0144  3.2269
   44A      O3'  927   5.446   5.781   3.433  0.5358  0.1677  0.0859
   45U        P  928   5.548   5.840   3.322 -0.2021  0.0195 -0.3152
   45U      O1P  929   5.617   5.959   3.376 -0.3590  0.2995  0.2626
   45U      O2P  930   5.479   5.863   3.191  0.2579 -0.3707  0.2726
   45U      O5'  931   5.649   5.716   3.291  0.0477 -0.3317 -0.4839
   45U      C5'  932   5.749   5.683   3.390 -0.4847 -0.2232  0.1615
   45U     H5'1  933   5.692   5.651   3.477 -1.5701 -0.5875 -0.6676
   45U     H5'2  934   5.820   5.763   3.409  0.9061 -1.6911  1.4575
   45U      C4'  935   5.827   5.564   3.335 -0.5887  0.1521 -0.2317
   45U      H4'  936   5.903   5.547   3.412 -0.8683 -0.9123 -0.1688
   45U      O4'  937   5.760   5.444   3.327 -0.5917  0.0353  0.2852
   45U      C1'  938   5.795   5.374   3.208 -0.2741 -0.7182  0.2967
   45U      H1'  939   5.833   5.274   3.225  1.4727 -0.2718 -0.7501
   45U       N1  940   5.682   5.367   3.118  0.4477 -0.4633  0.3298
   45U       C6  941   5.613   5.480   3.066 -0.1121  0.8526  0.4230
   45U       H6  942   5.628   5.580   3.105 -1.7924  1.7685 -1.1280
   45U       C5  943   5.511   5.461   2.979 -0.3512 -0.0656 -0.0311
   45U       H5  944   5.458   5.549   2.948  3.3120  2.6933  0.7540
   45U       C4  945   5.482   5.327   2.927  0.2141  0.1801 -0.4120
   45U       O4  946   5.402   5.303   2.841  0.1469  0.4697 -0.1908
   45U       N3  947   5.566   5.226   2.969 -0.0153  0.2259  0.6343
   45U       H3  948   5.548   5.136   2.928 -2.4317  0.5297  0.9088
   45U       C2  949   5.666   5.239   3.058  0.3642 -0.3313 -0.2776
   45U       O2  950   5.743   5.145   3.070  0.1714  0.4129  0.5095
   45U      C3'  951   5.901   5.586   3.205 -0.1557 -0.2208 -0.0394
   45U      H3'  952   5.827   5.639   3.145  1.8625  4.0534  0.9134
   45U      C2'  953   5.928   5.445   3.155 -0.7052 -0.5509  1.0210
   45U     H2'1  954   5.941   5.448   3.047 -2.0378 -0.6241  0.8353
   45U      O2'  955   6.041   5.387   3.224 -0.2329  0.2506 -0.6892
   45U     HO'2  956   6.098   5.452   3.264 -0.3159 -0.9311  1.4905
   45U      O3'  957   6.013   5.669   3.203  0.2515 -0.6907 -0.3908
   46U        P  958   6.038   5.763   3.088  0.1522  0.1139 -0.0126
   46U      O1P  959   6.159   5.842   3.124 -0.1843 -0.0728  0.1990
   46U      O2P  960   5.922   5.848   3.054  0.8236 -0.3734 -0.1695
   46U      O5'  961   6.076   5.675   2.955 -1.0309 -0.1950 -0.2376
   46U      C5'  962   6.180   5.577   2.965  0.8738 -0.2253 -0.0461
   46U     H5'1  963   6.162   5.518   3.055 -0.9179  0.6329  0.2114
   46U     H5'2  964   6.278   5.624   2.962  1.0821 -0.5406  1.3470
   46U      C4'  965   6.190   5.473   2.851 -0.0228  0.0828  1.1294
   46U      H4'  966   6.275   5.406   2.867 -1.5946 -2.9662 -1.8993
   46U      O4'  967   6.075   5.386   2.836 -0.0612 -0.1151  0.5294
   46U      C1'  968   6.056   5.338   2.699 -0.2571 -0.2716 -0.2010
   46U      H1'  969   6.069   5.230   2.700  1.6547 -0.0922 -0.6323
   46U       N1  970   5.933   5.384   2.641  0.3285 -0.0649 -0.1742
   46U       C6  971   5.854   5.477   2.714 -0.7773 -0.0352  0.5185
   46U       H6  972   5.891   5.517   2.807  0.0092 -1.0652  0.6719
   46U       C5  973   5.739   5.518   2.660 -0.8078 -0.9736  0.1914
   46U       H5  974   5.678   5.577   2.727  1.8971  0.1192  1.8423
   46U       C4  975   5.685   5.474   2.533 -0.2878  0.5245  0.1806
   46U       O4  976   5.569   5.498   2.490 -0.5873  0.2036 -0.5540
   46U       N3  977   5.769   5.383   2.467  0.4278 -0.1420 -0.5390
   46U       H3  978   5.732   5.345   2.381 -0.1034 -1.0529  0.0828
   46U       C2  979   5.886   5.332   2.521  0.5003  0.0004  0.2265
   46U       O2  980   5.948   5.248   2.452 -0.4649  0.3532 -0.7610
   46U      C3'  981   6.199   5.528   2.712  0.3017  0.1051  0.4419
   46U      H3'  982   6.113   5.593   2.697  0.2625  0.0232  0.3134
   46U      C2'  983   6.181   5.395   2.629 -0.5255  0.0474  0.4358
   46U     H2'1  984   6.158   5.414   2.524 -0.2803 -1.5605  0.0714
   46U      O2'  985   6.289   5.299   2.655 -0.2842  0.0333 -0.5520
   46U     HO'2  986   6.370   5.350   2.660  0.8317 -1.5744 -1.2472
   46U      O3'  987   6.333   5.579   2.679  0.5048 -0.1536  0.4895
   47A        P  988   6.356   5.668   2.550  0.5011 -0.2930  0.2860
   47A      O1P  989   6.491   5.716   2.564 -0.5906  0.3530  0.2632
   47A      O2P  990   6.252   5.773   2.528  0.3132 -0.2266 -0.1557
   47A      O5'  991   6.347   5.573   2.416  0.0190  0.0507  0.1624
   47A      C5'  992   6.441   5.468   2.393  0.6503 -0.1945  0.2747
   47A     H5'1  993   6.444   5.402   2.479  1.6409  0.2093  0.5754
   47A     H5'2  994   6.542   5.507   2.377  1.0673 -0.3795  2.1804
   47A      C4'  995   6.420   5.388   2.269  0.4263 -0.3358 -0.4172
   47A      H4'  996   6.503   5.317   2.265  0.7743  0.0381  0.0802
   47A      O4'  997   6.295   5.325   2.282  0.1055 -0.7929 -0.3526
   47A      C1'  998   6.229   5.323   2.154 -0.3112  0.0964 -0.2834
   47A      H1'  999   6.208   5.222   2.119 -0.1878  0.2013 -0.6624
   47A       N9 1000   6.108   5.403   2.156  0.1468 -0.0395 -0.1241
   47A       C8 1001   6.084   5.500   2.245  0.3180  0.6809  0.1728
   47A       H8 1002   6.162   5.535   2.311  2.7537  1.1591 -2.7164
   47A       N7 1003   5.972   5.563   2.229 -0.5712 -0.3551  0.2482
   47A       C5 1004   5.911   5.482   2.137  0.2390  0.6489 -0.3483
   47A       C6 1005   5.785   5.495   2.077 -0.0520 -0.0452 -0.4133
   47A       N6 1006   5.690   5.576   2.123 -0.0487 -0.3440  0.2836
   47A      H61 1007   5.718   5.628   2.205  0.2429  0.6619 -0.4391
   47A      H62 1008   5.603   5.585   2.073  0.3901 -1.5545 -0.7460
   47A       N1 1009   5.766   5.418   1.963 -0.2146 -0.5016  0.7456
   47A       C2 1010   5.862   5.330   1.920  0.0378 -0.3056  0.8500
   47A       H2 1011   5.840   5.269   1.834 -3.3464 -1.8951  2.6370
   47A       N3 1012   5.978   5.307   1.974  0.4212  0.4459  0.7101
   47A       C4 1013   6.000   5.392   2.081 -0.1216  0.0222 -0.5280
   47A      C3' 1014   6.433   5.463   2.138  0.0315  0.8900 -0.2265
   47A      H3' 1015   6.401   5.566   2.152  0.0966  1.0066 -0.8826
   47A      C2' 1016   6.326   5.388   2.056 -0.5632  0.3398  0.1467
   47A     H2'1 1017   6.287   5.445   1.972  0.6465 -1.0887 -1.4433
   47A      O2' 1018   6.389   5.272   1.994  0.7860 -0.2567  0.3922
   47A     HO'2 1019   6.462   5.302   1.939 -1.2446  2.2129 -1.1318
   47A      O3' 1020   6.563   5.468   2.080  0.7156  0.1237  0.5979
   48U        P 1021   6.584   5.574   1.965  0.0171 -0.2705  0.3681
   48U      O1P 1022   6.717   5.553   1.909 -0.3485 -0.3640  0.0328
   48U      O2P 1023   6.546   5.707   2.010 -0.2064 -0.3857  0.1773
   48U      O5' 1024   6.476   5.543   1.858  0.2740 -0.9593 -0.2811
   48U      C5' 1025   6.506   5.453   1.749  0.6949 -0.1820  0.2887
   48U     H5'1 1026   6.526   5.349   1.776 -0.8491 -0.1505  1.7165
   48U     H5'2 1027   6.591   5.489   1.691 -0.5525  1.4506 -0.6107
   48U      C4' 1028   6.392   5.458   1.647  0.7222  0.1655  0.1091
   48U      H4' 1029   6.420   5.389   1.567 -1.4156 -0.2873 -0.3074
   48U      O4' 1030   6.270   5.422   1.712 -0.1370  0.1599 -0.8585
   48U      C1' 1031   6.170   5.483   1.633 -0.2490 -0.7142  0.2353
   48U      H1' 1032   6.094   5.413   1.598 -0.4135 -1.1616  1.4450
   48U       N1 1033   6.079   5.572   1.723 -0.5039  0.0759  0.6137
   48U       C6 1034   6.121   5.625   1.840 -0.1332 -0.2659 -0.3023
   48U       H6 1035   6.223   5.614   1.872 -0.0384  0.6623 -0.2733
   48U       C5 1036   6.034   5.702   1.909 -0.6558  0.0895 -0.0798
   48U       H5 1037   6.061   5.737   2.007  0.3458  0.3750 -0.4456
   48U       C4 1038   5.893   5.727   1.874  0.5900  0.1151 -0.3224
   48U       O4 1039   5.814   5.793   1.942  0.3256 -0.0030 -0.4268
   48U       N3 1040   5.862   5.670   1.755  0.1713 -0.1902 -0.2591
   48U       H3 1041   5.770   5.690   1.717 -1.3194  1.3045  3.6142
   48U       C2 1042   5.944   5.592   1.684 -0.6123  0.0961  1.0706
   48U       O2 1043   5.901   5.535   1.581 -0.4014  0.1610  0.7746
   48U      C3' 1044   6.372   5.592   1.583 -0.1039  0.2633 -0.5655
   48U      H3' 1045   6.356   5.663   1.664  2.2997 -1.9682  2.0874
   48U      C2' 1046   6.234   5.563   1.512 -0.3578  0.6277 -0.6104
   48U     H2'1 1047   6.173   5.646   1.478 -0.6931  1.8980  2.6657
   48U      O2' 1048   6.248   5.478   1.404  0.0494  0.3631  0.2944
   48U     HO'2 1049   6.189   5.403   1.408  1.9791 -1.3059 -0.4929
   48U      O3' 1050   6.475   5.628   1.488 -0.0619  0.3977 -0.4702
   49C        P 1051   6.513   5.778   1.462  0.1555 -0.4501 -0.1231
   49C      O1P 1052   6.612   5.786   1.355  0.5718  0.4070 -0.1324
   49C      O2P 1053   6.544   5.835   1.591 -0.5300  0.3204  0.4028
   49C      O5' 1054   6.375   5.841   1.419  0.3631 -0.1183  0.2641
   49C      C5' 1055   6.312   5.809   1.290  0.4186 -0.0125 -0.1215
   49C     H5'1 1056   6.303   5.701   1.296 -2.5030  0.2432  2.5605
   49C     H5'2 1057   6.382   5.842   1.212  1.2459  0.1737  0.6805
   49C      C4' 1058   6.174   5.857   1.255 -0.0418  0.3165 -0.4271
   49C      H4' 1059   6.138   5.805   1.165  0.3644 -2.3458  0.8314
   49C      O4' 1060   6.082   5.830   1.357  0.1751  0.3573  0.3320
   49C      C1' 1061   5.974   5.915   1.348  0.0667  0.6138  0.2234
   49C      H1' 1062   5.889   5.862   1.307  0.9660 -0.9396  0.3084
   49C       N1 1063   5.929   5.964   1.484  0.3915 -0.1058  0.2645
   49C       C6 1064   6.011   5.976   1.595 -0.0858  0.2600 -0.3459
   49C       H6 1065   6.116   5.951   1.591 -0.0325  0.2314  0.7919
   49C       C5 1066   5.949   6.016   1.711 -0.4303  0.1065 -0.2206
   49C       H5 1067   6.013   6.027   1.797  1.1381 -0.3581 -1.2909
   49C       C4 1068   5.810   6.048   1.715  0.1693  0.0117 -0.2308
   49C       N4 1069   5.748   6.083   1.826  0.2402 -0.6741 -0.0100
   49C      H41 1070   5.796   6.067   1.914  1.2044 -1.2603 -0.6214
   49C      H42 1071   5.648   6.089   1.817  0.3400 -0.3408 -1.0158
   49C       N3 1072   5.736   6.042   1.609 -0.1445 -0.5605 -0.3637
   49C       C2 1073   5.792   6.006   1.492  0.1109 -0.4160  0.1591
   49C       O2 1074   5.719   6.008   1.393 -0.4012  0.2251  0.3863
   49C      C3' 1075   6.177   6.006   1.248 -0.2366  0.4906 -0.0149
   49C      H3' 1076   6.227   6.055   1.332 -1.4413  0.2919  0.8522
   49C      C2' 1077   6.025   6.025   1.263  0.3757 -0.2550  0.8317
   49C     H2'1 1078   6.002   6.118   1.316 -1.2282  0.4030 -0.9210
   49C      O2' 1079   5.965   6.003   1.137 -0.2699  0.3835  0.1415
   49C     HO'2 1080   6.022   6.037   1.068 -0.0214 -0.4872 -0.0941
   49C      O3' 1081   6.214   6.064   1.116  0.1334 -0.1670 -0.3818
   50U        P 1082   6.216   6.220   1.094 -0.3313 -0.3333  0.1224
   50U      O1P 1083   6.309   6.251   0.979  0.0031  0.2651 -0.6968
   50U      O2P 1084   6.247   6.287   1.224  0.1054 -0.3178 -0.1372
   50U      O5' 1085   6.063   6.259   1.053 -0.5621  0.2451  0.2558
   50U      C5' 1086   6.008   6.264   0.920  0.3399 -0.0699 -0.2398
   50U     H5'1 1087   6.008   6.168   0.869  2.2522 -0.4302  0.3690
   50U     H5'2 1088   6.074   6.323   0.856  0.4208  0.3173  0.1935
   50U      C4' 1089   5.865   6.331   0.916  0.0483 -0.5566  0.0676
   50U      H4' 1090   5.812   6.323   0.821 -0.1891  0.4353  0.1088
   50U      O4' 1091   5.776   6.265   1.012 -0.1162  0.5058  0.0276
   50U      C1' 1092   5.687   6.352   1.075 -0.3105 -0.6288  0.0152
   50U      H1' 1093   5.588   6.322   1.041  0.1327 -1.3062 -0.7347
   50U       N1 1094   5.698   6.356   1.224 -0.1380  1.1122 -0.3799
   50U       C6 1095   5.823   6.336   1.283  0.4478  0.4679 -0.0089
   50U       H6 1096   5.912   6.317   1.224 -0.3239  0.7960 -1.3227
   50U       C5 1097   5.836   6.354   1.414  0.7029 -0.3874 -0.8043
   50U       H5 1098   5.929   6.341   1.468 -0.7930 -0.2715  2.0331
   50U       C4 1099   5.721   6.390   1.501  0.2141  0.6017 -0.9270
   50U       O4 1100   5.722   6.411   1.626 -0.9498  0.0636 -0.1616
   50U       N3 1101   5.609   6.421   1.437  0.0645  0.8089  0.0328
   50U       H3 1102   5.538   6.470   1.490  1.4918  0.6553  2.2240
   50U       C2 1103   5.594   6.406   1.298 -0.2567 -0.4552  0.1774
   50U       O2 1104   5.484   6.440   1.251 -0.3389  0.0860  0.1575
   50U      C3' 1105   5.853   6.478   0.966 -0.1572  0.0041  0.0191
   50U      H3' 1106   5.920   6.484   1.052  0.1616 -1.8797 -0.0574
   50U      C2' 1107   5.706   6.492   1.021  0.0779 -0.7450 -0.4919
   50U     H2'1 1108   5.710   6.570   1.097  0.0357 -1.3885  0.1691
   50U      O2' 1109   5.610   6.517   0.917 -0.0020  0.6065 -0.4297
   50U     HO'2 1110   5.524   6.550   0.946  1.1600  4.0620 -0.4239
   50U      O3' 1111   5.888   6.572   0.871  0.4701 -0.4178 -0.3655
   51A        P 1112   5.954   6.707   0.917  0.3188 -0.6823  0.0671
   51A      O1P 1113   5.985   6.776   0.788  0.1958  0.2347 -0.0302
   51A      O2P 1114   6.059   6.688   1.015 -0.2944  0.0087  0.3715
   51A      O5' 1115   5.838   6.791   0.989  0.4944  0.3485 -0.0466
   51A      C5' 1116   5.738   6.858   0.905  0.2851 -0.2779 -0.1694
   51A     H5'1 1117   5.694   6.783   0.839  0.5080 -0.3514 -0.2373
   51A     H5'2 1118   5.786   6.944   0.857  0.4530 -0.0489  0.3965
   51A      C4' 1119   5.633   6.911   1.001  0.1770 -0.3107  0.1667
   51A      H4' 1120   5.545   6.931   0.938  0.1253 -0.7330  0.1041
   51A      O4' 1121   5.598   6.818   1.102  0.4015  0.3169  0.6775
   51A      C1' 1122   5.554   6.875   1.217  0.0652 -0.7173 -0.7839
   51A      H1' 1123   5.452   6.846   1.238  0.5500 -0.5973  2.1894
   51A       N9 1124   5.650   6.835   1.325  0.1079 -0.1225 -0.2144
   51A       C8 1125   5.760   6.756   1.320  0.3057  0.0569 -0.4800
   51A       H8 1126   5.803   6.719   1.228  0.1389  0.6182 -0.7901
   51A       N7 1127   5.793   6.705   1.435 -0.1477  0.3204  0.4735
   51A       C5 1128   5.705   6.761   1.524 -0.2275 -0.4452  0.6636
   51A       C6 1129   5.680   6.746   1.665 -0.4170 -0.3031  0.6772
   51A       N6 1130   5.752   6.672   1.746 -0.2085  0.1700 -0.3319
   51A      H61 1131   5.803   6.591   1.715 -1.4437 -1.4692  1.6898
   51A      H62 1132   5.733   6.665   1.845  0.6080 -0.4862 -0.2155
   51A       N1 1133   5.584   6.819   1.719 -0.0761 -0.1190  0.1522
   51A       C2 1134   5.518   6.902   1.648  0.6536 -0.1778 -0.2705
   51A       H2 1135   5.453   6.965   1.707  1.2527 -1.5551  2.0008
   51A       N3 1136   5.527   6.928   1.520  0.1937  0.4534  0.5714
   51A       C4 1137   5.619   6.848   1.463  0.0849 -0.0694  0.1796
   51A      C3' 1138   5.668   7.042   1.070  0.1195 -0.1311  0.0787
   51A      H3' 1139   5.773   7.034   1.100  0.6029 -0.1529 -1.5543
   51A      C2' 1140   5.570   7.022   1.191  0.2587  0.0257  0.0078
   51A     H2'1 1141   5.601   7.073   1.282  0.5464  0.2060 -0.1908
   51A      O2' 1142   5.442   7.059   1.160 -0.2966  0.4236 -0.6743
   51A     HO'2 1143   5.437   7.154   1.165 -2.1240  0.2848  1.3281
   51A      O3' 1144   5.642   7.158   0.984  0.1697  0.2709  0.2948
   52U        P 1145   5.733   7.281   0.988 -0.4680 -0.1259  0.2434
   52U      O1P 1146   5.707   7.365   0.866 -0.0835 -0.6293 -0.5967
   52U      O2P 1147   5.876   7.236   0.998 -0.0084 -0.1398  0.0365
   52U      O5' 1148   5.703   7.369   1.111 -0.4224 -0.1515 -0.2940
   52U      C5' 1149   5.579   7.441   1.123 -0.5015 -0.0369 -1.1158
   52U     H5'1 1150   5.493   7.383   1.090 -1.8739  0.2603  1.6999
   52U     H5'2 1151   5.588   7.537   1.071  2.0143  0.3932 -0.0094
   52U      C4' 1152   5.555   7.472   1.269  0.7124 -1.0964 -0.0578
   52U      H4' 1153   5.467   7.534   1.281  1.2879 -0.1332 -0.6914
   52U      O4' 1154   5.533   7.352   1.336 -0.4626  0.2660 -0.0643
   52U      C1' 1155   5.594   7.354   1.463 -0.3019 -0.2070  0.3453
   52U      H1' 1156   5.516   7.351   1.538 -0.3517 -1.1848  0.2736
   52U       N1 1157   5.690   7.245   1.495 -0.4370  0.0760  0.4362
   52U       C6 1158   5.771   7.195   1.393  0.1514 -0.0410 -0.9474
   52U       H6 1159   5.765   7.245   1.298  1.6736  1.8579 -0.1189
   52U       C5 1160   5.850   7.093   1.427 -0.3787 -0.7227  0.8552
   52U       H5 1161   5.913   7.059   1.346  0.0245  0.1238  0.7990
   52U       C4 1162   5.860   7.043   1.561  0.0322  0.3645  1.0112
   52U       O4 1163   5.933   6.952   1.597  0.3850  0.1931  0.3599
   52U       N3 1164   5.773   7.092   1.651 -0.1524  0.3461  1.0938
   52U       H3 1165   5.779   7.061   1.747 -0.1669  2.1962  1.7213
   52U       C2 1166   5.695   7.199   1.625  0.0935 -0.6462  0.7091
   52U       O2 1167   5.631   7.256   1.717 -0.0905 -0.1069 -0.0565
   52U      C3' 1168   5.670   7.547   1.343  0.2268  0.6796  0.3642
   52U      H3' 1169   5.766   7.520   1.299  0.1921  1.0531  0.0462
   52U      C2' 1170   5.648   7.494   1.484  0.1803  0.4353 -0.5174
   52U     H2'1 1171   5.744   7.490   1.535 -1.3005  2.4316  2.7251
   52U      O2' 1172   5.557   7.554   1.570  0.6055 -0.6577  0.0262
   52U     HO'2 1173   5.612   7.572   1.647  0.6762 -0.5240 -0.0545
   52U      O3' 1174   5.661   7.689   1.337  0.1541 -0.5422  0.9297
   53U        P 1175   5.782   7.784   1.380 -0.3935 -0.3830 -0.1724
   53U      O1P 1176   5.741   7.923   1.372  0.0935 -1.2576  0.3578
   53U      O2P 1177   5.903   7.750   1.308  0.2599  0.1131  0.2422
   53U      O5' 1178   5.797   7.737   1.529  0.4479 -0.1629 -0.1886
   53U      C5' 1179   5.726   7.787   1.636  0.6026 -0.0639 -0.3236
   53U     H5'1 1180   5.619   7.776   1.617  0.9110 -1.0294 -1.5688
   53U     H5'2 1181   5.739   7.894   1.656 -3.3270  0.3930  0.7944
   53U      C4' 1182   5.782   7.730   1.767 -0.0796  0.6737  0.3787
   53U      H4' 1183   5.731   7.771   1.853  1.5231  0.3927  1.5163
   53U      O4' 1184   5.778   7.586   1.762  0.1882  0.3961  0.4801
   53U      C1' 1185   5.861   7.545   1.866  0.0305  0.4886  1.0797
   53U      H1' 1186   5.811   7.508   1.955 -0.6865 -2.0821 -0.2765
   53U       N1 1187   5.949   7.426   1.828 -0.1107 -0.4627 -0.2668
   53U       C6 1188   5.983   7.402   1.698  0.4312  0.0261  0.4773
   53U       H6 1189   5.946   7.462   1.617  1.9242 -0.9776 -1.0190
   53U       C5 1190   6.062   7.298   1.660  0.3882 -0.3523 -0.9040
   53U       H5 1191   6.084   7.281   1.556  0.2356  1.0723 -1.1963
   53U       C4 1192   6.110   7.209   1.764 -0.0818  0.0188  1.0300
   53U       O4 1193   6.176   7.109   1.739 -0.4189  0.3433 -0.0654
   53U       N3 1194   6.080   7.243   1.891 -0.0113  0.3701 -0.6704
   53U       H3 1195   6.118   7.182   1.963  0.4578 -0.3446 -1.5114
   53U       C2 1196   5.992   7.344   1.930 -0.0358  0.2064  0.3441
   53U       O2 1197   5.966   7.368   2.046  0.6879  0.2926 -0.6023
   53U      C3' 1198   5.930   7.756   1.787  0.1657  0.0632 -0.3739
   53U      H3' 1199   5.982   7.712   1.702 -2.6017 -0.3094 -1.9802
   53U      C2' 1200   5.955   7.657   1.902 -0.5668 -0.3501 -0.2104
   53U     H2'1 1201   6.061   7.631   1.897 -0.5248 -0.4259  0.9759
   53U      O2' 1202   5.923   7.714   2.032 -0.2155 -0.5742  0.4848
   53U     HO'2 1203   6.006   7.756   2.056  1.0922 -1.5340 -2.0055
   53U      O3' 1204   5.973   7.887   1.814  0.3382 -0.0257 -0.5240
   54C        P 1205   6.126   7.926   1.810  0.3634 -0.3162 -0.4739
   54C      O1P 1206   6.139   8.076   1.791 -0.1393 -0.2136  0.4224
   54C      O2P 1207   6.186   7.837   1.711 -0.4361 -0.1279 -0.1037
   54C      O5' 1208   6.182   7.889   1.952  0.2029  0.5710 -0.1712
   54C      C5' 1209   6.129   7.954   2.072  0.2495  0.2350  0.3391
   54C     H5'1 1210   6.020   7.948   2.073  0.1556  1.6544  1.6066
   54C     H5'2 1211   6.163   8.058   2.072 -0.7900  0.5950  0.2484
   54C      C4' 1212   6.190   7.879   2.192  0.4075  0.1077 -0.0854
   54C      H4' 1213   6.160   7.927   2.285  1.0244  0.5143 -0.0914
   54C      O4' 1214   6.154   7.742   2.196  0.9667 -0.6644  0.0349
   54C      C1' 1215   6.261   7.670   2.262  0.2449 -0.6214  0.4928
   54C      H1' 1216   6.225   7.620   2.351  0.1413 -0.7874  0.3588
   54C       N1 1217   6.320   7.567   2.170 -0.6186 -0.1155  0.5494
   54C       C6 1218   6.300   7.578   2.032  0.2744  0.2567 -0.5405
   54C       H6 1219   6.247   7.665   1.998  1.7490  1.5750  0.3661
   54C       C5 1220   6.339   7.474   1.953 -0.0012 -0.1894  0.0307
   54C       H5 1221   6.326   7.483   1.847  1.1502  1.2949 -0.0183
   54C       C4 1222   6.408   7.366   2.012 -0.2221 -0.2418 -0.2669
   54C       N4 1223   6.443   7.270   1.929 -0.3342 -0.3725 -0.3839
   54C      H41 1224   6.428   7.280   1.830  1.0772  1.2421 -0.4916
   54C      H42 1225   6.503   7.195   1.958  0.4724  0.1534 -0.6416
   54C       N3 1226   6.447   7.360   2.140  0.4394  0.1846  0.5023
   54C       C2 1227   6.397   7.457   2.220 -0.6418 -0.6772 -0.1978
   54C       O2 1228   6.434   7.449   2.338  0.1358  0.0428  0.6924
   54C      C3' 1229   6.344   7.884   2.194 -0.6177 -0.5081  0.0147
   54C      H3' 1230   6.393   7.861   2.099  0.2770  0.7448  0.1512
   54C      C2' 1231   6.368   7.777   2.304  0.8090  0.0533  0.1837
   54C     H2'1 1232   6.469   7.735   2.304  0.3456 -1.1498 -1.4716
   54C      O2' 1233   6.348   7.813   2.437 -0.0938 -0.2584 -0.4896
   54C     HO'2 1234   6.254   7.829   2.452  0.1578 -0.8974  2.3171
   54C      O3' 1235   6.398   8.010   2.230  0.1054  0.0119  0.4228
   55C        P 1236   6.546   8.042   2.189 -0.3879 -0.2350  0.1855
   55C      O1P 1237   6.575   8.181   2.241  0.1406  0.0029  0.8886
   55C      O2P 1238   6.577   8.022   2.046 -0.2825  0.7480  0.1719
   55C      O5' 1239   6.635   7.950   2.282 -0.0615  0.3625  0.0111
   55C      C5' 1240   6.635   7.967   2.424  0.6884 -0.2409 -0.2354
   55C     H5'1 1241   6.535   7.981   2.465  1.1988 -1.4236  1.5273
   55C     H5'2 1242   6.691   8.056   2.452  1.5192 -0.9936  0.5476
   55C      C4' 1243   6.702   7.844   2.502  1.5098 -0.3559  0.5234
   55C      H4' 1244   6.690   7.870   2.608  2.4515 -1.4952  0.9264
   55C      O4' 1245   6.650   7.711   2.472  0.5163 -0.3614  0.2294
   55C      C1' 1246   6.764   7.625   2.465 -0.3937  0.0801 -0.5650
   55C      H1' 1247   6.750   7.537   2.528 -2.2086  1.2744  0.8254
   55C       N1 1248   6.782   7.585   2.326 -0.7736 -0.4522  0.0895
   55C       C6 1249   6.714   7.642   2.218 -0.2674  0.1213 -0.4879
   55C       H6 1250   6.666   7.739   2.220 -0.0332  0.2357  1.9911
   55C       C5 1251   6.728   7.589   2.094  0.2498 -0.5987 -0.1380
   55C       H5 1252   6.685   7.642   2.011 -0.1858  1.6123  1.3979
   55C       C4 1253   6.796   7.462   2.087 -0.5206 -0.0865 -0.1198
   55C       N4 1254   6.827   7.419   1.968  1.1322  0.0544  0.0461
   55C      H41 1255   6.755   7.439   1.900 -1.4210 -0.8829  2.2835
   55C      H42 1256   6.883   7.336   1.965 -0.6868 -1.2445  0.3747
   55C       N3 1257   6.855   7.404   2.188  0.6436 -0.1491  0.4106
   55C       C2 1258   6.858   7.466   2.308  0.8617 -0.0221 -0.4134
   55C       O2 1259   6.912   7.403   2.403  0.0108  0.2162  0.3468
   55C      C3' 1260   6.845   7.846   2.474 -0.1497  0.1410 -0.3447
   55C      H3' 1261   6.873   7.855   2.369 -2.7019 -2.2952 -1.3546
   55C      C2' 1262   6.884   7.702   2.517 -0.3124 -0.5471  0.4473
   55C     H2'1 1263   6.970   7.676   2.455  0.1233 -0.0168  0.8218
   55C      O2' 1264   6.907   7.684   2.648 -0.1665  0.8874 -0.4075
   55C     HO'2 1265   6.962   7.758   2.675 -0.7688  2.5003 -3.1743
   55C      O3' 1266   6.911   7.931   2.563  0.0825 -0.0516 -0.6451
   56G        P 1267   7.043   8.003   2.535 -0.1127 -0.5272  0.2354
   56G      O1P 1268   7.081   8.076   2.659  0.4327 -0.4086  0.1003
   56G      O2P 1269   7.025   8.075   2.409 -0.5107  0.1779 -0.3841
   56G      O5' 1270   7.150   7.886   2.523  0.3071  0.1513 -0.0795
   56G      C5' 1271   7.204   7.834   2.643  0.0111  0.0409  0.0972
   56G     H5'1 1272   7.132   7.796   2.715 -0.7063  0.8015 -0.1936
   56G     H5'2 1273   7.263   7.907   2.697 -0.9302  0.5864  0.4116
   56G      C4' 1274   7.292   7.715   2.609  0.6609  0.0514 -0.2374
   56G      H4' 1275   7.333   7.676   2.702 -0.5884  0.0116  0.3169
   56G      O4' 1276   7.207   7.621   2.545 -0.6126  0.0034 -0.1303
   56G      C1' 1277   7.280   7.555   2.445 -0.4819  0.0701  0.3851
   56G      H1' 1278   7.286   7.446   2.454  1.9227  0.0323 -0.9037
   56G       N9 1279   7.230   7.578   2.304 -0.7889  0.3220  0.0868
   56G       C8 1280   7.168   7.683   2.244  0.2556 -0.2634  0.3261
   56G       H8 1281   7.155   7.778   2.294  0.5270 -0.1484  0.1837
   56G       N7 1282   7.123   7.663   2.125  0.3897  0.1876  0.2939
   56G       C5 1283   7.176   7.532   2.096  0.3744 -0.4000  0.0399
   56G       C6 1284   7.171   7.453   1.979  0.2206 -1.1196  0.5981
   56G       O6 1285   7.124   7.472   1.863 -0.0778 -0.3002 -0.3286
   56G       N1 1286   7.241   7.336   1.990 -0.5470 -0.3838  0.3902
   56G       H1 1287   7.258   7.285   1.904  0.8928 -1.7752  1.4391
   56G       C2 1288   7.305   7.298   2.102 -0.9764  0.2358  0.3817
   56G       N2 1289   7.390   7.203   2.085 -0.8107 -0.2202  0.1941
   56G      H21 1290   7.395   7.149   2.000  1.3766  0.3954 -0.1313
   56G      H22 1291   7.463   7.181   2.151 -1.7152 -2.9908  0.3939
   56G       N3 1292   7.318   7.369   2.211  0.3918  0.6374 -0.1243
   56G       C4 1293   7.245   7.480   2.204  0.7186 -0.5693  0.3789
   56G      C3' 1294   7.406   7.750   2.508 -0.1984  0.0316 -0.1464
   56G      H3' 1295   7.369   7.819   2.432  1.9583  0.5778 -0.7534
   56G      C2' 1296   7.428   7.613   2.446 -0.2534  0.1448  0.2585
   56G     H2'1 1297   7.481   7.630   2.352 -0.4571  2.2450  0.4760
   56G      O2' 1298   7.508   7.524   2.516  0.0862 -0.4418  1.1877
   56G     HO'2 1299   7.562   7.472   2.456 -1.4889 -0.7865  0.0311
   56G      O3' 1300   7.519   7.801   2.572 -0.1778 -0.2607 -0.0451
   57U        P 1301   7.606   7.909   2.500  0.4654 -0.1712  0.1324
   57U      O1P 1302   7.695   7.939   2.607 -0.2966  0.7392 -0.3856
   57U      O2P 1303   7.520   8.017   2.442 -0.8476 -0.1647 -0.2218
   57U      O5' 1304   7.673   7.833   2.379 -0.0369 -0.1546  1.4432
   57U      C5' 1305   7.772   7.737   2.407  0.5368  0.6256  0.1623
   57U     H5'1 1306   7.753   7.702   2.508 -1.8806  2.8621  0.5791
   57U     H5'2 1307   7.868   7.787   2.417  1.6447 -0.4500 -3.4076
   57U      C4' 1308   7.789   7.626   2.302 -0.0334  0.8575 -0.1888
   57U      H4' 1309   7.852   7.551   2.349 -1.0679 -0.4649 -0.8347
   57U      O4' 1310   7.672   7.563   2.262  0.1033  0.8931  0.6052
   57U      C1' 1311   7.686   7.517   2.126 -0.7282  0.4357 -0.0643
   57U      H1' 1312   7.673   7.409   2.114  2.3892  0.0341 -0.6898
   57U       N1 1313   7.584   7.580   2.039  0.1489 -0.0609 -0.6255
   57U       C6 1314   7.535   7.705   2.067 -0.4634  0.0913 -0.2150
   57U       H6 1315   7.577   7.754   2.154  0.9634 -3.5635  1.3884
   57U       C5 1316   7.445   7.761   1.989  0.3590  0.4857 -0.0802
   57U       H5 1317   7.405   7.853   2.031  0.9439 -0.0362  1.7218
   57U       C4 1318   7.386   7.693   1.876  0.5647  0.5358  0.1646
   57U       O4 1319   7.300   7.742   1.803 -0.0156 -0.0308 -0.1800
   57U       N3 1320   7.451   7.574   1.848 -0.1700 -0.2997 -0.2298
   57U       H3 1321   7.407   7.526   1.770  2.7563 -0.5858 -1.8724
   57U       C2 1322   7.547   7.511   1.926  0.5325 -0.5673 -0.5695
   57U       O2 1323   7.596   7.408   1.888 -0.0409 -0.2245  0.2909
   57U      C3' 1324   7.856   7.672   2.171  0.0510  0.3392 -0.2374
   57U      H3' 1325   7.808   7.761   2.129 -0.8052  0.1464  0.3193
   57U      C2' 1326   7.825   7.553   2.081 -0.3554  0.1897 -0.0198
   57U     H2'1 1327   7.823   7.577   1.975  0.4468  0.3609 -0.0023
   57U      O2' 1328   7.917   7.439   2.113  0.2361 -0.1625 -0.5378
   57U     HO'2 1329   8.005   7.478   2.115 -0.1274  0.6356  0.5229
   57U      O3' 1330   7.996   7.690   2.187  0.0014 -0.0542  0.2915
   58A        P 1331   8.067   7.792   2.097  0.0692 -0.1853  0.1276
   58A      O1P 1332   8.205   7.797   2.156 -0.1385  0.9535  0.4432
   58A      O2P 1333   7.993   7.918   2.089 -0.1209  0.1801 -0.2696
   58A      O5' 1334   8.074   7.730   1.948  0.9969 -0.1277  0.2219
   58A      C5' 1335   8.156   7.615   1.908 -0.6061 -0.1154 -0.7221
   58A     H5'1 1336   8.150   7.540   1.988 -3.1106  0.8349  0.0638
   58A     H5'2 1337   8.258   7.652   1.898 -0.1355 -1.1948 -0.1015
   58A      C4' 1338   8.104   7.560   1.779  0.6682  0.3338  0.3264
   58A      H4' 1339   8.164   7.472   1.755  0.5891  0.6398 -1.0952
   58A      O4' 1340   7.963   7.529   1.795 -0.0916  0.3021 -0.2197
   58A      C1' 1341   7.904   7.534   1.668  0.2008 -0.2371 -0.1053
   58A      H1' 1342   7.877   7.431   1.645 -1.7729 -0.1236  1.4255
   58A       N9 1343   7.793   7.630   1.657  0.3620 -0.3436  0.1741
   58A       C8 1344   7.758   7.730   1.738 -0.0253  0.4987 -0.2161
   58A       H8 1345   7.811   7.762   1.826  0.3008 -0.3703 -0.0924
   58A       N7 1346   7.641   7.779   1.706 -0.3116 -0.0512 -0.2955
   58A       C5 1347   7.605   7.714   1.590 -0.1858 -0.1198 -0.5068
   58A       C6 1348   7.494   7.721   1.501 -0.3667 -0.6476 -0.1556
   58A       N6 1349   7.403   7.804   1.521  0.2480 -0.1473  0.2280
   58A      H61 1350   7.413   7.875   1.592  2.2951  0.6677 -0.7795
   58A      H62 1351   7.326   7.798   1.455 -0.6031  0.1011  1.1676
   58A       N1 1352   7.486   7.647   1.397 -0.0989  0.0737  0.0896
   58A       C2 1353   7.588   7.562   1.378 -0.6443  0.3117  0.4097
   58A       H2 1354   7.580   7.494   1.294 -2.3103 -1.3174  1.8150
   58A       N3 1355   7.698   7.544   1.452 -0.7731  0.1940  0.3316
   58A       C4 1356   7.700   7.631   1.554  0.0797 -0.0298 -0.1977
   58A      C3' 1357   8.116   7.651   1.661  0.0364 -0.3189  0.4939
   58A      H3' 1358   8.090   7.750   1.698 -1.6498 -0.4114 -0.3249
   58A      C2' 1359   8.011   7.589   1.566 -0.1628 -0.0802 -0.4968
   58A     H2'1 1360   7.953   7.661   1.507  1.6133  4.9531  3.2071
   58A      O2' 1361   8.063   7.487   1.483  0.3146  0.1469 -0.1280
   58A     HO'2 1362   8.150   7.517   1.455 -0.0229  2.9286  1.4172
   58A      O3' 1363   8.245   7.660   1.599  0.4327  0.2118 -0.3652
   59C        P 1364   8.267   7.772   1.495  0.0780 -0.4234  0.4397
   59C      O1P 1365   8.413   7.773   1.465  0.3401  0.3608  0.1285
   59C      O2P 1366   8.203   7.891   1.551  0.0026  0.2378 -0.9782
   59C      O5' 1367   8.189   7.743   1.363  0.3368 -0.2729  0.2802
   59C      C5' 1368   8.227   7.645   1.275 -0.3192 -0.5452  0.4052
   59C     H5'1 1369   8.235   7.549   1.327  0.7231  0.1737  1.6178
   59C     H5'2 1370   8.329   7.655   1.238  0.8329 -1.4785  3.0240
   59C      C4' 1371   8.134   7.626   1.156  0.6247 -0.5240  0.1547
   59C      H4' 1372   8.174   7.545   1.096  1.2524  0.7630 -1.2427
   59C      O4' 1373   7.995   7.597   1.187 -0.5909  0.1502  0.2439
   59C      C1' 1374   7.919   7.664   1.085  0.4840 -0.2932 -0.0512
   59C      H1' 1375   7.849   7.592   1.044 -0.4879 -0.9228  2.5311
   59C       N1 1376   7.835   7.772   1.134  0.0487 -1.2498  0.1825
   59C       C6 1377   7.847   7.812   1.262 -0.3495  0.1827 -0.0225
   59C       H6 1378   7.933   7.789   1.322  0.6107  0.4886 -1.2337
   59C       C5 1379   7.758   7.894   1.314 -0.0770  0.2857 -0.3616
   59C       H5 1380   7.771   7.910   1.420 -1.0648 -1.3821  0.0537
   59C       C4 1381   7.644   7.926   1.238  1.1901  0.0690 -0.0322
   59C       N4 1382   7.543   7.991   1.297  0.1539 -0.4511 -0.9619
   59C      H41 1383   7.568   8.055   1.372  0.7445 -0.3408 -1.2489
   59C      H42 1384   7.462   8.019   1.244  1.4474  2.3960 -1.6801
   59C       N3 1385   7.626   7.892   1.110 -0.6870 -0.7522  0.5007
   59C       C2 1386   7.730   7.821   1.055 -0.2941  0.1295 -0.8364
   59C       O2 1387   7.728   7.797   0.936 -0.1932 -0.5529 -0.3369
   59C      C3' 1388   8.139   7.746   1.063  0.1750  0.0703  0.0698
   59C      H3' 1389   8.115   7.841   1.111 -0.8753 -1.0638  1.8826
   59C      C2' 1390   8.016   7.719   0.983  0.2789  0.1624  0.4580
   59C     H2'1 1391   7.978   7.811   0.939  1.2830  0.3012 -0.1523
   59C      O2' 1392   8.041   7.620   0.885  0.7620 -0.6179  0.3370
   59C     HO'2 1393   8.134   7.631   0.867  0.4389 -0.1112 -1.1167
   59C      O3' 1394   8.261   7.752   0.981  0.1692  0.5405  0.4428
   60U        P 1395   8.338   7.882   0.944 -0.2524  0.2510  0.1305
   60U      O1P 1396   8.449   7.849   0.850  0.5919  0.0420  0.6068
   60U      O2P 1397   8.380   7.945   1.072 -0.6372  0.4889 -0.2160
   60U      O5' 1398   8.223   7.962   0.876 -0.2469 -0.0231  0.8658
   60U      C5' 1399   8.178   7.934   0.740 -1.0967  0.5753 -0.7066
   60U     H5'1 1400   8.168   7.826   0.726  1.2691  0.3347 -0.9290
   60U     H5'2 1401   8.255   7.964   0.670 -1.6206  1.6010 -0.8561
   60U      C4' 1402   8.048   8.013   0.701  0.1985  0.1830 -0.8430
   60U      H4' 1403   8.028   7.989   0.596 -0.9612 -3.1539  0.0161
   60U      O4' 1404   7.939   7.984   0.778  0.1411 -0.2859 -0.3015
   60U      C1' 1405   7.866   8.102   0.809  0.3401  0.2086 -0.1584
   60U      H1' 1406   7.767   8.097   0.763  1.1214  1.7983 -2.1622
   60U       N1 1407   7.842   8.138   0.953  0.1671  0.6611  0.3659
   60U       C6 1408   7.948   8.125   1.043  0.8525  0.3656 -0.7255
   60U       H6 1409   8.031   8.064   1.012 -0.5435 -1.2508 -1.4767
   60U       C5 1410   7.925   8.160   1.176 -0.1800  0.1634  0.0376
   60U       H5 1411   8.001   8.148   1.252 -0.6544  1.1546  0.6805
   60U       C4 1412   7.794   8.214   1.219 -0.5750  0.0073 -0.0464
   60U       O4 1413   7.767   8.245   1.330  0.2218 -0.0843  0.2896
   60U       N3 1414   7.707   8.232   1.115  0.7526  0.3782 -0.2130
   60U       H3 1415   7.625   8.285   1.139  1.9669  2.2741 -0.0163
   60U       C2 1416   7.717   8.183   0.988 -0.0954 -0.5140  0.6980
   60U       O2 1417   7.619   8.188   0.914 -0.1254 -0.1781 -0.2242
   60U      C3' 1418   8.072   8.161   0.728 -0.5053 -0.9862 -0.4350
   60U      H3' 1419   8.127   8.167   0.822  2.0602  1.0238 -1.9195
   60U      C2' 1420   7.936   8.221   0.739  0.2873  0.2032 -0.2951
   60U     H2'1 1421   7.929   8.305   0.808 -2.0077  0.5816 -0.8835
   60U      O2' 1422   7.885   8.243   0.612  0.9433  0.1593  0.1542
   60U     HO'2 1423   7.819   8.312   0.625 -0.0820 -0.3261 -1.9019
   60U      O3' 1424   8.150   8.206   0.618  0.4421 -0.0729 -0.8502
   61U        P 1425   8.234   8.331   0.631 -0.4564 -0.0649 -0.7419
   61U      O1P 1426   8.151   8.455   0.634 -0.0685 -0.1773 -0.1423
   61U      O2P 1427   8.342   8.323   0.529  0.1624  0.2392  0.0565
   61U      O5' 1428   8.308   8.334   0.775  0.6218 -0.0846 -0.2552
   61U      C5' 1429   8.413   8.241   0.817  0.3005  0.2595 -0.1648
   61U     H5'1 1430   8.509   8.264   0.771  1.1930 -1.3229  0.8484
   61U     H5'2 1431   8.386   8.136   0.807  0.3879  0.0565  1.4738
   61U      C4' 1432   8.440   8.259   0.963  0.0308  0.2154  0.1219
   61U      H4' 1433   8.501   8.174   0.995  0.7733  1.3930  2.0384
   61U      O4' 1434   8.517   8.374   0.995 -0.2177  0.3877  0.1629
   61U      C1' 1435   8.440   8.438   1.101  0.0675 -0.7218 -1.0959
   61U      H1' 1436   8.460   8.399   1.201 -4.0308 -0.5286 -0.0343
   61U       N1 1437   8.472   8.580   1.091  0.1329 -0.5498  0.4142
   61U       C6 1438   8.429   8.650   0.979  0.3876 -0.2635 -0.1862
   61U       H6 1439   8.368   8.605   0.903  0.7074 -0.8908 -0.0795
   61U       C5 1440   8.457   8.783   0.979 -0.3347 -0.8569 -0.2254
   61U       H5 1441   8.421   8.842   0.896  2.6633  0.2375 -0.8437
   61U       C4 1442   8.535   8.849   1.078  0.1233 -0.1635 -0.3999
   61U       O4 1443   8.556   8.969   1.088  0.4606 -0.8901  0.3305
   61U       N3 1444   8.572   8.765   1.181  0.0036 -1.0579  0.3064
   61U       H3 1445   8.653   8.795   1.233  1.5159 -1.2064 -1.8283
   61U       C2 1446   8.547   8.635   1.195 -0.7290  0.6780 -0.5922
   61U       O2 1447   8.605   8.567   1.282 -0.3411  0.2727 -0.2876
   61U      C3' 1448   8.317   8.255   1.058  0.6909 -0.2415  0.2516
   61U      H3' 1449   8.240   8.206   0.998 -0.0775 -1.5935  2.2509
   61U      C2' 1450   8.293   8.401   1.086 -0.8432 -0.1444  0.7056
   61U     H2'1 1451   8.243   8.451   1.003  0.3231 -0.7176 -0.3799
   61U      O2' 1452   8.210   8.425   1.191 -0.6071  0.2762 -0.2190
   61U     HO'2 1453   8.125   8.452   1.156 -1.1105  1.2385  1.6056
   61U      O3' 1454   8.342   8.179   1.175  0.3814 -0.5335 -0.4516
   61U      H3T 1455   8.343   8.086   1.152 -0.9301 -0.3670 -1.2930
   62G      O5' 1456   6.717   7.933   0.859 -0.1010 -0.3315  0.3205
   62G      H5T 1457   6.666   7.856   0.888  0.2165 -1.5020 -1.9659
   62G      C5' 1458   6.680   7.954   0.720  0.5181  0.3068 -0.1916
   62G     H5'1 1459   6.642   8.053   0.697  1.3051  0.4570 -0.9138
   62G     H5'2 1460   6.592   7.893   0.700 -0.3410  1.4574 -0.0108
   62G      C4' 1461   6.794   7.927   0.613 -0.1710 -0.2662 -0.5988
   62G      H4' 1462   6.741   7.918   0.519 -0.7003  0.5686 -0.4004
   62G      O4' 1463   6.886   8.033   0.597 -0.0790 -0.1017 -0.6959
   62G      C1' 1464   7.018   7.982   0.619  0.5819  0.4574  1.0276
   62G      H1' 1465   7.088   8.032   0.552  0.8181  0.2255  1.1037
   62G       N9 1466   7.057   8.015   0.760  0.6094 -0.1324  0.4214
   62G       C8 1467   6.984   8.078   0.861 -0.0312 -0.2197  0.8056
   62G       H8 1468   6.885   8.117   0.849 -0.4739 -0.1709  3.8952
   62G       N7 1469   7.047   8.092   0.967 -0.6443  0.0849  0.1369
   62G       C5 1470   7.175   8.040   0.938  0.4994  0.4544 -0.1398
   62G       C6 1471   7.297   8.033   1.022  0.4621  0.5268  0.6090
   62G       O6 1472   7.316   8.081   1.131 -0.3266 -0.5202  0.1634
   62G       N1 1473   7.406   7.984   0.951 -0.0257 -0.0003  0.0034
   62G       H1 1474   7.495   7.972   0.997  1.0071 -1.9128 -2.3078
   62G       C2 1475   7.389   7.914   0.838 -0.5443 -0.2396  0.2572
   62G       N2 1476   7.498   7.862   0.780 -0.1779 -0.8403 -0.4587
   62G      H21 1477   7.586   7.861   0.831  0.9732  0.6468 -2.3133
   62G      H22 1478   7.492   7.810   0.694  1.0739  0.4881 -1.3973
   62G       N3 1479   7.280   7.917   0.760 -0.2908 -0.5132  0.1077
   62G       C4 1480   7.176   7.989   0.818  0.2400  0.0455  0.3130
   62G      C3' 1481   6.874   7.800   0.648  0.0873  0.0463  0.7261
   62G      H3' 1482   6.889   7.801   0.756 -1.4718  3.7683  1.0742
   62G      C2' 1483   7.016   7.830   0.598 -0.1944 -0.4902  0.5412
   62G     H2'1 1484   7.086   7.775   0.661 -0.0400  1.6585  2.3647
   62G      O2' 1485   7.044   7.803   0.456  0.4926 -0.7645  0.8851
   62G     HO'2 1486   7.015   7.714   0.436  0.9710 -1.1466  1.8554
   62G      O3' 1487   6.825   7.681   0.588  0.3856  0.0139 -1.0635
   63U        P 1488   6.813   7.545   0.666 -0.0146 -0.1032  0.0265
   63U      O1P 1489   6.758   7.441   0.572  0.0335 -0.3181 -0.1380
   63U      O2P 1490   6.739   7.574   0.793 -0.2096  0.1945 -0.2092
   63U      O5' 1491   6.963   7.515   0.700 -0.3352  0.0037 -0.8290
   63U      C5' 1492   7.055   7.465   0.603 -0.2350 -0.2746 -0.3713
   63U     H5'1 1493   7.054   7.532   0.518 -2.1695 -0.7988 -0.8071
   63U     H5'2 1494   7.024   7.365   0.573 -1.4150 -0.0248 -0.0398
   63U      C4' 1495   7.190   7.463   0.677  0.1004  0.0503 -0.3765
   63U      H4' 1496   7.268   7.434   0.607 -0.2961  0.4704 -0.9986
   63U      O4' 1497   7.242   7.581   0.735 -0.3056  0.3688 -0.1275
   63U      C1' 1498   7.321   7.547   0.845 -0.2606 -0.0881 -0.3333
   63U      H1' 1499   7.424   7.562   0.812  0.2564  0.3054  1.3277
   63U       N1 1500   7.281   7.628   0.965  0.1951  0.1563 -0.4128
   63U       C6 1501   7.151   7.687   0.975 -0.3817 -0.1518  0.9382
   63U       H6 1502   7.084   7.689   0.890  0.5376 -1.2315  0.1599
   63U       C5 1503   7.111   7.746   1.088 -0.1467 -0.6131  0.1690
   63U       H5 1504   7.014   7.793   1.087  0.4711  0.7102 -1.2321
   63U       C4 1505   7.207   7.761   1.195 -0.1637  0.0956 -0.4915
   63U       O4 1506   7.177   7.814   1.299  0.3550 -0.1783 -0.0177
   63U       N3 1507   7.338   7.726   1.166 -0.2826  0.6474  0.6087
   63U       H3 1508   7.409   7.751   1.233 -0.1248  1.0956  0.2783
   63U       C2 1509   7.384   7.657   1.058  0.3185 -0.2297  0.0690
   63U       O2 1510   7.495   7.615   1.047 -0.5972 -0.0594  0.4000
   63U      C3' 1511   7.193   7.361   0.782 -0.3434  0.6377  0.2646
   63U      H3' 1512   7.102   7.360   0.842 -0.8005 -1.2356 -0.3907
   63U      C2' 1513   7.306   7.400   0.876  0.1694 -0.0533  1.0303
   63U     H2'1 1514   7.277   7.393   0.981 -0.1123 -0.0325  0.9557
   63U      O2' 1515   7.435   7.336   0.853  0.3381  0.2353 -0.4864
   63U     HO'2 1516   7.450   7.298   0.939 -3.1850  0.7432  0.5032
   63U      O3' 1517   7.201   7.230   0.725 -0.2208 -0.0955 -0.4754
   64A        P 1518   7.132   7.104   0.786 -0.3937 -0.2942  0.1830
   64A      O1P 1519   7.131   6.994   0.687 -0.5162 -0.3040  0.5979
   64A      O2P 1520   7.005   7.140   0.844  0.1494 -0.5027  0.2002
   64A      O5' 1521   7.227   7.072   0.907 -0.4789  0.4458  0.9982
   64A      C5' 1522   7.352   7.011   0.884  0.3436  0.2408 -0.2324
   64A     H5'1 1523   7.397   7.058   0.796  0.4820  0.6461  0.0538
   64A     H5'2 1524   7.344   6.902   0.877  1.7848 -0.0708  2.0300
   64A      C4' 1525   7.446   7.025   0.999 -0.5618  0.3718 -0.4746
   64A      H4' 1526   7.544   6.995   0.962 -0.8060  0.9738 -1.6555
   64A      O4' 1527   7.469   7.155   1.052 -0.6136  0.4529  0.1100
   64A      C1' 1528   7.478   7.135   1.193  0.3981 -0.2688 -0.2344
   64A      H1' 1529   7.570   7.177   1.232 -0.1625 -0.7907  1.7860
   64A       N9 1530   7.375   7.220   1.264  0.1470 -0.1662  0.0709
   64A       C8 1531   7.251   7.261   1.222  0.5671 -0.0203  0.2229
   64A       H8 1532   7.206   7.223   1.131  0.6034  0.0130  0.1910
   64A       N7 1533   7.185   7.342   1.303  0.2845 -0.5870 -0.0585
   64A       C5 1534   7.275   7.350   1.410 -0.2705 -0.1435 -0.4338
   64A       C6 1535   7.271   7.413   1.536 -0.0370 -0.6212 -0.2963
   64A       N6 1536   7.167   7.482   1.580  0.4170 -0.5102  0.3820
   64A      H61 1537   7.093   7.508   1.517 -0.4033  1.6841  2.1095
   64A      H62 1538   7.163   7.501   1.679 -0.7350  2.2017 -0.0829
   64A       N1 1539   7.373   7.407   1.625  1.2489  0.0221 -0.5410
   64A       C2 1540   7.478   7.330   1.592 -0.1256 -0.2059  0.0130
   64A       H2 1541   7.558   7.334   1.663  0.2388 -0.0823 -0.3987
   64A       N3 1542   7.499   7.265   1.477  1.0074  0.5336 -0.5004
   64A       C4 1543   7.389   7.275   1.389 -0.1605  0.3131  0.3295
   64A      C3' 1544   7.391   6.946   1.110  0.3700  0.2391 -0.4800
   64A      H3' 1545   7.284   6.961   1.126  0.5693 -0.2920  1.7687
   64A      C2' 1546   7.472   6.989   1.231 -0.7345  0.2928  0.8670
   64A     H2'1 1547   7.428   6.972   1.329 -0.2922  1.2865  1.2549
   64A      O2' 1548   7.607   6.937   1.226  0.3394  0.6434 -0.0521
   64A     HO'2 1549   7.594   6.854   1.180  0.2320  1.6062 -1.8397
   64A      O3' 1550   7.402   6.805   1.082  0.1222  0.1798  0.1612
   65C        P 1551   7.314   6.695   1.171 -0.7793  0.3649 -0.3007
   65C      O1P 1552   7.368   6.561   1.122  0.0934  0.5139 -0.3341
   65C      O2P 1553   7.173   6.728   1.160 -0.2533  0.1950  0.5740
   65C      O5' 1554   7.361   6.699   1.328  0.1626  0.1390  0.8290
   65C      C5' 1555   7.470   6.631   1.381 -0.9535 -0.0568  0.3176
   65C     H5'1 1556   7.550   6.650   1.309 -1.3925  1.3944  0.1791
   65C     H5'2 1557   7.458   6.523   1.370 -1.9105  0.0004  0.7041
   65C      C4' 1558   7.527   6.683   1.516 -0.8090  0.1145 -0.2748
   65C      H4' 1559   7.628   6.644   1.534 -1.1838 -1.1024 -0.7208
   65C      O4' 1560   7.541   6.824   1.529  0.1238 -1.3457 -0.1227
   65C      C1' 1561   7.523   6.867   1.671 -0.0450  0.1330  0.8057
   65C      H1' 1562   7.611   6.918   1.711  0.4796 -0.2075  0.1276
   65C       N1 1563   7.398   6.949   1.682 -0.0846  0.9843 -0.6865
   65C       C6 1564   7.303   6.943   1.583  0.5353  0.1551 -0.7196
   65C       H6 1565   7.298   6.874   1.501 -2.0173  1.1717 -1.5221
   65C       C5 1566   7.203   7.027   1.582  0.4157 -1.0340  0.0460
   65C       H5 1567   7.118   7.020   1.515 -0.4246  0.2448  0.9102
   65C       C4 1568   7.192   7.109   1.697  0.1192  0.0558  0.4026
   65C       N4 1569   7.110   7.208   1.703  0.4629 -0.6082 -0.0126
   65C      H41 1570   7.050   7.225   1.624  3.2364  0.9592 -1.9609
   65C      H42 1571   7.113   7.257   1.791 -0.8671 -1.9652  0.8381
   65C       N3 1572   7.277   7.119   1.795 -0.5753 -0.3380 -1.0089
   65C       C2 1573   7.391   7.043   1.780  0.3774 -0.4361  0.0409
   65C       O2 1574   7.475   7.045   1.871  0.2092  0.0014 -0.0067
   65C      C3' 1575   7.462   6.640   1.642  0.0496  0.0553 -0.5313
   65C      H3' 1576   7.358   6.672   1.636  0.4520  1.8004  1.0278
   65C      C2' 1577   7.514   6.739   1.749  0.3488 -0.0487  0.5195
   65C     H2'1 1578   7.443   6.753   1.830  0.3358  0.0231  0.4955
   65C      O2' 1579   7.647   6.717   1.797 -0.3111 -0.2103  0.3432
   65C     HO'2 1580   7.662   6.628   1.830 -1.0860 -0.0347  1.2329
   65C      O3' 1581   7.476   6.494   1.669  0.3391  0.4163  0.4033
   66G        P 1582   7.361   6.413   1.733  0.0374  0.1908  0.0761
   66G      O1P 1583   7.419   6.280   1.753 -0.1548  0.6967  0.3844
   66G      O2P 1584   7.242   6.428   1.653 -0.2621 -0.3376  0.0510
   66G      O5' 1585   7.334   6.476   1.882 -0.1334  0.2611  0.1220
   66G      C5' 1586   7.412   6.437   1.998 -0.1300  0.0208 -0.5423
   66G     H5'1 1587   7.518   6.460   1.992 -0.2518  1.9613  2.6278
   66G     H5'2 1588   7.402   6.330   2.018  0.5591  0.0368 -0.0799
   66G      C4' 1589   7.366   6.516   2.124 -0.0957  0.3089 -0.7784
   66G      H4' 1590   7.421   6.471   2.206 -1.7932  1.4893  1.1144
   66G      O4' 1591   7.393   6.651   2.116  0.5067 -0.0676 -0.2030
   66G      C1' 1592   7.301   6.731   2.199  0.0757 -0.4015  0.2861
   66G      H1' 1593   7.354   6.792   2.272 -2.6578  0.3242  1.7597
   66G       N9 1594   7.209   6.806   2.110  0.2527  0.0087  0.1610
   66G       C8 1595   7.189   6.792   1.975 -0.7922  0.1614  0.3696
   66G       H8 1596   7.221   6.705   1.919 -1.0772 -0.9372  1.8317
   66G       N7 1597   7.129   6.891   1.919  0.4580 -0.2382  0.0792
   66G       C5 1598   7.100   6.980   2.025  0.1903 -0.1000 -0.1958
   66G       C6 1599   7.025   7.102   2.029 -0.2889 -0.0837 -0.6025
   66G       O6 1600   6.963   7.158   1.946  0.3616 -0.0773  0.2221
   66G       N1 1601   7.019   7.160   2.152 -0.6522 -0.4004 -0.6007
   66G       H1 1602   6.957   7.238   2.165  1.4033  1.1139  0.6510
   66G       C2 1603   7.079   7.106   2.263 -0.0661 -0.0969  0.3951
   66G       N2 1604   7.086   7.182   2.368 -0.4305  0.5252 -0.2816
   66G      H21 1605   7.018   7.256   2.379 -2.3144 -0.9742 -1.3555
   66G      H22 1606   7.146   7.151   2.444  2.8729  1.9501 -2.0773
   66G       N3 1607   7.168   7.010   2.259  0.3411  0.2040  0.5695
   66G       C4 1608   7.163   6.934   2.139  0.2861 -0.1540  0.2441
   66G      C3' 1609   7.215   6.506   2.167 -0.5294  0.1672 -0.1978
   66G      H3' 1610   7.152   6.529   2.081 -0.3264 -1.0671 -0.6851
   66G      C2' 1611   7.215   6.626   2.266 -0.1495 -0.8709 -0.3391
   66G     H2'1 1612   7.117   6.672   2.280  0.1809  0.0969 -1.1114
   66G      O2' 1613   7.274   6.601   2.388 -0.1679  0.5634  0.0647
   66G     HO'2 1614   7.264   6.507   2.406  1.0284 -0.4440 -3.5989
   66G      O3' 1615   7.192   6.391   2.246 -0.7346  0.3371 -0.1522
   67G        P 1616   7.040   6.343   2.269  0.2839 -0.0590  0.3095
   67G      O1P 1617   7.054   6.217   2.345 -0.4177 -0.0829 -0.1577
   67G      O2P 1618   6.977   6.332   2.141 -0.0505  0.0408  0.7047
   67G      O5' 1619   6.963   6.456   2.352  0.3930 -0.2263  0.4247
   67G      C5' 1620   6.966   6.450   2.498  0.1235 -0.8247  0.3183
   67G     H5'1 1621   7.066   6.426   2.536  0.0554 -0.8495  0.4849
   67G     H5'2 1622   6.899   6.373   2.537 -0.6175 -0.0542  0.5903
   67G      C4' 1623   6.922   6.583   2.562  0.2697 -0.5167 -0.0715
   67G      H4' 1624   6.964   6.579   2.662  2.6701 -2.6102 -1.0414
   67G      O4' 1625   6.980   6.700   2.492  0.0476  0.1987  0.0964
   67G      C1' 1626   6.890   6.810   2.511 -0.5344  0.5750 -0.1063
   67G      H1' 1627   6.939   6.889   2.568 -0.6850 -0.8959  2.1973
   67G       N9 1628   6.851   6.861   2.373 -0.5686  0.0486  0.4463
   67G       C8 1629   6.873   6.798   2.256 -0.4111  0.4193 -0.2630
   67G       H8 1630   6.940   6.713   2.251  0.2925  1.0211 -3.3090
   67G       N7 1631   6.814   6.846   2.152  0.3638 -0.2811 -0.0253
   67G       C5 1632   6.761   6.964   2.199  0.7081 -0.0667 -0.4071
   67G       C6 1633   6.680   7.064   2.139  0.4913  0.2773 -0.0783
   67G       O6 1634   6.636   7.072   2.023 -0.1944 -0.2721  0.0565
   67G       N1 1635   6.647   7.165   2.226  0.0704 -0.7126  0.2692
   67G       H1 1636   6.570   7.218   2.187  0.5677  1.2591  1.7907
   67G       C2 1637   6.673   7.168   2.358 -0.5841  0.0302  0.1531
   67G       N2 1638   6.609   7.253   2.434  0.0027 -0.2417 -0.6628
   67G      H21 1639   6.554   7.328   2.393 -0.8353 -0.0358  0.7505
   67G      H22 1640   6.626   7.244   2.533  0.5576 -1.2283 -0.8325
   67G       N3 1641   6.749   7.077   2.421 -0.0158  0.4925 -0.1180
   67G       C4 1642   6.787   6.976   2.334  0.6525 -0.1340  0.1114
   67G      C3' 1643   6.775   6.611   2.566  0.1851 -0.3756  0.4528
   67G      H3' 1644   6.726   6.592   2.470  0.9066 -0.9080  0.1782
   67G      C2' 1645   6.769   6.762   2.593  1.1539  0.2079  0.2921
   67G     H2'1 1646   6.679   6.815   2.561 -0.7220 -1.8598  1.8618
   67G      O2' 1647   6.801   6.786   2.728  0.3953  0.1159  0.3139
   67G     HO'2 1648   6.785   6.711   2.786  0.9787 -0.3089 -0.0666
   67G      O3' 1649   6.719   6.535   2.670  0.0409  0.2149 -0.3178
   68A        P 1650   6.596   6.445   2.638  0.3930  0.2564 -0.3328
   68A      O1P 1651   6.578   6.355   2.747 -0.0179  0.3022  0.3934
   68A      O2P 1652   6.620   6.379   2.510  0.2455  0.1607  0.6210
   68A      O5' 1653   6.478   6.549   2.627  0.0098  0.4214 -0.5531
   68A      C5' 1654   6.443   6.613   2.745  0.4228 -0.0761 -0.0091
   68A     H5'1 1655   6.531   6.659   2.791 -1.4114 -0.0389  3.8312
   68A     H5'2 1656   6.390   6.546   2.813  0.0047  0.9015  0.6547
   68A      C4' 1657   6.356   6.734   2.717  0.5567 -0.3406 -0.3963
   68A      H4' 1658   6.340   6.769   2.818  0.8341  0.1921 -0.5348
   68A      O4' 1659   6.430   6.832   2.641  0.3805  0.1971 -0.0251
   68A      C1' 1660   6.338   6.910   2.568 -0.0754 -0.3843  0.2667
   68A      H1' 1661   6.339   7.014   2.600 -0.2210 -0.3272  0.0844
   68A       N9 1662   6.372   6.907   2.416 -0.6309  0.5729 -0.1938
   68A       C8 1663   6.471   6.828   2.350  0.0213  0.2282  0.1306
   68A       H8 1664   6.534   6.760   2.405 -2.5665 -1.4247  1.2367
   68A       N7 1665   6.463   6.843   2.222 -0.7843  0.5811 -0.4868
   68A       C5 1666   6.358   6.931   2.198  0.7328  0.3838  0.2169
   68A       C6 1667   6.291   6.990   2.083 -0.3934  1.0321 -0.1470
   68A       N6 1668   6.305   6.963   1.955  0.4354 -0.6251 -0.0222
   68A      H61 1669   6.388   6.918   1.919  0.3607  0.2679 -1.3989
   68A      H62 1670   6.247   7.013   1.890 -0.8330 -2.9548 -0.7875
   68A       N1 1671   6.196   7.078   2.108  0.3856 -0.3495  0.1886
   68A       C2 1672   6.159   7.110   2.234  0.1968  0.1288 -0.7270
   68A       H2 1673   6.069   7.170   2.237  0.0511 -0.0744 -1.0425
   68A       N3 1674   6.214   7.067   2.350  0.0428 -0.2325  0.2727
   68A       C4 1675   6.310   6.978   2.321 -0.0520  0.6341  0.9027
   68A      C3' 1676   6.225   6.711   2.650  0.5162  0.2233  0.2075
   68A      H3' 1677   6.231   6.648   2.562  0.0032 -1.0669  1.0741
   68A      C2' 1678   6.200   6.857   2.604  0.2246 -0.2128 -0.2066
   68A     H2'1 1679   6.131   6.859   2.519 -0.0375 -0.3719  0.0012
   68A      O2' 1680   6.152   6.938   2.717  0.1112  0.6820 -0.4127
   68A     HO'2 1681   6.066   6.972   2.690 -0.2860 -1.6180 -2.4305
   68A      O3' 1682   6.124   6.662   2.734  0.3730 -0.0423 -0.1217
   69A        P 1683   5.992   6.592   2.679  0.0182  0.2795 -0.1569
   69A      O1P 1684   5.921   6.526   2.785 -0.1740  0.6088  0.1995
   69A      O2P 1685   6.034   6.512   2.565 -0.0338  0.0006  0.2185
   69A      O5' 1686   5.907   6.715   2.637  0.3423 -0.0633  0.0506
   69A      C5' 1687   5.862   6.809   2.738  0.3902 -0.3001  0.1204
   69A     H5'1 1688   5.949   6.842   2.795 -0.5942  4.3675 -0.7256
   69A     H5'2 1689   5.796   6.763   2.812  0.8682 -1.3808 -0.1060
   69A      C4' 1690   5.795   6.932   2.675  0.4126  0.4515 -0.5022
   69A      H4' 1691   5.785   6.998   2.761  1.1579  0.0369 -0.0817
   69A      O4' 1692   5.883   6.987   2.575  0.5897  0.3589 -0.1739
   69A      C1' 1693   5.792   7.017   2.462 -0.8831 -0.3624 -0.8063
   69A      H1' 1694   5.800   7.121   2.431  0.1477  0.1278  0.9268
   69A       N9 1695   5.837   6.940   2.351 -0.5692  0.3403  1.0306
   69A       C8 1696   5.916   6.834   2.334  0.1135  0.1387 -0.7286
   69A       H8 1697   5.966   6.793   2.420  0.1323  1.2876 -0.1816
   69A       N7 1698   5.955   6.812   2.218 -0.4874 -0.4552  0.7832
   69A       C5 1699   5.880   6.903   2.139 -0.5911 -0.6325 -0.7220
   69A       C6 1700   5.880   6.949   2.003 -0.7189 -0.3409 -0.5520
   69A       N6 1701   5.963   6.910   1.911 -0.3509 -0.0697 -0.1174
   69A      H61 1702   6.041   6.848   1.929  1.2873  1.6223 -1.0519
   69A      H62 1703   5.970   6.959   1.823  0.3285 -0.0862 -0.0794
   69A       N1 1704   5.794   7.039   1.960  0.0282  0.1726 -0.6959
   69A       C2 1705   5.723   7.103   2.054 -0.6441  0.3976 -0.1155
   69A       H2 1706   5.667   7.190   2.024  1.7438  1.7206 -0.9916
   69A       N3 1707   5.718   7.080   2.185 -0.5694  0.4322  0.2346
   69A       C4 1708   5.804   6.981   2.224  0.8831 -0.1381  0.0475
   69A      C3' 1709   5.655   6.900   2.616  0.3825  0.3135  0.3725
   69A      H3' 1710   5.649   6.802   2.568 -1.1209  0.0308  1.0640
   69A      C2' 1711   5.646   7.006   2.511 -0.2452  0.2846 -0.0033
   69A     H2'1 1712   5.578   6.980   2.430  0.7790  2.9259 -1.8222
   69A      O2' 1713   5.612   7.132   2.561 -0.4242  0.2393  0.1646
   69A     HO'2 1714   5.578   7.193   2.495 -0.4668  0.1646  0.1184
   69A      O3' 1715   5.559   6.906   2.718 -0.2744 -0.0871  0.4032
   70U        P 1716   5.430   6.808   2.726  0.4290  0.0753 -0.0881
   70U      O1P 1717   5.340   6.845   2.839 -0.1629 -0.2712  0.5731
   70U      O2P 1718   5.480   6.670   2.713 -0.2591  0.4305  0.1265
   70U      O5' 1719   5.351   6.846   2.589 -0.0271 -0.0065 -0.6956
   70U      C5' 1720   5.269   6.957   2.585  0.7520 -0.8573  0.6585
   70U     H5'1 1721   5.324   7.046   2.615 -1.4983  1.6533 -2.0623
   70U     H5'2 1722   5.181   6.943   2.647  0.6975 -1.6247  0.4287
   70U      C4' 1723   5.227   6.992   2.442 -0.2925  0.1904 -0.1904
   70U      H4' 1724   5.152   7.071   2.449  1.9520  2.3460  1.6298
   70U      O4' 1725   5.336   7.042   2.366 -0.2448 -0.4952  0.1664
   70U      C1' 1726   5.318   6.998   2.232 -0.3416 -0.2456  0.1128
   70U      H1' 1727   5.323   7.083   2.163 -1.3316  0.5203  0.9560
   70U       N1 1728   5.424   6.902   2.178 -0.1606  0.1533  0.3753
   70U       C6 1729   5.494   6.815   2.259 -0.5310 -0.1754  0.0493
   70U       H6 1730   5.479   6.800   2.365  2.9001 -2.8270  0.3190
   70U       C5 1731   5.578   6.715   2.206 -0.1852  0.3307 -0.0909
   70U       H5 1732   5.614   6.637   2.271 -0.1481  1.0601  0.7866
   70U       C4 1733   5.602   6.715   2.066 -0.4562  0.0832 -0.2221
   70U       O4 1734   5.678   6.638   2.013  0.1796 -0.2445 -0.4071
   70U       N3 1735   5.532   6.808   1.994 -0.0865 -0.1135  0.3450
   70U       H3 1736   5.525   6.789   1.895  1.2308  1.8330 -0.1867
   70U       C2 1737   5.447   6.901   2.037  0.0742 -0.0199 -0.2131
   70U       O2 1738   5.384   6.963   1.951  0.0044  0.5408  0.0022
   70U      C3' 1739   5.158   6.882   2.362  0.3680  0.4033  1.0186
   70U      H3' 1740   5.219   6.791   2.372  0.2414  0.1218 -0.5051
   70U      C2' 1741   5.178   6.930   2.218  0.5503 -0.0434  0.0209
   70U     H2'1 1742   5.189   6.847   2.149  2.0276  0.3849 -0.3082
   70U      O2' 1743   5.083   7.027   2.180  0.6521  0.0357 -0.4625
   70U     HO'2 1744   4.996   6.999   2.208  0.4901  2.1963  1.4904
   70U      O3' 1745   5.020   6.863   2.382 -0.1243  0.6188  0.2104
   71A        P 1746   4.936   6.733   2.323 -0.3804  0.3467 -0.6876
   71A      O1P 1747   4.797   6.741   2.380  0.0681 -0.4152  0.7286
   71A      O2P 1748   5.021   6.610   2.342 -0.4871  0.0916 -0.0704
   71A      O5' 1749   4.917   6.751   2.164  0.1574 -0.2557  0.3483
   71A      C5' 1750   4.816   6.830   2.108  0.6310  0.3595 -0.6559
   71A     H5'1 1751   4.817   6.936   2.135 -1.0477 -0.2490  2.1559
   71A     H5'2 1752   4.719   6.791   2.139  0.4174 -1.2451 -3.0567
   71A      C4' 1753   4.817   6.808   1.955  0.4623 -1.7175  0.1723
   71A      H4' 1754   4.732   6.865   1.917  3.4643  3.3375  0.0463
   71A      O4' 1755   4.939   6.862   1.902 -0.2194 -0.2390 -0.3195
   71A      C1' 1756   4.989   6.778   1.802 -0.4580 -0.3596  0.7105
   71A      H1' 1757   5.012   6.836   1.712 -0.3432 -0.4116  0.7054
   71A       N9 1758   5.108   6.702   1.831 -0.5747  0.0919  0.6451
   71A       C8 1759   5.166   6.679   1.951  0.3424  0.0175 -0.3814
   71A       H8 1760   5.115   6.708   2.042  2.1258 -0.1496  0.7291
   71A       N7 1761   5.276   6.619   1.944 -0.1166  0.2510 -0.4462
   71A       C5 1762   5.299   6.601   1.809 -0.3157 -0.4383 -0.1670
   71A       C6 1763   5.399   6.540   1.732 -0.2180  0.0198  0.1942
   71A       N6 1764   5.499   6.476   1.784 -0.3244 -0.1325  0.2598
   71A      H61 1765   5.508   6.468   1.885 -1.5137 -0.0904  0.3801
   71A      H62 1766   5.569   6.444   1.718 -1.0688  0.0958 -0.6612
   71A       N1 1767   5.393   6.544   1.600 -0.1323 -0.5491 -0.0207
   71A       C2 1768   5.289   6.606   1.544  0.0739  0.1530  0.0373
   71A       H2 1769   5.291   6.608   1.436  0.2685 -0.3127  0.0269
   71A       N3 1770   5.182   6.658   1.600  0.3308  0.2433  0.4401
   71A       C4 1771   5.197   6.653   1.737  0.3744  0.1116  0.0948
   71A      C3' 1772   4.813   6.659   1.915 -0.2118  0.0475 -0.0110
   71A      H3' 1773   4.872   6.601   1.986 -2.5128 -1.0020  1.1396
   71A      C2' 1774   4.883   6.672   1.778  0.4173 -0.3795  0.5086
   71A     H2'1 1775   4.926   6.577   1.750  1.9452  0.4039  0.1136
   71A      O2' 1776   4.799   6.744   1.681  0.5577 -0.3851  0.0484
   71A     HO'2 1777   4.709   6.733   1.713  0.9581  0.7246  1.6458
   71A      O3' 1778   4.681   6.602   1.911 -0.5134 -0.3201  0.1248
   72G        P 1779   4.656   6.449   1.924 -0.9262 -0.4284  0.4018
   72G      O1P 1780   4.508   6.437   1.906 -0.5273  0.1030 -0.2475
   72G      O2P 1781   4.724   6.401   2.041 -0.4064 -0.1012 -0.4523
   72G      O5' 1782   4.733   6.395   1.793  0.7002 -0.5161  0.2067
   72G      C5' 1783   4.671   6.406   1.669  0.3443 -0.1123  0.2368
   72G     H5'1 1784   4.652   6.512   1.656  1.7267  0.1934  0.5722
   72G     H5'2 1785   4.577   6.351   1.677  1.4634 -2.1652  0.0832
   72G      C4' 1786   4.758   6.370   1.545 -0.5089  0.4159  0.1741
   72G      H4' 1787   4.705   6.395   1.453  1.5450  2.3564 -0.5730
   72G      O4' 1788   4.887   6.425   1.550 -0.0918 -0.3753 -0.4681
   72G      C1' 1789   4.983   6.328   1.499  0.3792 -0.1616  0.3373
   72G      H1' 1790   5.039   6.375   1.417  0.8829 -0.8990  0.2443
   72G       N9 1791   5.078   6.288   1.606  0.0718 -0.6864  0.2617
   72G       C8 1792   5.063   6.311   1.741  0.0140  0.7475  0.1674
   72G       H8 1793   4.977   6.365   1.776 -1.8723 -1.9679  0.0061
   72G       N7 1794   5.166   6.279   1.816 -0.3682 -0.0298  0.0321
   72G       C5 1795   5.257   6.230   1.719  0.5206 -0.0554 -0.1521
   72G       C6 1796   5.398   6.191   1.730 -0.3030 -0.2553 -0.3708
   72G       O6 1797   5.465   6.179   1.830  0.2657 -0.5289 -0.1610
   72G       N1 1798   5.463   6.165   1.609  0.3330 -0.1882  0.2295
   72G       H1 1799   5.562   6.145   1.607  0.6650  1.1688  1.4598
   72G       C2 1800   5.397   6.174   1.493 -0.1864 -1.0437  0.5276
   72G       N2 1801   5.465   6.122   1.391  0.2012  0.3427  0.2998
   72G      H21 1802   5.561   6.093   1.404 -0.4694 -1.4397  1.6011
   72G      H22 1803   5.420   6.125   1.300 -0.2122  0.9982  0.5141
   72G       N3 1804   5.270   6.200   1.477 -0.1782 -0.1538  0.1941
   72G       C4 1805   5.204   6.231   1.592  0.1541 -0.3436 -0.0536
   72G      C3' 1806   4.787   6.221   1.549 -0.0700  0.0111  0.2330
   72G      H3' 1807   4.810   6.191   1.651 -1.1540 -1.1272  0.1694
   72G      C2' 1808   4.906   6.213   1.449 -1.0991 -0.4963 -0.0052
   72G     H2'1 1809   4.951   6.117   1.475  0.3914  0.4149  0.8385
   72G      O2' 1810   4.864   6.221   1.309  0.4485 -0.0960  0.2130
   72G     HO'2 1811   4.798   6.155   1.292  2.5840 -2.0886 -0.9243
   72G      O3' 1812   4.673   6.139   1.505  0.1572 -0.0119 -0.3305
   73A        P 1813   4.658   5.989   1.557 -0.2205  0.1621  0.2824
   73A      O1P 1814   4.542   5.940   1.481 -0.7250  0.2511 -0.0572
   73A      O2P 1815   4.651   5.983   1.704  0.3516 -0.7734  0.4092
   73A      O5' 1816   4.790   5.913   1.507 -0.3410 -0.5061 -0.0152
   73A      C5' 1817   4.808   5.879   1.367 -0.3771  0.1808  0.7696
   73A     H5'1 1818   4.802   5.971   1.308  2.1392  0.4605  0.8432
   73A     H5'2 1819   4.725   5.811   1.346  0.7717 -1.6504  1.9190
   73A      C4' 1820   4.939   5.807   1.340 -0.6988  0.8073  0.0171
   73A      H4' 1821   4.935   5.777   1.236 -0.9317  1.0450 -0.0433
   73A      O4' 1822   5.054   5.894   1.352 -0.4146  0.2539 -0.5724
   73A      C1' 1823   5.168   5.806   1.387 -0.2341 -0.1080  1.1122
   73A      H1' 1824   5.241   5.804   1.305 -1.3118 -0.4390  0.1390
   73A       N9 1825   5.229   5.831   1.516  0.8474  0.6475 -0.4387
   73A       C8 1826   5.175   5.896   1.627 -0.2163 -0.6342  0.7269
   73A       H8 1827   5.078   5.942   1.630  1.5381  3.5037  0.6413
   73A       N7 1828   5.259   5.911   1.721  0.1974  0.5093 -0.3418
   73A       C5 1829   5.375   5.850   1.681 -0.2096  0.6943 -0.0955
   73A       C6 1830   5.498   5.818   1.737  0.2115  0.1072  0.8572
   73A       N6 1831   5.524   5.833   1.864 -0.2196 -0.2985 -0.0545
   73A      H61 1832   5.464   5.889   1.923  1.0691  1.0764  0.0046
   73A      H62 1833   5.618   5.808   1.892 -0.3279 -1.7582 -0.8761
   73A       N1 1834   5.597   5.758   1.671  0.0045 -0.3843  0.1029
   73A       C2 1835   5.578   5.734   1.539  0.0222 -0.9417 -0.0656
   73A       H2 1836   5.669   5.713   1.485  1.3021 -0.2533  1.7372
   73A       N3 1837   5.458   5.746   1.472  0.3639 -0.2316  0.1824
   73A       C4 1838   5.361   5.802   1.550  0.3246 -0.4044 -1.1041
   73A      C3' 1839   4.965   5.685   1.424 -0.1558 -1.1080  0.8074
   73A      H3' 1840   4.947   5.720   1.526 -0.1931 -0.5735  0.6210
   73A      C2' 1841   5.112   5.663   1.406  0.2775  0.5106 -0.5015
   73A     H2'1 1842   5.156   5.613   1.493 -2.2575  0.0996  0.6178
   73A      O2' 1843   5.139   5.594   1.291 -0.1798  0.3580  0.8790
   73A     HO'2 1844   5.228   5.561   1.306  0.1319  1.3692  1.2991
   73A      O3' 1845   4.878   5.573   1.392 -0.4469 -1.3151  0.5828
   74U        P 1846   4.869   5.449   1.487  0.0630  0.2711 -0.2144
   74U      O1P 1847   4.768   5.350   1.445  0.5798  0.1695 -0.5711
   74U      O2P 1848   4.860   5.501   1.626  0.0105 -0.1814  0.1376
   74U      O5' 1849   4.992   5.357   1.480  0.2145  0.6889  0.0100
   74U      C5' 1850   5.021   5.279   1.364 -0.2413 -0.2670  0.1990
   74U     H5'1 1851   4.989   5.330   1.273  0.8359  1.1742  0.5806
   74U     H5'2 1852   4.958   5.191   1.365 -0.4812 -0.1001 -0.1219
   74U      C4' 1853   5.169   5.249   1.375  0.2933  0.1895 -0.1684
   74U      H4' 1854   5.207   5.225   1.276  0.4650  1.8977 -0.5530
   74U      O4' 1855   5.252   5.357   1.414 -0.2969 -0.0532  0.1936
   74U      C1' 1856   5.365   5.309   1.490  0.1838 -0.4905 -0.1165
   74U      H1' 1857   5.458   5.321   1.434 -1.1274  1.4629 -2.0866
   74U       N1 1858   5.372   5.370   1.623 -0.6700  0.5593  0.8811
   74U       C6 1859   5.268   5.435   1.680  0.0023  0.3901 -0.4828
   74U       H6 1860   5.177   5.438   1.622 -2.3671 -1.7768  2.7764
   74U       C5 1861   5.277   5.507   1.796 -0.1460 -0.1446  0.6234
   74U       H5 1862   5.195   5.565   1.833 -1.3649 -1.7679  0.5836
   74U       C4 1863   5.402   5.504   1.872  0.4847  0.3813  0.3863
   74U       O4 1864   5.426   5.559   1.982 -0.2011  0.3578 -0.6409
   74U       N3 1865   5.498   5.427   1.809 -0.0796 -0.3340  0.2842
   74U       H3 1866   5.583   5.412   1.861  0.0457  1.3886  0.6336
   74U       C2 1867   5.491   5.349   1.694  0.2116  0.1866  0.1379
   74U       O2 1868   5.594   5.285   1.671  0.0581 -0.2981  0.7338
   74U      C3' 1869   5.189   5.148   1.488 -0.6701  0.4822 -0.1391
   74U      H3' 1870   5.144   5.195   1.576 -2.0318 -0.9813  0.0001
   74U      C2' 1871   5.339   5.160   1.493 -0.9938  1.1031  0.4782
   74U     H2'1 1872   5.379   5.119   1.586  0.0619  0.1755 -0.3615
   74U      O2' 1873   5.403   5.091   1.384 -0.1921  0.1804  0.0881
   74U     HO'2 1874   5.371   5.002   1.401  1.8702 -0.2695  2.1175
   74U      O3' 1875   5.140   5.015   1.457  0.1940 -0.0911 -0.2076
   75A        P 1876   5.091   4.929   1.571  0.0685  0.1816 -0.1836
   75A      O1P 1877   5.035   4.814   1.508  0.3186 -0.5433  0.3929
   75A      O2P 1878   5.008   5.014   1.655  0.0964  0.0755  0.1421
   75A      O5' 1879   5.226   4.884   1.651  0.0552  0.0876  0.2790
   75A      C5' 1880   5.320   4.792   1.613 -0.1265 -0.0982  0.6435
   75A     H5'1 1881   5.323   4.803   1.505 -0.1820  0.5519  0.7003
   75A     H5'2 1882   5.293   4.689   1.636  1.4644 -0.8318 -0.5620
   75A      C4' 1883   5.460   4.811   1.671 -0.0798 -0.4328 -0.0273
   75A      H4' 1884   5.536   4.753   1.620 -2.0728 -2.7496 -0.5731
   75A      O4' 1885   5.499   4.949   1.685 -0.6195 -0.1780  0.0769
   75A      C1' 1886   5.578   4.971   1.798  0.3071 -0.3260 -1.0079
   75A      H1' 1887   5.672   5.024   1.786  1.2629 -0.7444  3.0238
   75A       N9 1888   5.505   5.058   1.898 -0.3343  0.5223 -0.0375
   75A       C8 1889   5.378   5.108   1.886 -0.0894 -0.1440 -0.3500
   75A       H8 1890   5.313   5.075   1.806  0.7765 -0.9725 -0.7357
   75A       N7 1891   5.342   5.183   1.986 -0.0648 -0.3751 -0.1675
   75A       C5 1892   5.465   5.194   2.058 -0.0858  0.2240  0.6272
   75A       C6 1893   5.508   5.271   2.172 -0.1788  0.3409  0.2558
   75A       N6 1894   5.441   5.352   2.247 -0.1929  0.1334  0.0146
   75A      H61 1895   5.355   5.387   2.208  0.4749 -0.4551 -2.0908
   75A      H62 1896   5.490   5.408   2.315  0.4853  0.3728 -0.6603
   75A       N1 1897   5.627   5.260   2.223  0.3664 -0.0986 -0.3246
   75A       C2 1898   5.704   5.171   2.162  0.0614  0.4685  0.1036
   75A       H2 1899   5.793   5.158   2.223 -0.6609  2.7934  1.8153
   75A       N3 1900   5.688   5.099   2.055 -0.0461 -0.0035  0.2810
   75A       C4 1901   5.561   5.119   2.007  0.0719  0.6319 -1.1345
   75A      C3' 1902   5.477   4.763   1.815  0.4917 -0.6735  0.0422
   75A      H3' 1903   5.390   4.798   1.870  0.3310 -0.4637 -0.3430
   75A      C2' 1904   5.609   4.829   1.850  0.4009  0.1421 -0.9321
   75A     H2'1 1905   5.629   4.817   1.957 -1.1181 -1.8238 -0.8031
   75A      O2' 1906   5.725   4.777   1.778 -0.0365  0.7821  0.3355
   75A     HO'2 1907   5.727   4.683   1.796  0.5045  1.0658  1.8960
   75A      O3' 1908   5.483   4.621   1.822  0.2745  0.4746  0.1724
   76A        P 1909   5.429   4.536   1.953 -0.1057 -0.2788 -0.3866
   76A      O1P 1910   5.448   4.394   1.933 -0.1522 -0.0888 -0.1007
   76A      O2P 1911   5.303   4.596   1.992 -0.1358  0.1304 -0.0187
   76A      O5' 1912   5.534   4.572   2.065  0.0512  0.4128  0.2679
   76A      C5' 1913   5.668   4.526   2.054 -0.9069 -0.2628  0.1161
   76A     H5'1 1914   5.723   4.565   1.968 -0.7011 -2.5876 -0.8835
   76A     H5'2 1915   5.676   4.418   2.062  0.5827 -0.2299 -0.6487
   76A      C4' 1916   5.741   4.576   2.173 -0.1134 -0.8561  0.3634
   76A      H4' 1917   5.847   4.553   2.165 -0.6942 -3.9815  0.4015
   76A      O4' 1918   5.742   4.716   2.173  0.4455 -0.3170 -0.4505
   76A      C1' 1919   5.750   4.761   2.309 -0.2356 -0.5797  0.1471
   76A      H1' 1920   5.838   4.824   2.319 -2.0518  2.3746 -1.0489
   76A       N9 1921   5.638   4.849   2.353  0.4243  0.0748 -0.1837
   76A       C8 1922   5.521   4.879   2.291 -0.7828 -0.3154 -0.0007
   76A       H8 1923   5.496   4.817   2.205 -0.8599 -2.3242  1.3918
   76A       N7 1924   5.446   4.970   2.348 -0.4269  0.0762 -0.7669
   76A       C5 1925   5.528   5.004   2.464 -0.4657  0.8465 -0.6588
   76A       C6 1926   5.516   5.083   2.577  0.3231 -0.2813  0.2667
   76A       N6 1927   5.411   5.163   2.595 -0.2078 -0.0102  0.1092
   76A      H61 1928   5.331   5.150   2.534  0.0767 -1.3701 -0.0079
   76A      H62 1929   5.398   5.204   2.686  2.0263 -0.9732  0.9440
   76A       N1 1930   5.611   5.100   2.666  0.1956 -0.3313  0.3055
   76A       C2 1931   5.723   5.036   2.655 -0.0609 -0.0844  0.5911
   76A       H2 1932   5.792   5.042   2.738  1.1236  2.3603 -0.4517
   76A       N3 1933   5.745   4.949   2.553  0.3263 -0.0879  0.0558
   76A       C4 1934   5.645   4.937   2.462  0.3996  0.1073  0.0928
   76A      C3' 1935   5.696   4.530   2.315  0.0526 -0.1229  0.0383
   76A      H3' 1936   5.591   4.555   2.332  0.0122 -0.4971  0.3544
   76A      C2' 1937   5.765   4.637   2.401 -0.4256  0.4347  0.1151
   76A     H2'1 1938   5.709   4.654   2.493 -0.4205 -0.4662  0.2963
   76A      O2' 1939   5.904   4.610   2.437 -0.0633  0.2504 -0.3176
   76A     HO'2 1940   5.913   4.672   2.510  3.1408 -0.0554 -0.2934
   76A      O3' 1941   5.719   4.400   2.351  0.5600  0.1783 -0.8398
   77U        P 1942   5.607   4.317   2.444  0.1861  0.1916  0.0816
   77U      O1P 1943   5.657   4.191   2.492 -0.1000  0.5754  0.4257
   77U      O2P 1944   5.476   4.325   2.383 -0.3746  0.2150 -0.0008
   77U      O5' 1945   5.615   4.412   2.571 -0.3691 -0.1584  0.5224
   77U      C5' 1946   5.724   4.402   2.672 -0.4058  0.8807  0.2263
   77U     H5'1 1947   5.819   4.410   2.619 -0.9829  0.0622 -0.9839
   77U     H5'2 1948   5.729   4.300   2.712  1.6094  0.9384  0.2115
   77U      C4' 1949   5.708   4.506   2.793 -0.3053  0.1389 -0.1898
   77U      H4' 1950   5.798   4.491   2.854 -0.5501 -0.9094 -0.0679
   77U      O4' 1951   5.696   4.649   2.762  0.0530  0.1278 -0.4602
   77U      C1' 1952   5.623   4.715   2.861  0.1595  0.2475 -0.2488
   77U      H1' 1953   5.674   4.795   2.916 -1.4020  0.4990  0.9202
   77U       N1 1954   5.506   4.785   2.796  0.1264  0.3774 -0.3905
   77U       C6 1955   5.443   4.730   2.689 -0.1461 -0.3224  0.0533
   77U       H6 1956   5.497   4.659   2.629 -0.9757  0.2714 -1.4414
   77U       C5 1957   5.324   4.780   2.651 -0.4143 -0.4446  1.9670
   77U       H5 1958   5.287   4.751   2.554  1.4345  1.3923  0.6337
   77U       C4 1959   5.252   4.874   2.731  0.3433  1.1094  0.2158
   77U       O4 1960   5.137   4.914   2.712  0.0269 -0.5042 -0.0522
   77U       N3 1961   5.329   4.928   2.830 -0.1781 -0.6732 -0.2949
   77U       H3 1962   5.289   5.006   2.881  2.7850  1.3922 -0.8228
   77U       C2 1963   5.453   4.893   2.865  0.4562  0.3612 -0.7142
   77U       O2 1964   5.499   4.950   2.963  0.5613 -0.1269  0.3050
   77U      C3' 1965   5.593   4.482   2.886  0.3854  0.6099 -0.1930
   77U      H3' 1966   5.503   4.469   2.828 -0.8007 -1.0148  1.8567
   77U      C2' 1967   5.599   4.613   2.968 -0.1947 -0.3211  0.6561
   77U     H2'1 1968   5.506   4.633   3.020 -0.3461 -0.6198  0.5031
   77U      O2' 1969   5.707   4.619   3.058  0.0217 -0.1871 -0.7083
   77U     HO'2 1970   5.673   4.605   3.146  0.4063  0.9255 -0.3656
   77U      O3' 1971   5.610   4.374   2.971 -0.0916 -0.2075 -0.1601
   78U        P 1972   5.486   4.316   3.048  0.0337  0.1398  0.0610
   78U      O1P 1973   5.518   4.181   3.095  0.3119  0.0964 -0.3523
   78U      O2P 1974   5.362   4.327   2.962 -0.3434 -0.1955  0.2807
   78U      O5' 1975   5.479   4.404   3.185 -0.5269 -0.5270 -0.2562
   78U      C5' 1976   5.577   4.399   3.281  0.2489 -1.0963 -0.0723
   78U     H5'1 1977   5.671   4.420   3.229 -0.1429  0.1441 -0.3318
   78U     H5'2 1978   5.590   4.306   3.336 -0.3225  0.0902  2.2072
   78U      C4' 1979   5.552   4.513   3.379  0.3610 -0.4117 -0.0484
   78U      H4' 1980   5.633   4.510   3.451  1.5996 -0.7064 -1.4163
   78U      O4' 1981   5.544   4.636   3.308  0.2798 -0.0261 -0.1174
   78U      C1' 1982   5.448   4.731   3.372 -0.2054 -0.3190 -0.1116
   78U      H1' 1983   5.490   4.824   3.410 -0.0974 -0.4814  0.1675
   78U       N1 1984   5.327   4.752   3.287 -0.1831  0.2580 -0.0144
   78U       C6 1985   5.296   4.671   3.180 -0.5337 -0.4909 -0.5255
   78U       H6 1986   5.368   4.595   3.153 -0.4871 -1.4496  2.0244
   78U       C5 1987   5.193   4.700   3.099 -0.5392 -0.3677  0.4074
   78U       H5 1988   5.171   4.640   3.012  0.2680  1.3462 -1.0294
   78U       C4 1989   5.116   4.820   3.120  0.5280 -0.4658  1.4254
   78U       O4 1990   5.030   4.861   3.050  0.0977  0.3702  0.5995
   78U       N3 1991   5.151   4.895   3.225 -0.4228  0.5361 -0.2416
   78U       H3 1992   5.125   4.990   3.244 -0.0890  0.3935  0.9615
   78U       C2 1993   5.251   4.870   3.309  0.2447 -0.5212  0.1726
   78U       O2 1994   5.275   4.949   3.403  0.4701 -0.1684 -0.6612
   78U      C3' 1995   5.423   4.497   3.463 -0.5954  0.0561  0.3870
   78U      H3' 1996   5.347   4.455   3.397  0.3603  1.5117 -1.7839
   78U      C2' 1997   5.409   4.644   3.493  0.4464  0.1778  0.3103
   78U     H2'1 1998   5.300   4.651   3.502  0.4255 -0.9870  1.3511
   78U      O2' 1999   5.475   4.688   3.610 -0.0730 -0.4158 -0.4149
   78U     HO'2 2000   5.428   4.762   3.649  1.1433 -0.4364  1.2371
   78U      O3' 2001   5.447   4.434   3.587 -0.0082  0.0818 -0.0683
   79A        P 2002   5.327   4.357   3.659 -0.0674  0.5825  0.2427
   79A      O1P 2003   5.382   4.298   3.777  0.6318 -0.2716 -0.1955
   79A      O2P 2004   5.261   4.264   3.559 -0.2832 -0.7463 -0.4452
   79A      O5' 2005   5.223   4.468   3.702 -0.0102 -0.2155  0.3902
   79A      C5' 2006   5.252   4.550   3.814  0.5515 -0.2961  0.3515
   79A     H5'1 2007   5.350   4.596   3.804 -0.6088  1.9414 -2.1035
   79A     H5'2 2008   5.249   4.503   3.912 -1.4717  2.0566  1.5360
   79A      C4' 2009   5.138   4.662   3.814 -0.3551 -0.2616  0.1379
   79A      H4' 2010   5.147   4.726   3.902  0.7500  0.3138 -0.3814
   79A      O4' 2011   5.140   4.724   3.690 -0.2405 -0.2966  0.1918
   79A      C1' 2012   5.017   4.794   3.678 -0.8428  0.5167 -0.4067
   79A      H1' 2013   5.023   4.897   3.715  1.1445  0.0661  0.6927
   79A       N9 2014   4.967   4.778   3.536 -0.3897 -0.1498  0.3913
   79A       C8 2015   4.985   4.671   3.451  0.2594  0.0154 -0.0329
   79A       H8 2016   5.049   4.590   3.482 -1.5222 -0.7872  1.8366
   79A       N7 2017   4.905   4.662   3.351  0.7604 -0.0229 -0.3545
   79A       C5 2018   4.821   4.776   3.373 -0.3207  0.2753 -0.0236
   79A       C6 2019   4.705   4.832   3.314  0.4619 -0.1943 -0.9142
   79A       N6 2020   4.662   4.801   3.193 -0.7647 -0.5217 -0.5323
   79A      H61 2021   4.713   4.735   3.135 -0.6891  1.2781 -2.6593
   79A      H62 2022   4.570   4.836   3.169 -0.5346  0.3446 -0.1688
   79A       N1 2023   4.635   4.932   3.365 -0.7424 -0.1166 -0.2758
   79A       C2 2024   4.681   4.973   3.482 -0.2729  0.0419  0.5337
   79A       H2 2025   4.618   5.045   3.532 -1.0719 -1.1554  1.3010
   79A       N3 2026   4.790   4.932   3.549 -1.0648  0.3277  0.1875
   79A       C4 2027   4.859   4.836   3.486  0.3803 -0.5647  0.7444
   79A      C3' 2028   4.998   4.604   3.813  0.5972  0.5845  0.1461
   79A      H3' 2029   4.991   4.512   3.754  1.7127  0.3757  0.3062
   79A      C2' 2030   4.918   4.728   3.774  0.0039 -0.3685 -0.1207
   79A     H2'1 2031   4.826   4.707   3.719 -0.2348 -0.1123  0.1714
   79A      O2' 2032   4.898   4.822   3.875  0.2322  0.2541  0.1137
   79A     HO'2 2033   4.825   4.776   3.918 -0.4267  0.3901 -0.8291
   79A      O3' 2034   4.969   4.565   3.950 -0.0521 -0.6217  0.7647
   80A        P 2035   4.826   4.501   3.996  0.2595 -0.2088  0.1914
   80A      O1P 2036   4.835   4.463   4.134  0.5636 -0.1692  0.7008
   80A      O2P 2037   4.785   4.410   3.893 -0.4298  0.0287 -0.3445
   80A      O5' 2038   4.722   4.622   3.991  0.4963 -0.0827  0.6119
   80A      C5' 2039   4.710   4.712   4.093  0.3518 -0.2988  0.0219
   80A     H5'1 2040   4.802   4.771   4.091 -0.7799  1.5913 -2.7697
   80A     H5'2 2041   4.694   4.647   4.180 -0.7105  0.3502  0.3287
   80A      C4' 2042   4.590   4.811   4.077 -0.1216 -0.4741 -0.1399
   80A      H4' 2043   4.586   4.881   4.161  2.3193 -1.2562  0.7064
   80A      O4' 2044   4.601   4.883   3.954  0.4066  0.4797 -1.0314
   80A      C1' 2045   4.469   4.898   3.898 -0.4655  0.0466 -0.0395
   80A      H1' 2046   4.451   5.005   3.886 -0.0763  0.2554  1.1324
   80A       N9 2047   4.469   4.822   3.771 -0.1640 -0.7114 -0.4768
   80A       C8 2048   4.551   4.722   3.727 -0.2427  0.5484 -0.4580
   80A       H8 2049   4.635   4.689   3.787  0.6062  0.7079 -1.5264
   80A       N7 2050   4.531   4.672   3.609 -0.1786  0.2751  0.3750
   80A       C5 2051   4.424   4.747   3.566 -0.1517  0.2568 -0.0348
   80A       C6 2052   4.349   4.760   3.442  0.4282 -0.6335 -0.2970
   80A       N6 2053   4.371   4.695   3.332  0.8047  0.1754 -0.9120
   80A      H61 2054   4.436   4.618   3.338  1.0132  0.4715  1.2308
   80A      H62 2055   4.295   4.698   3.265  1.6925 -0.1624 -1.9815
   80A       N1 2056   4.240   4.834   3.438 -0.2574  0.5438 -0.8865
   80A       C2 2057   4.211   4.906   3.542 -0.0654  0.3774 -0.4302
   80A       H2 2058   4.125   4.968   3.522  0.2474  0.1740 -2.6684
   80A       N3 2059   4.275   4.913   3.661  0.7693 -0.0356 -0.4505
   80A       C4 2060   4.381   4.826   3.667  0.3767  0.2725  0.1746
   80A      C3' 2061   4.453   4.734   4.071 -0.4208 -0.3372  0.3873
   80A      H3' 2062   4.472   4.649   4.005  2.4727  1.0277 -0.7415
   80A      C2' 2063   4.364   4.840   3.999  0.0795 -0.0079 -0.7950
   80A     H2'1 2064   4.282   4.790   3.946  0.2337  1.5377 -2.5899
   80A      O2' 2065   4.309   4.942   4.080 -0.1288  0.3194 -0.2427
   80A     HO'2 2066   4.353   4.941   4.165 -1.0670  1.3909  0.2958
   80A      O3' 2067   4.406   4.697   4.198  0.0684 -0.0769 -0.2250
   81U        P 2068   4.313   4.579   4.223  0.6992  0.0806 -0.0975
   81U      O1P 2069   4.250   4.599   4.360 -0.3194 -0.1959 -0.0293
   81U      O2P 2070   4.381   4.455   4.210 -0.2097  0.6159 -0.4133
   81U      O5' 2071   4.189   4.579   4.125  0.3783 -0.7631  0.6847
   81U      C5' 2072   4.077   4.668   4.138  0.6447 -0.2408  0.1999
   81U     H5'1 2073   4.110   4.771   4.129 -2.0243  0.5072 -2.6246
   81U     H5'2 2074   4.031   4.659   4.237 -0.3385 -1.2862 -0.3249
   81U      C4' 2075   3.974   4.645   4.025  0.2020 -0.1083 -0.8197
   81U      H4' 2076   3.885   4.703   4.048 -0.8376 -1.8054 -0.3569
   81U      O4' 2077   4.032   4.688   3.898  0.2495  0.4942 -0.7835
   81U      C1' 2078   3.964   4.612   3.795  0.4251 -0.0035 -0.6248
   81U      H1' 2079   3.884   4.661   3.740  2.5949  0.7171 -3.3264
   81U       N1 2080   4.066   4.565   3.693 -1.0057  0.4018 -0.9289
   81U       C6 2081   4.178   4.502   3.740 -0.0078  0.2480 -0.4892
   81U       H6 2082   4.186   4.495   3.848 -0.6456 -5.8266 -0.4637
   81U       C5 2083   4.271   4.432   3.659  0.0092 -0.5852  0.1370
   81U       H5 2084   4.356   4.395   3.713  0.2411  2.7456  2.3524
   81U       C4 2085   4.248   4.436   3.514  0.2464  0.3626  0.5428
   81U       O4 2086   4.319   4.391   3.428  0.1001  0.1048  0.1158
   81U       N3 2087   4.131   4.505   3.477 -0.4470  0.0989 -0.2696
   81U       H3 2088   4.118   4.509   3.377  1.2917 -2.2232 -0.6994
   81U       C2 2089   4.047   4.576   3.554  0.1724  0.8916  0.8705
   81U       O2 2090   3.972   4.648   3.494  0.1366 -0.5896 -0.5389
   81U      C3' 2091   3.934   4.499   4.017  0.3766  0.2060  0.1117
   81U      H3' 2092   4.009   4.422   4.036  0.3711  0.1280 -0.1829
   81U      C2' 2093   3.900   4.498   3.872  0.2124 -0.3778  0.6137
   81U     H2'1 2094   3.928   4.402   3.829  0.0979  0.2972 -1.0227
   81U      O2' 2095   3.759   4.522   3.856  0.3449 -0.0563  0.2853
   81U     HO'2 2096   3.706   4.480   3.924  1.3195  0.0298  1.1196
   81U      O3' 2097   3.822   4.491   4.109  0.2040 -0.2961 -0.6175
   82U        P 2098   3.780   4.352   4.183 -0.2052  0.2213  0.7922
   82U      O1P 2099   3.711   4.276   4.081  0.6187  0.0332  0.2299
   82U      O2P 2100   3.711   4.378   4.309  0.3872 -0.4407 -0.1069
   82U      O5' 2101   3.914   4.278   4.203  0.0766  0.0498  0.7317
   82U      C5' 2102   3.996   4.326   4.310 -0.3745 -0.4856  0.4401
   82U     H5'1 2103   3.942   4.311   4.404 -1.1456  2.5366  0.6143
   82U     H5'2 2104   4.017   4.433   4.306 -1.7005 -0.2356 -1.6037
   82U      C4' 2105   4.119   4.234   4.319  0.2043  0.7150 -0.1242
   82U      H4' 2106   4.199   4.279   4.377  1.0200 -0.4883 -0.2700
   82U      O4' 2107   4.079   4.111   4.371  0.0273  0.2086 -0.4224
   82U      C1' 2108   4.086   4.009   4.274 -0.6632 -0.1099  0.2698
   82U      H1' 2109   4.165   3.938   4.301  1.3070  1.8750 -0.0282
   82U       N1 2110   3.967   3.924   4.254  0.3492  0.1408 -0.3526
   82U       C6 2111   3.839   3.969   4.275  0.6435 -0.1826 -0.3603
   82U       H6 2112   3.821   4.065   4.320  2.1790  0.1122 -0.3400
   82U       C5 2113   3.743   3.875   4.269 -0.0596 -0.0444  1.0469
   82U       H5 2114   3.641   3.908   4.281 -0.5382 -0.6487 -1.0175
   82U       C4 2115   3.759   3.739   4.222 -0.0861  0.3928 -0.3380
   82U       O4 2116   3.669   3.656   4.216 -0.5182  0.3965  0.0537
   82U       N3 2117   3.898   3.703   4.198  0.3466  0.2940 -0.3402
   82U       H3 2118   3.913   3.613   4.154 -0.6158  0.8391 -1.8804
   82U       C2 2119   3.998   3.794   4.204 -0.0785 -0.1196  0.5156
   82U       O2 2120   4.107   3.754   4.164  0.1529 -0.1035 -0.4434
   82U      C3' 2121   4.192   4.210   4.185  0.4379  0.2669  0.2866
   82U      H3' 2122   4.173   4.292   4.116  2.3078  1.2023  0.8164
   82U      C2' 2123   4.123   4.079   4.143 -0.5790  0.6711  0.2084
   82U     H2'1 2124   4.033   4.100   4.085 -1.7755 -0.1047  1.7316
   82U      O2' 2125   4.218   4.007   4.063  0.5394 -0.1868 -0.1546
   82U     HO'2 2126   4.254   4.059   3.991  3.6097 -1.3772  0.3533
   82U      O3' 2127   4.333   4.208   4.196  0.1698  0.1931  0.1825
   82U      H3T 2128   4.360   4.299   4.208  1.3405 -0.0843 -0.2739
   8.58188   8.58188   6.06805   0.00000   0.00000   0.00000   0.00000   4.29080   4.29080
