# Supplementary material for: Constant-pH Molecular Dynamics of Cationic Peptide Dendrimers Binding to siRNA
Source: J Chem Inf Model. 2026 Feb 5;66(8):4734–43. doi: 10.1021/acs.jcim.5c02636 (PMC13126635; doi:10.1021/acs.jcim.5c02636)
Supplement: Supplementary file 2 [file ci5c02636_si_002.zip › zip/MH18_07_in_1.gro]

Protein t=   0.00000
 2128
    1LY0      N    1   6.750   7.726   4.481  0.6609  0.1180 -0.4836
    1LY0     H1    2   6.825   7.667   4.515  0.3019 -0.5774 -0.8897
    1LY0     H2    3   6.741   7.706   4.383  0.0739  3.7381 -1.3009
    1LY0     H3    4   6.772   7.824   4.492 -0.2707  0.3827 -0.9182
    1LY0     CA    5   6.620   7.707   4.553  0.1795  0.5514 -0.3982
    1LY0     HA    6   6.593   7.602   4.567  3.2890 -0.4859 -1.4207
    1LY0     CB    7   6.633   7.777   4.693 -0.0603 -0.3312 -0.2946
    1LY0    HB1    8   6.636   7.884   4.673  1.7268 -0.5234 -1.3388
    1LY0    HB2    9   6.735   7.759   4.727  0.9289 -0.1158 -2.9046
    1LY0     CG   10   6.523   7.738   4.790  0.2070 -0.4385 -0.3899
    1LY0    HG1   11   6.506   7.631   4.785 -1.5023 -0.1546 -1.0804
    1LY0    HG2   12   6.434   7.785   4.749 -1.1437 -2.2448  0.3134
    1LY0     CD   13   6.561   7.779   4.933 -0.1480 -0.3447  0.1152
    1LY0    HD1   14   6.660   7.739   4.953 -0.5118 -0.3929  2.0192
    1LY0    HD2   15   6.492   7.744   5.009  0.2638  1.7621  1.5284
    1LY0     CE   16   6.573   7.930   4.953 -0.8729  0.1128 -0.0124
    1LY0    HE1   17   6.471   7.966   4.950 -1.3250 -1.1928 -2.0197
    1LY0    HE2   18   6.641   7.978   4.883  2.7070 -0.7947  2.5351
    1LY0     NZ   19   6.629   7.971   5.086 -0.4006  0.2076 -0.7849
    1LY0    HZ1   20   6.626   8.069   5.110 -0.0781 -0.5093  2.6141
    1LY0    HZ2   21   6.573   7.927   5.158 -0.6714  0.6589 -0.7155
    1LY0    HZ3   22   6.718   7.925   5.099 -0.4714  0.5218  0.9653
    1LY0      C   23   6.506   7.765   4.474  0.1238  0.2810  0.1844
    1LY0      O   24   6.516   7.870   4.413 -0.6696 -0.4956  0.0428
    2LER      N   25   6.395   7.695   4.482 -0.4879  0.0692 -0.2019
    2LER      H   26   6.398   7.609   4.535  0.5699  1.1343  1.5768
    2LER     CA   27   6.269   7.739   4.423  0.0170  0.5879 -0.8365
    2LER     HA   28   6.296   7.820   4.356  0.5113  2.5878  1.6283
    2LER     CB   29   6.209   7.627   4.339 -0.4433  0.2485  0.8943
    2LER    HB1   30   6.214   7.539   4.403  0.4175  0.1362  0.6831
    2LER    HB2   31   6.283   7.599   4.264  0.6670  0.8786  1.7238
    2LER     CG   32   6.068   7.627   4.270  0.2365 -1.6615 -0.7995
    2LER     HG   33   5.989   7.641   4.344 -0.5949 -5.0021 -0.8788
    2LER    CD1   34   6.071   7.730   4.154  0.2396  0.2640 -0.3816
    2LER   HD11   35   6.083   7.833   4.186 -0.5239  0.3413 -0.3129
    2LER   HD12   36   6.153   7.705   4.086  0.1577 -0.0711 -0.3591
    2LER   HD13   37   5.970   7.718   4.112  0.5331 -2.2116 -0.5365
    2LER    CD2   38   6.030   7.495   4.207  0.3360  0.0181 -0.5420
    2LER   HD21   39   5.924   7.500   4.181  0.1270 -1.2069 -0.0191
    2LER   HD22   40   6.090   7.472   4.119  1.8039 -0.9092  0.6295
    2LER   HD23   41   6.020   7.416   4.283 -3.2618 -0.2926 -1.1633
    2LER      C   42   6.167   7.783   4.531 -0.3026  0.1732  0.1944
    2LER      O   43   6.161   7.726   4.643  0.4041  0.0440  0.2501
    3LYR      N   44   6.092   7.889   4.497 -0.2539  0.1560 -0.3969
    3LYR      H   45   6.112   7.931   4.407 -2.3543 -0.3568 -1.1642
    3LYR     CA   46   5.978   7.949   4.572 -0.8077 -0.3390  0.0165
    3LYR     HA   47   5.952   7.872   4.644 -2.1981 -1.4710 -1.6416
    3LYR     CB   48   6.011   8.069   4.660  0.2776 -0.6247 -0.4339
    3LYR    HB1   49   5.916   8.110   4.693  0.0450  0.2714 -2.1088
    3LYR    HB2   50   6.050   8.156   4.607 -2.0179  0.8285  0.1299
    3LYR     CG   51   6.109   8.030   4.778  0.8462  0.7781 -0.0449
    3LYR    HG1   52   6.197   7.973   4.749 -1.7895 -5.7212  2.6910
    3LYR    HG2   53   6.052   7.960   4.840 -0.9193  1.3422 -0.9828
    3LYR     CD   54   6.144   8.151   4.857  0.8984 -0.4943 -0.1416
    3LYR    HD1   55   6.182   8.229   4.791  4.3760 -1.2465  0.7470
    3LYR    HD2   56   6.222   8.123   4.927 -0.0303  3.3198  2.6835
    3LYR     CE   57   6.042   8.212   4.954  0.0379 -0.1624  0.6923
    3LYR    HE1   58   6.088   8.290   5.015  2.3030  0.4543 -1.6102
    3LYR    HE2   59   6.012   8.127   5.015  0.2939 -0.2158  0.7444
    3LYR     NZ   60   5.933   8.279   4.888  0.1197 -0.3030 -0.3807
    3LYR    HZ1   61   5.862   8.219   4.848  1.2850 -2.1808  0.2079
    3LYR      C   62   5.864   7.979   4.485  0.0954  0.1536 -0.7523
    3LYR      O   63   5.863   8.067   4.393  0.6298 -0.2606  0.2214
    4LY0      N   64   5.760   7.897   4.500  0.3846 -0.0996  1.0033
    4LY0      H   65   5.782   7.817   4.558  3.2152 -0.4529 -0.4317
    4LY0     CA   66   5.629   7.900   4.422  0.3176 -0.2544 -0.1061
    4LY0     HA   67   5.660   7.947   4.328  1.8545  1.9398  1.3925
    4LY0     CB   68   5.571   7.760   4.406 -1.4637 -0.6163 -0.0392
    4LY0    HB1   69   5.479   7.774   4.349 -1.0218 -0.4048 -0.7254
    4LY0    HB2   70   5.565   7.725   4.509 -0.9302  0.1423  0.2624
    4LY0     CG   71   5.670   7.667   4.325  0.3112 -0.2319 -0.4610
    4LY0    HG1   72   5.751   7.631   4.387 -0.9831 -0.1944  1.3252
    4LY0    HG2   73   5.720   7.723   4.246 -1.3896 -0.3309 -1.6688
    4LY0     CD   74   5.594   7.547   4.264  0.1369  0.2882  1.0488
    4LY0    HD1   75   5.661   7.499   4.192  0.9487  2.0761  0.5309
    4LY0    HD2   76   5.505   7.576   4.208  0.8749  0.3869 -0.1214
    4LY0     CE   77   5.557   7.451   4.376 -0.0493 -1.0397  0.2471
    4LY0    HE1   78   5.497   7.510   4.445 -1.2059  1.4209 -2.5870
    4LY0    HE2   79   5.651   7.423   4.423 -0.8885 -1.6233  1.6265
    4LY0     NZ   80   5.495   7.331   4.330  0.5505  0.2646  0.0116
    4LY0    HZ1   81   5.496   7.267   4.408  3.0926 -0.6309 -0.6594
    4LY0    HZ2   82   5.406   7.349   4.285  0.6812  0.6869 -0.0792
    4LY0    HZ3   83   5.560   7.298   4.260  1.5363  2.4375 -0.1585
    4LY0      C   84   5.524   7.999   4.477  0.0048 -0.0823 -0.6520
    4LY0      O   85   5.523   8.009   4.594 -0.0798 -0.2448 -0.3505
    5LER      N   86   5.431   8.049   4.391  0.0420  0.0119 -0.0837
    5LER      H   87   5.423   8.036   4.292 -1.2818  3.4038 -0.5493
    5LER     CA   88   5.318   8.131   4.442  0.0177 -0.4787  0.6327
    5LER     HA   89   5.288   8.101   4.543 -1.0739 -0.5247  0.3126
    5LER     CB   90   5.355   8.280   4.453 -0.9386 -0.3697  0.1569
    5LER    HB1   91   5.371   8.316   4.352 -1.2921  1.3203  0.6754
    5LER    HB2   92   5.443   8.302   4.514  0.6493  0.4993 -2.2913
    5LER     CG   93   5.242   8.370   4.521 -0.5670  0.0599  0.2064
    5LER     HG   94   5.145   8.361   4.473 -0.7655 -1.2547  0.8133
    5LER    CD1   95   5.229   8.330   4.672 -0.8233 -0.5716  0.1386
    5LER   HD11   96   5.172   8.237   4.674 -1.6857 -0.0457  1.4026
    5LER   HD12   97   5.327   8.316   4.719  0.4322  2.7532 -1.1419
    5LER   HD13   98   5.169   8.407   4.720  0.5330 -0.9672  2.6250
    5LER    CD2   99   5.283   8.515   4.498 -0.5576  0.0236 -0.2953
    5LER   HD21  100   5.199   8.579   4.523 -1.0148 -0.5610 -0.3163
    5LER   HD22  101   5.372   8.531   4.559  0.8772 -2.4274 -1.5459
    5LER   HD23  102   5.309   8.525   4.392  1.1495 -0.4510  0.0401
    5LER      C  103   5.196   8.106   4.349  0.6219 -0.0618  0.1912
    5LER      O  104   5.209   8.071   4.234 -0.3662 -0.1304 -0.0132
    6LYR      N  105   5.077   8.120   4.404  0.5635 -0.2854 -0.4889
    6LYR      H  106   5.076   8.167   4.493  1.6387 -0.1940 -0.5042
    6LYR     CA  107   4.950   8.108   4.329 -0.7643  0.4718 -0.1239
    6LYR     HA  108   4.958   8.044   4.241 -1.9704  0.9421 -0.6088
    6LYR     CB  109   4.844   8.037   4.420  0.5296 -0.1190 -0.2902
    6LYR    HB1  110   4.748   8.041   4.369 -0.6901 -1.4713  1.7658
    6LYR    HB2  111   4.835   8.091   4.514  0.6779 -3.3650  1.7362
    6LYR     CG  112   4.874   7.890   4.458  0.1866 -0.0393  0.0885
    6LYR    HG1  113   4.954   7.878   4.530 -0.2703  0.6111  0.7152
    6LYR    HG2  114   4.902   7.838   4.366 -1.7323 -2.4232  0.7282
    6LYR     CD  115   4.758   7.815   4.529 -0.1476 -0.5829 -0.1748
    6LYR    HD1  116   4.771   7.708   4.547  0.1597 -0.6033 -0.5174
    6LYR    HD2  117   4.673   7.822   4.460  0.4124  1.0484 -0.7398
    6LYR     CE  118   4.722   7.884   4.662  0.3450 -1.0227  0.0577
    6LYR    HE1  119   4.618   7.866   4.687  0.7214 -2.4400  0.7033
    6LYR    HE2  120   4.730   7.992   4.648 -1.2844 -0.7102  1.1662
    6LYR     NZ  121   4.803   7.839   4.775  0.4062  0.3751 -0.2578
    6LYR    HZ1  122   4.767   7.760   4.827  0.8319 -0.0018 -0.5300
    6LYR      C  123   4.913   8.242   4.267  0.4467  0.9214 -0.4721
    6LYR      O  124   4.936   8.354   4.315 -0.2943 -0.6021 -0.0401
    7LER      N  125   4.835   8.224   4.157  0.1298 -0.2864 -0.2751
    7LER      H  126   4.811   8.131   4.127 -2.3450  0.7472 -1.7577
    7LER     CA  127   4.749   8.332   4.096 -0.3834  0.7326 -0.1799
    7LER     HA  128   4.812   8.419   4.079  1.8471 -0.9835 -1.2030
    7LER     CB  129   4.696   8.283   3.962 -0.5744  0.3308  0.3345
    7LER    HB1  130   4.616   8.347   3.925 -2.4479 -2.9407 -1.7694
    7LER    HB2  131   4.645   8.190   3.985 -0.0617  0.3982  1.8901
    7LER     CG  132   4.803   8.259   3.848  0.7805 -0.3878 -0.1173
    7LER     HG  133   4.896   8.216   3.883  0.4587 -0.6312  0.4514
    7LER    CD1  134   4.744   8.152   3.745  0.3921  0.2322 -0.1193
    7LER   HD11  135   4.820   8.130   3.670  1.2397  0.6309  0.5967
    7LER   HD12  136   4.728   8.064   3.806 -0.9996  0.6780  0.1993
    7LER   HD13  137   4.653   8.179   3.693 -1.2982 -0.8779  2.1196
    7LER    CD2  138   4.827   8.385   3.771 -0.9900  0.2714  0.1527
    7LER   HD21  139   4.886   8.353   3.686  0.7318 -0.5797  1.5902
    7LER   HD22  140   4.730   8.421   3.736 -1.0644  0.7548  0.8357
    7LER   HD23  141   4.878   8.460   3.832  1.1457 -0.9819  0.0267
    7LER      C  142   4.633   8.382   4.182 -0.7032 -0.5175 -0.0685
    7LER      O  143   4.562   8.310   4.253 -0.3671  0.0804  0.0092
    8LER      N  144   4.611   8.516   4.184 -0.4337  0.8136  0.7459
    8LER      H  145   4.665   8.574   4.120 -0.8256 -0.3163 -0.6505
    8LER     CA  146   4.489   8.569   4.242 -0.7905  0.3344 -0.2622
    8LER     HA  147   4.512   8.674   4.259  0.3188  0.0114  0.3303
    8LER     CB  148   4.370   8.555   4.139  0.4003  0.5677  0.2924
    8LER    HB1  149   4.289   8.615   4.179 -0.1727 -1.0106  1.6094
    8LER    HB2  150   4.330   8.454   4.144 -1.0843  1.1273  0.2103
    8LER     CG  151   4.401   8.601   3.993  0.6644  0.0871 -0.0394
    8LER     HG  152   4.494   8.551   3.966  1.1964 -0.3175  2.3265
    8LER    CD1  153   4.284   8.555   3.904  0.0644 -0.0287 -0.3412
    8LER   HD11  154   4.328   8.547   3.805  2.5694 -0.3108  0.7121
    8LER   HD12  155   4.230   8.463   3.930 -2.4662  1.6876  0.8428
    8LER   HD13  156   4.205   8.629   3.898  1.5249  1.4416 -3.6465
    8LER    CD2  157   4.414   8.759   3.988  0.1249  0.5273  0.1411
    8LER   HD21  158   4.464   8.780   3.894 -0.8216  0.8284 -0.3005
    8LER   HD22  159   4.317   8.807   3.997 -0.3059 -0.3204  0.1532
    8LER   HD23  160   4.477   8.794   4.070 -0.3658  0.9782  0.3289
    8LER      C  161   4.448   8.530   4.386 -0.9946 -0.4760  0.4734
    8LER      O  162   4.329   8.529   4.425 -0.3895  0.3500 -0.3669
    9LYR      N  163   4.555   8.510   4.468  0.6147 -0.1396  0.2100
    9LYR      H  164   4.648   8.510   4.427  0.4908 -0.5005 -0.0759
    9LYR     CA  165   4.555   8.503   4.617 -0.7295  0.0358  0.5222
    9LYR     HA  166   4.454   8.482   4.651 -1.1326 -0.0211 -0.6680
    9LYR     CB  167   4.644   8.384   4.657 -0.6354 -0.5735 -0.0117
    9LYR    HB1  168   4.633   8.375   4.765 -0.4780 -1.1452 -0.0404
    9LYR    HB2  169   4.749   8.410   4.640 -1.3277  2.4939 -0.1882
    9LYR     CG  170   4.607   8.256   4.589  0.0253 -0.2290 -0.3215
    9LYR    HG1  171   4.659   8.179   4.645  0.3945  1.2474  1.4422
    9LYR    HG2  172   4.661   8.241   4.495  1.3036 -0.8798  0.5000
    9LYR     CD  173   4.459   8.212   4.576  0.3395  0.2474 -0.5981
    9LYR    HD1  174   4.404   8.284   4.516  0.6338  0.3817 -0.7092
    9LYR    HD2  175   4.421   8.212   4.678  1.5896 -0.1736 -0.1032
    9LYR     CE  176   4.431   8.070   4.522 -0.3041  0.1262  0.1115
    9LYR    HE1  177   4.330   8.039   4.547 -1.0747  0.5302 -2.2772
    9LYR    HE2  178   4.515   8.003   4.542  2.3584  1.9636 -3.6623
    9LYR     NZ  179   4.435   8.079   4.378 -0.4117  0.1358  0.4517
    9LYR    HZ1  180   4.474   8.164   4.337 -1.1444 -0.0317 -0.6262
    9LYR      C  181   4.603   8.633   4.682  0.4607 -0.5973 -0.5661
    9LYR      O  182   4.549   8.662   4.788 -0.1595  0.9509  0.1858
   10LER      N  183   4.699   8.700   4.619  0.1437 -0.5444 -0.7551
   10LER      H  184   4.721   8.673   4.525 -1.3256 -0.5001 -1.1436
   10LER     CA  185   4.754   8.831   4.657  0.1388 -0.4393  0.4310
   10LER     HA  186   4.702   8.887   4.735 -1.2068 -1.3019  0.1630
   10LER     CB  187   4.898   8.811   4.711  0.2489 -0.0054  0.8059
   10LER    HB1  188   4.947   8.903   4.744 -0.5920  1.2187 -1.1775
   10LER    HB2  189   4.958   8.771   4.630  2.4008 -0.4317  2.5126
   10LER     CG  190   4.912   8.726   4.834  0.9626 -0.0361 -0.2784
   10LER     HG  191   4.862   8.630   4.821 -0.0061  0.1682  1.6620
   10LER    CD1  192   5.060   8.693   4.864  0.6325  0.0478  0.1104
   10LER   HD11  193   5.058   8.625   4.950 -0.0556  0.4889  0.4564
   10LER   HD12  194   5.119   8.657   4.780  2.5962  1.3112  0.8761
   10LER   HD13  195   5.107   8.784   4.900 -1.1999  1.2645 -0.4028
   10LER    CD2  196   4.850   8.790   4.964  0.3341  1.0523  0.1092
   10LER   HD21  197   4.855   8.716   5.044  0.3768 -0.4455 -1.2159
   10LER   HD22  198   4.898   8.883   4.992 -1.2920  1.4764  1.6237
   10LER   HD23  199   4.746   8.820   4.949 -0.2606 -1.6943 -2.0985
   10LER      C  200   4.760   8.923   4.538 -0.4347 -0.1397  0.4786
   10LER      O  201   4.841   8.895   4.451 -0.4487 -0.2735  0.1429
   11LER      N  202   4.672   9.024   4.527 -0.1626  0.2319 -0.2642
   11LER      H  203   4.608   9.040   4.603  0.2788  2.4121 -0.2994
   11LER     CA  204   4.638   9.096   4.404  0.0777  0.2973  0.0109
   11LER     HA  205   4.643   9.028   4.319 -1.1053 -0.7326  0.7302
   11LER     CB  206   4.505   9.159   4.416  0.5312  0.3017  0.0450
   11LER    HB1  207   4.478   9.221   4.331 -2.4908  1.0654  1.4047
   11LER    HB2  208   4.506   9.218   4.508 -0.3909 -3.0394  2.4252
   11LER     CG  209   4.389   9.059   4.431  0.9691 -1.2452 -0.3659
   11LER     HG  210   4.415   8.990   4.511 -2.4653 -1.1842  0.9860
   11LER    CD1  211   4.265   9.140   4.463  1.6583 -0.6696  0.1183
   11LER   HD11  212   4.183   9.076   4.495  0.9580  1.0796  1.9972
   11LER   HD12  213   4.280   9.205   4.549 -1.0998  0.6515 -0.3123
   11LER   HD13  214   4.246   9.196   4.372  0.7722 -0.1970  0.5826
   11LER    CD2  215   4.355   8.980   4.302  0.6553  0.3868 -0.6464
   11LER   HD21  216   4.311   8.888   4.341  2.2945  0.2878  1.1358
   11LER   HD22  217   4.297   9.038   4.230  0.5151 -0.8367 -1.5431
   11LER   HD23  218   4.446   8.946   4.252  1.2007 -0.8489  1.0688
   11LER      C  219   4.741   9.206   4.373  0.0700 -0.6527 -0.7160
   11LER      O  220   4.811   9.258   4.465 -0.0709 -0.7746 -0.1152
   12LER      N  221   4.762   9.243   4.245  0.6393 -0.1405  0.8406
   12LER      H  222   4.711   9.196   4.173  3.3009 -1.4160 -0.3613
   12LER     CA  223   4.867   9.334   4.204 -0.1063 -0.0174 -0.0839
   12LER     HA  224   4.901   9.389   4.292 -1.4828  0.5610  0.1108
   12LER     CB  225   4.989   9.267   4.149  0.8293  0.7654 -0.1894
   12LER    HB1  226   5.056   9.344   4.110  1.7511  0.1081  0.0546
   12LER    HB2  227   4.966   9.206   4.062  0.3487 -1.1335  1.2009
   12LER     CG  228   5.074   9.187   4.253 -0.1779 -0.5775 -0.6270
   12LER     HG  229   5.010   9.121   4.312  1.7103  1.3642  4.1415
   12LER    CD1  230   5.177   9.099   4.189 -0.3442 -0.3070  0.5235
   12LER   HD11  231   5.222   9.043   4.271  0.9921  1.1003  0.7992
   12LER   HD12  232   5.138   9.044   4.103  2.8949 -0.6843 -0.8535
   12LER   HD13  233   5.263   9.156   4.153  0.6759 -0.0924  3.0860
   12LER    CD2  234   5.148   9.271   4.362 -0.5708  0.4163  0.1681
   12LER   HD21  235   5.203   9.201   4.425  2.6481  0.3906 -2.3788
   12LER   HD22  236   5.220   9.331   4.306 -1.5260 -0.0358 -1.6365
   12LER   HD23  237   5.082   9.331   4.424  0.6429  1.0309  0.9229
   12LER      C  238   4.808   9.437   4.111  0.6114 -0.4724  0.2693
   12LER      O  239   4.696   9.419   4.056 -0.4568  0.2213 -0.3212
   13LER      N  240   4.884   9.542   4.085  0.1211  0.2822 -0.5003
   13LER      H  241   4.974   9.554   4.129 -1.2361 -1.2667  3.0968
   13LER     CA  242   4.857   9.639   3.987 -0.3520 -0.3479  0.2261
   13LER     HA  243   4.754   9.638   3.950  0.1187  1.1890 -1.2870
   13LER     CB  244   4.883   9.777   4.051  0.0723 -0.1412 -1.1361
   13LER    HB1  245   4.986   9.782   4.086 -0.4672 -1.8505  0.9271
   13LER    HB2  246   4.829   9.784   4.146  0.4192 -3.1939 -0.6328
   13LER     CG  247   4.850   9.896   3.964 -0.6658  0.0080 -0.2075
   13LER     HG  248   4.919   9.896   3.880 -1.2719  1.0234 -0.7176
   13LER    CD1  249   4.705   9.896   3.909  0.1568 -0.0344 -0.0713
   13LER   HD11  250   4.676   9.989   3.861 -2.5690 -1.0509 -0.5563
   13LER   HD12  251   4.683   9.819   3.836  1.6959 -0.0189 -0.5938
   13LER   HD13  252   4.631   9.887   3.988 -0.6132  1.8422 -0.5330
   13LER    CD2  253   4.868  10.033   4.034 -0.5712  0.4807 -0.0692
   13LER   HD21  254   4.852  10.110   3.958  0.4157  0.4391 -0.3278
   13LER   HD22  255   4.791  10.036   4.111 -0.1793 -2.2429  0.5109
   13LER   HD23  256   4.965  10.042   4.082 -1.0362 -0.7329  1.1312
   13LER      C  257   4.949   9.612   3.866 -0.6392 -0.1733 -0.0191
   13LER      O  258   5.068   9.627   3.870 -0.3711 -0.7224 -0.0318
   14NH2      N  259   4.893   9.559   3.762 -0.1644  0.4872 -0.0137
   14NH2     H1  260   4.795   9.536   3.760 -0.6351  2.4326 -1.7573
   14NH2     H2  261   4.942   9.567   3.675  1.7373  0.0611  0.9614
   15LY0      N  262   5.730   8.875   5.022  0.4684 -0.4589  0.0458
   15LY0     H1  263   5.814   8.894   4.969  0.2668  2.0946  0.5008
   15LY0     H2  264   5.765   8.821   5.100 -2.8182 -0.6104  1.5946
   15LY0     H3  265   5.683   8.959   5.053 -0.2058 -0.0972 -1.8371
   15LY0     CA  266   5.634   8.788   4.951 -0.1242  0.4702  0.0108
   15LY0     HA  267   5.540   8.781   5.006  0.9094 -0.3988  1.7597
   15LY0     CB  268   5.592   8.853   4.824  0.0042  0.1353  0.0370
   15LY0    HB1  269   5.673   8.862   4.751 -0.2450  0.1718 -0.2384
   15LY0    HB2  270   5.564   8.954   4.854 -1.2584 -0.3801  0.6761
   15LY0     CG  271   5.468   8.776   4.763 -0.6858 -0.5143  0.3477
   15LY0    HG1  272   5.402   8.749   4.846 -1.1387  1.4829  0.6893
   15LY0    HG2  273   5.479   8.677   4.719 -1.8737 -1.2300  1.5650
   15LY0     CD  274   5.388   8.870   4.673 -0.8013  0.3670  0.0834
   15LY0    HD1  275   5.385   8.965   4.726 -0.4064  0.4835 -0.1027
   15LY0    HD2  276   5.292   8.822   4.653 -0.6653  0.3738 -0.6125
   15LY0     CE  277   5.465   8.887   4.541  0.6199  0.2266 -0.2968
   15LY0    HE1  278   5.448   8.789   4.494 -0.6704  0.0293  0.5458
   15LY0    HE2  279   5.570   8.909   4.560  0.3960  1.7575 -0.6992
   15LY0     NZ  280   5.403   8.989   4.459  0.5085 -0.1657  0.0952
   15LY0    HZ1  281   5.444   9.014   4.371  1.6295  1.7407  1.0819
   15LY0    HZ2  282   5.311   8.951   4.448 -0.5459  1.9883  0.9528
   15LY0    HZ3  283   5.379   9.071   4.513  3.3038  1.1074 -0.4189
   15LY0      C  284   5.668   8.639   4.944  0.0440  0.3086  0.3882
   15LY0      O  285   5.619   8.551   5.020 -0.4444 -0.5188 -0.0174
   16LER      N  286   5.751   8.606   4.842  0.8129 -0.5082 -0.0649
   16LER      H  287   5.809   8.680   4.806 -0.5353 -0.6308 -2.7753
   16LER     CA  288   5.789   8.463   4.804 -0.1297  0.0716 -0.1137
   16LER     HA  289   5.700   8.404   4.823  0.3381  0.3278  3.7396
   16LER     CB  290   5.823   8.450   4.656  0.3654  0.7362 -0.5660
   16LER    HB1  291   5.849   8.344   4.652  1.5506  0.8269  2.3128
   16LER    HB2  292   5.913   8.506   4.630  0.6908  1.0379  1.1024
   16LER     CG  293   5.717   8.485   4.559  1.1524  0.1603  0.1551
   16LER     HG  294   5.626   8.494   4.618  1.0317  2.1042 -0.2629
   16LER    CD1  295   5.745   8.616   4.480  0.5300  0.7413  0.0614
   16LER   HD11  296   5.654   8.646   4.428 -0.1919 -1.0768  0.1799
   16LER   HD12  297   5.787   8.693   4.545  0.2079  0.2525  0.8669
   16LER   HD13  298   5.826   8.598   4.410 -0.3022 -1.7601 -0.3495
   16LER    CD2  299   5.698   8.376   4.454  0.3775 -0.2164 -0.1684
   16LER   HD21  300   5.624   8.406   4.379  0.3125  1.4261  0.5199
   16LER   HD22  301   5.798   8.360   4.412  0.3723  1.5925 -0.9705
   16LER   HD23  302   5.654   8.291   4.505  1.9889 -1.4083 -0.6746
   16LER      C  303   5.909   8.405   4.895 -0.1583  0.3384 -0.0699
   16LER      O  304   6.002   8.480   4.918  0.3567  0.1301 -0.2642
   17LY0      N  305   4.540   6.801   5.554 -0.0840 -0.0213 -0.2005
   17LY0     H1  306   4.521   6.753   5.640  1.5845 -0.2681  0.0510
   17LY0     H2  307   4.498   6.748   5.479 -0.1313 -0.0253 -0.1713
   17LY0     H3  308   4.641   6.798   5.554 -0.0783  0.1473 -0.2720
   17LY0     CA  309   4.492   6.940   5.556 -0.0227 -0.2961  0.0339
   17LY0     HA  310   4.386   6.950   5.575  0.0916  0.3466  0.3575
   17LY0     CB  311   4.587   7.020   5.665 -0.0560 -0.4898  0.1168
   17LY0    HB1  312   4.687   7.041   5.627 -0.1283  0.7330  0.5405
   17LY0    HB2  313   4.588   6.972   5.762  3.3540  3.6504  2.5082
   17LY0     CG  314   4.523   7.164   5.681 -0.3340 -0.9295  0.8659
   17LY0    HG1  315   4.417   7.162   5.707 -0.4029  0.5365  0.7923
   17LY0    HG2  316   4.535   7.222   5.589 -1.3823 -1.1325  0.5887
   17LY0     CD  317   4.591   7.256   5.786  0.1086  0.3990 -0.0020
   17LY0    HD1  318   4.540   7.352   5.783  2.2547  1.5888 -1.3348
   17LY0    HD2  319   4.689   7.285   5.748  1.0091 -1.0313  1.1229
   17LY0     CE  320   4.594   7.179   5.916  0.2774 -0.3362  0.4237
   17LY0    HE1  321   4.636   7.080   5.897 -0.4506 -0.6326  0.3053
   17LY0    HE2  322   4.489   7.160   5.939 -0.8893 -0.3022 -3.8946
   17LY0     NZ  323   4.658   7.257   6.019 -0.3715  0.4413 -0.6726
   17LY0    HZ1  324   4.668   7.208   6.107 -0.9981 -0.7840 -1.2553
   17LY0    HZ2  325   4.744   7.293   5.979 -1.5835  2.1001 -1.9380
   17LY0    HZ3  326   4.607   7.343   6.033  1.7819  1.5044  1.2448
   17LY0      C  327   4.502   6.995   5.408  0.0900  0.2446 -0.2265
   17LY0      O  328   4.592   6.952   5.333  0.1766 -0.2328  0.0193
   18LER      N  329   4.404   7.075   5.360 -0.2096  0.3514 -0.3007
   18LER      H  330   4.340   7.106   5.432  1.4852 -0.2379  1.5546
   18LER     CA  331   4.406   7.134   5.231 -0.2692  0.5955  0.1277
   18LER     HA  332   4.418   7.048   5.165 -0.3053 -2.0838  3.3651
   18LER     CB  333   4.278   7.215   5.205  0.3520  0.0560  0.5543
   18LER    HB1  334   4.268   7.262   5.107  0.2463  1.2113  1.1046
   18LER    HB2  335   4.268   7.291   5.282 -0.8432  0.1544  0.3369
   18LER     CG  336   4.151   7.124   5.225 -0.2126 -0.8140  0.0502
   18LER     HG  337   4.155   7.071   5.320 -0.0812 -0.4326  0.2575
   18LER    CD1  338   4.021   7.203   5.220 -0.1504 -0.3443 -0.6898
   18LER   HD11  339   3.935   7.137   5.238  0.9833 -2.3898 -2.3996
   18LER   HD12  340   4.033   7.289   5.286 -1.6428 -0.0785 -0.7231
   18LER   HD13  341   4.022   7.242   5.119  0.1202  0.4550 -0.3898
   18LER    CD2  342   4.153   7.023   5.112  0.0077  0.1172  0.0478
   18LER   HD21  343   4.050   6.992   5.091 -0.2100  1.4462 -0.9524
   18LER   HD22  344   4.188   7.064   5.018 -0.2812 -0.7661 -0.4576
   18LER   HD23  345   4.204   6.930   5.136 -0.7506 -0.8837 -2.0043
   18LER      C  346   4.534   7.225   5.204  0.3349  0.2838  0.5145
   18LER      O  347   4.611   7.268   5.293  0.1671  0.1559 -0.0379
   19LYR      N  348   4.564   7.243   5.073 -0.2195  0.3961  0.0110
   19LYR      H  349   4.501   7.199   5.007  1.0790  0.0230 -1.0311
   19LYR     CA  350   4.658   7.351   5.026 -0.2651 -0.2658 -0.2188
   19LYR     HA  351   4.756   7.313   5.055  1.0101  2.3356 -0.8255
   19LYR     CB  352   4.650   7.358   4.873 -0.1588  0.2595  0.2908
   19LYR    HB1  353   4.553   7.398   4.844 -0.6921 -2.6290 -2.5231
   19LYR    HB2  354   4.656   7.254   4.840 -2.1337  0.6162 -1.3843
   19LYR     CG  355   4.770   7.435   4.813 -0.2991  0.5465 -0.5332
   19LYR    HG1  356   4.863   7.395   4.854 -0.1786 -0.5114 -1.7667
   19LYR    HG2  357   4.766   7.537   4.850 -0.4158  0.2609  0.2447
   19LYR     CD  358   4.777   7.421   4.660  0.3992 -0.0455  0.0241
   19LYR    HD1  359   4.694   7.485   4.629  0.9718 -0.1390 -1.8556
   19LYR    HD2  360   4.763   7.317   4.628 -0.8011  0.3191 -0.7048
   19LYR     CE  361   4.904   7.476   4.597  0.3846 -0.0860 -0.1595
   19LYR    HE1  362   4.933   7.568   4.649  4.7849 -1.0044 -0.5837
   19LYR    HE2  363   4.873   7.503   4.496  0.0426  1.6455  0.3790
   19LYR     NZ  364   5.010   7.380   4.613 -0.1715  0.1780  0.1487
   19LYR    HZ1  365   5.032   7.348   4.706  0.8569 -0.9706 -0.4619
   19LYR      C  366   4.631   7.493   5.088  0.5638 -0.2836  0.1795
   19LYR      O  367   4.528   7.547   5.055  0.7307 -0.3189  0.3071
   20LY0      N  368   4.727   7.556   5.147 -0.3055 -0.7671 -1.0631
   20LY0      H  369   4.816   7.510   5.154  0.6402  1.2060  1.2656
   20LY0     CA  370   4.729   7.701   5.199  0.2684 -0.6315 -0.3248
   20LY0     HA  371   4.625   7.732   5.211  0.0303 -0.5740 -2.2407
   20LY0     CB  372   4.794   7.706   5.332  0.5091  0.1471  0.8739
   20LY0    HB1  373   4.798   7.811   5.359  1.2951  0.0390  1.2050
   20LY0    HB2  374   4.896   7.669   5.327 -0.1165 -1.5590 -0.1145
   20LY0     CG  375   4.731   7.621   5.441  0.2668 -0.4373 -0.5101
   20LY0    HG1  376   4.783   7.649   5.533  1.0007 -0.2668 -0.9748
   20LY0    HG2  377   4.745   7.517   5.413 -0.2246 -1.1979  1.8368
   20LY0     CD  378   4.585   7.659   5.467 -0.1942  0.2608  0.4262
   20LY0    HD1  379   4.535   7.639   5.372 -1.9344  1.0379  1.1464
   20LY0    HD2  380   4.583   7.763   5.500 -0.4806 -0.2626  2.1648
   20LY0     CE  381   4.517   7.569   5.577 -0.5394  0.1960  0.2938
   20LY0    HE1  382   4.581   7.579   5.665 -0.6226 -1.0309  0.5208
   20LY0    HE2  383   4.522   7.465   5.545  2.0893 -0.3339  2.0416
   20LY0     NZ  384   4.381   7.611   5.619 -0.9216 -0.0119 -0.4342
   20LY0    HZ1  385   4.374   7.591   5.717  1.5359  1.7569  0.2113
   20LY0    HZ2  386   4.376   7.712   5.614  0.3603  0.0326 -1.6031
   20LY0    HZ3  387   4.317   7.582   5.547  1.0793 -0.2603 -2.2341
   20LY0      C  388   4.803   7.790   5.096 -0.0108 -0.1622 -0.4802
   20LY0      O  389   4.748   7.898   5.062  0.0759 -0.6723 -0.4655
   21LER      N  390   4.910   7.741   5.039  0.0881 -0.1843  0.0010
   21LER      H  391   4.950   7.656   5.076  0.2355 -0.1563 -0.0926
   21LER     CA  392   4.989   7.817   4.940 -0.4673  0.3915 -0.0437
   21LER     HA  393   5.050   7.888   4.996  4.8270 -2.5751 -1.3611
   21LER     CB  394   5.095   7.718   4.885 -0.3397 -0.9125  0.5323
   21LER    HB1  395   5.053   7.625   4.847  2.3831 -1.5793 -1.0976
   21LER    HB2  396   5.163   7.687   4.965  0.3351  2.1875  1.3152
   21LER     CG  397   5.190   7.772   4.768  0.0165 -0.7612  0.3210
   21LER     HG  398   5.123   7.810   4.690 -1.0126 -0.0091  1.5353
   21LER    CD1  399   5.278   7.894   4.802  0.5152  0.2281 -0.8584
   21LER   HD11  400   5.326   7.941   4.716  0.9501  0.2116 -0.6244
   21LER   HD12  401   5.213   7.959   4.861 -1.4306 -2.5306  0.2544
   21LER   HD13  402   5.355   7.875   4.876  1.1941  0.2652 -1.5455
   21LER    CD2  403   5.284   7.666   4.717 -0.5023  0.0400  0.1054
   21LER   HD21  404   5.357   7.698   4.642  0.2440 -1.0206  0.3531
   21LER   HD22  405   5.339   7.625   4.801  1.2418  1.8628 -0.0743
   21LER   HD23  406   5.225   7.584   4.677 -0.3897 -0.5654  1.1620
   21LER      C  407   4.914   7.886   4.821 -0.4306 -0.3433  0.5433
   21LER      O  408   4.963   7.992   4.775 -0.2652  0.1376  0.0741
   22LY0      N  409   5.506   7.061   4.847 -0.3156 -0.4116 -0.3521
   22LY0     H1  410   5.553   7.077   4.935  1.1367  0.9056 -1.3133
   22LY0     H2  411   5.464   6.970   4.849 -1.3380  0.0573  0.3431
   22LY0     H3  412   5.574   7.063   4.772 -0.0329 -0.6152 -0.1045
   22LY0     CA  413   5.403   7.163   4.827  0.3649  0.0585 -0.0268
   22LY0     HA  414   5.321   7.147   4.898  1.2495 -0.3719  0.9175
   22LY0     CB  415   5.456   7.310   4.834  1.0074 -0.1297  0.0776
   22LY0    HB1  416   5.487   7.318   4.938  0.3184  0.5973  0.2369
   22LY0    HB2  417   5.372   7.379   4.823  0.6735 -0.5532 -0.0797
   22LY0     CG  418   5.557   7.364   4.737  0.7517 -0.1314 -0.3145
   22LY0    HG1  419   5.508   7.372   4.640  0.5679  1.2659 -0.1161
   22LY0    HG2  420   5.638   7.292   4.723  1.0130 -0.0001  0.4697
   22LY0     CD  421   5.617   7.496   4.781  0.0010  0.2508  0.0533
   22LY0    HD1  422   5.659   7.483   4.880  0.8282  0.9008 -0.1962
   22LY0    HD2  423   5.542   7.575   4.788  0.8768  1.3454 -1.8758
   22LY0     CE  424   5.719   7.541   4.677 -0.3859 -0.5445  0.0702
   22LY0    HE1  425   5.668   7.546   4.581 -1.4168 -2.3201  0.4798
   22LY0    HE2  426   5.800   7.470   4.661  0.4908  0.4821 -0.1621
   22LY0     NZ  427   5.779   7.666   4.703 -0.2009 -0.1037  0.5513
   22LY0    HZ1  428   5.809   7.709   4.616 -1.9619  0.6358  0.2631
   22LY0    HZ2  429   5.718   7.725   4.757 -0.2968 -1.5136  2.0441
   22LY0    HZ3  430   5.859   7.647   4.761 -0.7428 -0.8180  1.0715
   22LY0      C  431   5.338   7.135   4.690  0.2496 -0.4105 -0.7811
   22LY0      O  432   5.389   7.054   4.619 -0.6252  0.2774  0.5140
   23LER      N  433   5.226   7.201   4.670 -0.2338 -0.7583  0.0242
   23LER      H  434   5.190   7.254   4.748 -0.5568 -0.7204 -0.1513
   23LER     CA  435   5.148   7.187   4.546 -0.2554 -0.2663  0.0689
   23LER     HA  436   5.209   7.167   4.459 -1.3572  2.0805 -1.3538
   23LER     CB  437   5.071   7.058   4.554 -0.7579 -0.1605 -0.6268
   23LER    HB1  438   4.997   7.062   4.634 -0.4061  0.2244 -0.3142
   23LER    HB2  439   5.135   6.980   4.596 -1.9229 -0.4238  0.7387
   23LER     CG  440   5.005   7.011   4.425 -0.0433  0.2947  0.4187
   23LER     HG  441   4.955   7.097   4.379 -0.1339  0.8545  1.5189
   23LER    CD1  442   5.104   6.947   4.327 -0.0878 -0.0013 -0.0313
   23LER   HD11  443   5.043   6.938   4.236 -1.6545  2.5012  0.6587
   23LER   HD12  444   5.189   7.010   4.301 -1.5797  2.3707  0.4890
   23LER   HD13  445   5.146   6.857   4.371  1.5507  0.2945 -0.9133
   23LER    CD2  446   4.883   6.921   4.471  0.0628 -0.2378  0.1758
   23LER   HD21  447   4.839   6.896   4.375  0.6996  1.7182 -0.6798
   23LER   HD22  448   4.923   6.839   4.531  2.0124 -0.1449 -0.9188
   23LER   HD23  449   4.801   6.976   4.517 -3.1003 -2.7851 -1.9840
   23LER      C  450   5.053   7.304   4.513  1.0627 -0.1570  0.0545
   23LER      O  451   5.034   7.342   4.397 -0.6563 -0.1700  0.0332
   24LY0      N  452   6.517   8.086   4.224 -0.0862  0.5824  1.1571
   24LY0     H1  453   6.597   8.041   4.181 -1.5158 -1.0381  0.0897
   24LY0     H2  454   6.489   8.023   4.298  0.0835 -0.7469  0.1335
   24LY0     H3  455   6.538   8.181   4.251 -2.1909  1.3955  0.1415
   24LY0     CA  456   6.408   8.099   4.122  0.0188 -0.2152  0.2622
   24LY0     HA  457   6.424   8.185   4.057 -1.3645  0.4219  0.7459
   24LY0     CB  458   6.386   7.968   4.031  0.0422  0.2229 -0.4410
   24LY0    HB1  459   6.286   7.974   3.987 -0.6058 -0.9439  0.8007
   24LY0    HB2  460   6.383   7.881   4.096 -0.6761  1.2849  0.9906
   24LY0     CG  461   6.492   7.956   3.925 -0.1977  0.2723 -0.5086
   24LY0    HG1  462   6.465   7.875   3.857  1.7755  0.1155 -1.1556
   24LY0    HG2  463   6.582   7.923   3.977 -0.9399  2.3559  2.4000
   24LY0     CD  464   6.533   8.072   3.846  0.1276 -0.4856  0.1348
   24LY0    HD1  465   6.615   8.039   3.782  0.2047  1.1769 -0.6870
   24LY0    HD2  466   6.570   8.156   3.905  1.2084  0.5340 -1.8694
   24LY0     CE  467   6.424   8.114   3.748  0.3648  0.8955 -0.0774
   24LY0    HE1  468   6.323   8.124   3.788  0.5237  0.9778  0.3095
   24LY0    HE2  469   6.414   8.033   3.676  2.6426 -0.2812  0.8531
   24LY0     NZ  470   6.458   8.235   3.678 -0.5308 -0.2200 -0.1148
   24LY0    HZ1  471   6.442   8.231   3.578  1.6901 -1.5707 -0.4894
   24LY0    HZ2  472   6.417   8.307   3.736  0.1900 -0.7949  1.1356
   24LY0    HZ3  473   6.556   8.237   3.703 -1.1969 -0.0039  2.7754
   24LY0      C  474   6.277   8.133   4.198 -0.6205 -0.1662 -0.0657
   24LY0      O  475   6.241   8.055   4.283 -0.3208 -0.2782 -0.2946
   25LER      N  476   6.199   8.231   4.151  0.6950  0.5135  0.0392
   25LER      H  477   6.229   8.292   4.077 -2.2764 -0.3675 -2.0984
   25LER     CA  478   6.066   8.268   4.195  0.0292 -0.1408 -0.1750
   25LER     HA  479   6.043   8.206   4.282  0.7158 -0.9100 -0.5313
   25LER     CB  480   6.057   8.417   4.245 -0.3076  0.7564  0.8170
   25LER    HB1  481   5.956   8.441   4.278 -0.9957  1.7241 -1.7639
   25LER    HB2  482   6.071   8.476   4.155 -1.0199  0.3663  0.4358
   25LER     CG  483   6.167   8.455   4.344  1.1542  0.0905  0.3328
   25LER     HG  484   6.268   8.434   4.309  1.6785 -0.0109  1.8335
   25LER    CD1  485   6.141   8.602   4.375  0.0555  1.2482  0.6796
   25LER   HD11  486   6.218   8.620   4.450 -0.7153  1.5545  1.4208
   25LER   HD12  487   6.162   8.663   4.288  0.4646  1.2150  0.7520
   25LER   HD13  488   6.040   8.609   4.416 -0.4666 -0.8586 -0.0912
   25LER    CD2  489   6.148   8.380   4.474 -0.0181 -0.3821 -0.2229
   25LER   HD21  490   6.225   8.403   4.547 -1.6279 -0.1519  1.4669
   25LER   HD22  491   6.046   8.381   4.512 -0.5327 -0.9252 -1.5285
   25LER   HD23  492   6.183   8.277   4.459 -0.9411 -0.7446  0.0389
   25LER      C  493   5.965   8.231   4.077  0.2785 -0.0476 -0.3135
   25LER      O  494   5.993   8.271   3.970 -0.0205  0.2624 -0.0180
   26LYR      N  495   5.871   8.139   4.098  0.4725  0.8840  0.0787
   26LYR      H  496   5.851   8.119   4.195  0.0140 -0.5432 -0.2929
   26LYR     CA  497   5.793   8.077   3.988 -0.0521  0.4379  0.5820
   26LYR     HA  498   5.787   8.144   3.902 -3.8684 -0.9291 -0.4003
   26LYR     CB  499   5.846   7.945   3.938  0.6452 -0.4335 -0.2039
   26LYR    HB1  500   5.777   7.915   3.860  0.7376 -1.6767  0.1795
   26LYR    HB2  501   5.845   7.871   4.018  2.4124 -1.7468 -1.3177
   26LYR     CG  502   5.986   7.959   3.879  0.0054 -0.0871  0.1569
   26LYR    HG1  503   6.054   7.974   3.963 -0.0602  2.2343 -0.1346
   26LYR    HG2  504   5.992   8.049   3.817 -0.1645  0.6683  1.2008
   26LYR     CD  505   6.024   7.833   3.806 -0.4116  0.2565 -0.0788
   26LYR    HD1  506   5.949   7.812   3.729 -0.3111  0.9862 -0.3799
   26LYR    HD2  507   6.035   7.741   3.864 -0.3580  0.6381  0.5181
   26LYR     CE  508   6.154   7.875   3.739 -0.2787  0.2228 -0.0602
   26LYR    HE1  509   6.232   7.905   3.808 -1.0615 -1.7914  1.8010
   26LYR    HE2  510   6.129   7.954   3.667  1.8103 -0.0932 -1.2365
   26LYR     NZ  511   6.202   7.760   3.658 -0.4056  0.3764 -0.1949
   26LYR    HZ1  512   6.168   7.760   3.563  0.5206  0.7275 -0.5416
   26LYR      C  513   5.642   8.066   4.028 -0.2930  0.3488  0.5716
   26LYR      O  514   5.605   8.025   4.138  0.0920 -0.0153  1.2559
   27LY0      N  515   5.553   8.091   3.930  0.5952  0.0019  0.2308
   27LY0      H  516   5.588   8.137   3.847 -0.4760  0.8221  0.2115
   27LY0     CA  517   5.403   8.083   3.954 -0.0121  0.1216 -0.2051
   27LY0     HA  518   5.381   8.076   4.060  3.1416 -0.5010  0.5167
   27LY0     CB  519   5.325   8.211   3.900 -0.3861  0.4029 -0.4391
   27LY0    HB1  520   5.372   8.303   3.936 -0.4793 -0.3422  1.7425
   27LY0    HB2  521   5.220   8.211   3.929 -0.4588 -0.0177 -0.7067
   27LY0     CG  522   5.330   8.223   3.750 -0.6757  0.2161  0.6380
   27LY0    HG1  523   5.290   8.131   3.707 -0.7008  1.1912 -1.5916
   27LY0    HG2  524   5.428   8.239   3.704 -0.5727 -0.0796  0.7556
   27LY0     CD  525   5.235   8.336   3.700  1.1029  0.1553  0.0463
   27LY0    HD1  526   5.269   8.432   3.740  0.9822  0.0002  0.5264
   27LY0    HD2  527   5.131   8.315   3.725  1.0900  0.4665  0.2726
   27LY0     CE  528   5.241   8.333   3.546  0.2295  0.0110 -0.5015
   27LY0    HE1  529   5.192   8.244   3.506 -3.0246  0.4628  2.1426
   27LY0    HE2  530   5.344   8.343   3.510 -0.5939  0.3110 -2.9199
   27LY0     NZ  531   5.172   8.445   3.491  0.2365 -0.8657  0.0041
   27LY0    HZ1  532   5.195   8.445   3.392  1.2801  2.4831  0.1359
   27LY0    HZ2  533   5.076   8.430   3.517  0.3831 -0.1870  0.9487
   27LY0    HZ3  534   5.211   8.523   3.540 -0.1444 -1.8464  1.9622
   27LY0      C  535   5.345   7.942   3.922  0.2350  0.9473 -0.4717
   27LY0      O  536   5.371   7.881   3.819 -0.1941 -0.0794  0.2430
   28LER      N  537   5.253   7.896   4.003  0.3520 -0.4557  0.4859
   28LER      H  538   5.235   7.955   4.084 -0.6971 -0.7136  0.4587
   28LER     CA  539   5.176   7.776   3.990  0.1258  0.2342  0.9591
   28LER     HA  540   5.239   7.696   3.950  3.3394  2.3353  1.4554
   28LER     CB  541   5.108   7.744   4.123  0.3708 -0.2020 -0.2268
   28LER    HB1  542   5.013   7.689   4.121  0.2564 -0.0622  0.8813
   28LER    HB2  543   5.082   7.841   4.166  2.3998  0.5697 -0.6332
   28LER     CG  544   5.198   7.684   4.221 -0.0007  0.5496 -0.0343
   28LER     HG  545   5.290   7.742   4.213  0.2823 -0.0891 -1.6615
   28LER    CD1  546   5.152   7.705   4.365 -0.1762  0.6361  0.8446
   28LER   HD11  547   5.229   7.659   4.427 -1.5057 -1.6542  0.9053
   28LER   HD12  548   5.145   7.808   4.398  0.2052 -0.1244  3.4841
   28LER   HD13  549   5.057   7.652   4.377 -0.2852  0.8584  0.9553
   28LER    CD2  550   5.212   7.527   4.196  0.6853  0.3050  0.0318
   28LER   HD21  551   5.257   7.489   4.287  0.2303 -1.7784 -0.5601
   28LER   HD22  552   5.118   7.473   4.204  0.0944  1.4522  1.2089
   28LER   HD23  553   5.278   7.501   4.113  2.3230 -0.3993  1.4919
   28LER      C  554   5.055   7.791   3.883 -0.2343 -0.8967 -0.1333
   28LER      O  555   5.038   7.910   3.839 -0.2238  0.0912 -0.5042
   29LYR      N  556   4.982   7.688   3.845 -0.6490 -0.3116  0.1202
   29LYR      H  557   4.992   7.600   3.892  2.1370 -0.5977 -0.7937
   29LYR     CA  558   4.865   7.701   3.758  0.1755 -0.5968 -0.3631
   29LYR     HA  559   4.879   7.786   3.691  2.7413 -0.7117 -0.0805
   29LYR     CB  560   4.849   7.579   3.665 -0.5653 -1.0575 -0.0597
   29LYR    HB1  561   4.746   7.565   3.634 -0.3162  0.5987 -1.8189
   29LYR    HB2  562   4.901   7.498   3.716  0.1328 -1.0153 -0.6767
   29LYR     CG  563   4.921   7.602   3.530 -0.3873 -1.4683 -0.6115
   29LYR    HG1  564   4.857   7.670   3.472 -0.7977 -0.4616  0.9589
   29LYR    HG2  565   4.923   7.504   3.483  1.6293 -0.5817 -2.5607
   29LYR     CD  566   5.067   7.658   3.532 -0.1457  0.3039 -0.1694
   29LYR    HD1  567   5.083   7.759   3.570  2.3062 -1.2740  3.5305
   29LYR    HD2  568   5.102   7.666   3.429  1.0219 -1.0899  0.0768
   29LYR     CE  569   5.160   7.565   3.602  0.5290  0.7576  0.2647
   29LYR    HE1  570   5.169   7.477   3.538 -0.0176  0.4006  0.6714
   29LYR    HE2  571   5.126   7.532   3.700  1.5343 -0.4343  0.2383
   29LYR     NZ  572   5.286   7.628   3.627 -0.1979  0.1620 -1.0546
   29LYR    HZ1  573   5.283   7.725   3.656 -0.6941 -0.0601 -0.3294
   29LYR      C  574   4.738   7.727   3.843 -0.7100  0.7905 -0.0290
   29LYR      O  575   4.655   7.802   3.801 -0.3508 -0.2052  0.6398
   30LER      N  576   4.726   7.666   3.962 -0.7394  0.5659 -0.1473
   30LER      H  577   4.803   7.606   3.987 -1.0023  0.3166  0.0725
   30LER     CA  578   4.610   7.673   4.051 -0.2456 -0.0074  0.0914
   30LER     HA  579   4.520   7.644   3.997 -0.1961  1.6822 -1.0060
   30LER     CB  580   4.624   7.584   4.173  0.3419  0.2860  0.0205
   30LER    HB1  581   4.539   7.588   4.241 -1.4500 -1.3991 -2.0019
   30LER    HB2  582   4.717   7.620   4.217  0.6405 -1.4504  0.9172
   30LER     CG  583   4.635   7.435   4.131  0.1407 -0.2662  0.1419
   30LER     HG  584   4.700   7.425   4.044  0.0255  1.4984 -0.1778
   30LER    CD1  585   4.704   7.359   4.244 -1.0709  0.5128  0.1925
   30LER   HD11  586   4.724   7.256   4.214  1.6760  1.0046  0.0373
   30LER   HD12  587   4.804   7.402   4.246 -0.3742 -1.0524  0.9573
   30LER   HD13  588   4.656   7.368   4.341 -0.7338 -0.8183  0.5062
   30LER    CD2  589   4.500   7.370   4.100  0.0902 -0.3164 -0.7999
   30LER   HD21  590   4.508   7.265   4.075 -1.9934 -1.0867  1.3674
   30LER   HD22  591   4.435   7.389   4.186  1.7032  0.0821  0.3895
   30LER   HD23  592   4.468   7.431   4.015  1.9877 -0.0601 -1.3841
   30LER      C  593   4.569   7.821   4.090  0.2059 -0.0118 -0.7655
   30LER      O  594   4.650   7.889   4.151  0.4429 -0.1177  0.1084
   31LER      N  595   4.448   7.873   4.081 -0.7996 -0.3316 -0.1839
   31LER      H  596   4.381   7.820   4.027  1.0124 -1.3986 -1.5411
   31LER     CA  597   4.405   7.999   4.140 -0.7252 -0.0020 -0.1297
   31LER     HA  598   4.485   8.073   4.135  1.4810 -1.8954  3.5866
   31LER     CB  599   4.274   8.043   4.084 -0.1283  0.0672  0.8713
   31LER    HB1  600   4.233   8.115   4.155 -0.2944 -0.2693  1.1212
   31LER    HB2  601   4.200   7.963   4.078 -1.5381  1.3988 -0.5012
   31LER     CG  602   4.284   8.124   3.953 -0.0840 -0.3627 -0.4239
   31LER     HG  603   4.322   8.217   3.996  0.2437 -0.7468  0.1354
   31LER    CD1  604   4.371   8.071   3.838 -0.5257 -0.6925 -0.2224
   31LER   HD11  605   4.352   8.113   3.739 -0.3642  1.7375  0.6903
   31LER   HD12  606   4.475   8.092   3.862  1.0531 -5.7907 -1.4049
   31LER   HD13  607   4.362   7.963   3.845  2.1228 -0.9396  0.3320
   31LER    CD2  608   4.148   8.161   3.893 -0.1848  0.3159 -0.3336
   31LER   HD21  609   4.167   8.228   3.809 -1.6703  2.7716  1.1546
   31LER   HD22  610   4.090   8.072   3.866 -1.4410  0.4429  1.7145
   31LER   HD23  611   4.096   8.221   3.967  0.5609 -1.4981  1.7380
   31LER      C  612   4.397   7.978   4.294 -0.1286  0.2228 -0.5180
   31LER      O  613   4.363   7.869   4.344 -0.2712 -0.1793  0.3200
   32LY0      N  614   6.779   7.748   3.461  0.3465 -0.0216 -0.1286
   32LY0     H1  615   6.878   7.758   3.477 -0.1027  0.8700  2.7211
   32LY0     H2  616   6.760   7.702   3.374 -0.7154  1.1336 -0.5333
   32LY0     H3  617   6.742   7.842   3.458  1.2769  0.3307 -1.1433
   32LY0     CA  618   6.717   7.679   3.573  0.9993  0.2674  0.5237
   32LY0     HA  619   6.749   7.575   3.568  1.4518  0.4340 -0.2285
   32LY0     CB  620   6.763   7.739   3.703  0.3419 -0.5303 -0.7140
   32LY0    HB1  621   6.745   7.847   3.700  0.7189 -0.4088  0.7928
   32LY0    HB2  622   6.871   7.732   3.707  0.4151  0.0973 -1.4982
   32LY0     CG  623   6.712   7.680   3.843  0.2621 -0.2031  0.5324
   32LY0    HG1  624   6.718   7.571   3.841 -2.1907 -0.7520  5.4562
   32LY0    HG2  625   6.607   7.707   3.855  0.5593  1.6635 -0.5832
   32LY0     CD  626   6.799   7.734   3.960  0.1116 -0.2166 -0.2107
   32LY0    HD1  627   6.805   7.842   3.960  1.8363 -0.2790  0.2172
   32LY0    HD2  628   6.899   7.690   3.957  0.6715  0.7842  1.8967
   32LY0     CE  629   6.734   7.686   4.096 -0.2992  0.5041 -0.3432
   32LY0    HE1  630   6.711   7.579   4.096  1.4273  0.0501  1.8220
   32LY0    HE2  631   6.642   7.742   4.111 -0.3123  0.3573  0.1452
   32LY0     NZ  632   6.828   7.716   4.209  0.1680  0.0510 -0.2618
   32LY0    HZ1  633   6.779   7.723   4.297  0.1973 -1.0772 -0.1383
   32LY0    HZ2  634   6.901   7.647   4.215 -0.4849 -0.5851  0.4990
   32LY0    HZ3  635   6.878   7.799   4.179  3.0894 -1.2150  0.6615
   32LY0      C  636   6.561   7.680   3.544 -0.5732 -0.2262  0.0954
   32LY0      O  637   6.505   7.775   3.496  1.1138 -0.6011  0.1023
   33LER      N  638   6.494   7.576   3.588  0.6160 -0.0272  0.1226
   33LER      H  639   6.543   7.492   3.615 -0.4896 -0.2425  1.6066
   33LER     CA  640   6.349   7.575   3.588 -0.2273  0.2345 -0.1714
   33LER     HA  641   6.313   7.607   3.490 -0.6944 -2.7616 -1.0921
   33LER     CB  642   6.299   7.433   3.613  0.0358 -0.4726  0.5123
   33LER    HB1  643   6.323   7.402   3.714  1.6187 -1.2126 -0.0549
   33LER    HB2  644   6.343   7.364   3.541  2.2379  0.2931  1.0402
   33LER     CG  645   6.144   7.416   3.589 -0.1856 -0.3790 -0.2121
   33LER     HG  646   6.097   7.485   3.660  0.0648 -0.5239  0.0958
   33LER    CD1  647   6.102   7.456   3.448  0.2732 -1.1940  0.2874
   33LER   HD11  648   5.994   7.457   3.429  0.4759  0.4085 -0.9736
   33LER   HD12  649   6.130   7.558   3.423 -1.7232 -1.1685 -2.3119
   33LER   HD13  650   6.149   7.387   3.377 -0.4247 -1.8517  0.4440
   33LER    CD2  651   6.094   7.268   3.623  0.9224  0.1642  0.3441
   33LER   HD21  652   5.995   7.258   3.578  0.8839 -1.1730  0.6908
   33LER   HD22  653   6.152   7.195   3.566 -0.1130 -0.0313 -0.4800
   33LER   HD23  654   6.100   7.245   3.730  1.1476 -0.8715  0.1198
   33LER      C  655   6.285   7.662   3.692  0.0324  0.4361  0.0153
   33LER      O  656   6.333   7.658   3.806 -0.3486 -0.8466  0.2571
   34LY0      N  657   5.718   9.036   3.644  0.9966  0.1730 -0.2264
   34LY0     H1  658   5.677   9.115   3.596  1.8009  0.2660 -0.7697
   34LY0     H2  659   5.711   9.058   3.742 -1.5377  0.0018 -0.3068
   34LY0     H3  660   5.811   9.034   3.606  1.7432  2.0098  1.3742
   34LY0     CA  661   5.629   8.926   3.606  0.8896 -0.0563 -0.2198
   34LY0     HA  662   5.529   8.929   3.649 -0.1457  1.7034 -2.5196
   34LY0     CB  663   5.590   8.928   3.458  0.1474  0.0836  0.2341
   34LY0    HB1  664   5.672   8.934   3.387 -1.5103 -0.7885 -1.8438
   34LY0    HB2  665   5.530   9.019   3.458 -1.8118 -1.0963  2.5348
   34LY0     CG  666   5.490   8.818   3.414 -0.1845  0.3966  0.0752
   34LY0    HG1  667   5.399   8.836   3.471 -0.3721  1.1707 -0.4480
   34LY0    HG2  668   5.523   8.716   3.431 -1.2448  0.0355  0.0325
   34LY0     CD  669   5.453   8.834   3.268  0.5879  1.1556  0.6953
   34LY0    HD1  670   5.528   8.796   3.198 -1.0589  0.1988 -0.6480
   34LY0    HD2  671   5.434   8.940   3.253 -0.5499  0.9923  0.8361
   34LY0     CE  672   5.315   8.765   3.244 -0.2212 -0.4544 -0.1679
   34LY0    HE1  673   5.234   8.818   3.294 -0.2458 -1.3279  0.7579
   34LY0    HE2  674   5.331   8.662   3.277  4.8196  0.4366  0.8947
   34LY0     NZ  675   5.280   8.771   3.102  0.4822 -0.0101 -0.0280
   34LY0    HZ1  676   5.184   8.744   3.085  0.5167 -1.2972  1.5876
   34LY0    HZ2  677   5.304   8.862   3.063  1.9359 -0.7962 -1.0837
   34LY0    HZ3  678   5.342   8.708   3.054 -0.5257 -1.4382  0.4970
   34LY0      C  679   5.704   8.799   3.647  0.0866 -0.7966  0.3425
   34LY0      O  680   5.807   8.775   3.589 -0.6664 -0.3845  0.2011
   35LER      N  681   5.645   8.698   3.712  0.6503  0.8251  0.0765
   35LER      H  682   5.548   8.706   3.741 -0.7525 -5.1377 -1.5347
   35LER     CA  683   5.708   8.570   3.743 -0.1869  0.0654 -0.2783
   35LER     HA  684   5.816   8.575   3.748  0.1318  0.1524 -4.0144
   35LER     CB  685   5.650   8.511   3.872 -0.3130 -0.4137  0.6386
   35LER    HB1  686   5.696   8.413   3.889  1.7481  0.3320 -0.3278
   35LER    HB2  687   5.542   8.506   3.855 -0.7988  0.8699  2.9218
   35LER     CG  688   5.660   8.592   3.994 -0.4517  0.3369 -0.2756
   35LER     HG  689   5.589   8.673   3.978  0.9615  1.9080  1.0015
   35LER    CD1  690   5.611   8.511   4.114  0.2291 -0.6101  0.7518
   35LER   HD11  691   5.604   8.583   4.194 -1.1537 -0.6778  0.7199
   35LER   HD12  692   5.512   8.471   4.089 -0.0554  0.0403  0.8373
   35LER   HD13  693   5.671   8.423   4.137 -0.8354 -0.8499  2.7873
   35LER    CD2  694   5.802   8.640   4.024  0.1322 -0.7118  0.3691
   35LER   HD21  695   5.816   8.691   4.119  1.0263 -0.5939  0.1877
   35LER   HD22  696   5.885   8.569   4.024  1.8350  0.9775 -3.4171
   35LER   HD23  697   5.834   8.705   3.942 -0.2960  0.2141  0.9198
   35LER      C  698   5.692   8.460   3.630  0.2456  0.1238  0.1377
   35LER      O  699   5.592   8.449   3.556 -0.6143 -0.0135  0.0044
   36LYR      N  700   5.801   8.374   3.610 -0.4443 -0.4481  0.6584
   36LYR      H  701   5.879   8.387   3.672 -0.5781  0.3405  0.6692
   36LYR     CA  702   5.806   8.260   3.512 -0.4521  0.3676  0.3550
   36LYR     HA  703   5.781   8.302   3.415  0.8554 -0.1441 -0.2278
   36LYR     CB  704   5.951   8.204   3.512 -0.1983  0.2204 -0.0962
   36LYR    HB1  705   5.955   8.155   3.609 -3.2137 -2.0044 -0.9465
   36LYR    HB2  706   6.022   8.287   3.505 -0.0910  0.2945  1.5600
   36LYR     CG  707   5.984   8.097   3.411  0.1033  0.2172  0.2157
   36LYR    HG1  708   5.907   8.020   3.412  0.1191  0.1722 -0.9003
   36LYR    HG2  709   6.075   8.048   3.445 -0.4252 -0.8618  0.0919
   36LYR     CD  710   5.995   8.144   3.260  0.2890  0.1958 -0.6306
   36LYR    HD1  711   6.038   8.244   3.254  2.9123 -0.7335  0.8886
   36LYR    HD2  712   5.895   8.132   3.220  1.1528 -2.7368 -2.2399
   36LYR     CE  713   6.090   8.050   3.187  0.6797  0.2654 -0.4017
   36LYR    HE1  714   6.054   7.947   3.188 -1.2254  0.8285 -2.3860
   36LYR    HE2  715   6.191   8.053   3.228  0.0966  1.5591  1.0658
   36LYR     NZ  716   6.086   8.086   3.047 -0.6785 -0.0876  0.3118
   36LYR    HZ1  717   6.003   8.066   2.993  0.6341  3.1806 -3.3976
   36LYR      C  718   5.711   8.150   3.561  0.6659  0.4624  0.8666
   36LYR      O  719   5.721   8.099   3.669 -0.2527 -0.2823  0.0919
   37LY0      N  720   5.611   8.122   3.473 -0.2931 -0.1528 -0.8396
   37LY0      H  721   5.601   8.171   3.385 -1.3759 -0.6004 -0.9859
   37LY0     CA  722   5.502   8.028   3.497  0.4703  0.0160  0.2950
   37LY0     HA  723   5.463   8.056   3.595  2.4824 -0.2515  1.2309
   37LY0     CB  724   5.399   8.041   3.388 -0.5417 -0.0723 -0.0898
   37LY0    HB1  725   5.445   7.994   3.301 -1.8450 -0.8201 -0.4049
   37LY0    HB2  726   5.388   8.148   3.366 -0.3632  0.1846  0.9997
   37LY0     CG  727   5.270   7.975   3.427 -0.3238  0.0210  0.2143
   37LY0    HG1  728   5.241   8.007   3.527  0.9483  0.4413  0.4706
   37LY0    HG2  729   5.276   7.867   3.429  0.3307  0.0274 -0.7637
   37LY0     CD  730   5.153   8.003   3.330  0.1819  0.0444  0.0932
   37LY0    HD1  731   5.146   7.931   3.249 -1.7558  1.5947 -1.2187
   37LY0    HD2  732   5.175   8.103   3.292  0.1895 -0.2637 -0.7076
   37LY0     CE  733   5.021   7.996   3.410 -0.7815  0.2466 -0.0931
   37LY0    HE1  734   5.020   8.049   3.506  0.9845  0.4720 -0.1623
   37LY0    HE2  735   4.995   7.892   3.430  1.3618 -0.2284  0.5277
   37LY0     NZ  736   4.922   8.061   3.331 -0.1295  0.3452 -0.0843
   37LY0    HZ1  737   4.890   8.011   3.249 -0.3037 -0.3477  0.3965
   37LY0    HZ2  738   4.852   8.092   3.397  1.4481 -0.3894  2.0505
   37LY0    HZ3  739   4.960   8.152   3.309 -0.9248  0.7674  0.2245
   37LY0      C  740   5.547   7.879   3.497 -0.0286  0.0100  0.1694
   37LY0      O  741   5.634   7.834   3.422 -0.3932  0.1232 -0.0576
   38LER      N  742   5.489   7.799   3.585 -0.5842  0.0333  0.4806
   38LER      H  743   5.445   7.852   3.659 -0.4833 -0.7994  1.1410
   38LER     CA  744   5.525   7.657   3.606  0.1829 -0.0561 -0.3858
   38LER     HA  745   5.584   7.625   3.520  0.9557  1.3058 -0.3885
   38LER     CB  746   5.610   7.654   3.736  0.1450  0.9497 -0.4913
   38LER    HB1  747   5.547   7.681   3.821 -0.7865 -2.4857  0.0371
   38LER    HB2  748   5.698   7.719   3.736  0.2392  0.9040  1.6803
   38LER     CG  749   5.660   7.508   3.773  0.0031 -1.2940  0.0682
   38LER     HG  750   5.573   7.446   3.797  0.2307 -1.1689  1.2209
   38LER    CD1  751   5.749   7.440   3.661  0.4647  0.2698 -0.4043
   38LER   HD11  752   5.819   7.368   3.703 -0.0045 -1.3946 -2.3304
   38LER   HD12  753   5.682   7.398   3.586 -0.5539  0.7434  0.2280
   38LER   HD13  754   5.807   7.520   3.613  0.3024  0.4904 -0.2341
   38LER    CD2  755   5.749   7.517   3.898  0.8586  0.4065  0.2491
   38LER   HD21  756   5.788   7.420   3.930 -2.2948 -0.6637  1.2606
   38LER   HD22  757   5.833   7.581   3.871  0.9382 -0.3326 -1.3721
   38LER   HD23  758   5.690   7.556   3.982  1.1278  0.0772  0.5968
   38LER      C  759   5.402   7.562   3.618  0.7593  0.1492  0.4638
   38LER      O  760   5.401   7.441   3.591 -0.5089  0.1286  0.0395
   39LY0      N  761   5.983   7.899   2.571 -0.1335 -0.6359 -0.2568
   39LY0     H1  762   5.912   7.855   2.515  0.6812  1.4375 -3.1616
   39LY0     H2  763   6.075   7.873   2.540 -0.1804 -1.0644 -0.0435
   39LY0     H3  764   5.979   7.847   2.658  0.3042  3.3328  2.4035
   39LY0     CA  765   5.954   8.045   2.584  0.3538  0.5912 -0.1905
   39LY0     HA  766   5.952   8.086   2.483  0.8536  1.1638  0.0241
   39LY0     CB  767   5.816   8.059   2.652 -0.6055  0.0652  0.0620
   39LY0    HB1  768   5.834   8.046   2.758 -0.9836 -1.4649 -0.0400
   39LY0    HB2  769   5.756   7.976   2.617 -2.2293  0.9196  0.7422
   39LY0     CG  770   5.733   8.183   2.625 -0.2252 -0.0041  0.0415
   39LY0    HG1  771   5.703   8.193   2.520 -1.7608 -1.1758  0.3359
   39LY0    HG2  772   5.791   8.269   2.658 -1.9875  0.9976  0.6244
   39LY0     CD  773   5.603   8.177   2.713 -0.0314 -0.2339  1.1896
   39LY0    HD1  774   5.631   8.164   2.817  2.8015  0.2927  0.6047
   39LY0    HD2  775   5.544   8.091   2.682  0.3001  0.1666 -0.7218
   39LY0     CE  776   5.519   8.304   2.679 -0.0450  0.0931  0.3321
   39LY0    HE1  777   5.487   8.312   2.575  1.9645 -0.7690 -0.4216
   39LY0    HE2  778   5.575   8.393   2.705  1.5044 -0.4925 -0.8224
   39LY0     NZ  779   5.401   8.303   2.767 -0.4531  0.4157 -0.1960
   39LY0    HZ1  780   5.354   8.391   2.781 -1.3045  0.5627 -3.2389
   39LY0    HZ2  781   5.345   8.224   2.737 -0.2443 -0.2588  1.1359
   39LY0    HZ3  782   5.433   8.283   2.861 -0.8488 -0.2029 -0.1832
   39LY0      C  783   6.070   8.116   2.661  0.3281  0.2038 -0.7500
   39LY0      O  784   6.177   8.130   2.606 -0.6138  0.2247  0.2563
   40LER      N  785   6.045   8.167   2.787  0.5709 -0.3373 -0.2268
   40LER      H  786   5.954   8.156   2.827  1.4724  1.0939  2.4638
   40LER     CA  787   6.137   8.253   2.862 -0.5812 -0.5744  0.0396
   40LER     HA  788   6.228   8.270   2.806 -1.1933  1.9289 -0.2867
   40LER     CB  789   6.070   8.388   2.883  0.3018 -1.0254 -0.6010
   40LER    HB1  790   6.118   8.455   2.955  1.4909 -0.5591 -1.7878
   40LER    HB2  791   5.968   8.372   2.919  0.0284  3.0935  1.0084
   40LER     CG  792   6.066   8.475   2.759  0.1201 -0.6833  0.1187
   40LER     HG  793   6.014   8.420   2.680  1.6017 -0.8926 -0.7508
   40LER    CD1  794   5.997   8.611   2.781  0.0109  0.1030 -0.5554
   40LER   HD11  795   5.996   8.677   2.694  0.2678 -1.9580 -2.2157
   40LER   HD12  796   5.896   8.599   2.819  0.7327  1.1277  1.8397
   40LER   HD13  797   6.042   8.658   2.868  0.7448 -2.4054  0.5135
   40LER    CD2  798   6.203   8.512   2.698  0.1456 -0.1936 -0.4105
   40LER   HD21  799   6.187   8.567   2.605 -1.7041  0.3492  0.1912
   40LER   HD22  800   6.265   8.579   2.758 -1.6231  0.9941  0.1521
   40LER   HD23  801   6.249   8.415   2.677 -1.8932 -2.0201  2.7515
   40LER      C  802   6.166   8.180   2.992  0.0951  0.7676 -0.2334
   40LER      O  803   6.252   8.231   3.065 -0.4572  0.2064 -0.2139
   41U      O5'  804   7.198   6.065   0.661  0.1768  0.7615 -0.3940
   41U      H5T  805   7.198   6.150   0.616 -2.6518  1.7745  1.2806
   41U      C5'  806   7.316   6.063   0.738 -0.0267 -0.0042  0.5895
   41U     H5'1  807   7.326   5.971   0.795  2.5495  0.8631  1.7398
   41U     H5'2  808   7.312   6.141   0.814 -1.3651 -0.4481  0.9921
   41U      C4'  809   7.442   6.058   0.658 -0.9009 -0.1931 -0.8757
   41U      H4'  810   7.452   5.959   0.614  0.9827 -1.1038  1.3782
   41U      O4'  811   7.438   6.151   0.550  0.4010 -0.0600 -0.1419
   41U      C1'  812   7.557   6.228   0.550 -0.8741 -0.3212 -0.1332
   41U      H1'  813   7.607   6.232   0.453  1.9475  0.8909  1.2686
   41U       N1  814   7.530   6.370   0.580  0.0209  0.0681 -0.0592
   41U       C6  815   7.415   6.407   0.653  0.0444  0.2564  0.3834
   41U       H6  816   7.349   6.334   0.696 -0.4367  1.0101  0.9468
   41U       C5  817   7.395   6.538   0.687  0.0859 -0.1411  0.2701
   41U       H5  818   7.306   6.557   0.745  0.7583 -1.3868  1.7911
   41U       C4  819   7.484   6.644   0.649 -0.0987 -0.3641  0.3588
   41U       O4  820   7.472   6.764   0.673  0.4254  0.0211  0.3752
   41U       N3  821   7.588   6.603   0.578 -0.7791 -0.0319  0.0497
   41U       H3  822   7.658   6.673   0.560 -1.5986  1.0225  0.8800
   41U       C2  823   7.623   6.472   0.543  0.1712  0.2378  0.0164
   41U       O2  824   7.734   6.451   0.502  0.0225  0.2142 -0.0840
   41U      C3'  825   7.559   6.096   0.748  0.3593 -0.5512  0.1104
   41U      H3'  826   7.520   6.183   0.801  2.0399  1.8342 -2.3498
   41U      C2'  827   7.655   6.159   0.647  0.8027 -0.2327  0.0087
   41U     H2'1  828   7.726   6.234   0.682  0.3205 -1.1732  3.3376
   41U      O2'  829   7.723   6.055   0.572  0.0520 -0.3447 -0.9502
   41U     HO'2  830   7.761   6.006   0.645 -0.6605 -0.2359 -0.4919
   41U      O3'  831   7.608   5.996   0.845 -0.3867 -0.1226  0.2504
   42U        P  832   7.641   6.048   0.995 -0.6065  0.3523  0.4670
   42U      O1P  833   7.698   5.938   1.074  0.5565  0.0980  0.0901
   42U      O2P  834   7.529   6.121   1.057  0.2274 -0.1697  0.3877
   42U      O5'  835   7.758   6.151   0.971 -0.2571 -0.2960 -0.4906
   42U      C5'  836   7.884   6.116   0.936  0.0963  0.3131  0.0872
   42U     H5'1  837   7.868   6.064   0.841  1.0346 -0.3690  0.2802
   42U     H5'2  838   7.931   6.046   1.005 -4.1885 -0.7931  2.1750
   42U      C4'  839   7.972   6.233   0.897 -0.6431  0.1727  0.1584
   42U      H4'  840   8.069   6.195   0.863 -1.0374 -1.0570  0.3459
   42U      O4'  841   7.913   6.324   0.810 -0.4636 -0.1794  0.1404
   42U      C1'  842   7.949   6.459   0.836 -0.3952  0.5936 -0.4786
   42U      H1'  843   8.011   6.482   0.749 -0.9479  1.6211 -0.6180
   42U       N1  844   7.845   6.571   0.834 -0.7116  0.3636  0.3994
   42U       C6  845   7.725   6.546   0.901 -0.2710  0.1980 -0.1778
   42U       H6  846   7.687   6.448   0.928 -3.1632  1.6832  1.6642
   42U       C5  847   7.653   6.644   0.951 -0.0742 -0.2110 -0.5107
   42U       H5  848   7.567   6.610   1.007 -0.9312 -0.6923 -2.0754
   42U       C4  849   7.693   6.781   0.930  0.1193  0.7520  0.8566
   42U       O4  850   7.635   6.879   0.975 -0.5919 -0.0233  0.0432
   42U       N3  851   7.808   6.790   0.856  0.7680 -0.6661  0.1926
   42U       H3  852   7.833   6.886   0.836 -0.1583 -0.3451  0.4928
   42U       C2  853   7.898   6.698   0.813  0.6454  0.7820 -0.5114
   42U       O2  854   8.012   6.717   0.773  0.0762 -0.2745  0.2108
   42U      C3'  855   8.005   6.318   1.025  0.5574 -0.5880 -0.1709
   42U      H3'  856   7.921   6.321   1.094  2.3296 -2.3265  2.2680
   42U      C2'  857   8.036   6.459   0.965 -0.8779  0.0867  0.1486
   42U     H2'1  858   7.998   6.539   1.029  0.5288 -0.7678  2.1538
   42U      O2'  859   8.177   6.481   0.929 -0.3292  0.4342 -0.2533
   42U     HO'2  860   8.223   6.499   1.011 -1.7193  0.6628  0.5231
   42U      O3'  861   8.114   6.254   1.094  0.1950  0.1883 -0.7259
   43A        P  862   8.155   6.296   1.234  0.2622 -0.5038  0.3958
   43A      O1P  863   8.252   6.194   1.282 -0.5140  0.0914 -0.2685
   43A      O2P  864   8.036   6.312   1.324 -0.2343 -0.6718 -0.1701
   43A      O5'  865   8.219   6.438   1.230 -0.3606 -0.0487 -0.3397
   43A      C5'  866   8.360   6.458   1.207  0.1320 -0.2456  0.3002
   43A     H5'1  867   8.395   6.423   1.110  0.5226 -2.9134  1.3339
   43A     H5'2  868   8.426   6.405   1.276  2.7309  1.2510 -0.8629
   43A      C4'  869   8.396   6.609   1.211 -0.0199  0.1076 -0.6553
   43A      H4'  870   8.504   6.621   1.196 -0.1365 -0.4584 -2.1339
   43A      O4'  871   8.327   6.692   1.118  0.2043  0.0079 -0.1850
   43A      C1'  872   8.303   6.824   1.167 -0.3146 -0.1535  0.3198
   43A      H1'  873   8.354   6.896   1.103 -3.2518  0.0017 -2.0326
   43A       N9  874   8.157   6.850   1.171 -0.4778  0.4223 -0.1710
   43A       C8  875   8.055   6.760   1.194 -0.2959  0.8071 -0.7647
   43A       H8  876   8.076   6.654   1.204 -1.5215  0.4574 -1.6229
   43A       N7  877   7.934   6.808   1.208  0.0152  0.1815  0.3734
   43A       C5  878   7.963   6.949   1.183 -0.3461 -0.1912 -0.3337
   43A       C6  879   7.889   7.071   1.166 -0.5707 -0.1734 -0.7081
   43A       N6  880   7.754   7.083   1.164 -0.0039 -0.1495 -0.5057
   43A      H61  881   7.691   7.004   1.168 -0.4921  0.2757  0.8699
   43A      H62  882   7.717   7.177   1.156 -2.9529 -1.3135 -2.1896
   43A       N1  883   7.942   7.191   1.147 -0.1380  0.2920 -0.4001
   43A       C2  884   8.075   7.192   1.134 -0.5584 -0.4355 -0.8424
   43A       H2  885   8.120   7.290   1.119 -1.5499  0.1385 -0.1983
   43A       N3  886   8.157   7.091   1.132 -0.4684  0.2251 -0.1618
   43A       C4  887   8.100   6.970   1.156  0.8169 -0.1323  0.8323
   43A      C3'  888   8.360   6.681   1.343 -0.5678  1.0105  0.1140
   43A      H3'  889   8.263   6.639   1.367 -0.3337 -0.3638 -1.2314
   43A      C2'  890   8.354   6.831   1.313  0.0413 -0.6316  0.0844
   43A     H2'1  891   8.293   6.895   1.376 -1.7252 -2.8743  0.8132
   43A      O2'  892   8.478   6.892   1.308  0.4790  0.0858 -0.0824
   43A     HO'2  893   8.500   6.900   1.401 -0.8804  0.2350  0.2606
   43A      O3'  894   8.442   6.650   1.452 -0.1478  0.2493 -0.3956
   44A        P  895   8.388   6.685   1.604  0.0438 -0.1408  0.1257
   44A      O1P  896   8.502   6.651   1.692 -0.1244  0.2873  0.1325
   44A      O2P  897   8.251   6.618   1.618 -0.0426 -0.6260 -0.1604
   44A      O5'  898   8.371   6.839   1.620 -0.3066 -0.0675 -0.1588
   44A      C5'  899   8.482   6.933   1.633 -0.7588 -0.4672  0.2623
   44A     H5'1  900   8.549   6.921   1.547 -1.5671  4.1420 -1.3155
   44A     H5'2  901   8.522   6.914   1.732 -0.4897 -0.8724  0.0796
   44A      C4'  902   8.434   7.080   1.626 -0.2870  0.7513  0.4388
   44A      H4'  903   8.517   7.144   1.599  2.6041 -2.5339  0.8184
   44A      O4'  904   8.341   7.099   1.520  0.3128 -0.3094 -0.1384
   44A      C1'  905   8.248   7.205   1.544  0.2036  0.5037  0.0878
   44A      H1'  906   8.261   7.293   1.481 -0.7745  2.0288  1.9240
   44A       N9  907   8.110   7.150   1.528 -0.1691 -0.2976 -0.5140
   44A       C8  908   8.070   7.020   1.555 -0.5388  0.3436  0.1855
   44A       H8  909   8.137   6.940   1.581 -2.7663 -1.1542  1.6839
   44A       N7  910   7.941   7.004   1.555 -0.0037 -0.4637 -0.0532
   44A       C5  911   7.898   7.129   1.509  0.4103 -0.2444  0.4352
   44A       C6  912   7.771   7.195   1.475  0.2461 -0.1621  0.2069
   44A       N6  913   7.657   7.132   1.480  0.0142  0.4707  0.4244
   44A      H61  914   7.666   7.036   1.511  0.0482  0.1465 -0.5658
   44A      H62  915   7.570   7.170   1.446  0.9993  2.8141  0.3053
   44A       N1  916   7.765   7.327   1.435  0.0094  0.5223  0.7993
   44A       C2  917   7.873   7.396   1.433  0.9237  0.3978 -0.1821
   44A       H2  918   7.866   7.496   1.393 -1.4695  0.1351 -0.5374
   44A       N3  919   7.997   7.352   1.465 -0.2850  0.1188 -0.1324
   44A       C4  920   7.998   7.220   1.502  0.4640 -0.3129 -0.2397
   44A      C3'  921   8.358   7.129   1.745  0.3337 -0.9092 -0.6094
   44A      H3'  922   8.297   7.046   1.781  0.2294 -0.6143 -0.1032
   44A      C2'  923   8.277   7.247   1.686  0.3415 -0.1928  0.3984
   44A     H2'1  924   8.178   7.265   1.729  0.5742 -2.8797  2.2988
   44A      O2'  925   8.348   7.364   1.683 -0.1303  0.0596  0.2381
   44A     HO'2  926   8.396   7.378   1.765  2.6546  1.4401 -1.4668
   44A      O3'  927   8.449   7.174   1.848  0.2550  0.3893  0.1185
   45U        P  928   8.394   7.196   1.999  0.1077 -0.0555  0.4111
   45U      O1P  929   8.514   7.200   2.082  0.0915 -0.1619  0.7583
   45U      O2P  930   8.296   7.092   2.036 -0.3110 -0.4056 -0.3763
   45U      O5'  931   8.315   7.333   2.008 -0.0824 -0.3590  0.1411
   45U      C5'  932   8.374   7.466   1.996  0.2381 -0.5613 -0.2748
   45U     H5'1  933   8.414   7.472   1.895 -0.3826  1.0041 -0.4470
   45U     H5'2  934   8.456   7.478   2.066 -0.5779 -2.3998  1.1026
   45U      C4'  935   8.272   7.578   1.996 -0.4091 -0.0043 -0.6829
   45U      H4'  936   8.327   7.671   1.986 -2.8099  1.7005  0.7319
   45U      O4'  937   8.176   7.577   1.886  0.1987  0.3915 -0.1212
   45U      C1'  938   8.048   7.618   1.925  0.1343  0.0394  0.1734
   45U      H1'  939   8.029   7.704   1.861 -0.0910 -1.5007 -1.9085
   45U       N1  940   7.947   7.515   1.907 -0.7411 -0.5584 -0.0163
   45U       C6  941   7.984   7.384   1.894 -0.1822  0.4036 -0.2593
   45U       H6  942   8.088   7.361   1.911  0.3361  1.4378 -1.7848
   45U       C5  943   7.897   7.291   1.843  0.1236  0.3557  0.7542
   45U       H5  944   7.933   7.190   1.828 -0.0255  0.4299 -0.1351
   45U       C4  945   7.764   7.332   1.810  0.9231  0.2820  0.4323
   45U       O4  946   7.681   7.251   1.772  0.1458 -0.6233  0.2495
   45U       N3  947   7.728   7.458   1.842  1.0472  0.1357 -0.5655
   45U       H3  948   7.632   7.485   1.828  1.1474  0.7990  0.0223
   45U       C2  949   7.811   7.557   1.887  0.0113  0.1313  0.1840
   45U       O2  950   7.761   7.665   1.924 -0.5621  0.3598 -0.1585
   45U      C3'  951   8.182   7.580   2.125 -0.3203  0.9035 -0.5857
   45U      H3'  952   8.156   7.477   2.152  0.7819  0.5726 -0.7344
   45U      C2'  953   8.059   7.651   2.075  0.0352 -0.6733  0.8523
   45U     H2'1  954   7.974   7.612   2.132  0.0711  0.6924  1.8935
   45U      O2'  955   8.072   7.795   2.073  0.2636  0.3049 -0.5453
   45U     HO'2  956   8.147   7.816   2.129 -0.5456 -1.7936  1.5039
   45U      O3'  957   8.241   7.647   2.235 -0.0009 -0.6640 -0.0310
   46U        P  958   8.199   7.627   2.393 -0.1858  0.1364 -0.0713
   46U      O1P  959   8.268   7.725   2.479 -0.1299 -0.1647 -0.1500
   46U      O2P  960   8.211   7.484   2.423  0.2138  0.3261  0.0839
   46U      O5'  961   8.045   7.649   2.407 -0.1244  0.4912 -0.0527
   46U      C5'  962   7.987   7.781   2.408  0.2202  0.1555 -0.3314
   46U     H5'1  963   8.043   7.857   2.355  0.0740  0.8607  0.5002
   46U     H5'2  964   8.008   7.823   2.506  1.5027 -1.0114 -0.0705
   46U      C4'  965   7.833   7.790   2.385 -1.5351 -0.1435  0.2895
   46U      H4'  966   7.798   7.893   2.391  0.3246  0.4448  2.8751
   46U      O4'  967   7.794   7.734   2.267 -0.2028  0.2948 -0.3143
   46U      C1'  968   7.654   7.696   2.274  0.2280 -0.9237  0.3133
   46U      H1'  969   7.595   7.769   2.218  1.3445  0.0340  0.3404
   46U       N1  970   7.631   7.563   2.218  0.9735 -0.2070 -0.3844
   46U       C6  971   7.720   7.459   2.229  0.4832 -0.6513 -0.2653
   46U       H6  972   7.808   7.481   2.287 -0.2939  2.7136 -0.1479
   46U       C5  973   7.696   7.337   2.174 -1.1221 -0.0914  0.2388
   46U       H5  974   7.771   7.259   2.179  0.2389  1.0781 -1.1496
   46U       C4  975   7.569   7.311   2.107  0.2869  0.3891 -0.6211
   46U       O4  976   7.546   7.211   2.043 -0.2595 -0.1193  0.2009
   46U       N3  977   7.489   7.427   2.093  0.1993  0.0374  0.0256
   46U       H3  978   7.410   7.418   2.031  1.9818 -0.3592 -2.3462
   46U       C2  979   7.511   7.544   2.142 -0.0164  0.5822 -0.8262
   46U       O2  980   7.434   7.636   2.113  0.5955  0.1883  0.4524
   46U      C3'  981   7.749   7.723   2.488 -0.4693  0.2022  0.2405
   46U      H3'  982   7.797   7.625   2.496  0.1417  0.1393 -2.9886
   46U      C2'  983   7.611   7.707   2.420 -0.4312 -0.0587  0.1985
   46U     H2'1  984   7.549   7.622   2.449 -3.4229  1.7399 -0.5088
   46U      O2'  985   7.528   7.817   2.439 -0.2403  0.0452 -0.5150
   46U     HO'2  986   7.487   7.800   2.524  1.0913  1.1451  0.3812
   46U      O3'  987   7.748   7.786   2.613  0.2079  0.5582 -0.3738
   47A        P  988   7.682   7.725   2.740 -0.2676  0.2910  0.0019
   47A      O1P  989   7.714   7.825   2.845  0.3578 -0.4443 -0.4040
   47A      O2P  990   7.736   7.593   2.758 -0.2497 -0.1272  0.0567
   47A      O5'  991   7.518   7.706   2.726  0.6526 -0.4615  0.0390
   47A      C5'  992   7.424   7.813   2.739 -0.6538  0.0992  0.1358
   47A     H5'1  993   7.461   7.891   2.672 -0.2093  0.9325  1.2987
   47A     H5'2  994   7.434   7.862   2.836  1.5792  0.4133 -0.1892
   47A      C4'  995   7.279   7.774   2.697  0.0692 -0.4741 -0.6610
   47A      H4'  996   7.219   7.863   2.717  1.0628 -0.0449  0.5720
   47A      O4'  997   7.269   7.746   2.559 -0.4439 -0.3051 -0.1174
   47A      C1'  998   7.165   7.647   2.536 -0.1561 -0.0889  0.4865
   47A      H1'  999   7.097   7.693   2.464  1.1076  0.6172 -0.2775
   47A       N9 1000   7.212   7.521   2.481 -0.2246  0.3220  0.2962
   47A       C8 1001   7.331   7.460   2.514 -0.8084 -0.4834  0.8405
   47A       H8 1002   7.405   7.511   2.573  0.6549 -0.7773 -0.6612
   47A       N7 1003   7.361   7.352   2.444  0.1172 -0.6831 -0.7584
   47A       C5 1004   7.245   7.325   2.384  0.4620 -0.3520 -0.2959
   47A       C6 1005   7.193   7.220   2.302 -0.4829 -0.6062 -0.1260
   47A       N6 1006   7.256   7.116   2.263 -0.2679 -0.0582  0.3099
   47A      H61 1007   7.357   7.115   2.266 -0.1559 -0.9255 -1.8763
   47A      H62 1008   7.197   7.054   2.208 -2.3766  2.3309 -0.2795
   47A       N1 1009   7.068   7.218   2.262  0.3416 -0.3766  0.3365
   47A       C2 1010   6.985   7.316   2.301  0.6647 -0.7561  0.1293
   47A       H2 1011   6.885   7.322   2.261  1.1238  1.5948 -0.8566
   47A       N3 1012   7.021   7.429   2.368 -0.0686  0.0299 -0.6995
   47A       C4 1013   7.156   7.425   2.404  0.9755 -0.3349 -0.3126
   47A      C3' 1014   7.206   7.667   2.776  0.5830 -0.3011  0.4976
   47A      H3' 1015   7.278   7.586   2.781  0.6179 -0.3893 -0.9537
   47A      C2' 1016   7.094   7.631   2.676 -0.1318 -0.3396  0.0641
   47A     H2'1 1017   7.053   7.531   2.689  0.5335 -0.8684 -1.5459
   47A      O2' 1018   6.998   7.738   2.686 -0.3172 -0.1154  0.0490
   47A     HO'2 1019   7.034   7.811   2.737 -0.6530  0.7660 -0.9385
   47A      O3' 1020   7.158   7.704   2.907  0.4061 -0.7386  0.3280
   48U        P 1021   7.133   7.583   3.005 -0.1579 -0.3008  0.1239
   48U      O1P 1022   7.073   7.647   3.129  0.0232 -0.0105 -0.6519
   48U      O2P 1023   7.264   7.509   3.011  0.4451  0.1304 -0.0192
   48U      O5' 1024   7.019   7.495   2.933 -0.5266  0.0942 -0.0467
   48U      C5' 1025   6.887   7.530   2.933 -0.2289 -0.6925  0.1489
   48U     H5'1 1026   6.874   7.627   2.887  1.4036 -0.3438  0.3620
   48U     H5'2 1027   6.848   7.544   3.034 -1.3982  0.9687 -0.4848
   48U      C4' 1028   6.807   7.421   2.864 -0.1517 -0.0023 -0.1157
   48U      H4' 1029   6.702   7.447   2.870 -0.6131 -1.6427 -0.5587
   48U      O4' 1030   6.831   7.402   2.727 -0.5049 -0.1115 -0.6138
   48U      C1' 1031   6.822   7.264   2.701  0.0677  0.2155  0.4847
   48U      H1' 1032   6.747   7.251   2.622 -0.2107 -1.4208  0.9922
   48U       N1 1033   6.950   7.204   2.661 -0.2857 -0.6000  0.8683
   48U       C6 1034   7.067   7.242   2.722 -0.4403 -0.6219 -0.5414
   48U       H6 1035   7.070   7.333   2.780 -3.4859 -1.4550  1.1555
   48U       C5 1036   7.184   7.174   2.698  0.0994 -0.4300  0.5891
   48U       H5 1037   7.274   7.208   2.748  0.6665 -0.5264 -0.3512
   48U       C4 1038   7.196   7.065   2.608  0.5243  0.2186  0.6512
   48U       O4 1039   7.305   7.007   2.592  0.0095  0.1706  0.3156
   48U       N3 1040   7.081   7.038   2.542 -0.2475  0.5285  0.2425
   48U       H3 1041   7.075   6.955   2.486  0.6912  0.6835 -0.1090
   48U       C2 1042   6.960   7.101   2.564  0.1471  0.0264 -0.2293
   48U       O2 1043   6.856   7.049   2.515 -0.9306  0.4310  0.5345
   48U      C3' 1044   6.812   7.285   2.938  0.0830 -0.1017 -0.3181
   48U      H3' 1045   6.913   7.258   2.967  0.1242 -0.5702 -0.8818
   48U      C2' 1046   6.768   7.194   2.823  0.2139  0.9562 -0.4368
   48U     H2'1 1047   6.799   7.090   2.827 -1.4878  0.3727 -1.4628
   48U      O2' 1048   6.628   7.185   2.826 -0.3622 -0.0404 -0.3068
   48U     HO'2 1049   6.613   7.173   2.920 -1.2157  0.2299 -0.4016
   48U      O3' 1050   6.714   7.294   3.044  0.0991  0.2333  0.2498
   49C        P 1051   6.736   7.204   3.166 -0.6208 -0.1117  0.1941
   49C      O1P 1052   6.656   7.263   3.273 -0.0835  0.0372 -0.5089
   49C      O2P 1053   6.881   7.192   3.190  0.0777  0.4509 -0.3446
   49C      O5' 1054   6.684   7.049   3.126 -0.4159  0.5746  0.4349
   49C      C5' 1055   6.543   7.024   3.099  0.4683 -0.4736 -0.3562
   49C     H5'1 1056   6.494   7.112   3.059  1.1084 -0.0771 -0.2845
   49C     H5'2 1057   6.498   6.985   3.191 -0.7235  1.6458  0.0293
   49C      C4' 1058   6.522   6.903   3.007  0.4639  0.7267 -0.2868
   49C      H4' 1059   6.418   6.895   2.974  0.3211 -1.5289  0.5438
   49C      O4' 1060   6.609   6.904   2.894 -0.1362 -0.5209  0.1795
   49C      C1' 1061   6.637   6.771   2.855 -0.3393  0.3423  0.7361
   49C      H1' 1062   6.588   6.743   2.761  1.1601  2.3621 -0.7474
   49C       N1 1063   6.788   6.754   2.839 -0.0904 -0.0597 -0.2877
   49C       C6 1064   6.878   6.835   2.896  0.3453  0.6014  0.5648
   49C       H6 1065   6.853   6.898   2.980 -1.9538  0.1283  0.3249
   49C       C5 1066   7.002   6.845   2.847  0.1257  0.5277  0.4834
   49C       H5 1067   7.071   6.916   2.892  0.3053 -0.3125  1.5816
   49C       C4 1068   7.039   6.755   2.742  0.7261 -0.5482  0.3461
   49C       N4 1069   7.152   6.749   2.689  0.1737 -0.3447  0.5645
   49C      H41 1070   7.227   6.811   2.718  0.0630 -0.9079  2.1888
   49C      H42 1071   7.164   6.686   2.611 -0.9597 -2.1271  1.7804
   49C       N3 1072   6.959   6.667   2.691  0.2784 -0.5636 -0.4861
   49C       C2 1073   6.828   6.663   2.741 -0.2778  0.3094 -0.0552
   49C       O2 1074   6.754   6.577   2.699  0.6872  0.6958  0.1040
   49C      C3' 1075   6.574   6.777   3.083  0.2191 -0.1403  0.6989
   49C      H3' 1076   6.669   6.806   3.128 -0.1649  1.6488  0.4123
   49C      C2' 1077   6.586   6.681   2.966  0.2408 -0.6886 -0.2340
   49C     H2'1 1078   6.648   6.596   2.993  1.6599  0.5041  0.4373
   49C      O2' 1079   6.452   6.641   2.936  0.0050  0.0525  0.1133
   49C     HO'2 1080   6.393   6.679   3.001  1.3426  1.6064  0.4822
   49C      O3' 1081   6.483   6.738   3.189 -0.0096  0.0328 -0.4890
   50U        P 1082   6.533   6.640   3.297  0.0897 -0.0572 -0.0057
   50U      O1P 1083   6.406   6.593   3.365  0.1755  0.2007 -0.6103
   50U      O2P 1084   6.639   6.701   3.379  0.7954 -0.4144 -0.6090
   50U      O5' 1085   6.598   6.510   3.223  0.2331 -0.3216 -0.2327
   50U      C5' 1086   6.523   6.395   3.190 -0.2768 -0.0188  1.1197
   50U     H5'1 1087   6.445   6.429   3.122  1.6867  0.4807 -1.0070
   50U     H5'2 1088   6.477   6.348   3.277 -0.0847 -0.6104  0.9052
   50U      C4' 1089   6.611   6.279   3.143 -0.1728 -0.1677  0.5781
   50U      H4' 1090   6.545   6.194   3.126  0.5016 -1.0435  2.0986
   50U      O4' 1091   6.682   6.324   3.030 -0.2710 -0.1409  0.5732
   50U      C1' 1092   6.812   6.257   3.022 -0.3191 -0.5038 -0.4528
   50U      H1' 1093   6.801   6.198   2.931 -1.6559 -1.2936  0.1831
   50U       N1 1094   6.932   6.346   3.004  0.2221  0.7306  0.2576
   50U       C6 1095   6.948   6.460   3.083  0.3272  0.0308  0.2119
   50U       H6 1096   6.871   6.496   3.150  0.1100 -0.1650  0.0711
   50U       C5 1097   7.063   6.538   3.058  0.2303  0.3078 -0.4717
   50U       H5 1098   7.076   6.635   3.104 -2.4441  0.9202 -0.8514
   50U       C4 1099   7.165   6.504   2.962  0.1358 -0.6358 -0.4412
   50U       O4 1100   7.267   6.574   2.935  0.1484  0.0641  0.0884
   50U       N3 1101   7.128   6.397   2.886  0.3231 -0.3220  0.4090
   50U       H3 1102   7.200   6.364   2.823  1.1723  2.4622 -0.2199
   50U       C2 1103   7.024   6.313   2.905  0.7055  0.4385  0.8002
   50U       O2 1104   7.009   6.220   2.826 -0.0122  0.5376  0.0876
   50U      C3' 1105   6.717   6.235   3.232 -0.8987 -0.1416 -0.0584
   50U      H3' 1106   6.766   6.324   3.272  1.9391 -1.0544 -1.2725
   50U      C2' 1107   6.804   6.164   3.133 -0.2219  1.1106 -0.7972
   50U     H2'1 1108   6.905   6.145   3.170 -1.1224  0.7465  1.6016
   50U      O2' 1109   6.744   6.036   3.091  0.0232 -0.3196  0.4656
   50U     HO'2 1110   6.711   5.992   3.169 -0.7700  1.4875  1.2086
   50U      O3' 1111   6.664   6.141   3.329  0.2871 -0.0158  0.3378
   51A        P 1112   6.754   6.088   3.451  0.2044  0.0691 -0.1439
   51A      O1P 1113   6.666   6.015   3.543  0.6667  0.5645  0.3046
   51A      O2P 1114   6.826   6.205   3.501 -0.3052  0.1135 -0.1788
   51A      O5' 1115   6.861   5.993   3.399 -0.4619  0.0612 -0.1626
   51A      C5' 1116   6.835   5.856   3.381 -0.1025  0.0243  0.5265
   51A     H5'1 1117   6.754   5.842   3.309 -0.0158 -1.2008  0.6577
   51A     H5'2 1118   6.812   5.808   3.476  1.6362  0.9530  1.4525
   51A      C4' 1119   6.950   5.786   3.307 -0.3020 -0.6116  0.9706
   51A      H4' 1120   6.911   5.688   3.276 -0.2578 -0.3917  0.1970
   51A      O4' 1121   7.001   5.873   3.196  0.2134  0.3251 -0.5184
   51A      C1' 1122   7.139   5.859   3.196  0.2381  0.4955 -0.0285
   51A      H1' 1123   7.170   5.813   3.102  0.8664  3.2212 -1.2361
   51A       N9 1124   7.207   5.985   3.217 -0.3060 -0.1371  0.1787
   51A       C8 1125   7.157   6.095   3.282 -0.5332 -0.8834 -0.6931
   51A       H8 1126   7.067   6.092   3.341 -0.5234  0.1485 -0.6095
   51A       N7 1127   7.234   6.203   3.279  0.1037 -0.0012  0.0494
   51A       C5 1128   7.341   6.163   3.197 -0.7857 -0.7285 -0.5344
   51A       C6 1129   7.452   6.224   3.124 -1.0241 -0.4814 -0.6545
   51A       N6 1130   7.490   6.348   3.144  0.3698 -0.0545 -0.1434
   51A      H61 1131   7.437   6.410   3.203  2.8325 -0.3262  2.6119
   51A      H62 1132   7.558   6.392   3.084 -0.8557 -0.0730 -1.5906
   51A       N1 1133   7.538   6.154   3.049 -0.2079  0.4627 -0.6053
   51A       C2 1134   7.507   6.028   3.025  0.5248  0.9023 -0.2421
   51A       H2 1135   7.573   5.972   2.960 -1.1847 -0.3139 -0.9919
   51A       N3 1136   7.404   5.956   3.073  0.0989  1.0330 -0.1033
   51A       C4 1137   7.325   6.029   3.158  0.7665  0.1696  0.2902
   51A      C3' 1138   7.068   5.771   3.408  0.1484  0.2145 -0.1159
   51A      H3' 1139   7.087   5.847   3.484  3.2583 -0.5412  0.0048
   51A      C2' 1140   7.187   5.764   3.309  0.2775 -0.3074 -0.7838
   51A     H2'1 1141   7.279   5.803   3.352  1.3763 -1.6715 -1.8010
   51A      O2' 1142   7.204   5.635   3.259  0.2177 -0.3478 -0.0003
   51A     HO'2 1143   7.212   5.574   3.334  2.2079 -1.9766 -1.4389
   51A      O3' 1144   7.051   5.646   3.477 -0.3161  0.0364  0.6462
   52U        P 1145   7.140   5.604   3.605 -0.1491  0.4464  0.1243
   52U      O1P 1146   7.082   5.484   3.664 -0.4717  0.0861  0.2865
   52U      O2P 1147   7.159   5.722   3.691  0.3274 -0.9581  0.1641
   52U      O5' 1148   7.280   5.564   3.538 -0.1874 -0.1252 -0.5272
   52U      C5' 1149   7.310   5.442   3.478 -0.1939  0.6709  0.3288
   52U     H5'1 1150   7.251   5.420   3.389  1.3072 -0.2613 -0.4754
   52U     H5'2 1151   7.316   5.357   3.546  1.1076 -1.1221 -1.8921
   52U      C4' 1152   7.449   5.453   3.415 -0.0370  1.0005  0.3669
   52U      H4' 1153   7.473   5.359   3.365  1.8675  1.5673  0.1426
   52U      O4' 1154   7.460   5.559   3.329  0.1346  0.5847 -0.5503
   52U      C1' 1155   7.597   5.595   3.334 -0.2502 -0.5924  0.0787
   52U      H1' 1156   7.648   5.583   3.238  1.9949  1.1988  0.9398
   52U       N1 1157   7.612   5.743   3.361  0.0961 -0.9292 -0.0056
   52U       C6 1158   7.531   5.807   3.449  0.1098  0.2784 -0.0007
   52U       H6 1159   7.453   5.752   3.500 -0.0371  0.9101  0.4676
   52U       C5 1160   7.540   5.937   3.475  0.8337 -0.6975 -0.0049
   52U       H5 1161   7.487   5.982   3.557  1.5381 -0.2911  0.2344
   52U       C4 1162   7.639   6.012   3.403 -0.3319 -0.0825 -0.4470
   52U       O4 1163   7.659   6.130   3.418 -0.1298  0.4108  0.2291
   52U       N3 1164   7.717   5.939   3.319  0.2933  0.2034  0.5214
   52U       H3 1165   7.799   5.985   3.281  0.9562 -2.8704 -2.2040
   52U       C2 1166   7.715   5.805   3.293  0.3082  0.0559 -0.3579
   52U       O2 1167   7.800   5.742   3.231 -1.1057 -0.8087  0.2778
   52U      C3' 1168   7.556   5.467   3.528  0.3472 -0.2116  0.0754
   52U      H3' 1169   7.523   5.537   3.605 -0.4965 -0.8699  0.3266
   52U      C2' 1170   7.675   5.515   3.443 -0.1760 -0.2380 -0.4033
   52U     H2'1 1171   7.741   5.578   3.502 -0.5911 -0.9806  0.8831
   52U      O2' 1172   7.757   5.413   3.377  0.5473 -0.0055  0.1816
   52U     HO'2 1173   7.712   5.328   3.382 -1.6647  1.1892  3.1061
   52U      O3' 1174   7.572   5.348   3.602  0.2151  0.5944  0.5060
   53U        P 1175   7.656   5.337   3.737  1.0738 -0.2150  0.1147
   53U      O1P 1176   7.695   5.193   3.750 -0.0582 -0.1549  0.4459
   53U      O2P 1177   7.563   5.391   3.838 -0.0131 -0.1667 -0.1164
   53U      O5' 1178   7.795   5.416   3.722 -0.2703 -0.0212  0.1006
   53U      C5' 1179   7.908   5.352   3.663  0.3609  0.6978  0.5516
   53U     H5'1 1180   7.878   5.315   3.565 -1.2257 -0.6449  1.5016
   53U     H5'2 1181   7.944   5.264   3.717 -1.5232 -0.6295 -0.2714
   53U      C4' 1182   8.028   5.443   3.645  0.5646 -0.5023  0.2949
   53U      H4' 1183   8.110   5.380   3.609  2.8775  2.9930 -1.1428
   53U      O4' 1184   7.990   5.548   3.560 -0.0399 -0.4478  0.0975
   53U      C1' 1185   8.064   5.667   3.589 -0.0783  0.1455 -0.3102
   53U      H1' 1186   8.121   5.695   3.500  1.5297 -1.7467  0.0451
   53U       N1 1187   7.984   5.788   3.623  0.0159 -0.5835  0.2007
   53U       C6 1188   7.865   5.787   3.697  0.3954 -0.4180 -0.1340
   53U       H6 1189   7.826   5.691   3.728 -1.3745 -0.6610 -2.7647
   53U       C5 1190   7.792   5.899   3.712  0.9198  0.2880 -0.2861
   53U       H5 1191   7.696   5.887   3.758  0.1697 -2.3014 -2.2661
   53U       C4 1192   7.835   6.029   3.665  0.6508 -0.5035  0.5824
   53U       O4 1193   7.776   6.132   3.689  0.3306  0.0415  0.1507
   53U       N3 1194   7.949   6.026   3.597 -0.3805  1.1706 -0.2121
   53U       H3 1195   7.985   6.113   3.562 -0.1063  0.1359 -2.7386
   53U       C2 1196   8.032   5.913   3.574 -0.4941  0.0611 -1.1226
   53U       O2 1197   8.135   5.923   3.510  0.2139  0.2650  0.7687
   53U      C3' 1198   8.077   5.513   3.776 -0.1562 -0.1305  0.6111
   53U      H3' 1199   7.995   5.551   3.835 -0.1955  1.5982 -0.4914
   53U      C2' 1200   8.146   5.635   3.717 -0.1161  0.1739  0.1929
   53U     H2'1 1201   8.157   5.724   3.779  2.2561  1.5434 -1.9645
   53U      O2' 1202   8.270   5.606   3.663  0.3029  0.2899  0.2060
   53U     HO'2 1203   8.314   5.551   3.728 -0.3851  0.3783  0.7580
   53U      O3' 1204   8.169   5.440   3.848  0.4787 -0.5397 -0.1124
   54C        P 1205   8.218   5.472   3.997 -0.0158 -0.3272 -0.1118
   54C      O1P 1206   8.268   5.342   4.055  0.3361  0.4947 -0.2224
   54C      O2P 1207   8.110   5.540   4.067 -0.4948  0.0979 -0.7006
   54C      O5' 1208   8.342   5.570   4.004 -0.1547  0.6538 -0.4374
   54C      C5' 1209   8.479   5.537   3.984  1.0216 -0.1950  0.0109
   54C     H5'1 1210   8.480   5.474   3.895  1.1665  1.2611 -1.0459
   54C     H5'2 1211   8.518   5.499   4.079 -0.2172 -1.0012  0.2203
   54C      C4' 1212   8.566   5.659   3.955 -0.3492  0.0600  0.2149
   54C      H4' 1213   8.665   5.628   3.924 -1.8466 -4.7844 -0.5299
   54C      O4' 1214   8.506   5.740   3.852  0.6118  0.0223 -0.5907
   54C      C1' 1215   8.516   5.882   3.878  0.6125  0.0128  0.3366
   54C      H1' 1216   8.558   5.926   3.788 -0.5045 -0.6897 -0.5598
   54C       N1 1217   8.388   5.949   3.904 -0.3380  0.2422  0.4052
   54C       C6 1218   8.275   5.881   3.947  0.3645 -0.0131  1.3463
   54C       H6 1219   8.286   5.774   3.960  0.9066  0.0835  1.7123
   54C       C5 1220   8.157   5.941   3.966  0.1286  0.2282  0.2251
   54C       H5 1221   8.072   5.880   3.994  1.9059 -1.7338  1.6357
   54C       C4 1222   8.152   6.082   3.936 -0.1529 -0.1429  0.2098
   54C       N4 1223   8.041   6.150   3.937  0.2443 -0.2039  0.4702
   54C      H41 1224   7.957   6.094   3.941  0.8312 -1.2322 -0.8485
   54C      H42 1225   8.045   6.251   3.947  1.0689 -0.2833  1.0183
   54C       N3 1226   8.267   6.149   3.922 -0.4244  0.4407 -0.0096
   54C       C2 1227   8.384   6.086   3.895  0.4625  0.3784  0.3101
   54C       O2 1228   8.484   6.149   3.865  0.2847 -0.2530 -0.0627
   54C      C3' 1229   8.580   5.752   4.075  0.0301 -1.0298  0.0850
   54C      H3' 1230   8.481   5.752   4.122 -0.8334 -2.8984 -1.5639
   54C      C2' 1231   8.605   5.890   4.005  1.0375  0.4205  1.1314
   54C     H2'1 1232   8.560   5.973   4.059 -1.2810  1.6330 -2.3212
   54C      O2' 1233   8.737   5.911   3.959 -0.1779 -0.5083 -0.1010
   54C     HO'2 1234   8.797   5.936   4.030 -1.9993  0.1742  1.2594
   54C      O3' 1235   8.692   5.720   4.158 -0.3081  0.0077 -0.5106
   55C        P 1236   8.691   5.749   4.313  0.0802 -0.3130 -0.3302
   55C      O1P 1237   8.809   5.673   4.366  0.2592  0.4288  0.2089
   55C      O2P 1238   8.559   5.723   4.366  0.1756  0.0912 -0.5241
   55C      O5' 1239   8.725   5.898   4.321 -0.4206 -0.4650 -0.6800
   55C      C5' 1240   8.853   5.940   4.284 -0.1413 -0.2805 -0.2202
   55C     H5'1 1241   8.876   5.887   4.192  1.3391 -0.1216  0.0410
   55C     H5'2 1242   8.932   5.924   4.358  0.9021  1.2769 -0.9506
   55C      C4' 1243   8.846   6.089   4.251  0.0343 -0.5174 -0.0162
   55C      H4' 1244   8.946   6.126   4.228 -0.8382  1.3108 -1.0563
   55C      O4' 1245   8.745   6.131   4.150  0.4278  0.8322 -0.6477
   55C      C1' 1246   8.686   6.256   4.191  0.3234  0.5220 -0.1955
   55C      H1' 1247   8.693   6.331   4.112  1.0772 -1.9965 -2.6868
   55C       N1 1248   8.539   6.238   4.216  0.6895 -0.4144 -0.2296
   55C       C6 1249   8.475   6.119   4.250 -0.0781 -0.6316  0.0510
   55C       H6 1250   8.535   6.030   4.268  1.1207  0.3908  1.3710
   55C       C5 1251   8.346   6.107   4.262 -0.2981  0.1070  0.3320
   55C       H5 1252   8.290   6.016   4.281 -0.9031  0.6339  1.1555
   55C       C4 1253   8.266   6.226   4.254 -0.1392  0.1530  0.4617
   55C       N4 1254   8.141   6.219   4.256  0.9057 -0.1385  0.0941
   55C      H41 1255   8.089   6.135   4.276  2.1036 -0.9721 -0.1839
   55C      H42 1256   8.087   6.302   4.236 -2.9504 -2.6570 -1.1690
   55C       N3 1257   8.316   6.335   4.220 -0.4138 -0.3224 -0.1091
   55C       C2 1258   8.448   6.349   4.217 -0.1626  0.6366  0.1218
   55C       O2 1259   8.494   6.460   4.227  0.1870 -0.0411 -0.0084
   55C      C3' 1260   8.801   6.170   4.379  0.4189 -0.5099  0.6790
   55C      H3' 1261   8.716   6.117   4.424  0.8262 -1.8346 -0.0475
   55C      C2' 1262   8.756   6.307   4.314  0.2698  0.2308  0.5981
   55C     H2'1 1263   8.692   6.366   4.380  1.1894  1.0090  0.8150
   55C      O2' 1264   8.861   6.378   4.269 -0.5450 -0.5418 -0.1297
   55C     HO'2 1265   8.905   6.413   4.347  1.2488 -1.8658 -0.4648
   55C      O3' 1266   8.908   6.181   4.470 -0.2285  0.4729 -0.0210
   56G        P 1267   8.885   6.223   4.623 -0.1245 -0.2169  0.3939
   56G      O1P 1268   9.021   6.230   4.686  0.4814  0.1104 -0.7172
   56G      O2P 1269   8.785   6.135   4.683 -0.3863  0.2474 -0.1468
   56G      O5' 1270   8.820   6.375   4.617 -0.5261  0.4170 -0.7160
   56G      C5' 1271   8.902   6.484   4.583  0.4494  0.2578 -0.1253
   56G     H5'1 1272   8.958   6.461   4.493  1.4559 -1.2215  0.8326
   56G     H5'2 1273   8.983   6.493   4.655  1.7919 -1.3966 -1.3632
   56G      C4' 1274   8.810   6.611   4.570 -0.5824 -0.0465  0.1518
   56G      H4' 1275   8.859   6.697   4.525 -0.5563  0.3369  0.8931
   56G      O4' 1276   8.697   6.586   4.490 -0.1924  0.3306  0.2193
   56G      C1' 1277   8.589   6.656   4.548  0.0445  0.5480 -0.7121
   56G      H1' 1278   8.543   6.729   4.483 -0.9349  0.2680 -0.3465
   56G       N9 1279   8.478   6.565   4.585 -0.4395 -0.5951 -0.2139
   56G       C8 1280   8.468   6.435   4.566 -0.3383  0.7000  0.5580
   56G       H8 1281   8.557   6.379   4.544 -0.3456  0.9748 -0.1982
   56G       N7 1282   8.344   6.385   4.571  0.1398  0.4179 -0.0542
   56G       C5 1283   8.270   6.496   4.612  0.4522 -0.2092  0.0475
   56G       C6 1284   8.128   6.503   4.642 -0.1379  0.3061 -0.5919
   56G       O6 1285   8.040   6.412   4.646 -0.3213  0.1502  0.4208
   56G       N1 1286   8.096   6.632   4.677 -0.0122 -0.1644  0.0780
   56G       H1 1287   7.998   6.641   4.696  0.5742  0.2964  3.4332
   56G       C2 1288   8.186   6.731   4.702  0.0341  0.2912  0.2715
   56G       N2 1289   8.127   6.838   4.751 -0.3530 -0.3714  0.5398
   56G      H21 1290   8.028   6.837   4.771 -0.3884 -2.0476  0.4795
   56G      H22 1291   8.185   6.920   4.745 -1.0628  0.0549 -0.7496
   56G       N3 1292   8.308   6.727   4.657  0.4108 -0.6367 -0.4833
   56G       C4 1293   8.354   6.605   4.625  0.7932 -0.3494 -0.0616
   56G      C3' 1294   8.772   6.652   4.711  0.0821 -0.1671  0.0772
   56G      H3' 1295   8.748   6.559   4.762 -2.8203  0.9910  1.0556
   56G      C2' 1296   8.635   6.723   4.682 -0.2355  0.8343 -0.1916
   56G     H2'1 1297   8.569   6.702   4.767  2.2100 -4.2019  0.8258
   56G      O2' 1298   8.659   6.858   4.646 -0.2940  0.2847 -0.5900
   56G     HO'2 1299   8.660   6.869   4.551  0.0205  0.9142 -0.5161
   56G      O3' 1300   8.865   6.719   4.797  0.7158 -0.7803  0.1984
   57U        P 1301   8.861   6.703   4.954  0.2697 -0.1811  0.0037
   57U      O1P 1302   8.952   6.802   5.011  0.2994  0.0313 -0.0318
   57U      O2P 1303   8.884   6.559   4.983 -0.5282  0.4577  0.0546
   57U      O5' 1304   8.707   6.734   4.997 -0.3875  0.1459  0.3707
   57U      C5' 1305   8.661   6.868   5.035 -0.5719  0.4797  0.4036
   57U     H5'1 1306   8.674   6.933   4.949  0.7670 -0.2641  0.0297
   57U     H5'2 1307   8.726   6.904   5.115  0.7166 -1.9307  0.5146
   57U      C4' 1308   8.518   6.866   5.082  0.0205 -0.2616 -0.4880
   57U      H4' 1309   8.475   6.966   5.085  3.7540  1.5397  1.8826
   57U      O4' 1310   8.449   6.789   4.990 -0.1979 -0.7546 -0.7811
   57U      C1' 1311   8.317   6.759   5.048  0.3688  0.4381 -0.1043
   57U      H1' 1312   8.254   6.841   5.013 -0.4055 -0.0679  0.1017
   57U       N1 1313   8.252   6.632   5.005 -0.2021 -0.4082  0.1209
   57U       C6 1314   8.335   6.524   4.983 -0.5208  0.6180 -1.0650
   57U       H6 1315   8.439   6.549   4.969  0.2188  0.3585  2.7980
   57U       C5 1316   8.282   6.400   4.979  0.2322 -0.3846 -0.6603
   57U       H5 1317   8.343   6.311   4.982  0.7475 -0.0268 -0.2487
   57U       C4 1318   8.137   6.383   4.990 -0.1322 -0.3403  0.8219
   57U       O4 1319   8.082   6.276   4.960  0.3651  0.1685  0.9537
   57U       N3 1320   8.064   6.498   4.992  0.2587 -0.6246 -0.6489
   57U       H3 1321   7.964   6.483   5.003  0.0292 -0.2284 -2.0285
   57U       C2 1322   8.115   6.626   5.015  0.4888  0.2480  0.3662
   57U       O2 1323   8.046   6.724   5.039 -0.1527  0.3087 -0.1927
   57U      C3' 1324   8.494   6.801   5.215 -0.8904  0.3737 -0.4017
   57U      H3' 1325   8.557   6.712   5.217 -0.3104  0.7442 -1.3291
   57U      C2' 1326   8.346   6.766   5.196  0.6611 -0.0840  0.1078
   57U     H2'1 1327   8.316   6.673   5.245 -2.4170  0.6114 -0.2118
   57U      O2' 1328   8.277   6.876   5.241  0.0573  0.2530 -0.0801
   57U     HO'2 1329   8.265   6.876   5.336 -1.9538  4.2546 -0.1210
   57U      O3' 1330   8.527   6.890   5.325 -0.0127  0.7217 -0.7934
   58A        P 1331   8.531   6.831   5.467  0.0487 -0.2635  0.0393
   58A      O1P 1332   8.607   6.924   5.551  0.0644  0.6633 -0.3218
   58A      O2P 1333   8.583   6.691   5.462  0.2335  0.0965  0.0360
   58A      O5' 1334   8.386   6.825   5.525  0.2407 -0.7546 -0.1460
   58A      C5' 1335   8.306   6.938   5.550 -0.0777 -0.0830  1.0577
   58A     H5'1 1336   8.303   6.999   5.460 -2.8251 -0.6050  0.7001
   58A     H5'2 1337   8.343   6.989   5.639  0.2746  0.4437  0.6176
   58A      C4' 1338   8.160   6.908   5.580  0.1768 -0.0222  0.0504
   58A      H4' 1339   8.120   7.003   5.614  1.9116  0.3667  1.0711
   58A      O4' 1340   8.092   6.862   5.466 -0.1702 -0.2447  0.4990
   58A      C1' 1341   7.993   6.764   5.504  0.2103  0.6180  0.7675
   58A      H1' 1342   7.894   6.799   5.475  0.2201  0.9282  1.1044
   58A       N9 1343   8.008   6.628   5.440 -1.0078 -0.7632  0.8118
   58A       C8 1344   8.124   6.559   5.418  0.4664 -0.5817 -0.5100
   58A       H8 1345   8.221   6.600   5.445 -0.9957  1.5312  2.0846
   58A       N7 1346   8.098   6.443   5.357  0.0176  0.3698 -0.2042
   58A       C5 1347   7.961   6.435   5.355  0.1617  0.1881  0.3752
   58A       C6 1348   7.867   6.330   5.323 -0.6234 -1.2211 -0.1689
   58A       N6 1349   7.904   6.215   5.272  0.2801 -0.1307  0.0724
   58A      H61 1350   8.001   6.195   5.254  0.7892  1.2008  1.1890
   58A      H62 1351   7.831   6.148   5.249 -0.8150  0.9824  0.1750
   58A       N1 1352   7.735   6.351   5.334  0.1180 -0.1507  0.9499
   58A       C2 1353   7.695   6.471   5.374  0.2453  0.0367 -0.5481
   58A       H2 1354   7.590   6.494   5.366 -0.1022 -1.1655  0.2494
   58A       N3 1355   7.770   6.575   5.418 -0.0937 -0.0881 -0.6089
   58A       C4 1356   7.903   6.549   5.401  0.3226  0.4966 -0.9100
   58A      C3' 1357   8.147   6.796   5.683 -0.6411  0.4534 -0.8233
   58A      H3' 1358   8.229   6.725   5.669  0.5115  1.8216 -1.2424
   58A      C2' 1359   8.007   6.738   5.658 -0.3986  0.6143 -0.8293
   58A     H2'1 1360   8.000   6.631   5.678 -0.1802  0.6695 -0.4501
   58A      O2' 1361   7.907   6.798   5.738 -0.2921  0.0200 -0.3747
   58A     HO'2 1362   7.914   6.752   5.821  2.2284 -1.4518 -1.2867
   58A      O3' 1363   8.171   6.847   5.814 -0.4629 -0.2055  0.0663
   59C        P 1364   8.186   6.749   5.942 -0.4773 -0.4480 -0.1614
   59C      O1P 1365   8.222   6.838   6.055  0.3849  0.1612 -0.1623
   59C      O2P 1366   8.270   6.635   5.908  0.1167 -0.0860 -0.2159
   59C      O5' 1367   8.042   6.694   5.961 -0.7492  0.6644 -0.4071
   59C      C5' 1368   7.951   6.758   6.051 -0.8568 -0.3572 -0.0969
   59C     H5'1 1369   7.938   6.862   6.020  1.5255  0.0356  0.0351
   59C     H5'2 1370   7.985   6.763   6.154 -1.0364  1.5527 -0.0816
   59C      C4' 1371   7.821   6.682   6.048 -0.4443  0.8354  0.5391
   59C      H4' 1372   7.744   6.730   6.107 -1.3584  1.2877 -0.9781
   59C      O4' 1373   7.767   6.649   5.914 -0.1534  0.0296 -0.6521
   59C      C1' 1374   7.709   6.521   5.913 -0.3727  0.3256 -0.1062
   59C      H1' 1375   7.608   6.517   5.871 -0.2611 -1.9707 -0.2919
   59C       N1 1376   7.774   6.420   5.822 -0.2009  0.1365  0.0343
   59C       C6 1377   7.906   6.425   5.795 -0.1867  0.4061  0.4055
   59C       H6 1378   7.969   6.494   5.850  0.5987  0.9790 -1.1766
   59C       C5 1379   7.967   6.332   5.713  0.9364 -0.5738  0.0423
   59C       H5 1380   8.073   6.335   5.694  0.5359  0.6614 -2.3927
   59C       C4 1381   7.882   6.226   5.665  0.9831  0.2606 -0.8104
   59C       N4 1382   7.932   6.136   5.588  0.5295 -0.0238 -0.0266
   59C      H41 1383   8.027   6.160   5.563  1.0041  1.9929  3.1614
   59C      H42 1384   7.880   6.058   5.550  1.6004 -0.4078 -0.7549
   59C       N3 1385   7.753   6.219   5.695 -0.1249 -0.2696 -0.2616
   59C       C2 1386   7.705   6.309   5.778  0.7356  0.7025 -0.4683
   59C       O2 1387   7.590   6.288   5.816 -0.2119 -0.6344  0.0915
   59C      C3' 1388   7.839   6.546   6.114 -0.3344 -0.2593  0.2556
   59C      H3' 1389   7.919   6.490   6.066 -0.6040 -0.6959  0.3119
   59C      C2' 1390   7.718   6.471   6.058  0.1030  0.0361  0.5057
   59C     H2'1 1391   7.732   6.363   6.055  0.9055  0.1447 -1.1461
   59C      O2' 1392   7.600   6.510   6.120  0.3634 -0.2182  0.1031
   59C     HO'2 1393   7.630   6.543   6.205  0.7819  1.2502 -0.5852
   59C      O3' 1394   7.850   6.538   6.254 -0.2459 -0.4558 -0.1108
   60U        P 1395   7.918   6.414   6.321 -0.1701 -0.1347 -0.4648
   60U      O1P 1396   7.900   6.435   6.465  0.0587  0.7034  0.2970
   60U      O2P 1397   8.055   6.413   6.277 -0.0325  0.5394  0.0647
   60U      O5' 1398   7.857   6.276   6.281 -0.0905  0.6423  0.6324
   60U      C5' 1399   7.735   6.229   6.336 -0.1126  0.4382 -0.3713
   60U     H5'1 1400   7.675   6.319   6.352 -0.0455  0.3338  0.5339
   60U     H5'2 1401   7.760   6.185   6.433  2.7864 -1.7153 -1.9431
   60U      C4' 1402   7.656   6.123   6.261  0.1679  0.3659  0.3432
   60U      H4' 1403   7.554   6.113   6.297 -0.0040  1.5874  0.2192
   60U      O4' 1404   7.669   6.142   6.119 -0.1795 -0.0192  0.0480
   60U      C1' 1405   7.646   6.015   6.048  0.0783  0.0296  0.0287
   60U      H1' 1406   7.559   6.013   5.982  0.4527  0.4021 -0.4802
   60U       N1 1407   7.763   5.990   5.957 -0.3895  0.2577 -0.1984
   60U       C6 1408   7.888   6.056   5.975  0.1345 -0.1378 -0.4821
   60U       H6 1409   7.905   6.138   6.043 -0.8936  1.5428 -2.1535
   60U       C5 1410   7.990   6.022   5.893  1.3503  0.4424 -0.2074
   60U       H5 1411   8.086   6.072   5.890  0.3420  2.4577 -1.0214
   60U       C4 1412   7.977   5.919   5.796  0.4337  0.2866 -0.0682
   60U       O4 1413   8.074   5.880   5.731 -0.2479 -0.7529  0.1122
   60U       N3 1414   7.847   5.868   5.776  0.0690 -0.8541  0.5018
   60U       H3 1415   7.829   5.806   5.698  0.0900  0.8279 -0.9151
   60U       C2 1416   7.741   5.892   5.862  0.0597 -0.3931 -0.0594
   60U       O2 1417   7.631   5.837   5.843 -0.0094  0.0980  0.0639
   60U      C3' 1418   7.712   5.989   6.282 -0.7553  0.2537 -0.1478
   60U      H3' 1419   7.818   5.995   6.257 -0.7673 -0.0676 -0.2795
   60U      C2' 1420   7.644   5.913   6.169 -0.4092  0.4007 -0.4310
   60U     H2'1 1421   7.694   5.820   6.140 -0.5012  0.9157 -2.3700
   60U      O2' 1422   7.503   5.894   6.198  0.3165 -0.0703 -0.1326
   60U     HO'2 1423   7.496   5.841   6.278  0.0439 -0.3317 -0.3280
   60U      O3' 1424   7.687   5.930   6.412  0.0352  0.2109 -0.2043
   61U        P 1425   7.799   5.841   6.486 -0.0169  0.1844  0.3288
   61U      O1P 1426   7.729   5.757   6.589  0.1126  0.5727  0.2561
   61U      O2P 1427   7.901   5.936   6.531 -0.1606 -0.4482 -0.0244
   61U      O5' 1428   7.867   5.744   6.377  0.3329 -0.1445  0.1305
   61U      C5' 1429   7.796   5.636   6.319 -0.3116 -0.2850 -0.3948
   61U     H5'1 1430   7.700   5.668   6.278  0.8708  2.6704 -1.0471
   61U     H5'2 1431   7.782   5.569   6.404  0.0917 -0.2523 -0.3017
   61U      C4' 1432   7.883   5.578   6.213 -0.4784 -0.5257 -0.0223
   61U      H4' 1433   7.831   5.499   6.160  0.7114 -0.9574 -0.5822
   61U      O4' 1434   7.912   5.673   6.114 -0.1421  0.2407 -0.2549
   61U      C1' 1435   8.037   5.644   6.050 -0.1922 -0.2994 -1.2431
   61U      H1' 1436   8.012   5.624   5.945 -2.3374  0.0606 -0.8393
   61U       N1 1437   8.122   5.764   6.068 -0.4154 -0.4338 -0.1821
   61U       C6 1438   8.102   5.865   6.171  0.1950  0.2196  0.4527
   61U       H6 1439   8.017   5.861   6.237 -0.5846 -2.5717 -0.5604
   61U       C5 1440   8.184   5.977   6.171 -0.3367  0.4147  0.3684
   61U       H5 1441   8.164   6.049   6.249 -3.8557 -0.4456  0.4208
   61U       C4 1442   8.298   5.989   6.076 -0.2200  0.2205 -0.2006
   61U       O4 1443   8.388   6.071   6.078  0.0907 -0.2935  0.0721
   61U       N3 1444   8.312   5.881   5.995  0.5252 -0.0173  0.3385
   61U       H3 1445   8.397   5.889   5.941  0.1661 -1.2184 -0.4529
   61U       C2 1446   8.232   5.770   5.986  0.0113  0.0214 -0.0268
   61U       O2 1447   8.258   5.688   5.907  0.2119  0.0198  0.0929
   61U      C3' 1448   8.024   5.523   6.259  0.1062  0.1959  0.0678
   61U      H3' 1449   8.082   5.587   6.325  0.9048 -0.2578 -0.1900
   61U      C2' 1450   8.093   5.523   6.125 -0.4741  0.0102 -0.4879
   61U     H2'1 1451   8.201   5.534   6.128 -0.2044 -2.0967 -0.8633
   61U      O2' 1452   8.059   5.411   6.046 -0.4410 -0.4550 -0.5649
   61U     HO'2 1453   8.056   5.349   6.119  1.7385 -0.4349 -0.4017
   61U      O3' 1454   8.013   5.390   6.311  0.7166 -0.4024 -0.0523
   61U      H3T 1455   7.953   5.399   6.385 -0.5570 -0.4691 -1.0288
   62G      O5' 1456   7.213   5.401   5.251  0.2424  0.0517 -0.1748
   62G      H5T 1457   7.169   5.396   5.166 -1.6830  1.9796  0.6036
   62G      C5' 1458   7.113   5.375   5.345 -0.2775 -0.3270 -0.2611
   62G     H5'1 1459   7.139   5.298   5.418 -0.7799  0.3992  0.7122
   62G     H5'2 1460   7.029   5.346   5.281  1.5907 -1.1773 -2.4729
   62G      C4' 1461   7.100   5.495   5.436  0.2055 -0.3226 -0.0323
   62G      H4' 1462   7.006   5.484   5.490  0.2040 -1.6836 -0.2649
   62G      O4' 1463   7.211   5.513   5.524  0.8055  0.4594 -0.4429
   62G      C1' 1464   7.217   5.653   5.545  0.0388  0.5142  0.2407
   62G      H1' 1465   7.215   5.684   5.650  1.0371  1.9604 -0.1437
   62G       N9 1466   7.351   5.694   5.497 -0.2300  0.0652  0.6824
   62G       C8 1467   7.437   5.627   5.415  0.2947  0.2948  0.0975
   62G       H8 1468   7.418   5.527   5.378  0.2495 -0.3695  1.8254
   62G       N7 1469   7.556   5.686   5.405  0.1109 -0.0011  0.4935
   62G       C5 1470   7.541   5.801   5.486 -0.3681 -0.2158  0.8845
   62G       C6 1471   7.633   5.907   5.509 -0.3978 -0.3360  0.2337
   62G       O6 1472   7.753   5.920   5.477 -0.2860  0.9272  0.7432
   62G       N1 1473   7.585   6.002   5.598  0.0110 -0.4015 -0.7272
   62G       H1 1474   7.642   6.085   5.609 -2.0224  1.6762 -4.1397
   62G       C2 1475   7.456   6.003   5.639 -1.1322 -0.9521  0.9601
   62G       N2 1476   7.420   6.104   5.705 -0.2787 -0.6674  0.0529
   62G      H21 1477   7.483   6.178   5.731 -0.6035 -0.9596  1.8110
   62G      H22 1478   7.336   6.090   5.759 -0.7701  0.3891 -0.4062
   62G       N3 1479   7.372   5.897   5.624 -0.5632 -0.4632  0.4654
   62G       C4 1480   7.416   5.806   5.541 -0.1259  0.5176  0.0817
   62G      C3' 1481   7.071   5.628   5.362 -0.3902  0.1597  0.0461
   62G      H3' 1482   7.145   5.628   5.282  0.7308 -0.2383  1.0608
   62G      C2' 1483   7.109   5.734   5.466 -0.3973 -0.2657  0.1060
   62G     H2'1 1484   7.153   5.822   5.419 -1.7435 -0.1240 -0.9628
   62G      O2' 1485   7.006   5.764   5.561  0.0651 -0.5518 -0.3128
   62G     HO'2 1486   6.922   5.722   5.542 -0.6948 -0.0495  1.6521
   62G      O3' 1487   6.936   5.628   5.314 -0.0769 -0.1140 -0.1575
   63U        P 1488   6.907   5.685   5.169 -0.0141  0.1454  0.1142
   63U      O1P 1489   6.760   5.672   5.153  0.2831 -0.1637 -0.3141
   63U      O2P 1490   7.000   5.619   5.075 -0.0308  0.0793  0.0939
   63U      O5' 1491   6.957   5.834   5.178  0.2558 -0.0140  0.2820
   63U      C5' 1492   6.896   5.933   5.265  0.2420  0.2366 -0.1562
   63U     H5'1 1493   6.891   5.899   5.368 -0.4558 -0.8632 -0.5389
   63U     H5'2 1494   6.795   5.953   5.230 -0.2369 -1.7253 -0.0158
   63U      C4' 1495   6.979   6.065   5.284  0.2059  0.5984  0.3537
   63U      H4' 1496   6.930   6.134   5.352  0.1030 -0.3419  1.2531
   63U      O4' 1497   7.097   6.029   5.348 -0.3142  0.3355 -0.1273
   63U      C1' 1498   7.192   6.134   5.322  0.3454 -0.0261  0.0118
   63U      H1' 1499   7.200   6.191   5.415 -0.2027 -0.9890  0.6625
   63U       N1 1500   7.319   6.085   5.274  0.0583  0.3853 -0.0427
   63U       C6 1501   7.335   5.956   5.232 -0.0272  0.3470  0.2720
   63U       H6 1502   7.251   5.889   5.219  0.6401 -0.7697  1.5365
   63U       C5 1503   7.456   5.917   5.190 -0.3758  0.0134 -0.1468
   63U       H5 1504   7.479   5.818   5.153  2.3486  0.5406 -0.0551
   63U       C4 1505   7.573   6.009   5.182  0.1065  0.1551 -1.1416
   63U       O4 1506   7.685   5.979   5.139 -0.6731 -0.6579  0.3121
   63U       N3 1507   7.553   6.128   5.250 -0.1395  0.4374  0.6110
   63U       H3 1508   7.635   6.185   5.269 -0.8715  2.0087 -0.6581
   63U       C2 1509   7.432   6.166   5.295 -0.5218  0.1950 -0.2766
   63U       O2 1510   7.429   6.271   5.357 -0.1933 -0.1130 -0.1025
   63U      C3' 1511   7.018   6.130   5.161  0.4177  0.2065  0.5391
   63U      H3' 1512   7.073   6.060   5.098 -0.7563  0.5813 -0.9578
   63U      C2' 1513   7.123   6.221   5.217 -0.3931  0.0275  0.1444
   63U     H2'1 1514   7.194   6.247   5.138 -0.1125  0.1038  0.4183
   63U      O2' 1515   7.073   6.334   5.281  0.1029  0.2703  0.4569
   63U     HO'2 1516   7.069   6.400   5.212 -1.3747  0.0019  0.2616
   63U      O3' 1517   6.908   6.191   5.095 -0.3540 -0.0703 -0.3759
   64A        P 1518   6.913   6.248   4.949 -0.2689 -0.4935  0.4289
   64A      O1P 1519   6.772   6.286   4.916 -0.2907 -0.3673 -0.2066
   64A      O2P 1520   6.992   6.155   4.862 -0.3971  0.8172 -0.0966
   64A      O5' 1521   7.000   6.374   4.960  0.5070  0.0381  0.0725
   64A      C5' 1522   6.954   6.502   5.010 -0.2874 -0.2180  0.3478
   64A     H5'1 1523   6.890   6.489   5.098  2.8878  1.1355  3.0633
   64A     H5'2 1524   6.893   6.555   4.937  0.7466  0.7159  0.1418
   64A      C4' 1525   7.063   6.600   5.048 -0.7925  0.3201 -0.6592
   64A      H4' 1526   7.019   6.681   5.106 -2.2686 -0.9417  0.0696
   64A      O4' 1527   7.163   6.546   5.127 -0.9069  0.3351  0.4032
   64A      C1' 1528   7.289   6.604   5.091 -0.7970  0.2542 -0.1070
   64A      H1' 1529   7.342   6.656   5.171 -1.5644  1.0156 -0.0871
   64A       N9 1530   7.382   6.499   5.032  1.2923 -0.1358  0.6013
   64A       C8 1531   7.346   6.392   4.961 -0.4008  0.2672  0.9437
   64A       H8 1532   7.245   6.369   4.930 -0.1648  1.1745 -0.6038
   64A       N7 1533   7.447   6.324   4.915  0.4398  0.3885 -0.1693
   64A       C5 1534   7.560   6.394   4.971  0.5749  0.2360  0.2707
   64A       C6 1535   7.701   6.380   4.980  0.6676 -0.1125 -0.2625
   64A       N6 1536   7.769   6.272   4.947 -0.1655  0.2690  0.0119
   64A      H61 1537   7.720   6.196   4.903  2.2376 -1.3873  0.0431
   64A      H62 1538   7.869   6.275   4.946 -0.0732 -1.0437 -2.2765
   64A       N1 1539   7.781   6.473   5.031 -0.2455 -0.0694 -0.3010
   64A       C2 1540   7.722   6.592   5.074 -0.1479  0.1933  0.2369
   64A       H2 1541   7.787   6.669   5.112  2.9563 -1.1737 -1.8759
   64A       N3 1542   7.593   6.615   5.080  0.7348  0.7825 -0.1593
   64A       C4 1543   7.516   6.508   5.035 -0.3236 -0.3350  0.1783
   64A      C3' 1544   7.130   6.661   4.924 -0.5051  0.1507  0.1053
   64A      H3' 1545   7.158   6.578   4.859  0.3675 -2.2345  3.2771
   64A      C2' 1546   7.263   6.714   4.988 -0.2145 -0.2864  0.2165
   64A     H2'1 1547   7.350   6.712   4.921  1.6253 -0.3194  2.4895
   64A      O2' 1548   7.248   6.828   5.062 -0.1373 -0.2730 -0.3518
   64A     HO'2 1549   7.319   6.892   5.050 -0.0660 -0.1255  0.7560
   64A      O3' 1550   7.043   6.760   4.868  0.3261  0.1068  0.2601
   65C        P 1551   7.077   6.814   4.721  0.0703  0.3355 -0.2886
   65C      O1P 1552   6.984   6.930   4.695 -0.3939  0.5482 -0.2635
   65C      O2P 1553   7.074   6.697   4.633 -0.2210  0.3194 -0.0564
   65C      O5' 1554   7.228   6.876   4.719 -0.6211 -0.0015  0.2173
   65C      C5' 1555   7.249   7.001   4.778 -0.5109 -0.3903  0.7177
   65C     H5'1 1556   7.200   6.998   4.875  0.6710  2.1445  1.4710
   65C     H5'2 1557   7.197   7.075   4.717 -0.9569 -0.7681  0.6283
   65C      C4' 1558   7.394   7.052   4.809  0.2591 -0.4063  0.3461
   65C      H4' 1559   7.384   7.137   4.876 -0.8276  0.1389 -0.4627
   65C      O4' 1560   7.474   6.956   4.878  0.3202  0.2706 -0.3282
   65C      C1' 1561   7.604   6.946   4.832  0.0483 -0.5088  0.8716
   65C      H1' 1562   7.677   6.975   4.907 -0.7219 -0.3267  1.5673
   65C       N1 1563   7.630   6.809   4.782  0.2328  0.9264  0.0529
   65C       C6 1564   7.535   6.721   4.746 -0.0727  1.0791  0.3766
   65C       H6 1565   7.429   6.742   4.754 -0.2470  1.3745 -2.1261
   65C       C5 1566   7.570   6.603   4.693  0.0982  0.1718  0.5139
   65C       H5 1567   7.487   6.539   4.666 -0.9030  2.5634 -2.6129
   65C       C4 1568   7.711   6.571   4.672  0.1403 -0.7318 -0.3987
   65C       N4 1569   7.748   6.453   4.644  0.0894 -0.2173 -0.1919
   65C      H41 1570   7.687   6.372   4.636  0.9529 -0.8906 -0.0894
   65C      H42 1571   7.847   6.434   4.637  0.1603  0.2602 -0.4867
   65C       N3 1572   7.803   6.660   4.707  0.4522 -0.3285  0.2961
   65C       C2 1573   7.767   6.777   4.761  0.0091 -0.6775  0.3919
   65C       O2 1574   7.855   6.855   4.792 -0.1847  0.2669  0.0344
   65C      C3' 1575   7.470   7.083   4.673 -0.0260  0.0199 -0.6347
   65C      H3' 1576   7.428   7.018   4.596 -0.5074  0.3041 -0.6147
   65C      C2' 1577   7.614   7.047   4.717 -0.3362 -0.4579 -0.1179
   65C     H2'1 1578   7.676   7.000   4.640 -0.6699 -1.8409  0.4305
   65C      O2' 1579   7.680   7.158   4.766 -0.2071 -0.1049 -0.4551
   65C     HO'2 1580   7.612   7.226   4.772  0.9147  0.9781  0.9929
   65C      O3' 1581   7.460   7.220   4.636  0.2167  0.0302  0.6671
   66G        P 1582   7.456   7.253   4.481 -0.3924  0.1670 -0.1536
   66G      O1P 1583   7.442   7.397   4.479 -0.0818  0.7896  0.5411
   66G      O2P 1584   7.344   7.176   4.429  0.5011 -0.2006 -0.2264
   66G      O5' 1585   7.595   7.204   4.433  0.1561  0.3014 -0.2142
   66G      C5' 1586   7.713   7.280   4.452  0.5268  0.1967  0.2376
   66G     H5'1 1587   7.710   7.306   4.558  0.9819  0.6868  0.1345
   66G     H5'2 1588   7.707   7.367   4.387 -1.0165  1.2044  1.6221
   66G      C4' 1589   7.847   7.206   4.427  0.0789 -0.0833 -0.9082
   66G      H4' 1590   7.917   7.271   4.479 -2.0928 -0.2233  2.4964
   66G      O4' 1591   7.860   7.082   4.495  0.2846  0.4686  0.5199
   66G      C1' 1592   7.964   7.014   4.438 -0.3140 -0.7150  0.8239
   66G      H1' 1593   8.047   7.011   4.508  1.4232 -0.9559 -1.1411
   66G       N9 1594   7.929   6.876   4.411 -0.2975 -0.5706  0.3492
   66G       C8 1595   7.809   6.813   4.407 -0.5820  0.2523  0.4294
   66G       H8 1596   7.717   6.866   4.426 -1.3134  0.3749 -2.7516
   66G       N7 1597   7.823   6.685   4.380 -0.2042 -1.1435 -0.2943
   66G       C5 1598   7.957   6.674   4.356  0.3931  0.6049 -0.1963
   66G       C6 1599   8.023   6.556   4.308 -0.0028 -0.3429  0.2428
   66G       O6 1600   7.973   6.443   4.295  0.7906 -0.0574 -0.3108
   66G       N1 1601   8.159   6.575   4.299  0.0520  0.2775  0.6029
   66G       H1 1602   8.215   6.494   4.280  0.7290  0.7574  0.5196
   66G       C2 1603   8.221   6.697   4.331  0.0500  1.0523  0.3406
   66G       N2 1604   8.347   6.702   4.300 -0.0156  0.0632 -0.4681
   66G      H21 1605   8.396   6.627   4.254  0.0067 -0.2354  0.0322
   66G      H22 1606   8.394   6.791   4.300 -0.7177  0.5123 -2.8873
   66G       N3 1607   8.160   6.807   4.354 -0.4517  0.7620  0.2625
   66G       C4 1608   8.028   6.786   4.376 -0.1927 -0.4083 -0.1217
   66G      C3' 1609   7.890   7.191   4.287  0.0132  0.4347 -0.3729
   66G      H3' 1610   7.807   7.150   4.229 -1.4374  0.3378  1.6897
   66G      C2' 1611   8.003   7.091   4.306 -0.0048 -0.5557 -0.8909
   66G     H2'1 1612   8.007   7.024   4.219  1.1101 -0.0741 -1.2279
   66G      O2' 1613   8.144   7.130   4.322 -0.3055  0.0559 -0.3959
   66G     HO'2 1614   8.184   7.138   4.236  1.3365  1.7892  0.4468
   66G      O3' 1615   7.951   7.305   4.232  0.3266  0.8364 -0.3543
   67G        P 1616   7.985   7.311   4.075 -0.3452  0.4387 -0.1643
   67G      O1P 1617   8.020   7.445   4.033 -0.6257  0.2441  0.2075
   67G      O2P 1618   7.876   7.243   4.002 -0.1268  0.0864 -0.4544
   67G      O5' 1619   8.116   7.213   4.062  0.0157 -0.1117  0.2993
   67G      C5' 1620   8.245   7.260   4.067 -0.2616 -0.1712 -0.0344
   67G     H5'1 1621   8.266   7.305   4.164 -1.9588 -0.6330  0.5929
   67G     H5'2 1622   8.257   7.335   3.989  0.4458  0.3489  0.5549
   67G      C4' 1623   8.343   7.156   4.025 -0.0975 -0.2991  0.2544
   67G      H4' 1624   8.441   7.204   4.029 -0.1783 -0.1325  0.2375
   67G      O4' 1625   8.347   7.045   4.110  0.0675  0.6061  0.7500
   67G      C1' 1626   8.383   6.925   4.037  0.5015  0.2826  0.5655
   67G      H1' 1627   8.471   6.876   4.079 -0.3639  0.5978  2.8819
   67G       N9 1628   8.275   6.819   4.018 -0.4166  0.0498 -0.1293
   67G       C8 1629   8.140   6.835   4.030  0.3804 -0.5250  0.3731
   67G       H8 1630   8.097   6.933   4.046 -1.7197 -1.4111  0.5175
   67G       N7 1631   8.064   6.725   4.018 -0.6427 -0.6144  0.4459
   67G       C5 1632   8.165   6.635   3.994 -0.1011  0.5236 -0.2399
   67G       C6 1633   8.151   6.495   3.967 -0.8844  0.8006 -1.2785
   67G       O6 1634   8.053   6.424   3.969  0.5661  0.4073  0.2011
   67G       N1 1635   8.272   6.434   3.931 -0.1500  0.2445 -0.1660
   67G       H1 1636   8.267   6.335   3.913 -1.5409  0.1504  0.5736
   67G       C2 1637   8.390   6.499   3.932  0.0684  0.4445  0.8500
   67G       N2 1638   8.500   6.432   3.904 -0.1937 -0.0232 -0.1585
   67G      H21 1639   8.497   6.332   3.890 -1.4810 -0.2830  1.6885
   67G      H22 1640   8.582   6.484   3.876  0.1449  0.5372  1.7083
   67G       N3 1641   8.408   6.626   3.963 -0.1276 -0.3368 -0.1280
   67G       C4 1642   8.290   6.691   3.988 -0.0778  0.3529  0.1162
   67G      C3' 1643   8.335   7.101   3.878 -0.3563  0.9142  0.0252
   67G      H3' 1644   8.238   7.055   3.863 -0.0112 -0.2398  1.1729
   67G      C2' 1645   8.428   6.980   3.897 -0.0440 -0.7335 -0.4994
   67G     H2'1 1646   8.413   6.906   3.818 -0.4211 -0.9328 -0.2444
   67G      O2' 1647   8.568   7.019   3.926 -0.0928  0.3038  0.1633
   67G     HO'2 1648   8.620   6.939   3.914 -2.3914 -0.8973 -3.8753
   67G      O3' 1649   8.382   7.189   3.778 -0.2452  0.1358  0.1748
   68A        P 1650   8.345   7.157   3.626  0.6509 -0.3840  0.1876
   68A      O1P 1651   8.418   7.263   3.550  0.4887 -0.8364 -0.3219
   68A      O2P 1652   8.201   7.160   3.614  0.1796 -0.3576  0.0446
   68A      O5' 1653   8.399   7.012   3.598  0.4943 -0.6619 -0.6085
   68A      C5' 1654   8.534   6.984   3.553  0.7626  0.0409  0.2861
   68A     H5'1 1655   8.603   7.024   3.627 -0.3674 -0.9540  1.9611
   68A     H5'2 1656   8.552   7.044   3.464 -1.4125  1.5902  0.7953
   68A      C4' 1657   8.568   6.837   3.541  0.0746 -0.2342  0.1865
   68A      H4' 1658   8.677   6.838   3.542  0.0660  0.9212  0.9061
   68A      O4' 1659   8.516   6.753   3.647 -0.1031  0.3337  0.0423
   68A      C1' 1660   8.467   6.629   3.591 -0.1547  0.0197  1.2918
   68A      H1' 1661   8.500   6.538   3.641  0.9625 -0.4228 -0.1740
   68A       N9 1662   8.319   6.615   3.594  0.2387 -0.0496  0.2955
   68A       C8 1663   8.222   6.713   3.621  0.8098  0.1773  0.5683
   68A       H8 1664   8.241   6.819   3.615 -0.4149  0.3550 -1.2219
   68A       N7 1665   8.102   6.659   3.635  0.4398  0.8404  0.3580
   68A       C5 1666   8.118   6.522   3.623 -0.4715  0.3628 -0.2660
   68A       C6 1667   8.038   6.405   3.633  0.8728 -0.1373  0.2010
   68A       N6 1668   7.905   6.398   3.660 -0.2201 -0.5827 -0.7221
   68A      H61 1669   7.854   6.483   3.680 -0.0617 -0.9019  1.2034
   68A      H62 1670   7.861   6.307   3.653  0.0233 -0.5997 -2.6827
   68A       N1 1671   8.079   6.283   3.594 -0.1398 -0.4637 -0.1392
   68A       C2 1672   8.211   6.275   3.572  0.5427  0.7913  1.0548
   68A       H2 1673   8.245   6.176   3.544  1.7238  1.9575 -2.1647
   68A       N3 1674   8.301   6.371   3.579 -0.1727  0.0736  0.5331
   68A       C4 1675   8.251   6.496   3.594  0.3033  0.0247  0.1540
   68A      C3' 1676   8.511   6.781   3.413  0.2137 -0.4641  0.0507
   68A      H3' 1677   8.405   6.806   3.401  0.5942  1.0989 -0.2903
   68A      C2' 1678   8.514   6.627   3.443  0.8522 -0.6234 -0.5955
   68A     H2'1 1679   8.443   6.583   3.373 -1.4313  0.1837  1.0725
   68A      O2' 1680   8.645   6.579   3.436  0.0888 -0.1372  0.1343
   68A     HO'2 1681   8.701   6.642   3.391  0.5177  0.5529  1.5846
   68A      O3' 1682   8.580   6.813   3.290 -0.2227 -0.7153 -0.3471
   69A        P 1683   8.514   6.789   3.145 -0.2291  0.2443  0.3361
   69A      O1P 1684   8.607   6.858   3.045 -0.3391  0.0581 -0.1989
   69A      O2P 1685   8.372   6.834   3.142 -0.2111  0.0648  0.2455
   69A      O5' 1686   8.513   6.634   3.108  0.2910 -0.4022 -0.2967
   69A      C5' 1687   8.629   6.561   3.094 -0.9428  0.2804  0.3241
   69A     H5'1 1688   8.703   6.607   3.159 -0.2353 -2.9046  1.9501
   69A     H5'2 1689   8.673   6.577   2.995 -0.5490  1.6535  0.6998
   69A      C4' 1690   8.610   6.411   3.109 -0.2164  0.0638 -0.3780
   69A      H4' 1691   8.702   6.355   3.126 -0.3923 -0.9331 -2.4122
   69A      O4' 1692   8.517   6.380   3.218 -0.2225  0.3564  0.7370
   69A      C1' 1693   8.432   6.274   3.180 -0.4481 -0.5129  0.9132
   69A      H1' 1694   8.460   6.181   3.230 -1.3460 -0.2642  1.9148
   69A       N9 1695   8.293   6.315   3.199  0.6259 -0.1698  0.0989
   69A       C8 1696   8.233   6.436   3.217  0.0605  0.5310 -0.3461
   69A       H8 1697   8.290   6.527   3.212  1.3522 -0.3217 -2.5749
   69A       N7 1698   8.101   6.433   3.234  0.1986  0.5061 -0.9427
   69A       C5 1699   8.074   6.295   3.241 -1.0483 -0.2980  0.4223
   69A       C6 1700   7.956   6.221   3.247 -0.1556 -0.6629  0.0644
   69A       N6 1701   7.834   6.273   3.272  0.5354  0.3302 -0.3414
   69A      H61 1702   7.828   6.373   3.284  2.3210  0.5965 -1.2428
   69A      H62 1703   7.756   6.210   3.282  1.7402 -1.1191  0.4767
   69A       N1 1704   7.956   6.089   3.238 -0.0311  0.3744 -0.6737
   69A       C2 1705   8.074   6.027   3.223  0.4003 -0.1793  0.2117
   69A       H2 1706   8.079   5.920   3.210 -0.2573 -0.0718 -1.0566
   69A       N3 1707   8.195   6.085   3.204  0.3334 -0.1290  0.1163
   69A       C4 1708   8.190   6.223   3.219  0.6873  0.6864  0.3829
   69A      C3' 1709   8.546   6.357   2.982 -0.8235 -0.3392  0.7734
   69A      H3' 1710   8.475   6.435   2.954 -0.7579  0.0108  1.5571
   69A      C2' 1711   8.454   6.241   3.033  0.1197  0.8184 -0.7244
   69A     H2'1 1712   8.364   6.227   2.973  0.1392 -2.1369 -0.2369
   69A      O2' 1713   8.539   6.128   3.019  0.0780 -0.2455  0.3184
   69A     HO'2 1714   8.535   6.096   2.928  0.2805  1.2465 -0.2367
   69A      O3' 1715   8.646   6.324   2.885 -0.1953  0.3530 -0.2625
   70U        P 1716   8.601   6.299   2.738  0.2791  0.3269 -0.3956
   70U      O1P 1717   8.718   6.265   2.660  0.4942  0.0607 -0.0994
   70U      O2P 1718   8.533   6.419   2.696 -0.3473 -0.1043  0.1758
   70U      O5' 1719   8.505   6.172   2.743 -0.3687  0.5138 -0.4564
   70U      C5' 1720   8.403   6.165   2.647 -0.3162 -0.5367  0.1295
   70U     H5'1 1721   8.432   6.132   2.547  0.1501 -2.1401  0.7616
   70U     H5'2 1722   8.353   6.262   2.642 -2.3340 -1.5691 -2.0876
   70U      C4' 1723   8.297   6.065   2.691  0.7603 -0.2663 -0.0040
   70U      H4' 1724   8.342   5.966   2.704  2.2087  0.4878  1.1556
   70U      O4' 1725   8.244   6.101   2.816  0.2331 -0.3199 -0.1505
   70U      C1' 1726   8.110   6.051   2.812 -0.4734 -0.8418  0.2121
   70U      H1' 1727   8.108   5.970   2.885  1.5812 -0.2118  1.0389
   70U       N1 1728   8.017   6.165   2.854 -0.7165  0.3775  0.5431
   70U       C6 1729   8.054   6.291   2.833 -0.0026  0.2920  0.1547
   70U       H6 1730   8.153   6.314   2.796  0.2844 -1.2201 -0.0725
   70U       C5 1731   7.970   6.393   2.874  0.2031 -0.3372  0.0103
   70U       H5 1732   8.003   6.495   2.861  0.4604 -0.4241 -0.0339
   70U       C4 1733   7.833   6.367   2.926 -0.4770  0.3675  0.3176
   70U       O4 1734   7.753   6.457   2.949  0.0101  0.2265 -0.9475
   70U       N3 1735   7.802   6.232   2.934  0.4588 -0.3953  0.7080
   70U       H3 1736   7.716   6.209   2.982  0.2982 -1.0144  0.1526
   70U       C2 1737   7.892   6.129   2.903  0.1450 -0.9068  0.1910
   70U       O2 1738   7.860   6.009   2.913  0.9482  0.0584 -0.1582
   70U      C3' 1739   8.185   6.066   2.589  0.4786  0.2156 -0.6056
   70U      H3' 1740   8.154   6.170   2.576 -0.6974 -0.0508 -0.0961
   70U      C2' 1741   8.071   6.001   2.673  0.1765 -0.0456  0.3584
   70U     H2'1 1742   7.969   6.020   2.639  0.5657  0.0494 -0.7878
   70U      O2' 1743   8.086   5.859   2.692 -0.7557 -0.4012  0.0393
   70U     HO'2 1744   8.149   5.822   2.630  2.3888  1.5203  1.8305
   70U      O3' 1745   8.207   5.996   2.465  0.3162  0.1789 -0.0513
   71A        P 1746   8.137   6.045   2.330  0.1248  0.1563 -0.1050
   71A      O1P 1747   8.181   5.959   2.221 -0.0799 -0.0601  0.4757
   71A      O2P 1748   8.139   6.196   2.321  0.6671 -0.3309  0.3738
   71A      O5' 1749   7.982   5.996   2.363 -0.8317 -0.3090 -0.0422
   71A      C5' 1750   7.955   5.854   2.370 -0.1315 -0.0166  0.2095
   71A     H5'1 1751   8.017   5.817   2.451 -1.6890 -1.1997  0.9024
   71A     H5'2 1752   7.988   5.810   2.276 -0.7305  1.2566 -0.6390
   71A      C4' 1753   7.806   5.820   2.391 -0.1213  0.6799  0.1324
   71A      H4' 1754   7.793   5.715   2.365 -1.2224  0.0312  2.9182
   71A      O4' 1755   7.762   5.845   2.520 -0.4625  0.5293  0.2994
   71A      C1' 1756   7.627   5.901   2.519 -0.1804  0.1515  0.9173
   71A      H1' 1757   7.563   5.843   2.585 -1.5800 -0.7557 -1.1403
   71A       N9 1758   7.622   6.043   2.554 -0.5466  0.1516  1.0488
   71A       C8 1759   7.715   6.137   2.529  0.5578 -0.6979 -0.0016
   71A       H8 1760   7.801   6.114   2.468 -0.8727  0.8562 -2.8212
   71A       N7 1761   7.697   6.252   2.595 -0.2567  0.3447 -0.3400
   71A       C5 1762   7.573   6.224   2.669  0.1996 -0.3486 -0.5567
   71A       C6 1763   7.487   6.294   2.760 -0.0180 -0.6264 -0.6145
   71A       N6 1764   7.510   6.416   2.804  0.1296 -0.4054 -0.4161
   71A      H61 1765   7.601   6.458   2.810  0.1314  0.1069 -2.9807
   71A      H62 1766   7.434   6.467   2.847  1.9647  1.3207  0.9260
   71A       N1 1767   7.363   6.245   2.791 -0.5452 -0.0307  0.0789
   71A       C2 1768   7.337   6.128   2.742  0.0751  0.4519  0.6618
   71A       H2 1769   7.239   6.091   2.768  0.7258 -1.5425  0.4236
   71A       N3 1770   7.408   6.039   2.667  0.8939 -0.2831  0.1262
   71A       C4 1771   7.529   6.098   2.638  0.4700  0.0306 -0.2880
   71A      C3' 1772   7.706   5.881   2.299 -0.2163 -0.9953  0.2760
   71A      H3' 1773   7.735   5.985   2.286 -1.3531 -0.8390 -1.1618
   71A      C2' 1774   7.577   5.878   2.383 -0.3084  0.0694 -1.3632
   71A     H2'1 1775   7.513   5.961   2.352  1.1693  2.4652  1.4736
   71A      O2' 1776   7.497   5.757   2.385 -0.0429  0.1554 -0.6937
   71A     HO'2 1777   7.422   5.773   2.328 -0.0327 -1.8258 -1.3274
   71A      O3' 1778   7.691   5.817   2.173  0.1716  0.2429 -0.4360
   72G        P 1779   7.615   5.901   2.059 -0.0143 -0.1847 -0.1661
   72G      O1P 1780   7.627   5.831   1.930  1.2680  0.3844  0.6445
   72G      O2P 1781   7.664   6.039   2.070  0.1111  0.1229  0.7988
   72G      O5' 1782   7.459   5.911   2.098 -0.7315 -0.2255 -0.1808
   72G      C5' 1783   7.372   5.801   2.098  0.8703 -0.2382 -0.2167
   72G     H5'1 1784   7.402   5.712   2.153 -0.3528 -1.0072 -0.7515
   72G     H5'2 1785   7.351   5.774   1.995 -0.6212  3.0908 -0.9039
   72G      C4' 1786   7.237   5.838   2.164 -0.1783  0.4889  0.8667
   72G      H4' 1787   7.176   5.748   2.169 -1.0744  0.9428 -0.8516
   72G      O4' 1788   7.263   5.908   2.286 -0.3598  0.1267  0.2291
   72G      C1' 1789   7.164   6.010   2.306  0.1728  1.1186 -0.8881
   72G      H1' 1790   7.108   5.988   2.397 -0.7172  1.7580 -1.2710
   72G       N9 1791   7.224   6.135   2.341  0.0699 -0.3111 -0.5313
   72G       C8 1792   7.350   6.184   2.309 -0.1297 -0.6252  0.4352
   72G       H8 1793   7.426   6.131   2.254  1.0438  0.7912  0.6441
   72G       N7 1794   7.375   6.301   2.368  0.1041  0.0821  0.4557
   72G       C5 1795   7.260   6.330   2.440  0.1204  0.6726  0.2128
   72G       C6 1796   7.226   6.439   2.529  0.4528  0.3678 -0.5096
   72G       O6 1797   7.295   6.531   2.577 -0.6634 -0.0398  0.0065
   72G       N1 1798   7.092   6.435   2.570  0.1627 -0.5665  0.1476
   72G       H1 1799   7.050   6.523   2.597  2.5989  1.4479 -2.1288
   72G       C2 1800   7.006   6.342   2.538  1.2749 -0.2088  0.5687
   72G       N2 1801   6.875   6.368   2.547  0.3073 -0.2589  0.1422
   72G      H21 1802   6.838   6.451   2.591  3.1790  1.7830 -0.9273
   72G      H22 1803   6.815   6.289   2.530  2.8053 -1.8061 -2.4940
   72G       N3 1804   7.038   6.232   2.471  0.3650 -0.3387  0.2160
   72G       C4 1805   7.165   6.230   2.428 -0.3136  0.2450  0.5787
   72G      C3' 1806   7.162   5.950   2.081 -0.0102 -0.0555 -0.1016
   72G      H3' 1807   7.233   6.024   2.044 -3.1571  2.1998 -2.0042
   72G      C2' 1808   7.074   6.012   2.187  1.0196  0.4957  0.5915
   72G     H2'1 1809   7.043   6.114   2.164  0.3145  0.3845  1.0093
   72G      O2' 1810   6.956   5.929   2.202  0.3682 -0.4376 -0.5034
   72G     HO'2 1811   6.938   5.902   2.111  0.0449  1.2876 -0.9868
   72G      O3' 1812   7.083   5.890   1.983  0.1454 -0.2384  0.0981
   73A        P 1813   7.038   5.973   1.856  0.4330  0.0467 -0.3091
   73A      O1P 1814   6.937   5.894   1.778 -0.0410 -0.5602 -0.5763
   73A      O2P 1815   7.157   6.035   1.789 -0.5059  0.3061 -0.5874
   73A      O5' 1816   6.964   6.095   1.922 -0.3480 -0.0646  0.7062
   73A      C5' 1817   6.825   6.103   1.923  0.0935  0.3463  0.3731
   73A     H5'1 1818   6.777   6.012   1.959  1.8720 -0.9184 -0.3666
   73A     H5'2 1819   6.796   6.104   1.818 -0.6725 -3.5857  0.3756
   73A      C4' 1820   6.776   6.222   2.006  0.2307  0.2588  0.3554
   73A      H4' 1821   6.675   6.196   2.039  0.6289 -0.6924  0.8455
   73A      O4' 1822   6.853   6.243   2.122  0.3827 -0.7023  0.0540
   73A      C1' 1823   6.840   6.376   2.161  0.1971 -0.3374 -0.2022
   73A      H1' 1824   6.784   6.390   2.254 -0.1078  0.2207 -0.4610
   73A       N9 1825   6.967   6.446   2.174  0.4762  0.5751  0.4458
   73A       C8 1826   7.092   6.405   2.139  0.1283 -0.2496  0.5672
   73A       H8 1827   7.102   6.319   2.074 -1.5709 -0.9945  1.2146
   73A       N7 1828   7.181   6.497   2.172 -0.3652  0.2108  0.2109
   73A       C5 1829   7.114   6.591   2.251 -0.3905  0.4807  0.2884
   73A       C6 1830   7.144   6.706   2.326  0.2775  0.2622 -0.4455
   73A       N6 1831   7.259   6.764   2.337 -0.6333  0.3118 -0.5192
   73A      H61 1832   7.339   6.733   2.283  1.6408  3.6599  0.6161
   73A      H62 1833   7.273   6.832   2.411 -0.7375 -1.8678  1.6566
   73A       N1 1834   7.045   6.777   2.384 -0.4591  0.6155  0.0564
   73A       C2 1835   6.923   6.732   2.366 -0.7095 -0.5407 -0.3879
   73A       H2 1836   6.843   6.797   2.400 -0.3176 -0.3387  0.1787
   73A       N3 1837   6.878   6.631   2.303 -0.6306  0.1047 -0.9647
   73A       C4 1838   6.980   6.559   2.249 -0.5335 -0.0820  0.2182
   73A      C3' 1839   6.759   6.349   1.934  0.6888  0.0253  0.2682
   73A      H3' 1840   6.852   6.356   1.879  1.0065 -1.2036  0.6421
   73A      C2' 1841   6.751   6.444   2.054  0.2893 -0.0989 -0.1502
   73A     H2'1 1842   6.782   6.547   2.037  2.6030  0.2159  4.4535
   73A      O2' 1843   6.622   6.449   2.106  0.6948 -0.1733 -0.5061
   73A     HO'2 1844   6.557   6.421   2.041  1.3792  1.9517 -2.2041
   73A      O3' 1845   6.644   6.346   1.851 -1.2138  0.6036  0.0597
   74U        P 1846   6.613   6.443   1.737  0.0484 -0.1115  0.1432
   74U      O1P 1847   6.487   6.383   1.696 -0.5853  0.7508  0.0697
   74U      O2P 1848   6.721   6.442   1.647  0.1019  0.3918  0.2229
   74U      O5' 1849   6.585   6.593   1.786 -0.2081  0.0131 -0.2350
   74U      C5' 1850   6.462   6.626   1.843  0.1125  0.6077 -0.9713
   74U     H5'1 1851   6.444   6.562   1.930 -0.4963  0.2314 -1.3698
   74U     H5'2 1852   6.378   6.601   1.779 -0.8400  0.4278  0.3213
   74U      C4' 1853   6.458   6.767   1.902 -0.0378 -0.2629 -0.0583
   74U      H4' 1854   6.354   6.787   1.927 -0.2385 -1.0092 -0.2572
   74U      O4' 1855   6.532   6.771   2.027 -0.5984  0.0490 -0.2930
   74U      C1' 1856   6.593   6.896   2.053  0.7256 -0.0290  0.1337
   74U      H1' 1857   6.541   6.944   2.135 -0.6579 -0.3052 -0.5491
   74U       N1 1858   6.740   6.888   2.072 -0.0976 -0.1371  0.6431
   74U       C6 1859   6.819   6.813   1.988 -0.4595  0.5318  0.1634
   74U       H6 1860   6.761   6.748   1.924 -0.5939  0.4963  0.3193
   74U       C5 1861   6.954   6.813   1.989 -0.4613 -0.0174 -1.0952
   74U       H5 1862   7.009   6.748   1.922 -0.9544 -0.5785 -0.9621
   74U       C4 1863   7.024   6.901   2.081  0.3569 -0.7828 -0.2268
   74U       O4 1864   7.139   6.923   2.087 -0.8085  0.5260 -0.2977
   74U       N3 1865   6.942   6.976   2.163  0.0171  0.4061  0.9832
   74U       H3 1866   6.990   7.048   2.216  4.5659 -1.4741 -0.1041
   74U       C2 1867   6.802   6.980   2.153  0.3425 -0.1649  0.0704
   74U       O2 1868   6.744   7.055   2.228  0.0386 -0.8090 -0.4258
   74U      C3' 1869   6.514   6.881   1.822  0.4893 -0.3940  0.2800
   74U      H3' 1870   6.609   6.851   1.778  0.9755  0.1234  0.9511
   74U      C2' 1871   6.560   6.984   1.930  0.1719  0.5510  0.2270
   74U     H2'1 1872   6.644   7.036   1.884 -0.7522  1.3847 -0.5962
   74U      O2' 1873   6.442   7.054   1.963 -0.1915  0.2284  0.3335
   74U     HO'2 1874   6.400   7.066   1.877  0.0439  0.1386  0.2059
   74U      O3' 1875   6.420   6.918   1.718 -1.2274 -0.1382 -0.0313
   75A        P 1876   6.471   6.990   1.590  0.2529  0.1150  0.3139
   75A      O1P 1877   6.349   7.019   1.508 -0.1356  0.0313  0.2032
   75A      O2P 1878   6.581   6.912   1.533 -0.0129 -0.1402  0.2425
   75A      O5' 1879   6.526   7.127   1.649 -0.3703  1.0277  0.4578
   75A      C5' 1880   6.445   7.238   1.674 -0.1529 -0.4710 -0.1309
   75A     H5'1 1881   6.369   7.209   1.746  0.6703  1.8137  1.7934
   75A     H5'2 1882   6.401   7.277   1.582  0.7928 -2.8567 -1.6893
   75A      C4' 1883   6.525   7.344   1.750 -0.4591 -0.2241 -0.8297
   75A      H4' 1884   6.441   7.399   1.792 -1.4604 -1.1900 -1.5127
   75A      O4' 1885   6.611   7.292   1.857  0.0584 -0.5026 -0.2077
   75A      C1' 1886   6.716   7.385   1.876 -0.2647 -0.5997  0.0109
   75A      H1' 1887   6.708   7.434   1.973 -0.1679  1.1551 -0.8379
   75A       N9 1888   6.840   7.305   1.860  0.5130 -0.1690 -0.3778
   75A       C8 1889   6.867   7.190   1.782  0.8319 -0.5629 -0.1409
   75A       H8 1890   6.800   7.138   1.714  2.1298 -2.6569  0.0781
   75A       N7 1891   6.990   7.156   1.790 -0.5587 -0.0292 -0.2739
   75A       C5 1892   7.044   7.243   1.885  0.1264 -0.1638 -0.0869
   75A       C6 1893   7.173   7.262   1.937 -0.1102  0.3531 -0.2101
   75A       N6 1894   7.275   7.172   1.913 -0.4478 -0.1040  0.0305
   75A      H61 1895   7.258   7.087   1.862  0.3834  1.2800 -2.7562
   75A      H62 1896   7.358   7.195   1.966 -1.6382 -0.8238  2.3544
   75A       N1 1897   7.206   7.374   2.008  0.2565 -0.5072 -0.1367
   75A       C2 1898   7.109   7.462   2.029 -0.2143 -0.5399 -0.0445
   75A       H2 1899   7.136   7.549   2.088 -1.0703 -1.8100  2.3206
   75A       N3 1900   6.982   7.459   1.995 -0.6545  0.1355  0.1274
   75A       C4 1901   6.958   7.347   1.917 -0.3055  0.3572  0.0526
   75A      C3' 1902   6.621   7.425   1.663 -0.3037 -0.2153 -0.4907
   75A      H3' 1903   6.690   7.359   1.610  1.4735  0.4993  0.8613
   75A      C2' 1904   6.705   7.493   1.770  0.0129 -0.6093  0.0104
   75A     H2'1 1905   6.796   7.520   1.718 -0.3837  1.2448  0.2046
   75A      O2' 1906   6.654   7.610   1.821 -1.0703 -0.2195 -0.0903
   75A     HO'2 1907   6.715   7.679   1.795  1.1128 -2.5768 -1.7158
   75A      O3' 1908   6.557   7.511   1.569  0.3792 -0.0820 -0.0526
   76A        P 1909   6.634   7.594   1.452 -0.1806 -0.0559 -0.0560
   76A      O1P 1910   6.529   7.674   1.377 -0.3644  0.6489 -0.2265
   76A      O2P 1911   6.718   7.499   1.379 -0.2517 -0.2403  0.3233
   76A      O5' 1912   6.733   7.695   1.512  0.6204 -0.4284 -0.6199
   76A      C5' 1913   6.692   7.819   1.559 -0.4519 -0.4163 -0.1052
   76A     H5'1 1914   6.605   7.815   1.625 -0.6019  1.9663 -0.0461
   76A     H5'2 1915   6.659   7.883   1.477  0.4216 -1.1922 -1.0920
   76A      C4' 1916   6.826   7.868   1.616 -0.4381  0.1957 -0.3628
   76A      H4' 1917   6.802   7.962   1.667  0.3040 -0.2403  0.8401
   76A      O4' 1918   6.884   7.787   1.720 -0.0489 -0.4607 -0.0153
   76A      C1' 1919   7.025   7.800   1.719 -0.1295  0.8696  0.2995
   76A      H1' 1920   7.059   7.843   1.813 -1.2277 -0.4992  1.3729
   76A       N9 1921   7.085   7.671   1.695  0.5471  0.8625 -0.0752
   76A       C8 1922   7.042   7.562   1.618  0.2897 -0.0122 -0.3427
   76A       H8 1923   6.939   7.555   1.585 -0.8588  2.5072  2.2856
   76A       N7 1924   7.125   7.463   1.613  0.0030  0.3003  0.6946
   76A       C5 1925   7.239   7.512   1.676  0.2474  0.2312  0.0405
   76A       C6 1926   7.367   7.456   1.708  0.3311  0.2560  1.2706
   76A       N6 1927   7.414   7.340   1.673 -0.1963  0.2653 -0.2441
   76A      H61 1928   7.355   7.269   1.631  0.7448  0.5822 -2.1874
   76A      H62 1929   7.504   7.305   1.703  0.4588 -0.4047 -2.7857
   76A       N1 1930   7.453   7.528   1.783  0.0388  0.6965 -0.2848
   76A       C2 1931   7.423   7.653   1.808 -0.0395 -0.6991  0.6742
   76A       H2 1932   7.505   7.707   1.852 -0.4898 -0.2166  0.9311
   76A       N3 1933   7.304   7.716   1.793 -0.3174  0.1497 -0.1010
   76A       C4 1934   7.215   7.639   1.728  0.2226  0.4412  0.5614
   76A      C3' 1935   6.939   7.890   1.518 -0.1257 -0.2358 -0.1889
   76A      H3' 1936   6.949   7.801   1.456  1.2954 -0.7922  0.8035
   76A      C2' 1937   7.059   7.902   1.606 -0.3926  0.3938  0.0864
   76A     H2'1 1938   7.153   7.869   1.560 -1.0595 -0.6801 -0.5482
   76A      O2' 1939   7.077   8.030   1.670 -0.1728  0.2007  0.3349
   76A     HO'2 1940   7.033   8.093   1.613 -0.0151 -1.6715 -2.0023
   76A      O3' 1941   6.921   7.999   1.440  0.0655 -0.3433  0.1173
   77U        P 1942   6.951   7.987   1.282 -0.4543 -0.4572 -0.0250
   77U      O1P 1943   6.903   8.113   1.222 -0.2755  0.4657 -0.2831
   77U      O2P 1944   6.901   7.854   1.236  0.1046  0.3327  0.6723
   77U      O5' 1945   7.116   7.979   1.270 -0.1799  0.4560  0.1586
   77U      C5' 1946   7.198   8.082   1.308  0.1184 -0.5631  0.0971
   77U     H5'1 1947   7.176   8.100   1.413 -2.0050  0.0799 -0.4177
   77U     H5'2 1948   7.169   8.163   1.241 -1.7259 -1.6163 -0.4447
   77U      C4' 1949   7.344   8.038   1.290 -0.5064 -0.5380 -0.0369
   77U      H4' 1950   7.415   8.111   1.328  0.1048 -1.7250  1.1693
   77U      O4' 1951   7.347   7.923   1.380 -0.3590  0.4980  0.7383
   77U      C1' 1952   7.462   7.848   1.343  0.0346  0.2818 -0.1959
   77U      H1' 1953   7.543   7.865   1.414 -0.6753 -3.1535  1.6768
   77U       N1 1954   7.435   7.705   1.348  0.3474  1.1865 -0.3580
   77U       C6 1955   7.308   7.650   1.334  0.8861  0.0288 -0.1792
   77U       H6 1956   7.225   7.718   1.324  0.3303 -0.1420  2.5309
   77U       C5 1957   7.292   7.519   1.308  0.3073 -0.2276  0.3459
   77U       H5 1958   7.189   7.495   1.287  0.6072 -0.5776 -0.7878
   77U       C4 1959   7.398   7.424   1.335 -0.0826  0.1487  0.6775
   77U       O4 1960   7.391   7.302   1.337 -0.0552 -0.0155  0.4576
   77U       N3 1961   7.526   7.481   1.373  0.5777 -0.0134 -0.1304
   77U       H3 1962   7.609   7.425   1.384  0.1027 -0.8636 -0.7883
   77U       C2 1963   7.546   7.617   1.375 -0.5622  0.0982 -0.1836
   77U       O2 1964   7.662   7.662   1.377 -0.7557  0.1576 -0.4060
   77U      C3' 1965   7.389   7.993   1.151 -0.3014 -1.1416 -0.4854
   77U      H3' 1966   7.304   7.941   1.107  0.1074 -1.5538 -0.7981
   77U      C2' 1967   7.501   7.899   1.200 -0.4019 -0.2782  0.3946
   77U     H2'1 1968   7.521   7.812   1.137 -0.6194 -1.0305  1.3272
   77U      O2' 1969   7.628   7.962   1.213  0.1186  0.3326  0.0828
   77U     HO'2 1970   7.661   7.983   1.126  1.6997  0.5719  0.7078
   77U      O3' 1971   7.442   8.103   1.074 -0.0876  0.0089 -0.3068
   78U        P 1972   7.492   8.078   0.923 -0.4105  0.0747  0.2028
   78U      O1P 1973   7.499   8.211   0.854 -0.4651 -0.3209  0.0195
   78U      O2P 1974   7.403   7.975   0.875 -0.5034  0.4544  0.8833
   78U      O5' 1975   7.640   8.024   0.945  0.3588  0.2174 -0.3155
   78U      C5' 1976   7.749   8.108   0.921 -0.3989 -0.0516  0.2203
   78U     H5'1 1977   7.766   8.185   0.996 -2.2587 -1.4890  2.2582
   78U     H5'2 1978   7.745   8.152   0.822 -0.3673  2.0674  1.0936
   78U      C4' 1979   7.870   8.007   0.934 -0.0535 -0.0626  0.5784
   78U      H4' 1980   7.961   8.067   0.933 -0.5906  0.8740  2.9374
   78U      O4' 1981   7.864   7.924   1.046  0.7428 -0.2361  0.1312
   78U      C1' 1982   7.929   7.799   1.024  0.0244 -0.4567 -0.2054
   78U      H1' 1983   8.013   7.790   1.093 -0.2816 -1.6825  0.0259
   78U       N1 1984   7.837   7.684   1.039 -0.1598 -0.1472  0.4736
   78U       C6 1985   7.708   7.683   1.002 -0.3088  0.2383 -0.0060
   78U       H6 1986   7.664   7.764   0.946  1.3347  0.8862 -0.4142
   78U       C5 1987   7.635   7.575   1.017  0.2605 -0.2266  0.0622
   78U       H5 1988   7.543   7.567   0.961  1.9649 -2.0019 -2.6909
   78U       C4 1989   7.681   7.450   1.071 -0.2738 -0.7767  0.3801
   78U       O4 1990   7.625   7.348   1.094  0.2177 -0.3770  0.1442
   78U       N3 1991   7.813   7.459   1.107  0.1218  0.6229 -0.7973
   78U       H3 1992   7.851   7.369   1.133  2.4707  1.5427 -0.8714
   78U       C2 1993   7.893   7.566   1.091 -0.4042 -0.1921 -0.7017
   78U       O2 1994   8.008   7.555   1.129  0.2842 -0.4990 -0.1004
   78U      C3' 1995   7.885   7.908   0.818 -0.4887 -0.3635 -0.3185
   78U      H3' 1996   7.794   7.851   0.801  0.0911 -1.4130  0.0197
   78U      C2' 1997   7.983   7.801   0.876  0.0614 -0.2112  0.2906
   78U     H2'1 1998   7.987   7.702   0.831  2.1769 -0.2311  0.3826
   78U      O2' 1999   8.113   7.853   0.896 -0.7637  0.5501 -0.1471
   78U     HO'2 2000   8.145   7.887   0.811  1.5248  0.8407  0.7516
   78U      O3' 2001   7.936   7.979   0.702 -0.6884  0.2928 -0.3987
   79A        P 2002   7.932   7.922   0.548  0.3208  0.4244 -0.0069
   79A      O1P 2003   7.990   8.016   0.455  0.0670  0.3316  0.2976
   79A      O2P 2004   7.800   7.861   0.521  0.6363  0.4544 -0.7331
   79A      O5' 2005   8.026   7.794   0.551 -0.2300 -0.0873  0.3484
   79A      C5' 2006   8.167   7.802   0.546 -0.6198 -0.0647  0.2759
   79A     H5'1 2007   8.213   7.875   0.613  0.2548 -1.5684  1.3802
   79A     H5'2 2008   8.204   7.830   0.448  0.7348  0.3609  0.8748
   79A      C4' 2009   8.238   7.673   0.572 -0.2670  0.6337  0.3342
   79A      H4' 2010   8.346   7.685   0.583 -0.3269  0.6215  0.9748
   79A      O4' 2011   8.194   7.612   0.690 -0.2604  0.7046 -0.0414
   79A      C1' 2012   8.179   7.470   0.663 -0.4827  0.5608 -0.6041
   79A      H1' 2013   8.238   7.419   0.739 -1.4147  1.3192  0.6738
   79A       N9 2014   8.038   7.414   0.685 -0.2124 -0.0870  0.5525
   79A       C8 2015   7.928   7.487   0.698  0.3783 -0.1979 -0.4383
   79A       H8 2016   7.933   7.592   0.672 -0.4821 -0.1144 -0.3236
   79A       N7 2017   7.827   7.417   0.741  0.8172  0.0783  0.5650
   79A       C5 2018   7.878   7.289   0.763 -0.1892 -0.5058  0.6561
   79A       C6 2019   7.827   7.167   0.814 -0.1138  0.1596  0.0778
   79A       N6 2020   7.701   7.136   0.837  0.3841  0.2868  0.3700
   79A      H61 2021   7.633   7.201   0.800  0.4443 -0.5078 -1.2390
   79A      H62 2022   7.669   7.052   0.884 -1.2120  0.4825 -0.3247
   79A       N1 2023   7.907   7.064   0.834 -0.6696  0.5259 -0.1915
   79A       C2 2024   8.033   7.079   0.801 -0.2603 -0.2745  0.8917
   79A       H2 2025   8.101   6.998   0.822 -1.5671 -1.8909 -0.7120
   79A       N3 2026   8.091   7.184   0.742  0.4180  0.8111 -0.0178
   79A       C4 2027   8.009   7.290   0.728 -0.0474 -0.0062  0.4975
   79A      C3' 2028   8.204   7.571   0.458 -0.1719  0.1163  0.2310
   79A      H3' 2029   8.097   7.578   0.437 -0.1727 -1.2588 -0.3764
   79A      C2' 2030   8.232   7.436   0.519  0.5968 -0.2603 -0.3336
   79A     H2'1 2031   8.188   7.356   0.461 -1.4513 -0.4462  1.3353
   79A      O2' 2032   8.375   7.416   0.522  0.8237  0.3141  0.1460
   79A     HO'2 2033   8.406   7.469   0.448  0.7959 -0.2901 -0.3048
   79A      O3' 2034   8.274   7.590   0.335  0.9157 -0.6836 -0.0748
   80A        P 2035   8.198   7.560   0.191  0.0798  0.4286  0.0636
   80A      O1P 2036   8.293   7.612   0.091 -0.1684 -0.1419  0.1891
   80A      O2P 2037   8.057   7.601   0.193 -0.3747  0.7062 -0.3502
   80A      O5' 2038   8.209   7.406   0.189 -0.1894  0.0661 -0.3159
   80A      C5' 2039   8.325   7.335   0.157 -0.4848 -0.3715 -0.4132
   80A     H5'1 2040   8.402   7.372   0.225  0.0784  3.7847 -2.9299
   80A     H5'2 2041   8.361   7.365   0.059  1.8498 -3.0023 -0.4669
   80A      C4' 2042   8.306   7.185   0.167  0.3893  0.2381  0.2465
   80A      H4' 2043   8.392   7.127   0.132 -0.8080 -0.5523 -1.5492
   80A      O4' 2044   8.281   7.144   0.301  0.3191  0.9438  0.2165
   80A      C1' 2045   8.190   7.034   0.301 -0.1392  0.1302 -0.7446
   80A      H1' 2046   8.238   6.950   0.352  1.4123  0.6715 -1.2302
   80A       N9 2047   8.062   7.056   0.374 -0.5703 -0.2066 -0.0675
   80A       C8 2048   7.992   7.173   0.389 -0.5063 -0.4862  0.4836
   80A       H8 2049   8.031   7.271   0.364 -1.6242 -0.1961 -0.2186
   80A       N7 2050   7.875   7.154   0.442 -0.4594  0.9292  0.1194
   80A       C5 2051   7.873   7.014   0.468 -0.0670 -0.0168 -0.0430
   80A       C6 2052   7.781   6.920   0.530  0.9089 -0.7954 -0.3506
   80A       N6 2053   7.665   6.958   0.585  0.3294  0.4751 -0.5017
   80A      H61 2054   7.652   7.057   0.599  1.0215  0.7028 -1.3935
   80A      H62 2055   7.605   6.888   0.626  1.1080 -0.1430 -0.4108
   80A       N1 2056   7.805   6.790   0.519  0.2184  0.0920  0.2895
   80A       C2 2057   7.913   6.743   0.464 -0.7222  0.6619 -0.1115
   80A       H2 2058   7.928   6.640   0.439 -0.7866  0.2732  1.3445
   80A       N3 2059   8.010   6.820   0.414 -0.6116  0.7422 -0.8477
   80A       C4 2060   7.984   6.953   0.420  0.1101  0.3159  0.3463
   80A      C3' 2061   8.185   7.137   0.089 -0.3983  0.1731  0.0138
   80A      H3' 2062   8.098   7.201   0.105 -1.2890 -0.7788 -0.9032
   80A      C2' 2063   8.172   6.996   0.151 -0.2932 -0.4844  0.6480
   80A     H2'1 2064   8.076   6.948   0.128 -0.3582  0.4383 -1.2141
   80A      O2' 2065   8.267   6.909   0.107  0.4504  0.2517  0.0246
   80A     HO'2 2066   8.233   6.840   0.049 -0.7819  0.0765  0.9137
   80A      O3' 2067   8.208   7.129  -0.052 -0.6302  0.2882 -0.0026
   81U        P 2068   8.088   7.131  -0.154 -0.2965 -0.1670 -0.2279
   81U      O1P 2069   8.143   7.107  -0.288 -0.0076 -0.6886  0.2035
   81U      O2P 2070   8.008   7.251  -0.132  0.4656  0.2157 -0.2603
   81U      O5' 2071   8.003   7.009  -0.102  0.3153  0.3354 -0.3763
   81U      C5' 2072   8.041   6.872  -0.133 -0.5272  0.2606 -0.2969
   81U     H5'1 2073   8.142   6.853  -0.099 -0.3947  2.8803  1.0692
   81U     H5'2 2074   8.035   6.859  -0.241 -1.2214  0.9607 -0.3623
   81U      C4' 2075   7.946   6.766  -0.082  0.1407 -0.1321  0.3563
   81U      H4' 2076   7.977   6.668  -0.119  1.6776  0.5279 -0.1843
   81U      O4' 2077   7.939   6.758   0.059 -0.1824 -0.2623 -0.5263
   81U      C1' 2078   7.802   6.738   0.106  0.1287  0.1486  1.0119
   81U      H1' 2079   7.800   6.656   0.177  1.6512  1.2377  2.4031
   81U       N1 2080   7.729   6.856   0.162  0.0800 -0.3847  1.1766
   81U       C6 2081   7.752   6.989   0.132  0.2738  0.1014 -0.2022
   81U       H6 2082   7.834   7.003   0.063  1.0318 -4.6751 -0.6132
   81U       C5 2083   7.678   7.092   0.186  0.5314 -0.6660 -0.2679
   81U       H5 2084   7.696   7.193   0.153  2.9861 -0.3628  1.7138
   81U       C4 2085   7.567   7.058   0.270 -0.9526 -0.3613  0.0085
   81U       O4 2086   7.485   7.134   0.320 -0.2693 -0.7505 -0.1717
   81U       N3 2087   7.555   6.927   0.296  0.1867  1.0689  0.1157
   81U       H3 2088   7.468   6.897   0.338  0.3042 -2.4341 -1.7701
   81U       C2 2089   7.629   6.821   0.250  0.2655 -0.1107 -0.0398
   81U       O2 2090   7.600   6.706   0.280 -0.8163  0.1041  0.0984
   81U      C3' 2091   7.804   6.775  -0.126  0.9511  0.4847  0.2256
   81U      H3' 2092   7.777   6.880  -0.114  0.9434  0.6111 -0.7807
   81U      C2' 2093   7.728   6.684  -0.025 -0.4201 -1.1125  0.1457
   81U     H2'1 2094   7.622   6.710  -0.025 -0.4121 -0.5777 -3.1904
   81U      O2' 2095   7.751   6.543  -0.043 -0.2299 -0.2493 -0.1512
   81U     HO'2 2096   7.732   6.515  -0.133  0.5743 -0.9938 -0.1040
   81U      O3' 2097   7.782   6.747  -0.263  0.4243  0.1144 -0.4737
   82U        P 2098   7.675   6.817  -0.353 -0.3366 -0.6559  0.2910
   82U      O1P 2099   7.686   6.750  -0.485 -0.0152  0.4761 -0.2609
   82U      O2P 2100   7.713   6.961  -0.334  0.4978  0.5360  0.0161
   82U      O5' 2101   7.527   6.794  -0.291 -0.0844 -0.7230  0.7327
   82U      C5' 2102   7.464   6.666  -0.282 -0.0096 -0.0120 -0.5244
   82U     H5'1 2103   7.486   6.625  -0.183 -1.2119  1.0632  0.2202
   82U     H5'2 2104   7.496   6.610  -0.370  1.3407  1.8773 -1.3097
   82U      C4' 2105   7.310   6.679  -0.295  1.1404  0.3530 -0.5405
   82U      H4' 2106   7.272   6.577  -0.301  1.4039  0.2665 -0.7931
   82U      O4' 2107   7.256   6.733  -0.175 -0.5883 -0.5412  0.0433
   82U      C1' 2108   7.189   6.856  -0.199 -0.4456 -0.0099 -0.0608
   82U      H1' 2109   7.082   6.838  -0.196 -0.2321 -1.3331  0.5307
   82U       N1 2110   7.231   6.963  -0.103 -0.5349  0.0317 -0.2829
   82U       C6 2111   7.363   6.992  -0.087 -0.0325  0.0194 -0.2927
   82U       H6 2112   7.431   6.912  -0.115  0.3003  0.7048 -1.5782
   82U       C5 2113   7.404   7.110  -0.030 -0.3083  0.1892  0.7153
   82U       H5 2114   7.506   7.148  -0.029  0.2290 -1.1587  2.9833
   82U       C4 2115   7.312   7.201   0.034 -0.3650  0.5058 -0.4218
   82U       O4 2116   7.342   7.307   0.092  0.1339  0.0432 -0.3463
   82U       N3 2117   7.184   7.161   0.033  0.4248  0.1838 -0.0285
   82U       H3 2118   7.122   7.224   0.081  1.6261  0.2000  1.5847
   82U       C2 2119   7.140   7.057  -0.048  0.2223  0.6780  0.7664
   82U       O2 2120   7.022   7.046  -0.063 -0.1876  0.6437  0.1223
   82U      C3' 2121   7.251   6.758  -0.412 -0.2509  0.0408 -0.8945
   82U      H3' 2122   7.318   6.775  -0.497  1.3241  0.7881  0.4390
   82U      C2' 2123   7.225   6.889  -0.341  0.1133  0.1870 -0.1711
   82U     H2'1 2124   7.312   6.955  -0.348  0.4951 -0.1619  1.0929
   82U      O2' 2125   7.131   6.969  -0.413 -0.6641 -0.2915  0.4746
   82U     HO'2 2126   7.171   7.007  -0.492 -1.5863 -0.5632 -0.1371
   82U      O3' 2127   7.125   6.708  -0.457 -0.2453  0.2603 -0.1303
   82U      H3T 2128   7.097   6.771  -0.523 -0.4059 -0.4972 -0.7917
   8.57812   8.57812   6.06564   0.00000   0.00000   0.00000   0.00000   4.28906   4.28906
