# Supplementary material for: Constant-pH Molecular Dynamics of Cationic Peptide Dendrimers Binding to siRNA
Source: J Chem Inf Model. 2026 Feb 5;66(8):4734–43. doi: 10.1021/acs.jcim.5c02636 (PMC13126635; doi:10.1021/acs.jcim.5c02636)
Supplement: Supplementary file 2 [file ci5c02636_si_002.zip › zip/MH18_07_in_10.gro]

Protein t=   0.00000
 2128
    1LY0      N    1   6.732   5.920   3.172 -0.1421  0.2356  0.9768
    1LY0     H1    2   6.635   5.894   3.161 -0.1538  0.5949  0.1233
    1LY0     H2    3   6.751   5.996   3.107 -1.8401  0.2498  0.4546
    1LY0     H3    4   6.747   5.948   3.268 -3.6482 -0.3802  1.8153
    1LY0     CA    5   6.804   5.801   3.120 -0.0772  0.2133  0.2507
    1LY0     HA    6   6.906   5.831   3.096  0.2300 -1.9341 -1.4371
    1LY0     CB    7   6.809   5.683   3.220  0.1007  0.1761  0.0562
    1LY0    HB1    8   6.710   5.670   3.264  0.6829 -1.0168  1.0654
    1LY0    HB2    9   6.872   5.712   3.304 -0.5258  1.2400  0.1918
    1LY0     CG   10   6.855   5.551   3.156 -0.1861 -0.1373  0.1397
    1LY0    HG1   11   6.946   5.564   3.099 -0.9110  0.3668 -0.9356
    1LY0    HG2   12   6.790   5.513   3.077  0.8834 -0.4675 -0.5887
    1LY0     CD   13   6.884   5.435   3.256  0.5776  0.6562  0.5697
    1LY0    HD1   14   6.784   5.416   3.294  0.2354  0.3021 -0.4784
    1LY0    HD2   15   6.947   5.467   3.339  0.7888  0.6079  0.4307
    1LY0     CE   16   6.939   5.311   3.179 -0.4494  0.2707 -0.6748
    1LY0    HE1   17   6.884   5.288   3.088 -0.7058 -3.0791  0.1699
    1LY0    HE2   18   6.931   5.232   3.254  0.9483  0.6213 -0.1202
    1LY0     NZ   19   7.082   5.328   3.157  0.3060  0.5325  0.7643
    1LY0    HZ1   20   7.116   5.259   3.092 -0.7172 -0.7324  1.5057
    1LY0    HZ2   21   7.109   5.422   3.131  0.4322 -0.0341 -1.3145
    1LY0    HZ3   22   7.128   5.308   3.245 -0.1875 -0.7846  0.7448
    1LY0      C   23   6.737   5.763   2.990  0.7400 -0.3634 -0.7801
    1LY0      O   24   6.615   5.753   2.981 -0.0241 -0.1037 -0.2765
    2LER      N   25   6.815   5.738   2.888 -0.5431  0.0708 -0.6268
    2LER      H   26   6.913   5.757   2.901 -0.9334  0.8970  1.5616
    2LER     CA   27   6.772   5.692   2.756 -0.6146  0.4051  0.3411
    2LER     HA   28   6.693   5.750   2.708 -1.1730 -1.1723 -0.7349
    2LER     CB   29   6.891   5.695   2.655  0.1029  0.3606  0.5568
    2LER    HB1   30   6.858   5.653   2.560  2.8460 -0.4500 -0.1385
    2LER    HB2   31   6.958   5.616   2.689  2.4100  0.5947 -2.9520
    2LER     CG   32   6.964   5.820   2.624  0.6236 -0.0880 -0.1887
    2LER     HG   33   7.022   5.855   2.710  1.7152 -2.3159  0.0571
    2LER    CD1   34   7.060   5.808   2.507  0.2984  0.0467  0.5321
    2LER   HD11   35   7.109   5.901   2.478  2.6671 -1.2163  0.2274
    2LER   HD12   36   7.141   5.743   2.540  2.0191  2.4538  1.2562
    2LER   HD13   37   7.016   5.762   2.418  1.8761  0.4932 -0.5210
    2LER    CD2   38   6.870   5.939   2.591  0.2883  0.3175 -0.4711
    2LER   HD21   39   6.936   6.026   2.588 -0.0596  0.6680  1.1473
    2LER   HD22   40   6.819   5.932   2.495 -0.2963 -0.8214 -0.1001
    2LER   HD23   41   6.789   5.946   2.663  0.4095 -0.4412 -0.2504
    2LER      C   42   6.716   5.554   2.750 -0.1512 -0.7036 -1.2180
    2LER      O   43   6.748   5.467   2.832 -0.0151 -0.1704 -0.1224
    3LYR      N   44   6.623   5.528   2.659 -0.1187 -0.8644 -0.3567
    3LYR      H   45   6.583   5.607   2.610 -0.5370 -1.5436 -1.1288
    3LYR     CA   46   6.571   5.394   2.629  0.4198  0.5675 -0.3192
    3LYR     HA   47   6.556   5.340   2.722 -1.9140  2.1000  0.3103
    3LYR     CB   48   6.420   5.395   2.590  0.5706  0.5836  0.5766
    3LYR    HB1   49   6.405   5.291   2.561  0.7648  0.6687  0.1573
    3LYR    HB2   50   6.395   5.462   2.508 -2.1199 -1.1775 -0.1805
    3LYR     CG   51   6.337   5.435   2.707 -0.1971  0.1098  0.7066
    3LYR    HG1   52   6.361   5.536   2.738  2.5873 -1.4756  4.5392
    3LYR    HG2   53   6.350   5.368   2.793 -1.5610 -0.0003  0.8594
    3LYR     CD   54   6.187   5.412   2.666 -0.2533  0.2556  0.3718
    3LYR    HD1   55   6.180   5.306   2.641 -2.2571  0.2504  0.7984
    3LYR    HD2   56   6.161   5.476   2.581  3.3696 -0.4691 -1.5177
    3LYR     CE   57   6.093   5.444   2.787 -0.1039 -0.0586  0.7919
    3LYR    HE1   58   6.105   5.550   2.810  0.2653  0.4655 -1.5432
    3LYR    HE2   59   6.120   5.392   2.879  0.2355 -1.2419  0.0506
    3LYR     NZ   60   5.952   5.412   2.750 -1.1887  0.5616 -0.0011
    3LYR    HZ1   61   5.916   5.449   2.664  0.2099 -0.6934 -1.1900
    3LYR      C   62   6.662   5.328   2.522  1.1971 -0.2550 -0.0989
    3LYR      O   63   6.730   5.395   2.440  0.7358  0.0017 -0.5495
    4LY0      N   64   6.658   5.195   2.513  0.1236 -0.0386 -0.2626
    4LY0      H   65   6.605   5.146   2.583 -1.3670  1.7658 -0.0383
    4LY0     CA   66   6.725   5.112   2.413  0.3644  0.3030  0.6205
    4LY0     HA   67   6.769   5.175   2.336  1.3883 -1.4505 -0.3070
    4LY0     CB   68   6.850   5.044   2.475 -0.1046  1.2360  0.0162
    4LY0    HB1   69   6.902   4.988   2.397 -1.8477 -0.2883 -0.1053
    4LY0    HB2   70   6.842   4.969   2.554  1.1068 -0.2342 -1.1872
    4LY0     CG   71   6.963   5.139   2.519 -0.4740 -0.2922 -0.0446
    4LY0    HG1   72   6.973   5.223   2.450 -0.3779  0.4543  0.8624
    4LY0    HG2   73   7.055   5.083   2.500  1.4720  3.4743 -3.4330
    4LY0     CD   74   6.955   5.191   2.661 -0.1507  0.3259 -0.6831
    4LY0    HD1   75   6.987   5.110   2.727  0.8770  0.7648 -0.6329
    4LY0    HD2   76   6.855   5.227   2.685 -1.0292 -2.7093  0.7383
    4LY0     CE   77   7.063   5.297   2.685  0.0858  0.8020 -0.2133
    4LY0    HE1   78   7.039   5.376   2.614 -1.6949  0.8256  0.3523
    4LY0    HE2   79   7.164   5.256   2.682  0.1648  0.9877 -0.1519
    4LY0     NZ   80   7.047   5.351   2.818 -0.3412  0.3851 -0.5423
    4LY0    HZ1   81   7.133   5.405   2.824  0.1009 -0.4022  0.5252
    4LY0    HZ2   82   6.962   5.404   2.830  1.1420  2.4773  1.8102
    4LY0    HZ3   83   7.037   5.284   2.893  0.0178 -1.7138 -2.2638
    4LY0      C   84   6.621   5.014   2.352 -0.2089  0.0265  0.6538
    4LY0      O   85   6.530   4.961   2.414 -0.1346 -0.2044 -0.3152
    5LER      N   86   6.648   4.982   2.225 -0.5362  0.4147  0.1647
    5LER      H   87   6.727   5.025   2.180  0.2708  1.0774  2.1154
    5LER     CA   88   6.580   4.883   2.137  0.6261  0.4751 -0.7764
    5LER     HA   89   6.543   4.802   2.200  1.3434  1.5153  1.1031
    5LER     CB   90   6.468   4.961   2.069  0.3088 -0.3460 -0.5626
    5LER    HB1   91   6.509   5.044   2.011 -1.3910 -0.2426 -1.6922
    5LER    HB2   92   6.404   5.001   2.147  0.4429  0.3383 -0.7951
    5LER     CG   93   6.381   4.886   1.963  0.1666  0.2985  0.4980
    5LER     HG   94   6.450   4.859   1.883 -1.7922 -1.9811 -0.5315
    5LER    CD1   95   6.307   4.767   2.012 -0.2352 -0.1604  0.1053
    5LER   HD11   96   6.261   4.712   1.930 -0.0030  0.2240 -0.2911
    5LER   HD12   97   6.384   4.710   2.064 -0.5308 -1.6427 -1.0222
    5LER   HD13   98   6.234   4.818   2.075 -0.2381 -0.1138  0.0650
    5LER    CD2   99   6.287   4.986   1.902  0.2169  0.4353 -0.1184
    5LER   HD21  100   6.254   4.946   1.807  0.8711 -3.2136  1.0226
    5LER   HD22  101   6.201   5.013   1.963  0.2972  1.7088 -0.5348
    5LER   HD23  102   6.344   5.077   1.880  1.1056 -0.2523 -0.7285
    5LER      C  103   6.678   4.836   2.021  0.1138 -0.3904 -0.0929
    5LER      O  104   6.758   4.913   1.970  0.0169 -0.1819 -0.2032
    6LYR      N  105   6.673   4.711   1.980  0.8567 -0.3165 -0.0461
    6LYR      H  106   6.624   4.647   2.040  0.5566 -0.5519 -0.5349
    6LYR     CA  107   6.747   4.647   1.872  0.0383  0.6841  0.2072
    6LYR     HA  108   6.849   4.683   1.869  0.5674 -0.3696  2.8975
    6LYR     CB  109   6.766   4.492   1.900 -0.0702 -1.0779  0.1562
    6LYR    HB1  110   6.797   4.445   1.807  0.9284  0.4167 -0.3142
    6LYR    HB2  111   6.662   4.461   1.911 -0.4876 -0.8602 -2.5225
    6LYR     CG  112   6.864   4.465   2.010  0.1353  0.0182  0.5290
    6LYR    HG1  113   6.836   4.524   2.097 -1.9460 -0.5889  0.3339
    6LYR    HG2  114   6.964   4.495   1.979  0.1223 -0.4024  0.0536
    6LYR     CD  115   6.867   4.314   2.054 -0.0606  0.3390 -0.1397
    6LYR    HD1  116   6.949   4.294   2.122 -0.1690 -0.7246 -0.3017
    6LYR    HD2  117   6.891   4.248   1.971  1.2463 -0.4925  0.8664
    6LYR     CE  118   6.732   4.265   2.105 -0.0463  0.0612 -0.4082
    6LYR    HE1  119   6.732   4.157   2.116  0.5369 -0.0192 -1.1315
    6LYR    HE2  120   6.653   4.304   2.041 -0.9874 -1.9776 -0.5488
    6LYR     NZ  121   6.708   4.328   2.234 -0.4696 -0.0484 -0.6269
    6LYR    HZ1  122   6.725   4.266   2.312  0.3165 -0.4856 -1.1245
    6LYR      C  123   6.679   4.672   1.731 -0.2341 -0.2715 -0.2267
    6LYR      O  124   6.559   4.697   1.719  0.4521 -0.4466  0.2462
    7LER      N  125   6.754   4.669   1.622 -0.2001  0.6370  0.4032
    7LER      H  126   6.852   4.644   1.622 -0.7144 -1.7239 -1.2569
    7LER     CA  127   6.697   4.682   1.488 -0.5666 -0.4872  0.6364
    7LER     HA  128   6.654   4.781   1.480 -0.6551 -0.2693  3.0187
    7LER     CB  129   6.819   4.682   1.389  0.0858 -0.3550 -0.3452
    7LER    HB1  130   6.791   4.707   1.286 -0.5538  1.9195  0.3194
    7LER    HB2  131   6.873   4.587   1.390 -1.4909 -1.2812 -0.0662
    7LER     CG  132   6.931   4.788   1.418 -0.4350 -0.3308 -0.5431
    7LER     HG  133   6.960   4.791   1.523  1.8889  0.4767 -1.1535
    7LER    CD1  134   7.060   4.742   1.358 -0.3664  0.3353  0.7729
    7LER   HD11  135   7.137   4.815   1.381 -2.0908  1.9777  1.6108
    7LER   HD12  136   7.093   4.645   1.396  1.1133  1.2026  1.8226
    7LER   HD13  137   7.053   4.742   1.250  0.7417  0.0555  0.6920
    7LER    CD2  138   6.910   4.937   1.357  0.5297 -0.0077 -0.4407
    7LER   HD21  139   6.977   5.004   1.410  1.2436  0.8055 -2.2607
    7LER   HD22  140   6.939   4.950   1.252  1.1116  1.1379 -0.1575
    7LER   HD23  141   6.806   4.967   1.362  0.3294  0.5733 -4.4946
    7LER      C  142   6.594   4.574   1.459 -0.1873  0.2944 -0.3779
    7LER      O  143   6.626   4.454   1.479 -0.0589 -0.1365  0.5807
    8LER      N  144   6.485   4.607   1.386 -0.2451  0.5033  0.6913
    8LER      H  145   6.463   4.704   1.370  0.3893  0.3001 -2.0084
    8LER     CA  146   6.390   4.512   1.317 -0.4595 -0.6287  0.1851
    8LER     HA  147   6.317   4.579   1.273 -0.0843  0.7472  1.5633
    8LER     CB  148   6.452   4.435   1.192  0.4910 -0.3089 -0.0336
    8LER    HB1  149   6.373   4.374   1.150  1.8594 -2.0595 -0.1728
    8LER    HB2  150   6.535   4.370   1.219  0.8967 -0.1658 -0.9047
    8LER     CG  151   6.497   4.537   1.080  0.0995 -0.1091 -0.2924
    8LER     HG  152   6.573   4.608   1.111  1.7735 -1.4708 -1.1270
    8LER    CD1  153   6.574   4.449   0.983  0.1751  0.8197 -0.0864
    8LER   HD11  154   6.609   4.523   0.911 -0.9181  0.6332 -0.8335
    8LER   HD12  155   6.655   4.405   1.040  1.3383  1.4742 -1.1937
    8LER   HD13  156   6.510   4.370   0.944  0.9925 -1.6268  3.0929
    8LER    CD2  157   6.391   4.617   0.998  0.5054 -0.1197 -0.5193
    8LER   HD21  158   6.434   4.676   0.916 -1.4981  0.9616 -0.8589
    8LER   HD22  159   6.320   4.547   0.955 -0.0363  0.9191 -1.3714
    8LER   HD23  160   6.335   4.683   1.064  1.8132  1.6817 -1.1282
    8LER      C  161   6.312   4.421   1.417  0.0028  0.7121  0.6231
    8LER      O  162   6.256   4.320   1.384  0.6566 -0.2239 -0.2450
    9LYR      N  163   6.319   4.451   1.547  0.1240 -0.1774  0.5614
    9LYR      H  164   6.370   4.534   1.574 -0.3682  1.0414 -2.0057
    9LYR     CA  165   6.233   4.387   1.640  0.7855  0.4664  0.0191
    9LYR     HA  166   6.229   4.280   1.619  0.3355  0.4386  0.2432
    9LYR     CB  167   6.282   4.406   1.781  0.1210 -0.3129 -0.0518
    9LYR    HB1  168   6.219   4.363   1.859  0.5081  0.1656  0.5395
    9LYR    HB2  169   6.277   4.514   1.795  1.1631 -0.0178 -1.7681
    9LYR     CG  170   6.425   4.366   1.806  0.3133  0.0159 -0.0239
    9LYR    HG1  171   6.439   4.363   1.914 -0.7279  0.7757  0.1458
    9LYR    HG2  172   6.486   4.452   1.777 -0.5865  0.6017 -0.2274
    9LYR     CD  173   6.466   4.223   1.756  0.6574  0.0796  0.0381
    9LYR    HD1  174   6.429   4.202   1.655 -1.7224 -0.1361  0.8996
    9LYR    HD2  175   6.413   4.152   1.818  0.2071  1.4779  1.3241
    9LYR     CE  176   6.615   4.200   1.779 -0.1232  0.8191 -0.0195
    9LYR    HE1  177   6.628   4.092   1.768  3.0405  1.2042 -1.0129
    9LYR    HE2  178   6.653   4.224   1.878  0.6367 -2.5443  0.6321
    9LYR     NZ  179   6.698   4.259   1.676 -0.0390 -0.5257  0.0719
    9LYR    HZ1  180   6.666   4.339   1.624  2.5535 -1.3332 -3.0822
    9LYR      C  181   6.086   4.434   1.632 -0.2213 -0.1454 -0.3534
    9LYR      O  182   5.997   4.359   1.669 -0.0956 -0.4168  0.1413
   10LER      N  183   6.071   4.568   1.610  0.2141 -0.6642  0.2615
   10LER      H  184   6.152   4.626   1.592 -0.6770  0.1138 -1.4700
   10LER     CA  185   5.948   4.645   1.606 -0.2562  0.2933  0.0266
   10LER     HA  186   5.866   4.578   1.580  2.0121 -2.5201 -0.3105
   10LER     CB  187   5.916   4.704   1.749 -0.1515  0.4830  0.2791
   10LER    HB1  188   5.832   4.772   1.731 -0.7701 -0.5409 -0.8082
   10LER    HB2  189   5.998   4.763   1.792 -1.2174  1.1663  1.4300
   10LER     CG  190   5.894   4.614   1.864  0.5020 -0.0916  0.9877
   10LER     HG  191   5.971   4.538   1.874 -1.2925 -2.1570 -0.2010
   10LER    CD1  192   5.895   4.709   1.994  0.6800 -0.4928  0.2991
   10LER   HD11  193   5.872   4.646   2.080  1.4370 -0.6617  0.3882
   10LER   HD12  194   5.987   4.764   2.013  0.5540 -0.3512  0.4958
   10LER   HD13  195   5.822   4.787   1.973 -0.6686 -1.8709 -0.2815
   10LER    CD2  196   5.754   4.550   1.861 -0.4123 -0.1813  0.6382
   10LER   HD21  197   5.736   4.497   1.954  2.7149 -1.1968  0.7808
   10LER   HD22  198   5.671   4.620   1.855 -0.2282  0.0202  0.3910
   10LER   HD23  199   5.738   4.485   1.775 -0.6026 -0.8030  1.1356
   10LER      C  200   5.952   4.759   1.509 -0.1776  0.2610 -0.0219
   10LER      O  201   6.063   4.793   1.461  0.2610  0.2038 -0.6887
   11LER      N  202   5.835   4.802   1.468  0.3664  0.4397 -0.4434
   11LER      H  203   5.751   4.754   1.496  2.0421 -2.4315  0.0456
   11LER     CA  204   5.827   4.912   1.369 -0.0336  0.1389  0.4097
   11LER     HA  205   5.922   4.963   1.355 -0.4623  0.0036 -5.2763
   11LER     CB  206   5.796   4.841   1.229  0.8028  0.3256 -0.3289
   11LER    HB1  207   5.775   4.917   1.153 -1.3644 -0.8172 -0.9332
   11LER    HB2  208   5.709   4.779   1.249  0.1962  0.9364 -0.9921
   11LER     CG  209   5.895   4.746   1.158  0.1833  0.4306  0.6154
   11LER     HG  210   5.933   4.670   1.227 -1.5761  1.4104  2.7961
   11LER    CD1  211   5.826   4.689   1.035  0.0460  0.3448  0.2964
   11LER   HD11  212   5.885   4.617   0.980  0.6364  1.3265 -0.3727
   11LER   HD12  213   5.734   4.642   1.071  0.0778  0.7315  0.9045
   11LER   HD13  214   5.789   4.769   0.970  1.5749 -1.0409 -2.4409
   11LER    CD2  215   6.018   4.823   1.116  0.0655 -0.5102  0.0655
   11LER   HD21  216   6.090   4.754   1.073 -0.7611 -2.0194  1.0478
   11LER   HD22  217   5.992   4.908   1.053 -0.4573  0.4074  1.4733
   11LER   HD23  218   6.060   4.855   1.211 -1.4478 -3.0631  1.6803
   11LER      C  219   5.729   5.025   1.412  0.4368  0.3775 -0.3713
   11LER      O  220   5.752   5.138   1.375 -0.7371  0.1693 -0.3262
   12LER      N  221   5.620   4.992   1.488  0.4426 -0.0283  0.7410
   12LER      H  222   5.610   4.897   1.519 -1.6104 -0.6174 -1.4146
   12LER     CA  223   5.536   5.094   1.546 -0.0132  0.0497  0.0593
   12LER     HA  224   5.513   5.173   1.475 -1.1111  0.7460  1.1559
   12LER     CB  225   5.401   5.024   1.578  0.2773  0.3667  0.5124
   12LER    HB1  226   5.431   4.956   1.657  1.2672 -0.8142 -0.8105
   12LER    HB2  227   5.372   4.958   1.496  3.4859 -1.3488  0.5802
   12LER     CG  228   5.278   5.100   1.634 -0.1265  0.1639 -0.2767
   12LER     HG  229   5.317   5.157   1.717 -2.2117  1.6739 -0.2523
   12LER    CD1  230   5.232   5.205   1.542 -0.9846  0.0415  0.2274
   12LER   HD11  231   5.150   5.255   1.593 -0.1741 -0.6496  2.3025
   12LER   HD12  232   5.315   5.270   1.516  2.9320 -3.9148  1.6619
   12LER   HD13  233   5.196   5.159   1.450  0.9621  1.8168 -1.5410
   12LER    CD2  234   5.166   5.001   1.675 -0.9208  0.1532  0.8183
   12LER   HD21  235   5.099   5.063   1.735 -2.7633 -0.6430 -0.3431
   12LER   HD22  236   5.109   4.969   1.588  0.9450 -0.2162 -0.3164
   12LER   HD23  237   5.203   4.923   1.742  2.0004 -0.5318 -1.3839
   12LER      C  238   5.604   5.157   1.667 -0.1555  0.3147 -0.0613
   12LER      O  239   5.651   5.086   1.753 -0.2600 -0.0275 -0.2009
   13LER      N  240   5.600   5.290   1.679 -0.1808  0.4376  0.5076
   13LER      H  241   5.567   5.344   1.600  0.6262 -0.0798 -0.2144
   13LER     CA  242   5.659   5.371   1.782 -1.0037  0.0912 -0.8742
   13LER     HA  243   5.716   5.313   1.855 -0.4240  3.5401  1.7054
   13LER     CB  244   5.746   5.496   1.728 -0.6050  0.2729 -0.9954
   13LER    HB1  245   5.745   5.566   1.812  1.9727  0.7000 -1.2427
   13LER    HB2  246   5.686   5.533   1.645  2.9929  3.3390 -2.5158
   13LER     CG  247   5.893   5.479   1.676  0.3323  0.4364 -0.2327
   13LER     HG  248   5.953   5.443   1.759  1.5467 -0.0059 -1.2696
   13LER    CD1  249   5.903   5.380   1.558  0.4747  0.1714 -0.2670
   13LER   HD11  250   6.004   5.343   1.538  0.2938  0.4412 -1.7465
   13LER   HD12  251   5.848   5.294   1.596  0.1839  0.5254  0.1107
   13LER   HD13  252   5.839   5.422   1.481 -0.9854  1.5654  1.6322
   13LER    CD2  253   5.947   5.611   1.620 -0.6236  0.6992  0.0785
   13LER   HD21  254   6.039   5.583   1.570 -1.1297  0.7246 -0.8855
   13LER   HD22  255   5.883   5.652   1.542 -1.7968  1.1188  1.2111
   13LER   HD23  256   5.962   5.686   1.698  0.5620  0.2667  0.2925
   13LER      C  257   5.542   5.423   1.873 -0.7828  0.2794  0.3207
   13LER      O  258   5.441   5.469   1.825  0.4487  0.0270  0.4471
   14NH2      N  259   5.570   5.425   2.001 -0.2824  0.1170 -0.0616
   14NH2     H1  260   5.660   5.391   2.032  0.7275  2.0674 -0.6862
   14NH2     H2  261   5.495   5.460   2.059 -1.0514  0.2073 -1.0973
   15LY0      N  262   5.639   4.950   2.939 -0.1887  0.4415 -0.1944
   15LY0     H1  263   5.598   4.863   2.968 -2.3049  0.7828 -1.8717
   15LY0     H2  264   5.729   4.932   2.895 -1.0497 -1.7450 -1.2117
   15LY0     H3  265   5.662   4.999   3.024 -1.4026  0.3056  0.2281
   15LY0     CA  266   5.544   5.011   2.849 -0.2401 -0.6269 -0.4428
   15LY0     HA  267   5.522   4.937   2.772 -0.5666 -0.0458 -0.9209
   15LY0     CB  268   5.413   5.050   2.911 -0.2661  0.5870 -0.2673
   15LY0    HB1  269   5.440   5.124   2.986  2.5887 -0.3300 -0.2449
   15LY0    HB2  270   5.371   4.968   2.969  0.3270  0.2141 -0.3589
   15LY0     CG  271   5.314   5.108   2.806 -0.8250 -0.3008 -0.3762
   15LY0    HG1  272   5.315   5.043   2.719  0.6754  0.1106 -0.6899
   15LY0    HG2  273   5.349   5.206   2.772 -1.6799  0.1757  0.0762
   15LY0     CD  274   5.178   5.124   2.866 -0.2356 -0.6569 -0.3959
   15LY0    HD1  275   5.144   5.025   2.897  0.5810 -1.1233 -0.9588
   15LY0    HD2  276   5.116   5.170   2.790  1.8581 -0.7942 -2.2743
   15LY0     CE  277   5.195   5.223   2.987  0.3061  0.1303 -0.2157
   15LY0    HE1  278   5.218   5.329   2.975  3.4567 -0.4570 -0.2414
   15LY0    HE2  279   5.270   5.185   3.057  0.3626 -0.3579 -0.5378
   15LY0     NZ  280   5.059   5.226   3.052  0.3536  0.2358  0.5514
   15LY0    HZ1  281   5.029   5.139   3.095 -2.5542  0.6252 -0.4782
   15LY0    HZ2  282   5.061   5.298   3.123  1.3368 -1.1372  1.9871
   15LY0    HZ3  283   4.993   5.255   2.982 -0.0904 -3.3711 -0.7375
   15LY0      C  284   5.615   5.126   2.781  0.0584  0.2262  0.4452
   15LY0      O  285   5.616   5.131   2.658 -0.5044  0.4350  0.5281
   16LER      N  286   5.656   5.229   2.862 -0.1826 -0.3309  0.1023
   16LER      H  287   5.654   5.221   2.963  3.6383  0.0494  0.3378
   16LER     CA  288   5.730   5.343   2.811  0.2563  0.5077 -0.3926
   16LER     HA  289   5.720   5.350   2.702  0.8950  0.0144 -0.4844
   16LER     CB  290   5.672   5.471   2.874  0.3261 -0.2041  0.9320
   16LER    HB1  291   5.715   5.555   2.819  0.1480 -1.3347 -1.0577
   16LER    HB2  292   5.701   5.476   2.979 -0.8868  1.2907  1.2367
   16LER     CG  293   5.522   5.497   2.868  0.1649  1.0514 -0.3939
   16LER     HG  294   5.469   5.410   2.906  1.4435  0.9613  1.2999
   16LER    CD1  295   5.467   5.617   2.940 -0.2254 -0.3470  1.0535
   16LER   HD11  296   5.503   5.708   2.892 -1.9290  0.1889  0.6887
   16LER   HD12  297   5.359   5.620   2.921  0.2487 -0.1456 -2.1430
   16LER   HD13  298   5.492   5.625   3.046 -0.1543  1.0785  0.9579
   16LER    CD2  299   5.482   5.501   2.720  0.4486  0.3144  0.1833
   16LER   HD21  300   5.381   5.542   2.721  1.2191  2.4364  2.6272
   16LER   HD22  301   5.540   5.575   2.665 -1.7268  2.2055  0.3345
   16LER   HD23  302   5.482   5.399   2.681 -1.2031  0.1556  0.5249
   16LER      C  303   5.882   5.342   2.835  0.1643  0.1911  0.9985
   16LER      O  304   5.923   5.282   2.938 -0.2300  0.3945 -0.2457
   17LY0      N  305   6.002   3.434   3.234  0.4596 -0.3857  0.0620
   17LY0     H1  306   6.001   3.336   3.259  0.0137 -0.1623  0.9826
   17LY0     H2  307   6.010   3.492   3.316 -0.5266  0.0780 -0.1546
   17LY0     H3  308   5.913   3.463   3.196  1.1290  1.9938  0.1704
   17LY0     CA  309   6.110   3.478   3.136  0.6552  0.2620 -0.3779
   17LY0     HA  310   6.203   3.448   3.185 -1.0586 -0.0412  3.0483
   17LY0     CB  311   6.091   3.422   2.993 -0.6311  1.2632  0.5421
   17LY0    HB1  312   6.024   3.487   2.935  1.5193  1.1117 -2.3609
   17LY0    HB2  313   6.061   3.319   3.007  2.5522  0.3195  1.1133
   17LY0     CG  314   6.223   3.411   2.911 -0.2037  0.1982  0.3448
   17LY0    HG1  315   6.287   3.331   2.948  1.2148  1.7066  1.2852
   17LY0    HG2  316   6.279   3.504   2.918  1.9275 -1.0444  0.4657
   17LY0     CD  317   6.202   3.395   2.759  0.7412  0.9882  0.1355
   17LY0    HD1  318   6.123   3.464   2.729 -1.4441 -1.3384  0.3023
   17LY0    HD2  319   6.171   3.292   2.743 -0.3880  1.0686  1.6132
   17LY0     CE  320   6.332   3.425   2.685 -0.5490  0.0787  0.4126
   17LY0    HE1  321   6.400   3.341   2.700 -0.8127 -0.6430 -2.0517
   17LY0    HE2  322   6.379   3.518   2.718  0.6519  1.9859 -5.5029
   17LY0     NZ  323   6.304   3.449   2.543  0.1791 -0.2611  0.1510
   17LY0    HZ1  324   6.386   3.458   2.485 -0.4150  0.5225 -0.5837
   17LY0    HZ2  325   6.244   3.378   2.503  0.7418 -0.0484 -1.1203
   17LY0    HZ3  326   6.264   3.540   2.527 -1.1204 -1.2729 -3.0576
   17LY0      C  327   6.125   3.629   3.135  0.0971  0.0459  0.0094
   17LY0      O  328   6.027   3.697   3.114  0.6405 -0.5238 -0.2909
   18LER      N  329   6.243   3.683   3.165 -0.0985  0.6003 -0.4306
   18LER      H  330   6.324   3.622   3.173 -2.1026 -1.9810  2.2116
   18LER     CA  331   6.270   3.822   3.163 -0.5750 -0.2899  0.1895
   18LER     HA  332   6.195   3.871   3.225 -0.5527 -1.0212  0.8096
   18LER     CB  333   6.404   3.852   3.232  0.5102  0.3375  0.4009
   18LER    HB1  334   6.423   3.959   3.225 -1.0633  0.5839 -0.8328
   18LER    HB2  335   6.481   3.805   3.171 -0.4598  1.0563 -1.4758
   18LER     CG  336   6.409   3.817   3.383  0.1735 -0.1587  0.5026
   18LER     HG  337   6.394   3.710   3.401  1.4471 -0.6968 -1.3248
   18LER    CD1  338   6.546   3.873   3.434  0.5942  1.1947  0.5183
   18LER   HD11  339   6.542   3.842   3.539 -1.8082 -0.1841  0.0892
   18LER   HD12  340   6.631   3.832   3.379  0.0556  0.3905  0.2551
   18LER   HD13  341   6.551   3.981   3.424  0.7692  1.4722  2.9725
   18LER    CD2  342   6.289   3.889   3.460  0.0531 -0.4793 -0.1626
   18LER   HD21  343   6.318   3.896   3.565 -0.5975  3.2793 -0.1002
   18LER   HD22  344   6.266   3.988   3.421 -0.5395 -0.0697  1.1858
   18LER   HD23  345   6.198   3.829   3.457 -0.1019 -0.2136 -1.8768
   18LER      C  346   6.264   3.880   3.022  0.6204 -0.6530  0.4261
   18LER      O  347   6.303   3.811   2.929  0.2480  0.4714  0.3668
   19LYR      N  348   6.210   3.999   3.007 -0.2929  0.8799  0.3745
   19LYR      H  349   6.180   4.051   3.088  0.0848  0.8476  0.5374
   19LYR     CA  350   6.217   4.082   2.886  0.1352  0.5115  0.6232
   19LYR     HA  351   6.147   4.035   2.817  0.2619  0.1840  0.7175
   19LYR     CB  352   6.158   4.217   2.915 -0.5765  0.7578  0.3899
   19LYR    HB1  353   6.180   4.284   2.832 -1.0209 -1.0478 -1.2596
   19LYR    HB2  354   6.210   4.262   3.000  0.9676 -1.3087  0.5979
   19LYR     CG  355   6.006   4.209   2.932  0.1318  0.2176 -0.4179
   19LYR    HG1  356   5.987   4.182   3.036  3.3767  0.8943  0.4746
   19LYR    HG2  357   5.963   4.128   2.873  2.0655  0.2386 -1.9641
   19LYR     CD  358   5.937   4.338   2.887  0.4924 -0.1048  0.4563
   19LYR    HD1  359   5.967   4.425   2.946  0.3301  1.5557 -1.7880
   19LYR    HD2  360   5.832   4.316   2.907  0.5404 -0.2210  0.5867
   19LYR     CE  361   5.949   4.378   2.743  0.6593 -0.5405  0.4160
   19LYR    HE1  362   6.055   4.396   2.726  0.4015  1.1129  0.3828
   19LYR    HE2  363   5.895   4.473   2.738  0.1255 -0.8349  0.5584
   19LYR     NZ  364   5.911   4.270   2.660  0.1413 -0.0321 -0.4071
   19LYR    HZ1  365   5.811   4.260   2.651  0.1311  0.0021 -0.3398
   19LYR      C  366   6.358   4.082   2.822 -0.7996  0.1718 -0.2803
   19LYR      O  367   6.460   4.055   2.891 -0.1145 -0.4954  0.2713
   20LY0      N  368   6.366   4.133   2.699 -0.0243 -0.4817 -0.2985
   20LY0      H  369   6.273   4.162   2.672 -0.9915 -0.7392  2.4196
   20LY0     CA  370   6.487   4.134   2.609 -0.3424  1.0088  0.7881
   20LY0     HA  371   6.577   4.139   2.670  1.9017 -1.7345 -1.9666
   20LY0     CB  372   6.505   4.006   2.523  0.3644  0.4315  0.2048
   20LY0    HB1  373   6.512   3.919   2.588 -1.0707  0.4154  0.3691
   20LY0    HB2  374   6.606   4.018   2.483  0.8963 -1.1723  0.9856
   20LY0     CG  375   6.398   3.992   2.408  0.5127  1.0188 -0.0294
   20LY0    HG1  376   6.386   4.088   2.358  0.0257  1.0024  0.0546
   20LY0    HG2  377   6.300   3.975   2.453  0.8546 -0.4452  0.2040
   20LY0     CD  378   6.437   3.885   2.301 -0.2815 -0.4094  0.0383
   20LY0    HD1  379   6.542   3.900   2.276  0.1167 -2.5010  0.2005
   20LY0    HD2  380   6.386   3.895   2.206 -0.3121 -1.6293 -0.0927
   20LY0     CE  381   6.445   3.753   2.368  0.7132  0.1138 -0.2075
   20LY0    HE1  382   6.346   3.711   2.384  1.2550 -1.1170  0.0369
   20LY0    HE2  383   6.492   3.767   2.466 -1.8502  0.5787  1.0419
   20LY0     NZ  384   6.526   3.661   2.292  0.2010  0.2014 -0.0089
   20LY0    HZ1  385   6.538   3.575   2.342  0.9990 -0.0248 -0.5755
   20LY0    HZ2  386   6.471   3.652   2.208 -1.4541 -0.2669  1.0670
   20LY0    HZ3  387   6.611   3.715   2.280 -1.8180  3.1753 -2.4984
   20LY0      C  388   6.486   4.267   2.519 -0.4507 -0.1696  0.7155
   20LY0      O  389   6.375   4.312   2.475 -0.1472 -0.5247  0.4363
   21LER      N  390   6.603   4.331   2.487 -0.2204  0.5716 -0.4404
   21LER      H  391   6.690   4.292   2.519 -0.2696  0.0374 -0.9376
   21LER     CA  392   6.601   4.462   2.413 -0.5162 -0.1216  0.0177
   21LER     HA  393   6.501   4.505   2.409 -0.5555 -0.1637  0.4373
   21LER     CB  394   6.691   4.569   2.478  0.3642 -0.5060 -0.8287
   21LER    HB1  395   6.672   4.657   2.416 -1.2111  0.5868  1.0865
   21LER    HB2  396   6.794   4.535   2.468  0.2459 -1.7991  1.5989
   21LER     CG  397   6.659   4.605   2.626  0.4933 -0.1394 -0.3491
   21LER     HG  398   6.671   4.519   2.692  2.5888  0.1932 -0.2297
   21LER    CD1  399   6.745   4.714   2.677  0.1250  0.9084 -0.5249
   21LER   HD11  400   6.737   4.704   2.786 -0.9190 -1.3815 -0.7513
   21LER   HD12  401   6.851   4.692   2.660  0.1750  0.4410  0.3163
   21LER   HD13  402   6.715   4.811   2.637 -0.1857  1.0856  0.1267
   21LER    CD2  403   6.518   4.661   2.637  0.1366 -0.4629  0.2502
   21LER   HD21  404   6.481   4.695   2.734 -1.0087 -1.9521  0.3863
   21LER   HD22  405   6.512   4.740   2.563  2.7606 -1.8857 -1.6605
   21LER   HD23  406   6.450   4.582   2.602 -2.0105  2.1654 -1.9596
   21LER      C  407   6.635   4.437   2.265  0.1089 -0.0481 -0.0755
   21LER      O  408   6.589   4.508   2.177  0.1969  0.2102 -0.7376
   22LY0      N  409   5.835   4.127   2.061  0.6032 -0.4021  0.3831
   22LY0     H1  410   5.859   4.150   1.966  1.6924 -0.6775  0.5691
   22LY0     H2  411   5.815   4.028   2.064  1.4495 -0.6759  4.7934
   22LY0     H3  412   5.748   4.171   2.086  0.3808 -1.9189  2.6110
   22LY0     CA  413   5.946   4.165   2.159  0.1881  0.6469  0.6086
   22LY0     HA  414   6.026   4.097   2.129 -1.7127 -1.0063 -1.0452
   22LY0     CB  415   5.992   4.311   2.121  0.5347  0.1429 -0.5320
   22LY0    HB1  416   5.915   4.386   2.135 -0.2294 -0.7364  0.1018
   22LY0    HB2  417   6.014   4.315   2.014  0.1207  0.2546 -0.6162
   22LY0     CG  418   6.107   4.350   2.207  0.0837  0.5427  0.5311
   22LY0    HG1  419   6.187   4.281   2.179 -0.7675  0.6098 -2.3947
   22LY0    HG2  420   6.075   4.346   2.311  0.7872 -1.5436  0.7243
   22LY0     CD  421   6.150   4.498   2.179  0.3312  0.3312  0.1677
   22LY0    HD1  422   6.067   4.568   2.181 -2.2634 -2.5281 -0.1969
   22LY0    HD2  423   6.192   4.498   2.078 -0.1680 -0.0188 -0.0484
   22LY0     CE  424   6.262   4.533   2.278  0.1287  0.0021  0.7819
   22LY0    HE1  425   6.296   4.634   2.257  2.1894 -0.5816  1.1141
   22LY0    HE2  426   6.349   4.469   2.263  1.4544  1.5578  1.5513
   22LY0     NZ  427   6.206   4.525   2.408 -0.0524 -0.6579  0.2675
   22LY0    HZ1  428   6.222   4.612   2.457  1.0504 -1.9277  2.2855
   22LY0    HZ2  429   6.108   4.500   2.410 -1.6918  3.7132 -4.5517
   22LY0    HZ3  430   6.251   4.446   2.452 -1.5751 -1.5688  0.2809
   22LY0      C  431   5.904   4.148   2.304 -0.2500 -0.8345  0.3691
   22LY0      O  432   5.811   4.220   2.345 -0.4384 -1.0281 -0.0268
   23LER      N  433   5.966   4.065   2.379  0.0911 -0.2040  0.0030
   23LER      H  434   6.040   4.004   2.345 -0.7062 -1.8007  0.9943
   23LER     CA  435   5.933   4.058   2.528 -0.0800 -0.0940 -0.3144
   23LER     HA  436   5.824   4.056   2.535 -0.1092 -0.8271 -0.8308
   23LER     CB  437   5.976   3.925   2.590  0.0843 -0.3363 -0.5016
   23LER    HB1  438   5.940   3.930   2.693  0.7500 -1.2696 -0.2088
   23LER    HB2  439   6.084   3.938   2.599 -0.3149  4.2710  0.1806
   23LER     CG  440   5.928   3.798   2.516  0.7531  0.3646  0.0336
   23LER     HG  441   5.972   3.785   2.417 -2.1844 -2.3832 -1.0543
   23LER    CD1  442   5.999   3.675   2.584  0.8337 -0.0474 -0.2280
   23LER   HD11  443   5.985   3.589   2.518 -2.1181 -0.5440  0.8713
   23LER   HD12  444   6.104   3.695   2.606  1.0135 -1.3385  0.2055
   23LER   HD13  445   5.948   3.658   2.679 -1.2438 -0.2117 -1.3163
   23LER    CD2  446   5.783   3.772   2.508 -0.4543  0.2017 -0.3062
   23LER   HD21  447   5.768   3.679   2.453  0.7498 -0.4135  0.3516
   23LER   HD22  448   5.737   3.761   2.606 -1.8185  0.0334 -0.9475
   23LER   HD23  449   5.739   3.852   2.449  0.6504  1.8996  1.0967
   23LER      C  450   5.993   4.180   2.607  0.2497 -0.2505  0.7133
   23LER      O  451   6.119   4.199   2.609  0.3607 -0.1941 -0.0620
   24LY0      N  452   6.458   6.013   2.535  0.4516 -0.2641  0.5183
   24LY0     H1  453   6.447   6.113   2.544 -0.4972 -0.3062 -0.0188
   24LY0     H2  454   6.373   5.959   2.549  0.0412  0.3870  0.5948
   24LY0     H3  455   6.534   5.982   2.594 -0.4841 -1.7751  0.9953
   24LY0     CA  456   6.497   5.986   2.395  0.0760  0.9865 -0.0439
   24LY0     HA  457   6.414   6.011   2.329 -1.2074 -0.4242  0.9690
   24LY0     CB  458   6.614   6.075   2.353 -0.2917  0.5752  0.5208
   24LY0    HB1  459   6.684   6.099   2.433 -0.1662 -0.1531  0.6333
   24LY0    HB2  460   6.572   6.175   2.338 -0.1787  0.2327 -2.7437
   24LY0     CG  461   6.685   6.031   2.220 -0.3366 -0.5230  0.0924
   24LY0    HG1  462   6.619   6.021   2.134  0.7331  0.3023 -0.8479
   24LY0    HG2  463   6.740   5.939   2.237 -0.0934 -0.3183  0.4347
   24LY0     CD  464   6.797   6.135   2.171  0.2584  0.2130 -0.1039
   24LY0    HD1  465   6.868   6.153   2.253  0.7780  0.9818 -0.7058
   24LY0    HD2  466   6.747   6.231   2.161 -1.7028 -0.3067  3.1187
   24LY0     CE  467   6.876   6.091   2.044  0.3041 -0.1928 -0.2200
   24LY0    HE1  468   6.936   6.001   2.062 -0.6679 -1.3615 -2.4854
   24LY0    HE2  469   6.939   6.175   2.018 -1.2508  0.9097 -0.5487
   24LY0     NZ  470   6.785   6.071   1.932  0.2261  0.0348  0.3304
   24LY0    HZ1  471   6.830   6.075   1.842  0.0886 -1.4683  0.1759
   24LY0    HZ2  472   6.750   5.976   1.930  1.9751 -0.6397 -0.3996
   24LY0    HZ3  473   6.709   6.138   1.940  0.3131  0.3738 -1.3920
   24LY0      C  474   6.527   5.833   2.383 -0.2049 -0.4564 -0.2405
   24LY0      O  475   6.558   5.762   2.478  0.2453 -0.0743  0.1454
   25LER      N  476   6.513   5.780   2.261  0.2237 -0.0591  0.4496
   25LER      H  477   6.477   5.847   2.194 -2.9971 -0.6872  1.3940
   25LER     CA  478   6.538   5.650   2.211  0.9127  0.6685 -0.2654
   25LER     HA  479   6.562   5.591   2.300  0.0855  1.8558  0.7683
   25LER     CB  480   6.410   5.596   2.147  0.2384 -0.5544  0.3124
   25LER    HB1  481   6.379   5.667   2.070 -0.9510  0.3669  1.5972
   25LER    HB2  482   6.333   5.602   2.224  2.1894  0.6789  2.2583
   25LER     CG  483   6.413   5.458   2.079 -0.7160  0.0283 -0.1105
   25LER     HG  484   6.482   5.455   1.995 -1.9746  0.4578 -1.1966
   25LER    CD1  485   6.451   5.346   2.182 -0.2099 -0.2242  0.3010
   25LER   HD11  486   6.450   5.254   2.124 -2.1037 -0.0929  0.0354
   25LER   HD12  487   6.552   5.351   2.221  0.5246 -0.6920 -1.4386
   25LER   HD13  488   6.380   5.347   2.265 -0.2345 -2.6062  0.3847
   25LER    CD2  489   6.272   5.420   2.034  0.4122  0.7207 -0.2205
   25LER   HD21  490   6.261   5.316   2.005 -0.4701  1.0719 -1.2506
   25LER   HD22  491   6.211   5.438   2.123  0.2205  1.8494 -0.5616
   25LER   HD23  492   6.241   5.482   1.950  1.1706  0.8199 -0.4292
   25LER      C  493   6.656   5.647   2.115  1.0382  0.4646 -0.0138
   25LER      O  494   6.673   5.730   2.031 -0.1335 -0.0885 -0.4182
   26LYR      N  495   6.734   5.538   2.122 -0.0713 -0.5320  0.6455
   26LYR      H  496   6.722   5.469   2.195 -2.4081 -1.4889 -0.5735
   26LYR     CA  497   6.822   5.503   2.007  0.0082 -0.0674  0.3878
   26LYR     HA  498   6.798   5.557   1.916  2.5687  1.6470  0.6326
   26LYR     CB  499   6.962   5.551   2.036  0.1212 -0.1755  0.0460
   26LYR    HB1  500   7.024   5.533   1.948  2.2912 -0.2462  1.4991
   26LYR    HB2  501   7.009   5.491   2.114  2.5248  1.5734  0.0744
   26LYR     CG  502   6.985   5.704   2.083  0.1451  0.1629  0.5525
   26LYR    HG1  503   6.914   5.737   2.159  0.2985  1.2145  0.2506
   26LYR    HG2  504   6.970   5.768   1.996 -0.3856  0.5315  0.9133
   26LYR     CD  505   7.129   5.751   2.128  0.5780  0.8771  0.3760
   26LYR    HD1  506   7.176   5.692   2.207  1.2238 -2.1527 -2.0607
   26LYR    HD2  507   7.120   5.856   2.158 -0.1829  0.8327  0.3181
   26LYR     CE  508   7.215   5.746   2.001  0.5820  0.0646 -0.1214
   26LYR    HE1  509   7.161   5.761   1.908 -0.8293  0.1457  0.6867
   26LYR    HE2  510   7.258   5.646   1.992  1.0051  0.2317 -0.0201
   26LYR     NZ  511   7.326   5.843   2.018  0.7407  0.4499  0.0265
   26LYR    HZ1  512   7.299   5.941   2.023  1.0993  0.7077 -2.2242
   26LYR      C  513   6.811   5.351   1.978 -0.0225 -0.5679 -0.4477
   26LYR      O  514   6.782   5.273   2.069 -0.2656  0.1046  0.1395
   27LY0      N  515   6.849   5.305   1.858  0.0589  0.3863 -0.1282
   27LY0      H  516   6.872   5.376   1.790  0.8830 -0.9962 -1.3453
   27LY0     CA  517   6.861   5.161   1.816 -0.2149 -1.1991 -0.4028
   27LY0     HA  518   6.787   5.104   1.872 -0.7611  1.1299  1.3351
   27LY0     CB  519   6.835   5.142   1.660 -0.5276 -0.2525  0.1303
   27LY0    HB1  520   6.850   5.036   1.637  3.1378  0.2426 -0.4129
   27LY0    HB2  521   6.912   5.200   1.607  1.0119 -1.0164  1.4345
   27LY0     CG  522   6.693   5.174   1.612 -0.0816 -0.9456  0.0020
   27LY0    HG1  523   6.704   5.210   1.510 -1.2225 -2.1222 -0.5727
   27LY0    HG2  524   6.658   5.257   1.674 -1.0441 -1.3033 -0.0344
   27LY0     CD  525   6.602   5.050   1.624 -0.0050 -0.8327  0.0901
   27LY0    HD1  526   6.593   5.029   1.730 -2.6723  0.6023  0.2481
   27LY0    HD2  527   6.641   4.972   1.559  0.1876  0.8235 -1.9035
   27LY0     CE  528   6.463   5.077   1.561  0.4141 -0.6481  0.7670
   27LY0    HE1  529   6.419   5.175   1.583  0.2103  0.3681 -3.3313
   27LY0    HE2  530   6.394   4.997   1.588 -1.5369  0.4780 -0.5616
   27LY0     NZ  531   6.482   5.094   1.415 -0.2274  0.8975  0.1359
   27LY0    HZ1  532   6.391   5.117   1.377 -0.9010 -0.9689  0.5126
   27LY0    HZ2  533   6.544   5.172   1.399 -0.9893  2.1254  2.6219
   27LY0    HZ3  534   6.508   5.002   1.381  1.5584  1.3798  0.1103
   27LY0      C  535   7.002   5.110   1.856  0.0702  0.4289  0.6084
   27LY0      O  536   7.099   5.182   1.853  0.4532 -0.3773  0.2255
   28LER      N  537   7.011   4.976   1.884 -0.4866 -0.1634  0.4241
   28LER      H  538   6.925   4.924   1.894 -0.6569  0.4092  2.3035
   28LER     CA  539   7.140   4.909   1.922  0.8357 -0.1663  0.1652
   28LER     HA  540   7.212   4.975   1.970  1.2066 -0.2064 -0.3296
   28LER     CB  541   7.123   4.798   2.024 -0.3537 -1.0910  0.0656
   28LER    HB1  542   7.208   4.730   2.023  1.1627  0.3607 -5.2313
   28LER    HB2  543   7.050   4.731   1.980 -0.8495 -0.4035 -0.1841
   28LER     CG  544   7.069   4.836   2.164  0.2918  0.3881  0.2077
   28LER     HG  545   6.970   4.878   2.154  1.0787  2.4464  0.5379
   28LER    CD1  546   7.071   4.709   2.252  0.3560  0.1680  0.6391
   28LER   HD11  547   7.055   4.726   2.359 -2.9415 -1.0075  0.4538
   28LER   HD12  548   6.991   4.648   2.212 -0.4097  1.1042  0.7023
   28LER   HD13  549   7.169   4.662   2.245  1.4189  2.3864 -0.4136
   28LER    CD2  550   7.159   4.953   2.231  0.0231  0.3561 -0.8188
   28LER   HD21  551   7.117   4.972   2.330  1.6186  1.3753 -0.3088
   28LER   HD22  552   7.265   4.929   2.242 -0.0943 -0.0084 -0.4377
   28LER   HD23  553   7.156   5.046   2.175  1.7262  0.4246 -0.8307
   28LER      C  554   7.214   4.868   1.790 -0.1162  0.6537 -0.6829
   28LER      O  555   7.154   4.875   1.684 -0.2064 -0.5247 -0.0683
   29LYR      N  556   7.340   4.817   1.803  0.1308 -0.6216  0.7852
   29LYR      H  557   7.398   4.837   1.883  0.3308  0.8680  0.2997
   29LYR     CA  558   7.413   4.780   1.681 -1.3015 -0.4098 -0.4887
   29LYR     HA  559   7.377   4.847   1.603 -0.7372  1.3762  0.7100
   29LYR     CB  560   7.563   4.800   1.697 -0.1778 -0.2439  0.1499
   29LYR    HB1  561   7.614   4.752   1.613 -0.9385 -1.1128  0.1660
   29LYR    HB2  562   7.612   4.741   1.774  2.1256  0.0544 -0.9898
   29LYR     CG  563   7.608   4.942   1.724 -0.0496  0.7086  0.1209
   29LYR    HG1  564   7.708   4.941   1.767 -0.5408 -0.4943  1.2970
   29LYR    HG2  565   7.546   4.982   1.804 -0.5604 -1.4667  0.8620
   29LYR     CD  566   7.594   5.043   1.599 -0.5374  0.0859 -0.4275
   29LYR    HD1  567   7.493   5.033   1.558 -1.7866  1.5281  2.0472
   29LYR    HD2  568   7.674   5.021   1.529  0.1766 -0.7949  0.6333
   29LYR     CE  569   7.616   5.192   1.639 -0.0022  0.5312 -0.2965
   29LYR    HE1  570   7.637   5.254   1.552 -2.0098  0.3798 -0.9414
   29LYR    HE2  571   7.702   5.202   1.704 -1.5070 -1.2136  2.1497
   29LYR     NZ  572   7.500   5.245   1.717  0.2986 -0.9236  0.5720
   29LYR    HZ1  573   7.410   5.204   1.693  0.8676 -2.1204  0.4091
   29LYR      C  574   7.370   4.643   1.620 -0.7419 -0.3653  0.0891
   29LYR      O  575   7.423   4.609   1.515 -0.4470  0.0177  0.2161
   30LER      N  576   7.281   4.565   1.686 -0.5454 -0.9089 -0.1606
   30LER      H  577   7.243   4.602   1.772 -1.4000 -0.4017 -0.7380
   30LER     CA  578   7.237   4.434   1.642  0.7981 -0.1321 -0.0286
   30LER     HA  579   7.288   4.412   1.548  0.4680  0.7408 -0.4155
   30LER     CB  580   7.289   4.327   1.743  0.1047  0.2266  0.0657
   30LER    HB1  581   7.247   4.235   1.701 -0.1308 -0.1882  1.1629
   30LER    HB2  582   7.234   4.339   1.836  0.1118  2.0585 -0.1327
   30LER     CG  583   7.439   4.299   1.769  0.0072  0.5826 -1.1266
   30LER     HG  584   7.479   4.392   1.809  0.4443 -0.5845  1.3850
   30LER    CD1  585   7.448   4.179   1.869  0.2888 -0.2861  0.0017
   30LER   HD11  586   7.552   4.150   1.880  0.0079 -0.7601  1.7686
   30LER   HD12  587   7.400   4.224   1.957 -0.8881  1.4821 -1.4639
   30LER   HD13  588   7.394   4.092   1.832  1.8098  0.1757 -3.7862
   30LER    CD2  589   7.516   4.257   1.646  0.0392 -0.0449  0.6616
   30LER   HD21  590   7.624   4.253   1.656  0.1190  0.3514  0.0397
   30LER   HD22  591   7.483   4.154   1.634  0.2109 -0.3204  2.3123
   30LER   HD23  592   7.501   4.313   1.554  3.5659 -1.5873 -1.0489
   30LER      C  593   7.084   4.426   1.617 -0.1407 -0.6035 -0.4928
   30LER      O  594   7.013   4.524   1.651 -0.0642 -0.7174 -0.0524
   31LER      N  595   7.036   4.314   1.554 -0.5424  0.7326 -0.5726
   31LER      H  596   7.087   4.228   1.539 -0.7825  0.6123 -0.7042
   31LER     CA  597   6.896   4.293   1.539 -0.0665 -0.5190  0.6105
   31LER     HA  598   6.857   4.394   1.525  2.0879  0.1270 -1.2436
   31LER     CB  599   6.881   4.209   1.408  0.2893 -0.7220 -0.2519
   31LER    HB1  600   6.790   4.150   1.409 -0.1051 -0.2317 -2.0650
   31LER    HB2  601   6.962   4.138   1.389 -1.1027 -1.9973 -1.8124
   31LER     CG  602   6.874   4.295   1.280  0.4240  0.4899  0.0027
   31LER     HG  603   6.802   4.376   1.287  1.0543  0.9683  1.1040
   31LER    CD1  604   7.005   4.358   1.246 -0.2261  0.1851  0.1771
   31LER   HD11  605   7.002   4.412   1.151 -0.1229 -0.4384 -0.1915
   31LER   HD12  606   7.031   4.432   1.322  2.8380  0.3037 -0.8411
   31LER   HD13  607   7.086   4.285   1.247 -0.2705  0.1209  2.2304
   31LER    CD2  608   6.837   4.204   1.168  0.5568  0.8115  0.9202
   31LER   HD21  609   6.847   4.241   1.065  0.0317 -1.3019  0.0494
   31LER   HD22  610   6.902   4.117   1.170 -0.9365 -0.3736  4.1153
   31LER   HD23  611   6.733   4.173   1.172  0.7860 -0.5062 -1.3902
   31LER      C  612   6.820   4.223   1.650 -0.5009 -1.0846 -0.4573
   31LER      O  613   6.882   4.137   1.713  1.0496  0.8233  0.0505
   32LY0      N  614   7.746   6.036   2.486 -0.1881  0.0561  0.0137
   32LY0     H1  615   7.663   6.058   2.539 -0.5275  2.1100 -1.2628
   32LY0     H2  616   7.776   6.112   2.426 -0.0849  2.1091  2.4713
   32LY0     H3  617   7.826   6.021   2.546  0.5549  0.0861 -0.9527
   32LY0     CA  618   7.735   5.917   2.402 -0.3434  0.4134 -0.3586
   32LY0     HA  619   7.827   5.897   2.347 -0.7076 -0.2004 -0.7594
   32LY0     CB  620   7.695   5.801   2.499  0.5312  0.0229 -0.2616
   32LY0    HB1  621   7.592   5.810   2.531  0.8265  0.5572  0.5969
   32LY0    HB2  622   7.756   5.805   2.590 -0.0593 -0.2777  0.1573
   32LY0     CG  623   7.714   5.660   2.434 -0.2283  0.0332 -0.2454
   32LY0    HG1  624   7.813   5.659   2.388 -0.5003 -0.7593 -0.8351
   32LY0    HG2  625   7.635   5.650   2.360 -0.5478  1.1898 -0.0900
   32LY0     CD  626   7.707   5.537   2.532 -0.7200  0.3451 -0.0509
   32LY0    HD1  627   7.616   5.530   2.591 -2.5322 -2.3184 -2.9197
   32LY0    HD2  628   7.802   5.533   2.586  1.3000 -2.0945 -3.4102
   32LY0     CE  629   7.706   5.399   2.466  0.2120  0.0532  0.1687
   32LY0    HE1  630   7.619   5.385   2.401 -0.2919 -0.2477  0.8881
   32LY0    HE2  631   7.692   5.320   2.540  0.0562  0.0613  0.1487
   32LY0     NZ  632   7.822   5.371   2.382 -0.5536  0.3283  0.7679
   32LY0    HZ1  633   7.819   5.283   2.334  0.3339  0.6966 -0.0047
   32LY0    HZ2  634   7.825   5.448   2.317  0.6284  0.1365  0.5715
   32LY0    HZ3  635   7.904   5.378   2.441  0.1211 -1.0863  0.0352
   32LY0      C  636   7.624   5.937   2.300  0.3886 -0.4348  0.3894
   32LY0      O  637   7.527   5.999   2.325  0.1009  0.0632 -0.5542
   33LER      N  638   7.642   5.890   2.176 -0.8865 -0.2889 -0.1171
   33LER      H  639   7.725   5.836   2.153 -0.5312 -0.8914  2.2852
   33LER     CA  640   7.554   5.919   2.062 -0.1555 -0.4557 -0.8508
   33LER     HA  641   7.506   6.014   2.087  1.7725  0.1662  0.8301
   33LER     CB  642   7.635   5.949   1.935  0.0466 -0.0248  0.1367
   33LER    HB1  643   7.568   5.980   1.855  1.1575  0.8868 -0.4746
   33LER    HB2  644   7.698   5.864   1.906  2.1273  1.5150 -0.0495
   33LER     CG  645   7.731   6.069   1.943  0.1021 -0.6725  0.0336
   33LER     HG  646   7.804   6.063   2.023 -0.8143  0.6349  1.0033
   33LER    CD1  647   7.807   6.069   1.819 -0.4749  0.5560 -0.3427
   33LER   HD11  648   7.898   6.130   1.818 -0.1329  0.2581  2.5602
   33LER   HD12  649   7.859   5.975   1.802  1.1371  1.3655 -0.1603
   33LER   HD13  650   7.739   6.086   1.736 -1.4958 -0.1553  0.3319
   33LER    CD2  651   7.658   6.201   1.966  0.2114  0.0553 -0.1158
   33LER   HD21  652   7.727   6.285   1.979 -1.3985  1.4144 -0.0924
   33LER   HD22  653   7.590   6.216   1.882  1.9503 -0.5702 -1.7294
   33LER   HD23  654   7.606   6.186   2.060  0.4634 -0.3079 -0.0292
   33LER      C  655   7.451   5.810   2.032 -0.1986 -0.3413 -0.3748
   33LER      O  656   7.483   5.691   2.026 -0.6678  0.6561  0.3300
   34LY0      N  657   6.314   5.827   1.073  0.2737  0.0983 -0.0168
   34LY0     H1  658   6.250   5.809   0.997  0.5710  2.5337 -0.9332
   34LY0     H2  659   6.260   5.865   1.149  1.1181  2.3654 -0.4463
   34LY0     H3  660   6.381   5.896   1.042  1.9248 -0.5854  1.8303
   34LY0     CA  661   6.387   5.707   1.115  0.2219 -0.4396  0.1917
   34LY0     HA  662   6.308   5.633   1.130 -0.4247  0.0145 -0.8886
   34LY0     CB  663   6.468   5.654   0.992 -0.1455 -0.2524 -0.1498
   34LY0    HB1  664   6.539   5.730   0.957  0.3859 -0.7621 -0.1930
   34LY0    HB2  665   6.400   5.642   0.908 -1.5096  1.8998  0.5522
   34LY0     CG  666   6.532   5.519   1.019 -0.1101 -0.0195 -0.3148
   34LY0    HG1  667   6.444   5.456   1.033  0.2670 -0.9657 -1.9020
   34LY0    HG2  668   6.594   5.524   1.109 -0.1631  0.7972 -0.3235
   34LY0     CD  669   6.623   5.462   0.907 -0.7575  0.0492 -0.0148
   34LY0    HD1  670   6.687   5.541   0.870  2.6103 -2.2002  0.5716
   34LY0    HD2  671   6.560   5.440   0.820 -2.6376 -0.8302  1.4809
   34LY0     CE  672   6.717   5.346   0.932  0.2026  0.1505  0.4070
   34LY0    HE1  673   6.786   5.367   1.014 -0.9518 -1.1278  1.7527
   34LY0    HE2  674   6.775   5.325   0.842  1.0059 -0.3313  1.0206
   34LY0     NZ  675   6.640   5.229   0.976 -0.1958  0.1688 -0.3474
   34LY0    HZ1  676   6.702   5.150   0.988  0.8605  0.7751 -1.5306
   34LY0    HZ2  677   6.582   5.253   1.054 -0.1634  1.1791 -0.6165
   34LY0    HZ3  678   6.572   5.209   0.904 -0.3807  1.5517 -0.5802
   34LY0      C  679   6.465   5.725   1.248  0.6604 -0.4344  0.4594
   34LY0      O  680   6.522   5.833   1.266 -0.1444  0.1122 -0.0413
   35LER      N  681   6.464   5.632   1.343  0.5461 -0.3359  0.1238
   35LER      H  682   6.403   5.552   1.328  0.1149 -0.2565  1.3123
   35LER     CA  683   6.523   5.640   1.477  0.4444 -0.5189 -0.4727
   35LER     HA  684   6.489   5.732   1.524  0.1920 -0.5410 -0.6083
   35LER     CB  685   6.476   5.522   1.569 -0.6938  0.2501  0.9600
   35LER    HB1  686   6.541   5.525   1.656  0.4006 -1.7270  0.2501
   35LER    HB2  687   6.499   5.431   1.514  1.0529  1.2045  0.0344
   35LER     CG  688   6.324   5.529   1.607  0.4637 -0.2833 -0.0634
   35LER     HG  689   6.268   5.560   1.519 -1.0459 -0.3119  0.8390
   35LER    CD1  690   6.276   5.396   1.657 -0.3560  0.0048 -0.1074
   35LER   HD11  691   6.181   5.396   1.712 -0.2907 -0.4390  0.0043
   35LER   HD12  692   6.260   5.326   1.575 -3.1944  1.9205 -1.3916
   35LER   HD13  693   6.354   5.363   1.725  0.4908 -0.4311 -1.2771
   35LER    CD2  694   6.312   5.638   1.714  0.4598 -0.2787 -0.7323
   35LER   HD21  695   6.362   5.597   1.802 -1.7504  0.4565  0.9658
   35LER   HD22  696   6.350   5.735   1.681 -0.7647  0.4820  0.0108
   35LER   HD23  697   6.211   5.648   1.752  1.3247  0.0466  1.6829
   35LER      C  698   6.671   5.647   1.473 -1.3181  0.0831 -0.1641
   35LER      O  699   6.736   5.569   1.398  0.0671  0.5464 -0.5171
   36LYR      N  700   6.734   5.727   1.554 -0.7642  0.2863 -0.1696
   36LYR      H  701   6.676   5.798   1.598 -0.8969  0.6368 -0.9020
   36LYR     CA  702   6.881   5.745   1.563  0.1155 -1.2511 -0.0959
   36LYR     HA  703   6.909   5.758   1.458 -1.6524  1.7011 -0.3317
   36LYR     CB  704   6.925   5.866   1.652  0.6185  0.7625 -0.0354
   36LYR    HB1  705   6.906   5.839   1.756  0.5748  0.9250  0.0005
   36LYR    HB2  706   6.851   5.944   1.632 -2.2258 -2.0247 -1.2415
   36LYR     CG  707   7.079   5.899   1.627 -0.2889 -0.3047  0.1308
   36LYR    HG1  708   7.107   5.910   1.522 -0.4569  0.2691  0.1444
   36LYR    HG2  709   7.124   5.821   1.688  0.1895  0.6227  0.9775
   36LYR     CD  710   7.109   6.030   1.701 -0.3355 -0.5795 -0.3805
   36LYR    HD1  711   7.052   6.027   1.793 -0.4487 -3.1113 -0.4437
   36LYR    HD2  712   7.075   6.108   1.632  0.6555 -0.9302 -1.3050
   36LYR     CE  713   7.257   6.058   1.723 -0.0023  0.5086  0.3678
   36LYR    HE1  714   7.317   6.053   1.632  2.8217  2.0645  2.0222
   36LYR    HE2  715   7.297   5.989   1.797 -0.0002 -1.5231 -1.4379
   36LYR     NZ  716   7.289   6.187   1.769  0.4148  0.2040  0.5628
   36LYR    HZ1  717   7.293   6.256   1.696 -0.0572 -0.2698  0.0865
   36LYR      C  718   6.955   5.617   1.606  0.6223 -0.0968 -0.3017
   36LYR      O  719   6.914   5.551   1.701  0.1369 -0.1413  0.2845
   37LY0      N  720   7.071   5.587   1.552 -0.6019 -0.3560  0.1572
   37LY0      H  721   7.103   5.651   1.481  2.2504 -1.7111  0.0616
   37LY0     CA  722   7.157   5.481   1.588 -0.0371  0.3505 -0.0569
   37LY0     HA  723   7.095   5.402   1.630 -0.7187 -1.0797 -3.4389
   37LY0     CB  724   7.220   5.424   1.460 -0.3579 -0.5285 -0.1501
   37LY0    HB1  725   7.303   5.359   1.486 -1.8774 -1.8569  1.6287
   37LY0    HB2  726   7.270   5.504   1.406  0.0721 -0.5427  0.2201
   37LY0     CG  727   7.121   5.347   1.378  0.2453 -0.1338 -0.4118
   37LY0    HG1  728   7.046   5.414   1.337 -0.2930 -1.0099 -0.9071
   37LY0    HG2  729   7.069   5.274   1.440 -0.8739  0.1573 -0.9800
   37LY0     CD  730   7.190   5.271   1.267  0.2944 -0.3575 -0.1633
   37LY0    HD1  731   7.242   5.187   1.313  0.2279  0.1040  0.7725
   37LY0    HD2  732   7.266   5.337   1.225  0.3577 -0.7479 -0.6648
   37LY0     CE  733   7.084   5.236   1.161 -0.4364  0.2353 -0.3984
   37LY0    HE1  734   7.038   5.328   1.124 -1.1038  0.8798  1.8737
   37LY0    HE2  735   7.009   5.174   1.209 -0.9325 -0.9787 -2.5805
   37LY0     NZ  736   7.147   5.149   1.062  0.4374 -0.2535 -0.4838
   37LY0    HZ1  737   7.069   5.117   1.006 -0.6816 -0.3013  1.0344
   37LY0    HZ2  738   7.222   5.203   1.021  0.3435 -0.1737 -0.5514
   37LY0    HZ3  739   7.183   5.081   1.126  0.4563  1.1512  1.0647
   37LY0      C  740   7.267   5.509   1.689  0.2726  0.1959  0.1018
   37LY0      O  741   7.331   5.609   1.677 -0.5927  0.3456 -0.2602
   38LER      N  742   7.279   5.413   1.781 -0.1952  0.1698 -0.3042
   38LER      H  743   7.231   5.326   1.760 -0.2551  0.2010 -0.2954
   38LER     CA  744   7.393   5.397   1.880  0.6716 -0.8101  0.9082
   38LER     HA  745   7.429   5.494   1.912  0.6572 -0.2456 -0.6862
   38LER     CB  746   7.341   5.323   2.001 -0.2792 -0.5053 -0.4726
   38LER    HB1  747   7.331   5.216   1.980 -0.4141 -0.8053  1.0368
   38LER    HB2  748   7.246   5.364   2.037  0.8198 -1.4463  4.1124
   38LER     CG  749   7.433   5.344   2.127  0.4730  0.2465 -0.5667
   38LER     HG  750   7.521   5.403   2.102  0.7511 -0.6407 -1.7434
   38LER    CD1  751   7.355   5.410   2.242  0.2931 -0.4191 -0.0977
   38LER   HD11  752   7.421   5.452   2.318  0.4943 -1.1432  0.1383
   38LER   HD12  753   7.297   5.495   2.206 -1.1652 -1.8428 -1.3061
   38LER   HD13  754   7.277   5.345   2.283  0.7577 -2.2877 -2.0253
   38LER    CD2  755   7.487   5.217   2.197  0.2840  0.4121  0.4005
   38LER   HD21  756   7.520   5.242   2.297  0.7232  3.0621 -0.3203
   38LER   HD22  757   7.408   5.141   2.198 -0.8907  1.6001  0.2338
   38LER   HD23  758   7.574   5.173   2.148 -0.6542  0.5442 -1.4939
   38LER      C  759   7.514   5.324   1.821  0.2338 -0.8542  0.1552
   38LER      O  760   7.629   5.353   1.855 -0.3074 -0.0699  0.1008
   39LY0      N  761   7.660   6.698   1.726  0.1203 -0.3081 -0.0283
   39LY0     H1  762   7.704   6.723   1.638  2.2196  0.7384  1.2480
   39LY0     H2  763   7.572   6.746   1.719  0.6208  0.6240 -0.1742
   39LY0     H3  764   7.717   6.739   1.799 -0.8977 -0.6848  0.9923
   39LY0     CA  765   7.640   6.552   1.735  0.4263  0.7124 -0.3380
   39LY0     HA  766   7.582   6.525   1.647 -0.8108  1.9651  0.0488
   39LY0     CB  767   7.777   6.476   1.750  0.7312 -0.5430 -0.8597
   39LY0    HB1  768   7.753   6.371   1.737  0.7108 -0.5279 -0.9517
   39LY0    HB2  769   7.818   6.487   1.850  1.0036 -1.1806 -0.8920
   39LY0     CG  770   7.891   6.507   1.650  0.1633  0.1121 -0.6527
   39LY0    HG1  771   7.911   6.613   1.662 -2.5477  0.7295 -0.8901
   39LY0    HG2  772   7.846   6.485   1.553 -0.3559 -2.8091  0.1536
   39LY0     CD  773   8.010   6.416   1.681 -0.3309  0.1897 -0.0172
   39LY0    HD1  774   7.995   6.311   1.658  0.8068 -0.3745  1.5839
   39LY0    HD2  775   8.043   6.432   1.784 -1.2244 -0.9342  0.4648
   39LY0     CE  776   8.127   6.464   1.581  0.3297 -0.0077 -0.7203
   39LY0    HE1  777   8.132   6.572   1.587 -1.3152  0.0478  0.2260
   39LY0    HE2  778   8.106   6.436   1.478 -1.4642 -0.7937 -0.1706
   39LY0     NZ  779   8.258   6.414   1.631 -0.1601 -0.2466  0.1717
   39LY0    HZ1  780   8.280   6.449   1.723  0.5612 -1.6827  0.5748
   39LY0    HZ2  781   8.249   6.313   1.640  0.0878 -0.1482  1.7394
   39LY0    HZ3  782   8.327   6.428   1.559 -1.8148  1.7319 -1.1370
   39LY0      C  783   7.551   6.508   1.849 -0.1879  0.4528  0.0660
   39LY0      O  784   7.570   6.539   1.965 -0.9543  0.1803  0.1618
   40LER      N  785   7.445   6.428   1.817 -0.1356 -0.1824  0.2621
   40LER      H  786   7.433   6.418   1.718  1.7389 -0.5413  0.0271
   40LER     CA  787   7.349   6.368   1.911 -0.1553  1.2311  0.2564
   40LER     HA  788   7.412   6.373   2.000  0.3011  0.2882  0.0054
   40LER     CB  789   7.221   6.450   1.912  0.0763  0.1872  0.5691
   40LER    HB1  790   7.176   6.445   1.813  3.4326 -1.8058 -1.0695
   40LER    HB2  791   7.243   6.555   1.936  0.2355 -0.0628  1.5832
   40LER     CG  792   7.117   6.407   2.020 -1.0460  0.3049 -0.3891
   40LER     HG  793   7.095   6.300   2.020  0.5370 -0.1149  2.0928
   40LER    CD1  794   7.170   6.434   2.160  0.1426  0.2769  0.3669
   40LER   HD11  795   7.107   6.392   2.239 -0.0851  0.5366  0.3240
   40LER   HD12  796   7.263   6.377   2.169 -2.0380 -3.8224 -0.5107
   40LER   HD13  797   7.185   6.541   2.174 -2.7850  0.6731  1.1549
   40LER    CD2  798   6.988   6.485   2.013  0.2911 -0.0998 -0.4350
   40LER   HD21  799   6.920   6.455   2.093 -0.3066 -0.0149 -0.8994
   40LER   HD22  800   7.000   6.593   2.006  1.3017 -0.0515  1.5026
   40LER   HD23  801   6.945   6.457   1.916  1.2230  0.8168 -1.1304
   40LER      C  802   7.324   6.222   1.893  0.1536  0.0581  0.3053
   40LER      O  803   7.338   6.145   1.984  0.3260 -0.2289  0.0784
   41U      O5'  804   4.157   7.886   1.304  0.0043 -0.5531  0.0570
   41U      H5T  805   4.207   7.877   1.386 -0.5579 -0.9931  0.3539
   41U      C5'  806   4.049   7.796   1.308  1.0382 -0.4279 -0.8559
   41U     H5'1  807   3.967   7.840   1.251 -0.2937  1.3578  2.1822
   41U     H5'2  808   4.021   7.770   1.410  0.3617 -0.3486 -1.0128
   41U      C4'  809   4.074   7.675   1.222  0.1821  0.1763  0.5621
   41U      H4'  810   3.983   7.619   1.202  0.2001  0.0098  0.9349
   41U      O4'  811   4.125   7.709   1.092 -0.6004  0.3222 -0.2087
   41U      C1'  812   4.214   7.604   1.046 -0.5212  0.3318 -0.1004
   41U      H1'  813   4.163   7.551   0.966 -1.2185 -0.5360  0.8793
   41U       N1  814   4.349   7.646   0.988  0.3756 -0.2762  0.2727
   41U       C6  815   4.400   7.771   1.016 -0.2599 -0.3482  0.3183
   41U       H6  816   4.355   7.833   1.093  0.6461 -0.6644  1.1252
   41U       C5  817   4.518   7.813   0.957 -0.4325  0.9965 -0.7502
   41U       H5  818   4.562   7.909   0.977  0.4029  0.5277 -0.3136
   41U       C4  819   4.587   7.722   0.864  0.1081 -0.0136 -0.8583
   41U       O4  820   4.700   7.727   0.820 -0.3683 -0.6437 -0.0861
   41U       N3  821   4.519   7.607   0.838 -0.4768  0.1571  0.4425
   41U       H3  822   4.578   7.542   0.789  4.4172  1.7257  3.5648
   41U       C2  823   4.412   7.561   0.900  0.1601  0.3704  0.8817
   41U       O2  824   4.358   7.451   0.877 -0.3929 -0.2879 -0.2234
   41U      C3'  825   4.177   7.579   1.291 -0.3037  0.3290  0.0088
   41U      H3'  826   4.256   7.639   1.336  0.3159  0.3209 -1.0265
   41U      C2'  827   4.227   7.502   1.162 -0.0697 -0.3055 -0.2120
   41U     H2'1  828   4.331   7.475   1.179  0.1391  0.3268 -0.4650
   41U      O2'  829   4.144   7.398   1.127  0.6015  0.5886  0.7220
   41U     HO'2  830   4.165   7.327   1.187  1.1320 -0.7106 -0.9338
   41U      O3'  831   4.114   7.493   1.380 -0.1225  0.6899 -0.0631
   42U        P  832   4.190   7.409   1.488  0.1756  0.3061  0.0008
   42U      O1P  833   4.084   7.341   1.567  0.0638  1.2842  1.0561
   42U      O2P  834   4.280   7.502   1.552  0.0241 -0.7759 -0.0351
   42U      O5'  835   4.259   7.306   1.402 -0.8248 -0.5307  0.6184
   42U      C5'  836   4.200   7.182   1.376  0.0321 -0.6652  1.2332
   42U     H5'1  837   4.100   7.196   1.333 -0.0061 -2.6290  0.6075
   42U     H5'2  838   4.197   7.123   1.467  0.4974 -2.5059  0.0878
   42U      C4'  839   4.279   7.100   1.278  0.5401  0.4894  0.1573
   42U      H4'  840   4.222   7.014   1.241  0.1110  0.7314  0.2525
   42U      O4'  841   4.334   7.181   1.175  0.1497  0.2186 -0.8107
   42U      C1'  842   4.444   7.105   1.124  0.3771 -0.0823  0.0513
   42U      H1'  843   4.423   7.054   1.030 -0.6166  0.7272 -0.1822
   42U       N1  844   4.559   7.203   1.110 -0.7848 -0.2856 -0.1215
   42U       C6  845   4.577   7.312   1.201 -0.4256 -0.2576 -0.0726
   42U       H6  846   4.509   7.316   1.285  0.2007 -0.2896  0.4458
   42U       C5  847   4.682   7.399   1.178  0.6800  0.3451  0.5908
   42U       H5  848   4.709   7.478   1.247  2.3961  0.1710  0.1711
   42U       C4  849   4.780   7.362   1.078  0.1775 -0.6478  0.3455
   42U       O4  850   4.875   7.434   1.049  0.2812  0.2620 -0.3791
   42U       N3  851   4.761   7.248   1.006 -0.4037  0.4980 -0.2653
   42U       H3  852   4.835   7.218   0.944 -1.3080 -0.7438 -0.7816
   42U       C2  853   4.657   7.164   1.020  0.6670  0.4927 -0.7659
   42U       O2  854   4.647   7.068   0.938 -0.7840 -0.1651  0.4517
   42U      C3'  855   4.402   7.043   1.348  0.8030 -0.0657 -0.2520
   42U      H3'  856   4.453   7.127   1.394 -2.6340  2.6963 -1.1027
   42U      C2'  857   4.491   6.997   1.229 -0.5513 -0.2043  0.0715
   42U     H2'1  858   4.597   6.991   1.253 -0.0770 -0.7367 -1.9254
   42U      O2'  859   4.452   6.867   1.190  0.3425  0.2559  0.3287
   42U     HO'2  860   4.418   6.822   1.268 -0.3946 -1.1593 -0.7688
   42U      O3'  861   4.364   6.930   1.437 -0.2095 -0.2568  0.3204
   43A        P  862   4.460   6.882   1.547  0.0886 -0.3311 -0.0734
   43A      O1P  863   4.387   6.774   1.603  0.3517 -0.2233 -0.5842
   43A      O2P  864   4.490   6.999   1.634  0.4844 -0.2689  0.1829
   43A      O5'  865   4.592   6.834   1.469  0.7337  0.2674  0.4177
   43A      C5'  866   4.603   6.706   1.407  0.0402 -0.2253  0.0250
   43A     H5'1  867   4.524   6.688   1.334  0.3245 -0.0142 -0.3376
   43A     H5'2  868   4.591   6.624   1.478  0.4664  0.0981  0.4805
   43A      C4'  869   4.734   6.686   1.331  0.2355  0.3126  0.1207
   43A      H4'  870   4.732   6.592   1.277 -3.0271  2.4615 -4.0684
   43A      O4'  871   4.751   6.787   1.235 -0.7217 -0.0215  0.0579
   43A      C1'  872   4.892   6.809   1.213 -0.2092 -0.5030 -0.0377
   43A      H1'  873   4.906   6.773   1.111 -3.0812 -1.5263 -0.1797
   43A       N9  874   4.932   6.953   1.229  0.5428 -0.0179 -0.4995
   43A       C8  875   4.900   7.053   1.319  0.0076 -0.1974 -0.1345
   43A       H8  876   4.829   7.034   1.398  1.0783  0.3443  0.9851
   43A       N7  877   4.953   7.167   1.287 -0.7427 -0.2427 -0.2457
   43A       C5  878   5.043   7.140   1.179 -0.2762 -0.5900  0.9736
   43A       C6  879   5.138   7.215   1.106 -0.3504  0.4877  0.4744
   43A       N6  880   5.163   7.344   1.108  0.1072  0.2782  0.3448
   43A      H61  881   5.098   7.402   1.160  0.1120 -1.0734  1.9564
   43A      H62  882   5.234   7.389   1.052 -0.2066  0.2315 -0.0958
   43A       N1  883   5.214   7.153   1.019  0.3782 -0.8161  0.1510
   43A       C2  884   5.191   7.020   1.002  0.2126 -0.3269 -0.2633
   43A       H2  885   5.266   6.978   0.937  0.2080 -2.1935  0.8818
   43A       N3  886   5.107   6.933   1.060  0.2175 -0.6136  0.4914
   43A       C4  887   5.030   7.004   1.148 -0.0636 -0.8332 -0.2014
   43A      C3'  888   4.857   6.695   1.423  0.3561 -0.2467  0.4766
   43A      H3'  889   4.844   6.783   1.486  0.8327  0.7712 -0.7865
   43A      C2'  890   4.964   6.729   1.321 -0.3360  0.7040  0.1608
   43A     H2'1  891   5.047   6.788   1.358  1.2645  1.1105 -3.6522
   43A      O2'  892   5.017   6.609   1.264  0.0369  0.1930 -0.0677
   43A     HO'2  893   5.098   6.590   1.313  2.2390 -0.4407 -3.5865
   43A      O3'  894   4.886   6.583   1.504 -0.2826  0.1692 -0.2463
   44A        P  895   4.998   6.582   1.624  0.3312 -0.4812  0.3139
   44A      O1P  896   4.984   6.468   1.713  0.8264  0.4810 -0.1021
   44A      O2P  897   5.005   6.716   1.691  0.4953 -0.2976  0.7191
   44A      O5'  898   5.137   6.573   1.548 -0.2616 -0.0316 -0.0369
   44A      C5'  899   5.175   6.456   1.480 -0.2778  0.3134 -0.0633
   44A     H5'1  900   5.105   6.411   1.409  1.8803 -0.4514 -1.8233
   44A     H5'2  901   5.196   6.374   1.549  1.8031 -0.1148 -1.1202
   44A      C4'  902   5.317   6.472   1.414  0.2385 -0.6900 -0.7189
   44A      H4'  903   5.341   6.371   1.381  1.7710 -0.8711  0.8049
   44A      O4'  904   5.299   6.555   1.302  0.6011 -0.0932  0.5259
   44A      C1'  905   5.414   6.638   1.292 -0.3615  0.0077  0.1354
   44A      H1'  906   5.450   6.633   1.190  2.7350 -0.6888  1.1419
   44A       N9  907   5.390   6.779   1.327 -0.5386  0.1849 -0.2976
   44A       C8  908   5.304   6.834   1.427  0.5954  0.5304  0.5009
   44A       H8  909   5.248   6.770   1.494  1.5394 -1.3884 -0.4547
   44A       N7  910   5.291   6.964   1.425 -0.3292 -0.2976 -0.0780
   44A       C5  911   5.385   7.003   1.331 -0.4495  0.6267 -0.8931
   44A       C6  912   5.439   7.121   1.288 -0.6937  0.2517  0.3898
   44A       N6  913   5.414   7.244   1.324 -0.8372 -0.1272  0.3761
   44A      H61  914   5.328   7.260   1.374 -0.8513 -3.3755  1.6676
   44A      H62  915   5.447   7.307   1.253  2.8707 -3.0446 -0.8448
   44A       N1  916   5.544   7.128   1.204  0.5094  0.4028  0.0646
   44A       C2  917   5.598   7.014   1.162  0.0767  0.0984  0.1069
   44A       H2  918   5.680   7.022   1.091  0.6463 -2.2629  0.3931
   44A       N3  919   5.554   6.895   1.184 -0.1892 -0.0596 -0.3160
   44A       C4  920   5.448   6.892   1.273  0.3723 -0.2790  0.5634
   44A      C3'  921   5.444   6.514   1.499  1.3137  0.5184  0.1354
   44A      H3'  922   5.416   6.592   1.570  1.0860  0.6597 -0.1084
   44A      C2'  923   5.521   6.585   1.382 -0.4583 -0.8924  0.0938
   44A     H2'1  924   5.580   6.671   1.415 -1.4917  2.1453 -4.9553
   44A      O2'  925   5.610   6.511   1.301 -0.6021  0.4733 -0.1066
   44A     HO'2  926   5.697   6.530   1.337 -0.6835 -1.4225  1.2462
   44A      O3'  927   5.509   6.400   1.560  0.2101  0.3346  0.4490
   45U        P  928   5.633   6.413   1.653  0.5238  0.3051  0.0398
   45U      O1P  929   5.670   6.274   1.690  0.4616  0.0438  0.1885
   45U      O2P  930   5.600   6.507   1.763  0.2979  0.0233  0.2716
   45U      O5'  931   5.752   6.487   1.583  0.2602 -0.5558  0.0122
   45U      C5'  932   5.837   6.421   1.500 -0.4226  0.2419  0.1429
   45U     H5'1  933   5.794   6.374   1.412  0.6468 -0.6727  0.0810
   45U     H5'2  934   5.882   6.340   1.558 -0.0895  0.6128  0.4091
   45U      C4'  935   5.943   6.515   1.442 -0.2893 -0.0025 -0.7056
   45U      H4'  936   6.001   6.457   1.370  1.0595 -1.2744  1.2855
   45U      O4'  937   5.872   6.617   1.379 -0.3422  0.4004  0.2467
   45U      C1'  938   5.937   6.742   1.384  0.4160 -0.6193  0.5622
   45U      H1'  939   5.980   6.774   1.289 -1.0696  0.3198  0.1729
   45U       N1  940   5.843   6.847   1.430  0.0393 -0.5376 -0.3191
   45U       C6  941   5.757   6.821   1.536  0.4468  0.4146 -0.1862
   45U       H6  942   5.753   6.719   1.573 -0.0390 -0.4477 -2.3973
   45U       C5  943   5.662   6.908   1.575  0.0872  0.3538  0.6571
   45U       H5  944   5.593   6.878   1.653 -0.5355  0.7332  0.2588
   45U       C4  945   5.665   7.049   1.539  0.0318 -0.0701  0.7391
   45U       O4  946   5.600   7.142   1.590  0.3972  0.3509 -0.0889
   45U       N3  947   5.762   7.070   1.440  0.4978  0.0153  0.3367
   45U       H3  948   5.759   7.164   1.403 -1.6740 -0.2294 -0.2553
   45U       C2  949   5.848   6.980   1.383 -0.4260 -0.3310  0.2833
   45U       O2  950   5.918   7.021   1.292 -0.0891 -0.4240  0.0794
   45U      C3'  951   6.037   6.587   1.544  1.0501 -0.6533  0.0181
   45U      H3'  952   5.984   6.602   1.638 -3.6615 -0.3742 -2.3975
   45U      C2'  953   6.056   6.720   1.473  0.0884  0.4067  0.4263
   45U     H2'1  954   6.050   6.803   1.544  0.9137 -1.0096  2.2548
   45U      O2'  955   6.165   6.731   1.388  0.8581  0.2262  0.7120
   45U     HO'2  956   6.211   6.647   1.392  0.9807  0.1803 -0.9289
   45U      O3'  957   6.156   6.520   1.572 -0.2926 -0.4008  0.5867
   46U        P  958   6.243   6.553   1.706 -0.1758 -0.0850 -0.3333
   46U      O1P  959   6.372   6.480   1.707 -0.0321 -0.6681  0.0470
   46U      O2P  960   6.145   6.532   1.813  0.6436 -1.0025 -0.6677
   46U      O5'  961   6.279   6.709   1.699  0.1119 -1.0688 -0.5118
   46U      C5'  962   6.393   6.758   1.627 -0.1063 -0.4847  0.5312
   46U     H5'1  963   6.395   6.706   1.531  1.3045  0.9673 -0.2683
   46U     H5'2  964   6.479   6.736   1.689  0.4145  2.2905  0.9109
   46U      C4'  965   6.389   6.915   1.620  0.4361 -0.3941 -0.1486
   46U      H4'  966   6.474   6.956   1.565 -0.2321  0.7797 -0.3392
   46U      O4'  967   6.267   6.959   1.567  0.3364  0.3565 -0.3050
   46U      C1'  968   6.243   7.087   1.601  0.9286  0.1402  0.5011
   46U      H1'  969   6.255   7.159   1.520 -0.2327  0.5357  0.6672
   46U       N1  970   6.104   7.103   1.660  0.4552  0.5960  0.3173
   46U       C6  971   6.057   7.009   1.750  0.5610  0.9146 -0.2478
   46U       H6  972   6.105   6.914   1.769 -0.0977  0.5348 -0.4423
   46U       C5  973   5.942   7.032   1.816  0.1772 -0.5601 -0.4242
   46U       H5  974   5.907   6.959   1.887  0.4942 -3.8213 -3.3387
   46U       C4  975   5.861   7.145   1.785 -0.3159 -0.4181  0.0164
   46U       O4  976   5.754   7.172   1.840  0.1879 -0.1470  0.6522
   46U       N3  977   5.921   7.241   1.705 -0.2610  0.0115  0.3086
   46U       H3  978   5.862   7.322   1.689 -1.2590 -0.6216  0.6632
   46U       C2  979   6.044   7.225   1.641  0.0911  0.5239  0.0069
   46U       O2  980   6.085   7.318   1.584 -0.3830  0.1971  0.0773
   46U      C3'  981   6.391   6.989   1.754  0.3444  0.2041  0.5842
   46U      H3'  982   6.306   6.954   1.812 -0.3169  1.6303  0.5125
   46U      C2'  983   6.344   7.127   1.706  0.0178 -0.1086  0.5470
   46U     H2'1  984   6.298   7.183   1.787 -0.4542 -0.2077  0.3499
   46U      O2'  985   6.452   7.200   1.645 -0.6605  0.1578 -0.1003
   46U     HO'2  986   6.535   7.153   1.650  0.1757  1.5232 -0.6562
   46U      O3'  987   6.506   6.982   1.830 -0.9907 -0.3444 -0.1091
   47A        P  988   6.508   7.019   1.986 -0.0129  0.0893  0.0511
   47A      O1P  989   6.646   7.002   2.039 -0.3279  0.4648 -0.1875
   47A      O2P  990   6.398   6.936   2.039 -0.3420 -0.5821  0.4475
   47A      O5'  991   6.462   7.174   2.005  0.2705  0.0496  0.0071
   47A      C5'  992   6.549   7.281   1.969  0.1503 -0.0654  0.0329
   47A     H5'1  993   6.586   7.267   1.867  0.6633  3.1108 -0.3082
   47A     H5'2  994   6.630   7.290   2.041  0.9585 -0.0590 -0.8470
   47A      C4'  995   6.492   7.422   1.961 -0.4669 -0.5689  0.5054
   47A      H4'  996   6.567   7.493   1.927  1.0775 -1.7129  1.4305
   47A      O4'  997   6.384   7.441   1.866  0.2280  0.7262  0.0677
   47A      C1'  998   6.295   7.538   1.920  0.3049  0.3494  0.5948
   47A      H1'  999   6.273   7.622   1.854 -0.3827 -0.2021  0.0983
   47A       N9 1000   6.170   7.467   1.952  0.6392 -0.2979 -0.0998
   47A       C8 1001   6.145   7.330   1.978 -0.7280 -0.3774  0.5966
   47A       H8 1002   6.221   7.254   1.975 -0.3370  0.0267 -0.7515
   47A       N7 1003   6.021   7.304   2.017  0.5321  0.7505 -0.2343
   47A       C5 1004   5.964   7.435   2.014  0.0549  0.1161  0.1898
   47A       C6 1005   5.831   7.478   2.046 -0.1610  0.0768  0.0745
   47A       N6 1006   5.735   7.396   2.082 -0.1363  0.7130  0.1143
   47A      H61 1007   5.754   7.297   2.078 -0.8154  0.5785 -0.0063
   47A      H62 1008   5.643   7.436   2.092 -0.9654 -0.5912 -1.6605
   47A       N1 1009   5.803   7.609   2.039  0.1265 -0.0798 -0.6620
   47A       C2 1010   5.901   7.690   2.013  0.0969 -0.5194 -0.0950
   47A       H2 1011   5.879   7.796   2.016 -0.6450 -0.7044  1.8009
   47A       N3 1012   6.026   7.665   1.984  0.5096 -0.2319  0.3812
   47A       C4 1013   6.050   7.534   1.983  0.0269  0.2751  0.4166
   47A      C3' 1014   6.442   7.475   2.097  0.5538 -0.4380  0.1813
   47A      H3' 1015   6.390   7.397   2.154  0.0386  0.6007  1.1684
   47A      C2' 1016   6.362   7.594   2.048  0.0180 -0.3496  0.2610
   47A     H2'1 1017   6.280   7.617   2.116  0.7369 -1.7519  1.6860
   47A      O2' 1018   6.439   7.702   2.012 -0.0596  1.0125  0.0805
   47A     HO'2 1019   6.503   7.716   2.082  0.9929 -0.1057 -0.6038
   47A      O3' 1020   6.554   7.517   2.175 -0.2315 -0.4071  0.7131
   48U        P 1021   6.540   7.528   2.330 -0.2069  0.1306  0.4663
   48U      O1P 1022   6.668   7.569   2.384  0.4040  0.3626 -0.5380
   48U      O2P 1023   6.467   7.403   2.376  0.0400  0.3095 -0.1866
   48U      O5' 1024   6.440   7.653   2.356 -0.2362 -0.1315  0.3561
   48U      C5' 1025   6.479   7.790   2.325 -0.1179 -0.1712  0.1069
   48U     H5'1 1026   6.510   7.797   2.220 -0.7530  0.9891 -0.0167
   48U     H5'2 1027   6.552   7.814   2.402 -0.2511 -2.5452  1.0456
   48U      C4' 1028   6.359   7.881   2.345  0.4441  0.1018  0.4226
   48U      H4' 1029   6.377   7.982   2.307  0.6239  0.0351  0.3255
   48U      O4' 1030   6.246   7.835   2.268  0.1163 -0.2188 -0.5222
   48U      C1' 1031   6.126   7.859   2.345  0.0965 -0.1590  0.8559
   48U      H1' 1032   6.075   7.935   2.288  2.5907  0.7263 -0.3207
   48U       N1 1033   6.050   7.740   2.361  0.0538  0.0801 -0.0104
   48U       C6 1034   6.103   7.609   2.366 -0.8700  0.3809 -0.1400
   48U       H6 1035   6.211   7.600   2.363 -0.7318  0.4410  2.4081
   48U       C5 1036   6.029   7.504   2.394 -0.2412 -0.2725  0.2604
   48U       H5 1037   6.071   7.406   2.411 -0.2126  0.0474  2.3674
   48U       C4 1038   5.883   7.521   2.415 -0.0277  0.2797  0.0010
   48U       O4 1039   5.810   7.425   2.443  0.4515 -0.6953  0.0786
   48U       N3 1040   5.836   7.651   2.412 -0.0376  0.2297  0.4121
   48U       H3 1041   5.737   7.668   2.408  0.1408  1.1772 -2.2878
   48U       C2 1042   5.912   7.764   2.388 -0.2618 -0.3526  0.3608
   48U       O2 1043   5.863   7.878   2.407 -0.0928 -0.3721 -0.2176
   48U      C3' 1044   6.311   7.892   2.488  0.0089  0.3476 -0.2402
   48U      H3' 1045   6.317   7.789   2.525 -0.3383  0.1947 -0.5911
   48U      C2' 1046   6.162   7.921   2.475 -0.1139 -0.2220  0.0332
   48U     H2'1 1047   6.119   7.868   2.560  1.0917 -3.1985 -1.0659
   48U      O2' 1048   6.137   8.056   2.456 -0.2249 -0.5918  0.1707
   48U     HO'2 1049   6.149   8.104   2.538  1.1141  3.1133 -1.9895
   48U      O3' 1050   6.392   7.987   2.552 -0.1670  0.0448 -0.3981
   49C        P 1051   6.366   8.022   2.711 -0.1125 -0.2385 -0.4581
   49C      O1P 1052   6.477   8.109   2.752 -0.1140 -0.2136  0.0571
   49C      O2P 1053   6.362   7.899   2.790  0.3213  0.2240  0.2463
   49C      O5' 1054   6.225   8.093   2.710  0.4796 -1.1608  0.4521
   49C      C5' 1055   6.154   8.114   2.829  0.4529  0.2600  0.2092
   49C     H5'1 1056   6.200   8.192   2.890  0.1580  0.4564  0.1825
   49C     H5'2 1057   6.140   8.020   2.882 -0.0384  0.1498 -0.0998
   49C      C4' 1058   6.018   8.169   2.795 -0.0149 -0.4220  0.8993
   49C      H4' 1059   6.043   8.265   2.752  4.3209 -1.3305  0.9297
   49C      O4' 1060   5.956   8.095   2.692 -0.0601 -0.4454  0.1367
   49C      C1' 1061   5.820   8.097   2.722  0.4258  0.5530 -0.3042
   49C      H1' 1062   5.765   8.126   2.633  3.0249  0.1322 -2.1562
   49C       N1 1063   5.775   7.958   2.755  0.3979 -0.4017  0.6456
   49C       C6 1064   5.868   7.867   2.778  0.1239  0.6102 -0.8623
   49C       H6 1065   5.974   7.890   2.785  0.0090  0.7676  0.8282
   49C       C5 1066   5.836   7.738   2.784  0.1314  0.0316  0.3655
   49C       H5 1067   5.917   7.668   2.801  0.6158  0.7703  1.1701
   49C       C4 1068   5.699   7.702   2.766 -0.1833 -0.3817 -0.2823
   49C       N4 1069   5.671   7.577   2.747 -0.0600  0.1411  1.1049
   49C      H41 1070   5.734   7.498   2.758  0.3158  0.0935 -0.9778
   49C      H42 1071   5.581   7.559   2.704  0.8536 -0.3452 -0.7476
   49C       N3 1072   5.605   7.790   2.736 -1.1039 -0.0801 -0.0677
   49C       C2 1073   5.641   7.917   2.721 -0.3556 -0.0440 -0.5630
   49C       O2 1074   5.556   8.004   2.709  0.0236 -0.2911 -0.3261
   49C      C3' 1075   5.919   8.183   2.913 -0.3648 -0.4376 -0.0592
   49C      H3' 1076   5.915   8.096   2.978  1.4333  0.6779  1.6103
   49C      C2' 1077   5.796   8.203   2.833 -0.1338  0.8406 -0.3454
   49C     H2'1 1078   5.717   8.168   2.900  2.3317 -2.1724  1.2687
   49C      O2' 1079   5.779   8.340   2.793 -0.2432 -0.1284  0.0419
   49C     HO'2 1080   5.802   8.393   2.869 -1.1733 -0.2333  0.4136
   49C      O3' 1081   5.942   8.297   2.989  0.3522 -0.0184 -0.3547
   50U        P 1082   5.905   8.301   3.142  0.2990  0.5010  0.2447
   50U      O1P 1083   5.927   8.436   3.190  0.1493 -0.8400 -0.0398
   50U      O2P 1084   5.977   8.191   3.216 -0.1545 -0.1434  0.5782
   50U      O5' 1085   5.751   8.269   3.141  0.3648 -0.3599  0.7415
   50U      C5' 1086   5.656   8.377   3.117  0.1772  0.1915  0.2880
   50U     H5'1 1087   5.671   8.433   3.025 -0.4834  0.5592  0.3979
   50U     H5'2 1088   5.640   8.445   3.201 -1.9964  0.5596 -0.3495
   50U      C4' 1089   5.517   8.316   3.091  0.8963 -0.4010 -0.3730
   50U      H4' 1090   5.437   8.388   3.071 -0.3441 -1.6389 -0.0614
   50U      O4' 1091   5.505   8.199   2.996  0.4429 -0.7395  0.1214
   50U      C1' 1092   5.394   8.114   3.034  0.3208  0.5492  0.7450
   50U      H1' 1093   5.310   8.128   2.966  0.9048  0.8565  0.0631
   50U       N1 1094   5.434   7.965   3.052 -0.3656 -0.3169 -0.1418
   50U       C6 1095   5.568   7.932   3.052  0.0413  0.0611 -0.1298
   50U       H6 1096   5.648   8.004   3.058  1.9186 -2.0425  1.9381
   50U       C5 1097   5.603   7.800   3.059 -0.4489  0.0732  0.3952
   50U       H5 1098   5.704   7.763   3.051 -0.7029 -0.6205  0.3356
   50U       C4 1099   5.513   7.690   3.059  0.6993  0.1923  0.0464
   50U       O4 1100   5.553   7.573   3.045  0.0232  0.2510  0.4673
   50U       N3 1101   5.381   7.734   3.073 -0.5528  0.1183 -0.5297
   50U       H3 1102   5.308   7.664   3.084  0.7620 -1.8891 -3.3898
   50U       C2 1103   5.336   7.864   3.059 -0.0621 -0.3213  0.3232
   50U       O2 1104   5.216   7.891   3.058  0.2293  0.1284 -0.2498
   50U      C3' 1105   5.473   8.241   3.216  0.0225 -0.1333 -0.3640
   50U      H3' 1106   5.544   8.162   3.241  0.4777 -0.0920 -1.4895
   50U      C2' 1107   5.350   8.171   3.167 -0.1228 -0.1048  0.0924
   50U     H2'1 1108   5.326   8.089   3.235  1.9661  0.1214  1.1905
   50U      O2' 1109   5.244   8.249   3.140  0.9254  0.3338  0.3197
   50U     HO'2 1110   5.224   8.292   3.224 -1.0207 -0.0436  0.0791
   50U      O3' 1111   5.433   8.322   3.332 -0.2390 -0.0243  0.9392
   51A        P 1112   5.439   8.261   3.481 -0.3823 -0.2382 -0.4276
   51A      O1P 1113   5.409   8.365   3.581 -0.1496 -0.2656  0.5616
   51A      O2P 1114   5.555   8.174   3.505  0.0970  0.0151 -0.0876
   51A      O5' 1115   5.325   8.164   3.502  0.3517 -0.8647 -0.9443
   51A      C5' 1116   5.188   8.209   3.492 -0.6826  0.6237  0.3659
   51A     H5'1 1117   5.174   8.269   3.402  1.3552  1.1955  0.3856
   51A     H5'2 1118   5.169   8.278   3.575 -0.3184  0.3210  0.7023
   51A      C4' 1119   5.099   8.087   3.486  0.2748  1.0486 -0.1620
   51A      H4' 1120   4.999   8.126   3.471  0.2480  0.7885 -0.7093
   51A      O4' 1121   5.127   7.996   3.381 -0.2024 -0.0964 -0.1296
   51A      C1' 1122   5.084   7.868   3.421 -1.0105  0.3188  0.2246
   51A      H1' 1123   5.008   7.824   3.356  0.0368 -0.6960 -0.3438
   51A       N9 1124   5.204   7.783   3.403  0.3170 -0.1417 -1.1608
   51A       C8 1125   5.336   7.821   3.394  0.2165  1.0307  0.0837
   51A       H8 1126   5.359   7.926   3.397 -1.9571  1.5338  0.3120
   51A       N7 1127   5.420   7.719   3.380 -0.4686  0.1380  0.2765
   51A       C5 1128   5.339   7.608   3.377 -0.7984  0.5489 -0.5145
   51A       C6 1129   5.356   7.472   3.361  0.6063 -0.1290 -0.6438
   51A       N6 1130   5.471   7.417   3.336 -0.2313 -0.0969 -0.7031
   51A      H61 1131   5.551   7.477   3.323  0.4113 -0.6636  0.4504
   51A      H62 1132   5.485   7.321   3.307 -1.3197 -0.3734 -0.3680
   51A       N1 1133   5.252   7.390   3.374 -0.4252 -0.0500  0.0324
   51A       C2 1134   5.133   7.440   3.389  0.2867 -0.3970  0.3542
   51A       H2 1135   5.055   7.365   3.389  1.1727 -1.3481  0.8071
   51A       N3 1136   5.102   7.569   3.406  0.1235  0.3927 -0.1038
   51A       C4 1137   5.207   7.645   3.392  0.0325  0.1003  0.2595
   51A      C3' 1138   5.093   8.009   3.615  0.3058  0.7620 -0.0465
   51A      H3' 1139   5.194   8.004   3.656 -0.0973  0.3512  0.9254
   51A      C2' 1140   5.029   7.881   3.567 -0.4401 -0.1480 -0.5122
   51A     H2'1 1141   5.067   7.799   3.627  0.6065 -0.1655 -1.1695
   51A      O2' 1142   4.896   7.885   3.570  0.2233 -0.2717  0.4166
   51A     HO'2 1143   4.849   7.802   3.580 -2.6824  1.2289  0.2425
   51A      O3' 1144   5.020   8.077   3.712  0.4260  0.2958 -0.1703
   52U        P 1145   5.045   8.068   3.869  0.4606  0.0392  0.0515
   52U      O1P 1146   4.943   8.159   3.930 -0.0122  0.3949  0.7194
   52U      O2P 1147   5.182   8.078   3.909 -0.3431  0.1585  0.3377
   52U      O5' 1148   5.004   7.916   3.907  0.2983 -0.2325 -0.8003
   52U      C5' 1149   4.865   7.870   3.905 -0.4171 -0.2963 -0.3264
   52U     H5'1 1150   4.817   7.896   3.810  0.9128  0.5479 -0.8002
   52U     H5'2 1151   4.806   7.914   3.985 -1.1429 -0.4572 -0.7603
   52U      C4' 1152   4.855   7.713   3.927 -0.5252  0.0101  0.0524
   52U      H4' 1153   4.752   7.684   3.946 -0.2675 -0.6128  0.5638
   52U      O4' 1154   4.902   7.659   3.798 -0.2203  0.1719  0.1113
   52U      C1' 1155   4.957   7.523   3.823 -0.0012 -0.4511  0.3670
   52U      H1' 1156   4.884   7.456   3.778  0.5204 -1.2373  0.6596
   52U       N1 1157   5.100   7.511   3.771  0.6911  0.6533  0.9982
   52U       C6 1158   5.196   7.602   3.793  0.3975  0.0620 -0.3157
   52U       H6 1159   5.160   7.699   3.825  0.1976 -0.0574 -0.1777
   52U       C5 1160   5.328   7.575   3.773  0.4595  0.1418 -0.2408
   52U       H5 1161   5.406   7.646   3.799  0.5942  0.5491 -1.6683
   52U       C4 1162   5.368   7.446   3.721  0.0213 -0.2293 -0.6108
   52U       O4 1163   5.480   7.416   3.698  0.0088  0.6040  0.6742
   52U       N3 1164   5.266   7.355   3.716 -0.6321 -0.4325  0.3314
   52U       H3 1165   5.285   7.263   3.679  0.8328 -0.1958  0.4542
   52U       C2 1166   5.134   7.378   3.738 -0.5430 -1.0081 -0.2167
   52U       O2 1167   5.052   7.291   3.723  0.1671  0.2164 -0.3475
   52U      C3' 1168   4.937   7.646   4.037 -0.0686 -0.2398 -0.6882
   52U      H3' 1169   5.031   7.701   4.047 -0.2901 -0.2284  1.9325
   52U      C2' 1170   4.964   7.505   3.976 -0.5555 -0.0857  0.1227
   52U     H2'1 1171   5.061   7.469   4.011  0.2468  0.2671 -1.6395
   52U      O2' 1172   4.872   7.408   4.016 -0.3053 -0.7228 -0.6015
   52U     HO'2 1173   4.892   7.405   4.110 -0.3310  3.2645 -0.3290
   52U      O3' 1174   4.860   7.633   4.154  0.1339  0.4987  0.0675
   53U        P 1175   4.925   7.600   4.295  0.1387 -0.2940 -0.3150
   53U      O1P 1176   4.824   7.632   4.399 -0.3075 -0.2470 -0.2234
   53U      O2P 1177   5.055   7.662   4.293  0.1749 -0.3080 -0.0589
   53U      O5' 1178   4.948   7.443   4.296  0.6556 -0.0608 -0.2436
   53U      C5' 1179   4.848   7.349   4.341  0.1032 -0.5169 -0.1457
   53U     H5'1 1180   4.756   7.369   4.286 -0.2861 -0.4133  0.5287
   53U     H5'2 1181   4.814   7.365   4.443 -0.5231 -1.0790 -0.2628
   53U      C4' 1182   4.899   7.208   4.313  0.7639 -0.2708 -0.0794
   53U      H4' 1183   4.819   7.134   4.318  1.3501 -0.9460 -0.5064
   53U      O4' 1184   4.956   7.191   4.185 -0.0231 -0.8128  0.8581
   53U      C1' 1185   5.065   7.096   4.189 -0.5036 -0.1396  0.5006
   53U      H1' 1186   5.052   7.012   4.120  2.6352  1.1630 -1.9398
   53U       N1 1187   5.200   7.160   4.151  0.3845 -0.2000  0.5180
   53U       C6 1188   5.239   7.291   4.155  0.9400  0.1178  0.0005
   53U       H6 1189   5.166   7.365   4.187  0.0345 -0.7429 -0.0079
   53U       C5 1190   5.355   7.330   4.111  0.1417  0.0264  0.4394
   53U       H5 1191   5.365   7.437   4.126  1.0126 -0.0510  0.4915
   53U       C4 1192   5.442   7.242   4.037  0.3732 -0.3113  0.2342
   53U       O4 1193   5.543   7.279   3.980 -0.5761  0.2199  0.2034
   53U       N3 1194   5.393   7.117   4.029  0.0518 -0.7783  0.1136
   53U       H3 1195   5.456   7.043   4.001 -1.8779 -2.5765  0.3228
   53U       C2 1196   5.282   7.065   4.098 -0.4131 -0.1642 -0.8453
   53U       O2 1197   5.265   6.940   4.109  0.7347  0.0283 -0.3175
   53U      C3' 1198   5.006   7.170   4.411 -0.0137  0.0087 -0.2496
   53U      H3' 1199   5.087   7.244   4.419 -1.0266  1.0686  0.7256
   53U      C2' 1200   5.071   7.053   4.336  0.0143  0.4069 -0.1081
   53U     H2'1 1201   5.171   7.029   4.371  0.2070 -0.6880 -1.3488
   53U      O2' 1202   4.986   6.926   4.341 -0.5461 -0.0518  0.6034
   53U     HO'2 1203   5.021   6.880   4.416  2.0824  0.6440 -0.1103
   53U      O3' 1204   4.950   7.132   4.539  0.3876  0.7583  0.2608
   54C        P 1205   5.039   7.104   4.667  0.2048 -0.0622 -0.3245
   54C      O1P 1206   4.951   7.090   4.784  0.1074  0.0795 -0.8744
   54C      O2P 1207   5.153   7.194   4.683  0.7202 -0.6370 -0.2427
   54C      O5' 1208   5.098   6.962   4.636  0.0748 -0.5989 -0.5321
   54C      C5' 1209   5.021   6.843   4.637 -0.0046 -0.8361  0.1055
   54C     H5'1 1210   4.929   6.849   4.579 -0.6458 -0.6190  1.1242
   54C     H5'2 1211   4.992   6.828   4.741 -1.2878 -2.3956 -0.4438
   54C      C4' 1212   5.105   6.729   4.587 -0.0424  0.4223 -0.6595
   54C      H4' 1213   5.049   6.636   4.595  1.5474 -0.5476 -0.4417
   54C      O4' 1214   5.161   6.757   4.459  0.4424  0.2821 -0.1325
   54C      C1' 1215   5.290   6.695   4.453 -0.1676 -0.1267  1.0343
   54C      H1' 1216   5.294   6.609   4.386 -0.1823  0.0725  0.7742
   54C       N1 1217   5.400   6.791   4.411 -0.2574  0.2376 -0.0632
   54C       C6 1218   5.394   6.921   4.450 -0.2858  0.2820 -1.0064
   54C       H6 1219   5.328   6.943   4.533  0.7338 -0.6396  0.0750
   54C       C5 1220   5.471   7.010   4.388 -0.7850 -0.2327  0.1939
   54C       H5 1221   5.477   7.114   4.414  1.7927  0.0618 -1.2409
   54C       C4 1222   5.576   6.963   4.300 -0.2175  0.3060 -0.3822
   54C       N4 1223   5.670   7.040   4.248 -0.1645 -0.5109  0.3690
   54C      H41 1224   5.656   7.140   4.257  0.8904 -0.3315  0.0756
   54C      H42 1225   5.743   6.997   4.193  1.0587 -0.1099  1.6382
   54C       N3 1226   5.585   6.836   4.266 -0.6503 -0.5733  0.4417
   54C       C2 1227   5.499   6.748   4.318 -0.1233 -0.4205  0.2253
   54C       O2 1228   5.513   6.630   4.295  0.0687 -0.2407  0.4347
   54C      C3' 1229   5.226   6.729   4.686 -0.1399  0.0016  0.3428
   54C      H3' 1230   5.275   6.825   4.699  1.2635 -0.1077 -3.1165
   54C      C2' 1231   5.317   6.636   4.599 -0.3053  0.0527  0.1421
   54C     H2'1 1232   5.424   6.646   4.618 -0.0217 -0.5829 -1.0158
   54C      O2' 1233   5.285   6.496   4.603  0.4535  0.0826  0.3504
   54C     HO'2 1234   5.356   6.442   4.639  0.5299 -0.8535 -1.1170
   54C      O3' 1235   5.198   6.662   4.803  0.2632  0.3101 -0.5258
   55C        P 1236   5.288   6.691   4.930  0.3608  0.1529  0.2397
   55C      O1P 1237   5.226   6.623   5.047 -0.4210  0.3815  0.1683
   55C      O2P 1238   5.300   6.836   4.952  0.6848 -0.1055  0.2211
   55C      O5' 1239   5.433   6.628   4.902  0.4221 -0.1716  0.7589
   55C      C5' 1240   5.453   6.490   4.902 -0.2992  0.5752  0.2841
   55C     H5'1 1241   5.367   6.443   4.855  0.4960 -0.6926  0.0602
   55C     H5'2 1242   5.458   6.452   5.003  0.3750 -0.3149 -0.0751
   55C      C4' 1243   5.586   6.452   4.831 -0.4248  0.1632  0.4026
   55C      H4' 1244   5.590   6.343   4.819  1.6824  0.1356  0.9378
   55C      O4' 1245   5.594   6.523   4.707 -0.2524 -0.4702  0.2975
   55C      C1' 1246   5.730   6.551   4.672  0.5727  0.2668 -0.5534
   55C      H1' 1247   5.767   6.488   4.592  0.9846 -1.2009  0.7554
   55C       N1 1248   5.748   6.702   4.639  0.2664  0.1163  0.5945
   55C       C6 1249   5.672   6.802   4.701  0.5838 -0.4738  1.2476
   55C       H6 1250   5.596   6.782   4.774 -0.5389  0.1521  0.2838
   55C       C5 1251   5.694   6.925   4.662  0.3984 -0.2111  0.4208
   55C       H5 1252   5.632   6.998   4.711  1.7067  0.8700  0.5267
   55C       C4 1253   5.809   6.953   4.583  0.1449  0.7456 -0.0583
   55C       N4 1254   5.838   7.072   4.557 -0.1759 -0.3920  0.4449
   55C      H41 1255   5.775   7.143   4.590  0.2573 -0.5913  1.7565
   55C      H42 1256   5.930   7.089   4.518 -0.6275  1.7654  0.2402
   55C       N3 1257   5.881   6.862   4.523 -0.0704 -0.2465 -0.4262
   55C       C2 1258   5.852   6.733   4.547  0.1865 -0.8294 -0.6211
   55C       O2 1259   5.930   6.648   4.506  0.3847  0.4028 -0.4391
   55C      C3' 1260   5.708   6.497   4.908 -0.0964 -0.2725 -0.6786
   55C      H3' 1261   5.688   6.597   4.947  3.8704  1.0590 -1.6028
   55C      C2' 1262   5.812   6.512   4.801 -0.2026  0.3152 -0.4919
   55C     H2'1 1263   5.882   6.591   4.828 -0.6566  0.0080  1.7355
   55C      O2' 1264   5.893   6.401   4.777  0.2422 -0.0169  0.3914
   55C     HO'2 1265   5.948   6.382   4.853  2.0298 -2.6973 -1.3692
   55C      O3' 1266   5.748   6.404   5.012 -0.0817  0.4281  0.3286
   56G        P 1267   5.844   6.443   5.129  0.1517  0.0207 -0.0173
   56G      O1P 1268   5.825   6.341   5.235 -0.5547  0.4638 -0.0908
   56G      O2P 1269   5.832   6.586   5.171 -0.3415  0.4435 -0.1031
   56G      O5' 1270   5.988   6.432   5.066  0.0365  0.5156  0.0378
   56G      C5' 1271   6.052   6.311   5.047 -0.4558 -0.2898 -0.4552
   56G     H5'1 1272   6.012   6.229   4.989  0.5662 -2.5817  1.8662
   56G     H5'2 1273   6.075   6.273   5.147 -0.7541  0.4774 -0.0857
   56G      C4' 1274   6.188   6.357   4.983 -0.0821  0.3924 -0.3656
   56G      H4' 1275   6.242   6.265   4.961  2.0830  0.7793  2.6238
   56G      O4' 1276   6.174   6.430   4.859  0.1503  0.6082 -1.0377
   56G      C1' 1277   6.272   6.525   4.849 -0.5415 -0.4528 -0.5879
   56G      H1' 1278   6.338   6.502   4.765 -0.9216 -1.4884 -0.6131
   56G       N9 1279   6.223   6.666   4.832  0.3189  0.0505 -0.8235
   56G       C8 1280   6.100   6.716   4.876 -0.7707 -0.3842  0.3690
   56G       H8 1281   6.031   6.664   4.941 -0.7552  0.6626  1.2375
   56G       N7 1282   6.079   6.844   4.846 -0.2787  0.0059  0.1394
   56G       C5 1283   6.200   6.883   4.790 -0.3311  0.7237  0.7954
   56G       C6 1284   6.246   7.014   4.748  0.1893 -0.2993  0.3964
   56G       O6 1285   6.182   7.117   4.743  0.6003 -0.1298 -0.9325
   56G       N1 1286   6.375   7.018   4.705  0.2783  0.3670 -0.3282
   56G       H1 1287   6.416   7.105   4.674 -0.3894  1.1852  0.9640
   56G       C2 1288   6.452   6.906   4.704  0.2102 -0.4402 -0.1275
   56G       N2 1289   6.572   6.931   4.663  0.0372  0.1322  0.0876
   56G      H21 1290   6.604   7.027   4.661 -1.2872  0.6471  1.4849
   56G      H22 1291   6.635   6.853   4.674 -1.1792 -0.5091  4.3005
   56G       N3 1292   6.419   6.790   4.751  0.1089  0.3684 -0.1525
   56G       C4 1293   6.288   6.780   4.786 -0.3865 -0.4291  0.2273
   56G      C3' 1294   6.268   6.448   5.072 -0.5751  0.3275 -0.3921
   56G      H3' 1295   6.199   6.519   5.118 -0.3968 -1.0908  2.2412
   56G      C2' 1296   6.362   6.510   4.969 -0.1751 -0.5415 -0.0468
   56G     H2'1 1297   6.399   6.606   5.007  0.9693 -0.5455 -1.0644
   56G      O2' 1298   6.472   6.423   4.935  0.1478 -0.6066 -0.2300
   56G     HO'2 1299   6.481   6.360   5.007  0.2284  0.4177  0.6807
   56G      O3' 1300   6.340   6.388   5.174 -1.0667  0.4548  0.1712
   57U        P 1301   6.387   6.485   5.305 -0.3197  0.1534 -0.1724
   57U      O1P 1302   6.480   6.411   5.389  0.8517 -0.0833 -0.1689
   57U      O2P 1303   6.272   6.550   5.365  0.2484 -0.0433  0.3257
   57U      O5' 1304   6.485   6.596   5.243  0.0532  0.4786 -1.0873
   57U      C5' 1305   6.616   6.570   5.201 -0.4421  0.8495  0.2704
   57U     H5'1 1306   6.605   6.512   5.110 -0.6938  2.4643 -0.7696
   57U     H5'2 1307   6.677   6.518   5.275 -0.5571  0.0933 -0.1615
   57U      C4' 1308   6.687   6.700   5.160  0.4229  0.2212  0.6898
   57U      H4' 1309   6.792   6.687   5.135  0.1237 -1.2530  0.0962
   57U      O4' 1310   6.623   6.761   5.042  0.3598  0.2431  0.5105
   57U      C1' 1311   6.628   6.901   5.057  0.0587 -0.5656 -0.2308
   57U      H1' 1312   6.691   6.944   4.980 -0.4089  1.1277  0.2850
   57U       N1 1313   6.491   6.969   5.057  0.2759 -0.4239 -0.0966
   57U       C6 1314   6.372   6.910   5.099 -0.1541  0.4543  0.1033
   57U       H6 1315   6.378   6.807   5.132  0.4930  1.3222  3.0003
   57U       C5 1316   6.254   6.976   5.105 -0.0643 -0.0691 -0.2073
   57U       H5 1317   6.167   6.931   5.152 -1.0534  1.3085 -0.6730
   57U       C4 1318   6.255   7.120   5.075 -0.2014  0.4307 -0.0136
   57U       O4 1319   6.165   7.195   5.101  0.2301 -0.2483 -0.7676
   57U       N3 1320   6.371   7.172   5.024  0.1500  0.2620  0.3772
   57U       H3 1321   6.377   7.273   5.033  1.5635  0.2053  0.2523
   57U       C2 1322   6.490   7.098   5.002 -0.2862 -0.2196  0.2006
   57U       O2 1323   6.589   7.156   4.948 -0.0200  0.4562 -0.1485
   57U      C3' 1324   6.673   6.799   5.270  0.5574  0.0727  0.2684
   57U      H3' 1325   6.570   6.802   5.306 -0.0721  1.0053 -1.4579
   57U      C2' 1326   6.697   6.932   5.194  0.2458  0.1466 -0.5174
   57U     H2'1 1327   6.643   7.006   5.253 -2.2606  0.3675 -2.8723
   57U      O2' 1328   6.836   6.959   5.172  0.1538  0.5679  0.1713
   57U     HO'2 1329   6.871   6.976   5.260 -0.8664  0.6872  0.5660
   57U      O3' 1330   6.772   6.776   5.372 -0.5418 -0.1996  0.4583
   58A        P 1331   6.748   6.839   5.516  0.4684 -0.1658  0.5892
   58A      O1P 1332   6.840   6.779   5.619  0.5577 -0.3046  0.1367
   58A      O2P 1333   6.602   6.819   5.550 -0.4453 -0.1304 -0.2475
   58A      O5' 1334   6.780   6.992   5.495 -0.0769  0.4208 -0.0220
   58A      C5' 1335   6.907   7.040   5.485 -0.1499 -0.5256 -0.2535
   58A     H5'1 1336   6.970   6.989   5.411 -0.0420  0.3454 -0.7691
   58A     H5'2 1337   6.953   7.028   5.583 -1.7662 -0.8650  0.4958
   58A      C4' 1338   6.903   7.185   5.438  0.0263  0.7875 -0.3062
   58A      H4' 1339   7.003   7.224   5.417  0.5959  0.3027  1.4228
   58A      O4' 1340   6.829   7.205   5.318 -0.1832  0.1267 -0.0413
   58A      C1' 1341   6.775   7.335   5.317  0.5155 -0.2348  0.2028
   58A      H1' 1342   6.810   7.389   5.229  1.0319 -2.0691 -0.7773
   58A       N9 1343   6.625   7.339   5.320 -0.7527  0.2000  0.5115
   58A       C8 1344   6.540   7.238   5.353  0.6217  0.0194  0.1141
   58A       H8 1345   6.577   7.142   5.388  1.5015  0.1172 -0.5176
   58A       N7 1346   6.413   7.267   5.340 -0.4537 -0.0402 -0.1435
   58A       C5 1347   6.419   7.395   5.285  0.0652 -0.3734  0.7622
   58A       C6 1348   6.317   7.493   5.254 -0.1438  0.1425  0.1764
   58A       N6 1349   6.188   7.468   5.261 -0.6629 -0.0258  0.1731
   58A      H61 1350   6.149   7.381   5.294  0.8550 -0.2857  1.3627
   58A      H62 1351   6.121   7.538   5.234  0.4900  0.8291 -0.5236
   58A       N1 1352   6.359   7.616   5.222 -0.0299  0.0305 -0.5545
   58A       C2 1353   6.489   7.646   5.215 -0.2460 -0.0172 -0.8252
   58A       H2 1354   6.512   7.748   5.191 -0.8218  1.5695  4.1283
   58A       N3 1355   6.596   7.565   5.250  0.2441 -0.1945  0.0136
   58A       C4 1356   6.551   7.443   5.280  0.1059  0.2633  0.0241
   58A      C3' 1357   6.852   7.282   5.539  0.6298 -0.0418 -0.3176
   58A      H3' 1358   6.758   7.236   5.570  0.5174 -1.7184 -2.8358
   58A      C2' 1359   6.822   7.408   5.445 -0.1809  0.0371  0.4902
   58A     H2'1 1360   6.743   7.468   5.489  0.6468  0.0661  2.0082
   58A      O2' 1361   6.930   7.490   5.422  0.2111 -0.5039 -0.3457
   58A     HO'2 1362   6.923   7.559   5.488 -0.3649  0.2848 -1.2188
   58A      O3' 1363   6.941   7.314   5.644 -0.2099 -0.3745  0.0397
   59C        P 1364   6.905   7.399   5.777  0.0339  0.5933 -0.4039
   59C      O1P 1365   7.033   7.408   5.850  0.1748 -0.3829 -0.3157
   59C      O2P 1366   6.786   7.342   5.851 -0.2433  0.3424 -0.0030
   59C      O5' 1367   6.857   7.547   5.732  0.6555  0.2517  0.3693
   59C      C5' 1368   6.947   7.653   5.703  0.2224  0.4769  0.0087
   59C     H5'1 1369   7.023   7.615   5.635  0.3208 -2.1839  1.4409
   59C     H5'2 1370   7.002   7.669   5.796 -2.3463  0.7437  1.6133
   59C      C4' 1371   6.877   7.786   5.665  0.3286 -0.0137  1.1952
   59C      H4' 1372   6.952   7.862   5.642 -1.8114  1.7378 -0.3381
   59C      O4' 1373   6.785   7.759   5.552  0.6690 -0.4989 -0.1884
   59C      C1' 1374   6.671   7.845   5.555 -0.1510 -0.5570  0.9356
   59C      H1' 1375   6.679   7.910   5.468 -3.4052 -3.9138 -2.1838
   59C       N1 1376   6.538   7.773   5.550 -0.0833  0.0870  0.0229
   59C       C6 1377   6.518   7.647   5.595  0.8374  0.2033  0.6468
   59C       H6 1378   6.601   7.601   5.646  3.4833  1.6563 -2.0284
   59C       C5 1379   6.392   7.601   5.591 -0.1114 -0.2375 -0.6170
   59C       H5 1380   6.376   7.511   5.650 -1.0997  0.4680  0.2279
   59C       C4 1381   6.287   7.689   5.545  0.3251  0.0764 -0.4534
   59C       N4 1382   6.161   7.656   5.555  0.2611 -0.2172  0.3547
   59C      H41 1383   6.145   7.562   5.588  2.5233 -0.9952 -0.5178
   59C      H42 1384   6.084   7.717   5.531 -0.9809 -0.7258  2.7265
   59C       N3 1385   6.305   7.807   5.510 -0.0479 -0.3491 -0.0964
   59C       C2 1386   6.431   7.854   5.503  0.2585  1.0114  0.9702
   59C       O2 1387   6.441   7.965   5.455  0.1140 -0.5417  0.6159
   59C      C3' 1388   6.783   7.832   5.780 -0.3213  0.1829 -0.0977
   59C      H3' 1389   6.740   7.736   5.808  1.7891 -1.2351 -1.4487
   59C      C2' 1390   6.683   7.920   5.694 -0.4360  0.2576  0.0838
   59C     H2'1 1391   6.591   7.936   5.751 -0.3382 -0.2906  0.4020
   59C      O2' 1392   6.738   8.048   5.656  0.1413  0.1878 -0.1059
   59C     HO'2 1393   6.669   8.103   5.618 -1.3499 -1.1015  0.6219
   59C      O3' 1394   6.828   7.908   5.899 -0.1710 -0.6337  0.3753
   60U        P 1395   6.739   7.911   6.024  0.0605 -0.3342  0.0243
   60U      O1P 1396   6.815   7.972   6.132  0.1488  0.8150 -0.0300
   60U      O2P 1397   6.699   7.767   6.040 -0.1106  0.1402 -0.3517
   60U      O5' 1398   6.618   8.003   5.987  0.4071 -0.0055 -0.2273
   60U      C5' 1399   6.639   8.141   5.964 -0.2947 -0.5889  0.0501
   60U     H5'1 1400   6.715   8.161   5.889 -1.6621  0.4015 -1.1466
   60U     H5'2 1401   6.659   8.197   6.055 -2.1294 -0.8589  0.6698
   60U      C4' 1402   6.505   8.208   5.918 -0.3565 -0.2949  0.1895
   60U      H4' 1403   6.544   8.299   5.872 -0.8739  0.8106  1.8686
   60U      O4' 1404   6.445   8.143   5.807 -0.2845 -0.0420 -0.6716
   60U      C1' 1405   6.302   8.156   5.822  0.1450  0.2175  0.0133
   60U      H1' 1406   6.265   8.195   5.727  2.0899  0.1684 -0.8026
   60U       N1 1407   6.244   8.019   5.839  0.1566  0.2237 -0.5395
   60U       C6 1408   6.310   7.903   5.894 -0.3612 -0.1103  0.5060
   60U       H6 1409   6.407   7.926   5.936  1.4511 -1.0114 -2.7556
   60U       C5 1410   6.240   7.787   5.895 -0.3907  0.2756 -0.0716
   60U       H5 1411   6.280   7.712   5.962 -2.0582 -0.0106  0.6604
   60U       C4 1412   6.105   7.764   5.849 -0.3798  0.2281 -0.1556
   60U       O4 1413   6.041   7.657   5.870 -0.3632 -0.0140 -0.3568
   60U       N3 1414   6.058   7.874   5.788 -0.1710  0.4684 -0.1813
   60U       H3 1415   5.961   7.873   5.758  0.3946  2.4948 -2.2823
   60U       C2 1416   6.110   7.998   5.790 -0.2835  0.1134 -0.1907
   60U       O2 1417   6.057   8.094   5.728  0.2636 -0.0572 -0.0526
   60U      C3' 1418   6.404   8.230   6.025  0.2899  0.8311 -0.6138
   60U      H3' 1419   6.395   8.142   6.090  2.8077  0.3945 -0.7631
   60U      C2' 1420   6.281   8.244   5.937  0.5436 -0.2313 -0.6578
   60U     H2'1 1421   6.191   8.220   5.994  2.4601 -0.2424  2.5514
   60U      O2' 1422   6.256   8.375   5.887 -0.7644  0.0445  0.6963
   60U     HO'2 1423   6.208   8.423   5.954 -0.8357  0.0814  0.6196
   60U      O3' 1424   6.427   8.352   6.099  0.5287  0.0391  0.0693
   61U        P 1425   6.339   8.391   6.219  0.1991  0.5388 -0.2164
   61U      O1P 1426   6.384   8.507   6.292 -0.3199 -0.4541 -0.5730
   61U      O2P 1427   6.329   8.265   6.303 -0.6244 -0.0916 -0.0072
   61U      O5' 1428   6.187   8.424   6.167 -0.2928  0.1503 -0.1516
   61U      C5' 1429   6.156   8.557   6.130 -0.2683 -0.1765  0.3911
   61U     H5'1 1430   6.222   8.600   6.054 -1.8068  4.0727  1.2063
   61U     H5'2 1431   6.161   8.623   6.217 -0.9742  2.2537 -1.2926
   61U      C4' 1432   6.016   8.569   6.065 -0.1037 -0.3122  0.7561
   61U      H4' 1433   5.997   8.667   6.022  1.6158 -1.1308 -2.1527
   61U      O4' 1434   6.003   8.472   5.959  0.3910 -0.1381 -0.4594
   61U      C1' 1435   5.866   8.459   5.927 -0.0810  0.2777 -0.8732
   61U      H1' 1436   5.849   8.529   5.845 -1.6153  2.9914  1.5668
   61U       N1 1437   5.840   8.318   5.893 -0.2953  0.2885  0.4033
   61U       C6 1438   5.854   8.213   5.983 -0.4716  0.6882  0.1152
   61U       H6 1439   5.884   8.238   6.084 -1.9977  1.1376  0.4976
   61U       C5 1440   5.820   8.083   5.950  0.3563 -0.2540  0.1338
   61U       H5 1441   5.815   7.999   6.017 -0.4142 -0.0990  0.2790
   61U       C4 1442   5.781   8.056   5.814  0.1808  0.2632  0.7213
   61U       O4 1443   5.749   7.947   5.780 -0.6417  0.6781 -0.1071
   61U       N3 1444   5.766   8.166   5.730 -0.4863  0.2548  0.7589
   61U       H3 1445   5.712   8.154   5.646 -2.4056 -0.3100  1.9958
   61U       C2 1446   5.803   8.294   5.760  0.2161 -0.8908  0.2054
   61U       O2 1447   5.789   8.384   5.681 -0.1309  0.2311  0.4143
   61U      C3' 1448   5.907   8.524   6.160 -0.0651  0.4612  0.3921
   61U      H3' 1449   5.945   8.429   6.197  1.9529  0.4873 -1.4220
   61U      C2' 1450   5.790   8.508   6.054  0.2467  0.4960  0.0417
   61U     H2'1 1451   5.721   8.430   6.087  1.0434 -0.0174  0.5463
   61U      O2' 1452   5.719   8.626   6.025  0.2634 -0.5596  0.7411
   61U     HO'2 1453   5.628   8.603   6.006  0.0970  1.2595 -0.9842
   61U      O3' 1454   5.859   8.609   6.266 -0.0978  0.0117  0.3992
   61U      H3T 1455   5.774   8.641   6.236  0.5040  0.1230 -1.3137
   62G      O5' 1456   5.447   8.339   5.212 -0.0484  0.6659  0.2154
   62G      H5T 1457   5.421   8.305   5.298 -0.8837  2.6071  0.7813
   62G      C5' 1458   5.463   8.480   5.229 -0.2155 -0.3546  0.6948
   62G     H5'1 1459   5.397   8.517   5.308 -1.9435 -1.5843 -0.1217
   62G     H5'2 1460   5.424   8.531   5.141 -1.4515  0.4119  1.6580
   62G      C4' 1461   5.616   8.510   5.250  0.3097  0.1305  0.1242
   62G      H4' 1462   5.626   8.618   5.243 -0.5645  0.1446 -1.3141
   62G      O4' 1463   5.655   8.463   5.375  0.5928  0.5567 -0.6782
   62G      C1' 1464   5.786   8.405   5.370  0.4279  0.3759  0.3410
   62G      H1' 1465   5.843   8.431   5.459 -0.3566  0.6847  0.7570
   62G       N9 1466   5.787   8.257   5.379  0.4379  0.0859 -0.4731
   62G       C8 1467   5.677   8.170   5.389  0.4034 -0.1797  0.1433
   62G       H8 1468   5.572   8.191   5.376  0.6990  2.2387  0.9725
   62G       N7 1469   5.716   8.056   5.440 -0.4360 -0.4180 -0.0756
   62G       C5 1470   5.856   8.061   5.452 -0.2552  0.6623  0.1020
   62G       C6 1471   5.957   7.957   5.472 -0.3688 -0.5517  0.6711
   62G       O6 1472   5.946   7.835   5.495  0.2751  0.0965 -0.0325
   62G       N1 1473   6.084   8.006   5.445  0.3451 -0.8041  0.3346
   62G       H1 1474   6.156   7.936   5.441 -0.9182 -2.1053 -0.5306
   62G       C2 1475   6.113   8.127   5.407  0.1747 -0.3335  0.4872
   62G       N2 1476   6.245   8.156   5.407  0.0052 -0.5134 -0.5689
   62G      H21 1477   6.313   8.083   5.427  1.6988  1.3828  1.1240
   62G      H22 1478   6.271   8.249   5.376  0.3878 -0.0547  1.0110
   62G       N3 1479   6.026   8.228   5.390  0.7385 -0.3115 -0.0881
   62G       C4 1480   5.898   8.186   5.412 -0.3662  0.9838  0.3270
   62G      C3' 1481   5.722   8.454   5.146  0.4235  0.0124 -0.3100
   62G      H3' 1482   5.688   8.356   5.111 -0.5831  0.6693 -1.2329
   62G      C2' 1483   5.848   8.445   5.235  0.4188  0.4301 -0.1692
   62G     H2'1 1484   5.912   8.370   5.189 -2.1632 -0.6033 -2.3753
   62G      O2' 1485   5.908   8.571   5.249  0.5065  0.3286  0.3171
   62G     HO'2 1486   5.873   8.618   5.173  0.1692 -0.9513 -0.3411
   62G      O3' 1487   5.736   8.535   5.031 -0.7616  0.6942  0.3002
   63U        P 1488   5.779   8.461   4.895 -0.2018  0.2691 -0.0003
   63U      O1P 1489   5.797   8.556   4.786  0.1146 -0.1292 -0.5748
   63U      O2P 1490   5.693   8.339   4.873 -0.0080 -0.5415 -0.0036
   63U      O5' 1491   5.922   8.395   4.920 -0.1779 -0.2775  0.0996
   63U      C5' 1492   6.037   8.472   4.942  0.0999 -0.9736  0.2671
   63U     H5'1 1493   6.022   8.531   5.032  0.9468  0.9413 -0.7796
   63U     H5'2 1494   6.061   8.544   4.864 -1.8092  2.1746  2.3537
   63U      C4' 1495   6.158   8.388   4.964 -0.4747 -0.6887 -0.0331
   63U      H4' 1496   6.242   8.455   4.979  0.3359 -1.0351 -2.5260
   63U      O4' 1497   6.146   8.306   5.081  0.2132  0.0148 -0.1289
   63U      C1' 1498   6.237   8.194   5.070 -0.1171 -0.5794  0.1394
   63U      H1' 1499   6.322   8.209   5.138  0.7358 -2.8793 -0.3309
   63U       N1 1500   6.169   8.063   5.087 -0.5703 -0.2908 -0.0548
   63U       C6 1501   6.033   8.050   5.080 -0.1975  0.1389 -0.0325
   63U       H6 1502   5.979   8.135   5.040 -0.3899 -0.5207 -1.1821
   63U       C5 1503   5.967   7.933   5.106  0.3817  0.1545 -0.0883
   63U       H5 1504   5.859   7.930   5.098  0.2811  0.9305  0.7786
   63U       C4 1505   6.038   7.814   5.139 -0.5140  0.6503  0.1785
   63U       O4 1506   5.998   7.698   5.157 -0.8355  0.6916 -0.0532
   63U       N3 1507   6.174   7.834   5.151 -0.7862 -0.5475 -0.0423
   63U       H3 1508   6.234   7.754   5.165 -1.3945 -0.9775  0.1686
   63U       C2 1509   6.244   7.951   5.121 -0.2171  0.8417 -0.8213
   63U       O2 1510   6.364   7.951   5.122 -0.2987 -0.0189  0.5180
   63U      C3' 1511   6.199   8.296   4.850  0.4131 -0.0045  0.0675
   63U      H3' 1512   6.114   8.235   4.820 -0.7308  1.5466  0.0609
   63U      C2' 1513   6.294   8.204   4.926 -1.2669 -0.4062  0.0565
   63U     H2'1 1514   6.306   8.105   4.882 -0.6384 -0.7118  0.8827
   63U      O2' 1515   6.427   8.258   4.937  0.2254  0.4538 -0.4380
   63U     HO'2 1516   6.491   8.193   4.906 -0.2073 -0.9341  1.4402
   63U      O3' 1517   6.254   8.370   4.736  0.3899  0.3016 -0.1193
   64A        P 1518   6.286   8.300   4.602  0.4696 -0.0232  0.0183
   64A      O1P 1519   6.332   8.404   4.503 -0.9200 -0.3587  0.1670
   64A      O2P 1520   6.174   8.221   4.557  0.5973 -0.3374  0.4679
   64A      O5' 1521   6.398   8.191   4.626  0.3168 -0.0702 -0.1875
   64A      C5' 1522   6.532   8.200   4.592  0.0038  0.4425 -0.3112
   64A     H5'1 1523   6.565   8.275   4.663 -2.5424  0.3193  1.1408
   64A     H5'2 1524   6.552   8.232   4.489  0.3533  2.1296  0.2557
   64A      C4' 1525   6.599   8.065   4.617  0.7394  0.6885  0.2751
   64A      H4' 1526   6.706   8.086   4.616  0.9918 -0.4697 -1.1069
   64A      O4' 1527   6.554   8.019   4.747  0.0311  0.8485  0.7060
   64A      C1' 1528   6.569   7.882   4.748  0.2914 -0.4149  0.0033
   64A      H1' 1529   6.647   7.847   4.815 -0.1146  0.8078  1.1546
   64A       N9 1530   6.438   7.819   4.783 -0.6932 -0.2741  0.1820
   64A       C8 1531   6.307   7.863   4.775  0.5425  0.3968 -0.0503
   64A       H8 1532   6.286   7.966   4.750 -0.2600 -0.1843 -1.9706
   64A       N7 1533   6.218   7.773   4.813  0.4529 -0.0909 -0.4802
   64A       C5 1534   6.291   7.665   4.853 -0.4070  0.3472 -0.0639
   64A       C6 1535   6.262   7.530   4.897 -0.1409 -0.1711  0.2869
   64A       N6 1536   6.142   7.479   4.913  0.0382 -0.1486 -0.3832
   64A      H61 1537   6.056   7.529   4.933  0.6493  0.2028  1.5161
   64A      H62 1538   6.145   7.389   4.958  0.7338  1.0506  2.1562
   64A       N1 1539   6.359   7.447   4.926  0.3414 -0.2928  0.9698
   64A       C2 1540   6.484   7.492   4.912 -0.6387 -0.7738  1.3266
   64A       H2 1541   6.560   7.422   4.944  0.2254 -1.0193 -1.0511
   64A       N3 1542   6.529   7.611   4.870 -0.0446 -0.1300  0.2447
   64A       C4 1543   6.424   7.690   4.841  0.2066 -0.2143  1.4263
   64A      C3' 1544   6.558   7.949   4.517 -0.0697 -0.4531  0.7582
   64A      H3' 1545   6.450   7.949   4.503 -0.2441  2.6026  1.2665
   64A      C2' 1546   6.603   7.834   4.602  0.4794 -0.0385  0.3948
   64A     H2'1 1547   6.549   7.744   4.573  2.3372 -1.1060  0.0826
   64A      O2' 1548   6.741   7.809   4.592 -0.4883  0.6362 -0.2406
   64A     HO'2 1549   6.748   7.770   4.505  1.5419 -1.9423  0.9433
   64A      O3' 1550   6.624   7.966   4.385  0.2682 -0.6330  0.0045
   65C        P 1551   6.619   7.858   4.282 -0.4682  0.4360 -0.0622
   65C      O1P 1552   6.702   7.910   4.171  0.6586  0.0842 -0.1022
   65C      O2P 1553   6.477   7.823   4.259 -0.3861  0.3160  0.1211
   65C      O5' 1554   6.701   7.734   4.329 -0.3725 -0.0915 -0.0032
   65C      C5' 1555   6.838   7.720   4.321  0.2319  0.5366 -0.5777
   65C     H5'1 1556   6.896   7.800   4.367 -1.0106  0.0986  1.9360
   65C     H5'2 1557   6.868   7.716   4.216  2.2090  0.8955 -0.0718
   65C      C4' 1558   6.869   7.580   4.372  0.0919  0.1547 -0.0864
   65C      H4' 1559   6.977   7.576   4.366  0.1836  2.1368 -0.3628
   65C      O4' 1560   6.830   7.552   4.513 -0.4588 -0.2179 -0.3372
   65C      C1' 1561   6.792   7.412   4.518  0.0163  0.6022  0.6477
   65C      H1' 1562   6.855   7.352   4.584 -1.0981 -0.7017  0.5698
   65C       N1 1563   6.640   7.398   4.546 -0.5873  0.5142 -0.7151
   65C       C6 1564   6.554   7.481   4.485  0.4148 -0.2504 -0.2328
   65C       H6 1565   6.588   7.566   4.427 -0.3226  0.4781  0.3677
   65C       C5 1566   6.426   7.469   4.493 -0.2492 -0.0406 -0.8730
   65C       H5 1567   6.359   7.530   4.434 -2.7465 -1.9919 -0.2758
   65C       C4 1568   6.375   7.370   4.579  0.0804  0.6815 -0.0574
   65C       N4 1569   6.247   7.358   4.592  0.0818 -0.2203 -1.0415
   65C      H41 1570   6.181   7.431   4.569  1.7663  1.2344 -1.4284
   65C      H42 1571   6.211   7.275   4.636 -0.0740  0.5916  0.4297
   65C       N3 1572   6.452   7.276   4.631  0.6618 -0.4437  0.1141
   65C       C2 1573   6.587   7.284   4.611  0.7974 -0.5236 -0.0365
   65C       O2 1574   6.663   7.190   4.652 -0.8204 -0.3908  0.0883
   65C      C3' 1575   6.816   7.467   4.291 -0.5417  0.7664  0.6006
   65C      H3' 1576   6.715   7.498   4.262  0.1716  1.4903 -1.2300
   65C      C2' 1577   6.828   7.346   4.385 -0.5240  0.8020  0.1735
   65C     H2'1 1578   6.760   7.264   4.361  0.5550 -0.3709  1.0266
   65C      O2' 1579   6.956   7.302   4.377 -0.7264  0.4376 -0.2717
   65C     HO'2 1580   6.986   7.314   4.286 -0.1006  1.1949  0.0220
   65C      O3' 1581   6.894   7.449   4.175 -0.2003  0.0749  0.5943
   66G        P 1582   6.823   7.393   4.043  0.3150  0.1049  0.1909
   66G      O1P 1583   6.923   7.377   3.940  0.4772  0.8434 -0.1899
   66G      O2P 1584   6.701   7.471   4.012 -0.0629 -0.1368 -0.0201
   66G      O5' 1585   6.773   7.256   4.095 -0.3839 -0.4700  0.2701
   66G      C5' 1586   6.851   7.144   4.084 -0.8287 -0.2163 -0.6893
   66G     H5'1 1587   6.949   7.162   4.129 -0.7075 -0.1587 -0.9751
   66G     H5'2 1588   6.878   7.127   3.980 -0.4022  2.3496 -1.0534
   66G      C4' 1589   6.801   7.012   4.153 -0.2153 -0.4639  0.2255
   66G      H4' 1590   6.880   6.937   4.159 -3.7440 -4.9059 -2.5688
   66G      O4' 1591   6.749   7.036   4.282 -0.0861 -0.2151  0.8619
   66G      C1' 1592   6.637   6.951   4.304  0.2856  0.3873 -0.0483
   66G      H1' 1593   6.653   6.894   4.396 -0.6576  0.8785  0.4287
   66G       N9 1594   6.514   7.028   4.299 -0.1549 -0.4996  0.0182
   66G       C8 1595   6.493   7.165   4.270 -0.2196 -0.3452 -0.5634
   66G       H8 1596   6.572   7.232   4.239 -0.6339  1.2199  1.5176
   66G       N7 1597   6.374   7.203   4.293 -0.2002 -0.2096 -0.2736
   66G       C5 1598   6.304   7.091   4.339 -1.2475 -0.1564 -0.4045
   66G       C6 1599   6.176   7.069   4.397  0.2666 -0.0703  0.4255
   66G       O6 1600   6.092   7.154   4.417  0.3953  0.2798 -0.0722
   66G       N1 1601   6.153   6.940   4.436 -0.5864 -0.2385 -0.8509
   66G       H1 1602   6.060   6.929   4.474 -0.2383  0.9022  0.4005
   66G       C2 1603   6.228   6.833   4.403  0.5096  0.5947 -0.2237
   66G       N2 1604   6.193   6.715   4.439 -0.1765 -0.4624 -0.8330
   66G      H21 1605   6.098   6.706   4.471 -0.6997  3.2550 -0.8606
   66G      H22 1606   6.264   6.644   4.430 -1.1503 -1.5374 -0.1260
   66G       N3 1607   6.354   6.851   4.364 -0.9646  0.0920 -0.0644
   66G       C4 1608   6.390   6.980   4.333  0.1746  0.1858 -0.2375
   66G      C3' 1609   6.693   6.944   4.068  0.6849  0.6833  0.8359
   66G      H3' 1610   6.618   7.011   4.028  0.7553 -0.3781 -1.2122
   66G      C2' 1611   6.626   6.858   4.180  0.5576  0.4835 -0.0519
   66G     H2'1 1612   6.522   6.840   4.154  0.3918  2.4099 -0.9900
   66G      O2' 1613   6.695   6.735   4.205 -0.1817  0.3418 -0.0313
   66G     HO'2 1614   6.667   6.671   4.139  0.9178  2.0454 -2.2782
   66G      O3' 1615   6.751   6.863   3.964 -0.7576  0.1515 -0.1378
   67G        P 1616   6.663   6.813   3.846  0.1164  0.1693 -0.5124
   67G      O1P 1617   6.750   6.737   3.755 -0.4518 -0.7406  0.3235
   67G      O2P 1618   6.569   6.916   3.796 -0.2328 -0.0167 -0.2836
   67G      O5' 1619   6.570   6.706   3.920 -0.0920  0.1235 -0.0273
   67G      C5' 1620   6.611   6.570   3.929 -0.6873 -0.0868 -0.0701
   67G     H5'1 1621   6.705   6.569   3.984  1.0969  2.6946 -2.7347
   67G     H5'2 1622   6.630   6.538   3.827 -0.1813 -0.5820  0.1788
   67G      C4' 1623   6.507   6.485   3.992  0.4644  0.5928  0.6969
   67G      H4' 1624   6.539   6.383   4.014 -2.1629 -0.9080 -1.7608
   67G      O4' 1625   6.452   6.542   4.109 -0.0315  0.1547 -0.6063
   67G      C1' 1626   6.310   6.528   4.119 -1.0051 -0.6010  0.1628
   67G      H1' 1627   6.278   6.472   4.207 -1.3847 -0.4736  0.1068
   67G       N9 1628   6.230   6.653   4.104  0.3739  0.1937  0.7330
   67G       C8 1629   6.274   6.770   4.049 -0.1442 -0.4815 -0.3124
   67G       H8 1630   6.379   6.778   4.023  0.6870 -2.2780  2.1766
   67G       N7 1631   6.186   6.868   4.046  0.4709 -0.2606  0.3212
   67G       C5 1632   6.073   6.802   4.094 -0.2900  0.2071 -0.0427
   67G       C6 1633   5.940   6.849   4.115  0.2466  0.8299 -0.2297
   67G       O6 1634   5.895   6.957   4.086  0.5544  0.0972  0.1160
   67G       N1 1635   5.850   6.752   4.172  0.3854 -0.0600 -0.3828
   67G       H1 1636   5.759   6.784   4.203  0.6582  0.3288  0.0373
   67G       C2 1637   5.893   6.626   4.206  0.5932  0.2191  0.3907
   67G       N2 1638   5.798   6.536   4.237  0.3720 -0.0413  0.9824
   67G      H21 1639   5.702   6.564   4.248  0.6870  1.5439 -0.0587
   67G      H22 1640   5.834   6.441   4.239  0.3360 -0.1334 -0.9206
   67G       N3 1641   6.007   6.579   4.179 -0.7697  0.3682  0.4172
   67G       C4 1642   6.095   6.668   4.125 -0.5039 -0.1937  0.2747
   67G      C3' 1643   6.377   6.473   3.903  0.2462  0.8636  0.2898
   67G      H3' 1644   6.353   6.573   3.865  0.1662  1.3671  1.5994
   67G      C2' 1645   6.270   6.432   4.004 -0.0503  0.5120 -0.1322
   67G     H2'1 1646   6.173   6.455   3.960 -0.7807  0.7091  1.5070
   67G      O2' 1647   6.272   6.290   4.045 -0.1786  0.3223  0.0825
   67G     HO'2 1648   6.188   6.270   4.086 -0.6487 -2.0485 -1.8477
   67G      O3' 1649   6.389   6.387   3.790 -0.2415  0.6300 -0.3442
   68A        P 1650   6.325   6.413   3.650  0.3653 -0.2702  0.0564
   68A      O1P 1651   6.365   6.305   3.569  0.2009  0.1370  0.3637
   68A      O2P 1652   6.340   6.548   3.603 -0.2181 -0.2086  0.5005
   68A      O5' 1653   6.168   6.398   3.672 -0.3517 -0.0650  0.1446
   68A      C5' 1654   6.109   6.273   3.709  0.6857  0.1965 -0.2148
   68A     H5'1 1655   6.171   6.236   3.791 -0.1359  0.3348  0.4914
   68A     H5'2 1656   6.107   6.201   3.627  0.0813 -0.8426  0.6796
   68A      C4' 1657   5.961   6.293   3.755 -0.1068  0.2467  0.6763
   68A      H4' 1658   5.923   6.198   3.792 -0.0519  0.2092  0.6383
   68A      O4' 1659   5.945   6.396   3.855 -0.6004  0.3373  0.2002
   68A      C1' 1660   5.811   6.448   3.850  0.1115  0.2364  0.3891
   68A      H1' 1661   5.753   6.439   3.941 -0.8795  3.0395  0.1225
   68A       N9 1662   5.817   6.588   3.818 -0.3736  0.3988 -0.2890
   68A       C8 1663   5.918   6.661   3.755 -0.1192  0.3276 -0.2998
   68A       H8 1664   5.992   6.607   3.699 -0.7419  1.3731 -2.2213
   68A       N7 1665   5.896   6.792   3.748  0.1006  0.0524  0.4427
   68A       C5 1666   5.775   6.802   3.815 -0.1450 -0.3492 -0.3537
   68A       C6 1667   5.692   6.907   3.856  0.1998 -0.2170 -0.2530
   68A       N6 1668   5.716   7.035   3.855  0.4656 -0.4121  0.0874
   68A      H61 1669   5.796   7.068   3.803  0.2782 -0.9809 -0.5849
   68A      H62 1670   5.642   7.102   3.871  2.0584  1.4078  0.3259
   68A       N1 1671   5.572   6.890   3.913  0.5339  0.0210  0.0610
   68A       C2 1672   5.532   6.771   3.942  0.3600  0.4137 -0.3756
   68A       H2 1673   5.432   6.757   3.981  0.6977  1.8393  1.0916
   68A       N3 1674   5.602   6.654   3.911  0.2783  0.0964 -0.6105
   68A       C4 1675   5.726   6.681   3.851  0.4313 -0.0531 -0.6771
   68A      C3' 1676   5.868   6.334   3.637 -0.0298  0.6050 -0.8610
   68A      H3' 1677   5.906   6.423   3.588 -0.9813  1.9815  0.7902
   68A      C2' 1678   5.754   6.376   3.730  0.3163  0.0942  0.7104
   68A     H2'1 1679   5.685   6.443   3.679 -0.0450  0.8012  2.0724
   68A      O2' 1680   5.677   6.274   3.795 -0.0717 -0.4385  0.4337
   68A     HO'2 1681   5.586   6.303   3.796  0.3926  1.1792  1.8711
   68A      O3' 1682   5.839   6.228   3.549 -0.0439  0.4248  0.5273
   69A        P 1683   5.764   6.258   3.413 -0.0502 -0.5670 -0.1041
   69A      O1P 1684   5.734   6.127   3.351  0.0124  0.1665 -0.5635
   69A      O2P 1685   5.851   6.348   3.336 -0.2865  0.2567  0.0596
   69A      O5' 1686   5.628   6.331   3.462 -0.2538  0.1840 -0.6604
   69A      C5' 1687   5.517   6.255   3.498 -0.5670  0.6029 -0.1253
   69A     H5'1 1688   5.541   6.181   3.574  2.0055  1.3485 -0.0972
   69A     H5'2 1689   5.488   6.213   3.402  2.2409  1.2365 -1.3751
   69A      C4' 1690   5.402   6.340   3.553 -0.2796  0.1860  0.0677
   69A      H4' 1691   5.332   6.272   3.602  0.3355 -0.3222  0.2571
   69A      O4' 1692   5.446   6.446   3.645  0.1819 -0.3156  0.0574
   69A      C1' 1693   5.358   6.558   3.630  0.7436 -0.3075  0.1009
   69A      H1' 1694   5.305   6.589   3.720  0.2124  2.6588 -1.0965
   69A       N9 1695   5.428   6.684   3.589  0.2421 -0.0818  0.6828
   69A       C8 1696   5.557   6.704   3.549 -0.4767 -0.1877  0.9367
   69A       H8 1697   5.628   6.627   3.523  1.1992  0.7809  2.3555
   69A       N7 1698   5.606   6.829   3.544 -0.5396  0.1937 -0.2446
   69A       C5 1699   5.489   6.902   3.574 -0.2803 -0.1658  0.7650
   69A       C6 1700   5.453   7.044   3.597 -0.0837  0.0490  0.1542
   69A       N6 1701   5.526   7.151   3.571 -0.2016 -0.5736  0.1053
   69A      H61 1702   5.624   7.143   3.551  0.3842  0.0148  2.4699
   69A      H62 1703   5.494   7.239   3.609 -1.2493 -0.3180 -1.2908
   69A       N1 1704   5.329   7.077   3.640  0.0792  0.6423  0.0027
   69A       C2 1705   5.241   6.980   3.669  0.4929  0.0798 -0.2631
   69A       H2 1706   5.138   7.012   3.680 -0.0158 -1.0593 -1.4577
   69A       N3 1707   5.268   6.847   3.667  0.4450 -0.0484  0.3765
   69A       C4 1708   5.388   6.813   3.612  0.7527 -1.1382  0.3358
   69A      C3' 1709   5.330   6.422   3.445 -0.7473 -0.1748  0.0611
   69A      H3' 1710   5.407   6.476   3.390  0.3339 -0.2347  1.4756
   69A      C2' 1711   5.252   6.522   3.528  0.5051  0.0434  0.0246
   69A     H2'1 1712   5.239   6.616   3.474  1.4721  0.3615  0.3395
   69A      O2' 1713   5.133   6.477   3.595  0.2484 -0.0718  0.5174
   69A     HO'2 1714   5.101   6.541   3.659  0.2647 -0.7935  1.2475
   69A      O3' 1715   5.240   6.349   3.363 -0.3479  0.1214  0.2198
   70U        P 1716   5.206   6.385   3.212  0.1411  0.3772 -0.0345
   70U      O1P 1717   5.118   6.278   3.161 -0.3024  0.0002  0.0104
   70U      O2P 1718   5.334   6.421   3.142  0.0862 -0.3421 -0.2221
   70U      O5' 1719   5.120   6.513   3.226  0.0706  0.0658 -0.1369
   70U      C5' 1720   4.990   6.512   3.280 -0.0684  0.4479 -0.3786
   70U     H5'1 1721   4.987   6.459   3.375 -1.5972 -0.5872 -0.9713
   70U     H5'2 1722   4.929   6.450   3.214  0.1590 -0.4791  0.2687
   70U      C4' 1723   4.928   6.653   3.299  0.6741  0.6141 -0.3072
   70U      H4' 1724   4.826   6.651   3.338 -0.3977  2.8384 -2.6358
   70U      O4' 1725   5.018   6.725   3.386 -0.2168 -0.2533 -0.5806
   70U      C1' 1726   5.013   6.865   3.363 -0.0092  0.1122  0.2350
   70U      H1' 1727   4.972   6.921   3.447 -2.4402 -1.9454  0.5199
   70U       N1 1728   5.146   6.930   3.319  0.6973 -0.0884  0.0986
   70U       C6 1729   5.248   6.857   3.267  0.3857  0.4939  0.4255
   70U       H6 1730   5.229   6.751   3.259 -0.1462  0.3914  2.4709
   70U       C5 1731   5.357   6.920   3.219 -0.3741 -0.5281 -0.2406
   70U       H5 1732   5.445   6.870   3.182 -0.4164 -2.5661  2.1068
   70U       C4 1733   5.375   7.064   3.239 -0.3676  0.3760 -0.1376
   70U       O4 1734   5.471   7.132   3.210 -0.2573  0.0328 -0.1458
   70U       N3 1735   5.273   7.125   3.294 -0.0783  0.3387 -0.1588
   70U       H3 1736   5.292   7.222   3.313 -2.5033  0.8959 -0.3110
   70U       C2 1737   5.157   7.059   3.336  0.4401 -0.5852  0.2276
   70U       O2 1738   5.065   7.134   3.376  0.4390 -0.2708  0.0053
   70U      C3' 1739   4.919   6.734   3.179 -0.3191 -0.1677  0.4615
   70U      H3' 1740   5.012   6.731   3.123 -0.6169  2.2762 -0.2814
   70U      C2' 1741   4.913   6.876   3.248  0.2646  0.0043 -0.7633
   70U     H2'1 1742   4.948   6.954   3.180  2.7407 -1.1268 -0.8836
   70U      O2' 1743   4.782   6.912   3.283  0.2916 -0.7267 -0.8845
   70U     HO'2 1744   4.719   6.854   3.240  0.4193 -0.0708 -1.9915
   70U      O3' 1745   4.798   6.713   3.102  0.5755 -0.4344 -0.0093
   71A        P 1746   4.783   6.760   2.956  0.0662  0.1870  0.4160
   71A      O1P 1747   4.670   6.677   2.905 -0.3101 -0.0777  0.6252
   71A      O2P 1748   4.920   6.739   2.900  0.2170 -0.1429  0.3551
   71A      O5' 1749   4.738   6.917   2.964  0.5268  0.0849 -0.0118
   71A      C5' 1750   4.607   6.951   2.991  0.3810 -1.0779 -0.1961
   71A     H5'1 1751   4.559   6.903   3.076 -1.8884 -1.3815 -1.5602
   71A     H5'2 1752   4.547   6.935   2.902 -0.2067  1.1484 -0.2581
   71A      C4' 1753   4.602   7.102   3.018 -0.1919  0.4596  0.2922
   71A      H4' 1754   4.503   7.134   3.053 -0.5998 -0.3785 -0.0656
   71A      O4' 1755   4.693   7.151   3.121  0.0613 -0.0693 -0.0053
   71A      C1' 1756   4.741   7.276   3.078  0.0296 -0.1738 -0.4144
   71A      H1' 1757   4.729   7.352   3.155  1.2711 -0.0360 -0.3243
   71A       N9 1758   4.889   7.259   3.056  0.2518 -0.8571  0.0157
   71A       C8 1759   4.964   7.152   3.022  0.4298  0.4060 -0.3022
   71A       H8 1760   4.922   7.055   2.998  2.3298 -0.0717 -1.9637
   71A       N7 1761   5.090   7.177   3.008 -0.2008 -0.3261 -0.4688
   71A       C5 1762   5.101   7.312   3.041  0.0668 -0.3758  0.6341
   71A       C6 1763   5.203   7.406   3.037 -0.3845  0.6620  0.3718
   71A       N6 1764   5.329   7.371   3.014  0.4646  0.0521  0.0255
   71A      H61 1765   5.358   7.274   3.020  0.8804  0.2099  0.7370
   71A      H62 1766   5.405   7.437   3.022  0.0358  0.3970  1.7360
   71A       N1 1767   5.183   7.531   3.066 -0.3333  1.1975 -0.0656
   71A       C2 1768   5.062   7.568   3.095  0.3758 -0.6831  0.5856
   71A       H2 1769   5.052   7.676   3.098  0.9787 -0.6376  1.5906
   71A       N3 1770   4.950   7.494   3.098  0.2013  0.2776  0.0332
   71A       C4 1771   4.978   7.362   3.073  0.1870 -0.0381  0.3528
   71A      C3' 1772   4.630   7.173   2.886 -0.3069  0.4888  0.1626
   71A      H3' 1773   4.715   7.129   2.833  2.2813  1.9063  2.8398
   71A      C2' 1774   4.670   7.313   2.946  0.6074 -0.0780 -0.2147
   71A     H2'1 1775   4.736   7.379   2.891  2.2401 -1.5379 -0.0753
   71A      O2' 1776   4.552   7.386   2.994  0.4365 -0.5237  0.4740
   71A     HO'2 1777   4.474   7.349   2.954  0.8791 -0.1638 -0.7513
   71A      O3' 1778   4.521   7.195   2.802  0.3629 -0.5472 -0.0228
   72G        P 1779   4.537   7.248   2.657 -0.3745 -0.1778 -0.1163
   72G      O1P 1780   4.397   7.264   2.603 -0.1303  0.4664 -0.0020
   72G      O2P 1781   4.630   7.152   2.589 -0.1535 -0.0975 -0.0061
   72G      O5' 1782   4.602   7.395   2.662  0.4245  0.5727 -0.4715
   72G      C5' 1783   4.523   7.510   2.697  0.4033  0.6476 -0.8671
   72G     H5'1 1784   4.478   7.498   2.795  1.7095  3.1650  0.1365
   72G     H5'2 1785   4.450   7.522   2.617  0.3834  0.9631 -0.8050
   72G      C4' 1786   4.607   7.637   2.707  0.4495 -0.9074 -0.4020
   72G      H4' 1787   4.536   7.715   2.737 -1.6738 -3.7860  2.9078
   72G      O4' 1788   4.704   7.623   2.804  0.2900 -0.1971 -0.0267
   72G      C1' 1789   4.819   7.703   2.763  0.1183 -0.2941 -0.0663
   72G      H1' 1790   4.854   7.776   2.836 -0.1823 -1.5431  1.3753
   72G       N9 1791   4.936   7.615   2.733  0.0265 -0.6756 -0.1894
   72G       C8 1792   4.947   7.482   2.714 -0.4102 -0.2726 -0.3237
   72G       H8 1793   4.864   7.413   2.713 -0.3615 -0.4937  2.4339
   72G       N7 1794   5.073   7.439   2.701  0.1420 -0.1268 -0.1415
   72G       C5 1795   5.145   7.565   2.692  0.3494  0.1522  0.2204
   72G       C6 1796   5.284   7.585   2.688 -0.8107  0.0489 -0.4979
   72G       O6 1797   5.375   7.501   2.671 -0.5368  0.4020  0.1617
   72G       N1 1798   5.321   7.714   2.717  0.1095 -0.3581 -0.4332
   72G       H1 1799   5.421   7.729   2.710  0.3196 -1.6034 -0.3340
   72G       C2 1800   5.231   7.815   2.750 -0.3285 -0.2042 -0.1563
   72G       N2 1801   5.278   7.933   2.760 -0.5057 -0.2160  0.3826
   72G      H21 1802   5.368   7.944   2.715 -1.1321  0.9602 -0.6482
   72G      H22 1803   5.212   8.009   2.765 -0.3272  0.1993 -2.1807
   72G       N3 1804   5.099   7.796   2.752 -0.0777  0.4802  0.0528
   72G       C4 1805   5.064   7.669   2.722 -0.5843  0.1758 -0.1200
   72G      C3' 1806   4.686   7.679   2.582  0.0344  0.3917  0.6411
   72G      H3' 1807   4.738   7.592   2.543 -1.3164  0.7572 -2.2383
   72G      C2' 1808   4.781   7.779   2.635  0.4226  0.4848 -0.2827
   72G     H2'1 1809   4.869   7.790   2.572 -1.0422  1.9824 -2.1801
   72G      O2' 1810   4.718   7.904   2.653 -0.7414  0.3882 -0.5853
   72G     HO'2 1811   4.756   7.934   2.736 -1.2917 -0.8072  0.1288
   72G      O3' 1812   4.607   7.725   2.475 -0.0394  0.4363 -0.2287
   73A        P 1813   4.672   7.741   2.328  0.0115 -0.5181  0.1226
   73A      O1P 1814   4.568   7.807   2.251  0.5160 -0.3104  0.3601
   73A      O2P 1815   4.723   7.610   2.283 -0.1119 -0.2295  0.0974
   73A      O5' 1816   4.800   7.843   2.333  0.0454  0.0884 -0.1151
   73A      C5' 1817   4.782   7.975   2.341  0.7347  0.5577  0.0714
   73A     H5'1 1818   4.713   8.000   2.422  0.3146 -0.1491 -0.0562
   73A     H5'2 1819   4.744   8.018   2.248  0.9295 -0.1401 -0.3447
   73A      C4' 1820   4.915   8.043   2.356  0.3762  0.0973  0.1886
   73A      H4' 1821   4.902   8.145   2.392 -0.0776 -0.0120  0.3380
   73A      O4' 1822   4.993   7.965   2.445  0.2377 -0.7562  0.7150
   73A      C1' 1823   5.123   7.964   2.405 -1.2832 -0.4788  0.1294
   73A      H1' 1824   5.187   8.017   2.475 -1.0950  0.4541 -0.7231
   73A       N9 1825   5.180   7.833   2.377  0.0018  0.1970 -0.0932
   73A       C8 1826   5.115   7.717   2.374 -0.5825  0.5420  0.3241
   73A       H8 1827   5.009   7.703   2.387 -0.2317 -2.3828  0.6860
   73A       N7 1828   5.200   7.613   2.365 -0.4562 -0.1274  0.0525
   73A       C5 1829   5.326   7.671   2.369 -0.3115 -0.5985 -0.6730
   73A       C6 1830   5.461   7.622   2.385  1.3299 -0.2909 -0.1292
   73A       N6 1831   5.495   7.494   2.381  0.1257 -0.6524  0.0870
   73A      H61 1832   5.421   7.429   2.358 -0.9251  0.7456 -0.6616
   73A      H62 1833   5.586   7.474   2.420 -0.0238  1.4864  1.7122
   73A       N1 1834   5.560   7.709   2.402 -0.0321  0.0530  0.6447
   73A       C2 1835   5.535   7.836   2.399 -0.6132  0.6647 -0.3369
   73A       H2 1836   5.622   7.895   2.424  0.5670 -1.5538  1.1062
   73A       N3 1837   5.416   7.892   2.395  0.2627  0.4121  0.5025
   73A       C4 1838   5.313   7.805   2.378 -0.5580 -0.3553 -0.6669
   73A      C3' 1839   4.987   8.039   2.222  0.0968 -0.1716 -0.0039
   73A      H3' 1840   4.974   7.939   2.183 -1.7727  0.0450 -0.0060
   73A      C2' 1841   5.123   8.053   2.281  0.4296 -0.2747 -0.6290
   73A     H2'1 1842   5.202   8.012   2.217 -0.0505 -0.8001 -0.8919
   73A      O2' 1843   5.161   8.185   2.321 -0.4159  0.1193  0.2182
   73A     HO'2 1844   5.170   8.238   2.241 -0.3175 -0.3534 -0.0865
   73A      O3' 1845   4.948   8.148   2.142 -0.1759  1.1203 -0.0355
   74U        P 1846   4.986   8.159   1.986 -0.1765 -0.1505  0.1625
   74U      O1P 1847   4.909   8.272   1.930 -0.1026  0.2157  0.3772
   74U      O2P 1848   4.967   8.030   1.929 -0.0402 -0.4382  0.7445
   74U      O5' 1849   5.136   8.196   1.997 -0.5554  0.3924  0.3135
   74U      C5' 1850   5.184   8.323   2.034 -0.0981 -0.2480 -0.1205
   74U     H5'1 1851   5.155   8.349   2.135 -0.7154  0.5988 -0.4959
   74U     H5'2 1852   5.156   8.401   1.962 -1.1367 -1.0123 -0.5689
   74U      C4' 1853   5.341   8.302   2.039 -0.1566  0.1597 -0.2247
   74U      H4' 1854   5.389   8.397   2.063  1.7667 -0.8322  0.0268
   74U      O4' 1855   5.393   8.202   2.122  0.6053 -0.0039 -0.5305
   74U      C1' 1856   5.501   8.135   2.060 -0.0951 -0.2755  0.7182
   74U      H1' 1857   5.594   8.157   2.112  1.5318 -2.1729 -1.2118
   74U       N1 1858   5.491   7.994   2.052  0.3171  0.4356  0.0997
   74U       C6 1859   5.375   7.937   2.007  0.0166  0.3957  0.4818
   74U       H6 1860   5.295   7.998   1.969  2.3400  1.2065 -3.8297
   74U       C5 1861   5.364   7.802   1.995  0.0849 -0.4794  0.1783
   74U       H5 1862   5.274   7.758   1.955  0.9064 -1.9385 -0.1662
   74U       C4 1863   5.471   7.715   2.038 -0.2733  0.6330  0.0854
   74U       O4 1864   5.471   7.592   2.042  0.5725 -0.1736  0.0471
   74U       N3 1865   5.580   7.782   2.087  0.1359  0.2166 -0.3103
   74U       H3 1866   5.665   7.728   2.084 -0.5053 -0.9207  0.9860
   74U       C2 1867   5.604   7.917   2.081 -0.0131  0.7610 -0.2021
   74U       O2 1868   5.720   7.956   2.086  0.1156 -0.8495  0.6214
   74U      C3' 1869   5.402   8.284   1.895 -0.2306 -0.3677  0.1764
   74U      H3' 1870   5.334   8.223   1.835 -1.1660 -0.0029  0.8369
   74U      C2' 1871   5.523   8.196   1.915 -0.2732 -0.2818  0.0479
   74U     H2'1 1872   5.529   8.116   1.841 -0.3603  0.1901 -0.4745
   74U      O2' 1873   5.642   8.268   1.930  0.9052 -0.2646  0.0269
   74U     HO'2 1874   5.613   8.360   1.937  0.3177 -0.4985  0.8528
   74U      O3' 1875   5.451   8.403   1.831  0.3153  0.3679 -0.3498
   75A        P 1876   5.426   8.428   1.681 -0.2105  0.3404 -0.0366
   75A      O1P 1877   5.467   8.562   1.632  0.1043 -0.9910  0.0400
   75A      O2P 1878   5.281   8.401   1.661  0.5822  0.8007  0.2380
   75A      O5' 1879   5.519   8.318   1.603  0.9283 -0.6629 -0.3054
   75A      C5' 1880   5.651   8.350   1.572  0.0071 -0.2708 -0.3816
   75A     H5'1 1881   5.692   8.413   1.651 -1.5177  0.3914 -0.0799
   75A     H5'2 1882   5.647   8.414   1.484 -1.0117 -0.9190 -0.8116
   75A      C4' 1883   5.741   8.236   1.541 -0.2007 -0.2697 -0.2267
   75A      H4' 1884   5.843   8.275   1.534 -0.3080  0.2034  0.6097
   75A      O4' 1885   5.746   8.144   1.653 -0.4474  0.1698 -0.0251
   75A      C1' 1886   5.794   8.014   1.594  0.2949  0.2160 -0.2633
   75A      H1' 1887   5.899   8.003   1.618  0.2253 -2.8638 -0.9429
   75A       N9 1888   5.727   7.892   1.642  0.0708  0.0106  0.0172
   75A       C8 1889   5.595   7.874   1.656  0.1878 -0.3992  0.6347
   75A       H8 1890   5.525   7.955   1.642  0.6011 -0.1846 -0.2386
   75A       N7 1891   5.557   7.761   1.702  0.3967  0.3340 -0.5999
   75A       C5 1892   5.682   7.697   1.709  0.8517 -0.2319 -0.8328
   75A       C6 1893   5.717   7.563   1.730 -0.4550  0.2327  0.0937
   75A       N6 1894   5.630   7.463   1.756 -0.1152 -0.3350 -0.2877
   75A      H61 1895   5.535   7.497   1.769 -0.1749 -0.0885 -1.2601
   75A      H62 1896   5.648   7.364   1.752 -2.8310 -0.9783  0.6773
   75A       N1 1897   5.838   7.520   1.719 -0.1372 -0.4523 -0.0275
   75A       C2 1898   5.931   7.608   1.688  0.6327 -0.6122  0.2966
   75A       H2 1899   6.031   7.569   1.680  1.2803  0.7214  1.5788
   75A       N3 1900   5.924   7.737   1.657  0.4739 -0.1379 -0.9615
   75A       C4 1901   5.792   7.777   1.673  0.3703  0.2309 -0.3610
   75A      C3' 1902   5.700   8.165   1.413  0.0932  0.5884 -0.2374
   75A      H3' 1903   5.592   8.153   1.420  0.1031  0.9405  0.7403
   75A      C2' 1904   5.783   8.035   1.441  0.0897 -0.6750 -0.2175
   75A     H2'1 1905   5.731   7.945   1.405  0.8098 -2.0665  2.0494
   75A      O2' 1906   5.921   8.048   1.401 -0.7784 -0.2646 -0.6308
   75A     HO'2 1907   5.918   8.068   1.307  2.2412  0.9010 -0.5718
   75A      O3' 1908   5.734   8.240   1.293  0.7186  0.0867  0.2056
   76A        P 1909   5.687   8.190   1.147  0.2525  0.3052 -0.1745
   76A      O1P 1910   5.714   8.299   1.049  1.1630 -0.1837 -0.8047
   76A      O2P 1911   5.554   8.125   1.162 -0.1516 -0.4871  0.0246
   76A      O5' 1912   5.800   8.077   1.120 -0.2442 -0.3566 -0.0153
   76A      C5' 1913   5.939   8.115   1.081  0.6785  0.2876 -0.4528
   76A     H5'1 1914   5.993   8.153   1.167 -1.8272  0.4103  1.1576
   76A     H5'2 1915   5.941   8.180   0.993 -0.9087 -0.3209 -0.9739
   76A      C4' 1916   6.008   7.984   1.035  0.0130  0.2484 -0.2054
   76A      H4' 1917   6.112   8.000   1.006  1.0029 -2.2586  1.5822
   76A      O4' 1918   6.011   7.906   1.150  0.3801 -0.0062  0.0346
   76A      C1' 1919   5.982   7.767   1.124 -0.0949  0.0142  0.5342
   76A      H1' 1920   6.070   7.709   1.148  1.1569  0.6538 -2.1212
   76A       N9 1921   5.859   7.717   1.193 -0.1596  0.4586 -0.1842
   76A       C8 1922   5.734   7.775   1.231 -0.3179  0.2087 -0.8088
   76A       H8 1923   5.705   7.873   1.196 -0.4269  1.0878  1.6209
   76A       N7 1924   5.656   7.694   1.303  0.1166  0.0543  0.0541
   76A       C5 1925   5.737   7.579   1.315  0.5924  0.6665  0.0786
   76A       C6 1926   5.717   7.456   1.382  0.8878 -0.1843 -0.1011
   76A       N6 1927   5.609   7.426   1.449 -0.6726 -0.2152 -0.7075
   76A      H61 1928   5.532   7.491   1.454  0.2246  0.8178  0.5892
   76A      H62 1929   5.604   7.337   1.495 -0.1227 -0.0027 -0.2158
   76A       N1 1930   5.802   7.354   1.388  0.1085 -0.2556  0.7002
   76A       C2 1931   5.910   7.374   1.319 -0.1362 -0.1151 -0.4760
   76A       H2 1932   5.973   7.286   1.312 -2.8553 -2.1852 -0.6949
   76A       N3 1933   5.945   7.481   1.244  0.6040  0.1018  0.2486
   76A       C4 1934   5.853   7.587   1.249 -0.6772 -0.5842  0.2382
   76A      C3' 1935   5.949   7.899   0.928  0.1468  0.2055 -0.1270
   76A      H3' 1936   5.843   7.923   0.920  0.3154  0.9040 -0.4018
   76A      C2' 1937   5.971   7.754   0.975  0.2621 -1.1614 -0.4029
   76A     H2'1 1938   5.881   7.698   0.949 -0.8960 -0.4283  1.8042
   76A      O2' 1939   6.096   7.696   0.925 -0.1434 -0.0906 -0.3532
   76A     HO'2 1940   6.068   7.653   0.843 -0.5221 -3.1253  1.1944
   76A      O3' 1941   6.002   7.924   0.798  0.0652  0.2779  0.3358
   77U        P 1942   5.920   7.889   0.673 -0.1792  0.0309  0.0817
   77U      O1P 1943   5.983   7.944   0.551 -0.3932 -0.0701  0.1600
   77U      O2P 1944   5.783   7.919   0.704  0.0344  0.3116 -0.2763
   77U      O5' 1945   5.925   7.731   0.669  0.2672  0.2220  0.0215
   77U      C5' 1946   6.037   7.659   0.609  0.1987  0.0234 -0.9472
   77U     H5'1 1947   6.131   7.694   0.652  0.2508  0.0106 -1.0507
   77U     H5'2 1948   6.034   7.671   0.501 -1.6208 -1.4762 -1.1083
   77U      C4' 1949   6.018   7.506   0.630 -0.2765 -0.4505 -0.1349
   77U      H4' 1950   6.107   7.446   0.608 -0.6450 -0.4500 -1.7511
   77U      O4' 1951   5.992   7.475   0.767  0.2708 -0.3177  0.1656
   77U      C1' 1952   5.912   7.355   0.772 -0.2670 -0.5319  0.6867
   77U      H1' 1953   5.968   7.263   0.792 -0.3362 -1.0881 -1.3805
   77U       N1 1954   5.804   7.395   0.875  0.3075 -0.4596 -0.3187
   77U       C6 1955   5.726   7.512   0.857  0.6178  0.5264  0.2792
   77U       H6 1956   5.733   7.584   0.777 -2.3938  0.9489  0.2814
   77U       C5 1957   5.632   7.539   0.953 -0.5937 -0.3200 -1.1601
   77U       H5 1958   5.575   7.631   0.952  1.6119  1.1767  0.6476
   77U       C4 1959   5.608   7.451   1.063 -0.1164 -0.3780 -0.0899
   77U       O4 1960   5.520   7.471   1.144  0.0311  0.3330  0.5697
   77U       N3 1961   5.691   7.343   1.076  0.7456  0.3518  0.8218
   77U       H3 1962   5.664   7.279   1.150  0.3401 -0.8047 -0.3062
   77U       C2 1963   5.795   7.314   0.989 -0.7427 -0.0055 -0.1804
   77U       O2 1964   5.869   7.218   1.013 -0.4769 -0.1627 -0.3221
   77U      C3' 1965   5.895   7.459   0.556  0.3022  0.2943  0.8404
   77U      H3' 1966   5.813   7.530   0.557  1.1400  1.3895 -1.5296
   77U      C2' 1967   5.856   7.329   0.636  0.1145 -0.3941  0.1809
   77U     H2'1 1968   5.748   7.316   0.641  0.1835 -0.5803  1.3653
   77U      O2' 1969   5.915   7.213   0.587 -0.1809  0.2612 -0.3837
   77U     HO'2 1970   5.917   7.233   0.493 -1.0361  2.1258 -0.0552
   77U      O3' 1971   5.930   7.436   0.419 -0.2969 -0.9465 -0.2244
   78U        P 1972   5.843   7.482   0.294  0.1963 -0.1175  0.2842
   78U      O1P 1973   5.930   7.467   0.180 -0.2082  0.3823 -0.1446
   78U      O2P 1974   5.781   7.613   0.320  0.0322  0.4062 -0.4898
   78U      O5' 1975   5.730   7.378   0.285  0.0355 -0.2603  0.3149
   78U      C5' 1976   5.744   7.251   0.229 -0.3961  0.4109 -0.1590
   78U     H5'1 1977   5.843   7.215   0.258 -0.1006 -0.3837 -1.9890
   78U     H5'2 1978   5.737   7.263   0.121 -1.7672  1.2675  0.0068
   78U      C4' 1979   5.632   7.159   0.278 -0.2730  0.6870 -0.2971
   78U      H4' 1980   5.662   7.062   0.240 -0.2257  0.8999 -0.8113
   78U      O4' 1981   5.617   7.150   0.420  0.1940 -0.1313  0.1087
   78U      C1' 1982   5.488   7.123   0.447  0.6441  0.0565  0.1792
   78U      H1' 1983   5.482   7.025   0.493 -1.5679 -0.0707 -0.2912
   78U       N1 1984   5.432   7.220   0.547 -0.0953  0.7248  0.1774
   78U       C6 1985   5.448   7.356   0.541 -0.6810  0.9036  0.7470
   78U       H6 1986   5.514   7.387   0.461  1.7549 -1.3605  1.7014
   78U       C5 1987   5.399   7.439   0.638 -0.0236  0.6630  0.1165
   78U       H5 1988   5.421   7.545   0.634 -1.4663  0.9865  0.3443
   78U       C4 1989   5.346   7.387   0.759  0.2247  0.4557 -0.1412
   78U       O4 1990   5.317   7.455   0.864 -1.0355  0.4275  0.1450
   78U       N3 1991   5.328   7.250   0.756  0.1738  0.4271  0.8191
   78U       H3 1992   5.290   7.203   0.837 -1.0008  0.0350  0.0582
   78U       C2 1993   5.368   7.164   0.656  0.3409 -0.9745 -0.3229
   78U       O2 1994   5.343   7.046   0.672 -0.3629  0.5081 -0.0516
   78U      C3' 1995   5.498   7.195   0.223 -0.0875  0.7641 -0.0022
   78U      H3' 1996   5.483   7.303   0.234  0.8707  1.1390 -2.0336
   78U      C2' 1997   5.406   7.125   0.316 -0.0307  0.5266 -0.2240
   78U     H2'1 1998   5.314   7.183   0.330 -1.5648 -1.8718  0.3059
   78U      O2' 1999   5.381   6.991   0.274  0.0370 -0.0192 -0.5345
   78U     HO'2 2000   5.292   6.992   0.240 -0.1246 -1.8495 -0.2817
   78U      O3' 2001   5.483   7.151   0.087 -0.2596 -0.5464  0.6040
   79A        P 2002   5.372   7.218  -0.011 -0.3053 -0.3888  0.3461
   79A      O1P 2003   5.407   7.170  -0.144 -0.1533 -0.3139  0.1537
   79A      O2P 2004   5.364   7.364   0.013 -0.3743 -0.2258 -0.7299
   79A      O5' 2005   5.245   7.143   0.054  0.2484  0.0036  0.5721
   79A      C5' 2006   5.190   7.022   0.005  0.0415  0.2581 -0.1067
   79A     H5'1 2007   5.270   6.949  -0.000 -1.5723 -1.7996  1.9178
   79A     H5'2 2008   5.166   7.050  -0.098 -1.6235  1.1250  0.4725
   79A      C4' 2009   5.074   6.977   0.081  0.0314 -0.0486 -0.6208
   79A      H4' 2010   5.043   6.874   0.064  1.8467 -1.0354  1.5589
   79A      O4' 2011   5.109   6.963   0.223  0.1933  0.3708  0.2664
   79A      C1' 2012   4.999   7.001   0.306 -0.2530 -0.0394  0.5507
   79A      H1' 2013   4.958   6.917   0.362 -1.4767 -1.4551 -2.2595
   79A       N9 2014   5.025   7.119   0.397  0.5235  0.5238  1.0793
   79A       C8 2015   5.086   7.237   0.372 -0.4818 -0.0065  0.5670
   79A       H8 2016   5.128   7.247   0.273 -0.8762  0.5058  0.4488
   79A       N7 2017   5.094   7.317   0.478 -0.1432  0.8843 -0.4165
   79A       C5 2018   5.028   7.245   0.574  0.4851 -0.1817 -0.4315
   79A       C6 2019   4.993   7.276   0.707 -0.2353  0.8676  0.0457
   79A       N6 2020   5.020   7.380   0.778  0.4104 -0.3661 -0.0114
   79A      H61 2021   5.064   7.462   0.739 -0.1563  0.3247  0.7728
   79A      H62 2022   5.013   7.379   0.879  0.5704  0.0520  0.0081
   79A       N1 2023   4.944   7.181   0.783 -0.0085  0.2389 -0.3020
   79A       C2 2024   4.903   7.066   0.725  0.0058 -0.6818 -0.3916
   79A       H2 2025   4.857   6.994   0.789  1.1271 -0.1936  1.0302
   79A       N3 2026   4.914   7.031   0.599 -0.0275  0.5270  0.0370
   79A       C4 2027   4.981   7.122   0.524 -0.0985 -0.9472 -0.4162
   79A      C3' 2028   4.955   7.074   0.085  0.5805  0.2204 -0.3121
   79A      H3' 2029   4.992   7.176   0.074 -0.1152  0.3359 -1.7044
   79A      C2' 2030   4.875   7.042   0.214 -0.5918 -0.1287 -0.0912
   79A     H2'1 2031   4.820   7.127   0.254  0.7036  0.1280  1.2668
   79A      O2' 2032   4.799   6.928   0.202 -0.2960  0.2869  0.2614
   79A     HO'2 2033   4.713   6.933   0.160  0.4478 -0.8097 -1.4667
   79A      O3' 2034   4.874   7.052  -0.031  0.1698 -0.1881 -0.2384
   80A        P 2035   4.767   7.164  -0.096 -0.1331 -0.2075  0.1932
   80A      O1P 2036   4.742   7.125  -0.229  0.2062 -0.5113  0.2808
   80A      O2P 2037   4.812   7.304  -0.080  0.5121  0.5353 -0.1352
   80A      O5' 2038   4.641   7.141  -0.009  0.1319 -0.4908  0.0860
   80A      C5' 2039   4.559   7.033  -0.029 -0.1368 -0.7004  0.2552
   80A     H5'1 2040   4.625   6.946  -0.022  0.5902 -0.2729 -0.9737
   80A     H5'2 2041   4.513   7.038  -0.127 -0.0107 -0.4525  0.2080
   80A      C4' 2042   4.451   7.023   0.082  0.0212  0.6385 -0.2363
   80A      H4' 2043   4.385   6.938   0.067 -1.4369  1.6594  0.2516
   80A      O4' 2044   4.508   7.017   0.217  0.5832 -0.0535  0.2439
   80A      C1' 2045   4.453   7.123   0.284 -0.2433 -0.8249  0.5938
   80A      H1' 2046   4.418   7.085   0.380 -1.6431 -0.8089  0.1195
   80A       N9 2047   4.542   7.232   0.317 -0.7813 -0.5151 -0.1561
   80A       C8 2048   4.629   7.314   0.246 -0.3862 -0.1824 -0.6883
   80A       H8 2049   4.633   7.330   0.139 -0.7510 -1.1969 -0.8635
   80A       N7 2050   4.706   7.390   0.316  0.3856  0.2591  0.2301
   80A       C5 2051   4.666   7.364   0.446  0.7126  0.7139 -0.8069
   80A       C6 2052   4.700   7.420   0.573  0.3956 -0.2826  0.1526
   80A       N6 2053   4.789   7.521   0.598 -0.1513  0.6815  0.3590
   80A      H61 2054   4.837   7.559   0.518  1.7947  0.4897  1.3559
   80A      H62 2055   4.804   7.552   0.694 -1.0496 -0.2582  0.8241
   80A       N1 2056   4.641   7.376   0.684  0.6598 -0.3305  0.2487
   80A       C2 2057   4.548   7.281   0.672 -0.2118  0.2941  0.7888
   80A       H2 2058   4.505   7.249   0.766  0.3363  0.2443  1.0283
   80A       N3 2059   4.507   7.220   0.560 -0.0300  0.6091  0.4466
   80A       C4 2060   4.568   7.269   0.447 -0.1679 -0.2762 -0.1412
   80A      C3' 2061   4.364   7.142   0.072  0.7368 -0.8498 -0.5133
   80A      H3' 2062   4.411   7.226   0.021  0.6983 -1.7199 -2.0421
   80A      C2' 2063   4.331   7.171   0.215 -0.4985  0.0374 -0.6098
   80A     H2'1 2064   4.322   7.279   0.220  1.0305  0.3040 -2.3575
   80A      O2' 2065   4.222   7.113   0.279  0.1122  0.1035 -0.5164
   80A     HO'2 2066   4.142   7.143   0.234  1.1923  1.0930 -1.8392
   80A      O3' 2067   4.241   7.116   0.006  0.2440  0.5434 -0.2571
   81U        P 2068   4.136   7.232  -0.030  0.2580  0.2847  0.3356
   81U      O1P 2069   4.062   7.184  -0.148  0.5344 -0.0728  0.1578
   81U      O2P 2070   4.212   7.356  -0.038  0.1208 -0.9279 -0.0862
   81U      O5' 2071   4.045   7.235   0.099  0.3882  0.5931 -0.2315
   81U      C5' 2072   3.937   7.139   0.105 -0.7078 -0.3378  0.2554
   81U     H5'1 2073   3.973   7.036   0.100 -2.4901 -0.9310 -1.9461
   81U     H5'2 2074   3.872   7.152   0.019  0.0841 -1.0385 -0.4660
   81U      C4' 2075   3.864   7.165   0.234  0.5299  0.0081 -0.5004
   81U      H4' 2076   3.790   7.087   0.254 -0.0508  0.3364 -1.2938
   81U      O4' 2077   3.961   7.163   0.343  0.7136  0.4403  0.0273
   81U      C1' 2078   3.937   7.266   0.443  0.1919  0.4087 -0.5254
   81U      H1' 2079   3.910   7.210   0.532  0.6098  0.4222 -0.3850
   81U       N1 2080   4.056   7.337   0.467 -0.4226  0.0388 -0.1210
   81U       C6 2081   4.105   7.423   0.372  0.6875 -0.3389  0.1890
   81U       H6 2082   4.044   7.425   0.284 -1.7753  2.1349  1.8108
   81U       C5 2083   4.218   7.502   0.394 -0.7842  0.1144  0.0824
   81U       H5 2084   4.248   7.569   0.315  2.3249 -1.4538 -0.2143
   81U       C4 2085   4.281   7.497   0.522  0.1173  0.4445  0.1639
   81U       O4 2086   4.364   7.577   0.560 -0.7395 -0.6128 -0.1678
   81U       N3 2087   4.227   7.406   0.612  0.1694 -0.0486 -0.5928
   81U       H3 2088   4.275   7.398   0.700  1.8970 -3.8194 -1.6508
   81U       C2 2089   4.113   7.329   0.596 -0.7198 -0.2862  1.0417
   81U       O2 2090   4.065   7.275   0.694 -0.5073  1.1621 -0.1284
   81U      C3' 2091   3.798   7.302   0.247  0.5133  0.2821 -0.9272
   81U      H3' 2092   3.853   7.367   0.179  0.0455  2.4189  0.6510
   81U      C2' 2093   3.817   7.347   0.392 -0.3386  0.3083  0.2822
   81U     H2'1 2094   3.850   7.451   0.388  2.1660 -0.4425 -1.0298
   81U      O2' 2095   3.710   7.317   0.481 -0.0414  0.1062  0.6554
   81U     HO'2 2096   3.631   7.350   0.438  0.9461  2.0505  0.2270
   81U      O3' 2097   3.655   7.311   0.214 -0.5342  0.4405  0.3654
   82U        P 2098   3.584   7.443   0.176  0.1446 -0.5116 -0.3480
   82U      O1P 2099   3.475   7.420   0.079 -0.3625  0.2446  0.0866
   82U      O2P 2100   3.674   7.562   0.152  0.6009  0.6724  0.2650
   82U      O5' 2101   3.508   7.479   0.311 -0.2248  0.4221  0.0740
   82U      C5' 2102   3.398   7.410   0.370  0.3008 -0.2131 -0.5584
   82U     H5'1 2103   3.427   7.305   0.375 -2.5093 -1.0445  0.2063
   82U     H5'2 2104   3.308   7.412   0.308  1.0811 -0.0171 -1.7089
   82U      C4' 2105   3.362   7.467   0.506  0.0801 -0.7189  0.3237
   82U      H4' 2106   3.278   7.413   0.549  1.3333 -1.2262  2.2609
   82U      O4' 2107   3.470   7.461   0.604  0.3881 -0.0334 -0.0893
   82U      C1' 2108   3.503   7.588   0.643 -0.2399 -0.3940 -0.3393
   82U      H1' 2109   3.459   7.610   0.740 -1.0444  0.3478 -0.8484
   82U       N1 2110   3.650   7.600   0.668 -0.0778 -0.0265 -0.2208
   82U       C6 2111   3.745   7.640   0.571  1.0457 -0.4475  0.1126
   82U       H6 2112   3.716   7.669   0.471 -0.0036 -0.6661  0.3422
   82U       C5 2113   3.875   7.649   0.604  0.0147 -0.1216 -0.4050
   82U       H5 2114   3.948   7.690   0.536  0.4371  0.3557  0.3256
   82U       C4 2115   3.932   7.608   0.730  1.1312 -0.1735 -0.1376
   82U       O4 2116   4.051   7.630   0.761  0.0481  0.2103 -0.0071
   82U       N3 2117   3.838   7.558   0.815 -0.1186 -0.2781 -0.1774
   82U       H3 2118   3.868   7.515   0.902 -0.4976  1.8659  1.0862
   82U       C2 2119   3.702   7.555   0.787  0.2350 -0.7744 -0.7915
   82U       O2 2120   3.630   7.510   0.874 -0.3996 -0.5010  0.1751
   82U      C3' 2121   3.320   7.617   0.493  0.4423 -0.3186  0.0122
   82U      H3' 2122   3.290   7.636   0.390 -1.1586  1.1854  0.6906
   82U      C2' 2123   3.450   7.688   0.532 -0.0918  0.0891  0.0678
   82U     H2'1 2124   3.523   7.703   0.453  2.2443 -0.8155  1.9126
   82U      O2' 2125   3.435   7.822   0.585  0.0444 -0.3629  0.3215
   82U     HO'2 2126   3.378   7.870   0.524 -0.1700  0.6089  1.2652
   82U      O3' 2127   3.203   7.641   0.571 -0.3531  0.8556  0.4572
   82U      H3T 2128   3.139   7.569   0.571 -0.9903  1.3067 -2.1179
   8.58921   8.58921   6.07349   0.00000   0.00000   0.00000   0.00000   4.29461   4.29461
