# Supplementary material for: Constant-pH Molecular Dynamics of Cationic Peptide Dendrimers Binding to siRNA
Source: J Chem Inf Model. 2026 Feb 5;66(8):4734–43. doi: 10.1021/acs.jcim.5c02636 (PMC13126635; doi:10.1021/acs.jcim.5c02636)
Supplement: Supplementary file 2 [file ci5c02636_si_002.zip › zip/MH18_07_in_2.gro]

Protein t=   0.00000
 2128
    1LY0      N    1   6.665   7.350   4.372 -0.3321  0.6343  0.2761
    1LY0     H1    2   6.691   7.264   4.418 -0.3254  0.0248 -0.8332
    1LY0     H2    3   6.600   7.313   4.305  0.5892 -1.5531  0.5093
    1LY0     H3    4   6.735   7.401   4.321 -0.4671  0.1725 -0.3792
    1LY0     CA    5   6.582   7.440   4.460 -0.8943  1.2776  0.6696
    1LY0     HA    6   6.506   7.379   4.509 -1.1063  1.1678  0.2057
    1LY0     CB    7   6.673   7.502   4.569 -0.0846 -0.3169  0.4043
    1LY0    HB1    8   6.636   7.599   4.601 -1.4084 -0.7491  0.2065
    1LY0    HB2    9   6.774   7.521   4.533  0.4778 -3.4708  0.0250
    1LY0     CG   10   6.664   7.407   4.692 -0.0790 -0.3324 -0.4152
    1LY0    HG1   11   6.732   7.322   4.683 -0.9685 -1.1239  0.2386
    1LY0    HG2   12   6.562   7.373   4.709 -0.2991  0.9418  1.0168
    1LY0     CD   13   6.718   7.486   4.814  0.4404 -0.6523  0.1266
    1LY0    HD1   14   6.656   7.575   4.821 -0.0546 -0.9991  0.2238
    1LY0    HD2   15   6.821   7.504   4.784  0.1470 -0.8908 -1.0529
    1LY0     CE   16   6.723   7.410   4.947  0.5394 -0.0139 -0.0854
    1LY0    HE1   17   6.635   7.346   4.949  1.8818 -1.9545 -0.2329
    1LY0    HE2   18   6.727   7.479   5.031  0.5832 -2.0477  1.6525
    1LY0     NZ   19   6.841   7.328   4.949  0.2002 -0.1599  0.2023
    1LY0    HZ1   20   6.835   7.265   5.028 -2.0231 -0.8514 -0.4692
    1LY0    HZ2   21   6.849   7.275   4.864 -0.9582 -1.2199  0.7212
    1LY0    HZ3   22   6.919   7.393   4.945 -0.7488  0.9317 -1.7407
    1LY0      C   23   6.510   7.536   4.372 -0.1090 -0.0711  0.3428
    1LY0      O   24   6.566   7.621   4.309  0.7165 -0.3754 -0.4601
    2LER      N   25   6.376   7.519   4.358  0.1110 -0.1602 -0.1976
    2LER      H   26   6.332   7.450   4.417 -0.8429  0.7834  0.2427
    2LER     CA   27   6.286   7.596   4.268  0.2395  0.7679  0.3326
    2LER     HA   28   6.340   7.679   4.223  1.5928 -0.1235  0.2561
    2LER     CB   29   6.227   7.504   4.155 -0.7222 -0.3880  0.4625
    2LER    HB1   30   6.159   7.432   4.201 -0.6688 -0.2475  0.7616
    2LER    HB2   31   6.303   7.445   4.102 -0.5873 -0.4349  0.7073
    2LER     CG   32   6.158   7.578   4.047  0.2084  0.2899 -0.0294
    2LER     HG   33   6.058   7.606   4.080 -0.7243 -1.5562 -1.0944
    2LER    CD1   34   6.244   7.700   4.000  0.1242  0.0836  0.3703
    2LER   HD11   35   6.200   7.732   3.905 -1.7267 -1.1389  0.7463
    2LER   HD12   36   6.221   7.784   4.066 -0.8812  0.3094 -0.2358
    2LER   HD13   37   6.346   7.662   3.992  0.4162  0.9952 -0.4090
    2LER    CD2   38   6.129   7.483   3.931 -0.7357 -0.6173  0.0123
    2LER   HD21   39   6.069   7.530   3.853  0.2523  1.3462  0.3547
    2LER   HD22   40   6.226   7.462   3.884  0.4050 -1.3700  2.5211
    2LER   HD23   41   6.079   7.396   3.973 -2.0945  0.3950  0.5835
    2LER      C   42   6.178   7.663   4.347  0.1341 -0.1355  0.3072
    2LER      O   43   6.099   7.597   4.418  0.1673 -0.0070 -0.0754
    3LYR      N   44   6.169   7.794   4.331  0.0698  0.1538 -0.4600
    3LYR      H   45   6.245   7.840   4.284 -1.5540  1.7940 -1.6344
    3LYR     CA   46   6.075   7.882   4.389  0.0939 -0.2273 -0.1756
    3LYR     HA   47   5.986   7.834   4.430 -1.6549  2.9921  0.2094
    3LYR     CB   48   6.136   7.963   4.504 -0.3517  0.4392 -0.1159
    3LYR    HB1   49   6.193   8.048   4.466 -1.0782  0.5075 -1.0714
    3LYR    HB2   50   6.208   7.896   4.552  2.1065  1.8702 -1.5658
    3LYR     CG   51   6.026   8.014   4.605  0.3100 -0.5169  0.4310
    3LYR    HG1   52   5.948   7.945   4.636 -0.4424 -0.2747 -0.8508
    3LYR    HG2   53   5.974   8.095   4.554 -0.1963 -0.4730  1.0041
    3LYR     CD   54   6.100   8.072   4.729 -0.5407 -0.2786  0.0134
    3LYR    HD1   55   6.154   8.158   4.689 -0.6728 -0.3222 -0.2614
    3LYR    HD2   56   6.171   7.995   4.762  0.4910  0.3491 -0.6831
    3LYR     CE   57   5.999   8.097   4.837  0.3393 -0.0396 -0.4212
    3LYR    HE1   58   6.050   8.120   4.930 -0.9243  1.2317 -0.0070
    3LYR    HE2   59   5.943   8.004   4.849  2.6806 -1.5339 -0.3566
    3LYR     NZ   60   5.912   8.213   4.817 -0.7200  0.6566  0.7194
    3LYR    HZ1   61   5.885   8.225   4.721  0.4731 -2.0408 -0.0658
    3LYR      C   62   6.013   7.984   4.285 -0.0134  0.4409 -0.5423
    3LYR      O   63   6.086   8.028   4.202  0.2815  0.5912  0.6197
    4LY0      N   64   5.880   8.001   4.294 -0.0257 -0.2082  0.1967
    4LY0      H   65   5.828   7.954   4.367 -1.4526 -1.9659 -1.8461
    4LY0     CA   66   5.800   8.056   4.186 -1.1535  0.4466 -0.0270
    4LY0     HA   67   5.862   8.113   4.117 -1.6813  1.8089  0.5949
    4LY0     CB   68   5.723   7.942   4.108 -0.0272 -0.7155  0.0193
    4LY0    HB1   69   5.660   7.988   4.032 -0.9406  0.2491  1.3153
    4LY0    HB2   70   5.664   7.883   4.177  3.1830  0.6267  4.3122
    4LY0     CG   71   5.808   7.845   4.030  0.5627  0.6932 -0.6378
    4LY0    HG1   72   5.882   7.784   4.082 -0.1223 -0.0965 -0.5725
    4LY0    HG2   73   5.857   7.908   3.956 -2.2630  0.8148 -2.5524
    4LY0     CD   74   5.722   7.751   3.945 -0.7881  0.0696 -0.3334
    4LY0    HD1   75   5.652   7.804   3.880 -1.3518  0.9139  0.9020
    4LY0    HD2   76   5.665   7.690   4.015  0.7335  0.5941  1.4396
    4LY0     CE   77   5.808   7.647   3.868 -0.1502 -0.9828 -0.9533
    4LY0    HE1   78   5.863   7.584   3.939  1.1885 -0.5646 -1.5786
    4LY0    HE2   79   5.886   7.694   3.807 -0.5151 -1.5809 -1.8965
    4LY0     NZ   80   5.726   7.568   3.781  0.2611 -0.4856 -0.5449
    4LY0    HZ1   81   5.693   7.625   3.704  1.7359  2.2364  0.6731
    4LY0    HZ2   82   5.772   7.484   3.751 -0.2852 -0.9386 -0.1366
    4LY0    HZ3   83   5.658   7.537   3.849  0.1596  1.5763  0.3886
    4LY0      C   84   5.706   8.166   4.236 -0.6016  0.2355  0.1690
    4LY0      O   85   5.619   8.132   4.311 -0.1305 -0.1268  0.0906
    5LER      N   86   5.725   8.294   4.188  0.3129  0.3757  0.2090
    5LER      H   87   5.803   8.303   4.124  1.4670 -1.1061  1.3311
    5LER     CA   88   5.641   8.410   4.234 -0.0651 -0.3956  0.0643
    5LER     HA   89   5.581   8.376   4.318 -0.3954  0.1497  0.0543
    5LER     CB   90   5.740   8.515   4.280 -0.3910 -0.2767  0.5294
    5LER    HB1   91   5.824   8.536   4.214  0.0840  0.5183  1.3649
    5LER    HB2   92   5.785   8.477   4.372  0.7990  0.9647  0.5026
    5LER     CG   93   5.672   8.648   4.328  0.0915 -0.8628 -0.1500
    5LER     HG   94   5.599   8.680   4.253  0.1198  0.7945  0.4934
    5LER    CD1   95   5.585   8.658   4.458 -0.8325 -0.6018 -0.6680
    5LER   HD11   96   5.525   8.749   4.454  2.1918  1.6255  0.5862
    5LER   HD12   97   5.509   8.580   4.459 -2.7363  1.1562 -1.0908
    5LER   HD13   98   5.646   8.654   4.548  0.2830 -1.3191 -1.4250
    5LER    CD2   99   5.773   8.767   4.317  0.0942  0.5708  0.0687
    5LER   HD21  100   5.730   8.859   4.357 -0.1309  0.3917  0.2417
    5LER   HD22  101   5.859   8.736   4.376 -1.3665  0.6366  2.3528
    5LER   HD23  102   5.798   8.788   4.213  1.0962 -2.1385 -0.3064
    5LER      C  103   5.543   8.446   4.125  0.0944 -0.1844  0.2224
    5LER      O  104   5.579   8.482   4.013  0.5860 -0.0533 -0.8246
    6LYR      N  105   5.410   8.431   4.155 -0.0685  0.8200 -0.2584
    6LYR      H  106   5.398   8.391   4.247 -0.7601 -0.3527 -0.8441
    6LYR     CA  107   5.294   8.479   4.083  0.4898 -0.3887 -0.3392
    6LYR     HA  108   5.311   8.454   3.978  0.5069 -0.8813 -0.2217
    6LYR     CB  109   5.177   8.402   4.133  0.3268  0.3860  0.7549
    6LYR    HB1  110   5.081   8.440   4.097  0.6294  1.5950  1.1867
    6LYR    HB2  111   5.165   8.400   4.241 -1.0135  0.5994  0.6263
    6LYR     CG  112   5.182   8.252   4.085 -0.9683 -0.4537 -0.5083
    6LYR    HG1  113   5.265   8.194   4.127 -0.0811  1.0563 -0.1247
    6LYR    HG2  114   5.189   8.233   3.978  1.2014 -4.0337  0.1008
    6LYR     CD  115   5.053   8.182   4.122  0.2007  0.6202  0.7795
    6LYR    HD1  116   5.063   8.081   4.082 -0.9251  0.3797  1.0713
    6LYR    HD2  117   4.964   8.222   4.073  0.6808 -0.9244 -1.4938
    6LYR     CE  118   5.038   8.173   4.273 -0.5852  0.6628 -0.5319
    6LYR    HE1  119   5.080   8.262   4.319 -2.0179  0.4013  1.4255
    6LYR    HE2  120   5.102   8.090   4.303  0.1030  0.8970 -1.3295
    6LYR     NZ  121   4.902   8.151   4.305  0.2127 -0.7678  0.3671
    6LYR    HZ1  122   4.833   8.200   4.250  0.7864 -0.6087 -0.2203
    6LYR      C  123   5.262   8.633   4.089 -0.7521  0.6003  0.3396
    6LYR      O  124   5.294   8.702   4.182 -0.0518  0.2986 -0.1745
    7LER      N  125   5.194   8.678   3.983  0.3268 -0.0766 -0.4588
    7LER      H  126   5.163   8.610   3.915  0.7491  0.9770 -1.7515
    7LER     CA  127   5.160   8.820   3.961  0.7825 -0.3149 -0.0274
    7LER     HA  128   5.250   8.880   3.975  0.7943  0.2645 -2.3122
    7LER     CB  129   5.103   8.847   3.817 -0.3851 -0.0491  0.5277
    7LER    HB1  130   5.099   8.956   3.809 -0.0828 -0.1385 -1.1887
    7LER    HB2  131   5.006   8.797   3.810 -0.7827  0.5700  1.3422
    7LER     CG  132   5.205   8.787   3.713 -0.3654  0.5265 -0.3889
    7LER     HG  133   5.226   8.682   3.735  2.0853  1.1655  0.6560
    7LER    CD1  134   5.145   8.802   3.571  0.3117 -0.3653 -0.2921
    7LER   HD11  135   5.200   8.742   3.498 -0.5868  0.3278 -1.5851
    7LER   HD12  136   5.044   8.762   3.566  0.5742 -1.0714 -0.0314
    7LER   HD13  137   5.161   8.906   3.543  2.3642 -0.5191  0.0887
    7LER    CD2  138   5.348   8.853   3.711  0.1092 -0.3199 -0.2010
    7LER   HD21  139   5.413   8.803   3.640 -1.4691 -1.8374 -0.6456
    7LER   HD22  140   5.333   8.952   3.669 -1.2982 -1.4173 -2.4690
    7LER   HD23  141   5.380   8.858   3.815 -1.9194  1.6571  0.4058
    7LER      C  142   5.056   8.863   4.059 -0.2870 -0.4572 -0.4167
    7LER      O  143   4.972   8.781   4.093 -0.4521  0.7973 -0.5972
    8LER      N  144   5.062   8.995   4.092  0.0689  0.3492 -0.1587
    8LER      H  145   5.132   9.054   4.050 -0.3938  2.5359  1.9126
    8LER     CA  146   4.955   9.066   4.167  0.2295  0.1731  0.4753
    8LER     HA  147   4.992   9.167   4.184 -2.2199  1.2301  0.0697
    8LER     CB  148   4.832   9.080   4.080 -0.3788 -0.2026 -0.6505
    8LER    HB1  149   4.747   9.122   4.134  1.3469  2.8938 -0.0942
    8LER    HB2  150   4.797   8.978   4.062  0.6705 -0.7762  0.4334
    8LER     CG  151   4.852   9.168   3.956 -0.8614 -0.2685 -0.1080
    8LER     HG  152   4.954   9.147   3.924  0.3270  0.7919  2.6422
    8LER    CD1  153   4.769   9.117   3.839 -0.7308 -0.3765 -0.2109
    8LER   HD11  154   4.788   9.171   3.746 -1.7166 -0.7926 -0.6672
    8LER   HD12  155   4.812   9.021   3.811 -1.0447  0.2963 -3.3842
    8LER   HD13  156   4.661   9.116   3.856 -0.7254 -2.6819  0.0643
    8LER    CD2  157   4.821   9.314   3.982  0.3889 -0.8101  0.4788
    8LER   HD21  158   4.891   9.369   3.920 -0.6488 -2.9231 -2.8308
    8LER   HD22  159   4.717   9.328   3.952 -0.2415 -0.7608  2.5253
    8LER   HD23  160   4.840   9.343   4.085  0.5748  0.8290  0.0155
    8LER      C  161   4.927   9.007   4.310  0.3743  0.3046  0.2121
    8LER      O  162   4.831   9.057   4.375  0.9452  0.0551  0.3733
    9LYR      N  163   5.005   8.917   4.363  0.4818 -0.3174 -0.1767
    9LYR      H  164   5.086   8.884   4.313 -0.9602 -0.6993 -2.4110
    9LYR     CA  165   4.990   8.869   4.501  0.2360 -0.7049 -0.3444
    9LYR     HA  166   4.885   8.863   4.530  0.1032  0.5552 -0.4864
    9LYR     CB  167   5.063   8.735   4.508 -0.4883 -0.0017 -0.5774
    9LYR    HB1  168   5.049   8.700   4.611 -1.9054  2.2742  0.0804
    9LYR    HB2  169   5.169   8.748   4.486 -0.6290 -2.0080 -2.7296
    9LYR     CG  170   5.019   8.625   4.416  0.5124 -0.4904  0.3004
    9LYR    HG1  171   5.068   8.528   4.418 -2.6300 -2.1904  0.9282
    9LYR    HG2  172   5.029   8.674   4.319 -2.8631 -0.0669  0.0385
    9LYR     CD  173   4.868   8.596   4.416 -0.4638  0.4022 -0.8721
    9LYR    HD1  174   4.814   8.686   4.388 -0.2187  0.1588 -2.1793
    9LYR    HD2  175   4.839   8.553   4.512 -0.8796  0.0161 -1.1705
    9LYR     CE  176   4.855   8.492   4.302  0.3035  0.5437 -0.1905
    9LYR    HE1  177   4.784   8.410   4.318  2.5287 -1.2522  1.0503
    9LYR    HE2  178   4.951   8.441   4.297 -0.2936 -0.7470  0.8088
    9LYR     NZ  179   4.836   8.553   4.171  0.4879 -0.0215  0.2350
    9LYR    HZ1  180   4.868   8.647   4.153  2.4826 -1.0452 -2.0945
    9LYR      C  181   5.043   8.970   4.606  0.7497  0.3390 -0.8501
    9LYR      O  182   4.964   9.009   4.692  0.2543  0.7661  0.2786
   10LER      N  183   5.166   9.020   4.601 -0.1360 -0.4479  0.0861
   10LER      H  184   5.232   8.982   4.535 -1.6822 -1.3468 -1.0199
   10LER     CA  185   5.224   9.117   4.690 -0.3764 -0.1791 -0.3103
   10LER     HA  186   5.222   9.076   4.790  1.5253 -0.5582 -0.3806
   10LER     CB  187   5.373   9.137   4.656 -0.4543  0.2855 -0.2514
   10LER    HB1  188   5.413   9.227   4.703 -1.5612  1.9518 -2.3118
   10LER    HB2  189   5.376   9.151   4.548  1.0105 -1.5385 -0.4874
   10LER     CG  190   5.460   9.007   4.678 -0.6000  0.6565 -0.0047
   10LER     HG  191   5.412   8.917   4.638 -0.2843 -0.6631  2.3803
   10LER    CD1  192   5.608   9.029   4.629 -0.5023  0.6113 -0.7564
   10LER   HD11  193   5.670   8.940   4.637 -1.6415 -0.0413  3.4230
   10LER   HD12  194   5.600   9.053   4.523 -0.6879  0.8994 -0.6783
   10LER   HD13  195   5.652   9.117   4.676  0.0375  0.2838 -0.6458
   10LER    CD2  196   5.479   8.980   4.833  0.1824  0.4360  0.3559
   10LER   HD21  197   5.517   8.883   4.864  0.9862  1.2459  2.0523
   10LER   HD22  198   5.538   9.063   4.871 -0.1715  0.9885 -0.2826
   10LER   HD23  199   5.383   8.995   4.882  0.2178  0.8478  0.3005
   10LER      C  200   5.159   9.253   4.686  0.4815 -0.2902  0.3083
   10LER      O  201   5.140   9.315   4.577  0.1224 -0.5775  0.2052
   11LER      N  202   5.141   9.305   4.806 -0.3873  0.1854 -0.0502
   11LER      H  203   5.165   9.249   4.886 -1.8001 -1.5487 -0.7681
   11LER     CA  204   5.093   9.444   4.820 -1.0274 -0.3180 -0.5721
   11LER     HA  205   5.010   9.468   4.753  0.0932  1.3293 -1.4406
   11LER     CB  206   5.044   9.462   4.968 -0.5294 -0.0500 -0.2052
   11LER    HB1  207   4.991   9.556   4.966 -0.6183 -0.0672  0.8890
   11LER    HB2  208   5.132   9.467   5.032  0.1818  1.3904 -1.2424
   11LER     CG  209   4.938   9.361   5.014  0.5523  0.4372 -0.0522
   11LER     HG  210   4.963   9.257   4.995  0.5074  0.3213  0.5044
   11LER    CD1  211   4.914   9.380   5.167 -0.0794 -0.8095 -0.5435
   11LER   HD11  212   4.845   9.303   5.200 -0.2785 -0.4085 -0.0103
   11LER   HD12  213   5.006   9.362   5.223  0.6705  1.4773 -0.9226
   11LER   HD13  214   4.869   9.477   5.189 -0.1260 -0.8408 -0.5057
   11LER    CD2  215   4.803   9.377   4.937 -0.4640 -0.0908 -0.2915
   11LER   HD21  216   4.722   9.328   4.992 -1.4984 -1.4953 -2.8925
   11LER   HD22  217   4.776   9.482   4.936  0.2228  0.0944 -0.3326
   11LER   HD23  218   4.812   9.338   4.836  0.0270  1.0910 -0.7185
   11LER      C  219   5.201   9.544   4.783  0.8272 -0.5017  0.3627
   11LER      O  220   5.166   9.661   4.765  0.8139 -0.0863  0.7624
   12LER      N  221   5.334   9.509   4.771  0.9731  0.0706  0.5000
   12LER      H  222   5.357   9.412   4.787  1.8953 -0.5704 -3.5619
   12LER     CA  223   5.440   9.599   4.715 -0.1296  1.2786 -0.2683
   12LER     HA  224   5.454   9.675   4.792 -0.9684  1.1135  0.0641
   12LER     CB  225   5.576   9.528   4.702  0.6136 -0.4235 -0.1992
   12LER    HB1  226   5.639   9.577   4.628 -0.0303  2.5487  1.0998
   12LER    HB2  227   5.556   9.433   4.652  1.6180 -0.9497  0.3741
   12LER     CG  228   5.643   9.517   4.843 -1.2534 -0.3014  0.5498
   12LER     HG  229   5.593   9.583   4.914 -0.5973  0.4181  0.3577
   12LER    CD1  230   5.634   9.374   4.894  0.3717  0.0327  0.4764
   12LER   HD11  231   5.655   9.299   4.817  1.6110  0.8675 -0.0419
   12LER   HD12  232   5.704   9.356   4.975  2.6142 -1.3886 -1.6175
   12LER   HD13  233   5.531   9.356   4.925  0.0497  0.7896 -0.1215
   12LER    CD2  234   5.787   9.572   4.836 -0.0228  0.0816  0.2754
   12LER   HD21  235   5.852   9.553   4.922 -0.5346 -0.6453  0.5068
   12LER   HD22  236   5.835   9.524   4.751  0.8370  1.6227 -0.1393
   12LER   HD23  237   5.791   9.677   4.809 -1.8290  0.1259  0.0292
   12LER      C  238   5.399   9.649   4.574 -0.0248 -0.3146 -0.5051
   12LER      O  239   5.458   9.754   4.531 -0.0901  0.6035 -0.0283
   13LER      N  240   5.308   9.578   4.504 -0.3023  0.0321 -0.1761
   13LER      H  241   5.279   9.489   4.542 -0.9842  0.6915  0.9044
   13LER     CA  242   5.281   9.610   4.360  0.0212  0.1358  0.6531
   13LER     HA  243   5.378   9.630   4.314 -0.6264  0.6386 -0.5158
   13LER     CB  244   5.230   9.482   4.298  0.3972 -0.6156  0.0400
   13LER    HB1  245   5.207   9.498   4.193 -0.7626 -0.1453  0.3439
   13LER    HB2  246   5.135   9.463   4.350  0.2181  0.7112  0.2336
   13LER     CG  247   5.327   9.370   4.312  0.2709 -0.0409 -0.1664
   13LER     HG  248   5.361   9.346   4.412 -1.8870  2.2146  1.2275
   13LER    CD1  249   5.256   9.247   4.249  0.5823  0.1968 -0.6671
   13LER   HD11  250   5.317   9.157   4.252 -1.0079 -0.8869  0.9279
   13LER   HD12  251   5.172   9.217   4.311  2.9853 -2.3314  1.6474
   13LER   HD13  252   5.228   9.271   4.146  0.3562  2.5490 -0.1269
   13LER    CD2  253   5.453   9.390   4.222 -0.4288 -0.3258 -0.0983
   13LER   HD21  254   5.518   9.305   4.245 -0.0863  0.2625  1.2117
   13LER   HD22  255   5.430   9.401   4.116  2.2832  0.8107 -0.6709
   13LER   HD23  256   5.518   9.476   4.241 -0.5580  0.8763 -4.0634
   13LER      C  257   5.187   9.722   4.328 -0.5800  0.4789 -0.0262
   13LER      O  258   5.185   9.769   4.211 -1.0695  0.4580  0.2632
   14NH2      N  259   5.094   9.748   4.419  0.5270 -0.2323  0.2403
   14NH2     H1  260   5.096   9.708   4.512  3.1943 -0.3303  0.2247
   14NH2     H2  261   5.033   9.827   4.405  0.6387  0.2518  2.1606
   15LY0      N  262   5.461   8.218   4.735 -0.1168  0.2807 -0.5670
   15LY0     H1  263   5.493   8.199   4.829 -0.5237 -0.1257 -0.5049
   15LY0     H2  264   5.363   8.194   4.730 -0.0538 -0.5910  1.2829
   15LY0     H3  265   5.519   8.161   4.675 -1.7901 -2.3279  0.1174
   15LY0     CA  266   5.487   8.354   4.701  0.3361  0.0016  0.2649
   15LY0     HA  267   5.465   8.369   4.595 -0.6930 -1.3853  0.2543
   15LY0     CB  268   5.395   8.446   4.779 -0.1064  0.5796 -0.2392
   15LY0    HB1  269   5.429   8.452   4.883 -0.5003  1.8214 -0.1646
   15LY0    HB2  270   5.293   8.410   4.789  0.7256 -1.3656  2.1425
   15LY0     CG  271   5.392   8.593   4.735 -0.2238 -0.2116  0.0760
   15LY0    HG1  272   5.368   8.601   4.629  1.8414 -1.5064 -0.5571
   15LY0    HG2  273   5.496   8.625   4.741  0.2602 -1.6322 -0.2806
   15LY0     CD  274   5.304   8.690   4.828  0.6359  0.3454 -0.1624
   15LY0    HD1  275   5.202   8.651   4.834  1.3092 -1.4360  0.6149
   15LY0    HD2  276   5.306   8.787   4.780  0.0234  1.6992  2.3451
   15LY0     CE  277   5.351   8.693   4.975 -0.0591  0.4964 -0.7171
   15LY0    HE1  278   5.438   8.759   4.976 -0.6000  1.2371  0.7905
   15LY0    HE2  279   5.380   8.591   5.001 -0.0801  0.8969  1.0083
   15LY0     NZ  280   5.254   8.760   5.064 -0.0545  0.1146  0.2654
   15LY0    HZ1  281   5.283   8.787   5.157 -1.8094  1.0849  0.5762
   15LY0    HZ2  282   5.212   8.841   5.021 -1.7909 -0.2333  1.1896
   15LY0    HZ3  283   5.183   8.690   5.080  1.3270 -1.2321  0.7834
   15LY0      C  284   5.637   8.382   4.718 -0.2372  0.3019  0.6991
   15LY0      O  285   5.698   8.371   4.603 -0.1929 -0.1683 -0.0715
   16LER      N  286   5.697   8.415   4.829  0.1569 -0.3183 -0.5814
   16LER      H  287   5.642   8.419   4.913  0.7119  1.1386 -0.2620
   16LER     CA  288   5.843   8.443   4.832 -0.1023  0.1429 -0.4138
   16LER     HA  289   5.882   8.459   4.731 -0.7196 -0.3220 -0.7399
   16LER     CB  290   5.860   8.572   4.916 -0.6241  0.1467  0.0093
   16LER    HB1  291   5.966   8.580   4.941  0.0657 -4.4254 -0.6808
   16LER    HB2  292   5.812   8.562   5.013 -2.3718 -1.9350 -0.9938
   16LER     CG  293   5.812   8.697   4.836 -0.2942  0.0083 -0.3596
   16LER     HG  294   5.707   8.691   4.808 -0.2506  0.1664 -0.5600
   16LER    CD1  295   5.820   8.813   4.934 -0.0738 -0.4559 -0.6741
   16LER   HD11  296   5.771   8.893   4.879  2.8485  1.5439 -0.6194
   16LER   HD12  297   5.778   8.788   5.031  0.6549 -1.0886 -0.5057
   16LER   HD13  298   5.922   8.852   4.937 -1.1722  2.7518 -1.6001
   16LER    CD2  299   5.889   8.723   4.709  0.6534  0.6821 -0.1577
   16LER   HD21  300   5.856   8.823   4.679 -0.1967  1.1695  2.1829
   16LER   HD22  301   5.993   8.730   4.740 -0.0444  1.9278  2.1515
   16LER   HD23  302   5.874   8.653   4.627 -1.3220  1.4506 -0.5064
   16LER      C  303   5.926   8.326   4.885  0.3540 -0.3027 -0.5767
   16LER      O  304   5.956   8.322   5.004  0.2004 -0.7531 -0.0667
   17LY0      N  305   3.898   9.109   5.102 -0.5108  0.6111 -0.3383
   17LY0     H1  306   3.865   9.201   5.078  0.5444  1.5599  1.5731
   17LY0     H2  307   3.823   9.046   5.127  0.1701  0.2803  1.0055
   17LY0     H3  308   3.947   9.120   5.190 -1.3761  1.9667  0.0072
   17LY0     CA  309   3.969   9.041   4.995  0.2746  0.2161 -0.4109
   17LY0     HA  310   3.902   9.032   4.909 -0.8416  1.5363  0.2993
   17LY0     CB  311   4.085   9.126   4.941 -0.5202 -0.1894 -0.4946
   17LY0    HB1  312   4.054   9.229   4.925 -0.6907 -0.4208 -1.7313
   17LY0    HB2  313   4.128   9.080   4.852  0.2744 -1.9773  0.7514
   17LY0     CG  314   4.202   9.127   5.039 -0.2502 -0.2460  0.6174
   17LY0    HG1  315   4.238   9.034   5.083 -1.4967 -1.4540 -0.8011
   17LY0    HG2  316   4.177   9.193   5.122  0.0883 -0.1086  0.6158
   17LY0     CD  317   4.325   9.187   4.972  0.5725 -0.4385 -0.5772
   17LY0    HD1  318   4.392   9.231   5.046  0.6704  1.8417 -1.9625
   17LY0    HD2  319   4.301   9.272   4.909  1.7961  0.5733  0.2810
   17LY0     CE  320   4.403   9.090   4.890  0.6626  0.4790  0.1251
   17LY0    HE1  321   4.356   9.082   4.792  0.2364  0.2110  0.3478
   17LY0    HE2  322   4.388   8.991   4.934 -1.3666  0.7036  0.0317
   17LY0     NZ  323   4.547   9.123   4.868  0.3815 -0.0418  0.4493
   17LY0    HZ1  324   4.588   9.058   4.803 -0.5907  0.4538 -0.6915
   17LY0    HZ2  325   4.556   9.214   4.826 -1.5408 -0.3326 -0.7206
   17LY0    HZ3  326   4.601   9.130   4.953  0.7274 -1.5882  0.3786
   17LY0      C  327   4.019   8.898   5.035  0.2418  0.2640 -0.6644
   17LY0      O  328   4.019   8.864   5.152 -0.5964  0.2822 -0.5074
   18LER      N  329   4.063   8.819   4.937 -0.2768  0.1368 -0.4479
   18LER      H  330   4.057   8.857   4.844 -2.2545 -0.8823 -0.7926
   18LER     CA  331   4.122   8.686   4.949 -0.1765  0.8772  0.4087
   18LER     HA  332   4.125   8.668   5.056 -1.8657  1.9222  0.6675
   18LER     CB  333   4.025   8.577   4.902 -0.0768  0.3410 -0.1202
   18LER    HB1  334   4.076   8.481   4.903  0.8320  0.8076 -0.3141
   18LER    HB2  335   3.997   8.599   4.799  0.1691  0.2655 -0.2053
   18LER     CG  336   3.897   8.565   4.986 -0.5295 -0.4955  0.6268
   18LER     HG  337   3.856   8.666   4.996  1.5723  0.2799  2.0232
   18LER    CD1  338   3.804   8.479   4.901  0.3658 -0.1212 -0.6579
   18LER   HD11  339   3.709   8.474   4.955  1.0072 -0.8760  0.4587
   18LER   HD12  340   3.794   8.536   4.809  0.8260  0.4880 -0.3388
   18LER   HD13  341   3.840   8.377   4.884  0.4024 -0.6647  2.1724
   18LER    CD2  342   3.905   8.504   5.121 -0.7620 -0.1357 -0.8040
   18LER   HD21  343   3.807   8.493   5.167  0.1545  0.3845  1.4200
   18LER   HD22  344   3.953   8.407   5.112  2.0735  1.1731 -0.8110
   18LER   HD23  345   3.969   8.563   5.186  0.0663  0.3426 -2.0255
   18LER      C  346   4.261   8.670   4.885 -0.3017  0.5187  0.3194
   18LER      O  347   4.303   8.751   4.796 -0.4823 -0.4449 -0.0228
   19LYR      N  348   4.333   8.568   4.926  1.0191 -0.0432 -0.1259
   19LYR      H  349   4.304   8.516   5.008  1.4310 -0.6104 -0.3364
   19LYR     CA  350   4.452   8.510   4.864  0.3747  0.5170 -0.0823
   19LYR     HA  351   4.513   8.596   4.835  0.7627  0.2128 -0.1711
   19LYR     CB  352   4.530   8.420   4.967 -0.4291  0.4985 -0.7633
   19LYR    HB1  353   4.490   8.319   4.958 -0.6775  0.5522 -0.3369
   19LYR    HB2  354   4.528   8.450   5.072  2.0799 -1.9971  0.1188
   19LYR     CG  355   4.683   8.409   4.920  0.9560  0.2338 -0.6902
   19LYR    HG1  356   4.730   8.502   4.949 -0.6246  1.3852 -1.6610
   19LYR    HG2  357   4.694   8.385   4.814  2.2612 -4.8435  0.2961
   19LYR     CD  358   4.755   8.286   4.981  0.6494 -0.7665  0.1338
   19LYR    HD1  359   4.747   8.291   5.089  2.9025  0.7750  0.2878
   19LYR    HD2  360   4.857   8.284   4.943  0.1549 -0.9489 -1.2503
   19LYR     CE  361   4.694   8.147   4.938  0.2863  0.6724 -0.2271
   19LYR    HE1  362   4.706   8.131   4.831 -0.6513 -0.7313 -0.1530
   19LYR    HE2  363   4.586   8.138   4.949  0.4172  0.3186  0.8867
   19LYR     NZ  364   4.752   8.029   5.005 -0.7222 -0.3228  0.6164
   19LYR    HZ1  365   4.727   8.018   5.103 -2.0349  0.6083  0.4118
   19LYR      C  366   4.414   8.430   4.736  0.0656 -0.0588  0.3259
   19LYR      O  367   4.311   8.367   4.715  0.4719  0.2928  0.0778
   20LY0      N  368   4.508   8.440   4.648  0.0882 -0.0720  0.6309
   20LY0      H  369   4.585   8.500   4.672  0.2899 -1.1554  2.9616
   20LY0     CA  370   4.511   8.373   4.516 -0.1302  0.1620 -0.1877
   20LY0     HA  371   4.427   8.308   4.496  0.8206 -1.1879  0.0524
   20LY0     CB  372   4.506   8.486   4.411  0.3232  0.9558  0.0836
   20LY0    HB1  373   4.537   8.431   4.322 -3.2930 -1.3162  0.0233
   20LY0    HB2  374   4.587   8.557   4.428  0.5855  0.1496  2.4661
   20LY0     CG  375   4.371   8.564   4.395  0.3137 -0.0373 -0.2907
   20LY0    HG1  376   4.362   8.633   4.479  1.4310 -0.8276  0.5058
   20LY0    HG2  377   4.291   8.490   4.401 -0.1673  0.5101  0.1855
   20LY0     CD  378   4.359   8.645   4.266  0.1869 -0.2345  0.4376
   20LY0    HD1  379   4.361   8.577   4.181  0.0025  0.7542 -0.3722
   20LY0    HD2  380   4.442   8.714   4.264 -0.6696  0.7944 -0.9009
   20LY0     CE  381   4.231   8.731   4.249  0.2440 -0.2653 -0.7006
   20LY0    HE1  382   4.226   8.797   4.336  2.2916  0.1500 -0.8366
   20LY0    HE2  383   4.142   8.668   4.249  0.1212 -0.0929 -0.6649
   20LY0     NZ  384   4.245   8.817   4.121  0.2219  0.0967 -0.3022
   20LY0    HZ1  385   4.248   8.759   4.038 -3.2485 -0.9570  0.1377
   20LY0    HZ2  386   4.170   8.885   4.115 -0.2660 -0.5380 -2.1079
   20LY0    HZ3  387   4.332   8.868   4.123  0.5806 -0.3442 -2.1617
   20LY0      C  388   4.636   8.277   4.513 -0.6183  0.4283 -0.1193
   20LY0      O  389   4.727   8.280   4.597 -0.2384 -0.0326  0.4610
   21LER      N  390   4.649   8.182   4.417  0.6828 -0.0083  0.0150
   21LER      H  391   4.579   8.176   4.344 -0.1488 -2.3463  0.9180
   21LER     CA  392   4.716   8.052   4.434 -0.0967 -0.5570  0.2534
   21LER     HA  393   4.718   8.033   4.542 -0.8218  0.0453  0.3761
   21LER     CB  394   4.626   7.949   4.357  0.6722  0.2052 -0.2035
   21LER    HB1  395   4.644   7.979   4.253  4.7051  0.8748  0.5229
   21LER    HB2  396   4.521   7.964   4.384  0.8192  0.1921  0.3840
   21LER     CG  397   4.662   7.797   4.369  0.8929  0.0177  0.5099
   21LER     HG  398   4.762   7.778   4.328 -0.0578  1.7485 -3.0210
   21LER    CD1  399   4.641   7.745   4.505  0.4772  0.1038  0.1616
   21LER   HD11  400   4.667   7.639   4.511  1.0679  0.3209  2.0816
   21LER   HD12  401   4.701   7.798   4.579 -2.2412  1.8222  1.2543
   21LER   HD13  402   4.537   7.755   4.535 -0.7810 -2.7201 -2.6727
   21LER    CD2  403   4.589   7.710   4.278 -0.1582  0.2415 -0.1747
   21LER   HD21  404   4.629   7.609   4.292  0.2433  0.4401  0.0988
   21LER   HD22  405   4.482   7.708   4.300 -0.3513  0.4929 -1.0368
   21LER   HD23  406   4.603   7.744   4.175 -0.2868 -0.5230 -0.4553
   21LER      C  407   4.864   8.056   4.390 -0.3120 -0.6263 -0.2414
   21LER      O  408   4.936   7.971   4.430 -0.4542  0.4412 -0.1463
   22LY0      N  409   5.158   8.032   5.410  0.3844  0.2607 -0.2607
   22LY0     H1  410   5.229   8.080   5.357  3.3575 -2.5363  0.8394
   22LY0     H2  411   5.191   7.936   5.412  2.6757  1.0172  1.5912
   22LY0     H3  412   5.157   8.066   5.505  0.1507  0.3369 -0.2894
   22LY0     CA  413   5.027   8.045   5.346 -0.4737  0.1928  0.3056
   22LY0     HA  414   4.950   7.999   5.407 -0.0446  0.2704  0.9206
   22LY0     CB  415   4.992   8.195   5.344 -0.5878  0.6547 -0.1253
   22LY0    HB1  416   4.899   8.192   5.287  0.4476  0.1621 -1.8574
   22LY0    HB2  417   5.060   8.256   5.284  0.2404 -0.7118 -0.6125
   22LY0     CG  418   4.973   8.250   5.486  0.0910  0.5600  0.7685
   22LY0    HG1  419   5.072   8.246   5.532  0.4813  1.7889  0.0715
   22LY0    HG2  420   4.903   8.181   5.534  0.9236 -0.8581  0.0248
   22LY0     CD  421   4.915   8.388   5.478 -0.2669 -0.0842  0.1003
   22LY0    HD1  422   4.813   8.380   5.440 -0.0916  1.6107 -0.8477
   22LY0    HD2  423   4.979   8.454   5.419 -0.4841 -0.5326 -0.6564
   22LY0     CE  424   4.924   8.438   5.621 -0.2135  0.3522 -0.6237
   22LY0    HE1  425   5.030   8.435   5.647 -0.2539 -0.9505 -0.5719
   22LY0    HE2  426   4.860   8.376   5.683  0.4731 -0.0927 -0.3474
   22LY0     NZ  427   4.885   8.576   5.643  0.0829  0.2431 -0.1275
   22LY0    HZ1  428   4.931   8.652   5.596  2.8674  0.3699  2.4995
   22LY0    HZ2  429   4.786   8.589   5.627  0.2952  4.8754  1.0991
   22LY0    HZ3  430   4.879   8.586   5.744  0.8800 -1.3306  0.1134
   22LY0      C  431   5.014   7.979   5.207  0.5521 -0.1441 -0.7670
   22LY0      O  432   5.096   8.004   5.122 -0.1096  0.3121  0.1120
   23LER      N  433   4.911   7.899   5.183  0.0711  0.0433 -0.3084
   23LER      H  434   4.833   7.899   5.247  1.8264 -2.8739  2.1157
   23LER     CA  435   4.885   7.830   5.056 -0.3406 -0.2219 -0.1427
   23LER     HA  436   4.972   7.780   5.014  0.9662 -0.0645  2.2040
   23LER     CB  437   4.772   7.726   5.090 -0.9103 -0.3985 -0.0659
   23LER    HB1  438   4.724   7.704   4.995 -0.0480 -2.7385 -0.0087
   23LER    HB2  439   4.689   7.769   5.148 -0.5543 -2.5729  2.2300
   23LER     CG  440   4.816   7.599   5.163  1.0791 -0.2861  0.4839
   23LER     HG  441   4.850   7.633   5.262  0.2687 -0.9737  1.0087
   23LER    CD1  442   4.698   7.502   5.192 -0.4764  0.0174  0.2234
   23LER   HD11  443   4.742   7.411   5.232  3.2601  0.8266 -1.5977
   23LER   HD12  444   4.632   7.557   5.259  0.4074  1.4940 -0.0506
   23LER   HD13  445   4.647   7.486   5.097  0.6353  1.0416 -0.5870
   23LER    CD2  446   4.929   7.517   5.099  0.4506  0.1315  0.3783
   23LER   HD21  447   4.953   7.426   5.155  1.3452  0.0570 -0.1131
   23LER   HD22  448   4.910   7.503   4.992 -2.3580  1.7630  0.5696
   23LER   HD23  449   5.011   7.586   5.116 -0.9800  1.2305  3.5436
   23LER      C  450   4.840   7.940   4.958 -0.3981  0.1310  0.5754
   23LER      O  451   4.884   7.946   4.846 -0.4083  0.5776  0.5082
   24LY0      N  452   6.642   7.878   4.388  0.3812  0.3691  0.1734
   24LY0     H1  453   6.735   7.837   4.390  1.0575  1.8034 -0.4827
   24LY0     H2  454   6.580   7.803   4.361  0.3648  0.6035 -0.4527
   24LY0     H3  455   6.617   7.910   4.480  0.3833 -2.0371  1.0692
   24LY0     CA  456   6.641   7.977   4.280  0.2749 -0.1961  0.2054
   24LY0     HA  457   6.699   8.061   4.320  1.0272 -1.4240  1.7901
   24LY0     CB  458   6.703   7.920   4.147 -0.1021  0.1885  0.3875
   24LY0    HB1  459   6.631   7.852   4.102  0.6386 -0.8958  0.7834
   24LY0    HB2  460   6.799   7.870   4.164  0.8788  0.9474 -2.4326
   24LY0     CG  461   6.729   8.030   4.040 -0.0873  0.0312 -0.3093
   24LY0    HG1  462   6.741   8.124   4.093 -3.2940 -0.1593  0.9995
   24LY0    HG2  463   6.644   8.038   3.971  0.9051 -1.7396 -1.8239
   24LY0     CD  464   6.845   7.999   3.942 -0.3527 -0.5921 -0.5926
   24LY0    HD1  465   6.934   8.014   4.002  0.0826 -0.2360 -1.3282
   24LY0    HD2  466   6.845   8.084   3.874 -0.2675  0.6324  0.8863
   24LY0     CE  467   6.833   7.862   3.888  0.1219  1.2326 -0.7266
   24LY0    HE1  468   6.731   7.860   3.849 -0.0904 -0.8283 -0.1496
   24LY0    HE2  469   6.830   7.797   3.976 -0.0695  1.5072 -0.5254
   24LY0     NZ  470   6.932   7.825   3.792 -0.9010 -0.3762 -0.6920
   24LY0    HZ1  471   6.959   7.728   3.791  0.9546  0.1104 -1.2791
   24LY0    HZ2  472   6.898   7.861   3.704 -0.2729 -0.4274 -0.9596
   24LY0    HZ3  473   7.013   7.884   3.803 -2.0229  1.3352 -1.2294
   24LY0      C  474   6.500   8.023   4.266  0.5884  0.2098 -0.4096
   24LY0      O  475   6.411   7.934   4.250  0.2323 -0.3341  0.3701
   25LER      N  476   6.486   8.159   4.276 -0.3616  0.6744  0.7734
   25LER      H  477   6.567   8.218   4.271 -1.1532  1.8063  1.0011
   25LER     CA  478   6.358   8.232   4.249  0.2894  0.7585  0.8994
   25LER     HA  479   6.278   8.174   4.295  0.1763 -0.0954 -0.3211
   25LER     CB  480   6.364   8.370   4.316  0.1955  0.2975 -0.5020
   25LER    HB1  481   6.448   8.419   4.268  0.7576  1.4260  1.5131
   25LER    HB2  482   6.388   8.369   4.423  1.5135 -0.9328 -0.7740
   25LER     CG  483   6.229   8.451   4.304 -0.2562 -0.1607 -0.0888
   25LER     HG  484   6.199   8.455   4.200 -2.2777 -1.9191  0.3680
   25LER    CD1  485   6.120   8.380   4.385  0.0007  0.2323 -0.3227
   25LER   HD11  486   6.041   8.451   4.408 -0.8391 -1.1000  1.1054
   25LER   HD12  487   6.065   8.300   4.335  0.6484 -1.3280  1.3205
   25LER   HD13  488   6.156   8.332   4.476 -1.2763  0.2626  0.2309
   25LER    CD2  489   6.240   8.595   4.354 -0.2475 -0.3950  0.0513
   25LER   HD21  490   6.157   8.657   4.319 -0.4402 -0.6065  0.1310
   25LER   HD22  491   6.245   8.587   4.463 -0.3520 -0.2812  0.0641
   25LER   HD23  492   6.330   8.643   4.316 -1.6069  2.5065  0.2183
   25LER      C  493   6.328   8.249   4.097 -0.3819  0.2299  0.1202
   25LER      O  494   6.425   8.283   4.028  0.2810 -0.2182 -0.6164
   26LYR      N  495   6.203   8.224   4.056  0.1631 -0.2417  0.0398
   26LYR      H  496   6.132   8.182   4.115 -2.3179  2.3463 -0.8480
   26LYR     CA  497   6.153   8.254   3.926 -0.1868  0.0881  0.3626
   26LYR     HA  498   6.227   8.317   3.878  0.8734 -1.9928 -0.8731
   26LYR     CB  499   6.143   8.120   3.845 -0.2488 -0.6429  0.2939
   26LYR    HB1  500   6.089   8.140   3.752  1.1524  0.9911 -0.2202
   26LYR    HB2  501   6.107   8.040   3.909  3.7895 -1.2715  2.0898
   26LYR     CG  502   6.287   8.072   3.801 -0.2415 -0.7234 -0.1237
   26LYR    HG1  503   6.331   8.039   3.895 -0.5244 -3.2855 -0.8087
   26LYR    HG2  504   6.343   8.163   3.781 -0.1937 -0.4002  1.3923
   26LYR     CD  505   6.317   7.962   3.694  0.2892 -0.0896 -1.0611
   26LYR    HD1  506   6.275   7.991   3.598 -1.3053  0.8177 -0.1396
   26LYR    HD2  507   6.267   7.874   3.733  1.4289 -0.0207  0.6868
   26LYR     CE  508   6.473   7.933   3.701 -0.1815 -0.4393  0.5449
   26LYR    HE1  509   6.500   7.894   3.799 -2.4670 -3.0868  0.2418
   26LYR    HE2  510   6.541   8.013   3.670  1.4080 -2.4393 -1.4083
   26LYR     NZ  511   6.502   7.816   3.617 -0.0374 -0.4065  0.0072
   26LYR    HZ1  512   6.511   7.829   3.517 -0.3473  0.1442  0.0413
   26LYR      C  513   6.013   8.318   3.928  0.0877  0.8345  0.4155
   26LYR      O  514   5.943   8.311   4.027 -0.2877 -0.1550 -0.0733
   27LY0      N  515   5.965   8.376   3.819  0.1241 -0.0350  0.1362
   27LY0      H  516   6.023   8.375   3.736  0.2268  1.5616  0.1546
   27LY0     CA  517   5.829   8.433   3.806 -0.4895  0.5768 -0.3524
   27LY0     HA  518   5.781   8.434   3.904 -0.7436  1.2473 -0.4808
   27LY0     CB  519   5.838   8.566   3.734  0.2588  0.0955 -0.0037
   27LY0    HB1  520   5.741   8.611   3.713 -0.2298 -0.9597 -0.0225
   27LY0    HB2  521   5.908   8.556   3.651  2.2045 -0.7501  1.6443
   27LY0     CG  522   5.921   8.668   3.822  0.5412  0.1451  0.0924
   27LY0    HG1  523   6.024   8.631   3.826  0.9037  0.0852 -4.3932
   27LY0    HG2  524   5.879   8.663   3.922 -0.4501 -3.2859 -0.3479
   27LY0     CD  525   5.903   8.806   3.760  0.2777 -0.3732 -0.0311
   27LY0    HD1  526   5.795   8.821   3.751 -0.0650 -2.8981 -0.8146
   27LY0    HD2  527   5.945   8.809   3.660  0.7279 -0.0909  0.1666
   27LY0     CE  528   5.962   8.920   3.838  0.7722 -1.0127  0.3064
   27LY0    HE1  529   6.065   8.892   3.863  0.5560 -2.2620 -0.1390
   27LY0    HE2  530   5.909   8.929   3.933  1.2399 -0.2851  0.5108
   27LY0     NZ  531   5.943   9.051   3.766  0.1241  0.7401 -0.3255
   27LY0    HZ1  532   6.012   9.120   3.792  0.8040  0.9607 -2.5104
   27LY0    HZ2  533   5.949   9.029   3.668  1.1051  0.6920 -0.2620
   27LY0    HZ3  534   5.852   9.093   3.780  0.7916  1.5581  2.1238
   27LY0      C  535   5.740   8.345   3.718  0.0335 -0.3894 -0.0857
   27LY0      O  536   5.786   8.289   3.622  0.0086 -0.1054  0.7824
   28LER      N  537   5.608   8.337   3.749  0.5793 -0.2867  0.6766
   28LER      H  538   5.573   8.405   3.815 -1.5428 -0.4319 -0.2383
   28LER     CA  539   5.506   8.260   3.685  0.7952 -0.3213 -0.1322
   28LER     HA  540   5.553   8.205   3.604  1.6427 -2.0037  1.4102
   28LER     CB  541   5.444   8.160   3.785 -0.0645 -0.4065  0.1569
   28LER    HB1  542   5.405   8.221   3.867  2.9475  0.5753  0.9808
   28LER    HB2  543   5.518   8.101   3.838 -0.5732 -0.8270  0.4153
   28LER     CG  544   5.335   8.062   3.740 -0.4898 -0.2681 -0.2873
   28LER     HG  545   5.249   8.115   3.699 -0.2154  0.8514  0.5483
   28LER    CD1  546   5.394   7.966   3.639  0.0402  0.0116  0.2182
   28LER   HD11  547   5.323   7.891   3.602 -1.2558  1.6263 -0.6988
   28LER   HD12  548   5.419   8.018   3.546  3.1203  0.7194  1.3309
   28LER   HD13  549   5.480   7.914   3.680  0.6220  0.5087 -0.3473
   28LER    CD2  550   5.295   7.968   3.860 -0.2918 -0.9841  0.1126
   28LER   HD21  551   5.230   7.887   3.827 -0.4005 -0.4857 -0.9622
   28LER   HD22  552   5.369   7.911   3.915 -2.8200 -1.7714  2.9797
   28LER   HD23  553   5.234   8.025   3.930  0.9464  0.0398  0.3916
   28LER      C  554   5.391   8.350   3.629  0.0935 -0.4036  0.2968
   28LER      O  555   5.337   8.426   3.704 -0.2832  0.2201  0.3651
   29LYR      N  556   5.339   8.324   3.506 -0.0678 -0.7467 -0.1939
   29LYR      H  557   5.392   8.262   3.445 -1.0852 -0.0606 -1.8540
   29LYR     CA  558   5.239   8.418   3.435  0.2708  0.6683  0.2859
   29LYR     HA  559   5.284   8.516   3.420  1.8425 -0.1490 -0.6771
   29LYR     CB  560   5.213   8.360   3.296  0.0402  0.1659 -0.1041
   29LYR    HB1  561   5.106   8.353   3.276  0.2110 -0.0868 -0.9773
   29LYR    HB2  562   5.238   8.255   3.310  2.8598  0.9959  1.9452
   29LYR     CG  563   5.275   8.430   3.175  0.1017  0.4009  0.0752
   29LYR    HG1  564   5.248   8.535   3.185  1.0040  0.5033  1.9094
   29LYR    HG2  565   5.249   8.383   3.080  0.0506 -0.8492  0.6879
   29LYR     CD  566   5.425   8.432   3.170  0.1352 -0.0295 -0.2513
   29LYR    HD1  567   5.479   8.458   3.260 -0.4741 -0.5669  0.2775
   29LYR    HD2  568   5.465   8.505   3.099  0.0130  0.8911  0.6132
   29LYR     CE  569   5.467   8.293   3.130 -0.1358  0.0913  0.2506
   29LYR    HE1  570   5.441   8.287   3.024  0.8690  0.8409 -0.0477
   29LYR    HE2  571   5.404   8.219   3.179  3.7999 -2.3331  2.0877
   29LYR     NZ  572   5.605   8.262   3.169 -0.4055 -0.0134 -0.0935
   29LYR    HZ1  573   5.669   8.282   3.093  0.1660 -0.5245  0.2345
   29LYR      C  574   5.097   8.444   3.496 -0.2384  0.9011  0.3743
   29LYR      O  575   5.014   8.518   3.444  0.0079 -0.1913 -0.0172
   30LER      N  576   5.069   8.361   3.597 -0.5787 -0.0473 -0.6109
   30LER      H  577   5.147   8.308   3.633  0.0825  0.4346 -1.2947
   30LER     CA  578   4.943   8.351   3.671  0.1855 -0.2871 -1.0625
   30LER     HA  579   4.862   8.357   3.598  0.5028  0.6505 -1.3586
   30LER     CB  580   4.939   8.210   3.736 -0.2353  0.6522 -0.5135
   30LER    HB1  581   4.862   8.205   3.812 -1.8297 -1.8411 -2.1671
   30LER    HB2  582   5.038   8.190   3.777 -0.1889  0.9200 -0.4923
   30LER     CG  583   4.903   8.096   3.637  0.0729  0.0900 -0.7872
   30LER     HG  584   4.795   8.096   3.620  0.1950  3.6518 -2.5818
   30LER    CD1  585   4.975   8.084   3.503 -0.9496 -0.0882  0.2388
   30LER   HD11  586   4.929   7.995   3.461 -0.4278 -0.0525 -0.4181
   30LER   HD12  587   4.950   8.173   3.444  1.1632  1.0744  1.0036
   30LER   HD13  588   5.081   8.064   3.513 -1.1319 -0.4185  1.7319
   30LER    CD2  589   4.932   7.967   3.711  0.4163 -0.4307  0.6286
   30LER   HD21  590   4.879   7.881   3.672 -0.5089 -0.7335  2.4555
   30LER   HD22  591   5.039   7.959   3.729  0.4131  1.6830  1.9262
   30LER   HD23  592   4.900   7.983   3.814  0.6624  0.4990  0.5776
   30LER      C  593   4.933   8.450   3.788  0.0222 -0.9495  0.3903
   30LER      O  594   5.031   8.496   3.843 -0.5696 -0.1229  0.2716
   31LER      N  595   4.807   8.480   3.823 -0.5677 -0.7035  0.2297
   31LER      H  596   4.728   8.434   3.781 -1.8567  0.8792  0.8122
   31LER     CA  597   4.775   8.563   3.935  0.6084  0.4874 -0.8842
   31LER     HA  598   4.847   8.645   3.942  2.3763 -1.0683  0.2485
   31LER     CB  599   4.633   8.623   3.915  0.0250  0.2633  0.1793
   31LER    HB1  600   4.585   8.629   4.012 -0.9119 -1.0090 -0.1765
   31LER    HB2  601   4.578   8.560   3.845  0.6274 -0.2658  0.1677
   31LER     CG  602   4.634   8.768   3.853  1.0202  1.0042  1.2076
   31LER     HG  603   4.695   8.824   3.924  0.6130  0.8540  1.6825
   31LER    CD1  604   4.690   8.770   3.709 -0.5658 -0.1192  0.5015
   31LER   HD11  605   4.665   8.866   3.664 -1.2624 -0.5384 -0.0228
   31LER   HD12  606   4.798   8.760   3.697 -0.3860  1.2079  0.8633
   31LER   HD13  607   4.652   8.686   3.652  0.9182 -0.6135  0.1760
   31LER    CD2  608   4.502   8.823   3.855  0.4370 -0.3830  0.7209
   31LER   HD21  609   4.514   8.929   3.831  0.2835 -0.8513 -1.6366
   31LER   HD22  610   4.447   8.773   3.775  0.2138 -0.2971  0.8210
   31LER   HD23  611   4.457   8.806   3.953  0.9441 -4.2842  0.4044
   31LER      C  612   4.795   8.481   4.064 -0.6536  0.5484 -0.1347
   31LER      O  613   4.760   8.362   4.075  0.4101 -0.4383  0.2898
   32LY0      N  614   7.031   7.528   3.624 -0.2577  0.7528  0.1960
   32LY0     H1  615   7.110   7.471   3.651 -0.4900  0.8669  1.1227
   32LY0     H2  616   7.054   7.548   3.527  1.4835  1.2388  0.6729
   32LY0     H3  617   7.033   7.622   3.660 -0.4411  0.6360  0.5125
   32LY0     CA  618   6.901   7.461   3.635 -0.2935  0.1995  0.7730
   32LY0     HA  619   6.902   7.375   3.568 -2.8894 -0.2062  1.1341
   32LY0     CB  620   6.867   7.402   3.776 -0.6092  0.7541  0.1855
   32LY0    HB1  621   6.938   7.322   3.794  1.4046  2.4492  0.1921
   32LY0    HB2  622   6.770   7.352   3.784 -0.4004  0.1508 -0.8752
   32LY0     CG  623   6.876   7.504   3.889  0.5758 -0.3823  0.1193
   32LY0    HG1  624   6.798   7.579   3.876  3.8435  3.4500  0.6432
   32LY0    HG2  625   6.966   7.566   3.889  0.1641  0.2447  1.4619
   32LY0     CD  626   6.861   7.440   4.029 -0.9253  0.1971  0.5769
   32LY0    HD1  627   6.931   7.357   4.017 -0.9051  0.2769  0.1019
   32LY0    HD2  628   6.755   7.418   4.039 -0.9505  0.2715  0.4675
   32LY0     CE  629   6.893   7.546   4.133 -0.0040 -0.2725  0.6476
   32LY0    HE1  630   6.802   7.606   4.142  0.8318  0.9754  1.1589
   32LY0    HE2  631   6.978   7.606   4.099  0.0869 -0.9060 -0.2775
   32LY0     NZ  632   6.903   7.475   4.260  0.0504  0.1681  0.0526
   32LY0    HZ1  633   6.818   7.433   4.294  0.7223  0.8258  2.7335
   32LY0    HZ2  634   6.982   7.413   4.252  0.0485 -0.0337  1.3833
   32LY0    HZ3  635   6.922   7.552   4.323  1.5486  1.8595 -2.2644
   32LY0      C  636   6.791   7.551   3.579 -0.1156  0.3022 -0.6036
   32LY0      O  637   6.822   7.664   3.545  0.1816  0.1419  0.4030
   33LER      N  638   6.663   7.503   3.581 -0.2031  0.2246 -0.3174
   33LER      H  639   6.656   7.406   3.609  2.8696 -0.4139 -1.3687
   33LER     CA  640   6.542   7.583   3.553  0.0945  1.2888  0.5011
   33LER     HA  641   6.561   7.633   3.459 -1.8501  1.1657  0.0009
   33LER     CB  642   6.424   7.484   3.543  0.9082  0.2485 -0.1416
   33LER    HB1  643   6.424   7.434   3.639 -1.4406 -1.2927 -0.8646
   33LER    HB2  644   6.431   7.414   3.460 -1.6718 -0.4169  0.1035
   33LER     CG  645   6.283   7.555   3.540 -0.6983  0.2156 -0.7004
   33LER     HG  646   6.272   7.623   3.624  1.4021 -1.2332  0.8505
   33LER    CD1  647   6.254   7.616   3.401  0.9243 -0.1209 -0.1406
   33LER   HD11  648   6.157   7.666   3.392 -0.0749 -1.9262  0.2900
   33LER   HD12  649   6.333   7.686   3.372  2.3759 -1.5151  0.2982
   33LER   HD13  650   6.253   7.540   3.323 -0.1013  3.3593 -3.8882
   33LER    CD2  651   6.172   7.449   3.562 -0.1837  0.0417 -0.7759
   33LER   HD21  652   6.074   7.491   3.585  0.0326 -1.3443  3.8273
   33LER   HD22  653   6.166   7.368   3.489  2.4816 -0.2991 -0.6887
   33LER   HD23  654   6.198   7.395   3.654 -0.2722  1.3111  0.0123
   33LER      C  655   6.530   7.694   3.665 -0.6987 -0.1034  0.0298
   33LER      O  656   6.526   7.677   3.784  0.1022 -0.5136 -0.3318
   34LY0      N  657   6.913   8.896   3.632  0.4671 -0.0748  0.0272
   34LY0     H1  658   6.976   8.824   3.598  1.0687  1.0049 -1.2574
   34LY0     H2  659   6.881   8.873   3.725 -2.3485  0.7555 -0.6431
   34LY0     H3  660   6.953   8.987   3.614 -0.6146  0.0708 -1.8968
   34LY0     CA  661   6.785   8.891   3.554  0.8139 -0.4005  0.6444
   34LY0     HA  662   6.722   8.973   3.590 -0.7079 -0.1751 -2.1990
   34LY0     CB  663   6.808   8.908   3.398  0.0865 -0.1018  0.8226
   34LY0    HB1  664   6.886   8.842   3.361 -0.8346 -0.2584 -0.9937
   34LY0    HB2  665   6.841   9.010   3.378  1.2548 -0.5680  0.3149
   34LY0     CG  666   6.677   8.890   3.316 -1.0232  0.0085  0.0887
   34LY0    HG1  667   6.613   8.975   3.339 -1.3493  0.4636 -2.2914
   34LY0    HG2  668   6.621   8.797   3.322  0.7770 -1.4299 -2.9318
   34LY0     CD  669   6.714   8.899   3.164 -0.0438 -0.8433  0.1607
   34LY0    HD1  670   6.780   8.815   3.146  2.4944  0.7643  1.3208
   34LY0    HD2  671   6.772   8.990   3.147 -0.1239 -0.8553 -0.1813
   34LY0     CE  672   6.587   8.895   3.078  0.3046  0.0434  0.2199
   34LY0    HE1  673   6.526   8.977   3.117  0.0288  0.4208 -0.9511
   34LY0    HE2  674   6.544   8.795   3.085 -0.0904 -0.0999 -2.7466
   34LY0     NZ  675   6.616   8.932   2.935  0.7392  0.0307 -0.8515
   34LY0    HZ1  676   6.536   8.947   2.876  0.1013 -0.2433 -0.0787
   34LY0    HZ2  677   6.677   9.012   2.942 -1.6008  1.8214  0.6031
   34LY0    HZ3  678   6.663   8.849   2.903 -0.2225 -0.3286 -1.3720
   34LY0      C  679   6.721   8.758   3.591  0.4526 -0.2554  0.7426
   34LY0      O  680   6.784   8.655   3.554 -0.0933  0.3275  0.0770
   35LER      N  681   6.598   8.758   3.631  0.3671 -0.1869  0.3651
   35LER      H  682   6.551   8.847   3.627 -0.7597 -0.8061 -0.8733
   35LER     CA  683   6.517   8.639   3.657 -0.1167 -0.9210 -0.0526
   35LER     HA  684   6.571   8.550   3.690 -2.1283 -2.6052 -1.0183
   35LER     CB  685   6.406   8.673   3.755  0.2852  0.0873 -0.7504
   35LER    HB1  686   6.336   8.589   3.760  1.4835 -0.8301  1.9853
   35LER    HB2  687   6.344   8.755   3.717 -2.8529 -0.7254  2.1814
   35LER     CG  688   6.442   8.703   3.899 -0.0565  0.1848  0.4897
   35LER     HG  689   6.487   8.801   3.906 -1.2702  1.0901 -2.9225
   35LER    CD1  690   6.330   8.695   4.000  0.2658 -0.3730 -0.2679
   35LER   HD11  691   6.377   8.735   4.090  0.3198  3.9567 -1.9840
   35LER   HD12  692   6.252   8.766   3.972  2.1145  1.3984 -1.2064
   35LER   HD13  693   6.292   8.593   4.009 -0.3446 -0.1677 -0.4818
   35LER    CD2  694   6.553   8.608   3.950  0.2281  0.0295  0.1580
   35LER   HD21  695   6.563   8.615   4.058  0.8877 -1.5175  0.2138
   35LER   HD22  696   6.534   8.503   3.928  1.1907  0.0450 -0.8371
   35LER   HD23  697   6.646   8.641   3.904  0.3519  0.7620  0.9220
   35LER      C  698   6.461   8.594   3.514 -0.3336  1.0025  0.4248
   35LER      O  699   6.414   8.673   3.432  0.0601  0.8668 -0.5827
   36LYR      N  700   6.436   8.464   3.504  0.2582  0.5067  0.3497
   36LYR      H  701   6.474   8.405   3.576  2.0623  1.9671  0.6650
   36LYR     CA  702   6.356   8.403   3.402  0.0534 -0.3966 -0.1705
   36LYR     HA  703   6.370   8.449   3.304  0.5828 -1.4272 -0.5919
   36LYR     CB  704   6.406   8.259   3.372 -0.7027  0.4346  0.3260
   36LYR    HB1  705   6.384   8.188   3.452 -2.7369  0.4073 -0.2029
   36LYR    HB2  706   6.514   8.262   3.358 -0.3892 -3.0478  1.0478
   36LYR     CG  707   6.339   8.197   3.252  0.2607  0.4498 -0.0740
   36LYR    HG1  708   6.342   8.259   3.161 -0.7984 -1.5552 -1.5570
   36LYR    HG2  709   6.231   8.189   3.267  0.0908 -0.0168 -1.3531
   36LYR     CD  710   6.397   8.058   3.217  0.4567  0.3691  0.2118
   36LYR    HD1  711   6.374   7.982   3.293  1.4904  0.6943  0.8675
   36LYR    HD2  712   6.505   8.068   3.218  0.5285  0.5683  3.6171
   36LYR     CE  713   6.351   7.990   3.085 -0.3704  0.0934  0.1199
   36LYR    HE1  714   6.363   8.055   2.998  0.8084  0.4515  0.5360
   36LYR    HE2  715   6.246   7.961   3.087 -0.5299  0.6899  1.6921
   36LYR     NZ  716   6.423   7.866   3.067  0.0563 -0.3612 -0.0756
   36LYR    HZ1  717   6.515   7.876   3.025 -0.7191  0.7625 -1.5898
   36LYR      C  718   6.206   8.411   3.435 -0.5289  0.4356 -0.1432
   36LYR      O  719   6.168   8.367   3.544  0.3232  0.8310  0.3269
   37LY0      N  720   6.123   8.454   3.343  0.3841  0.1631 -0.2405
   37LY0      H  721   6.168   8.496   3.263  2.4683 -1.7605 -0.1794
   37LY0     CA  722   5.979   8.476   3.355 -0.0039 -0.3585 -0.3006
   37LY0     HA  723   5.954   8.464   3.460  1.9400 -1.2830  0.1118
   37LY0     CB  724   5.942   8.623   3.319  0.1094  0.3279 -0.6075
   37LY0    HB1  725   5.973   8.652   3.219  1.1315  3.6032  0.5328
   37LY0    HB2  726   5.999   8.691   3.382 -2.2583  1.5263  0.3280
   37LY0     CG  727   5.789   8.658   3.352  0.5930  0.4606  0.1495
   37LY0    HG1  728   5.763   8.605   3.445 -3.2788 -0.3347 -1.1908
   37LY0    HG2  729   5.722   8.623   3.273  1.0138  0.1512 -0.0746
   37LY0     CD  730   5.770   8.806   3.371  0.4576 -0.0896  0.7182
   37LY0    HD1  731   5.817   8.848   3.282 -0.6073 -1.9009 -0.7858
   37LY0    HD2  732   5.824   8.829   3.463  1.2402  0.2303  0.1930
   37LY0     CE  733   5.629   8.856   3.390  0.4164  0.8936 -0.5722
   37LY0    HE1  734   5.590   8.833   3.489 -0.8792  1.6781 -0.8783
   37LY0    HE2  735   5.562   8.808   3.320 -0.4441  1.6972 -0.3137
   37LY0     NZ  736   5.626   9.002   3.368  0.2800 -0.1441 -0.5667
   37LY0    HZ1  737   5.539   9.043   3.396  0.2321 -0.6468  0.0468
   37LY0    HZ2  738   5.697   9.035   3.432  0.5524  1.2523 -1.5397
   37LY0    HZ3  739   5.658   9.026   3.275  0.1131  2.0795 -0.1220
   37LY0      C  740   5.912   8.366   3.266  0.3287 -0.1942 -0.5594
   37LY0      O  741   5.922   8.367   3.143 -0.0767  0.5015 -0.6488
   38LER      N  742   5.865   8.260   3.333  0.2336 -0.4001  0.3197
   38LER      H  743   5.858   8.277   3.432 -0.6897  1.8089 -0.0448
   38LER     CA  744   5.791   8.146   3.293 -0.0631 -0.5433  0.3825
   38LER     HA  745   5.838   8.119   3.199  1.3706 -1.3391  1.2965
   38LER     CB  746   5.807   8.037   3.397 -0.4117  0.0639 -0.2532
   38LER    HB1  747   5.757   7.947   3.361 -1.7744  0.5258  0.4152
   38LER    HB2  748   5.757   8.072   3.488  0.4973 -1.9336  1.0849
   38LER     CG  749   5.947   7.991   3.432 -0.1248 -0.8635 -0.3516
   38LER     HG  750   5.998   8.075   3.480  1.5806 -2.9437  1.6950
   38LER    CD1  751   5.952   7.873   3.528 -0.4948  0.7150 -0.1356
   38LER   HD11  752   6.054   7.857   3.561 -0.8868 -1.9666 -0.0098
   38LER   HD12  753   5.893   7.898   3.616 -0.9256 -0.8180  0.0380
   38LER   HD13  754   5.917   7.782   3.479 -0.9861  0.5743  0.4688
   38LER    CD2  755   6.033   7.947   3.316 -0.3254  0.3415 -0.1233
   38LER   HD21  756   6.128   7.914   3.358 -1.3019 -1.5978  0.6252
   38LER   HD22  757   5.984   7.859   3.276  0.5840 -0.4730  0.5045
   38LER   HD23  758   6.056   8.024   3.241 -0.8528 -1.4164 -2.2096
   38LER      C  759   5.637   8.180   3.272  0.0657  0.2648  0.2864
   38LER      O  760   5.559   8.166   3.366 -0.6158  0.1042 -0.2046
   39LY0      N  761   6.564   7.493   2.552 -0.6541  0.3298  0.3587
   39LY0     H1  762   6.620   7.514   2.471 -1.0458  0.7009  0.1801
   39LY0     H2  763   6.471   7.467   2.522  0.4550 -0.6916 -2.5570
   39LY0     H3  764   6.612   7.414   2.592 -1.9649 -1.1805 -0.8974
   39LY0     CA  765   6.561   7.602   2.655 -0.1138 -0.7433  0.4045
   39LY0     HA  766   6.666   7.615   2.679  0.6181  0.1398 -2.7876
   39LY0     CB  767   6.521   7.741   2.584  0.5220 -0.5850  0.2020
   39LY0    HB1  768   6.423   7.733   2.537  0.2243 -1.2512  0.9068
   39LY0    HB2  769   6.604   7.767   2.518  0.7594  0.4984  0.8996
   39LY0     CG  770   6.515   7.866   2.680  0.1792  0.1805  0.6618
   39LY0    HG1  771   6.614   7.871   2.725 -0.2391 -0.1050  1.6385
   39LY0    HG2  772   6.436   7.853   2.754  0.8469  0.7186  1.4973
   39LY0     CD  773   6.490   7.994   2.600 -0.1472  0.1991 -0.2887
   39LY0    HD1  774   6.399   7.985   2.540  0.2736 -1.1001 -0.7789
   39LY0    HD2  775   6.575   8.007   2.534 -0.6980  0.4467 -0.9620
   39LY0     CE  776   6.475   8.095   2.712 -0.5393 -0.3519 -0.7439
   39LY0    HE1  777   6.573   8.133   2.741 -0.2517 -1.6403  0.0437
   39LY0    HE2  778   6.427   8.049   2.798  0.5433 -0.8863 -0.4087
   39LY0     NZ  779   6.389   8.207   2.677  0.0485 -0.0950  0.5001
   39LY0    HZ1  780   6.339   8.251   2.753  1.9174  0.8627  1.2482
   39LY0    HZ2  781   6.449   8.273   2.629  0.4631 -1.0880 -0.3942
   39LY0    HZ3  782   6.325   8.166   2.611  0.7965 -1.3550  0.5212
   39LY0      C  783   6.488   7.574   2.788 -0.3393 -0.7933  0.5292
   39LY0      O  784   6.398   7.493   2.787  0.0499  0.2620  0.1779
   40LER      N  785   6.522   7.637   2.904  0.2517  0.3487  0.2685
   40LER      H  786   6.590   7.711   2.899 -0.4592  1.2027  2.1179
   40LER     CA  787   6.447   7.620   3.031 -0.6962 -0.0206 -0.3319
   40LER     HA  788   6.368   7.550   3.006  0.2810 -0.7333 -1.5523
   40LER     CB  789   6.538   7.570   3.146  0.4402  0.5310  0.2235
   40LER    HB1  790   6.477   7.556   3.235 -1.7814  0.1738 -1.2674
   40LER    HB2  791   6.619   7.642   3.154  1.7629 -1.1143  2.5757
   40LER     CG  792   6.594   7.432   3.102 -0.1907 -0.1552 -0.5563
   40LER     HG  793   6.636   7.441   3.002 -1.5075  0.2303 -1.0955
   40LER    CD1  794   6.701   7.395   3.204  0.2224 -0.1540  0.3158
   40LER   HD11  795   6.757   7.302   3.193  0.4280  0.1817 -2.2295
   40LER   HD12  796   6.774   7.475   3.210  0.8856 -0.7713  0.5788
   40LER   HD13  797   6.653   7.409   3.300  1.3074  1.7549  0.6256
   40LER    CD2  798   6.497   7.316   3.099 -0.1625  0.3017  0.1170
   40LER   HD21  799   6.539   7.215   3.102 -3.1142 -1.0139  0.8735
   40LER   HD22  800   6.438   7.316   3.191  1.7582  0.0223  1.4068
   40LER   HD23  801   6.430   7.308   3.014 -0.4588 -0.7555  0.4244
   40LER      C  802   6.370   7.747   3.078  0.8073  0.1126  0.7228
   40LER      O  803   6.252   7.738   3.113  0.1487  0.5602  0.3273
   41U      O5'  804   7.389   6.284   0.961 -0.5149  0.7321 -0.2679
   41U      H5T  805   7.297   6.289   0.986 -0.1242 -2.0501  2.2374
   41U      C5'  806   7.414   6.180   0.865 -0.0065 -0.0982  0.0837
   41U     H5'1  807   7.320   6.167   0.812  0.2705  0.4118 -0.5484
   41U     H5'2  808   7.453   6.099   0.927  0.8964  0.1328 -0.1625
   41U      C4'  809   7.522   6.241   0.763  0.2923 -0.0443 -0.2487
   41U      H4'  810   7.545   6.163   0.691 -0.5161 -1.0939  0.5955
   41U      O4'  811   7.479   6.357   0.691 -0.4905 -0.2849  0.1151
   41U      C1'  812   7.594   6.428   0.663 -0.2232  0.2139  0.1561
   41U      H1'  813   7.587   6.452   0.557  1.0022  1.5635  0.3609
   41U       N1  814   7.595   6.560   0.728 -0.4012  0.0364  0.8175
   41U       C6  815   7.521   6.584   0.842 -0.4345 -0.8530 -0.2723
   41U       H6  816   7.473   6.502   0.894  0.9362 -0.5083  1.6102
   41U       C5  817   7.494   6.712   0.876  0.5931 -0.1096 -0.0121
   41U       H5  818   7.432   6.734   0.962  0.6435  1.0164 -0.2434
   41U       C4  819   7.560   6.824   0.808 -0.0168 -0.3031  0.2325
   41U       O4  820   7.551   6.943   0.831  0.2895  0.3828 -0.1129
   41U       N3  821   7.656   6.791   0.718  0.1523  0.4656  0.2561
   41U       H3  822   7.708   6.868   0.677 -0.8501  1.7756  1.3439
   41U       C2  823   7.666   6.667   0.666  0.3245  0.0966  0.0276
   41U       O2  824   7.739   6.649   0.569  0.0209  0.1380 -0.4528
   41U      C3'  825   7.657   6.280   0.823  0.4193  0.3882  0.7389
   41U      H3'  826   7.636   6.342   0.910  0.0945  1.8067 -0.3179
   41U      C2'  827   7.720   6.355   0.708 -0.1599  0.3094  0.2796
   41U     H2'1  828   7.793   6.427   0.744 -1.0482  0.4993  1.7780
   41U      O2'  829   7.769   6.279   0.597  0.4013  0.2170 -0.1104
   41U     HO'2  830   7.770   6.188   0.628 -1.8094  0.3250  0.3994
   41U      O3'  831   7.743   6.177   0.857 -0.0491 -0.3379 -0.5338
   42U        P  832   7.866   6.195   0.963  0.0058  0.2169 -0.1246
   42U      O1P  833   7.939   6.067   0.980 -0.5326 -0.0321 -0.3662
   42U      O2P  834   7.808   6.262   1.083  0.1105  0.4267  0.1460
   42U      O5'  835   7.960   6.300   0.893 -0.6454 -0.0626  0.3944
   42U      C5'  836   8.071   6.270   0.811  1.4977  0.1145 -0.2795
   42U     H5'1  837   8.043   6.239   0.711  1.2739 -0.7108  0.0327
   42U     H5'2  838   8.125   6.186   0.855 -0.3664 -0.3370  1.2985
   42U      C4'  839   8.158   6.391   0.807  0.4643  0.3081 -0.4516
   42U      H4'  840   8.242   6.370   0.741 -0.7043  0.2928 -1.9853
   42U      O4'  841   8.090   6.509   0.768 -0.3789  0.2169  0.1428
   42U      C1'  842   8.157   6.625   0.823  0.1088 -0.2405 -0.1817
   42U      H1'  843   8.208   6.676   0.741 -0.2321  1.4274  0.5868
   42U       N1  844   8.059   6.719   0.888  0.5338 -0.4011  0.0453
   42U       C6  845   7.934   6.674   0.930  0.2517  0.0531  0.2385
   42U       H6  846   7.907   6.570   0.927 -2.4189  0.6974 -0.2533
   42U       C5  847   7.840   6.763   0.974 -0.5593  0.0537  0.4574
   42U       H5  848   7.744   6.728   1.009 -0.3410  0.8422  1.9318
   42U       C4  849   7.874   6.908   0.976  0.9454  0.2288  0.0233
   42U       O4  850   7.798   6.996   1.016 -0.0160 -0.4483  1.0401
   42U       N3  851   8.002   6.945   0.950  0.2249  0.6452  0.0368
   42U       H3  852   8.028   7.041   0.965 -1.0056  0.9218  0.5573
   42U       C2  853   8.096   6.854   0.903  0.5098 -0.0807  0.0670
   42U       O2  854   8.211   6.887   0.871 -0.2002  0.4991 -0.4391
   42U      C3'  855   8.208   6.433   0.950 -0.3627 -0.1170  0.3507
   42U      H3'  856   8.126   6.445   1.021 -1.4390  0.9272 -1.0338
   42U      C2'  857   8.261   6.573   0.921 -0.8785  0.3193  0.1093
   42U     H2'1  858   8.253   6.634   1.011 -0.7464  1.2561 -0.4961
   42U      O2'  859   8.394   6.573   0.870 -0.1293 -0.2871 -0.3922
   42U     HO'2  860   8.445   6.554   0.949 -3.0423 -0.5510  1.5608
   42U      O3'  861   8.312   6.346   0.996  0.5715  0.1567 -0.1414
   43A        P  862   8.347   6.335   1.149  0.1181  0.2414  0.1157
   43A      O1P  863   8.455   6.228   1.161  0.1811  0.1710  0.1556
   43A      O2P  864   8.221   6.321   1.219  0.1729 -0.7017  0.3043
   43A      O5'  865   8.411   6.479   1.188  0.8383  0.2254 -0.3629
   43A      C5'  866   8.546   6.502   1.172 -0.0926 -0.1253  0.5610
   43A     H5'1  867   8.557   6.493   1.064  1.4188 -1.7544  0.8200
   43A     H5'2  868   8.603   6.437   1.238 -0.8386  1.4799  2.9271
   43A      C4'  869   8.565   6.651   1.199 -0.6078  0.1485 -0.2727
   43A      H4'  870   8.672   6.657   1.180 -0.2651 -2.2658  0.5323
   43A      O4'  871   8.500   6.745   1.112 -0.3376  0.3787  0.1114
   43A      C1'  872   8.473   6.860   1.183  0.9837 -0.2374 -0.7059
   43A      H1'  873   8.515   6.945   1.128 -1.5162  2.5758  1.3560
   43A       N9  874   8.328   6.893   1.213 -0.4899 -0.3058 -0.1099
   43A       C8  875   8.222   6.817   1.234  0.4779  0.3477  0.8480
   43A       H8  876   8.215   6.712   1.209 -1.3495 -0.1435  3.0954
   43A       N7  877   8.113   6.879   1.274 -0.4038  0.1284  0.0126
   43A       C5  878   8.154   7.012   1.264  0.0653  0.6096  0.6568
   43A       C6  879   8.092   7.135   1.285 -0.3274  0.3987  0.5569
   43A       N6  880   7.968   7.157   1.319  0.6076  0.0923 -0.8258
   43A      H61  881   7.910   7.076   1.334 -1.1040  1.5695  0.9953
   43A      H62  882   7.933   7.249   1.342  0.9875  0.1613 -0.5043
   43A       N1  883   8.155   7.248   1.275 -0.6774 -0.0215 -0.4933
   43A       C2  884   8.284   7.238   1.250 -0.2456 -0.1381 -0.2639
   43A       H2  885   8.335   7.333   1.250  1.0188 -0.7973  0.9178
   43A       N3  886   8.364   7.137   1.234  0.2568 -0.4423  0.7916
   43A       C4  887   8.289   7.020   1.240  0.1643  1.1459 -0.7258
   43A      C3'  888   8.552   6.696   1.346 -0.3959  0.0396  0.1628
   43A      H3'  889   8.454   6.670   1.386  1.0481 -2.6780  2.2546
   43A      C2'  890   8.541   6.853   1.318  0.7283 -0.5527  0.3558
   43A     H2'1  891   8.475   6.900   1.390 -0.1471  1.5075 -1.6530
   43A      O2'  892   8.665   6.931   1.291  0.1191 -0.6553  0.1416
   43A     HO'2  893   8.681   6.997   1.358 -2.1710 -0.7627  0.8537
   43A      O3'  894   8.656   6.662   1.434  0.3490  0.1371 -0.9869
   44A        P  895   8.644   6.675   1.583 -0.4118  0.2523  0.2014
   44A      O1P  896   8.762   6.619   1.646 -0.0543  0.6205 -0.2165
   44A      O2P  897   8.517   6.617   1.623  0.7375 -0.0540  0.5596
   44A      O5'  898   8.642   6.827   1.611 -0.0551  0.3063 -0.4171
   44A      C5'  899   8.758   6.908   1.602 -0.1769  0.1295 -0.5722
   44A     H5'1  900   8.812   6.891   1.509  2.9924  1.0922  0.9650
   44A     H5'2  901   8.833   6.887   1.678 -0.9445 -3.2482 -0.5616
   44A      C4'  902   8.721   7.057   1.603  0.5445  0.4130  1.0677
   44A      H4'  903   8.811   7.110   1.570 -0.2458  2.3506  1.8762
   44A      O4'  904   8.620   7.098   1.510  0.2622 -0.1448  0.6479
   44A      C1'  905   8.552   7.209   1.577  0.1718  0.0175 -0.1494
   44A      H1'  906   8.546   7.294   1.510  0.1977 -0.2603 -0.5118
   44A       N9  907   8.411   7.165   1.602 -0.3089  0.2521 -0.0064
   44A       C8  908   8.361   7.036   1.617  0.4052 -0.7654  0.8249
   44A       H8  909   8.421   6.947   1.608  0.2684 -0.6850 -1.5527
   44A       N7  910   8.228   7.031   1.625 -0.1179  0.4651  0.4922
   44A       C5  911   8.186   7.164   1.629  0.9150  0.7692  0.1112
   44A       C6  912   8.057   7.232   1.626  0.3278 -0.7078 -0.9198
   44A       N6  913   7.934   7.184   1.621  0.3178  0.0074 -0.4386
   44A      H61  914   7.923   7.083   1.621 -3.7294  0.2804 -1.5569
   44A      H62  915   7.854   7.244   1.633  1.2802  1.2256  0.0521
   44A       N1  916   8.063   7.363   1.636  0.3715 -1.7429  0.0432
   44A       C2  917   8.178   7.428   1.631 -0.1790 -0.6882  0.3342
   44A       H2  918   8.179   7.534   1.647  0.6069 -1.0725  3.5188
   44A       N3  919   8.303   7.381   1.614  0.5688 -0.1352 -0.0989
   44A       C4  920   8.297   7.245   1.613 -0.9291 -0.8507 -0.4854
   44A      C3'  921   8.687   7.113   1.748 -0.1875 -0.4647  0.3233
   44A      H3'  922   8.614   7.054   1.804 -0.5885 -0.7146 -0.4469
   44A      C2'  923   8.618   7.242   1.710  0.3573 -0.3122 -0.5611
   44A     H2'1  924   8.538   7.267   1.779 -0.1771 -1.1881 -0.8475
   44A      O2'  925   8.713   7.353   1.690  0.3515 -0.0150 -0.0389
   44A     HO'2  926   8.712   7.379   1.782 -0.5916  0.7515 -0.2549
   44A      O3'  927   8.816   7.129   1.810 -0.0129 -0.3228 -0.1640
   45U        P  928   8.823   7.123   1.969  0.1788  0.2653  0.1771
   45U      O1P  929   8.965   7.142   2.010 -0.3178  0.2329  0.0002
   45U      O2P  930   8.746   7.010   2.020  0.0139 -0.3186  0.0721
   45U      O5'  931   8.740   7.255   2.002  0.0509 -0.0286 -0.8340
   45U      C5'  932   8.803   7.380   1.998  0.0373 -0.0756  0.4180
   45U     H5'1  933   8.865   7.390   1.910 -0.4059  2.4594  0.3119
   45U     H5'2  934   8.870   7.395   2.083  0.2622  2.6340 -0.1328
   45U      C4'  935   8.716   7.504   1.997 -0.5873 -0.3167 -0.1408
   45U      H4'  936   8.779   7.589   1.974  0.6161 -0.5000  2.1940
   45U      O4'  937   8.607   7.499   1.908  0.0261 -0.1284  0.1417
   45U      C1'  938   8.486   7.557   1.965  0.5771 -0.1777  0.0023
   45U      H1'  939   8.458   7.646   1.909 -0.5948  0.2841  1.2585
   45U       N1  940   8.376   7.462   1.963  0.8764  0.3080  0.5974
   45U       C6  941   8.398   7.326   1.990  0.2490 -0.1641 -0.2025
   45U       H6  942   8.500   7.289   1.997  0.2222 -0.3053 -0.5165
   45U       C5  943   8.289   7.246   1.991  0.0593  0.6171 -0.5666
   45U       H5  944   8.299   7.138   1.995 -0.1213  0.5727 -1.2343
   45U       C4  945   8.148   7.298   1.972 -1.6119  0.0939  0.3470
   45U       O4  946   8.048   7.230   1.981  0.1782  0.4163  0.2373
   45U       N3  947   8.144   7.433   1.959 -0.1899  0.1247 -0.8635
   45U       H3  948   8.059   7.486   1.976 -0.0158 -0.2475  1.5187
   45U       C2  949   8.247   7.515   1.960 -0.2239  0.0134  0.3040
   45U       O2  950   8.222   7.635   1.952  0.0592  0.1670 -0.1229
   45U      C3'  951   8.652   7.529   2.137  0.3395  0.3639 -0.5089
   45U      H3'  952   8.617   7.438   2.185  1.4693  0.5774  0.7805
   45U      C2'  953   8.528   7.610   2.104 -0.3192 -0.8400 -0.3365
   45U     H2'1  954   8.459   7.576   2.181 -0.4888  0.2744  0.0218
   45U      O2'  955   8.554   7.749   2.107  0.2964 -0.8639  0.1100
   45U     HO'2  956   8.608   7.767   2.184 -0.6123  2.3219  0.1526
   45U      O3'  957   8.739   7.595   2.225  0.6198  0.1111 -0.1812
   46U        P  958   8.719   7.597   2.380 -0.0169  0.3883 -0.1473
   46U      O1P  959   8.830   7.665   2.438 -0.5063 -0.2712 -0.3155
   46U      O2P  960   8.695   7.454   2.422 -0.3443 -0.5268  0.3264
   46U      O5'  961   8.583   7.677   2.409 -0.6449 -0.1200 -0.0210
   46U      C5'  962   8.570   7.812   2.439  0.5313  0.1391 -0.1308
   46U     H5'1  963   8.616   7.866   2.356  0.0756  0.9222  0.1166
   46U     H5'2  964   8.621   7.828   2.534 -0.8059 -0.5302  0.7401
   46U      C4'  965   8.426   7.854   2.457  0.1530  0.1596 -0.0999
   46U      H4'  966   8.423   7.963   2.458 -0.5666  0.1385  0.8087
   46U      O4'  967   8.341   7.808   2.354  0.6966  0.1232  0.2256
   46U      C1'  968   8.213   7.763   2.406 -0.0470 -0.0722  0.1644
   46U      H1'  969   8.132   7.821   2.364  1.5993  1.1551 -1.4939
   46U       N1  970   8.181   7.624   2.383  0.5229  0.0531 -0.0806
   46U       C6  971   8.272   7.523   2.366 -0.6212  0.2506  0.7075
   46U       H6  972   8.379   7.537   2.373 -0.5171  0.1642 -0.5277
   46U       C5  973   8.229   7.398   2.339 -0.9192 -0.4262 -0.3238
   46U       H5  974   8.294   7.316   2.312 -1.1683 -0.5954 -0.4138
   46U       C4  975   8.093   7.363   2.321 -0.0824  0.1716 -0.7389
   46U       O4  976   8.054   7.252   2.296  0.2286  0.4649  0.5731
   46U       N3  977   8.007   7.474   2.336  0.3515  0.1039 -0.3260
   46U       H3  978   7.912   7.449   2.311  0.2217 -0.6141  0.8025
   46U       C2  979   8.044   7.600   2.373  0.2710  0.5301  0.3539
   46U       O2  980   7.951   7.679   2.394 -0.0955 -0.6551  0.2450
   46U      C3'  981   8.368   7.797   2.585 -0.6779 -0.2011  0.3052
   46U      H3'  982   8.392   7.691   2.594 -0.8536 -0.1203  1.9290
   46U      C2'  983   8.216   7.794   2.558  0.7491 -0.0934 -0.6613
   46U     H2'1  984   8.171   7.718   2.621  2.1784 -1.0032 -0.6819
   46U      O2'  985   8.156   7.920   2.591  0.4842  0.1314  0.1631
   46U     HO'2  986   8.227   7.979   2.618  1.7590 -1.7140  0.9942
   46U      O3'  987   8.392   7.866   2.707  0.4346 -0.6736 -0.5021
   47A        P  988   8.388   7.789   2.848  0.4688 -0.0607  0.2295
   47A      O1P  989   8.430   7.883   2.949 -0.3862 -0.6810 -0.2270
   47A      O2P  990   8.470   7.672   2.823  0.6066 -0.2613 -0.1479
   47A      O5'  991   8.238   7.736   2.879  0.5220 -0.5137  0.1074
   47A      C5'  992   8.133   7.834   2.897  0.0373  0.4584 -0.2582
   47A     H5'1  993   8.140   7.924   2.836  0.3749  1.3165  1.0005
   47A     H5'2  994   8.146   7.876   2.997 -1.7773  1.1287 -0.2652
   47A      C4'  995   7.990   7.782   2.882 -0.3838 -0.6039  0.1493
   47A      H4'  996   7.917   7.864   2.887 -0.4758 -0.7330  1.1667
   47A      O4'  997   7.965   7.727   2.759 -0.3662  0.6525  0.7484
   47A      C1'  998   7.874   7.620   2.767 -0.2780  0.4225  0.8954
   47A      H1'  999   7.802   7.638   2.686  0.4463 -2.0108 -0.3980
   47A       N9 1000   7.934   7.482   2.733 -0.8989 -0.4607  0.0691
   47A       C8 1001   8.061   7.450   2.700 -0.6744  0.0956 -0.3081
   47A       H8 1002   8.148   7.507   2.731 -0.0189 -0.3038 -1.3342
   47A       N7 1003   8.073   7.338   2.627  0.0241 -0.0095  1.0951
   47A       C5 1004   7.941   7.287   2.629 -0.9607 -0.7967  0.5592
   47A       C6 1005   7.877   7.173   2.577  0.1277 -0.1441  0.4162
   47A       N6 1006   7.925   7.072   2.506 -0.3400  0.3079 -0.4059
   47A      H61 1007   8.022   7.074   2.478  0.0640  0.1686  0.8932
   47A      H62 1008   7.863   6.994   2.489  0.0084  0.2488 -1.4590
   47A       N1 1009   7.745   7.159   2.595  0.5417  0.1400  0.3749
   47A       C2 1010   7.677   7.248   2.660 -0.3084  0.6616  0.2999
   47A       H2 1011   7.571   7.230   2.674  0.0927  0.0848  3.2731
   47A       N3 1012   7.722   7.357   2.716  0.4389 -0.1337  0.3821
   47A       C4 1013   7.856   7.374   2.694  0.7243 -0.3252 -0.5367
   47A      C3' 1014   7.927   7.685   2.984 -1.1125 -0.4040 -0.1427
   47A      H3' 1015   7.999   7.605   3.005  0.4469  0.6471 -1.2250
   47A      C2' 1016   7.812   7.631   2.903  0.8535  0.2809 -0.2413
   47A     H2'1 1017   7.789   7.536   2.951  2.3988 -0.0941 -0.1960
   47A      O2' 1018   7.693   7.710   2.886  0.5284 -0.0255 -0.1854
   47A     HO'2 1019   7.623   7.653   2.854  1.0924 -1.0001  0.2797
   47A      O3' 1020   7.899   7.754   3.105 -0.1303 -0.5295 -0.5277
   48U        P 1021   7.898   7.656   3.233 -0.2649 -0.4911  0.2657
   48U      O1P 1022   7.837   7.726   3.341  0.0935 -0.0943 -0.3052
   48U      O2P 1023   8.039   7.606   3.256  0.0591 -0.2656  0.0690
   48U      O5' 1024   7.797   7.539   3.194  0.8695  0.5923 -0.2404
   48U      C5' 1025   7.657   7.556   3.207  0.6394 -0.5698 -0.6352
   48U     H5'1 1026   7.629   7.626   3.129  2.6068  0.9434 -0.0509
   48U     H5'2 1027   7.632   7.598   3.304 -1.7176  0.1810 -1.5049
   48U      C4' 1028   7.581   7.428   3.182 -1.1979 -0.2466  0.5689
   48U      H4' 1029   7.475   7.451   3.171 -0.9279  0.6707 -0.2620
   48U      O4' 1030   7.620   7.368   3.059 -0.0422  0.0573  0.3553
   48U      C1' 1031   7.600   7.231   3.053  0.2550  0.8816  0.2007
   48U      H1' 1032   7.508   7.210   2.999 -1.0290  0.9853  2.2224
   48U       N1 1033   7.718   7.157   3.004 -0.3298  0.7037  0.0847
   48U       C6 1034   7.841   7.218   3.022  0.4619  0.3917  0.3706
   48U       H6 1035   7.845   7.308   3.082  0.6386  0.5899  0.0666
   48U       C5 1036   7.950   7.165   2.953  0.1555 -0.4820 -0.3714
   48U       H5 1037   8.047   7.208   2.971 -0.3538  0.9567 -0.8599
   48U       C4 1038   7.936   7.046   2.879  0.4313 -0.2619 -0.3924
   48U       O4 1039   8.017   6.997   2.804 -0.3243 -0.2789  0.1927
   48U       N3 1040   7.811   6.989   2.881 -0.0003 -0.6155 -0.2145
   48U       H3 1041   7.800   6.906   2.825 -1.2897 -1.6104  1.4051
   48U       C2 1042   7.697   7.045   2.929 -0.2221  0.9715 -0.0785
   48U       O2 1043   7.585   6.997   2.911 -0.2662  0.0242 -0.3964
   48U      C3' 1044   7.602   7.314   3.277 -0.2939  0.0788  0.3507
   48U      H3' 1045   7.706   7.323   3.311  0.2927  0.6161 -1.4759
   48U      C2' 1046   7.575   7.189   3.196  0.1348  0.1910  0.5121
   48U     H2'1 1047   7.633   7.100   3.222 -1.4520 -1.0321  0.0163
   48U      O2' 1048   7.437   7.160   3.204 -0.2115 -0.2112 -0.2794
   48U     HO'2 1049   7.416   7.143   3.296 -0.9935  1.4244 -0.1245
   48U      O3' 1050   7.518   7.318   3.397  0.4822 -0.1181  0.6563
   49C        P 1051   7.551   7.222   3.515  0.4581  0.2678  0.1625
   49C      O1P 1052   7.457   7.256   3.628  0.2198  0.3801  0.1510
   49C      O2P 1053   7.699   7.221   3.538  1.3727 -0.2861  0.3850
   49C      O5' 1054   7.508   7.071   3.459  0.4277 -0.7085 -0.2471
   49C      C5' 1055   7.547   6.949   3.519 -0.0788  0.0301  0.1958
   49C     H5'1 1056   7.485   6.932   3.606 -0.0067 -1.0482  0.0527
   49C     H5'2 1057   7.651   6.945   3.549  0.2323  2.5044 -0.3215
   49C      C4' 1058   7.512   6.836   3.429  1.6046  0.8695  0.3337
   49C      H4' 1059   7.404   6.844   3.414  1.2961  1.5558  2.4811
   49C      O4' 1060   7.571   6.852   3.307  0.0602 -0.4162 -0.3828
   49C      C1' 1061   7.580   6.725   3.245  0.9543  0.1954  0.1670
   49C      H1' 1062   7.492   6.719   3.181  0.5104 -1.4440  0.8805
   49C       N1 1063   7.715   6.700   3.179 -0.4606 -0.0704  0.6154
   49C       C6 1064   7.817   6.790   3.192  0.3925 -0.6482 -0.2727
   49C       H6 1065   7.801   6.869   3.264 -0.2629 -2.0199  1.1410
   49C       C5 1066   7.926   6.783   3.106 -0.7973 -0.8082 -0.4421
   49C       H5 1067   8.003   6.859   3.107 -3.5252  2.1585  0.8280
   49C       C4 1068   7.936   6.678   3.014  1.0803  0.5777  0.0597
   49C       N4 1069   8.035   6.672   2.931  0.5215 -0.3796 -0.5052
   49C      H41 1070   8.109   6.741   2.938 -0.3940  0.5110  1.4393
   49C      H42 1071   8.029   6.603   2.858 -1.0799  0.9217 -1.6732
   49C       N3 1072   7.835   6.589   3.001 -0.4313 -0.2867 -0.2007
   49C       C2 1073   7.725   6.600   3.077  0.9510  0.0074 -0.1651
   49C       O2 1074   7.630   6.515   3.070  0.1190 -0.6086  0.0561
   49C      C3' 1075   7.563   6.700   3.480 -0.2597 -1.0227  0.0647
   49C      H3' 1076   7.661   6.723   3.520  0.9905 -2.4501 -1.9725
   49C      C2' 1077   7.557   6.623   3.353 -0.0923  0.1223 -0.5744
   49C     H2'1 1078   7.631   6.543   3.359 -0.3789 -0.0696  0.5002
   49C      O2' 1079   7.429   6.567   3.333  0.0749  0.1768 -0.2650
   49C     HO'2 1080   7.441   6.472   3.342 -1.2781  0.0894  0.9670
   49C      O3' 1081   7.482   6.642   3.580 -0.0166 -0.0894 -0.3377
   50U        P 1082   7.538   6.511   3.652 -0.5093  0.0023  0.1785
   50U      O1P 1083   7.444   6.481   3.757 -0.9673  0.0240 -0.3710
   50U      O2P 1084   7.681   6.539   3.689  0.5588 -0.0680 -0.0899
   50U      O5' 1085   7.547   6.383   3.554 -0.3090  0.1504 -0.2904
   50U      C5' 1086   7.427   6.308   3.519  0.1813 -1.1826 -0.2655
   50U     H5'1 1087   7.354   6.378   3.480 -1.1893 -2.2319  0.3329
   50U     H5'2 1088   7.386   6.250   3.602 -0.9494 -0.4812 -0.3210
   50U      C4' 1089   7.450   6.201   3.409 -0.2857  0.5437 -0.6451
   50U      H4' 1090   7.354   6.152   3.396 -1.3440  2.3280 -0.0588
   50U      O4' 1091   7.498   6.257   3.285  0.1113  0.1182  0.2771
   50U      C1' 1092   7.593   6.171   3.223  0.4065  0.1354  0.6718
   50U      H1' 1093   7.571   6.139   3.121  1.9293 -1.8126  0.9013
   50U       N1 1094   7.733   6.232   3.218  0.2150 -0.3172 -0.5063
   50U       C6 1095   7.771   6.332   3.302 -0.4831 -0.6821 -1.0186
   50U       H6 1096   7.718   6.365   3.390  0.7715  1.4994 -0.9869
   50U       C5 1097   7.889   6.393   3.293 -0.1644  0.0695 -0.1399
   50U       H5 1098   7.925   6.471   3.358  0.7905  1.8983 -2.7259
   50U       C4 1099   7.984   6.367   3.186 -0.3717  0.3611 -0.1208
   50U       O4 1100   8.095   6.421   3.168 -0.3508 -0.0236 -0.1354
   50U       N3 1101   7.942   6.264   3.103 -0.1110 -0.0238  0.1033
   50U       H3 1102   7.999   6.245   3.022 -0.1736 -0.4131  0.1451
   50U       C2 1103   7.825   6.184   3.122 -0.1915  0.2079  0.3108
   50U       O2 1104   7.817   6.074   3.066  0.5876  0.3031 -0.1841
   50U      C3' 1105   7.556   6.099   3.444  0.0971 -0.5278 -0.6863
   50U      H3' 1106   7.644   6.138   3.494 -0.3073 -1.6675  0.9934
   50U      C2' 1107   7.596   6.044   3.311 -0.2389 -0.2413 -0.2446
   50U     H2'1 1108   7.697   6.004   3.313 -1.0938 -2.5276  0.5969
   50U      O2' 1109   7.509   5.942   3.263 -0.1076  0.1758 -0.0910
   50U     HO'2 1110   7.421   5.976   3.278  0.8374  2.4255  0.8214
   50U      O3' 1111   7.504   5.999   3.533  0.1863 -0.0021 -0.0650
   51A        P 1112   7.602   5.918   3.626 -0.1083 -0.1134 -0.0443
   51A      O1P 1113   7.524   5.806   3.686  0.9343  0.0635 -0.7114
   51A      O2P 1114   7.668   6.014   3.714 -0.2692 -0.5842  0.0227
   51A      O5' 1115   7.707   5.846   3.532  0.2575  0.7177 -0.0905
   51A      C5' 1116   7.685   5.719   3.473  0.4731 -0.5843  0.1166
   51A     H5'1 1117   7.595   5.723   3.412  0.3054  2.1967  0.4059
   51A     H5'2 1118   7.663   5.645   3.551  0.4845  0.2694  0.9524
   51A      C4' 1119   7.808   5.694   3.383  0.0264  0.5076 -0.1058
   51A      H4' 1120   7.786   5.607   3.322  0.7164  1.0478 -1.1496
   51A      O4' 1121   7.837   5.807   3.297  0.9409  0.1053 -0.0129
   51A      C1' 1122   7.965   5.784   3.232  0.4891  0.0864 -0.6169
   51A      H1' 1123   7.954   5.749   3.129 -0.8307 -0.7081 -0.2386
   51A       N9 1124   8.051   5.909   3.244 -0.4690  1.0247 -0.0587
   51A       C8 1125   8.033   6.005   3.334 -0.4837 -0.5487  0.4986
   51A       H8 1126   7.959   6.019   3.411  1.6740 -0.7291  2.7474
   51A       N7 1127   8.114   6.106   3.318  0.3611  0.5567  0.0033
   51A       C5 1128   8.201   6.064   3.215  1.3166  0.5793  0.1125
   51A       C6 1129   8.309   6.124   3.157 -0.2644  0.3919  0.2793
   51A       N6 1130   8.361   6.248   3.175 -0.4802  0.4034 -0.2268
   51A      H61 1131   8.310   6.302   3.242  0.3186 -0.9985  1.5889
   51A      H62 1132   8.438   6.289   3.125 -1.0529  0.9171 -0.7187
   51A       N1 1133   8.380   6.053   3.063  0.8501 -0.2449 -0.0882
   51A       C2 1134   8.335   5.927   3.031  0.1080 -0.3845  0.0632
   51A       H2 1135   8.383   5.871   2.952 -0.9401 -0.3262 -0.6356
   51A       N3 1136   8.227   5.858   3.084 -0.0032  0.2438  0.0170
   51A       C4 1137   8.162   5.937   3.171 -0.1241  0.2091 -0.2363
   51A      C3' 1138   7.949   5.674   3.438 -0.0947  0.4911  0.3245
   51A      H3' 1139   7.971   5.762   3.497  0.4776  1.3889 -1.1648
   51A      C2' 1140   8.033   5.671   3.314  0.0312  0.3406  0.1439
   51A     H2'1 1141   8.139   5.687   3.331  0.3792 -1.3298 -0.2943
   51A      O2' 1142   8.013   5.556   3.235 -0.0447 -0.0328  0.2717
   51A     HO'2 1143   8.032   5.479   3.288  1.2740  1.1145  1.5496
   51A      O3' 1144   7.948   5.554   3.518  0.1570  0.4642  0.1540
   52U        P 1145   8.058   5.527   3.620 -0.3802 -0.4019 -0.0144
   52U      O1P 1146   8.032   5.393   3.679 -0.3761 -0.2380  0.2284
   52U      O2P 1147   8.050   5.641   3.715 -0.1225 -0.1816 -0.5332
   52U      O5' 1148   8.196   5.524   3.537  0.3102  0.1420 -0.1854
   52U      C5' 1149   8.227   5.415   3.455  0.4512 -0.0600 -0.9279
   52U     H5'1 1150   8.143   5.391   3.389  0.2111 -0.7811 -0.3636
   52U     H5'2 1151   8.224   5.332   3.526 -2.2753  1.3592  0.7982
   52U      C4' 1152   8.357   5.422   3.379  0.9575 -0.0702  0.7374
   52U      H4' 1153   8.364   5.330   3.321 -0.0826  0.8372 -0.8901
   52U      O4' 1154   8.357   5.536   3.295 -0.0823  0.2425 -0.5579
   52U      C1' 1155   8.489   5.588   3.279  0.1432 -0.5164 -0.5263
   52U      H1' 1156   8.516   5.574   3.174 -2.0186  0.4742 -1.2760
   52U       N1 1157   8.503   5.733   3.309 -0.1977 -0.4310 -0.0774
   52U       C6 1158   8.431   5.796   3.411  0.9963  0.1811 -0.5535
   52U       H6 1159   8.356   5.743   3.467  0.0389  0.3443 -1.6520
   52U       C5 1160   8.451   5.928   3.433  0.2971 -0.5179 -0.1899
   52U       H5 1161   8.394   5.975   3.512 -0.1621  0.1021 -0.8850
   52U       C4 1162   8.552   6.010   3.364  0.3667 -0.3229 -0.2368
   52U       O4 1163   8.574   6.126   3.385  0.1077 -0.0918  0.0379
   52U       N3 1164   8.618   5.939   3.267  0.2382 -0.3386 -0.3764
   52U       H3 1165   8.688   5.984   3.209  1.3859 -1.8139 -0.1998
   52U       C2 1166   8.590   5.813   3.228  0.8637  0.6655 -0.1743
   52U       O2 1167   8.642   5.774   3.128  0.0814  0.0326 -0.2387
   52U      C3' 1168   8.483   5.438   3.460 -1.0642 -0.2470  0.3617
   52U      H3' 1169   8.464   5.492   3.553  0.5644 -3.2170  2.6016
   52U      C2' 1170   8.578   5.512   3.371 -0.0050 -0.0221 -0.3322
   52U     H2'1 1171   8.641   5.587   3.419 -1.3818  0.5160  0.6988
   52U      O2' 1172   8.655   5.422   3.299 -0.0380  0.5341  0.4705
   52U     HO'2 1173   8.713   5.378   3.362 -2.2164 -2.3529  0.6478
   52U      O3' 1174   8.523   5.308   3.499 -0.1925  0.0970 -0.0969
   53U        P 1175   8.622   5.283   3.626  0.1434  0.2864  0.3384
   53U      O1P 1176   8.646   5.134   3.654  0.5283 -0.5902  0.0886
   53U      O2P 1177   8.572   5.358   3.740 -0.7650 -0.7993 -0.6338
   53U      O5' 1178   8.750   5.351   3.571  0.2358  0.0252 -0.5739
   53U      C5' 1179   8.851   5.276   3.504 -0.4387 -0.6424  0.1341
   53U     H5'1 1180   8.822   5.229   3.410  1.2276 -0.1080 -0.6873
   53U     H5'2 1181   8.889   5.199   3.572 -2.3999 -0.2271  1.8209
   53U      C4' 1182   8.969   5.375   3.471 -0.0942  0.5416  0.3089
   53U      H4' 1183   9.035   5.330   3.397 -2.5118  2.0018 -2.9535
   53U      O4' 1184   8.918   5.481   3.405 -0.1707  0.3394  0.3448
   53U      C1' 1185   8.995   5.592   3.437 -0.2879  0.1547 -0.1169
   53U      H1' 1186   9.054   5.615   3.348  0.8413  0.2221  0.6208
   53U       N1 1187   8.924   5.715   3.479  0.4711 -0.2368 -0.4579
   53U       C6 1188   8.816   5.707   3.561 -0.5232 -0.1245 -0.7243
   53U       H6 1189   8.768   5.614   3.587  0.3057 -0.6086 -0.8915
   53U       C5 1190   8.753   5.818   3.604  0.4030 -0.2213 -0.1158
   53U       H5 1191   8.671   5.811   3.673  0.8080 -0.8452  0.3105
   53U       C4 1192   8.791   5.952   3.566 -0.2493 -0.1176  0.4236
   53U       O4 1193   8.738   6.054   3.609  0.3471  1.0583 -0.5049
   53U       N3 1194   8.895   5.956   3.476 -0.6340 -0.2664  0.3961
   53U       H3 1195   8.920   6.045   3.435 -2.0195  0.8830  1.8997
   53U       C2 1196   8.966   5.845   3.440 -0.4658  0.0392 -0.6822
   53U       O2 1197   9.064   5.866   3.374  0.1582  0.0939  0.0483
   53U      C3' 1198   9.046   5.420   3.591  0.1944 -0.0881 -0.1141
   53U      H3' 1199   8.978   5.433   3.676  0.9393  2.5068  0.1866
   53U      C2' 1200   9.097   5.555   3.552  0.8002 -0.1592 -0.2968
   53U     H2'1 1201   9.107   5.627   3.633  3.0415 -0.7734  0.0460
   53U      O2' 1202   9.223   5.536   3.489 -0.0285  0.0306  0.5678
   53U     HO'2 1203   9.264   5.463   3.537  1.1341 -1.0403 -1.8906
   53U      O3' 1204   9.152   5.326   3.620 -0.2465  0.9829  0.0267
   54C        P 1205   9.209   5.328   3.764  0.0184  0.1450 -0.0825
   54C      O1P 1206   9.287   5.208   3.781 -0.2873  0.5494  0.0152
   54C      O2P 1207   9.100   5.349   3.859 -0.0998 -0.3309 -0.3273
   54C      O5' 1208   9.312   5.445   3.781  0.1968 -0.4002  0.2950
   54C      C5' 1209   9.436   5.434   3.730 -0.2729  0.1650  0.5724
   54C     H5'1 1210   9.431   5.391   3.630 -2.2101  0.2038  0.6053
   54C     H5'2 1211   9.486   5.364   3.797  0.9162 -0.5170 -0.9794
   54C      C4' 1212   9.500   5.572   3.726 -0.6738  0.6469 -0.6058
   54C      H4' 1213   9.595   5.571   3.672 -0.6106  0.7759 -0.4968
   54C      O4' 1214   9.418   5.661   3.663  0.7360  0.3603 -0.2675
   54C      C1' 1215   9.445   5.799   3.696 -0.5921 -0.5448 -0.0589
   54C      H1' 1216   9.496   5.849   3.614  2.5172 -0.5612  1.7180
   54C       N1 1217   9.321   5.871   3.729  1.0116  0.1767 -0.3442
   54C       C6 1218   9.213   5.801   3.791 -0.3399 -0.3665 -0.3024
   54C       H6 1219   9.207   5.695   3.812  0.1272 -0.1149  1.2404
   54C       C5 1220   9.097   5.871   3.822 -0.0591 -0.1610 -0.5825
   54C       H5 1221   9.008   5.823   3.859 -0.0452 -1.6406 -2.2990
   54C       C4 1222   9.102   6.012   3.799 -0.2867  0.2955 -0.0533
   54C       N4 1223   9.002   6.090   3.825 -0.1784  0.0781  0.3275
   54C      H41 1224   8.928   6.046   3.878  1.2993 -2.7339  0.2808
   54C      H42 1225   9.017   6.189   3.819  1.0106  0.0819  2.5664
   54C       N3 1226   9.203   6.080   3.749  0.0389  0.4098  0.3167
   54C       C2 1227   9.313   6.009   3.721  0.1381 -0.4490 -0.6259
   54C       O2 1228   9.415   6.075   3.697  0.3002 -0.1583 -0.3423
   54C      C3' 1229   9.522   5.641   3.867 -0.3883 -0.5603 -0.0098
   54C      H3' 1230   9.431   5.638   3.927 -1.7704 -2.0568 -2.0393
   54C      C2' 1231   9.547   5.782   3.814  0.1875 -0.1151 -0.4291
   54C     H2'1 1232   9.543   5.854   3.897  2.5661  0.1597 -0.4672
   54C      O2' 1233   9.677   5.792   3.756 -0.4384 -0.1396  0.0652
   54C     HO'2 1234   9.743   5.751   3.812 -0.0505  1.6987  1.0457
   54C      O3' 1235   9.640   5.601   3.941 -0.4878  0.3561 -0.0790
   55C        P 1236   9.670   5.630   4.099  0.0639  0.2855  0.4310
   55C      O1P 1237   9.799   5.563   4.123  0.6491  0.4546  0.3113
   55C      O2P 1238   9.557   5.577   4.175 -0.0260 -0.2977  0.2850
   55C      O5' 1239   9.685   5.788   4.110  0.2443  0.4870 -0.1909
   55C      C5' 1240   9.803   5.848   4.085  0.0849 -0.2278  0.2544
   55C     H5'1 1241   9.834   5.818   3.985 -0.3727  0.0457  0.0301
   55C     H5'2 1242   9.887   5.824   4.150  0.9409  0.7737 -0.4342
   55C      C4' 1243   9.790   6.004   4.081 -0.0501  0.7834  0.0270
   55C      H4' 1244   9.883   6.042   4.040 -0.2727  0.6628 -0.5980
   55C      O4' 1245   9.692   6.050   3.991  0.8213  0.0798 -0.1373
   55C      C1' 1246   9.649   6.171   4.038 -0.2278 -0.2915  0.0541
   55C      H1' 1247   9.674   6.235   3.953  0.6013 -0.4144  0.1964
   55C       N1 1248   9.505   6.163   4.069  0.4146 -0.3087 -0.0673
   55C       C6 1249   9.443   6.046   4.112  0.1253 -0.6395  0.2078
   55C       H6 1250   9.503   5.958   4.132  0.5432 -0.1767  1.0451
   55C       C5 1251   9.315   6.041   4.144 -0.9190  0.4476 -0.7800
   55C       H5 1252   9.267   5.955   4.190  0.2782 -0.5068 -1.2774
   55C       C4 1253   9.243   6.160   4.135 -0.2011  0.4324  0.9077
   55C       N4 1254   9.118   6.170   4.165  0.2267  0.3371 -0.3132
   55C      H41 1255   9.063   6.091   4.196  0.3754 -0.2480 -1.4849
   55C      H42 1256   9.079   6.261   4.146  0.7412  0.5952 -0.1537
   55C       N3 1257   9.301   6.274   4.097 -1.4953  0.0281  0.1566
   55C       C2 1258   9.434   6.282   4.070  0.1896  0.4710  0.0070
   55C       O2 1259   9.487   6.391   4.053 -0.1035 -0.2164 -0.3285
   55C      C3' 1260   9.756   6.063   4.215  0.0112  0.4515  0.1003
   55C      H3' 1261   9.675   6.009   4.263  1.8777 -1.5587  1.1494
   55C      C2' 1262   9.725   6.204   4.165  0.1574 -0.1851  0.7287
   55C     H2'1 1263   9.663   6.260   4.235  1.6698  0.4627  1.5920
   55C      O2' 1264   9.835   6.286   4.125  0.1179 -0.3266 -0.2483
   55C     HO'2 1265   9.918   6.260   4.164  0.7864 -0.9996 -2.0164
   55C      O3' 1266   9.864   6.062   4.301  0.0387 -0.0076  0.0015
   56G        P 1267   9.835   6.080   4.460 -0.2783  0.4689 -0.0592
   56G      O1P 1268   9.962   6.067   4.524 -0.2614 -0.6902  0.4287
   56G      O2P 1269   9.741   5.974   4.495  0.4004  0.8429  0.6878
   56G      O5' 1270   9.770   6.224   4.497  0.5197 -0.3399 -0.0248
   56G      C5' 1271   9.839   6.343   4.472  0.3909  0.0345 -0.1701
   56G     H5'1 1272   9.872   6.335   4.369  3.1534 -1.1829  0.7053
   56G     H5'2 1273   9.919   6.351   4.546 -1.0638  1.4888  1.3190
   56G      C4' 1274   9.753   6.459   4.487 -0.0620 -0.3059 -0.2885
   56G      H4' 1275   9.799   6.553   4.457 -0.5768  0.6665  1.7954
   56G      O4' 1276   9.651   6.446   4.389  0.4941 -0.0443 -0.6328
   56G      C1' 1277   9.533   6.517   4.432 -0.2213 -0.5188 -0.6974
   56G      H1' 1278   9.520   6.603   4.366  0.4053 -0.0344 -0.1987
   56G       N9 1279   9.419   6.433   4.458  0.3617  0.4442 -0.2810
   56G       C8 1280   9.416   6.299   4.456 -0.3466 -0.3529 -0.2376
   56G       H8 1281   9.505   6.239   4.443  0.0191  0.6060 -2.9085
   56G       N7 1282   9.302   6.244   4.459 -0.1653 -0.3247  0.2279
   56G       C5 1283   9.214   6.352   4.471  0.3116 -0.2883  0.0329
   56G       C6 1284   9.070   6.365   4.481 -0.3050  0.1042 -0.8107
   56G       O6 1285   8.981   6.277   4.480 -0.0938  0.2386 -0.1419
   56G       N1 1286   9.029   6.496   4.499  0.2657 -0.0172  0.5193
   56G       H1 1287   8.934   6.520   4.523  0.5164  1.2646  0.3323
   56G       C2 1288   9.118   6.596   4.507 -0.3455 -0.1000  0.6686
   56G       N2 1289   9.071   6.703   4.556 -0.4931  0.0368 -0.2917
   56G      H21 1290   8.972   6.716   4.569 -0.8528  1.6996 -3.5205
   56G      H22 1291   9.135   6.775   4.588 -0.9957 -0.9653  3.4105
   56G       N3 1292   9.246   6.601   4.493  0.1284  0.7069  0.2894
   56G       C4 1293   9.290   6.470   4.471  0.3465 -0.1861  0.4719
   56G      C3' 1294   9.682   6.487   4.619  0.0062 -0.4191 -0.2569
   56G      H3' 1295   9.640   6.396   4.661 -1.3622  0.8771  1.3201
   56G      C2' 1296   9.577   6.585   4.561 -0.0847 -0.8812 -0.0181
   56G     H2'1 1297   9.493   6.598   4.630 -0.3778  0.8773 -0.6707
   56G      O2' 1298   9.631   6.715   4.529 -0.5513 -0.1241 -0.1142
   56G     HO'2 1299   9.616   6.742   4.438 -1.9689  0.1416  0.1802
   56G      O3' 1300   9.777   6.531   4.709  0.2209 -0.0532 -0.0487
   57U        P 1301   9.751   6.507   4.864  0.2119 -0.2948 -0.2987
   57U      O1P 1302   9.841   6.590   4.938 -0.1539  0.5519  0.3260
   57U      O2P 1303   9.750   6.362   4.895  0.9742 -0.5405  0.0800
   57U      O5' 1304   9.605   6.563   4.902 -0.3245  0.6436  0.6952
   57U      C5' 1305   9.573   6.697   4.904  0.8756 -0.2944 -0.2318
   57U     H5'1 1306   9.572   6.738   4.803 -2.0183 -0.8487 -0.5139
   57U     H5'2 1307   9.649   6.753   4.958  1.9255 -1.4891 -0.4115
   57U      C4' 1308   9.429   6.737   4.952 -0.7899  0.7905  0.4978
   57U      H4' 1309   9.410   6.842   4.977 -0.5001  0.9592  0.0229
   57U      O4' 1310   9.336   6.697   4.856 -0.1981 -0.0033 -0.6380
   57U      C1' 1311   9.211   6.685   4.926  0.0397  0.0334  0.2966
   57U      H1' 1312   9.146   6.770   4.902  1.1786  0.9007  0.2001
   57U       N1 1313   9.128   6.571   4.889 -0.4811  0.9924 -0.2110
   57U       C6 1314   9.189   6.454   4.848  0.3251 -0.6811  0.3811
   57U       H6 1315   9.296   6.441   4.846  0.1921 -1.8412 -0.5228
   57U       C5 1316   9.118   6.348   4.810 -1.2415  1.2713  0.3240
   57U       H5 1317   9.170   6.259   4.778 -2.3994 -0.1154  2.1125
   57U       C4 1318   8.975   6.355   4.800 -0.6253 -0.7424 -0.1608
   57U       O4 1319   8.904   6.264   4.774  0.2143  0.1536  0.3083
   57U       N3 1320   8.922   6.468   4.845 -0.5475 -0.0286 -0.4882
   57U       H3 1321   8.822   6.468   4.860 -0.5430  0.1137 -0.4611
   57U       C2 1322   8.990   6.575   4.900 -0.0117 -0.1119  0.3477
   57U       O2 1323   8.928   6.673   4.932  0.6186  0.3236  0.1915
   57U      C3' 1324   9.389   6.655   5.074 -0.5923 -0.3484  0.0165
   57U      H3' 1325   9.405   6.549   5.052  0.9333 -0.1906  0.2207
   57U      C2' 1326   9.241   6.679   5.074  0.3836 -0.3743 -0.2990
   57U     H2'1 1327   9.182   6.599   5.119 -1.1768 -0.3019 -2.0943
   57U      O2' 1328   9.202   6.807   5.137  0.4542 -0.1218 -0.3659
   57U     HO'2 1329   9.148   6.783   5.212 -1.7106  0.8712 -1.5259
   57U      O3' 1330   9.463   6.702   5.189 -0.6226 -0.4794 -0.1011
   58A        P 1331   9.444   6.644   5.331 -0.4427 -0.1090  0.3682
   58A      O1P 1332   9.542   6.712   5.417 -0.0227 -0.3859  0.4035
   58A      O2P 1333   9.451   6.495   5.314  0.2952 -0.6206  0.0294
   58A      O5' 1334   9.292   6.679   5.385  0.2989  0.1056 -0.5158
   58A      C5' 1335   9.269   6.796   5.455 -0.2640 -0.1695 -0.4527
   58A     H5'1 1336   9.295   6.883   5.396  2.1329  0.5129  1.4082
   58A     H5'2 1337   9.314   6.799   5.555 -1.0122 -0.2386 -0.1056
   58A      C4' 1338   9.117   6.820   5.482  0.1594  0.0017  0.1269
   58A      H4' 1339   9.106   6.924   5.513 -2.3065  0.5210 -2.0943
   58A      O4' 1340   9.036   6.816   5.365  0.3945 -0.3767  0.1502
   58A      C1' 1341   8.913   6.765   5.403  0.0785 -0.3646  0.1124
   58A      H1' 1342   8.833   6.827   5.363 -2.4013 -2.9457  0.7450
   58A       N9 1343   8.896   6.629   5.347  0.2409 -0.1373  0.5482
   58A       C8 1344   8.993   6.543   5.313  0.3238 -0.0475 -0.2145
   58A       H8 1345   9.096   6.560   5.340  0.0952 -0.5795  1.0391
   58A       N7 1346   8.939   6.433   5.267 -0.1049 -0.8874 -0.2158
   58A       C5 1347   8.804   6.451   5.275  0.4220  0.6039  0.2448
   58A       C6 1348   8.692   6.365   5.251  0.6253 -0.4635  0.2691
   58A       N6 1349   8.698   6.242   5.201 -1.1705 -0.5327 -0.2345
   58A      H61 1350   8.790   6.205   5.181 -0.9788 -0.2607  0.1297
   58A      H62 1351   8.619   6.198   5.156 -2.2815 -0.2149  1.3332
   58A       N1 1352   8.568   6.415   5.276 -0.2958  0.1586  0.5967
   58A       C2 1353   8.554   6.537   5.326 -0.7803 -0.1014  0.4384
   58A       H2 1354   8.452   6.569   5.343 -1.1369 -0.2681 -1.1859
   58A       N3 1355   8.650   6.623   5.353  0.5334 -0.0870 -0.2873
   58A       C4 1356   8.772   6.573   5.327 -0.3767 -0.5163 -0.1372
   58A      C3' 1357   9.050   6.739   5.590  0.5930 -0.1278 -0.4724
   58A      H3' 1358   9.090   6.637   5.590  0.6412 -0.1121 -0.9552
   58A      C2' 1359   8.897   6.751   5.557 -0.3232 -0.2883 -0.1642
   58A     H2'1 1360   8.840   6.663   5.586 -0.5589 -0.4209 -1.0093
   58A      O2' 1361   8.847   6.874   5.618 -0.6218  0.3655  0.3154
   58A     HO'2 1362   8.864   6.857   5.711 -0.3620 -0.3793  0.1386
   58A      O3' 1363   9.077   6.785   5.719 -1.1082 -0.4286 -0.3919
   59C        P 1364   9.051   6.696   5.855  0.1849  0.2530  0.2821
   59C      O1P 1365   9.098   6.767   5.973  0.5138 -0.3697  0.0491
   59C      O2P 1366   9.109   6.563   5.831  0.1336 -0.3692 -0.0989
   59C      O5' 1367   8.896   6.680   5.868  0.7949  0.0954  0.2823
   59C      C5' 1368   8.806   6.775   5.915 -0.2135 -0.4677 -0.7966
   59C     H5'1 1369   8.828   6.870   5.865  0.8717 -1.3991 -2.1565
   59C     H5'2 1370   8.827   6.790   6.021 -1.3338 -0.6265 -0.5376
   59C      C4' 1371   8.667   6.731   5.885  0.4317 -0.0763  0.2403
   59C      H4' 1372   8.592   6.807   5.908 -0.4622 -1.3060  1.5486
   59C      O4' 1373   8.637   6.684   5.751 -0.4775  0.1384  0.0606
   59C      C1' 1374   8.539   6.580   5.751 -0.0007  0.2047 -0.3478
   59C      H1' 1375   8.448   6.604   5.697 -0.9513 -1.4623  0.4393
   59C       N1 1376   8.592   6.454   5.696 -0.9454  0.2525  0.2264
   59C       C6 1377   8.730   6.426   5.689  0.3404  0.0641  0.1693
   59C       H6 1378   8.804   6.490   5.735  2.2443 -1.8939 -0.0211
   59C       C5 1379   8.769   6.318   5.620  0.7251 -0.1198 -0.5293
   59C       H5 1380   8.875   6.299   5.609  1.2667  2.4576 -0.4807
   59C       C4 1381   8.676   6.228   5.570 -0.2085  0.4175 -0.6220
   59C       N4 1382   8.723   6.125   5.502 -0.1071  0.0108 -0.1908
   59C      H41 1383   8.821   6.112   5.486  0.0832  0.0346  0.8893
   59C      H42 1384   8.656   6.060   5.464  2.0930 -1.1561 -2.3037
   59C       N3 1385   8.543   6.249   5.585  0.1504  0.0053 -0.6872
   59C       C2 1386   8.499   6.364   5.647 -0.1584  0.3629  0.0943
   59C       O2 1387   8.378   6.390   5.651 -0.1811 -0.3806 -0.1574
   59C      C3' 1388   8.628   6.615   5.975 -0.2246 -0.6356 -0.4979
   59C      H3' 1389   8.714   6.548   5.976  1.5124  1.4672 -0.5984
   59C      C2' 1390   8.510   6.551   5.900 -0.4754  0.7638 -0.2402
   59C     H2'1 1391   8.492   6.445   5.918 -2.1682  0.8860 -0.9644
   59C      O2' 1392   8.384   6.605   5.928 -0.2226 -0.0047  0.6927
   59C     HO'2 1393   8.384   6.629   6.021 -0.0103  3.9575 -0.1585
   59C      O3' 1394   8.586   6.655   6.101 -0.3139  0.7897 -0.4389
   60U        P 1395   8.567   6.558   6.230 -0.4701 -0.1861  0.6202
   60U      O1P 1396   8.491   6.636   6.329  0.2997 -0.5612 -0.6155
   60U      O2P 1397   8.690   6.494   6.271 -0.0724 -0.3848 -0.2342
   60U      O5' 1398   8.470   6.445   6.184 -0.3616 -0.4956 -1.1820
   60U      C5' 1399   8.333   6.447   6.205  0.0650  0.1074 -0.3526
   60U     H5'1 1400   8.307   6.543   6.159  0.9746  0.2921 -0.4929
   60U     H5'2 1401   8.303   6.448   6.310 -0.0937 -1.2821 -0.3729
   60U      C4' 1402   8.262   6.325   6.135  0.1455  0.1142 -0.9775
   60U      H4' 1403   8.155   6.342   6.140  0.0220 -1.0173  2.0100
   60U      O4' 1404   8.300   6.315   5.994 -0.0327  0.1972  0.1610
   60U      C1' 1405   8.301   6.173   5.958 -0.3274 -0.3720  0.3256
   60U      H1' 1406   8.231   6.167   5.875  0.9976  1.3684 -1.0096
   60U       N1 1407   8.438   6.125   5.914  0.0783  0.5276 -0.4759
   60U       C6 1408   8.561   6.182   5.944  0.0086 -0.2347  0.5665
   60U       H6 1409   8.562   6.276   5.998 -4.5112  1.3553 -1.5994
   60U       C5 1410   8.675   6.125   5.901 -0.4973 -0.0379  0.2020
   60U       H5 1411   8.770   6.171   5.921  0.1412  0.4835 -3.3623
   60U       C4 1412   8.677   6.006   5.820  0.4073 -0.0473 -0.0569
   60U       O4 1413   8.773   5.950   5.769  0.3218  0.4155 -0.1504
   60U       N3 1414   8.549   5.949   5.812 -0.1374  0.1774 -0.1396
   60U       H3 1415   8.542   5.858   5.768 -0.6235  0.6993 -1.1705
   60U       C2 1416   8.427   6.001   5.844  0.0049 -0.4178 -0.3112
   60U       O2 1417   8.321   5.937   5.819 -0.2897 -0.0380  0.4526
   60U      C3' 1418   8.290   6.190   6.198 -0.3706  0.0480  0.4891
   60U      H3' 1419   8.395   6.189   6.227 -0.1014  2.1680 -0.2500
   60U      C2' 1420   8.258   6.098   6.083 -0.0831  0.3990 -0.2711
   60U     H2'1 1421   8.309   6.005   6.104  1.3268  1.2318  0.1252
   60U      O2' 1422   8.114   6.070   6.075  0.1938 -0.2182 -0.0113
   60U     HO'2 1423   8.079   6.064   6.164 -0.6708 -0.7284 -0.3701
   60U      O3' 1424   8.210   6.159   6.311  0.4006 -0.6624  0.6139
   61U        P 1425   8.264   6.108   6.453 -0.4664 -0.0628 -0.3080
   61U      O1P 1426   8.138   6.091   6.529  0.0935 -0.0575 -0.1084
   61U      O2P 1427   8.379   6.186   6.502 -0.8901 -0.2812  0.1821
   61U      O5' 1428   8.312   5.959   6.413 -0.4383 -0.2620  0.6321
   61U      C5' 1429   8.222   5.860   6.376 -0.0752  0.5285  0.0930
   61U     H5'1 1430   8.164   5.899   6.293 -1.9069 -3.5736 -0.8316
   61U     H5'2 1431   8.157   5.828   6.457 -1.5715  1.1009 -0.8421
   61U      C4' 1432   8.286   5.729   6.324  0.4763  0.2563  0.1336
   61U      H4' 1433   8.209   5.663   6.283  2.2391 -1.4583 -0.5587
   61U      O4' 1434   8.380   5.764   6.221  0.2806 -0.3252 -0.7465
   61U      C1' 1435   8.512   5.731   6.264 -0.3263 -0.3637 -0.4822
   61U      H1' 1436   8.543   5.637   6.217  0.9957  0.0338 -0.4256
   61U       N1 1437   8.615   5.832   6.222 -0.4606  0.1361  0.1857
   61U       C6 1438   8.604   5.961   6.255  0.3924  0.2887 -0.4856
   61U       H6 1439   8.517   5.985   6.314  0.7242 -2.3652  1.2738
   61U       C5 1440   8.709   6.047   6.235 -0.6315  0.3764  0.2580
   61U       H5 1441   8.703   6.150   6.268  1.0115  0.4070  0.5158
   61U       C4 1442   8.829   6.013   6.152  0.7338  0.1687 -0.8683
   61U       O4 1443   8.925   6.087   6.129 -0.2372 -0.5535  0.3724
   61U       N3 1444   8.832   5.881   6.115  0.1038 -0.0650  0.2730
   61U       H3 1445   8.923   5.847   6.090  0.1775  0.7016 -0.5498
   61U       C2 1446   8.731   5.787   6.147  0.1058  0.2234 -0.3604
   61U       O2 1447   8.747   5.668   6.102  0.4732 -0.0421  0.8171
   61U      C3' 1448   8.365   5.656   6.431  0.0698  0.1854  0.0137
   61U      H3' 1449   8.314   5.679   6.524 -1.1339 -0.8587 -0.3589
   61U      C2' 1450   8.509   5.706   6.420 -0.2291  0.2267 -0.0498
   61U     H2'1 1451   8.523   5.800   6.474  0.4425 -0.0081  0.1983
   61U      O2' 1452   8.610   5.617   6.473 -0.1878  0.0610  0.0644
   61U     HO'2 1453   8.578   5.594   6.561  0.5459 -0.3229  0.2421
   61U      O3' 1454   8.356   5.515   6.403 -0.5105 -0.4182  0.0977
   61U      H3T 1455   8.280   5.476   6.448 -0.8339  1.1694  1.0095
   62G      O5' 1456   7.889   5.486   5.105 -0.1594 -0.2265 -0.1093
   62G      H5T 1457   7.966   5.449   5.150 -1.6027 -4.1330 -0.4419
   62G      C5' 1458   7.783   5.501   5.200  0.3707  0.3516 -0.3659
   62G     H5'1 1459   7.778   5.408   5.256 -0.1965 -0.2735 -1.4129
   62G     H5'2 1460   7.696   5.503   5.134  0.6368 -0.1513 -0.7403
   62G      C4' 1461   7.806   5.618   5.299 -0.7114 -0.1769 -0.5282
   62G      H4' 1462   7.719   5.629   5.363  0.6794  1.3580  1.2080
   62G      O4' 1463   7.921   5.614   5.383  0.0386 -0.2024 -0.2202
   62G      C1' 1464   7.953   5.742   5.427 -0.4249 -0.4124 -0.3005
   62G      H1' 1465   7.934   5.761   5.532 -1.2953 -0.7890 -0.3750
   62G       N9 1466   8.095   5.773   5.398 -0.2672 -0.1132  0.2446
   62G       C8 1467   8.185   5.700   5.326  0.0470 -0.1729  0.0876
   62G       H8 1468   8.153   5.612   5.272 -1.4024  0.4252 -0.0771
   62G       N7 1469   8.308   5.747   5.327 -0.2261 -0.0371  0.3839
   62G       C5 1470   8.299   5.857   5.414  0.4019 -0.5552  0.0552
   62G       C6 1471   8.396   5.954   5.452  0.0529  0.5475 -0.1787
   62G       O6 1472   8.517   5.940   5.433  0.2679 -0.7212 -0.1606
   62G       N1 1473   8.349   6.068   5.508  1.0696  0.3701 -0.0309
   62G       H1 1474   8.413   6.139   5.540  2.3652 -0.7598 -0.0118
   62G       C2 1475   8.215   6.080   5.550 -0.3591 -0.1729  0.8423
   62G       N2 1476   8.180   6.200   5.593  0.2493 -0.4514 -0.3717
   62G      H21 1477   8.244   6.278   5.585 -0.8457  0.7305  1.4985
   62G      H22 1478   8.086   6.210   5.628 -0.3128 -2.2906 -1.1978
   62G       N3 1479   8.127   5.980   5.526 -0.2659 -0.4173  0.0206
   62G       C4 1480   8.171   5.878   5.454 -0.0297  1.0528  0.3978
   62G      C3' 1481   7.826   5.751   5.232  0.3519 -0.1289  0.9238
   62G      H3' 1482   7.911   5.754   5.165 -0.0141 -0.9830  0.4087
   62G      C2' 1483   7.865   5.838   5.356  0.3696 -0.9961  0.5358
   62G     H2'1 1484   7.921   5.930   5.337  0.8918 -0.8092  2.7198
   62G      O2' 1485   7.767   5.880   5.451 -0.1315 -0.4481  0.4796
   62G     HO'2 1486   7.687   5.891   5.399 -0.1335 -2.4116 -0.0068
   62G      O3' 1487   7.703   5.803   5.171 -0.1032 -0.3435  0.6123
   63U        P 1488   7.715   5.900   5.045 -0.0235 -0.4474 -0.3118
   63U      O1P 1489   7.581   5.918   4.982 -0.1227 -0.0866 -0.0984
   63U      O2P 1490   7.820   5.845   4.955  0.3863  0.0325  0.4742
   63U      O5' 1491   7.768   6.047   5.100  0.5635 -0.4472  0.5865
   63U      C5' 1492   7.688   6.125   5.194  0.3338 -0.3651 -0.4189
   63U     H5'1 1493   7.659   6.059   5.276  0.1684 -0.2792 -0.4080
   63U     H5'2 1494   7.593   6.156   5.149  0.1274  0.4464  0.5280
   63U      C4' 1495   7.756   6.257   5.249  0.3170 -0.0844  0.1521
   63U      H4' 1496   7.685   6.318   5.305 -0.8533  1.1542 -2.4870
   63U      O4' 1497   7.858   6.217   5.333 -0.3531  0.3716  0.7472
   63U      C1' 1498   7.968   6.301   5.316  0.2236  1.1496  0.1275
   63U      H1' 1499   8.001   6.337   5.414  1.7732  1.3787 -0.4485
   63U       N1 1500   8.093   6.232   5.271 -0.2878 -0.1869 -0.2599
   63U       C6 1501   8.095   6.129   5.177  0.2898 -0.6943  0.4625
   63U       H6 1502   8.000   6.089   5.144  0.1457  1.1348 -1.5853
   63U       C5 1503   8.213   6.069   5.142  0.2366  0.0570 -0.2054
   63U       H5 1504   8.210   5.979   5.083 -1.9741 -0.2813  0.3214
   63U       C4 1505   8.336   6.135   5.180 -0.2149 -0.6260 -0.0123
   63U       O4 1506   8.452   6.097   5.154 -0.2696 -0.3213  0.4628
   63U       N3 1507   8.323   6.253   5.245 -0.3835  0.0598 -0.1800
   63U       H3 1508   8.403   6.314   5.245  0.3690 -0.8885 -1.2743
   63U       C2 1509   8.210   6.305   5.300 -0.1351 -0.2206 -0.1520
   63U       O2 1510   8.206   6.402   5.382  0.0755 -0.4019 -0.2445
   63U      C3' 1511   7.818   6.337   5.131  0.7995  0.2554  0.5121
   63U      H3' 1512   7.861   6.262   5.064 -1.5420  0.0532 -0.9083
   63U      C2' 1513   7.928   6.404   5.211  0.4410 -0.2046  0.3146
   63U     H2'1 1514   8.009   6.434   5.145  0.0786  0.0287 -0.0290
   63U      O2' 1515   7.883   6.515   5.289 -0.2354 -0.2418  0.4685
   63U     HO'2 1516   7.802   6.548   5.249 -0.9527 -2.3034  0.0690
   63U      O3' 1517   7.728   6.427   5.065  0.0223 -0.9524 -0.4520
   64A        P 1518   7.738   6.461   4.900  0.1488 -0.0637  0.2539
   64A      O1P 1519   7.614   6.527   4.858  0.0778  0.0466  0.0747
   64A      O2P 1520   7.789   6.345   4.828  0.4511 -0.0366 -0.1987
   64A      O5' 1521   7.857   6.555   4.914  0.1418  0.9558 -0.2971
   64A      C5' 1522   7.843   6.679   4.982 -0.1124  0.5138  0.1179
   64A     H5'1 1523   7.787   6.674   5.076  1.8831  1.3856  1.4019
   64A     H5'2 1524   7.782   6.735   4.911  1.9323  0.0579 -2.1561
   64A      C4' 1525   7.979   6.753   5.001 -0.2159 -0.1686 -0.3076
   64A      H4' 1526   7.953   6.848   5.048 -1.9153 -0.2083 -1.1192
   64A      O4' 1527   8.070   6.678   5.080  0.1213 -0.1093  0.0610
   64A      C1' 1528   8.208   6.705   5.035  0.7362  0.8533  0.1106
   64A      H1' 1529   8.273   6.753   5.109  1.2309  3.1668 -1.7207
   64A       N9 1530   8.266   6.575   4.988  0.3677  0.3212  0.6190
   64A       C8 1531   8.207   6.460   4.936  0.1390 -0.5924  0.1228
   64A       H8 1532   8.102   6.444   4.920 -0.1895  0.7617  0.7966
   64A       N7 1533   8.300   6.372   4.899 -0.6660 -0.6327  0.7633
   64A       C5 1534   8.421   6.431   4.937  0.8851  0.8294  0.2295
   64A       C6 1535   8.557   6.394   4.924  0.5344  0.4242 -0.2877
   64A       N6 1536   8.612   6.286   4.871  0.3362  0.4543  0.5961
   64A      H61 1537   8.552   6.205   4.863  1.8445 -0.5825 -1.1241
   64A      H62 1538   8.710   6.276   4.850  0.0170 -2.1713 -0.1224
   64A       N1 1539   8.651   6.484   4.964  0.2055 -0.0864 -0.1488
   64A       C2 1540   8.624   6.605   5.006 -0.7147  0.1855 -0.4135
   64A       H2 1541   8.705   6.671   5.032 -2.3159  1.8043  0.6100
   64A       N3 1542   8.499   6.644   5.029  0.4928 -0.4675 -0.1103
   64A       C4 1543   8.397   6.558   4.986 -0.3505  0.0346  0.5631
   64A      C3' 1544   8.058   6.782   4.870 -1.0461  0.0398  0.4936
   64A      H3' 1545   8.060   6.694   4.806  1.0739 -0.2041  0.8204
   64A      C2' 1546   8.194   6.805   4.932 -0.0964 -1.2611  0.5535
   64A     H2'1 1547   8.266   6.795   4.851 -0.1327  1.9208 -0.0131
   64A      O2' 1548   8.216   6.938   4.980  0.3644  0.2660 -0.2531
   64A     HO'2 1549   8.191   7.004   4.914  1.3253  0.7925 -0.1039
   64A      O3' 1550   8.012   6.895   4.803 -0.5548 -0.3738  0.6519
   65C        P 1551   8.028   6.914   4.652  0.3623  0.3885  0.2449
   65C      O1P 1552   7.961   7.038   4.606  0.6551  0.1299  0.3226
   65C      O2P 1553   8.005   6.780   4.588 -0.1053  0.2004 -0.7208
   65C      O5' 1554   8.189   6.930   4.638  0.2015 -0.0452 -0.2834
   65C      C5' 1555   8.247   7.052   4.682 -0.7394  0.5749  0.7819
   65C     H5'1 1556   8.200   7.092   4.773 -0.3465  0.4311  1.0509
   65C     H5'2 1557   8.217   7.122   4.603  1.7125 -1.4169 -2.1104
   65C      C4' 1558   8.407   7.065   4.684  0.2879  0.9094 -0.1817
   65C      H4' 1559   8.434   7.166   4.715 -1.7896  1.7362 -0.8964
   65C      O4' 1560   8.468   6.951   4.755 -0.0021  0.2138 -0.3895
   65C      C1' 1561   8.586   6.916   4.693 -0.6271 -0.5274  0.1122
   65C      H1' 1562   8.665   6.944   4.763 -0.4066  1.6217 -0.8928
   65C       N1 1563   8.603   6.769   4.655  0.2661 -0.6030  0.6909
   65C       C6 1564   8.502   6.676   4.662 -0.1733  0.0384 -0.1692
   65C       H6 1565   8.403   6.709   4.691  1.2514  2.8530  1.9797
   65C       C5 1566   8.533   6.547   4.630  0.7081  0.6821 -0.4710
   65C       H5 1567   8.460   6.467   4.626  0.2647  1.1201 -2.3391
   65C       C4 1568   8.668   6.503   4.604 -0.8180 -0.8745  0.1446
   65C       N4 1569   8.689   6.375   4.584 -0.0440  0.7737 -0.5230
   65C      H41 1570   8.626   6.310   4.630  3.1174 -0.9623  1.7443
   65C      H42 1571   8.786   6.346   4.583 -0.0217  0.6487  1.3946
   65C       N3 1572   8.759   6.596   4.584 -0.4617 -0.0942  0.6325
   65C       C2 1573   8.733   6.729   4.608  0.2254  0.1413  0.4480
   65C       O2 1574   8.819   6.812   4.588  0.9087  0.0093  0.4339
   65C      C3' 1575   8.462   7.051   4.543  0.1008  0.0265  0.2861
   65C      H3' 1576   8.406   6.969   4.498 -0.8140 -0.1829  1.7476
   65C      C2' 1577   8.603   7.006   4.566 -0.5175  0.9604  0.8135
   65C     H2'1 1578   8.624   6.952   4.473 -1.4261  0.5163  0.8540
   65C      O2' 1579   8.691   7.117   4.578 -0.0532  0.5652  0.2220
   65C     HO'2 1580   8.675   7.172   4.502 -1.1226 -0.0039  0.0104
   65C      O3' 1581   8.455   7.171   4.468 -0.3697  0.2172  0.5344
   66G        P 1582   8.471   7.176   4.305 -0.4298 -0.4477  0.0709
   66G      O1P 1583   8.408   7.300   4.239 -0.0804  0.3567  0.4921
   66G      O2P 1584   8.436   7.046   4.245 -0.6896 -0.1298 -0.6441
   66G      O5' 1585   8.630   7.198   4.306  0.5638 -0.5793 -0.2625
   66G      C5' 1586   8.701   7.171   4.190  0.0875  0.0293  1.1385
   66G     H5'1 1587   8.694   7.245   4.111  0.8290  1.0816  2.0282
   66G     H5'2 1588   8.686   7.072   4.147  0.2976  1.7923 -3.5145
   66G      C4' 1589   8.852   7.170   4.216  0.5183 -0.1257 -0.2251
   66G      H4' 1590   8.876   7.271   4.248  0.9795 -0.1438 -0.5029
   66G      O4' 1591   8.899   7.086   4.325  0.7117 -0.5946  0.3052
   66G      C1' 1592   9.002   7.004   4.273  0.1050  0.3667 -0.1755
   66G      H1' 1593   9.073   6.987   4.354 -0.5642  3.3397  1.1755
   66G       N9 1594   8.961   6.871   4.228  0.6069  0.6986 -0.0682
   66G       C8 1595   8.837   6.808   4.248  0.6844 -0.0617  0.6498
   66G       H8 1596   8.752   6.874   4.262  0.5824 -0.2108  0.7371
   66G       N7 1597   8.832   6.678   4.224 -0.1749  0.5563 -0.2974
   66G       C5 1598   8.966   6.650   4.195  0.5246 -0.1300  0.3026
   66G       C6 1599   9.029   6.520   4.162  0.2266 -0.0102  0.1349
   66G       O6 1600   8.979   6.413   4.145 -0.4165  0.1419  0.0669
   66G       N1 1601   9.163   6.532   4.151  0.0909 -0.0607 -0.6314
   66G       H1 1602   9.216   6.450   4.124  0.0425  0.2497 -1.7129
   66G       C2 1603   9.229   6.651   4.164  0.0105 -0.4420 -0.0111
   66G       N2 1604   9.359   6.639   4.147 -0.3768 -0.2994 -0.2292
   66G      H21 1605   9.407   6.553   4.123  0.8770  0.7732 -1.7997
   66G      H22 1606   9.410   6.723   4.172 -2.4805  0.5079  1.6637
   66G       N3 1607   9.179   6.774   4.189  0.6290 -0.2211  0.1972
   66G       C4 1608   9.042   6.764   4.203 -0.4535  0.4626  0.2255
   66G      C3' 1609   8.930   7.149   4.091  0.0056 -0.1276 -0.9013
   66G      H3' 1610   8.880   7.075   4.028 -2.2252 -2.0269  2.7334
   66G      C2' 1611   9.057   7.084   4.152 -0.5195 -0.6794  0.2253
   66G     H2'1 1612   9.117   7.027   4.081  2.0725  1.7985  0.2283
   66G      O2' 1613   9.150   7.186   4.195  0.1483  0.4037  0.2429
   66G     HO'2 1614   9.142   7.270   4.149 -1.1035 -0.5323 -1.3816
   66G      O3' 1615   8.954   7.275   4.024 -0.3441 -0.5657 -0.5037
   67G        P 1616   9.004   7.280   3.869 -0.1095 -0.2735  0.0784
   67G      O1P 1617   9.050   7.416   3.841 -0.3967  0.3864  0.1967
   67G      O2P 1618   8.894   7.226   3.786  0.6353 -0.0171 -0.0953
   67G      O5' 1619   9.131   7.176   3.853 -0.0675  0.4585  0.5141
   67G      C5' 1620   9.266   7.208   3.861  0.6069  0.9459 -0.7108
   67G     H5'1 1621   9.287   7.237   3.964 -1.0353  1.2744 -0.4398
   67G     H5'2 1622   9.282   7.295   3.797 -0.0379  0.2859 -1.8060
   67G      C4' 1623   9.351   7.090   3.817  0.0940  0.5120 -0.6319
   67G      H4' 1624   9.454   7.127   3.820  0.0849  0.4621  1.6515
   67G      O4' 1625   9.348   6.975   3.901  0.3439 -0.2194  0.0827
   67G      C1' 1626   9.381   6.865   3.816 -0.1521 -0.5166  0.3715
   67G      H1' 1627   9.469   6.812   3.850  1.2548 -0.1607 -2.4071
   67G       N9 1628   9.266   6.772   3.817  0.6553  0.4182 -0.0216
   67G       C8 1629   9.134   6.798   3.848 -0.1992 -0.0934  0.8840
   67G       H8 1630   9.102   6.901   3.863 -3.4173 -0.8815  0.2349
   67G       N7 1631   9.055   6.694   3.849  0.8534  0.7924  0.2407
   67G       C5 1632   9.140   6.583   3.830  0.2458  0.0137  0.0659
   67G       C6 1633   9.115   6.445   3.829 -0.5864  0.0832 -0.6772
   67G       O6 1634   9.003   6.385   3.838 -0.4418  0.2386 -0.5288
   67G       N1 1635   9.228   6.369   3.795  0.0233  0.6097  0.3413
   67G       H1 1636   9.217   6.274   3.764  0.9286 -0.4617  3.0967
   67G       C2 1637   9.348   6.425   3.774 -0.5566 -0.3973  0.0772
   67G       N2 1638   9.447   6.350   3.730  0.4009  0.2081  0.1278
   67G      H21 1639   9.429   6.256   3.696  0.2857  0.6144 -0.9733
   67G      H22 1640   9.530   6.387   3.687 -0.3633  0.8194 -0.8700
   67G       N3 1641   9.374   6.560   3.781 -0.7349  0.4496  0.0361
   67G       C4 1642   9.267   6.633   3.806  0.2758  0.2846 -0.2204
   67G      C3' 1643   9.329   7.038   3.672 -0.3630  0.1984 -0.1319
   67G      H3' 1644   9.221   7.023   3.670 -0.1456 -3.1095  2.7621
   67G      C2' 1645   9.407   6.906   3.674 -0.3871 -0.8535  0.9801
   67G     H2'1 1646   9.359   6.837   3.604  0.1472  0.0600 -0.3440
   67G      O2' 1647   9.549   6.908   3.647 -0.1326 -0.4447  0.3706
   67G     HO'2 1648   9.577   6.820   3.622 -0.2322 -0.5830  0.7397
   67G      O3' 1649   9.391   7.129   3.581 -0.2041  0.3243  0.3976
   68A        P 1650   9.340   7.125   3.431  0.2204  0.3758 -0.5822
   68A      O1P 1651   9.421   7.223   3.357 -0.5333  0.0351 -0.0704
   68A      O2P 1652   9.196   7.132   3.437 -0.0145 -0.3297  0.5083
   68A      O5' 1653   9.374   6.975   3.381 -0.1374 -0.3136  0.6485
   68A      C5' 1654   9.502   6.941   3.315  0.1199 -0.6235 -0.1517
   68A     H5'1 1655   9.587   6.950   3.384 -0.1791  2.6703 -0.0498
   68A     H5'2 1656   9.514   7.007   3.229  0.6426  0.5995  0.8159
   68A      C4' 1657   9.500   6.791   3.282 -0.1057 -0.1552  0.5683
   68A      H4' 1658   9.597   6.754   3.250 -1.5443 -2.6499 -1.2262
   68A      O4' 1659   9.477   6.708   3.393 -0.1946 -0.3633 -0.4551
   68A      C1' 1660   9.417   6.584   3.361  0.6133 -0.3033 -0.5807
   68A      H1' 1661   9.469   6.500   3.407  0.2821  0.8741  2.1202
   68A       N9 1662   9.274   6.577   3.409 -0.9674 -0.1313 -0.1496
   68A       C8 1663   9.189   6.668   3.468  0.2326 -0.0750  0.0385
   68A       H8 1664   9.208   6.774   3.480 -1.8714  0.3659 -0.2164
   68A       N7 1665   9.071   6.610   3.510 -0.2725 -0.1228  0.3820
   68A       C5 1666   9.087   6.477   3.476  0.7052 -0.1550 -0.2708
   68A       C6 1667   9.007   6.357   3.488 -0.2665  0.0586 -0.0271
   68A       N6 1668   8.894   6.337   3.553 -0.0028  0.0508 -0.1188
   68A      H61 1669   8.857   6.398   3.624 -4.0095 -1.2024 -0.8810
   68A      H62 1670   8.869   6.242   3.579 -0.0376  0.1615  0.2660
   68A       N1 1671   9.063   6.237   3.463  0.5724  0.1870  0.5317
   68A       C2 1672   9.185   6.232   3.410 -0.1463 -0.2595  1.2905
   68A       H2 1673   9.223   6.135   3.385 -0.6917 -0.4824  1.3185
   68A       N3 1674   9.267   6.330   3.375  0.1044 -0.5075  0.3051
   68A       C4 1675   9.211   6.454   3.412  0.1115  0.4707  0.7829
   68A      C3' 1676   9.399   6.726   3.181  0.2537 -0.5601  0.3361
   68A      H3' 1677   9.300   6.766   3.204 -0.3725 -1.5889 -0.4998
   68A      C2' 1678   9.417   6.574   3.213  0.5353 -0.5980 -0.4394
   68A     H2'1 1679   9.328   6.524   3.177 -0.4041 -0.2075  1.2499
   68A      O2' 1680   9.540   6.514   3.169  0.5088  0.2356  0.3546
   68A     HO'2 1681   9.526   6.479   3.081  1.4311  0.7856 -0.0328
   68A      O3' 1682   9.432   6.761   3.048  0.0389  0.1806 -0.0987
   69A        P 1683   9.336   6.748   2.922 -0.2202  0.8321 -0.0421
   69A      O1P 1684   9.403   6.823   2.814 -0.2613 -0.9014 -0.3720
   69A      O2P 1685   9.200   6.783   2.983 -0.6272 -0.4925  0.6557
   69A      O5' 1686   9.334   6.594   2.884 -0.1667  0.3352 -0.4945
   69A      C5' 1687   9.447   6.530   2.827  0.7492 -0.8141 -0.5470
   69A     H5'1 1688   9.534   6.547   2.891  0.6108  0.7841 -0.7393
   69A     H5'2 1689   9.469   6.577   2.732 -0.8737  1.4584  0.1149
   69A      C4' 1690   9.435   6.382   2.824 -0.0822 -0.1727 -0.4923
   69A      H4' 1691   9.527   6.334   2.791  0.9131  1.2087  0.1848
   69A      O4' 1692   9.401   6.341   2.962  0.5754 -0.4913 -0.0354
   69A      C1' 1693   9.299   6.243   2.960 -0.0553  0.3576 -0.5604
   69A      H1' 1694   9.336   6.164   3.025  1.1427 -0.6985 -2.4493
   69A       N9 1695   9.169   6.281   3.022 -0.6159 -0.3840 -0.1000
   69A       C8 1696   9.121   6.410   3.040 -0.0405 -0.5816 -0.2072
   69A       H8 1697   9.183   6.494   3.014 -0.3940 -0.1220  0.4080
   69A       N7 1698   9.024   6.417   3.127  0.8212  0.1493  0.1977
   69A       C5 1699   8.987   6.281   3.135  0.6967 -0.0338  0.1895
   69A       C6 1700   8.867   6.221   3.183  0.5625 -0.4543  1.5912
   69A       N6 1701   8.768   6.281   3.242 -0.3816 -0.1371  0.0076
   69A      H61 1702   8.760   6.382   3.242  2.2402  0.1853  1.5918
   69A      H62 1703   8.699   6.218   3.279  0.1630 -2.3723 -2.5157
   69A       N1 1704   8.850   6.088   3.178 -0.0295 -0.3286 -0.2059
   69A       C2 1705   8.940   6.013   3.117  0.1598 -0.1781 -0.9520
   69A       H2 1706   8.917   5.908   3.119 -0.8529  0.0313  0.5165
   69A       N3 1707   9.047   6.063   3.059 -0.0857  0.0949 -0.1923
   69A       C4 1708   9.067   6.198   3.065 -0.8115  0.1550 -0.7079
   69A      C3' 1709   9.318   6.330   2.748 -0.0918 -0.8813 -0.1395
   69A      H3' 1710   9.234   6.399   2.742  0.5615  0.0883  1.2587
   69A      C2' 1711   9.284   6.200   2.820  0.3011 -0.0421  0.6827
   69A     H2'1 1712   9.186   6.158   2.800  0.8371 -0.5816 -0.8868
   69A      O2' 1713   9.381   6.098   2.790 -0.3850 -0.4831  0.2445
   69A     HO'2 1714   9.409   6.122   2.702 -1.1668  0.9164  0.3574
   69A      O3' 1715   9.360   6.294   2.615 -0.0138 -0.5355 -0.3573
   70U        P 1716   9.250   6.304   2.498 -0.5186  0.1108 -0.5662
   70U      O1P 1717   9.318   6.268   2.375 -0.1619  0.9328  0.5079
   70U      O2P 1718   9.196   6.436   2.498  0.7172 -0.2140 -0.1761
   70U      O5' 1719   9.139   6.206   2.536 -0.2993  0.1851 -0.0284
   70U      C5' 1720   9.154   6.068   2.505  0.2440  0.5275  0.5648
   70U     H5'1 1721   9.241   6.036   2.563  0.5792  4.2492  2.4164
   70U     H5'2 1722   9.160   6.045   2.399 -1.7007 -0.9531  0.7154
   70U      C4' 1723   9.034   5.994   2.563  0.1445 -0.2774 -0.1032
   70U      H4' 1724   9.040   5.887   2.544 -0.7849 -1.4805  4.8071
   70U      O4' 1725   9.013   6.004   2.705 -0.4064  0.2219  0.0710
   70U      C1' 1726   8.876   5.976   2.714 -0.3056 -0.4528  0.2579
   70U      H1' 1727   8.869   5.880   2.766  2.5283 -0.7497  0.2018
   70U       N1 1728   8.805   6.084   2.795 -0.0317 -0.2935 -0.0558
   70U       C6 1729   8.828   6.211   2.768 -0.1183  0.3002  0.0026
   70U       H6 1730   8.908   6.235   2.699 -0.3424 -0.2561 -0.4633
   70U       C5 1731   8.747   6.311   2.813  0.0208 -0.0543  0.2905
   70U       H5 1732   8.774   6.413   2.791 -0.7632 -0.1490 -1.3026
   70U       C4 1733   8.640   6.275   2.899 -0.2613  0.0394  0.4550
   70U       O4 1734   8.561   6.348   2.963  0.0015  0.4741  0.8555
   70U       N3 1735   8.617   6.142   2.917  0.0163  0.5974 -0.0389
   70U       H3 1736   8.546   6.112   2.982  1.3429  1.3718  1.8550
   70U       C2 1737   8.700   6.044   2.872 -0.5126 -0.3268 -0.0617
   70U       O2 1738   8.672   5.927   2.895  0.4509  0.2322 -0.3366
   70U      C3' 1739   8.906   6.024   2.482 -0.2886 -0.3152 -0.9548
   70U      H3' 1740   8.882   6.130   2.476 -2.1839 -0.4304  2.3162
   70U      C2' 1741   8.803   5.962   2.581 -0.3589 -0.4601 -0.1313
   70U     H2'1 1742   8.707   6.013   2.585 -0.0639  0.1102 -0.3115
   70U      O2' 1743   8.783   5.823   2.570 -1.0064  0.0666 -0.1486
   70U     HO'2 1744   8.750   5.798   2.484 -1.5422 -0.6515  0.2485
   70U      O3' 1745   8.913   5.959   2.358  0.2885 -0.0094  0.0474
   71A        P 1746   8.828   6.002   2.247 -0.0535  0.0081  0.2033
   71A      O1P 1747   8.850   5.919   2.128 -0.2403 -0.5822 -0.5720
   71A      O2P 1748   8.818   6.149   2.237 -0.1436 -0.1612  0.2393
   71A      O5' 1749   8.685   5.973   2.295 -0.3923  0.1664  0.0045
   71A      C5' 1750   8.628   5.838   2.281 -0.3300 -1.3636 -0.2897
   71A     H5'1 1751   8.700   5.768   2.324  1.6774  1.2118  0.8398
   71A     H5'2 1752   8.604   5.815   2.178  1.2031 -3.1426 -0.3073
   71A      C4' 1753   8.494   5.832   2.355 -0.1845  0.1525  0.1402
   71A      H4' 1754   8.465   5.727   2.362  0.0835 -0.0615 -1.6138
   71A      O4' 1755   8.516   5.877   2.489  0.2098 -0.0271 -0.1289
   71A      C1' 1756   8.383   5.898   2.540  0.1564  0.6035 -0.2894
   71A      H1' 1757   8.346   5.820   2.607  0.2720 -1.1163 -2.1057
   71A       N9 1758   8.372   6.023   2.606 -0.0379  0.0154 -0.1497
   71A       C8 1759   8.441   6.136   2.584  0.1729 -0.2219  0.1862
   71A       H8 1760   8.520   6.128   2.511  1.3896  2.6348  1.0538
   71A       N7 1761   8.419   6.235   2.667 -0.0102  0.5631  0.2898
   71A       C5 1762   8.309   6.183   2.739 -0.5592  0.4346 -0.2869
   71A       C6 1763   8.234   6.240   2.843 -0.4290  0.0476 -0.6942
   71A       N6 1764   8.245   6.354   2.905 -0.3340 -0.3700 -0.2202
   71A      H61 1765   8.327   6.410   2.886 -0.8814  0.7842  0.6356
   71A      H62 1766   8.184   6.371   2.984 -1.2246  1.6572 -1.2532
   71A       N1 1767   8.132   6.172   2.898  0.5111 -0.5388 -0.0993
   71A       C2 1768   8.100   6.056   2.848 -0.1720  0.0588  0.1657
   71A       H2 1769   8.013   6.010   2.893 -0.2403  0.4357  0.4234
   71A       N3 1770   8.160   5.990   2.747 -0.2029 -0.3843  0.1527
   71A       C4 1771   8.271   6.055   2.700 -0.0375 -1.0902  0.5316
   71A      C3' 1772   8.384   5.916   2.299  0.0799  0.1213  0.0306
   71A      H3' 1773   8.410   6.021   2.282  0.8194  0.4429  2.7290
   71A      C2' 1774   8.283   5.908   2.423 -0.4993  0.4321  0.2372
   71A     H2'1 1775   8.218   5.995   2.427 -2.6658 -0.8570 -2.8091
   71A      O2' 1776   8.206   5.796   2.431 -1.0814 -0.5677  0.1929
   71A     HO'2 1777   8.150   5.802   2.353  0.3219 -1.2992 -0.9050
   71A      O3' 1778   8.331   5.858   2.178  0.1606  0.5913 -0.6001
   72G        P 1779   8.221   5.943   2.094 -0.0934 -0.3756  0.2506
   72G      O1P 1780   8.186   5.865   1.975  0.0206  0.5033  0.5724
   72G      O2P 1781   8.270   6.086   2.077 -0.0970 -0.5555  0.0030
   72G      O5' 1782   8.088   5.941   2.188 -0.4475  0.6790  0.4979
   72G      C5' 1783   7.976   5.861   2.163 -0.2465  0.3064 -0.2913
   72G     H5'1 1784   8.000   5.755   2.151  0.4636  0.4531 -0.2403
   72G     H5'2 1785   7.933   5.889   2.067  0.9077  2.2285 -0.3050
   72G      C4' 1786   7.864   5.882   2.266  0.4993 -0.4232 -0.5836
   72G      H4' 1787   7.805   5.791   2.262 -0.3911  0.0855  0.4375
   72G      O4' 1788   7.923   5.896   2.393 -0.0030 -0.4345  0.3378
   72G      C1' 1789   7.834   5.983   2.475  0.3992 -0.6261 -0.0602
   72G      H1' 1790   7.807   5.933   2.568 -0.9187  1.3852  0.6922
   72G       N9 1791   7.904   6.107   2.518 -0.1308  0.0184  0.0385
   72G       C8 1792   8.011   6.159   2.457  0.3170  0.2561  0.1350
   72G       H8 1793   8.056   6.111   2.372 -0.5971  0.3135 -0.3817
   72G       N7 1794   8.046   6.279   2.496 -0.6518  0.0542 -0.4773
   72G       C5 1795   7.957   6.309   2.599 -0.6186  0.0418 -0.1148
   72G       C6 1796   7.949   6.424   2.689  0.1871 -0.4980 -0.3439
   72G       O6 1797   8.021   6.523   2.691  0.4254 -0.0934  0.2333
   72G       N1 1798   7.839   6.410   2.776  0.1989 -0.0865 -0.8348
   72G       H1 1799   7.824   6.488   2.838 -1.9004 -0.7462 -0.4320
   72G       C2 1800   7.762   6.298   2.783 -0.7859 -0.0990 -0.1351
   72G       N2 1801   7.671   6.309   2.877 -0.6801  0.2472 -0.9462
   72G      H21 1802   7.670   6.387   2.941 -1.2034  1.6839 -2.6451
   72G      H22 1803   7.617   6.226   2.901 -1.9264  1.2201 -0.2415
   72G       N3 1804   7.761   6.196   2.700  0.3476  0.3972 -0.0429
   72G       C4 1805   7.866   6.204   2.607  0.2292 -0.5205 -0.3569
   72G      C3' 1806   7.766   6.003   2.258 -0.0393  0.2378  0.0188
   72G      H3' 1807   7.823   6.093   2.237  0.1684 -0.1544 -1.1270
   72G      C2' 1808   7.708   6.015   2.400  0.3236  0.0217  0.0504
   72G     H2'1 1809   7.663   6.113   2.414  1.6543  0.5760  0.6532
   72G      O2' 1810   7.621   5.904   2.433  0.1160  0.5484  0.1215
   72G     HO'2 1811   7.637   5.832   2.371 -0.1954  0.3213  0.3051
   72G      O3' 1812   7.663   5.988   2.165 -0.2869  0.0243 -0.7043
   73A        P 1813   7.583   6.106   2.095 -0.0537  0.0112  0.2941
   73A      O1P 1814   7.476   6.036   2.011 -0.2116 -0.1437  0.0515
   73A      O2P 1815   7.683   6.190   2.026  0.0511 -0.0791 -0.3668
   73A      O5' 1816   7.512   6.187   2.217 -0.3290  0.1621  0.6461
   73A      C5' 1817   7.402   6.127   2.281 -0.3182  0.5467 -0.1983
   73A     H5'1 1818   7.409   6.020   2.297  0.8881  0.4785 -1.0942
   73A     H5'2 1819   7.315   6.124   2.214  0.7010 -0.6403 -1.5351
   73A      C4' 1820   7.358   6.214   2.391 -0.0475 -0.4932  0.3319
   73A      H4' 1821   7.276   6.168   2.447 -0.2622  0.4425  0.8177
   73A      O4' 1822   7.451   6.228   2.494 -0.1876  0.0073 -0.0918
   73A      C1' 1823   7.444   6.357   2.550 -0.8186  0.2177 -0.6665
   73A      H1' 1824   7.435   6.346   2.659  2.7573  1.4452 -0.1090
   73A       N9 1825   7.561   6.439   2.519  0.5204 -0.7346 -0.3182
   73A       C8 1826   7.662   6.427   2.418 -0.6022 -0.5040 -0.2313
   73A       H8 1827   7.663   6.357   2.336  1.7563 -0.1667 -0.5861
   73A       N7 1828   7.761   6.517   2.427 -0.7065 -0.3511  0.0832
   73A       C5 1829   7.720   6.596   2.537 -0.8205  0.4403 -0.2922
   73A       C6 1830   7.770   6.710   2.608 -0.6917  0.4132  0.1586
   73A       N6 1831   7.876   6.777   2.576  0.0428 -0.8706 -0.4364
   73A      H61 1832   7.938   6.755   2.499  0.6654  1.0801 -0.5423
   73A      H62 1833   7.898   6.848   2.645 -1.8074 -2.2245  1.6954
   73A       N1 1834   7.715   6.750   2.718 -0.0964 -0.1089 -1.1298
   73A       C2 1835   7.609   6.685   2.765 -0.1707 -0.1428 -0.0358
   73A       H2 1836   7.565   6.731   2.853 -2.1060  1.6304 -1.8163
   73A       N3 1837   7.543   6.582   2.713 -0.0191  0.2056 -0.0262
   73A       C4 1838   7.606   6.548   2.594  0.0166  0.2648 -0.6538
   73A      C3' 1839   7.307   6.348   2.346  0.2942 -0.1236 -0.9665
   73A      H3' 1840   7.374   6.390   2.271 -0.3626  0.3670 -1.2896
   73A      C2' 1841   7.326   6.421   2.482 -0.4891 -0.7258 -0.6193
   73A     H2'1 1842   7.334   6.528   2.466 -0.3776 -0.6922 -0.3483
   73A      O2' 1843   7.219   6.401   2.574  0.2363 -0.4179 -0.3282
   73A     HO'2 1844   7.141   6.405   2.520  0.4598  0.9913 -0.5800
   73A      O3' 1845   7.174   6.344   2.309  0.1053  0.0424  0.4171
   74U        P 1846   7.123   6.448   2.206 -0.1624  0.1876 -0.0919
   74U      O1P 1847   6.988   6.402   2.166 -0.0298 -0.0553  0.5879
   74U      O2P 1848   7.231   6.470   2.104 -0.6951  0.1338 -0.2933
   74U      O5' 1849   7.117   6.587   2.289  0.0075 -0.8073 -0.1653
   74U      C5' 1850   7.004   6.616   2.377  0.4100 -0.3745  0.1864
   74U     H5'1 1851   6.979   6.536   2.447 -1.8706  1.7832  2.0215
   74U     H5'2 1852   6.918   6.628   2.310  1.3922 -1.1833 -1.2765
   74U      C4' 1853   7.027   6.742   2.462  0.1603 -0.1633 -0.1046
   74U      H4' 1854   6.941   6.753   2.528  0.4948 -0.3374  0.3707
   74U      O4' 1855   7.155   6.726   2.528  0.2112 -0.2314  0.5992
   74U      C1' 1856   7.218   6.853   2.532  0.5365  0.0608  0.1862
   74U      H1' 1857   7.219   6.882   2.637 -0.7295  0.2273  0.1680
   74U       N1 1858   7.350   6.851   2.481 -0.2854  0.6325  0.6978
   74U       C6 1859   7.397   6.773   2.375  0.2693  0.6258  0.7433
   74U       H6 1860   7.328   6.705   2.327  1.2755  0.2863 -0.2506
   74U       C5 1861   7.524   6.783   2.332 -0.3216  0.8809  0.3438
   74U       H5 1862   7.552   6.721   2.247 -1.7922  3.5694 -2.2856
   74U       C4 1863   7.610   6.886   2.378 -0.3398  0.0957 -0.5328
   74U       O4 1864   7.720   6.919   2.336 -0.3954  0.0755 -0.0927
   74U       N3 1865   7.559   6.958   2.485 -0.0195 -0.2875  0.6029
   74U       H3 1866   7.624   7.022   2.527 -1.3580  1.5773 -0.0547
   74U       C2 1867   7.438   6.947   2.542  0.4758  0.1477  0.2101
   74U       O2 1868   7.421   7.007   2.649  0.2906  0.0470  0.5240
   74U      C3' 1869   7.033   6.866   2.379 -0.3550 -0.3213 -0.6054
   74U      H3' 1870   7.088   6.842   2.288 -1.9012 -2.2612 -1.1059
   74U      C2' 1871   7.119   6.952   2.471  0.2267  0.6349  0.3576
   74U     H2'1 1872   7.181   7.020   2.412 -0.1648  2.1554  1.6348
   74U      O2' 1873   7.049   7.024   2.571 -0.0976  0.6663 -0.1425
   74U     HO'2 1874   7.014   7.102   2.529 -3.6948 -1.4074 -1.4729
   74U      O3' 1875   6.910   6.923   2.340 -0.3178  0.0446  0.0009
   75A        P 1876   6.898   7.040   2.234  0.1807 -0.2789  0.3240
   75A      O1P 1877   6.754   7.070   2.223 -0.4460  0.0152 -0.2775
   75A      O2P 1878   6.967   6.991   2.110 -0.1746  0.0953  0.2484
   75A      O5' 1879   6.979   7.162   2.288  0.3078 -0.2598 -0.5913
   75A      C5' 1880   6.912   7.263   2.365  0.2022 -0.3263  0.2770
   75A     H5'1 1881   6.881   7.212   2.456  2.1142 -1.9991  0.0639
   75A     H5'2 1882   6.823   7.289   2.308  0.8021  0.1216 -0.4690
   75A      C4' 1883   7.000   7.382   2.397  0.2962 -0.4754  0.5354
   75A      H4' 1884   6.944   7.453   2.458  1.2845  2.1363 -1.4389
   75A      O4' 1885   7.122   7.345   2.464 -0.0125  0.1963  0.3616
   75A      C1' 1886   7.221   7.431   2.418  0.4253 -0.3015  0.2183
   75A      H1' 1887   7.265   7.483   2.504 -0.0550  0.2252  0.1486
   75A       N9 1888   7.329   7.359   2.353 -0.0240  0.2422 -0.4224
   75A       C8 1889   7.316   7.235   2.292  0.0774 -0.2649 -0.2302
   75A       H8 1890   7.221   7.185   2.285  0.3216 -1.0259  1.4003
   75A       N7 1891   7.430   7.180   2.259 -0.2461 -0.3273 -0.0522
   75A       C5 1892   7.523   7.286   2.292  0.1409 -0.0940 -0.3886
   75A       C6 1893   7.664   7.304   2.294 -0.8916 -0.2139 -0.0805
   75A       N6 1894   7.758   7.207   2.275 -0.2329  0.2722 -0.2934
   75A      H61 1895   7.735   7.109   2.273  1.9469 -0.3251 -3.4550
   75A      H62 1896   7.855   7.235   2.276 -0.4689  1.1309 -0.0942
   75A       N1 1897   7.719   7.408   2.344 -0.5553 -0.0665 -0.8813
   75A       C2 1898   7.645   7.501   2.398  0.4117  0.2846  0.2995
   75A       H2 1899   7.687   7.594   2.433  0.0985 -0.5253  3.0563
   75A       N3 1900   7.515   7.500   2.408  0.0871 -0.4535 -0.7380
   75A       C4 1901   7.461   7.391   2.349 -0.3371  0.1711 -0.4826
   75A      C3' 1902   7.038   7.460   2.275  0.5158  0.1940 -0.2011
   75A      H3' 1903   7.069   7.383   2.204  0.0413 -0.3033  0.1267
   75A      C2' 1904   7.168   7.540   2.320 -0.2323 -0.6843  0.6487
   75A     H2'1 1905   7.238   7.557   2.238 -1.0763  2.8444  0.4893
   75A      O2' 1906   7.127   7.656   2.399 -0.5579  0.7329 -0.3792
   75A     HO'2 1907   7.193   7.725   2.394  1.3539 -1.0887 -2.1836
   75A      O3' 1908   6.935   7.533   2.212  1.1379  0.4620  0.6399
   76A        P 1909   6.952   7.581   2.062 -0.1726 -0.1936 -0.0713
   76A      O1P 1910   6.835   7.658   2.030 -0.3209  0.0457 -0.1279
   76A      O2P 1911   6.978   7.468   1.971  0.5074  0.1332 -0.3702
   76A      O5' 1912   7.077   7.679   2.053 -0.9464 -0.4135  0.2714
   76A      C5' 1913   7.077   7.806   2.105 -0.2915  0.3735 -0.1865
   76A     H5'1 1914   7.026   7.794   2.201 -2.1775 -0.1695 -1.2222
   76A     H5'2 1915   7.018   7.877   2.047 -1.0697  0.9280  1.2270
   76A      C4' 1916   7.218   7.868   2.127  0.6146 -0.6691  0.1515
   76A      H4' 1917   7.209   7.962   2.182 -0.3831  0.0337 -1.1464
   76A      O4' 1918   7.304   7.787   2.211  0.2661  0.1639 -0.4670
   76A      C1' 1919   7.439   7.795   2.150  0.6267 -0.7296 -0.4103
   76A      H1' 1920   7.512   7.828   2.224  0.7275 -2.6648  0.4244
   76A       N9 1921   7.486   7.673   2.082 -0.1669 -0.3227 -0.9068
   76A       C8 1922   7.419   7.561   2.036 -0.3018 -0.5271  0.1306
   76A       H8 1923   7.311   7.558   2.034 -0.3336  0.6009 -0.9567
   76A       N7 1924   7.493   7.456   2.002 -0.6164 -0.0595  0.2342
   76A       C5 1925   7.625   7.509   2.018 -0.1114 -0.2433  0.7145
   76A       C6 1926   7.755   7.455   2.006  0.0249 -0.3078 -0.0894
   76A       N6 1927   7.784   7.328   1.984  0.1814  0.3601  0.9945
   76A      H61 1928   7.706   7.265   1.984  1.3385 -1.1261  0.0244
   76A      H62 1929   7.879   7.295   1.979  0.5126  1.3281  0.6872
   76A       N1 1930   7.858   7.537   2.030  0.3894 -0.1131 -0.0678
   76A       C2 1931   7.837   7.657   2.079  0.3323  0.0138  0.7848
   76A       H2 1932   7.922   7.714   2.115  0.9135 -1.1956  1.3666
   76A       N3 1933   7.723   7.722   2.098  0.0138  0.0667 -0.1897
   76A       C4 1934   7.619   7.637   2.073 -0.0659 -0.7209 -0.2281
   76A      C3' 1935   7.285   7.902   1.996  0.2561 -0.0295  0.2109
   76A      H3' 1936   7.281   7.812   1.934 -0.4634 -0.2390  0.5580
   76A      C2' 1937   7.431   7.915   2.054 -0.7850 -0.3309 -0.6951
   76A     H2'1 1938   7.503   7.906   1.973 -1.3618 -2.6794 -1.0351
   76A      O2' 1939   7.451   8.039   2.124  0.0795  0.3157  0.0604
   76A     HO'2 1940   7.378   8.097   2.101  1.6430  1.9462 -1.0020
   76A      O3' 1941   7.253   8.025   1.937  0.2120 -0.3844  0.1696
   77U        P 1942   7.290   8.063   1.794  0.4293 -0.1081 -0.6721
   77U      O1P 1943   7.252   8.206   1.775  0.1933  0.2089 -0.5159
   77U      O2P 1944   7.221   7.959   1.720  0.3850 -0.3245  0.0462
   77U      O5' 1945   7.445   8.050   1.759  0.4937  0.1533  0.0412
   77U      C5' 1946   7.539   8.145   1.800 -0.2973 -0.0896  0.2422
   77U     H5'1 1947   7.534   8.155   1.908 -1.2477  1.4278  0.0828
   77U     H5'2 1948   7.520   8.241   1.753  1.1745 -0.1888 -0.6211
   77U      C4' 1949   7.678   8.106   1.768 -0.4739 -0.6830  0.0915
   77U      H4' 1950   7.739   8.186   1.809 -0.3921  0.4382 -2.0644
   77U      O4' 1951   7.712   7.982   1.826 -0.1588  0.0779 -0.3338
   77U      C1' 1952   7.803   7.914   1.747 -0.3301  0.7956  0.1035
   77U      H1' 1953   7.901   7.915   1.795  0.2411 -1.1207 -0.9158
   77U       N1 1954   7.762   7.770   1.734  0.1298 -0.3063  0.1804
   77U       C6 1955   7.635   7.725   1.735 -0.5767  0.8352 -0.2604
   77U       H6 1956   7.557   7.799   1.737 -1.3371  0.1025  3.3736
   77U       C5 1957   7.606   7.587   1.721  0.0944 -0.1505 -0.2145
   77U       H5 1958   7.505   7.549   1.723  0.1342 -0.3198 -1.2024
   77U       C4 1959   7.714   7.487   1.696 -0.0369  0.0531 -0.8234
   77U       O4 1960   7.699   7.367   1.665  0.1013  0.0517  0.1684
   77U       N3 1961   7.839   7.547   1.693 -0.5517 -0.2749 -0.6032
   77U       H3 1962   7.923   7.493   1.681 -1.3741 -1.3076 -1.9230
   77U       C2 1963   7.863   7.680   1.715  0.0062 -0.1597  0.5487
   77U       O2 1964   7.980   7.719   1.712  0.2709  0.4133  0.2712
   77U      C3' 1965   7.701   8.083   1.614  0.1926  0.3801 -0.2957
   77U      H3' 1966   7.616   8.030   1.571  1.9179 -1.1208 -2.0287
   77U      C2' 1967   7.818   7.985   1.608 -0.2214 -0.1475  0.3230
   77U     H2'1 1968   7.815   7.923   1.519  1.4582  1.4510 -0.8967
   77U      O2' 1969   7.944   8.037   1.613 -0.2373 -0.3953  0.1543
   77U     HO'2 1970   7.974   8.049   1.523  0.0526 -1.2655  0.1299
   77U      O3' 1971   7.730   8.211   1.550  0.0706  0.8934 -0.1655
   78U        P 1972   7.746   8.222   1.381 -0.2380 -0.5184 -0.4674
   78U      O1P 1973   7.753   8.369   1.346  0.2949  0.1532 -0.2830
   78U      O2P 1974   7.636   8.141   1.324  0.0472 -0.5782 -0.2833
   78U      O5' 1975   7.880   8.147   1.356  0.6648 -0.7336 -0.1169
   78U      C5' 1976   7.999   8.228   1.350 -0.3721  0.6497  0.2449
   78U     H5'1 1977   8.031   8.270   1.446 -3.3290  3.7292  0.1151
   78U     H5'2 1978   7.983   8.305   1.275  0.2878  1.6092  1.0597
   78U      C4' 1979   8.107   8.131   1.298  1.2068 -0.1142  0.5184
   78U      H4' 1980   8.204   8.181   1.296  2.0700 -1.7167 -1.9592
   78U      O4' 1981   8.116   8.025   1.384 -0.0659  0.3692  0.0985
   78U      C1' 1982   8.164   7.909   1.313 -0.1183 -0.2329  0.1791
   78U      H1' 1983   8.266   7.891   1.349 -0.0126  0.4966  0.2618
   78U       N1 1984   8.085   7.785   1.331 -0.0940 -0.7701  0.7904
   78U       C6 1985   7.947   7.797   1.316  0.2602  0.4176  0.8051
   78U       H6 1986   7.892   7.889   1.305 -0.4581  0.0107  0.9783
   78U       C5 1987   7.866   7.690   1.321  0.1161  0.1395 -0.1402
   78U       H5 1988   7.758   7.698   1.325 -0.1452 -2.1499 -0.9026
   78U       C4 1989   7.928   7.554   1.338  0.9703 -0.2184  0.1059
   78U       O4 1990   7.866   7.446   1.339 -0.3086 -0.1043  0.1675
   78U       N3 1991   8.062   7.551   1.349 -0.7509  0.4963  0.2380
   78U       H3 1992   8.103   7.459   1.355 -2.0321 -0.0010  3.2133
   78U       C2 1993   8.146   7.661   1.346  0.6378  0.2084 -0.0743
   78U       O2 1994   8.270   7.636   1.342  0.1661  0.0647 -0.1035
   78U      C3' 1995   8.082   8.074   1.160  0.0813  0.4781  0.1754
   78U      H3' 1996   7.979   8.041   1.151 -0.0342  1.0488 -0.6704
   78U      C2' 1997   8.167   7.945   1.167 -0.3378 -0.7982 -0.4387
   78U     H2'1 1998   8.118   7.874   1.100 -2.7168  1.0555 -0.8140
   78U      O2' 1999   8.298   7.964   1.133  0.2994 -0.3190 -0.6029
   78U     HO'2 2000   8.302   7.989   1.041  1.2477  0.6704 -0.3223
   78U      O3' 2001   8.125   8.157   1.048  0.0593  0.0333 -0.0307
   79A        P 2002   8.060   8.128   0.901  0.5466  0.1167  0.2269
   79A      O1P 2003   8.097   8.245   0.822 -0.2280 -0.0120 -0.5285
   79A      O2P 2004   7.917   8.101   0.913  0.3678  0.0096  0.4226
   79A      O5' 2005   8.130   7.996   0.848 -0.2278  0.8530  0.0672
   79A      C5' 2006   8.250   8.013   0.790 -0.5055 -0.0650  0.1783
   79A     H5'1 2007   8.321   8.068   0.852  1.3380 -1.0428 -0.9456
   79A     H5'2 2008   8.236   8.071   0.699  0.5871 -1.3212 -0.8412
   79A      C4' 2009   8.313   7.878   0.766  0.1236 -0.5191 -0.4776
   79A      H4' 2010   8.419   7.894   0.744  0.0944 -0.6790 -0.7406
   79A      O4' 2011   8.324   7.804   0.890  0.7252 -0.5213 -0.2551
   79A      C1' 2012   8.318   7.668   0.857 -0.6564  0.1242  0.5055
   79A      H1' 2013   8.410   7.622   0.893  0.4031 -0.7670 -2.8983
   79A       N9 2014   8.198   7.596   0.908 -0.0722  0.2556 -0.2844
   79A       C8 2015   8.077   7.656   0.932 -0.2905 -0.0947  0.8030
   79A       H8 2016   8.066   7.764   0.925  0.4272 -0.0611 -0.0489
   79A       N7 2017   7.977   7.583   0.963 -0.5670  0.0417 -0.1339
   79A       C5 2018   8.033   7.451   0.954  0.0636 -0.5948  0.6801
   79A       C6 2019   7.987   7.318   0.965 -0.3203  0.2944  0.0341
   79A       N6 2020   7.863   7.283   0.988 -0.1858  0.2174  0.1557
   79A      H61 2021   7.794   7.354   1.008 -0.9397 -0.6539  0.7286
   79A      H62 2022   7.846   7.185   1.010  1.3612  0.0815  0.8680
   79A       N1 2023   8.073   7.219   0.946  0.2215 -0.1966  0.0694
   79A       C2 2024   8.197   7.243   0.907  0.1102  0.1134 -0.0910
   79A       H2 2025   8.257   7.156   0.887 -0.1959 -0.2616  0.6113
   79A       N3 2026   8.249   7.358   0.881 -0.0457 -0.4335 -0.1950
   79A       C4 2027   8.164   7.462   0.915 -0.0684  0.2119 -0.2527
   79A      C3' 2028   8.243   7.787   0.664  0.4896 -0.1873 -0.5049
   79A      H3' 2029   8.140   7.764   0.689  0.3594  1.7717  0.9866
   79A      C2' 2030   8.324   7.660   0.700 -0.2668  0.8581 -0.0238
   79A     H2'1 2031   8.268   7.576   0.657 -0.3522  0.3826  0.9849
   79A      O2' 2032   8.461   7.647   0.672  0.8328  0.0870  0.2590
   79A     HO'2 2033   8.482   7.704   0.598  1.0580 -2.5029 -1.8007
   79A      O3' 2034   8.251   7.822   0.527  0.1370  0.0471  0.2774
   80A        P 2035   8.161   7.761   0.408  0.2222 -0.1075  0.1017
   80A      O1P 2036   8.203   7.811   0.280  0.1868 -0.4154  0.8768
   80A      O2P 2037   8.022   7.769   0.449  0.1970 -0.4865  0.3585
   80A      O5' 2038   8.198   7.606   0.400 -0.5645  0.4319  0.5561
   80A      C5' 2039   8.330   7.567   0.370 -0.0855 -0.2025 -0.2191
   80A     H5'1 2040   8.404   7.625   0.424  1.6761 -1.1655 -1.4676
   80A     H5'2 2041   8.353   7.582   0.264 -0.9066  0.5970 -0.2921
   80A      C4' 2042   8.375   7.421   0.400  0.2528 -0.5513  0.0787
   80A      H4' 2043   8.483   7.408   0.395  0.4242  0.6228  0.5123
   80A      O4' 2044   8.325   7.393   0.531  0.3892 -0.6146  0.2696
   80A      C1' 2045   8.267   7.259   0.538 -0.7152 -0.1052  0.2979
   80A      H1' 2046   8.321   7.207   0.617 -0.9447 -1.0746 -0.1667
   80A       N9 2047   8.122   7.268   0.567 -0.7681  0.2355 -0.1841
   80A       C8 2048   8.057   7.380   0.597  0.2399 -0.5215  0.4186
   80A       H8 2049   8.101   7.478   0.579  0.4704 -0.9984 -1.9193
   80A       N7 2050   7.932   7.362   0.634 -0.1191  0.3969 -0.0301
   80A       C5 2051   7.927   7.221   0.632  0.3336  0.3047  0.2402
   80A       C6 2052   7.818   7.129   0.655  0.1987 -0.2440 -0.3804
   80A       N6 2053   7.694   7.162   0.699  0.2361  0.6273 -0.1621
   80A      H61 2054   7.681   7.262   0.712  0.1019  0.7203 -0.9510
   80A      H62 2055   7.628   7.090   0.726  0.1840  1.3374  1.7538
   80A       N1 2056   7.842   6.995   0.640  0.7562  0.1317 -0.1189
   80A       C2 2057   7.954   6.954   0.587 -0.0535 -0.6985  0.7838
   80A       H2 2058   7.976   6.848   0.589  1.2373 -0.4603  0.4142
   80A       N3 2059   8.064   7.027   0.570  0.2870  0.0188  0.2499
   80A       C4 2060   8.039   7.162   0.587  0.2040 -0.3228  0.3639
   80A      C3' 2061   8.305   7.317   0.312 -0.8388  0.3755  0.2081
   80A      H3' 2062   8.204   7.350   0.285 -0.1406  1.8141 -0.8403
   80A      C2' 2063   8.295   7.193   0.403 -0.1593 -0.3961  0.4773
   80A     H2'1 2064   8.211   7.135   0.364 -0.3776  0.7961 -0.8985
   80A      O2' 2065   8.411   7.117   0.398 -0.5117 -0.2244 -0.1983
   80A     HO'2 2066   8.461   7.150   0.323  0.0444 -1.9401 -0.6239
   80A      O3' 2067   8.379   7.278   0.196  0.5285 -0.2492  0.5154
   81U        P 2068   8.300   7.260   0.061 -0.2316 -0.4686  0.0853
   81U      O1P 2069   8.401   7.212  -0.037  0.5715  0.6074  0.4580
   81U      O2P 2070   8.221   7.384   0.031  0.0092 -0.5929  1.0329
   81U      O5' 2071   8.198   7.145   0.088 -0.6415  0.3638 -0.7559
   81U      C5' 2072   8.235   7.005   0.086  0.2114 -0.1550 -0.3758
   81U     H5'1 2073   8.314   6.991   0.159  0.6224 -0.4372 -0.8722
   81U     H5'2 2074   8.277   6.975  -0.009  1.6077 -1.9499  0.7454
   81U      C4' 2075   8.109   6.919   0.125 -0.1138 -0.2638  0.3895
   81U      H4' 2076   8.121   6.813   0.145 -3.1694 -0.7270  0.2257
   81U      O4' 2077   8.058   6.960   0.247  0.7704 -0.1956 -0.1729
   81U      C1' 2078   7.922   6.908   0.243 -0.0242 -0.0938  0.0550
   81U      H1' 2079   7.914   6.817   0.302 -0.8241  0.8441  1.4677
   81U       N1 2080   7.824   7.001   0.312  0.3441 -0.0916  0.3462
   81U       C6 2081   7.838   7.141   0.309  0.0681 -0.0148 -0.2456
   81U       H6 2082   7.925   7.185   0.262 -0.0245 -0.3032 -0.6916
   81U       C5 2083   7.735   7.215   0.360 -0.2624 -0.2152  0.4110
   81U       H5 2084   7.744   7.322   0.367 -0.3852 -0.0970 -0.9857
   81U       C4 2085   7.613   7.156   0.414 -0.5961  0.6326 -0.0134
   81U       O4 2086   7.519   7.219   0.459  0.0649 -0.2943 -0.0575
   81U       N3 2087   7.606   7.020   0.408 -0.5595 -0.1232 -0.3131
   81U       H3 2088   7.523   6.977   0.446  0.2318 -0.7825  0.7080
   81U       C2 2089   7.700   6.944   0.341  0.2528  0.3677  0.2307
   81U       O2 2090   7.677   6.822   0.317 -0.2207  0.5097  0.3620
   81U      C3' 2091   7.999   6.946   0.023  0.3051  0.2503 -0.4515
   81U      H3' 2092   7.985   7.054   0.016  1.9087  0.5563  0.7409
   81U      C2' 2093   7.881   6.881   0.100 -0.8412 -0.0172 -0.1433
   81U     H2'1 2094   7.791   6.923   0.054 -0.8804 -1.5685 -1.5684
   81U      O2' 2095   7.876   6.741   0.078  0.1055  0.0908  0.2902
   81U     HO'2 2096   7.883   6.732  -0.018 -3.3846 -1.0572  0.0085
   81U      O3' 2097   8.018   6.881  -0.099  0.1214  0.1996  0.5409
   82U        P 2098   7.967   6.949  -0.229 -0.1724  0.3686  0.1308
   82U      O1P 2099   8.015   6.863  -0.343 -0.2224  0.0772 -0.0439
   82U      O2P 2100   8.024   7.083  -0.213 -0.4586  0.5809 -0.0903
   82U      O5' 2101   7.809   6.950  -0.223 -0.1268 -0.1177  0.2856
   82U      C5' 2102   7.735   6.839  -0.275  0.2179  0.2311  0.1204
   82U     H5'1 2103   7.760   6.752  -0.214 -1.9186  0.3463  1.2517
   82U     H5'2 2104   7.756   6.829  -0.382 -1.9739  1.2150 -0.4600
   82U      C4' 2105   7.583   6.855  -0.250 -0.0813 -0.3632 -0.0046
   82U      H4' 2106   7.533   6.762  -0.277  0.1263  0.2761 -2.9091
   82U      O4' 2107   7.561   6.899  -0.114 -0.0539  0.3084 -0.6431
   82U      C1' 2108   7.431   6.958  -0.101  0.5973 -0.4844  0.0860
   82U      H1' 2109   7.352   6.900  -0.052  0.8022 -0.5115  0.3858
   82U       N1 2110   7.458   7.085  -0.024 -0.0932 -0.1908  0.4924
   82U       C6 2111   7.581   7.152  -0.011 -0.2024 -0.1742 -0.2141
   82U       H6 2112   7.671   7.112  -0.055  0.7675  1.6731 -0.0235
   82U       C5 2113   7.593   7.266   0.066 -0.1780 -0.0218  0.5671
   82U       H5 2114   7.692   7.308   0.072  0.2743 -1.1969  1.9432
   82U       C4 2115   7.476   7.323   0.126 -0.9392 -0.2462  0.2588
   82U       O4 2116   7.478   7.433   0.187  0.5045 -0.0119  0.4221
   82U       N3 2117   7.363   7.250   0.122  0.7617 -0.0288 -0.0890
   82U       H3 2118   7.281   7.296   0.158  2.9600  2.4489  2.2066
   82U       C2 2119   7.350   7.133   0.050 -0.1481  0.2306 -1.2832
   82U       O2 2120   7.240   7.072   0.053 -0.1316  0.1937  0.0597
   82U      C3' 2121   7.508   6.970  -0.326  0.9595 -0.0302  0.0540
   82U      H3' 2122   7.568   7.061  -0.317 -0.1207  0.5916  1.4024
   82U      C2' 2123   7.379   6.982  -0.245  0.5291  1.7826  0.2742
   82U     H2'1 2124   7.341   7.083  -0.262 -1.8178  0.7550 -1.0177
   82U      O2' 2125   7.285   6.880  -0.272  0.0555  0.3867  0.4988
   82U     HO'2 2126   7.270   6.867  -0.366 -0.4545 -0.6990  0.7209
   82U      O3' 2127   7.496   6.931  -0.456 -0.7987  0.6077  0.4873
   82U      H3T 2128   7.580   6.901  -0.493 -1.8567 -1.0848 -0.6759
   8.58040   8.58040   6.06726   0.00000   0.00000   0.00000   0.00000   4.29020   4.29020
