# Supplementary material for: Constant-pH Molecular Dynamics of Cationic Peptide Dendrimers Binding to siRNA
Source: J Chem Inf Model. 2026 Feb 5;66(8):4734–43. doi: 10.1021/acs.jcim.5c02636 (PMC13126635; doi:10.1021/acs.jcim.5c02636)
Supplement: Supplementary file 2 [file ci5c02636_si_002.zip › zip/MH18_07_in_3.gro]

Protein t=   0.00000
 2128
    1LY0      N    1   6.604   4.870   2.213 -0.8261 -0.0683 -0.0983
    1LY0     H1    2   6.530   4.895   2.277 -1.5733  0.7356 -1.2498
    1LY0     H2    3   6.695   4.887   2.254  0.0158 -2.0833 -0.9757
    1LY0     H3    4   6.586   4.925   2.131 -1.5947 -1.1900 -0.7124
    1LY0     CA    5   6.584   4.726   2.185  0.0127  0.7056 -0.7897
    1LY0     HA    6   6.483   4.701   2.156 -0.2437 -1.2825  1.4365
    1LY0     CB    7   6.678   4.689   2.065 -0.1979  0.1157 -0.6014
    1LY0    HB1    8   6.657   4.766   1.992  0.9857 -0.0148 -1.1087
    1LY0    HB2    9   6.635   4.595   2.030 -1.4470  0.2885  0.3948
    1LY0     CG   10   6.834   4.673   2.087  0.0125  0.2929  0.1185
    1LY0    HG1   11   6.861   4.634   2.186 -0.6895 -1.1158 -0.2190
    1LY0    HG2   12   6.879   4.772   2.080  1.4590 -0.3292  0.1546
    1LY0     CD   13   6.892   4.584   1.974  0.0171  0.3328  0.2488
    1LY0    HD1   14   6.999   4.600   1.986 -0.1666  1.2647  0.6995
    1LY0    HD2   15   6.853   4.621   1.879 -2.0636  0.8965  1.2787
    1LY0     CE   16   6.867   4.438   1.980  0.3488 -0.4377  0.1601
    1LY0    HE1   17   6.760   4.429   1.996 -0.0957  3.4010  0.2480
    1LY0    HE2   18   6.930   4.403   2.063 -0.9758 -2.9633  0.2090
    1LY0     NZ   19   6.929   4.381   1.860 -0.0523 -0.5795  0.4504
    1LY0    HZ1   20   6.881   4.420   1.780  3.9013 -0.3470 -2.0631
    1LY0    HZ2   21   7.028   4.397   1.852 -0.2271 -0.1088 -1.2081
    1LY0    HZ3   22   6.920   4.281   1.875 -0.2945 -0.4823  0.9757
    1LY0      C   23   6.620   4.639   2.306 -0.1269 -0.5538 -1.0965
    1LY0      O   24   6.698   4.686   2.395  0.3291 -0.0521  0.3327
    2LER      N   25   6.571   4.522   2.304 -0.5435  0.4060 -0.9290
    2LER      H   26   6.506   4.501   2.231 -2.2918 -0.3520  0.7555
    2LER     CA   27   6.589   4.430   2.418 -0.4692 -0.2610  0.4004
    2LER     HA   28   6.611   4.488   2.508 -0.8495 -0.6518  0.7514
    2LER     CB   29   6.453   4.363   2.427  0.3135 -0.1580 -0.1243
    2LER    HB1   30   6.434   4.303   2.338 -1.7368 -0.2900  0.3413
    2LER    HB2   31   6.380   4.444   2.425  1.9820  1.3831 -1.7084
    2LER     CG   32   6.424   4.277   2.556  0.1652  0.4066  0.3552
    2LER     HG   33   6.502   4.202   2.569  0.7312  0.9555  0.1928
    2LER    CD1   34   6.424   4.365   2.676 -0.5156  0.2756  0.2454
    2LER   HD11   35   6.387   4.313   2.764 -1.2680 -0.2411 -0.3579
    2LER   HD12   36   6.526   4.395   2.700 -0.9934  1.5804  0.7271
    2LER   HD13   37   6.366   4.456   2.669 -1.9227 -0.6567 -0.7567
    2LER    CD2   38   6.289   4.208   2.547  0.1514  0.3767  0.2602
    2LER   HD21   39   6.285   4.132   2.625 -2.6727  1.3296  1.1809
    2LER   HD22   40   6.209   4.281   2.558 -0.4074 -0.4866  2.3404
    2LER   HD23   41   6.276   4.154   2.454  0.6344 -0.3189  0.5856
    2LER      C   42   6.703   4.326   2.388 -0.2066 -0.6782 -0.6768
    2LER      O   43   6.683   4.267   2.281 -0.1723 -0.6859  0.6408
    3LYR      N   44   6.807   4.304   2.474 -0.0709 -0.1508 -0.5147
    3LYR      H   45   6.811   4.365   2.555  0.7652  0.8079 -1.2534
    3LYR     CA   46   6.924   4.217   2.435  0.4453  0.4776 -0.2959
    3LYR     HA   47   6.892   4.150   2.355  2.9804 -1.0050 -0.1835
    3LYR     CB   48   7.045   4.292   2.370  0.0302  0.7593 -0.0270
    3LYR    HB1   49   7.057   4.390   2.416 -3.4696  2.9519 -3.1779
    3LYR    HB2   50   7.018   4.315   2.267 -3.9253  0.3860  0.7570
    3LYR     CG   51   7.173   4.196   2.374  0.1535 -0.6975  0.0980
    3LYR    HG1   52   7.149   4.097   2.335 -2.1507 -0.1163 -0.0842
    3LYR    HG2   53   7.209   4.184   2.476 -0.9114  1.7829  0.8334
    3LYR     CD   54   7.296   4.239   2.297 -0.2820 -0.0625 -0.1859
    3LYR    HD1   55   7.364   4.156   2.318  0.3707  0.3990 -0.4224
    3LYR    HD2   56   7.332   4.333   2.339 -0.7579 -0.5584  1.3933
    3LYR     CE   57   7.263   4.248   2.146 -0.1385  0.2649 -0.0212
    3LYR    HE1   58   7.350   4.297   2.103  0.9073 -3.3321 -2.4980
    3LYR    HE2   59   7.167   4.297   2.127 -0.6250 -0.7666 -0.3233
    3LYR     NZ   60   7.272   4.114   2.077 -0.2088  0.3180 -0.0146
    3LYR    HZ1   61   7.364   4.077   2.060  0.2415  1.1150  0.6128
    3LYR      C   62   6.962   4.124   2.552  0.6661  0.4806 -0.6630
    3LYR      O   63   7.004   4.171   2.658 -0.0566 -0.3249 -0.5043
    4LY0      N   64   6.940   3.987   2.536  0.2594  0.1859  0.0458
    4LY0      H   65   6.904   3.953   2.448  1.6081  0.3453 -0.5830
    4LY0     CA   66   6.960   3.889   2.637 -0.1659 -0.2561 -0.4621
    4LY0     HA   67   6.965   3.941   2.732  3.0268  3.5675 -2.4414
    4LY0     CB   68   6.852   3.775   2.647 -0.2126 -0.1425  0.0184
    4LY0    HB1   69   6.893   3.711   2.725  2.0426  1.2261  0.0494
    4LY0    HB2   70   6.834   3.716   2.558 -1.6445  1.6441 -0.9556
    4LY0     CG   71   6.710   3.829   2.699 -0.4335  0.1558 -0.2290
    4LY0    HG1   72   6.737   3.887   2.787  1.8538 -1.3428  0.1328
    4LY0    HG2   73   6.643   3.750   2.730 -0.6743  1.1069  1.8455
    4LY0     CD   74   6.630   3.912   2.604 -0.4041 -0.1942 -0.0135
    4LY0    HD1   75   6.624   3.865   2.506 -0.0262 -2.2497  0.8898
    4LY0    HD2   76   6.681   4.008   2.591 -2.9452  1.2496  0.0608
    4LY0     CE   77   6.488   3.933   2.667 -0.9165 -0.3150  0.6622
    4LY0    HE1   78   6.427   3.997   2.604  0.0560  0.0292  0.0432
    4LY0    HE2   79   6.490   3.975   2.768 -1.2346  0.0603  0.5123
    4LY0     NZ   80   6.410   3.806   2.668  0.6848 -0.1811 -0.1010
    4LY0    HZ1   81   6.313   3.812   2.697  0.2972  0.0410 -1.3497
    4LY0    HZ2   82   6.409   3.779   2.570  0.6302  0.1980 -0.2080
    4LY0    HZ3   83   6.463   3.735   2.716  2.0118  0.2580 -0.8709
    4LY0      C   84   7.100   3.821   2.630  0.5932  0.3709 -0.6360
    4LY0      O   85   7.152   3.782   2.523  0.0819 -0.4204  0.5831
    5LER      N   86   7.170   3.818   2.746 -0.0143  0.4934  0.3162
    5LER      H   87   7.126   3.845   2.833 -2.7914  0.8216 -1.0951
    5LER     CA   88   7.314   3.785   2.760  0.0367  0.2167 -0.3419
    5LER     HA   89   7.362   3.765   2.664 -0.6598  2.0799 -1.1279
    5LER     CB   90   7.386   3.896   2.828 -0.9655 -0.3686 -0.8450
    5LER    HB1   91   7.486   3.855   2.841 -0.8832 -0.3766 -1.4870
    5LER    HB2   92   7.335   3.912   2.923  0.5347  0.3960 -0.1282
    5LER     CG   93   7.385   4.036   2.760 -1.0093  0.2978 -0.0639
    5LER     HG   94   7.281   4.056   2.737 -1.2266  1.7569  1.8922
    5LER    CD1   95   7.431   4.146   2.857  0.0136 -0.2381 -0.4923
    5LER   HD11   96   7.362   4.169   2.938  1.5477 -0.0550  0.8168
    5LER   HD12   97   7.522   4.119   2.909 -2.0223 -1.1516  2.8995
    5LER   HD13   98   7.434   4.239   2.800 -1.7812 -0.3278 -0.7961
    5LER    CD2   99   7.470   4.047   2.629  1.2042 -0.4056  0.3837
    5LER   HD21  100   7.458   4.147   2.586  0.6481 -1.0100 -0.9144
    5LER   HD22  101   7.573   4.023   2.657  0.5881 -2.7492  0.8611
    5LER   HD23  102   7.438   3.971   2.558  0.8362  1.0190 -1.0270
    5LER      C  103   7.327   3.656   2.840 -0.0630 -0.0520  0.2849
    5LER      O  104   7.266   3.647   2.950 -0.2011 -0.2422 -0.0591
    6LYR      N  105   7.417   3.575   2.796 -0.6100 -0.0069 -0.1112
    6LYR      H  106   7.468   3.599   2.712  0.3245  1.0699  0.7328
    6LYR     CA  107   7.458   3.450   2.871  0.0645 -0.4275 -0.1561
    6LYR     HA  108   7.401   3.432   2.962  0.6939 -0.7724  0.1814
    6LYR     CB  109   7.410   3.329   2.782 -1.0776 -0.3596 -0.5736
    6LYR    HB1  110   7.466   3.241   2.814  1.2564  1.5700  1.0282
    6LYR    HB2  111   7.459   3.343   2.685  1.6890  0.3314  0.8076
    6LYR     CG  112   7.264   3.310   2.754  0.0897 -0.1543 -0.2526
    6LYR    HG1  113   7.228   3.394   2.694 -1.8404 -2.2811 -2.2983
    6LYR    HG2  114   7.206   3.327   2.844  1.0997 -1.0135  0.5915
    6LYR     CD  115   7.226   3.178   2.690 -0.4341  0.1354  0.3762
    6LYR    HD1  116   7.119   3.166   2.675 -0.2721 -1.8996  0.5140
    6LYR    HD2  117   7.260   3.099   2.757 -2.1898  0.0704  1.2395
    6LYR     CE  118   7.300   3.147   2.552 -0.2786  0.6488  0.0819
    6LYR    HE1  119   7.408   3.163   2.550 -0.2808  1.0844  1.8631
    6LYR    HE2  120   7.260   3.209   2.472 -1.8391 -0.4621 -0.0581
    6LYR     NZ  121   7.275   3.002   2.520  0.1977  0.6337 -0.7608
    6LYR    HZ1  122   7.345   2.941   2.560  0.5352  0.5463 -1.4651
    6LYR      C  123   7.603   3.445   2.910  0.4856  0.9452  0.1081
    6LYR      O  124   7.678   3.534   2.883 -0.0984  0.5020 -0.2136
    7LER      N  125   7.650   3.347   2.997 -0.4299  0.3965  0.1983
    7LER      H  126   7.584   3.274   3.020 -1.7026  1.5897  0.4692
    7LER     CA  127   7.782   3.336   3.067 -0.7852 -0.1342  0.0530
    7LER     HA  128   7.839   3.429   3.073 -0.3037 -0.4660  0.8570
    7LER     CB  129   7.765   3.289   3.213  0.2211 -0.2989 -0.4194
    7LER    HB1  130   7.864   3.279   3.257  0.3054 -3.4817 -1.1221
    7LER    HB2  131   7.731   3.186   3.207 -0.2430 -0.3547  1.9124
    7LER     CG  132   7.665   3.361   3.306  0.0349  0.0373 -0.2585
    7LER     HG  133   7.569   3.348   3.256  0.9170 -3.0477 -1.3917
    7LER    CD1  134   7.666   3.288   3.442 -0.7322  0.0902 -0.2850
    7LER   HD11  135   7.585   3.328   3.503  0.0974  1.4871 -0.0565
    7LER   HD12  136   7.657   3.183   3.415 -1.8353 -0.2486  1.2273
    7LER   HD13  137   7.763   3.289   3.492 -0.8096 -2.6189  0.0344
    7LER    CD2  138   7.698   3.504   3.306  0.7276  0.3594  0.2203
    7LER   HD21  139   7.646   3.557   3.385 -0.2100  0.4429 -0.4340
    7LER   HD22  140   7.804   3.514   3.329  0.6082 -1.9281  2.0759
    7LER   HD23  141   7.679   3.547   3.207  1.1847  1.9041  0.7762
    7LER      C  142   7.882   3.241   2.999  0.6941  0.4391  0.4307
    7LER      O  143   7.849   3.130   2.942  0.5477  0.3065 -0.0053
    8LER      N  144   8.010   3.284   3.000  0.2374 -0.0559 -0.4401
    8LER      H  145   8.028   3.366   3.057 -1.3525 -1.4948  2.3482
    8LER     CA  146   8.121   3.215   2.934  0.0183 -0.1275  0.4522
    8LER     HA  147   8.204   3.285   2.940  1.2731 -1.5480  0.2355
    8LER     CB  148   8.164   3.089   3.007 -0.0003  0.5755  0.2053
    8LER    HB1  149   8.252   3.063   2.950 -0.7009  0.1611 -0.7006
    8LER    HB2  150   8.091   3.010   2.989  1.7655 -1.2934  0.9329
    8LER     CG  151   8.189   3.117   3.158  0.5299  0.0310  0.2718
    8LER     HG  152   8.092   3.145   3.201 -0.9053  0.0185 -2.6918
    8LER    CD1  153   8.224   2.989   3.229  0.7970  0.1928  0.3295
    8LER   HD11  154   8.207   3.007   3.335  0.8696 -0.3781  0.4401
    8LER   HD12  155   8.162   2.904   3.200  2.7889 -0.8620 -1.1198
    8LER   HD13  156   8.328   2.961   3.216  0.7588  0.5691 -0.8775
    8LER    CD2  157   8.292   3.221   3.192  0.7964  0.7706  0.1339
    8LER   HD21  158   8.321   3.207   3.297  0.6692  0.1582  0.0917
    8LER   HD22  159   8.383   3.191   3.139  0.1140 -1.3455  0.0725
    8LER   HD23  160   8.255   3.322   3.175 -0.7982  0.3013  0.6843
    8LER      C  161   8.104   3.195   2.784 -0.1783 -0.5378  0.2989
    8LER      O  162   8.157   3.103   2.725  0.3000  0.4231 -0.1182
    9LYR      N  163   8.040   3.286   2.710  0.2098  0.2035  0.0526
    9LYR      H  164   7.985   3.357   2.757 -0.9456 -0.2095 -0.6421
    9LYR     CA  165   8.015   3.281   2.564  0.1281  0.1794  0.9185
    9LYR     HA  166   8.040   3.178   2.538  0.7892  0.4461  0.4678
    9LYR     CB  167   7.867   3.323   2.535 -0.6174 -0.1207  0.2829
    9LYR    HB1  168   7.845   3.308   2.429 -0.6017  0.5638  0.1774
    9LYR    HB2  169   7.856   3.431   2.548 -0.2777 -0.3057  2.4196
    9LYR     CG  170   7.770   3.241   2.613  0.0477  0.8261  0.1108
    9LYR    HG1  171   7.674   3.289   2.595  0.3272  1.6076  0.6548
    9LYR    HG2  172   7.778   3.249   2.721 -3.1598  0.2830  0.4965
    9LYR     CD  173   7.773   3.090   2.562  0.1898 -0.1864  0.2052
    9LYR    HD1  174   7.868   3.044   2.589 -0.1089  0.0661  1.7650
    9LYR    HD2  175   7.772   3.083   2.453 -0.8867 -0.0210  0.1977
    9LYR     CE  176   7.652   3.008   2.615 -0.7595 -0.1318 -0.0814
    9LYR    HE1  177   7.643   2.919   2.553 -0.8841  0.4057 -0.8404
    9LYR    HE2  178   7.561   3.065   2.597 -0.9817  0.0384  1.4419
    9LYR     NZ  179   7.665   2.971   2.758 -0.7596 -0.2517  0.9041
    9LYR    HZ1  180   7.748   3.011   2.801  0.0996  1.4868 -2.0269
    9LYR      C  181   8.119   3.363   2.477 -0.7905 -0.0654 -0.0617
    9LYR      O  182   8.142   3.324   2.363 -0.2940  0.4871 -0.2060
   10LER      N  183   8.161   3.479   2.532 -0.4927 -0.0855 -0.5863
   10LER      H  184   8.137   3.501   2.627  4.6417 -0.5566  1.0694
   10LER     CA  185   8.262   3.556   2.464 -0.1853 -0.1564 -0.4610
   10LER     HA  186   8.238   3.569   2.358  0.5912  1.4466 -0.4668
   10LER     CB  187   8.274   3.702   2.527 -0.1241 -0.5122  0.0913
   10LER    HB1  188   8.352   3.751   2.469 -1.0849 -2.0500 -2.6753
   10LER    HB2  189   8.300   3.688   2.632  1.4097 -0.7359 -0.2946
   10LER     CG  190   8.149   3.788   2.519 -0.2983  0.4309  0.3044
   10LER     HG  191   8.079   3.742   2.589 -1.6220  1.5723 -0.2286
   10LER    CD1  192   8.171   3.929   2.576  0.2195  0.0159  0.2914
   10LER   HD11  193   8.081   3.990   2.569  2.0558  2.8864  0.2164
   10LER   HD12  194   8.195   3.918   2.682  2.4428 -0.6793 -0.2474
   10LER   HD13  195   8.242   3.981   2.513  0.5446 -1.6324 -0.7591
   10LER    CD2  196   8.095   3.804   2.375 -0.1012 -0.4476 -0.4689
   10LER   HD21  197   7.999   3.855   2.378  0.0474 -0.1991  1.1168
   10LER   HD22  198   8.175   3.848   2.315 -0.2210  0.9808  0.3733
   10LER   HD23  199   8.074   3.708   2.327  1.3810 -0.7292 -0.5945
   10LER      C  200   8.396   3.477   2.465 -0.8553 -0.8058 -0.2775
   10LER      O  201   8.463   3.476   2.563 -0.0410  0.3139  0.2605
   11LER      N  202   8.436   3.414   2.359 -0.6468  0.5028  0.1844
   11LER      H  203   8.379   3.416   2.276 -1.1430  0.8691  0.5273
   11LER     CA  204   8.554   3.322   2.350 -0.3248 -0.3929 -0.1238
   11LER     HA  205   8.556   3.255   2.435  0.7497  1.4499  1.3862
   11LER     CB  206   8.548   3.242   2.215  0.7701 -0.6036 -1.2093
   11LER    HB1  207   8.642   3.188   2.200  0.9993 -0.7516  0.5615
   11LER    HB2  208   8.562   3.313   2.133  1.4648 -0.6356 -1.1298
   11LER     CG  209   8.429   3.155   2.191  0.1776  0.7061  0.6371
   11LER     HG  210   8.343   3.219   2.174 -0.9654 -0.7146  0.9118
   11LER    CD1  211   8.456   3.069   2.067  0.0474  0.2156  0.1699
   11LER   HD11  212   8.406   2.972   2.072 -0.8164  0.6254 -0.4147
   11LER   HD12  213   8.418   3.116   1.976 -1.1658  1.2879  1.1942
   11LER   HD13  214   8.565   3.063   2.054 -0.1515 -0.9827 -1.2163
   11LER    CD2  215   8.383   3.067   2.305  0.0702  0.8725 -0.6263
   11LER   HD21  216   8.307   3.001   2.265  0.6836  0.7142 -1.5676
   11LER   HD22  217   8.461   2.999   2.337  0.4969  1.8057  0.3909
   11LER   HD23  218   8.359   3.127   2.393 -0.0856 -0.7410  0.4679
   11LER      C  219   8.691   3.392   2.362  0.9874  0.5288 -0.3512
   11LER      O  220   8.706   3.513   2.340  0.0214 -0.7109 -0.1963
   12LER      N  221   8.795   3.320   2.402 -0.2706 -0.6468 -0.8655
   12LER      H  222   8.780   3.222   2.419  0.6520 -0.5152  0.9111
   12LER     CA  223   8.929   3.370   2.438 -0.4352 -0.7135 -1.0040
   12LER     HA  224   8.925   3.479   2.437 -0.6552 -0.6833  0.6200
   12LER     CB  225   8.944   3.336   2.588 -0.7503  0.5598  0.1406
   12LER    HB1  226   9.042   3.372   2.618 -0.6763  0.6876 -0.2444
   12LER    HB2  227   8.953   3.228   2.606  1.7119  0.6084 -0.4331
   12LER     CG  228   8.851   3.395   2.698 -0.0295 -0.8821  0.1505
   12LER     HG  229   8.796   3.484   2.668 -0.7646 -0.2190  3.1430
   12LER    CD1  230   8.742   3.301   2.752  0.0445 -0.1986 -0.1598
   12LER   HD11  231   8.687   3.268   2.664  2.3614  1.0160 -2.1774
   12LER   HD12  232   8.799   3.223   2.803 -0.6443  0.4270  1.6572
   12LER   HD13  233   8.672   3.361   2.810 -1.4851 -0.7622 -1.3577
   12LER    CD2  234   8.937   3.445   2.820  0.3941 -0.2404 -1.1644
   12LER   HD21  235   8.863   3.476   2.894  0.2027  0.9345 -1.8164
   12LER   HD22  236   8.994   3.373   2.878 -1.7550  0.7890  2.5700
   12LER   HD23  237   8.989   3.539   2.797  0.7679  0.9130  3.4319
   12LER      C  238   9.048   3.330   2.348 -0.2969  0.2907 -1.3417
   12LER      O  239   9.162   3.326   2.394  0.5077  0.6718  0.0272
   13LER      N  240   9.020   3.290   2.223 -0.0776 -0.0921  1.0017
   13LER      H  241   8.924   3.274   2.196  0.3548 -1.7163  0.3016
   13LER     CA  242   9.118   3.244   2.123 -0.2187  0.2273 -0.6491
   13LER     HA  243   9.206   3.208   2.177 -2.3236 -4.8421 -0.0408
   13LER     CB  244   9.076   3.107   2.067 -0.3644  1.2801  0.5449
   13LER    HB1  245   9.154   3.067   2.004 -1.1525 -2.3894  1.6735
   13LER    HB2  246   8.987   3.125   2.006 -1.1139  1.1222  1.5527
   13LER     CG  247   9.040   2.994   2.174 -0.5866 -0.2457 -0.4645
   13LER     HG  248   8.953   3.022   2.232  0.9823  0.9440  1.4708
   13LER    CD1  249   9.003   2.874   2.095  0.0382 -0.1974 -0.2357
   13LER   HD11  250   8.967   2.789   2.153  0.4442  0.8418  1.6252
   13LER   HD12  251   8.921   2.901   2.029 -0.0152  0.9996  0.2853
   13LER   HD13  252   9.088   2.834   2.039 -1.8176 -1.5678 -2.2568
   13LER    CD2  253   9.156   2.964   2.267  0.2828  0.2975 -0.0682
   13LER   HD21  254   9.109   2.900   2.343 -0.1356 -1.5163 -1.7704
   13LER   HD22  255   9.239   2.912   2.219  0.9532  0.7427  0.5769
   13LER   HD23  256   9.188   3.055   2.319 -1.7553  1.2352 -0.3670
   13LER      C  257   9.134   3.346   2.010  0.5881  0.0366  0.2504
   13LER      O  258   9.054   3.435   1.985  0.3379 -0.2646 -0.0120
   14NH2      N  259   9.232   3.325   1.921  0.1774  0.7268 -0.3524
   14NH2     H1  260   9.299   3.251   1.941 -0.2631  0.7071  1.1569
   14NH2     H2  261   9.242   3.386   1.841  0.5337  1.0827 -0.0396
   15LY0      N  262   6.951   3.629   2.061 -0.3028  0.5565 -0.5675
   15LY0     H1  263   6.899   3.542   2.059 -0.3863  0.5556  0.5863
   15LY0     H2  264   6.923   3.688   2.138  0.3214  0.6901 -0.4398
   15LY0     H3  265   6.932   3.676   1.974  0.5606  1.5636 -0.2197
   15LY0     CA  266   7.093   3.599   2.057 -0.3525  0.5990 -0.2796
   15LY0     HA  267   7.117   3.553   2.153 -1.3733  0.1188 -0.2395
   15LY0     CB  268   7.124   3.500   1.949  0.1268  0.0341 -0.2704
   15LY0    HB1  269   7.134   3.549   1.852 -1.7900 -2.0051 -1.5966
   15LY0    HB2  270   7.039   3.433   1.937 -0.3623  0.6479 -0.3284
   15LY0     CG  271   7.256   3.429   1.973  0.4892 -0.7610 -0.3001
   15LY0    HG1  272   7.259   3.386   2.073  0.6064  1.1371  0.5652
   15LY0    HG2  273   7.334   3.505   1.972 -1.4335  1.4910  2.7879
   15LY0     CD  274   7.285   3.333   1.866 -0.2653 -0.5634 -0.0276
   15LY0    HD1  275   7.284   3.383   1.769  2.0292 -0.5142 -0.0876
   15LY0    HD2  276   7.224   3.243   1.867 -0.6886 -0.2709  0.2287
   15LY0     CE  277   7.425   3.282   1.893 -0.9376 -0.4197 -0.1803
   15LY0    HE1  278   7.418   3.229   1.988 -1.0919  0.7034  0.4488
   15LY0    HE2  279   7.495   3.365   1.896  0.7549 -1.7377 -1.3121
   15LY0     NZ  280   7.468   3.191   1.790  0.2480 -0.0817 -0.4186
   15LY0    HZ1  281   7.563   3.163   1.811  0.5077  0.4931 -0.7978
   15LY0    HZ2  282   7.402   3.115   1.790 -1.2984  1.1663  1.1916
   15LY0    HZ3  283   7.443   3.235   1.703 -1.8681 -1.3824 -0.5441
   15LY0      C  284   7.169   3.727   2.048  0.2291 -0.6679 -0.2191
   15LY0      O  285   7.242   3.761   2.139 -0.4224 -0.1997 -0.4074
   16LER      N  286   7.136   3.807   1.947  0.2748 -0.1174 -0.0186
   16LER      H  287   7.079   3.777   1.869  0.5931  0.3299 -0.4247
   16LER     CA  288   7.203   3.935   1.929  0.4292  0.5410 -0.7666
   16LER     HA  289   7.307   3.908   1.947  0.7034  1.7147 -0.5076
   16LER     CB  290   7.175   3.982   1.787  0.4899 -0.6200  0.2949
   16LER    HB1  291   7.069   4.011   1.786  1.1405  2.0740  1.1624
   16LER    HB2  292   7.193   3.898   1.720 -2.3829 -1.3187  0.2603
   16LER     CG  293   7.258   4.101   1.738  0.1733  0.2134  0.2808
   16LER     HG  294   7.261   4.180   1.813 -0.5492  1.5929 -1.0957
   16LER    CD1  295   7.405   4.055   1.706 -0.1335  0.3351 -0.1090
   16LER   HD11  296   7.472   4.140   1.697 -0.9385  0.8125 -1.9632
   16LER   HD12  297   7.438   3.985   1.783 -1.7319 -2.4644 -1.7637
   16LER   HD13  298   7.394   3.989   1.620 -1.7502 -1.3149  1.2842
   16LER    CD2  299   7.201   4.165   1.615 -0.2127 -0.0705  0.0168
   16LER   HD21  300   7.265   4.251   1.592 -2.4660  1.4691 -0.8671
   16LER   HD22  301   7.200   4.100   1.528  2.8485  0.9114 -0.8758
   16LER   HD23  302   7.100   4.198   1.641 -1.2013 -1.4625 -1.8210
   16LER      C  303   7.169   4.040   2.033 -0.1218  0.2981  0.9016
   16LER      O  304   7.055   4.086   2.037 -0.1143  0.1195  1.1756
   17LY0      N  305   7.899   1.804   2.525  0.6480 -0.1739 -0.4606
   17LY0     H1  306   7.918   1.772   2.431 -0.0031  0.2714 -0.7476
   17LY0     H2  307   7.811   1.756   2.540  0.4429  0.6946  1.3879
   17LY0     H3  308   7.967   1.765   2.590 -0.6836  2.4959  2.8279
   17LY0     CA  309   7.875   1.947   2.532  0.0277  0.0326  0.1154
   17LY0     HA  310   7.834   1.977   2.628 -0.5294  0.5275 -0.2685
   17LY0     CB  311   7.996   2.034   2.489 -0.0576  0.2787 -0.4252
   17LY0    HB1  312   8.027   2.008   2.388  0.5828 -2.3718  0.3761
   17LY0    HB2  313   8.084   2.012   2.548 -0.0386  0.6025 -0.3288
   17LY0     CG  314   7.962   2.183   2.515 -0.4137 -0.8883  0.2556
   17LY0    HG1  315   7.905   2.199   2.606 -1.0759  1.6520 -0.5331
   17LY0    HG2  316   7.901   2.226   2.436  2.8035  3.9738 -0.0280
   17LY0     CD  317   8.094   2.274   2.517 -0.3525  0.5064  0.5250
   17LY0    HD1  318   8.161   2.231   2.591  0.9211  0.4186 -0.6313
   17LY0    HD2  319   8.075   2.375   2.554  0.2366  0.1416  1.8675
   17LY0     CE  320   8.154   2.280   2.371 -0.2062  0.2609 -1.0476
   17LY0    HE1  321   8.074   2.317   2.307 -2.4932  1.1347  2.0663
   17LY0    HE2  322   8.178   2.177   2.344  2.3212  0.2858  0.7952
   17LY0     NZ  323   8.282   2.353   2.357 -0.1127  0.1315 -1.0245
   17LY0    HZ1  324   8.321   2.342   2.265  0.1412  1.0484 -1.0363
   17LY0    HZ2  325   8.254   2.448   2.380 -0.7154  0.1231 -1.7156
   17LY0    HZ3  326   8.341   2.315   2.430 -0.7284  1.0621  0.0079
   17LY0      C  327   7.753   1.980   2.439 -0.7165 -0.7188  0.2903
   17LY0      O  328   7.761   1.940   2.319 -0.2716  0.1278 -0.2886
   18LER      N  329   7.646   2.041   2.499  0.1213  0.0682  0.0496
   18LER      H  330   7.656   2.075   2.593  1.0611  2.3185 -0.8017
   18LER     CA  331   7.531   2.079   2.416 -0.3868 -0.2537  0.4063
   18LER     HA  332   7.501   1.994   2.355 -1.4496 -0.4271  1.1274
   18LER     CB  333   7.410   2.121   2.507  0.2754  0.2526 -0.2497
   18LER    HB1  334   7.317   2.139   2.453 -0.9184  1.2524  2.0123
   18LER    HB2  335   7.436   2.212   2.560  1.3292 -0.1459 -0.0602
   18LER     CG  336   7.380   2.023   2.625  0.5017  0.5726 -0.2986
   18LER     HG  337   7.465   2.020   2.693 -0.3826 -0.5401  0.7952
   18LER    CD1  338   7.261   2.086   2.712  0.0439  0.0534  0.2156
   18LER   HD11  339   7.218   2.013   2.781 -0.6550 -0.9660 -1.2432
   18LER   HD12  340   7.310   2.164   2.770  1.8423 -1.1773  0.4183
   18LER   HD13  341   7.179   2.122   2.649 -1.0650 -2.1128  0.3177
   18LER    CD2  342   7.338   1.883   2.579 -0.4476  0.4836 -0.0292
   18LER   HD21  343   7.296   1.833   2.667  0.8711 -2.3282 -0.8774
   18LER   HD22  344   7.265   1.884   2.498 -0.2234 -0.7177 -0.2681
   18LER   HD23  345   7.423   1.820   2.554 -0.9364 -0.5534  0.8441
   18LER      C  346   7.563   2.203   2.320 -0.3103  0.6320  0.3736
   18LER      O  347   7.652   2.279   2.346 -0.1251 -0.4991  0.0810
   19LYR      N  348   7.477   2.212   2.222 -0.7036 -0.6224  0.3290
   19LYR      H  349   7.410   2.138   2.215 -0.9124 -0.5729  1.6267
   19LYR     CA  350   7.474   2.334   2.130  0.0935 -0.3240 -0.9587
   19LYR     HA  351   7.578   2.356   2.105 -0.0718  1.3679 -0.2800
   19LYR     CB  352   7.397   2.314   1.995  0.2428  0.5544  0.6059
   19LYR    HB1  353   7.429   2.223   1.945 -1.5417 -0.0015  0.4202
   19LYR    HB2  354   7.408   2.405   1.936 -0.4846  1.9622  2.5188
   19LYR     CG  355   7.246   2.303   2.012  0.4432  0.2812 -0.4111
   19LYR    HG1  356   7.216   2.394   2.066  0.1565  0.1607 -0.3635
   19LYR    HG2  357   7.218   2.215   2.070  0.7363 -0.5616 -1.5237
   19LYR     CD  358   7.170   2.303   1.884 -0.0242 -1.0833 -0.3821
   19LYR    HD1  359   7.208   2.387   1.826 -2.4758 -0.0918 -0.6386
   19LYR    HD2  360   7.066   2.318   1.911 -0.3563  0.0073 -2.1260
   19LYR     CE  361   7.176   2.164   1.810 -0.0398 -0.6280 -0.5952
   19LYR    HE1  362   7.124   2.086   1.865  0.4878 -0.6499 -0.1110
   19LYR    HE2  363   7.279   2.128   1.804  0.0408 -0.6259  0.6140
   19LYR     NZ  364   7.132   2.175   1.672 -0.0863  0.0004  1.0348
   19LYR    HZ1  365   7.032   2.181   1.658  0.0507  1.6247  0.5311
   19LYR      C  366   7.419   2.458   2.206 -0.2012  0.0298  0.3650
   19LYR      O  367   7.343   2.441   2.303 -0.5030 -0.2072 -0.3101
   20LY0      N  368   7.456   2.572   2.153  0.3262 -0.2347  0.0833
   20LY0      H  369   7.517   2.581   2.073 -0.7139  2.6575 -0.5077
   20LY0     CA  370   7.433   2.702   2.223 -0.4604  0.2036 -0.0193
   20LY0     HA  371   7.493   2.714   2.313  0.9705 -0.4484 -0.8267
   20LY0     CB  372   7.489   2.815   2.139 -0.0249  0.2893 -0.2433
   20LY0    HB1  373   7.421   2.842   2.059 -0.1320 -1.4437 -0.7693
   20LY0    HB2  374   7.582   2.775   2.098 -1.8414 -0.9486 -3.4500
   20LY0     CG  375   7.528   2.946   2.215  0.5672  0.1511  0.1577
   20LY0    HG1  376   7.579   2.936   2.311 -0.4525  2.2945  0.9897
   20LY0    HG2  377   7.434   2.994   2.242  0.1281  0.0079 -1.0877
   20LY0     CD  378   7.612   3.034   2.122  0.1336  0.0873  0.0939
   20LY0    HD1  379   7.555   3.044   2.030 -2.2696 -1.3674  1.3414
   20LY0    HD2  380   7.704   2.982   2.095 -0.6480 -0.0816 -2.5165
   20LY0     CE  381   7.651   3.164   2.191  0.1388  0.1655  0.5850
   20LY0    HE1  382   7.705   3.155   2.285 -0.2333  4.0110  1.3336
   20LY0    HE2  383   7.552   3.205   2.212 -0.5396  0.0690 -2.0276
   20LY0     NZ  384   7.727   3.246   2.097 -0.2315  0.4595  0.1266
   20LY0    HZ1  385   7.732   3.345   2.118 -0.9219  0.1657  1.7669
   20LY0    HZ2  386   7.822   3.212   2.092  0.5289  2.4334  0.0010
   20LY0    HZ3  387   7.698   3.226   2.002 -0.3576 -1.8967  0.6127
   20LY0      C  388   7.284   2.727   2.259  0.0267  0.0234  0.6759
   20LY0      O  389   7.206   2.749   2.169  0.4622  0.8756 -0.1729
   21LER      N  390   7.261   2.740   2.388  0.3443  0.0950 -0.5425
   21LER      H  391   7.342   2.731   2.448  0.9728  1.1744 -1.2023
   21LER     CA  392   7.139   2.798   2.442 -0.3150  0.8851  0.5151
   21LER     HA  393   7.068   2.798   2.359  0.0364  0.7746  0.2113
   21LER     CB  394   7.082   2.722   2.559  0.7462 -0.2433 -0.1745
   21LER    HB1  395   7.161   2.707   2.633 -0.0211 -1.9277  0.3333
   21LER    HB2  396   7.052   2.622   2.531  0.4070 -0.8590  2.1860
   21LER     CG  397   6.961   2.795   2.637 -0.6765  0.1425 -0.5350
   21LER     HG  398   7.012   2.886   2.667  0.2077 -0.4460 -0.1888
   21LER    CD1  399   6.841   2.813   2.546  0.3266  0.3987  0.1220
   21LER   HD11  400   6.769   2.864   2.610  2.7946  1.7605  2.0563
   21LER   HD12  401   6.850   2.890   2.470 -0.6308  0.4498  0.0536
   21LER   HD13  402   6.799   2.718   2.515  0.0142  1.0711 -1.5850
   21LER    CD2  403   6.932   2.712   2.757  0.0912 -0.1516  0.0210
   21LER   HD21  404   6.876   2.778   2.823  1.3632  1.4896 -0.4915
   21LER   HD22  405   6.881   2.618   2.736  1.9657 -0.8428 -1.8149
   21LER   HD23  406   7.027   2.686   2.804  1.3830 -1.0507 -2.8431
   21LER      C  407   7.166   2.949   2.466 -0.1166 -0.2055  0.2197
   21LER      O  408   7.087   3.019   2.409 -0.1310  0.3631  0.4655
   22LY0      N  409   7.052   2.703   1.349 -0.0652  0.9662  0.1910
   22LY0     H1  410   7.070   2.786   1.295  1.7443  0.1686 -0.4777
   22LY0     H2  411   6.971   2.668   1.298  0.3268  1.3460 -0.7170
   22LY0     H3  412   7.035   2.724   1.446 -1.4129  2.5338 -0.3332
   22LY0     CA  413   7.161   2.607   1.345  0.5037 -0.2095 -0.0912
   22LY0     HA  414   7.173   2.586   1.239  2.0683  0.1569 -0.0017
   22LY0     CB  415   7.295   2.659   1.404  0.0205 -0.0170 -0.3537
   22LY0    HB1  416   7.336   2.743   1.349  1.6423 -0.0108  0.7792
   22LY0    HB2  417   7.371   2.581   1.392  0.3633  0.2469  0.0661
   22LY0     CG  418   7.293   2.699   1.553 -0.1091 -0.0947 -0.6256
   22LY0    HG1  419   7.256   2.614   1.610  2.2147 -0.9657 -0.3089
   22LY0    HG2  420   7.227   2.786   1.556  3.4278  2.8165  0.3718
   22LY0     CD  421   7.429   2.744   1.611 -0.1537 -0.2222 -0.5364
   22LY0    HD1  422   7.464   2.823   1.544  0.0241  0.7657  0.6913
   22LY0    HD2  423   7.493   2.656   1.615  1.0069  0.5494 -1.3712
   22LY0     CE  424   7.409   2.783   1.757 -0.5481 -1.2312 -0.8153
   22LY0    HE1  425   7.330   2.857   1.765  0.9348  0.2102  2.7017
   22LY0    HE2  426   7.498   2.833   1.795 -1.0735  0.1695 -1.3600
   22LY0     NZ  427   7.385   2.676   1.845 -0.4373  0.1262  0.2615
   22LY0    HZ1  428   7.473   2.630   1.856  0.5415  1.8853  0.1798
   22LY0    HZ2  429   7.347   2.716   1.930  1.1512 -0.2968  1.2042
   22LY0    HZ3  430   7.320   2.617   1.794 -1.9444  2.3728 -0.5855
   22LY0      C  431   7.115   2.479   1.416 -0.3574 -0.7780  0.1895
   22LY0      O  432   7.060   2.488   1.526  0.1480 -0.0156 -0.3327
   23LER      N  433   7.153   2.360   1.365 -0.4631 -0.6508  0.0983
   23LER      H  434   7.212   2.361   1.283 -0.3831 -0.1708  0.1559
   23LER     CA  435   7.117   2.230   1.429  0.7035  0.8988  0.2816
   23LER     HA  436   7.011   2.236   1.451  0.1135  1.5544 -2.3748
   23LER     CB  437   7.139   2.116   1.328  0.1498 -0.6002  0.0315
   23LER    HB1  438   7.245   2.112   1.305 -0.0081  1.9975 -1.6280
   23LER    HB2  439   7.089   2.143   1.234 -1.9993  0.9992  1.5201
   23LER     CG  440   7.091   1.978   1.381 -0.1703  0.5526  0.3402
   23LER     HG  441   7.149   1.956   1.470  0.0952  1.5533  0.4282
   23LER    CD1  442   6.939   1.974   1.404  0.2297 -0.4713 -0.2476
   23LER   HD11  443   6.900   1.877   1.433  0.3022 -0.1179  1.0821
   23LER   HD12  444   6.903   2.044   1.480 -0.1011  0.0531 -0.8726
   23LER   HD13  445   6.883   2.008   1.316 -2.1738  0.8041  1.6312
   23LER    CD2  446   7.120   1.886   1.266  0.0924 -0.8109  0.6087
   23LER   HD21  447   7.102   1.781   1.291  2.3126 -1.7197 -1.1869
   23LER   HD22  448   7.060   1.916   1.181  0.1147  1.3489  1.3143
   23LER   HD23  449   7.226   1.890   1.242 -0.1793 -1.6208 -0.8626
   23LER      C  450   7.200   2.207   1.557 -0.3146  0.6604  0.5907
   23LER      O  451   7.317   2.241   1.560  0.0541 -0.6033  0.2785
   24LY0      N  452   6.772   4.805   2.656 -0.1373  0.3911  0.0138
   24LY0     H1  453   6.704   4.879   2.667 -0.7764 -0.4486  2.1575
   24LY0     H2  454   6.755   4.751   2.572 -0.9505  0.7730 -0.0721
   24LY0     H3  455   6.864   4.848   2.652  0.4212 -0.8067 -0.6494
   24LY0     CA  456   6.766   4.711   2.771  0.2188  0.2791  0.3421
   24LY0     HA  457   6.798   4.764   2.861 -0.9879 -0.0731  1.0000
   24LY0     CB  458   6.626   4.671   2.811 -0.2292  0.2370  0.5217
   24LY0    HB1  459   6.578   4.617   2.730  1.2332  1.4722 -1.2313
   24LY0    HB2  460   6.570   4.763   2.830  0.2738  0.9590 -1.3207
   24LY0     CG  461   6.619   4.581   2.940 -0.0041  0.4663 -0.2951
   24LY0    HG1  462   6.690   4.615   3.015 -0.2538 -1.8958  1.1014
   24LY0    HG2  463   6.652   4.481   2.913 -1.1359  0.0513 -0.1779
   24LY0     CD  464   6.479   4.566   2.989 -0.2431  0.4432 -0.1869
   24LY0    HD1  465   6.416   4.531   2.907 -0.9780 -0.3869  0.7121
   24LY0    HD2  466   6.448   4.666   3.019  0.9045  1.3828 -1.9439
   24LY0     CE  467   6.462   4.471   3.108  0.6462  0.3057  0.2691
   24LY0    HE1  468   6.518   4.523   3.186  0.3688  1.4104 -0.2574
   24LY0    HE2  469   6.491   4.369   3.083 -0.5211 -0.0439  0.2806
   24LY0     NZ  470   6.323   4.464   3.161 -0.3555  0.2652 -0.0790
   24LY0    HZ1  471   6.317   4.396   3.235  0.4096  0.4159  0.1333
   24LY0    HZ2  472   6.300   4.551   3.208  0.6537  0.8492 -0.6465
   24LY0    HZ3  473   6.259   4.456   3.084  0.3765 -1.7212 -0.5249
   24LY0      C  474   6.851   4.585   2.747  0.2657 -0.7897 -0.1189
   24LY0      O  475   6.797   4.487   2.696 -0.1192  0.0207  0.0831
   25LER      N  476   6.974   4.582   2.802 -0.1163 -0.2110  0.3068
   25LER      H  477   7.007   4.669   2.842  1.6640 -0.3725 -0.6830
   25LER     CA  478   7.057   4.462   2.815 -0.0267 -0.0649 -0.3506
   25LER     HA  479   7.031   4.401   2.728  0.1785 -0.2204 -0.3010
   25LER     CB  480   7.205   4.494   2.839 -0.2017 -0.3151  0.3987
   25LER    HB1  481   7.251   4.400   2.869 -1.4883 -1.3452 -0.7444
   25LER    HB2  482   7.212   4.576   2.911  3.3118  0.2863 -0.4346
   25LER     CG  483   7.283   4.556   2.720 -0.3181 -0.8040  0.3243
   25LER     HG  484   7.224   4.640   2.683  1.1105  0.1587  0.1230
   25LER    CD1  485   7.415   4.619   2.760 -0.1407  0.1082  0.8962
   25LER   HD11  486   7.446   4.677   2.673  1.0462 -0.3309  1.0009
   25LER   HD12  487   7.403   4.687   2.845 -0.6682  0.1738  0.7730
   25LER   HD13  488   7.489   4.541   2.778  1.6555  1.1995 -1.2327
   25LER    CD2  489   7.295   4.466   2.598 -0.3029  0.1402 -0.0867
   25LER   HD21  490   7.343   4.521   2.517  1.7934  1.3774  1.8755
   25LER   HD22  491   7.357   4.383   2.629  1.1893  0.5170 -1.8703
   25LER   HD23  492   7.199   4.425   2.567  0.2027 -0.6645 -0.6153
   25LER      C  493   7.003   4.386   2.938  0.4663  0.0552 -0.3180
   25LER      O  494   6.958   4.439   3.040 -0.5728 -0.7344 -0.0696
   26LYR      N  495   7.015   4.257   2.932  0.8534 -0.1614 -0.1125
   26LYR      H  496   7.053   4.226   2.844 -1.1564  0.6457 -1.3271
   26LYR     CA  497   6.977   4.166   3.040 -0.4575  0.1947 -0.5310
   26LYR     HA  498   6.990   4.228   3.129 -1.3054  0.2605 -0.4439
   26LYR     CB  499   6.829   4.136   3.032 -0.7394  0.3778  0.3853
   26LYR    HB1  500   6.806   4.079   2.942 -2.4824 -1.1907  1.7157
   26LYR    HB2  501   6.765   4.222   3.044 -4.0285 -1.9746  1.0558
   26LYR     CG  502   6.781   4.046   3.150  1.1245 -0.6331  0.1043
   26LYR    HG1  503   6.804   4.103   3.240 -2.2167  0.0067  0.6995
   26LYR    HG2  504   6.833   3.951   3.147  0.5569 -0.9394 -0.1230
   26LYR     CD  505   6.633   4.015   3.145  0.5964  0.5903 -0.7936
   26LYR    HD1  506   6.573   4.105   3.160  0.4848  0.1885  1.4535
   26LYR    HD2  507   6.604   3.945   3.223 -2.1045  1.6564 -0.7168
   26LYR     CE  508   6.582   3.951   3.016  0.3198  0.7058  0.5151
   26LYR    HE1  509   6.647   3.869   2.986  0.4216  0.8249  0.4064
   26LYR    HE2  510   6.602   4.025   2.938  2.9184 -1.6485 -1.2763
   26LYR     NZ  511   6.437   3.903   3.025  0.1778  0.5022 -0.1528
   26LYR    HZ1  512   6.364   3.972   3.013 -0.1147  0.0014 -1.4245
   26LYR      C  513   7.057   4.038   3.041  0.4792 -0.0270 -0.2841
   26LYR      O  514   7.072   3.968   2.947 -0.4581  0.1578  0.6390
   27LY0      N  515   7.120   4.024   3.159 -0.4674 -0.2059  0.4036
   27LY0      H  516   7.098   4.094   3.229  0.3188  1.5104 -0.9952
   27LY0     CA  517   7.194   3.910   3.200  0.6361  1.0355 -0.2925
   27LY0     HA  518   7.246   3.859   3.119  2.6045  1.5790  0.5711
   27LY0     CB  519   7.305   3.953   3.297 -0.6368  0.4985 -0.2446
   27LY0    HB1  520   7.342   3.864   3.348 -0.5988  0.2211 -0.7564
   27LY0    HB2  521   7.263   4.007   3.382 -0.7400  0.0601 -0.0144
   27LY0     CG  522   7.415   4.035   3.242  0.3847 -0.0760 -0.3682
   27LY0    HG1  523   7.367   4.120   3.193  0.5349 -1.4934 -3.1433
   27LY0    HG2  524   7.476   3.982   3.169  0.4519 -0.8069  0.2115
   27LY0     CD  525   7.504   4.099   3.360  0.1290  0.4686  0.9418
   27LY0    HD1  526   7.436   4.139   3.435 -0.1746 -1.3356  1.6770
   27LY0    HD2  527   7.565   4.180   3.320 -1.2636  0.2925 -1.7921
   27LY0     CE  528   7.591   3.992   3.430 -0.2395  0.4812  0.1280
   27LY0    HE1  529   7.530   3.929   3.496  1.7870 -3.6725 -1.5461
   27LY0    HE2  530   7.664   4.043   3.494 -0.6054  2.0516 -0.6774
   27LY0     NZ  531   7.661   3.902   3.340 -0.3011 -0.7225  0.1020
   27LY0    HZ1  532   7.712   3.836   3.397  0.4532 -0.3548 -0.1376
   27LY0    HZ2  533   7.585   3.857   3.290 -1.0190  1.5388 -0.9577
   27LY0    HZ3  534   7.715   3.959   3.277  0.5232 -0.1772  1.2495
   27LY0      C  535   7.102   3.803   3.259 -0.2771  0.0879 -0.3939
   27LY0      O  536   7.001   3.821   3.318  0.5882  0.1652 -0.0290
   28LER      N  537   7.145   3.679   3.242 -0.1801  0.2694  0.4750
   28LER      H  538   7.226   3.674   3.182 -0.0686  0.6608  0.5840
   28LER     CA  539   7.094   3.554   3.288  1.0823 -0.0775  0.2942
   28LER     HA  540   7.019   3.580   3.362  2.5787  2.5218  1.0272
   28LER     CB  541   7.022   3.483   3.170 -0.3615  0.5784 -0.1931
   28LER    HB1  542   6.999   3.383   3.208  0.2170  1.3560  2.3657
   28LER    HB2  543   7.088   3.479   3.083 -0.0582  0.4800  0.0403
   28LER     CG  544   6.892   3.561   3.127 -0.0927  0.6058 -0.4586
   28LER     HG  545   6.852   3.613   3.214 -0.2599 -2.2212  1.2765
   28LER    CD1  546   6.924   3.658   3.010  0.3534 -0.3453  0.6767
   28LER   HD11  547   6.833   3.711   2.984  1.9959  1.6813 -1.4236
   28LER   HD12  548   7.006   3.729   3.024 -0.0714  0.1391  0.7268
   28LER   HD13  549   6.949   3.594   2.925 -0.4619 -1.7138  1.4270
   28LER    CD2  550   6.773   3.460   3.089 -0.1835 -0.3376  0.0883
   28LER   HD21  551   6.692   3.514   3.040 -0.2808  0.1724  0.7858
   28LER   HD22  552   6.814   3.372   3.039 -1.1293 -0.4821 -0.4671
   28LER   HD23  553   6.737   3.438   3.190  1.6344 -0.9634  0.6286
   28LER      C  554   7.202   3.462   3.342  0.4229 -0.0151  0.7416
   28LER      O  555   7.312   3.452   3.289 -0.2302 -0.4070 -0.4060
   29LYR      N  556   7.171   3.376   3.440 -0.4194  0.4682  0.0949
   29LYR      H  557   7.071   3.376   3.455 -1.1578  4.2774 -3.1446
   29LYR     CA  558   7.258   3.276   3.509  0.3130 -0.2316  0.1722
   29LYR     HA  559   7.360   3.315   3.512  0.6931 -1.0779 -0.9954
   29LYR     CB  560   7.200   3.240   3.644 -1.0296  0.7565  0.0882
   29LYR    HB1  561   7.262   3.156   3.676 -1.6757  0.5191  0.7511
   29LYR    HB2  562   7.097   3.206   3.640 -0.6122 -0.4746 -0.9239
   29LYR     CG  563   7.221   3.356   3.746 -0.1374  0.1009 -0.0399
   29LYR    HG1  564   7.327   3.379   3.755 -0.1014  0.7188 -1.8112
   29LYR    HG2  565   7.207   3.304   3.841 -2.6486  3.1357  1.4134
   29LYR     CD  566   7.130   3.477   3.758  0.6430 -0.9088 -0.0329
   29LYR    HD1  567   7.147   3.534   3.667  0.1443 -0.8025 -0.0607
   29LYR    HD2  568   7.164   3.541   3.838 -0.2006  1.0828 -1.1980
   29LYR     CE  569   6.977   3.452   3.786 -0.4782  0.1334  0.2312
   29LYR    HE1  570   6.965   3.439   3.893  2.7127  0.2755  0.7232
   29LYR    HE2  571   6.945   3.370   3.721 -0.0249  0.7757 -0.8356
   29LYR     NZ  572   6.911   3.572   3.739  0.1119  0.3282  0.4277
   29LYR    HZ1  573   6.908   3.651   3.802 -0.4185  1.4644 -0.9582
   29LYR      C  574   7.279   3.148   3.412 -0.0988 -0.2170  0.6018
   29LYR      O  575   7.356   3.061   3.444 -0.1976  0.3657  0.2310
   30LER      N  576   7.211   3.144   3.289  0.4760  0.1314 -0.2063
   30LER      H  577   7.146   3.220   3.274  1.2648  1.0668  0.9077
   30LER     CA  578   7.237   3.042   3.183 -0.4797  0.1695 -0.8547
   30LER     HA  579   7.229   2.943   3.226 -0.2083  0.0799 -1.0072
   30LER     CB  580   7.130   3.063   3.081  0.0087 -1.0339  0.0102
   30LER    HB1  581   7.158   3.009   2.991  0.3975 -1.3064  0.2902
   30LER    HB2  582   7.123   3.169   3.060 -2.7811 -0.4976  2.8909
   30LER     CG  583   6.984   3.025   3.106  0.4334  0.1189 -0.6166
   30LER     HG  584   6.947   3.086   3.188  2.3303  0.3277  0.1490
   30LER    CD1  585   6.892   3.059   2.993 -0.3828 -0.5375 -0.8015
   30LER   HD11  586   6.791   3.023   3.010  0.4307 -2.1367  0.8742
   30LER   HD12  587   6.886   3.168   2.989 -2.9036 -0.6383 -1.8659
   30LER   HD13  588   6.937   3.019   2.902  0.0677  0.3532 -0.9890
   30LER    CD2  589   6.972   2.877   3.141  0.2989 -0.3130  0.1763
   30LER   HD21  590   6.868   2.843   3.137 -0.5405  2.1180 -0.3642
   30LER   HD22  591   7.023   2.811   3.070 -0.2105  1.1962 -1.6689
   30LER   HD23  592   7.005   2.854   3.243  0.3656 -2.1681 -0.2173
   30LER      C  593   7.377   3.055   3.120  0.3198 -0.2402 -0.6364
   30LER      O  594   7.420   3.168   3.111  0.6980 -0.0014  0.0813
   31LER      N  595   7.438   2.948   3.060 -0.1882  0.1499  0.4927
   31LER      H  596   7.399   2.856   3.073 -0.3724  0.3117  1.1072
   31LER     CA  597   7.566   2.955   2.992 -0.4596 -0.3780 -0.1806
   31LER     HA  598   7.619   3.046   3.022  1.4127 -1.7766  0.9646
   31LER     CB  599   7.668   2.846   3.040  0.2985  0.7158 -0.6364
   31LER    HB1  600   7.745   2.822   2.967 -1.0229 -0.3075 -1.7311
   31LER    HB2  601   7.610   2.754   3.052 -1.5709  2.1696  3.5412
   31LER     CG  602   7.748   2.883   3.176  1.0269  0.6297  0.7749
   31LER     HG  603   7.795   2.979   3.157 -0.5257  1.0753 -1.1453
   31LER    CD1  604   7.662   2.891   3.301  0.1902 -0.4072 -0.2475
   31LER   HD11  605   7.723   2.929   3.384  0.0639 -2.7937  1.0164
   31LER   HD12  606   7.579   2.960   3.281 -0.8060 -2.0291 -2.0414
   31LER   HD13  607   7.623   2.792   3.323 -0.0597 -0.7288 -2.0519
   31LER    CD2  608   7.851   2.769   3.214  0.2235 -0.0958  0.5876
   31LER   HD21  609   7.918   2.800   3.294  2.7253 -0.3034 -1.2833
   31LER   HD22  610   7.797   2.681   3.248 -2.8602  1.1017 -0.7713
   31LER   HD23  611   7.908   2.731   3.129 -1.1969 -0.7926 -0.0884
   31LER      C  612   7.556   2.950   2.832  0.4963 -0.1055  0.2915
   31LER      O  613   7.449   2.915   2.776 -0.5379  0.2408 -0.9608
   32LY0      N  614   6.100   3.377   2.706  0.6766 -0.2262  0.0757
   32LY0     H1  615   6.092   3.277   2.694  0.0248 -0.0701 -0.9064
   32LY0     H2  616   6.011   3.418   2.730  0.6641 -0.0484 -0.2713
   32LY0     H3  617   6.128   3.420   2.619 -0.3168  0.7788  0.2315
   32LY0     CA  618   6.194   3.406   2.815  0.0544  0.9763  0.3562
   32LY0     HA  619   6.168   3.351   2.905 -0.3077  2.4487  1.1874
   32LY0     CB  620   6.331   3.348   2.786 -0.5199  0.3727 -1.0015
   32LY0    HB1  621   6.321   3.242   2.761  1.6855 -0.0891 -0.1989
   32LY0    HB2  622   6.399   3.343   2.871  2.1413 -2.9832 -3.0609
   32LY0     CG  623   6.409   3.415   2.677 -0.0404 -0.0943 -0.0211
   32LY0    HG1  624   6.415   3.522   2.698  0.8524  0.2386 -1.8077
   32LY0    HG2  625   6.351   3.417   2.584  1.3361  0.1436 -0.8922
   32LY0     CD  626   6.548   3.347   2.658  0.3978  0.4461  0.2334
   32LY0    HD1  627   6.595   3.331   2.755 -0.6447 -1.3302  0.4762
   32LY0    HD2  628   6.612   3.403   2.590  0.3622 -0.3989 -0.5147
   32LY0     CE  629   6.521   3.208   2.601 -0.2329  0.0323 -0.1233
   32LY0    HE1  630   6.479   3.233   2.504  0.0699  0.2302 -0.2032
   32LY0    HE2  631   6.456   3.153   2.669 -0.9364  1.2071  0.1742
   32LY0     NZ  632   6.649   3.132   2.583 -0.3098  0.2674 -0.1432
   32LY0    HZ1  633   6.652   3.071   2.503 -1.1858  0.5024 -0.3568
   32LY0    HZ2  634   6.731   3.190   2.578  1.0568 -1.4587  0.7318
   32LY0    HZ3  635   6.662   3.081   2.670 -2.7781 -0.2082  0.0243
   32LY0      C  636   6.183   3.552   2.849  0.1432 -0.0944 -0.1219
   32LY0      O  637   6.122   3.632   2.775  0.7482  0.4473  0.0553
   33LER      N  638   6.243   3.595   2.959 -0.1883  0.4977 -0.2868
   33LER      H  639   6.296   3.528   3.013 -0.3492 -0.0065 -0.7555
   33LER     CA  640   6.256   3.736   3.006  0.2621  0.9403 -0.1560
   33LER     HA  641   6.218   3.796   2.923  2.5987  2.7432 -0.0502
   33LER     CB  642   6.165   3.756   3.132 -0.9361 -0.4220 -0.0323
   33LER    HB1  643   6.192   3.851   3.177  1.0132 -0.3905 -1.1365
   33LER    HB2  644   6.193   3.686   3.211 -0.9286  0.6349  0.9105
   33LER     CG  645   6.013   3.751   3.112 -0.0042 -0.1277  0.0605
   33LER     HG  646   5.979   3.673   3.044 -1.9715  2.5684 -2.3103
   33LER    CD1  647   5.942   3.747   3.242 -0.3292 -0.1571  0.0799
   33LER   HD11  648   5.837   3.725   3.219 -0.0319  0.7577 -2.5296
   33LER   HD12  649   5.974   3.661   3.300 -1.1011  0.4983  1.5446
   33LER   HD13  650   5.950   3.840   3.299 -1.5934  0.1781 -0.2367
   33LER    CD2  651   5.961   3.877   3.054 -0.8966 -0.0029 -0.1190
   33LER   HD21  652   6.011   3.895   2.959  2.1736 -0.4062  1.3083
   33LER   HD22  653   5.855   3.860   3.035 -1.0685 -2.4102  2.3913
   33LER   HD23  654   5.988   3.966   3.111  0.5167 -1.4420  1.5744
   33LER      C  655   6.406   3.774   3.020 -0.2363 -0.9059 -0.2198
   33LER      O  656   6.494   3.692   3.043 -0.1305 -0.3746  0.0924
   34LY0      N  657   7.272   4.856   3.827  0.5966 -0.3456  0.2951
   34LY0     H1  658   7.174   4.836   3.843  0.9890 -1.7936  1.0578
   34LY0     H2  659   7.263   4.938   3.769 -0.2987 -0.2490  0.5506
   34LY0     H3  660   7.322   4.890   3.909  1.4902  0.6708 -0.6352
   34LY0     CA  661   7.341   4.751   3.750  0.3230 -0.0778 -0.4152
   34LY0     HA  662   7.443   4.787   3.731  1.6151 -3.1972 -0.0746
   34LY0     CB  663   7.351   4.622   3.833 -0.0790 -0.1082 -0.4450
   34LY0    HB1  664   7.385   4.538   3.774 -0.7527 -1.7871  1.4477
   34LY0    HB2  665   7.253   4.590   3.869 -0.0450  1.6558  1.4296
   34LY0     CG  666   7.447   4.634   3.949 -0.0157  0.1012  0.5212
   34LY0    HG1  667   7.428   4.551   4.016  0.8947 -1.0317 -0.5765
   34LY0    HG2  668   7.437   4.724   4.009 -1.6815  0.5526 -0.3698
   34LY0     CD  669   7.590   4.616   3.899  0.4962  0.4474  0.3300
   34LY0    HD1  670   7.604   4.686   3.817 -0.6000 -0.1405 -0.3729
   34LY0    HD2  671   7.610   4.517   3.859  2.5962  1.1618 -0.5372
   34LY0     CE  672   7.690   4.634   4.016  0.3383  0.0383 -0.6016
   34LY0    HE1  673   7.681   4.540   4.070 -1.0050 -1.0044 -2.5285
   34LY0    HE2  674   7.650   4.715   4.077 -1.8947  0.6675 -2.7425
   34LY0     NZ  675   7.832   4.645   3.977  0.5234 -0.2399 -0.3228
   34LY0    HZ1  676   7.891   4.610   4.051 -0.6024 -2.0614 -0.2334
   34LY0    HZ2  677   7.841   4.596   3.889  1.8887 -0.1582 -0.2476
   34LY0    HZ3  678   7.852   4.744   3.966  0.7339 -0.1765  0.5610
   34LY0      C  679   7.257   4.725   3.626  0.6334  0.0604  0.0707
   34LY0      O  680   7.142   4.767   3.610 -0.2890 -0.2182 -0.3179
   35LER      N  681   7.303   4.638   3.539 -1.1566  0.6384  0.3258
   35LER      H  682   7.396   4.603   3.554 -1.0388 -0.3032 -2.1310
   35LER     CA  683   7.220   4.585   3.433 -0.2279  1.0458  0.6753
   35LER     HA  684   7.179   4.670   3.379 -1.5320  0.2485  0.3572
   35LER     CB  685   7.312   4.498   3.345  0.9062  0.6418  0.0822
   35LER    HB1  686   7.246   4.441   3.281 -1.4510  1.5746  1.5621
   35LER    HB2  687   7.357   4.427   3.415 -1.0436 -0.4732  0.2623
   35LER     CG  688   7.418   4.568   3.257  0.1403  0.8722  0.8353
   35LER     HG  689   7.491   4.615   3.323  2.1261 -1.1268  0.2021
   35LER    CD1  690   7.496   4.465   3.174  1.1872  0.3632 -0.3951
   35LER   HD11  691   7.563   4.518   3.107  0.0534  1.6559 -0.5416
   35LER   HD12  692   7.552   4.400   3.242  0.8526 -2.2155 -2.4259
   35LER   HD13  693   7.428   4.410   3.109  2.4658 -0.9135 -0.6957
   35LER    CD2  694   7.357   4.678   3.164 -0.0682 -0.1103  0.5499
   35LER   HD21  695   7.419   4.714   3.081 -0.5227  1.7858  0.9702
   35LER   HD22  696   7.269   4.630   3.123 -0.6441  1.4526 -0.1307
   35LER   HD23  697   7.335   4.767   3.224  2.8442  0.5366  0.8166
   35LER      C  698   7.108   4.499   3.489  0.4930 -0.0504 -0.4000
   35LER      O  699   7.136   4.429   3.584 -0.2697  0.2365 -0.3508
   36LYR      N  700   6.999   4.482   3.418  0.2597  0.0354  0.0519
   36LYR      H  701   6.978   4.534   3.334  2.8489 -0.1064 -0.7602
   36LYR     CA  702   6.893   4.395   3.463  0.3270  0.2485  0.0935
   36LYR     HA  703   6.867   4.415   3.566  3.1063 -0.3035  0.9806
   36LYR     CB  704   6.771   4.413   3.367 -0.2289 -0.7954 -0.2472
   36LYR    HB1  705   6.781   4.353   3.277  0.5031 -1.1281  0.0411
   36LYR    HB2  706   6.769   4.520   3.346 -1.0508 -0.8441 -0.4380
   36LYR     CG  707   6.636   4.387   3.435  0.7295 -0.1671  0.0591
   36LYR    HG1  708   6.635   4.281   3.461  1.8975  0.5330  3.4767
   36LYR    HG2  709   6.552   4.405   3.368 -2.0465  0.2147  3.3854
   36LYR     CD  710   6.589   4.468   3.563  0.2758  0.1892  0.7298
   36LYR    HD1  711   6.661   4.438   3.640  1.3302 -0.6816 -0.5388
   36LYR    HD2  712   6.487   4.440   3.589 -0.1972  1.2734  0.1060
   36LYR     CE  713   6.604   4.619   3.526  0.3339  0.1499  0.2966
   36LYR    HE1  714   6.565   4.647   3.428  0.4629  0.7327  0.4075
   36LYR    HE2  715   6.711   4.638   3.525  0.4197 -0.2952  0.6646
   36LYR     NZ  716   6.536   4.691   3.632 -0.3010 -0.5885 -0.6742
   36LYR    HZ1  717   6.435   4.682   3.629 -0.2082 -1.7699 -0.9512
   36LYR      C  718   6.942   4.245   3.466  0.1131 -0.0304 -0.0298
   36LYR      O  719   7.009   4.200   3.375  0.0950  0.0720 -0.3036
   37LY0      N  720   6.904   4.166   3.571 -0.9503 -0.1058 -0.5353
   37LY0      H  721   6.840   4.206   3.638 -0.0847  1.7470 -0.7363
   37LY0     CA  722   6.953   4.028   3.596  0.2376  0.1628 -0.0484
   37LY0     HA  723   7.003   3.989   3.507  0.0172  0.3680 -0.2623
   37LY0     CB  724   7.057   4.042   3.710 -0.1372  0.0826 -0.0810
   37LY0    HB1  725   6.991   4.070   3.793 -0.8655  0.4809 -0.7866
   37LY0    HB2  726   7.130   4.122   3.695 -1.4881  1.2518 -0.6640
   37LY0     CG  727   7.138   3.912   3.736 -0.1122  0.6946  0.1452
   37LY0    HG1  728   7.176   3.874   3.641 -0.9938  0.1453 -0.0039
   37LY0    HG2  729   7.080   3.830   3.778  1.7622 -0.2364  1.0346
   37LY0     CD  730   7.254   3.929   3.837  0.7706  0.1268 -0.6319
   37LY0    HD1  731   7.218   3.960   3.935 -1.1552  3.1393 -2.1401
   37LY0    HD2  732   7.326   3.997   3.792 -0.1522 -0.2752 -2.8423
   37LY0     CE  733   7.326   3.797   3.855  0.1605 -0.3187  0.3367
   37LY0    HE1  734   7.334   3.745   3.759  0.3590  2.6748 -1.3796
   37LY0    HE2  735   7.272   3.743   3.933 -0.8557 -2.8425 -1.9772
   37LY0     NZ  736   7.465   3.811   3.902  0.4644  0.1435  0.0694
   37LY0    HZ1  737   7.523   3.729   3.890 -1.0444 -1.1690  1.2452
   37LY0    HZ2  738   7.502   3.892   3.855 -1.3375  1.3008  0.5284
   37LY0    HZ3  739   7.456   3.829   4.001 -2.1766  0.8386 -0.2096
   37LY0      C  740   6.839   3.937   3.635  0.1661  0.7113  0.7146
   37LY0      O  741   6.742   3.973   3.698 -0.2311 -0.0417 -0.7254
   38LER      N  742   6.839   3.815   3.577 -0.2970 -0.7701 -0.1436
   38LER      H  743   6.920   3.790   3.521  0.8154  1.7041  0.2430
   38LER     CA  744   6.754   3.707   3.603 -0.4084  0.1659  0.2563
   38LER     HA  745   6.715   3.725   3.703  2.0800  0.3502  1.2846
   38LER     CB  746   6.649   3.689   3.489  0.1238 -0.2836 -0.2819
   38LER    HB1  747   6.607   3.589   3.499  1.5798 -1.2907 -3.0400
   38LER    HB2  748   6.686   3.694   3.386 -0.0986 -0.8628 -0.3907
   38LER     CG  749   6.532   3.792   3.490 -0.4692 -0.2820 -0.5185
   38LER     HG  750   6.571   3.893   3.482  0.5251 -0.5199  1.0978
   38LER    CD1  751   6.435   3.760   3.373 -0.4258 -0.1269  0.4447
   38LER   HD11  752   6.348   3.827   3.377 -0.4338 -0.1272  0.3006
   38LER   HD12  753   6.482   3.780   3.276 -0.1146 -0.3877  0.5411
   38LER   HD13  754   6.405   3.655   3.374  0.9515 -0.5919 -1.4283
   38LER    CD2  755   6.457   3.790   3.625 -0.2831  0.5467  0.1638
   38LER   HD21  756   6.376   3.863   3.625 -0.4212  0.3956  0.2426
   38LER   HD22  757   6.414   3.693   3.649 -3.5078  1.7603 -0.1573
   38LER   HD23  758   6.524   3.820   3.705 -1.9622  0.5779  1.6104
   38LER      C  759   6.835   3.575   3.628 -0.9954  0.6771  0.4514
   38LER      O  760   6.860   3.496   3.532 -0.0045  0.4744  0.6653
   39LY0      N  761   6.484   4.671   4.284  0.4741  0.3747  0.4475
   39LY0     H1  762   6.503   4.573   4.269  0.6016 -0.0815  3.2177
   39LY0     H2  763   6.391   4.700   4.258  0.6821  1.0233  0.4266
   39LY0     H3  764   6.499   4.688   4.382 -0.2879 -0.9065  0.8187
   39LY0     CA  765   6.575   4.750   4.199 -0.0860  0.7181 -0.2273
   39LY0     HA  766   6.540   4.852   4.211 -0.9088  0.4145 -0.0159
   39LY0     CB  767   6.722   4.734   4.243 -0.6106 -0.0523 -0.4260
   39LY0    HB1  768   6.737   4.627   4.259  0.2255 -0.0163 -0.8797
   39LY0    HB2  769   6.725   4.783   4.340 -1.1086 -2.3689  0.8494
   39LY0     CG  770   6.835   4.796   4.148  0.4754  0.5404  0.4705
   39LY0    HG1  771   6.917   4.813   4.218  1.4534  0.4383 -0.6272
   39LY0    HG2  772   6.797   4.888   4.104 -2.3831 -1.1093 -0.7902
   39LY0     CD  773   6.884   4.687   4.046  0.6561 -0.2032  0.3785
   39LY0    HD1  774   6.801   4.669   3.977 -0.5235 -1.3976  2.0364
   39LY0    HD2  775   6.891   4.594   4.101  0.0818 -1.6460 -1.8535
   39LY0     CE  776   7.014   4.734   3.975  1.0398 -0.4005 -0.2248
   39LY0    HE1  777   7.040   4.646   3.917 -1.9579 -2.9650  1.9700
   39LY0    HE2  778   7.093   4.755   4.047  0.5683 -1.2227  0.5488
   39LY0     NZ  779   6.997   4.853   3.881  0.2474  0.6281 -0.6358
   39LY0    HZ1  780   7.077   4.858   3.820  1.5494 -2.5389  0.6033
   39LY0    HZ2  781   6.916   4.842   3.822  2.6355 -0.5889 -4.0117
   39LY0    HZ3  782   6.984   4.935   3.940  0.3837  1.8753 -2.2580
   39LY0      C  783   6.553   4.717   4.051  0.9751  0.0094 -0.5608
   39LY0      O  784   6.542   4.605   4.017 -0.0202 -0.0928  0.3380
   40LER      N  785   6.541   4.818   3.970 -0.1439  0.1278  0.0176
   40LER      H  786   6.551   4.908   4.014  0.9692 -0.3144  0.7166
   40LER     CA  787   6.494   4.813   3.834 -0.3286  0.4372  1.0728
   40LER     HA  788   6.405   4.750   3.830  1.8002 -2.7836 -1.7711
   40LER     CB  789   6.457   4.955   3.780  0.5337 -0.1468 -0.1550
   40LER    HB1  790   6.445   4.944   3.672  3.6816 -0.2056 -0.5772
   40LER    HB2  791   6.535   5.028   3.799 -1.9433  2.8147 -0.4924
   40LER     CG  792   6.320   5.014   3.841 -0.6210 -0.1683 -0.4325
   40LER     HG  793   6.344   5.032   3.946  0.3700  1.7919 -0.9366
   40LER    CD1  794   6.285   5.146   3.778 -0.5761  0.3597  0.1170
   40LER   HD11  795   6.205   5.195   3.833 -1.1795  0.2577 -0.6466
   40LER   HD12  796   6.371   5.212   3.781 -0.8508  0.6749  2.3119
   40LER   HD13  797   6.248   5.126   3.677  2.3843  2.2927 -1.5058
   40LER    CD2  798   6.200   4.922   3.846 -0.1504 -0.3514  0.0766
   40LER   HD21  799   6.110   4.977   3.873  0.6015  0.2622  1.4854
   40LER   HD22  800   6.188   4.877   3.747 -1.6440 -1.6178  0.7863
   40LER   HD23  801   6.222   4.847   3.923  1.4240 -0.4931 -0.4711
   40LER      C  802   6.590   4.747   3.739 -0.2136 -0.2485 -0.1412
   40LER      O  803   6.712   4.775   3.743 -1.0452  0.2121  0.0786
   41U      O5'  804   5.282   8.355   0.460 -0.7058 -0.5304 -0.6445
   41U      H5T  805   5.222   8.403   0.403 -0.9863  0.9873  0.8365
   41U      C5'  806   5.345   8.468   0.518  0.1037  0.0817 -0.4498
   41U     H5'1  807   5.361   8.546   0.443 -0.4626 -0.9561 -1.6790
   41U     H5'2  808   5.445   8.441   0.552 -0.7801 -2.3182  0.4799
   41U      C4'  809   5.255   8.534   0.634  0.5919 -0.3713  0.0884
   41U      H4'  810   5.285   8.638   0.642  1.1236 -0.4951 -0.2170
   41U      O4'  811   5.115   8.526   0.592 -0.4189  0.5697 -0.1555
   41U      C1'  812   5.039   8.498   0.705  0.1987 -0.0626 -0.5672
   41U      H1'  813   4.963   8.575   0.715  0.4586  0.1329 -0.0149
   41U       N1  814   4.951   8.380   0.702 -0.2182  0.1116  0.2325
   41U       C6  815   4.996   8.268   0.636 -0.4594  0.9340 -0.6095
   41U       H6  816   5.096   8.269   0.596  1.0447 -1.9864  2.5741
   41U       C5  817   4.932   8.145   0.635  0.4032 -0.3649  0.1857
   41U       H5  818   4.973   8.058   0.587  0.1601 -1.4646  1.8745
   41U       C4  819   4.804   8.138   0.704  0.2699  0.2080 -0.4775
   41U       O4  820   4.735   8.037   0.708  0.4087  0.6688 -0.2252
   41U       N3  821   4.767   8.257   0.775  0.6023  0.1018  0.0976
   41U       H3  822   4.683   8.244   0.830  1.2380 -0.1949  1.0175
   41U       C2  823   4.827   8.383   0.764 -0.1371  0.5773 -0.1231
   41U       O2  824   4.780   8.480   0.826 -0.0473 -0.6428 -0.2490
   41U      C3'  825   5.267   8.464   0.769  0.0501 -0.2794 -0.6397
   41U      H3'  826   5.282   8.357   0.756  0.3809 -0.0254 -2.5338
   41U      C2'  827   5.131   8.500   0.832  0.6547 -0.1810 -0.0309
   41U     H2'1  828   5.099   8.433   0.911 -1.0778  0.5323 -0.0922
   41U      O2'  829   5.125   8.630   0.898  0.2999  0.3140  0.0383
   41U     HO'2  830   5.194   8.628   0.965 -0.1856  1.2860  0.5891
   41U      O3'  831   5.380   8.513   0.845  0.0015 -0.3328  0.5904
   42U        P  832   5.432   8.432   0.972  0.1257 -0.0175 -0.0846
   42U      O1P  833   5.532   8.512   1.039 -0.1962  0.2740  0.0543
   42U      O2P  834   5.456   8.293   0.933 -0.4600  0.1243  0.3844
   42U      O5'  835   5.303   8.430   1.069 -0.3236  0.1351  0.5053
   42U      C5'  836   5.268   8.529   1.173 -0.7008  1.0709  0.2681
   42U     H5'1  837   5.259   8.626   1.124 -0.1851  0.5001 -1.0017
   42U     H5'2  838   5.353   8.544   1.239 -0.8603  2.0129  0.2690
   42U      C4'  839   5.146   8.495   1.254  0.4116  0.2317  0.6371
   42U      H4'  840   5.120   8.586   1.307 -1.5587 -0.0836  0.2821
   42U      O4'  841   5.030   8.465   1.175 -1.3992 -0.4302  0.0914
   42U      C1'  842   4.946   8.383   1.253 -0.1488 -0.2882 -0.5651
   42U      H1'  843   4.854   8.440   1.260 -1.0022 -1.7974  1.1778
   42U       N1  844   4.917   8.256   1.182 -0.0667  0.1480 -0.4919
   42U       C6  845   5.004   8.198   1.095  0.9583 -0.5897  0.1315
   42U       H6  846   5.092   8.253   1.065  0.7523  1.0200  2.2114
   42U       C5  847   4.979   8.075   1.049 -0.2804 -0.0639  0.0203
   42U       H5  848   5.053   8.036   0.981 -0.7772  0.1077 -0.6227
   42U       C4  849   4.861   8.001   1.073  0.0052  0.1720 -0.5261
   42U       O4  850   4.833   7.888   1.024 -0.1174 -0.5525 -0.6041
   42U       N3  851   4.777   8.063   1.160 -0.0378  0.4519  0.0809
   42U       H3  852   4.689   8.022   1.185 -1.1486  3.0388  0.7660
   42U       C2  853   4.795   8.187   1.217  0.3462  0.1777  0.2139
   42U       O2  854   4.729   8.231   1.307  0.8122 -0.3343  0.0475
   42U      C3'  855   5.158   8.382   1.350  0.7461  0.2978 -0.0915
   42U      H3'  856   5.208   8.299   1.300  0.4899 -1.3639  2.2532
   42U      C2'  857   5.015   8.352   1.380  0.3373  0.0364  0.0305
   42U     H2'1  858   5.017   8.247   1.408  0.4637 -0.2117 -0.8856
   42U      O2'  859   4.964   8.437   1.476  0.1655 -0.4117 -0.0086
   42U     HO'2  860   4.979   8.399   1.562  0.9871 -0.6397 -0.2530
   42U      O3'  861   5.243   8.415   1.461  0.1166  0.2937  0.2984
   43A        P  862   5.286   8.294   1.564  0.2103 -0.5197  0.1708
   43A      O1P  863   5.372   8.347   1.672 -0.0562  0.1957  0.0113
   43A      O2P  864   5.326   8.179   1.487 -0.0046  0.1311 -0.3576
   43A      O5'  865   5.149   8.251   1.634 -0.0337 -0.2056 -0.1825
   43A      C5'  866   5.102   8.325   1.742  0.6010 -0.4630  0.2856
   43A     H5'1  867   5.086   8.429   1.713 -1.1723 -1.1374 -1.3315
   43A     H5'2  868   5.177   8.316   1.821  1.4071  0.1622 -0.3860
   43A      C4'  869   4.966   8.259   1.777  0.9481  0.0074 -0.7333
   43A      H4'  870   4.922   8.323   1.853 -0.2039 -0.8560 -0.6426
   43A      O4'  871   4.879   8.254   1.661 -0.1651 -0.2609  0.0656
   43A      C1'  872   4.802   8.133   1.679 -0.1445  0.4482  1.1390
   43A      H1'  873   4.696   8.160   1.676  0.4101  2.9292  2.0301
   43A       N9  874   4.838   8.025   1.585 -0.3797 -0.0059 -0.9282
   43A       C8  875   4.959   8.005   1.520 -0.0815 -0.1029 -0.0102
   43A       H8  876   5.042   8.072   1.537 -0.5848  0.9712 -1.6057
   43A       N7  877   4.963   7.903   1.446  0.2863 -0.1200  0.2489
   43A       C5  878   4.831   7.852   1.454 -0.2038 -0.7784  0.4061
   43A       C6  879   4.765   7.740   1.407  0.2370 -0.2655  0.3105
   43A       N6  880   4.810   7.649   1.326  0.2719  0.6719  0.3512
   43A      H61  881   4.908   7.643   1.303 -0.0420 -2.8738 -0.6784
   43A      H62  882   4.744   7.576   1.302  0.8502  0.6038 -1.0966
   43A       N1  883   4.641   7.707   1.451 -0.2019 -0.0702  0.1796
   43A       C2  884   4.583   7.790   1.536 -0.1119 -0.3074 -0.2398
   43A       H2  885   4.485   7.755   1.565  0.0455 -1.2913 -0.8347
   43A       N3  886   4.632   7.901   1.590 -0.2894  0.4073 -0.1172
   43A       C4  887   4.759   7.923   1.550 -0.2002  0.9458  0.0110
   43A      C3'  888   4.974   8.124   1.845 -0.0259  0.8064 -0.3908
   43A      H3'  889   5.046   8.064   1.788 -1.3603  0.3539 -1.6738
   43A      C2'  890   4.833   8.081   1.813  0.0621 -0.0399  0.2120
   43A     H2'1  891   4.832   7.972   1.820 -0.1479  0.0311  1.5867
   43A      O2'  892   4.735   8.145   1.895 -0.0113  0.5990 -0.4328
   43A     HO'2  893   4.701   8.079   1.956 -0.8620 -1.0345 -2.5754
   43A      O3'  894   5.014   8.151   1.983  0.9903  0.0359  0.3506
   44A        P  895   5.052   8.033   2.078  0.3690  0.5367 -0.0804
   44A      O1P  896   5.092   8.077   2.212 -0.0182 -0.6933  0.2094
   44A      O2P  897   5.150   7.963   2.004 -0.3915  0.3788 -0.0883
   44A      O5'  898   4.922   7.942   2.096  0.0935 -0.0955  0.3142
   44A      C5'  899   4.817   7.981   2.186 -0.3557  0.0364  0.2502
   44A     H5'1  900   4.788   8.084   2.162 -2.9532 -1.1583 -2.5096
   44A     H5'2  901   4.845   7.966   2.290  3.5337 -1.6174 -0.8536
   44A      C4'  902   4.687   7.897   2.167 -0.0699  0.0808 -0.5666
   44A      H4'  903   4.605   7.946   2.219  2.3708  1.3199  2.4863
   44A      O4'  904   4.653   7.890   2.031  0.0660 -0.0857 -0.3998
   44A      C1'  905   4.621   7.754   1.997 -0.6267  0.1388 -0.4158
   44A      H1'  906   4.524   7.751   1.948 -1.4184 -2.7302  1.0709
   44A       N9  907   4.711   7.674   1.913  0.3270  0.2893  0.2476
   44A       C8  908   4.833   7.712   1.862 -0.5945  0.4614  1.1344
   44A       H8  909   4.898   7.785   1.907  0.7780  0.2063 -0.3598
   44A       N7  910   4.876   7.638   1.764  0.1033  0.4445  0.5044
   44A       C5  911   4.769   7.553   1.743  0.0515 -0.4808 -0.0043
   44A       C6  912   4.744   7.451   1.651  0.1920 -0.1728  0.0675
   44A       N6  913   4.829   7.420   1.552  0.2419 -0.7255 -0.2260
   44A      H61  914   4.905   7.486   1.546 -1.4258  1.7336  2.8662
   44A      H62  915   4.807   7.345   1.488 -1.6773  0.2570 -0.7955
   44A       N1  916   4.635   7.378   1.648 -0.0667 -0.6909  0.1650
   44A       C2  917   4.548   7.408   1.739  0.4053 -0.1882 -0.2443
   44A       H2  918   4.461   7.344   1.733  0.9231 -0.8630 -0.5371
   44A       N3  919   4.547   7.502   1.839 -0.3371 -0.0910  0.0165
   44A       C4  920   4.668   7.569   1.836 -0.2569 -0.2222 -0.2039
   44A      C3'  921   4.699   7.758   2.230  0.1917  0.2907  0.4930
   44A      H3'  922   4.803   7.724   2.220  0.2510 -0.2368  2.5537
   44A      C2'  923   4.608   7.682   2.134  0.2409  0.2004  0.0825
   44A     H2'1  924   4.639   7.579   2.116  0.2544  0.6565 -3.1678
   44A      O2'  925   4.473   7.693   2.176  0.4578 -0.0889 -0.5106
   44A     HO'2  926   4.442   7.617   2.225 -1.1541  0.1611 -1.0630
   44A      O3'  927   4.662   7.763   2.364  0.8038  0.3130  0.8416
   45U        P  928   4.687   7.640   2.458 -0.3768  0.2337 -0.0431
   45U      O1P  929   4.625   7.672   2.587  0.3763  0.6905  0.3062
   45U      O2P  930   4.834   7.610   2.459  0.3646 -0.4619  0.3053
   45U      O5'  931   4.599   7.523   2.394 -0.3992  0.0320 -0.1605
   45U      C5'  932   4.462   7.505   2.440  0.1477  0.0070  0.4362
   45U     H5'1  933   4.397   7.587   2.411  1.9266  1.5544  0.5932
   45U     H5'2  934   4.467   7.479   2.546 -0.5498 -2.9931 -0.1811
   45U      C4'  935   4.407   7.374   2.385  0.3861  0.2799 -0.5787
   45U      H4'  936   4.303   7.360   2.413  0.4128  0.4758 -0.3699
   45U      O4'  937   4.419   7.371   2.249 -0.2813 -0.5138  0.0359
   45U      C1'  938   4.447   7.243   2.188 -1.3433  0.0196 -0.2382
   45U      H1'  939   4.370   7.217   2.116 -0.4562  1.4713 -1.7592
   45U       N1  940   4.576   7.242   2.112  0.3420 -0.1128 -0.5867
   45U       C6  941   4.679   7.322   2.146 -0.2205  0.3796  0.5407
   45U       H6  942   4.676   7.388   2.231  1.8181 -1.2196  1.9489
   45U       C5  943   4.799   7.315   2.084 -0.0592 -0.0931 -0.2770
   45U       H5  944   4.885   7.372   2.115  0.2615 -0.1837 -0.9904
   45U       C4  945   4.819   7.230   1.970  0.4260  0.1726  0.0827
   45U       O4  946   4.916   7.228   1.891 -0.2410 -0.5318  0.0072
   45U       N3  947   4.713   7.154   1.939 -0.1250 -0.3748  0.0982
   45U       H3  948   4.728   7.094   1.859  3.0928  1.4371 -0.8265
   45U       C2  949   4.594   7.149   2.010 -0.1938 -0.3229  0.9183
   45U       O2  950   4.517   7.063   1.985  0.2357  0.0939  0.2154
   45U      C3'  951   4.477   7.252   2.418 -0.3605 -0.0292  0.6884
   45U      H3'  952   4.582   7.277   2.405 -0.9270  3.0441  1.1587
   45U      C2'  953   4.441   7.149   2.306  0.2638 -0.2406 -0.3227
   45U     H2'1  954   4.507   7.062   2.307 -0.3233 -0.8518 -3.1926
   45U      O2'  955   4.301   7.116   2.317  0.1372 -0.3191  0.2790
   45U     HO'2  956   4.251   7.197   2.328  1.4265  0.3260  1.8128
   45U      O3'  957   4.439   7.204   2.548  0.1052 -0.6489 -0.2957
   46U        P  958   4.529   7.107   2.630  0.1147  0.3555 -0.1235
   46U      O1P  959   4.448   7.065   2.751 -0.6691  0.0571  0.2213
   46U      O2P  960   4.663   7.172   2.659 -0.3199 -0.7235 -0.9480
   46U      O5'  961   4.556   6.978   2.546  0.7097  0.1347 -0.6365
   46U      C5'  962   4.463   6.866   2.553  0.1897  0.4978 -0.1160
   46U     H5'1  963   4.361   6.902   2.541  0.0742  0.1497 -0.1954
   46U     H5'2  964   4.465   6.826   2.654  0.3372  1.0102  0.0908
   46U      C4'  965   4.498   6.754   2.456 -0.2916 -0.0518  0.0788
   46U      H4'  966   4.420   6.680   2.470 -1.9845  1.5856 -0.2077
   46U      O4'  967   4.506   6.799   2.322 -0.0216 -0.3502  0.5940
   46U      C1'  968   4.608   6.723   2.253 -0.6797  0.9299 -0.6377
   46U      H1'  969   4.556   6.663   2.177 -0.2180 -1.4349  0.8220
   46U       N1  970   4.717   6.797   2.192 -0.1343 -0.5783  0.0158
   46U       C6  971   4.755   6.914   2.254 -0.1384 -0.0156 -0.0739
   46U       H6  972   4.693   6.952   2.335 -1.0355 -0.8975 -0.3322
   46U       C5  973   4.862   6.981   2.205 -1.0341 -0.5808 -0.6148
   46U       H5  974   4.888   7.065   2.268 -0.9357 -0.9625 -0.1462
   46U       C4  975   4.954   6.932   2.104 -0.3116 -0.6868  0.1472
   46U       O4  976   5.059   6.990   2.067  0.4234 -0.0499  0.7206
   46U       N3  977   4.897   6.822   2.039  0.0828  0.0985  0.2942
   46U       H3  978   4.946   6.789   1.957  1.6099  0.7452  0.8934
   46U       C2  979   4.786   6.748   2.081 -0.2652 -0.1715 -0.1187
   46U       O2  980   4.750   6.648   2.008  0.2768 -0.0586 -0.0962
   46U      C3'  981   4.634   6.693   2.492  0.7311 -0.0419  0.5673
   46U      H3'  982   4.703   6.776   2.511  1.0739 -0.1314 -0.2105
   46U      C2'  983   4.669   6.626   2.357  0.2231  0.4640  0.3057
   46U     H2'1  984   4.778   6.619   2.349  0.0976  0.5011 -1.7312
   46U      O2'  985   4.607   6.496   2.348  0.9498 -0.6624  0.0065
   46U     HO'2  986   4.678   6.433   2.362  1.5513 -0.5611 -2.2265
   46U      O3'  987   4.618   6.605   2.606  0.1016 -0.4282 -0.1362
   47A        P  988   4.756   6.556   2.682  0.0180 -0.4268  0.3686
   47A      O1P  989   4.730   6.464   2.787  0.2275 -0.0175 -0.7125
   47A      O2P  990   4.851   6.673   2.703  0.3393  0.7786  0.1371
   47A      O5'  991   4.831   6.482   2.559  0.0357 -0.1930  0.0048
   47A      C5'  992   4.804   6.343   2.533 -0.5523  0.0718  0.1759
   47A     H5'1  993   4.699   6.324   2.515 -1.0783  0.3942  2.5153
   47A     H5'2  994   4.828   6.282   2.621  0.4083 -0.4059 -0.4034
   47A      C4'  995   4.887   6.292   2.419 -0.0016 -0.0457  0.0573
   47A      H4'  996   4.835   6.203   2.382 -0.1750 -0.2861  0.8637
   47A      O4'  997   4.891   6.381   2.303 -0.3774 -0.4538  0.4850
   47A      C1'  998   5.017   6.364   2.236 -0.7975 -0.4361 -0.6144
   47A      H1'  999   5.004   6.336   2.132  2.2741  0.4324 -1.3378
   47A       N9 1000   5.096   6.483   2.234 -0.0675 -0.3553 -0.2067
   47A       C8 1001   5.098   6.585   2.328 -1.2052 -0.4972 -0.1989
   47A       H8 1002   5.025   6.589   2.408 -0.7252 -0.2522  0.2332
   47A       N7 1003   5.172   6.687   2.284 -0.0591 -0.7304 -0.3911
   47A       C5 1004   5.232   6.638   2.160 -0.4288  0.4700 -0.5065
   47A       C6 1005   5.325   6.690   2.060  0.1577 -0.5043 -0.0734
   47A       N6 1006   5.385   6.803   2.070  0.2768  0.2876  0.7510
   47A      H61 1007   5.370   6.864   2.149  1.8857 -1.1597  2.2623
   47A      H62 1008   5.443   6.837   1.995 -0.0644  0.9928  0.8051
   47A       N1 1009   5.379   6.613   1.967 -0.2400 -0.0362 -0.0439
   47A       C2 1010   5.328   6.489   1.960 -0.3429  0.4681  0.3701
   47A       H2 1011   5.370   6.433   1.878 -0.0418 -2.0007  2.0777
   47A       N3 1012   5.238   6.424   2.036  0.4215  0.5790  0.0525
   47A       C4 1013   5.189   6.509   2.137  0.4349  0.1978  0.6251
   47A      C3' 1014   5.035   6.262   2.450 -0.0680  0.0282  0.2948
   47A      H3' 1015   5.060   6.353   2.504 -1.8338  0.2911  0.7081
   47A      C2' 1016   5.090   6.258   2.307 -0.0698  0.2437  0.0699
   47A     H2'1 1017   5.197   6.280   2.304 -0.1729  0.7229 -0.0883
   47A      O2' 1018   5.051   6.130   2.244 -0.3688 -0.2690 -0.1742
   47A     HO'2 1019   5.022   6.141   2.153 -0.4025 -0.2215 -0.1582
   47A      O3' 1020   5.056   6.137   2.519 -0.7456  0.3445 -0.0102
   48U        P 1021   5.194   6.099   2.578 -0.2726  0.3043 -0.0393
   48U      O1P 1022   5.188   5.963   2.638  0.5980  0.1392  0.1597
   48U      O2P 1023   5.242   6.203   2.670  0.1601  0.2984 -0.4065
   48U      O5' 1024   5.302   6.091   2.457  0.7746 -0.3015 -0.0352
   48U      C5' 1025   5.309   5.975   2.372 -0.1654 -0.2769 -0.1600
   48U     H5'1 1026   5.216   5.978   2.315  0.4705  0.2325 -1.1926
   48U     H5'2 1027   5.324   5.881   2.425  1.0896 -0.0335 -0.0640
   48U      C4' 1028   5.417   5.989   2.274 -0.5323  0.1920 -0.4536
   48U      H4' 1029   5.415   5.907   2.202 -2.0030 -0.1710 -0.0328
   48U      O4' 1030   5.385   6.110   2.208  0.1691 -0.6209 -0.8301
   48U      C1' 1031   5.514   6.167   2.165 -0.1949 -0.2805 -0.0123
   48U      H1' 1032   5.530   6.159   2.057  0.0661 -2.2194  0.1337
   48U       N1 1033   5.538   6.308   2.212  1.1921 -0.6138  0.2034
   48U       C6 1034   5.489   6.363   2.329  0.0899  0.3287 -0.1053
   48U       H6 1035   5.424   6.310   2.397  1.8341  0.3911  1.6892
   48U       C5 1036   5.509   6.492   2.364  0.1488  0.4665 -0.0085
   48U       H5 1037   5.482   6.522   2.464  0.7848 -0.5336  0.4797
   48U       C4 1038   5.587   6.582   2.289 -0.2266 -0.4843 -0.1476
   48U       O4 1039   5.606   6.703   2.304  0.0906 -0.0471  0.1920
   48U       N3 1040   5.647   6.522   2.177 -0.4783  0.9203  0.1833
   48U       H3 1041   5.711   6.574   2.119 -1.4079  2.1488  0.2131
   48U       C2 1042   5.627   6.392   2.141 -0.4705 -0.4983 -0.4819
   48U       O2 1043   5.693   6.355   2.048 -0.0155 -0.3131 -0.1393
   48U      C3' 1044   5.556   6.013   2.328 -0.0202  0.3402 -0.0007
   48U      H3' 1045   5.555   6.082   2.412  1.2850  0.5583 -0.1394
   48U      C2' 1046   5.626   6.077   2.206  0.1426  0.3712  0.3750
   48U     H2'1 1047   5.714   6.134   2.237  0.9307 -0.4773 -0.2259
   48U      O2' 1048   5.649   5.982   2.094 -0.3265 -0.1827 -0.5826
   48U     HO'2 1049   5.681   5.898   2.128 -0.5192 -0.0344 -0.0228
   48U      O3' 1050   5.618   5.898   2.380 -0.1885  0.1511  0.1847
   49C        P 1051   5.726   5.905   2.483  0.0335 -0.1836  0.3061
   49C      O1P 1052   5.774   5.772   2.505 -0.2776  0.4632 -0.8169
   49C      O2P 1053   5.674   5.979   2.603 -0.1997  0.1317 -0.1334
   49C      O5' 1054   5.851   5.981   2.425 -0.5336  0.4246 -0.6747
   49C      C5' 1055   5.927   5.929   2.326 -0.4594 -0.2245  0.1017
   49C     H5'1 1056   5.861   5.903   2.244  2.1066  0.5703 -2.3537
   49C     H5'2 1057   5.969   5.839   2.370 -0.1053 -0.2772 -0.3448
   49C      C4' 1058   6.041   6.024   2.271 -0.1410 -0.1909 -0.2419
   49C      H4' 1059   6.108   5.968   2.207  1.6789  0.2897  1.1549
   49C      O4' 1060   5.994   6.144   2.206 -0.3816  0.5543 -0.6131
   49C      C1' 1061   6.092   6.240   2.216  0.1160 -0.0269 -0.4060
   49C      H1' 1062   6.137   6.261   2.119 -1.9625  0.5133 -1.2980
   49C       N1 1063   6.033   6.370   2.270  0.4480 -0.4731  0.6588
   49C       C6 1064   5.931   6.372   2.362  0.8110  0.5753  0.3817
   49C       H6 1065   5.877   6.281   2.385  1.9273 -0.5094 -1.0481
   49C       C5 1066   5.894   6.488   2.419  0.6545 -0.4253  0.1650
   49C       H5 1067   5.820   6.488   2.498 -0.2694 -1.4788 -0.6715
   49C       C4 1068   5.960   6.610   2.379  0.1462  0.8470  0.7646
   49C       N4 1069   5.935   6.726   2.430 -0.0724  0.9664  0.3364
   49C      H41 1070   5.858   6.731   2.496 -1.3890  0.5223 -1.1158
   49C      H42 1071   5.987   6.807   2.399  0.4421 -0.0487 -1.5700
   49C       N3 1072   6.049   6.611   2.283 -0.2961 -0.0315  0.2716
   49C       C2 1073   6.088   6.494   2.226 -0.0127 -0.7670 -0.2456
   49C       O2 1074   6.175   6.497   2.140  0.9281  0.4326  0.2089
   49C      C3' 1075   6.134   6.072   2.385  0.6189 -0.3152 -0.5590
   49C      H3' 1076   6.073   6.130   2.455  3.1853  0.8974  0.8228
   49C      C2' 1077   6.207   6.184   2.305 -0.1869 -0.5889  0.3303
   49C     H2'1 1078   6.261   6.250   2.373  1.0059 -2.0917  0.8987
   49C      O2' 1079   6.302   6.135   2.210  0.0216 -0.0331  0.0884
   49C     HO'2 1080   6.355   6.064   2.247  1.7763  1.5111  0.6694
   49C      O3' 1081   6.218   5.980   2.437 -0.1971  0.6147 -0.0839
   50U        P 1082   6.266   5.973   2.584  0.3734 -0.3674  0.3193
   50U      O1P 1083   6.368   5.863   2.587 -0.3205  0.0291  0.2461
   50U      O2P 1084   6.151   5.962   2.673  0.0639  0.0853  0.0085
   50U      O5' 1085   6.339   6.111   2.613 -0.4583 -0.6050 -0.4233
   50U      C5' 1086   6.458   6.147   2.556  0.0233 -0.1846 -0.3351
   50U     H5'1 1087   6.468   6.131   2.449  2.7574  3.0561 -0.7456
   50U     H5'2 1088   6.529   6.082   2.607 -0.7566 -1.5703 -0.9799
   50U      C4' 1089   6.488   6.295   2.582 -0.6835 -0.3041  0.3307
   50U      H4' 1090   6.584   6.327   2.540 -1.0201  1.3521  0.7416
   50U      O4' 1091   6.376   6.365   2.531  0.3677  0.2498 -0.1246
   50U      C1' 1092   6.396   6.499   2.566  0.6027  0.1378 -0.1409
   50U      H1' 1093   6.459   6.542   2.487  0.8801 -0.4046 -0.2225
   50U       N1 1094   6.286   6.588   2.597  0.6528  0.1818  0.0149
   50U       C6 1095   6.192   6.534   2.684 -0.6486  0.0102  0.2240
   50U       H6 1096   6.191   6.428   2.705 -0.7610 -0.2929 -1.2057
   50U       C5 1097   6.092   6.613   2.730 -0.1176  0.0953 -0.3377
   50U       H5 1098   6.019   6.567   2.795  0.5665 -1.2633 -0.4960
   50U       C4 1099   6.094   6.755   2.710  0.0290 -0.2873  0.1669
   50U       O4 1100   6.025   6.838   2.768 -0.2373 -0.2967  0.9097
   50U       N3 1101   6.196   6.801   2.637 -0.2166  0.0441 -0.0178
   50U       H3 1102   6.190   6.899   2.613 -2.8044  0.3927  1.6468
   50U       C2 1103   6.296   6.727   2.582  0.7339  0.2209  1.4456
   50U       O2 1104   6.388   6.785   2.530  0.5120 -0.1468 -0.3095
   50U      C3' 1105   6.491   6.340   2.724 -0.2291 -0.5877 -0.3234
   50U      H3' 1106   6.394   6.318   2.769 -1.1850 -2.0576 -2.8826
   50U      C2' 1107   6.489   6.492   2.686  0.4981  0.1689 -0.0154
   50U     H2'1 1108   6.434   6.549   2.761 -1.2103  1.0804 -1.8567
   50U      O2' 1109   6.610   6.560   2.658  0.1552  0.3213 -0.2850
   50U     HO'2 1110   6.646   6.596   2.740 -0.6492 -0.1930  0.3155
   50U      O3' 1111   6.609   6.279   2.791  0.1972 -0.3343  0.0355
   51A        P 1112   6.661   6.327   2.930 -0.0886 -0.4038  0.2155
   51A      O1P 1113   6.787   6.266   2.962 -0.3760 -0.1431  0.0790
   51A      O2P 1114   6.546   6.309   3.025 -0.1126 -0.1329  0.1276
   51A      O5' 1115   6.693   6.484   2.941  0.6588  0.8732  0.2254
   51A      C5' 1116   6.816   6.538   2.910  0.0304 -0.1687  0.7808
   51A     H5'1 1117   6.841   6.527   2.805 -1.3358 -0.7040  0.4851
   51A     H5'2 1118   6.896   6.488   2.966  0.6171 -1.9323 -1.4923
   51A      C4' 1119   6.816   6.692   2.928 -0.0549 -0.1389  0.1493
   51A      H4' 1120   6.918   6.727   2.914 -0.4827  0.2525 -2.4922
   51A      O4' 1121   6.729   6.763   2.838 -0.2035 -0.2469 -0.1789
   51A      C1' 1122   6.686   6.883   2.898  0.1579 -0.0341  0.5103
   51A      H1' 1123   6.722   6.968   2.841 -1.1624  1.0952  1.3082
   51A       N9 1124   6.542   6.893   2.911  0.3865  0.0664 -0.2562
   51A       C8 1125   6.453   6.790   2.929 -0.1885 -0.5824 -0.2709
   51A       H8 1126   6.480   6.687   2.911  1.3417 -0.4663  1.1745
   51A       N7 1127   6.332   6.831   2.950  0.3365  0.0889 -0.1842
   51A       C5 1128   6.338   6.970   2.942 -0.0157 -0.8756 -0.1776
   51A       C6 1129   6.248   7.079   2.941  0.3101 -0.4392 -0.5716
   51A       N6 1130   6.114   7.070   2.977  0.2101  0.4191 -0.6193
   51A      H61 1131   6.075   6.977   2.988  1.2217  0.0700  0.1820
   51A      H62 1132   6.057   7.153   2.981 -2.3284 -1.2571  0.8268
   51A       N1 1133   6.292   7.201   2.948  0.3276 -0.6833 -0.1234
   51A       C2 1134   6.423   7.226   2.938 -0.4000 -0.1863 -0.3801
   51A       H2 1135   6.454   7.330   2.935 -2.9193  0.6331 -2.5338
   51A       N3 1136   6.519   7.140   2.924 -0.2428  0.3813  0.7977
   51A       C4 1137   6.470   7.008   2.923  0.2555  0.2356 -0.8263
   51A      C3' 1138   6.776   6.740   3.073 -0.1090 -0.2956 -0.0842
   51A      H3' 1139   6.686   6.689   3.105  0.2155  0.0643  1.4469
   51A      C2' 1140   6.745   6.887   3.038 -0.1764 -0.2712 -0.2021
   51A     H2'1 1141   6.673   6.911   3.116  0.5701 -2.1057  1.1318
   51A      O2' 1142   6.858   6.974   3.032  0.2959  0.5314  0.0055
   51A     HO'2 1143   6.934   6.917   3.017  0.8845  1.4558 -0.6690
   51A      O3' 1144   6.878   6.719   3.169 -0.0638  0.4504  0.4021
   52U        P 1145   6.844   6.700   3.323 -0.7122  0.5637  0.3219
   52U      O1P 1146   6.971   6.684   3.391  1.1497 -0.2949  0.2339
   52U      O2P 1147   6.733   6.606   3.340 -0.0922  0.0294  0.3782
   52U      O5' 1148   6.780   6.842   3.360 -0.0420 -0.1383 -0.0068
   52U      C5' 1149   6.863   6.961   3.371  0.2054  0.6315  0.8563
   52U     H5'1 1150   6.914   6.965   3.274  1.4209  0.9934  1.4969
   52U     H5'2 1151   6.943   6.944   3.443  2.0418  2.2817 -0.6739
   52U      C4' 1152   6.785   7.089   3.384 -0.0745 -0.2425 -0.1028
   52U      H4' 1153   6.856   7.171   3.376  0.6433 -0.7507  0.8676
   52U      O4' 1154   6.691   7.100   3.281  0.3677 -0.6426 -0.4154
   52U      C1' 1155   6.577   7.177   3.320  0.1687  0.3240  0.4814
   52U      H1' 1156   6.569   7.269   3.261  1.0679  0.1637  0.0876
   52U       N1 1157   6.448   7.107   3.296  0.2144  0.5023 -0.7003
   52U       C6 1158   6.436   6.970   3.316 -0.3695 -0.1700  1.1654
   52U       H6 1159   6.518   6.900   3.326  0.5901  0.3767 -1.7657
   52U       C5 1160   6.313   6.914   3.296  0.5802 -0.0358  0.0518
   52U       H5 1161   6.305   6.807   3.299  0.3956 -0.0146  0.3039
   52U       C4 1162   6.187   6.995   3.281  0.1352  0.6943 -0.0798
   52U       O4 1163   6.077   6.942   3.269  0.9371  0.4895 -0.3189
   52U       N3 1164   6.214   7.131   3.266  0.4782 -0.8315 -0.4550
   52U       H3 1165   6.132   7.189   3.258  1.6758  1.2407  1.2869
   52U       C2 1166   6.335   7.195   3.286  0.5575  0.4547 -0.5224
   52U       O2 1167   6.342   7.313   3.310  0.9952 -0.0914 -0.5901
   52U      C3' 1168   6.706   7.103   3.511 -0.6689  0.1841  0.5102
   52U      H3' 1169   6.667   7.005   3.538  2.4923 -1.7405 -1.3643
   52U      C2' 1170   6.595   7.197   3.467 -0.3915 -0.2216 -0.7571
   52U     H2'1 1171   6.509   7.170   3.528  2.1359 -0.6369  2.9793
   52U      O2' 1172   6.614   7.334   3.482  0.1176  0.2845 -0.1241
   52U     HO'2 1173   6.598   7.354   3.574 -1.1428  3.1552 -0.8581
   52U      O3' 1174   6.798   7.166   3.608  0.0373 -0.5443 -0.4380
   53U        P 1175   6.771   7.143   3.765 -0.0939  0.3980 -0.5593
   53U      O1P 1176   6.902   7.180   3.823 -0.8206 -0.2157 -0.2384
   53U      O2P 1177   6.714   7.010   3.773 -0.3713 -0.1055 -0.6254
   53U      O5' 1178   6.663   7.246   3.821 -0.1699 -0.1927 -0.0031
   53U      C5' 1179   6.694   7.386   3.837  0.1388 -1.0929  0.4668
   53U     H5'1 1180   6.763   7.427   3.763  1.1652  2.4888  3.1006
   53U     H5'2 1181   6.746   7.401   3.932  0.3349 -2.8599  0.6749
   53U      C4' 1182   6.573   7.476   3.831  0.4731  0.3411  0.4953
   53U      H4' 1183   6.601   7.579   3.810  0.2162  0.0987 -1.2116
   53U      O4' 1184   6.499   7.429   3.722  0.7460  0.2642  0.2890
   53U      C1' 1185   6.361   7.463   3.730  0.1574 -0.2317  0.2871
   53U      H1' 1186   6.343   7.544   3.660  2.3581 -0.0563 -0.1630
   53U       N1 1187   6.280   7.346   3.706  0.9202  0.2484  0.3578
   53U       C6 1188   6.328   7.216   3.718 -0.1893  0.2313  0.0146
   53U       H6 1189   6.420   7.194   3.771 -0.2405 -1.1557 -0.4577
   53U       C5 1190   6.252   7.108   3.680 -1.3903  0.3814 -0.3829
   53U       H5 1191   6.286   7.008   3.702  0.2514  1.2578  1.4151
   53U       C4 1192   6.120   7.128   3.634  0.6555  0.5687 -0.3942
   53U       O4 1193   6.048   7.040   3.598 -0.3704  0.7288  0.0077
   53U       N3 1194   6.081   7.258   3.624  0.1682 -0.1868  0.7504
   53U       H3 1195   5.992   7.272   3.578  0.4681 -2.6420 -0.7456
   53U       C2 1196   6.146   7.372   3.661 -0.1571  0.3338  0.1088
   53U       O2 1197   6.100   7.487   3.639 -0.1712  0.0639  0.0715
   53U      C3' 1198   6.473   7.460   3.944  0.5455  0.1233  0.1683
   53U      H3' 1199   6.464   7.353   3.958  0.2251  0.1712  0.3251
   53U      C2' 1200   6.345   7.519   3.874  0.5889  0.4838  1.0189
   53U     H2'1 1201   6.262   7.472   3.925  0.8251 -1.4502 -0.2726
   53U      O2' 1202   6.338   7.662   3.879 -0.4068 -0.1640 -0.3624
   53U     HO'2 1203   6.245   7.687   3.876 -0.4156  0.3940  2.4786
   53U      O3' 1204   6.514   7.519   4.064 -0.3632 -0.3109 -0.2544
   54C        P 1205   6.443   7.480   4.202  0.2270  0.1796  0.0467
   54C      O1P 1206   6.503   7.571   4.296 -0.3592 -0.5103 -0.5132
   54C      O2P 1207   6.455   7.330   4.225  0.2060 -0.2615 -0.4981
   54C      O5' 1208   6.287   7.519   4.199  0.2965 -0.3516 -0.3814
   54C      C5' 1209   6.245   7.654   4.193 -0.9101  0.0942 -0.5845
   54C     H5'1 1210   6.310   7.717   4.134 -1.7965  1.5344 -0.0687
   54C     H5'2 1211   6.245   7.699   4.293 -0.3324 -1.4709  0.1566
   54C      C4' 1212   6.100   7.669   4.138  0.9132  0.5266 -0.4654
   54C      H4' 1213   6.069   7.771   4.114  0.5083  0.7007  0.7251
   54C      O4' 1214   6.083   7.589   4.025 -0.3100  0.1517 -0.3777
   54C      C1' 1215   5.940   7.568   4.016  0.0162 -0.0214  0.1062
   54C      H1' 1216   5.891   7.636   3.947  1.4451  0.3989 -0.5250
   54C       N1 1217   5.916   7.426   3.977  0.1495  0.5759 -0.0464
   54C       C6 1218   6.010   7.327   3.988 -0.3161  0.4485 -0.7491
   54C       H6 1219   6.108   7.346   4.029 -0.3723 -0.2213 -0.2840
   54C       C5 1220   5.990   7.197   3.949  0.2333 -0.3082 -0.3439
   54C       H5 1221   6.063   7.119   3.957  0.6942  0.2689  1.9613
   54C       C4 1222   5.857   7.174   3.905 -0.1914 -0.9042  0.4935
   54C       N4 1223   5.819   7.054   3.870 -0.5435 -0.0453 -0.0811
   54C      H41 1224   5.888   6.982   3.854 -0.8147 -0.3652  0.1574
   54C      H42 1225   5.737   7.045   3.812 -0.3532 -3.1090 -0.0252
   54C       N3 1226   5.763   7.268   3.899 -0.2133 -0.3047 -0.1188
   54C       C2 1227   5.786   7.396   3.938  0.6287 -0.0086  0.0480
   54C       O2 1228   5.697   7.482   3.945  0.3378 -0.1467  0.5061
   54C      C3' 1229   6.004   7.616   4.247  0.2303  0.2090  0.3481
   54C      H3' 1230   6.042   7.524   4.291  0.3443 -0.1253 -0.4366
   54C      C2' 1231   5.879   7.601   4.154  0.0977  0.6847  0.0475
   54C     H2'1 1232   5.822   7.513   4.185 -0.7451  1.5409  1.0013
   54C      O2' 1233   5.798   7.721   4.153  0.1891 -0.0323 -0.2381
   54C     HO'2 1234   5.765   7.748   4.239  0.5566  1.0285 -0.4204
   54C      O3' 1235   5.986   7.714   4.342 -0.1060 -0.2726 -0.5698
   55C        P 1236   5.934   7.674   4.484 -0.1316  0.2847  0.1507
   55C      O1P 1237   5.930   7.788   4.576  0.7643  0.1892 -0.0849
   55C      O2P 1238   6.007   7.555   4.525 -0.8603  0.6825  0.1083
   55C      O5' 1239   5.786   7.613   4.465  0.3018  0.2179  0.0277
   55C      C5' 1240   5.675   7.702   4.456 -0.2814  0.4027  0.0856
   55C     H5'1 1241   5.707   7.793   4.405  0.3511  0.2677  0.2434
   55C     H5'2 1242   5.659   7.734   4.559 -1.4205 -1.1197  0.4118
   55C      C4' 1243   5.546   7.637   4.402 -0.6432  0.8905 -0.8093
   55C      H4' 1244   5.473   7.717   4.390 -1.2561  1.0017  2.5574
   55C      O4' 1245   5.554   7.572   4.273  0.1480  0.1226 -0.2629
   55C      C1' 1246   5.465   7.458   4.274 -0.1282 -0.5050 -0.1078
   55C      H1' 1247   5.396   7.473   4.190 -2.0007  1.4102  1.6635
   55C       N1 1248   5.527   7.327   4.261 -0.1622  0.0718  0.7295
   55C       C6 1249   5.659   7.315   4.287  0.0840 -0.5545  1.2857
   55C       H6 1250   5.715   7.405   4.310  1.5512 -0.0067 -3.3665
   55C       C5 1251   5.718   7.198   4.277  0.1565 -0.0612  0.8745
   55C       H5 1252   5.823   7.183   4.295 -0.0337  0.0431  2.1611
   55C       C4 1253   5.632   7.089   4.238  0.1492  0.2295 -0.5354
   55C       N4 1254   5.683   6.967   4.228  0.2200  0.0123  0.1211
   55C      H41 1255   5.784   6.965   4.228  0.3336  1.9530 -1.6368
   55C      H42 1256   5.616   6.894   4.211 -0.6494  0.0620  2.7898
   55C       N3 1257   5.502   7.095   4.217  0.0889 -0.0839  0.0537
   55C       C2 1258   5.446   7.218   4.226 -0.2973  0.0329  0.2700
   55C       O2 1259   5.324   7.227   4.213  0.6944  0.0846 -0.6744
   55C      C3' 1260   5.488   7.529   4.501  0.3677  0.0174  0.2901
   55C      H3' 1261   5.571   7.463   4.523  0.8839  0.5450 -0.0600
   55C      C2' 1262   5.391   7.461   4.408 -0.0402 -0.2680  0.0756
   55C     H2'1 1263   5.357   7.361   4.434 -1.4661 -0.4109 -2.1290
   55C      O2' 1264   5.275   7.545   4.391 -0.2610 -0.3715 -0.0719
   55C     HO'2 1265   5.198   7.494   4.367 -1.8429  0.9543  1.7960
   55C      O3' 1266   5.438   7.585   4.621  0.4366 -0.3747 -0.2179
   56G        P 1267   5.397   7.485   4.741  0.2048 -0.2728 -0.5607
   56G      O1P 1268   5.353   7.568   4.854  0.0163 -0.0746 -0.1033
   56G      O2P 1269   5.511   7.394   4.754 -0.0714 -0.1822  0.2098
   56G      O5' 1270   5.275   7.399   4.694  0.0158 -0.2604 -0.1068
   56G      C5' 1271   5.140   7.448   4.703  0.2618  0.6130 -0.8636
   56G     H5'1 1272   5.123   7.542   4.650  0.0434  1.2141  0.2394
   56G     H5'2 1273   5.115   7.469   4.807  2.6984 -0.8366  0.0933
   56G      C4' 1274   5.036   7.341   4.659  0.0940  0.1438  0.6015
   56G      H4' 1275   4.937   7.387   4.657 -0.9210 -1.9540 -0.3521
   56G      O4' 1276   5.064   7.280   4.530 -0.0298 -0.5537 -0.2625
   56G      C1' 1277   5.039   7.138   4.540  0.5721 -0.0316 -0.7841
   56G      H1' 1278   4.969   7.109   4.461 -2.0002 -0.0305  1.3432
   56G       N9 1279   5.169   7.063   4.534  0.3491 -0.0828  0.5352
   56G       C8 1280   5.296   7.103   4.563 -0.1325  0.8006  0.1836
   56G       H8 1281   5.327   7.205   4.584  2.0367  0.0321  0.9844
   56G       N7 1282   5.380   7.006   4.549  0.5482  0.5188  0.1096
   56G       C5 1283   5.305   6.892   4.509 -0.2088 -0.1436  0.1098
   56G       C6 1284   5.344   6.756   4.477  0.1417  0.2998  0.9893
   56G       O6 1285   5.463   6.714   4.469  0.3445 -0.5811 -0.0357
   56G       N1 1286   5.236   6.677   4.445 -0.2429  0.5522  0.8615
   56G       H1 1287   5.252   6.579   4.425 -0.6954  0.7802 -0.7696
   56G       C2 1288   5.105   6.714   4.458 -0.0565  0.0849 -0.4114
   56G       N2 1289   5.002   6.628   4.426  0.3968  0.3837 -0.4271
   56G      H21 1290   5.026   6.536   4.393  0.2100 -0.2701  1.1651
   56G      H22 1291   4.907   6.661   4.434  1.0363  1.8381  3.7258
   56G       N3 1292   5.068   6.838   4.479 -0.4210 -0.1157 -0.2686
   56G       C4 1293   5.173   6.926   4.504 -1.0272 -0.6931  0.0377
   56G      C3' 1294   5.021   7.227   4.759 -0.0352  0.5975  0.1854
   56G      H3' 1295   5.124   7.200   4.784  0.0222  0.7815  0.1539
   56G      C2' 1296   4.959   7.120   4.667 -0.6123  0.5610  0.0678
   56G     H2'1 1297   4.975   7.019   4.706 -0.2471  0.7073  0.3027
   56G      O2' 1298   4.821   7.150   4.642 -0.2103  0.2914 -0.1557
   56G     HO'2 1299   4.766   7.086   4.687  0.8272 -1.1264 -0.8479
   56G      O3' 1300   4.949   7.256   4.881 -0.7156  0.2808 -0.2871
   57U        P 1301   4.965   7.168   5.008  0.5176  0.0687 -0.1267
   57U      O1P 1302   4.882   7.219   5.116  0.1586  0.0018  0.0041
   57U      O2P 1303   5.103   7.144   5.037  0.0475 -0.5147 -0.7130
   57U      O5' 1304   4.911   7.026   4.969  0.1309 -0.1338  0.2208
   57U      C5' 1305   4.766   6.999   4.947 -0.0345 -0.2727  0.7002
   57U     H5'1 1306   4.729   7.045   4.855  1.8962  1.0490  0.5254
   57U     H5'2 1307   4.705   7.029   5.032 -3.2337 -0.4287 -1.3612
   57U      C4' 1308   4.733   6.852   4.924 -0.2036  0.0354  0.1225
   57U      H4' 1309   4.624   6.845   4.920 -0.2005  0.6289 -1.9696
   57U      O4' 1310   4.790   6.808   4.799 -0.1337  0.4532 -0.1857
   57U      C1' 1311   4.848   6.677   4.807 -0.0414  0.7503  0.0197
   57U      H1' 1312   4.809   6.616   4.726 -0.4898 -0.8126  1.3716
   57U       N1 1313   4.997   6.671   4.793 -0.2625 -0.5587  0.1774
   57U       C6 1314   5.089   6.777   4.820  0.3465  0.6054  0.1534
   57U       H6 1315   5.057   6.872   4.859  1.9759  0.5132  1.8769
   57U       C5 1316   5.223   6.765   4.802 -0.3087  0.4904 -0.4129
   57U       H5 1317   5.279   6.851   4.834 -1.7926  0.6122  2.0674
   57U       C4 1318   5.279   6.639   4.764  0.2106  0.4082  0.0830
   57U       O4 1319   5.391   6.616   4.741 -0.6227 -0.0201 -0.3470
   57U       N3 1320   5.186   6.542   4.751  0.2320  0.5170  0.6453
   57U       H3 1321   5.226   6.451   4.733  1.4078  1.5282 -2.3777
   57U       C2 1322   5.050   6.550   4.756 -0.6462  0.2144 -0.5668
   57U       O2 1323   4.977   6.451   4.730 -0.1211  0.1829 -0.3329
   57U      C3' 1324   4.784   6.758   5.030 -0.1711 -0.8023 -0.3646
   57U      H3' 1325   4.881   6.797   5.061 -0.9437  0.3827  0.6992
   57U      C2' 1326   4.801   6.635   4.949 -0.1563  0.1690  0.0136
   57U     H2'1 1327   4.872   6.565   4.995 -0.1432 -1.2693 -2.0685
   57U      O2' 1328   4.672   6.570   4.942 -0.1652  0.6690  0.5072
   57U     HO'2 1329   4.649   6.564   5.035  0.0883 -0.3433  0.5210
   57U      O3' 1330   4.689   6.757   5.133 -0.0115  0.5718  0.5341
   58A        P 1331   4.728   6.713   5.287 -0.0734  0.2843  0.1170
   58A      O1P 1332   4.609   6.747   5.363  0.1230  0.6109 -0.5688
   58A      O2P 1333   4.862   6.773   5.324 -0.0890 -0.1073 -0.0225
   58A      O5' 1334   4.749   6.557   5.276  0.1080  0.7069  0.4138
   58A      C5' 1335   4.641   6.461   5.294 -0.5661 -0.3163  0.3923
   58A     H5'1 1336   4.568   6.497   5.222 -0.8496 -0.6039  0.5363
   58A     H5'2 1337   4.607   6.455   5.397  0.1640 -3.2511  0.5676
   58A      C4' 1338   4.694   6.320   5.247 -0.4046 -0.2792  0.0254
   58A      H4' 1339   4.607   6.258   5.230 -1.6938  1.6254 -0.6103
   58A      O4' 1340   4.769   6.323   5.129  0.2132 -0.2190  0.5119
   58A      C1' 1341   4.875   6.231   5.127 -0.3155 -0.7271 -0.3618
   58A      H1' 1342   4.867   6.172   5.036  1.3126 -1.6389  0.0634
   58A       N9 1343   5.001   6.305   5.123 -0.7395  0.7980 -0.9447
   58A       C8 1344   5.027   6.436   5.163  0.7709 -0.2268 -0.2642
   58A       H8 1345   4.959   6.492   5.226 -1.5045  0.3060 -3.0030
   58A       N7 1346   5.146   6.481   5.135  0.0647 -0.1025  0.1696
   58A       C5 1347   5.205   6.366   5.077 -0.4846  0.5521 -0.5829
   58A       C6 1348   5.331   6.339   5.023  0.0501  0.0564 -0.6449
   58A       N6 1349   5.429   6.419   5.028  0.3787 -0.1305 -0.3784
   58A      H61 1350   5.411   6.513   5.061  0.1108 -0.2501 -0.1797
   58A      H62 1351   5.514   6.395   4.978  2.2683  0.2192  2.4198
   58A       N1 1352   5.358   6.217   4.972 -0.4060  0.6135 -0.2142
   58A       C2 1353   5.262   6.126   4.976  0.6908  0.6650  0.1304
   58A       H2 1354   5.287   6.034   4.926  0.9935  0.8040  0.0217
   58A       N3 1355   5.140   6.137   5.011  0.2356 -0.1378 -0.5309
   58A       C4 1356   5.120   6.257   5.073 -0.5434 -0.7346  0.3508
   58A      C3' 1357   4.785   6.249   5.345  0.0791 -0.1230  1.3893
   58A      H3' 1358   4.865   6.318   5.372 -0.7166  2.1942 -1.6015
   58A      C2' 1359   4.842   6.146   5.246  0.3370  0.2241  0.1182
   58A     H2'1 1360   4.942   6.117   5.279  1.4306  1.6088 -1.8337
   58A      O2' 1361   4.765   6.031   5.210  0.3731 -0.1448  0.8019
   58A     HO'2 1362   4.821   5.960   5.178 -1.5170 -2.3730  2.1666
   58A      O3' 1363   4.708   6.198   5.455  0.2248  0.1495 -0.0378
   59C        P 1364   4.774   6.146   5.580 -0.4085  0.2507 -0.0840
   59C      O1P 1365   4.674   6.092   5.674 -0.7319  0.1531  0.1319
   59C      O2P 1366   4.850   6.256   5.637  0.6887 -0.1867 -0.0311
   59C      O5' 1367   4.884   6.040   5.541  0.0373 -0.0809 -0.3316
   59C      C5' 1368   4.840   5.903   5.526 -0.4456  0.3011 -0.0851
   59C     H5'1 1369   4.748   5.899   5.467 -1.7773  2.0619  1.7253
   59C     H5'2 1370   4.808   5.864   5.623  0.9306  1.1546  0.7321
   59C      C4' 1371   4.953   5.816   5.469 -0.9319 -0.3393  0.5734
   59C      H4' 1372   4.935   5.709   5.458  2.6274 -0.9532 -0.9961
   59C      O4' 1373   5.019   5.875   5.352  0.0177 -0.0687 -0.2356
   59C      C1' 1374   5.157   5.839   5.349 -0.6770 -0.7477  0.8598
   59C      H1' 1375   5.180   5.763   5.274  0.5306 -0.8461  1.3030
   59C       N1 1376   5.238   5.961   5.342 -0.0231  0.0648 -0.1857
   59C       C6 1377   5.200   6.081   5.393 -0.1680 -1.1653 -0.0420
   59C       H6 1378   5.101   6.092   5.433 -0.0451 -0.0033 -0.0437
   59C       C5 1379   5.278   6.195   5.380 -0.1126  0.6574  0.3440
   59C       H5 1380   5.236   6.288   5.415 -0.2535  0.1531  1.6066
   59C       C4 1381   5.408   6.173   5.325  0.7752  0.0848 -0.0277
   59C       N4 1382   5.484   6.278   5.305  0.2821  0.4565  0.0496
   59C      H41 1383   5.451   6.370   5.330  1.0857  0.6677  0.3723
   59C      H42 1384   5.571   6.266   5.254 -0.1253  1.0646 -0.8095
   59C       N3 1385   5.453   6.057   5.285  0.3885 -0.0766 -0.0538
   59C       C2 1386   5.370   5.948   5.293  0.5629 -0.4261 -0.5714
   59C       O2 1387   5.405   5.838   5.260  0.8462  0.9746  0.0965
   59C      C3' 1388   5.073   5.812   5.570 -0.0002  0.8011  0.1571
   59C      H3' 1389   5.087   5.917   5.595  0.6089  0.5416  0.9361
   59C      C2' 1390   5.190   5.767   5.479  0.1520  0.1488  0.2306
   59C     H2'1 1391   5.283   5.803   5.522  0.5774 -0.0407 -0.5061
   59C      O2' 1392   5.191   5.632   5.446  0.2765  0.0646 -0.0584
   59C     HO'2 1393   5.134   5.583   5.505 -3.4938 -0.2020 -3.4776
   59C      O3' 1394   5.051   5.725   5.682  0.2653  0.0053 -0.1229
   60U        P 1395   5.119   5.757   5.821 -0.2084 -0.3153 -0.2356
   60U      O1P 1396   5.093   5.652   5.919 -0.0441 -0.1695  0.1570
   60U      O2P 1397   5.072   5.898   5.855 -0.1953  0.0878  0.9328
   60U      O5' 1398   5.274   5.751   5.786  0.0658 -0.7043  0.0101
   60U      C5' 1399   5.343   5.633   5.760 -0.1675 -0.3376 -0.4443
   60U     H5'1 1400   5.291   5.575   5.684  2.9103 -0.4163 -2.6871
   60U     H5'2 1401   5.340   5.585   5.858  0.4601  1.8613  0.7321
   60U      C4' 1402   5.491   5.648   5.719 -0.1303 -0.2747 -0.1289
   60U      H4' 1403   5.540   5.557   5.686  0.8772  0.9483 -2.1993
   60U      O4' 1404   5.495   5.736   5.609  0.1986  0.7213  0.5131
   60U      C1' 1405   5.616   5.808   5.618 -0.2149 -0.8521 -0.5978
   60U      H1' 1406   5.679   5.800   5.530  0.4304  0.7060 -0.3166
   60U       N1 1407   5.589   5.956   5.626 -0.3398 -0.0304  0.4035
   60U       C6 1408   5.469   5.998   5.672 -0.0681 -0.0425  0.3484
   60U       H6 1409   5.392   5.927   5.697  0.8584 -1.1757  0.0735
   60U       C5 1410   5.444   6.130   5.688 -0.3948 -1.2930 -0.5989
   60U       H5 1411   5.351   6.165   5.730  1.0421  0.2630  1.5091
   60U       C4 1412   5.550   6.236   5.668 -0.6781 -0.2473  0.8327
   60U       O4 1413   5.534   6.362   5.685 -0.2015 -0.4329  0.1671
   60U       N3 1414   5.671   6.181   5.625  0.0771  0.6477 -0.0242
   60U       H3 1415   5.743   6.248   5.599  1.4001 -0.9342 -0.5683
   60U       C2 1416   5.692   6.047   5.593  0.1361 -0.7256 -0.9804
   60U       O2 1417   5.805   6.022   5.556 -0.0085  0.2882 -0.1866
   60U      C3' 1418   5.569   5.724   5.835  0.7937 -0.1184 -0.0510
   60U      H3' 1419   5.509   5.806   5.876 -0.2211 -0.3002 -1.1095
   60U      C2' 1420   5.683   5.774   5.749 -0.4530  0.1284  0.0023
   60U     H2'1 1421   5.727   5.862   5.797 -0.7547 -0.7230  1.9167
   60U      O2' 1422   5.788   5.679   5.717  0.6127  0.0501 -0.2717
   60U     HO'2 1423   5.836   5.666   5.799  1.2326 -0.8045 -0.7549
   60U      O3' 1424   5.609   5.635   5.938  0.3177  0.3722 -0.2024
   61U        P 1425   5.693   5.694   6.068  0.0210  0.0632  0.3496
   61U      O1P 1426   5.676   5.609   6.185  0.4431 -0.1092  0.4205
   61U      O2P 1427   5.668   5.836   6.079 -0.5235 -0.4540 -0.6539
   61U      O5' 1428   5.849   5.696   6.036 -0.2163 -0.4520 -0.5101
   61U      C5' 1429   5.925   5.579   6.001 -0.0785  0.4641 -0.9844
   61U     H5'1 1430   5.872   5.508   5.937  1.1596 -0.7932 -0.6603
   61U     H5'2 1431   5.944   5.531   6.097  2.0586  0.3075 -1.4237
   61U      C4' 1432   6.069   5.615   5.941  0.5224  0.0756 -0.5753
   61U      H4' 1433   6.128   5.525   5.925 -1.5036 -1.9775  2.3901
   61U      O4' 1434   6.049   5.695   5.818  0.0556  0.5542 -0.0349
   61U      C1' 1435   6.157   5.788   5.806 -0.2973  0.1609  0.2044
   61U      H1' 1436   6.226   5.762   5.726 -0.8855  0.9484 -0.5827
   61U       N1 1437   6.111   5.923   5.779  0.0678 -0.3898  0.8723
   61U       C6 1438   6.029   5.990   5.861 -0.1106  0.4632  0.0287
   61U       H6 1439   5.985   5.936   5.944  1.6059 -0.2185  0.5380
   61U       C5 1440   5.979   6.113   5.830 -0.3471 -0.2862 -0.2513
   61U       H5 1441   5.911   6.162   5.898  1.6580  0.2507  1.4886
   61U       C4 1442   6.021   6.176   5.710 -0.6396 -0.3929  0.4676
   61U       O4 1443   5.978   6.286   5.671 -0.3376 -0.6147 -0.5134
   61U       N3 1444   6.111   6.111   5.632  0.1840  0.4209  0.0820
   61U       H3 1445   6.171   6.165   5.571  1.3370 -0.8378  0.0472
   61U       C2 1446   6.158   5.987   5.666 -0.1237 -0.1515  0.2948
   61U       O2 1447   6.244   5.937   5.594  0.3454  0.1774  0.0387
   61U      C3' 1448   6.144   5.716   6.036 -0.4133  0.2854  0.6304
   61U      H3' 1449   6.077   5.793   6.073 -2.3332 -0.9037 -0.1863
   61U      C2' 1450   6.240   5.778   5.939  0.0884 -0.2144  0.5725
   61U     H2'1 1451   6.273   5.877   5.969 -0.2997 -0.0084  0.3261
   61U      O2' 1452   6.356   5.696   5.925 -0.0697 -0.3084 -0.3883
   61U     HO'2 1453   6.361   5.652   6.010  0.5668 -0.1110 -0.3254
   61U      O3' 1454   6.220   5.661   6.142  0.0649 -0.4869  0.3463
   61U      H3T 1455   6.191   5.571   6.154  0.0775 -0.3907  1.2113
   62G      O5' 1456   6.465   6.093   5.133 -0.5119 -0.7733 -0.8023
   62G      H5T 1457   6.458   6.117   5.040  0.6284 -1.9940 -1.2502
   62G      C5' 1458   6.529   5.966   5.143  0.0901 -0.2469  0.6657
   62G     H5'1 1459   6.604   5.975   5.222 -0.3388 -2.2047  1.3386
   62G     H5'2 1460   6.598   5.942   5.063 -2.4342 -0.3115 -1.6206
   62G      C4' 1461   6.427   5.852   5.180 -0.5286  0.2583 -0.0406
   62G      H4' 1462   6.484   5.761   5.199 -0.7224  0.0998 -0.2013
   62G      O4' 1463   6.352   5.881   5.300 -0.1820 -0.3049 -0.2192
   62G      C1' 1464   6.215   5.848   5.282 -0.5281 -0.4036  0.4723
   62G      H1' 1465   6.179   5.789   5.366 -0.7184  0.5158  1.0604
   62G       N9 1466   6.137   5.971   5.271 -0.1749  0.3059  0.4609
   62G       C8 1467   6.179   6.101   5.280  0.1903 -0.2139  0.1773
   62G       H8 1468   6.284   6.120   5.297  0.0096 -0.4957  1.7111
   62G       N7 1469   6.085   6.190   5.288  0.6133  0.8711  0.7023
   62G       C5 1470   5.975   6.107   5.271  0.6478 -1.0897  0.0125
   62G       C6 1471   5.833   6.136   5.269 -0.9025  0.2253 -0.3391
   62G       O6 1472   5.783   6.243   5.284  0.2445 -0.3406  0.4505
   62G       N1 1473   5.749   6.027   5.246  0.1756  0.2574  0.0491
   62G       H1 1474   5.649   6.038   5.258  0.1546  0.4131 -0.2406
   62G       C2 1475   5.792   5.899   5.248 -0.7933  0.1237  0.2935
   62G       N2 1476   5.702   5.809   5.249 -0.2618  0.2567  0.3992
   62G      H21 1477   5.603   5.829   5.249 -0.1358  0.9086 -0.2547
   62G      H22 1478   5.746   5.719   5.237  1.7061  1.2049  0.0206
   62G       N3 1479   5.922   5.864   5.250 -0.0224 -0.2876 -0.1434
   62G       C4 1480   6.006   5.976   5.261  0.4036  0.3432 -1.1285
   62G      C3' 1481   6.321   5.834   5.072 -0.2563  0.6631 -0.5153
   62G      H3' 1482   6.278   5.928   5.041  0.7244  0.8831 -1.2738
   62G      C2' 1483   6.213   5.762   5.150 -0.2198 -0.0137 -0.1117
   62G     H2'1 1484   6.122   5.770   5.091  0.9339 -0.1202 -1.9821
   62G      O2' 1485   6.239   5.622   5.163  0.4071  0.1332  0.3481
   62G     HO'2 1486   6.158   5.583   5.198 -0.1790 -0.0644 -1.1552
   62G      O3' 1487   6.364   5.761   4.964 -0.8744  0.2710 -0.4377
   63U        P 1488   6.307   5.768   4.819  0.1554  0.3708 -0.2983
   63U      O1P 1489   6.353   5.646   4.748  0.0545  0.4966  0.4160
   63U      O2P 1490   6.345   5.900   4.769  0.3883  0.1655 -0.0916
   63U      O5' 1491   6.146   5.757   4.846  0.0635  0.0988 -0.0736
   63U      C5' 1492   6.088   5.631   4.859  0.5585  0.3101 -0.1053
   63U     H5'1 1493   6.118   5.589   4.955 -0.6320  1.2525  0.7074
   63U     H5'2 1494   6.123   5.560   4.783  1.8550  0.7301  0.0740
   63U      C4' 1495   5.935   5.641   4.851 -0.2570 -0.3414  0.0393
   63U      H4' 1496   5.902   5.540   4.873  0.2554 -0.6300 -0.4688
   63U      O4' 1497   5.889   5.737   4.945  0.3658 -0.0075 -0.0130
   63U      C1' 1498   5.767   5.787   4.900 -0.0751 -0.1824  0.4494
   63U      H1' 1499   5.694   5.749   4.972 -2.1652 -0.2232 -1.5847
   63U       N1 1500   5.769   5.937   4.900 -0.3168  0.1942 -0.3706
   63U       C6 1501   5.885   6.007   4.907 -0.6125 -0.1660 -0.1001
   63U       H6 1502   5.975   5.956   4.878  0.6143  2.1918 -0.6923
   63U       C5 1503   5.884   6.140   4.928 -0.9406 -0.1069 -0.0879
   63U       H5 1504   5.979   6.189   4.937 -0.8214 -0.4823  0.8929
   63U       C4 1505   5.758   6.214   4.942 -0.4517  0.0614  0.8355
   63U       O4 1506   5.751   6.332   4.970  1.3733 -0.5558  0.5850
   63U       N3 1507   5.645   6.135   4.923  0.3051 -0.1845  0.6782
   63U       H3 1508   5.558   6.186   4.927  0.5028  0.3275 -0.7004
   63U       C2 1509   5.639   5.997   4.910 -0.3287  0.7794  0.5556
   63U       O2 1510   5.533   5.936   4.925 -0.4273 -0.0781 -0.2584
   63U      C3' 1511   5.879   5.692   4.719  0.0808 -0.3367  1.1398
   63U      H3' 1512   5.935   5.777   4.680  0.1417 -1.7878 -2.2476
   63U      C2' 1513   5.741   5.732   4.762  0.2430  0.0297  0.5487
   63U     H2'1 1514   5.713   5.816   4.697 -0.1412 -1.4955 -1.3551
   63U      O2' 1515   5.644   5.626   4.760 -0.1784 -0.6391  0.2361
   63U     HO'2 1516   5.644   5.605   4.666 -2.2417  0.8451 -0.1534
   63U      O3' 1517   5.878   5.588   4.618  0.0692  0.3072  0.4879
   64A        P 1518   5.845   5.626   4.465  0.0568  0.1505  0.2129
   64A      O1P 1519   5.872   5.510   4.380 -0.0289 -0.6682  0.2270
   64A      O2P 1520   5.899   5.760   4.431 -0.1370  0.6349 -0.3789
   64A      O5' 1521   5.686   5.652   4.471  0.0855 -0.5944  0.1684
   64A      C5' 1522   5.594   5.550   4.439 -0.4077  0.0174  0.0010
   64A     H5'1 1523   5.587   5.456   4.494  1.4456 -1.3744 -1.9888
   64A     H5'2 1524   5.612   5.524   4.335 -0.0588 -1.9109  0.5102
   64A      C4' 1525   5.450   5.620   4.452  0.1567  0.2482  0.2396
   64A      H4' 1526   5.369   5.548   4.456  1.0801 -0.7542  2.0562
   64A      O4' 1527   5.436   5.697   4.578  0.4666  0.8214 -0.4354
   64A      C1' 1528   5.354   5.810   4.541 -0.2638  0.6842 -0.2927
   64A      H1' 1529   5.257   5.811   4.591 -0.9049  5.0725 -1.2225
   64A       N9 1530   5.427   5.935   4.559 -0.2150 -0.2117  0.1841
   64A       C8 1531   5.560   5.964   4.541 -1.3601  0.3464 -0.1826
   64A       H8 1532   5.639   5.892   4.525 -0.9160  1.0481 -1.2812
   64A       N7 1533   5.594   6.084   4.588 -0.0122  0.3009  0.4910
   64A       C5 1534   5.469   6.141   4.617 -0.7973  0.0528 -0.0964
   64A       C6 1535   5.428   6.265   4.665 -0.4024 -0.6753  0.2699
   64A       N6 1536   5.501   6.372   4.697 -0.3218  0.8164 -0.0965
   64A      H61 1537   5.597   6.377   4.665 -0.8850 -2.3975 -2.9163
   64A      H62 1538   5.444   6.450   4.729 -2.5523 -0.4984 -0.6271
   64A       N1 1539   5.298   6.294   4.668  0.3491 -0.5870 -0.8076
   64A       C2 1540   5.211   6.203   4.635 -0.2666  0.8350 -0.3028
   64A       H2 1541   5.107   6.220   4.659  0.1879  1.9917  0.9944
   64A       N3 1542   5.242   6.075   4.599  0.3159  0.0198  0.2044
   64A       C4 1543   5.373   6.056   4.590  0.3846  0.4262 -0.0972
   64A      C3' 1544   5.434   5.713   4.330 -0.0883  0.6705 -0.4250
   64A      H3' 1545   5.523   5.771   4.306  1.0798 -1.4180 -1.4775
   64A      C2' 1546   5.326   5.804   4.388  0.8780  0.0881  0.4022
   64A     H2'1 1547   5.332   5.905   4.346 -1.6384 -0.3650 -1.2127
   64A      O2' 1548   5.186   5.749   4.371 -0.8248  0.0208 -0.3945
   64A     HO'2 1549   5.147   5.770   4.287 -2.2333 -1.3101 -0.1197
   64A      O3' 1550   5.387   5.645   4.210  0.5313 -0.2378 -0.3794
   65C        P 1551   5.378   5.724   4.073 -0.0136  0.1571  0.0277
   65C      O1P 1552   5.340   5.630   3.962 -0.8602 -0.4507 -0.3359
   65C      O2P 1553   5.496   5.804   4.053 -0.1062 -0.9788  0.0323
   65C      O5' 1554   5.264   5.833   4.084  0.3078  0.7465 -0.0031
   65C      C5' 1555   5.129   5.809   4.045  0.5405 -0.1169  0.4318
   65C     H5'1 1556   5.094   5.720   4.098  0.5408 -0.1343  0.4027
   65C     H5'2 1557   5.120   5.801   3.937 -2.3618  0.5655  0.5501
   65C      C4' 1558   5.036   5.932   4.094 -0.3834  0.2032  0.5944
   65C      H4' 1559   4.931   5.905   4.081  0.6946 -3.1823 -2.7591
   65C      O4' 1560   5.070   5.974   4.221 -0.8961 -0.1868 -0.1472
   65C      C1' 1561   5.051   6.117   4.218 -0.2573  0.1170 -0.9909
   65C      H1' 1562   4.991   6.141   4.305  2.7480  3.0407  0.5102
   65C       N1 1563   5.179   6.194   4.244  0.0084 -0.4931  1.3040
   65C       C6 1564   5.306   6.145   4.243  0.3600  0.5369  0.0609
   65C       H6 1565   5.313   6.045   4.203 -0.7932  0.3645  0.2399
   65C       C5 1566   5.412   6.223   4.280 -0.2349  0.1545  0.2289
   65C       H5 1567   5.506   6.170   4.276  0.0735  0.7529 -0.9347
   65C       C4 1568   5.393   6.357   4.321 -1.0085  0.1858  0.4669
   65C       N4 1569   5.506   6.426   4.357 -0.2142  0.2602  0.0411
   65C      H41 1570   5.591   6.380   4.331 -1.3536 -2.4677  0.7549
   65C      H42 1571   5.503   6.522   4.388  0.0906  0.5540 -0.8324
   65C       N3 1572   5.271   6.410   4.320  0.7067  0.3228  0.2785
   65C       C2 1573   5.167   6.322   4.290  0.3745 -0.4746 -0.4290
   65C       O2 1574   5.057   6.375   4.311 -0.1145  0.2579 -0.0654
   65C      C3' 1575   5.056   6.049   3.999  0.6003 -1.3390 -0.7903
   65C      H3' 1576   5.163   6.068   3.990  0.3597  1.0863  0.5119
   65C      C2' 1577   4.994   6.157   4.087 -0.2968  0.5300 -0.3753
   65C     H2'1 1578   5.028   6.258   4.064 -0.6380  0.6145 -0.5187
   65C      O2' 1579   4.848   6.167   4.088 -0.3031 -0.4091 -0.3289
   65C     HO'2 1580   4.817   6.104   4.024 -1.0047 -2.5813  1.9841
   65C      O3' 1581   4.987   6.050   3.877  0.2328  0.9404 -0.2414
   66G        P 1582   5.044   6.131   3.746  0.3492  0.1852  0.0630
   66G      O1P 1583   4.986   6.081   3.621  0.5468 -0.0066 -0.3272
   66G      O2P 1584   5.194   6.126   3.754  0.0144 -0.2290  0.4390
   66G      O5' 1585   4.990   6.272   3.788 -0.3724 -0.4208 -0.1538
   66G      C5' 1586   4.848   6.308   3.780  0.2911  0.1445 -0.0973
   66G     H5'1 1587   4.784   6.231   3.822  3.4699 -0.7629  3.6782
   66G     H5'2 1588   4.824   6.311   3.674 -2.4486  0.0118  0.4326
   66G      C4' 1589   4.821   6.441   3.847 -0.4067 -0.5257  0.4083
   66G      H4' 1590   4.714   6.460   3.850 -0.7172 -1.4661 -2.1116
   66G      O4' 1591   4.880   6.446   3.975  0.3554  0.4182 -0.0244
   66G      C1' 1592   4.912   6.580   4.008 -0.6675 -0.1173 -0.3662
   66G      H1' 1593   4.855   6.608   4.097 -1.3007 -1.8815 -0.1795
   66G       N9 1594   5.064   6.600   4.030 -0.2920 -0.8625 -0.0552
   66G       C8 1595   5.164   6.519   3.990  0.0310 -0.7991 -0.4805
   66G       H8 1596   5.148   6.424   3.942  2.9764 -1.4222 -0.3926
   66G       N7 1597   5.282   6.572   4.009 -0.2676 -0.6271  0.4651
   66G       C5 1598   5.263   6.697   4.059 -0.5463 -0.7258  0.7415
   66G       C6 1599   5.360   6.788   4.121  0.6737  0.5911  0.6088
   66G       O6 1600   5.480   6.766   4.155  0.0840 -0.1155  0.5362
   66G       N1 1601   5.301   6.903   4.157 -0.0679  0.1144 -0.5264
   66G       H1 1602   5.361   6.982   4.173  0.5756 -0.4385 -0.1383
   66G       C2 1603   5.163   6.928   4.149 -0.3391 -0.3728  0.0519
   66G       N2 1604   5.129   7.041   4.200  0.0615 -0.3302 -0.5762
   66G      H21 1605   5.198   7.110   4.227 -1.0840  1.6814 -2.4527
   66G      H22 1606   5.035   7.078   4.189  0.3734  0.3101 -1.1870
   66G       N3 1607   5.076   6.837   4.107 -0.2796  0.4325  0.4149
   66G       C4 1608   5.128   6.723   4.061  0.0875  0.3380 -0.0180
   66G      C3' 1609   4.874   6.567   3.779 -0.5757  0.2906 -0.3879
   66G      H3' 1610   4.979   6.551   3.753 -0.2165  0.3739  0.9338
   66G      C2' 1611   4.862   6.666   3.892  0.6475  0.0729 -0.0215
   66G     H2'1 1612   4.913   6.761   3.875 -1.6195  1.6425  1.3999
   66G      O2' 1613   4.726   6.701   3.909  0.4200  0.1588 -0.4058
   66G     HO'2 1614   4.693   6.712   3.819 -0.9876 -2.3331 -0.2913
   66G      O3' 1615   4.799   6.599   3.663  0.0794  0.3634  0.7534
   67G        P 1616   4.863   6.692   3.552  0.1812 -0.0021 -0.1147
   67G      O1P 1617   4.769   6.696   3.434  0.2944  0.4057 -0.1601
   67G      O2P 1618   5.003   6.669   3.531 -0.1911  0.1640  0.1581
   67G      O5' 1619   4.855   6.836   3.623  0.0447  0.5389 -0.4100
   67G      C5' 1620   4.740   6.913   3.637  0.5023 -0.3241  0.7367
   67G     H5'1 1621   4.663   6.864   3.697  1.2371 -0.6635  1.4258
   67G     H5'2 1622   4.709   6.930   3.534  1.9697 -1.2718  0.1074
   67G      C4' 1623   4.797   7.042   3.700 -0.0882 -0.6438  0.1171
   67G      H4' 1624   4.710   7.105   3.720  1.5137  1.0382  2.3237
   67G      O4' 1625   4.869   7.020   3.823  0.2600 -0.0862  0.3044
   67G      C1' 1626   4.984   7.109   3.835 -0.5443 -0.4357 -0.1569
   67G      H1' 1627   4.982   7.165   3.928 -0.4807  0.9850 -0.9751
   67G       N9 1628   5.114   7.038   3.814  1.0131  0.0199  0.1735
   67G       C8 1629   5.141   6.915   3.761  0.1008  0.0808 -0.5451
   67G       H8 1630   5.064   6.845   3.730  0.2396 -1.2255  1.7555
   67G       N7 1631   5.265   6.887   3.756  0.0265 -0.0266 -1.0820
   67G       C5 1632   5.328   7.000   3.813 -0.4234 -0.0811  0.4408
   67G       C6 1633   5.465   7.035   3.826  0.3378  0.0468 -0.5361
   67G       O6 1634   5.562   6.965   3.804 -0.0283  0.2886  0.5075
   67G       N1 1635   5.490   7.160   3.879 -0.3236  0.6178 -0.4564
   67G       H1 1636   5.584   7.195   3.881 -0.4338  0.9562 -1.0019
   67G       C2 1637   5.390   7.251   3.903 -0.5838  0.3872  0.1909
   67G       N2 1638   5.426   7.376   3.923  0.3366 -0.1861  0.0694
   67G      H21 1639   5.522   7.405   3.928  0.3221  0.4017 -2.0392
   67G      H22 1640   5.352   7.441   3.899  2.4235  2.0488 -0.7473
   67G       N3 1641   5.260   7.225   3.884  0.6868  0.1942 -0.0999
   67G       C4 1642   5.234   7.097   3.842  0.4671  0.2540 -0.1080
   67G      C3' 1643   4.893   7.130   3.618  0.2401  0.7413 -0.0933
   67G      H3' 1644   4.973   7.075   3.569  0.0809  1.1195 -0.7978
   67G      C2' 1645   4.965   7.214   3.727  0.0627  0.2469 -0.1464
   67G     H2'1 1646   5.062   7.255   3.700  0.2938 -0.0586  0.1997
   67G      O2' 1647   4.877   7.308   3.776  0.4033 -0.1362  0.1870
   67G     HO'2 1648   4.823   7.337   3.702  0.0635  0.9440  0.8484
   67G      O3' 1649   4.833   7.213   3.519 -0.5196 -0.5371  0.3862
   68A        P 1650   4.917   7.252   3.379  0.0365  0.2865  0.1976
   68A      O1P 1651   4.826   7.329   3.291 -0.1930  0.2266 -0.0939
   68A      O2P 1652   4.982   7.133   3.320 -0.7378  0.0514 -0.0006
   68A      O5' 1653   5.016   7.349   3.449 -0.5625 -0.2611  0.1605
   68A      C5' 1654   4.988   7.482   3.489  0.3352  0.6352 -0.1258
   68A     H5'1 1655   4.936   7.468   3.583  0.2940  0.8431 -0.1191
   68A     H5'2 1656   4.936   7.534   3.409  0.9850  0.2940 -0.7834
   68A      C4' 1657   5.113   7.555   3.530 -0.0449  0.2316  0.0664
   68A      H4' 1658   5.084   7.652   3.570 -2.2238 -0.1200 -0.5097
   68A      O4' 1659   5.189   7.487   3.626 -0.4309 -0.4692  0.9162
   68A      C1' 1660   5.328   7.501   3.594  0.1190 -0.1047 -0.2412
   68A      H1' 1661   5.385   7.540   3.678  1.6350  0.7062 -1.5772
   68A       N9 1662   5.401   7.375   3.561  0.3954 -0.1642  0.0634
   68A       C8 1663   5.349   7.251   3.534 -0.0767  0.8349  0.1597
   68A       H8 1664   5.243   7.238   3.524 -0.0801  0.3165  0.7816
   68A       N7 1665   5.436   7.154   3.527 -0.4571  0.2745  0.4595
   68A       C5 1666   5.559   7.223   3.544  0.7601  0.1084  0.0314
   68A       C6 1667   5.695   7.191   3.555  0.1330 -0.1399 -0.0368
   68A       N6 1668   5.751   7.071   3.554 -0.1154 -0.7794  0.4493
   68A      H61 1669   5.698   6.985   3.553  0.6698 -1.3111  1.7913
   68A      H62 1670   5.852   7.069   3.561  0.0729 -0.4940 -1.4697
   68A       N1 1671   5.793   7.286   3.568  0.9560  0.7266 -0.1595
   68A       C2 1672   5.756   7.410   3.571 -0.1166 -0.2739 -0.2526
   68A       H2 1673   5.835   7.483   3.581 -0.5119  0.0300  0.8009
   68A       N3 1674   5.630   7.458   3.571 -0.1137  0.5129  0.1884
   68A       C4 1675   5.536   7.358   3.552 -0.3140  0.1879 -0.0890
   68A      C3' 1676   5.209   7.583   3.412 -0.3547  0.4612  0.1046
   68A      H3' 1677   5.207   7.495   3.347  0.1895  0.2379  0.3749
   68A      C2' 1678   5.348   7.592   3.478 -0.0802 -1.0379 -1.2202
   68A     H2'1 1679   5.423   7.551   3.411 -1.0266 -1.1442 -2.2480
   68A      O2' 1680   5.375   7.726   3.527  0.5454 -0.1803 -0.0902
   68A     HO'2 1681   5.348   7.776   3.450  1.5456  1.0338  0.3032
   68A      O3' 1682   5.172   7.698   3.341  0.4585  0.3191 -0.0479
   69A        P 1683   5.204   7.728   3.193 -0.0663  0.4957  0.3053
   69A      O1P 1684   5.119   7.841   3.142 -0.1812 -0.3162  0.1423
   69A      O2P 1685   5.206   7.605   3.116  0.4799 -0.4635 -0.0646
   69A      O5' 1686   5.359   7.777   3.197 -0.5553 -0.4217  0.2932
   69A      C5' 1687   5.403   7.907   3.252  0.3419  0.2554  0.4298
   69A     H5'1 1688   5.355   7.916   3.350 -0.4632 -0.5370  0.1318
   69A     H5'2 1689   5.372   7.979   3.177  0.6213 -0.2536 -0.1819
   69A      C4' 1690   5.549   7.916   3.271 -0.7448  0.3675 -0.3388
   69A      H4' 1691   5.579   8.008   3.323  2.5216 -0.4133 -0.6181
   69A      O4' 1692   5.601   7.808   3.356 -0.2307 -0.0094  0.3555
   69A      C1' 1693   5.732   7.772   3.317 -0.1750 -0.1635 -0.1515
   69A      H1' 1694   5.791   7.777   3.409  0.5510  0.6068 -0.6463
   69A       N9 1695   5.725   7.627   3.276  0.0738 -0.0090 -0.1178
   69A       C8 1696   5.626   7.546   3.226 -0.4151  0.4781  0.5083
   69A       H8 1697   5.531   7.582   3.191  0.3801  0.1706 -2.1671
   69A       N7 1698   5.663   7.422   3.208 -0.4667 -0.0019 -0.7659
   69A       C5 1699   5.794   7.422   3.250 -0.2772  0.3211  0.7386
   69A       C6 1700   5.889   7.319   3.255  0.3817  0.4582  0.3372
   69A       N6 1701   5.864   7.194   3.215  0.1077  0.0242  0.0141
   69A      H61 1702   5.780   7.181   3.160 -1.3527  0.9333  1.9179
   69A      H62 1703   5.934   7.123   3.228 -0.1579 -0.1184  0.7009
   69A       N1 1704   6.014   7.343   3.295  0.5392 -0.5957 -0.6600
   69A       C2 1705   6.039   7.472   3.318 -0.5054 -0.3572  0.3981
   69A       H2 1706   6.140   7.491   3.350 -0.8678 -0.3474  1.5963
   69A       N3 1707   5.965   7.581   3.314 -0.4529 -0.3494 -0.2144
   69A       C4 1708   5.838   7.549   3.279 -0.3771 -0.4006 -0.3062
   69A      C3' 1709   5.629   7.909   3.143  0.1432  0.2836  0.1094
   69A      H3' 1710   5.592   7.837   3.071  1.0222  0.8168 -0.9116
   69A      C2' 1711   5.762   7.860   3.199 -0.2750  0.3090  0.3858
   69A     H2'1 1712   5.818   7.798   3.129 -2.3393 -2.3572  0.9014
   69A      O2' 1713   5.844   7.970   3.227  0.1948 -0.4664  0.2792
   69A     HO'2 1714   5.876   8.013   3.147  1.1153  1.5304  1.6339
   69A      O3' 1715   5.634   8.040   3.088  0.1226  0.5471 -0.2886
   70U        P 1716   5.668   8.060   2.932 -0.1552  0.2655 -0.0449
   70U      O1P 1717   5.647   8.206   2.917  0.2594  0.2601  0.1195
   70U      O2P 1718   5.588   7.958   2.859  0.0207 -0.3739  0.1161
   70U      O5' 1719   5.824   8.010   2.933  0.2036 -0.2498  0.0590
   70U      C5' 1720   5.934   8.105   2.946  0.0185 -0.0444 -0.7416
   70U     H5'1 1721   5.925   8.158   3.041  0.2935 -1.5677  0.1643
   70U     H5'2 1722   5.927   8.179   2.866 -0.4377 -0.3264 -0.9708
   70U      C4' 1723   6.069   8.037   2.941 -1.0670 -0.3770  0.6249
   70U      H4' 1724   6.134   8.105   2.995 -1.4195 -0.7447  1.5385
   70U      O4' 1725   6.056   7.913   3.013  0.0987 -0.0612  0.1683
   70U      C1' 1726   6.153   7.822   2.977  0.2305  0.1217  0.1196
   70U      H1' 1727   6.241   7.824   3.041  0.4073 -0.7425 -0.0836
   70U       N1 1728   6.097   7.680   2.984  0.3249 -0.2305  0.1322
   70U       C6 1729   5.964   7.661   2.941 -0.2845  0.0435 -0.3775
   70U       H6 1730   5.903   7.748   2.924 -0.1335  0.2693  0.1954
   70U       C5 1731   5.916   7.536   2.925  0.3166  0.7319  0.8611
   70U       H5 1732   5.810   7.530   2.906  0.6947 -0.5040 -1.1064
   70U       C4 1733   6.003   7.420   2.940 -0.3045  0.1575 -0.0811
   70U       O4 1734   5.964   7.304   2.924  0.1871 -0.6289  0.5729
   70U       N3 1735   6.136   7.450   2.972  0.1839 -0.3493  0.4801
   70U       H3 1736   6.196   7.371   2.990  1.6265  0.4065 -0.8129
   70U       C2 1737   6.185   7.574   2.996 -0.3230  0.4375 -0.6781
   70U       O2 1738   6.304   7.588   3.038  0.5195  0.6032  0.0381
   70U      C3' 1739   6.107   7.983   2.806 -0.2325 -0.5943  0.5761
   70U      H3' 1740   6.011   7.953   2.764 -0.9520 -1.2458  2.5557
   70U      C2' 1741   6.196   7.852   2.831  0.1779 -0.3197 -0.1122
   70U     H2'1 1742   6.161   7.776   2.761  1.1588 -0.2287 -0.7185
   70U      O2' 1743   6.336   7.874   2.823  0.0720  0.0128 -0.0763
   70U     HO'2 1744   6.356   7.920   2.741  0.2397  1.6568  0.8302
   70U      O3' 1745   6.165   8.077   2.720  0.8172  0.0709 -0.1837
   71A        P 1746   6.149   8.064   2.564 -0.2195 -0.0458  0.2130
   71A      O1P 1747   6.227   8.175   2.509 -0.0156  0.0731 -0.4486
   71A      O2P 1748   6.005   8.038   2.530 -0.2678  0.1266  0.2254
   71A      O5' 1749   6.238   7.934   2.532  0.2395  0.8460  0.1949
   71A      C5' 1750   6.383   7.937   2.510 -0.3592  0.1706  0.2589
   71A     H5'1 1751   6.436   7.976   2.597  0.3514  0.5101 -0.3263
   71A     H5'2 1752   6.407   7.992   2.420  0.5832  0.7403  0.8456
   71A      C4' 1753   6.428   7.793   2.483 -0.7924  0.6198  0.6222
   71A      H4' 1754   6.537   7.793   2.479 -0.5937 -2.7692  2.0171
   71A      O4' 1755   6.390   7.696   2.585  0.3576 -0.9192  0.5005
   71A      C1' 1756   6.402   7.573   2.523  0.4480 -0.4803  0.0337
   71A      H1' 1757   6.483   7.508   2.555 -1.4888 -2.6749  0.7233
   71A       N9 1758   6.277   7.498   2.558  0.0931  0.0588  0.0940
   71A       C8 1759   6.144   7.533   2.580 -0.4488  0.5203 -0.0725
   71A       H8 1760   6.107   7.633   2.563 -1.6279  0.0532 -0.3556
   71A       N7 1761   6.060   7.437   2.598  0.5706  0.2507  0.0139
   71A       C5 1762   6.144   7.322   2.601  0.1301 -0.5312 -0.1924
   71A       C6 1763   6.125   7.184   2.633  0.4610  0.4852  0.1231
   71A       N6 1764   6.011   7.129   2.663 -0.3132  0.0872 -0.4454
   71A      H61 1765   5.929   7.185   2.684  0.4207  1.0500 -0.0244
   71A      H62 1766   6.014   7.030   2.682 -0.1400 -0.3964 -2.6711
   71A       N1 1767   6.224   7.097   2.626  0.2211  0.0315  0.2913
   71A       C2 1768   6.343   7.144   2.595 -0.4161 -0.0556  0.2011
   71A       H2 1769   6.425   7.074   2.602  2.2915  2.8719  0.3165
   71A       N3 1770   6.379   7.270   2.574 -0.3010 -0.3704  0.0026
   71A       C4 1771   6.276   7.360   2.577 -0.5756  0.0750 -0.4984
   71A      C3' 1772   6.374   7.732   2.349  0.1126  0.1157  0.6807
   71A      H3' 1773   6.266   7.748   2.347 -0.0124 -0.6973 -1.1763
   71A      C2' 1774   6.410   7.588   2.373 -0.4198 -0.5096 -0.1517
   71A     H2'1 1775   6.332   7.533   2.321 -0.8332 -0.1980  0.1324
   71A      O2' 1776   6.546   7.564   2.340 -0.2240  0.5858 -0.0983
   71A     HO'2 1777   6.575   7.626   2.272  0.8449 -0.5325 -0.6990
   71A      O3' 1778   6.443   7.777   2.227 -0.6728 -0.2766 -0.5183
   72G        P 1779   6.378   7.738   2.085  0.0953  0.1861 -0.3025
   72G      O1P 1780   6.442   7.826   1.984 -0.2777 -0.2392  0.0489
   72G      O2P 1781   6.231   7.749   2.101 -0.1101 -0.1224 -0.3826
   72G      O5' 1782   6.417   7.584   2.056 -0.3629  0.5326 -0.1706
   72G      C5' 1783   6.542   7.559   2.008 -0.5997 -0.3031 -0.1207
   72G     H5'1 1784   6.615   7.615   2.067 -0.3310  0.4997 -1.1822
   72G     H5'2 1785   6.542   7.605   1.909  0.8188 -0.4691 -0.2213
   72G      C4' 1786   6.585   7.412   1.989  0.4979 -0.0565 -0.6686
   72G      H4' 1787   6.680   7.414   1.935  1.3179 -0.7875  0.6857
   72G      O4' 1788   6.610   7.337   2.108 -0.3194  0.1049 -0.7260
   72G      C1' 1789   6.551   7.211   2.083  0.7757 -0.0565 -0.2607
   72G      H1' 1790   6.624   7.133   2.106  2.1237  0.7755 -1.6397
   72G       N9 1791   6.431   7.181   2.166  0.0576  0.2943 -0.6260
   72G       C8 1792   6.342   7.278   2.211  0.3787  0.5332 -0.6805
   72G       H8 1793   6.360   7.383   2.194 -1.2795  1.2145  1.3294
   72G       N7 1794   6.232   7.229   2.275 -0.0086  0.7641  0.6274
   72G       C5 1795   6.248   7.087   2.257 -0.4008 -0.0765 -0.0147
   72G       C6 1796   6.169   6.973   2.293  0.0371 -0.0203  0.2572
   72G       O6 1797   6.068   6.963   2.359  0.5306 -0.4522 -0.1631
   72G       N1 1798   6.204   6.857   2.230 -0.0282  0.3686 -0.3198
   72G       H1 1799   6.154   6.776   2.264  0.0690 -0.1585 -1.3811
   72G       C2 1800   6.306   6.842   2.152 -0.2034  0.8793  0.0880
   72G       N2 1801   6.345   6.724   2.100  0.9786 -0.1723  0.0962
   72G      H21 1802   6.297   6.635   2.103  0.1524  0.2842  1.3293
   72G      H22 1803   6.403   6.738   2.018 -0.8259 -0.6165 -1.3061
   72G       N3 1804   6.390   6.942   2.119  0.5418 -0.4080 -0.2170
   72G       C4 1805   6.360   7.064   2.175  0.4236  0.0393 -0.1740
   72G      C3' 1806   6.481   7.343   1.898 -0.0483 -0.4106  0.4388
   72G      H3' 1807   6.382   7.378   1.927 -1.4599  0.6014 -4.6637
   72G      C2' 1808   6.518   7.200   1.936  0.3345 -0.8503 -0.5571
   72G     H2'1 1809   6.432   7.134   1.923 -0.6431 -0.7859  4.0008
   72G      O2' 1810   6.630   7.176   1.850 -0.0380  0.5972 -0.0131
   72G     HO'2 1811   6.640   7.243   1.782 -0.8346 -0.6021 -1.3654
   72G      O3' 1812   6.478   7.379   1.758  0.4746  0.2469 -0.5613
   73A        P 1813   6.347   7.367   1.667 -0.3006 -0.3013 -0.0698
   73A      O1P 1814   6.386   7.415   1.533  0.7529  0.1060  0.1094
   73A      O2P 1815   6.237   7.430   1.735 -0.1340 -0.1315  0.6109
   73A      O5' 1816   6.318   7.219   1.665  0.2550  0.1877 -0.5335
   73A      C5' 1817   6.404   7.128   1.600 -0.0533 -0.2229  0.4200
   73A     H5'1 1818   6.506   7.120   1.637 -0.2910  0.5021  1.2715
   73A     H5'2 1819   6.404   7.154   1.494 -2.9240  0.2651  0.4697
   73A      C4' 1820   6.352   6.987   1.613  0.3923 -0.1565  0.4697
   73A      H4' 1821   6.416   6.924   1.552 -0.6112 -0.7270 -0.0300
   73A      O4' 1822   6.347   6.941   1.743  0.0218  0.3292 -0.5065
   73A      C1' 1823   6.235   6.849   1.752 -0.2254 -0.1732 -0.8196
   73A      H1' 1824   6.270   6.748   1.775 -3.7573 -1.1089  1.0213
   73A       N9 1825   6.140   6.897   1.856 -0.4808 -0.6585  0.7143
   73A       C8 1826   6.119   7.009   1.911  0.5703 -0.8607  0.3790
   73A       H8 1827   6.180   7.093   1.881 -0.3797 -0.2259  0.1669
   73A       N7 1828   6.028   7.010   2.007  0.0028 -0.6368 -0.2029
   73A       C5 1829   5.985   6.877   2.001 -0.1734  0.4521  0.3311
   73A       C6 1830   5.885   6.798   2.064  1.2466 -0.4229 -0.2147
   73A       N6 1831   5.810   6.840   2.159  0.3597  0.1300 -0.2304
   73A      H61 1832   5.828   6.930   2.201 -1.8059  1.1958 -1.4690
   73A      H62 1833   5.726   6.787   2.178  0.9508 -0.5534  0.5834
   73A       N1 1834   5.864   6.670   2.034 -0.5132 -0.6590 -0.2353
   73A       C2 1835   5.949   6.618   1.943 -0.2007 -0.4974  0.6266
   73A       H2 1836   5.923   6.517   1.914  0.6231  0.4207 -4.2143
   73A       N3 1837   6.047   6.677   1.875  0.6542  0.4301 -0.1819
   73A       C4 1838   6.052   6.805   1.908  0.2221 -0.1076 -0.0872
   73A      C3' 1839   6.217   6.969   1.549  0.1713 -0.3332  0.6169
   73A      H3' 1840   6.161   7.059   1.575 -0.4296 -0.5490  0.0920
   73A      C2' 1841   6.160   6.846   1.618  0.4772 -0.0400 -0.1978
   73A     H2'1 1842   6.053   6.859   1.636  0.9364  2.0904  1.4641
   73A      O2' 1843   6.201   6.731   1.541  0.1239 -0.1081 -0.0451
   73A     HO'2 1844   6.153   6.747   1.459  0.4697 -1.0906 -0.4552
   73A      O3' 1845   6.235   6.949   1.411  0.1210 -0.7134 -1.0850
   74U        P 1846   6.117   6.971   1.314  0.7911  0.0000  0.2329
   74U      O1P 1847   6.176   6.959   1.179 -0.1808  0.1702 -0.0571
   74U      O2P 1848   6.053   7.096   1.352 -0.1541 -0.4126  0.2972
   74U      O5' 1849   6.014   6.848   1.342 -0.4488  0.1195 -0.3446
   74U      C5' 1850   6.026   6.726   1.266 -0.1431  0.0375 -0.5252
   74U     H5'1 1851   6.130   6.696   1.270  0.9729  3.0924 -3.1214
   74U     H5'2 1852   6.000   6.740   1.161 -1.3866 -0.4978 -0.3063
   74U      C4' 1853   5.945   6.610   1.329  0.5894  0.5416  0.7396
   74U      H4' 1854   5.993   6.519   1.294 -0.5110 -0.9321  2.8626
   74U      O4' 1855   5.951   6.604   1.472 -0.0139  0.8475 -0.3222
   74U      C1' 1856   5.831   6.546   1.531  0.7004  0.3518  0.3342
   74U      H1' 1857   5.844   6.446   1.571 -2.5342  0.2228  1.3939
   74U       N1 1858   5.772   6.640   1.629 -0.2701 -0.8083 -0.0007
   74U       C6 1859   5.792   6.776   1.620 -0.2368  0.5839  0.4061
   74U       H6 1860   5.855   6.797   1.535 -2.0467 -2.6793 -1.9559
   74U       C5 1861   5.729   6.861   1.699  0.1793 -0.1245  0.4029
   74U       H5 1862   5.732   6.969   1.692  0.7947 -0.2071 -0.7318
   74U       C4 1863   5.638   6.820   1.800 -0.4324  0.7944 -0.2672
   74U       O4 1864   5.575   6.895   1.874  0.0456  0.0646 -0.1898
   74U       N3 1865   5.629   6.686   1.813  0.3708  0.0770 -0.0339
   74U       H3 1866   5.547   6.652   1.861 -1.5497  0.8066 -2.5666
   74U       C2 1867   5.684   6.594   1.726  0.3147  0.1793 -0.5042
   74U       O2 1868   5.654   6.477   1.728  0.3752  0.5984  0.3073
   74U      C3' 1869   5.790   6.614   1.303 -0.2517 -0.5348  0.0032
   74U      H3' 1870   5.755   6.716   1.320 -0.3880 -0.5159 -0.3797
   74U      C2' 1871   5.733   6.524   1.410 -0.1345  0.4073  0.0266
   74U     H2'1 1872   5.633   6.557   1.440  0.0184  1.6294 -0.7208
   74U      O2' 1873   5.736   6.384   1.379  0.7677  0.3971  0.2997
   74U     HO'2 1874   5.714   6.373   1.287  0.7754  0.1448  0.3274
   74U      O3' 1875   5.760   6.571   1.171  0.0985 -0.6785 -0.1223
   75A        P 1876   5.617   6.601   1.104 -0.0614 -0.3272 -0.2969
   75A      O1P 1877   5.630   6.534   0.972  0.4959  0.4942 -0.0421
   75A      O2P 1878   5.593   6.747   1.104 -0.4673  0.4672 -0.0887
   75A      O5' 1879   5.503   6.531   1.192 -0.3517  0.4405 -0.2362
   75A      C5' 1880   5.469   6.395   1.177  0.0572 -0.3699 -0.4620
   75A     H5'1 1881   5.546   6.319   1.183  0.2095 -0.2845 -1.1771
   75A     H5'2 1882   5.424   6.383   1.078 -2.4024  1.0936  0.4032
   75A      C4' 1883   5.352   6.358   1.267  0.0327  0.1592  0.3244
   75A      H4' 1884   5.325   6.254   1.243 -1.3774  0.8890 -1.5706
   75A      O4' 1885   5.389   6.377   1.403 -0.1893 -0.0725  0.2419
   75A      C1' 1886   5.271   6.399   1.478  0.5149 -0.9231  0.9794
   75A      H1' 1887   5.265   6.332   1.564 -0.1294 -2.5662 -0.2710
   75A       N9 1888   5.266   6.540   1.526 -0.4163 -0.3630 -0.4832
   75A       C8 1889   5.338   6.650   1.481 -0.4891 -0.8394  0.1212
   75A       H8 1890   5.410   6.635   1.402  0.8883 -0.6231  1.2836
   75A       N7 1891   5.323   6.759   1.553 -0.1686 -0.2767  0.4391
   75A       C5 1892   5.225   6.724   1.644  0.3738 -0.1158 -0.1775
   75A       C6 1893   5.163   6.791   1.755 -0.1057  0.0944 -0.0318
   75A       N6 1894   5.174   6.917   1.801  0.4349 -0.2809  0.1191
   75A      H61 1895   5.240   6.981   1.760  1.4438 -1.5271 -0.2403
   75A      H62 1896   5.126   6.945   1.886 -1.6026  0.9105 -1.3345
   75A       N1 1897   5.072   6.724   1.834  0.1198  0.1701  0.7752
   75A       C2 1898   5.056   6.594   1.812  0.1244  0.4019 -0.3355
   75A       H2 1899   4.989   6.538   1.876  0.7242 -0.6204 -0.5885
   75A       N3 1900   5.114   6.522   1.718 -0.5430 -0.2787  0.0788
   75A       C4 1901   5.201   6.589   1.637  0.2422  0.4297 -0.1800
   75A      C3' 1902   5.215   6.425   1.251 -0.1456  0.2700  0.1261
   75A      H3' 1903   5.229   6.532   1.240  0.3164  0.1811 -0.1890
   75A      C2' 1904   5.155   6.375   1.384  0.4293 -0.5681  0.5310
   75A     H2'1 1905   5.065   6.431   1.410 -0.0087 -1.3045  0.6259
   75A      O2' 1906   5.117   6.240   1.386 -0.0308 -0.9303 -0.5240
   75A     HO'2 1907   5.088   6.209   1.300 -0.8574 -1.3950 -0.0948
   75A      O3' 1908   5.144   6.374   1.135  0.4871  0.5507 -0.1744
   76A        P 1909   5.021   6.456   1.066 -0.1476 -0.0077  0.1789
   76A      O1P 1910   4.967   6.371   0.955  0.2943 -0.2736  0.6794
   76A      O2P 1911   5.062   6.594   1.034 -0.2630 -0.0208  0.6598
   76A      O5' 1912   4.915   6.464   1.174  0.5007  1.0235  0.2324
   76A      C5' 1913   4.840   6.355   1.202  0.7014  0.3473 -0.1521
   76A     H5'1 1914   4.902   6.266   1.216  0.3579  0.3944  2.1336
   76A     H5'2 1915   4.779   6.340   1.113  1.4887 -1.0778 -0.4826
   76A      C4' 1916   4.752   6.369   1.327  0.2629 -0.4244 -0.6285
   76A      H4' 1917   4.695   6.276   1.341  0.3660 -0.2023  1.7214
   76A      O4' 1918   4.815   6.389   1.452  0.0263  0.0992  0.0034
   76A      C1' 1919   4.736   6.482   1.528 -0.5723  0.0729  0.0361
   76A      H1' 1920   4.720   6.448   1.631 -0.9012  1.6668  0.5318
   76A       N9 1921   4.795   6.617   1.517  0.7069 -1.0108  0.1970
   76A       C8 1922   4.906   6.656   1.442 -0.2998  0.6392 -0.0952
   76A       H8 1923   4.950   6.596   1.363 -1.4024 -1.2469  0.6558
   76A       N7 1924   4.951   6.773   1.469 -0.2126  0.4837  0.2047
   76A       C5 1925   4.869   6.820   1.575  0.1408  0.5216  0.1016
   76A       C6 1926   4.859   6.943   1.645  0.3007 -0.2297  0.5401
   76A       N6 1927   4.933   7.047   1.636 -1.1168  0.0976  0.0216
   76A      H61 1928   5.009   7.045   1.570  0.0446  1.6899  1.2370
   76A      H62 1929   4.924   7.129   1.694  2.5495  0.9990 -0.4864
   76A       N1 1930   4.774   6.961   1.748  0.2270 -0.2426 -0.5986
   76A       C2 1931   4.698   6.853   1.779 -0.3915 -0.3822 -0.0347
   76A       H2 1932   4.631   6.853   1.864  1.3361 -0.5500  1.3681
   76A       N3 1933   4.687   6.741   1.712  0.1713  0.0480  0.5864
   76A       C4 1934   4.771   6.730   1.604 -0.9905  0.1145  0.1171
   76A      C3' 1935   4.649   6.477   1.311 -0.6659 -0.4488  0.0705
   76A      H3' 1936   4.706   6.563   1.276 -0.8238  0.0099  0.8962
   76A      C2' 1937   4.599   6.490   1.459  0.9370  0.0716 -0.3049
   76A     H2'1 1938   4.561   6.592   1.469  2.0161  0.6472 -1.6440
   76A      O2' 1939   4.509   6.385   1.499 -0.0582  0.2922 -0.6075
   76A     HO'2 1940   4.491   6.337   1.418 -0.5309  2.6680 -2.0064
   76A      O3' 1941   4.552   6.433   1.214 -0.4175 -0.1923 -0.3697
   77U        P 1942   4.469   6.539   1.129 -0.2878 -0.3969 -0.1764
   77U      O1P 1943   4.360   6.457   1.064 -0.2877  0.2402 -0.0933
   77U      O2P 1944   4.554   6.628   1.050 -0.6798  0.4341  0.5839
   77U      O5' 1945   4.405   6.626   1.242  0.5933  0.4131  0.4581
   77U      C5' 1946   4.293   6.583   1.312  0.0747 -0.1350 -0.5970
   77U     H5'1 1947   4.308   6.490   1.367 -0.0148 -1.1391 -2.2076
   77U     H5'2 1948   4.203   6.559   1.256  0.8653 -0.0650 -1.9459
   77U      C4' 1949   4.254   6.686   1.421  0.3126  0.5724 -0.3701
   77U      H4' 1950   4.169   6.643   1.472 -0.1535  1.0163 -0.7636
   77U      O4' 1951   4.360   6.716   1.512 -0.0287  0.5369  0.0097
   77U      C1' 1952   4.356   6.855   1.546  0.5706 -0.6318  0.8796
   77U      H1' 1953   4.336   6.872   1.652  0.7415 -2.7707  1.3192
   77U       N1 1954   4.475   6.937   1.502  1.2706 -0.3976 -0.0233
   77U       C6 1955   4.545   6.906   1.387  0.6034 -0.4369  0.2708
   77U       H6 1956   4.529   6.815   1.331 -0.9519 -0.1163  0.1367
   77U       C5 1957   4.641   6.990   1.341  0.2526  0.3052  0.7129
   77U       H5 1958   4.698   6.961   1.254  0.1497  0.4461  0.5981
   77U       C4 1959   4.668   7.115   1.401  0.5406  0.7066 -0.0088
   77U       O4 1960   4.756   7.193   1.363 -0.2041 -0.4500  0.4903
   77U       N3 1961   4.597   7.142   1.512  0.2583  1.0244  0.0376
   77U       H3 1962   4.606   7.232   1.558 -0.0152  0.8510  0.4435
   77U       C2 1963   4.502   7.058   1.572 -1.1895 -0.2111 -0.0464
   77U       O2 1964   4.434   7.106   1.661  0.4255  0.1793 -0.1935
   77U      C3' 1965   4.213   6.816   1.352 -0.8016  0.3896  0.7562
   77U      H3' 1966   4.278   6.838   1.267  2.1999 -0.1636  2.7735
   77U      C2' 1967   4.227   6.910   1.472 -0.0658  0.3462  0.1675
   77U     H2'1 1968   4.234   7.014   1.442  0.6374  0.0688 -0.6579
   77U      O2' 1969   4.116   6.893   1.557 -0.3266 -0.1356 -0.2598
   77U     HO'2 1970   4.038   6.906   1.503 -2.3547  0.2154  2.5756
   77U      O3' 1971   4.079   6.813   1.306  0.0666 -0.0677  0.3986
   78U        P 1972   4.023   6.923   1.201 -0.2501  0.3389  0.1052
   78U      O1P 1973   3.882   6.893   1.182  0.3647  0.7339  0.5803
   78U      O2P 1974   4.107   6.925   1.080  0.5674 -0.1830 -0.2874
   78U      O5' 1975   4.029   7.065   1.280 -0.0967  0.4834 -0.2376
   78U      C5' 1976   3.922   7.091   1.375  0.7836 -0.2529 -0.3454
   78U     H5'1 1977   3.907   7.005   1.440 -0.1591 -0.8719 -1.3493
   78U     H5'2 1978   3.828   7.098   1.320  1.1905  1.6838 -0.8992
   78U      C4' 1979   3.960   7.216   1.457  0.5278  0.7657  0.0121
   78U      H4' 1980   3.889   7.213   1.540 -1.7757 -0.9215 -1.9156
   78U      O4' 1981   4.093   7.215   1.502  0.1506 -0.7330  0.3253
   78U      C1' 1982   4.138   7.353   1.522 -0.5272  0.2475  0.6144
   78U      H1' 1983   4.162   7.379   1.625 -0.5469  0.3268  0.5990
   78U       N1 1984   4.258   7.384   1.444  0.0821 -0.3367  0.0067
   78U       C6 1985   4.281   7.311   1.326 -0.1571 -0.5633  0.2400
   78U       H6 1986   4.215   7.233   1.290  0.8018 -0.7571 -1.1747
   78U       C5 1987   4.386   7.344   1.248 -0.2890  0.1102 -0.0313
   78U       H5 1988   4.388   7.296   1.151 -0.1282  0.1495 -0.0489
   78U       C4 1989   4.483   7.443   1.285 -0.2154  0.3594  0.7617
   78U       O4 1990   4.591   7.460   1.225 -0.4027  0.0231  0.9549
   78U       N3 1991   4.455   7.504   1.404  0.1884  0.1919 -0.0159
   78U       H3 1992   4.522   7.569   1.443  1.6776 -2.3031  1.9592
   78U       C2 1993   4.344   7.491   1.477 -0.0377 -0.6431  0.4053
   78U       O2 1994   4.333   7.567   1.568  0.7699 -0.3924 -0.3690
   78U      C3' 1995   3.954   7.345   1.377  0.5160 -0.1281  0.0901
   78U      H3' 1996   4.013   7.329   1.287 -0.2551  0.4282 -0.5308
   78U      C2' 1997   4.026   7.443   1.474  0.4257  0.4140  0.2967
   78U     H2'1 1998   4.070   7.532   1.428  0.7848  0.7122  1.1819
   78U      O2' 1999   3.944   7.474   1.587  0.5823  0.1300  0.2740
   78U     HO'2 2000   3.854   7.488   1.557  1.4465  0.7478 -2.3121
   78U      O3' 2001   3.821   7.378   1.364  0.3133 -0.0087 -0.4754
   79A        P 2002   3.746   7.453   1.245 -0.3403  0.1318 -0.1070
   79A      O1P 2003   3.603   7.445   1.276  0.6073  0.1923  0.3725
   79A      O2P 2004   3.800   7.410   1.119 -0.4389 -0.1570  0.0743
   79A      O5' 2005   3.796   7.601   1.278  0.2017 -0.2628  0.1941
   79A      C5' 2006   3.743   7.682   1.380 -0.0486  0.4426  0.5759
   79A     H5'1 2007   3.737   7.630   1.476 -2.3275 -0.3990  0.0378
   79A     H5'2 2008   3.641   7.711   1.358 -0.0354  1.5624  1.8451
   79A      C4' 2009   3.817   7.810   1.396 -0.1405  0.5506 -0.3697
   79A      H4' 2010   3.770   7.853   1.484  0.1706 -0.5177  0.3380
   79A      O4' 2011   3.953   7.772   1.428  0.1889 -0.1730  0.3288
   79A      C1' 2012   4.033   7.883   1.388  0.1563 -0.2042 -0.6336
   79A      H1' 2013   4.070   7.934   1.477 -0.2966 -1.0496  0.0433
   79A       N9 2014   4.148   7.843   1.310 -0.2104  0.2059  0.0464
   79A       C8 2015   4.153   7.737   1.226 -0.0092  0.1512 -0.3359
   79A       H8 2016   4.072   7.670   1.201 -0.5408  0.8706 -0.5874
   79A       N7 2017   4.271   7.711   1.172  0.6724  0.0903  0.2780
   79A       C5 2018   4.350   7.816   1.226  0.0493 -0.3101 -0.5537
   79A       C6 2019   4.489   7.859   1.210  0.3350  0.0375  0.0093
   79A       N6 2020   4.571   7.796   1.129 -0.8968 -0.5837  0.6270
   79A      H61 2021   4.544   7.705   1.096  1.3881 -1.0105 -0.2094
   79A      H62 2022   4.653   7.842   1.094 -1.0386  0.3420  1.4602
   79A       N1 2023   4.528   7.975   1.262  0.2623 -0.0666  0.3993
   79A       C2 2024   4.440   8.052   1.323  0.2583 -0.6854 -0.0016
   79A       H2 2025   4.478   8.149   1.349 -0.1076 -1.0977  2.2778
   79A       N3 2026   4.309   8.025   1.345 -0.1864  0.4432 -0.0423
   79A       C4 2027   4.270   7.904   1.298  0.0865  0.2597 -0.1561
   79A      C3' 2028   3.820   7.898   1.273 -0.0365 -0.3033 -0.0602
   79A      H3' 2029   3.844   7.825   1.195 -0.7380 -0.2223 -0.3569
   79A      C2' 2030   3.950   7.985   1.307  0.7209 -0.4136  0.3664
   79A     H2'1 2031   4.002   8.029   1.223 -1.2785 -0.9900 -1.2536
   79A      O2' 2032   3.912   8.098   1.394  0.6013  0.0431  0.2730
   79A     HO'2 2033   3.937   8.174   1.340  1.6834 -1.3310 -1.2470
   79A      O3' 2034   3.702   7.977   1.252 -0.8450  0.8293  0.3507
   80A        P 2035   3.655   8.024   1.104 -0.0796 -0.3505 -0.1425
   80A      O1P 2036   3.508   8.061   1.105 -0.6069  0.3199 -0.0082
   80A      O2P 2037   3.695   7.926   1.002  0.4582  0.0648  0.3302
   80A      O5' 2038   3.743   8.153   1.081  0.7750  0.0787  0.0627
   80A      C5' 2039   3.711   8.269   1.145 -0.3535  0.3083  0.9416
   80A     H5'1 2040   3.679   8.257   1.249  0.1862  1.1083  1.2185
   80A     H5'2 2041   3.624   8.315   1.098  0.1350 -0.6277 -0.9276
   80A      C4' 2042   3.826   8.370   1.152  0.1099 -0.2545  0.5723
   80A      H4' 2043   3.807   8.459   1.213 -2.5417 -0.9742  0.9054
   80A      O4' 2044   3.937   8.301   1.203  0.4524  0.1595 -0.3471
   80A      C1' 2045   4.061   8.353   1.157  0.0005 -0.7168  0.9401
   80A      H1' 2046   4.127   8.402   1.228 -0.5733 -0.1581  1.1001
   80A       N9 2047   4.136   8.245   1.086 -0.3832  0.2605 -0.2581
   80A       C8 2048   4.084   8.145   1.014 -0.4631  1.0088 -0.1023
   80A       H8 2049   3.982   8.109   1.019  0.4431 -1.8643 -0.5697
   80A       N7 2050   4.171   8.071   0.950  0.0601  0.9277 -0.0467
   80A       C5 2051   4.293   8.145   0.976  0.2897  0.0095  0.7248
   80A       C6 2052   4.431   8.141   0.943  0.1713  0.5332 -0.6731
   80A       N6 2053   4.481   8.046   0.872 -0.4407 -0.4850  0.5933
   80A      H61 2054   4.428   7.960   0.867 -0.2916 -0.6351  1.4418
   80A      H62 2055   4.576   8.051   0.837 -0.6027 -1.1467  0.0249
   80A       N1 2056   4.522   8.237   0.971 -0.0644  0.2629  0.2373
   80A       C2 2057   4.477   8.338   1.039 -0.0665 -0.1122 -0.1546
   80A       H2 2058   4.548   8.417   1.060 -1.5401  1.5153 -0.9653
   80A       N3 2059   4.351   8.365   1.078  0.8428  0.5916 -0.4648
   80A       C4 2060   4.261   8.257   1.046 -0.3901 -0.0733  0.3208
   80A      C3' 2061   3.882   8.413   1.013  0.7354  0.3406  0.4818
   80A      H3' 2062   3.895   8.329   0.945  0.6958 -1.1254  2.2138
   80A      C2' 2063   4.017   8.465   1.057  0.6691  0.2761 -0.2023
   80A     H2'1 2064   4.067   8.491   0.965 -1.6969  1.4669 -1.2377
   80A      O2' 2065   4.007   8.585   1.136 -0.6536  0.1083  0.2552
   80A     HO'2 2066   3.966   8.657   1.087  1.4861  0.4115 -1.2174
   80A      O3' 2067   3.786   8.505   0.955 -0.4439 -0.4784 -0.3033
   81U        P 2068   3.784   8.537   0.799 -0.4451  0.0676 -0.1297
   81U      O1P 2069   3.701   8.654   0.774 -0.3926 -0.0551  0.0989
   81U      O2P 2070   3.748   8.406   0.739  0.3354  0.4808  0.5705
   81U      O5' 2071   3.936   8.561   0.756 -0.0578 -0.3093  0.9501
   81U      C5' 2072   4.002   8.681   0.779  0.9099 -0.1047  0.5935
   81U     H5'1 2073   4.011   8.720   0.880  0.5993  2.8398 -0.4112
   81U     H5'2 2074   3.958   8.756   0.713  1.6189  1.0936  1.4499
   81U      C4' 2075   4.146   8.671   0.733  1.0186 -0.8615 -0.6329
   81U      H4' 2076   4.192   8.765   0.763 -0.9538 -0.1307  0.2178
   81U      O4' 2077   4.214   8.556   0.794  0.0014  0.0253 -0.2080
   81U      C1' 2078   4.311   8.522   0.696 -0.5617  0.1819  0.4664
   81U      H1' 2079   4.414   8.535   0.729 -1.0869 -0.2076  2.3730
   81U       N1 2080   4.295   8.371   0.664 -0.5266 -0.0749 -0.2997
   81U       C6 2081   4.176   8.307   0.684  0.4100 -0.0431 -0.7005
   81U       H6 2082   4.085   8.357   0.714 -1.2154 -3.6951  1.0889
   81U       C5 2083   4.165   8.172   0.657 -0.2536 -0.5518  0.5492
   81U       H5 2084   4.072   8.119   0.668 -1.1857  1.1677  1.3992
   81U       C4 2085   4.280   8.101   0.615 -0.0621 -0.3228  0.2115
   81U       O4 2086   4.279   7.980   0.609  0.4274  0.3037 -0.8629
   81U       N3 2087   4.393   8.174   0.579  0.4413 -0.9177  0.2319
   81U       H3 2088   4.479   8.128   0.553  1.0577  0.2658  0.0941
   81U       C2 2089   4.411   8.307   0.622  0.3125  0.4936  0.5748
   81U       O2 2090   4.524   8.354   0.606 -0.1047 -0.0828  0.1001
   81U      C3' 2091   4.147   8.658   0.583 -0.2549 -0.1004 -0.2804
   81U      H3' 2092   4.087   8.571   0.556  0.4349 -0.3084 -1.2002
   81U      C2' 2093   4.289   8.611   0.569  0.4187 -0.5103 -0.0404
   81U     H2'1 2094   4.305   8.546   0.483 -2.7385 -0.2828 -0.9349
   81U      O2' 2095   4.391   8.710   0.582  0.2114  0.3637 -0.2442
   81U     HO'2 2096   4.387   8.770   0.507 -1.7018  0.9507  0.2583
   81U      O3' 2097   4.124   8.762   0.486  0.4719  0.1745  0.5168
   82U        P 2098   4.054   8.731   0.346 -0.0240 -0.0822 -0.0068
   82U      O1P 2099   4.044   8.858   0.272 -0.1202 -0.6174 -0.9533
   82U      O2P 2100   3.929   8.652   0.369  0.0923  0.4354  0.0943
   82U      O5' 2101   4.164   8.640   0.273  0.2580  0.5503  0.7101
   82U      C5' 2102   4.285   8.692   0.216 -0.2937  0.8345  0.6991
   82U     H5'1 2103   4.344   8.751   0.286 -1.1066  2.5424 -0.0219
   82U     H5'2 2104   4.258   8.753   0.130  0.7884  3.3387  2.0438
   82U      C4' 2105   4.385   8.582   0.170  0.3190 -0.0234  0.5361
   82U      H4' 2106   4.475   8.625   0.127 -0.3123  0.3276 -0.4584
   82U      O4' 2107   4.405   8.478   0.263 -0.7628  0.0104 -0.0063
   82U      C1' 2108   4.414   8.356   0.196 -0.0563  0.8641  0.7644
   82U      H1' 2109   4.512   8.312   0.216 -0.8092 -0.2127  2.2562
   82U       N1 2110   4.309   8.257   0.235  0.0985  0.1983  0.4535
   82U       C6 2111   4.187   8.297   0.282  0.5883 -0.0622  0.0649
   82U       H6 2112   4.173   8.401   0.309 -3.7735 -0.2230 -0.9113
   82U       C5 2113   4.085   8.204   0.305  0.2577 -0.1052 -0.0371
   82U       H5 2114   3.990   8.221   0.353 -1.7198 -2.7155 -2.6701
   82U       C4 2115   4.107   8.061   0.283  0.1733  0.4732  0.2113
   82U       O4 2116   4.024   7.969   0.301  0.4012 -0.0055 -0.3490
   82U       N3 2117   4.236   8.030   0.239 -0.2079 -0.1708 -0.0386
   82U       H3 2118   4.245   7.940   0.193  1.6122 -1.3761  2.4608
   82U       C2 2119   4.334   8.123   0.221 -0.4592  0.0470  0.1348
   82U       O2 2120   4.447   8.087   0.195 -0.1564 -0.3467 -0.6338
   82U      C3' 2121   4.325   8.503   0.046 -0.3737  0.2662 -0.4062
   82U      H3' 2122   4.221   8.485   0.072 -0.0928  0.7237  1.1465
   82U      C2' 2123   4.407   8.374   0.044 -0.1098  0.2735 -0.2086
   82U     H2'1 2124   4.356   8.291  -0.004 -0.4500  1.0468 -1.2367
   82U      O2' 2125   4.533   8.393  -0.020 -0.0279  0.2883  0.1712
   82U     HO'2 2126   4.525   8.456  -0.092 -1.4629 -0.2871 -0.2083
   82U      O3' 2127   4.336   8.563  -0.086  0.6543 -0.4524 -0.1913
   82U      H3T 2128   4.247   8.595  -0.104 -0.0615 -0.7670  2.3595
   8.60112   8.60112   6.08192   0.00000   0.00000   0.00000   0.00000   4.30056   4.30056
