# Supplementary material for: Constant-pH Molecular Dynamics of Cationic Peptide Dendrimers Binding to siRNA
Source: J Chem Inf Model. 2026 Feb 5;66(8):4734–43. doi: 10.1021/acs.jcim.5c02636 (PMC13126635; doi:10.1021/acs.jcim.5c02636)
Supplement: Supplementary file 2 [file ci5c02636_si_002.zip › zip/MH18_07_in_4.gro]

Protein t=   0.00000
 2128
    1LY0      N    1   8.767   4.437   2.417  0.5606 -0.1979 -0.0432
    1LY0     H1    2   8.867   4.428   2.408  0.3869 -2.7905 -0.0603
    1LY0     H2    3   8.736   4.529   2.391  0.4804 -0.7021 -1.8552
    1LY0     H3    4   8.756   4.415   2.515  3.4281  0.2140  0.4526
    1LY0     CA    5   8.696   4.340   2.331  0.4528  0.9217  0.4710
    1LY0     HA    6   8.703   4.363   2.225  1.1402 -0.0010  0.3034
    1LY0     CB    7   8.756   4.197   2.354 -0.0067 -0.1710 -0.1099
    1LY0    HB1    8   8.863   4.196   2.334 -0.4185 -1.6936 -2.8124
    1LY0    HB2    9   8.707   4.146   2.271  0.0470 -0.4255  0.0153
    1LY0     CG   10   8.721   4.122   2.485 -0.5703  1.0107 -0.1348
    1LY0    HG1   11   8.613   4.106   2.488 -0.5732  1.1457  2.1742
    1LY0    HG2   12   8.736   4.176   2.578 -0.2727  0.9781 -0.1602
    1LY0     CD   13   8.808   3.992   2.506  0.1952  0.1097 -0.1883
    1LY0    HD1   14   8.913   4.008   2.532  0.7372 -0.4981 -1.9088
    1LY0    HD2   15   8.808   3.936   2.413 -0.4873 -3.0755  1.6042
    1LY0     CE   16   8.738   3.901   2.611 -0.3450  0.0139  0.3089
    1LY0    HE1   17   8.755   3.797   2.582 -0.7980  0.4845 -1.8062
    1LY0    HE2   18   8.632   3.927   2.608 -0.5786 -0.9049  0.1809
    1LY0     NZ   19   8.792   3.930   2.750 -0.1215  0.1375 -0.8045
    1LY0    HZ1   20   8.745   3.877   2.823 -0.4624  0.3342 -0.8783
    1LY0    HZ2   21   8.892   3.928   2.756 -0.1559 -1.9666  0.1445
    1LY0    HZ3   22   8.777   4.029   2.765  1.3675  0.4393 -1.2213
    1LY0      C   23   8.546   4.337   2.349  0.0520  0.0687  0.7975
    1LY0      O   24   8.495   4.361   2.459 -0.2863 -0.7450 -0.2664
    2LER      N   25   8.473   4.283   2.252  0.3206 -0.5181 -0.3011
    2LER      H   26   8.516   4.251   2.166 -0.8681 -1.2626 -0.6365
    2LER     CA   27   8.336   4.244   2.265 -0.1229  1.0801  0.5103
    2LER     HA   28   8.289   4.311   2.337 -1.3039  0.0614  0.7235
    2LER     CB   29   8.267   4.278   2.129 -0.2494 -1.2362 -0.2070
    2LER    HB1   30   8.322   4.227   2.051 -1.3480 -1.7337 -0.6760
    2LER    HB2   31   8.280   4.386   2.116 -2.2603 -0.6252  2.0574
    2LER     CG   32   8.118   4.251   2.117 -0.1557  0.0527 -1.3606
    2LER     HG   33   8.103   4.145   2.136  2.8216 -0.4667 -1.4816
    2LER    CD1   34   8.046   4.350   2.217  0.0434 -0.0420 -0.2322
    2LER   HD11   35   7.938   4.344   2.208 -0.2264  3.2637 -0.6635
    2LER   HD12   36   8.075   4.334   2.321  0.3250 -2.2246 -0.6063
    2LER   HD13   37   8.068   4.449   2.175 -1.5623  0.9516  1.1536
    2LER    CD2   38   8.074   4.270   1.979  0.5624  0.2255 -0.1467
    2LER   HD21   39   7.973   4.228   1.975  0.7116 -0.0922 -0.8009
    2LER   HD22   40   8.074   4.374   1.947  2.8529  0.7301  1.2892
    2LER   HD23   41   8.140   4.218   1.909 -1.9783 -2.2292 -0.9122
    2LER      C   42   8.306   4.101   2.306 -0.4119 -0.3691 -1.1302
    2LER      O   43   8.386   4.015   2.268  0.5144  0.4858  0.4342
    3LYR      N   44   8.203   4.073   2.391 -0.1843  0.0359 -0.0351
    3LYR      H   45   8.153   4.157   2.419 -2.5456 -0.8381 -1.3139
    3LYR     CA   46   8.179   3.946   2.464  1.1341 -0.3541  0.0244
    3LYR     HA   47   8.193   3.862   2.395 -0.2176  0.6565 -1.5622
    3LYR     CB   48   8.277   3.914   2.577 -0.6919 -0.3759 -0.1611
    3LYR    HB1   49   8.372   3.899   2.526 -1.3706  0.1488 -1.6415
    3LYR    HB2   50   8.249   3.820   2.624 -1.5163 -0.6838 -1.2366
    3LYR     CG   51   8.297   4.031   2.682  0.3996 -0.2906  0.5177
    3LYR    HG1   52   8.200   4.072   2.708  0.0291  0.0273 -1.2636
    3LYR    HG2   53   8.366   4.108   2.647  0.7539 -0.1700  1.4554
    3LYR     CD   54   8.371   3.969   2.809 -0.8498 -0.6992 -0.8120
    3LYR    HD1   55   8.455   3.905   2.782 -0.9006 -1.1076 -0.0521
    3LYR    HD2   56   8.305   3.904   2.867 -0.8532 -1.8966 -2.0959
    3LYR     CE   57   8.424   4.077   2.907  0.8739  0.4765 -0.5025
    3LYR    HE1   58   8.334   4.128   2.942 -0.6260 -2.8397  0.8533
    3LYR    HE2   59   8.494   4.143   2.857  0.1962  1.5710 -0.0494
    3LYR     NZ   60   8.488   4.009   3.023  0.4580  0.0304  0.0544
    3LYR    HZ1   61   8.535   3.923   3.004  0.2406 -0.3207  1.0344
    3LYR      C   62   8.033   3.944   2.517  0.0982  0.2727 -0.1655
    3LYR      O   63   7.981   4.045   2.562 -0.0478  0.2092 -0.1874
    4LY0      N   64   7.971   3.822   2.524  0.0199 -0.5297 -0.1731
    4LY0      H   65   8.024   3.740   2.498  0.2919  0.0722 -1.6353
    4LY0     CA   66   7.836   3.808   2.569  0.1710  0.2867 -0.2926
    4LY0     HA   67   7.810   3.906   2.608  0.9507  0.3231  0.1586
    4LY0     CB   68   7.758   3.783   2.435  0.5330 -0.0324 -0.5971
    4LY0    HB1   69   7.789   3.683   2.405  3.1523  0.7506 -0.7391
    4LY0    HB2   70   7.789   3.855   2.360  2.4295 -0.5521 -0.3513
    4LY0     CG   71   7.612   3.807   2.452  0.9017 -0.6185 -0.5643
    4LY0    HG1   72   7.593   3.912   2.475 -0.7826 -0.7707 -1.0549
    4LY0    HG2   73   7.572   3.753   2.538  0.7707 -1.6117 -1.2273
    4LY0     CD   74   7.526   3.771   2.332 -0.7087 -0.3238 -0.0244
    4LY0    HD1   75   7.425   3.811   2.337 -0.1302  1.1992  0.1752
    4LY0    HD2   76   7.526   3.663   2.318 -1.2277 -0.5095  1.3088
    4LY0     CE   77   7.583   3.822   2.201 -0.0971  0.7113  0.1085
    4LY0    HE1   78   7.682   3.777   2.193 -0.1999  0.5788 -0.4534
    4LY0    HE2   79   7.589   3.931   2.202  1.4120  0.6859 -1.4570
    4LY0     NZ   80   7.511   3.771   2.079  0.0887  0.0822  0.2564
    4LY0    HZ1   81   7.570   3.798   2.002  1.7847 -2.5713  0.5192
    4LY0    HZ2   82   7.494   3.672   2.090  1.9445 -0.4336 -1.0815
    4LY0    HZ3   83   7.418   3.811   2.075  0.3470  0.9598  2.0274
    4LY0      C   84   7.817   3.703   2.679 -0.0064 -0.1636  0.2927
    4LY0      O   85   7.899   3.610   2.684  0.8217  0.0131  0.2788
    5LER      N   86   7.721   3.719   2.767  0.2104  0.1847  0.4764
    5LER      H   87   7.657   3.795   2.750  0.9666  1.0125  1.2217
    5LER     CA   88   7.705   3.643   2.895 -0.0268 -0.1388 -0.1823
    5LER     HA   89   7.759   3.549   2.897 -0.7577 -0.5753 -0.7697
    5LER     CB   90   7.768   3.741   3.004  0.2308 -0.0447 -0.0402
    5LER    HB1   91   7.700   3.826   3.006 -0.1363 -0.2733 -1.4269
    5LER    HB2   92   7.871   3.765   2.978  0.2636  0.8227  0.8439
    5LER     CG   93   7.765   3.673   3.139 -0.2078  0.5312  0.8256
    5LER     HG   94   7.661   3.661   3.169 -0.2006 -1.8343  0.0836
    5LER    CD1   95   7.838   3.536   3.142  0.0427  0.3496 -0.5290
    5LER   HD11   96   7.839   3.512   3.249 -1.4710  1.6467 -0.1865
    5LER   HD12   97   7.785   3.456   3.090 -0.4303  1.0255 -1.0867
    5LER   HD13   98   7.941   3.552   3.109  0.1888  0.5458  0.0091
    5LER    CD2   99   7.840   3.761   3.246 -0.3877  0.0927  0.7847
    5LER   HD21  100   7.834   3.722   3.347  3.4402 -1.5326  0.5425
    5LER   HD22  101   7.946   3.754   3.222 -0.5268 -2.6878  0.6452
    5LER   HD23  102   7.804   3.863   3.230 -0.3559  0.3937  2.4825
    5LER      C  103   7.559   3.605   2.922 -0.4018 -0.4567  0.1957
    5LER      O  104   7.465   3.690   2.922  0.1166  0.5705 -0.4447
    6LYR      N  105   7.535   3.476   2.950 -0.2870 -0.0646  0.7129
    6LYR      H  106   7.613   3.412   2.958  0.6988  1.0572  0.4045
    6LYR     CA  107   7.401   3.432   2.993  0.4871  0.7568  0.5701
    6LYR     HA  108   7.322   3.482   2.937 -0.6326 -1.2043  0.2851
    6LYR     CB  109   7.387   3.291   2.961 -0.1074  0.2147  0.2894
    6LYR    HB1  110   7.307   3.242   3.015 -1.8199  1.5871 -0.8620
    6LYR    HB2  111   7.479   3.236   2.981 -0.3681 -1.1514 -1.9132
    6LYR     CG  112   7.357   3.265   2.811 -0.0486  0.1619  0.3828
    6LYR    HG1  113   7.442   3.305   2.756 -0.1817  2.0207  1.4055
    6LYR    HG2  114   7.274   3.330   2.783  0.1571  0.3659  0.2394
    6LYR     CD  115   7.320   3.122   2.773  1.4011  0.5360 -0.0102
    6LYR    HD1  116   7.293   3.102   2.669 -0.8528 -0.7409  0.7509
    6LYR    HD2  117   7.232   3.109   2.835 -0.3480  2.8012 -1.8408
    6LYR     CE  118   7.427   3.018   2.814  0.3562  0.4715  0.3524
    6LYR    HE1  119   7.384   2.918   2.822  1.9064 -0.1946  0.6166
    6LYR    HE2  120   7.472   3.033   2.913 -1.6584  0.3867  1.3356
    6LYR     NZ  121   7.523   3.011   2.712  0.7692 -0.3273  0.1362
    6LYR    HZ1  122   7.505   2.952   2.632 -2.1350  0.0381  0.4304
    6LYR      C  123   7.386   3.457   3.141  0.4940  0.4671 -0.0053
    6LYR      O  124   7.484   3.455   3.215 -0.1561 -0.3505  0.5248
    7LER      N  125   7.265   3.468   3.195  0.5466  0.3472 -0.3336
    7LER      H  126   7.193   3.470   3.125 -0.6256 -0.4370  0.7920
    7LER     CA  127   7.221   3.497   3.336 -0.3348 -0.2560 -0.2422
    7LER     HA  128   7.290   3.569   3.381 -1.5865  0.9732 -0.1918
    7LER     CB  129   7.073   3.548   3.334 -0.4328  0.5429 -0.6861
    7LER    HB1  130   7.040   3.571   3.435 -1.0992 -2.6616 -0.0656
    7LER    HB2  131   7.014   3.470   3.286  0.4469 -0.2929 -0.4273
    7LER     CG  132   7.048   3.674   3.248  0.5439 -0.1496 -0.0241
    7LER     HG  133   7.095   3.665   3.150 -1.2985  0.8607 -1.0570
    7LER    CD1  134   6.901   3.697   3.218 -0.1649 -0.0524 -0.4402
    7LER   HD11  135   6.894   3.787   3.157 -0.7109 -0.2182 -0.6289
    7LER   HD12  136   6.844   3.615   3.175  0.6155 -1.3201  0.8363
    7LER   HD13  137   6.846   3.731   3.305  1.1016  3.8970 -0.9837
    7LER    CD2  138   7.107   3.791   3.318  0.0196  0.6573 -0.1512
    7LER   HD21  139   7.119   3.871   3.245  1.9805 -0.7880 -1.4953
    7LER   HD22  140   7.041   3.829   3.396 -0.5519  1.5147 -1.0398
    7LER   HD23  141   7.201   3.754   3.359  1.2865  1.2158 -2.4220
    7LER      C  142   7.224   3.367   3.424 -0.1119  0.2453 -0.5600
    7LER      O  143   7.211   3.253   3.373 -0.2038 -0.6303 -0.3230
    8LER      N  144   7.250   3.393   3.553 -0.0676  1.0416 -0.5951
    8LER      H  145   7.261   3.485   3.593  1.6212 -0.4103  2.7173
    8LER     CA  146   7.270   3.280   3.651  0.2000  0.4753  0.5693
    8LER     HA  147   7.313   3.313   3.746 -1.8808  1.3731  1.2592
    8LER     CB  148   7.129   3.230   3.688 -0.2797  0.6200 -0.0113
    8LER    HB1  149   7.151   3.160   3.768  1.8551  2.1218  0.8118
    8LER    HB2  150   7.081   3.173   3.608 -0.9667 -0.4189  1.1093
    8LER     CG  151   7.031   3.334   3.725  0.7808 -0.3619 -0.5890
    8LER     HG  152   7.013   3.394   3.636  0.5603 -0.7405 -0.7998
    8LER    CD1  153   6.898   3.269   3.786 -0.0138 -0.4431  1.4009
    8LER   HD11  154   6.830   3.353   3.798 -2.5261 -2.2576  0.7376
    8LER   HD12  155   6.859   3.189   3.723  1.7040  1.1180 -1.8707
    8LER   HD13  156   6.921   3.235   3.887 -0.8654  0.0319  1.7634
    8LER    CD2  157   7.093   3.422   3.839  0.9003  0.3388  0.7207
    8LER   HD21  158   7.009   3.467   3.892 -1.9447 -2.8253 -0.6877
    8LER   HD22  159   7.158   3.350   3.890  3.1074 -1.0991 -3.5902
    8LER   HD23  160   7.151   3.504   3.798 -0.0208  0.8396  0.3829
    8LER      C  161   7.369   3.162   3.617 -0.0931  0.2077  0.1431
    8LER      O  162   7.350   3.053   3.668  0.2374 -0.1175 -0.6630
    9LYR      N  163   7.470   3.184   3.528 -0.1417  0.4569  0.3040
    9LYR      H  164   7.473   3.281   3.498 -1.5703  0.2833 -0.4937
    9LYR     CA  165   7.576   3.092   3.490  0.5044  0.5902 -0.5402
    9LYR     HA  166   7.542   2.991   3.510  2.9357 -0.2701 -0.3323
    9LYR     CB  167   7.608   3.099   3.341  0.3253 -0.4135  0.0658
    9LYR    HB1  168   7.685   3.026   3.319  0.8512  0.8195 -2.5631
    9LYR    HB2  169   7.649   3.196   3.313 -0.8158 -0.4814 -2.0574
    9LYR     CG  170   7.487   3.073   3.247 -0.7993  1.0505 -0.1232
    9LYR    HG1  171   7.524   3.064   3.145  1.5723  0.5525  0.7035
    9LYR    HG2  172   7.427   3.163   3.240 -0.5394  1.0849 -3.3067
    9LYR     CD  173   7.400   2.946   3.289  0.2429 -0.3200  0.5413
    9LYR    HD1  174   7.358   2.967   3.387  2.7736  1.3774  1.3682
    9LYR    HD2  175   7.466   2.860   3.289  0.2629 -0.3435 -1.4440
    9LYR     CE  176   7.288   2.931   3.187  0.8687  0.0089  0.4063
    9LYR    HE1  177   7.233   2.838   3.204  1.1985 -0.0280  1.2909
    9LYR    HE2  178   7.330   2.933   3.086 -0.4126  0.5211 -0.1425
    9LYR     NZ  179   7.197   3.039   3.190  0.0834 -0.4385  0.2964
    9LYR    HZ1  180   7.202   3.105   3.266 -2.0593  1.5436 -1.1436
    9LYR      C  181   7.703   3.097   3.578 -0.3048 -0.5252  0.6544
    9LYR      O  182   7.786   3.005   3.573 -0.4901  0.0050 -0.3093
   10LER      N  183   7.708   3.203   3.660  0.6829  0.4918  0.5245
   10LER      H  184   7.627   3.263   3.657  0.7839  0.6085 -0.0952
   10LER     CA  185   7.824   3.248   3.742 -0.2039  0.5497  0.3820
   10LER     HA  186   7.904   3.174   3.733  1.1089  1.6926  2.0641
   10LER     CB  187   7.896   3.373   3.674 -0.2077 -0.0096  1.0461
   10LER    HB1  188   7.974   3.417   3.737  0.2482 -0.4962  0.8273
   10LER    HB2  189   7.811   3.441   3.663 -1.0059 -1.0498  0.5396
   10LER     CG  190   7.954   3.349   3.527 -0.4452 -0.0079 -0.4514
   10LER     HG  191   7.866   3.308   3.477 -1.7583  2.1524 -0.0328
   10LER    CD1  192   8.005   3.484   3.471  0.2911 -0.3505 -0.4824
   10LER   HD11  193   8.043   3.450   3.374 -0.9300 -0.1390 -1.0504
   10LER   HD12  194   7.915   3.545   3.470  0.5020 -0.0213  0.2681
   10LER   HD13  195   8.084   3.528   3.531 -0.1771  1.4978 -1.1604
   10LER    CD2  196   8.060   3.245   3.525 -0.0923 -0.4036 -0.1876
   10LER   HD21  197   8.111   3.249   3.428  1.5350  0.6481  0.6793
   10LER   HD22  198   8.135   3.268   3.601 -0.4378  0.1932 -0.0208
   10LER   HD23  199   8.029   3.143   3.548  0.6003 -0.3413  1.1101
   10LER      C  200   7.798   3.263   3.893 -0.2625  0.4451  0.1176
   10LER      O  201   7.839   3.365   3.954  0.3585  0.0553  0.1872
   11LER      N  202   7.735   3.162   3.952  0.1966 -0.1814 -0.5358
   11LER      H  203   7.717   3.072   3.911 -1.5403 -0.6722  1.1764
   11LER     CA  204   7.683   3.164   4.088 -0.4765 -0.4056  0.5780
   11LER     HA  205   7.628   3.258   4.098 -2.0122 -1.1499 -0.4682
   11LER     CB  206   7.572   3.059   4.105  0.4886 -0.1613 -0.6961
   11LER    HB1  207   7.548   3.058   4.212  2.3679 -0.7960 -0.2344
   11LER    HB2  208   7.614   2.961   4.082  1.6401 -0.1864  1.2303
   11LER     CG  209   7.446   3.086   4.019  0.1684 -0.0340 -0.5369
   11LER     HG  210   7.481   3.094   3.916  0.8596  2.0551 -0.1909
   11LER    CD1  211   7.362   2.961   4.032  0.6253 -0.0286 -0.2644
   11LER   HD11  212   7.276   2.952   3.965 -0.7176 -3.8654  1.6324
   11LER   HD12  213   7.428   2.877   4.008  3.3103  1.6195  0.9292
   11LER   HD13  214   7.323   2.949   4.133 -0.2052 -2.4588 -0.7890
   11LER    CD2  215   7.358   3.206   4.057  0.5721  0.1221  0.6016
   11LER   HD21  216   7.274   3.205   3.988  0.9339  0.9717  0.1367
   11LER   HD22  217   7.317   3.202   4.158 -0.5791 -0.8475  0.1289
   11LER   HD23  218   7.422   3.292   4.040  1.6073 -0.1902  2.6160
   11LER      C  219   7.787   3.143   4.198 -0.7085 -0.3085 -0.6200
   11LER      O  220   7.883   3.067   4.182 -0.1927  0.5376 -0.7272
   12LER      N  221   7.773   3.216   4.303 -0.4296  0.6586 -0.1373
   12LER      H  222   7.692   3.276   4.304  0.2948  1.6758  0.7651
   12LER     CA  223   7.866   3.234   4.416 -0.0415  0.2251  0.1195
   12LER     HA  224   7.965   3.205   4.379 -1.4465 -2.0948 -2.1139
   12LER     CB  225   7.870   3.385   4.464 -0.1001  0.1156  0.0327
   12LER    HB1  226   7.935   3.393   4.551  1.7910  1.1424 -1.4051
   12LER    HB2  227   7.771   3.413   4.500  0.7856  0.4464  2.4006
   12LER     CG  228   7.925   3.490   4.359 -0.1129  0.0715 -0.1265
   12LER     HG  229   7.849   3.502   4.282 -1.0678  2.2583  1.0523
   12LER    CD1  230   7.926   3.628   4.423  0.2499  0.1596  0.5165
   12LER   HD11  231   7.952   3.692   4.339 -1.0205 -0.5343 -0.4392
   12LER   HD12  232   7.835   3.646   4.480 -0.4439 -3.3503  0.7822
   12LER   HD13  233   8.005   3.636   4.498 -0.4219  0.3417  1.2152
   12LER    CD2  234   8.063   3.459   4.294 -0.1386  0.5311 -0.1819
   12LER   HD21  235   8.087   3.540   4.224 -0.0742  1.8877  1.3581
   12LER   HD22  236   8.143   3.436   4.364  0.0037 -1.3758 -0.9236
   12LER   HD23  237   8.039   3.366   4.242 -1.2690  0.0899  1.0874
   12LER      C  238   7.823   3.141   4.533  0.1297  0.3050 -0.5645
   12LER      O  239   7.706   3.123   4.573  0.0549  0.3367 -0.3803
   13LER      N  240   7.924   3.084   4.607  0.4383 -0.0120  0.2990
   13LER      H  241   8.015   3.092   4.565 -0.1372 -0.8923 -1.1922
   13LER     CA  242   7.920   3.008   4.727 -0.3237  0.2076  0.5098
   13LER     HA  243   7.815   2.998   4.755 -0.4128 -0.7070 -0.1074
   13LER     CB  244   7.992   2.870   4.709  0.6074 -0.7443 -0.3706
   13LER    HB1  245   8.087   2.889   4.658  0.3514 -0.2993 -0.6905
   13LER    HB2  246   7.932   2.822   4.631  1.0012  0.4497 -1.4300
   13LER     CG  247   8.010   2.788   4.835  0.0654 -0.4428 -0.0064
   13LER     HG  248   8.056   2.849   4.913  0.7892 -0.5687 -0.3239
   13LER    CD1  249   7.881   2.736   4.878  0.0713  0.0898 -0.2988
   13LER   HD11  250   7.897   2.687   4.974 -0.3657  1.8332  0.7039
   13LER   HD12  251   7.801   2.806   4.902  0.2208  0.2495 -0.2681
   13LER   HD13  252   7.839   2.655   4.818  1.5486 -1.5293  0.7499
   13LER    CD2  253   8.092   2.667   4.809 -0.5619  0.4820  0.3645
   13LER   HD21  254   8.090   2.603   4.897 -1.9600  0.4750  0.3414
   13LER   HD22  255   8.058   2.617   4.718 -2.0061  0.6576  0.7896
   13LER   HD23  256   8.198   2.691   4.799  0.2781 -2.9008 -0.2298
   13LER      C  257   7.992   3.102   4.832 -0.0800  0.3573 -0.1932
   13LER      O  258   8.104   3.152   4.810 -0.0634 -0.2893  0.1976
   14NH2      N  259   7.934   3.118   4.948  0.0548  0.2461  0.2173
   14NH2     H1  260   7.851   3.068   4.977 -1.0232  2.2234  0.7624
   14NH2     H2  261   7.975   3.183   5.013  0.9939 -1.5005  1.4206
   15LY0      N  262   8.659   4.145   3.585 -0.3915  0.3939 -0.5004
   15LY0     H1  263   8.579   4.188   3.542 -1.8132 -2.8242 -1.3571
   15LY0     H2  264   8.737   4.155   3.522 -0.7384 -1.1736 -1.2179
   15LY0     H3  265   8.683   4.188   3.673 -0.1701 -0.1411 -0.2984
   15LY0     CA  266   8.624   4.004   3.602  0.6070  0.0292  0.0884
   15LY0     HA  267   8.699   3.954   3.663  1.4144  3.1417  1.8299
   15LY0     CB  268   8.492   3.982   3.686 -0.3717 -0.2805 -0.2256
   15LY0    HB1  269   8.406   4.022   3.634  1.2623  1.8363 -1.4305
   15LY0    HB2  270   8.499   4.039   3.779  0.3231 -0.1557 -0.3487
   15LY0     CG  271   8.466   3.838   3.724 -0.4426  0.3493  0.4997
   15LY0    HG1  272   8.556   3.784   3.752  2.1251  3.4360 -1.0754
   15LY0    HG2  273   8.418   3.794   3.637  0.6635  1.2713 -0.6144
   15LY0     CD  274   8.361   3.831   3.832  0.4638 -0.2240 -0.8666
   15LY0    HD1  275   8.270   3.887   3.810 -0.7715 -0.9365  2.0308
   15LY0    HD2  276   8.390   3.864   3.931  0.5443 -1.6296 -0.4023
   15LY0     CE  277   8.305   3.689   3.844 -0.0082  0.1802 -0.5468
   15LY0    HE1  278   8.262   3.666   3.747 -0.8287  0.1622 -0.1815
   15LY0    HE2  279   8.228   3.690   3.921 -1.1622  0.1204 -1.6672
   15LY0     NZ  280   8.405   3.592   3.882  0.0973  0.3707  0.2666
   15LY0    HZ1  281   8.378   3.498   3.854  0.6781  0.8941 -2.2913
   15LY0    HZ2  282   8.498   3.622   3.857  0.4161 -0.2897  0.6189
   15LY0    HZ3  283   8.409   3.606   3.982  0.7727  2.2263  0.0051
   15LY0      C  284   8.620   3.933   3.470 -0.3849  0.2175 -0.6695
   15LY0      O  285   8.707   3.851   3.443  0.3175 -0.3043 -0.2970
   16LER      N  286   8.525   3.970   3.384  0.0656 -0.1751 -0.1770
   16LER      H  287   8.466   4.048   3.406 -0.2954 -0.0131 -1.6581
   16LER     CA  288   8.517   3.925   3.245 -0.0051  0.7133  0.4584
   16LER     HA  289   8.617   3.902   3.209  0.0711  0.2853  0.9321
   16LER     CB  290   8.438   3.791   3.235 -0.1684  0.5490  0.9258
   16LER    HB1  291   8.504   3.713   3.273 -1.6162 -1.0104  0.3413
   16LER    HB2  292   8.407   3.762   3.135  0.8090 -2.4606  1.3978
   16LER     CG  293   8.311   3.779   3.320 -0.8945 -0.4772  0.1279
   16LER     HG  294   8.328   3.797   3.426  2.1529 -2.1641  0.0532
   16LER    CD1  295   8.205   3.869   3.272 -0.6265 -0.5206 -0.1026
   16LER   HD11  296   8.110   3.866   3.325 -0.6768  0.4939 -0.1124
   16LER   HD12  297   8.230   3.970   3.303  0.2730 -0.7208 -0.1489
   16LER   HD13  298   8.181   3.851   3.167  0.5479 -1.1627 -0.2754
   16LER    CD2  299   8.254   3.645   3.303  0.1154  0.5718  0.3021
   16LER   HD21  300   8.167   3.636   3.367  0.9244  1.1286  1.5266
   16LER   HD22  301   8.239   3.627   3.197  1.2350 -2.2194  0.5249
   16LER   HD23  302   8.324   3.567   3.335  0.4324  1.0136  0.7013
   16LER      C  303   8.460   4.031   3.150  0.0137  0.1332 -0.5155
   16LER      O  304   8.406   4.131   3.194 -0.1670 -0.2340  0.4166
   17LY0      N  305   8.233   1.706   2.733 -0.0736 -0.0092  0.6879
   17LY0     H1  306   8.194   1.615   2.754 -1.3035  0.0650 -1.1102
   17LY0     H2  307   8.294   1.698   2.653 -2.7311 -0.5501 -1.4366
   17LY0     H3  308   8.280   1.736   2.818 -0.4217  0.1261  0.8346
   17LY0     CA  309   8.124   1.805   2.702 -0.2991  0.4220  0.0333
   17LY0     HA  310   8.075   1.775   2.610 -0.0932  0.4585 -0.0895
   17LY0     CB  311   8.016   1.795   2.816 -0.4451  0.3236  0.2741
   17LY0    HB1  312   8.023   1.702   2.872 -1.5136  0.7214  1.0983
   17LY0    HB2  313   7.921   1.796   2.763 -2.4567  0.1008  3.5565
   17LY0     CG  314   8.020   1.908   2.925  0.6180  0.2318 -0.1070
   17LY0    HG1  315   8.014   2.010   2.888  1.6115  1.8586  3.7281
   17LY0    HG2  316   8.120   1.895   2.966  0.0623 -1.9125  0.7158
   17LY0     CD  317   7.919   1.906   3.040 -0.4438 -1.2805  0.0337
   17LY0    HD1  318   7.932   1.997   3.098 -1.6535 -1.0323 -0.0689
   17LY0    HD2  319   7.946   1.810   3.085  0.4564 -1.0374  0.0415
   17LY0     CE  320   7.779   1.909   2.986 -0.2038  0.5269 -0.9801
   17LY0    HE1  321   7.759   1.808   2.949  1.8220 -0.4076  0.3100
   17LY0    HE2  322   7.780   1.979   2.902  1.8256 -0.2141 -1.6185
   17LY0     NZ  323   7.689   1.946   3.095 -0.4345 -0.7040 -0.2070
   17LY0    HZ1  324   7.594   1.935   3.062 -0.6661  1.6962 -0.5121
   17LY0    HZ2  325   7.704   1.883   3.172  1.7572  1.9125  1.7027
   17LY0    HZ3  326   7.711   2.042   3.116  1.8487 -0.9262 -1.2941
   17LY0      C  327   8.178   1.946   2.681 -0.4365  0.3970  0.2814
   17LY0      O  328   8.282   1.975   2.741  1.0783  0.0599  1.0131
   18LER      N  329   8.123   2.023   2.586  0.4836  0.4024 -0.4838
   18LER      H  330   8.042   1.991   2.534 -0.0722 -1.9355  1.6204
   18LER     CA  331   8.185   2.149   2.529  0.2589  1.1209 -0.1122
   18LER     HA  332   8.293   2.134   2.539  0.0359  0.3951  1.7543
   18LER     CB  333   8.152   2.171   2.382 -0.1469 -0.5466  0.5816
   18LER    HB1  334   8.180   2.272   2.352 -0.6823 -0.3453  0.7515
   18LER    HB2  335   8.044   2.173   2.377 -0.2197 -1.5702  1.3101
   18LER     CG  336   8.214   2.074   2.276 -0.2961  0.0132 -0.2087
   18LER     HG  337   8.166   1.976   2.270 -0.0977 -0.0927 -0.0897
   18LER    CD1  338   8.216   2.137   2.143 -0.2553  0.2927  0.2080
   18LER   HD11  339   8.264   2.071   2.070  0.1335  0.8197 -0.0182
   18LER   HD12  340   8.111   2.154   2.118  0.1875  0.0159 -2.0882
   18LER   HD13  341   8.268   2.232   2.135 -0.3161  0.3134  0.0418
   18LER    CD2  342   8.363   2.040   2.301  0.1125  0.2075  0.2703
   18LER   HD21  343   8.404   1.991   2.213  2.0294  0.8965  0.7334
   18LER   HD22  344   8.418   2.134   2.307 -0.3407  0.4790  0.1965
   18LER   HD23  345   8.356   1.970   2.385  0.6687 -2.9882 -2.1320
   18LER      C  346   8.145   2.273   2.613  0.3975 -0.8183 -0.0096
   18LER      O  347   8.053   2.272   2.693  0.1008  0.1651  0.2355
   19LYR      N  348   8.215   2.384   2.608 -0.0917  0.1437  0.6857
   19LYR      H  349   8.285   2.392   2.536  0.2599 -0.6892  0.9184
   19LYR     CA  350   8.182   2.509   2.672  0.1858  0.0403  0.4484
   19LYR     HA  351   8.177   2.499   2.781 -3.0466  0.1407  0.4001
   19LYR     CB  352   8.288   2.612   2.635  0.3538 -0.9340  0.8020
   19LYR    HB1  353   8.288   2.633   2.528  3.0698  0.4820  0.9826
   19LYR    HB2  354   8.381   2.558   2.652  1.4389  0.6921  0.2489
   19LYR     CG  355   8.288   2.749   2.705 -0.3831 -0.9964 -0.5966
   19LYR    HG1  356   8.292   2.750   2.814 -2.1199  0.3900 -0.4914
   19LYR    HG2  357   8.194   2.788   2.665 -0.9897 -0.9621  0.7983
   19LYR     CD  358   8.411   2.830   2.649  0.4780 -0.5881  0.1129
   19LYR    HD1  359   8.423   2.832   2.541  2.6630  1.0613  0.3201
   19LYR    HD2  360   8.501   2.778   2.681  0.7491 -0.3293 -0.2196
   19LYR     CE  361   8.407   2.973   2.707  0.0800  0.9180  0.1711
   19LYR    HE1  362   8.328   3.030   2.658 -0.9203 -1.4389 -1.1171
   19LYR    HE2  363   8.498   3.022   2.674  0.7598  0.2058  0.9528
   19LYR     NZ  364   8.397   2.975   2.850 -0.0318  0.2849  0.0183
   19LYR    HZ1  365   8.303   2.973   2.887  0.0498  2.1202  0.4318
   19LYR      C  366   8.053   2.570   2.630  0.2506 -0.9551 -0.5006
   19LYR      O  367   7.999   2.553   2.517 -1.0232  0.6381  0.3259
   20LY0      N  368   7.981   2.635   2.724  0.0773  0.3382 -0.6695
   20LY0      H  369   8.028   2.646   2.813  0.7700  0.6379 -1.0636
   20LY0     CA  370   7.850   2.694   2.714 -0.3212  0.4483 -0.3108
   20LY0     HA  371   7.820   2.656   2.616  0.2706 -1.4312  0.1991
   20LY0     CB  372   7.744   2.629   2.810  0.0984  0.2130  0.4284
   20LY0    HB1  373   7.772   2.670   2.907  2.2774  0.7906 -0.3860
   20LY0    HB2  374   7.753   2.521   2.810 -0.7761  0.1262  1.1389
   20LY0     CG  375   7.596   2.675   2.800 -0.1646 -0.2004  0.4450
   20LY0    HG1  376   7.556   2.630   2.709 -1.5899  1.6891  0.0964
   20LY0    HG2  377   7.594   2.784   2.795 -1.2087 -0.2585 -0.9616
   20LY0     CD  378   7.512   2.611   2.920 -0.1057  0.4454  0.1108
   20LY0    HD1  379   7.556   2.638   3.016 -1.5567  1.2155  0.5872
   20LY0    HD2  380   7.516   2.503   2.914  1.7662  0.4487  0.5646
   20LY0     CE  381   7.372   2.667   2.898  0.2093 -0.2386  0.2419
   20LY0    HE1  382   7.343   2.666   2.793 -4.6204  0.2314  1.2946
   20LY0    HE2  383   7.372   2.773   2.926 -0.8223 -0.0594 -0.3683
   20LY0     NZ  384   7.268   2.591   2.972  0.2120 -0.5236 -0.0756
   20LY0    HZ1  385   7.178   2.592   2.927 -0.4644 -1.1274  1.1938
   20LY0    HZ2  386   7.298   2.495   2.981 -2.1168 -1.1772  1.7224
   20LY0    HZ3  387   7.266   2.626   3.067 -0.1598  0.0525 -0.2951
   20LY0      C  388   7.851   2.849   2.721  0.2729  0.1262  1.0395
   20LY0      O  389   7.896   2.915   2.812  0.1866 -0.1764 -0.1746
   21LER      N  390   7.777   2.897   2.617 -0.5916  0.2273  0.0988
   21LER      H  391   7.741   2.833   2.547 -0.7328 -0.8874  1.1482
   21LER     CA  392   7.743   3.040   2.611 -1.0804  0.5598 -0.8067
   21LER     HA  393   7.835   3.089   2.641 -1.0426 -0.3670  0.6301
   21LER     CB  394   7.688   3.077   2.470  0.0598 -0.2205  0.4270
   21LER    HB1  395   7.616   3.007   2.429  0.2814  0.2689 -0.8335
   21LER    HB2  396   7.774   3.069   2.403 -0.6352 -3.3245 -0.2176
   21LER     CG  397   7.622   3.221   2.468 -0.7063 -0.1106  0.4352
   21LER     HG  398   7.536   3.218   2.534 -1.4531  1.2690 -0.4390
   21LER    CD1  399   7.723   3.333   2.509 -0.3250  0.1920 -0.0468
   21LER   HD11  400   7.694   3.436   2.489  0.1341  0.2390 -0.4768
   21LER   HD12  401   7.744   3.322   2.616 -1.1072 -1.1331 -0.0039
   21LER   HD13  402   7.817   3.311   2.459 -0.3867 -0.3038  0.0468
   21LER    CD2  403   7.572   3.246   2.321  0.3565 -0.5906 -0.2050
   21LER   HD21  404   7.542   3.350   2.327  2.0660 -0.1388  2.1976
   21LER   HD22  405   7.651   3.225   2.249 -0.5404 -1.2076 -1.0294
   21LER   HD23  406   7.484   3.187   2.296 -0.8223  1.6341 -1.6204
   21LER      C  407   7.641   3.074   2.719  1.4719 -0.7101  0.4609
   21LER      O  408   7.659   3.164   2.800  0.2860 -0.2471 -0.1655
   22LY0      N  409   8.558   2.610   3.436  0.0016  0.4957  0.6685
   22LY0     H1  410   8.637   2.557   3.472  0.6459 -0.9225 -2.5209
   22LY0     H2  411   8.480   2.548   3.449 -0.8321  1.3973  0.0839
   22LY0     H3  412   8.539   2.696   3.485  2.0253  2.1418 -1.1768
   22LY0     CA  413   8.578   2.636   3.290 -0.5310 -0.3891 -0.1950
   22LY0     HA  414   8.684   2.657   3.274 -0.1848 -3.5362 -3.0559
   22LY0     CB  415   8.556   2.513   3.200  0.0106  1.0161  0.0931
   22LY0    HB1  416   8.500   2.540   3.111 -1.4199  0.8751  0.9253
   22LY0    HB2  417   8.491   2.443   3.252 -0.0655  1.5212  0.6904
   22LY0     CG  418   8.688   2.453   3.162 -0.4739 -0.1240 -0.0176
   22LY0    HG1  419   8.670   2.354   3.120 -1.3283 -0.2959  0.7382
   22LY0    HG2  420   8.749   2.436   3.250  2.7594  0.1831 -2.0180
   22LY0     CD  421   8.769   2.545   3.075 -0.1435  0.0538  0.1385
   22LY0    HD1  422   8.826   2.613   3.138  1.0560  0.6984 -1.5673
   22LY0    HD2  423   8.707   2.613   3.016 -0.8178  0.8671  1.7272
   22LY0     CE  424   8.886   2.475   3.001  0.2934  0.4647  0.2270
   22LY0    HE1  425   8.851   2.400   2.930  0.9711 -1.4498  1.7969
   22LY0    HE2  426   8.956   2.426   3.069 -0.9542 -0.2777  1.0265
   22LY0     NZ  427   8.971   2.568   2.921  0.2430  0.3881  0.2631
   22LY0    HZ1  428   9.040   2.516   2.869 -2.0403 -2.1882 -0.4173
   22LY0    HZ2  429   8.917   2.632   2.864 -0.7119 -0.3172  0.3626
   22LY0    HZ3  430   9.019   2.640   2.974 -0.7283  1.4266 -0.2355
   22LY0      C  431   8.500   2.759   3.247 -0.2956 -0.3886  0.0865
   22LY0      O  432   8.399   2.785   3.314  0.0395 -0.2009  0.5652
   23LER      N  433   8.540   2.843   3.150 -0.2679 -0.4195 -0.3938
   23LER      H  434   8.641   2.845   3.144 -0.2028 -2.3324 -0.4100
   23LER     CA  435   8.464   2.955   3.090 -0.0924  0.2510 -0.1699
   23LER     HA  436   8.358   2.930   3.089  0.2152 -1.2118 -1.7243
   23LER     CB  437   8.494   3.084   3.166  0.2502 -0.1145 -0.1444
   23LER    HB1  438   8.603   3.094   3.168  0.3006  0.3851 -2.3364
   23LER    HB2  439   8.461   3.075   3.269 -0.5189  1.7955 -0.1814
   23LER     CG  440   8.420   3.209   3.106 -0.0185  0.1798 -0.5529
   23LER     HG  441   8.442   3.216   2.999 -0.5737 -2.7524 -0.9342
   23LER    CD1  442   8.272   3.198   3.100  0.2696 -0.0333 -0.1709
   23LER   HD11  443   8.224   3.294   3.085  3.9114  1.8159 -1.2438
   23LER   HD12  444   8.244   3.124   3.025 -0.2194 -1.9453  1.7797
   23LER   HD13  445   8.238   3.153   3.194 -1.2123 -0.0264 -0.6779
   23LER    CD2  446   8.455   3.337   3.185  0.0308 -0.3686 -0.5409
   23LER   HD21  447   8.396   3.422   3.149  1.0678  0.8963  0.6421
   23LER   HD22  448   8.433   3.319   3.291 -0.3716  1.5258 -0.2573
   23LER   HD23  449   8.561   3.353   3.166 -0.0073 -0.2794 -0.6798
   23LER      C  450   8.499   2.971   2.938  0.4054  0.2496 -0.6341
   23LER      O  451   8.616   2.967   2.900  0.3189  0.3223  0.4330
   24LY0      N  452   8.357   4.602   2.581  0.3433  0.1922 -0.1796
   24LY0     H1  453   8.399   4.692   2.595 -1.1450  0.8667  0.0977
   24LY0     H2  454   8.374   4.579   2.484  0.5666 -1.2464  0.1723
   24LY0     H3  455   8.400   4.524   2.628  2.0180  0.2240 -1.5562
   24LY0     CA  456   8.211   4.601   2.614  0.4639  0.7595  0.1790
   24LY0     HA  457   8.196   4.659   2.705 -1.7044 -0.7620  0.8570
   24LY0     CB  458   8.122   4.657   2.502 -0.2515 -0.1673  0.0155
   24LY0    HB1  459   8.150   4.601   2.412 -1.0992 -0.9929  0.2489
   24LY0    HB2  460   8.154   4.759   2.483 -2.1169  0.2974 -0.9013
   24LY0     CG  461   7.974   4.647   2.526  0.3058 -0.1293 -0.0638
   24LY0    HG1  462   7.957   4.705   2.617  1.1103 -1.1000  0.7206
   24LY0    HG2  463   7.951   4.541   2.535  1.6324 -0.3848  0.5824
   24LY0     CD  464   7.899   4.721   2.412  0.4607  0.4158 -0.3776
   24LY0    HD1  465   7.915   4.682   2.311 -1.0137  0.0554 -0.4944
   24LY0    HD2  466   7.920   4.828   2.417  0.3214  0.4256  0.0252
   24LY0     CE  467   7.746   4.719   2.441  0.6591  0.7736 -0.1413
   24LY0    HE1  468   7.725   4.731   2.547 -0.9030 -2.2204  0.0086
   24LY0    HE2  469   7.711   4.621   2.406 -0.1024  2.1438 -3.5953
   24LY0     NZ  470   7.662   4.807   2.359  0.1270  0.4209  0.7880
   24LY0    HZ1  471   7.566   4.803   2.389  0.4248  0.7789  1.8337
   24LY0    HZ2  472   7.709   4.896   2.365 -0.4688  0.8214 -0.2298
   24LY0    HZ3  473   7.681   4.780   2.263 -1.7537  0.2908  0.4214
   24LY0      C  474   8.153   4.463   2.654 -0.6060 -0.4610 -0.1179
   24LY0      O  475   8.173   4.366   2.582  0.8358 -0.4380  0.0218
   25LER      N  476   8.093   4.446   2.769  0.7176 -0.1981 -0.1157
   25LER      H  477   8.095   4.529   2.826 -2.0426  0.3389 -0.6669
   25LER     CA  478   8.010   4.328   2.798  0.1869 -0.2818  0.1014
   25LER     HA  479   8.047   4.243   2.742 -1.7672 -1.5986  0.7127
   25LER     CB  480   8.026   4.299   2.947  0.2611 -0.2308 -0.0726
   25LER    HB1  481   7.985   4.382   3.004  1.7666 -0.3366  1.2112
   25LER    HB2  482   8.129   4.293   2.980  0.2244 -1.3200 -0.1361
   25LER     CG  483   7.948   4.180   3.010  0.1164  0.2307 -0.3811
   25LER     HG  484   7.846   4.184   2.972  0.2971  0.3256 -0.8658
   25LER    CD1  485   8.011   4.046   2.972  0.0209  0.2850 -0.2123
   25LER   HD11  486   7.953   3.966   3.019 -0.0665 -0.4421 -1.4982
   25LER   HD12  487   7.999   4.029   2.865  0.1588  1.1879 -0.3770
   25LER   HD13  488   8.113   4.043   3.012 -0.2503  0.4312  0.5025
   25LER    CD2  489   7.961   4.185   3.168  0.5492  0.7864  0.2422
   25LER   HD21  490   7.920   4.093   3.210  0.8893  0.8121  0.6359
   25LER   HD22  491   8.065   4.195   3.199  0.5477 -1.0699  0.9753
   25LER   HD23  492   7.909   4.271   3.211  0.5167  1.3112 -0.8133
   25LER      C  493   7.856   4.341   2.765 -0.5445 -0.3766 -0.2999
   25LER      O  494   7.789   4.436   2.805  0.0918  0.3612  0.1110
   26LYR      N  495   7.801   4.236   2.705  0.7343 -0.8833 -0.1846
   26LYR      H  496   7.860   4.159   2.675  2.8014  1.1455 -1.6547
   26LYR     CA  497   7.660   4.219   2.675  0.9717  0.6240 -0.0749
   26LYR     HA  498   7.602   4.305   2.710  3.3204  1.5944  1.7365
   26LYR     CB  499   7.638   4.217   2.525 -0.6288  0.0485 -0.1343
   26LYR    HB1  500   7.533   4.197   2.502 -0.1053 -1.1181 -1.6753
   26LYR    HB2  501   7.697   4.134   2.487  0.9551  0.5810  1.0682
   26LYR     CG  502   7.686   4.338   2.450 -0.5884 -0.2540  1.0510
   26LYR    HG1  503   7.793   4.346   2.469 -0.2279 -0.4615 -0.6812
   26LYR    HG2  504   7.649   4.434   2.484  0.9529  1.3021 -1.3392
   26LYR     CD  505   7.672   4.331   2.299  0.4492  0.1499 -0.0339
   26LYR    HD1  506   7.729   4.412   2.252  2.0883 -0.7183  0.3793
   26LYR    HD2  507   7.569   4.354   2.271  0.5746  1.5250  0.5633
   26LYR     CE  508   7.723   4.193   2.241 -0.3315  0.0157  0.4721
   26LYR    HE1  509   7.680   4.106   2.291  3.0454 -1.2089  1.5595
   26LYR    HE2  510   7.831   4.191   2.254 -0.3001  0.0842  0.2220
   26LYR     NZ  511   7.687   4.195   2.102 -0.0720  0.4894 -0.0441
   26LYR    HZ1  512   7.622   4.266   2.074 -1.4342 -1.2692 -1.5688
   26LYR      C  513   7.597   4.096   2.740  0.0426 -0.3461  0.1240
   26LYR      O  514   7.654   3.990   2.758 -0.2110  0.1299 -0.0574
   27LY0      N  515   7.466   4.106   2.767  0.2576  0.2233 -0.2480
   27LY0      H  516   7.418   4.191   2.746 -0.4899  0.3699  1.7736
   27LY0     CA  517   7.387   4.003   2.836 -0.0240 -0.5506  0.3292
   27LY0     HA  518   7.456   3.926   2.870  1.3526  1.3319  2.0902
   27LY0     CB  519   7.304   4.073   2.941  0.6326  0.1090 -0.1694
   27LY0    HB1  520   7.232   4.001   2.980  0.9975 -0.3434 -0.3213
   27LY0    HB2  521   7.246   4.153   2.894 -0.2318 -1.2480 -1.5044
   27LY0     CG  522   7.387   4.139   3.058  0.0985  0.0340  0.8483
   27LY0    HG1  523   7.432   4.233   3.025  0.2493  0.7865  2.9841
   27LY0    HG2  524   7.468   4.078   3.097  0.3128  1.5188  2.9417
   27LY0     CD  525   7.291   4.160   3.173  1.0920  0.2284  0.5380
   27LY0    HD1  526   7.258   4.066   3.217  3.0214 -0.2753  0.9773
   27LY0    HD2  527   7.201   4.212   3.140  0.3352  0.0872  2.2586
   27LY0     CE  528   7.359   4.238   3.289  0.3872 -0.3484 -0.3425
   27LY0    HE1  529   7.418   4.316   3.241 -2.1715  1.2597 -1.1308
   27LY0    HE2  530   7.406   4.172   3.362  1.2357 -0.5028 -1.0172
   27LY0     NZ  531   7.262   4.311   3.370 -0.5231  0.3713  1.0603
   27LY0    HZ1  532   7.303   4.362   3.447 -2.2229  3.9131 -0.1587
   27LY0    HZ2  533   7.201   4.374   3.319 -0.0508  0.6613  0.8402
   27LY0    HZ3  534   7.204   4.238   3.407  0.5506 -1.7061 -1.1258
   27LY0      C  535   7.292   3.938   2.731 -0.4891  0.4164  0.2143
   27LY0      O  536   7.290   3.985   2.618  0.2402 -0.0148 -0.0616
   28LER      N  537   7.219   3.834   2.771  0.1775 -0.2814  0.3278
   28LER      H  538   7.230   3.812   2.870 -0.0824  1.7624  0.8478
   28LER     CA  539   7.122   3.753   2.692 -0.3059 -0.3971  0.5569
   28LER     HA  540   7.106   3.814   2.603  1.5465 -0.3466  0.2240
   28LER     CB  541   7.183   3.612   2.646 -0.3282 -0.3363  0.5404
   28LER    HB1  542   7.093   3.551   2.639  0.3998 -1.3161 -0.8602
   28LER    HB2  543   7.228   3.573   2.738 -0.4344  1.6559  1.4859
   28LER     CG  544   7.276   3.610   2.524 -0.0083 -0.4787  0.1810
   28LER     HG  545   7.331   3.704   2.527  1.0398 -1.0538 -0.3929
   28LER    CD1  546   7.373   3.495   2.533 -0.2158  0.0632 -0.3855
   28LER   HD11  547   7.422   3.502   2.436  1.7470  2.6622  0.6713
   28LER   HD12  548   7.447   3.517   2.610  0.3635  0.8995 -1.1521
   28LER   HD13  549   7.325   3.399   2.550 -1.7210  1.1057  1.6744
   28LER    CD2  550   7.195   3.596   2.394  0.2090  0.1708  0.2470
   28LER   HD21  551   7.261   3.616   2.309 -1.0655 -1.3380 -1.1672
   28LER   HD22  552   7.167   3.491   2.384 -0.7347  0.5788 -2.0961
   28LER   HD23  553   7.110   3.664   2.387 -0.9899 -1.2355  0.6212
   28LER      C  554   6.986   3.744   2.762  0.9525 -0.0015  0.5600
   28LER      O  555   6.981   3.729   2.881 -0.0879  0.0273  0.3280
   29LYR      N  556   6.871   3.733   2.684 -0.5693 -0.3735  0.0269
   29LYR      H  557   6.891   3.736   2.585  0.5678  1.5933  0.2791
   29LYR     CA  558   6.742   3.692   2.743  0.2749  0.8341 -0.4536
   29LYR     HA  559   6.730   3.745   2.837  1.0608 -0.8240  0.6155
   29LYR     CB  560   6.626   3.718   2.644 -0.5698  0.0740  0.1071
   29LYR    HB1  561   6.537   3.661   2.671 -1.2688  1.5402  1.0011
   29LYR    HB2  562   6.644   3.683   2.542  0.5199 -1.4931  0.8032
   29LYR     CG  563   6.580   3.861   2.645 -0.5982 -0.0079  0.0480
   29LYR    HG1  564   6.573   3.893   2.749  2.4253  0.8612  0.0729
   29LYR    HG2  565   6.477   3.864   2.607 -0.8899  2.5198  0.8356
   29LYR     CD  566   6.660   3.976   2.573  0.1840 -0.3959  0.6779
   29LYR    HD1  567   6.755   3.997   2.624 -0.1460  1.4661  0.6081
   29LYR    HD2  568   6.607   4.071   2.570  0.1690 -0.4117 -1.9387
   29LYR     CE  569   6.681   3.953   2.426 -0.5084 -0.1525  0.1864
   29LYR    HE1  570   6.599   3.990   2.364  0.3008  1.0277 -0.2284
   29LYR    HE2  571   6.692   3.846   2.410 -1.1624 -0.0651 -0.9591
   29LYR     NZ  572   6.805   4.018   2.387 -0.1303  1.2459  0.2980
   29LYR    HZ1  573   6.796   4.113   2.354  1.3969  0.8866 -1.3033
   29LYR      C  574   6.741   3.541   2.782  0.3948  0.1965  0.9721
   29LYR      O  575   6.631   3.478   2.782  0.1900  0.1279  0.1269
   30LER      N  576   6.852   3.487   2.827  0.6724  0.7663  0.0487
   30LER      H  577   6.927   3.552   2.841  1.4931 -0.5419  2.1168
   30LER     CA  578   6.879   3.342   2.849  0.2237 -0.2217  0.9041
   30LER     HA  579   6.782   3.294   2.863  0.1533 -0.2764  0.2789
   30LER     CB  580   6.951   3.284   2.725 -0.3929  0.0359 -0.4059
   30LER    HB1  581   6.977   3.181   2.750 -0.4518 -0.2767 -1.5930
   30LER    HB2  582   7.038   3.350   2.712  0.2233  0.1652  3.1829
   30LER     CG  583   6.857   3.281   2.601  0.6391 -0.0562  0.3271
   30LER     HG  584   6.820   3.382   2.584  0.4764 -0.1588  0.0650
   30LER    CD1  585   6.926   3.250   2.473 -0.5089  0.4471  0.5995
   30LER   HD11  586   6.853   3.264   2.393  0.1959 -0.4892 -0.2428
   30LER   HD12  587   7.010   3.318   2.456  0.8875 -1.3442 -0.0450
   30LER   HD13  588   6.958   3.145   2.473  0.0264  0.6069  0.4988
   30LER    CD2  589   6.733   3.197   2.613 -0.4315 -0.2079 -0.8511
   30LER   HD21  590   6.675   3.195   2.520 -3.0003 -0.6415  0.6640
   30LER   HD22  591   6.763   3.093   2.627  0.3649  0.0218 -0.7818
   30LER   HD23  592   6.666   3.220   2.696  1.0757  0.6227  0.1730
   30LER      C  593   6.953   3.317   2.976  0.0231  0.0328 -0.3336
   30LER      O  594   7.054   3.384   2.995 -0.7017 -0.6536 -0.0363
   31LER      N  595   6.906   3.220   3.063 -0.1380 -0.0797  0.1334
   31LER      H  596   6.821   3.176   3.032  1.1939 -2.3132 -0.5880
   31LER     CA  597   6.983   3.156   3.172  0.3005 -0.3989  0.2344
   31LER     HA  598   7.025   3.245   3.219 -0.7192  0.5564 -0.6149
   31LER     CB  599   6.888   3.090   3.274 -1.2055  0.3547 -0.5807
   31LER    HB1  600   6.941   3.013   3.330 -0.3064  2.6002  1.8713
   31LER    HB2  601   6.814   3.039   3.213  0.1638 -0.6694 -1.4562
   31LER     CG  602   6.828   3.185   3.383 -0.2422 -0.3243 -0.2738
   31LER     HG  603   6.918   3.211   3.438  0.4006 -1.1633 -0.9031
   31LER    CD1  604   6.747   3.303   3.330 -0.1161 -0.4351  0.3574
   31LER   HD11  605   6.714   3.367   3.412 -3.0291 -1.2519 -0.0426
   31LER   HD12  606   6.818   3.366   3.278 -1.9261  1.2053 -0.2341
   31LER   HD13  607   6.669   3.268   3.262 -0.9306  1.1168  0.4657
   31LER    CD2  608   6.745   3.096   3.468  0.1292 -0.5627  0.2444
   31LER   HD21  609   6.695   3.161   3.539  1.6041  0.7976  0.0864
   31LER   HD22  610   6.675   3.036   3.409 -0.6208  0.6347 -0.1275
   31LER   HD23  611   6.816   3.029   3.517  0.0331 -0.7607  0.1162
   31LER      C  612   7.087   3.063   3.114 -0.6791  0.2196  0.0924
   31LER      O  613   7.068   2.997   3.014  0.1037 -0.2618 -0.5840
   32LY0      N  614   7.800   4.135   1.417  0.0126 -0.0358  0.4453
   32LY0     H1  615   7.867   4.085   1.361 -1.8399  1.0878 -3.0752
   32LY0     H2  616   7.712   4.088   1.400 -0.1185 -0.2009  1.5003
   32LY0     H3  617   7.790   4.233   1.398  0.1046  0.0529  0.8470
   32LY0     CA  618   7.838   4.118   1.554  0.3139  0.0498  0.1524
   32LY0     HA  619   7.856   4.012   1.572 -4.2159 -0.8972  0.3027
   32LY0     CB  620   7.967   4.192   1.599 -0.2181 -0.1856  0.6143
   32LY0    HB1  621   8.060   4.162   1.551 -0.7283  0.6922 -0.9756
   32LY0    HB2  622   7.983   4.162   1.703  3.1699 -0.1340  0.2015
   32LY0     CG  623   7.967   4.343   1.587 -0.4079 -0.0732 -0.1005
   32LY0    HG1  624   7.899   4.378   1.663  0.5818 -0.9828  1.2527
   32LY0    HG2  625   7.938   4.385   1.491  0.3610  0.5354 -0.0723
   32LY0     CD  626   8.111   4.398   1.618  0.7487  0.3342 -0.0939
   32LY0    HD1  627   8.184   4.376   1.541  0.5197 -1.1738  0.0943
   32LY0    HD2  628   8.145   4.350   1.710  1.9809  0.5919 -0.3961
   32LY0     CE  629   8.101   4.551   1.628 -0.0564  1.0472  0.7427
   32LY0    HE1  630   8.027   4.579   1.702 -1.0403  0.0180  0.1837
   32LY0    HE2  631   8.072   4.586   1.528  0.3915 -0.7393 -0.0531
   32LY0     NZ  632   8.233   4.609   1.663 -0.0313  0.3765 -0.6175
   32LY0    HZ1  633   8.227   4.709   1.676 -2.5833 -0.0388  2.8521
   32LY0    HZ2  634   8.268   4.566   1.748  2.4880  3.6581  0.2297
   32LY0    HZ3  635   8.308   4.586   1.600 -0.3399  0.1111 -0.8890
   32LY0      C  636   7.729   4.160   1.643  0.0332 -0.6485  0.1361
   32LY0      O  637   7.656   4.254   1.615 -0.5996 -0.4324  0.3976
   33LER      N  638   7.727   4.094   1.758 -0.0853 -0.4734  0.4673
   33LER      H  639   7.795   4.019   1.765 -0.5904 -1.1545 -1.3878
   33LER     CA  640   7.649   4.130   1.872 -0.0441 -0.6897 -0.2515
   33LER     HA  641   7.616   4.233   1.859  0.2790 -0.6706 -0.9625
   33LER     CB  642   7.524   4.041   1.874 -0.1252  0.0195  0.2918
   33LER    HB1  643   7.465   4.072   1.960 -0.3038  0.5281 -0.0076
   33LER    HB2  644   7.558   3.938   1.875 -0.7144 -0.1803  0.4678
   33LER     CG  645   7.427   4.048   1.757 -0.0938 -0.3647 -0.1501
   33LER     HG  646   7.489   4.039   1.668  0.1804  1.5696 -0.2088
   33LER    CD1  647   7.325   3.934   1.754  0.1496 -0.0621  0.0556
   33LER   HD11  648   7.255   3.955   1.674 -0.3458  2.2849  1.0405
   33LER   HD12  649   7.383   3.843   1.736  2.3750  1.5608 -1.4173
   33LER   HD13  650   7.273   3.929   1.850  0.4480 -0.4022  0.2039
   33LER    CD2  651   7.354   4.184   1.739  0.6574 -0.0505  0.6455
   33LER   HD21  652   7.288   4.208   1.822 -1.7960 -1.2425 -0.8502
   33LER   HD22  653   7.426   4.265   1.730  0.7990 -0.0150  1.9495
   33LER   HD23  654   7.290   4.181   1.651  0.4311  1.3894  0.7472
   33LER      C  655   7.730   4.126   1.999 -0.3529  0.0952  0.6597
   33LER      O  656   7.816   4.035   2.005 -0.0136 -0.3957 -0.4509
   34LY0      N  657   7.379   5.112   3.223  0.0418 -0.2531 -0.0981
   34LY0     H1  658   7.375   5.183   3.151  0.1552 -0.7717 -0.6219
   34LY0     H2  659   7.479   5.101   3.234 -0.2677 -1.0163  2.5966
   34LY0     H3  660   7.341   5.150   3.309 -0.2951 -1.1511  0.1589
   34LY0     CA  661   7.306   4.994   3.192  0.0618 -0.3673  0.3646
   34LY0     HA  662   7.307   4.927   3.278  2.8620  0.1283  0.8267
   34LY0     CB  663   7.161   5.033   3.141  0.0009  0.8359  0.2876
   34LY0    HB1  664   7.117   4.937   3.114  2.2451 -0.7223  1.8049
   34LY0    HB2  665   7.162   5.102   3.057  0.9372  1.1499  0.5354
   34LY0     CG  666   7.080   5.117   3.248  0.4860  0.1163 -0.2245
   34LY0    HG1  667   7.134   5.210   3.263  0.7514  0.0028 -0.4651
   34LY0    HG2  668   7.075   5.061   3.341 -0.2840 -0.1908 -0.4444
   34LY0     CD  669   6.936   5.160   3.199 -0.0751 -0.2021 -0.4493
   34LY0    HD1  670   6.885   5.078   3.149  0.5872 -0.3031 -0.9742
   34LY0    HD2  671   6.957   5.234   3.122 -0.8837  0.8304  0.2968
   34LY0     CE  672   6.842   5.213   3.313 -0.6682  0.5138  0.3369
   34LY0    HE1  673   6.888   5.281   3.384 -1.9182  0.4807  1.2345
   34LY0    HE2  674   6.823   5.122   3.370  2.1237  0.8567  1.9840
   34LY0     NZ  675   6.722   5.280   3.259  0.6306 -0.2344  0.1713
   34LY0    HZ1  676   6.685   5.315   3.346 -1.1575 -1.0807 -0.2106
   34LY0    HZ2  677   6.756   5.350   3.194  0.3861 -0.0504  0.2413
   34LY0    HZ3  678   6.669   5.207   3.214 -0.8249 -0.8572  2.7165
   34LY0      C  679   7.368   4.919   3.073  0.4553 -0.0739  0.4796
   34LY0      O  680   7.375   4.981   2.960 -0.2191  0.8775  0.4504
   35LER      N  681   7.406   4.791   3.096 -0.1263  0.0408 -0.1483
   35LER      H  682   7.383   4.753   3.187 -0.6741  1.1712  0.2036
   35LER     CA  683   7.452   4.704   2.993  0.0766  0.1826 -0.0406
   35LER     HA  684   7.518   4.761   2.928 -1.5891  1.0202 -1.0611
   35LER     CB  685   7.507   4.579   3.061  0.8474  0.7402  0.6948
   35LER    HB1  686   7.541   4.512   2.981  0.6769  0.2747  1.0058
   35LER    HB2  687   7.418   4.543   3.112 -0.2559 -0.3245 -1.7903
   35LER     CG  688   7.625   4.586   3.161 -0.3560 -0.9367  1.0901
   35LER     HG  689   7.589   4.653   3.239  1.0736 -0.3004  1.2465
   35LER    CD1  690   7.660   4.455   3.233 -0.7658  0.0898 -0.1345
   35LER   HD11  691   7.739   4.451   3.308 -1.0432  0.5815  0.1881
   35LER   HD12  692   7.574   4.439   3.298 -0.9820  1.2051 -0.1256
   35LER   HD13  693   7.669   4.376   3.158 -0.8116  0.7071 -0.8064
   35LER    CD2  694   7.759   4.640   3.111 -0.7125 -0.4889 -0.1767
   35LER   HD21  695   7.834   4.619   3.187  1.0700 -1.0061 -1.9963
   35LER   HD22  696   7.792   4.587   3.022 -1.4354 -1.1303 -0.0741
   35LER   HD23  697   7.753   4.747   3.091  1.0406 -0.3425 -0.0853
   35LER      C  698   7.345   4.645   2.902  0.2733  0.4970  0.1525
   35LER      O  699   7.235   4.600   2.938  0.0153  0.1551  0.4105
   36LYR      N  700   7.380   4.643   2.767 -0.1802  0.2245  0.3617
   36LYR      H  701   7.473   4.675   2.743 -1.1357  1.6682 -1.7080
   36LYR     CA  702   7.295   4.582   2.667  0.4472  0.3574  0.3022
   36LYR     HA  703   7.199   4.630   2.685  1.2130  2.2405 -0.3953
   36LYR     CB  704   7.340   4.629   2.529  0.0391  0.4371  0.1508
   36LYR    HB1  705   7.448   4.617   2.528 -0.0778 -0.9584  1.1262
   36LYR    HB2  706   7.315   4.734   2.539 -0.8574  0.1422  1.1990
   36LYR     CG  707   7.280   4.557   2.402  0.6161 -0.2009  0.5496
   36LYR    HG1  708   7.174   4.579   2.388  1.2258  2.8023 -0.0612
   36LYR    HG2  709   7.298   4.450   2.412  0.0119 -0.5970 -1.8902
   36LYR     CD  710   7.344   4.615   2.278 -0.2145 -0.4553  1.2763
   36LYR    HD1  711   7.451   4.591   2.274  0.0093  0.6660 -0.0446
   36LYR    HD2  712   7.328   4.722   2.271 -0.5725 -0.5080  1.3008
   36LYR     CE  713   7.278   4.538   2.164  0.5017  0.0651 -0.1124
   36LYR    HE1  714   7.170   4.556   2.163 -0.2254 -3.5336  1.0970
   36LYR    HE2  715   7.299   4.433   2.182  1.0745  0.1646 -0.1885
   36LYR     NZ  716   7.339   4.567   2.038 -0.1945  0.7096  0.2667
   36LYR    HZ1  717   7.325   4.660   2.002  0.0536  0.4177 -0.6016
   36LYR      C  718   7.267   4.434   2.675  0.5767 -0.4492 -0.4859
   36LYR      O  719   7.365   4.354   2.689  0.4818  0.2567 -0.2457
   37LY0      N  720   7.142   4.398   2.666  0.0302 -0.6793  0.5955
   37LY0      H  721   7.077   4.472   2.643  0.2822 -0.5078  0.4154
   37LY0     CA  722   7.097   4.261   2.653 -0.8639 -0.0264 -0.0783
   37LY0     HA  723   7.178   4.190   2.672  0.9849  1.7176 -1.1041
   37LY0     CB  724   6.986   4.245   2.753  0.2141  0.3617 -0.3684
   37LY0    HB1  725   6.894   4.293   2.718 -0.1848 -1.2770 -1.6558
   37LY0    HB2  726   7.014   4.301   2.842 -0.8328  1.3643 -0.6468
   37LY0     CG  727   6.957   4.101   2.795 -0.2675  0.2397 -0.2046
   37LY0    HG1  728   7.042   4.057   2.847 -1.5869 -1.6917  0.4348
   37LY0    HG2  729   6.948   4.044   2.702  0.2658  0.1611 -0.2100
   37LY0     CD  730   6.836   4.078   2.884 -0.0975  0.1027 -0.4792
   37LY0    HD1  731   6.823   3.970   2.888  2.8613 -0.3007  1.7206
   37LY0    HD2  732   6.753   4.131   2.838  1.0790  0.6185 -2.1481
   37LY0     CE  733   6.847   4.128   3.026  0.4582 -0.1007  0.4269
   37LY0    HE1  734   6.755   4.093   3.073 -0.7486  0.2032 -1.5691
   37LY0    HE2  735   6.844   4.237   3.022 -1.6122 -0.1024  0.7354
   37LY0     NZ  736   6.953   4.072   3.106  0.4356 -0.5922  0.1676
   37LY0    HZ1  737   6.944   4.087   3.205 -1.0356  0.3895 -0.0842
   37LY0    HZ2  738   6.947   3.973   3.090  1.2322 -0.6141 -0.0360
   37LY0    HZ3  739   7.039   4.108   3.067  0.4692  0.0233  0.7949
   37LY0      C  740   7.052   4.226   2.513 -0.1055  0.5775 -0.0708
   37LY0      O  741   6.966   4.296   2.462 -0.6559  0.3050  0.2461
   38LER      N  742   7.101   4.121   2.452 -0.2686 -0.1469 -0.5681
   38LER      H  743   7.165   4.060   2.501 -1.6768 -1.1450  0.1044
   38LER     CA  744   7.037   4.057   2.338 -0.1896 -0.1433  0.4336
   38LER     HA  745   6.989   4.128   2.270 -1.4277 -1.6551 -0.3109
   38LER     CB  746   7.142   3.972   2.260  0.4628  0.2135  0.0040
   38LER    HB1  747   7.093   3.907   2.187  2.6435 -0.7532 -0.6652
   38LER    HB2  748   7.180   3.903   2.336  0.6896  1.5964  1.1828
   38LER     CG  749   7.254   4.043   2.185  0.3072 -0.0124  0.8601
   38LER     HG  750   7.308   3.962   2.135  0.4074 -0.0581  1.0398
   38LER    CD1  751   7.200   4.140   2.086  0.0267 -0.3040  0.8099
   38LER   HD11  752   7.279   4.201   2.043  0.5273 -2.1496 -1.0477
   38LER   HD12  753   7.164   4.078   2.004  0.6680 -0.6960  0.8150
   38LER   HD13  754   7.126   4.209   2.128  1.8416  0.4836  2.9439
   38LER    CD2  755   7.349   4.125   2.271 -0.1202 -0.1876  1.0130
   38LER   HD21  756   7.435   4.158   2.212  0.4522 -0.8569  1.4592
   38LER   HD22  757   7.291   4.209   2.309 -0.8935 -1.5977  3.1342
   38LER   HD23  758   7.388   4.062   2.351 -0.2280 -1.8947 -0.2298
   38LER      C  759   6.929   3.959   2.382  0.7547 -1.2402  0.6003
   38LER      O  760   6.954   3.849   2.429 -0.1114 -0.8206 -0.0247
   39LY0      N  761   7.310   4.698   1.433  0.2073 -0.9443 -0.4552
   39LY0     H1  762   7.228   4.720   1.379  1.1517 -0.3420 -1.6801
   39LY0     H2  763   7.387   4.763   1.442 -0.8691  0.3433 -0.1866
   39LY0     H3  764   7.351   4.617   1.388  1.6183 -0.5229  0.0177
   39LY0     CA  765   7.268   4.663   1.571 -0.3449 -1.1919  0.2912
   39LY0     HA  766   7.239   4.748   1.633 -2.5584 -0.8019 -1.1790
   39LY0     CB  767   7.143   4.579   1.575  0.0864  0.0895  0.1540
   39LY0    HB1  768   7.154   4.483   1.525  1.4754 -0.6433  1.7481
   39LY0    HB2  769   7.064   4.629   1.520 -0.8621 -1.8661 -0.3386
   39LY0     CG  770   7.096   4.554   1.720 -0.8490 -0.3152  0.4905
   39LY0    HG1  771   7.100   4.652   1.767  2.5229  0.0115 -0.2425
   39LY0    HG2  772   7.164   4.489   1.775  0.9916  0.6860 -0.5202
   39LY0     CD  773   6.954   4.503   1.737  0.5810  0.7406 -0.0333
   39LY0    HD1  774   6.951   4.405   1.690  2.0565  0.7224 -0.1466
   39LY0    HD2  775   6.891   4.579   1.690 -1.4867  0.3184  1.8627
   39LY0     CE  776   6.924   4.475   1.886  0.3144 -0.2896 -0.8622
   39LY0    HE1  777   6.936   4.565   1.946  0.8957 -0.4409 -0.7482
   39LY0    HE2  778   6.989   4.397   1.925  0.3298  1.2000  2.4234
   39LY0     NZ  779   6.791   4.426   1.904 -0.2299 -0.7095  0.0461
   39LY0    HZ1  780   6.787   4.389   1.998 -2.1191 -1.2221 -0.1894
   39LY0    HZ2  781   6.728   4.503   1.887  0.3939 -0.2399 -0.1859
   39LY0    HZ3  782   6.783   4.340   1.852  1.3676 -1.7725  1.4270
   39LY0      C  783   7.379   4.593   1.647 -0.1260  0.4595 -0.1377
   39LY0      O  784   7.452   4.515   1.589 -0.3207  0.0186  0.1724
   40LER      N  785   7.400   4.610   1.779  0.2170 -0.1115  0.2460
   40LER      H  786   7.340   4.683   1.814 -0.5837 -0.1116 -1.0829
   40LER     CA  787   7.505   4.557   1.864  0.1656 -0.5088 -0.7582
   40LER     HA  788   7.555   4.474   1.814 -1.4370 -3.5088  2.1791
   40LER     CB  789   7.602   4.665   1.896 -0.7580  0.5050  0.8959
   40LER    HB1  790   7.547   4.753   1.927  1.3919  2.2705 -0.0152
   40LER    HB2  791   7.636   4.692   1.796 -0.5812 -1.4458  0.3855
   40LER     CG  792   7.722   4.633   1.989 -0.0522 -0.4495 -0.0157
   40LER     HG  793   7.678   4.607   2.084 -1.4683  0.3038 -0.4428
   40LER    CD1  794   7.808   4.522   1.929  0.3759  0.0784  0.5004
   40LER   HD11  795   7.869   4.494   2.014 -2.0303 -2.3470  1.5571
   40LER   HD12  796   7.762   4.427   1.904  1.2925 -0.4610  0.8214
   40LER   HD13  797   7.875   4.550   1.847 -3.2052 -1.1322 -3.1606
   40LER    CD2  798   7.808   4.756   2.015  0.5435  0.0578  0.4064
   40LER   HD21  799   7.897   4.731   2.072  1.0602  0.9803  0.0285
   40LER   HD22  800   7.839   4.794   1.918  1.1839 -2.4875 -0.4613
   40LER   HD23  801   7.761   4.834   2.074 -0.4868 -0.2675  0.0354
   40LER      C  802   7.444   4.504   1.989 -0.1013  0.8871 -0.2029
   40LER      O  803   7.480   4.395   2.034  0.4011 -0.0149  0.2934
   41U      O5'  804   4.348   9.464   1.184  0.6400 -0.0236 -0.6623
   41U      H5T  805   4.262   9.454   1.144  0.6091  0.4869 -0.7265
   41U      C5'  806   4.379   9.362   1.280 -0.3067 -0.1254 -0.2751
   41U     H5'1  807   4.332   9.371   1.378  0.5649 -1.8269  0.3412
   41U     H5'2  808   4.482   9.369   1.316 -0.4820 -1.2153  0.5118
   41U      C4'  809   4.331   9.228   1.227  0.5707  0.0843  0.6505
   41U      H4'  810   4.226   9.238   1.200  0.7122 -1.7084 -0.7851
   41U      O4'  811   4.405   9.198   1.111 -0.4796  0.0618 -0.0289
   41U      C1'  812   4.378   9.059   1.089  0.0629  0.7137 -1.2981
   41U      H1'  813   4.300   9.034   1.018  0.0391 -1.6167 -0.5420
   41U       N1  814   4.489   8.975   1.037 -0.4140 -0.6101 -0.7259
   41U       C6  815   4.620   9.021   1.050 -0.0696  0.2963 -0.0003
   41U       H6  816   4.646   9.109   1.108  0.5854  0.2042 -0.1474
   41U       C5  817   4.721   8.943   1.003 -0.5507  1.0670  0.4593
   41U       H5  818   4.822   8.979   1.010  0.4262 -0.6159 -2.8770
   41U       C4  819   4.699   8.824   0.927  0.2022  0.1103 -0.0071
   41U       O4  820   4.789   8.754   0.879 -0.0475 -0.3970  0.5345
   41U       N3  821   4.570   8.790   0.913 -0.0047 -0.9819 -0.0860
   41U       H3  822   4.553   8.704   0.863  1.7052 -0.8782 -0.9171
   41U       C2  823   4.463   8.852   0.974 -0.7472 -0.5216 -0.4542
   41U       O2  824   4.345   8.821   0.949 -0.1611 -0.7593 -0.5227
   41U      C3'  825   4.357   9.119   1.322 -0.0715  0.3232  0.6590
   41U      H3'  826   4.464   9.119   1.341 -0.4365  1.7079  3.2173
   41U      C2'  827   4.328   9.003   1.230 -0.0931  1.6216  0.7821
   41U     H2'1  828   4.390   8.917   1.254 -1.1313 -0.0938 -2.1242
   41U      O2'  829   4.189   8.974   1.225  0.2921  0.4838  0.0156
   41U     HO'2  830   4.173   8.932   1.310  2.3282  2.6360  1.6104
   41U      O3'  831   4.277   9.115   1.437  0.2052 -0.5024 -0.5021
   42U        P  832   4.327   9.030   1.563 -0.0179 -0.0727  0.8792
   42U      O1P  833   4.247   9.076   1.681 -0.0238 -0.1570 -0.2656
   42U      O2P  834   4.475   9.039   1.562  0.6090  0.0672  0.1163
   42U      O5'  835   4.280   8.887   1.524 -0.3917  1.0405  0.0406
   42U      C5'  836   4.143   8.844   1.532 -0.3303  0.3733 -0.4996
   42U     H5'1  837   4.079   8.920   1.487 -0.5619  1.0838  0.9537
   42U     H5'2  838   4.126   8.840   1.640  0.5340  1.7085 -0.2843
   42U      C4'  839   4.128   8.706   1.466 -0.1780  0.6115 -0.5015
   42U      H4'  840   4.024   8.673   1.470  0.5664 -1.8427  2.0344
   42U      O4'  841   4.196   8.703   1.340  0.4758 -0.4282  0.2464
   42U      C1'  842   4.226   8.561   1.314  0.1707 -0.2020 -0.7173
   42U      H1'  843   4.146   8.513   1.257 -0.1677 -2.1556  1.2666
   42U       N1  844   4.353   8.529   1.254 -0.0229  0.1382 -0.5240
   42U       C6  845   4.460   8.610   1.283  0.3927  0.6264  0.4217
   42U       H6  846   4.448   8.687   1.358 -1.5770  0.8222 -0.0416
   42U       C5  847   4.570   8.610   1.202  0.8255 -0.0617 -0.3158
   42U       H5  848   4.640   8.691   1.217 -0.6294  1.1158  0.3624
   42U       C4  849   4.591   8.502   1.105  0.3581 -0.7713  0.2551
   42U       O4  850   4.687   8.500   1.028  0.4650 -0.3547  0.0060
   42U       N3  851   4.486   8.410   1.094  0.1760 -0.8735 -0.3665
   42U       H3  852   4.492   8.335   1.027 -1.9611 -1.7632  0.3377
   42U       C2  853   4.363   8.426   1.159 -0.9259  0.1843  0.8906
   42U       O2  854   4.265   8.356   1.125 -0.0509  0.2285 -0.4065
   42U      C3'  855   4.200   8.602   1.557 -0.5878  0.4588  0.2522
   42U      H3'  856   4.303   8.631   1.578 -0.7527  1.3136 -0.0778
   42U      C2'  857   4.205   8.493   1.450 -0.6961  0.2430  0.7805
   42U     H2'1  858   4.295   8.435   1.471 -0.0928 -0.2200 -2.5218
   42U      O2'  859   4.085   8.406   1.446 -0.1861  0.9282  0.1817
   42U     HO'2  860   4.122   8.325   1.483  0.9175  1.5398  0.4539
   42U      O3'  861   4.137   8.559   1.670  0.1402 -0.4123 -0.1067
   43A        P  862   4.204   8.464   1.770  0.5375 -0.4056 -0.0448
   43A      O1P  863   4.108   8.468   1.886 -0.0468  0.1056  0.1937
   43A      O2P  864   4.345   8.511   1.791 -0.4904 -0.2510  0.2728
   43A      O5'  865   4.193   8.325   1.703  0.5856  0.1181  0.2161
   43A      C5'  866   4.079   8.234   1.715 -0.4068  0.1928  0.0589
   43A     H5'1  867   3.995   8.290   1.674  1.3955  2.3489 -0.8956
   43A     H5'2  868   4.076   8.211   1.822  4.1011 -1.3654  0.0629
   43A      C4'  869   4.092   8.107   1.629 -1.0098  0.0190  0.4388
   43A      H4'  870   3.993   8.064   1.611 -0.7348 -0.6989  0.6278
   43A      O4'  871   4.146   8.140   1.503  0.1352 -0.3421  0.1024
   43A      C1'  872   4.238   8.044   1.459  0.5251  0.2015 -0.4276
   43A      H1'  873   4.212   7.997   1.364  1.8004  1.1039 -1.2639
   43A       N9  874   4.372   8.109   1.437 -0.3744  0.5112 -0.1060
   43A       C8  875   4.437   8.197   1.520 -0.1756 -1.2234  0.0807
   43A       H8  876   4.391   8.245   1.606  1.1776 -0.1253  0.2332
   43A       N7  877   4.543   8.243   1.470 -0.0384 -0.0203  0.0067
   43A       C5  878   4.563   8.170   1.354  0.1516  0.0438  0.2872
   43A       C6  879   4.665   8.161   1.250  0.3368 -0.3054 -0.1418
   43A       N6  880   4.769   8.239   1.230  0.0925 -1.3009 -0.4605
   43A      H61  881   4.783   8.316   1.295 -1.0746 -1.1627 -0.3505
   43A      H62  882   4.836   8.217   1.158 -1.4327  1.8016 -3.1116
   43A       N1  883   4.660   8.058   1.163 -0.4406 -0.5038 -0.1143
   43A       C2  884   4.567   7.966   1.171  0.9150 -0.2062  0.2695
   43A       H2  885   4.555   7.890   1.095 -2.3655  0.8824 -0.4613
   43A       N3  886   4.458   7.969   1.250 -0.4863  0.5568 -0.1005
   43A       C4  887   4.464   8.076   1.335  0.1467 -0.4647 -0.9343
   43A      C3'  888   4.179   7.999   1.701 -0.5623 -0.2011  0.6141
   43A      H3'  889   4.261   8.044   1.757 -1.2800  1.0571  0.6926
   43A      C2'  890   4.238   7.934   1.565  0.7555 -0.0397 -0.1063
   43A     H2'1  891   4.339   7.895   1.579  1.5095  1.8623  0.0818
   43A      O2'  892   4.159   7.832   1.510 -0.4141 -0.1174  0.3443
   43A     HO'2  893   4.182   7.747   1.549  1.3860  0.2289  0.1563
   43A      O3'  894   4.099   7.909   1.778 -0.9663  0.7424  0.2506
   44A        P  895   4.164   7.807   1.869 -0.3108 -0.3019  0.2029
   44A      O1P  896   4.056   7.736   1.938  0.5043  0.3267  0.1533
   44A      O2P  897   4.265   7.886   1.948  0.4675  0.4263 -0.0154
   44A      O5'  898   4.243   7.708   1.783 -0.0791  0.4516  0.1222
   44A      C5'  899   4.168   7.597   1.723 -0.3684  0.1234 -0.3199
   44A     H5'1  900   4.075   7.621   1.673 -1.3642 -1.8443  0.4536
   44A     H5'2  901   4.137   7.528   1.802  0.1422  0.2739  0.0171
   44A      C4'  902   4.258   7.516   1.634 -0.0539 -0.6733  0.8868
   44A      H4'  903   4.192   7.447   1.582 -0.6526  0.0646  0.6635
   44A      O4'  904   4.314   7.606   1.537  0.2321  0.3883 -0.4376
   44A      C1'  905   4.444   7.551   1.499 -0.2001  0.6115 -0.3574
   44A      H1'  906   4.431   7.538   1.391 -0.6795 -0.2600 -0.1993
   44A       N9  907   4.542   7.652   1.533  0.3651  0.2185  0.0607
   44A       C8  908   4.561   7.723   1.652  0.1417  0.2402 -0.0574
   44A       H8  909   4.500   7.715   1.741  1.6557  3.0642  1.3428
   44A       N7  910   4.659   7.817   1.636 -0.1131  0.3129 -0.1133
   44A       C5  911   4.703   7.795   1.506 -0.4684 -0.0568 -0.1131
   44A       C6  912   4.805   7.857   1.426 -0.8747  0.7474 -0.4737
   44A       N6  913   4.871   7.967   1.451 -0.0552  0.9819 -0.2074
   44A      H61  914   4.862   8.009   1.542 -1.7023  0.5249 -0.1243
   44A      H62  915   4.934   7.998   1.379 -1.5325  1.0260 -1.5498
   44A       N1  916   4.834   7.804   1.303  0.7532  0.5868 -0.2664
   44A       C2  917   4.766   7.699   1.261  0.3912 -0.1894 -0.4246
   44A       H2  918   4.805   7.650   1.173 -0.6999  0.1092 -1.0916
   44A       N3  919   4.668   7.635   1.326  0.0989  0.8173 -0.1995
   44A       C4  920   4.646   7.684   1.450 -0.6779 -0.3379 -0.0869
   44A      C3'  921   4.376   7.438   1.700  0.0477  0.2413  0.7425
   44A      H3'  922   4.426   7.501   1.773  0.1759 -0.6730  1.4545
   44A      C2'  923   4.464   7.418   1.577 -0.5384 -0.1315 -0.1713
   44A     H2'1  924   4.570   7.400   1.593 -1.0340 -1.6383  1.9722
   44A      O2'  925   4.416   7.321   1.485  0.8456 -1.1356 -0.8470
   44A     HO'2  926   4.388   7.250   1.543 -0.7015  1.5887  2.0800
   44A      O3'  927   4.348   7.308   1.751  0.3883  0.2072 -0.0637
   45U        P  928   4.430   7.238   1.868  0.5562 -0.0388  0.3986
   45U      O1P  929   4.353   7.116   1.894 -0.0814 -0.3905 -0.5943
   45U      O2P  930   4.461   7.333   1.972 -0.0769 -0.0889 -0.1797
   45U      O5'  931   4.565   7.196   1.792 -0.2913  0.1748  0.2998
   45U      C5'  932   4.563   7.088   1.703  0.0049 -0.2693  0.7631
   45U     H5'1  933   4.485   7.102   1.628  0.2199 -1.1678  0.3648
   45U     H5'2  934   4.542   6.996   1.757  4.5981 -1.4595  0.9715
   45U      C4'  935   4.692   7.081   1.632 -0.0581  0.3483 -0.3107
   45U      H4'  936   4.692   6.987   1.577 -1.0182  0.2232 -0.1216
   45U      O4'  937   4.713   7.192   1.537  0.0810  0.2569  0.6005
   45U      C1'  938   4.850   7.225   1.519  0.0841  0.0246 -0.3569
   45U      H1'  939   4.877   7.187   1.421  1.2307 -0.0965 -0.0062
   45U       N1  940   4.887   7.367   1.521 -0.8825  0.4949  0.7820
   45U       C6  941   4.859   7.437   1.632 -0.1312 -0.7355  1.0610
   45U       H6  942   4.779   7.393   1.690 -2.9079  1.6778 -0.6492
   45U       C5  943   4.911   7.560   1.657  0.2508  0.0293 -0.2108
   45U       H5  944   4.883   7.607   1.750  0.9992 -0.6837  0.3909
   45U       C4  945   5.009   7.616   1.573  0.2721  0.1901 -0.4261
   45U       O4  946   5.046   7.732   1.584  0.1327 -0.3482  0.4206
   45U       N3  947   5.050   7.534   1.472 -0.0149 -0.4081  0.2297
   45U       H3  948   5.135   7.565   1.428 -0.0573 -1.1011 -0.3515
   45U       C2  949   4.997   7.410   1.442  0.5065 -0.1770 -0.0880
   45U       O2  950   5.052   7.339   1.356 -0.0603  0.0875 -0.0019
   45U      C3'  951   4.822   7.070   1.706 -0.0275  0.1807 -0.1059
   45U      H3'  952   4.819   7.127   1.799  0.9104 -1.3989  0.9382
   45U      C2'  953   4.929   7.138   1.613 -0.6281 -0.2490  0.5549
   45U     H2'1  954   4.997   7.189   1.682 -1.1718 -0.4619  1.2614
   45U      O2'  955   5.025   7.051   1.539  0.8957 -0.0275 -0.2523
   45U     HO'2  956   5.096   7.029   1.600 -0.9282  0.3779  2.1966
   45U      O3'  957   4.838   6.935   1.744  0.2565 -0.3951 -0.3339
   46U        P  958   4.938   6.902   1.871 -0.4755 -0.2733 -0.0739
   46U      O1P  959   4.944   6.757   1.898  0.0607  0.0027  0.0756
   46U      O2P  960   4.901   6.988   1.985 -0.1112  0.3262  0.4289
   46U      O5'  961   5.087   6.943   1.831 -0.0816  0.4187 -0.3394
   46U      C5'  962   5.170   6.857   1.756 -0.2952  0.0240 -0.3267
   46U     H5'1  963   5.119   6.827   1.664 -1.6252  1.4478 -0.1147
   46U     H5'2  964   5.196   6.765   1.807 -0.2258 -0.6758 -1.5767
   46U      C4'  965   5.304   6.923   1.725  0.2243 -0.1809 -0.1412
   46U      H4'  966   5.360   6.860   1.656  1.2236  0.0085  0.4804
   46U      O4'  967   5.283   7.045   1.660  0.5182  0.0457  0.0478
   46U      C1'  968   5.385   7.135   1.703 -0.3560  0.1725 -0.3369
   46U      H1'  969   5.452   7.154   1.619  2.3887 -2.5130  1.0653
   46U       N1  970   5.336   7.268   1.741 -0.1985  0.7052  0.2375
   46U       C6  971   5.211   7.293   1.796 -0.4248 -0.0984  0.1743
   46U       H6  972   5.149   7.209   1.823  0.1052 -0.6104 -0.1757
   46U       C5  973   5.175   7.420   1.822 -0.6337 -1.3649  0.0007
   46U       H5  974   5.080   7.447   1.866 -1.0246  1.9391 -2.4578
   46U       C4  975   5.268   7.532   1.819 -0.2312 -0.5053  1.2283
   46U       O4  976   5.240   7.655   1.831 -0.4868  0.2545 -0.2974
   46U       N3  977   5.395   7.495   1.782 -0.5615 -0.6926  0.1048
   46U       H3  978   5.458   7.571   1.762 -1.1382 -0.4513 -0.8455
   46U       C2  979   5.428   7.367   1.733 -0.1923 -0.0749  0.5542
   46U       O2  980   5.539   7.355   1.692  0.5382 -0.5026 -0.3286
   46U      C3'  981   5.382   6.950   1.857  0.0928  0.0915 -0.4694
   46U      H3'  982   5.307   6.987   1.927  0.0907 -1.0498  0.1614
   46U      C2'  983   5.480   7.064   1.809  0.7837  0.1817  0.0208
   46U     H2'1  984   5.501   7.122   1.899  2.0264 -0.5490  0.2341
   46U      O2'  985   5.598   7.027   1.744 -0.1363 -0.1722 -0.2530
   46U     HO'2  986   5.660   7.022   1.817 -2.0165 -1.5080  1.3557
   46U      O3'  987   5.442   6.831   1.915 -0.4073  0.0100 -0.5144
   47A        P  988   5.475   6.825   2.067 -0.0352 -0.4544 -0.0911
   47A      O1P  989   5.526   6.686   2.092  0.3424  0.1732 -0.1599
   47A      O2P  990   5.357   6.873   2.147  0.2505  0.0527 -0.9702
   47A      O5'  991   5.594   6.924   2.083 -0.1985  0.5992  0.0271
   47A      C5'  992   5.723   6.889   2.036 -0.3510  0.6997 -0.6908
   47A     H5'1  993   5.724   6.837   1.940  0.4452 -0.6683  0.0331
   47A     H5'2  994   5.763   6.817   2.107  0.1302 -1.2306 -2.7876
   47A      C4'  995   5.813   7.018   2.031 -0.3390  0.2324  0.8353
   47A      H4'  996   5.905   6.988   1.981 -0.3874  1.3775  0.0412
   47A      O4'  997   5.757   7.128   1.959 -0.2067  0.1160  0.3640
   47A      C1'  998   5.801   7.252   2.006 -0.2276  0.5192  0.3004
   47A      H1'  999   5.847   7.306   1.923 -0.2694  0.5074  0.2699
   47A       N9 1000   5.697   7.341   2.059  0.1467  0.6581 -0.8123
   47A       C8 1001   5.569   7.305   2.096 -0.2968  0.8691 -0.1666
   47A       H8 1002   5.538   7.203   2.112  1.5110 -0.0639 -2.0900
   47A       N7 1003   5.487   7.399   2.102  0.1221  0.0175  0.0615
   47A       C5 1004   5.562   7.517   2.081  0.1021  0.4969 -0.0551
   47A       C6 1005   5.538   7.652   2.090  0.2792  0.0886 -0.2000
   47A       N6 1006   5.417   7.701   2.106  0.2119 -0.0296 -0.4221
   47A      H61 1007   5.336   7.642   2.110 -0.2002  0.4879 -0.9044
   47A      H62 1008   5.413   7.802   2.112  0.5217  0.0681 -1.6312
   47A       N1 1009   5.634   7.743   2.075 -0.4807 -0.0686  0.1448
   47A       C2 1010   5.751   7.692   2.044  0.3065 -0.4688 -0.0433
   47A       H2 1011   5.823   7.769   2.022 -0.5989  1.2484  2.5724
   47A       N3 1012   5.792   7.565   2.035  0.4400  0.6514 -0.0455
   47A       C4 1013   5.686   7.480   2.049 -0.0556  0.4859  0.0404
   47A      C3' 1014   5.862   7.074   2.168  0.2631 -0.2467  0.6617
   47A      H3' 1015   5.778   7.070   2.237 -0.0930  0.1268  0.2577
   47A      C2' 1016   5.898   7.220   2.125  0.2777 -0.3084  0.2839
   47A     H2'1 1017   5.887   7.286   2.211 -0.7223 -2.6005  2.0151
   47A      O2' 1018   6.019   7.247   2.065 -0.4794 -0.7975 -0.0879
   47A     HO'2 1019   6.088   7.201   2.112 -0.4686  0.7856  1.5522
   47A      O3' 1020   5.985   7.007   2.208 -0.5754  0.1846 -0.6869
   48U        P 1021   6.021   6.989   2.364  0.4697 -0.1854 -0.0571
   48U      O1P 1022   6.120   6.879   2.372  0.3288 -0.3838  0.0131
   48U      O2P 1023   5.891   6.974   2.445 -0.3647  0.2610 -0.3646
   48U      O5' 1024   6.081   7.125   2.415  0.6183  0.8424  0.2435
   48U      C5' 1025   6.215   7.167   2.376 -0.1447  0.0220 -0.4285
   48U     H5'1 1026   6.234   7.147   2.270 -1.7859 -0.3489 -0.6686
   48U     H5'2 1027   6.294   7.114   2.430 -1.8028 -2.0318  0.0845
   48U      C4' 1028   6.216   7.315   2.402 -0.4259  0.2999  0.5349
   48U      H4' 1029   6.310   7.359   2.368  1.2829 -3.6303 -0.4210
   48U      O4' 1030   6.104   7.375   2.336 -0.2939  0.1842  0.2806
   48U      C1' 1031   6.070   7.495   2.403  0.4013 -0.0995 -0.0805
   48U      H1' 1032   6.101   7.574   2.335  1.7366 -1.2995 -0.9084
   48U       N1 1033   5.919   7.508   2.417 -0.0723 -0.9594  0.3473
   48U       C6 1034   5.835   7.402   2.413 -0.6689 -0.4082  0.2306
   48U       H6 1035   5.880   7.304   2.406 -0.4993 -0.2695 -0.8603
   48U       C5 1036   5.698   7.415   2.417  0.3987  0.0076 -0.2418
   48U       H5 1037   5.636   7.327   2.407 -1.8726  1.0677  2.9089
   48U       C4 1038   5.639   7.547   2.432 -0.0901  1.1642 -0.2821
   48U       O4 1039   5.516   7.567   2.425  0.0369 -0.0172 -0.6018
   48U       N3 1040   5.730   7.650   2.437 -0.6194  0.1368 -0.6749
   48U       H3 1041   5.700   7.746   2.449  1.5582  0.8635 -0.7242
   48U       C2 1042   5.865   7.639   2.421 -0.5222  0.3571  0.3763
   48U       O2 1043   5.942   7.734   2.418 -0.3954 -0.1908 -0.1593
   48U      C3' 1044   6.188   7.352   2.546  0.4998 -0.5652 -0.2016
   48U      H3' 1045   6.099   7.295   2.573 -0.7574  0.1325 -2.5064
   48U      C2' 1046   6.148   7.502   2.537 -1.0265 -0.7299 -0.1804
   48U     H2'1 1047   6.085   7.527   2.622  0.5542 -1.2802  1.2076
   48U      O2' 1048   6.256   7.586   2.529 -0.2696 -0.1023  1.0967
   48U     HO'2 1049   6.335   7.532   2.525 -0.8900 -0.9790  0.4159
   48U      O3' 1050   6.297   7.334   2.627 -0.2221  0.4591  0.4610
   49C        P 1051   6.285   7.294   2.780 -0.0286 -0.0700  0.2832
   49C      O1P 1052   6.417   7.264   2.826 -0.5410 -0.3179  0.2848
   49C      O2P 1053   6.175   7.204   2.805  0.0139  0.5554  0.0067
   49C      O5' 1054   6.238   7.429   2.846 -0.0616  0.1391  0.4050
   49C      C5' 1055   6.338   7.536   2.856  0.3117 -0.2326  0.1837
   49C     H5'1 1056   6.393   7.539   2.762  1.1693  0.6695  0.7049
   49C     H5'2 1057   6.412   7.515   2.933  0.0379  0.1397  0.5532
   49C      C4' 1058   6.255   7.662   2.884 -0.9306  0.3360  0.1810
   49C      H4' 1059   6.323   7.746   2.865 -1.1219  0.6156  0.7085
   49C      O4' 1060   6.145   7.689   2.804 -0.1560  0.3192  1.0543
   49C      C1' 1061   6.053   7.770   2.861 -0.6715  0.0840 -0.0687
   49C      H1' 1062   6.074   7.872   2.826 -0.0825  0.0578  0.2034
   49C       N1 1063   5.913   7.734   2.826  0.0986  0.5658 -0.5147
   49C       C6 1064   5.872   7.602   2.837 -0.5643 -0.0743  0.1035
   49C       H6 1065   5.938   7.531   2.884  0.0361  1.6784  2.1167
   49C       C5 1066   5.750   7.569   2.793  0.2444  0.3396  0.0607
   49C       H5 1067   5.724   7.464   2.798  1.1395  0.1607  1.5410
   49C       C4 1068   5.672   7.674   2.739 -0.4970  0.2084  0.4688
   49C       N4 1069   5.543   7.656   2.724  0.1010  0.3334  0.0234
   49C      H41 1070   5.511   7.566   2.755  0.9742  0.1839  0.5328
   49C      H42 1071   5.486   7.738   2.711 -0.3246  0.3876  1.8786
   49C       N3 1072   5.706   7.802   2.745  0.8040  0.1006 -0.8899
   49C       C2 1073   5.822   7.834   2.798 -0.1728 -0.0822 -0.2189
   49C       O2 1074   5.853   7.954   2.811 -0.1653  0.8140  0.1666
   49C      C3' 1075   6.209   7.672   3.026 -0.1503 -0.5580  0.4716
   49C      H3' 1076   6.172   7.578   3.069  2.7108 -1.9674  0.1070
   49C      C2' 1077   6.085   7.769   3.010 -0.1241 -0.1916 -0.4315
   49C     H2'1 1078   6.006   7.735   3.078  1.1449 -2.3293  0.0823
   49C      O2' 1079   6.122   7.903   3.029 -0.6750  0.2379  0.3061
   49C     HO'2 1080   6.108   7.926   3.122  1.4044  1.6774  0.3462
   49C      O3' 1081   6.318   7.720   3.108 -0.0167 -0.2631  0.0413
   50U        P 1082   6.315   7.702   3.254 -0.0212 -0.1441 -0.0128
   50U      O1P 1083   6.444   7.738   3.306  0.0419  0.2772 -0.1016
   50U      O2P 1084   6.266   7.568   3.290  0.2917  0.1984 -0.6028
   50U      O5' 1085   6.204   7.810   3.312 -0.1701 -0.6943  0.1535
   50U      C5' 1086   6.240   7.941   3.351  0.0626  0.0675 -0.1386
   50U     H5'1 1087   6.284   7.986   3.263 -0.6441 -0.5309 -0.8120
   50U     H5'2 1088   6.312   7.940   3.432  0.5515  0.3721 -0.5652
   50U      C4' 1089   6.109   8.012   3.396  0.1713 -0.0320  0.4469
   50U      H4' 1090   6.129   8.119   3.403 -0.0019  0.2094 -1.9135
   50U      O4' 1091   6.013   7.995   3.288 -0.1165 -0.0108  0.1559
   50U      C1' 1092   5.885   7.997   3.339  0.0666  0.2195  0.1216
   50U      H1' 1093   5.837   8.093   3.323  0.8969  0.6521  0.1997
   50U       N1 1094   5.803   7.886   3.281 -0.5468  0.4487  0.4013
   50U       C6 1095   5.854   7.761   3.282 -0.3703  0.3012 -0.2096
   50U       H6 1096   5.950   7.738   3.325  0.3645 -0.1196 -1.9727
   50U       C5 1097   5.786   7.656   3.228  0.4976 -0.5334  0.2843
   50U       H5 1098   5.824   7.555   3.222 -1.5975 -1.2589 -2.6970
   50U       C4 1099   5.659   7.689   3.161  0.2339 -0.7454 -0.6109
   50U       O4 1100   5.579   7.612   3.104  0.1632 -0.0885  0.1095
   50U       N3 1101   5.616   7.817   3.169  0.9358  0.0568 -0.3059
   50U       H3 1102   5.520   7.835   3.143  0.7111 -0.0460  0.4526
   50U       C2 1103   5.680   7.918   3.229  0.1142  0.3085  0.2631
   50U       O2 1104   5.636   8.035   3.234 -0.7074  0.4841  0.0762
   50U      C3' 1105   6.050   7.956   3.522  0.1773 -0.2395 -0.3201
   50U      H3' 1106   6.054   7.847   3.523  1.9002 -0.2229 -1.0600
   50U      C2' 1107   5.903   7.980   3.489  0.0226  0.1082 -0.5061
   50U     H2'1 1108   5.853   7.892   3.531 -1.0182  1.0072  0.1957
   50U      O2' 1109   5.864   8.098   3.548 -0.2325  0.3203  0.9295
   50U     HO'2 1110   5.821   8.076   3.631 -0.3737 -1.7712  0.3582
   50U      O3' 1111   6.101   8.011   3.641 -0.2962  0.2301 -0.3921
   51A        P 1112   6.081   7.941   3.781  0.3235 -0.6333 -0.0264
   51A      O1P 1113   6.163   8.020   3.876 -0.2368  0.6066 -0.0613
   51A      O2P 1114   6.097   7.792   3.762 -0.0477  0.0478 -0.2195
   51A      O5' 1115   5.931   7.961   3.833 -0.0344  0.3968 -0.3374
   51A      C5' 1116   5.883   8.087   3.880  0.1593 -0.0988 -0.7750
   51A     H5'1 1117   5.914   8.172   3.819  1.3997  1.9577  2.4680
   51A     H5'2 1118   5.922   8.112   3.979  1.6957  0.0537 -1.3859
   51A      C4' 1119   5.727   8.083   3.887  0.7147  0.5290  0.2065
   51A      H4' 1120   5.677   8.175   3.915 -1.5086 -0.8785  1.0880
   51A      O4' 1121   5.683   8.044   3.756  0.0541  0.6056  0.6431
   51A      C1' 1122   5.556   7.982   3.763  0.1907  0.2380  0.2848
   51A      H1' 1123   5.487   8.047   3.710 -0.5372 -1.7669 -1.4155
   51A       N9 1124   5.544   7.863   3.679  0.0776 -0.3411 -0.1418
   51A       C8 1125   5.643   7.769   3.652  0.4093  0.4231 -0.3474
   51A       H8 1126   5.744   7.772   3.690 -0.3074  2.9929  1.6422
   51A       N7 1127   5.604   7.679   3.566  0.5080  1.0239  0.1264
   51A       C5 1128   5.476   7.719   3.528  0.6507  0.3629 -0.4052
   51A       C6 1129   5.378   7.673   3.440  0.1855  0.1336  0.1089
   51A       N6 1130   5.388   7.566   3.359  0.5012  0.1877 -0.6245
   51A      H61 1131   5.472   7.510   3.364  0.5046  0.2391 -0.0091
   51A      H62 1132   5.308   7.546   3.301 -0.0272  1.4701 -0.3780
   51A       N1 1133   5.261   7.737   3.432 -0.4014  0.3986  0.4531
   51A       C2 1134   5.249   7.844   3.505 -0.2274 -0.4539 -0.8933
   51A       H2 1135   5.149   7.886   3.500 -0.5111 -0.9936 -0.0287
   51A       N3 1136   5.328   7.897   3.598  0.2549 -0.5806  0.3230
   51A       C4 1137   5.439   7.828   3.605 -0.2023  0.0793  0.1618
   51A      C3' 1138   5.670   7.977   3.979 -0.3067 -0.0716  0.7550
   51A      H3' 1139   5.737   7.891   3.978  0.1436  0.2643 -0.7872
   51A      C2' 1140   5.534   7.940   3.913  0.9288 -0.6179 -0.9892
   51A     H2'1 1141   5.507   7.838   3.940  0.4999 -0.2796 -0.0964
   51A      O2' 1142   5.436   8.030   3.962 -0.0961 -0.3527  0.5508
   51A     HO'2 1143   5.414   8.001   4.050  1.0701 -0.1877  0.9090
   51A      O3' 1144   5.671   8.015   4.117  0.7140  0.1118 -0.1716
   52U        P 1145   5.628   7.914   4.233 -0.0242 -0.0952  0.2701
   52U      O1P 1146   5.668   7.969   4.361 -0.1287  0.0924 -0.0480
   52U      O2P 1147   5.678   7.776   4.202  0.4765  0.3331  0.2858
   52U      O5' 1148   5.475   7.906   4.222  0.3038  0.0503  0.3387
   52U      C5' 1149   5.381   7.992   4.275 -0.9479  0.7868 -0.4320
   52U     H5'1 1150   5.411   8.095   4.255  3.5989 -0.2098  0.1205
   52U     H5'2 1151   5.387   7.974   4.383  0.1699 -0.9998 -0.7661
   52U      C4' 1152   5.234   7.951   4.235  0.4097  0.6862  0.1229
   52U      H4' 1153   5.161   8.026   4.266  0.0879 -0.1854  1.5475
   52U      O4' 1154   5.213   7.938   4.100 -0.3061  0.1546  0.4134
   52U      C1' 1155   5.119   7.832   4.089  0.1375 -0.8030  0.1032
   52U      H1' 1156   5.025   7.876   4.057 -0.7851 -1.9181  1.2041
   52U       N1 1157   5.171   7.737   3.988  0.1079 -0.0016 -0.0788
   52U       C6 1158   5.302   7.687   3.999  0.2718 -0.1031 -0.0691
   52U       H6 1159   5.367   7.713   4.081  0.9896 -1.1835 -0.2719
   52U       C5 1160   5.345   7.593   3.910  0.1671 -0.0411  0.0284
   52U       H5 1161   5.449   7.566   3.920  0.9037  1.8972 -1.6611
   52U       C4 1162   5.265   7.556   3.791 -0.6635  0.1735  0.1767
   52U       O4 1163   5.298   7.482   3.700  0.6695  0.1528  0.1497
   52U       N3 1164   5.146   7.619   3.781  0.0694  0.4809 -0.2045
   52U       H3 1165   5.084   7.590   3.708 -1.0222 -1.3031  1.3358
   52U       C2 1166   5.087   7.704   3.877  0.6003 -0.1528  0.4357
   52U       O2 1167   4.970   7.740   3.854 -0.4928 -0.3325  0.0690
   52U      C3' 1168   5.199   7.820   4.312 -1.1050 -0.2368  1.1986
   52U      H3' 1169   5.288   7.762   4.289 -2.2141 -1.4046 -0.3423
   52U      C2' 1170   5.092   7.769   4.226  0.1918 -0.4766  0.2668
   52U     H2'1 1171   5.090   7.660   4.215  0.8391 -0.4293 -0.3772
   52U      O2' 1172   4.974   7.822   4.281  0.0746  0.4196 -0.5492
   52U     HO'2 1173   4.906   7.755   4.277  1.0874 -0.8340  1.4597
   52U      O3' 1174   5.174   7.832   4.454  0.2119  0.0895 -0.0823
   53U        P 1175   5.209   7.705   4.548 -0.2135 -0.1090  0.2375
   53U      O1P 1176   5.174   7.745   4.686 -0.2181 -0.2456 -0.8846
   53U      O2P 1177   5.346   7.667   4.523 -0.3127 -0.0654 -0.0595
   53U      O5' 1178   5.117   7.574   4.496 -0.2436  0.3547 -1.2026
   53U      C5' 1179   4.980   7.581   4.533  0.9223 -0.5616 -0.3260
   53U     H5'1 1180   4.948   7.686   4.531  1.8059 -0.2920 -0.4747
   53U     H5'2 1181   4.984   7.544   4.636  1.8729 -2.6795 -1.0727
   53U      C4' 1182   4.883   7.497   4.449  0.1809 -0.0601 -0.0083
   53U      H4' 1183   4.778   7.510   4.474 -0.0699 -1.7065 -0.1284
   53U      O4' 1184   4.901   7.537   4.318  0.5587 -0.0262 -0.2384
   53U      C1' 1185   4.880   7.416   4.235  0.5845 -0.7953  0.1256
   53U      H1' 1186   4.804   7.436   4.159  0.1837  0.5110  0.8362
   53U       N1 1187   5.004   7.376   4.162 -0.3675 -0.4431  0.1336
   53U       C6 1188   5.136   7.400   4.208 -0.1177 -0.0858  0.0612
   53U       H6 1189   5.150   7.455   4.300  0.7396 -2.0022  1.1144
   53U       C5 1190   5.245   7.356   4.132  0.8051 -1.2036  0.2632
   53U       H5 1191   5.345   7.378   4.166  0.7167  1.5396 -0.9959
   53U       C4 1192   5.228   7.288   4.006 -0.2168  0.4102  0.2880
   53U       O4 1193   5.324   7.255   3.933  0.9861 -0.3620 -0.1632
   53U       N3 1194   5.097   7.258   3.972  0.3680  0.2512  0.1789
   53U       H3 1195   5.077   7.205   3.888 -2.7934  0.1795  0.8693
   53U       C2 1196   4.985   7.295   4.046 -0.2849 -0.2604 -0.2517
   53U       O2 1197   4.878   7.243   4.021  0.4482  0.0761 -0.4133
   53U      C3' 1198   4.910   7.346   4.445 -0.5338  0.1124  0.9341
   53U      H3' 1199   5.018   7.339   4.428 -0.4497  2.0456  0.4639
   53U      C2' 1200   4.830   7.312   4.325  0.5397  0.6675 -0.5552
   53U     H2'1 1201   4.845   7.209   4.293 -1.4839 -0.2012  1.0117
   53U      O2' 1202   4.694   7.344   4.338 -0.4195 -0.1117 -0.1804
   53U     HO'2 1203   4.662   7.314   4.424  0.6580 -0.1533  0.2158
   53U      O3' 1204   4.862   7.286   4.562 -0.1828  0.5121 -0.7391
   54C        P 1205   4.915   7.144   4.610 -0.0594 -0.0398  0.1989
   54C      O1P 1206   4.845   7.118   4.741 -0.8379 -0.3075 -0.3777
   54C      O2P 1207   5.065   7.154   4.595  0.0359  0.0999 -0.1852
   54C      O5' 1208   4.862   7.040   4.502  0.4988 -0.5817  0.0307
   54C      C5' 1209   4.719   7.023   4.475 -0.4473  0.2197 -0.7275
   54C     H5'1 1210   4.677   7.122   4.455 -1.0189  0.8679  2.8900
   54C     H5'2 1211   4.665   6.993   4.565 -0.4271 -0.2995 -0.8901
   54C      C4' 1212   4.696   6.921   4.360 -0.9354  0.1877  0.1284
   54C      H4' 1213   4.593   6.890   4.340 -1.1466  0.0668  1.3021
   54C      O4' 1214   4.760   6.969   4.239 -0.2173  0.3649 -0.8369
   54C      C1' 1215   4.828   6.865   4.166  0.1599 -0.8552 -0.2366
   54C      H1' 1216   4.781   6.856   4.068  1.3772 -1.2677 -0.8082
   54C       N1 1217   4.974   6.890   4.144 -0.5639 -0.2600 -0.0776
   54C       C6 1218   5.051   6.980   4.214 -0.0298 -0.3546 -0.2020
   54C       H6 1219   5.006   7.045   4.288 -1.5919 -1.6811  0.0787
   54C       C5 1220   5.183   6.995   4.182 -0.4476 -0.4821  0.0745
   54C       H5 1221   5.241   7.068   4.237  0.4911 -0.9493 -0.2707
   54C       C4 1222   5.238   6.910   4.078 -0.1530 -0.3115 -0.5818
   54C       N4 1223   5.361   6.928   4.042  0.1429 -0.0115  0.4995
   54C      H41 1224   5.420   6.974   4.110  0.9009 -2.2514  1.4871
   54C      H42 1225   5.407   6.880   3.966  1.3324 -0.5045  1.4890
   54C       N3 1226   5.168   6.815   4.022  0.0257  0.2503  0.4852
   54C       C2 1227   5.038   6.810   4.044 -0.6916  0.0888 -0.3583
   54C       O2 1228   4.976   6.727   3.978 -0.5584 -0.6577 -1.2098
   54C      C3' 1229   4.780   6.789   4.384  0.5873 -0.6568  0.1596
   54C      H3' 1230   4.874   6.812   4.434 -0.7112 -0.3574  2.6218
   54C      C2' 1231   4.804   6.735   4.240  0.3971  0.0151  0.4273
   54C     H2'1 1232   4.884   6.662   4.230  0.8932  0.4320  1.2389
   54C      O2' 1233   4.685   6.688   4.181 -0.0030  0.7767  0.9427
   54C     HO'2 1234   4.618   6.659   4.244 -1.5365  0.1839 -0.8800
   54C      O3' 1235   4.702   6.695   4.459  0.6033  0.3691 -0.8247
   55C        P 1236   4.771   6.597   4.565 -0.0919  0.0205 -0.2716
   55C      O1P 1237   4.668   6.523   4.643 -0.4541 -0.3274 -0.4663
   55C      O2P 1238   4.871   6.677   4.640  0.4588  0.1530  0.0592
   55C      O5' 1239   4.860   6.504   4.468  0.1776  0.3080  0.1771
   55C      C5' 1240   4.790   6.417   4.375 -0.2979 -0.7612 -0.6814
   55C     H5'1 1241   4.721   6.475   4.313  0.5510  0.4533 -0.5439
   55C     H5'2 1242   4.726   6.350   4.432 -0.3904  0.0675  0.2332
   55C      C4' 1243   4.875   6.346   4.270 -0.1287 -0.6720  0.0036
   55C      H4' 1244   4.815   6.273   4.215 -0.9229  0.9761 -1.4341
   55C      O4' 1245   4.935   6.440   4.187  0.4857  0.6063  0.5316
   55C      C1' 1246   5.058   6.382   4.129  0.0266 -0.5180  0.2861
   55C      H1' 1247   5.049   6.375   4.020  0.4671  0.9392  0.1374
   55C       N1 1248   5.184   6.460   4.162 -0.2092 -0.1910  0.3145
   55C       C6 1249   5.193   6.560   4.254  0.3892 -0.3563 -0.0481
   55C       H6 1250   5.105   6.592   4.308  1.1571  1.4739  0.1748
   55C       C5 1251   5.304   6.634   4.265 -0.2003 -0.8045  0.5941
   55C       H5 1252   5.301   6.730   4.314 -2.4430 -0.7213  0.4155
   55C       C4 1253   5.414   6.591   4.185  0.3195  0.2338  0.2124
   55C       N4 1254   5.532   6.643   4.196 -0.6986 -0.7176  0.1393
   55C      H41 1255   5.545   6.736   4.233 -0.2533  0.3859 -2.5627
   55C      H42 1256   5.604   6.625   4.128  1.0840  2.0360  1.1273
   55C       N3 1257   5.414   6.492   4.111 -0.3201  0.2732  0.1819
   55C       C2 1258   5.300   6.425   4.098  0.3248  0.1338 -0.0182
   55C       O2 1259   5.294   6.340   4.012 -0.6326  0.1942 -0.8370
   55C      C3' 1260   4.994   6.270   4.322 -0.3643 -0.0072  0.1877
   55C      H3' 1261   5.042   6.333   4.397 -2.7100  1.4739  0.5569
   55C      C2' 1262   5.072   6.244   4.198  0.3832  0.6003  0.2194
   55C     H2'1 1263   5.175   6.214   4.217  0.7670  1.2250 -0.8508
   55C      O2' 1264   5.007   6.151   4.111 -0.3811 -0.1011 -0.0837
   55C     HO'2 1265   4.985   6.081   4.173 -0.8492 -0.3076 -0.4768
   55C      O3' 1266   4.947   6.147   4.362 -0.6021  0.1313 -0.2411
   56G        P 1267   5.030   6.061   4.467  0.5252 -0.2058  0.2895
   56G      O1P 1268   4.934   5.970   4.533 -0.2877 -0.0163 -0.0230
   56G      O2P 1269   5.111   6.148   4.553 -0.0960  0.5480 -0.3116
   56G      O5' 1270   5.128   5.975   4.378  0.1621  0.1034 -0.3182
   56G      C5' 1271   5.099   5.866   4.294 -0.0712  0.1057 -0.3469
   56G     H5'1 1272   5.022   5.901   4.225  0.9649  1.3959 -0.8972
   56G     H5'2 1273   5.066   5.779   4.350  2.7588 -1.5271 -1.0119
   56G      C4' 1274   5.206   5.818   4.200 -0.2439 -1.2515 -0.3045
   56G      H4' 1275   5.146   5.751   4.139 -3.1762  0.4724  0.4682
   56G      O4' 1276   5.264   5.920   4.118  0.5837  0.0853  0.1837
   56G      C1' 1277   5.402   5.904   4.103  1.2346 -0.5656 -0.3232
   56G      H1' 1278   5.432   5.906   3.998  1.0366  0.5201 -0.3714
   56G       N9 1279   5.471   6.016   4.176  0.5811 -0.0717  0.4921
   56G       C8 1280   5.437   6.097   4.282 -0.4189  0.0919  0.4646
   56G       H8 1281   5.336   6.099   4.322 -0.8249 -2.1841 -0.3218
   56G       N7 1282   5.530   6.189   4.306 -0.5178  0.1088 -0.3245
   56G       C5 1283   5.640   6.149   4.229 -0.7898  0.5738 -0.5278
   56G       C6 1284   5.771   6.203   4.210 -0.2310 -0.0184  0.3786
   56G       O6 1285   5.818   6.307   4.259  0.0899 -0.2231  0.3045
   56G       N1 1286   5.844   6.143   4.109 -0.0030 -1.0459 -0.0707
   56G       H1 1287   5.939   6.176   4.100  0.1900 -1.3188  0.8308
   56G       C2 1288   5.800   6.033   4.046 -0.9590  0.3500 -1.1095
   56G       N2 1289   5.883   5.982   3.962  0.3346 -0.3500 -0.0257
   56G      H21 1290   5.973   6.027   3.952  0.2965  0.0918  1.4442
   56G      H22 1291   5.857   5.893   3.922  0.1600  0.1195 -0.9946
   56G       N3 1292   5.676   5.982   4.051 -0.6315 -0.2529 -0.0552
   56G       C4 1293   5.604   6.041   4.151  0.3683  0.5466 -0.2126
   56G      C3' 1294   5.327   5.754   4.267 -0.7698  0.0590  0.8952
   56G      H3' 1295   5.345   5.805   4.362 -2.7859  3.0496 -0.1676
   56G      C2' 1296   5.440   5.765   4.163 -0.4069  0.0435  0.5275
   56G     H2'1 1297   5.538   5.762   4.209  0.0438  0.3296 -0.3879
   56G      O2' 1298   5.426   5.669   4.050 -0.2957 -0.0444  0.1055
   56G     HO'2 1299   5.510   5.663   4.004  0.1392 -0.4582  0.9209
   56G      O3' 1300   5.294   5.622   4.285  0.7567  0.6363  0.2159
   57U        P 1301   5.364   5.529   4.399  0.3391  0.6518  0.4690
   57U      O1P 1302   5.318   5.392   4.367 -0.3631  0.2655 -0.2938
   57U      O2P 1303   5.329   5.582   4.531 -0.2368 -0.7123  0.2348
   57U      O5' 1304   5.518   5.545   4.378 -0.1911 -0.2286 -0.2432
   57U      C5' 1305   5.585   5.466   4.284 -0.4668  0.2939  0.7323
   57U     H5'1 1306   5.537   5.476   4.187  2.9119 -0.6297 -1.1990
   57U     H5'2 1307   5.578   5.363   4.320  0.5013  0.0723  0.3047
   57U      C4' 1308   5.733   5.497   4.263  0.1581 -0.4876  0.5330
   57U      H4' 1309   5.777   5.425   4.194 -1.9387 -1.0432 -0.2741
   57U      O4' 1310   5.764   5.623   4.206  0.6192  0.4886 -0.2976
   57U      C1' 1311   5.878   5.680   4.263 -0.1279 -0.1246  0.9592
   57U      H1' 1312   5.949   5.702   4.183 -0.8845 -1.2251 -0.0397
   57U       N1 1313   5.847   5.807   4.332 -0.2789 -0.2731 -0.3085
   57U       C6 1314   5.737   5.820   4.423 -0.2101 -0.2495 -0.1321
   57U       H6 1315   5.677   5.732   4.439  0.1043 -0.7596 -1.5785
   57U       C5 1316   5.727   5.930   4.497  0.4602  0.5702  0.5231
   57U       H5 1317   5.645   5.935   4.568  0.4818 -1.7837  0.8087
   57U       C4 1318   5.827   6.034   4.496 -0.1437 -0.0659 -0.2759
   57U       O4 1319   5.825   6.123   4.578 -0.2596  0.2146 -0.2888
   57U       N3 1320   5.926   6.017   4.405 -0.2022  0.4265 -0.4800
   57U       H3 1321   6.003   6.083   4.406 -1.6982  2.2504  0.1286
   57U       C2 1322   5.939   5.913   4.312  0.7509 -1.0244  0.0972
   57U       O2 1323   6.031   5.906   4.231  0.6648  0.0188 -0.3979
   57U      C3' 1324   5.814   5.495   4.393  0.4024 -0.9218  0.0614
   57U      H3' 1325   5.753   5.548   4.467 -1.7239 -0.2880 -1.9996
   57U      C2' 1326   5.943   5.578   4.359  0.3477 -0.3335  0.1370
   57U     H2'1 1327   5.991   5.626   4.444  1.4166 -1.3686  0.1431
   57U      O2' 1328   6.032   5.510   4.279  0.4838 -0.2980 -0.0979
   57U     HO'2 1329   6.087   5.445   4.323  0.5649  0.0070  0.2569
   57U      O3' 1330   5.845   5.368   4.441 -0.1236  0.2899  0.4130
   58A        P 1331   5.880   5.338   4.598  0.2574 -0.0068 -0.2584
   58A      O1P 1332   5.897   5.195   4.627  0.2880  0.2031 -0.1319
   58A      O2P 1333   5.792   5.423   4.683  0.1189 -0.7395  0.5523
   58A      O5' 1334   6.025   5.402   4.602 -0.3622 -0.1978 -0.3314
   58A      C5' 1335   6.145   5.342   4.553  0.0178  0.0127  0.2021
   58A     H5'1 1336   6.126   5.327   4.447 -0.4775  3.0016 -0.2218
   58A     H5'2 1337   6.166   5.245   4.598  1.4750  1.2028  2.2675
   58A      C4' 1338   6.269   5.426   4.567  0.5554  0.0831 -0.2199
   58A      H4' 1339   6.356   5.377   4.524  1.5530 -0.4500  2.2255
   58A      O4' 1340   6.249   5.549   4.498 -0.2647  0.5280 -0.4849
   58A      C1' 1341   6.300   5.653   4.570  0.1692  0.1453 -0.3578
   58A      H1' 1342   6.362   5.713   4.502  1.0510 -0.2121  0.1138
   58A       N9 1343   6.207   5.747   4.641  0.1729 -0.3641 -0.4906
   58A       C8 1344   6.080   5.726   4.679  0.1021  0.6122 -0.6232
   58A       H8 1345   6.028   5.633   4.663 -0.8449  0.8769  0.7294
   58A       N7 1346   6.027   5.831   4.737 -0.0677  0.6804  0.4388
   58A       C5 1347   6.125   5.931   4.715 -0.0772 -0.6458 -0.5452
   58A       C6 1348   6.131   6.071   4.741 -1.0228  1.0589 -0.3595
   58A       N6 1349   6.033   6.138   4.788 -0.1719 -0.5072  0.0932
   58A      H61 1350   5.941   6.101   4.770 -1.1392  2.0558 -0.7724
   58A      H62 1351   6.046   6.236   4.812 -2.1060  0.0197 -0.7432
   58A       N1 1352   6.244   6.140   4.712 -0.2363 -0.3812 -0.6670
   58A       C2 1353   6.341   6.074   4.661 -0.5760 -0.0004  0.8736
   58A       H2 1354   6.430   6.133   4.642 -1.5201  0.9868 -0.7060
   58A       N3 1355   6.347   5.944   4.630  0.5149 -0.0048 -0.2275
   58A       C4 1356   6.231   5.876   4.656 -0.5802 -0.3232  0.2075
   58A      C3' 1357   6.314   5.457   4.710  0.1723 -0.4301 -0.3907
   58A      H3' 1358   6.224   5.467   4.770  0.3105 -1.0098 -0.0768
   58A      C2' 1359   6.382   5.591   4.677  0.1139 -0.2815 -0.1195
   58A     H2'1 1360   6.407   5.654   4.762  1.1080 -1.9233  0.8588
   58A      O2' 1361   6.512   5.568   4.620  0.7170 -0.1595 -0.5817
   58A     HO'2 1362   6.508   5.590   4.527  3.6161  1.5332 -0.4209
   58A      O3' 1363   6.397   5.362   4.775  0.5044  0.2609  0.5450
   59C        P 1364   6.414   5.371   4.932  0.0657 -0.7266 -0.1606
   59C      O1P 1365   6.504   5.262   4.975 -0.4037 -0.0549 -0.0171
   59C      O2P 1366   6.284   5.382   5.002 -0.1104 -0.3738  0.4459
   59C      O5' 1367   6.508   5.505   4.954 -0.2140 -0.5754  0.3850
   59C      C5' 1368   6.636   5.512   4.909  0.1641  0.1048  0.1859
   59C     H5'1 1369   6.638   5.499   4.801  2.6403 -2.8832  0.4708
   59C     H5'2 1370   6.705   5.445   4.959  2.7160  0.9489 -1.9599
   59C      C4' 1371   6.680   5.662   4.925  0.5269 -0.3144 -1.1365
   59C      H4' 1372   6.775   5.669   4.872  0.3318  1.4448 -1.3019
   59C      O4' 1373   6.587   5.762   4.866  0.0984  0.6778  0.3931
   59C      C1' 1374   6.605   5.885   4.921  0.4955 -0.8981  0.0121
   59C      H1' 1375   6.642   5.950   4.841 -1.8514 -1.1114 -1.3402
   59C       N1 1376   6.481   5.945   4.977  0.6922  0.5601 -0.2060
   59C       C6 1377   6.363   5.867   4.984 -0.0430  0.4789  0.4381
   59C       H6 1378   6.375   5.759   4.982  0.9651  0.5677  0.6801
   59C       C5 1379   6.247   5.924   5.020 -0.1645 -0.8808  0.5928
   59C       H5 1380   6.156   5.870   5.040 -0.9930  0.0487 -0.5425
   59C       C4 1381   6.252   6.063   5.056 -0.9760 -0.0854 -0.2711
   59C       N4 1382   6.152   6.130   5.089 -0.6851 -0.1594 -0.8289
   59C      H41 1383   6.064   6.096   5.054 -0.5332  1.3129 -2.8350
   59C      H42 1384   6.161   6.231   5.089  2.6335 -0.2178  2.7287
   59C       N3 1385   6.362   6.134   5.055  0.5550 -0.5972 -0.2892
   59C       C2 1386   6.479   6.079   5.014  0.3702  0.4377 -0.1551
   59C       O2 1387   6.566   6.153   4.983 -0.1781 -0.3397 -0.0114
   59C      C3' 1388   6.699   5.715   5.065  0.1259 -0.4051 -0.1796
   59C      H3' 1389   6.607   5.687   5.117  0.2962 -0.5688  0.0341
   59C      C2' 1390   6.705   5.865   5.037  0.3317 -0.3677  0.0651
   59C     H2'1 1391   6.674   5.914   5.130 -3.0990  1.6888 -1.9279
   59C      O2' 1392   6.834   5.906   4.999 -0.1494  0.4122 -0.3331
   59C     HO'2 1393   6.888   5.836   5.036 -1.5522 -2.9785 -4.0199
   59C      O3' 1394   6.819   5.672   5.128 -0.2786 -0.9374 -0.4811
   60U        P 1395   6.821   5.672   5.285  0.3895  0.2855  0.1367
   60U      O1P 1396   6.966   5.645   5.333 -0.0321 -0.0959 -1.0166
   60U      O2P 1397   6.711   5.586   5.335 -0.8470  0.1039  0.9103
   60U      O5' 1398   6.784   5.812   5.356  0.0315 -0.4508  0.8774
   60U      C5' 1399   6.874   5.928   5.359  0.8609  0.4869 -0.0081
   60U     H5'1 1400   6.918   5.952   5.262 -0.7791  2.5421 -0.3140
   60U     H5'2 1401   6.952   5.910   5.433  0.1974 -2.3255  0.1174
   60U      C4' 1402   6.790   6.054   5.390 -0.0948  0.4011 -0.1820
   60U      H4' 1403   6.853   6.143   5.387  0.2857  0.3769  2.9484
   60U      O4' 1404   6.675   6.063   5.311  0.6095 -0.4585 -0.0644
   60U      C1' 1405   6.571   6.128   5.372 -0.3952 -0.2380  0.2972
   60U      H1' 1406   6.552   6.222   5.321  1.2452  0.8586  1.6154
   60U       N1 1407   6.452   6.032   5.381 -0.8816 -0.0105  0.3407
   60U       C6 1408   6.470   5.901   5.385 -0.4028 -0.0602  0.4626
   60U       H6 1409   6.572   5.867   5.390 -0.7911 -1.3581 -0.1497
   60U       C5 1410   6.373   5.811   5.407  0.3338  0.0279  0.4136
   60U       H5 1411   6.384   5.704   5.411 -4.7577 -0.7244  0.8408
   60U       C4 1412   6.236   5.855   5.426 -0.2900  0.1265  0.5605
   60U       O4 1413   6.140   5.780   5.434 -0.5081  0.3042  0.1602
   60U       N3 1414   6.219   5.992   5.431  0.2656  0.0335 -0.0036
   60U       H3 1415   6.135   6.026   5.474  0.5609 -0.7337  1.2500
   60U       C2 1416   6.321   6.087   5.400  0.3642 -0.1825 -0.2611
   60U       O2 1417   6.306   6.208   5.407  0.2847  0.2237  0.0573
   60U      C3' 1418   6.732   6.061   5.530  0.3628  0.0858  0.0786
   60U      H3' 1419   6.701   5.958   5.552  1.4410 -0.3459 -0.3352
   60U      C2' 1420   6.614   6.162   5.523 -0.8414  0.3818 -0.2146
   60U     H2'1 1421   6.532   6.141   5.591 -1.2670  3.0188  0.1869
   60U      O2' 1422   6.675   6.296   5.531 -0.5340 -0.0717  0.6544
   60U     HO'2 1423   6.719   6.300   5.616  0.9518  0.0213 -0.0819
   60U      O3' 1424   6.847   6.090   5.612 -0.2369  0.3816 -0.6836
   61U        P 1425   6.845   6.071   5.769 -0.5901  0.2455  0.0647
   61U      O1P 1426   6.984   6.090   5.815  0.1766  0.1423  1.1800
   61U      O2P 1427   6.778   5.948   5.802 -0.0412  0.4881 -0.8223
   61U      O5' 1428   6.761   6.200   5.828 -0.1213  0.2028 -0.1002
   61U      C5' 1429   6.821   6.322   5.862 -0.5362 -0.3227  0.0172
   61U     H5'1 1430   6.885   6.364   5.784 -0.9483  2.1439  0.9153
   61U     H5'2 1431   6.882   6.321   5.953  1.0035  2.4908 -0.8458
   61U      C4' 1432   6.694   6.415   5.890  0.0215 -0.0816  0.4053
   61U      H4' 1433   6.719   6.520   5.903 -1.5637  0.4658 -0.6640
   61U      O4' 1434   6.599   6.420   5.786 -0.6834  0.3577  0.1078
   61U      C1' 1435   6.469   6.446   5.839  0.1061  0.3095  0.5948
   61U      H1' 1436   6.440   6.545   5.802 -0.8521 -0.4476 -0.7780
   61U       N1 1437   6.367   6.347   5.791 -1.0539  0.0208 -0.0466
   61U       C6 1438   6.392   6.212   5.782  0.2049  0.4917  0.9212
   61U       H6 1439   6.494   6.180   5.799  1.3672  2.3195 -1.8499
   61U       C5 1440   6.295   6.124   5.737 -0.1977  0.0598 -0.5527
   61U       H5 1441   6.324   6.023   5.713 -1.9946 -0.8830  1.0233
   61U       C4 1442   6.162   6.171   5.700 -0.6620  0.0362 -0.3475
   61U       O4 1443   6.067   6.110   5.649  0.4245 -0.4551 -0.5799
   61U       N3 1444   6.144   6.301   5.726  1.1659  0.0147  0.0999
   61U       H3 1445   6.055   6.339   5.696  1.7607  0.9128 -0.6068
   61U       C2 1446   6.240   6.397   5.762 -0.1623  0.9158  1.1855
   61U       O2 1447   6.208   6.513   5.779 -0.4854  0.1953 -0.0309
   61U      C3' 1448   6.623   6.376   6.015  0.4717 -0.2605 -0.0489
   61U      H3' 1449   6.615   6.267   6.017 -0.7943 -0.1778  0.8564
   61U      C2' 1450   6.484   6.438   5.996 -0.8023 -0.1895 -0.0998
   61U     H2'1 1451   6.410   6.378   6.049  1.3558 -1.2204  1.9424
   61U      O2' 1452   6.498   6.563   6.052  0.3801  0.1140  0.5972
   61U     HO'2 1453   6.409   6.584   6.079 -1.0713 -0.0985 -3.4025
   61U      O3' 1454   6.695   6.406   6.130 -0.2742 -0.1407  0.1581
   61U      H3T 1455   6.687   6.499   6.151  0.9362 -0.4274  2.2005
   62G      O5' 1456   6.283   7.215   5.396  0.5684 -0.3913  0.0787
   62G      H5T 1457   6.258   7.308   5.400  0.6050 -0.3918  0.4024
   62G      C5' 1458   6.313   7.165   5.263 -0.4645  0.2792  0.0226
   62G     H5'1 1459   6.304   7.243   5.187  0.1855 -0.5458 -0.9282
   62G     H5'2 1460   6.250   7.083   5.228  1.4105 -0.0107 -2.9606
   62G      C4' 1461   6.455   7.116   5.255 -0.1614 -0.1533  1.4340
   62G      H4' 1462   6.523   7.190   5.295  0.3055  0.1576  0.1274
   62G      O4' 1463   6.462   6.998   5.338  0.8914 -0.2377 -0.0917
   62G      C1' 1464   6.516   6.881   5.278  0.2536  0.2339  0.6924
   62G      H1' 1465   6.584   6.829   5.345  0.8275 -0.2792 -0.2740
   62G       N9 1466   6.412   6.786   5.231 -0.5893 -0.6527  0.9000
   62G       C8 1467   6.278   6.802   5.228  0.0423 -0.4041 -0.0932
   62G       H8 1468   6.223   6.891   5.254  0.7096 -0.3552  1.2298
   62G       N7 1469   6.211   6.699   5.185 -0.1317  0.0175  0.8648
   62G       C5 1470   6.313   6.600   5.174  0.9242  0.2542  0.2310
   62G       C6 1471   6.306   6.461   5.130 -0.5865 -0.1619 -0.1522
   62G       O6 1472   6.206   6.396   5.110 -0.7689 -0.7390 -0.8963
   62G       N1 1473   6.424   6.396   5.130 -0.7656  0.3713  0.0474
   62G       H1 1474   6.427   6.298   5.108  1.1352  0.4841 -0.3509
   62G       C2 1475   6.542   6.457   5.165 -0.3883  0.0925 -0.1628
   62G       N2 1476   6.655   6.388   5.150  1.4912  0.7334  0.1248
   62G      H21 1477   6.659   6.300   5.100 -2.2002  0.7334 -0.4367
   62G      H22 1478   6.737   6.443   5.169  1.3365  0.9743  0.0959
   62G       N3 1479   6.557   6.585   5.196  0.0347  0.3759  0.0542
   62G       C4 1480   6.437   6.650   5.199  0.4056  0.2196  0.1962
   62G      C3' 1481   6.506   7.056   5.115  0.1377 -0.0862  0.0609
   62G      H3' 1482   6.426   7.009   5.058  0.8931 -0.8387 -0.4077
   62G      C2' 1483   6.598   6.941   5.164  0.0401 -0.7089  0.3679
   62G     H2'1 1484   6.617   6.864   5.090  2.3097  1.2486 -1.2390
   62G      O2' 1485   6.725   6.984   5.221 -0.1463 -0.0722  0.3412
   62G     HO'2 1486   6.781   7.013   5.149 -0.3378  6.0383  2.0930
   62G      O3' 1487   6.578   7.158   5.055 -0.1693  0.5665 -0.3175
   63U        P 1488   6.560   7.183   4.898 -0.0724  0.6384 -0.1486
   63U      O1P 1489   6.663   7.277   4.858 -0.2747 -0.3265  0.0678
   63U      O2P 1490   6.420   7.225   4.874 -0.7028 -0.0622 -0.0099
   63U      O5' 1491   6.589   7.047   4.819 -0.2741 -0.1895 -0.1719
   63U      C5' 1492   6.716   6.983   4.834  0.6070 -0.4311  0.5059
   63U     H5'1 1493   6.740   6.971   4.940  1.7394 -2.2320  0.0921
   63U     H5'2 1494   6.794   7.036   4.780  1.5356  0.3106  2.4549
   63U      C4' 1495   6.709   6.845   4.773 -0.1196 -0.1684 -0.1161
   63U      H4' 1496   6.811   6.808   4.770  0.4879  1.4611 -0.4394
   63U      O4' 1497   6.627   6.759   4.855 -0.1296  0.5793  0.1573
   63U      C1' 1498   6.595   6.644   4.778  0.3303  0.2754 -0.2212
   63U      H1' 1499   6.660   6.563   4.813 -2.2523 -1.3848  1.0123
   63U       N1 1500   6.456   6.597   4.804  0.2168 -0.1338  0.9644
   63U       C6 1501   6.350   6.683   4.814 -0.4698  0.3557 -0.1006
   63U       H6 1502   6.380   6.784   4.840  0.1343  0.5209 -1.3610
   63U       C5 1503   6.217   6.636   4.806 -0.0966 -0.8534  0.4204
   63U       H5 1504   6.138   6.708   4.823  1.3777  0.7908  0.5339
   63U       C4 1505   6.187   6.494   4.787  0.3932 -0.4865 -0.1694
   63U       O4 1506   6.075   6.434   4.787 -0.4765  0.3641  0.0976
   63U       N3 1507   6.300   6.420   4.766  0.0222  0.1400  0.4679
   63U       H3 1508   6.289   6.321   4.753  0.5474  0.1102  0.2404
   63U       C2 1509   6.430   6.464   4.779  1.3580  0.4364 -0.6877
   63U       O2 1510   6.518   6.390   4.743 -0.2996 -0.4792 -0.1438
   63U      C3' 1511   6.648   6.834   4.636  0.1488 -0.2917 -0.0783
   63U      H3' 1512   6.552   6.885   4.631  0.1071 -0.1500  1.4943
   63U      C2' 1513   6.631   6.681   4.627  0.2783  0.0003 -0.7197
   63U     H2'1 1514   6.546   6.663   4.562  0.8364  3.2667 -2.5808
   63U      O2' 1515   6.750   6.625   4.587  0.2584 -0.2377 -0.3919
   63U     HO'2 1516   6.750   6.582   4.501 -0.5550  0.8092 -0.9550
   63U      O3' 1517   6.741   6.888   4.539 -0.2072  0.3086  0.3172
   64A        P 1518   6.706   6.900   4.383  0.0259  0.2953  0.3347
   64A      O1P 1519   6.812   6.973   4.304 -0.0078  0.0769 -0.4298
   64A      O2P 1520   6.564   6.953   4.383  0.0404 -0.0439 -0.2624
   64A      O5' 1521   6.695   6.750   4.328 -0.4323 -0.0959 -0.0660
   64A      C5' 1522   6.811   6.678   4.277  0.4027 -0.1766 -0.1324
   64A     H5'1 1523   6.889   6.668   4.353 -1.7920 -0.8173  2.1936
   64A     H5'2 1524   6.847   6.729   4.188  1.1780  1.7812  1.2239
   64A      C4' 1525   6.765   6.541   4.240  0.3381  0.2708 -0.4968
   64A      H4' 1526   6.850   6.475   4.225 -0.0477 -0.2745 -0.3119
   64A      O4' 1527   6.684   6.482   4.340  0.1958  0.5521  0.8451
   64A      C1' 1528   6.594   6.395   4.277 -0.3927 -0.2020  0.6195
   64A      H1' 1529   6.631   6.295   4.300  1.5545  0.8314  2.3213
   64A       N9 1530   6.458   6.435   4.329  0.5445  0.5775 -0.1650
   64A       C8 1531   6.399   6.559   4.345  0.0041 -0.3270  0.2832
   64A       H8 1532   6.449   6.654   4.333 -0.4277  0.0212  1.1494
   64A       N7 1533   6.276   6.553   4.397  0.3072 -0.1196 -0.1278
   64A       C5 1534   6.248   6.416   4.403  0.4683 -0.1595 -0.2282
   64A       C6 1535   6.136   6.336   4.448 -0.7180  0.0859 -0.2322
   64A       N6 1536   6.023   6.372   4.498  0.0913 -0.5740 -0.1336
   64A      H61 1537   6.003   6.470   4.513  3.1258 -0.0441  1.0746
   64A      H62 1538   5.969   6.296   4.535 -0.4641  0.1679  0.6186
   64A       N1 1539   6.138   6.202   4.422  0.0590  0.2485 -0.0027
   64A       C2 1540   6.257   6.155   4.386  0.4404 -0.2579  0.3434
   64A       H2 1541   6.261   6.047   4.386  2.0737 -0.2845  2.7796
   64A       N3 1542   6.375   6.215   4.361 -0.2267  0.3225 -0.7870
   64A       C4 1543   6.363   6.347   4.366 -0.4798 -0.3239 -0.0253
   64A      C3' 1544   6.681   6.543   4.111  0.0549  0.3711  0.8560
   64A      H3' 1545   6.619   6.632   4.112  1.9644  1.9189 -2.2456
   64A      C2' 1546   6.611   6.410   4.128 -0.2726  0.4714 -0.4613
   64A     H2'1 1547   6.515   6.404   4.078 -0.3949 -1.7441 -0.0940
   64A      O2' 1548   6.696   6.304   4.079 -0.4709  0.0853 -0.0206
   64A     HO'2 1549   6.684   6.316   3.985 -3.7066  1.9525  0.4486
   64A      O3' 1550   6.763   6.550   3.999 -0.2183 -0.3667  0.3581
   65C        P 1551   6.703   6.593   3.860  0.3593  0.5122  0.0164
   65C      O1P 1552   6.813   6.625   3.768 -0.2160  0.1212  0.1759
   65C      O2P 1553   6.607   6.698   3.880  0.2838 -0.2188  0.2332
   65C      O5' 1554   6.623   6.467   3.819  0.0797  0.1006  0.4790
   65C      C5' 1555   6.691   6.353   3.760  0.0392 -0.5292  0.1468
   65C     H5'1 1556   6.770   6.314   3.824  0.4454 -2.5725 -1.4732
   65C     H5'2 1557   6.727   6.377   3.659 -2.2832 -0.4147 -0.7203
   65C      C4' 1558   6.597   6.233   3.740  0.3722 -0.3074  0.3296
   65C      H4' 1559   6.647   6.138   3.723  0.5330 -0.5384  1.9352
   65C      O4' 1560   6.528   6.220   3.867  0.0045  0.3775 -0.5052
   65C      C1' 1561   6.399   6.166   3.852 -0.2329 -0.3416 -0.4940
   65C      H1' 1562   6.402   6.063   3.888  1.1810  0.1041  0.7223
   65C       N1 1563   6.294   6.252   3.908 -0.5056 -0.0392 -0.4786
   65C       C6 1564   6.310   6.387   3.931  0.8072 -0.1943 -0.0133
   65C       H6 1565   6.392   6.439   3.885  1.1347 -0.5280  0.1790
   65C       C5 1566   6.213   6.457   3.999 -1.0726  0.5845 -0.3627
   65C       H5 1567   6.229   6.564   4.001 -2.1488  0.7532  0.0922
   65C       C4 1568   6.107   6.383   4.058 -0.7563 -0.3425 -0.6026
   65C       N4 1569   6.023   6.451   4.134 -0.7334 -0.1435  0.4412
   65C      H41 1570   6.053   6.545   4.157 -2.7894  1.3489 -2.2964
   65C      H42 1571   5.943   6.400   4.168  0.9432 -1.7062  2.3030
   65C       N3 1572   6.093   6.253   4.040  0.3433  0.0517  0.1199
   65C       C2 1573   6.182   6.188   3.963  0.7229 -0.5289  0.7981
   65C       O2 1574   6.169   6.067   3.939 -0.0146 -0.0687  0.4875
   65C      C3' 1575   6.475   6.263   3.649 -0.5100  0.2596 -0.0013
   65C      H3' 1576   6.442   6.365   3.670  1.6178  1.0754 -0.3857
   65C      C2' 1577   6.370   6.165   3.699  0.0410 -0.0228 -0.3568
   65C     H2'1 1578   6.271   6.206   3.678  0.8778  1.8992 -0.7793
   65C      O2' 1579   6.368   6.033   3.649 -0.2057  0.0935  0.1313
   65C     HO'2 1580   6.312   6.035   3.571 -1.8109 -0.8338  1.2182
   65C      O3' 1581   6.510   6.252   3.520  0.3240  0.0799 -0.0901
   66G        P 1582   6.428   6.339   3.411 -0.1100  0.2927  0.0444
   66G      O1P 1583   6.477   6.295   3.278 -0.1594  0.4966  0.2209
   66G      O2P 1584   6.434   6.484   3.447  0.5909 -0.7569 -0.2495
   66G      O5' 1585   6.279   6.294   3.440 -0.3080  0.0028 -0.0567
   66G      C5' 1586   6.231   6.183   3.371 -0.3286 -0.4889 -0.4582
   66G     H5'1 1587   6.289   6.094   3.395  0.2191  0.3786  1.6460
   66G     H5'2 1588   6.231   6.211   3.266 -0.0322  2.1534  0.1842
   66G      C4' 1589   6.087   6.158   3.418  0.1480  0.3600 -0.2783
   66G      H4' 1590   6.071   6.054   3.387 -1.2958  0.7267 -0.8582
   66G      O4' 1591   6.083   6.164   3.558  0.3503  0.3583 -0.3102
   66G      C1' 1592   5.945   6.175   3.604 -0.4039  0.5182 -0.2252
   66G      H1' 1593   5.919   6.080   3.650  1.2301 -0.1425 -0.5916
   66G       N9 1594   5.926   6.289   3.696 -0.3917  0.0268  0.5170
   66G       C8 1595   6.001   6.401   3.706 -0.3836  0.1904 -0.6457
   66G       H8 1596   6.096   6.409   3.655  0.4690  0.6283  0.9410
   66G       N7 1597   5.962   6.490   3.794  0.4735  0.4150 -0.3324
   66G       C5 1598   5.842   6.430   3.841 -0.7930  0.5068 -0.9120
   66G       C6 1599   5.744   6.473   3.937  0.1221  0.1419  0.2251
   66G       O6 1600   5.744   6.578   4.001 -0.4446  0.7397 -0.3607
   66G       N1 1601   5.632   6.394   3.951 -0.0042 -0.3617 -0.4601
   66G       H1 1602   5.561   6.428   4.015 -1.0167 -0.3550 -1.5398
   66G       C2 1603   5.618   6.284   3.868 -0.0192 -0.1654 -0.4258
   66G       N2 1604   5.502   6.223   3.872 -0.0783  0.3766  0.1599
   66G      H21 1605   5.424   6.254   3.929  0.6075  0.1559  1.2458
   66G      H22 1606   5.482   6.137   3.822 -0.1755  1.4246 -1.7102
   66G       N3 1607   5.706   6.234   3.790 -0.1088 -0.1507 -0.2554
   66G       C4 1608   5.818   6.311   3.779  0.1542 -0.0919  0.2491
   66G      C3' 1609   5.971   6.249   3.380 -0.1402  0.0834  0.0391
   66G      H3' 1610   6.005   6.352   3.396  1.0001  0.1893 -2.5422
   66G      C2' 1611   5.861   6.213   3.481 -0.5701  0.3009 -0.1637
   66G     H2'1 1612   5.786   6.290   3.501 -0.1181  0.3375  1.5572
   66G      O2' 1613   5.785   6.094   3.447  0.2067  0.8281 -0.2005
   66G     HO'2 1614   5.695   6.120   3.425  0.0889 -0.1290 -0.9263
   66G      O3' 1615   5.930   6.233   3.247 -0.6195  0.3022  0.6588
   67G        P 1616   5.834   6.332   3.175 -0.2822  0.2131 -0.1058
   67G      O1P 1617   5.829   6.313   3.034 -0.0604 -0.2016  0.0526
   67G      O2P 1618   5.889   6.460   3.226 -0.3553 -0.0175  0.1869
   67G      O5' 1619   5.689   6.310   3.241 -0.2809 -0.1293 -0.2092
   67G      C5' 1620   5.602   6.207   3.213 -0.3654 -0.1129  0.1433
   67G     H5'1 1621   5.641   6.105   3.217 -1.2082 -0.4501  0.0299
   67G     H5'2 1622   5.562   6.217   3.112 -2.0159 -1.9438  0.5724
   67G      C4' 1623   5.473   6.207   3.292  0.7125  0.0620  0.1371
   67G      H4' 1624   5.424   6.114   3.263  0.7603  0.3964 -1.1070
   67G      O4' 1625   5.506   6.216   3.430 -0.5566 -0.2286 -0.1269
   67G      C1' 1626   5.400   6.281   3.493  0.6554  1.1625  0.1777
   67G      H1' 1627   5.355   6.205   3.558  0.1181 -0.9763 -2.4763
   67G       N9 1628   5.438   6.405   3.559 -1.1663  0.2936 -0.2533
   67G       C8 1629   5.565   6.462   3.554 -0.7224 -0.7243 -0.1691
   67G       H8 1630   5.653   6.417   3.508 -0.3528 -0.9652  0.7444
   67G       N7 1631   5.582   6.563   3.633 -0.0938  0.2959 -0.1133
   67G       C5 1632   5.454   6.574   3.692  0.0465  0.2432 -0.1027
   67G       C6 1633   5.400   6.671   3.788 -0.7931  0.1685 -0.3300
   67G       O6 1634   5.450   6.780   3.813  0.4349 -0.1840 -0.0619
   67G       N1 1635   5.272   6.643   3.825  0.3889  0.1840  0.1464
   67G       H1 1636   5.222   6.718   3.870  0.8925  0.0896  0.8808
   67G       C2 1637   5.204   6.536   3.782  0.1525  0.4088 -0.2301
   67G       N2 1638   5.080   6.531   3.824 -0.7325 -0.1624 -0.5619
   67G      H21 1639   5.050   6.605   3.885 -0.9237  1.7320 -2.8215
   67G      H22 1640   5.015   6.468   3.778 -0.5057 -0.7838 -0.0414
   67G       N3 1641   5.238   6.447   3.693  0.6710 -0.0397  0.0204
   67G       C4 1642   5.368   6.472   3.655 -0.0534  1.1344  0.5732
   67G      C3' 1643   5.375   6.322   3.260  0.2836  0.3222  1.1223
   67G      H3' 1644   5.428   6.416   3.270  1.6216 -0.5154  2.3767
   67G      C2' 1645   5.289   6.305   3.385 -0.3535 -0.0086  0.2871
   67G     H2'1 1646   5.240   6.402   3.398  0.1531  0.1069  1.3703
   67G      O2' 1647   5.193   6.201   3.376 -0.2002  1.2324 -0.2400
   67G     HO'2 1648   5.137   6.208   3.453 -0.5326  3.5013 -0.6083
   67G      O3' 1649   5.300   6.304   3.136  0.2612 -0.4672 -0.5096
   68A        P 1650   5.225   6.425   3.066 -0.0927 -0.3535  0.1349
   68A      O1P 1651   5.166   6.371   2.942 -0.0514  0.7260  0.0417
   68A      O2P 1652   5.328   6.527   3.052  0.3357 -0.1101 -0.3330
   68A      O5' 1653   5.115   6.493   3.159 -0.4411  0.0776 -0.2790
   68A      C5' 1654   4.997   6.432   3.192  0.0135 -0.2412 -0.3353
   68A     H5'1 1655   5.015   6.335   3.239 -0.7499  0.2233  0.9563
   68A     H5'2 1656   4.935   6.409   3.105 -0.9473  0.6083  0.1017
   68A      C4' 1657   4.922   6.523   3.298  0.1502  0.3292  0.2545
   68A      H4' 1658   4.830   6.470   3.326 -0.3658  1.0129 -0.1310
   68A      O4' 1659   5.002   6.549   3.417 -0.0387  0.3512 -0.2548
   68A      C1' 1660   4.950   6.660   3.485 -0.2204  0.3276  0.0473
   68A      H1' 1661   4.903   6.652   3.583 -1.8124 -0.7854 -0.7552
   68A       N9 1662   5.068   6.751   3.512  0.0055 -0.1410  0.1159
   68A       C8 1663   5.201   6.739   3.480  0.7869 -0.2853 -0.4826
   68A       H8 1664   5.232   6.666   3.407 -0.0512  0.6493 -1.8301
   68A       N7 1665   5.267   6.840   3.526  0.4987 -0.4913 -0.0955
   68A       C5 1666   5.175   6.906   3.608 -0.0720  0.1287 -1.0244
   68A       C6 1667   5.182   7.020   3.696  0.2015  0.1479  0.1410
   68A       N6 1668   5.295   7.077   3.718  0.5257 -0.1992 -0.8140
   68A      H61 1669   5.368   7.045   3.656  0.1095  0.4408 -1.6496
   68A      H62 1670   5.304   7.163   3.771 -1.0808 -1.6498  2.0905
   68A       N1 1671   5.082   7.052   3.776  0.4015 -0.4393 -0.1584
   68A       C2 1672   4.969   6.987   3.760 -0.5530 -0.5064  0.0284
   68A       H2 1673   4.891   7.015   3.830 -0.4953 -1.8963  0.6929
   68A       N3 1674   4.941   6.886   3.673 -0.0381  0.5899  0.0818
   68A       C4 1675   5.053   6.847   3.610 -0.6649  0.8512  0.1252
   68A      C3' 1676   4.874   6.658   3.250  0.2407 -0.2210  0.0777
   68A      H3' 1677   4.954   6.703   3.190  0.2614 -1.4980 -0.8802
   68A      C2' 1678   4.854   6.733   3.387 -0.1977 -0.4658 -0.0643
   68A     H2'1 1679   4.887   6.837   3.378  0.0672 -0.5062  0.4432
   68A      O2' 1680   4.718   6.726   3.433 -0.7178 -0.7227 -0.2225
   68A     HO'2 1681   4.664   6.777   3.372 -0.8529 -0.0572  0.4406
   68A      O3' 1682   4.752   6.649   3.177 -0.1909 -0.1032  0.2697
   69A        P 1683   4.707   6.758   3.064  0.2366 -0.3281 -0.0010
   69A      O1P 1684   4.612   6.691   2.976 -0.2357 -0.0091 -0.3713
   69A      O2P 1685   4.823   6.821   3.001  0.1700 -0.3776 -0.0259
   69A      O5' 1686   4.627   6.877   3.147 -0.3352  0.0042  0.6812
   69A      C5' 1687   4.495   6.868   3.196  0.1469 -0.3234 -0.0748
   69A     H5'1 1688   4.472   6.766   3.226  2.4847 -0.8751  0.0387
   69A     H5'2 1689   4.424   6.893   3.117 -1.4013 -1.7121  0.7961
   69A      C4' 1690   4.462   6.968   3.304  0.0241  0.1175  0.2033
   69A      H4' 1691   4.361   6.959   3.345  0.1580  1.7411  0.9616
   69A      O4' 1692   4.555   6.967   3.415  0.8022  0.1481  0.0581
   69A      C1' 1693   4.579   7.092   3.477  0.5512  0.0512 -0.1179
   69A      H1' 1694   4.544   7.096   3.580 -2.6694 -2.9231 -0.9228
   69A       N9 1695   4.725   7.116   3.468  0.7294 -0.8357  0.1379
   69A       C8 1696   4.806   7.095   3.358  0.1136 -0.2168 -0.6670
   69A       H8 1697   4.778   7.038   3.270  0.5000 -1.0436 -0.2720
   69A       N7 1698   4.927   7.145   3.377  0.6844  0.0202  0.0374
   69A       C5 1699   4.913   7.213   3.500 -0.3333  0.4745  0.3918
   69A       C6 1700   5.005   7.289   3.577 -0.3172 -0.4280  0.1543
   69A       N6 1701   5.141   7.302   3.561 -0.0754 -1.0524  0.1427
   69A      H61 1702   5.179   7.268   3.473 -1.2067  0.1714 -0.8696
   69A      H62 1703   5.196   7.359   3.623  0.0766 -0.3803 -0.5939
   69A       N1 1704   4.961   7.364   3.680 -0.3726 -0.0704 -0.0592
   69A       C2 1705   4.836   7.339   3.722  0.1284 -0.4041 -0.0815
   69A       H2 1706   4.818   7.393   3.814 -0.7822 -0.6492 -0.1065
   69A       N3 1707   4.747   7.253   3.668 -0.2205  0.8272  0.6075
   69A       C4 1708   4.797   7.194   3.555  0.1928  0.0422 -0.3153
   69A      C3' 1709   4.470   7.115   3.262  0.6689  0.6687 -0.4448
   69A      H3' 1710   4.555   7.126   3.195  0.4285  0.8312 -0.7282
   69A      C2' 1711   4.492   7.190   3.399  0.0659 -0.5933  0.0138
   69A     H2'1 1712   4.548   7.283   3.393  1.1012 -1.2139 -0.2824
   69A      O2' 1713   4.369   7.197   3.487 -0.6281 -0.4121  0.3607
   69A     HO'2 1714   4.289   7.188   3.435 -1.9615 -1.1621  2.4096
   69A      O3' 1715   4.352   7.171   3.208  0.4125 -0.4823 -0.0224
   70U        P 1716   4.370   7.303   3.114 -0.0548  0.4565  0.2943
   70U      O1P 1717   4.239   7.344   3.059  0.3273 -0.2409  0.2149
   70U      O2P 1718   4.475   7.261   3.013 -0.0796  0.8208  0.0168
   70U      O5' 1719   4.433   7.428   3.200 -0.2393 -0.0973 -0.3498
   70U      C5' 1720   4.367   7.490   3.315 -0.0526 -0.4801  1.0428
   70U     H5'1 1721   4.322   7.408   3.370 -1.2734 -0.6472 -0.1372
   70U     H5'2 1722   4.283   7.558   3.300  1.3016  1.1839  0.5884
   70U      C4' 1723   4.461   7.573   3.402  0.5084 -0.0435 -0.0248
   70U      H4' 1724   4.399   7.613   3.482 -1.1101 -1.3509 -0.5664
   70U      O4' 1725   4.572   7.517   3.462  0.1648  0.3082  0.0776
   70U      C1' 1726   4.676   7.618   3.475  0.2327 -0.3866 -0.2280
   70U      H1' 1727   4.705   7.632   3.579  1.9687  0.1062 -0.7497
   70U       N1 1728   4.797   7.573   3.408  0.0661 -0.1941 -0.5678
   70U       C6 1729   4.790   7.487   3.302 -0.4374  0.0306 -0.3831
   70U       H6 1730   4.697   7.443   3.268  0.2005 -1.0158 -0.8111
   70U       C5 1731   4.899   7.443   3.240 -0.6113 -0.7562 -0.0925
   70U       H5 1732   4.895   7.376   3.156  0.2410  0.1968 -0.9106
   70U       C4 1733   5.033   7.489   3.278 -0.0876  0.3296  0.0063
   70U       O4 1734   5.141   7.461   3.231  0.3336 -0.7971  0.2782
   70U       N3 1735   5.032   7.572   3.382 -0.0187 -0.5930  0.4369
   70U       H3 1736   5.113   7.627   3.406 -1.5465  1.6182  0.8939
   70U       C2 1737   4.919   7.615   3.449 -0.5501 -0.6849 -0.5466
   70U       O2 1738   4.931   7.693   3.540  0.1450  0.0297  0.0279
   70U      C3' 1739   4.513   7.697   3.315  0.7051  0.1374 -0.2337
   70U      H3' 1740   4.561   7.665   3.223  0.5076  1.9394 -1.0077
   70U      C2' 1741   4.618   7.748   3.413  0.2386  0.5639 -0.7652
   70U     H2'1 1742   4.693   7.803   3.356 -0.3659 -0.3968 -2.5690
   70U      O2' 1743   4.556   7.827   3.518  0.0683 -0.1756  0.5927
   70U     HO'2 1744   4.478   7.872   3.484  0.3186 -1.6163 -2.1077
   70U      O3' 1745   4.417   7.794   3.279  0.3896  0.7419 -0.4112
   71A        P 1746   4.425   7.879   3.141  0.5343 -0.5916 -0.0182
   71A      O1P 1747   4.299   7.958   3.131  0.8415  0.4030  0.2849
   71A      O2P 1748   4.458   7.783   3.034  0.5691 -0.0691 -0.6258
   71A      O5' 1749   4.555   7.973   3.162 -0.3010  0.2621  0.1067
   71A      C5' 1750   4.556   8.076   3.259 -0.3496 -0.6366 -0.0534
   71A     H5'1 1751   4.529   8.040   3.358 -1.2807  0.0966 -0.0189
   71A     H5'2 1752   4.480   8.152   3.241  0.3294  0.1158  0.1911
   71A      C4' 1753   4.681   8.164   3.267 -0.0587 -0.2406 -0.6039
   71A      H4' 1754   4.666   8.253   3.328  0.6862 -0.4028 -0.1711
   71A      O4' 1755   4.784   8.082   3.319 -0.0594 -0.0105  0.1455
   71A      C1' 1756   4.907   8.115   3.257 -0.1069  0.7505 -0.0534
   71A      H1' 1757   4.986   8.150   3.323 -0.3893  0.8607  0.2281
   71A       N9 1758   4.960   7.986   3.200 -0.1745  0.5152 -0.7812
   71A       C8 1759   4.899   7.872   3.156 -0.1351 -0.0483 -0.2007
   71A       H8 1760   4.792   7.872   3.166 -0.0701  1.1680  0.7025
   71A       N7 1761   4.978   7.779   3.112  0.2814 -0.0095 -0.0291
   71A       C5 1762   5.105   7.845   3.126  0.0666 -0.4493 -0.1256
   71A       C6 1763   5.241   7.810   3.085  0.0847  0.3232 -0.2917
   71A       N6 1764   5.290   7.699   3.036  0.4642 -0.0276 -0.4440
   71A      H61 1765   5.224   7.626   3.013  0.4461 -0.6791  1.5034
   71A      H62 1766   5.389   7.684   3.024  0.2921  0.4486 -3.2877
   71A       N1 1767   5.339   7.898   3.105  0.3184 -0.2934 -0.0655
   71A       C2 1768   5.305   8.015   3.165  0.0174 -0.4215  0.3087
   71A       H2 1769   5.385   8.087   3.178  0.5414 -0.9709  0.1587
   71A       N3 1770   5.193   8.059   3.205 -0.1337  0.6768  0.7033
   71A       C4 1771   5.091   7.970   3.181 -0.6079 -0.4485  0.3720
   71A      C3' 1772   4.717   8.210   3.125  0.5585  0.4806  0.3689
   71A      H3' 1773   4.692   8.129   3.057  0.1631  0.6462  0.3156
   71A      C2' 1774   4.867   8.220   3.148  0.3078  0.6994 -0.8088
   71A     H2'1 1775   4.916   8.190   3.055 -1.5245 -2.5382 -0.8831
   71A      O2' 1776   4.901   8.344   3.207 -0.5376 -0.1359  0.3664
   71A     HO'2 1777   4.910   8.400   3.129 -0.2273 -0.4719  0.1562
   71A      O3' 1778   4.657   8.331   3.088 -0.0594 -0.4540 -0.1247
   72G        P 1779   4.680   8.380   2.943 -0.3230 -0.3311 -0.3910
   72G      O1P 1780   4.606   8.506   2.939  0.1466  0.2064 -0.1220
   72G      O2P 1781   4.639   8.278   2.843  0.2531 -0.1115 -0.3726
   72G      O5' 1782   4.840   8.420   2.922  0.0055  0.6382  0.0268
   72G      C5' 1783   4.884   8.543   2.971 -0.0337  0.5602  0.0476
   72G     H5'1 1784   4.857   8.556   3.076  0.7817  1.7984  0.1250
   72G     H5'2 1785   4.836   8.624   2.917 -2.1336 -0.1321  0.7844
   72G      C4' 1786   5.038   8.545   2.971  0.1363  0.3133  0.9325
   72G      H4' 1787   5.065   8.630   3.035 -0.2922 -0.2081  1.8261
   72G      O4' 1788   5.087   8.422   3.027 -0.2352 -0.0799 -0.0554
   72G      C1' 1789   5.212   8.385   2.962 -0.2975  0.3329 -0.0921
   72G      H1' 1790   5.286   8.372   3.041  0.5965 -0.5147 -1.0405
   72G       N9 1791   5.198   8.260   2.886 -0.8375  0.0616 -0.5509
   72G       C8 1792   5.090   8.192   2.842 -0.0427  0.5666 -0.3436
   72G       H8 1793   4.990   8.233   2.846 -0.1072  0.3614  0.1997
   72G       N7 1794   5.121   8.072   2.794  0.4199  0.1187  1.0010
   72G       C5 1795   5.261   8.062   2.811  0.5200  0.1763 -0.3224
   72G       C6 1796   5.357   7.958   2.784  0.0928  0.8823 -0.3534
   72G       O6 1797   5.334   7.853   2.721 -0.3838 -0.4348  0.3284
   72G       N1 1798   5.486   7.990   2.821 -0.8113 -0.0332  0.2564
   72G       H1 1799   5.548   7.914   2.800 -2.6788 -1.4364 -0.4909
   72G       C2 1800   5.522   8.109   2.870 -0.5833 -0.4702  0.3211
   72G       N2 1801   5.648   8.132   2.887  0.3541  0.4471  0.2816
   72G      H21 1802   5.720   8.064   2.867  0.2987  0.5939 -0.4624
   72G      H22 1803   5.676   8.216   2.935  0.2867  0.9516 -0.5379
   72G       N3 1804   5.433   8.209   2.891 -0.4392  0.1063 -0.2669
   72G       C4 1805   5.305   8.177   2.862  0.1248 -0.2292  0.0343
   72G      C3' 1806   5.108   8.556   2.835  0.0330  0.5880  0.4907
   72G      H3' 1807   5.063   8.482   2.771 -0.6947 -0.5602  2.2534
   72G      C2' 1808   5.246   8.502   2.876 -0.0577 -0.3732  0.1686
   72G     H2'1 1809   5.301   8.472   2.786 -0.2506  2.0335 -0.8277
   72G      O2' 1810   5.334   8.595   2.941  0.1165  0.6425 -0.7208
   72G     HO'2 1811   5.296   8.681   2.924  0.8620  0.7282 -2.1305
   72G      O3' 1812   5.108   8.681   2.770 -0.7460 -0.4373 -0.5085
   73A        P 1813   5.144   8.692   2.616  0.0415 -0.1289 -0.1358
   73A      O1P 1814   5.141   8.838   2.577 -0.2876  0.3003 -0.0294
   73A      O2P 1815   5.058   8.595   2.546  0.5825 -0.1549 -0.0144
   73A      O5' 1816   5.293   8.642   2.603 -1.1127  1.1334  0.0546
   73A      C5' 1817   5.404   8.721   2.638  0.4169 -0.1514  0.1531
   73A     H5'1 1818   5.398   8.747   2.744 -0.0663 -1.2937  0.4130
   73A     H5'2 1819   5.403   8.812   2.579 -0.7233 -0.9226 -1.0615
   73A      C4' 1820   5.544   8.662   2.626  0.1590 -0.1137  0.3135
   73A      H4' 1821   5.614   8.722   2.684 -2.2860  1.2724  1.9664
   73A      O4' 1822   5.546   8.530   2.687 -0.2670 -0.4027  0.0911
   73A      C1' 1823   5.634   8.442   2.621 -0.4230 -0.2914  0.4214
   73A      H1' 1824   5.712   8.401   2.685 -0.9846 -0.2073  1.1588
   73A       N9 1825   5.561   8.326   2.566  0.2718 -0.0698  0.7830
   73A       C8 1826   5.430   8.314   2.534 -0.0168 -0.2467 -0.0645
   73A       H8 1827   5.359   8.394   2.549  0.3831 -0.1625  1.5299
   73A       N7 1828   5.390   8.202   2.485 -0.3613 -0.4191 -0.1531
   73A       C5 1829   5.511   8.127   2.477  0.1155 -0.5418  0.2902
   73A       C6 1830   5.555   8.002   2.429 -0.3373  0.1431  0.6696
   73A       N6 1831   5.482   7.906   2.373  0.7203  0.0646  0.4197
   73A      H61 1832   5.388   7.926   2.343  0.7056 -3.1939 -2.3804
   73A      H62 1833   5.530   7.822   2.342 -0.4585 -0.4802  0.0269
   73A       N1 1834   5.678   7.964   2.441 -0.8409  0.3908  0.6281
   73A       C2 1835   5.765   8.044   2.496 -1.1476 -0.3253 -0.3485
   73A       H2 1836   5.866   8.005   2.493 -0.5640  0.9736  1.2675
   73A       N3 1837   5.743   8.171   2.535  0.2899 -0.4638  0.1826
   73A       C4 1838   5.612   8.203   2.530 -0.5002  0.3114 -0.1223
   73A      C3' 1839   5.588   8.625   2.476 -0.1641 -0.3053 -0.0785
   73A      H3' 1840   5.505   8.580   2.421  0.5367  0.4970 -1.8678
   73A      C2' 1841   5.698   8.518   2.504  0.1545 -0.0463 -0.7080
   73A     H2'1 1842   5.709   8.445   2.424 -0.4586 -0.4990 -0.3885
   73A      O2' 1843   5.818   8.573   2.562 -0.1517 -0.0110 -0.0398
   73A     HO'2 1844   5.865   8.629   2.500 -1.0114 -0.0812 -0.7838
   73A      O3' 1845   5.650   8.733   2.410  0.1583  0.1130 -0.0495
   74U        P 1846   5.640   8.748   2.251  0.1670  0.1731 -0.0551
   74U      O1P 1847   5.691   8.882   2.218  0.5589 -0.3978  0.0470
   74U      O2P 1848   5.509   8.702   2.201  0.0937 -0.5188 -0.1117
   74U      O5' 1849   5.741   8.633   2.204 -0.6124  0.4519  0.4272
   74U      C5' 1850   5.885   8.651   2.211 -0.1867 -0.0189 -0.2618
   74U     H5'1 1851   5.911   8.684   2.312 -3.1270  2.6414 -0.2140
   74U     H5'2 1852   5.926   8.727   2.144 -1.7759  1.1620  0.0358
   74U      C4' 1853   5.959   8.523   2.177  0.0116  0.4818  0.7314
   74U      H4' 1854   6.066   8.531   2.198  0.1418  0.6437  0.0401
   74U      O4' 1855   5.901   8.421   2.252 -0.5935 -0.6856  0.2701
   74U      C1' 1856   5.912   8.301   2.179  0.4075  0.0712 -0.7651
   74U      H1' 1857   5.984   8.238   2.232  4.3404  4.0372 -0.8419
   74U       N1 1858   5.780   8.228   2.177 -0.3888 -0.2544  0.4917
   74U       C6 1859   5.654   8.286   2.205  0.0017 -0.7162  0.5184
   74U       H6 1860   5.647   8.389   2.239  0.9976 -0.9024  1.3287
   74U       C5 1861   5.539   8.218   2.175 -0.3640 -0.1028 -0.4621
   74U       H5 1862   5.443   8.268   2.184  0.2390  0.6487  2.7419
   74U       C4 1863   5.535   8.083   2.128  0.3794  0.1275 -0.3757
   74U       O4 1864   5.440   8.022   2.093 -0.7403 -0.0281 -0.0073
   74U       N3 1865   5.661   8.028   2.123  0.3032 -0.3617 -0.1665
   74U       H3 1866   5.659   7.942   2.070  0.0577  0.3274 -1.3173
   74U       C2 1867   5.782   8.090   2.144 -0.0333  0.1950 -0.8802
   74U       O2 1868   5.887   8.019   2.141  0.3805  0.1456  0.2096
   74U      C3' 1869   5.926   8.478   2.029 -0.6321 -0.0265 -0.7974
   74U      H3' 1870   5.820   8.480   2.001  0.0283 -1.4242 -3.7480
   74U      C2' 1871   5.967   8.336   2.039 -0.1149  0.7035 -0.0508
   74U     H2'1 1872   5.920   8.276   1.961  0.3155 -1.7115  1.4165
   74U      O2' 1873   6.110   8.304   2.036 -0.5585 -0.4778 -0.4498
   74U     HO'2 1874   6.137   8.319   1.945  0.3185  0.4619 -0.0596
   74U      O3' 1875   6.010   8.549   1.933  0.3933  0.4651 -0.2636
   75A        P 1876   5.948   8.584   1.788 -0.2608 -0.0118  0.1920
   75A      O1P 1877   6.036   8.682   1.729 -0.0587  0.1032 -0.3196
   75A      O2P 1878   5.803   8.616   1.802  0.6724 -0.2287 -0.1973
   75A      O5' 1879   5.960   8.439   1.719  0.0578  0.0158 -0.4011
   75A      C5' 1880   6.084   8.391   1.677 -0.6018 -0.1732  0.4064
   75A     H5'1 1881   6.150   8.411   1.761 -0.3727 -2.2027  0.7562
   75A     H5'2 1882   6.117   8.436   1.583  0.4678 -1.3733  0.1821
   75A      C4' 1883   6.091   8.244   1.652  0.2652  0.2677 -0.4326
   75A      H4' 1884   6.196   8.221   1.634  0.1575 -2.5566  1.7351
   75A      O4' 1885   6.033   8.173   1.765 -0.2914 -0.3607 -0.4442
   75A      C1' 1886   5.986   8.049   1.723  0.7481 -0.0988 -0.0552
   75A      H1' 1887   6.028   7.966   1.779 -0.2600 -2.1670 -2.1758
   75A       N9 1888   5.834   8.042   1.738 -0.8983 -1.2725 -0.2606
   75A       C8 1889   5.745   8.138   1.784  1.0983  0.1033  0.1239
   75A       H8 1890   5.771   8.241   1.799 -1.8562  0.6825  2.1810
   75A       N7 1891   5.621   8.095   1.793  0.0687 -0.0635 -1.0741
   75A       C5 1892   5.633   7.958   1.762  0.1667 -0.4941  0.0517
   75A       C6 1893   5.548   7.846   1.775 -0.1282  0.6146  0.3209
   75A       N6 1894   5.421   7.854   1.811 -0.6915  0.1469  0.1613
   75A      H61 1895   5.403   7.937   1.865  2.9479 -0.3057  2.4107
   75A      H62 1896   5.365   7.770   1.808  2.3826 -2.0762  0.6271
   75A       N1 1897   5.591   7.723   1.745  0.5614  0.0495  0.3736
   75A       C2 1898   5.715   7.708   1.700  0.6018  0.1422 -0.5453
   75A       H2 1899   5.746   7.605   1.686 -1.6683 -1.1986  2.9131
   75A       N3 1900   5.802   7.804   1.682 -0.1502  0.0463 -0.7353
   75A       C4 1901   5.757   7.928   1.719  0.2821  0.3215 -0.0307
   75A      C3' 1902   6.016   8.193   1.530  0.5256 -0.3958 -0.1347
   75A      H3' 1903   5.917   8.239   1.526  1.1904  1.2981  1.5535
   75A      C2' 1904   6.016   8.045   1.574  0.5634 -0.8473  0.7753
   75A     H2'1 1905   5.935   7.987   1.529 -2.0848 -0.8787  5.0538
   75A      O2' 1906   6.142   8.000   1.538  0.1519  0.1568  0.3127
   75A     HO'2 1907   6.161   8.039   1.453 -1.2116 -1.0865 -0.6172
   75A      O3' 1908   6.085   8.228   1.407  0.4730  0.6221 -0.5103
   76A        P 1909   6.004   8.206   1.270 -0.2074  0.4786 -0.0652
   76A      O1P 1910   6.090   8.268   1.165  0.1893  0.1919 -0.2510
   76A      O2P 1911   5.871   8.271   1.289  0.0811  0.3278  0.1082
   76A      O5' 1912   5.979   8.049   1.245 -1.0871 -0.0782 -0.2954
   76A      C5' 1913   6.084   7.966   1.208  0.2971 -0.3640  0.1958
   76A     H5'1 1914   6.162   7.968   1.285  0.3467  1.0441  0.1380
   76A     H5'2 1915   6.119   7.995   1.110 -1.7968  1.8713  0.0094
   76A      C4' 1916   6.018   7.830   1.208  0.0095  0.3369 -0.2807
   76A      H4' 1917   6.098   7.759   1.184  0.2077 -0.5052  2.5224
   76A      O4' 1918   5.964   7.798   1.337  0.0121 -0.3241  0.0022
   76A      C1' 1919   5.846   7.726   1.318  0.5130 -0.1751 -0.1863
   76A      H1' 1920   5.850   7.642   1.387  0.0291  0.3084  0.4418
   76A       N9 1921   5.721   7.798   1.357 -0.7842  0.4423 -0.1670
   76A       C8 1922   5.700   7.935   1.368  1.1499  0.8433 -0.3787
   76A       H8 1923   5.759   8.004   1.310  0.7800  1.1908 -0.3468
   76A       N7 1924   5.583   7.956   1.414  0.1321 -1.2347 -0.4254
   76A       C5 1925   5.522   7.836   1.445 -0.0661  0.3840 -0.1922
   76A       C6 1926   5.397   7.781   1.491  1.0310  0.5455 -0.7447
   76A       N6 1927   5.293   7.850   1.534 -0.1307  0.0551 -0.0566
   76A      H61 1928   5.304   7.946   1.563  2.1858 -0.4683  0.9983
   76A      H62 1929   5.213   7.795   1.561 -0.5739  0.5998 -0.2377
   76A       N1 1930   5.365   7.650   1.490  0.2861  0.3468  0.5215
   76A       C2 1931   5.455   7.569   1.437  0.8156 -0.1654 -0.7675
   76A       H2 1932   5.431   7.464   1.433 -2.5603  0.5249 -2.0059
   76A       N3 1933   5.577   7.605   1.391  0.1186  0.6686 -0.0217
   76A       C4 1934   5.609   7.736   1.398  0.3424 -1.2361  0.3803
   76A      C3' 1935   5.901   7.808   1.110 -0.1633 -0.9446 -0.2420
   76A      H3' 1936   5.826   7.886   1.120 -1.1109 -1.9991  1.2386
   76A      C2' 1937   5.849   7.682   1.172  0.0190 -0.2965  0.1795
   76A     H2'1 1938   5.752   7.662   1.126  0.3767 -2.1068  0.1044
   76A      O2' 1939   5.934   7.566   1.145  0.0008 -0.2628 -0.4817
   76A     HO'2 1940   5.974   7.562   1.058  2.0878  0.8678  0.3447
   76A      O3' 1941   5.952   7.787   0.981  0.5529  0.1804 -0.2610
   77U        P 1942   5.870   7.842   0.862 -0.5287  0.2946 -0.1351
   77U      O1P 1943   5.936   7.797   0.744 -0.5005 -0.1139  1.0431
   77U      O2P 1944   5.865   7.989   0.873  0.2448  0.1395 -0.1332
   77U      O5' 1945   5.721   7.775   0.867 -0.3584 -0.0461  0.3025
   77U      C5' 1946   5.701   7.635   0.847  0.0067  0.3859 -0.3001
   77U     H5'1 1947   5.779   7.575   0.895 -0.3154 -0.8797 -1.2831
   77U     H5'2 1948   5.710   7.610   0.741  2.4451  1.5973 -0.4420
   77U      C4' 1949   5.559   7.586   0.887  0.0066  0.4660 -0.1538
   77U      H4' 1950   5.559   7.477   0.876  3.9041  0.3323 -0.1660
   77U      O4' 1951   5.521   7.630   1.014 -0.2323 -0.6739 -0.4982
   77U      C1' 1952   5.379   7.634   1.019  0.1784  0.1038 -0.6633
   77U      H1' 1953   5.340   7.537   1.050 -2.1016  1.3130  0.5248
   77U       N1 1954   5.327   7.743   1.104 -0.8884 -0.7750 -0.3481
   77U       C6 1955   5.392   7.865   1.105 -0.6926 -0.0659  0.1607
   77U       H6 1956   5.489   7.874   1.058 -0.8906  4.0710  0.1867
   77U       C5 1957   5.337   7.972   1.168 -0.3345 -0.0301 -0.1044
   77U       H5 1958   5.386   8.068   1.174  1.2586 -0.7142 -1.4631
   77U       C4 1959   5.211   7.961   1.238 -0.0316 -0.2795 -0.0831
   77U       O4 1960   5.157   8.049   1.304 -0.0028  0.3315 -0.1321
   77U       N3 1961   5.152   7.834   1.234  0.7178 -1.0170 -0.1049
   77U       H3 1962   5.064   7.818   1.279  0.0269 -1.1471 -1.4395
   77U       C2 1963   5.207   7.722   1.173 -0.2621 -0.3096 -0.0727
   77U       O2 1964   5.157   7.615   1.183  0.8306  0.3830 -0.1794
   77U      C3' 1965   5.462   7.661   0.800 -0.0020  0.6492  0.3024
   77U      H3' 1966   5.490   7.767   0.802 -0.0939  0.7436 -1.5888
   77U      C2' 1967   5.327   7.649   0.872  0.5374  0.6396  0.6483
   77U     H2'1 1968   5.251   7.726   0.856 -2.5929 -2.2386  0.3433
   77U      O2' 1969   5.257   7.527   0.856  0.0134  0.0813 -0.3912
   77U     HO'2 1970   5.219   7.525   0.767 -0.1080 -1.8919 -0.3374
   77U      O3' 1971   5.455   7.607   0.666 -0.2800  1.3099  0.2685
   78U        P 1972   5.421   7.705   0.541  0.3520  0.0264 -0.1274
   78U      O1P 1973   5.462   7.642   0.413  0.7137 -0.3366 -0.0827
   78U      O2P 1974   5.461   7.847   0.563 -0.0976  0.3905 -0.1658
   78U      O5' 1975   5.262   7.697   0.538 -0.0984  0.2045 -0.5613
   78U      C5' 1976   5.193   7.573   0.510  0.0897 -0.0948 -0.2652
   78U     H5'1 1977   5.253   7.500   0.564  2.6840  2.4439  0.5601
   78U     H5'2 1978   5.187   7.553   0.403 -0.4201 -2.1849  0.1207
   78U      C4' 1979   5.046   7.579   0.555 -0.5544  0.3394  0.1236
   78U      H4' 1980   5.007   7.481   0.527 -0.9429  0.3710  0.5557
   78U      O4' 1981   5.044   7.607   0.692 -0.2604 -0.0282 -0.5236
   78U      C1' 1982   4.923   7.678   0.728 -0.1687 -0.0874  0.4412
   78U      H1' 1983   4.863   7.606   0.783 -1.9834  1.7330  0.9702
   78U       N1 1984   4.962   7.794   0.811  0.3289 -0.2990 -0.2365
   78U       C6 1985   5.075   7.869   0.792  0.1971  0.1287  1.3596
   78U       H6 1986   5.147   7.837   0.719 -2.5515 -2.3558 -0.5079
   78U       C5 1987   5.099   7.980   0.863 -0.7601 -0.3720  0.4374
   78U       H5 1988   5.181   8.047   0.841 -0.8646 -0.8096 -1.4704
   78U       C4 1989   5.005   8.031   0.964 -0.1413 -0.1626 -0.4160
   78U       O4 1990   5.022   8.131   1.036  0.0667  0.3358  0.6909
   78U       N3 1991   4.892   7.950   0.978 -0.4462  0.7454  0.6960
   78U       H3 1992   4.834   7.978   1.056  1.0897  1.8349  1.5020
   78U       C2 1993   4.869   7.829   0.905 -0.9033  0.4250 -0.1722
   78U       O2 1994   4.768   7.759   0.929  0.1393 -0.6038 -0.9729
   78U      C3' 1995   4.965   7.688   0.482 -0.0571 -0.1216  0.7774
   78U      H3' 1996   5.030   7.775   0.465 -1.3606  0.5864 -0.8277
   78U      C2' 1997   4.862   7.729   0.587  0.3034  0.0839  0.3972
   78U     H2'1 1998   4.860   7.838   0.590 -0.1158  0.0613  1.6422
   78U      O2' 1999   4.729   7.668   0.572 -0.1034  0.1432 -0.0080
   78U     HO'2 2000   4.695   7.707   0.492  1.9582 -0.8404 -1.4633
   78U      O3' 2001   4.914   7.643   0.358  0.2555 -0.2914  0.3455
   79A        P 2002   4.845   7.745   0.252 -0.1485 -0.3805 -0.0633
   79A      O1P 2003   4.837   7.677   0.126  0.2332  0.2329  0.4271
   79A      O2P 2004   4.922   7.874   0.252 -0.2362  0.4401  0.3518
   79A      O5' 2005   4.697   7.786   0.302  0.0701  0.1147 -0.0200
   79A      C5' 2006   4.581   7.720   0.254  0.0995  0.5567  0.1495
   79A     H5'1 2007   4.588   7.616   0.285 -0.5919  0.7198  0.8787
   79A     H5'2 2008   4.564   7.735   0.148 -1.1395 -0.4351  0.1803
   79A      C4' 2009   4.453   7.782   0.308  0.9782 -0.0886 -0.2768
   79A      H4' 2010   4.361   7.734   0.274  1.8252 -1.0580 -1.2611
   79A      O4' 2011   4.461   7.777   0.443 -0.0526 -0.4430 -0.1880
   79A      C1' 2012   4.410   7.895   0.501 -0.0120  0.5459  0.1782
   79A      H1' 2013   4.330   7.873   0.571 -0.4032  4.3386  1.1748
   79A       N9 2014   4.520   7.962   0.576  0.2436 -0.8565 -0.0211
   79A       C8 2015   4.647   8.001   0.537 -0.2433 -0.1582  0.5075
   79A       H8 2016   4.697   7.958   0.451 -0.3586 -2.3294  1.4670
   79A       N7 2017   4.712   8.078   0.620 -0.1725  0.5531  0.2056
   79A       C5 2018   4.613   8.106   0.716  0.5285  0.7658  0.1549
   79A       C6 2019   4.605   8.195   0.825  0.6620  0.3952  1.0129
   79A       N6 2020   4.707   8.262   0.864 -0.1925 -0.2113  0.0431
   79A      H61 2021   4.794   8.257   0.813 -0.4576 -0.9901 -0.3427
   79A      H62 2022   4.685   8.338   0.927  0.4024 -1.3912  1.7532
   79A       N1 2023   4.493   8.205   0.901  0.2403  0.3532  0.6641
   79A       C2 2024   4.393   8.124   0.873  0.5489  0.6053 -0.5260
   79A       H2 2025   4.309   8.113   0.940  0.4806  0.8928 -0.5603
   79A       N3 2026   4.383   8.036   0.767 -0.3367 -0.1226 -0.6248
   79A       C4 2027   4.500   8.034   0.696  0.4433  0.0944  0.6861
   79A      C3' 2028   4.437   7.932   0.272 -0.0757  0.2501  0.1302
   79A      H3' 2029   4.539   7.970   0.273  0.8730 -2.1170  0.8061
   79A      C2' 2030   4.355   7.988   0.386  0.3627 -0.2291 -0.6236
   79A     H2'1 2031   4.393   8.088   0.408  1.1986 -0.6228 -0.2514
   79A      O2' 2032   4.214   7.974   0.382 -0.2309 -0.3078  0.5042
   79A     HO'2 2033   4.172   8.051   0.341 -0.9434 -1.5902 -1.3243
   79A      O3' 2034   4.389   7.951   0.142  0.6508  0.3142 -0.4486
   80A        P 2035   4.378   8.095   0.069  0.3938 -0.1047  0.0986
   80A      O1P 2036   4.307   8.074  -0.059  0.3546 -0.2600 -0.0359
   80A      O2P 2037   4.510   8.166   0.070 -0.2883 -0.2139 -0.3235
   80A      O5' 2038   4.270   8.174   0.161  0.5374  0.1212 -0.1445
   80A      C5' 2039   4.130   8.166   0.137  0.1439 -0.9263 -0.2787
   80A     H5'1 2040   4.109   8.062   0.161 -1.1330 -0.0668  2.8626
   80A     H5'2 2041   4.108   8.200   0.036 -1.9671 -0.2942  0.3499
   80A      C4' 2042   4.052   8.253   0.240 -0.8095 -0.2060 -0.3282
   80A      H4' 2043   3.944   8.241   0.232 -0.7147 -0.7175 -0.8904
   80A      O4' 2044   4.104   8.228   0.372  0.0037  1.0816  0.9182
   80A      C1' 2045   4.137   8.350   0.442 -0.3489  0.0826  0.4245
   80A      H1' 2046   4.079   8.354   0.534  0.7794  1.6573  1.1039
   80A       N9 2047   4.279   8.366   0.479 -0.0623 -0.2953 -0.0718
   80A       C8 2048   4.388   8.349   0.397  0.6507 -0.2651 -0.3422
   80A       H8 2049   4.377   8.315   0.295 -1.3309 -0.0352 -0.2331
   80A       N7 2050   4.502   8.393   0.446  0.7823 -0.9501 -0.3303
   80A       C5 2051   4.461   8.443   0.572  0.0111 -0.2604 -0.6535
   80A       C6 2052   4.531   8.505   0.676  0.0948 -0.6907 -0.7519
   80A       N6 2053   4.660   8.532   0.675 -0.2944 -0.3928  0.0748
   80A      H61 2054   4.715   8.477   0.611 -0.1521 -1.6013  1.2032
   80A      H62 2055   4.700   8.550   0.766 -0.6743 -0.4161  0.2480
   80A       N1 2056   4.465   8.543   0.787  0.0809 -0.0132 -0.5059
   80A       C2 2057   4.331   8.525   0.791 -0.2842  0.1734  0.0567
   80A       H2 2058   4.276   8.559   0.877 -1.9593 -1.7143 -0.1971
   80A       N3 2059   4.252   8.472   0.698  0.0644  0.6727 -0.4064
   80A       C4 2060   4.324   8.437   0.587  0.0210 -0.4462 -0.1010
   80A      C3' 2061   4.095   8.395   0.210 -0.1016 -0.0301 -0.4614
   80A      H3' 2062   4.199   8.398   0.178  0.4018 -1.9182  0.8378
   80A      C2' 2063   4.089   8.459   0.351  0.1765  0.0706 -0.4078
   80A     H2'1 2064   4.153   8.546   0.359  0.5121 -0.2585  0.6137
   80A      O2' 2065   3.957   8.500   0.386  0.6360  0.3006  0.3860
   80A     HO'2 2066   3.926   8.549   0.309 -0.0712  0.2576  0.6397
   80A      O3' 2067   4.010   8.448   0.114 -0.3076  0.8650  0.4343
   81U        P 2068   4.040   8.592   0.050 -0.3412 -0.5063  0.6763
   81U      O1P 2069   3.956   8.600  -0.071 -0.4206  0.0437  0.4681
   81U      O2P 2070   4.183   8.604   0.042  0.1939  0.5474 -0.2360
   81U      O5' 2071   3.982   8.696   0.163 -0.1061  0.5039  0.3726
   81U      C5' 2072   3.851   8.741   0.181  0.9102  0.8295  0.1051
   81U     H5'1 2073   3.791   8.652   0.202  2.5925  0.1564  2.4837
   81U     H5'2 2074   3.820   8.787   0.088 -0.7349 -1.5801 -0.6103
   81U      C4' 2075   3.842   8.842   0.296  0.2999 -0.3415 -0.5815
   81U      H4' 2076   3.737   8.869   0.309 -0.0957 -1.8016 -0.6688
   81U      O4' 2077   3.886   8.794   0.419  0.4509 -0.0213 -0.0009
   81U      C1' 2078   3.948   8.899   0.489  0.6229 -0.0460  0.2638
   81U      H1' 2079   3.899   8.914   0.585  1.2545 -2.7503  1.0946
   81U       N1 2080   4.087   8.855   0.522  0.1806  0.6069 -0.1548
   81U       C6 2081   4.172   8.804   0.429 -0.5736  0.1338 -0.0766
   81U       H6 2082   4.136   8.782   0.330 -2.4739  1.6774  0.2179
   81U       C5 2083   4.305   8.788   0.460  0.1621 -0.1207 -0.1635
   81U       H5 2084   4.367   8.748   0.382  1.1207  1.6842 -0.3861
   81U       C4 2085   4.359   8.819   0.592 -0.7213  0.1982  0.4346
   81U       O4 2086   4.478   8.809   0.624  1.0249  0.6016  0.0385
   81U       N3 2087   4.259   8.846   0.678  0.0917 -0.0912 -0.4917
   81U       H3 2088   4.289   8.865   0.772 -0.0179  3.2224 -0.9903
   81U       C2 2089   4.125   8.866   0.655  0.2581 -0.6610  0.0495
   81U       O2 2090   4.048   8.878   0.747  0.0352  0.8746 -0.3313
   81U      C3' 2091   3.921   8.967   0.260  0.3035 -0.1920  0.0517
   81U      H3' 2092   4.007   8.918   0.214  0.2155 -0.9061  0.6340
   81U      C2' 2093   3.953   9.023   0.397 -0.0758 -0.5308 -0.4397
   81U     H2'1 2094   4.042   9.085   0.402 -1.1530  1.0667 -0.5097
   81U      O2' 2095   3.848   9.092   0.454 -0.2957  0.0156  0.2105
   81U     HO'2 2096   3.887   9.176   0.481  1.5093 -0.0878 -1.7609
   81U      O3' 2097   3.863   9.055   0.167 -0.2016 -0.2418 -0.5829
   82U        P 2098   3.955   9.154   0.087  0.1544 -0.2287  0.1534
   82U      O1P 2099   3.862   9.228  -0.007  0.2676 -0.1493  0.2984
   82U      O2P 2100   4.080   9.096   0.042  0.0483 -0.4085 -1.0033
   82U      O5' 2101   3.984   9.260   0.205 -0.2744 -0.0791  0.4698
   82U      C5' 2102   3.878   9.337   0.254  0.0302  0.0565  0.3595
   82U     H5'1 2103   3.803   9.282   0.311 -0.7891  1.5010  0.7187
   82U     H5'2 2104   3.826   9.394   0.178  1.3925 -0.9619 -1.4032
   82U      C4' 2105   3.927   9.451   0.352  0.2967  0.4084 -0.1778
   82U      H4' 2106   3.838   9.505   0.385  0.4124  0.3052  0.3164
   82U      O4' 2107   3.978   9.381   0.469  0.1080 -0.4350  0.0781
   82U      C1' 2108   4.105   9.445   0.498 -0.1640 -0.1277 -0.1268
   82U      H1' 2109   4.098   9.535   0.559  0.6204  0.9500 -1.5819
   82U       N1 2110   4.190   9.347   0.567  0.2854 -0.4387 -0.1401
   82U       C6 2111   4.242   9.239   0.494 -0.2089  0.8743  0.7034
   82U       H6 2112   4.229   9.234   0.386 -1.0183 -0.6277  0.8323
   82U       C5 2113   4.329   9.151   0.558 -0.3903 -0.3700  0.4375
   82U       H5 2114   4.376   9.072   0.501  0.3430  0.8742 -0.7515
   82U       C4 2115   4.353   9.168   0.700  0.0033  0.7038  0.2592
   82U       O4 2116   4.414   9.095   0.769  0.3459  0.2663 -0.0325
   82U       N3 2117   4.287   9.266   0.763  0.7043 -0.3827  0.2663
   82U       H3 2118   4.299   9.267   0.863 -2.2427  0.8470  0.6976
   82U       C2 2119   4.207   9.357   0.704  0.0833 -0.0346  0.9323
   82U       O2 2120   4.149   9.440   0.773  0.0012  0.7027 -0.2078
   82U      C3' 2121   4.037   9.545   0.298 -0.0044  0.8096  0.0734
   82U      H3' 2122   4.052   9.514   0.194  1.7236 -1.5155  0.9173
   82U      C2' 2123   4.163   9.494   0.370 -0.6660  0.1541 -0.2449
   82U     H2'1 2124   4.219   9.414   0.322  0.3114  0.0058  1.0881
   82U      O2' 2125   4.260   9.598   0.384 -0.3263 -0.1140  0.4996
   82U     HO'2 2126   4.318   9.589   0.309 -0.6989  1.4786 -0.0107
   82U      O3' 2127   4.018   9.682   0.319  0.1492 -0.5994 -0.8226
   82U      H3T 2128   4.095   9.707   0.372  1.9792 -1.4550 -2.9033
   8.59776   8.59776   6.07953   0.00000   0.00000   0.00000   0.00000   4.29887   4.29887
