# Supplementary material for: Constant-pH Molecular Dynamics of Cationic Peptide Dendrimers Binding to siRNA
Source: J Chem Inf Model. 2026 Feb 5;66(8):4734–43. doi: 10.1021/acs.jcim.5c02636 (PMC13126635; doi:10.1021/acs.jcim.5c02636)
Supplement: Supplementary file 2 [file ci5c02636_si_002.zip › zip/MH18_07_in_5.gro]

Protein t=   0.00000
 2128
    1LY0      N    1   5.174   7.635   5.888 -0.4400  0.9666  0.1957
    1LY0     H1    2   5.255   7.593   5.932 -0.7122  1.3445  1.0819
    1LY0     H2    3   5.192   7.733   5.872 -1.3738  1.1203  0.0263
    1LY0     H3    4   5.099   7.613   5.951 -2.4228 -0.4033 -2.4709
    1LY0     CA    5   5.145   7.566   5.758 -0.1259 -0.9726 -0.2593
    1LY0     HA    6   5.180   7.464   5.768 -0.3767 -1.2482 -1.9264
    1LY0     CB    7   5.001   7.582   5.709  0.2880  0.1179 -0.5185
    1LY0    HB1    8   4.937   7.562   5.795 -0.3499 -0.9144 -1.2011
    1LY0    HB2    9   4.966   7.506   5.638 -2.3519  1.0323 -0.3021
    1LY0     CG   10   4.952   7.716   5.650 -0.1487  0.5455 -0.1999
    1LY0    HG1   11   5.018   7.740   5.567  2.8272 -0.0901  1.8025
    1LY0    HG2   12   4.969   7.795   5.724 -0.9413  1.7964 -1.3055
    1LY0     CD   13   4.799   7.701   5.608 -0.0643  0.3605  0.0395
    1LY0    HD1   14   4.735   7.687   5.695  0.0765 -0.8578 -0.0315
    1LY0    HD2   15   4.780   7.608   5.554 -1.2446  0.6244 -0.0228
    1LY0     CE   16   4.738   7.822   5.530  0.2710  0.2442 -0.7978
    1LY0    HE1   17   4.779   7.823   5.429  1.7189 -0.7305 -0.2552
    1LY0    HE2   18   4.765   7.910   5.589 -0.3610 -0.6153  0.8272
    1LY0     NZ   19   4.589   7.798   5.529  0.8492  0.0868 -0.2717
    1LY0    HZ1   20   4.552   7.879   5.481 -0.9032  1.0725  2.5154
    1LY0    HZ2   21   4.573   7.711   5.480  4.8492 -1.2415  0.3983
    1LY0    HZ3   22   4.558   7.795   5.625 -0.8403 -1.3841 -0.8157
    1LY0      C   23   5.240   7.618   5.653  0.0742 -1.0428  0.2309
    1LY0      O   24   5.298   7.725   5.668 -0.0419  0.5231 -0.1296
    2LER      N   25   5.257   7.550   5.539 -0.7457  0.3472 -0.9013
    2LER      H   26   5.227   7.453   5.534 -1.6590  0.5758 -0.1651
    2LER     CA   27   5.320   7.599   5.418  0.2506  0.7115  0.4392
    2LER     HA   28   5.375   7.688   5.447  0.0628  1.3725 -1.1202
    2LER     CB   29   5.418   7.495   5.370 -0.8070 -0.7566  0.2396
    2LER    HB1   30   5.360   7.406   5.347 -1.4546  0.0787 -1.5999
    2LER    HB2   31   5.496   7.488   5.445 -1.0940  0.0702  0.6291
    2LER     CG   32   5.485   7.526   5.235 -0.5900 -0.7607 -0.0876
    2LER     HG   33   5.408   7.504   5.161 -2.3419 -1.0617  1.7226
    2LER    CD1   34   5.536   7.668   5.220 -0.1076  0.5762  0.3345
    2LER   HD11   35   5.455   7.740   5.212 -0.0979  0.5188 -0.2963
    2LER   HD12   36   5.591   7.708   5.306 -1.1399  0.9897  0.8171
    2LER   HD13   37   5.599   7.663   5.131 -0.5435  1.7742 -0.0640
    2LER    CD2   38   5.603   7.434   5.220  0.4211 -0.0559 -0.1902
    2LER   HD21   39   5.632   7.430   5.115 -1.6186  1.6531 -0.8984
    2LER   HD22   40   5.683   7.473   5.282 -0.2946 -0.7752  1.2429
    2LER   HD23   41   5.566   7.335   5.245 -0.2676  0.3110  0.2682
    2LER      C   42   5.209   7.644   5.318 -0.0677 -0.3787 -0.2026
    2LER      O   43   5.163   7.569   5.235 -0.3932  0.3188  0.4999
    3LYR      N   44   5.175   7.777   5.322  0.6467 -0.0707  0.1588
    3LYR      H   45   5.236   7.843   5.369 -0.0846  1.5963 -1.1482
    3LYR     CA   46   5.075   7.845   5.232  0.5896 -0.7808 -0.1478
    3LYR     HA   47   4.980   7.791   5.241  0.3181 -0.1727  0.9121
    3LYR     CB   48   5.055   7.990   5.284 -0.4679  0.9143  0.4414
    3LYR    HB1   49   5.144   8.047   5.257  0.7207 -1.5493 -1.1800
    3LYR    HB2   50   5.062   7.984   5.393  2.8475 -0.3187  0.2805
    3LYR     CG   51   4.943   8.071   5.225  0.0189 -0.2227  0.1026
    3LYR    HG1   52   4.863   8.002   5.198 -2.0318  0.7667  3.1971
    3LYR    HG2   53   4.964   8.118   5.129  0.5890  4.4099  2.2364
    3LYR     CD   54   4.889   8.175   5.315  0.0184 -0.7674  0.0784
    3LYR    HD1   55   4.816   8.236   5.264 -0.4590 -2.2449 -1.0799
    3LYR    HD2   56   4.969   8.241   5.350 -1.9335  0.7340  2.0125
    3LYR     CE   57   4.819   8.109   5.432 -0.2528  0.1621 -0.2124
    3LYR    HE1   58   4.877   8.023   5.465 -1.0867 -0.4822 -0.3742
    3LYR    HE2   59   4.724   8.061   5.408 -0.1956  0.6594 -1.5100
    3LYR     NZ   60   4.790   8.206   5.536 -0.3531 -0.3992  0.2352
    3LYR    HZ1   61   4.723   8.278   5.517 -1.8559 -2.1975 -1.6318
    3LYR      C   62   5.109   7.842   5.088  0.2302 -0.3998 -0.4511
    3LYR      O   63   5.221   7.872   5.053 -0.1943  0.1451 -0.8550
    4LY0      N   64   5.010   7.828   4.997  0.1610  0.2358 -0.0575
    4LY0      H   65   4.917   7.810   5.034 -0.1984 -1.0900 -1.5306
    4LY0     CA   66   5.013   7.867   4.857 -0.3539 -0.2806 -0.1436
    4LY0     HA   67   5.117   7.890   4.831  0.1952 -1.8034  0.6037
    4LY0     CB   68   4.964   7.749   4.770  0.4881 -0.2060 -0.2755
    4LY0    HB1   69   4.950   7.788   4.669 -0.5838 -1.1211 -0.5042
    4LY0    HB2   70   4.868   7.712   4.805  0.6923  1.3072  2.0942
    4LY0     CG   71   5.069   7.632   4.780 -0.0249  0.0533 -0.1087
    4LY0    HG1   72   5.105   7.625   4.883 -1.9158  0.7152  0.6625
    4LY0    HG2   73   5.155   7.641   4.714 -0.5854  1.9596 -0.6436
    4LY0     CD   74   4.994   7.500   4.750 -0.6334 -0.1161  0.1294
    4LY0    HD1   75   4.940   7.514   4.657  1.9349  0.4711 -1.3662
    4LY0    HD2   76   4.920   7.488   4.829  1.7657 -1.4108  2.3705
    4LY0     CE   77   5.073   7.371   4.741 -0.7699 -0.1213 -0.0152
    4LY0    HE1   78   5.138   7.357   4.827  0.6200 -2.0845 -1.2849
    4LY0    HE2   79   5.134   7.376   4.651 -0.3749  2.9944  0.3050
    4LY0     NZ   80   4.983   7.255   4.733  0.6370 -0.0477  0.8661
    4LY0    HZ1   81   5.026   7.164   4.726  0.2746 -0.1948  0.4875
    4LY0    HZ2   82   4.931   7.258   4.819 -1.0062 -0.2134 -0.0762
    4LY0    HZ3   83   4.917   7.270   4.657  0.9608  0.8645  0.7448
    4LY0      C   84   4.930   7.991   4.831 -0.5523  0.2683  0.1923
    4LY0      O   85   4.819   7.999   4.876 -0.6907 -0.1416 -0.1893
    5LER      N   86   4.993   8.077   4.747  0.3771 -0.4485 -0.5324
    5LER      H   87   5.088   8.057   4.721 -0.2642 -1.2508 -2.4524
    5LER     CA   88   4.934   8.206   4.713  0.2936 -0.0619 -0.6674
    5LER     HA   89   4.829   8.211   4.744  0.9135  0.7305  1.4750
    5LER     CB   90   4.999   8.310   4.811  0.2791  0.6157  0.3416
    5LER    HB1   91   5.106   8.298   4.798  0.2174  0.4156 -0.0168
    5LER    HB2   92   4.976   8.292   4.916 -0.1320 -1.6229 -0.0744
    5LER     CG   93   4.973   8.454   4.779 -0.2719  0.0515 -0.0158
    5LER     HG   94   5.004   8.483   4.678 -0.4451 -0.3583 -0.1852
    5LER    CD1   95   4.814   8.488   4.784  0.1063  0.3225 -0.2962
    5LER   HD11   96   4.746   8.427   4.725  1.0888  1.8413 -3.2357
    5LER   HD12   97   4.774   8.496   4.885  1.1167  1.4822  0.0365
    5LER   HD13   98   4.798   8.592   4.755 -1.6119  0.9413  2.5260
    5LER    CD2   99   5.056   8.532   4.881 -0.9489  0.4959  0.6125
    5LER   HD21  100   5.053   8.635   4.846  0.4207 -0.8888 -4.3077
    5LER   HD22  101   5.011   8.509   4.978 -1.0500 -1.3185  0.1775
    5LER   HD23  102   5.161   8.503   4.870 -1.1035  0.6222 -1.6335
    5LER      C  103   4.936   8.235   4.568  0.2285  0.0213  0.3152
    5LER      O  104   5.043   8.228   4.500  0.2192  0.1007 -0.2090
    6LYR      N  105   4.814   8.261   4.512  0.3965 -0.1535 -0.3693
    6LYR      H  106   4.733   8.274   4.571 -0.2946  1.0379 -1.5137
    6LYR     CA  107   4.810   8.315   4.380  0.4996 -0.1226  0.3631
    6LYR     HA  108   4.868   8.254   4.311 -0.7522  1.4572 -2.2570
    6LYR     CB  109   4.664   8.297   4.324 -0.1338 -0.4624 -0.6248
    6LYR    HB1  110   4.641   8.372   4.248 -2.0291 -1.7569 -1.4375
    6LYR    HB2  111   4.598   8.311   4.410  1.9486 -0.4748  1.0433
    6LYR     CG  112   4.635   8.158   4.266  0.4125 -0.6270  0.4715
    6LYR    HG1  113   4.609   8.109   4.359 -0.9237 -1.2841 -0.2224
    6LYR    HG2  114   4.724   8.118   4.216  0.1432 -2.1129  1.1155
    6LYR     CD  115   4.512   8.151   4.169 -0.1806 -0.8735 -0.5702
    6LYR    HD1  116   4.492   8.058   4.117  1.1424 -1.4115 -0.1701
    6LYR    HD2  117   4.532   8.227   4.093  2.2905 -0.9684 -0.1215
    6LYR     CE  118   4.379   8.186   4.247 -0.7466  0.1606  0.2107
    6LYR    HE1  119   4.300   8.215   4.177 -0.9802  0.4843  0.6031
    6LYR    HE2  120   4.398   8.269   4.315  0.5586 -1.7397  2.2830
    6LYR     NZ  121   4.325   8.074   4.324 -0.4357  0.4597  0.1660
    6LYR    HZ1  122   4.265   8.005   4.281  0.8274  0.5626 -1.9328
    6LYR      C  123   4.866   8.461   4.365  0.0250 -0.4466 -0.2267
    6LYR      O  124   4.879   8.542   4.456 -0.2363 -0.4529 -0.1990
    7LER      N  125   4.900   8.494   4.241  0.5412  0.0009  0.3231
    7LER      H  126   4.879   8.432   4.165 -0.0299  1.1342 -0.4633
    7LER     CA  127   4.959   8.625   4.200 -0.3130  0.3047 -0.0049
    7LER     HA  128   5.036   8.640   4.276 -0.8240 -1.3898  0.8969
    7LER     CB  129   5.021   8.623   4.054  0.5280  0.2029  0.0381
    7LER    HB1  130   4.950   8.583   3.982 -0.1042  0.2947  0.6008
    7LER    HB2  131   5.102   8.549   4.049 -1.4153 -2.1156  0.7217
    7LER     CG  132   5.084   8.754   3.994 -0.1786 -0.1818  0.2232
    7LER     HG  133   4.999   8.823   3.995  1.0165  1.3983  2.0029
    7LER    CD1  134   5.189   8.816   4.084  0.3079  0.2232 -0.0858
    7LER   HD11  135   5.214   8.917   4.051 -0.7263 -0.0534 -1.8582
    7LER   HD12  136   5.162   8.819   4.189 -0.8057 -2.6057 -0.2029
    7LER   HD13  137   5.280   8.759   4.065 -0.5283 -0.0915 -4.2562
    7LER    CD2  138   5.139   8.731   3.855  0.4936  0.5432 -0.3126
    7LER   HD21  139   5.197   8.816   3.821 -0.8735  0.0706 -4.3502
    7LER   HD22  140   5.188   8.635   3.835 -1.5798 -0.2195 -2.1676
    7LER   HD23  141   5.052   8.714   3.790  1.0194 -1.3439 -0.5907
    7LER      C  142   4.862   8.746   4.208 -0.2912  0.4840  0.2758
    7LER      O  143   4.752   8.733   4.164  0.8968  0.9038 -0.0557
    8LER      N  144   4.902   8.862   4.265  0.2462  0.4319  0.7313
    8LER      H  145   4.996   8.860   4.301  0.2851  1.6180  0.7510
    8LER     CA  146   4.827   8.985   4.284  0.2948 -0.2504  0.0777
    8LER     HA  147   4.886   9.047   4.352 -1.1040 -1.6013  2.6836
    8LER     CB  148   4.818   9.068   4.153  0.0537 -0.8596 -0.3255
    8LER    HB1  149   4.750   9.150   4.176 -0.5496 -1.1097 -1.1652
    8LER    HB2  150   4.780   9.005   4.072 -2.2752  0.7171 -0.5441
    8LER     CG  151   4.947   9.134   4.110 -0.7808  0.2365 -0.0494
    8LER     HG  152   5.024   9.059   4.132 -1.5321 -0.5905 -0.1725
    8LER    CD1  153   4.948   9.166   3.959  0.5417 -0.3065 -0.3044
    8LER   HD11  154   5.049   9.197   3.929  0.4347 -0.2240 -0.5814
    8LER   HD12  155   4.917   9.082   3.898  2.5927 -0.4286 -1.2947
    8LER   HD13  156   4.881   9.248   3.932  1.8887  1.7396  2.1228
    8LER    CD2  157   4.988   9.265   4.186  0.1950  0.1220 -0.2163
    8LER   HD21  158   5.069   9.315   4.133  0.8794  3.4685  3.5132
    8LER   HD22  159   4.906   9.336   4.184 -0.2716 -0.4096 -0.2892
    8LER   HD23  160   5.021   9.236   4.286 -0.0838 -0.6056 -0.3289
    8LER      C  161   4.691   8.959   4.347  0.3113 -0.0956 -0.3497
    8LER      O  162   4.593   9.027   4.322  0.3149  0.4397 -0.4802
    9LYR      N  163   4.671   8.858   4.435 -0.5530  0.0824  0.2106
    9LYR      H  164   4.756   8.803   4.446 -0.4579 -0.9309 -3.8342
    9LYR     CA  165   4.552   8.827   4.513 -0.0053  0.2596 -0.2835
    9LYR     HA  166   4.467   8.864   4.456  0.2667  0.6989 -0.4053
    9LYR     CB  167   4.522   8.679   4.527  0.0219 -0.1688 -0.4304
    9LYR    HB1  168   4.429   8.668   4.582  0.2334  1.4523  0.3178
    9LYR    HB2  169   4.598   8.628   4.586  0.6175  0.5461 -0.5527
    9LYR     CG  170   4.507   8.617   4.387 -0.1403 -0.6382  0.0581
    9LYR    HG1  171   4.494   8.509   4.396  0.5616 -0.6887  0.5834
    9LYR    HG2  172   4.597   8.638   4.328 -3.3918  1.6779 -4.7042
    9LYR     CD  173   4.389   8.658   4.296 -0.2426 -0.4442  0.2693
    9LYR    HD1  174   4.402   8.764   4.272  0.4665 -0.0788  2.0857
    9LYR    HD2  175   4.301   8.648   4.360 -0.0330 -0.5028  0.5508
    9LYR     CE  176   4.381   8.563   4.171 -0.0208 -0.1821  0.1783
    9LYR    HE1  177   4.287   8.581   4.118  1.9422  0.9851 -3.2137
    9LYR    HE2  178   4.386   8.462   4.212 -0.2508 -0.4911 -0.5417
    9LYR     NZ  179   4.500   8.577   4.088  0.7416  0.4162 -0.3192
    9LYR    HZ1  180   4.569   8.645   4.116  0.3761  0.9786 -0.7426
    9LYR      C  181   4.543   8.898   4.651 -0.2848 -0.3587  0.5026
    9LYR      O  182   4.438   8.936   4.699  0.2894 -0.8795 -0.2704
   10LER      N  183   4.661   8.933   4.702  0.6454  0.0795 -0.0278
   10LER      H  184   4.747   8.901   4.660  0.9699  1.6409 -0.6157
   10LER     CA  185   4.678   9.013   4.818  0.0708  0.0553  0.4638
   10LER     HA  186   4.615   8.973   4.898 -0.0253  1.6359  1.2052
   10LER     CB  187   4.822   9.015   4.872  0.0541 -0.1841 -0.2032
   10LER    HB1  188   4.824   9.088   4.953 -0.0747  1.2882 -1.4834
   10LER    HB2  189   4.881   9.055   4.790 -0.7831 -0.5882 -1.0244
   10LER     CG  190   4.877   8.883   4.923  0.0060  0.0623  0.1712
   10LER     HG  191   4.877   8.807   4.846 -3.1998  1.6557 -1.5887
   10LER    CD1  192   5.022   8.910   4.973  0.6442  0.3821  0.3272
   10LER   HD11  193   5.063   8.816   5.009 -0.5541  0.3435  1.6823
   10LER   HD12  194   5.083   8.954   4.894  1.9258 -2.4822 -0.4129
   10LER   HD13  195   5.015   8.977   5.059  0.3882  0.5742  0.1600
   10LER    CD2  196   4.800   8.823   5.051 -0.4233 -0.2149  0.1326
   10LER   HD21  197   4.851   8.735   5.089  1.3694 -0.2272 -2.0831
   10LER   HD22  198   4.812   8.889   5.137 -0.3230 -1.6144  1.2303
   10LER   HD23  199   4.693   8.810   5.036 -0.7052  0.1546  1.6306
   10LER      C  200   4.638   9.160   4.785 -0.2012  0.5235 -0.0430
   10LER      O  201   4.676   9.213   4.681  0.0099 -0.1547  0.0749
   11LER      N  202   4.572   9.229   4.879  0.8536  0.4570 -0.1506
   11LER      H  203   4.558   9.183   4.967  1.3955 -0.7582 -0.6716
   11LER     CA  204   4.514   9.357   4.866 -0.6821  0.4694  0.1881
   11LER     HA  205   4.484   9.366   4.762 -0.1181  0.5044  0.0255
   11LER     CB  206   4.404   9.386   4.968 -0.0353 -0.4992 -0.3677
   11LER    HB1  207   4.357   9.479   4.937 -0.0835 -0.8808 -1.4867
   11LER    HB2  208   4.456   9.393   5.064 -1.1759 -2.5453  0.4576
   11LER     CG  209   4.285   9.293   4.992 -0.7810  0.5806 -0.6697
   11LER     HG  210   4.325   9.196   5.021 -2.5894  0.3263  1.1505
   11LER    CD1  211   4.198   9.345   5.101 -0.4537  0.7541  0.2030
   11LER   HD11  212   4.134   9.263   5.135  0.1623 -0.2374 -0.9364
   11LER   HD12  213   4.249   9.369   5.193 -0.2209  1.0584 -0.0046
   11LER   HD13  214   4.141   9.431   5.064  2.2969  1.5979 -2.5044
   11LER    CD2  215   4.209   9.304   4.861 -0.6080  0.4628 -0.0558
   11LER   HD21  216   4.119   9.245   4.878  0.4255 -1.0533  0.3505
   11LER   HD22  217   4.173   9.405   4.840  0.3315  0.9073  0.4033
   11LER   HD23  218   4.271   9.268   4.779  0.0294  0.8770  0.2319
   11LER      C  219   4.614   9.484   4.869  0.3981 -0.2958  0.0669
   11LER      O  220   4.577   9.599   4.873  0.2623  0.2730 -0.2121
   12LER      N  221   4.748   9.462   4.863 -0.3077  0.3328  0.5539
   12LER      H  222   4.784   9.367   4.861  0.3293  0.5463  1.4483
   12LER     CA  223   4.848   9.561   4.846  0.2875  0.7785 -0.1807
   12LER     HA  224   4.817   9.644   4.909 -1.1135  0.9538 -1.0828
   12LER     CB  225   4.986   9.500   4.893  0.8323 -0.1004 -0.1833
   12LER    HB1  226   5.065   9.575   4.885  0.1516  0.5814 -0.7039
   12LER    HB2  227   5.011   9.407   4.842 -0.4951 -1.8578  2.1792
   12LER     CG  228   4.982   9.466   5.040  0.5286 -0.2035  0.2034
   12LER     HG  229   4.911   9.384   5.052  0.4012 -0.2423 -0.7368
   12LER    CD1  230   5.125   9.421   5.074 -0.0827  0.2571 -0.9036
   12LER   HD11  231   5.130   9.382   5.176  1.7845 -0.0312 -1.0610
   12LER   HD12  232   5.151   9.345   5.000 -1.9402 -0.4576 -0.8605
   12LER   HD13  233   5.190   9.509   5.069 -0.4837  0.6924  0.8528
   12LER    CD2  234   4.941   9.579   5.136 -0.6400 -0.2275  0.2762
   12LER   HD21  235   4.972   9.551   5.237  0.0183  2.6746  0.9755
   12LER   HD22  236   4.986   9.676   5.115  0.5986 -0.9455 -0.5458
   12LER   HD23  237   4.833   9.586   5.134 -0.6357  0.0670  0.8013
   12LER      C  238   4.850   9.607   4.702  0.2022  0.1961  0.2265
   12LER      O  239   4.831   9.529   4.609  0.6135 -0.2943 -0.4795
   13LER      N  240   4.878   9.734   4.684  0.1169  0.2159  0.1681
   13LER      H  241   4.908   9.784   4.767 -0.4137  0.7759  0.0295
   13LER     CA  242   4.891   9.804   4.556  0.3452  0.1258  0.0841
   13LER     HA  243   4.802   9.784   4.496  0.8929  2.9941 -1.8939
   13LER     CB  244   4.892   9.953   4.579 -0.0215  0.1178  0.1818
   13LER    HB1  245   4.950   9.989   4.494  1.6629 -1.2886  0.6591
   13LER    HB2  246   4.944   9.986   4.669 -0.2400 -3.0466  1.6226
   13LER     CG  247   4.751  10.023   4.587  0.1487  0.1908 -0.5397
   13LER     HG  248   4.699  10.010   4.493  0.7044  0.4328 -0.8870
   13LER    CD1  249   4.662   9.977   4.704  0.6227 -0.3039  0.4467
   13LER   HD11  250   4.570  10.035   4.707  0.0532 -1.2291  1.2377
   13LER   HD12  251   4.631   9.873   4.692 -0.6084  0.0858  0.1706
   13LER   HD13  252   4.711   9.991   4.800  2.6627 -2.1246 -0.2412
   13LER    CD2  253   4.778  10.172   4.603 -0.4023 -0.4998 -0.8139
   13LER   HD21  254   4.688  10.231   4.623 -1.1243 -2.1843  1.2940
   13LER   HD22  255   4.860  10.191   4.672  2.6470 -2.8338 -3.5326
   13LER   HD23  256   4.823  10.206   4.510  0.5211 -2.1576 -1.0036
   13LER      C  257   5.001   9.747   4.469 -0.5165 -0.7118 -0.4669
   13LER      O  258   5.096   9.681   4.510 -0.3959  0.1855  0.0349
   14NH2      N  259   4.980   9.759   4.340  0.1207  0.0546  0.3081
   14NH2     H1  260   4.914   9.823   4.299  0.7817 -0.5795 -1.8544
   14NH2     H2  261   5.054   9.722   4.282  0.5628  1.0018  0.2440
   15LY0      N  262   4.570   8.137   6.109 -0.3316 -0.6103 -0.4512
   15LY0     H1  263   4.573   8.092   6.200  0.7557 -1.3486 -0.8272
   15LY0     H2  264   4.509   8.082   6.051 -0.8802 -1.0562  0.5099
   15LY0     H3  265   4.543   8.231   6.133 -0.3915 -0.8102  0.3205
   15LY0     CA  266   4.702   8.140   6.048 -0.0678  0.4294 -0.1594
   15LY0     HA  267   4.778   8.194   6.104 -0.0395  0.8657 -0.6066
   15LY0     CB  268   4.766   7.999   6.034  0.3217  0.0814  0.1638
   15LY0    HB1  269   4.867   7.998   5.995  0.9655 -2.4325  1.6515
   15LY0    HB2  270   4.719   7.933   5.962  0.5588 -0.7217  0.7258
   15LY0     CG  271   4.775   7.923   6.172  0.0569 -0.2781  1.2855
   15LY0    HG1  272   4.676   7.884   6.191 -0.5978  0.5023 -0.3478
   15LY0    HG2  273   4.810   7.994   6.247  1.0761 -2.2161  2.7468
   15LY0     CD  274   4.880   7.808   6.162  1.2571 -0.1269 -0.3766
   15LY0    HD1  275   4.906   7.784   6.265  1.3602  3.6704  0.6117
   15LY0    HD2  276   4.975   7.841   6.119  0.2275  0.6570 -2.1389
   15LY0     CE  277   4.825   7.686   6.091  0.7085 -0.2924 -0.5947
   15LY0    HE1  278   4.778   7.719   5.999 -0.3763 -2.1718 -0.7732
   15LY0    HE2  279   4.745   7.631   6.141 -0.0805 -1.4645 -3.0053
   15LY0     NZ  280   4.930   7.585   6.055 -0.2680  0.5513 -0.4418
   15LY0    HZ1  281   4.998   7.627   5.993 -0.2120 -2.2426 -2.4228
   15LY0    HZ2  282   4.971   7.553   6.142 -2.7774  1.1897  1.0779
   15LY0    HZ3  283   4.892   7.511   5.999 -0.5156 -0.7495  1.3633
   15LY0      C  284   4.699   8.208   5.914  0.2645 -0.5559 -0.2098
   15LY0      O  285   4.601   8.197   5.836  0.3357 -0.2391  0.0690
   16LER      N  286   4.807   8.280   5.881  0.4783 -0.0172 -0.3695
   16LER      H  287   4.895   8.280   5.931 -0.2043 -0.8616  0.8991
   16LER     CA  288   4.824   8.333   5.750 -0.2366 -0.0065  0.7195
   16LER     HA  289   4.736   8.389   5.719 -0.7820 -1.6676 -0.9263
   16LER     CB  290   4.945   8.434   5.742 -0.0260  0.4877  0.1229
   16LER    HB1  291   4.977   8.451   5.639 -0.1442  1.4501  0.2400
   16LER    HB2  292   5.035   8.393   5.789  1.2157  2.8857  0.0051
   16LER     CG  293   4.905   8.563   5.819  0.3851  0.4735 -0.1622
   16LER     HG  294   4.890   8.530   5.922 -0.9759 -0.2629 -0.5564
   16LER    CD1  295   5.022   8.667   5.813 -0.3157 -0.2986 -0.5405
   16LER   HD11  296   5.000   8.750   5.880 -2.9995 -1.3807  0.0486
   16LER   HD12  297   5.109   8.603   5.829  0.7376  1.0230 -0.8023
   16LER   HD13  298   5.029   8.719   5.717 -0.7328  2.1535  0.6775
   16LER    CD2  299   4.790   8.637   5.764  0.0553 -0.8501  0.3965
   16LER   HD21  300   4.782   8.742   5.792 -1.1432 -0.6483 -0.6105
   16LER   HD22  301   4.810   8.650   5.658  2.9536 -0.1337  0.9683
   16LER   HD23  302   4.694   8.593   5.792 -0.6503  0.1464 -0.3990
   16LER      C  303   4.860   8.218   5.652 -0.2994 -0.4384  0.4342
   16LER      O  304   4.969   8.163   5.668  0.2956 -0.1658  0.3353
   17LY0      N  305   3.732   6.870   4.500 -0.2334  0.2916  0.0247
   17LY0     H1  306   3.664   6.802   4.528 -1.1660  1.3632  0.4037
   17LY0     H2  307   3.790   6.800   4.456 -0.5844 -0.7399  1.1753
   17LY0     H3  308   3.777   6.920   4.575 -1.0224 -0.7170  1.1893
   17LY0     CA  309   3.665   6.964   4.412  0.6132 -0.2112  0.1978
   17LY0     HA  310   3.613   6.915   4.330 -2.3836 -0.3144  2.0110
   17LY0     CB  311   3.546   7.038   4.476  0.1191 -1.0178 -0.1423
   17LY0    HB1  312   3.596   7.128   4.512 -0.6876  0.3939 -2.3843
   17LY0    HB2  313   3.512   6.971   4.556 -1.2175 -0.7704 -0.4827
   17LY0     CG  314   3.421   7.074   4.403 -0.0259 -0.4315 -0.3535
   17LY0    HG1  315   3.376   6.977   4.379  0.6941 -0.6549 -0.8777
   17LY0    HG2  316   3.452   7.121   4.309  0.1114 -0.9109 -0.5536
   17LY0     CD  317   3.331   7.164   4.489 -0.3868  0.1588 -0.8116
   17LY0    HD1  318   3.311   7.121   4.587  0.3944  1.9842  0.2090
   17LY0    HD2  319   3.237   7.175   4.435 -1.7464  0.4413  1.4591
   17LY0     CE  320   3.392   7.295   4.521 -0.3388  0.4115  0.1775
   17LY0    HE1  321   3.409   7.340   4.423  0.2921 -1.4089 -0.5915
   17LY0    HE2  322   3.489   7.287   4.570 -0.9869  0.5129  1.5255
   17LY0     NZ  323   3.307   7.375   4.613  0.5570  0.0808 -0.4038
   17LY0    HZ1  324   3.344   7.469   4.621  0.9566 -0.0865 -0.2423
   17LY0    HZ2  325   3.213   7.355   4.584  0.9879  0.7806 -2.4998
   17LY0    HZ3  326   3.310   7.335   4.705 -0.6403 -0.1629 -0.4515
   17LY0      C  327   3.765   7.060   4.337  0.2419 -0.9052 -0.8771
   17LY0      O  328   3.861   7.093   4.406  0.2289  0.7276 -0.1088
   18LER      N  329   3.723   7.121   4.225  0.0427  0.5000  0.1230
   18LER      H  330   3.632   7.100   4.187 -0.7897  1.0248  1.7449
   18LER     CA  331   3.782   7.241   4.175 -0.0046  0.3483 -0.2025
   18LER     HA  332   3.887   7.217   4.159  0.0001 -0.1079  0.4580
   18LER     CB  333   3.733   7.280   4.035 -0.6138  0.1643  0.5443
   18LER    HB1  334   3.715   7.193   3.971 -2.3742  0.6490  0.3258
   18LER    HB2  335   3.817   7.330   3.988 -0.3952  0.6479  1.4270
   18LER     CG  336   3.607   7.363   4.024  0.1408 -0.2080  0.1418
   18LER     HG  337   3.616   7.456   4.081 -0.7301 -0.9403  1.4928
   18LER    CD1  338   3.604   7.395   3.872  0.2364  0.3409 -0.2672
   18LER   HD11  339   3.538   7.480   3.856  1.0832  1.1653  0.5041
   18LER   HD12  340   3.697   7.437   3.834  0.8953 -0.7641  0.0687
   18LER   HD13  341   3.576   7.306   3.815  1.0579  1.0032 -1.7529
   18LER    CD2  342   3.478   7.294   4.067  0.1729  0.0179  0.3236
   18LER   HD21  343   3.390   7.326   4.011 -0.4350 -3.2500 -0.8014
   18LER   HD22  344   3.485   7.188   4.046  0.5270  0.4287 -1.8243
   18LER   HD23  345   3.467   7.318   4.173  0.7977  1.6704  0.0403
   18LER      C  346   3.776   7.355   4.275  0.5553  0.2803  0.4484
   18LER      O  347   3.695   7.358   4.371  0.2017 -0.1450 -0.1353
   19LYR      N  348   3.879   7.440   4.261  0.0579  0.2857  0.2598
   19LYR      H  349   3.936   7.438   4.177 -2.6898 -0.6790 -1.7026
   19LYR     CA  350   3.913   7.552   4.358 -0.1473 -0.7931  0.6943
   19LYR     HA  351   3.843   7.548   4.441 -3.0712 -3.1509 -1.5953
   19LYR     CB  352   4.058   7.529   4.406 -0.3929 -0.0964  0.0714
   19LYR    HB1  353   4.094   7.621   4.453 -1.8960  0.6174 -0.1194
   19LYR    HB2  354   4.114   7.508   4.315  0.6978  0.2783  0.6346
   19LYR     CG  355   4.064   7.413   4.503  0.6465  0.1539 -0.9229
   19LYR    HG1  356   4.030   7.324   4.452 -2.0440 -0.6205  1.8995
   19LYR    HG2  357   3.993   7.418   4.586 -0.3094 -3.7863 -1.3216
   19LYR     CD  358   4.202   7.387   4.561  0.7681  0.5915  0.1639
   19LYR    HD1  359   4.193   7.318   4.644 -1.4330  1.4663  0.7195
   19LYR    HD2  360   4.256   7.476   4.593 -0.0627  1.6530 -1.2634
   19LYR     CE  361   4.292   7.333   4.448 -0.1514 -0.9513  0.2839
   19LYR    HE1  362   4.280   7.403   4.365 -0.0631 -0.6216  0.5435
   19LYR    HE2  363   4.248   7.241   4.409 -2.3122  0.3829 -0.6425
   19LYR     NZ  364   4.428   7.314   4.499 -0.0058  0.3475  0.0159
   19LYR    HZ1  365   4.462   7.224   4.529  1.5121  1.0683  0.5589
   19LYR      C  366   3.894   7.692   4.293 -0.7261  0.0114  0.2854
   19LYR      O  367   3.900   7.702   4.172  0.3107  0.2706  0.0899
   20LY0      N  368   3.884   7.791   4.378 -0.5769  0.1903  0.2358
   20LY0      H  369   3.877   7.762   4.474 -0.4786 -2.2448 -0.4443
   20LY0     CA  370   3.884   7.933   4.352  0.0632  0.1116  0.4019
   20LY0     HA  371   3.872   7.943   4.245  1.1073 -1.7027  0.0781
   20LY0     CB  372   3.757   8.003   4.408  0.5786  0.1052 -0.0416
   20LY0    HB1  373   3.667   7.951   4.376  0.3222  0.9726 -0.7771
   20LY0    HB2  374   3.752   8.104   4.366 -0.0745 -1.0526 -3.0476
   20LY0     CG  375   3.762   7.998   4.559 -0.2328  0.3157  0.1473
   20LY0    HG1  376   3.837   8.068   4.595 -0.0659  0.4003 -0.3625
   20LY0    HG2  377   3.777   7.896   4.594 -1.3268  0.4032  0.9572
   20LY0     CD  378   3.622   8.039   4.618 -0.2190 -0.1408  0.1338
   20LY0    HD1  379   3.555   7.963   4.578 -0.8330 -0.3076  1.4198
   20LY0    HD2  380   3.592   8.134   4.572  0.6820  0.2178  0.2713
   20LY0     CE  381   3.623   8.041   4.778  0.5122  0.1725  0.2718
   20LY0    HE1  382   3.703   8.109   4.809 -0.0043 -0.0543  2.2447
   20LY0    HE2  383   3.651   7.942   4.812 -1.6600 -0.5359  0.1263
   20LY0     NZ  384   3.493   8.076   4.836  0.5309 -0.3153 -1.2371
   20LY0    HZ1  385   3.508   8.095   4.934 -0.4932 -0.5985 -1.0196
   20LY0    HZ2  386   3.461   8.158   4.786 -0.8724 -0.0480  0.0283
   20LY0    HZ3  387   3.427   8.002   4.820  0.4195 -0.4995  0.0037
   20LY0      C  388   4.013   8.004   4.394 -0.6625  0.3657  0.3643
   20LY0      O  389   4.008   8.127   4.402 -0.0730 -0.5670  0.5233
   21LER      N  390   4.118   7.926   4.433 -0.5907  0.4933  0.3859
   21LER      H  391   4.116   7.832   4.395  3.2810  0.0869  0.8170
   21LER     CA  392   4.236   7.972   4.520  0.2122 -0.1898  0.2181
   21LER     HA  393   4.190   8.027   4.602 -0.7402 -3.2221  1.9003
   21LER     CB  394   4.305   7.845   4.561 -0.5496 -0.3596  0.2416
   21LER    HB1  395   4.347   7.800   4.472  1.4814  0.1951  0.8458
   21LER    HB2  396   4.222   7.782   4.593 -1.1782  0.1923 -0.2713
   21LER     CG  397   4.419   7.860   4.665  0.6942 -0.0012  0.1789
   21LER     HG  398   4.402   7.950   4.724 -1.6661  0.3261 -0.9194
   21LER    CD1  399   4.400   7.740   4.749 -0.0710  0.6723  0.0554
   21LER   HD11  400   4.480   7.726   4.821 -0.1329  1.1800  0.2275
   21LER   HD12  401   4.303   7.739   4.799 -0.3022 -0.1496 -0.3973
   21LER   HD13  402   4.403   7.647   4.692 -2.0734  0.4833  0.1636
   21LER    CD2  403   4.551   7.857   4.599  0.0833 -0.1593  1.0693
   21LER   HD21  404   4.628   7.865   4.675  1.5270  1.8936 -0.4772
   21LER   HD22  405   4.573   7.767   4.542 -1.9705 -0.3967  0.5701
   21LER   HD23  406   4.562   7.933   4.521  0.4245 -0.9048  0.3739
   21LER      C  407   4.331   8.074   4.455  0.1780  0.0315  0.5255
   21LER      O  408   4.401   8.154   4.519  0.6602  0.2367  0.1532
   22LY0      N  409   4.802   7.032   4.803  0.3515 -0.1441 -0.1845
   22LY0     H1  410   4.804   6.939   4.842  2.5005 -0.4178 -0.8383
   22LY0     H2  411   4.849   7.029   4.714  1.6886 -1.3069  0.5225
   22LY0     H3  412   4.859   7.090   4.863  1.8266  1.4838 -2.9636
   22LY0     CA  413   4.666   7.092   4.788 -0.1082 -0.0366 -0.2744
   22LY0     HA  414   4.607   7.021   4.731  0.0999 -0.3444 -0.1106
   22LY0     CB  415   4.592   7.094   4.927 -0.1082 -0.6043  0.1428
   22LY0    HB1  416   4.639   7.166   4.994 -0.2937  0.6712 -1.0480
   22LY0    HB2  417   4.606   6.993   4.964  0.3365  0.0117  1.7190
   22LY0     CG  418   4.442   7.118   4.909 -0.0293 -0.4287  0.5778
   22LY0    HG1  419   4.402   7.029   4.859  0.7846 -0.0179 -0.8515
   22LY0    HG2  420   4.418   7.198   4.840  1.1210  0.7341  1.4921
   22LY0     CD  421   4.368   7.141   5.040 -0.7573  0.2275 -0.0561
   22LY0    HD1  422   4.439   7.201   5.097 -0.1665 -0.5243  0.0185
   22LY0    HD2  423   4.351   7.051   5.099 -1.1768  2.1808  3.0923
   22LY0     CE  424   4.241   7.223   5.027  0.8814  0.2430 -0.5364
   22LY0    HE1  425   4.257   7.311   4.965  1.2112  0.7800  0.2788
   22LY0    HE2  426   4.211   7.258   5.126 -0.5916  1.2534 -1.2943
   22LY0     NZ  427   4.131   7.141   4.981 -0.0296 -0.2839 -0.4009
   22LY0    HZ1  428   4.046   7.195   4.981  1.8648  2.9139  0.8086
   22LY0    HZ2  429   4.154   7.113   4.887  1.0633  0.3997 -0.3553
   22LY0    HZ3  430   4.129   7.056   5.036 -1.4977 -0.2447 -0.3416
   22LY0      C  431   4.672   7.228   4.718 -0.1547 -0.3449  0.8710
   22LY0      O  432   4.671   7.326   4.790  0.1418  0.1674  0.5699
   23LER      N  433   4.670   7.230   4.582  0.2531  0.3752  0.1529
   23LER      H  434   4.679   7.144   4.531 -0.5009 -0.0316  0.6891
   23LER     CA  435   4.666   7.357   4.500 -0.6553  0.5148 -0.3570
   23LER     HA  436   4.711   7.445   4.545  0.2148 -0.3246  0.4668
   23LER     CB  437   4.725   7.319   4.366 -0.0219  0.0882  0.7963
   23LER    HB1  438   4.700   7.403   4.302 -0.7790  1.2217  2.5108
   23LER    HB2  439   4.685   7.221   4.339 -2.3782  0.2400  3.2730
   23LER     CG  440   4.876   7.320   4.355  0.0577  0.3041  0.1812
   23LER     HG  441   4.922   7.282   4.446  0.4105  4.9356  2.2024
   23LER    CD1  442   4.935   7.247   4.230  0.5013  0.0866  0.3399
   23LER   HD11  443   5.043   7.245   4.234  0.4873 -1.1472  0.4850
   23LER   HD12  444   4.902   7.143   4.241  0.1835  0.2101  0.5734
   23LER   HD13  445   4.888   7.294   4.143 -2.4907 -0.5460  1.4618
   23LER    CD2  446   4.931   7.467   4.323  0.1658 -0.5924 -0.4987
   23LER   HD21  447   5.039   7.471   4.313  0.0899 -1.7366 -2.0886
   23LER   HD22  448   4.903   7.514   4.229  0.3500  1.2192  0.3061
   23LER   HD23  449   4.896   7.528   4.407 -2.3022 -2.2002 -0.2474
   23LER      C  450   4.524   7.405   4.477 -0.6690 -0.0380 -0.7548
   23LER      O  451   4.502   7.529   4.466  0.4465 -0.1424 -0.3014
   24LY0      N  452   5.470   7.953   5.673 -0.6795 -0.3662  0.3770
   24LY0     H1  453   5.400   7.880   5.669 -1.6552  0.5464  0.3644
   24LY0     H2  454   5.420   8.041   5.682 -0.1697 -0.2443  2.6888
   24LY0     H3  455   5.518   7.961   5.761 -1.0855  1.8451  0.4501
   24LY0     CA  456   5.563   7.950   5.562 -0.1140  0.3520  0.8394
   24LY0     HA  457   5.626   8.038   5.565  1.1452 -0.5410  1.7765
   24LY0     CB  458   5.636   7.816   5.545  0.3042  0.1706  0.1830
   24LY0    HB1  459   5.693   7.820   5.452 -0.7498  0.8749 -0.4581
   24LY0    HB2  460   5.555   7.745   5.533 -0.2491  1.0407 -1.5729
   24LY0     CG  461   5.728   7.785   5.664  0.7969 -0.3038 -0.2974
   24LY0    HG1  462   5.670   7.781   5.756 -2.1048  0.4379 -1.9529
   24LY0    HG2  463   5.806   7.860   5.676  1.3841 -1.2479  2.4815
   24LY0     CD  464   5.797   7.649   5.641 -0.1262  0.0029  0.0504
   24LY0    HD1  465   5.872   7.642   5.720 -1.3342  2.1985  1.4905
   24LY0    HD2  466   5.847   7.646   5.545 -0.8064 -0.2835 -0.2997
   24LY0     CE  467   5.699   7.536   5.656 -0.1398 -0.4675  0.1913
   24LY0    HE1  468   5.622   7.550   5.581  2.2371  0.1683 -2.3216
   24LY0    HE2  469   5.659   7.547   5.757  0.8758  1.3192  0.4562
   24LY0     NZ  470   5.766   7.403   5.651  0.0011 -0.3255 -0.2264
   24LY0    HZ1  471   5.711   7.324   5.620  0.8350 -0.7053 -0.7645
   24LY0    HZ2  472   5.844   7.413   5.588 -1.2448 -0.3033 -1.8434
   24LY0    HZ3  473   5.804   7.382   5.742 -0.7278 -2.2955 -0.3269
   24LY0      C  474   5.486   7.982   5.432 -0.2215  0.7398  0.7017
   24LY0      O  475   5.366   7.950   5.421  0.1463  0.0822 -0.3019
   25LER      N  476   5.550   8.029   5.320  0.1489 -0.3926 -0.4455
   25LER      H  477   5.638   8.077   5.332 -0.7498  1.2910 -0.2884
   25LER     CA  478   5.486   8.068   5.194  0.6704  0.0218 -0.2636
   25LER     HA  479   5.381   8.041   5.192  0.6316  0.2103 -1.4174
   25LER     CB  480   5.484   8.226   5.204 -0.2663  0.1725  0.2027
   25LER    HB1  481   5.590   8.251   5.199  0.3333 -2.2735 -1.9646
   25LER    HB2  482   5.426   8.258   5.291 -2.2171  2.1410 -1.7089
   25LER     CG  483   5.413   8.296   5.087  0.1519  0.4487 -0.6827
   25LER     HG  484   5.455   8.248   4.999  0.4826  3.1706 -2.1372
   25LER    CD1  485   5.260   8.272   5.087 -0.6494  0.3010  0.4695
   25LER   HD11  486   5.205   8.299   4.996  0.1129  2.2983  0.5710
   25LER   HD12  487   5.251   8.163   5.097 -0.1280  0.0619 -1.3163
   25LER   HD13  488   5.212   8.326   5.168 -0.0418  0.4152  0.7504
   25LER    CD2  489   5.441   8.445   5.069 -0.0179 -0.0898  0.1915
   25LER   HD21  490   5.382   8.482   4.985  0.2595 -0.7486 -0.3044
   25LER   HD22  491   5.415   8.498   5.161 -2.0065  0.3971 -0.5798
   25LER   HD23  492   5.544   8.470   5.048 -0.1094  1.3986  1.3560
   25LER      C  493   5.558   8.013   5.076  0.1932  0.6567  0.4569
   25LER      O  494   5.677   7.993   5.071  0.4681  0.7711 -0.5839
   26LYR      N  495   5.483   7.980   4.970 -0.4963 -0.4117 -0.0264
   26LYR      H  496   5.386   7.964   4.991  0.0900 -0.2970  3.3032
   26LYR     CA  497   5.528   7.973   4.839 -0.6677  0.6146 -0.0016
   26LYR     HA  498   5.621   8.028   4.823  0.4863 -1.7624 -2.1345
   26LYR     CB  499   5.567   7.824   4.803 -0.2801 -0.1366  0.1448
   26LYR    HB1  500   5.637   7.783   4.876 -1.1604 -4.7086 -1.2605
   26LYR    HB2  501   5.613   7.820   4.704 -0.7972 -1.2884 -0.0653
   26LYR     CG  502   5.448   7.719   4.813 -0.3965 -0.7850  0.9044
   26LYR    HG1  503   5.380   7.730   4.729 -0.8477  0.2023  1.3888
   26LYR    HG2  504   5.392   7.727   4.906 -2.2173  0.9418 -0.2412
   26LYR     CD  505   5.501   7.583   4.799  0.0972 -0.5290  0.5982
   26LYR    HD1  506   5.562   7.573   4.889  0.4389  2.0291  0.7369
   26LYR    HD2  507   5.577   7.554   4.726 -0.3647 -2.2024  0.7544
   26LYR     CE  508   5.383   7.491   4.804 -0.7474 -0.0808 -0.5159
   26LYR    HE1  509   5.316   7.516   4.722 -0.7739  0.4778 -0.3333
   26LYR    HE2  510   5.327   7.506   4.897  1.5206 -1.9450  1.3013
   26LYR     NZ  511   5.424   7.353   4.793 -0.2396 -1.0072 -0.1170
   26LYR    HZ1  512   5.457   7.326   4.702  0.5048  1.1063 -0.5469
   26LYR      C  513   5.426   8.032   4.745 -0.1716  0.1810 -0.6006
   26LYR      O  514   5.304   8.037   4.775 -0.0156  0.1682  0.2145
   27LY0      N  515   5.469   8.096   4.634  0.0401 -0.0053  0.0322
   27LY0      H  516   5.569   8.095   4.620  0.7748  0.8097  4.0477
   27LY0     CA  517   5.396   8.189   4.540  0.1963 -0.4586  0.0702
   27LY0     HA  518   5.290   8.185   4.569  0.0617  1.1901 -0.0611
   27LY0     CB  519   5.440   8.339   4.551  0.5206  0.3652 -0.4829
   27LY0    HB1  520   5.399   8.391   4.463  2.0285  1.4635 -0.5806
   27LY0    HB2  521   5.547   8.329   4.532  0.7831  0.4278  0.9078
   27LY0     CG  522   5.394   8.415   4.679 -0.0575 -0.2057  0.0009
   27LY0    HG1  523   5.435   8.365   4.766  0.8483  0.2331 -0.1632
   27LY0    HG2  524   5.285   8.413   4.680 -0.0529 -0.9588  0.9006
   27LY0     CD  525   5.449   8.550   4.686  0.3985  0.5320 -0.5872
   27LY0    HD1  526   5.402   8.614   4.760 -0.4611 -0.7684  0.0303
   27LY0    HD2  527   5.425   8.591   4.588  1.1095  1.4512 -0.3839
   27LY0     CE  528   5.602   8.564   4.702  0.2282 -0.2091 -0.1180
   27LY0    HE1  529   5.644   8.504   4.620  1.3517  1.0158 -0.4673
   27LY0    HE2  530   5.640   8.529   4.798  0.5134 -1.0915 -0.5420
   27LY0     NZ  531   5.649   8.703   4.679 -0.0328 -0.0805  0.4672
   27LY0    HZ1  532   5.750   8.708   4.680 -0.0857  2.5836 -0.3412
   27LY0    HZ2  533   5.604   8.736   4.595 -1.4564 -1.8696  0.4598
   27LY0    HZ3  534   5.611   8.749   4.760  0.7888  1.9798 -0.2529
   27LY0      C  535   5.382   8.142   4.392 -0.3640 -0.3886  0.4418
   27LY0      O  536   5.482   8.121   4.322 -1.0099 -0.3549  0.6371
   28LER      N  537   5.256   8.137   4.349 -1.0543  0.2119  0.4999
   28LER      H  538   5.187   8.162   4.419 -0.2721  2.5828  0.5157
   28LER     CA  539   5.215   8.109   4.209 -0.7302 -0.1694  0.5420
   28LER     HA  540   5.284   8.031   4.175  0.7079  0.9110  0.8704
   28LER     CB  541   5.073   8.048   4.209 -0.3151  0.6088 -0.1751
   28LER    HB1  542   5.048   8.046   4.103  0.0890  0.1066 -0.2647
   28LER    HB2  543   5.005   8.119   4.257  1.5172  1.4467  1.3160
   28LER     CG  544   5.059   7.908   4.263 -0.8342  0.7519 -0.6301
   28LER     HG  545   5.120   7.841   4.203  1.0946 -0.6889  2.6979
   28LER    CD1  546   5.088   7.867   4.406 -0.2942  0.9052 -0.0325
   28LER   HD11  547   5.084   7.758   4.410 -0.4184  0.8503 -1.1941
   28LER   HD12  548   5.193   7.894   4.418  0.7070 -2.8873  1.4000
   28LER   HD13  549   5.041   7.937   4.473 -2.9261 -1.2363  0.5208
   28LER    CD2  550   4.915   7.863   4.234  0.7360  1.2987 -0.0489
   28LER   HD21  551   4.894   7.756   4.244 -2.2869  1.9195  1.3468
   28LER   HD22  552   4.843   7.908   4.301 -0.0012  0.5049 -0.2804
   28LER   HD23  553   4.891   7.884   4.129  1.2167 -1.3433 -0.7690
   28LER      C  554   5.237   8.229   4.117 -0.2509 -0.2881 -0.0245
   28LER      O  555   5.251   8.342   4.161 -0.0348 -0.1977  0.4711
   29LYR      N  556   5.232   8.202   3.988 -0.3093 -0.8352 -0.0855
   29LYR      H  557   5.235   8.103   3.971  0.8487 -1.0029  0.9078
   29LYR     CA  558   5.221   8.304   3.876 -0.7718  0.4153 -0.0030
   29LYR     HA  559   5.246   8.400   3.920 -0.6134  0.5481 -0.3753
   29LYR     CB  560   5.318   8.277   3.754 -0.2993  0.2175  0.5496
   29LYR    HB1  561   5.289   8.355   3.684  0.1787 -1.3299 -1.4848
   29LYR    HB2  562   5.299   8.175   3.720 -1.9929  0.9847 -0.9571
   29LYR     CG  563   5.474   8.291   3.754 -0.5582  0.4388  0.3876
   29LYR    HG1  564   5.501   8.393   3.779  0.6023  0.0968  0.6123
   29LYR    HG2  565   5.519   8.276   3.655  0.7746 -0.6398  1.1153
   29LYR     CD  566   5.541   8.201   3.851 -0.2898  0.1663  0.1470
   29LYR    HD1  567   5.503   8.224   3.950  0.0505  0.3893  0.2284
   29LYR    HD2  568   5.647   8.227   3.848 -0.8749  2.9010  0.6555
   29LYR     CE  569   5.534   8.057   3.812  0.9530  0.4020 -0.0322
   29LYR    HE1  570   5.586   8.030   3.720 -0.1145 -0.3729 -0.4221
   29LYR    HE2  571   5.428   8.035   3.805  0.6473  0.7229  2.6463
   29LYR     NZ  572   5.589   7.969   3.920  0.3987  0.1600  0.8419
   29LYR    HZ1  573   5.686   7.978   3.947  0.7196  1.4948 -0.6445
   29LYR      C  574   5.074   8.315   3.832 -0.2864  0.1978  0.0783
   29LYR      O  575   5.035   8.418   3.778  0.5704  0.0949 -0.0560
   30LER      N  576   4.992   8.214   3.850  0.2393  0.7051 -0.8150
   30LER      H  577   5.030   8.122   3.866  0.8788  0.5458 -2.8799
   30LER     CA  578   4.850   8.219   3.823  0.1638 -1.2186  0.0823
   30LER     HA  579   4.831   8.244   3.718 -0.7310 -0.8933  0.3104
   30LER     CB  580   4.778   8.079   3.846  0.3415  0.4384 -0.0069
   30LER    HB1  581   4.672   8.103   3.843  0.7908  3.5234  2.6866
   30LER    HB2  582   4.813   8.038   3.941  0.9322 -1.0744 -0.8448
   30LER     CG  583   4.805   7.977   3.734 -0.9755  0.3458  0.5464
   30LER     HG  584   4.911   7.958   3.717 -1.5312 -2.0876 -0.7407
   30LER    CD1  585   4.774   7.833   3.783 -0.4799 -0.0251 -0.1090
   30LER   HD11  586   4.812   7.771   3.702  2.1781  2.8406 -1.2305
   30LER   HD12  587   4.820   7.814   3.880 -0.9310  0.5151  0.2163
   30LER   HD13  588   4.665   7.820   3.784 -0.5813  0.7532  0.6313
   30LER    CD2  589   4.740   8.015   3.597 -0.7297 -0.5508 -0.0271
   30LER   HD21  590   4.757   7.934   3.526  1.5268  0.3768 -0.6304
   30LER   HD22  591   4.633   8.027   3.616 -0.2949  1.6448  1.3318
   30LER   HD23  592   4.782   8.104   3.551 -2.1778 -0.5873 -1.5411
   30LER      C  593   4.780   8.327   3.904  0.0632 -0.6192 -0.4326
   30LER      O  594   4.793   8.341   4.023  0.6677  0.0890 -0.7733
   31LER      N  595   4.708   8.419   3.836  0.1531 -0.3511 -0.4033
   31LER      H  596   4.689   8.409   3.738 -1.2637  0.5135 -0.2395
   31LER     CA  597   4.639   8.537   3.896  1.0894 -0.2510  0.6427
   31LER     HA  598   4.708   8.596   3.957 -2.8153  4.3096  1.2645
   31LER     CB  599   4.597   8.629   3.775  0.0416 -0.2135  0.0658
   31LER    HB1  600   4.516   8.697   3.799 -0.7528 -0.3862 -1.9500
   31LER    HB2  601   4.553   8.565   3.699 -1.1570 -0.6676  1.1079
   31LER     CG  602   4.717   8.708   3.698  0.5113  0.7149  0.4501
   31LER     HG  603   4.795   8.636   3.673  0.0090  0.2424  0.2236
   31LER    CD1  604   4.659   8.769   3.569  0.4232  0.1033  0.7863
   31LER   HD11  605   4.738   8.811   3.506  0.6321 -0.9191  0.3349
   31LER   HD12  606   4.616   8.686   3.513  1.3705  1.7463 -2.6931
   31LER   HD13  607   4.577   8.840   3.578 -0.0394 -0.0422 -1.5298
   31LER    CD2  608   4.768   8.809   3.796  0.0690 -0.1915 -0.5501
   31LER   HD21  609   4.860   8.852   3.757  1.3025 -2.7450 -0.6560
   31LER   HD22  610   4.696   8.891   3.803  0.1887 -0.1955  1.4202
   31LER   HD23  611   4.790   8.778   3.898 -1.4782  2.2262  0.6197
   31LER      C  612   4.521   8.500   3.979 -0.8594 -0.6147 -0.1167
   31LER      O  613   4.432   8.431   3.935  0.8298 -0.0576  0.5207
   32LY0      N  614   5.911   7.013   4.985  0.0924 -0.3715 -0.2695
   32LY0     H1  615   5.989   6.985   5.042 -1.8818 -2.4357  1.5669
   32LY0     H2  616   5.898   6.949   4.908  1.0827 -1.0574  0.1175
   32LY0     H3  617   5.944   7.103   4.952 -0.3942 -0.4853 -1.0949
   32LY0     CA  618   5.776   7.027   5.048  0.2313 -0.1328 -0.9454
   32LY0     HA  619   5.737   6.928   5.074 -1.7323  1.1634  1.4128
   32LY0     CB  620   5.788   7.100   5.182  0.4159  0.3786  0.1668
   32LY0    HB1  621   5.816   7.205   5.177 -2.3817  1.2005 -0.0969
   32LY0    HB2  622   5.867   7.052   5.239  1.0354  1.1063 -0.0695
   32LY0     CG  623   5.661   7.085   5.268  0.5930 -0.0312  0.0956
   32LY0    HG1  624   5.624   6.983   5.274 -0.6980  0.4754  1.0765
   32LY0    HG2  625   5.579   7.130   5.212  1.0410 -0.0673 -0.6009
   32LY0     CD  626   5.678   7.141   5.410  0.6348 -0.5970 -0.0527
   32LY0    HD1  627   5.730   7.236   5.421  2.3390 -1.6036  1.0915
   32LY0    HD2  628   5.730   7.058   5.460  1.2729 -0.1371  0.0584
   32LY0     CE  629   5.533   7.158   5.466 -0.3579 -0.2543  1.0789
   32LY0    HE1  630   5.493   7.058   5.481 -1.3072 -0.3616 -1.5700
   32LY0    HE2  631   5.476   7.216   5.393 -0.7494  0.1371  1.6934
   32LY0     NZ  632   5.544   7.231   5.589 -0.4614  1.1022 -0.1762
   32LY0    HZ1  633   5.455   7.253   5.631  0.5310 -0.2215  2.9315
   32LY0    HZ2  634   5.599   7.172   5.651 -0.5706 -0.1438 -1.2093
   32LY0    HZ3  635   5.605   7.309   5.574  3.3539 -1.2486  1.5870
   32LY0      C  636   5.687   7.100   4.953 -0.4865  0.1091 -1.1960
   32LY0      O  637   5.737   7.188   4.882 -0.1666 -0.0347  0.1313
   33LER      N  638   5.563   7.061   4.949  0.7081 -0.2335 -0.4955
   33LER      H  639   5.532   6.977   4.996  0.6638 -0.6500 -1.2504
   33LER     CA  640   5.473   7.131   4.869  0.7337 -0.3598  0.3386
   33LER     HA  641   5.524   7.146   4.774 -0.1787 -1.7681 -0.4028
   33LER     CB  642   5.349   7.042   4.842 -0.8433  0.2622  0.5541
   33LER    HB1  643   5.278   7.101   4.782  1.9344  1.5742 -1.6786
   33LER    HB2  644   5.299   7.026   4.937  2.5643  3.1710  3.0969
   33LER     CG  645   5.378   6.900   4.782  0.4806 -0.3129  0.6965
   33LER     HG  646   5.451   6.843   4.839 -0.3353 -0.4594  1.6268
   33LER    CD1  647   5.245   6.826   4.786 -0.3005 -0.4700  0.3379
   33LER   HD11  648   5.251   6.722   4.757 -0.0984 -1.3148  3.1566
   33LER   HD12  649   5.193   6.818   4.881  0.5869 -0.8077  0.8057
   33LER   HD13  650   5.172   6.881   4.726 -1.1836 -0.3326  1.5011
   33LER    CD2  651   5.441   6.903   4.643  1.2418 -0.1623 -0.2978
   33LER   HD21  652   5.379   6.931   4.558  1.0281 -0.8350 -0.3687
   33LER   HD22  653   5.535   6.959   4.643  0.2847  1.5304 -0.3453
   33LER   HD23  654   5.469   6.800   4.621  0.9065 -0.3987  0.3838
   33LER      C  655   5.436   7.280   4.901 -0.2015 -0.2119 -0.6762
   33LER      O  656   5.371   7.298   5.004 -0.2721 -0.0189  0.2333
   34LY0      N  657   6.128   8.002   5.455  0.0042  0.5788  0.2408
   34LY0     H1  658   6.084   7.911   5.445  1.0191  0.0861  0.1814
   34LY0     H2  659   6.061   8.074   5.479 -0.2313 -0.0048  1.4065
   34LY0     H3  660   6.200   7.995   5.525  0.5269 -0.3791 -0.3632
   34LY0     CA  661   6.188   8.029   5.328  0.0252 -0.0852  0.4439
   34LY0     HA  662   6.246   8.120   5.341  0.8118 -0.3667 -0.8379
   34LY0     CB  663   6.287   7.916   5.303  0.1597 -0.0182  0.0782
   34LY0    HB1  664   6.236   7.821   5.289 -1.1849  0.6668  0.1727
   34LY0    HB2  665   6.345   7.896   5.394 -1.0805  1.4075  1.2344
   34LY0     CG  666   6.376   7.942   5.177  0.1106 -0.6797  0.1862
   34LY0    HG1  667   6.441   8.025   5.202 -1.1299 -0.0446  1.4381
   34LY0    HG2  668   6.311   7.956   5.090  0.0537  1.6208  0.5568
   34LY0     CD  669   6.472   7.824   5.151  0.5186 -0.5663 -0.0202
   34LY0    HD1  670   6.525   7.859   5.063 -1.3976  0.8633 -0.6730
   34LY0    HD2  671   6.407   7.742   5.119 -1.4220  0.3182  1.4118
   34LY0     CE  672   6.561   7.792   5.267 -0.8258  0.0135 -0.2622
   34LY0    HE1  673   6.501   7.765   5.353  0.4766  1.5400  1.2022
   34LY0    HE2  674   6.622   7.879   5.290 -0.7983 -0.4722  1.6182
   34LY0     NZ  675   6.632   7.669   5.225 -0.6915  0.2078  0.0432
   34LY0    HZ1  676   6.666   7.625   5.310 -2.5186  0.1750  0.8266
   34LY0    HZ2  677   6.569   7.608   5.174  1.4889 -1.9684 -0.2274
   34LY0    HZ3  678   6.711   7.684   5.165  0.0752 -1.8084  0.4434
   34LY0      C  679   6.081   8.028   5.220  0.1266  0.0433  0.7841
   34LY0      O  680   5.966   7.987   5.245  0.8797 -0.9664 -0.2005
   35LER      N  681   6.111   8.092   5.105  0.3311 -0.3130 -0.1278
   35LER      H  682   6.191   8.153   5.114  0.2047 -0.0217 -0.8712
   35LER     CA  683   6.017   8.110   4.987 -0.4301  0.1746 -0.1204
   35LER     HA  684   5.913   8.095   5.013  0.0494 -1.0430  1.1975
   35LER     CB  685   6.022   8.259   4.946 -0.1118  0.5548  0.5326
   35LER    HB1  686   6.128   8.275   4.926  0.2395 -0.8433  1.1463
   35LER    HB2  687   6.011   8.328   5.030 -1.6899  0.6320  0.2980
   35LER     CG  688   5.936   8.304   4.829 -0.1621  0.5192  0.4596
   35LER     HG  689   5.964   8.254   4.737 -0.2775 -1.0697  1.2478
   35LER    CD1  690   5.786   8.295   4.848 -0.6733 -0.5521  0.4655
   35LER   HD11  691   5.733   8.320   4.756  0.2432  0.8056  0.2791
   35LER   HD12  692   5.763   8.191   4.872  0.2974 -1.2032 -1.2831
   35LER   HD13  693   5.755   8.359   4.931 -2.3603 -0.8865  0.1347
   35LER    CD2  694   5.979   8.447   4.802  0.3928  0.4155  0.0108
   35LER   HD21  695   5.915   8.491   4.726  0.5660 -0.9562 -0.9555
   35LER   HD22  696   5.966   8.501   4.896 -1.5961 -2.8230  1.7670
   35LER   HD23  697   6.085   8.453   4.778  0.5982  1.9729  1.1611
   35LER      C  698   6.048   8.013   4.871 -0.0803 -0.3069 -0.8879
   35LER      O  699   6.162   7.997   4.834 -0.3061 -0.1474 -0.0897
   36LYR      N  700   5.943   7.967   4.806 -0.2873 -0.8255 -0.2476
   36LYR      H  701   5.851   7.976   4.848 -0.3428 -3.3819  0.3372
   36LYR     CA  702   5.950   7.910   4.670 -1.2991  0.7898 -0.3796
   36LYR     HA  703   6.047   7.940   4.630  0.3676  1.6609  3.7939
   36LYR     CB  704   5.940   7.752   4.686 -0.1699 -0.5563  0.0122
   36LYR    HB1  705   5.839   7.731   4.719 -0.5058  1.0807  0.0893
   36LYR    HB2  706   6.005   7.729   4.771  1.3229  2.9239 -0.0098
   36LYR     CG  707   5.967   7.663   4.563  0.1398  0.2166 -0.4020
   36LYR    HG1  708   5.894   7.670   4.482  1.2999 -1.3003 -1.6238
   36LYR    HG2  709   5.966   7.556   4.581 -0.4130  0.3074  0.1524
   36LYR     CD  710   6.109   7.687   4.507  0.0101  0.5199 -0.7638
   36LYR    HD1  711   6.176   7.637   4.576  1.2295  0.4497 -1.9631
   36LYR    HD2  712   6.127   7.792   4.486  2.2289  0.3227 -0.1063
   36LYR     CE  713   6.130   7.614   4.368 -0.5296 -0.5663 -0.7800
   36LYR    HE1  714   6.054   7.653   4.300 -0.4224  1.7411  0.3265
   36LYR    HE2  715   6.111   7.508   4.383  0.0657 -0.5056  0.5444
   36LYR     NZ  716   6.262   7.656   4.314  0.0805 -0.2669 -0.7074
   36LYR    HZ1  717   6.269   7.728   4.244  1.5507  1.3617  1.0069
   36LYR      C  718   5.848   7.979   4.577  0.3904 -0.2777 -0.1000
   36LYR      O  719   5.739   8.026   4.613  0.0903 -0.3093 -0.2326
   37LY0      N  720   5.896   8.003   4.451 -0.1051  0.1811 -0.2190
   37LY0      H  721   5.989   7.971   4.428 -0.4163 -0.0525 -1.1985
   37LY0     CA  722   5.816   8.049   4.338  0.1944  0.1403  0.1028
   37LY0     HA  723   5.737   8.108   4.387  0.5503 -0.7851  1.8682
   37LY0     CB  724   5.892   8.155   4.250 -0.5574  0.0138  0.8424
   37LY0    HB1  725   5.967   8.101   4.193 -0.9729  0.9299 -0.6220
   37LY0    HB2  726   5.940   8.225   4.319 -1.3600 -0.2104  1.6499
   37LY0     CG  727   5.798   8.218   4.147 -0.2640  0.5974 -0.6642
   37LY0    HG1  728   5.702   8.247   4.190 -1.4200 -0.0658 -2.6898
   37LY0    HG2  729   5.786   8.141   4.071 -0.2266 -0.9161  0.8069
   37LY0     CD  730   5.862   8.349   4.095 -0.3240 -0.1294 -0.4393
   37LY0    HD1  731   5.891   8.411   4.180 -0.3922 -1.1640  0.3671
   37LY0    HD2  732   5.778   8.396   4.044 -2.5423 -1.8765  1.4057
   37LY0     CE  733   5.972   8.312   3.991  0.3897  0.2195 -0.0774
   37LY0    HE1  734   5.942   8.225   3.932 -1.9545  0.4904  0.6095
   37LY0    HE2  735   6.059   8.273   4.045 -0.9231  0.1967  2.1364
   37LY0     NZ  736   6.013   8.415   3.896  0.3373  0.2410 -0.0382
   37LY0    HZ1  737   6.083   8.393   3.827  0.6143 -0.0888  0.3369
   37LY0    HZ2  738   5.929   8.435   3.844 -0.3747  0.6839  1.2305
   37LY0    HZ3  739   6.049   8.497   3.943 -2.3930  1.7112 -0.3648
   37LY0      C  740   5.762   7.931   4.253 -0.5260  0.2917  0.2912
   37LY0      O  741   5.825   7.829   4.237  0.6818  0.1209  0.2148
   38LER      N  742   5.647   7.944   4.188 -0.9101  0.1458 -0.0420
   38LER      H  743   5.588   8.024   4.204 -2.1725 -1.0644  1.6925
   38LER     CA  744   5.582   7.834   4.125 -0.6313 -0.4268 -0.0642
   38LER     HA  745   5.661   7.766   4.092 -1.6488 -0.6501 -2.1786
   38LER     CB  746   5.493   7.753   4.220  0.2565 -0.2772 -0.7560
   38LER    HB1  747   5.431   7.686   4.160 -1.1112 -0.4440  0.7674
   38LER    HB2  748   5.414   7.816   4.261 -0.1527 -0.3343 -1.4362
   38LER     CG  749   5.551   7.670   4.334  0.0770 -0.2191 -0.3576
   38LER     HG  750   5.626   7.727   4.389  1.5466  1.0239 -3.3787
   38LER    CD1  751   5.440   7.617   4.425 -0.2739 -0.5754 -0.0674
   38LER   HD11  752   5.480   7.580   4.520 -0.4522  3.4397  1.7797
   38LER   HD12  753   5.366   7.692   4.453  2.2423  2.5249 -1.1457
   38LER   HD13  754   5.387   7.536   4.376 -0.3397 -1.0408  0.7571
   38LER    CD2  755   5.617   7.547   4.278 -0.2798  0.8207 -0.0413
   38LER   HD21  756   5.643   7.477   4.358 -0.3614 -1.0855 -1.6003
   38LER   HD22  757   5.546   7.489   4.218 -1.4981  2.4668 -0.2602
   38LER   HD23  758   5.710   7.570   4.226  0.7443 -0.6391  1.0678
   38LER      C  759   5.516   7.880   3.991 -0.1886  0.1502 -0.0464
   38LER      O  760   5.392   7.883   3.991 -0.0036 -0.1364 -0.4479
   39LY0      N  761   6.583   7.419   3.878  0.3841 -0.4877  0.3750
   39LY0     H1  762   6.572   7.408   3.778  1.4980  0.3859  0.1310
   39LY0     H2  763   6.555   7.332   3.920 -0.4347 -0.1231  0.6003
   39LY0     H3  764   6.681   7.431   3.898  0.4159  1.8601 -0.8322
   39LY0     CA  765   6.490   7.525   3.927 -0.2429  0.0560  0.0945
   39LY0     HA  766   6.526   7.623   3.896 -0.4394  0.7499  1.9108
   39LY0     CB  767   6.353   7.502   3.869 -0.2619  0.4744 -0.4825
   39LY0    HB1  768   6.321   7.399   3.886 -2.3393  1.1479 -0.0547
   39LY0    HB2  769   6.355   7.526   3.763  3.7974 -0.4656 -0.7931
   39LY0     CG  770   6.257   7.599   3.933  0.2587  0.1922 -0.3909
   39LY0    HG1  771   6.300   7.699   3.937  4.1055 -1.3159  1.1696
   39LY0    HG2  772   6.239   7.566   4.036 -0.7869  1.1602 -0.2453
   39LY0     CD  773   6.115   7.584   3.867  0.8600  0.1022 -0.1675
   39LY0    HD1  774   6.104   7.476   3.865  2.5677 -0.2092  2.5706
   39LY0    HD2  775   6.117   7.626   3.766  1.2637 -0.8823 -0.5844
   39LY0     CE  776   6.005   7.659   3.945  0.0897 -0.4902  0.2936
   39LY0    HE1  777   6.001   7.630   4.050  2.3118  0.3271  0.6611
   39LY0    HE2  778   5.911   7.651   3.890 -0.6555 -2.5946  1.7311
   39LY0     NZ  779   6.016   7.804   3.956 -0.5673 -0.0075  0.4548
   39LY0    HZ1  780   6.099   7.831   4.007  0.9960  2.0771 -2.8501
   39LY0    HZ2  781   6.040   7.845   3.867  1.7747  2.1386  1.9489
   39LY0    HZ3  782   5.932   7.843   3.998 -1.6371 -3.2402  1.6205
   39LY0      C  783   6.502   7.529   4.078 -0.1330  0.2155 -0.0496
   39LY0      O  784   6.511   7.423   4.140 -0.2462  0.1628 -0.7557
   40LER      N  785   6.507   7.646   4.141 -0.3819  0.2541  0.3856
   40LER      H  786   6.520   7.727   4.082  0.6876 -0.2245 -0.0624
   40LER     CA  787   6.502   7.656   4.283  0.3074 -0.0476  0.3868
   40LER     HA  788   6.584   7.596   4.324 -2.2182 -3.4458  0.9263
   40LER     CB  789   6.521   7.802   4.337  0.0009  0.3110 -0.4023
   40LER    HB1  790   6.514   7.803   4.446 -0.5184  1.5626 -0.4321
   40LER    HB2  791   6.442   7.870   4.306  0.3312  0.5196 -0.7971
   40LER     CG  792   6.657   7.861   4.297 -0.0630 -0.1132  0.3472
   40LER     HG  793   6.664   7.861   4.188 -0.9766  1.4006  0.2521
   40LER    CD1  794   6.668   8.001   4.336  0.0029 -0.0340 -0.0624
   40LER   HD11  795   6.766   8.033   4.299 -0.8187  2.4136 -0.3132
   40LER   HD12  796   6.591   8.055   4.281 -0.7252 -2.5498 -1.6931
   40LER   HD13  797   6.668   8.018   4.443  0.3576  2.4183 -0.3816
   40LER    CD2  798   6.775   7.775   4.351 -0.0900  0.4104  0.0900
   40LER   HD21  799   6.873   7.823   4.345  0.3739 -0.5810 -0.6021
   40LER   HD22  800   6.764   7.749   4.456 -2.2010 -2.0882 -0.6333
   40LER   HD23  801   6.784   7.678   4.302  1.4932 -0.1792  1.4631
   40LER      C  802   6.379   7.594   4.344  0.0775 -0.6409 -0.3592
   40LER      O  803   6.388   7.500   4.422  0.4880  0.6461 -0.1212
   41U      O5'  804   7.526   5.994   0.760  0.3567 -0.1935 -0.6081
   41U      H5T  805   7.459   6.030   0.701  1.1240  0.3983 -1.1386
   41U      C5'  806   7.613   5.933   0.669 -0.2433  0.4454 -0.5231
   41U     H5'1  807   7.564   5.900   0.577  0.7587 -0.0908 -0.8876
   41U     H5'2  808   7.645   5.837   0.710 -2.0455  0.3470  0.7822
   41U      C4'  809   7.731   6.023   0.631 -0.4666  0.0539 -0.3134
   41U      H4'  810   7.797   5.987   0.551  0.2459  0.3593  0.1281
   41U      O4'  811   7.699   6.159   0.601 -0.5511 -0.4695  0.4099
   41U      C1'  812   7.811   6.243   0.606 -0.0651 -0.3230 -0.4180
   41U      H1'  813   7.844   6.261   0.504 -0.3521  1.8006 -0.1826
   41U       N1  814   7.777   6.379   0.662  0.2291 -0.0517 -0.1633
   41U       C6  815   7.666   6.395   0.737  0.7590 -0.4271 -0.0536
   41U       H6  816   7.622   6.306   0.780  1.7302 -0.5874  0.6298
   41U       C5  817   7.629   6.517   0.784  0.0002  0.4286  0.3338
   41U       H5  818   7.556   6.530   0.862  0.3927  1.4417  0.5443
   41U       C4  819   7.708   6.634   0.743  0.0830 -0.1042  0.6222
   41U       O4  820   7.680   6.749   0.769  0.4336  0.0436 -0.0487
   41U       N3  821   7.820   6.611   0.670 -0.3434  0.2918  0.7038
   41U       H3  822   7.889   6.682   0.649  1.0179 -0.6581  1.7954
   41U       C2  823   7.852   6.486   0.619  0.5252  0.2313 -0.4587
   41U       O2  824   7.947   6.485   0.543 -0.1620 -0.5660  0.4919
   41U      C3'  825   7.831   6.040   0.744  0.0343  0.0052  0.2201
   41U      H3'  826   7.780   6.075   0.834  2.0135  3.5115  0.1974
   41U      C2'  827   7.912   6.161   0.682 -0.4075 -0.0304 -0.3670
   41U     H2'1  828   7.962   6.211   0.765 -1.9937  1.0556 -0.0258
   41U      O2'  829   8.005   6.123   0.583 -0.1576 -0.2597 -0.7502
   41U     HO'2  830   8.087   6.102   0.628 -0.1149  1.6377  0.1271
   41U      O3'  831   7.920   5.928   0.752  0.3115  0.6356  0.1095
   42U        P  832   8.001   5.884   0.884  0.0077  0.3002  0.1167
   42U      O1P  833   8.069   5.756   0.854 -0.1446 -0.0628 -0.0076
   42U      O2P  834   7.900   5.898   0.994 -0.2925 -0.1743  0.1085
   42U      O5'  835   8.109   5.984   0.913 -0.2663  0.1030  0.9996
   42U      C5'  836   8.236   5.979   0.839  0.5836  1.0697  0.1402
   42U     H5'1  837   8.219   5.948   0.736  1.6898 -0.4162  0.3806
   42U     H5'2  838   8.300   5.900   0.878  1.9568  1.1726 -1.7683
   42U      C4'  839   8.309   6.105   0.833 -0.2360 -0.4337  0.4723
   42U      H4'  840   8.394   6.111   0.764  0.6268 -0.7497  1.4774
   42U      O4'  841   8.215   6.211   0.788  0.0957  0.0602 -0.8508
   42U      C1'  842   8.265   6.336   0.828 -0.8918  0.8636 -0.6170
   42U      H1'  843   8.324   6.388   0.752 -1.9226  2.4835 -0.3569
   42U       N1  844   8.155   6.421   0.877 -0.6278  0.5564 -0.1049
   42U       C6  845   8.053   6.366   0.951  1.1784 -0.6946 -0.9078
   42U       H6  846   8.038   6.260   0.966 -2.8707 -0.3476 -1.2554
   42U       C5  847   7.956   6.445   1.005  0.6821 -0.6903 -0.2121
   42U       H5  848   7.882   6.398   1.067 -2.2113  1.6318 -1.6581
   42U       C4  849   7.954   6.594   0.998 -0.2866  0.4743  0.0383
   42U       O4  850   7.866   6.670   1.036 -0.3523  0.0238 -0.2389
   42U       N3  851   8.057   6.634   0.916  0.1296  0.6144 -0.3251
   42U       H3  852   8.059   6.735   0.910  2.5558  0.8837  2.6365
   42U       C2  853   8.166   6.560   0.863  0.1648  0.6092 -0.0260
   42U       O2  854   8.266   6.619   0.818  0.4919  0.3660 -0.0773
   42U      C3'  855   8.357   6.168   0.968 -0.8376 -0.8791  0.5234
   42U      H3'  856   8.275   6.170   1.040 -1.6181  2.1570 -0.3180
   42U      C2'  857   8.367   6.312   0.937 -0.0357 -0.3956  0.1380
   42U     H2'1  858   8.334   6.372   1.022  2.3059  1.1958  0.0343
   42U      O2'  859   8.495   6.354   0.895 -0.0936  0.2379 -0.1776
   42U     HO'2  860   8.542   6.356   0.979  0.7736 -2.0411 -0.5457
   42U      O3'  861   8.476   6.108   1.017 -0.4007 -0.1315 -0.2733
   43A        P  862   8.539   6.151   1.161 -0.1080  0.0813 -0.1710
   43A      O1P  863   8.648   6.059   1.198  0.4878  0.2685  0.4269
   43A      O2P  864   8.419   6.164   1.249 -0.0473 -0.3626  0.3473
   43A      O5'  865   8.597   6.302   1.146 -0.0965  0.4413 -0.3230
   43A      C5'  866   8.736   6.327   1.132  0.3180  0.7823  0.2872
   43A     H5'1  867   8.769   6.284   1.037  0.2471  0.4183  0.4270
   43A     H5'2  868   8.789   6.269   1.207 -0.5812 -1.2764 -0.5934
   43A      C4'  869   8.771   6.472   1.138  0.6131  0.2105  0.2129
   43A      H4'  870   8.874   6.478   1.102  0.9495 -0.7657  0.9530
   43A      O4'  871   8.673   6.548   1.066  0.1225 -0.2817 -0.1625
   43A      C1'  872   8.643   6.675   1.126 -0.3354 -0.0757 -0.1251
   43A      H1'  873   8.664   6.761   1.062 -0.1049  0.1291  0.2234
   43A       N9  874   8.490   6.681   1.166  0.1162  0.5760 -0.5204
   43A       C8  875   8.412   6.580   1.209 -0.2283  0.7152  0.1239
   43A       H8  876   8.441   6.477   1.219 -1.2859  0.3778 -0.1293
   43A       N7  877   8.289   6.612   1.239  0.0358  0.0603 -1.0078
   43A       C5  878   8.284   6.753   1.216  0.2552 -0.2956 -0.6867
   43A       C6  879   8.190   6.858   1.226 -0.2533 -0.3169  0.9181
   43A       N6  880   8.071   6.836   1.272  0.9696  0.1448 -0.4764
   43A      H61  881   8.065   6.741   1.307  0.8263  0.5029  0.5124
   43A      H62  882   7.994   6.901   1.273 -0.6221 -1.6466  0.8370
   43A       N1  883   8.217   6.986   1.194 -0.1030  0.7021  0.1248
   43A       C2  884   8.335   7.004   1.138 -0.2202  0.4302 -0.0502
   43A       H2  885   8.362   7.106   1.119 -0.7567  0.8879  1.5056
   43A       N3  886   8.433   6.914   1.116  0.4172  0.3816  0.3292
   43A       C4  887   8.405   6.786   1.167  0.0647 -0.1494  0.0515
   43A      C3'  888   8.756   6.534   1.277 -0.4257  0.6519  0.0288
   43A      H3'  889   8.659   6.505   1.318 -0.5540 -0.1353 -0.8215
   43A      C2'  890   8.740   6.685   1.244 -0.3443 -0.5113  0.0829
   43A     H2'1  891   8.694   6.735   1.329 -2.2590 -1.0108 -0.6101
   43A      O2'  892   8.869   6.738   1.195 -0.2676 -0.1207 -0.3095
   43A     HO'2  893   8.907   6.781   1.272 -2.2040 -0.9294  1.2173
   43A      O3'  894   8.861   6.523   1.372  0.1052  0.1324  0.8735
   44A        P  895   8.842   6.499   1.525  0.2126 -0.1224  0.0655
   44A      O1P  896   8.970   6.456   1.577  0.2663 -0.2039  0.1427
   44A      O2P  897   8.721   6.421   1.562  0.0743 -0.1079 -0.3394
   44A      O5'  898   8.810   6.650   1.576 -0.0395  0.0537  0.8024
   44A      C5'  899   8.909   6.749   1.568  0.0880 -0.5020 -0.1304
   44A     H5'1  900   8.975   6.732   1.483 -0.9757 -0.2132 -1.0378
   44A     H5'2  901   8.982   6.733   1.647 -0.1124  1.1356  0.4091
   44A      C4'  902   8.868   6.898   1.565  0.1033  0.7997  0.0880
   44A      H4'  903   8.959   6.955   1.549  0.5019 -0.3472 -2.0874
   44A      O4'  904   8.782   6.934   1.461 -0.2838  0.0446 -0.2446
   44A      C1'  905   8.687   7.033   1.504 -0.2235 -0.0519  0.4562
   44A      H1'  906   8.684   7.116   1.434  0.7939 -2.7231 -3.0017
   44A       N9  907   8.547   6.978   1.508 -0.3187  0.1181 -0.0639
   44A       C8  908   8.505   6.850   1.515  0.0886  0.0236 -0.3489
   44A       H8  909   8.576   6.769   1.512 -0.2749 -0.2672 -1.7756
   44A       N7  910   8.375   6.834   1.535 -0.7740  0.0359 -0.8129
   44A       C5  911   8.328   6.967   1.536 -0.0160 -0.1385  0.3546
   44A       C6  912   8.200   7.025   1.555  0.2300 -0.2634 -0.6134
   44A       N6  913   8.085   6.965   1.588 -0.0644 -0.2224 -0.0945
   44A      H61  914   8.090   6.866   1.605 -0.2953  0.1262  2.3560
   44A      H62  915   8.003   7.020   1.607 -1.5574 -2.2641 -0.3420
   44A       N1  916   8.186   7.155   1.551 -0.0344 -0.3089 -0.0974
   44A       C2  917   8.292   7.230   1.527  0.3205  0.1118 -0.5097
   44A       H2  918   8.259   7.333   1.531 -0.2247 -0.0590 -0.5640
   44A       N3  919   8.417   7.191   1.510 -0.1412 -0.1977  0.0395
   44A       C4  920   8.431   7.052   1.515 -0.3189 -0.4812  0.3030
   44A      C3'  921   8.799   6.938   1.698 -0.0118  0.2101 -0.0913
   44A      H3'  922   8.723   6.862   1.717 -0.4067 -0.3992 -3.4525
   44A      C2'  923   8.734   7.070   1.649 -0.8760 -0.0344  0.5881
   44A     H2'1  924   8.649   7.100   1.711 -1.7777 -1.1441 -0.0667
   44A      O2'  925   8.826   7.176   1.644 -0.5566 -0.1621  0.4861
   44A     HO'2  926   8.914   7.143   1.628 -0.7064 -1.1659  1.6061
   44A      O3'  927   8.887   6.963   1.804 -0.5308  0.0948 -0.4832
   45U        P  928   8.841   6.955   1.951 -0.0735 -0.0582  0.3293
   45U      O1P  929   8.956   6.993   2.036 -0.2666 -0.7592  0.4002
   45U      O2P  930   8.779   6.819   1.966  0.5261  0.1933  0.0923
   45U      O5'  931   8.724   7.055   1.975 -0.3927 -0.1141 -0.5027
   45U      C5'  932   8.750   7.187   1.985  0.7183  0.4497 -0.2224
   45U     H5'1  933   8.793   7.224   1.892  1.6987  0.1307  0.0982
   45U     H5'2  934   8.816   7.212   2.067 -2.2782 -1.9960  3.2416
   45U      C4'  935   8.621   7.272   1.999 -0.5011 -0.1747 -0.6143
   45U      H4'  936   8.643   7.378   1.995 -1.3374  0.0047 -0.6821
   45U      O4'  937   8.537   7.243   1.891 -0.1394 -0.0543 -0.2428
   45U      C1'  938   8.402   7.259   1.925 -0.1138 -0.0816 -0.2699
   45U      H1'  939   8.351   7.334   1.866 -2.0576 -1.7248 -0.8038
   45U       N1  940   8.325   7.139   1.903 -0.1704 -0.3128  0.2700
   45U       C6  941   8.378   7.014   1.920  0.0381 -0.4245 -0.4558
   45U       H6  942   8.484   7.010   1.937 -0.1360 -1.2418  0.5873
   45U       C5  943   8.294   6.906   1.915  0.1334 -0.5895  0.3855
   45U       H5  944   8.335   6.809   1.940  0.2697 -0.5686  0.2425
   45U       C4  945   8.151   6.917   1.919  0.1063 -0.1658 -0.0422
   45U       O4  946   8.077   6.828   1.949 -0.0534  0.1227  0.1314
   45U       N3  947   8.113   7.046   1.892 -0.1555 -0.0767  0.1698
   45U       H3  948   8.013   7.055   1.898 -0.6197 -3.5294  0.0626
   45U       C2  949   8.191   7.157   1.874  0.5761  0.2026 -0.3031
   45U       O2  950   8.130   7.263   1.865  0.2196 -0.1919 -0.1874
   45U      C3'  951   8.541   7.252   2.127  0.7269 -0.2137 -0.5319
   45U      H3'  952   8.532   7.148   2.159 -0.0578 -0.5527 -1.7402
   45U      C2'  953   8.401   7.297   2.085  0.4867 -0.7333  0.9218
   45U     H2'1  954   8.323   7.241   2.136  1.3941  0.3425  3.6491
   45U      O2'  955   8.377   7.431   2.102  0.7654 -0.5705  0.0551
   45U     HO'2  956   8.328   7.444   2.184  0.6333  3.1622 -0.4446
   45U      O3'  957   8.593   7.340   2.228 -0.3089  0.1299  0.5731
   46U        P  958   8.570   7.299   2.376  0.2148  0.0693  0.5765
   46U      O1P  959   8.650   7.382   2.470 -0.4478  0.9513 -0.1943
   46U      O2P  960   8.588   7.154   2.375  0.2895 -0.1918  0.1095
   46U      O5'  961   8.407   7.325   2.396  0.5834  0.5015 -0.3306
   46U      C5'  962   8.354   7.455   2.422 -0.6452  0.2419 -0.1196
   46U     H5'1  963   8.383   7.521   2.340 -0.0342  0.1827  0.0472
   46U     H5'2  964   8.398   7.491   2.515  0.5937 -4.6322  1.5075
   46U      C4'  965   8.204   7.464   2.416  0.5421  0.6696  0.0519
   46U      H4'  966   8.175   7.568   2.422 -1.3005  0.2021 -0.0494
   46U      O4'  967   8.152   7.396   2.298 -0.1361 -0.3691 -0.4579
   46U      C1'  968   8.020   7.347   2.340  0.2705  1.5586 -0.0186
   46U      H1'  969   7.943   7.403   2.286  1.4254  1.8945 -1.3797
   46U       N1  970   8.006   7.203   2.323  0.4850  0.4466 -0.3500
   46U       C6  971   8.115   7.120   2.298 -1.7238 -0.3243 -0.4770
   46U       H6  972   8.216   7.156   2.312 -1.3100 -1.8585  0.7344
   46U       C5  973   8.095   6.986   2.267  0.0094  0.2072  0.1400
   46U       H5  974   8.176   6.918   2.247 -0.4885 -0.1695 -0.6440
   46U       C4  975   7.966   6.931   2.258 -0.2027  0.3883 -0.1803
   46U       O4  976   7.934   6.813   2.238 -0.1458 -0.4171 -0.3389
   46U       N3  977   7.864   7.014   2.297  0.1059 -0.5515  0.5321
   46U       H3  978   7.768   6.982   2.292 -0.8530  2.1648 -3.3589
   46U       C2  979   7.876   7.152   2.323  0.1289 -0.1542 -0.2375
   46U       O2  980   7.781   7.222   2.339 -0.2135  0.0886  0.1340
   46U      C3'  981   8.139   7.396   2.535  0.4351 -0.3285 -0.6294
   46U      H3'  982   8.178   7.295   2.546 -2.9767 -1.7096  0.0535
   46U      C2'  983   8.002   7.375   2.488  0.3860  0.4777 -0.5307
   46U     H2'1  984   7.949   7.297   2.542 -1.7684  3.2325  1.6545
   46U      O2'  985   7.925   7.496   2.479 -0.4196  0.4725  0.2608
   46U     HO'2  986   7.839   7.481   2.519 -0.4011 -0.8638 -0.1777
   46U      O3'  987   8.144   7.471   2.656 -0.4535  0.4838 -0.4037
   47A        P  988   8.119   7.399   2.796 -0.0792 -0.1398 -0.0780
   47A      O1P  989   8.161   7.488   2.903 -0.1826 -0.6171  0.2250
   47A      O2P  990   8.173   7.256   2.797  0.2302 -0.2755 -0.1208
   47A      O5'  991   7.967   7.381   2.803  0.4419 -0.2872 -0.0877
   47A      C5'  992   7.876   7.491   2.828 -0.7502 -0.1219  0.0563
   47A     H5'1  993   7.906   7.572   2.760 -0.6361  0.4498  0.7752
   47A     H5'2  994   7.884   7.524   2.931 -1.7140  1.6635 -0.3991
   47A      C4'  995   7.730   7.455   2.801 -0.2577  0.6972  0.0997
   47A      H4'  996   7.663   7.541   2.800 -0.3800  0.6012 -0.2188
   47A      O4'  997   7.711   7.383   2.681  0.2489  0.4726  0.0922
   47A      C1'  998   7.613   7.286   2.703  0.0514 -0.3473  0.5920
   47A      H1'  999   7.538   7.328   2.635  1.0458  2.3967  1.0438
   47A       N9 1000   7.662   7.147   2.674  0.3595  0.3516  0.6132
   47A       C8 1001   7.792   7.106   2.672 -0.3045 -0.1664 -0.0647
   47A       H8 1002   7.879   7.169   2.684  0.2393 -0.8686 -0.2474
   47A       N7 1003   7.806   6.982   2.647 -1.4452 -0.1458  0.2798
   47A       C5 1004   7.671   6.938   2.635 -0.8412 -0.0276  0.3646
   47A       C6 1005   7.613   6.806   2.623 -0.8829 -0.4433 -0.2394
   47A       N6 1006   7.675   6.691   2.589 -0.0009  0.5124  0.2295
   47A      H61 1007   7.774   6.708   2.573  0.3150 -0.5844  0.9273
   47A      H62 1008   7.622   6.621   2.538  1.3399 -0.6005  0.2959
   47A       N1 1009   7.481   6.797   2.617  0.2986 -0.2098  0.5046
   47A       C2 1010   7.403   6.908   2.629 -0.4247  1.3382 -0.1585
   47A       H2 1011   7.299   6.881   2.630 -0.1221 -0.0323  2.3211
   47A       N3 1012   7.441   7.033   2.654  0.1149  0.3190 -0.0173
   47A       C4 1013   7.577   7.042   2.653 -0.4649  0.4592  0.0109
   47A      C3' 1014   7.685   7.358   2.914  0.1174 -0.9145 -0.0698
   47A      H3' 1015   7.764   7.285   2.929 -0.0676 -1.2865 -0.8903
   47A      C2' 1016   7.567   7.304   2.847  0.1900  0.1039  0.4183
   47A     H2'1 1017   7.551   7.205   2.890 -1.8905  0.2593  0.0973
   47A      O2' 1018   7.461   7.394   2.846  0.5321 -0.0284 -0.4230
   47A     HO'2 1019   7.482   7.457   2.915 -1.2015  0.5329 -0.3603
   47A      O3' 1020   7.655   7.433   3.033 -0.8962  0.3513  0.7481
   48U        P 1021   7.637   7.360   3.174 -0.0880 -0.0399  0.1776
   48U      O1P 1022   7.588   7.464   3.266 -0.3654 -0.0366  0.6700
   48U      O2P 1023   7.763   7.293   3.214  0.2437 -0.4022  0.4608
   48U      O5' 1024   7.531   7.249   3.148  0.1506 -0.9726 -0.1382
   48U      C5' 1025   7.390   7.278   3.142 -0.1392 -0.2218 -0.4984
   48U     H5'1 1026   7.373   7.353   3.064 -2.2263 -0.4900 -0.3691
   48U     H5'2 1027   7.347   7.310   3.237  2.4727 -4.0518  2.2354
   48U      C4' 1028   7.299   7.158   3.106 -0.2983 -0.3086  0.6277
   48U      H4' 1029   7.203   7.199   3.076 -0.7535  0.0798  2.4734
   48U      O4' 1030   7.362   7.093   2.999 -0.6250 -0.0929  0.8349
   48U      C1' 1031   7.334   6.956   3.003 -0.4527 -0.3966  0.3142
   48U      H1' 1032   7.268   6.928   2.920  2.9037 -1.0027 -2.3893
   48U       N1 1033   7.452   6.868   2.984 -0.5023 -0.2043 -0.3203
   48U       C6 1034   7.582   6.903   3.018 -0.5975 -0.1333  0.5184
   48U       H6 1035   7.602   7.004   3.050 -0.5515 -0.2120  0.7419
   48U       C5 1036   7.687   6.822   3.003  0.3638 -0.1854 -0.4718
   48U       H5 1037   7.785   6.841   3.042 -0.5808  0.6242  1.6453
   48U       C4 1038   7.665   6.689   2.951 -0.2094 -0.5396 -0.0609
   48U       O4 1039   7.752   6.611   2.925  1.0491  0.1709 -0.3053
   48U       N3 1040   7.534   6.666   2.912 -0.2130  0.1448  0.1864
   48U       H3 1041   7.514   6.570   2.886  3.4032 -0.9088  0.6603
   48U       C2 1042   7.422   6.740   2.944  0.0909  0.8097 -0.7178
   48U       O2 1043   7.311   6.694   2.915 -0.1636  0.0699 -0.1986
   48U      C3' 1044   7.294   7.050   3.216  0.4034  0.4900  0.8789
   48U      H3' 1045   7.400   7.051   3.241  1.0555 -0.1790 -1.5688
   48U      C2' 1046   7.251   6.934   3.123  0.1635 -0.9233  0.1997
   48U     H2'1 1047   7.271   6.836   3.167 -1.6133 -0.5229  2.0214
   48U      O2' 1048   7.111   6.947   3.098  0.0649 -0.3234 -0.0171
   48U     HO'2 1049   7.061   6.900   3.165 -3.5101 -1.6914 -3.2027
   48U      O3' 1050   7.206   7.075   3.326 -0.1162 -0.5002 -0.4085
   49C        P 1051   7.210   6.979   3.453  0.0788 -0.0070 -0.1275
   49C      O1P 1052   7.124   7.026   3.563 -0.0727  0.1872  0.2960
   49C      O2P 1053   7.352   6.960   3.485 -0.0788  0.5394 -0.0633
   49C      O5' 1054   7.158   6.833   3.399  0.5082  0.0166  0.0617
   49C      C5' 1055   7.019   6.814   3.390  0.7961 -0.4908  0.2076
   49C     H5'1 1056   6.975   6.895   3.332 -1.2366 -2.2938 -0.8892
   49C     H5'2 1057   6.966   6.814   3.485 -0.3856 -0.5136 -0.4389
   49C      C4' 1058   7.001   6.680   3.318 -0.5407 -0.5619  0.2817
   49C      H4' 1059   6.902   6.648   3.284  0.4141 -2.2350 -1.0524
   49C      O4' 1060   7.083   6.654   3.205  0.1527 -0.7525 -0.3045
   49C      C1' 1061   7.121   6.520   3.200  0.0612  0.2854  0.0141
   49C      H1' 1062   7.063   6.469   3.124 -0.5627 -0.6704  1.1025
   49C       N1 1063   7.267   6.491   3.179 -0.0946 -0.6332  0.1702
   49C       C6 1064   7.367   6.570   3.236 -0.1151 -0.1688  0.2628
   49C       H6 1065   7.339   6.663   3.283 -0.4024 -0.2533  0.2628
   49C       C5 1066   7.496   6.541   3.211  0.6022  0.5556 -0.3505
   49C       H5 1067   7.574   6.599   3.258  0.0704 -2.0097  4.4364
   49C       C4 1068   7.527   6.423   3.138  0.4783  0.0005 -0.2742
   49C       N4 1069   7.648   6.393   3.104  0.5177  0.0572 -0.8251
   49C      H41 1070   7.723   6.432   3.160 -0.3174 -0.4418  0.6956
   49C      H42 1071   7.661   6.316   3.040 -1.0189 -0.4137 -0.6248
   49C       N3 1072   7.431   6.344   3.097  0.4312 -0.6258 -0.1774
   49C       C2 1073   7.302   6.375   3.120  0.6531  0.4316 -0.8275
   49C       O2 1074   7.218   6.293   3.086 -0.2382 -0.7350  0.3412
   49C      C3' 1075   7.034   6.571   3.419 -0.1224 -0.1519  0.3324
   49C      H3' 1076   7.104   6.614   3.491 -1.3605  0.2129  1.3396
   49C      C2' 1077   7.081   6.455   3.336  0.8052 -0.0879  0.3208
   49C     H2'1 1078   7.171   6.408   3.376 -0.5534 -2.1735  1.0800
   49C      O2' 1079   6.980   6.361   3.298  0.0815  0.2224 -0.1121
   49C     HO'2 1080   6.947   6.315   3.376 -2.5069  0.9717 -0.6565
   49C      O3' 1081   6.915   6.551   3.494 -0.5734 -0.0417  0.3922
   50U        P 1082   6.925   6.466   3.634 -0.5054  0.1903  0.7847
   50U      O1P 1083   6.793   6.473   3.702 -0.5269 -0.0440 -0.5188
   50U      O2P 1084   7.055   6.496   3.704  0.2766 -0.4611  0.0821
   50U      O5' 1085   6.934   6.322   3.572  0.5681  0.3614  0.4310
   50U      C5' 1086   6.825   6.230   3.567  0.5181  0.1740 -0.2998
   50U     H5'1 1087   6.747   6.265   3.498  0.6593 -0.1420 -0.6221
   50U     H5'2 1088   6.781   6.220   3.666 -1.2795 -0.8299 -1.1524
   50U      C4' 1089   6.872   6.091   3.534  0.3551 -0.2109 -0.1514
   50U      H4' 1090   6.787   6.028   3.508  1.9464 -2.7026  0.3396
   50U      O4' 1091   6.969   6.099   3.430  0.0665 -0.4922  0.2840
   50U      C1' 1092   7.053   5.990   3.436 -1.2534  0.1218 -1.3283
   50U      H1' 1093   7.026   5.925   3.352  0.7904  0.2753 -2.1511
   50U       N1 1094   7.195   6.044   3.443  0.0768  0.2915  0.2343
   50U       C6 1095   7.224   6.170   3.483 -0.0770  0.0644  0.1952
   50U       H6 1096   7.147   6.230   3.529 -1.5664 -0.1014 -1.9511
   50U       C5 1097   7.348   6.219   3.458 -0.6938  0.7390 -0.6549
   50U       H5 1098   7.371   6.321   3.488 -1.0335  0.3884  0.8594
   50U       C4 1099   7.462   6.141   3.403 -0.3894  0.6700  0.3346
   50U       O4 1100   7.578   6.190   3.388 -0.1653  0.0912  0.0458
   50U       N3 1101   7.425   6.014   3.368  0.0214 -0.2029  0.1427
   50U       H3 1102   7.492   5.947   3.334 -0.4264 -1.0371  0.8641
   50U       C2 1103   7.294   5.966   3.378 -0.4924  0.7804 -0.7991
   50U       O2 1104   7.271   5.851   3.347 -0.3930  0.3481 -0.5115
   50U      C3' 1105   6.942   6.014   3.645 -0.4330 -0.1813  0.0229
   50U      H3' 1106   7.023   6.068   3.693  1.2854 -0.6211 -2.2248
   50U      C2' 1107   7.014   5.911   3.559 -0.0153 -0.1026  0.2576
   50U     H2'1 1108   7.106   5.888   3.613  1.0157 -0.9121 -1.7286
   50U      O2' 1109   6.933   5.798   3.541 -0.1063  0.6648  0.0131
   50U     HO'2 1110   6.994   5.728   3.567  1.6501  2.1669  0.1533
   50U      O3' 1111   6.858   5.951   3.734  0.0792  0.1014 -0.6270
   51A        P 1112   6.897   5.907   3.885 -0.2667 -0.4620  0.0556
   51A      O1P 1113   6.773   5.869   3.957 -0.3662 -0.2582 -0.2555
   51A      O2P 1114   6.977   6.020   3.936 -0.3401 -0.5605 -0.0109
   51A      O5' 1115   6.994   5.778   3.874  0.1427 -0.7306  0.7341
   51A      C5' 1116   6.939   5.651   3.825  0.4323  0.7231 -0.8731
   51A     H5'1 1117   6.859   5.659   3.752  0.2383 -1.7687 -1.0371
   51A     H5'2 1118   6.898   5.602   3.914  1.0240  1.0423 -0.4121
   51A      C4' 1119   7.057   5.567   3.782  0.5731 -0.0760 -0.1687
   51A      H4' 1120   7.020   5.471   3.745 -1.0221 -0.3941  2.0663
   51A      O4' 1121   7.130   5.624   3.675 -0.0743 -0.5221 -0.4171
   51A      C1' 1122   7.262   5.583   3.680  1.1447 -0.4405 -0.6702
   51A      H1' 1123   7.294   5.527   3.592  1.6407  0.1768 -0.8915
   51A       N9 1124   7.353   5.705   3.686  0.2966  0.0664 -0.3919
   51A       C8 1125   7.319   5.827   3.730  0.7574 -0.0261 -0.1059
   51A       H8 1126   7.235   5.841   3.796  1.0374 -2.5331  0.8744
   51A       N7 1127   7.408   5.923   3.711  0.0793 -0.0758 -0.0409
   51A       C5 1128   7.514   5.847   3.659  0.3611  0.4555  0.5626
   51A       C6 1129   7.646   5.879   3.618 -1.1693 -0.4188 -0.3777
   51A       N6 1130   7.704   6.002   3.629  0.1456 -0.5454 -0.4887
   51A      H61 1131   7.643   6.074   3.664  0.2568  0.3278 -2.0300
   51A      H62 1132   7.796   6.015   3.588 -0.4673 -1.9938 -2.5008
   51A       N1 1133   7.737   5.792   3.584  0.0715 -0.3505  0.5701
   51A       C2 1134   7.689   5.671   3.573  0.2701  0.5126 -0.3138
   51A       H2 1135   7.761   5.590   3.568  0.8114  1.0289 -1.3798
   51A       N3 1136   7.565   5.620   3.594  0.0862 -0.3080  0.9903
   51A       C4 1137   7.483   5.715   3.646  0.2723 -0.6895  0.1990
   51A      C3' 1138   7.158   5.532   3.883 -0.7683  0.3823  0.0361
   51A      H3' 1139   7.177   5.620   3.944  1.6572 -1.3756  2.0656
   51A      C2' 1140   7.284   5.491   3.804  0.6057  0.0603  0.2088
   51A     H2'1 1141   7.379   5.508   3.855  0.5430 -1.9886  1.0837
   51A      O2' 1142   7.275   5.356   3.772  0.4586  0.5302  0.5423
   51A     HO'2 1143   7.184   5.326   3.763  0.3206  0.9418  0.5835
   51A      O3' 1144   7.124   5.429   3.977 -0.3786  0.6407  0.5858
   52U        P 1145   7.173   5.438   4.129  0.3996  0.1397 -0.1557
   52U      O1P 1146   7.116   5.320   4.203 -0.3717 -0.5705  0.0065
   52U      O2P 1147   7.134   5.573   4.172 -0.8896 -0.4723 -0.1046
   52U      O5' 1148   7.333   5.430   4.124 -0.2907 -0.1169 -0.1413
   52U      C5' 1149   7.388   5.311   4.083 -0.4468  0.1172 -0.2699
   52U     H5'1 1150   7.343   5.269   3.993  0.6626 -3.5642  0.7495
   52U     H5'2 1151   7.375   5.244   4.167 -0.3863  1.0650  0.5154
   52U      C4' 1152   7.543   5.328   4.063  0.3356  0.1065  0.0412
   52U      H4' 1153   7.596   5.236   4.037  0.4947 -0.0834  0.9785
   52U      O4' 1154   7.574   5.427   3.963  0.4180 -0.0090  0.2262
   52U      C1' 1155   7.701   5.488   3.985  0.1883  0.0751 -0.8924
   52U      H1' 1156   7.774   5.452   3.911  1.3936  1.6841 -0.5599
   52U       N1 1157   7.686   5.634   3.985  0.3413  0.3565  0.4448
   52U       C6 1158   7.570   5.696   4.021  0.1188  0.2922 -1.3089
   52U       H6 1159   7.486   5.633   4.043  0.4337  0.4340  0.4044
   52U       C5 1160   7.556   5.832   4.014 -0.3774  0.4122  0.5096
   52U       H5 1161   7.461   5.876   4.039  0.2932  2.0043  0.3583
   52U       C4 1162   7.666   5.918   3.980  0.1893 -0.4763 -0.6993
   52U       O4 1163   7.655   6.039   3.956  0.0461  0.0795  0.5595
   52U       N3 1164   7.780   5.847   3.945 -0.8331 -0.3779  0.6691
   52U       H3 1165   7.859   5.901   3.913 -0.8572 -1.1473 -0.8072
   52U       C2 1166   7.801   5.713   3.953 -0.0984  1.1106  0.1749
   52U       O2 1167   7.905   5.657   3.920  0.0636  0.1839  0.5256
   52U      C3' 1168   7.618   5.383   4.189 -0.1300  0.2662  0.2073
   52U      H3' 1169   7.545   5.448   4.237 -1.2266 -0.0421 -0.9754
   52U      C2' 1170   7.746   5.445   4.124 -0.2311  0.4390 -0.0554
   52U     H2'1 1171   7.783   5.528   4.185  0.6576 -1.6777  2.4457
   52U      O2' 1172   7.851   5.350   4.105 -0.5555 -0.1691 -0.4517
   52U     HO'2 1173   7.910   5.350   4.181  0.3187 -2.0138 -1.0587
   52U      O3' 1174   7.654   5.288   4.285 -0.5142 -0.3323 -0.2491
   53U        P 1175   7.673   5.327   4.437  0.1181 -0.0115 -0.2955
   53U      O1P 1176   7.666   5.206   4.527 -0.0212  0.2396  0.3320
   53U      O2P 1177   7.579   5.436   4.471 -0.5698 -0.0187  0.4015
   53U      O5' 1178   7.817   5.388   4.456 -0.4973  0.2154 -0.5311
   53U      C5' 1179   7.932   5.306   4.446 -0.5118 -0.6616 -0.4499
   53U     H5'1 1180   7.918   5.230   4.369 -1.8018  0.6292 -1.5668
   53U     H5'2 1181   7.938   5.249   4.538 -1.4077 -3.8931 -2.2071
   53U      C4' 1182   8.070   5.373   4.431  0.5413 -0.5200 -0.2189
   53U      H4' 1183   8.148   5.297   4.430  0.3349 -0.7342 -0.3144
   53U      O4' 1184   8.067   5.447   4.306 -0.5531 -0.3554  0.0612
   53U      C1' 1185   8.137   5.573   4.326  0.3906  0.3671  0.2284
   53U      H1' 1186   8.213   5.571   4.248  0.3718 -1.0355  0.2185
   53U       N1 1187   8.048   5.689   4.321  0.4614  0.0535 -0.1259
   53U       C6 1188   7.919   5.689   4.370  0.1486  0.1439  0.0983
   53U       H6 1189   7.871   5.605   4.417 -1.0163  0.8896  0.2668
   53U       C5 1190   7.845   5.799   4.353 -0.5623 -0.1702  0.4426
   53U       H5 1191   7.740   5.792   4.375 -0.9491 -0.6180 -1.3995
   53U       C4 1192   7.897   5.918   4.289  0.5350 -0.1729  0.5645
   53U       O4 1193   7.836   6.019   4.260 -0.5848  0.5777 -0.3195
   53U       N3 1194   8.025   5.913   4.249  0.2075  0.2634 -0.5899
   53U       H3 1195   8.061   6.000   4.212  0.9679  0.2741  0.1264
   53U       C2 1196   8.109   5.807   4.267 -0.4767  0.7838  0.2243
   53U       O2 1197   8.226   5.810   4.222 -0.2325  0.2827  0.5436
   53U      C3' 1198   8.111   5.467   4.548 -0.5290 -0.4224  0.1043
   53U      H3' 1199   8.031   5.526   4.592  0.1290 -0.3682  1.2915
   53U      C2' 1200   8.202   5.560   4.460 -0.4783 -0.4756 -0.6701
   53U     H2'1 1201   8.209   5.653   4.516  0.9442 -0.7281 -0.3960
   53U      O2' 1202   8.326   5.507   4.437 -0.8068  0.5208  0.2772
   53U     HO'2 1203   8.383   5.576   4.404  0.3749 -0.8856 -0.7156
   53U      O3' 1204   8.196   5.406   4.647 -0.2085  0.2941 -0.1536
   54C        P 1205   8.232   5.481   4.783 -0.0166  0.1961 -0.2121
   54C      O1P 1206   8.299   5.372   4.858  0.1850  0.4645 -0.0520
   54C      O2P 1207   8.114   5.539   4.846 -0.1895  0.0817 -0.1718
   54C      O5' 1208   8.329   5.596   4.749  0.1546 -0.4308  0.7071
   54C      C5' 1209   8.469   5.579   4.717  0.6599 -0.2711 -0.2847
   54C     H5'1 1210   8.474   5.518   4.627  2.0648 -0.2699 -0.2312
   54C     H5'2 1211   8.525   5.520   4.790  1.1478 -1.0409 -1.2697
   54C      C4' 1212   8.528   5.718   4.687 -0.3943 -0.8814 -0.5675
   54C      H4' 1213   8.633   5.708   4.663 -0.0157  3.0840 -1.2416
   54C      O4' 1214   8.473   5.779   4.572  0.0799  0.1645  0.4235
   54C      C1' 1215   8.480   5.918   4.591 -0.5060 -0.4073 -0.1725
   54C      H1' 1216   8.557   5.961   4.527 -0.7834  1.4495  0.6686
   54C       N1 1217   8.350   5.985   4.566 -0.3242 -0.0656  0.4616
   54C       C6 1218   8.232   5.933   4.623  0.3680  0.2156  0.6390
   54C       H6 1219   8.230   5.840   4.679  0.8225  0.9654  1.9490
   54C       C5 1220   8.116   5.999   4.615  0.4318 -0.3261 -0.0751
   54C       H5 1221   8.023   5.957   4.650  0.0806 -0.3866 -1.0454
   54C       C4 1222   8.121   6.122   4.542  0.4085  0.6198 -0.5017
   54C       N4 1223   8.011   6.185   4.526  0.3011  0.5403  0.5101
   54C      H41 1224   7.924   6.152   4.563 -1.9517  0.7475 -3.9024
   54C      H42 1225   8.019   6.271   4.473  0.3066 -0.4820 -1.2006
   54C       N3 1226   8.227   6.166   4.479  0.2733 -0.4464 -0.4762
   54C       C2 1227   8.346   6.104   4.494 -0.5235  0.3922 -0.1108
   54C       O2 1228   8.446   6.160   4.451 -0.1057 -0.9184  0.2556
   54C      C3' 1229   8.522   5.815   4.812  0.2357  0.0110  0.5705
   54C      H3' 1230   8.421   5.810   4.852  0.0505  0.0068  0.1102
   54C      C2' 1231   8.533   5.949   4.734 -0.1496  0.2056 -0.2022
   54C     H2'1 1232   8.469   6.026   4.776  0.0457 -0.3582  1.1904
   54C      O2' 1233   8.663   6.006   4.727  0.2716 -0.1705 -0.1145
   54C     HO'2 1234   8.700   6.002   4.816  0.1509  0.4721 -0.0292
   54C      O3' 1235   8.634   5.801   4.902 -0.0513 -0.4248  0.3496
   55C        P 1236   8.622   5.855   5.049  0.1524 -0.1698  0.1436
   55C      O1P 1237   8.738   5.809   5.123 -0.1494  0.7907 -0.0062
   55C      O2P 1238   8.483   5.838   5.089 -0.0855  0.1027  0.0050
   55C      O5' 1239   8.640   6.011   5.034 -0.7405  0.0436  0.8925
   55C      C5' 1240   8.767   6.080   5.026  0.4785  0.0606 -0.1692
   55C     H5'1 1241   8.835   6.032   4.956  0.0979 -0.1660 -0.3878
   55C     H5'2 1242   8.826   6.076   5.118  0.3413  1.8289  0.0321
   55C      C4' 1243   8.749   6.230   5.012  0.6667 -0.1880 -0.0018
   55C      H4' 1244   8.848   6.275   5.010  0.8263 -0.4447 -3.2022
   55C      O4' 1245   8.684   6.254   4.885 -0.2313 -0.0549 -0.2948
   55C      C1' 1246   8.616   6.382   4.894 -0.3585  0.0504  0.3233
   55C      H1' 1247   8.654   6.456   4.824 -2.3454  1.5820  0.7466
   55C       N1 1248   8.470   6.371   4.873 -0.3604 -0.8169  0.0395
   55C       C6 1249   8.394   6.261   4.917  0.1371  0.3146  0.4317
   55C       H6 1250   8.445   6.176   4.961  1.1342  1.0382  0.7137
   55C       C5 1251   8.261   6.262   4.887  0.6389 -0.3122 -0.1924
   55C       H5 1252   8.201   6.176   4.912 -1.1621  0.9781  0.0911
   55C       C4 1253   8.208   6.376   4.817 -0.1390  0.3164  1.1383
   55C       N4 1254   8.077   6.371   4.794 -0.3538  0.4069 -0.1131
   55C      H41 1255   8.034   6.282   4.817  0.6355 -1.0433 -3.3089
   55C      H42 1256   8.036   6.455   4.758 -0.8617  1.2376  2.2390
   55C       N3 1257   8.276   6.484   4.790 -0.4941  0.6298  0.3320
   55C       C2 1258   8.405   6.484   4.817  0.1387  0.5031  0.1103
   55C       O2 1259   8.466   6.592   4.794 -0.0449  0.3953 -0.6118
   55C      C3' 1260   8.655   6.292   5.112 -0.3104  1.0450 -0.6354
   55C      H3' 1261   8.563   6.232   5.114  2.0774 -2.9625  1.4334
   55C      C2' 1262   8.633   6.420   5.041  0.5368  0.8803  0.2306
   55C     H2'1 1263   8.547   6.466   5.089 -1.5033 -1.8909 -0.5017
   55C      O2' 1264   8.750   6.501   5.057 -0.5312 -0.5215  0.2461
   55C     HO'2 1265   8.738   6.590   5.024  1.4576 -1.1504 -2.5282
   55C      O3' 1266   8.716   6.288   5.240 -0.3771 -0.5475 -0.4796
   56G        P 1267   8.636   6.321   5.371  0.2998 -0.0843 -0.4208
   56G      O1P 1268   8.727   6.307   5.488  0.3090  0.0003 -0.4426
   56G      O2P 1269   8.529   6.224   5.361 -0.0753 -0.5049 -1.1063
   56G      O5' 1270   8.585   6.469   5.359  0.0703 -0.5067 -0.1161
   56G      C5' 1271   8.682   6.576   5.370  0.2095  1.0946 -0.4168
   56G     H5'1 1272   8.764   6.564   5.299 -1.4133 -0.1730 -2.1860
   56G     H5'2 1273   8.713   6.580   5.474 -1.6475 -0.9137  0.2776
   56G      C4' 1274   8.624   6.714   5.327 -0.1752 -0.1348 -0.6723
   56G      H4' 1275   8.703   6.790   5.332  1.1128 -1.1160 -3.6236
   56G      O4' 1276   8.570   6.701   5.197 -0.2199  0.4773  0.0247
   56G      C1' 1277   8.450   6.778   5.190  0.3920 -0.0138 -0.5243
   56G      H1' 1278   8.438   6.855   5.113 -0.6739  0.1511 -0.2183
   56G       N9 1279   8.324   6.694   5.176  0.6063  0.2306 -0.2425
   56G       C8 1280   8.294   6.562   5.213  0.5111 -0.4245  0.0429
   56G       H8 1281   8.372   6.501   5.255  0.0943 -0.0707  1.4004
   56G       N7 1282   8.179   6.514   5.176 -0.2738  0.0449  0.4529
   56G       C5 1283   8.124   6.632   5.117  0.3299  0.1054  0.3232
   56G       C6 1284   7.991   6.651   5.061  0.0021  0.2390  0.2804
   56G       O6 1285   7.906   6.568   5.035 -0.3237  0.3070  0.1547
   56G       N1 1286   7.961   6.779   5.021 -0.0060 -0.3660  0.1214
   56G       H1 1287   7.865   6.805   5.002  0.2957  2.0353  1.4565
   56G       C2 1288   8.049   6.883   5.037 -0.2933  0.9000  0.1104
   56G       N2 1289   7.999   7.002   5.010 -0.3832  0.1110 -0.2729
   56G      H21 1290   7.912   7.022   4.962 -1.1366 -1.3812  0.4029
   56G      H22 1291   8.065   7.078   5.021  0.2573 -0.6705  1.6566
   56G       N3 1292   8.170   6.867   5.083  0.0472 -0.1994  0.0057
   56G       C4 1293   8.208   6.738   5.118  0.4932 -0.1744 -0.2888
   56G      C3' 1294   8.513   6.757   5.419  0.2246  0.6065 -1.0184
   56G      H3' 1295   8.453   6.668   5.440  1.2768  0.2481  0.6039
   56G      C2' 1296   8.433   6.848   5.321 -0.7461  0.0166 -0.1277
   56G     H2'1 1297   8.331   6.864   5.356 -0.7257 -0.9882  0.4512
   56G      O2' 1298   8.489   6.983   5.300 -0.0505 -0.5180 -0.1416
   56G     HO'2 1299   8.419   7.046   5.321  0.0452 -1.6085  4.3301
   56G      O3' 1300   8.546   6.823   5.538 -0.3230  0.0589 -0.3575
   57U        P 1301   8.449   6.838   5.665 -0.0554 -0.2658  0.1613
   57U      O1P 1302   8.518   6.937   5.752 -0.1966 -0.0923 -0.0936
   57U      O2P 1303   8.405   6.714   5.732 -0.8535 -0.6480 -0.0174
   57U      O5' 1304   8.326   6.904   5.600 -0.0952 -0.1345  0.6885
   57U      C5' 1305   8.317   7.045   5.588 -0.0619 -0.7005 -0.4164
   57U     H5'1 1306   8.383   7.078   5.509 -0.3875 -0.6811 -0.6834
   57U     H5'2 1307   8.350   7.093   5.681  1.8157 -0.5472 -1.1273
   57U      C4' 1308   8.178   7.099   5.541 -0.3172 -0.1423  0.3848
   57U      H4' 1309   8.177   7.206   5.521  1.6742 -0.5238 -2.2897
   57U      O4' 1310   8.143   7.038   5.409  0.4755 -0.5206 -0.6383
   57U      C1' 1311   8.005   7.018   5.412 -0.0326  0.0994  0.4487
   57U      H1' 1312   7.963   7.071   5.326  2.2236 -1.7018 -1.9039
   57U       N1 1313   7.967   6.870   5.402  0.2494 -0.5814  0.2236
   57U       C6 1314   8.042   6.771   5.458  0.8085 -0.2483  0.5006
   57U       H6 1315   8.132   6.790   5.515 -0.0554 -1.5876  2.4617
   57U       C5 1316   8.006   6.644   5.444 -0.1702  0.5020 -0.9230
   57U       H5 1317   8.067   6.564   5.484 -0.2444  0.3872 -1.0378
   57U       C4 1318   7.892   6.604   5.366  0.0651 -0.2448  0.3379
   57U       O4 1319   7.852   6.488   5.355  0.2515 -0.2050  0.4642
   57U       N3 1320   7.817   6.709   5.318 -0.5926  0.1293  0.9182
   57U       H3 1321   7.727   6.682   5.282 -0.2273  2.1961 -1.8787
   57U       C2 1322   7.843   6.841   5.340 -0.9228 -0.2320  0.2837
   57U       O2 1323   7.776   6.930   5.300 -0.3431 -0.4842 -0.5392
   57U      C3' 1324   8.068   7.065   5.645  0.8548  0.2385 -0.1535
   57U      H3' 1325   8.075   6.967   5.691 -0.6038  0.1388 -0.0771
   57U      C2' 1326   7.948   7.065   5.544 -0.3017 -0.7260 -0.3995
   57U     H2'1 1327   7.869   6.999   5.581 -0.1869  0.6226  2.5481
   57U      O2' 1328   7.888   7.189   5.525  0.3595  0.1752  0.1113
   57U     HO'2 1329   7.824   7.213   5.593  0.6945  0.8362  0.2067
   57U      O3' 1330   8.055   7.167   5.746  0.2307  1.0556 -0.1336
   58A        P 1331   7.953   7.152   5.872  0.4926 -0.1008 -0.1624
   58A      O1P 1332   7.954   7.275   5.949  0.4388  0.6618 -1.0208
   58A      O2P 1333   7.983   7.028   5.950  0.7295 -0.5679  0.5251
   58A      O5' 1334   7.800   7.140   5.815 -0.1726  0.4240 -0.1462
   58A      C5' 1335   7.725   7.260   5.808  0.8905 -0.3814  0.9178
   58A     H5'1 1336   7.785   7.327   5.746 -0.1002  0.3198  0.6828
   58A     H5'2 1337   7.715   7.313   5.902 -1.0553  1.7155 -0.3629
   58A      C4' 1338   7.591   7.230   5.744  0.5460 -0.4511 -0.4291
   58A      H4' 1339   7.543   7.327   5.730  1.6206 -0.2932 -3.9768
   58A      O4' 1340   7.611   7.158   5.622  0.2354 -0.4796 -0.5582
   58A      C1' 1341   7.501   7.078   5.583 -0.7971 -0.1380  0.2187
   58A      H1' 1342   7.477   7.108   5.481  1.4843  1.7960  0.1617
   58A       N9 1343   7.539   6.931   5.591 -0.2240  0.3765  0.0813
   58A       C8 1344   7.656   6.874   5.642 -0.7064 -0.1511  0.4782
   58A       H8 1345   7.729   6.927   5.701 -0.4884 -0.9396  0.9330
   58A       N7 1346   7.671   6.747   5.619  0.1618 -0.4232 -0.4404
   58A       C5 1347   7.553   6.714   5.557 -0.0062  0.5185 -0.2244
   58A       C6 1348   7.501   6.596   5.496 -0.3248 -0.9603 -0.4643
   58A       N6 1349   7.568   6.479   5.487  0.3624 -0.4185 -0.0952
   58A      H61 1350   7.661   6.453   5.517  0.8948  0.6477 -0.7758
   58A      H62 1351   7.511   6.404   5.451 -0.7834  0.3004  0.1821
   58A       N1 1352   7.391   6.590   5.435  0.1322  0.1812 -0.7469
   58A       C2 1353   7.332   6.705   5.419  0.8439 -0.0745  0.0435
   58A       H2 1354   7.240   6.712   5.362  0.0177 -3.4112  0.7487
   58A       N3 1355   7.358   6.819   5.460  0.0211 -0.2604  0.0643
   58A       C4 1356   7.470   6.822   5.539 -0.2799  0.6978 -0.5682
   58A      C3' 1357   7.484   7.150   5.816  0.3687 -0.6627 -0.0398
   58A      H3' 1358   7.519   7.059   5.866 -1.2954 -0.1068  2.3100
   58A      C2' 1359   7.398   7.110   5.692  0.3225  0.3679 -0.5705
   58A     H2'1 1360   7.336   7.022   5.712  1.0025  0.0158  0.0490
   58A      O2' 1361   7.313   7.221   5.646  0.1865  0.4883 -0.0158
   58A     HO'2 1362   7.249   7.174   5.593 -1.6219 -1.2897  3.4188
   58A      O3' 1363   7.400   7.227   5.905  0.4014  0.0169 -0.0910
   59C        P 1364   7.312   7.164   6.016  0.0374  0.3751 -0.1507
   59C      O1P 1365   7.243   7.278   6.082 -0.2772 -0.3922 -0.2176
   59C      O2P 1366   7.398   7.077   6.094  0.2679  0.1219  0.2327
   59C      O5' 1367   7.200   7.074   5.941  0.1844 -0.8476 -0.0415
   59C      C5' 1368   7.077   7.131   5.888 -0.1264  0.2219 -0.3797
   59C     H5'1 1369   7.102   7.211   5.819  1.4050  1.1880  1.2125
   59C     H5'2 1370   7.008   7.162   5.967 -2.5368 -1.3123 -1.7379
   59C      C4' 1371   6.994   7.018   5.822  0.2604  0.3055  0.0598
   59C      H4' 1372   6.910   7.067   5.772  1.6152  1.7347 -0.8754
   59C      O4' 1373   7.067   6.939   5.724  0.2708  0.8045 -0.4844
   59C      C1' 1374   7.021   6.806   5.730  0.4015 -0.1881 -0.5263
   59C      H1' 1375   6.971   6.777   5.637 -0.0629  1.0634 -0.6786
   59C       N1 1376   7.136   6.714   5.762  0.1826 -0.1625  0.8542
   59C       C6 1377   7.257   6.758   5.817  0.3817 -1.2562 -0.3081
   59C       H6 1378   7.267   6.858   5.857 -1.1336 -0.7964 -0.9859
   59C       C5 1379   7.363   6.682   5.827 -0.4972 -0.4169 -0.2917
   59C       H5 1380   7.457   6.713   5.872 -1.1347  0.0555  0.7481
   59C       C4 1381   7.352   6.548   5.780  0.8993  0.3010  0.2956
   59C       N4 1382   7.455   6.465   5.782  0.0941 -0.0726 -0.4541
   59C      H41 1383   7.548   6.494   5.809  0.9771 -2.5914 -0.5117
   59C      H42 1384   7.428   6.379   5.736  0.8529  0.2442 -1.5260
   59C       N3 1385   7.240   6.501   5.726  0.3564 -0.5585  0.0877
   59C       C2 1386   7.129   6.583   5.719  0.2683  0.3860 -0.2710
   59C       O2 1387   7.022   6.538   5.686  0.0578  0.3806 -0.2829
   59C      C3' 1388   6.940   6.918   5.933 -0.6320 -0.5692 -0.2835
   59C      H3' 1389   7.021   6.893   6.002 -0.4962 -3.7205 -1.4326
   59C      C2' 1390   6.915   6.791   5.842  0.1584  0.5405 -0.1000
   59C     H2'1 1391   6.924   6.698   5.898  1.5741  0.9734  0.4330
   59C      O2' 1392   6.782   6.794   5.786 -0.1079 -0.3679  0.1261
   59C     HO'2 1393   6.726   6.811   5.861  0.7818 -2.2010  1.2772
   59C      O3' 1394   6.816   6.954   5.993  0.1210  0.2976  0.0578
   60U        P 1395   6.781   6.907   6.135 -0.1133 -0.5778 -0.2793
   60U      O1P 1396   6.650   6.956   6.159  0.5161 -0.1373 -0.7651
   60U      O2P 1397   6.891   6.933   6.232 -0.0224 -0.6390  0.1902
   60U      O5' 1398   6.768   6.748   6.118  0.0141  0.2115 -0.1693
   60U      C5' 1399   6.652   6.672   6.096  1.0560  0.3837 -0.3772
   60U     H5'1 1400   6.598   6.716   6.012  2.3265  2.1316 -0.3369
   60U     H5'2 1401   6.593   6.696   6.184  1.5777  0.8031 -0.1349
   60U      C4' 1402   6.670   6.524   6.077 -0.2663 -0.8775 -0.9876
   60U      H4' 1403   6.580   6.485   6.028 -0.4862  1.0016 -2.1722
   60U      O4' 1404   6.778   6.505   5.990 -0.5215  0.0494 -0.1389
   60U      C1' 1405   6.846   6.378   6.036 -0.4553 -0.0644 -0.3759
   60U      H1' 1406   6.850   6.293   5.969  1.8752 -1.2390  1.1281
   60U       N1 1407   6.987   6.400   6.068 -0.3681  0.3591  0.5315
   60U       C6 1408   7.034   6.506   6.144  0.3636  0.0587  0.2688
   60U       H6 1409   6.962   6.580   6.176 -0.6969  0.1974 -2.1627
   60U       C5 1410   7.162   6.527   6.160 -0.8849 -0.5859  1.1053
   60U       H5 1411   7.191   6.613   6.219  1.1274 -0.1479 -0.4203
   60U       C4 1412   7.260   6.443   6.106 -0.4416  0.1537  0.1146
   60U       O4 1413   7.382   6.452   6.119  0.1244 -0.3651  0.6885
   60U       N3 1414   7.214   6.337   6.032 -0.9118 -0.2845 -0.3082
   60U       H3 1415   7.281   6.270   5.996  0.4252  0.4036  0.8187
   60U       C2 1416   7.082   6.302   6.023 -0.4746 -0.6884  0.7006
   60U       O2 1417   7.055   6.192   5.975  0.2019 -0.2636 -0.6828
   60U      C3' 1418   6.698   6.457   6.214  0.3457  0.0556  0.5652
   60U      H3' 1419   6.765   6.524   6.269  1.5464 -1.2205  0.7018
   60U      C2' 1420   6.784   6.334   6.171  0.4690  0.4998 -0.1892
   60U     H2'1 1421   6.865   6.313   6.240  1.4906 -1.0068 -1.7735
   60U      O2' 1422   6.702   6.218   6.138  0.2083 -0.0683  0.0164
   60U     HO'2 1423   6.669   6.186   6.222 -1.9564 -0.0835 -0.7870
   60U      O3' 1424   6.576   6.430   6.291  0.7239  0.0970  0.6062
   61U        P 1425   6.592   6.386   6.435  0.3024  0.1721  0.1569
   61U      O1P 1426   6.458   6.400   6.499  0.3761 -0.1956 -0.0528
   61U      O2P 1427   6.703   6.463   6.490  0.3542 -0.0802 -0.1201
   61U      O5' 1428   6.634   6.231   6.432  0.1405  0.0096  0.4996
   61U      C5' 1429   6.535   6.131   6.400 -0.1217  0.0750  0.2348
   61U     H5'1 1430   6.482   6.150   6.307  1.6891 -0.0635 -0.8673
   61U     H5'2 1431   6.464   6.133   6.482  0.4285 -3.4316  0.9754
   61U      C4' 1432   6.589   5.990   6.383  0.2266  0.3633 -0.2963
   61U      H4' 1433   6.502   5.928   6.363  0.6218  0.2671 -1.8272
   61U      O4' 1434   6.683   5.974   6.278  0.0285 -0.2404 -0.1346
   61U      C1' 1435   6.780   5.877   6.309  0.1565  0.2734 -0.0697
   61U      H1' 1436   6.748   5.789   6.253 -2.4757  0.0963  1.5504
   61U       N1 1437   6.916   5.932   6.287 -0.8219  0.2309 -0.1744
   61U       C6 1438   6.961   6.056   6.328  0.0200  0.6362  0.3445
   61U       H6 1439   6.890   6.123   6.374 -2.8714 -1.1389 -1.2251
   61U       C5 1440   7.096   6.084   6.315  0.1429  0.2256 -0.6167
   61U       H5 1441   7.129   6.179   6.352  1.6538 -0.5431  0.1158
   61U       C4 1442   7.195   5.997   6.256  0.2165 -0.3347 -0.3557
   61U       O4 1443   7.317   6.020   6.243  0.0614 -0.4513 -0.6102
   61U       N3 1444   7.141   5.882   6.211  0.8870 -0.6842 -0.0855
   61U       H3 1445   7.205   5.828   6.156  2.8416 -1.2136  2.5257
   61U       C2 1446   7.008   5.855   6.215 -1.1710 -0.1385  0.2290
   61U       O2 1447   6.986   5.742   6.174 -0.0103  0.4707  0.0716
   61U      C3' 1448   6.663   5.941   6.511  0.0629 -0.6957 -0.5957
   61U      H3' 1449   6.725   6.027   6.537 -0.1995 -0.9843  1.0386
   61U      C2' 1450   6.745   5.829   6.452  0.0048  0.0745 -0.0683
   61U     H2'1 1451   6.843   5.830   6.500 -0.4688  0.4775  0.9118
   61U      O2' 1452   6.682   5.705   6.452 -0.1213 -0.6177  0.4897
   61U     HO'2 1453   6.621   5.706   6.526 -2.5646  2.1489 -1.2965
   61U      O3' 1454   6.592   5.887   6.615  0.2945 -0.0008 -0.1588
   61U      H3T 1455   6.628   5.944   6.683  0.8280 -1.0318  0.4501
   62G      O5' 1456   7.358   5.640   5.220  0.0415 -0.1977  0.1061
   62G      H5T 1457   7.392   5.585   5.291 -1.3997 -1.5691 -0.2105
   62G      C5' 1458   7.236   5.574   5.178 -0.6065 -0.1693  0.6101
   62G     H5'1 1459   7.245   5.469   5.206  0.0180 -0.3885 -0.3633
   62G     H5'2 1460   7.228   5.581   5.069  1.2766 -2.8945  0.2104
   62G      C4' 1461   7.111   5.634   5.240  0.0946  0.7866  0.5691
   62G      H4' 1462   7.031   5.564   5.216  1.2943  0.1339 -1.8977
   62G      O4' 1463   7.117   5.640   5.378  0.5588 -0.0842  0.9513
   62G      C1' 1464   7.064   5.770   5.422  1.1552  0.4747 -0.7272
   62G      H1' 1465   6.984   5.745   5.492 -0.0312 -0.9362 -2.5014
   62G       N9 1466   7.168   5.844   5.488  0.3769 -0.2343  0.0578
   62G       C8 1467   7.291   5.805   5.527  0.7436 -0.0520  0.0875
   62G       H8 1468   7.326   5.703   5.519 -0.2144 -0.3853  0.0107
   62G       N7 1469   7.373   5.895   5.571 -0.2935  0.2718 -0.0017
   62G       C5 1470   7.296   6.013   5.568  0.4044  0.2768  0.2718
   62G       C6 1471   7.318   6.147   5.607  0.0155  0.1350  0.2902
   62G       O6 1472   7.427   6.193   5.629 -0.2127 -0.2996 -0.3243
   62G       N1 1473   7.210   6.231   5.600 -0.8253  0.6817  0.6196
   62G       H1 1474   7.225   6.330   5.610  0.1804  0.4943  1.0472
   62G       C2 1475   7.089   6.191   5.562 -0.1573 -0.1644  0.0316
   62G       N2 1476   6.995   6.276   5.548 -0.5434  0.0845 -0.9077
   62G      H21 1477   7.006   6.374   5.568  0.2741  0.5236 -3.1714
   62G      H22 1478   6.906   6.236   5.522  0.6748 -3.0775 -0.6831
   62G       N3 1479   7.057   6.066   5.530 -0.2116  0.4582 -0.4978
   62G       C4 1480   7.164   5.979   5.532  0.3336  0.4468  0.0003
   62G      C3' 1481   7.080   5.778   5.188 -0.0345  0.2586 -0.2078
   62G      H3' 1482   7.167   5.839   5.162 -1.1905  2.5931  1.0826
   62G      C2' 1483   7.000   5.833   5.299 -0.5531  0.2372  0.1565
   62G     H2'1 1484   7.001   5.942   5.299 -0.2613  0.2880 -2.3166
   62G      O2' 1485   6.866   5.808   5.296 -0.2261  0.4154  0.1488
   62G     HO'2 1486   6.856   5.736   5.233  0.9299  1.4117 -1.2721
   62G      O3' 1487   7.006   5.753   5.067 -0.0097  0.3448 -0.7410
   63U        P 1488   7.043   5.809   4.935 -0.0400  0.0251 -0.4239
   63U      O1P 1489   6.959   5.747   4.839 -0.3231 -0.3903 -0.1945
   63U      O2P 1490   7.190   5.810   4.922 -0.2884  0.1299  0.7316
   63U      O5' 1491   6.989   5.961   4.946 -0.1229 -0.2804  0.3594
   63U      C5' 1492   6.847   5.996   4.958 -0.3544 -0.8933 -0.3412
   63U     H5'1 1493   6.791   5.923   5.016  0.3032 -1.0052  0.1595
   63U     H5'2 1494   6.804   6.026   4.862  0.1863  3.5948  0.6074
   63U      C4' 1495   6.821   6.129   5.036 -0.0640 -0.3329  0.8044
   63U      H4' 1496   6.715   6.152   5.037 -0.6164 -1.6267 -3.7076
   63U      O4' 1497   6.885   6.126   5.165  0.7183  1.3127 -0.4691
   63U      C1' 1498   6.935   6.251   5.192  0.0231 -0.7896 -0.5978
   63U      H1' 1499   6.899   6.292   5.287  2.0032 -1.1347  0.3574
   63U       N1 1500   7.083   6.264   5.179 -0.2100  0.3167  0.1098
   63U       C6 1501   7.161   6.150   5.155  0.4049 -0.3638  0.2642
   63U       H6 1502   7.113   6.064   5.111  1.3532  0.0091 -1.6048
   63U       C5 1503   7.290   6.148   5.194 -0.5266  0.0791  0.2578
   63U       H5 1504   7.359   6.068   5.172 -0.9626  0.1711 -1.5444
   63U       C4 1505   7.354   6.261   5.259 -0.2365  0.2458  0.2319
   63U       O4 1506   7.470   6.265   5.301  0.0833  0.8230  0.1008
   63U       N3 1507   7.276   6.370   5.279  0.3176  0.1739  0.5409
   63U       H3 1508   7.315   6.453   5.321  1.2317  0.9664 -1.7002
   63U       C2 1509   7.145   6.373   5.242  0.2857 -0.2083 -0.4056
   63U       O2 1510   7.088   6.474   5.285  0.2258 -0.0299  0.1156
   63U      C3' 1511   6.877   6.249   4.959 -0.1906  0.1865 -0.3293
   63U      H3' 1512   6.977   6.231   4.918  0.1034 -0.2291  0.5500
   63U      C2' 1513   6.886   6.337   5.077 -0.0789  0.2168 -0.0934
   63U     H2'1 1514   6.950   6.422   5.053  0.7278 -0.8124 -1.7715
   63U      O2' 1515   6.767   6.385   5.124  0.0156 -0.8534  0.0690
   63U     HO'2 1516   6.710   6.402   5.048 -1.8931  2.3737  1.9514
   63U      O3' 1517   6.795   6.301   4.861 -0.7949  0.5372  0.0853
   64A        P 1518   6.857   6.380   4.742  0.0670  0.2143  0.2647
   64A      O1P 1519   6.731   6.401   4.669  0.0866  0.1454 -0.0345
   64A      O2P 1520   6.966   6.304   4.682  0.7142  0.2323 -0.5724
   64A      O5' 1521   6.914   6.513   4.785 -1.0073 -0.2142  0.2322
   64A      C5' 1522   6.839   6.621   4.806  0.3052 -0.2909  0.1594
   64A     H5'1 1523   6.772   6.605   4.890  0.2560  2.5376  0.7526
   64A     H5'2 1524   6.793   6.642   4.710  0.1637  1.5199  0.6009
   64A      C4' 1525   6.929   6.740   4.857 -0.3278 -0.4228  0.9414
   64A      H4' 1526   6.861   6.822   4.879  0.2158  0.2428  0.2221
   64A      O4' 1527   6.991   6.693   4.976  0.1778  0.2256  0.4094
   64A      C1' 1528   7.117   6.751   4.975 -0.7101 -0.2945  0.5648
   64A      H1' 1529   7.112   6.815   5.063  1.2179 -0.5414  0.8963
   64A       N9 1530   7.226   6.650   4.990 -0.4859 -0.0272  0.9990
   64A       C8 1531   7.238   6.516   4.948 -0.1420  0.2955  0.2403
   64A       H8 1532   7.165   6.471   4.882 -0.0097  0.0938  0.2290
   64A       N7 1533   7.347   6.461   4.979 -0.9640 -0.6534  0.5052
   64A       C5 1534   7.417   6.564   5.051 -0.1955  0.0044  0.1418
   64A       C6 1535   7.542   6.579   5.114 -0.3940 -0.5854  0.0006
   64A       N6 1536   7.623   6.478   5.142  0.1745  0.2448  0.2294
   64A      H61 1537   7.588   6.387   5.116 -0.1886 -0.7480  3.7532
   64A      H62 1538   7.705   6.487   5.201  0.6790 -1.1958 -0.2091
   64A       N1 1539   7.576   6.694   5.169  0.7047  0.3359  0.3973
   64A       C2 1540   7.497   6.798   5.160 -0.5099 -0.0634  0.9136
   64A       H2 1541   7.546   6.887   5.196 -0.7807  1.6418 -2.5200
   64A       N3 1542   7.374   6.805   5.109  0.0225 -0.0891  0.3584
   64A       C4 1543   7.340   6.680   5.056  0.0659  0.0276 -0.3960
   64A      C3' 1544   7.030   6.795   4.755 -0.4646 -0.1190  0.7001
   64A      H3' 1545   7.072   6.713   4.697  0.2192  0.9591 -0.3698
   64A      C2' 1546   7.135   6.844   4.852 -0.0734 -0.7133  0.7863
   64A     H2'1 1547   7.239   6.829   4.823 -0.4872  0.0863 -1.2366
   64A      O2' 1548   7.107   6.979   4.899 -0.2835  0.2762 -0.2144
   64A     HO'2 1549   7.145   7.050   4.847  1.7216  1.1105  2.1889
   64A      O3' 1550   6.973   6.901   4.668 -0.3585  0.2971  0.0074
   65C        P 1551   7.056   6.953   4.539  0.2104  0.2031 -0.2993
   65C      O1P 1552   6.969   7.048   4.472 -0.4445  0.0529 -0.8306
   65C      O2P 1553   7.094   6.833   4.462  0.3419 -0.0603  0.0654
   65C      O5' 1554   7.190   7.021   4.583 -0.5764  0.3456  0.1937
   65C      C5' 1555   7.192   7.153   4.623 -0.0894  0.5477  0.0101
   65C     H5'1 1556   7.102   7.180   4.679 -0.8386 -2.4800  0.4233
   65C     H5'2 1557   7.178   7.215   4.534  2.1573  0.7978 -0.2350
   65C      C4' 1558   7.311   7.203   4.706  0.0496  0.1772  0.8370
   65C      H4' 1559   7.280   7.306   4.725 -2.5436 -0.7019  1.7738
   65C      O4' 1560   7.334   7.140   4.830  0.1940 -0.3400 -0.1086
   65C      C1' 1561   7.475   7.135   4.837 -0.4974 -0.0953 -0.2340
   65C      H1' 1562   7.513   7.184   4.927  3.5526  0.7183 -2.1930
   65C       N1 1563   7.526   6.999   4.829 -0.8480  0.6258  0.1685
   65C       C6 1564   7.464   6.898   4.768 -0.3674 -0.1658  1.1972
   65C       H6 1565   7.378   6.923   4.709 -0.7291 -0.4154  1.6105
   65C       C5 1566   7.507   6.772   4.765  0.1550 -0.4983 -0.2634
   65C       H5 1567   7.466   6.696   4.701 -1.2688 -0.7686  0.9104
   65C       C4 1568   7.629   6.757   4.835  0.6348  1.1417 -0.2398
   65C       N4 1569   7.687   6.642   4.827 -0.4660 -0.0785  0.8025
   65C      H41 1570   7.633   6.564   4.792  0.7021 -0.0008 -1.3315
   65C      H42 1571   7.771   6.633   4.883 -0.8075 -2.6784  1.0271
   65C       N3 1572   7.703   6.846   4.901 -0.0651  0.1357  0.2716
   65C       C2 1573   7.651   6.972   4.888  0.0314  0.3815 -0.9635
   65C       O2 1574   7.717   7.061   4.944  0.8621  0.3093  0.7137
   65C      C3' 1575   7.428   7.191   4.614  0.1426 -0.7264  0.1848
   65C      H3' 1576   7.429   7.091   4.571  1.2660 -0.6884  0.0914
   65C      C2' 1577   7.529   7.218   4.723 -0.2486  0.2383  0.1077
   65C     H2'1 1578   7.631   7.195   4.690  0.3715  1.6386  0.9485
   65C      O2' 1579   7.527   7.350   4.769 -0.2062 -0.3089  0.4743
   65C     HO'2 1580   7.533   7.414   4.697 -0.5936 -0.9096 -0.1011
   65C      O3' 1581   7.428   7.298   4.522 -0.3236 -0.0436 -0.1139
   66G        P 1582   7.498   7.274   4.385 -0.1450  0.2907 -0.1448
   66G      O1P 1583   7.476   7.390   4.299 -0.1010 -0.5041  0.2642
   66G      O2P 1584   7.477   7.131   4.348 -0.4533  0.0093  0.5426
   66G      O5' 1585   7.650   7.282   4.418 -0.1151  0.6643 -0.5535
   66G      C5' 1586   7.724   7.401   4.421 -0.0829  0.3888  0.2798
   66G     H5'1 1587   7.671   7.471   4.487  1.5886  1.0125  1.0092
   66G     H5'2 1588   7.730   7.448   4.323 -1.5230 -1.2890 -0.6796
   66G      C4' 1589   7.864   7.373   4.488  0.4835  0.0283  0.1546
   66G      H4' 1590   7.908   7.470   4.510  0.3557  1.1472 -3.8017
   66G      O4' 1591   7.861   7.296   4.605  0.2501  0.5314 -0.3085
   66G      C1' 1592   7.979   7.217   4.632  0.4038 -0.0604  0.8830
   66G      H1' 1593   8.040   7.248   4.717  1.1306 -1.3611  0.8642
   66G       N9 1594   7.939   7.072   4.632  0.0053 -0.1674 -0.6448
   66G       C8 1595   7.822   7.017   4.588  0.0045  0.4003  0.0573
   66G       H8 1596   7.739   7.082   4.565  0.8970  1.0932 -1.3346
   66G       N7 1597   7.813   6.887   4.601  0.2890  0.5755  0.0249
   66G       C5 1598   7.944   6.852   4.643  0.0973 -0.5224 -0.1186
   66G       C6 1599   7.998   6.722   4.669  0.4435  0.4283  0.7564
   66G       O6 1600   7.945   6.614   4.644 -0.0016 -0.0429 -0.8853
   66G       N1 1601   8.127   6.724   4.714 -0.2162 -0.0380  0.5939
   66G       H1 1602   8.171   6.634   4.725  1.1713 -0.0149 -3.3834
   66G       C2 1603   8.197   6.841   4.726  0.4041  0.3428 -0.0794
   66G       N2 1604   8.316   6.831   4.757 -0.0765  0.5445  0.1889
   66G      H21 1605   8.354   6.739   4.771 -0.5668  0.4207  0.7352
   66G      H22 1606   8.374   6.913   4.743  0.0778  0.4611  0.3339
   66G       N3 1607   8.150   6.965   4.712  0.5408  0.1446 -0.1534
   66G       C4 1608   8.017   6.965   4.672 -0.2558 -0.1165  0.2256
   66G      C3' 1609   7.971   7.304   4.403  0.2443  0.4151 -0.0423
   66G      H3' 1610   7.930   7.223   4.342 -1.8068  1.7743 -0.5781
   66G      C2' 1611   8.066   7.252   4.511 -0.4050  0.4748  0.0697
   66G     H2'1 1612   8.127   7.171   4.470 -0.6718 -0.1643  0.9141
   66G      O2' 1613   8.155   7.363   4.544  0.5191  0.4576  0.1020
   66G     HO'2 1614   8.147   7.413   4.463 -0.7091  0.2076  0.0457
   66G      O3' 1615   8.033   7.399   4.314  0.3055 -0.1691 -0.5092
   67G        P 1616   8.074   7.351   4.166  0.1256 -0.2637 -0.2473
   67G      O1P 1617   8.139   7.462   4.100 -0.4485  0.4697  0.2403
   67G      O2P 1618   7.962   7.288   4.100 -0.3260 -0.1651  0.1408
   67G      O5' 1619   8.194   7.239   4.192  0.1071  0.3424 -0.3382
   67G      C5' 1620   8.322   7.269   4.234  0.0796 -0.7870 -0.5247
   67G     H5'1 1621   8.310   7.351   4.305  0.4053  0.2982 -1.6758
   67G     H5'2 1622   8.374   7.313   4.149 -0.8353 -1.4748 -1.4606
   67G      C4' 1623   8.400   7.153   4.290  0.0344 -0.2329 -0.9761
   67G      H4' 1624   8.487   7.195   4.340  0.2393  1.9112 -2.9773
   67G      O4' 1625   8.322   7.081   4.386  0.1043  0.2913  0.2800
   67G      C1' 1626   8.373   6.946   4.391  0.3406 -0.3447  0.0840
   67G      H1' 1627   8.417   6.924   4.489 -0.8618 -2.1364  0.2856
   67G       N9 1628   8.259   6.855   4.375  0.1087 -0.5358  0.2222
   67G       C8 1629   8.126   6.877   4.358 -0.7443 -0.1196  0.0820
   67G       H8 1630   8.086   6.977   4.344 -0.8653 -0.2701 -0.6553
   67G       N7 1631   8.056   6.767   4.346 -0.1525 -0.3955  0.4017
   67G       C5 1632   8.149   6.662   4.378  0.2544  0.0447 -0.0689
   67G       C6 1633   8.138   6.516   4.394  0.3271  0.2721  0.6919
   67G       O6 1634   8.040   6.444   4.393 -0.6891  0.0212  0.2361
   67G       N1 1635   8.257   6.460   4.415  0.3156  0.5332  0.0375
   67G       H1 1636   8.254   6.361   4.436 -1.7903  0.1748 -1.5901
   67G       C2 1637   8.370   6.524   4.451 -0.3759  0.4128 -0.3340
   67G       N2 1638   8.481   6.454   4.483  0.4877  0.4267 -0.1398
   67G      H21 1639   8.468   6.354   4.489 -2.7322  0.8211  2.1510
   67G      H22 1640   8.552   6.507   4.532  1.2934  1.8298 -2.6370
   67G       N3 1641   8.382   6.656   4.448  0.3369  0.0432 -0.4641
   67G       C4 1642   8.267   6.722   4.409 -0.7831  0.0152 -0.7838
   67G      C3' 1643   8.431   7.058   4.175 -0.0672 -0.4145 -0.4194
   67G      H3' 1644   8.337   7.035   4.125 -0.3878  0.9857 -0.4889
   67G      C2' 1645   8.466   6.939   4.272  0.1525 -0.2846 -0.0326
   67G     H2'1 1646   8.452   6.844   4.220 -1.1266  0.1281 -0.4708
   67G      O2' 1647   8.604   6.951   4.317  0.0088 -0.4400  0.2790
   67G     HO'2 1648   8.651   6.999   4.248 -0.7392  2.0709  1.3994
   67G      O3' 1649   8.541   7.075   4.087 -0.7092 -0.3505 -0.1437
   68A        P 1650   8.559   7.000   3.952 -0.1082 -0.2816 -0.2899
   68A      O1P 1651   8.684   7.057   3.897 -0.3092  0.1575  0.3583
   68A      O2P 1652   8.434   7.011   3.876  0.6165  0.8699  0.0270
   68A      O5' 1653   8.582   6.842   3.987 -0.3134 -0.4351 -0.6910
   68A      C5' 1654   8.706   6.800   4.044  0.1015 -0.4114  0.5262
   68A     H5'1 1655   8.735   6.865   4.126  0.6020  0.6291 -0.4389
   68A     H5'2 1656   8.768   6.825   3.958 -1.6525  0.4222 -0.5689
   68A      C4' 1657   8.697   6.648   4.070 -0.4366 -1.0096 -0.0989
   68A      H4' 1658   8.798   6.623   4.101 -0.8564 -2.4549  0.1840
   68A      O4' 1659   8.603   6.605   4.165 -0.3062 -0.0570 -0.4607
   68A      C1' 1660   8.552   6.476   4.137 -0.4902  0.0297 -0.4535
   68A      H1' 1661   8.585   6.412   4.219 -2.0731 -0.3090 -0.0525
   68A       N9 1662   8.407   6.471   4.114 -0.1915 -0.3298 -0.9408
   68A       C8 1663   8.328   6.574   4.081  0.2944  0.2523 -0.1119
   68A       H8 1664   8.362   6.675   4.065  1.1937 -0.0386 -0.0802
   68A       N7 1665   8.205   6.535   4.060  0.0907  0.2294 -0.7687
   68A       C5 1666   8.210   6.396   4.092  0.7013 -0.2791 -0.2463
   68A       C6 1667   8.113   6.294   4.101 -0.1156 -0.3677  0.0896
   68A       N6 1668   7.985   6.312   4.088  0.3787 -0.2644 -0.1631
   68A      H61 1669   7.955   6.406   4.069  3.1308  0.7228 -0.0851
   68A      H62 1670   7.932   6.226   4.088 -0.3966  0.2068 -0.3876
   68A       N1 1671   8.146   6.170   4.124 -0.2819  0.8891 -0.0694
   68A       C2 1672   8.277   6.145   4.148 -0.5449  0.5428  0.3084
   68A       H2 1673   8.299   6.041   4.168  0.0708  0.3800 -1.0661
   68A       N3 1674   8.377   6.229   4.155 -0.3396  0.2673  0.4457
   68A       C4 1675   8.332   6.355   4.125  0.1229 -0.6950  0.3694
   68A      C3' 1676   8.661   6.571   3.943 -0.1273  1.4215  0.6176
   68A      H3' 1677   8.573   6.611   3.893 -1.6413 -2.2488  0.0408
   68A      C2' 1678   8.628   6.435   4.009  0.3799  0.4935 -0.4136
   68A     H2'1 1679   8.566   6.371   3.946 -1.2340  2.0617 -0.5096
   68A      O2' 1680   8.739   6.354   4.051  0.4981 -0.4906  0.3351
   68A     HO'2 1681   8.795   6.345   3.973 -0.3501 -0.0970 -0.3296
   68A      O3' 1682   8.768   6.554   3.857  0.1272 -0.3419 -0.4862
   69A        P 1683   8.753   6.518   3.700 -0.0511 -0.0448 -0.2024
   69A      O1P 1684   8.888   6.520   3.638  0.1210 -0.5749 -0.5594
   69A      O2P 1685   8.641   6.590   3.642 -0.7946  0.0529 -0.0298
   69A      O5' 1686   8.714   6.362   3.699  0.7520  0.0544  0.6911
   69A      C5' 1687   8.813   6.260   3.711 -0.0527 -0.2992  0.5480
   69A     H5'1 1688   8.860   6.289   3.805 -1.8307  1.4176  0.9641
   69A     H5'2 1689   8.878   6.246   3.625 -0.8088  1.7705 -0.4081
   69A      C4' 1690   8.747   6.121   3.725 -0.2405  0.5131  0.4976
   69A      H4' 1691   8.826   6.050   3.752 -0.5327 -0.9017 -2.0796
   69A      O4' 1692   8.648   6.126   3.825  0.1534  0.4258 -0.0658
   69A      C1' 1693   8.543   6.035   3.803  0.3460  0.4303 -0.0249
   69A      H1' 1694   8.534   5.955   3.876  1.5291 -0.6992 -1.0717
   69A       N9 1695   8.412   6.106   3.791 -0.0029 -0.0675  0.5327
   69A       C8 1696   8.380   6.237   3.759 -0.2683  0.4886  0.1210
   69A       H8 1697   8.459   6.309   3.748  0.8777 -0.6465  0.6243
   69A       N7 1698   8.253   6.262   3.771 -0.1611  0.3561 -0.1082
   69A       C5 1699   8.195   6.139   3.804  0.3111  0.2122  0.5741
   69A       C6 1700   8.066   6.095   3.821 -0.2903 -0.3829 -0.2862
   69A       N6 1701   7.958   6.172   3.807 -0.5904  0.5583  0.2869
   69A      H61 1702   7.967   6.264   3.766 -1.2385  0.3155 -0.4191
   69A      H62 1703   7.872   6.125   3.827 -0.9080  0.8464 -0.3855
   69A       N1 1704   8.040   5.971   3.865  0.2465 -0.0374 -0.4492
   69A       C2 1705   8.147   5.889   3.888  0.1428 -0.1180  0.0453
   69A       H2 1706   8.131   5.788   3.922  0.9110 -0.7718 -1.4499
   69A       N3 1707   8.277   5.916   3.868  0.5238  0.5246  0.0888
   69A       C4 1708   8.292   6.047   3.822  0.2402  0.0694  0.1558
   69A      C3' 1709   8.676   6.067   3.603  0.1947 -0.5907  0.1701
   69A      H3' 1710   8.617   6.145   3.555 -0.9900 -1.1672  0.6529
   69A      C2' 1711   8.578   5.972   3.669  0.0394 -0.5604  0.4481
   69A     H2'1 1712   8.497   5.952   3.599  1.0940  1.5774 -1.5379
   69A      O2' 1713   8.628   5.847   3.699 -0.2886  0.3075  0.0452
   69A     HO'2 1714   8.611   5.790   3.624  1.0455 -1.4777  1.0292
   69A      O3' 1715   8.760   6.005   3.505 -0.2701 -0.2518  0.1087
   70U        P 1716   8.713   5.949   3.365  0.1244  0.2255 -0.2671
   70U      O1P 1717   8.839   5.909   3.300  0.5093  0.1004  0.2632
   70U      O2P 1718   8.621   6.051   3.303 -0.4555 -0.0091 -0.4715
   70U      O5' 1719   8.629   5.810   3.394  0.3979 -0.5663 -0.2457
   70U      C5' 1720   8.680   5.680   3.421 -0.5669  0.2189  0.6879
   70U     H5'1 1721   8.756   5.689   3.499 -0.1193 -1.9024  0.5368
   70U     H5'2 1722   8.733   5.644   3.333 -1.2992  0.3323  0.1902
   70U      C4' 1723   8.574   5.581   3.455 -0.7776 -0.3241  0.7261
   70U      H4' 1724   8.623   5.484   3.469 -0.6098 -0.4890 -0.8217
   70U      O4' 1725   8.489   5.615   3.566  0.3049 -0.2835 -0.2863
   70U      C1' 1726   8.349   5.586   3.536  0.3411  0.1822 -0.2980
   70U      H1' 1727   8.304   5.516   3.607  1.1268  0.3524  0.3825
   70U       N1 1728   8.262   5.710   3.530  0.2120  0.1647 -0.0421
   70U       C6 1729   8.306   5.820   3.470  0.8699  0.0038 -0.0964
   70U       H6 1730   8.404   5.819   3.424  0.5221  2.3210 -0.9962
   70U       C5 1731   8.222   5.930   3.457  0.3492 -0.0927 -0.1566
   70U       H5 1732   8.260   6.018   3.408 -0.7693  1.7583  2.1195
   70U       C4 1733   8.080   5.931   3.504 -0.4515  0.5282 -0.3376
   70U       O4 1734   8.012   6.029   3.510  0.2220 -0.5612 -0.7714
   70U       N3 1735   8.041   5.803   3.537  0.4437 -0.2920 -0.6531
   70U       H3 1736   7.945   5.789   3.565  0.0332  3.1014  0.0892
   70U       C2 1737   8.123   5.692   3.554  0.3240  0.8467 -0.1682
   70U       O2 1738   8.070   5.583   3.596 -0.2520  0.0356 -0.1504
   70U      C3' 1739   8.479   5.565   3.337 -0.4152  0.3645 -0.1935
   70U      H3' 1740   8.467   5.660   3.285  2.3466  1.2299  0.5858
   70U      C2' 1741   8.346   5.511   3.408 -0.5347 -0.3236  0.4927
   70U     H2'1 1742   8.261   5.544   3.348 -0.5805  0.3510  0.9163
   70U      O2' 1743   8.336   5.376   3.433  0.0581 -0.0884 -0.1872
   70U     HO'2 1744   8.331   5.331   3.348 -0.0190  0.6832 -0.5924
   70U      O3' 1745   8.531   5.466   3.244 -0.0923 -0.2173 -0.1428
   71A        P 1746   8.474   5.440   3.097  0.1933 -0.1400 -0.2617
   71A      O1P 1747   8.574   5.352   3.030 -0.1904 -0.0365  0.1625
   71A      O2P 1748   8.442   5.569   3.037 -0.6521  0.6480 -0.0911
   71A      O5' 1749   8.335   5.366   3.110  0.4132  0.1605  0.3565
   71A      C5' 1750   8.245   5.343   3.005  0.0578 -0.9180  0.2344
   71A     H5'1 1751   8.283   5.253   2.957  1.4133 -1.6483  2.5554
   71A     H5'2 1752   8.229   5.431   2.942 -0.2015 -2.1403 -1.4720
   71A      C4' 1753   8.099   5.332   3.062 -0.4089  0.0528  0.2977
   71A      H4' 1754   8.073   5.228   3.082 -0.1493 -0.1155 -0.2363
   71A      O4' 1755   8.077   5.413   3.176  0.2602  0.4898 -0.7565
   71A      C1' 1756   7.944   5.455   3.178  0.5000 -0.1509 -0.4055
   71A      H1' 1757   7.899   5.414   3.268 -1.3225 -0.9840 -1.6475
   71A       N9 1758   7.935   5.604   3.187 -0.2780  0.5557 -0.3261
   71A       C8 1759   8.038   5.691   3.175 -0.6134 -0.2112  0.9528
   71A       H8 1760   8.136   5.654   3.149 -0.3649  0.4608  0.9240
   71A       N7 1761   8.007   5.818   3.185 -0.5632  0.0181 -0.6043
   71A       C5 1762   7.872   5.809   3.211  0.0615 -0.0659 -0.1175
   71A       C6 1763   7.771   5.902   3.249  0.4333 -0.0111 -0.6474
   71A       N6 1764   7.783   6.028   3.269 -0.2490  0.4265 -0.8737
   71A      H61 1765   7.873   6.069   3.290 -1.0804  1.2585  1.4217
   71A      H62 1766   7.700   6.069   3.310 -2.2918 -1.5452 -2.7480
   71A       N1 1767   7.642   5.863   3.264 -0.3877 -0.2089  0.0660
   71A       C2 1768   7.615   5.731   3.246  0.3506 -0.4464 -0.4678
   71A       H2 1769   7.513   5.698   3.261 -1.1456  3.6668 -0.2135
   71A       N3 1770   7.698   5.634   3.216  0.3849  0.2172 -0.7219
   71A       C4 1771   7.826   5.678   3.212 -0.6495 -0.3057 -0.2467
   71A      C3' 1772   7.990   5.375   2.963 -0.2817  0.6668 -0.1372
   71A      H3' 1773   8.018   5.469   2.915 -0.5114 -0.4079 -2.5047
   71A      C2' 1774   7.873   5.399   3.061 -0.3626 -0.3497  0.5250
   71A     H2'1 1775   7.790   5.464   3.036 -0.0128 -0.8750 -2.2607
   71A      O2' 1776   7.817   5.267   3.092 -0.3753 -0.5758 -0.8563
   71A     HO'2 1777   7.833   5.216   3.012  0.4537  0.2102 -1.2006
   71A      O3' 1778   7.973   5.279   2.866  0.0391 -0.1268  0.4679
   72G        P 1779   7.914   5.319   2.723 -0.0341 -0.0445  0.1031
   72G      O1P 1780   7.885   5.186   2.669  0.3628 -0.1053 -0.3213
   72G      O2P 1781   8.015   5.411   2.668 -0.2856  0.4022  0.1168
   72G      O5' 1782   7.778   5.395   2.750 -0.0675  0.2370  0.4859
   72G      C5' 1783   7.661   5.318   2.775  0.3599 -0.1717 -0.1894
   72G     H5'1 1784   7.684   5.245   2.853 -0.6083 -1.6936 -1.2668
   72G     H5'2 1785   7.643   5.261   2.684 -2.6840  1.2858 -0.6220
   72G      C4' 1786   7.527   5.390   2.806 -0.9288  0.6128  0.1924
   72G      H4' 1787   7.451   5.315   2.829  1.9087 -2.3095  0.8370
   72G      O4' 1788   7.538   5.457   2.931 -0.0144  0.6763 -0.4979
   72G      C1' 1789   7.477   5.581   2.916 -0.4205 -0.1821  0.4861
   72G      H1' 1790   7.403   5.595   2.994  0.4261  0.2669  1.2333
   72G       N9 1791   7.575   5.700   2.909  0.7926  0.5345  0.3420
   72G       C8 1792   7.710   5.711   2.877 -0.3389 -0.0265  0.0460
   72G       H8 1793   7.774   5.626   2.859 -0.9327 -0.4261 -0.1837
   72G       N7 1794   7.754   5.837   2.884 -0.2961  0.0700 -0.5366
   72G       C5 1795   7.641   5.907   2.919  0.3080 -0.0234  0.2791
   72G       C6 1796   7.617   6.045   2.955  0.1157 -0.4215  0.4036
   72G       O6 1797   7.698   6.139   2.950 -0.1270 -0.0591 -0.0922
   72G       N1 1798   7.488   6.081   2.988 -0.2425  0.1570  0.1746
   72G       H1 1799   7.472   6.179   3.005 -1.7057 -0.1133  0.5633
   72G       C2 1800   7.392   5.986   3.000 -0.5250  0.5168  0.2399
   72G       N2 1801   7.278   6.019   3.052  0.0444 -0.2748  0.0537
   72G      H21 1802   7.259   6.118   3.059 -1.2689 -0.5900  1.5340
   72G      H22 1803   7.204   5.951   3.066 -0.3612  0.2096  0.2988
   72G       N3 1804   7.406   5.860   2.967 -0.2979  0.4486  0.0276
   72G       C4 1805   7.533   5.827   2.928 -0.0318 -0.0754 -0.2850
   72G      C3' 1806   7.488   5.481   2.695  0.3134 -0.2987  0.3236
   72G      H3' 1807   7.577   5.526   2.651  0.7361 -0.1507  1.2873
   72G      C2' 1808   7.404   5.581   2.785 -0.7037 -0.3429 -0.3939
   72G     H2'1 1809   7.405   5.682   2.745 -0.9214 -0.9767 -2.0913
   72G      O2' 1810   7.274   5.531   2.817 -0.3217  0.1432 -0.1009
   72G     HO'2 1811   7.273   5.437   2.799  2.5962  0.0123 -0.1081
   72G      O3' 1812   7.394   5.428   2.603  0.1929  0.5196 -0.4315
   73A        P 1813   7.370   5.491   2.459 -0.0760 -0.1547  0.6952
   73A      O1P 1814   7.290   5.394   2.376  0.2632 -0.0130  0.1554
   73A      O2P 1815   7.504   5.530   2.402  0.5847 -0.3760 -0.0800
   73A      O5' 1816   7.295   5.625   2.476 -0.0215  0.0555  0.1870
   73A      C5' 1817   7.163   5.639   2.516  0.6109 -0.2319  0.6456
   73A     H5'1 1818   7.130   5.560   2.583 -0.8286  0.4759  0.7994
   73A     H5'2 1819   7.095   5.626   2.431 -1.3089 -0.6410  2.1795
   73A      C4' 1820   7.137   5.786   2.572 -1.1452 -0.3601  0.2376
   73A      H4' 1821   7.038   5.795   2.617 -0.8576  0.1042  0.7939
   73A      O4' 1822   7.242   5.839   2.654 -0.1441  0.6543  0.0983
   73A      C1' 1823   7.232   5.982   2.674 -0.1428  0.0600  0.5821
   73A      H1' 1824   7.186   5.998   2.771 -1.2297 -1.3454  0.3368
   73A       N9 1825   7.367   6.051   2.666  0.8630 -0.2006  0.2887
   73A       C8 1826   7.489   5.999   2.632 -0.5071 -0.7837  0.9453
   73A       H8 1827   7.503   5.900   2.591 -2.4684 -0.7743  0.1590
   73A       N7 1828   7.583   6.089   2.625 -0.1136  0.0642  0.1289
   73A       C5 1829   7.522   6.204   2.686  0.7344  0.3309  0.6250
   73A       C6 1830   7.572   6.335   2.721  1.0489  0.6755 -0.4934
   73A       N6 1831   7.695   6.372   2.709 -0.3531  0.3143 -0.1762
   73A      H61 1832   7.766   6.305   2.735  2.0973  2.3701 -1.1769
   73A      H62 1833   7.703   6.471   2.726 -1.9041  0.7535 -1.6926
   73A       N1 1834   7.488   6.427   2.755 -0.4241  0.3365  0.2516
   73A       C2 1835   7.361   6.395   2.767  0.6997  0.6365 -0.6263
   73A       H2 1836   7.302   6.473   2.812  0.5626 -1.1320  2.5813
   73A       N3 1837   7.301   6.280   2.742 -0.5188 -0.1871  0.4759
   73A       C4 1838   7.387   6.183   2.702 -0.6662  1.1476  0.0011
   73A      C3' 1839   7.139   5.900   2.466  0.2171  1.0673 -0.0138
   73A      H3' 1840   7.228   5.904   2.404 -0.2781 -0.7524 -0.9145
   73A      C2' 1841   7.135   6.023   2.559 -0.1655 -0.6458  0.4908
   73A     H2'1 1842   7.170   6.120   2.523  1.8300 -0.8583  1.6861
   73A      O2' 1843   7.002   6.019   2.614  0.4089 -0.5932  0.3553
   73A     HO'2 1844   6.961   5.990   2.532  1.1759  1.2523 -0.7326
   73A      O3' 1845   7.025   5.890   2.383  0.5999  0.2809  0.5427
   74U        P 1846   7.010   5.977   2.251  0.1844  0.2237  0.3209
   74U      O1P 1847   6.894   5.920   2.175 -0.1163 -0.0379 -0.0896
   74U      O2P 1848   7.143   5.977   2.192  0.7066  0.7717  0.4537
   74U      O5' 1849   6.976   6.124   2.302 -0.7599  0.2359 -0.1254
   74U      C5' 1850   6.848   6.160   2.343 -0.3904 -0.1497  0.6406
   74U     H5'1 1851   6.812   6.104   2.429  0.3896 -1.9799 -0.1750
   74U     H5'2 1852   6.778   6.146   2.260  0.5322  0.0043 -0.1808
   74U      C4' 1853   6.844   6.310   2.386 -0.5396 -0.0699 -0.2169
   74U      H4' 1854   6.744   6.332   2.424  0.2442  2.5375  0.5688
   74U      O4' 1855   6.942   6.318   2.485 -0.5197 -0.3444 -0.3451
   74U      C1' 1856   6.996   6.448   2.477 -0.9679 -0.2171  0.2725
   74U      H1' 1857   6.990   6.497   2.574 -0.0940 -0.8437  0.6522
   74U       N1 1858   7.144   6.448   2.447  0.2207  0.4339 -0.3259
   74U       C6 1859   7.208   6.350   2.376  0.5605  0.0593  0.3725
   74U       H6 1860   7.158   6.265   2.332  2.0288 -0.7261  0.1744
   74U       C5 1861   7.337   6.356   2.359 -0.1546 -0.0957  0.0596
   74U       H5 1862   7.384   6.274   2.307  0.0131  0.4738 -0.6994
   74U       C4 1863   7.422   6.461   2.412  0.1613 -0.0205 -0.1683
   74U       O4 1864   7.541   6.472   2.400  0.3072  0.3218 -0.2116
   74U       N3 1865   7.350   6.560   2.478  0.4550 -0.4718  0.4898
   74U       H3 1866   7.394   6.643   2.514 -1.0023  0.5090  0.1091
   74U       C2 1867   7.214   6.560   2.494 -0.0622 -0.0869  0.2729
   74U       O2 1868   7.158   6.658   2.549 -0.3795 -0.2428 -0.3376
   74U      C3' 1869   6.886   6.413   2.278 -0.3026  0.8486  0.3533
   74U      H3' 1870   6.973   6.374   2.226 -0.4983 -0.2682  0.8302
   74U      C2' 1871   6.924   6.533   2.363 -0.4427  1.1419 -0.5722
   74U     H2'1 1872   6.985   6.605   2.309 -1.8777  2.0988 -0.9866
   74U      O2' 1873   6.815   6.587   2.437  0.4538 -0.0019  0.1040
   74U     HO'2 1874   6.764   6.658   2.397 -1.9343 -0.2971  2.3664
   74U      O3' 1875   6.782   6.442   2.183  0.1836  0.2845  0.1062
   75A        P 1876   6.810   6.518   2.046 -0.2976 -0.2587  0.1841
   75A      O1P 1877   6.677   6.534   1.987  0.2256 -0.2948  0.1918
   75A      O2P 1878   6.913   6.445   1.973  0.3714  0.4588  0.0203
   75A      O5' 1879   6.863   6.666   2.080  0.2805 -0.4630  0.0094
   75A      C5' 1880   6.774   6.771   2.124  0.3993  0.6516 -0.0769
   75A     H5'1 1881   6.701   6.742   2.199 -0.0220  0.1741 -0.6701
   75A     H5'2 1882   6.718   6.805   2.037  2.0999  0.6010 -1.2335
   75A      C4' 1883   6.851   6.901   2.161 -0.8110  0.3516 -0.3717
   75A      H4' 1884   6.784   6.979   2.198  3.2109  3.9987 -0.0073
   75A      O4' 1885   6.950   6.869   2.261  0.0320  0.0683  0.0025
   75A      C1' 1886   7.071   6.944   2.248 -0.0515 -0.2851  0.3011
   75A      H1' 1887   7.068   7.025   2.320  2.3042 -0.5549  0.7972
   75A       N9 1888   7.189   6.856   2.242  0.2957  0.0009  0.0620
   75A       C8 1889   7.204   6.730   2.177 -0.4913 -0.7373 -0.5227
   75A       H8 1890   7.122   6.683   2.125 -0.0209  0.2252 -2.2219
   75A       N7 1891   7.323   6.682   2.170 -0.2547 -1.0074  0.1090
   75A       C5 1892   7.394   6.785   2.225  0.6487  0.2731  0.0722
   75A       C6 1893   7.536   6.807   2.241  0.2663 -0.3099  0.0453
   75A       N6 1894   7.631   6.719   2.227 -0.2475  0.1657  0.5882
   75A      H61 1895   7.604   6.622   2.233 -1.9219  0.4957 -0.6806
   75A      H62 1896   7.726   6.753   2.229  0.6060 -1.5846 -2.4946
   75A       N1 1897   7.583   6.924   2.277 -0.3551 -0.4160 -0.0232
   75A       C2 1898   7.497   7.028   2.299  0.3560 -0.3471 -0.3423
   75A       H2 1899   7.548   7.121   2.318  0.5821 -0.9044  2.2273
   75A       N3 1900   7.361   7.025   2.286 -0.6921 -0.3370 -0.4123
   75A       C4 1901   7.322   6.895   2.251 -0.2752  0.3099 -1.1559
   75A      C3' 1902   6.929   6.959   2.040 -0.2294  0.1277  0.0661
   75A      H3' 1903   6.955   6.875   1.975 -0.2686 -1.5962  2.1709
   75A      C2' 1904   7.061   7.003   2.107  0.1403  0.2179 -0.0160
   75A     H2'1 1905   7.140   6.972   2.040  0.5631 -2.8288  1.6975
   75A      O2' 1906   7.065   7.136   2.137 -0.3685  0.0933 -0.5098
   75A     HO'2 1907   7.113   7.175   2.064 -0.7530  1.0034 -0.2953
   75A      O3' 1908   6.846   7.056   1.971  0.1853  0.5869 -0.1104
   76A        P 1909   6.889   7.112   1.833 -0.1641  0.1479 -0.1611
   76A      O1P 1910   6.776   7.197   1.791  0.0147 -1.0526 -1.0441
   76A      O2P 1911   6.927   7.000   1.745  0.5956 -0.8103  0.3084
   76A      O5' 1912   7.015   7.203   1.843  0.4538 -0.7887 -0.2173
   76A      C5' 1913   7.015   7.336   1.884 -0.0590  0.3901  0.0426
   76A     H5'1 1914   6.949   7.341   1.971 -1.5147 -0.6218 -0.9378
   76A     H5'2 1915   6.973   7.393   1.801 -0.8931 -2.1909 -1.4332
   76A      C4' 1916   7.155   7.381   1.914  0.7293  0.2266 -0.3098
   76A      H4' 1917   7.144   7.486   1.943 -0.3041  0.4973 -1.5432
   76A      O4' 1918   7.236   7.289   1.996 -0.2982 -0.2140 -0.0936
   76A      C1' 1919   7.377   7.308   1.963  0.2155 -0.5346 -0.5906
   76A      H1' 1920   7.432   7.359   2.042 -1.8077 -0.5491  0.9124
   76A       N9 1921   7.446   7.177   1.945  0.5088  0.1975 -0.5169
   76A       C8 1922   7.403   7.048   1.934  0.8172  0.2185  0.1862
   76A       H8 1923   7.297   7.030   1.925  0.8536 -0.6719  1.4086
   76A       N7 1924   7.493   6.959   1.931 -0.0200  0.1167  0.1791
   76A       C5 1925   7.614   7.039   1.942  0.9894  0.9868  0.7695
   76A       C6 1926   7.746   7.000   1.944  0.4414 -0.1466  0.8678
   76A       N6 1927   7.787   6.876   1.931 -0.3313 -0.0981 -0.7404
   76A      H61 1928   7.733   6.793   1.917 -0.5242  0.3131 -2.7200
   76A      H62 1929   7.886   6.868   1.949 -0.0804  1.0574 -1.4610
   76A       N1 1930   7.840   7.095   1.944 -0.5671  0.7807 -0.3151
   76A       C2 1931   7.800   7.224   1.954  0.0830  0.7049  0.2288
   76A       H2 1932   7.877   7.300   1.957  0.5833  0.1926  3.0962
   76A       N3 1933   7.672   7.268   1.951 -0.0187 -0.1703 -0.2190
   76A       C4 1934   7.582   7.168   1.955 -0.1844 -0.0863  1.1446
   76A      C3' 1935   7.242   7.391   1.792 -0.6496 -0.3892  0.1167
   76A      H3' 1936   7.225   7.298   1.737  0.7743 -1.0160  0.6668
   76A      C2' 1937   7.383   7.400   1.844 -0.7379 -0.4128 -0.0856
   76A     H2'1 1938   7.452   7.364   1.768  0.3065 -2.3322  1.6714
   76A      O2' 1939   7.418   7.531   1.882  0.1683  0.1669 -0.7456
   76A     HO'2 1940   7.472   7.567   1.812  4.4175 -2.1830  0.9732
   76A      O3' 1941   7.203   7.510   1.717 -0.9197  0.0055 -0.5341
   77U        P 1942   7.245   7.542   1.570  0.1507 -0.0978  0.0858
   77U      O1P 1943   7.178   7.674   1.524 -0.2534  0.4051 -0.4360
   77U      O2P 1944   7.242   7.423   1.482  0.0738 -0.3813  0.2641
   77U      O5' 1945   7.398   7.591   1.584 -0.2229  0.0009  0.0936
   77U      C5' 1946   7.429   7.728   1.629 -0.3033 -0.2814  0.0546
   77U     H5'1 1947   7.370   7.748   1.718  2.8104 -0.7882  2.4294
   77U     H5'2 1948   7.388   7.797   1.555  1.5597 -0.0119 -0.7885
   77U      C4' 1949   7.579   7.765   1.651 -0.6389 -0.0216  0.3425
   77U      H4' 1950   7.596   7.868   1.682 -0.1376 -0.0491  0.1738
   77U      O4' 1951   7.637   7.689   1.753  0.1565 -0.0565  0.1354
   77U      C1' 1952   7.769   7.652   1.724 -0.4024  0.9048  0.5869
   77U      H1' 1953   7.836   7.692   1.800 -1.4263  3.9577  0.0351
   77U       N1 1954   7.786   7.506   1.682  0.4485  0.4816  0.0254
   77U       C6 1955   7.684   7.423   1.646  0.0811  0.1134 -0.6513
   77U       H6 1956   7.586   7.466   1.635 -0.7939 -1.5189  0.4855
   77U       C5 1957   7.702   7.293   1.611  0.5509  0.6199  0.9879
   77U       H5 1958   7.618   7.228   1.590  0.8473  0.2665  0.8877
   77U       C4 1959   7.835   7.237   1.626  0.2938  0.1415  0.1575
   77U       O4 1960   7.859   7.118   1.617 -0.1025 -0.5219 -0.5151
   77U       N3 1961   7.934   7.328   1.655 -0.2115 -0.4263  0.5920
   77U       H3 1962   8.029   7.295   1.659 -0.1121 -0.5810 -1.6789
   77U       C2 1963   7.914   7.462   1.673  0.0541 -0.3165 -1.0100
   77U       O2 1964   8.016   7.534   1.686 -0.1541 -0.3712  0.0327
   77U      C3' 1965   7.667   7.738   1.530 -0.2239 -0.4476  0.2113
   77U      H3' 1966   7.638   7.649   1.473  1.7127 -0.4424 -0.8718
   77U      C2' 1967   7.803   7.734   1.594 -0.0577 -0.4834 -0.3268
   77U     H2'1 1968   7.879   7.691   1.529  1.8788 -0.2675  1.6763
   77U      O2' 1969   7.848   7.858   1.645  0.7239  0.3862 -0.0976
   77U     HO'2 1970   7.822   7.924   1.580 -0.0794 -0.9874 -1.2206
   77U      O3' 1971   7.653   7.852   1.451 -0.1913  0.6923  0.1324
   78U        P 1972   7.679   7.857   1.292  0.2568 -0.0527 -0.2132
   78U      O1P 1973   7.684   8.002   1.262 -0.0780  0.3325  0.5663
   78U      O2P 1974   7.575   7.779   1.234 -0.0309 -0.2039  0.3888
   78U      O5' 1975   7.817   7.788   1.263 -0.0954  0.3552 -0.5136
   78U      C5' 1976   7.936   7.867   1.288 -0.1511  0.6006 -0.5098
   78U     H5'1 1977   7.935   7.896   1.393 -0.1486  0.2069 -0.4009
   78U     H5'2 1978   7.935   7.955   1.223 -0.4364  0.8449 -0.1798
   78U      C4' 1979   8.067   7.795   1.266 -0.3580  0.3361  0.7305
   78U      H4' 1980   8.160   7.849   1.286  0.4990 -0.6643 -0.3929
   78U      O4' 1981   8.060   7.681   1.350 -0.3602  0.3381  0.2552
   78U      C1' 1982   8.138   7.579   1.280  0.8618  0.1221 -0.3234
   78U      H1' 1983   8.237   7.562   1.323 -0.3756 -0.3777  2.5803
   78U       N1 1984   8.064   7.452   1.269 -0.3270  0.3946  0.1533
   78U       C6 1985   7.932   7.443   1.278  0.8905 -0.4369  0.1134
   78U       H6 1986   7.871   7.532   1.281  0.0267 -0.8855 -2.0386
   78U       C5 1987   7.876   7.321   1.295 -0.3850  0.8269  0.7656
   78U       H5 1988   7.769   7.304   1.301 -0.4742  0.2385 -1.4903
   78U       C4 1989   7.953   7.200   1.291  0.2800 -0.0571  0.0488
   78U       O4 1990   7.907   7.085   1.315 -0.1378 -0.6465 -0.2932
   78U       N3 1991   8.087   7.216   1.260 -0.1827 -1.0519 -0.1448
   78U       H3 1992   8.136   7.128   1.261 -2.5847 -2.4802  0.5450
   78U       C2 1993   8.147   7.343   1.264 -0.0533  0.6287  0.2408
   78U       O2 1994   8.269   7.345   1.259  0.0733  0.2077  0.4582
   78U      C3' 1995   8.070   7.743   1.121 -0.5785  0.0218 -0.7761
   78U      H3' 1996   7.968   7.711   1.104 -1.5020  2.2568  0.1797
   78U      C2' 1997   8.156   7.620   1.131  0.7429  0.5203  0.1075
   78U     H2'1 1998   8.122   7.547   1.058  0.7283  1.8713 -1.2726
   78U      O2' 1999   8.295   7.637   1.118 -0.6890 -0.9178  0.1864
   78U     HO'2 2000   8.325   7.660   1.029 -0.6231  0.6030  0.5717
   78U      O3' 2001   8.117   7.846   1.032 -0.4133  0.0872  0.1133
   79A        P 2002   8.064   7.846   0.881 -0.0393 -0.0739  0.0479
   79A      O1P 2003   8.116   7.974   0.825 -0.1954 -0.0395 -0.3134
   79A      O2P 2004   7.922   7.822   0.874 -0.1370 -0.3153  0.1335
   79A      O5' 2005   8.136   7.723   0.806 -0.3082  0.3528 -0.6707
   79A      C5' 2006   8.273   7.737   0.770 -0.4194  0.4484 -0.1744
   79A     H5'1 2007   8.329   7.779   0.854 -1.3619  1.2670  0.0620
   79A     H5'2 2008   8.282   7.814   0.694  1.9844  0.3850 -0.0048
   79A      C4' 2009   8.326   7.594   0.735  0.7339 -0.6875 -0.2640
   79A      H4' 2010   8.434   7.602   0.724  1.4882  3.4721  5.3017
   79A      O4' 2011   8.298   7.491   0.835 -0.2752 -0.0050  0.4123
   79A      C1' 2012   8.293   7.368   0.776  0.2790  0.0143  0.1546
   79A      H1' 2013   8.381   7.306   0.793  1.2422  0.3436 -2.9874
   79A       N9 2014   8.174   7.297   0.829  0.2123 -0.1779  0.3983
   79A       C8 2015   8.052   7.349   0.856  0.7378  0.0793  0.1457
   79A       H8 2016   8.039   7.456   0.855 -2.5055 -0.1571  1.9515
   79A       N7 2017   7.967   7.258   0.905 -0.7574  0.6288  0.2279
   79A       C5 2018   8.044   7.137   0.904  0.4670  0.0822  0.1003
   79A       C6 2019   8.023   7.005   0.947 -1.2629  0.1495 -0.3357
   79A       N6 2020   7.910   6.960   0.994  0.4251  0.3397  0.3705
   79A      H61 2021   7.845   7.034   1.016  1.9330  1.2985  1.8626
   79A      H62 2022   7.914   6.861   1.014 -1.9916 -0.2104 -1.4833
   79A       N1 2023   8.116   6.905   0.923  0.4917 -0.5777 -0.3631
   79A       C2 2024   8.231   6.943   0.874 -0.4788 -0.2910  0.4144
   79A       H2 2025   8.302   6.865   0.853  2.1065  1.9174  0.3637
   79A       N3 2026   8.267   7.069   0.837 -0.1445 -0.0780  0.4069
   79A       C4 2027   8.172   7.163   0.854  0.4748  1.1006  0.3962
   79A      C3' 2028   8.258   7.541   0.607  0.3596  0.4799  0.2324
   79A      H3' 2029   8.153   7.570   0.607 -0.3445 -1.8252  0.4305
   79A      C2' 2030   8.274   7.391   0.626  0.5230  0.4483 -0.3297
   79A     H2'1 2031   8.197   7.333   0.575  0.7503 -1.6520  1.5764
   79A      O2' 2032   8.402   7.355   0.580  0.3657 -0.6207  0.2937
   79A     HO'2 2033   8.388   7.332   0.488 -1.8835  1.9509 -0.1407
   79A      O3' 2034   8.337   7.595   0.502 -0.6254 -0.3437  0.1871
   80A        P 2035   8.268   7.587   0.357 -0.0227 -0.2609  0.2828
   80A      O1P 2036   8.330   7.703   0.291 -0.1170  0.4055 -0.3555
   80A      O2P 2037   8.117   7.587   0.365 -0.6805  0.0016 -0.1436
   80A      O5' 2038   8.311   7.451   0.287 -0.0072  0.0810  0.0653
   80A      C5' 2039   8.446   7.416   0.253 -0.1185  0.5225  0.0473
   80A     H5'1 2040   8.514   7.439   0.336 -1.3760 -0.3033  1.3617
   80A     H5'2 2041   8.477   7.471   0.164  1.2289  0.9050  0.7260
   80A      C4' 2042   8.453   7.262   0.228  0.2618 -0.3386 -0.4771
   80A      H4' 2043   8.551   7.231   0.193 -0.8090 -1.0339 -3.0529
   80A      O4' 2044   8.418   7.199   0.354 -0.1819 -0.0311  0.4690
   80A      C1' 2045   8.349   7.077   0.325  0.3978  0.1867 -0.8678
   80A      H1' 2046   8.395   6.988   0.367  2.0471  2.1032  1.6855
   80A       N9 2047   8.208   7.088   0.379  0.0745  1.0560  0.2486
   80A       C8 2048   8.115   7.192   0.369 -1.4488 -0.4263  0.1164
   80A       H8 2049   8.135   7.277   0.307 -1.5961  0.1918  0.9019
   80A       N7 2050   8.007   7.162   0.429  0.4710  0.0747 -0.4141
   80A       C5 2051   8.032   7.042   0.487  0.0335 -0.0071 -0.8562
   80A       C6 2052   7.959   6.958   0.574 -0.4467 -0.1580  0.2518
   80A       N6 2053   7.846   6.995   0.629 -0.1052  0.0272  0.7641
   80A      H61 2054   7.797   7.068   0.580  1.5962 -0.1161 -1.2919
   80A      H62 2055   7.791   6.930   0.684 -3.0130  0.5383 -1.3024
   80A       N1 2056   8.011   6.843   0.609 -0.0796 -0.2738 -0.1180
   80A       C2 2057   8.125   6.800   0.559 -0.5796 -0.7183 -0.0809
   80A       H2 2058   8.165   6.705   0.592 -0.1551 -0.7496 -0.6639
   80A       N3 2059   8.197   6.869   0.468 -0.7895  0.0515 -0.2365
   80A       C4 2060   8.146   6.990   0.442  0.0316  0.0056 -0.3530
   80A      C3' 2061   8.352   7.202   0.122 -1.1150 -0.0462  0.7004
   80A      H3' 2062   8.257   7.255   0.131 -0.0251  1.9608  1.1400
   80A      C2' 2063   8.348   7.063   0.174  1.4250  0.0819  0.2027
   80A     H2'1 2064   8.254   7.017   0.142  1.0604  0.9304  0.0230
   80A      O2' 2065   8.450   6.983   0.118 -0.2340 -0.1176 -0.1732
   80A     HO'2 2066   8.402   6.906   0.087  1.6061 -1.2194 -0.4323
   80A      O3' 2067   8.417   7.217  -0.005 -0.6895 -0.2570 -0.3877
   81U        P 2068   8.340   7.205  -0.142 -0.0416 -0.3480  0.0077
   81U      O1P 2069   8.434   7.211  -0.259 -0.1531 -0.0597 -0.9605
   81U      O2P 2070   8.228   7.295  -0.148  0.5174  0.2651  0.3988
   81U      O5' 2071   8.278   7.057  -0.139  0.3632 -0.1157  0.2667
   81U      C5' 2072   8.360   6.943  -0.168  0.1170 -0.3123  0.7627
   81U     H5'1 2073   8.456   6.945  -0.117  0.3534  0.6831  0.3069
   81U     H5'2 2074   8.371   6.939  -0.276 -2.1295 -1.0020  0.5156
   81U      C4' 2075   8.297   6.815  -0.119  0.3058  0.0961  0.4420
   81U      H4' 2076   8.382   6.747  -0.126  0.6062  0.5595 -0.7534
   81U      O4' 2077   8.251   6.819   0.009  0.1811  0.3022 -0.6786
   81U      C1' 2078   8.177   6.697   0.030  0.3582 -0.7626  0.2071
   81U      H1' 2079   8.241   6.613   0.056  0.4010 -0.5333  0.8805
   81U       N1 2080   8.061   6.723   0.123  0.0779  0.0970 -0.6833
   81U       C6 2081   7.988   6.833   0.113  0.9913 -0.1896 -0.8236
   81U       H6 2082   8.019   6.910   0.044  2.1145  0.0344 -0.1152
   81U       C5 2083   7.883   6.853   0.197  0.3486 -0.4483 -0.4458
   81U       H5 2084   7.831   6.947   0.196  1.8348  0.4144 -0.0107
   81U       C4 2085   7.843   6.760   0.301 -0.9060  0.7126  0.1979
   81U       O4 2086   7.745   6.762   0.376  0.2726 -0.0996 -0.0574
   81U       N3 2087   7.927   6.651   0.306  0.4883 -0.2583  0.5072
   81U       H3 2088   7.885   6.571   0.351 -0.1894 -0.3125 -0.2054
   81U       C2 2089   8.035   6.626   0.216  1.0168  0.1490 -0.0223
   81U       O2 2090   8.076   6.511   0.216  0.1149 -0.7457 -0.1084
   81U      C3' 2091   8.175   6.767  -0.202  0.1651 -0.6217 -0.0306
   81U      H3' 2092   8.106   6.852  -0.193  0.4970  0.0644 -3.0861
   81U      C2' 2093   8.126   6.659  -0.109 -0.3225 -0.2029 -0.1193
   81U     H2'1 2094   8.017   6.663  -0.108 -0.3022  1.6025  1.1209
   81U      O2' 2095   8.154   6.524  -0.139  0.3118  0.0529  0.0680
   81U     HO'2 2096   8.107   6.494  -0.217  0.5625 -0.9195  0.2740
   81U      O3' 2097   8.212   6.752  -0.333  0.1089 -0.1300 -0.3076
   82U        P 2098   8.104   6.715  -0.439  0.4445 -0.5942  0.1793
   82U      O1P 2099   8.183   6.703  -0.566 -0.2910  0.0655 -0.3191
   82U      O2P 2100   8.002   6.818  -0.433  0.2811 -0.6855 -0.2564
   82U      O5' 2101   8.044   6.567  -0.405  0.7206  0.1094 -0.0225
   82U      C5' 2102   8.087   6.448  -0.470 -0.1647  0.2857 -0.2907
   82U     H5'1 2103   8.189   6.421  -0.441  0.0029  2.5828  1.6476
   82U     H5'2 2104   8.081   6.471  -0.576 -0.2923 -1.7412 -0.7547
   82U      C4' 2105   7.993   6.332  -0.426 -0.0156 -0.3651 -0.4942
   82U      H4' 2106   8.028   6.239  -0.471 -1.7142 -0.8048 -0.9979
   82U      O4' 2107   7.984   6.329  -0.282 -0.1589  0.3314  0.5976
   82U      C1' 2108   7.856   6.298  -0.243  0.0148  0.3842 -0.3384
   82U      H1' 2109   7.847   6.192  -0.266  0.2670  0.7605 -2.3856
   82U       N1 2110   7.833   6.333  -0.096 -0.2425 -0.4346 -0.3239
   82U       C6 2111   7.774   6.454  -0.054  0.3096 -0.2771  0.7050
   82U       H6 2112   7.756   6.534  -0.125 -0.3372 -0.7146  0.3663
   82U       C5 2113   7.762   6.475   0.078  0.4891 -0.9989 -0.5409
   82U       H5 2114   7.724   6.567   0.120  2.2766 -0.2255 -0.5301
   82U       C4 2115   7.798   6.373   0.183  0.0977  0.6627  0.6055
   82U       O4 2116   7.778   6.379   0.304  0.1969 -0.5713 -0.0861
   82U       N3 2117   7.865   6.269   0.127  0.4749 -0.1685 -0.0872
   82U       H3 2118   7.911   6.197   0.182  1.6154 -0.5868 -1.5312
   82U       C2 2119   7.882   6.239  -0.008 -0.1247 -0.5114 -0.6875
   82U       O2 2120   7.934   6.131  -0.036 -0.0410 -0.0145  0.2992
   82U      C3' 2121   7.849   6.344  -0.479  0.2623 -0.3675 -0.7355
   82U      H3' 2122   7.850   6.429  -0.547  0.5702 -0.2947 -0.6399
   82U      C2' 2123   7.767   6.374  -0.348  0.6702  0.1969  0.8727
   82U     H2'1 2124   7.761   6.480  -0.326  2.5047  0.7054 -0.7905
   82U      O2' 2125   7.633   6.320  -0.351 -0.5449  0.1602  0.4067
   82U     HO'2 2126   7.592   6.333  -0.438 -3.2107  1.1234  1.6754
   82U      O3' 2127   7.801   6.225  -0.533 -0.0499 -0.1758 -0.0216
   82U      H3T 2128   7.745   6.244  -0.609  2.5209 -0.3626 -2.1268
   8.58904   8.58904   6.07337   0.00000   0.00000   0.00000   0.00000   4.29453   4.29453
