# Supplementary material for: Constant-pH Molecular Dynamics of Cationic Peptide Dendrimers Binding to siRNA
Source: J Chem Inf Model. 2026 Feb 5;66(8):4734–43. doi: 10.1021/acs.jcim.5c02636 (PMC13126635; doi:10.1021/acs.jcim.5c02636)
Supplement: Supplementary file 2 [file ci5c02636_si_002.zip › zip/MH18_07_in_6.gro]

Protein t=   0.00000
 2128
    1LY0      N    1   4.624   8.773   5.599 -0.3514  0.3965 -0.6648
    1LY0     H1    2   4.631   8.855   5.540  0.0146  0.2349 -0.8501
    1LY0     H2    3   4.712   8.726   5.614 -0.7374  0.4970  2.6069
    1LY0     H3    4   4.597   8.798   5.693 -0.8506 -0.6151 -0.5262
    1LY0     CA    5   4.527   8.676   5.549  0.3710 -0.0135  0.4816
    1LY0     HA    6   4.505   8.593   5.615  1.6351 -0.4176  0.4256
    1LY0     CB    7   4.387   8.741   5.517  0.9013 -0.3003  0.7310
    1LY0    HB1    8   4.327   8.661   5.475 -2.7583  1.0422  2.9314
    1LY0    HB2    9   4.406   8.825   5.449  0.9177 -1.5515 -0.8648
    1LY0     CG   10   4.314   8.784   5.639  0.1995 -0.2754 -0.4662
    1LY0    HG1   11   4.389   8.836   5.700 -0.2828 -0.0406 -0.0613
    1LY0    HG2   12   4.278   8.700   5.698  0.3729 -0.1129 -0.1230
    1LY0     CD   13   4.199   8.883   5.599 -0.0833 -0.6641  0.4826
    1LY0    HD1   14   4.117   8.842   5.539  0.7005 -2.0883  0.3332
    1LY0    HD2   15   4.238   8.970   5.547  0.3389  0.3551  2.4207
    1LY0     CE   16   4.138   8.949   5.727 -0.5112  0.4785 -0.3057
    1LY0    HE1   17   4.208   9.007   5.788 -1.9054  1.5310  0.3565
    1LY0    HE2   18   4.097   8.867   5.786 -3.0376  1.5061 -0.4970
    1LY0     NZ   19   4.027   9.041   5.697 -0.4004 -0.2533  0.2800
    1LY0    HZ1   20   3.979   9.052   5.785  1.2135 -0.1703  1.1892
    1LY0    HZ2   21   4.060   9.132   5.670  1.2318 -0.3224  1.8077
    1LY0    HZ3   22   3.974   8.996   5.624 -0.8990  0.9025 -0.0855
    1LY0      C   23   4.579   8.598   5.423 -0.6615  0.6953  0.4494
    1LY0      O   24   4.606   8.661   5.321 -0.1703  0.3134  0.1666
    2LER      N   25   4.576   8.464   5.426  0.9289  0.5255 -0.1300
    2LER      H   26   4.546   8.425   5.514  1.6555  2.5709  1.0894
    2LER     CA   27   4.592   8.378   5.303  0.1115 -0.0342  0.1825
    2LER     HA   28   4.668   8.418   5.237  0.6093  1.0552  1.3751
    2LER     CB   29   4.647   8.244   5.348  0.0265 -0.5477 -0.5349
    2LER    HB1   30   4.578   8.202   5.422 -0.5039 -1.4373 -1.5075
    2LER    HB2   31   4.743   8.260   5.397  0.8797 -1.0496 -1.9891
    2LER     CG   32   4.671   8.133   5.252  0.5578 -0.6157 -0.6646
    2LER     HG   33   4.567   8.102   5.240  0.3637 -1.4374  2.1738
    2LER    CD1   34   4.728   8.176   5.113  0.8972 -0.7954  0.3246
    2LER   HD11   35   4.734   8.082   5.059 -0.5858 -1.4906  1.3019
    2LER   HD12   36   4.662   8.236   5.051  1.1800 -0.0646  0.7137
    2LER   HD13   37   4.821   8.232   5.125 -0.1626  0.8642  1.2799
    2LER    CD2   38   4.758   8.024   5.315 -0.3252 -0.2067 -0.0487
    2LER   HD21   39   4.777   7.944   5.243 -0.2483 -1.3033  1.1552
    2LER   HD22   40   4.848   8.061   5.365 -0.5430 -0.6036  0.6539
    2LER   HD23   41   4.701   7.978   5.396 -0.7137 -0.4944 -0.4813
    2LER      C   42   4.459   8.372   5.220 -0.2691 -0.9315  0.1633
    2LER      O   43   4.356   8.350   5.280  0.1928  1.2854  0.1614
    3LYR      N   44   4.463   8.394   5.088 -0.3488 -0.5358  0.2479
    3LYR      H   45   4.554   8.400   5.044 -0.4765 -0.6565 -0.0391
    3LYR     CA   46   4.348   8.395   5.006  0.1470  0.4826  0.5050
    3LYR     HA   47   4.262   8.355   5.059 -2.9097  3.4237 -1.8382
    3LYR     CB   48   4.306   8.535   4.960 -0.5854  0.4553  0.4799
    3LYR    HB1   49   4.248   8.517   4.870 -0.2690 -3.1229  0.8587
    3LYR    HB2   50   4.397   8.584   4.923  1.2556 -2.7314  0.3571
    3LYR     CG   51   4.219   8.620   5.053  0.5253  0.2866  0.0287
    3LYR    HG1   52   4.134   8.553   5.063  1.9565 -2.4012 -3.5865
    3LYR    HG2   53   4.181   8.704   4.995 -0.5512  1.2574  2.0400
    3LYR     CD   54   4.268   8.679   5.180 -0.4410 -0.1788 -0.0886
    3LYR    HD1   55   4.367   8.722   5.167  0.0744 -1.0961  0.6718
    3LYR    HD2   56   4.285   8.599   5.252  1.1137  1.8480  1.9435
    3LYR     CE   57   4.167   8.786   5.226 -0.4381 -0.3799 -0.3501
    3LYR    HE1   58   4.131   8.850   5.146 -1.0015 -0.7598 -0.4031
    3LYR    HE2   59   4.213   8.861   5.291  1.0292  1.1449 -2.9943
    3LYR     NZ   60   4.067   8.719   5.297 -0.4087  0.0866 -0.0639
    3LYR    HZ1   61   4.081   8.716   5.397  0.7020  3.1656 -0.0176
    3LYR      C   62   4.388   8.311   4.887  0.2207 -1.2950 -0.1910
    3LYR      O   63   4.502   8.302   4.848 -0.2373  0.4247  0.1801
    4LY0      N   64   4.292   8.237   4.827 -0.5956  0.7429 -0.4403
    4LY0      H   65   4.196   8.264   4.843 -0.5112 -0.2106  2.0637
    4LY0     CA   66   4.309   8.113   4.752  0.2669 -0.0682  0.3796
    4LY0     HA   67   4.410   8.104   4.711  0.0271  0.1927 -0.2820
    4LY0     CB   68   4.301   7.993   4.839  0.1133 -0.3599  0.0595
    4LY0    HB1   69   4.322   7.902   4.782  2.5960  0.6801 -0.8329
    4LY0    HB2   70   4.199   7.992   4.876  0.8940  0.2935  2.4502
    4LY0     CG   71   4.406   7.988   4.953 -0.2999  0.5664 -0.1427
    4LY0    HG1   72   4.376   8.061   5.029  0.8115  1.5278 -0.6061
    4LY0    HG2   73   4.506   8.000   4.912 -1.2746 -1.1499 -3.3766
    4LY0     CD   74   4.395   7.847   5.018  0.6826 -0.4875 -0.2057
    4LY0    HD1   75   4.424   7.768   4.949  0.1024 -0.3032 -0.6712
    4LY0    HD2   76   4.292   7.843   5.053  1.6043  0.3897  2.9468
    4LY0     CE   77   4.477   7.836   5.147  0.0549  0.4358  0.1716
    4LY0    HE1   78   4.431   7.912   5.212 -1.4175 -0.2759  0.0156
    4LY0    HE2   79   4.580   7.853   5.118 -0.1762 -0.6190 -1.3657
    4LY0     NZ   80   4.466   7.700   5.211 -1.1278  0.0646  0.0245
    4LY0    HZ1   81   4.527   7.687   5.290 -0.1241 -1.0761 -0.8950
    4LY0    HZ2   82   4.369   7.684   5.234 -1.8140 -0.3467 -2.7817
    4LY0    HZ3   83   4.479   7.633   5.136 -2.9590 -2.5721  1.8782
    4LY0      C   84   4.218   8.115   4.628  0.8618  0.0680  0.1207
    4LY0      O   85   4.102   8.164   4.630 -0.0517 -0.0755 -0.2513
    5LER      N   86   4.272   8.059   4.522  0.6188 -0.0409 -0.2471
    5LER      H   87   4.368   8.028   4.536 -0.3699 -3.5602 -0.2427
    5LER     CA   88   4.200   8.021   4.402  0.2923 -0.2627 -0.4724
    5LER     HA   89   4.103   8.010   4.450 -0.6979  2.2687 -1.6959
    5LER     CB   90   4.173   8.134   4.303  0.3800  0.5894  0.7615
    5LER    HB1   91   4.138   8.216   4.365  0.4151  0.7378  0.5842
    5LER    HB2   92   4.085   8.102   4.248  0.7195  0.1962  0.4434
    5LER     CG   93   4.279   8.169   4.197  0.0419  0.4503 -0.0448
    5LER     HG   94   4.313   8.078   4.149 -0.6602 -0.0459  0.3785
    5LER    CD1   95   4.213   8.256   4.089 -0.2899 -0.7614 -0.3500
    5LER   HD11   96   4.295   8.291   4.025 -1.1440  1.4657 -0.3126
    5LER   HD12   97   4.137   8.204   4.031 -1.3015  1.1835 -0.8695
    5LER   HD13   98   4.179   8.345   4.141 -1.3711 -0.8879 -0.8208
    5LER    CD2   99   4.407   8.221   4.265 -0.1116  0.1694 -0.5053
    5LER   HD21  100   4.489   8.212   4.195  2.1204  0.6000  1.8979
    5LER   HD22  101   4.401   8.326   4.292  3.9496  0.2748  0.6493
    5LER   HD23  102   4.419   8.174   4.363 -2.3250  2.6572  1.1020
    5LER      C  103   4.238   7.892   4.342 -0.3948  1.2070 -0.0731
    5LER      O  104   4.360   7.861   4.338  0.5176  0.6201 -0.5971
    6LYR      N  105   4.148   7.807   4.291 -0.4835 -0.0625 -0.2963
    6LYR      H  106   4.050   7.825   4.309 -0.4060  0.9820 -0.8701
    6LYR     CA  107   4.183   7.703   4.200 -0.0174  0.1210  0.5509
    6LYR     HA  108   4.276   7.653   4.227  0.5856  2.5258  3.5734
    6LYR     CB  109   4.065   7.601   4.196 -0.9060  0.2204  0.8817
    6LYR    HB1  110   4.056   7.559   4.096 -0.1590 -0.9319  1.2761
    6LYR    HB2  111   3.975   7.662   4.207 -1.3414  0.1144 -1.5107
    6LYR     CG  112   4.066   7.491   4.305  0.1391  0.1581  0.1631
    6LYR    HG1  113   4.077   7.532   4.405 -1.9897  0.4717  0.3224
    6LYR    HG2  114   4.142   7.417   4.279  1.2530  1.3886 -0.2163
    6LYR     CD  115   3.929   7.423   4.319 -0.5922  0.0937  0.6644
    6LYR    HD1  116   3.946   7.337   4.385  0.9349 -1.2448 -1.3278
    6LYR    HD2  117   3.910   7.379   4.221 -0.2532  1.0622  0.1536
    6LYR     CE  118   3.817   7.497   4.382  0.1609  0.2234  0.2758
    6LYR    HE1  119   3.723   7.456   4.345 -0.5931  1.4863  0.7428
    6LYR    HE2  120   3.832   7.602   4.356  2.3563  0.2019  1.1994
    6LYR     NZ  121   3.815   7.490   4.532  0.3466  0.2543  0.1222
    6LYR    HZ1  122   3.760   7.418   4.577 -0.5232  0.1753 -1.0160
    6LYR      C  123   4.202   7.753   4.053  0.2401  0.9489 -0.0206
    6LYR      O  124   4.161   7.861   4.017  0.2025 -0.7528  0.1014
    7LER      N  125   4.267   7.666   3.972 -0.0260  0.3766 -0.7890
    7LER      H  126   4.295   7.578   4.014 -1.2580 -0.1375 -0.9879
    7LER     CA  127   4.293   7.675   3.830 -0.0777 -0.4310 -0.2138
    7LER     HA  128   4.340   7.771   3.811  0.3956 -0.7619 -0.7548
    7LER     CB  129   4.410   7.570   3.798 -0.0944  0.2831  0.5331
    7LER    HB1  130   4.371   7.471   3.823 -1.7327  1.2458  2.0079
    7LER    HB2  131   4.497   7.568   3.863  0.9939 -2.0571 -0.8566
    7LER     CG  132   4.453   7.577   3.648  0.2961 -0.0060  0.0708
    7LER     HG  133   4.363   7.575   3.587  0.3781  1.8332 -0.1404
    7LER    CD1  134   4.528   7.707   3.618 -0.3358  0.0385  0.6687
    7LER   HD11  135   4.539   7.716   3.510 -2.0376  1.2167  0.5529
    7LER   HD12  136   4.464   7.792   3.639 -1.6794 -1.2924  2.2703
    7LER   HD13  137   4.618   7.719   3.678  0.5019 -0.4423 -0.4612
    7LER    CD2  138   4.559   7.463   3.622  0.5556  0.0276 -0.4665
    7LER   HD21  139   4.601   7.467   3.521 -1.5406  1.3648 -1.3647
    7LER   HD22  140   4.637   7.477   3.696 -1.8730 -0.0429  2.3195
    7LER   HD23  141   4.515   7.363   3.626  3.4453 -1.3647 -0.9117
    7LER      C  142   4.165   7.653   3.750  0.2087  0.0830 -0.2873
    7LER      O  143   4.092   7.555   3.769  0.4413  0.4757 -0.5905
    8LER      N  144   4.141   7.743   3.657 -0.5909  0.0420 -0.4300
    8LER      H  145   4.192   7.828   3.676  1.2444 -0.7377 -1.6728
    8LER     CA  146   4.034   7.745   3.559 -0.0835 -0.1078  0.2883
    8LER     HA  147   4.043   7.837   3.501 -0.3821  0.4775  1.1521
    8LER     CB  148   4.047   7.627   3.456  0.1016 -0.8483 -0.6960
    8LER    HB1  149   3.958   7.622   3.393  0.9027  0.0499 -1.9274
    8LER    HB2  150   4.047   7.530   3.506  0.1759  0.1423  1.3453
    8LER     CG  151   4.161   7.650   3.359  0.0525  0.2240  0.2536
    8LER     HG  152   4.252   7.680   3.411  2.2133 -1.1345 -2.5021
    8LER    CD1  153   4.192   7.520   3.292 -0.2575 -0.1883 -0.2215
    8LER   HD11  154   4.289   7.520   3.243 -0.8186  0.1259 -1.3810
    8LER   HD12  155   4.210   7.435   3.357 -0.2476 -0.6781 -0.8489
    8LER   HD13  156   4.106   7.482   3.236 -1.2691 -2.1065  2.4395
    8LER    CD2  157   4.134   7.761   3.260 -0.6272  0.1635 -0.1158
    8LER   HD21  158   4.229   7.775   3.209  0.2698 -3.7052  0.1343
    8LER   HD22  159   4.062   7.740   3.181  0.8853 -1.5157 -1.1116
    8LER   HD23  160   4.104   7.850   3.315 -1.2381  0.2348 -0.5588
    8LER      C  161   3.886   7.760   3.607 -0.0309  0.3279 -0.0326
    8LER      O  162   3.793   7.733   3.528 -0.0915 -0.1122  0.4289
    9LYR      N  163   3.863   7.791   3.734  0.2667  0.0549  0.5420
    9LYR      H  164   3.935   7.788   3.804 -1.6638 -3.3600  2.6328
    9LYR     CA  165   3.731   7.810   3.790  0.2130 -0.1730 -0.0487
    9LYR     HA  166   3.664   7.741   3.738  0.6203  0.0826 -0.9351
    9LYR     CB  167   3.738   7.776   3.941  0.0624  0.3050  0.1942
    9LYR    HB1  168   3.634   7.780   3.972 -1.7540  0.6814 -4.9639
    9LYR    HB2  169   3.796   7.844   4.004 -0.3288  0.0225  0.8700
    9LYR     CG  170   3.786   7.635   3.966 -0.1082 -0.6204 -0.4794
    9LYR    HG1  171   3.784   7.612   4.073  0.9161 -1.6634 -0.6604
    9LYR    HG2  172   3.892   7.627   3.941 -0.0830 -2.1660  0.0073
    9LYR     CD  173   3.714   7.518   3.890 -0.7050 -0.1000 -0.2705
    9LYR    HD1  174   3.745   7.525   3.786 -0.6458 -0.0661 -0.2509
    9LYR    HD2  175   3.605   7.527   3.898 -0.8502 -2.3304  1.2996
    9LYR     CE  176   3.755   7.385   3.938 -0.2769 -0.4736 -0.3742
    9LYR    HE1  177   3.688   7.307   3.903 -0.8513 -0.9192  1.5723
    9LYR    HE2  178   3.737   7.373   4.045 -0.5014  2.0541 -0.0622
    9LYR     NZ  179   3.895   7.355   3.901 -0.1463  0.0490  0.1008
    9LYR    HZ1  180   3.934   7.392   3.816 -1.7198 -1.8021 -1.5186
    9LYR      C  181   3.668   7.949   3.763 -0.9297 -0.2966 -0.5292
    9LYR      O  182   3.549   7.958   3.776  0.1249  0.5558 -0.5222
   10LER      N  183   3.746   8.060   3.738 -0.0861 -0.0428 -0.1834
   10LER      H  184   3.846   8.050   3.737  0.1361  1.8053 -0.8904
   10LER     CA  185   3.699   8.193   3.700  0.3636 -0.3282 -0.2958
   10LER     HA  186   3.659   8.233   3.793 -2.3929 -1.4691 -0.9127
   10LER     CB  187   3.823   8.274   3.662 -0.5905 -0.5431 -0.3146
   10LER    HB1  188   3.871   8.223   3.579  1.3586  0.7518 -0.0390
   10LER    HB2  189   3.891   8.282   3.747  1.9784 -1.1889 -2.2012
   10LER     CG  190   3.793   8.419   3.611  0.8775 -0.1658  0.8389
   10LER     HG  191   3.736   8.404   3.519 -0.7388 -1.5896  2.0098
   10LER    CD1  192   3.711   8.506   3.704 -0.2959 -0.2981  0.2004
   10LER   HD11  193   3.704   8.609   3.670 -3.0592 -0.2241  0.7370
   10LER   HD12  194   3.607   8.473   3.706 -0.7028  0.9692  0.3339
   10LER   HD13  195   3.753   8.501   3.804 -0.2207  1.5342  0.2911
   10LER    CD2  196   3.919   8.494   3.568  0.3346 -0.0475 -0.6314
   10LER   HD21  197   3.896   8.581   3.507  0.6133 -1.3587 -2.7278
   10LER   HD22  198   3.980   8.526   3.653  0.0453  1.5253 -0.9821
   10LER   HD23  199   3.977   8.426   3.505  0.5404 -0.3518 -0.1220
   10LER      C  200   3.596   8.190   3.595 -0.6912  0.1495 -0.1865
   10LER      O  201   3.617   8.148   3.486 -0.8063 -0.6471  0.5829
   11LER      N  202   3.485   8.254   3.622  0.2805 -0.5741  0.7249
   11LER      H  203   3.470   8.279   3.718 -1.1888 -0.4828  0.4936
   11LER     CA  204   3.372   8.283   3.533 -0.0848  0.0416  0.0318
   11LER     HA  205   3.405   8.280   3.429 -1.3692 -0.3243 -0.3917
   11LER     CB  206   3.269   8.171   3.558 -0.0477  0.2174 -0.3251
   11LER    HB1  207   3.247   8.170   3.665  0.8767 -2.7653 -0.0761
   11LER    HB2  208   3.319   8.077   3.535 -1.9330 -1.0842  0.5725
   11LER     CG  209   3.134   8.185   3.478  0.3481  0.8033 -0.7660
   11LER     HG  210   3.080   8.274   3.511 -0.9520  0.3567 -1.6355
   11LER    CD1  211   3.154   8.196   3.329  0.4556  0.0445 -0.4533
   11LER   HD11  212   3.060   8.212   3.277 -0.7065 -1.4258  1.0665
   11LER   HD12  213   3.217   8.284   3.317 -0.7712  0.7253 -2.4204
   11LER   HD13  214   3.209   8.106   3.300  1.0069  0.2741 -0.1446
   11LER    CD2  215   3.035   8.066   3.508  0.1447  0.0926 -0.0956
   11LER   HD21  216   2.932   8.095   3.486 -0.0155 -0.2447  0.1979
   11LER   HD22  217   3.073   7.981   3.451 -1.3125 -0.7861  0.2001
   11LER   HD23  218   3.028   8.059   3.616  3.1791  0.9369  0.2629
   11LER      C  219   3.321   8.425   3.571  0.0928  1.0020  0.1525
   11LER      O  220   3.282   8.441   3.686 -0.3502 -0.8664 -0.4797
   12LER      N  221   3.311   8.519   3.477 -0.0218  0.5105  0.3314
   12LER      H  222   3.352   8.502   3.386  1.6699 -2.0439  1.4588
   12LER     CA  223   3.235   8.643   3.505 -0.6995 -0.8851 -0.9330
   12LER     HA  224   3.263   8.670   3.607  0.9509  0.7234 -1.7550
   12LER     CB  225   3.278   8.756   3.412 -0.9070 -0.2788 -0.0941
   12LER    HB1  226   3.195   8.825   3.422 -2.0200 -1.8264  2.4347
   12LER    HB2  227   3.303   8.715   3.314  0.3782  0.9057 -0.2980
   12LER     CG  228   3.406   8.828   3.459  1.0085 -0.5002 -0.3582
   12LER     HG  229   3.389   8.841   3.566 -0.6574 -2.8048 -0.2751
   12LER    CD1  230   3.542   8.754   3.442 -0.4495 -0.1430  0.1211
   12LER   HD11  231   3.619   8.819   3.484  0.2577 -0.0749 -1.1941
   12LER   HD12  232   3.541   8.665   3.505  0.0918  1.4936  2.6026
   12LER   HD13  233   3.564   8.724   3.339 -1.5589 -0.6601  0.0266
   12LER    CD2  234   3.402   8.960   3.378 -0.7505  0.0009  0.0173
   12LER   HD21  235   3.484   9.024   3.409 -0.3617  0.4842 -1.8400
   12LER   HD22  236   3.399   8.936   3.271 -1.3462 -0.5710  0.1547
   12LER   HD23  237   3.309   9.012   3.404 -0.5467 -0.5579  2.0125
   12LER      C  238   3.085   8.620   3.486  0.6198 -0.1886  0.0512
   12LER      O  239   3.038   8.546   3.393 -0.3309 -0.0558 -0.3625
   13LER      N  240   3.003   8.689   3.571  0.3591  0.4487  0.1175
   13LER      H  241   3.051   8.757   3.628  3.0081  0.9322 -2.4835
   13LER     CA  242   2.855   8.671   3.574  0.0636  0.3058  0.1754
   13LER     HA  243   2.818   8.649   3.474  1.7013  0.9971 -0.6343
   13LER     CB  244   2.809   8.556   3.664 -0.3430  0.4484 -0.9169
   13LER    HB1  245   2.703   8.568   3.689 -0.3681 -0.0282 -0.7746
   13LER    HB2  246   2.867   8.554   3.756 -3.5911 -1.0514  1.3120
   13LER     CG  247   2.817   8.418   3.609  0.8715  1.0377 -0.3255
   13LER     HG  248   2.918   8.406   3.570  1.0970  0.4870  0.3981
   13LER    CD1  249   2.782   8.324   3.725  0.1711 -1.7534 -0.1135
   13LER   HD11  250   2.793   8.221   3.693 -0.1507 -1.8791  0.1726
   13LER   HD12  251   2.850   8.329   3.810 -2.1717 -1.6494  1.8864
   13LER   HD13  252   2.685   8.348   3.769  1.3015 -0.5390  1.8182
   13LER    CD2  253   2.716   8.403   3.498 -0.5028 -0.2529 -0.3006
   13LER   HD21  254   2.722   8.298   3.469  3.2381  0.0289 -1.0864
   13LER   HD22  255   2.624   8.447   3.535  0.2248  0.6779  0.4250
   13LER   HD23  256   2.761   8.455   3.413  0.9917  1.9441  1.7073
   13LER      C  257   2.781   8.800   3.617 -0.3780  0.2993  0.0759
   13LER      O  258   2.823   8.868   3.707 -0.0058  0.0542  0.5004
   14NH2      N  259   2.673   8.825   3.560  0.1838 -0.2620 -0.2876
   14NH2     H1  260   2.623   8.758   3.504  0.2387 -0.4755 -0.0812
   14NH2     H2  261   2.628   8.914   3.577 -2.1715 -1.5391  0.6661
   15LY0      N  262   3.412   8.816   5.351  0.0735  0.0724  0.3237
   15LY0     H1  263   3.316   8.809   5.319 -0.2951 -1.0746  1.5868
   15LY0     H2  264   3.422   8.816   5.451  1.4825  2.1402  0.2318
   15LY0     H3  265   3.446   8.907   5.324  0.5267 -0.8807 -2.6296
   15LY0     CA  266   3.494   8.707   5.297 -0.8061 -0.6153 -0.3983
   15LY0     HA  267   3.449   8.609   5.308 -0.9287 -0.6530 -1.1685
   15LY0     CB  268   3.491   8.714   5.138  0.8114  0.2968  0.4193
   15LY0    HB1  269   3.387   8.704   5.107 -0.0348 -1.1854  3.3226
   15LY0    HB2  270   3.553   8.631   5.105  1.4781  0.2681  1.6748
   15LY0     CG  271   3.554   8.843   5.078  1.1215 -0.0326 -0.4950
   15LY0    HG1  272   3.660   8.849   5.102  1.3410 -1.2742 -1.0657
   15LY0    HG2  273   3.498   8.929   5.115 -0.7137 -0.5307 -1.9677
   15LY0     CD  274   3.537   8.830   4.925  0.0943  0.0612 -0.7075
   15LY0    HD1  275   3.434   8.818   4.892 -0.5890  0.7601  1.0395
   15LY0    HD2  276   3.589   8.740   4.892  0.8621  0.5131 -0.7661
   15LY0     CE  277   3.604   8.949   4.856 -0.7213 -0.0347  0.8982
   15LY0    HE1  278   3.712   8.939   4.870 -0.8291  0.5149  2.2222
   15LY0    HE2  279   3.569   9.040   4.904 -0.5182 -0.8993  2.7947
   15LY0     NZ  280   3.581   8.951   4.708 -0.0959  0.5450 -0.2740
   15LY0    HZ1  281   3.638   9.023   4.664  0.7480 -0.0910 -0.2511
   15LY0    HZ2  282   3.607   8.858   4.679  2.5507  1.5181 -1.4714
   15LY0    HZ3  283   3.483   8.972   4.699 -0.4911 -0.1254  2.0083
   15LY0      C  284   3.632   8.706   5.348  0.2123  0.7290 -0.0067
   15LY0      O  285   3.667   8.807   5.412  0.2354 -0.3287  0.1642
   16LER      N  286   3.716   8.609   5.320 -0.5169 -0.2674 -0.4062
   16LER      H  287   3.682   8.529   5.269 -1.2841 -1.8885  2.4414
   16LER     CA  288   3.856   8.603   5.354  0.6488 -0.1095  0.2061
   16LER     HA  289   3.868   8.631   5.458 -1.2846 -1.5470  0.8985
   16LER     CB  290   3.898   8.458   5.379 -0.3846 -0.3111  0.4765
   16LER    HB1  291   3.903   8.410   5.282  0.6186 -1.3424  1.0072
   16LER    HB2  292   3.814   8.407   5.426 -0.7564  0.6691  0.9037
   16LER     CG  293   4.023   8.435   5.464 -0.2463  1.0608  0.0936
   16LER     HG  294   4.109   8.464   5.404 -0.0456 -1.2305 -0.8355
   16LER    CD1  295   4.050   8.509   5.589 -0.1042 -0.0475 -0.7715
   16LER   HD11  296   4.054   8.617   5.572  0.0238 -0.1047 -1.1203
   16LER   HD12  297   3.963   8.502   5.654 -0.4981  1.2886 -1.1336
   16LER   HD13  298   4.129   8.466   5.651  0.1688 -1.0540 -1.7723
   16LER    CD2  299   4.051   8.284   5.488 -0.0036  0.1330 -0.5784
   16LER   HD21  300   4.151   8.272   5.530  0.0186 -2.4733 -1.1900
   16LER   HD22  301   3.982   8.233   5.555  0.7847 -2.7507 -1.8080
   16LER   HD23  302   4.059   8.229   5.394  3.4629 -0.0141 -0.3239
   16LER      C  303   3.943   8.685   5.255  0.0314  0.0506 -0.2960
   16LER      O  304   3.905   8.689   5.138 -0.2603 -1.1623 -0.2301
   17LY0      N  305   3.155   6.552   5.385 -0.0530  0.2585  0.0685
   17LY0     H1  306   3.179   6.457   5.360  2.5825  0.8810 -0.0230
   17LY0     H2  307   3.058   6.569   5.362  0.0110  1.4389  0.6062
   17LY0     H3  308   3.167   6.567   5.484  0.8315 -1.0704  0.1829
   17LY0     CA  309   3.238   6.652   5.321 -0.1911 -0.9123  1.1656
   17LY0     HA  310   3.340   6.648   5.359  0.6358  1.8615 -0.5138
   17LY0     CB  311   3.236   6.628   5.170 -0.4279  0.3545 -0.3875
   17LY0    HB1  312   3.134   6.651   5.137 -0.8462 -3.2480 -2.0673
   17LY0    HB2  313   3.235   6.523   5.140 -0.9695  0.5445 -1.0922
   17LY0     CG  314   3.350   6.695   5.098 -0.1172 -0.0491  0.9056
   17LY0    HG1  315   3.436   6.628   5.103 -1.0324 -1.4154 -0.5566
   17LY0    HG2  316   3.360   6.799   5.129  0.6017  0.3582 -0.5880
   17LY0     CD  317   3.322   6.685   4.953  1.1456  0.0489  1.1788
   17LY0    HD1  318   3.298   6.582   4.927 -2.2486  0.8133  0.7729
   17LY0    HD2  319   3.405   6.726   4.895 -1.4439  0.0694 -2.9303
   17LY0     CE  320   3.198   6.771   4.903 -0.5919  0.4639 -0.6056
   17LY0    HE1  321   3.117   6.759   4.975  1.3809  3.1024  2.3110
   17LY0    HE2  322   3.171   6.722   4.809  1.3129 -0.1291 -0.8926
   17LY0     NZ  323   3.236   6.908   4.883 -1.0725  0.0800 -0.1859
   17LY0    HZ1  324   3.166   6.972   4.847 -0.3510  2.3595  2.0796
   17LY0    HZ2  325   3.271   6.941   4.972  0.0268 -0.5789 -0.3525
   17LY0    HZ3  326   3.316   6.903   4.821 -2.0853 -2.4517 -1.4013
   17LY0      C  327   3.200   6.796   5.356 -0.1512  0.2846 -0.8283
   17LY0      O  328   3.081   6.823   5.372 -0.8095 -0.3424  0.0565
   18LER      N  329   3.298   6.886   5.357  1.0238  0.1365  0.5721
   18LER      H  330   3.394   6.852   5.355  1.0221 -0.0707 -3.3160
   18LER     CA  331   3.277   7.031   5.353  0.1515  0.3956 -0.5079
   18LER     HA  332   3.170   7.045   5.367 -0.1120 -2.0589  0.4326
   18LER     CB  333   3.338   7.083   5.485  0.1602 -0.9661  0.7007
   18LER    HB1  334   3.317   7.190   5.497  1.1642 -0.2124 -2.9481
   18LER    HB2  335   3.447   7.079   5.475  0.6152  3.1771  2.0621
   18LER     CG  336   3.296   7.012   5.619  0.0289 -1.4774 -0.2231
   18LER     HG  337   3.323   6.907   5.623  0.9219 -1.3490 -1.8846
   18LER    CD1  338   3.368   7.079   5.743 -0.8609 -0.1028 -0.0673
   18LER   HD11  339   3.340   7.015   5.827  1.3615 -0.1035  0.7694
   18LER   HD12  340   3.477   7.075   5.752 -0.9405  0.1409  1.2828
   18LER   HD13  341   3.332   7.180   5.759  0.0848  0.0854  1.0820
   18LER    CD2  342   3.145   7.036   5.638 -0.0051  0.3933  0.1215
   18LER   HD21  343   3.103   6.996   5.730 -1.8974  2.2740  0.1534
   18LER   HD22  344   3.112   7.139   5.644 -2.2484 -0.3094  1.1444
   18LER   HD23  345   3.081   6.997   5.559 -2.0262 -0.9170  2.2663
   18LER      C  346   3.314   7.101   5.231 -0.1180  0.2935  0.1171
   18LER      O  347   3.405   7.054   5.158 -0.3779  0.2938  0.1841
   19LYR      N  348   3.270   7.220   5.208  0.2030 -0.2734  0.1272
   19LYR      H  349   3.192   7.247   5.265 -0.2031 -0.7912 -0.1766
   19LYR     CA  350   3.286   7.303   5.091  0.2789  0.0605  0.0381
   19LYR     HA  351   3.230   7.261   5.007 -1.8813  1.1984  0.8148
   19LYR     CB  352   3.229   7.446   5.123 -0.3211  0.8149 -0.0965
   19LYR    HB1  353   3.290   7.513   5.183 -1.6006  0.4990  1.6183
   19LYR    HB2  354   3.142   7.436   5.187 -0.3524 -1.1740 -0.3660
   19LYR     CG  355   3.195   7.507   4.986 -0.1562  1.3272 -0.0067
   19LYR    HG1  356   3.142   7.432   4.927  1.5526  0.9756 -1.1740
   19LYR    HG2  357   3.288   7.524   4.933 -0.7781  0.4062 -1.4716
   19LYR     CD  358   3.114   7.639   5.002 -0.2291  0.5695  0.0759
   19LYR    HD1  359   3.164   7.692   5.084 -0.6538 -1.7945  1.9867
   19LYR    HD2  360   3.021   7.600   5.042  0.0845 -2.2108 -1.6416
   19LYR     CE  361   3.094   7.713   4.874  0.7507 -0.4362  0.0684
   19LYR    HE1  362   3.191   7.729   4.825  2.0269  0.4621  2.6922
   19LYR    HE2  363   3.052   7.812   4.891  2.0734  0.1465  0.1018
   19LYR     NZ  364   3.007   7.646   4.776 -0.2379 -0.0597 -0.0265
   19LYR    HZ1  365   2.908   7.665   4.778 -0.6344 -1.5798 -2.0179
   19LYR      C  366   3.434   7.314   5.042 -0.2123 -0.8984  0.1624
   19LYR      O  367   3.517   7.367   5.119 -0.2456 -0.4832  1.3587
   20LY0      N  368   3.470   7.253   4.928  0.1932 -0.6276  0.0029
   20LY0      H  369   3.397   7.228   4.862  0.1985 -0.1344 -0.1892
   20LY0     CA  370   3.606   7.261   4.874  0.7522  0.5418 -0.0664
   20LY0     HA  371   3.668   7.256   4.963 -0.9562  0.2210  1.1459
   20LY0     CB  372   3.633   7.143   4.778  0.2378 -0.5110 -0.5455
   20LY0    HB1  373   3.734   7.144   4.737  0.4025 -1.2932 -0.1698
   20LY0    HB2  374   3.557   7.143   4.700  1.7521  0.8853 -2.1278
   20LY0     CG  375   3.625   6.998   4.821 -0.1158  0.7736  0.0800
   20LY0    HG1  376   3.672   6.944   4.739 -0.2069  1.2169 -0.2707
   20LY0    HG2  377   3.525   6.959   4.839  0.3392  0.3277  1.8902
   20LY0     CD  378   3.712   6.969   4.943 -0.1472 -0.0677 -0.9158
   20LY0    HD1  379   3.672   7.033   5.022  0.0238 -0.3694 -0.5840
   20LY0    HD2  380   3.815   6.996   4.918  0.1793  0.7070  1.1033
   20LY0     CE  381   3.717   6.820   4.980 -0.0460 -0.1412  0.2709
   20LY0    HE1  382   3.725   6.761   4.889  1.0849  2.3126 -1.3310
   20LY0    HE2  383   3.621   6.796   5.026  0.3035 -0.5116  0.8244
   20LY0     NZ  384   3.829   6.798   5.074 -0.2144  0.0726  0.1746
   20LY0    HZ1  385   3.827   6.702   5.103 -1.7129 -1.1200 -3.3659
   20LY0    HZ2  386   3.916   6.826   5.029  1.1581  1.3200  3.2757
   20LY0    HZ3  387   3.820   6.858   5.155 -1.5425  0.4033 -0.2011
   20LY0      C  388   3.645   7.391   4.803 -0.0784  0.0739 -0.0464
   20LY0      O  389   3.564   7.453   4.739  0.8803 -0.0911  0.1690
   21LER      N  390   3.764   7.436   4.817  0.1078 -0.0662 -0.2462
   21LER      H  391   3.832   7.369   4.849 -1.2373 -1.5373 -0.3342
   21LER     CA  392   3.818   7.567   4.774  0.1874  0.0158 -0.1904
   21LER     HA  393   3.742   7.644   4.790  0.8966  0.4666  1.2311
   21LER     CB  394   3.932   7.604   4.867 -0.2277 -0.3925  0.8311
   21LER    HB1  395   3.967   7.704   4.843 -1.8976  0.6616  2.4934
   21LER    HB2  396   4.012   7.535   4.843 -2.7308 -2.6624 -1.8284
   21LER     CG  397   3.918   7.617   5.021  0.1112  0.4255 -0.5261
   21LER     HG  398   3.888   7.517   5.051  0.8828  0.3807  0.1353
   21LER    CD1  399   4.051   7.657   5.081  0.0293  0.2527 -0.4254
   21LER   HD11  400   4.034   7.695   5.182 -0.6479 -1.2027  0.0363
   21LER   HD12  401   4.107   7.563   5.086  2.1801  1.2653 -3.2626
   21LER   HD13  402   4.099   7.721   5.007 -1.7514  0.7010 -1.2464
   21LER    CD2  403   3.805   7.710   5.064 -0.9015 -0.1291 -0.4238
   21LER   HD21  404   3.796   7.703   5.172  1.1852 -4.1677 -0.3451
   21LER   HD22  405   3.817   7.813   5.029  0.7153  0.5549  1.8690
   21LER   HD23  406   3.710   7.669   5.032 -3.0234  0.4201  4.3556
   21LER      C  407   3.850   7.585   4.624  0.4810  0.0219  0.1484
   21LER      O  408   3.906   7.691   4.587 -0.3031  1.0077  0.1978
   22LY0      N  409   2.776   7.078   4.671  0.2664  0.7889 -0.2909
   22LY0     H1  410   2.724   7.013   4.729 -2.0095  2.0728 -0.7377
   22LY0     H2  411   2.751   7.084   4.573  0.4285  0.4285 -0.3543
   22LY0     H3  412   2.875   7.059   4.672  0.6203  1.1491 -5.2125
   22LY0     CA  413   2.770   7.216   4.720  0.4344 -0.1143 -0.1693
   22LY0     HA  414   2.681   7.263   4.678 -0.3604  2.9346  4.2359
   22LY0     CB  415   2.744   7.226   4.872 -0.4149 -0.2728  0.2104
   22LY0    HB1  416   2.655   7.171   4.903  0.0938 -0.4940  1.3719
   22LY0    HB2  417   2.735   7.332   4.894 -2.3475 -0.5114  0.7029
   22LY0     CG  418   2.854   7.170   4.959 -0.3125  0.4502  0.3152
   22LY0    HG1  419   2.954   7.199   4.927 -0.3995  3.0763  2.0628
   22LY0    HG2  420   2.837   7.063   4.958 -0.0368  0.3521  2.1333
   22LY0     CD  421   2.836   7.203   5.108  0.4992  0.2321  0.7593
   22LY0    HD1  422   2.755   7.139   5.143 -0.2639 -0.5151 -2.1120
   22LY0    HD2  423   2.817   7.311   5.115 -1.4896  0.0528 -0.8026
   22LY0     CE  424   2.973   7.176   5.184  0.0363 -0.0575  0.5924
   22LY0    HE1  425   3.056   7.214   5.124 -0.3603  0.8330  0.5832
   22LY0    HE2  426   2.986   7.069   5.199  1.5949  0.0021 -0.0961
   22LY0     NZ  427   2.992   7.252   5.305  0.7946  0.7308  0.9156
   22LY0    HZ1  428   3.083   7.233   5.344  1.3685 -0.0564 -0.7243
   22LY0    HZ2  429   2.981   7.352   5.293 -1.6965  0.2702 -1.7141
   22LY0    HZ3  430   2.918   7.217   5.364  3.4068 -3.7040  1.9678
   22LY0      C  431   2.881   7.306   4.662 -0.2083  0.1070 -0.9562
   22LY0      O  432   2.991   7.266   4.630  0.0943 -0.5414  0.6772
   23LER      N  433   2.849   7.436   4.648 -0.2377  0.1617  0.0349
   23LER      H  434   2.760   7.471   4.681 -0.0304 -0.4150  1.2777
   23LER     CA  435   2.935   7.529   4.574  0.0445  0.1697 -0.1605
   23LER     HA  436   2.979   7.473   4.491 -1.9978 -2.1766  0.2202
   23LER     CB  437   2.852   7.645   4.517  0.3288  0.0166  0.1658
   23LER    HB1  438   2.926   7.706   4.466  0.3768 -0.5664 -0.4755
   23LER    HB2  439   2.817   7.713   4.595 -1.0226 -0.6296  0.1351
   23LER     CG  440   2.742   7.606   4.414 -0.1754 -0.0400 -0.1892
   23LER     HG  441   2.680   7.539   4.473  1.6595 -2.1824 -0.5455
   23LER    CD1  442   2.658   7.728   4.374  0.5623 -0.2509  0.5711
   23LER   HD11  443   2.563   7.694   4.334  0.2553  0.8292  0.3641
   23LER   HD12  444   2.641   7.791   4.462  2.1948  1.3385 -0.2024
   23LER   HD13  445   2.713   7.784   4.299 -0.1301  0.5023  0.6175
   23LER    CD2  446   2.802   7.536   4.294  0.5626  0.9366 -0.6449
   23LER   HD21  447   2.723   7.520   4.221  1.1058 -1.0533 -0.8760
   23LER   HD22  448   2.878   7.603   4.254  0.6252  0.9109 -0.5712
   23LER   HD23  449   2.851   7.443   4.326  1.3322  1.0839 -1.3435
   23LER      C  450   3.044   7.576   4.668 -0.8447 -0.1716 -0.6578
   23LER      O  451   3.163   7.572   4.643 -0.1001 -0.6671  0.0629
   24LY0      N  452   4.819   8.707   5.161  0.3153 -0.4806 -0.0938
   24LY0     H1  453   4.855   8.617   5.187  0.3939 -0.5684 -0.5019
   24LY0     H2  454   4.723   8.704   5.192  0.2411 -2.0494 -0.3902
   24LY0     H3  455   4.855   8.788   5.210  0.8925 -1.3126  0.8831
   24LY0     CA  456   4.833   8.730   5.012 -0.3406  0.4559 -0.8389
   24LY0     HA  457   4.800   8.833   4.999  0.6166  1.2145  2.0463
   24LY0     CB  458   4.983   8.728   4.980  0.2000  0.0656  0.3087
   24LY0    HB1  459   5.011   8.624   4.964  1.1704  0.5686 -1.5257
   24LY0    HB2  460   5.050   8.766   5.057  2.6201  1.0509 -2.0938
   24LY0     CG  461   5.013   8.800   4.844  0.2021 -0.0809 -0.3710
   24LY0    HG1  462   4.973   8.902   4.845  0.4183  0.0182 -0.9364
   24LY0    HG2  463   4.965   8.745   4.763 -0.3618 -0.9564  0.5371
   24LY0     CD  464   5.162   8.810   4.821  0.4981  0.0653  0.1549
   24LY0    HD1  465   5.196   8.707   4.803  3.4087  0.9984 -0.2493
   24LY0    HD2  466   5.218   8.861   4.899  0.2285 -0.8620  0.9716
   24LY0     CE  467   5.189   8.889   4.696  0.3711 -0.2194 -0.4400
   24LY0    HE1  468   5.129   8.980   4.694  0.4941 -0.1229 -2.7078
   24LY0    HE2  469   5.170   8.831   4.606 -1.7240 -0.8518  0.3412
   24LY0     NZ  470   5.331   8.921   4.698 -0.9151 -0.3531 -0.7948
   24LY0    HZ1  471   5.356   8.963   4.610 -0.0883  0.8959 -0.0059
   24LY0    HZ2  472   5.350   8.980   4.778  0.3276 -1.0939 -0.5031
   24LY0    HZ3  473   5.381   8.836   4.719  1.0052  0.2188 -2.6644
   24LY0      C  474   4.748   8.633   4.931 -0.0506  0.1485  0.0719
   24LY0      O  475   4.700   8.535   4.989  0.2461 -0.1401  0.4546
   25LER      N  476   4.719   8.663   4.806 -0.3183 -0.5298 -0.2280
   25LER      H  477   4.746   8.752   4.767  1.0519 -0.6763  0.3198
   25LER     CA  478   4.654   8.573   4.711 -0.0377  0.0439  0.4861
   25LER     HA  479   4.576   8.516   4.761 -0.5879  1.4965  1.3679
   25LER     CB  480   4.590   8.659   4.601  0.2987 -0.2488 -0.2958
   25LER    HB1  481   4.668   8.711   4.546  0.5404 -1.7162 -1.4135
   25LER    HB2  482   4.525   8.735   4.644 -1.6634 -0.8293 -2.0467
   25LER     CG  483   4.512   8.581   4.490  0.8696  0.3056  0.7623
   25LER     HG  484   4.582   8.529   4.425 -0.0430 -0.7979  0.6395
   25LER    CD1  485   4.408   8.484   4.545 -0.3974  0.8368 -0.3674
   25LER   HD11  486   4.339   8.447   4.469  0.4287 -1.3839 -0.1076
   25LER   HD12  487   4.462   8.394   4.573  0.8743  1.8034  0.3947
   25LER   HD13  488   4.358   8.528   4.631 -0.0712  1.6243 -0.5730
   25LER    CD2  489   4.432   8.674   4.399  1.2217  0.1721  1.3720
   25LER   HD21  490   4.385   8.613   4.322 -1.4245  1.6966  1.6628
   25LER   HD22  491   4.357   8.718   4.464  1.3257  1.4270  0.6636
   25LER   HD23  492   4.495   8.743   4.343  0.5204 -0.4436 -0.2311
   25LER      C  493   4.746   8.471   4.651  0.4313  0.7965  0.3152
   25LER      O  494   4.842   8.518   4.587  0.5430  0.9158 -0.3999
   26LYR      N  495   4.716   8.341   4.662 -0.1706  0.3008  0.8982
   26LYR      H  496   4.625   8.314   4.697 -1.9193 -0.1529 -3.4119
   26LYR     CA  497   4.797   8.231   4.603  0.1284 -0.0455  0.4530
   26LYR     HA  498   4.876   8.279   4.546 -0.7844  0.9553 -0.0182
   26LYR     CB  499   4.860   8.157   4.720  0.7831 -0.2222 -0.3469
   26LYR    HB1  500   4.919   8.080   4.669  2.4873  2.2753 -2.3931
   26LYR    HB2  501   4.778   8.118   4.780  0.8942 -0.6106 -0.4398
   26LYR     CG  502   4.957   8.239   4.810 -0.1054 -0.2304  0.2955
   26LYR    HG1  503   4.899   8.317   4.859 -3.9243 -1.8328 -1.2220
   26LYR    HG2  504   5.031   8.289   4.748  1.4275 -0.5479  1.8095
   26LYR     CD  505   5.048   8.167   4.913  0.2551 -0.2785 -0.1002
   26LYR    HD1  506   5.122   8.105   4.863 -0.7136 -0.1775 -1.7280
   26LYR    HD2  507   4.985   8.107   4.978  0.3390  0.7197  0.9456
   26LYR     CE  508   5.124   8.261   5.001  0.1658  0.0723  0.0382
   26LYR    HE1  509   5.071   8.349   5.038  1.7417  1.4644 -0.8616
   26LYR    HE2  510   5.193   8.314   4.935 -0.3017 -0.0611 -0.5603
   26LYR     NZ  511   5.191   8.182   5.101  0.4204 -0.4108  0.1227
   26LYR    HZ1  512   5.277   8.142   5.064 -0.2809 -1.6888 -0.1999
   26LYR      C  513   4.713   8.137   4.519  0.2475  0.4304 -0.8323
   26LYR      O  514   4.595   8.132   4.548  0.0502  0.1163  0.2670
   27LY0      N  515   4.766   8.078   4.412 -0.0196  0.4164  0.0004
   27LY0      H  516   4.867   8.080   4.405 -0.0385  0.5796 -0.2077
   27LY0     CA  517   4.701   7.985   4.323 -0.1142 -0.8274  0.9474
   27LY0     HA  518   4.594   7.996   4.337 -0.0521  2.7245 -0.3392
   27LY0     CB  519   4.720   8.035   4.181 -0.1599  0.0841  0.0922
   27LY0    HB1  520   4.827   8.040   4.164 -0.3217  1.2132 -0.7154
   27LY0    HB2  521   4.681   8.134   4.159  0.2101  0.1192 -0.4022
   27LY0     CG  522   4.670   7.940   4.071 -0.2015  0.4873 -0.0630
   27LY0    HG1  523   4.564   7.922   4.090  0.2333 -0.8596  1.2963
   27LY0    HG2  524   4.717   7.842   4.073  0.5191  0.8156  2.1259
   27LY0     CD  525   4.691   8.008   3.930  0.0876  0.0670  0.2179
   27LY0    HD1  526   4.675   7.937   3.849  0.8441  2.6998 -2.3824
   27LY0    HD2  527   4.792   8.046   3.922  0.1581 -0.2903 -0.7568
   27LY0     CE  528   4.594   8.116   3.906 -0.2154 -0.1089 -0.2773
   27LY0    HE1  529   4.608   8.200   3.974 -3.2919  0.5115 -0.2802
   27LY0    HE2  530   4.491   8.086   3.922  0.0946  0.0831  2.5139
   27LY0     NZ  531   4.612   8.180   3.776  0.1007 -0.6763  0.3656
   27LY0    HZ1  532   4.700   8.227   3.787 -0.9894  1.0167  2.7462
   27LY0    HZ2  533   4.596   8.108   3.707 -1.4708 -1.6410  1.6454
   27LY0    HZ3  534   4.542   8.253   3.771  0.5699 -0.2458 -3.7062
   27LY0      C  535   4.748   7.843   4.352  0.2389 -1.2225  0.4741
   27LY0      O  536   4.866   7.815   4.372  0.0127 -0.1557 -0.2632
   28LER      N  537   4.653   7.752   4.339 -0.9996  0.6598 -0.3203
   28LER      H  538   4.556   7.778   4.354 -1.2596 -0.6342  0.4180
   28LER     CA  539   4.665   7.609   4.349  0.1656  0.5277  0.2211
   28LER     HA  540   4.765   7.589   4.388 -0.0623  2.2722  1.8331
   28LER     CB  541   4.547   7.550   4.432  0.1003  0.7979 -0.5633
   28LER    HB1  542   4.550   7.441   4.423 -0.1342  0.7103  0.2603
   28LER    HB2  543   4.454   7.582   4.386 -0.0240  2.8311  0.9753
   28LER     CG  544   4.555   7.600   4.575 -0.4552  0.1381  0.0760
   28LER     HG  545   4.547   7.708   4.573  1.1978  0.3067  1.0484
   28LER    CD1  546   4.431   7.551   4.650 -0.1180  0.5472  0.8737
   28LER   HD11  547   4.437   7.583   4.754 -3.3627  2.2387  0.6756
   28LER   HD12  548   4.335   7.591   4.617 -0.0988  0.6296  0.9193
   28LER   HD13  549   4.419   7.442   4.650 -0.8656  0.6099  1.6933
   28LER    CD2  550   4.680   7.547   4.652  0.1565 -0.1796  0.7661
   28LER   HD21  551   4.679   7.579   4.756 -0.2934  1.8212  0.1898
   28LER   HD22  552   4.678   7.438   4.644  0.7410 -0.1540  0.1922
   28LER   HD23  553   4.773   7.582   4.606 -1.1145  0.8782 -1.1394
   28LER      C  554   4.653   7.542   4.212  0.7645  0.0819  0.0056
   28LER      O  555   4.601   7.598   4.117 -0.4564 -0.2250 -0.4511
   29LYR      N  556   4.707   7.423   4.207  1.0565  0.4530 -0.5911
   29LYR      H  557   4.755   7.385   4.288 -0.1830 -2.4277 -1.0655
   29LYR     CA  558   4.701   7.343   4.083 -0.0217 -0.5696  0.0258
   29LYR     HA  559   4.699   7.411   3.998  1.2820  0.0684  0.4811
   29LYR     CB  560   4.824   7.258   4.072 -0.8803 -0.5845  0.4048
   29LYR    HB1  561   4.817   7.200   3.980  0.6559  2.2555 -1.6442
   29LYR    HB2  562   4.825   7.188   4.156  3.0730  0.6495  1.6349
   29LYR     CG  563   4.962   7.331   4.083  1.0009  0.6619  0.2039
   29LYR    HG1  564   4.941   7.438   4.090 -0.0756  0.4112  1.1392
   29LYR    HG2  565   5.015   7.315   3.989 -2.6979 -2.2467 -1.6577
   29LYR     CD  566   5.046   7.274   4.200 -0.1092  0.9021  0.3002
   29LYR    HD1  567   5.045   7.167   4.183 -1.0800  0.8725  0.4770
   29LYR    HD2  568   4.997   7.300   4.294 -1.2991  0.2118 -0.1084
   29LYR     CE  569   5.193   7.327   4.199 -0.4749  0.1347 -0.0637
   29LYR    HE1  570   5.221   7.341   4.094  2.1473  2.7832  0.8802
   29LYR    HE2  571   5.265   7.267   4.254  2.3108  1.5494 -1.9277
   29LYR     NZ  572   5.201   7.461   4.262  0.5006 -0.1816 -0.0404
   29LYR    HZ1  573   5.198   7.537   4.195 -1.5085 -1.3700 -1.4196
   29LYR      C  574   4.580   7.255   4.061  0.4811 -0.8807 -0.7143
   29LYR      O  575   4.554   7.219   3.947 -0.3940  0.3055 -0.1518
   30LER      N  576   4.503   7.232   4.166  0.8701 -0.2883  0.1056
   30LER      H  577   4.528   7.280   4.251  4.0454 -1.6534  0.1076
   30LER     CA  578   4.372   7.175   4.164  0.7913  0.2583 -0.2043
   30LER     HA  579   4.388   7.070   4.137 -0.5758 -0.6368  2.1243
   30LER     CB  580   4.310   7.180   4.308 -0.3086 -0.3607  0.1356
   30LER    HB1  581   4.207   7.146   4.306 -0.9703  1.5427  0.1112
   30LER    HB2  582   4.319   7.281   4.348 -0.0300 -0.1062 -0.5480
   30LER     CG  583   4.381   7.107   4.425  0.4638 -0.6033  0.2825
   30LER     HG  584   4.481   7.146   4.441 -1.1058  2.6269  3.4486
   30LER    CD1  585   4.316   7.127   4.558 -0.1874  0.1352 -0.0407
   30LER   HD11  586   4.377   7.065   4.624  1.4928  0.7786 -0.9379
   30LER   HD12  587   4.327   7.230   4.590  4.0900  0.5143 -2.0593
   30LER   HD13  588   4.212   7.093   4.554 -1.1866  2.6704  1.5791
   30LER    CD2  589   4.385   6.951   4.394  0.4985 -0.5989  0.0877
   30LER   HD21  590   4.296   6.914   4.342 -0.0877 -0.2720  0.8363
   30LER   HD22  591   4.474   6.920   4.340  0.0826  0.7884 -1.4796
   30LER   HD23  592   4.388   6.897   4.489 -0.6190  0.2032  0.6048
   30LER      C  593   4.277   7.252   4.065 -0.7458  0.2203  0.4466
   30LER      O  594   4.278   7.375   4.058  0.2538  0.0701 -0.0304
   31LER      N  595   4.201   7.174   3.985  0.5608 -0.0107  0.0247
   31LER      H  596   4.209   7.074   3.990  1.1228 -0.0107 -0.7381
   31LER     CA  597   4.099   7.226   3.893 -0.2366  0.4061 -0.6311
   31LER     HA  598   4.136   7.315   3.843 -0.8412  0.6613 -0.6204
   31LER     CB  599   4.057   7.122   3.784  0.0767  0.3378 -0.5336
   31LER    HB1  600   3.991   7.171   3.713 -1.4146  1.5208  1.5437
   31LER    HB2  601   4.009   7.038   3.833 -0.3767  1.1753  0.4980
   31LER     CG  602   4.176   7.072   3.699 -0.0658 -0.4637 -1.1021
   31LER     HG  603   4.249   7.022   3.762 -0.6372  0.8990  0.7126
   31LER    CD1  604   4.121   6.972   3.605  0.1284  0.8191  0.4188
   31LER   HD11  605   4.200   6.940   3.537  0.3047  2.0859 -0.0018
   31LER   HD12  606   4.083   6.880   3.649  2.3316 -0.8293 -0.9201
   31LER   HD13  607   4.038   7.011   3.546  0.2529 -0.3534 -0.5664
   31LER    CD2  608   4.251   7.179   3.625 -0.0667 -0.0393  0.4941
   31LER   HD21  609   4.326   7.127   3.566 -1.2292  0.1832 -1.2611
   31LER   HD22  610   4.191   7.227   3.548 -0.3548  0.4835  1.0297
   31LER   HD23  611   4.313   7.237   3.694  0.5922 -0.9760  0.7181
   31LER      C  612   3.970   7.265   3.962 -0.1914  0.1188  0.7505
   31LER      O  613   3.919   7.186   4.046 -0.2735 -0.5714 -0.4784
   32LY0      N  614   5.274   8.011   5.755 -0.4775  0.2097 -0.0849
   32LY0     H1  615   5.236   8.001   5.848 -1.3467  0.0112 -0.4499
   32LY0     H2  616   5.319   7.925   5.727  1.8825  1.6721 -1.0508
   32LY0     H3  617   5.358   8.066   5.762  0.5400 -1.4543  2.1645
   32LY0     CA  618   5.171   8.062   5.661 -0.1354  0.2444 -0.3172
   32LY0     HA  619   5.092   7.987   5.659 -0.8911  0.9732 -3.5081
   32LY0     CB  620   5.102   8.196   5.702 -0.2804  1.1992 -0.3964
   32LY0    HB1  621   5.169   8.269   5.745 -0.8530  0.0524  2.6830
   32LY0    HB2  622   5.038   8.164   5.784  1.1340  0.1571  0.3504
   32LY0     CG  623   5.003   8.255   5.603  0.1133  0.1788  0.3743
   32LY0    HG1  624   4.941   8.182   5.550  2.2368 -1.1686 -0.3820
   32LY0    HG2  625   5.060   8.307   5.526 -0.1151 -1.5803 -1.0744
   32LY0     CD  626   4.926   8.354   5.688 -0.3126  0.0170  0.1525
   32LY0    HD1  627   4.999   8.429   5.715  0.5623  0.3907 -2.8470
   32LY0    HD2  628   4.881   8.303   5.773 -2.3262  2.3358  0.5719
   32LY0     CE  629   4.820   8.431   5.617  0.1233  0.4084  0.9890
   32LY0    HE1  630   4.743   8.363   5.578 -0.4360 -0.6063  3.6308
   32LY0    HE2  631   4.857   8.479   5.526  0.0983 -0.4454  0.5139
   32LY0     NZ  632   4.759   8.526   5.711 -0.2088  0.4393 -0.3804
   32LY0    HZ1  633   4.670   8.561   5.681 -1.7647 -1.8107  1.2838
   32LY0    HZ2  634   4.744   8.477   5.798 -1.8639  1.1258 -0.2540
   32LY0    HZ3  635   4.819   8.603   5.739 -0.8463  0.0366  2.3752
   32LY0      C  636   5.225   8.072   5.517 -0.7759  0.0164  0.0178
   32LY0      O  637   5.328   8.140   5.506 -0.2345  0.7290 -0.2804
   33LER      N  638   5.173   8.001   5.421  0.0838 -0.2419 -0.4901
   33LER      H  639   5.103   7.932   5.445  0.9722 -0.3937  1.9013
   33LER     CA  640   5.202   8.018   5.279 -0.3454 -0.2547  0.1768
   33LER     HA  641   5.310   8.018   5.266 -0.2816  2.9227 -0.0977
   33LER     CB  642   5.141   7.899   5.203 -0.5170  0.5721  0.0158
   33LER    HB1  643   5.163   7.909   5.097 -1.2387  2.3848  0.0093
   33LER    HB2  644   5.034   7.884   5.214 -0.3798  0.2796  1.1096
   33LER     CG  645   5.223   7.766   5.233  1.2724  0.5498  0.1114
   33LER     HG  646   5.201   7.749   5.339  0.0145 -0.1858 -0.2451
   33LER    CD1  647   5.160   7.651   5.153  0.0783 -0.2513 -0.3179
   33LER   HD11  648   5.210   7.558   5.182  0.3212 -0.3731 -1.0923
   33LER   HD12  649   5.052   7.664   5.161  0.5220  4.2921  1.1481
   33LER   HD13  650   5.187   7.665   5.048  0.9667  2.5431  0.2190
   33LER    CD2  651   5.374   7.756   5.218 -0.5528  0.0937  0.0783
   33LER   HD21  652   5.410   7.655   5.234  1.2325  0.8108  0.8908
   33LER   HD22  653   5.396   7.784   5.115 -0.1871 -1.9406 -0.4390
   33LER   HD23  654   5.428   7.829   5.278  0.3189  1.1619 -1.9092
   33LER      C  655   5.149   8.153   5.224 -0.6938 -0.2226  0.1507
   33LER      O  656   5.040   8.191   5.269 -0.0898 -0.4841  0.4291
   34LY0      N  657   4.958   8.787   3.715  0.5130  0.0471  0.3019
   34LY0     H1  658   4.964   8.801   3.615  0.3155 -1.1472  0.1066
   34LY0     H2  659   4.862   8.774   3.746  0.6470  1.1310  1.2154
   34LY0     H3  660   4.989   8.871   3.761 -0.0079  0.8147 -0.7147
   34LY0     CA  661   5.047   8.676   3.751  0.2972 -1.0146  0.3749
   34LY0     HA  662   5.014   8.588   3.696 -2.1109  0.1973 -0.2588
   34LY0     CB  663   5.192   8.707   3.719 -0.5949 -0.6016 -0.5098
   34LY0    HB1  664   5.206   8.706   3.610 -2.2576 -0.6126 -0.7382
   34LY0    HB2  665   5.255   8.635   3.772 -0.3070 -0.9552 -1.3100
   34LY0     CG  666   5.241   8.847   3.767  0.9824 -0.0569 -0.3817
   34LY0    HG1  667   5.231   8.841   3.875 -3.2945 -1.0682 -0.6819
   34LY0    HG2  668   5.184   8.931   3.729  0.0913  0.0757  1.2002
   34LY0     CD  669   5.391   8.869   3.738 -0.7173 -0.1367 -0.3619
   34LY0    HD1  670   5.411   8.880   3.631 -0.9816  0.5190 -0.3474
   34LY0    HD2  671   5.452   8.794   3.790 -0.0290 -0.6993 -1.9053
   34LY0     CE  672   5.423   9.000   3.807  0.4404  0.3897 -0.6267
   34LY0    HE1  673   5.383   8.986   3.907  2.7651 -2.1587  0.0686
   34LY0    HE2  674   5.372   9.087   3.766 -0.8983  1.9960  3.7861
   34LY0     NZ  675   5.565   9.030   3.806  1.0394 -0.2337  0.4532
   34LY0    HZ1  676   5.590   9.098   3.876 -0.3035  0.0329  0.6956
   34LY0    HZ2  677   5.612   8.942   3.825  0.4705 -0.3515  1.3880
   34LY0    HZ3  678   5.573   9.052   3.708 -1.8877  0.8353  0.3599
   34LY0      C  679   5.033   8.639   3.897 -0.0838 -0.1701 -0.2215
   34LY0      O  680   5.035   8.727   3.977 -0.1896 -0.4113 -0.6859
   35LER      N  681   5.034   8.507   3.931  0.0397  0.1527 -0.0095
   35LER      H  682   5.042   8.439   3.857 -0.7640 -2.2380  1.9437
   35LER     CA  683   5.019   8.455   4.065  0.0311  0.1447  0.1508
   35LER     HA  684   5.044   8.531   4.138 -1.8740 -0.5197  1.5762
   35LER     CB  685   4.871   8.413   4.094  0.6398  0.4235  0.0968
   35LER    HB1  686   4.863   8.351   4.184 -0.0329 -0.6976 -0.7092
   35LER    HB2  687   4.840   8.338   4.021 -0.3834  1.0924 -0.1714
   35LER     CG  688   4.764   8.521   4.087 -0.6711  0.1886 -0.1255
   35LER     HG  689   4.784   8.568   3.990  1.8354 -1.1842 -0.3462
   35LER    CD1  690   4.622   8.470   4.085 -0.3129 -0.4727 -0.3532
   35LER   HD11  691   4.552   8.554   4.091  1.7996  1.6867 -2.9252
   35LER   HD12  692   4.601   8.409   3.997 -1.4895 -1.2177  0.4113
   35LER   HD13  693   4.602   8.399   4.165  0.7547 -0.4384 -0.0403
   35LER    CD2  694   4.792   8.618   4.192 -0.4915 -0.2928  0.6854
   35LER   HD21  695   4.699   8.676   4.193 -1.3778 -1.5853 -1.4781
   35LER   HD22  696   4.793   8.564   4.287  0.4161  0.3796  1.0721
   35LER   HD23  697   4.876   8.680   4.163 -0.2421 -1.8221 -2.1771
   35LER      C  698   5.111   8.339   4.094 -0.3089  0.4090 -0.1785
   35LER      O  699   5.123   8.248   4.010  0.0769  0.0131 -0.6155
   36LYR      N  700   5.168   8.336   4.214  0.2739 -0.2670 -0.2062
   36LYR      H  701   5.143   8.412   4.276 -0.1539 -1.2043  0.8006
   36LYR     CA  702   5.243   8.220   4.266  0.1744 -0.0412 -0.3122
   36LYR     HA  703   5.329   8.206   4.201  0.4373  0.2130 -0.0237
   36LYR     CB  704   5.294   8.264   4.408 -0.4352  0.0022 -0.3000
   36LYR    HB1  705   5.214   8.299   4.474 -0.5756 -0.6491 -0.1204
   36LYR    HB2  706   5.367   8.344   4.395 -0.1160  0.0179  1.4001
   36LYR     CG  707   5.355   8.150   4.491  0.5600 -0.2652 -0.0364
   36LYR    HG1  708   5.417   8.093   4.422  3.1849 -0.3081  2.1876
   36LYR    HG2  709   5.271   8.095   4.533  0.0630  0.5968  0.1304
   36LYR     CD  710   5.433   8.203   4.608 -0.1214  0.1611 -0.0557
   36LYR    HD1  711   5.355   8.245   4.671 -0.4684 -0.3625 -0.1230
   36LYR    HD2  712   5.506   8.277   4.577  0.0787 -0.2822 -0.6716
   36LYR     CE  713   5.503   8.088   4.684 -0.2876  0.0816  0.1475
   36LYR    HE1  714   5.556   8.020   4.617 -0.3615  0.4220 -0.2649
   36LYR    HE2  715   5.427   8.024   4.727  0.4774  0.5968  2.3745
   36LYR     NZ  716   5.601   8.139   4.782  0.6730  0.3453 -0.3917
   36LYR    HZ1  717   5.671   8.207   4.756  0.9548  0.1035 -0.2667
   36LYR      C  718   5.157   8.096   4.268 -0.4517  0.1337 -0.3169
   36LYR      O  719   5.091   8.067   4.372  0.3139 -0.0611 -0.0224
   37LY0      N  720   5.185   8.004   4.172  0.3297 -0.3358 -0.7551
   37LY0      H  721   5.249   8.031   4.099  2.8379 -0.4908  1.2171
   37LY0     CA  722   5.122   7.868   4.166  0.0082 -0.1927 -0.6688
   37LY0     HA  723   5.030   7.878   4.224  0.2718 -0.3856 -0.2138
   37LY0     CB  724   5.106   7.839   4.016 -0.7330 -0.6503  0.1546
   37LY0    HB1  725   5.203   7.839   3.966 -0.2013  0.2004  1.1427
   37LY0    HB2  726   5.048   7.921   3.975 -1.1518 -1.0622 -0.0948
   37LY0     CG  727   5.038   7.701   3.985 -0.0131  0.5389 -0.2788
   37LY0    HG1  728   4.941   7.714   4.033  0.3866  1.0780  0.4086
   37LY0    HG2  729   5.091   7.617   4.030 -3.3011 -1.7965 -0.4542
   37LY0     CD  730   5.023   7.683   3.826 -0.3128  0.9763  0.1387
   37LY0    HD1  731   5.123   7.683   3.782  0.3263  1.2991  1.5306
   37LY0    HD2  732   4.962   7.766   3.791  1.8822  2.4003 -0.5644
   37LY0     CE  733   4.954   7.551   3.799  0.0506  0.5662 -0.6918
   37LY0    HE1  734   4.859   7.545   3.854 -0.6082 -0.2802 -1.8862
   37LY0    HE2  735   5.021   7.474   3.837 -0.7224  0.0799 -0.2848
   37LY0     NZ  736   4.915   7.525   3.660 -0.9122  0.2703  0.9620
   37LY0    HZ1  737   4.879   7.432   3.645  0.0804  0.2627 -2.0761
   37LY0    HZ2  738   4.848   7.596   3.631  1.2372  2.0091 -0.0569
   37LY0    HZ3  739   5.000   7.532   3.606 -0.6012  0.0217  1.4093
   37LY0      C  740   5.206   7.767   4.240  0.7793 -0.8952  0.4213
   37LY0      O  741   5.319   7.738   4.196  0.2808  0.5508  0.2904
   38LER      N  742   5.150   7.713   4.343  0.0770  0.7677 -0.4472
   38LER      H  743   5.056   7.741   4.365  0.4829  0.7755  1.4918
   38LER     CA  744   5.205   7.625   4.442 -0.5793  0.1508  0.1014
   38LER     HA  745   5.308   7.652   4.466  0.4130 -2.1734 -1.2622
   38LER     CB  746   5.119   7.638   4.571 -0.3592  1.2932  0.3341
   38LER    HB1  747   5.163   7.568   4.643  0.2740 -1.5698 -2.6043
   38LER    HB2  748   5.020   7.606   4.540  0.6049  1.2231 -3.0894
   38LER     CG  749   5.110   7.773   4.642 -0.0013  0.1671 -0.0887
   38LER     HG  750   5.069   7.843   4.570 -1.2234 -0.6570 -0.2283
   38LER    CD1  751   5.008   7.760   4.754 -0.2792 -0.6613 -0.2688
   38LER   HD11  752   4.988   7.855   4.804  0.2371 -0.2528 -0.8376
   38LER   HD12  753   4.912   7.731   4.711 -1.6292  1.0342  1.3938
   38LER   HD13  754   5.051   7.688   4.824  0.4590  0.5004  0.5083
   38LER    CD2  755   5.245   7.835   4.679 -0.0973  0.5141  0.5714
   38LER   HD21  756   5.224   7.940   4.697  0.0952  0.7214 -0.3541
   38LER   HD22  757   5.282   7.801   4.775  2.6611  0.9879 -0.2527
   38LER   HD23  758   5.316   7.835   4.596  1.2688 -2.4370  1.5985
   38LER      C  759   5.224   7.481   4.391 -0.6705 -0.1132 -0.3754
   38LER      O  760   5.232   7.385   4.468  0.1516 -0.6761 -0.0598
   39LY0      N  761   6.075   7.932   4.976  0.4955  0.1620  0.4010
   39LY0     H1  762   6.175   7.921   4.981  0.3976 -1.6442 -0.6423
   39LY0     H2  763   6.039   7.852   4.925 -2.9857  1.7419  0.1214
   39LY0     H3  764   6.046   7.914   5.071  1.8613 -0.7273  0.6870
   39LY0     CA  765   6.018   8.056   4.921 -0.1587  0.7216  0.0948
   39LY0     HA  766   6.068   8.136   4.975  1.0810 -0.3568  0.6142
   39LY0     CB  767   6.034   8.063   4.770  0.0254  0.0036  0.1324
   39LY0    HB1  768   5.966   7.999   4.714 -0.5064  1.6877 -1.2284
   39LY0    HB2  769   6.134   8.031   4.742 -0.4764 -1.2246 -0.3233
   39LY0     CG  770   6.012   8.209   4.721  0.3766  0.5534 -0.7049
   39LY0    HG1  771   6.090   8.268   4.768 -0.2100  0.8499 -0.0752
   39LY0    HG2  772   5.913   8.242   4.753  0.1856 -1.2117  0.7066
   39LY0     CD  773   6.021   8.233   4.571  0.1509 -0.3881 -0.1266
   39LY0    HD1  774   6.117   8.196   4.538  0.6206  0.4773  0.2435
   39LY0    HD2  775   6.020   8.342   4.566  0.2787 -0.3781  0.0573
   39LY0     CE  776   5.896   8.173   4.507  0.0390  0.7010  0.0301
   39LY0    HE1  777   5.808   8.219   4.553 -0.4776  0.6552 -0.8923
   39LY0    HE2  778   5.892   8.065   4.522 -0.6502  0.5107 -1.3593
   39LY0     NZ  779   5.892   8.183   4.361 -0.6601 -0.1748  0.1561
   39LY0    HZ1  780   5.808   8.141   4.324 -1.2462  0.1201  1.1094
   39LY0    HZ2  781   5.883   8.282   4.344 -0.7556 -0.1710  0.2232
   39LY0    HZ3  782   5.976   8.151   4.316  0.0867  1.2032  0.5221
   39LY0      C  783   5.867   8.061   4.958 -0.0270 -0.6013  0.0737
   39LY0      O  784   5.801   7.958   4.966  0.3137  0.6773 -0.1106
   40LER      N  785   5.807   8.183   4.972  0.0292 -0.4024 -0.0495
   40LER      H  786   5.868   8.263   4.980 -0.7345  0.1157  0.9164
   40LER     CA  787   5.670   8.201   5.020 -0.6308  0.6462  0.7123
   40LER     HA  788   5.649   8.151   5.115 -0.0899 -1.1188 -0.0435
   40LER     CB  789   5.660   8.354   5.038  0.2323  0.3016 -0.4662
   40LER    HB1  790   5.681   8.407   4.945  0.8108  0.6659 -0.1351
   40LER    HB2  791   5.735   8.379   5.112  0.3011 -1.0070 -0.0669
   40LER     CG  792   5.517   8.402   5.081 -0.5954  0.4735 -0.1966
   40LER     HG  793   5.454   8.380   4.995  0.6243 -0.0942 -0.9660
   40LER    CD1  794   5.461   8.337   5.213 -0.3673  0.1382  0.7209
   40LER   HD11  795   5.377   8.394   5.252 -0.2286 -0.5585  2.1152
   40LER   HD12  796   5.431   8.232   5.201  0.3922 -0.0539  0.4241
   40LER   HD13  797   5.544   8.335   5.283  1.3863 -0.0540 -1.2689
   40LER    CD2  798   5.517   8.552   5.093 -0.1048  0.7556  0.1049
   40LER   HD21  799   5.422   8.605   5.089 -0.8542 -0.6153 -1.7081
   40LER   HD22  800   5.576   8.566   5.183 -0.5277  0.8494  0.3712
   40LER   HD23  801   5.573   8.590   5.008 -0.8199  0.9964 -0.2709
   40LER      C  802   5.571   8.150   4.913  0.2258  0.1562  0.2924
   40LER      O  803   5.462   8.107   4.957  0.5893  0.3719 -0.3043
   41U      O5'  804   9.056   5.978   1.002 -0.2822 -0.5349  0.1993
   41U      H5T  805   9.008   5.941   0.927 -0.4307  1.4524 -0.7514
   41U      C5'  806   9.188   6.014   0.971 -0.3859  0.0219  0.0538
   41U     H5'1  807   9.229   5.965   0.883 -1.6240 -0.3761 -0.3120
   41U     H5'2  808   9.253   5.986   1.054  3.0960  0.1936 -2.4058
   41U      C4'  809   9.214   6.166   0.943  0.1813 -0.1164 -0.7701
   41U      H4'  810   9.320   6.176   0.921  0.1832 -0.0292 -0.7257
   41U      O4'  811   9.128   6.209   0.838 -0.6894  0.2281 -0.3427
   41U      C1'  812   9.082   6.343   0.841 -0.3262  0.1276 -0.0144
   41U      H1'  813   9.138   6.393   0.763  3.0587 -0.6290  1.7099
   41U       N1  814   8.933   6.360   0.825  0.1477 -0.1106  0.0914
   41U       C6  815   8.850   6.253   0.859 -0.1080 -0.7937  0.6949
   41U       H6  816   8.883   6.172   0.923  0.8065  0.4556  1.8566
   41U       C5  817   8.719   6.271   0.837  0.6040  0.1731  0.4774
   41U       H5  818   8.651   6.194   0.872  0.0424  0.7321  0.6418
   41U       C4  819   8.661   6.389   0.770 -0.4173  0.4356  0.1108
   41U       O4  820   8.546   6.401   0.729  0.0962 -0.7030 -0.1246
   41U       N3  821   8.746   6.490   0.760 -0.2436  0.2284  0.4630
   41U       H3  822   8.702   6.573   0.723 -1.4451 -0.1719  0.9706
   41U       C2  823   8.880   6.484   0.781  0.2969 -0.2061 -0.0346
   41U       O2  824   8.958   6.582   0.781 -0.2381 -0.1286  0.1495
   41U      C3'  825   9.170   6.267   1.051 -0.0537  0.3743 -0.5124
   41U      H3'  826   9.083   6.222   1.100 -0.8100  0.7759 -1.4466
   41U      C2'  827   9.137   6.393   0.971 -0.3269 -0.4401  0.1934
   41U     H2'1  828   9.073   6.458   1.030 -1.3056 -0.5015 -0.7693
   41U      O2'  829   9.264   6.451   0.935 -0.4119 -0.1382 -0.0515
   41U     HO'2  830   9.316   6.438   1.015 -0.2438  2.1014  0.2621
   41U      O3'  831   9.267   6.281   1.147 -0.1021 -0.0032 -0.4980
   42U        P  832   9.233   6.325   1.297  0.3638  0.0928 -0.4203
   42U      O1P  833   9.362   6.345   1.368 -0.1264  0.4724 -0.0577
   42U      O2P  834   9.138   6.220   1.336 -0.2839 -0.0024  0.7060
   42U      O5'  835   9.148   6.465   1.286  0.0981  0.0850  0.1601
   42U      C5'  836   9.216   6.591   1.286  0.1872 -0.0977 -0.0339
   42U     H5'1  837   9.302   6.574   1.221 -0.3014 -2.0090 -0.2261
   42U     H5'2  838   9.261   6.624   1.380  0.4303  2.2338 -0.9043
   42U      C4'  839   9.114   6.694   1.226 -0.3477 -0.3222  0.6460
   42U      H4'  840   9.170   6.781   1.191  2.6081 -1.8595  1.2663
   42U      O4'  841   9.019   6.641   1.133 -0.2784 -0.2355  0.0122
   42U      C1'  842   8.921   6.744   1.116 -0.4775 -0.3350  0.0633
   42U      H1'  843   8.953   6.810   1.035 -0.1018 -1.9479 -1.1398
   42U       N1  844   8.790   6.697   1.078 -0.4867  0.1102 -0.0123
   42U       C6  845   8.757   6.565   1.097  0.5805  0.5350  0.8839
   42U       H6  846   8.832   6.497   1.134  1.6473  1.1774 -0.0373
   42U       C5  847   8.636   6.520   1.058  0.2989 -0.0912 -0.0195
   42U       H5  848   8.607   6.417   1.077  2.8259 -0.9401 -0.4455
   42U       C4  849   8.544   6.609   0.992 -0.2307 -0.4914 -0.5915
   42U       O4  850   8.430   6.580   0.956 -0.2936 -0.2900 -0.4820
   42U       N3  851   8.581   6.741   0.982 -0.0265  0.1119 -0.8252
   42U       H3  852   8.506   6.806   0.961  1.6080  2.5973  0.5096
   42U       C2  853   8.701   6.789   1.026  0.1216 -0.0429  0.5122
   42U       O2  854   8.733   6.912   1.017  0.0704  0.2546 -0.2292
   42U      C3'  855   9.014   6.742   1.334 -0.2695  0.2687 -0.3838
   42U      H3'  856   8.965   6.655   1.377  0.0243  0.3143  0.0554
   42U      C2'  857   8.920   6.819   1.247  0.6792 -0.6015  0.1228
   42U     H2'1  858   8.819   6.827   1.289  0.8045 -0.3635  0.3791
   42U      O2'  859   8.969   6.954   1.221 -0.1001 -0.2571 -0.3721
   42U     HO'2  860   8.900   7.020   1.236  0.3406 -0.1636  1.4929
   42U      O3'  861   9.076   6.818   1.439  0.3045 -0.4470  0.0109
   43A        P  862   8.990   6.855   1.569  0.1070  0.0932 -0.2408
   43A      O1P  863   9.078   6.917   1.669 -0.0802 -0.6434 -0.5357
   43A      O2P  864   8.921   6.729   1.608  0.4042  0.1790  0.2637
   43A      O5'  865   8.880   6.958   1.530 -0.1735  0.2667 -0.2177
   43A      C5'  866   8.914   7.102   1.513 -0.6282  0.5886  0.3077
   43A     H5'1  867   9.003   7.113   1.452 -0.2976 -1.8057  0.2337
   43A     H5'2  868   8.928   7.148   1.611 -1.8588  0.5067  0.5473
   43A      C4'  869   8.793   7.167   1.452  0.3824  0.5453  0.0460
   43A      H4'  870   8.804   7.275   1.437  0.9696  0.3475 -1.0792
   43A      O4'  871   8.747   7.102   1.331 -1.1623  0.4705  0.2580
   43A      C1'  872   8.612   7.113   1.314  0.2836  0.0259 -0.0575
   43A      H1'  873   8.586   7.179   1.231 -2.3737 -1.1668 -0.2536
   43A       N9  874   8.549   6.984   1.296 -0.0405 -0.8734 -0.5316
   43A       C8  875   8.566   6.864   1.362  0.0126  0.5304  0.5096
   43A       H8  876   8.640   6.842   1.437  0.7667 -2.5532 -0.9756
   43A       N7  877   8.479   6.770   1.318  0.2303  0.1413 -0.0239
   43A       C5  878   8.391   6.845   1.246  0.6769  0.1450 -0.3086
   43A       C6  879   8.263   6.820   1.182  0.1966 -0.5281 -0.5552
   43A       N6  880   8.213   6.698   1.167 -0.0836 -0.0991 -0.3802
   43A      H61  881   8.279   6.624   1.188  0.7206  0.6302 -0.2380
   43A      H62  882   8.122   6.689   1.126 -0.8832  0.2479  1.2318
   43A       N1  883   8.192   6.913   1.119  0.0795 -0.7167  0.1128
   43A       C2  884   8.236   7.039   1.126 -0.1013  0.0309  0.4557
   43A       H2  885   8.179   7.111   1.069 -2.1331 -2.9044 -1.4517
   43A       N3  886   8.351   7.072   1.185 -0.1857 -0.4243  0.2931
   43A       C4  887   8.425   6.975   1.241 -0.2138 -0.0886 -0.1474
   43A      C3'  888   8.668   7.151   1.543  0.1224 -0.3669 -0.5348
   43A      H3'  889   8.653   7.053   1.588 -0.5652 -0.2766 -0.5617
   43A      C2'  890   8.558   7.180   1.441  0.4794 -0.0770  0.2371
   43A     H2'1  891   8.464   7.132   1.469  0.4378 -0.9491 -1.2744
   43A      O2'  892   8.542   7.316   1.416 -0.1109 -0.3361 -0.0007
   43A     HO'2  893   8.466   7.344   1.468 -1.0348 -2.4068 -0.1258
   43A      O3'  894   8.677   7.260   1.642 -0.3983  0.5054  0.2915
   44A        P  895   8.590   7.264   1.768 -0.0702 -0.1877  0.0999
   44A      O1P  896   8.656   7.368   1.853  0.1841  0.6830  0.2335
   44A      O2P  897   8.564   7.134   1.823  0.2636  0.0307 -0.2645
   44A      O5'  898   8.458   7.327   1.709 -0.4988  1.0029 -0.2247
   44A      C5'  899   8.433   7.469   1.702 -0.3408  0.0144  0.4139
   44A     H5'1  900   8.519   7.523   1.663 -1.6540  0.4720 -1.9910
   44A     H5'2  901   8.425   7.489   1.809 -1.7807 -2.0822  0.7677
   44A      C4'  902   8.298   7.493   1.634 -0.8141  0.7120  0.5827
   44A      H4'  903   8.285   7.600   1.617  1.1427  0.8128 -0.6345
   44A      O4'  904   8.296   7.413   1.515  0.0873  0.0080 -0.4178
   44A      C1'  905   8.168   7.366   1.494  0.6139  0.2348  0.1218
   44A      H1'  906   8.124   7.414   1.406 -0.3550 -0.1534  0.3922
   44A       N9  907   8.155   7.221   1.485  0.9996  0.2469 -0.1107
   44A       C8  908   8.225   7.125   1.558 -0.5326  0.5908  1.0617
   44A       H8  909   8.309   7.148   1.621  0.0050  0.4017  0.4221
   44A       N7  910   8.190   7.003   1.525 -0.1389  0.4911  0.0079
   44A       C5  911   8.085   7.019   1.434  0.2460 -0.1648  0.0618
   44A       C6  912   7.997   6.931   1.365 -0.4803 -0.2149 -0.0142
   44A       N6  913   7.991   6.800   1.373 -0.3556 -0.0162 -0.4487
   44A      H61  914   8.049   6.746   1.435 -1.5386 -1.1554 -0.2921
   44A      H62  915   7.921   6.751   1.318  0.4835 -0.7052 -0.9257
   44A       N1  916   7.915   6.983   1.272  0.3341  0.2060 -0.2025
   44A       C2  917   7.917   7.116   1.251  0.0553  0.4410  0.2385
   44A       H2  918   7.847   7.145   1.174 -0.7942  0.8604  1.1439
   44A       N3  919   7.989   7.212   1.311 -0.6208  0.8121  0.0097
   44A       C4  920   8.070   7.157   1.401  0.9702  0.0375 -0.1725
   44A      C3'  921   8.180   7.454   1.717  1.0532  0.6695  0.2597
   44A      H3'  922   8.203   7.366   1.778  1.4915  0.9496  0.4980
   44A      C2'  923   8.082   7.418   1.604  0.7589 -0.7209 -0.3400
   44A     H2'1  924   8.008   7.342   1.630  1.5368 -1.2101  0.4902
   44A      O2'  925   8.013   7.542   1.568  0.4675  0.0944  0.8822
   44A     HO'2  926   7.928   7.513   1.533  1.2685 -1.9794  0.4612
   44A      O3'  927   8.131   7.547   1.802  0.3770  0.6424  0.4217
   45U        P  928   8.022   7.523   1.912  0.0256  0.3842 -0.2172
   45U      O1P  929   8.011   7.654   1.973  0.0160  0.2529  0.4491
   45U      O2P  930   8.067   7.410   1.988  0.2287 -0.2884 -0.4115
   45U      O5'  931   7.893   7.481   1.828 -0.3786 -0.1021 -0.1461
   45U      C5'  932   7.799   7.578   1.780  0.0843 -0.5347 -0.1289
   45U     H5'1  933   7.849   7.640   1.706 -1.8335  0.9505 -0.2303
   45U     H5'2  934   7.778   7.650   1.858  1.8592 -0.8881  0.7350
   45U      C4'  935   7.671   7.520   1.708 -0.0535 -0.3160 -0.4570
   45U      H4'  936   7.617   7.606   1.668  2.4075  0.2242 -2.9747
   45U      O4'  937   7.702   7.448   1.589 -0.1242 -0.5288 -0.0021
   45U      C1'  938   7.616   7.330   1.587  0.1055 -0.0349 -0.5145
   45U      H1'  939   7.565   7.314   1.492  0.5442 -0.4412 -0.6888
   45U       N1  940   7.683   7.201   1.620  0.2991 -0.6449  0.5662
   45U       C6  941   7.800   7.201   1.693  0.7176 -0.9408 -0.2625
   45U       H6  942   7.833   7.286   1.749  1.4877 -2.0365  1.0027
   45U       C5  943   7.866   7.085   1.704 -0.2756  0.3576 -0.3982
   45U       H5  944   7.958   7.082   1.760 -0.8050 -0.9355  0.4624
   45U       C4  945   7.821   6.957   1.652  0.3171 -0.3406  0.3129
   45U       O4  946   7.875   6.843   1.648 -0.5586 -0.3663  0.8071
   45U       N3  947   7.699   6.965   1.590 -0.4758 -0.8911  0.2434
   45U       H3  948   7.670   6.879   1.546 -1.0611 -0.5781 -0.0040
   45U       C2  949   7.624   7.084   1.573 -0.5533  0.5367 -0.4222
   45U       O2  950   7.515   7.080   1.521 -0.4765 -0.3730  0.2023
   45U      C3'  951   7.573   7.444   1.796 -0.0683  0.4290  0.0651
   45U      H3'  952   7.625   7.374   1.861  0.4440 -0.4986 -1.2844
   45U      C2'  953   7.507   7.365   1.689  0.3371 -0.0393  0.2980
   45U     H2'1  954   7.456   7.272   1.714 -0.9576  0.5129 -0.2121
   45U      O2'  955   7.412   7.450   1.626  0.3676 -0.0728 -0.0408
   45U     HO'2  956   7.332   7.402   1.602 -1.3127  2.5136 -0.0649
   45U      O3'  957   7.496   7.538   1.860 -0.9587 -0.0518  0.5338
   46U        P  958   7.441   7.506   1.999  0.1961 -0.3442  0.2739
   46U      O1P  959   7.364   7.624   2.045  0.6257 -0.0575  0.0351
   46U      O2P  960   7.547   7.456   2.086 -0.6625  0.1881 -0.4309
   46U      O5'  961   7.331   7.380   1.998  0.1998  0.1961 -0.6783
   46U      C5'  962   7.197   7.391   1.934 -0.2803  0.6275 -0.0459
   46U     H5'1  963   7.200   7.461   1.851 -1.2793 -0.5539 -1.1353
   46U     H5'2  964   7.123   7.429   2.005  0.0279  0.6258  0.2759
   46U      C4'  965   7.143   7.259   1.867 -0.7042  0.2881 -0.0474
   46U      H4'  966   7.049   7.281   1.816  0.3677  0.6038 -1.9829
   46U      O4'  967   7.238   7.203   1.790  0.0055  1.1197 -0.5021
   46U      C1'  968   7.211   7.063   1.786  0.2523 -0.5725  0.3600
   46U      H1'  969   7.190   7.038   1.682  0.7429  1.0690 -0.1630
   46U       N1  970   7.332   6.987   1.836 -0.4304 -0.3085  0.2675
   46U       C6  971   7.438   7.042   1.907 -0.4276 -0.2141  0.1961
   46U       H6  972   7.424   7.142   1.944 -2.2709 -0.0724 -0.7399
   46U       C5  973   7.549   6.970   1.931  0.1867  0.0686  0.2359
   46U       H5  974   7.632   7.010   1.988  1.8881 -1.6391 -0.9105
   46U       C4  975   7.561   6.836   1.884  0.5466  0.5908  0.5925
   46U       O4  976   7.659   6.764   1.892 -0.5340  0.1544  0.5598
   46U       N3  977   7.457   6.791   1.809 -0.0521  0.6357  0.1798
   46U       H3  978   7.466   6.698   1.771  0.9108  0.0559  1.7370
   46U       C2  979   7.345   6.859   1.785  1.1950  0.1383  0.1070
   46U       O2  980   7.246   6.802   1.732  0.1695 -0.1393  0.5263
   46U      C3'  981   7.105   7.157   1.969  0.3100  0.4143  0.5664
   46U      H3'  982   7.183   7.138   2.042  1.3256  0.5938 -0.4507
   46U      C2'  983   7.093   7.036   1.875 -0.3182 -0.6909 -0.5979
   46U     H2'1  984   7.108   6.943   1.929 -0.1540  0.7626  2.0694
   46U      O2'  985   6.972   7.045   1.790  0.2736 -0.0569 -0.2684
   46U     HO'2  986   6.910   7.111   1.821 -1.4696 -1.8365  0.2528
   46U      O3'  987   6.984   7.169   2.041 -0.1569 -0.1921 -0.4824
   47A        P  988   6.970   7.106   2.185  0.4646 -0.1327 -0.2817
   47A      O1P  989   6.846   7.171   2.242  0.0044 -0.0807  0.0360
   47A      O2P  990   7.092   7.116   2.268  0.2655 -0.2076  0.1964
   47A      O5'  991   6.945   6.951   2.154 -0.0970  0.5838 -0.3546
   47A      C5'  992   6.829   6.903   2.080 -0.3441  0.4179  0.0743
   47A     H5'1  993   6.815   6.959   1.987 -0.0130  0.5934  0.1289
   47A     H5'2  994   6.741   6.908   2.144  1.3046 -1.1906  2.6166
   47A      C4'  995   6.849   6.757   2.036 -0.1704 -0.2663  0.0701
   47A      H4'  996   6.766   6.734   1.968 -0.8344  0.6858  0.5367
   47A      O4'  997   6.974   6.747   1.958 -0.2368 -0.0956  0.2583
   47A      C1'  998   7.035   6.619   1.982  0.4309 -0.1959 -0.2940
   47A      H1'  999   7.057   6.555   1.897  1.6759  1.7548 -1.5314
   47A       N9 1000   7.169   6.635   2.051  1.1700 -0.3670 -0.7767
   47A       C8 1001   7.231   6.748   2.103  0.0896  0.3380 -0.8633
   47A       H8 1002   7.173   6.835   2.130 -0.7296 -0.6323  0.6478
   47A       N7 1003   7.351   6.721   2.144 -0.0695  0.4912  0.1002
   47A       C5 1004   7.375   6.590   2.103 -0.1442  0.3154 -0.2682
   47A       C6 1005   7.482   6.501   2.107 -0.2585 -0.3268  0.0190
   47A       N6 1006   7.603   6.538   2.146 -0.3115 -0.1961 -0.2825
   47A      H61 1007   7.620   6.636   2.160  1.4295 -0.3928 -0.7442
   47A      H62 1008   7.683   6.477   2.134 -0.6252 -0.9762  1.2775
   47A       N1 1009   7.469   6.371   2.072  0.5197 -0.3589  0.5340
   47A       C2 1010   7.349   6.329   2.030  0.2083 -0.4232  0.0785
   47A       H2 1011   7.342   6.221   2.026 -0.9419 -0.4467  1.7834
   47A       N3 1012   7.239   6.404   2.023  0.9041  0.4326 -0.1353
   47A       C4 1013   7.256   6.532   2.062 -0.7028  0.5235  0.6710
   47A      C3' 1014   6.849   6.654   2.142  0.4778 -0.5431 -0.0888
   47A      H3' 1015   6.897   6.695   2.230 -3.0699 -0.3494  1.9359
   47A      C2' 1016   6.931   6.546   2.067  0.4024  0.0074 -0.3803
   47A     H2'1 1017   6.973   6.484   2.146 -2.1795  1.9387  2.7243
   47A      O2' 1018   6.838   6.477   1.983  0.1279  0.1358 -0.0142
   47A     HO'2 1019   6.764   6.460   2.043 -0.2205  0.8306 -0.2308
   47A      O3' 1020   6.720   6.608   2.178  0.4403 -0.1118  0.0050
   48U        P 1021   6.701   6.539   2.319  0.0090  0.4419  0.0221
   48U      O1P 1022   6.558   6.496   2.323 -0.3367 -0.3228  0.1990
   48U      O2P 1023   6.737   6.629   2.426  0.1740 -0.2431  0.1741
   48U      O5' 1024   6.800   6.415   2.320 -0.7177 -0.0106 -0.4769
   48U      C5' 1025   6.759   6.289   2.266  0.3447  0.0400 -0.2180
   48U     H5'1 1026   6.724   6.300   2.164 -1.9145  0.8463  0.5909
   48U     H5'2 1027   6.676   6.253   2.327  0.2577  1.6821  0.6884
   48U      C4' 1028   6.862   6.178   2.289  0.3965  0.4890 -0.4167
   48U      H4' 1029   6.839   6.081   2.245  1.9949  0.4439 -1.2121
   48U      O4' 1030   6.991   6.208   2.229  0.0488 -0.2154  0.4195
   48U      C1' 1031   7.091   6.174   2.325  0.5362 -0.8593  0.0043
   48U      H1' 1032   7.160   6.101   2.282  1.7867 -0.5283  1.3306
   48U       N1 1033   7.181   6.285   2.364  0.1894 -0.7719  0.1183
   48U       C6 1034   7.138   6.415   2.376 -0.8868 -0.3035  0.0708
   48U       H6 1035   7.033   6.438   2.386 -0.9684 -1.3852  2.4592
   48U       C5 1036   7.225   6.514   2.406 -0.2952  0.3801  0.2400
   48U       H5 1037   7.196   6.615   2.432  0.4743  0.4455  0.8730
   48U       C4 1038   7.369   6.485   2.419  0.9523 -0.6821  0.1672
   48U       O4 1039   7.451   6.564   2.464  0.6094 -0.7591 -0.1616
   48U       N3 1040   7.406   6.356   2.393  0.0975  0.0899 -0.0697
   48U       H3 1041   7.498   6.329   2.425 -0.0618 -1.4079 -0.7828
   48U       C2 1042   7.317   6.254   2.378  0.6051 -0.0587 -0.1606
   48U       O2 1043   7.360   6.142   2.382 -0.1706  0.0842 -0.5016
   48U      C3' 1044   6.876   6.162   2.444 -0.0399  0.0378 -0.6491
   48U      H3' 1045   6.890   6.260   2.491  3.4042 -1.8038  2.6443
   48U      C2' 1046   7.018   6.109   2.442 -0.7941  0.2734 -0.1910
   48U     H2'1 1047   7.067   6.141   2.534 -0.5839  1.5336 -0.7276
   48U      O2' 1048   7.022   5.966   2.437  0.9522 -0.1817  0.3147
   48U     HO'2 1049   7.001   5.929   2.524 -0.6907 -0.1403 -0.0214
   48U      O3' 1050   6.773   6.094   2.517  0.2091 -0.1449 -0.5409
   49C        P 1051   6.748   6.123   2.669 -0.0533  0.1458  0.4780
   49C      O1P 1052   6.634   6.043   2.714  0.1086 -0.0591  0.5581
   49C      O2P 1053   6.745   6.272   2.678  0.2122 -0.1019  0.0666
   49C      O5' 1054   6.882   6.072   2.735  0.1308 -0.5205 -0.2247
   49C      C5' 1055   6.895   5.934   2.764  0.0909 -0.6606 -0.3121
   49C     H5'1 1056   6.858   5.873   2.681 -0.7675  0.5450 -0.8363
   49C     H5'2 1057   6.826   5.917   2.847  0.2347  0.5403  0.0590
   49C      C4' 1058   7.040   5.895   2.796  0.9608  0.0709 -0.3947
   49C      H4' 1059   7.039   5.787   2.781 -3.7220 -0.1075 -0.5148
   49C      O4' 1060   7.132   5.966   2.715 -0.0588  0.2594  0.8120
   49C      C1' 1061   7.257   5.967   2.777  0.0334 -0.0944  0.2685
   49C      H1' 1062   7.326   5.904   2.720  0.5153  0.1287  0.6013
   49C       N1 1063   7.309   6.100   2.782 -0.1290 -0.2946  0.2219
   49C       C6 1064   7.239   6.216   2.752 -0.4368 -0.4409  0.1324
   49C       H6 1065   7.133   6.203   2.739 -0.7528 -0.5401  2.4392
   49C       C5 1066   7.298   6.339   2.738  0.6989  0.4708  0.2990
   49C       H5 1067   7.248   6.427   2.700  0.0032 -0.2935 -0.6200
   49C       C4 1068   7.441   6.344   2.756 -0.3848 -0.6243  0.4886
   49C       N4 1069   7.507   6.449   2.730  0.6787 -0.3422  0.2391
   49C      H41 1070   7.448   6.528   2.706  1.4072  0.7761  1.9136
   49C      H42 1071   7.608   6.451   2.729  0.7490 -0.8369  2.2557
   49C       N3 1072   7.514   6.237   2.782  0.1797  0.0354  0.0740
   49C       C2 1073   7.449   6.119   2.802  0.3994  0.5360 -0.3866
   49C       O2 1074   7.525   6.025   2.830  0.0329 -0.0713 -0.0651
   49C      C3' 1075   7.090   5.935   2.938 -0.5597  0.3097  0.2859
   49C      H3' 1076   7.067   6.041   2.948  1.2942  1.1368 -2.7312
   49C      C2' 1077   7.244   5.911   2.914  0.4100  0.3772 -0.8830
   49C     H2'1 1078   7.308   5.972   2.978  0.2866 -1.0234  0.6411
   49C      O2' 1079   7.287   5.779   2.926  0.1133 -0.0350 -0.3534
   49C     HO'2 1080   7.315   5.773   3.017  1.7190 -1.3919 -0.8766
   49C      O3' 1081   7.032   5.849   3.037  0.4638  0.1073 -0.8935
   50U        P 1082   7.050   5.876   3.192 -0.3658 -0.1822  0.1066
   50U      O1P 1083   6.966   5.778   3.261  0.8618  0.3316 -0.4009
   50U      O2P 1084   7.019   6.018   3.210  0.2312 -0.6099 -0.2344
   50U      O5' 1085   7.202   5.844   3.234  0.4969  0.6884 -0.4090
   50U      C5' 1086   7.255   5.711   3.242  0.4053 -0.2634 -0.3671
   50U     H5'1 1087   7.240   5.659   3.147  0.3063  1.1843 -1.1800
   50U     H5'2 1088   7.215   5.662   3.331 -1.3016  1.9935  0.2211
   50U      C4' 1089   7.405   5.716   3.254  0.0562 -0.0386 -0.1248
   50U      H4' 1090   7.438   5.613   3.239  3.3217  1.0204 -1.0389
   50U      O4' 1091   7.467   5.797   3.156 -0.1266  0.2880 -0.0632
   50U      C1' 1092   7.594   5.849   3.203  0.0517  0.1476  0.8016
   50U      H1' 1093   7.677   5.798   3.154 -1.0173 -0.1941 -0.7328
   50U       N1 1094   7.597   6.002   3.189 -0.5745 -0.1625 -0.4433
   50U       C6 1095   7.474   6.068   3.188  0.2241 -0.4839  0.0024
   50U       H6 1096   7.388   6.013   3.224  1.4334 -1.1775  1.9330
   50U       C5 1097   7.469   6.197   3.151  0.5611  0.4150  0.4612
   50U       H5 1098   7.373   6.247   3.154 -0.0149 -0.6485  0.4268
   50U       C4 1099   7.587   6.277   3.128  0.3336 -0.2264  0.6532
   50U       O4 1100   7.597   6.396   3.093  0.6488 -0.0870 -1.0914
   50U       N3 1101   7.708   6.207   3.135  0.3968 -0.2953 -0.2672
   50U       H3 1102   7.789   6.265   3.117  1.5523 -0.5868  3.2288
   50U       C2 1103   7.716   6.068   3.154 -0.1742  0.8019 -0.4119
   50U       O2 1104   7.826   6.023   3.148 -0.2901  0.0152 -0.6509
   50U      C3' 1105   7.457   5.772   3.388  0.1374  0.0745 -0.0963
   50U      H3' 1106   7.398   5.860   3.414  0.4309 -0.1675  1.5263
   50U      C2' 1107   7.603   5.812   3.350  0.1143 -0.1454 -0.0891
   50U     H2'1 1108   7.639   5.886   3.421 -1.0333 -0.0124  0.3896
   50U      O2' 1109   7.693   5.696   3.347 -0.0418 -0.3686 -0.1710
   50U     HO'2 1110   7.780   5.734   3.337 -0.6599  1.0390 -0.4046
   50U      O3' 1111   7.451   5.683   3.497  0.2860 -0.5745 -0.0402
   51A        P 1112   7.476   5.732   3.646  0.0966  0.4024  0.6981
   51A      O1P 1113   7.482   5.606   3.727  0.1301 -0.7694  0.2187
   51A      O2P 1114   7.369   5.827   3.684 -0.1972 -0.0865  0.2261
   51A      O5' 1115   7.618   5.792   3.661  0.0340 -0.0981  0.3057
   51A      C5' 1116   7.738   5.718   3.680  0.6159  0.0089 -0.1123
   51A     H5'1 1117   7.752   5.636   3.609  0.2383  1.3239 -1.7575
   51A     H5'2 1118   7.726   5.665   3.774  1.4966 -0.0902 -0.0446
   51A      C4' 1119   7.860   5.807   3.672  0.6172 -0.1192  0.4157
   51A      H4' 1120   7.947   5.743   3.676  0.6594 -0.3632 -2.2794
   51A      O4' 1121   7.863   5.895   3.556  0.0550 -0.7046 -0.5421
   51A      C1' 1122   7.915   6.024   3.580 -0.2547 -0.4214  0.4125
   51A      H1' 1123   8.012   6.029   3.530  0.0705 -3.7192  0.4719
   51A       N9 1124   7.831   6.139   3.546 -0.4062 -0.3271  0.4857
   51A       C8 1125   7.698   6.142   3.540 -0.0474 -0.5900  0.6987
   51A       H8 1126   7.641   6.053   3.560 -0.0316 -1.3282 -2.1025
   51A       N7 1127   7.656   6.251   3.481 -0.6044  0.3020 -0.7243
   51A       C5 1128   7.773   6.328   3.460  0.0691  0.6934 -0.0731
   51A       C6 1129   7.810   6.459   3.413  0.4503 -0.5097  0.1369
   51A       N6 1130   7.730   6.548   3.356  0.0818 -0.4879 -0.2957
   51A      H61 1131   7.632   6.542   3.332 -0.4749 -1.2650  1.8677
   51A      H62 1132   7.789   6.624   3.325 -2.3249  1.7830  0.3375
   51A       N1 1133   7.939   6.504   3.405 -0.2393 -0.4337 -0.2155
   51A       C2 1134   8.031   6.418   3.444 -0.0754 -0.1565 -0.2206
   51A       H2 1135   8.130   6.461   3.437  0.0605 -0.2865  0.7521
   51A       N3 1136   8.014   6.298   3.495  0.2460  0.4259 -0.2283
   51A       C4 1137   7.884   6.261   3.499  0.5706  0.0494 -0.0176
   51A      C3' 1138   7.857   5.909   3.790 -0.0596  0.2437  0.5469
   51A      H3' 1139   7.755   5.939   3.812 -0.6101  0.3766 -1.9465
   51A      C2' 1140   7.942   6.022   3.729 -0.5439 -0.1892 -0.2529
   51A     H2'1 1141   7.902   6.105   3.787  0.7567  0.7011 -0.5962
   51A      O2' 1142   8.075   6.004   3.757 -0.0735  0.1384 -0.0184
   51A     HO'2 1143   8.080   5.996   3.853  0.0299  1.0979  0.0682
   51A      O3' 1144   7.924   5.862   3.909  0.2213 -0.5819  0.0408
   52U        P 1145   7.906   5.929   4.048  0.2796 -0.3490 -0.0836
   52U      O1P 1146   7.942   5.832   4.147 -0.1800 -0.1313  0.1779
   52U      O2P 1147   7.773   5.996   4.053  0.4555  0.0498  0.2269
   52U      O5' 1148   8.012   6.053   4.053 -0.4790  0.6972 -0.1294
   52U      C5' 1149   8.153   6.027   4.078 -0.3854  0.7789 -0.2852
   52U     H5'1 1150   8.178   5.943   4.014 -0.4650  1.7432 -1.6382
   52U     H5'2 1151   8.180   5.999   4.179 -0.9222  0.2636 -0.2796
   52U      C4' 1152   8.239   6.153   4.039  0.1823  0.0385 -0.9908
   52U      H4' 1153   8.344   6.122   4.042  0.4291  0.8918  0.3530
   52U      O4' 1154   8.211   6.212   3.913  0.3643  0.1279  0.5447
   52U      C1' 1155   8.209   6.359   3.915 -0.1667  0.0073 -0.0837
   52U      H1' 1156   8.293   6.381   3.849  1.0226  0.0350  1.3942
   52U       N1 1157   8.077   6.414   3.882  0.2987 -0.4147  0.5681
   52U       C6 1158   7.964   6.334   3.883  0.2573 -0.6185  0.3032
   52U       H6 1159   7.974   6.244   3.940  1.7389 -0.6254  0.0719
   52U       C5 1160   7.843   6.379   3.828 -0.3042  0.3030  0.2293
   52U       H5 1161   7.756   6.316   3.822  0.1896 -0.4856  1.1319
   52U       C4 1162   7.837   6.505   3.763  0.2392 -0.5942  0.9032
   52U       O4 1163   7.738   6.543   3.704  0.1065  0.0773 -0.0085
   52U       N3 1164   7.960   6.573   3.759 -0.1653 -0.1083 -0.1964
   52U       H3 1165   7.950   6.661   3.711 -0.0410 -0.2963 -0.5669
   52U       C2 1166   8.078   6.540   3.827  0.0600  0.3596  0.8920
   52U       O2 1167   8.174   6.614   3.842 -0.4608  0.3847  0.2886
   52U      C3' 1168   8.217   6.268   4.134  0.1003 -0.4636 -0.5749
   52U      H3' 1169   8.112   6.274   4.162  0.0292  1.8659 -1.2173
   52U      C2' 1170   8.247   6.399   4.058 -0.3227 -0.9945 -0.3223
   52U     H2'1 1171   8.192   6.484   4.099  1.6585  0.4000 -0.4117
   52U      O2' 1172   8.386   6.431   4.064 -0.1926 -0.0206 -0.4207
   52U     HO'2 1173   8.405   6.403   4.154 -2.8911  0.2204  0.2925
   52U      O3' 1174   8.297   6.266   4.250  0.1043 -0.3748 -0.5650
   53U        P 1175   8.241   6.282   4.398 -0.2504  0.0683 -0.5032
   53U      O1P 1176   8.345   6.246   4.497 -0.0172 -0.1909 -0.7294
   53U      O2P 1177   8.113   6.214   4.412  0.0636  0.4700  0.6740
   53U      O5' 1178   8.210   6.445   4.403  0.1320 -0.4055 -0.3110
   53U      C5' 1179   8.319   6.526   4.433  0.1757 -0.2642 -0.2260
   53U     H5'1 1180   8.403   6.495   4.371  0.6541 -1.5017  0.9952
   53U     H5'2 1181   8.348   6.516   4.538 -2.2072  1.9581  0.7837
   53U      C4' 1182   8.284   6.672   4.407 -0.3694  0.3513  0.4139
   53U      H4' 1183   8.373   6.732   4.424  2.2780 -3.5084  1.4929
   53U      O4' 1184   8.249   6.697   4.271  0.1178 -0.7435  0.2364
   53U      C1' 1185   8.147   6.797   4.272 -0.8322  0.8797 -0.2534
   53U      H1' 1186   8.180   6.884   4.214  0.6921  1.0513  0.8161
   53U       N1 1187   8.028   6.750   4.194  0.1412  0.1542 -0.2296
   53U       C6 1188   7.965   6.627   4.223 -0.7513  0.1018 -0.1639
   53U       H6 1189   8.010   6.560   4.295  0.8494  1.1656 -0.1331
   53U       C5 1190   7.852   6.590   4.164  0.6524  0.4158  0.2471
   53U       H5 1191   7.805   6.495   4.184 -0.6976  1.1197  0.5651
   53U       C4 1192   7.796   6.674   4.061  0.0804 -0.2421 -0.0481
   53U       O4 1193   7.686   6.656   4.008 -0.0184 -0.0806 -0.1194
   53U       N3 1194   7.862   6.790   4.029 -0.2485  0.1308  0.1352
   53U       H3 1195   7.824   6.858   3.966  1.1365 -0.7669 -1.7488
   53U       C2 1196   7.976   6.833   4.096  0.0995 -0.1366 -0.6034
   53U       O2 1197   8.028   6.941   4.062 -0.3368 -0.0024  0.4622
   53U      C3' 1198   8.170   6.715   4.493  0.1424 -0.4630 -0.1702
   53U      H3' 1199   8.093   6.638   4.505 -0.2567  0.0071  0.3480
   53U      C2' 1200   8.116   6.835   4.415 -0.5978  0.0339 -0.1192
   53U     H2'1 1201   8.010   6.851   4.436 -0.5714 -0.2116  0.2265
   53U      O2' 1202   8.182   6.954   4.454  0.1297 -0.3764 -0.3466
   53U     HO'2 1203   8.124   6.997   4.517 -0.1856 -0.1885 -0.7595
   53U      O3' 1204   8.224   6.749   4.622  0.2110 -0.1404  0.0633
   54C        P 1205   8.137   6.765   4.750  0.2606 -0.1235 -0.1174
   54C      O1P 1206   8.218   6.777   4.872  0.0435  0.6484 -0.4994
   54C      O2P 1207   8.043   6.654   4.750 -0.0491 -0.2065 -0.6708
   54C      O5' 1208   8.064   6.905   4.717  0.4274 -0.0194  0.4234
   54C      C5' 1209   8.118   7.030   4.757 -1.0258  0.3811  0.5529
   54C     H5'1 1210   8.219   7.038   4.717 -0.7944  0.3934  1.1396
   54C     H5'2 1211   8.136   7.033   4.864  0.0052  1.2128  0.3671
   54C      C4' 1212   8.016   7.128   4.706 -0.1784 -0.8775 -0.8705
   54C      H4' 1213   8.056   7.229   4.711 -0.1649 -0.9333  0.5100
   54C      O4' 1214   7.987   7.105   4.567  0.3161  0.4226  0.5695
   54C      C1' 1215   7.856   7.164   4.544 -0.7475  0.3939 -0.3308
   54C      H1' 1216   7.854   7.250   4.477 -0.3930 -0.7695 -1.9078
   54C       N1 1217   7.764   7.071   4.472 -0.2341 -0.2485 -0.0628
   54C       C6 1218   7.770   6.938   4.495  0.1831 -0.1245 -0.4367
   54C       H6 1219   7.828   6.898   4.578  0.8827  0.7931 -0.4613
   54C       C5 1220   7.708   6.852   4.411 -0.7387  0.5807 -0.0803
   54C       H5 1221   7.725   6.747   4.427  1.6576  1.1740  1.8091
   54C       C4 1222   7.614   6.904   4.313  0.9018  0.1283  1.1186
   54C       N4 1223   7.548   6.829   4.232 -0.3631 -0.1679  0.5956
   54C      H41 1224   7.533   6.732   4.253 -0.8918 -0.0223  0.9018
   54C      H42 1225   7.489   6.863   4.158  1.5875 -1.0319 -1.4600
   54C       N3 1226   7.603   7.031   4.296  0.3896 -0.0513 -0.0443
   54C       C2 1227   7.685   7.116   4.361 -0.1590 -0.4571 -0.2495
   54C       O2 1228   7.669   7.236   4.337 -0.6826  0.1633 -0.3868
   54C      C3' 1229   7.879   7.125   4.784  0.2281  0.2083  0.3297
   54C      H3' 1230   7.829   7.029   4.795  1.8353 -0.4737  2.3587
   54C      C2' 1231   7.806   7.208   4.678 -0.8776  0.1672 -0.2944
   54C     H2'1 1232   7.699   7.191   4.669 -0.5617 -2.1358 -0.4955
   54C      O2' 1233   7.831   7.343   4.689 -0.1768 -0.1416 -0.2361
   54C     HO'2 1234   7.838   7.364   4.782 -0.3100  0.9338 -0.4633
   54C      O3' 1235   7.881   7.185   4.912 -0.4850  0.3322  0.7236
   55C        P 1236   7.759   7.157   5.015  0.4309 -0.0614  0.2593
   55C      O1P 1237   7.804   7.231   5.136  0.7562 -1.3410  0.0237
   55C      O2P 1238   7.740   7.018   5.026  0.5264 -0.5093 -0.3729
   55C      O5' 1239   7.621   7.210   4.950  0.1612 -0.0339  0.0970
   55C      C5' 1240   7.584   7.349   4.939 -1.0108  0.7270  0.5264
   55C     H5'1 1241   7.677   7.402   4.919  0.1517 -1.2293  0.3919
   55C     H5'2 1242   7.562   7.389   5.038 -0.3287  0.7566  0.6729
   55C      C4' 1243   7.469   7.389   4.846  0.1310 -0.3347 -0.1409
   55C      H4' 1244   7.460   7.498   4.846 -0.0305 -0.3328  1.2046
   55C      O4' 1245   7.492   7.343   4.718  0.6427 -0.3891 -0.1712
   55C      C1' 1246   7.367   7.310   4.666 -0.0827  0.3714  0.1031
   55C      H1' 1247   7.337   7.381   4.588 -3.4006  0.1727  1.0474
   55C       N1 1248   7.363   7.170   4.617 -0.9862  0.7497  0.3457
   55C       C6 1249   7.430   7.063   4.674  0.5407 -0.1350 -0.7159
   55C       H6 1250   7.492   7.081   4.761  0.1934  1.2913 -0.7324
   55C       C5 1251   7.409   6.947   4.621 -0.2977  0.5354  0.1467
   55C       H5 1252   7.456   6.862   4.668 -1.6059 -0.7996 -0.8400
   55C       C4 1253   7.324   6.929   4.513 -0.1175 -0.5115  0.3472
   55C       N4 1254   7.324   6.814   4.450 -0.8310 -0.1740 -0.4545
   55C      H41 1255   7.380   6.738   4.486 -1.9952 -0.3740  1.0278
   55C      H42 1256   7.288   6.819   4.356  0.5007  0.5965 -0.9632
   55C       N3 1257   7.251   7.025   4.459 -0.3679 -0.0203  0.0728
   55C       C2 1258   7.272   7.148   4.511  0.8436 -0.1746 -0.1566
   55C       O2 1259   7.195   7.236   4.471  0.0527  0.0809 -0.0446
   55C      C3' 1260   7.344   7.328   4.900 -0.2287  0.2397  0.3369
   55C      H3' 1261   7.370   7.230   4.942 -2.2623  0.4437  2.2145
   55C      C2' 1262   7.257   7.328   4.774 -0.0000  0.2164  0.5237
   55C     H2'1 1263   7.188   7.243   4.782 -0.7173  0.7710  0.3274
   55C      O2' 1264   7.182   7.437   4.740  0.1594 -0.5857 -0.3420
   55C     HO'2 1265   7.103   7.439   4.795 -0.7428 -0.7119 -1.5933
   55C      O3' 1266   7.281   7.401   5.008  0.2957  0.4422  0.0867
   56G        P 1267   7.154   7.342   5.091  0.3234 -0.0791  0.1793
   56G      O1P 1268   7.127   7.430   5.210  0.0603 -0.5695  0.0993
   56G      O2P 1269   7.160   7.198   5.103  0.1183  0.4480 -0.1757
   56G      O5' 1270   7.030   7.373   4.991 -0.4525  0.3741 -0.3849
   56G      C5' 1271   6.966   7.500   4.981 -0.3002 -0.3284 -0.4555
   56G     H5'1 1272   7.029   7.574   4.932  0.6656  0.4469  1.8100
   56G     H5'2 1273   6.941   7.539   5.080 -0.2777 -0.3823 -0.4282
   56G      C4' 1274   6.831   7.489   4.912  0.7155  0.3665 -0.4213
   56G      H4' 1275   6.779   7.583   4.931  0.7402  0.2341  0.3365
   56G      O4' 1276   6.844   7.458   4.772 -0.2776 -0.0716  0.1903
   56G      C1' 1277   6.745   7.358   4.733  0.3289  0.7014  0.0234
   56G      H1' 1278   6.690   7.385   4.642  1.1613 -1.4858 -1.2091
   56G       N9 1279   6.798   7.222   4.698 -0.6129  0.1178 -0.2167
   56G       C8 1280   6.919   7.179   4.744 -0.0554  0.4481 -0.0066
   56G       H8 1281   6.986   7.236   4.806 -1.7244  1.5754  0.8229
   56G       N7 1282   6.936   7.054   4.717 -0.2526 -0.4727  0.1703
   56G       C5 1283   6.826   7.017   4.635  0.1805  0.7839 -0.3538
   56G       C6 1284   6.797   6.903   4.558  0.3509  0.9409 -0.1038
   56G       O6 1285   6.855   6.795   4.552  0.7297  1.0101 -0.1311
   56G       N1 1286   6.662   6.902   4.514 -0.3145  0.3819  0.3026
   56G       H1 1287   6.630   6.815   4.475 -0.0467  0.6163 -0.4491
   56G       C2 1288   6.583   7.015   4.523 -0.2384  0.0462  0.2285
   56G       N2 1289   6.466   7.011   4.467 -0.3749  0.7450  0.2922
   56G      H21 1290   6.430   6.930   4.420  1.4089 -1.6527  2.7139
   56G      H22 1291   6.403   7.089   4.479  0.3139  1.5609 -1.1493
   56G       N3 1292   6.618   7.132   4.581  0.6264  0.2626  0.1394
   56G       C4 1293   6.735   7.120   4.636  0.0230  0.3668  0.1230
   56G      C3' 1294   6.736   7.381   4.966 -0.6587 -0.2253  0.1621
   56G      H3' 1295   6.801   7.295   4.980  1.0520  1.3150  2.4475
   56G      C2' 1296   6.645   7.351   4.848 -0.1901 -0.3287 -0.2985
   56G     H2'1 1297   6.606   7.250   4.843  3.6004 -1.9373 -3.7181
   56G      O2' 1298   6.552   7.455   4.829  0.0542  0.0299 -0.3114
   56G     HO'2 1299   6.545   7.494   4.917  1.6624  1.0371 -0.5915
   56G      O3' 1300   6.662   7.426   5.081 -0.2942 -0.1347  0.0840
   57U        P 1301   6.596   7.323   5.190  0.2412 -0.1307  0.1017
   57U      O1P 1302   6.529   7.399   5.296  0.5886 -0.0306  0.1044
   57U      O2P 1303   6.699   7.228   5.230 -0.2711  0.1428 -0.2086
   57U      O5' 1304   6.484   7.232   5.109  0.6629  0.2147  0.1781
   57U      C5' 1305   6.356   7.290   5.075  0.8870 -0.4243 -0.5393
   57U     H5'1 1306   6.367   7.390   5.034 -0.9557 -0.1308 -0.3800
   57U     H5'2 1307   6.305   7.310   5.168  2.6206  0.8754  0.1915
   57U      C4' 1308   6.265   7.218   4.976 -0.8789  0.5159 -0.1850
   57U      H4' 1309   6.178   7.279   4.953 -1.9399 -0.6811  0.4924
   57U      O4' 1310   6.329   7.175   4.857 -0.5157  0.2556 -0.7229
   57U      C1' 1311   6.275   7.052   4.817 -0.7957 -0.0628 -0.1786
   57U      H1' 1312   6.223   7.050   4.722 -0.1907  1.3209 -0.5643
   57U       N1 1313   6.378   6.939   4.823  1.0160  0.0494  0.2884
   57U       C6 1314   6.499   6.945   4.884 -0.2708  0.3058 -0.4748
   57U       H6 1315   6.520   7.028   4.949  0.0211  0.2320 -0.4703
   57U       C5 1316   6.593   6.849   4.877  0.2355  0.4513 -0.7873
   57U       H5 1317   6.686   6.869   4.928 -0.1893  1.8073 -0.4895
   57U       C4 1318   6.583   6.728   4.804  0.0847  1.1835  0.2229
   57U       O4 1319   6.671   6.636   4.797 -0.3169  0.3527  0.3015
   57U       N3 1320   6.464   6.730   4.732 -0.0762  0.5576 -0.1394
   57U       H3 1321   6.452   6.655   4.665 -0.0285 -0.8976  1.4116
   57U       C2 1322   6.364   6.829   4.735  0.5172 -0.5541 -0.0277
   57U       O2 1323   6.262   6.819   4.663  0.3986  0.1248 -0.2293
   57U      C3' 1324   6.209   7.083   5.031 -1.1411 -0.6570 -0.1233
   57U      H3' 1325   6.288   7.020   5.071 -0.4113 -0.5685 -1.3433
   57U      C2' 1326   6.160   7.016   4.912  0.0496 -0.5465 -0.4071
   57U     H2'1 1327   6.141   6.912   4.936 -1.5168 -0.3211 -0.5499
   57U      O2' 1328   6.039   7.079   4.858 -0.0948  0.2045  0.0866
   57U     HO'2 1329   6.000   7.018   4.794  1.7617  0.8175 -1.7371
   57U      O3' 1330   6.116   7.097   5.134 -0.3376 -1.0832  0.3741
   58A        P 1331   6.082   6.986   5.240  0.2774  0.0126  0.0526
   58A      O1P 1332   5.968   7.041   5.314 -0.4768  0.0224  0.4892
   58A      O2P 1333   6.205   6.952   5.313  0.1431  0.0863 -0.1434
   58A      O5' 1334   6.028   6.854   5.157 -0.0023  0.6547 -0.6076
   58A      C5' 1335   5.902   6.842   5.088 -0.0139 -0.1267 -0.2461
   58A     H5'1 1336   5.903   6.922   5.014  0.8005  1.4190  1.3680
   58A     H5'2 1337   5.823   6.853   5.163  1.7637 -1.4204  1.9330
   58A      C4' 1338   5.891   6.709   5.015  0.1011  0.3622  0.2795
   58A      H4' 1339   5.796   6.694   4.965  1.2509  0.8130 -2.2162
   58A      O4' 1340   5.987   6.696   4.916 -0.6066 -0.3772 -0.0881
   58A      C1' 1341   6.038   6.564   4.914  0.4493 -0.2896 -1.2147
   58A      H1' 1342   6.026   6.510   4.821 -0.3794 -0.1683 -1.1792
   58A       N9 1343   6.179   6.559   4.960 -0.2664  0.0008  0.7928
   58A       C8 1344   6.261   6.647   5.019 -0.1809  0.2142 -0.5104
   58A       H8 1345   6.223   6.742   5.055 -0.5834 -0.2042  0.1959
   58A       N7 1346   6.385   6.610   5.036 -0.1638 -0.2141 -0.9229
   58A       C5 1347   6.380   6.481   4.987 -0.3651  0.3805  0.3224
   58A       C6 1348   6.475   6.372   4.970 -0.2260  0.4314  0.3832
   58A       N6 1349   6.605   6.371   5.000  0.2896  0.4519 -0.6458
   58A      H61 1350   6.659   6.452   5.026 -0.3772  0.9198 -0.6993
   58A      H62 1351   6.647   6.284   4.969  1.4359  1.3584 -1.7280
   58A       N1 1352   6.438   6.255   4.915 -0.0726 -0.4567  0.8822
   58A       C2 1353   6.311   6.244   4.876 -0.0635 -0.2932  0.6669
   58A       H2 1354   6.291   6.155   4.820  0.2772  0.1428 -0.1716
   58A       N3 1355   6.214   6.334   4.873 -0.1845  0.2217 -0.7148
   58A       C4 1356   6.255   6.446   4.939  0.6347 -0.6704 -0.3560
   58A      C3' 1357   5.907   6.589   5.106 -0.6073  0.2682  0.5659
   58A      H3' 1358   5.988   6.612   5.175 -2.0509  1.6196  1.8747
   58A      C2' 1359   5.939   6.484   5.009 -0.3804 -0.0806 -0.2199
   58A     H2'1 1360   5.991   6.405   5.064 -0.0730  0.2152 -0.0829
   58A      O2' 1361   5.834   6.431   4.932  0.0573  0.0947 -1.2133
   58A     HO'2 1362   5.748   6.465   4.958 -0.8589 -2.8903  0.1351
   58A      O3' 1363   5.789   6.557   5.177 -1.0613  0.0651  0.0904
   59C        P 1364   5.796   6.469   5.315  0.4549  0.1970 -0.3412
   59C      O1P 1365   5.662   6.465   5.372  0.0850  0.1476  0.0877
   59C      O2P 1366   5.895   6.532   5.401  0.5476  0.2961 -0.7974
   59C      O5' 1367   5.841   6.322   5.297  0.0973 -0.4254  0.2853
   59C      C5' 1368   5.752   6.227   5.231 -0.0490 -0.3909 -0.5200
   59C     H5'1 1369   5.710   6.269   5.139 -0.4542  0.6707  0.1279
   59C     H5'2 1370   5.672   6.200   5.301  2.2962 -1.5355  1.9173
   59C      C4' 1371   5.816   6.097   5.187 -0.5571  0.3631 -0.3478
   59C      H4' 1372   5.736   6.035   5.145 -0.3053 -0.0063 -0.2777
   59C      O4' 1373   5.934   6.125   5.117  0.2593  0.3950  0.3150
   59C      C1' 1374   6.027   6.019   5.132  0.6166 -0.6018  0.0819
   59C      H1' 1375   6.025   5.966   5.037 -2.3984 -0.0583 -0.2760
   59C       N1 1376   6.161   6.068   5.162  0.4574  0.6574  0.2692
   59C       C6 1377   6.182   6.185   5.232  0.6946 -0.4837  0.1763
   59C       H6 1378   6.097   6.243   5.267  0.2616 -1.5965  1.0199
   59C       C5 1379   6.310   6.218   5.258  0.3705  1.1359 -0.1863
   59C       H5 1380   6.331   6.309   5.312 -0.3721 -1.0698  4.2851
   59C       C4 1381   6.415   6.130   5.216 -0.1351 -0.2287 -0.0642
   59C       N4 1382   6.539   6.166   5.228 -0.0787  0.4572  0.1540
   59C      H41 1383   6.554   6.249   5.285  1.1063  1.8652 -2.0445
   59C      H42 1384   6.612   6.104   5.195 -0.4608 -0.5628  1.1687
   59C       N3 1385   6.393   6.026   5.142 -0.1967 -0.0716  0.5874
   59C       C2 1386   6.265   5.988   5.115  0.0310  0.0085  0.1064
   59C       O2 1387   6.246   5.882   5.062 -0.5975 -0.0584  0.4935
   59C      C3' 1388   5.872   6.016   5.302 -0.3228  0.1331 -0.7107
   59C      H3' 1389   5.932   6.084   5.362 -0.7650  0.2106 -0.3556
   59C      C2' 1390   5.973   5.926   5.234  0.6010 -0.1225  0.3538
   59C     H2'1 1391   6.061   5.888   5.286  1.3008  0.0833 -0.6362
   59C      O2' 1392   5.911   5.823   5.162  0.3115  0.3172  0.0982
   59C     HO'2 1393   5.820   5.812   5.192  0.3109  0.8460  0.3040
   59C      O3' 1394   5.786   5.951   5.392  0.3289  0.0929  0.4639
   60U        P 1395   5.829   5.927   5.541  0.5166 -0.5160  0.1653
   60U      O1P 1396   5.723   5.841   5.600 -0.3605 -0.0277 -0.8172
   60U      O2P 1397   5.864   6.063   5.596 -0.1936 -0.5189  0.3665
   60U      O5' 1398   5.962   5.838   5.529 -0.4033  0.1708 -0.2847
   60U      C5' 1399   5.967   5.702   5.491  0.4722  0.1045  0.4004
   60U     H5'1 1400   5.925   5.682   5.392  0.7178  1.4026  0.0187
   60U     H5'2 1401   5.907   5.639   5.557 -0.4727 -0.4862 -0.9736
   60U      C4' 1402   6.108   5.650   5.486 -0.3050 -0.5098 -0.8988
   60U      H4' 1403   6.104   5.545   5.456  0.2208 -0.6046 -0.6527
   60U      O4' 1404   6.190   5.725   5.399 -0.8767  0.2329 -0.2295
   60U      C1' 1405   6.316   5.728   5.451  0.2600  0.0384 -0.4023
   60U      H1' 1406   6.375   5.673   5.378 -1.7037 -0.5011 -1.6616
   60U       N1 1407   6.376   5.870   5.466 -1.0116 -0.0061  0.2261
   60U       C6 1408   6.296   5.971   5.510  0.0414  0.2573 -0.8024
   60U       H6 1409   6.188   5.966   5.508  0.0205  0.5021 -0.3096
   60U       C5 1410   6.354   6.082   5.557  0.0624 -0.2289  0.1968
   60U       H5 1411   6.299   6.168   5.593 -0.1422 -0.3640  0.2025
   60U       C4 1412   6.500   6.107   5.550 -0.0021  0.8125 -0.9411
   60U       O4 1413   6.551   6.219   5.563  0.5754  0.0175 -0.4253
   60U       N3 1414   6.568   5.997   5.510 -0.5319 -0.2237  0.5535
   60U       H3 1415   6.665   6.014   5.487 -0.7192 -0.6632 -0.6294
   60U       C2 1416   6.518   5.875   5.471 -1.2106 -0.5673  0.0312
   60U       O2 1417   6.597   5.785   5.430 -0.0339 -0.4228 -0.2293
   60U      C3' 1418   6.169   5.654   5.623 -0.4440  0.3837  0.1140
   60U      H3' 1419   6.160   5.750   5.674 -1.1511  0.7290 -0.6355
   60U      C2' 1420   6.318   5.650   5.590 -0.0969  0.3265  0.9308
   60U     H2'1 1421   6.376   5.697   5.670 -0.8936  0.0199  1.7061
   60U      O2' 1422   6.385   5.523   5.573  0.0723 -0.1588  0.2224
   60U     HO'2 1423   6.350   5.466   5.642  0.7625 -0.2987  0.4606
   60U      O3' 1424   6.129   5.544   5.696  0.5783  0.1298  0.0018
   61U        P 1425   6.091   5.565   5.854 -0.1117  0.0604  0.2239
   61U      O1P 1426   6.057   5.435   5.910 -0.5547  0.1204  0.1103
   61U      O2P 1427   5.997   5.676   5.859 -0.4981 -0.1477 -0.0368
   61U      O5' 1428   6.229   5.608   5.924 -0.1868 -0.2658 -0.0057
   61U      C5' 1429   6.344   5.523   5.946  0.1344 -0.3072  0.5762
   61U     H5'1 1430   6.364   5.476   5.850 -1.7501 -1.1440  0.5441
   61U     H5'2 1431   6.302   5.443   6.008  1.1535 -1.1945  0.1356
   61U      C4' 1432   6.469   5.594   6.000 -0.3157  0.1156  0.2268
   61U      H4' 1433   6.551   5.522   6.010 -1.7104 -1.4459  0.9143
   61U      O4' 1434   6.501   5.698   5.907 -0.2152 -0.0741  0.4921
   61U      C1' 1435   6.560   5.807   5.968  0.0243  0.0554  0.0934
   61U      H1' 1436   6.667   5.807   5.949 -0.3132  0.5499 -2.1287
   61U       N1 1437   6.499   5.937   5.935  0.0635  0.5222  0.5052
   61U       C6 1438   6.367   5.950   5.900  0.1072 -0.1398 -0.5426
   61U       H6 1439   6.311   5.857   5.893 -0.5927  0.2596 -0.3327
   61U       C5 1440   6.319   6.073   5.876  0.0857  0.1433  0.8472
   61U       H5 1441   6.216   6.080   5.844  0.1007 -0.4888  0.6443
   61U       C4 1442   6.387   6.191   5.893 -0.6317 -0.3724 -0.5801
   61U       O4 1443   6.345   6.305   5.874 -0.2551 -0.2113  0.0301
   61U       N3 1444   6.520   6.177   5.933  0.6460  0.2772  0.2004
   61U       H3 1445   6.582   6.256   5.922  0.6210  0.2758  0.0534
   61U       C2 1446   6.581   6.052   5.948  0.3453  0.4513 -0.0342
   61U       O2 1447   6.699   6.050   5.981 -0.2814  0.5149 -0.2636
   61U      C3' 1448   6.446   5.670   6.135 -0.4996 -0.8545 -0.4428
   61U      H3' 1449   6.345   5.711   6.135 -0.6049 -1.1059  0.0335
   61U      C2' 1450   6.546   5.784   6.122 -0.3442  0.1188 -0.2356
   61U     H2'1 1451   6.520   5.873   6.181 -0.2451 -0.6748  1.0419
   61U      O2' 1452   6.672   5.732   6.173  0.3588 -0.1714  0.3349
   61U     HO'2 1453   6.641   5.657   6.224  0.1932 -0.2475  0.1237
   61U      O3' 1454   6.467   5.599   6.255 -0.4277  0.0431 -0.0391
   61U      H3T 1455   6.445   5.651   6.333  1.9558 -1.3661  1.6732
   62G      O5' 1456   7.279   5.505   4.994 -0.4521 -1.0339 -0.5486
   62G      H5T 1457   7.244   5.563   4.926 -1.4876 -2.3792 -1.2036
   62G      C5' 1458   7.250   5.370   4.968 -0.0015  0.2977 -0.5234
   62G     H5'1 1459   7.311   5.313   5.037 -0.5408 -0.0929 -0.3616
   62G     H5'2 1460   7.285   5.340   4.869  0.0583 -0.3370 -0.3119
   62G      C4' 1461   7.108   5.319   4.985  0.2084 -0.5143 -0.5669
   62G      H4' 1462   7.103   5.210   4.988 -0.3544 -0.5186 -1.3254
   62G      O4' 1463   7.047   5.365   5.102  0.0094 -1.0414 -0.6076
   62G      C1' 1464   6.909   5.407   5.080 -0.3020  0.1390 -0.1481
   62G      H1' 1465   6.845   5.366   5.158 -1.4663  1.5289 -0.3358
   62G       N9 1466   6.905   5.548   5.112 -0.7777 -0.8724 -0.4816
   62G       C8 1467   7.008   5.635   5.150  0.1535 -0.1314  0.0021
   62G       H8 1468   7.112   5.606   5.149 -0.2181 -1.7474 -2.3203
   62G       N7 1469   6.970   5.760   5.160  0.3244 -1.0592 -0.2408
   62G       C5 1470   6.834   5.757   5.128  0.3499 -0.3886 -0.7621
   62G       C6 1471   6.734   5.862   5.126 -1.1746  0.2456 -0.2143
   62G       O6 1472   6.745   5.984   5.130 -0.1289 -0.3699  1.1384
   62G       N1 1473   6.609   5.819   5.106 -0.6638 -0.4879  0.3406
   62G       H1 1474   6.541   5.893   5.110  1.8030  1.9596 -0.3989
   62G       C2 1475   6.577   5.691   5.085 -1.2698  0.4124 -0.0351
   62G       N2 1476   6.453   5.675   5.048  0.5322 -0.5750  0.1274
   62G      H21 1477   6.393   5.755   5.035 -0.3101 -1.1234  0.5600
   62G      H22 1478   6.429   5.585   5.008 -3.7530  0.2047  0.5111
   62G       N3 1479   6.666   5.589   5.082 -0.1412  0.1271 -0.3290
   62G       C4 1480   6.795   5.629   5.099  0.3108 -0.4868 -0.2747
   62G      C3' 1481   7.020   5.374   4.875 -0.0153 -0.1373 -0.4949
   62G      H3' 1482   7.043   5.479   4.855  0.6680 -0.1263  0.2590
   62G      C2' 1483   6.886   5.369   4.932  0.2545  0.3609  0.2605
   62G     H2'1 1484   6.817   5.444   4.894  1.0915  2.8807  3.2525
   62G      O2' 1485   6.827   5.234   4.920  0.0407 -0.0437 -0.0755
   62G     HO'2 1486   6.877   5.192   4.849  0.5798  3.0883 -1.7225
   62G      O3' 1487   7.023   5.290   4.767 -0.2572  0.0554  0.1247
   63U        P 1488   7.024   5.337   4.619  0.1944  0.0702 -0.2320
   63U      O1P 1489   6.995   5.225   4.526 -0.2404  0.1885 -0.0978
   63U      O2P 1490   7.154   5.403   4.603 -0.6135 -0.4239 -0.5465
   63U      O5' 1491   6.906   5.446   4.611  0.2806  0.0132  0.3870
   63U      C5' 1492   6.769   5.403   4.587 -0.6531 -0.7256  0.0001
   63U     H5'1 1493   6.740   5.324   4.657  0.7062 -2.3252 -1.1573
   63U     H5'2 1494   6.759   5.362   4.487 -0.5469 -0.6987 -0.0223
   63U      C4' 1495   6.678   5.522   4.593  0.2878  0.0238 -0.6403
   63U      H4' 1496   6.575   5.487   4.602  0.3985 -0.3245 -0.7073
   63U      O4' 1497   6.704   5.590   4.711 -0.1675 -0.0868  0.2324
   63U      C1' 1498   6.628   5.709   4.708 -0.2666  0.1934 -0.5242
   63U      H1' 1499   6.528   5.691   4.747  0.1306  2.8375  2.0124
   63U       N1 1500   6.686   5.827   4.778  0.7891 -0.8926 -0.2890
   63U       C6 1501   6.821   5.844   4.790  0.3260  0.4861 -0.8369
   63U       H6 1502   6.896   5.766   4.783 -0.3507 -0.6968  2.8074
   63U       C5 1503   6.861   5.971   4.818 -0.0400  0.0854 -0.5689
   63U       H5 1504   6.965   5.999   4.820 -0.6264  3.1293  3.8250
   63U       C4 1505   6.772   6.080   4.850 -0.3284 -0.1150 -0.1501
   63U       O4 1506   6.801   6.194   4.886  0.2104 -0.1687 -0.4410
   63U       N3 1507   6.639   6.049   4.857  0.4255 -0.1904  0.1236
   63U       H3 1508   6.567   6.117   4.877  0.3623 -0.7269  1.8959
   63U       C2 1509   6.589   5.928   4.802 -0.3532  0.1907  0.2435
   63U       O2 1510   6.468   5.913   4.797  0.5126  0.2082  0.0527
   63U      C3' 1511   6.674   5.623   4.487  0.1785 -0.6595  0.2452
   63U      H3' 1512   6.773   5.646   4.448 -1.0118 -0.6464 -3.0088
   63U      C2' 1513   6.613   5.745   4.559  0.4283  0.3802 -0.1009
   63U     H2'1 1514   6.657   5.840   4.531  0.1601  1.0688  1.6586
   63U      O2' 1515   6.470   5.747   4.541  0.3141 -0.1968 -0.4643
   63U     HO'2 1516   6.449   5.736   4.448  0.8270 -2.6450 -0.3432
   63U      O3' 1517   6.594   5.567   4.381 -0.0102 -0.3294  0.2219
   64A        P 1518   6.594   5.640   4.238  0.5233  0.0777  0.0440
   64A      O1P 1519   6.548   5.551   4.127 -0.0001  0.8252 -0.1350
   64A      O2P 1520   6.714   5.717   4.227  0.5766 -0.3054  0.0742
   64A      O5' 1521   6.485   5.741   4.269 -0.0991 -0.3434 -0.2297
   64A      C5' 1522   6.351   5.723   4.222  0.2110  0.5655  0.2406
   64A     H5'1 1523   6.300   5.641   4.274  0.2322  0.2747 -0.1957
   64A     H5'2 1524   6.360   5.699   4.116  0.7644  1.5356  0.0625
   64A      C4' 1525   6.266   5.846   4.242 -0.2737 -0.1581  0.7543
   64A      H4' 1526   6.158   5.836   4.237 -0.2245 -0.2270 -2.4328
   64A      O4' 1527   6.273   5.890   4.370 -0.2943  0.0737 -0.2101
   64A      C1' 1528   6.241   6.027   4.376 -0.1745  0.2758  0.2476
   64A      H1' 1529   6.148   6.058   4.424 -0.6624 -2.6650  1.4114
   64A       N9 1530   6.363   6.099   4.435 -0.0357 -0.0014  0.5815
   64A       C8 1531   6.492   6.047   4.440  0.2728  0.0787 -0.0282
   64A       H8 1532   6.516   5.956   4.386  1.7608  1.1017 -1.2098
   64A       N7 1533   6.575   6.118   4.518  0.1580  0.5530 -0.1379
   64A       C5 1534   6.496   6.239   4.546 -0.9182 -0.0333 -0.8901
   64A       C6 1535   6.515   6.363   4.607 -0.5778 -0.4602  0.4723
   64A       N6 1536   6.634   6.397   4.657 -0.4404  0.3399 -0.1674
   64A      H61 1537   6.715   6.337   4.660  0.9377  2.1211  0.1616
   64A      H62 1538   6.640   6.487   4.702 -2.3727  0.1678  0.5279
   64A       N1 1539   6.421   6.460   4.615 -0.1260  0.0543  0.2065
   64A       C2 1540   6.304   6.432   4.565  0.5217 -0.0367 -0.1040
   64A       H2 1541   6.229   6.508   4.582  1.1397  0.6069 -0.1745
   64A       N3 1542   6.273   6.320   4.503  0.6212 -0.3292  0.2525
   64A       C4 1543   6.373   6.227   4.493  0.3990  0.4008  0.1343
   64A      C3' 1544   6.310   5.960   4.164  0.5570  0.2523 -0.0767
   64A      H3' 1545   6.418   5.973   4.169  0.4323  0.9616  1.5718
   64A      C2' 1546   6.228   6.072   4.235  0.7819  0.3502  0.1324
   64A     H2'1 1547   6.270   6.170   4.214  0.7099  0.1573 -0.9480
   64A      O2' 1548   6.093   6.068   4.197  0.8727  0.7132  0.6895
   64A     HO'2 1549   6.087   6.017   4.116  1.2356  0.6307  0.7125
   64A      O3' 1550   6.270   5.953   4.031  0.3834  0.4450  0.1779
   65C        P 1551   6.330   6.054   3.921  0.0331  0.3459  0.0157
   65C      O1P 1552   6.241   6.031   3.807  0.6910 -0.1179  0.5821
   65C      O2P 1553   6.476   6.028   3.916 -0.0424  0.2708  0.7893
   65C      O5' 1554   6.304   6.200   3.976 -0.3423 -0.4747 -0.1316
   65C      C5' 1555   6.190   6.273   3.954  0.3501 -0.0042  0.3635
   65C     H5'1 1556   6.102   6.224   3.996  0.0873  1.0348  1.0744
   65C     H5'2 1557   6.172   6.294   3.848  0.0485 -0.4605  0.3221
   65C      C4' 1558   6.201   6.414   4.017  0.5982 -0.2682 -0.7853
   65C      H4' 1559   6.102   6.459   4.008  0.6102 -0.3190 -1.2204
   65C      O4' 1560   6.219   6.419   4.160 -0.0263  0.0844  0.5594
   65C      C1' 1561   6.284   6.543   4.192 -0.2778  0.6669  0.0385
   65C      H1' 1562   6.221   6.606   4.255 -0.2394  2.4246 -1.6039
   65C       N1 1563   6.415   6.538   4.260  0.6517  0.0468  0.9734
   65C       C6 1564   6.497   6.437   4.234 -0.3369  0.5432  0.1111
   65C       H6 1565   6.465   6.349   4.180  0.3756 -1.5549  2.8758
   65C       C5 1566   6.627   6.437   4.275  0.3171 -0.0328 -1.0870
   65C       H5 1567   6.694   6.352   4.281  0.1055 -0.0895  2.1879
   65C       C4 1568   6.662   6.549   4.356 -0.4955  0.2076 -0.3780
   65C       N4 1569   6.782   6.559   4.403  0.2734 -0.5416 -0.1143
   65C      H41 1570   6.853   6.491   4.378  0.1799 -0.9943  0.8073
   65C      H42 1571   6.802   6.641   4.458  0.2132 -1.1423  0.8376
   65C       N3 1572   6.585   6.655   4.376 -0.0172  0.4351  0.0488
   65C       C2 1573   6.461   6.650   4.328  0.3932  0.0351 -0.2153
   65C       O2 1574   6.388   6.752   4.338  0.7002 -0.2621 -0.0402
   65C      C3' 1575   6.306   6.505   3.965  0.0415  0.1784 -0.1304
   65C      H3' 1576   6.404   6.459   3.976 -0.2141 -0.1536  0.9090
   65C      C2' 1577   6.293   6.618   4.060 -0.1535  0.1291 -0.6844
   65C     H2'1 1578   6.382   6.678   4.046 -0.6686  1.5100  1.4082
   65C      O2' 1579   6.179   6.700   4.039  0.4611 -0.4120 -0.0951
   65C     HO'2 1580   6.210   6.790   4.026 -1.0125  0.2600  0.8211
   65C      O3' 1581   6.282   6.541   3.831  0.6235 -0.4322  0.5530
   66G        P 1582   6.398   6.615   3.746 -0.0232  0.0267  0.0984
   66G      O1P 1583   6.354   6.644   3.609  0.2369  0.1838 -0.0415
   66G      O2P 1584   6.525   6.532   3.755  0.5726  0.0294  0.4147
   66G      O5' 1585   6.427   6.762   3.820 -0.0232 -0.3335 -0.1397
   66G      C5' 1586   6.337   6.876   3.807  0.3944  0.0629  0.2613
   66G     H5'1 1587   6.239   6.839   3.837 -0.1310  2.5136  1.8157
   66G     H5'2 1588   6.334   6.908   3.703  0.2478 -1.2235 -0.1512
   66G      C4' 1589   6.384   6.993   3.894  0.7816 -0.1635  0.7398
   66G      H4' 1590   6.302   7.061   3.913 -0.0614 -0.6549 -0.9114
   66G      O4' 1591   6.413   6.935   4.020  0.0276 -0.3440  0.6032
   66G      C1' 1592   6.521   7.002   4.083 -0.3715 -0.3571  0.1031
   66G      H1' 1593   6.480   7.045   4.175  1.6432  0.1541  0.8061
   66G       N9 1594   6.640   6.914   4.114  0.3162 -0.7380  0.4092
   66G       C8 1595   6.673   6.794   4.051 -0.4586 -0.4287 -0.1662
   66G       H8 1596   6.610   6.734   3.986  0.4627 -1.0796 -0.4786
   66G       N7 1597   6.797   6.757   4.080  0.5204  0.3115  0.3399
   66G       C5 1598   6.850   6.852   4.164  0.8742 -0.2541 -0.8381
   66G       C6 1599   6.983   6.875   4.222 -0.1867 -0.2677  0.2944
   66G       O6 1600   7.081   6.803   4.223  0.0254  0.4764 -0.1903
   66G       N1 1601   6.994   6.997   4.295 -0.7045  0.2689 -0.0812
   66G       H1 1602   7.078   7.010   4.351  0.2760 -2.4778 -0.7566
   66G       C2 1603   6.889   7.079   4.312 -0.2663  0.1852 -0.0988
   66G       N2 1604   6.922   7.197   4.369  0.0679  0.3010 -0.3366
   66G      H21 1605   7.015   7.216   4.403  0.3172 -2.5516  0.8020
   66G      H22 1606   6.846   7.263   4.379  0.3497  0.2028  3.9060
   66G       N3 1607   6.771   7.064   4.255 -0.2098 -0.6625 -0.3495
   66G       C4 1608   6.757   6.952   4.183  0.8257  0.7186 -0.1912
   66G      C3' 1609   6.516   7.065   3.849  0.4473  0.2286  0.0044
   66G      H3' 1610   6.597   7.001   3.814  0.6752  0.2738  0.4481
   66G      C2' 1611   6.551   7.118   3.986 -0.0334 -0.2341  0.1157
   66G     H2'1 1612   6.655   7.149   3.992 -0.0177 -0.2181 -0.2289
   66G      O2' 1613   6.478   7.230   4.027  0.5515 -0.0858 -0.3702
   66G     HO'2 1614   6.449   7.275   3.947 -0.3879 -1.4810 -0.8454
   66G      O3' 1615   6.494   7.162   3.749 -0.0216 -0.0947  0.1913
   67G        P 1616   6.613   7.215   3.661  0.2695 -0.0498 -0.0566
   67G      O1P 1617   6.554   7.315   3.574 -0.0690 -0.6503  0.1008
   67G      O2P 1618   6.695   7.099   3.605  0.4407 -0.0920 -0.3541
   67G      O5' 1619   6.713   7.300   3.757 -0.3082  0.0590 -0.0619
   67G      C5' 1620   6.681   7.432   3.803 -0.3973 -1.0198  0.1400
   67G     H5'1 1621   6.588   7.428   3.861  0.5705 -0.6557  1.7830
   67G     H5'2 1622   6.661   7.487   3.711  0.2693 -0.3272  0.3977
   67G      C4' 1623   6.795   7.487   3.890 -0.3146 -0.0325  0.1223
   67G      H4' 1624   6.764   7.589   3.915  0.2661  0.3259 -0.5928
   67G      O4' 1625   6.820   7.400   4.001 -0.0321 -0.2219 -0.0909
   67G      C1' 1626   6.956   7.399   4.030  0.2091  0.0628  0.4180
   67G      H1' 1627   6.986   7.427   4.131 -1.2374  0.5509  0.7376
   67G       N9 1628   7.014   7.263   4.014  0.0138 -0.2534  0.3289
   67G       C8 1629   6.964   7.151   3.948  0.2808 -1.0207  0.4851
   67G       H8 1630   6.866   7.161   3.904  0.1746 -1.2684  0.6676
   67G       N7 1631   7.049   7.052   3.947 -0.8666  0.1090  0.2977
   67G       C5 1632   7.156   7.100   4.030 -0.0117  0.1423  0.3360
   67G       C6 1633   7.277   7.034   4.079  0.9652 -0.5246  0.0949
   67G       O6 1634   7.314   6.918   4.079  0.0604  0.1949  0.3640
   67G       N1 1635   7.358   7.126   4.144 -0.3246  0.2591  0.2268
   67G       H1 1636   7.443   7.091   4.186  0.0981  1.1215  0.1068
   67G       C2 1637   7.328   7.254   4.178  0.2056 -0.0326 -0.4671
   67G       N2 1638   7.425   7.327   4.222  0.3208  0.3099  0.3462
   67G      H21 1639   7.510   7.295   4.265 -0.8464 -1.1694  1.6923
   67G      H22 1640   7.405   7.423   4.245  0.7689  0.6298 -0.5301
   67G       N3 1641   7.218   7.319   4.140  0.5614  0.6406  0.5960
   67G       C4 1642   7.136   7.233   4.066 -1.3672  0.9236 -0.1141
   67G      C3' 1643   6.927   7.495   3.807  0.6610 -0.2156 -0.6094
   67G      H3' 1644   6.936   7.417   3.730  2.8302  1.6324 -2.3611
   67G      C2' 1645   7.027   7.490   3.930  0.1926 -0.6370 -0.1195
   67G     H2'1 1646   7.117   7.438   3.900  1.4529  2.3306 -1.9547
   67G      O2' 1647   7.048   7.620   3.986  0.5456 -0.7144 -0.9086
   67G     HO'2 1648   7.031   7.685   3.918 -2.2221 -0.1451  0.1706
   67G      O3' 1649   6.939   7.618   3.746 -0.1536  0.0498 -0.3030
   68A        P 1650   7.033   7.639   3.622  0.0786  0.5963  0.2785
   68A      O1P 1651   7.017   7.781   3.599  0.1180  0.2840 -0.1697
   68A      O2P 1652   6.996   7.543   3.517 -0.3741  0.2678  0.1551
   68A      O5' 1653   7.186   7.611   3.676  0.5654  0.2498  0.2552
   68A      C5' 1654   7.266   7.699   3.752  0.7062 -0.2537 -0.2752
   68A     H5'1 1655   7.203   7.734   3.833 -0.4452 -0.7462 -0.9428
   68A     H5'2 1656   7.282   7.796   3.705 -1.8535  0.2926 -0.1228
   68A      C4' 1657   7.396   7.645   3.801 -0.0276 -0.2346  0.0187
   68A      H4' 1658   7.434   7.722   3.869  0.3293 -0.7993  0.4771
   68A      O4' 1659   7.380   7.526   3.874 -1.0459  0.2741 -0.1710
   68A      C1' 1660   7.512   7.463   3.878  1.0978 -0.3579 -0.0235
   68A      H1' 1661   7.541   7.480   3.981 -0.2742  0.1533  0.2984
   68A       N9 1662   7.495   7.309   3.854 -0.1817 -0.1751 -0.5509
   68A       C8 1663   7.388   7.248   3.803  1.1551  0.7667  0.0774
   68A       H8 1664   7.313   7.313   3.760  0.6500 -1.5225 -2.8771
   68A       N7 1665   7.392   7.120   3.816  0.0622 -0.4443  1.0645
   68A       C5 1666   7.514   7.095   3.873 -1.3084 -0.6358  0.2550
   68A       C6 1667   7.591   6.981   3.902  1.1556 -0.1234 -0.3443
   68A       N6 1668   7.543   6.855   3.887  0.3841 -0.2603  0.0432
   68A      H61 1669   7.451   6.850   3.846  1.1933 -1.1457 -1.7377
   68A      H62 1670   7.605   6.779   3.913  1.0876 -0.5822 -2.3722
   68A       N1 1671   7.707   6.993   3.963 -0.6318  0.2960  0.7257
   68A       C2 1672   7.756   7.112   3.993 -0.0097  0.0359  0.1432
   68A       H2 1673   7.859   7.105   4.024  0.2981 -0.4969 -0.9586
   68A       N3 1674   7.699   7.231   3.972 -0.5486 -0.1335 -0.0032
   68A       C4 1675   7.581   7.211   3.910  1.7506 -0.2230  0.6385
   68A      C3' 1676   7.502   7.609   3.696  0.2209 -0.2282 -0.7208
   68A      H3' 1677   7.449   7.553   3.618 -2.5087  2.7415 -1.2369
   68A      C2' 1678   7.605   7.528   3.776  0.2892  0.5072 -0.1619
   68A     H2'1 1679   7.649   7.457   3.706 -0.2359 -0.3558  0.3693
   68A      O2' 1680   7.700   7.607   3.838  0.4163 -0.3084  0.1302
   68A     HO'2 1681   7.780   7.594   3.787 -0.6019  0.4824 -1.7688
   68A      O3' 1682   7.555   7.727   3.636 -0.1912  0.2132  0.0779
   69A        P 1683   7.642   7.726   3.500  0.1994  0.3520 -0.4967
   69A      O1P 1684   7.689   7.862   3.475  0.2729  0.4450  0.5789
   69A      O2P 1685   7.551   7.669   3.406  0.3480  0.3310  0.6716
   69A      O5' 1686   7.761   7.634   3.537  0.6645  0.7829  0.6740
   69A      C5' 1687   7.882   7.687   3.574  0.2561  0.1908  0.0349
   69A     H5'1 1688   7.863   7.767   3.646 -0.8514 -1.1294  1.2835
   69A     H5'2 1689   7.927   7.754   3.501 -0.2095 -0.4071 -0.8203
   69A      C4' 1690   7.985   7.582   3.620 -0.2123 -0.1921  0.0047
   69A      H4' 1691   8.068   7.634   3.669  0.5829 -0.4957 -0.9920
   69A      O4' 1692   7.922   7.487   3.703 -0.1846  0.0878  0.7318
   69A      C1' 1693   7.984   7.363   3.677 -0.5753 -0.0419  0.6318
   69A      H1' 1694   8.041   7.331   3.765  0.3795 -1.5135 -0.4737
   69A       N9 1695   7.900   7.247   3.635  0.1543  1.0226  0.0796
   69A       C8 1696   7.782   7.243   3.560 -0.2235 -0.6317 -0.3704
   69A       H8 1697   7.729   7.325   3.514 -0.7442 -1.2283 -0.8698
   69A       N7 1698   7.725   7.125   3.547 -0.4374 -0.4320 -0.2334
   69A       C5 1699   7.817   7.043   3.619  0.1342 -0.2541 -0.4838
   69A       C6 1700   7.828   6.905   3.648 -0.2139  0.4401 -0.0549
   69A       N6 1701   7.734   6.822   3.596 -0.0493 -0.4607 -0.1923
   69A      H61 1702   7.651   6.865   3.558 -0.4967 -0.1475  1.0999
   69A      H62 1703   7.745   6.721   3.597  3.3006 -0.2326 -1.7003
   69A       N1 1704   7.934   6.852   3.713  0.1117  0.0425 -0.1924
   69A       C2 1705   8.028   6.941   3.752 -0.3978  0.1132 -0.0436
   69A       H2 1706   8.115   6.913   3.809 -1.5153  1.7601  2.6619
   69A       N3 1707   8.031   7.071   3.728  0.1695 -0.1149 -0.3423
   69A       C4 1708   7.919   7.117   3.671  0.0682  0.5538 -0.6386
   69A      C3' 1709   8.033   7.505   3.496 -0.0527 -0.3605 -0.5356
   69A      H3' 1710   7.951   7.456   3.443  2.3126 -3.7891 -1.3997
   69A      C2' 1711   8.097   7.395   3.581  0.6862  0.7015  0.2562
   69A     H2'1 1712   8.122   7.316   3.509 -3.8615  2.1806 -3.4242
   69A      O2' 1713   8.212   7.446   3.644 -0.6719  0.2320 -0.4657
   69A     HO'2 1714   8.247   7.510   3.582  1.8983 -0.9487 -0.3620
   69A      O3' 1715   8.133   7.560   3.418  0.6865  0.7368 -0.2922
   70U        P 1716   8.168   7.498   3.272  0.0588  0.1682  0.6140
   70U      O1P 1717   8.266   7.590   3.213 -0.4343  0.2746 -0.4430
   70U      O2P 1718   8.037   7.472   3.199  0.1796 -0.1589 -0.5320
   70U      O5' 1719   8.238   7.356   3.294 -0.7467  0.0732 -0.7119
   70U      C5' 1720   8.369   7.356   3.350 -0.2771 -0.0768  0.3230
   70U     H5'1 1721   8.359   7.419   3.438  0.5588 -1.8792  1.7741
   70U     H5'2 1722   8.436   7.392   3.272  0.7720 -0.8379  0.8468
   70U      C4' 1723   8.407   7.216   3.384  0.6014  0.4558 -0.3557
   70U      H4' 1724   8.505   7.217   3.430 -0.3973 -0.8200  1.9396
   70U      O4' 1725   8.307   7.155   3.466 -0.5792 -1.3180  0.1787
   70U      C1' 1726   8.293   7.019   3.443 -0.5689 -0.2671 -0.1645
   70U      H1' 1727   8.327   6.963   3.530  0.3880  0.2340 -0.2059
   70U       N1 1728   8.157   6.978   3.413 -0.4361 -0.6271 -0.2805
   70U       C6 1729   8.077   7.054   3.336 -0.9365  0.1504  0.0126
   70U       H6 1730   8.103   7.157   3.320 -0.7415 -0.2841 -3.0808
   70U       C5 1731   7.959   7.011   3.286  0.4478 -0.5925 -0.4292
   70U       H5 1732   7.908   7.080   3.221  0.6729 -0.5481 -0.5627
   70U       C4 1733   7.910   6.884   3.323 -0.5675  0.1949 -0.5215
   70U       O4 1734   7.807   6.835   3.286 -0.1820  0.3825  0.0852
   70U       N3 1735   8.000   6.803   3.391 -0.5495 -0.3509 -0.1867
   70U       H3 1736   7.972   6.708   3.409 -1.7271 -0.2149 -1.2245
   70U       C2 1737   8.120   6.842   3.440  0.2174 -0.3734  0.3110
   70U       O2 1738   8.193   6.757   3.490 -0.1342 -0.3422 -0.1580
   70U      C3' 1739   8.410   7.114   3.270  0.1253 -0.2358 -0.1142
   70U      H3' 1740   8.324   7.132   3.205  0.7600  1.5128 -0.5005
   70U      C2' 1741   8.393   6.977   3.331  0.8963 -0.2272 -0.2091
   70U     H2'1 1742   8.349   6.893   3.277  3.0610 -2.8463  1.8360
   70U      O2' 1743   8.509   6.940   3.409  0.0294 -0.4664  0.4006
   70U     HO'2 1744   8.583   6.973   3.358 -0.6503  1.2239  0.4416
   70U      O3' 1745   8.539   7.123   3.208 -0.5688 -1.0934 -0.6336
   71A        P 1746   8.561   7.086   3.055 -0.2167  0.0213 -0.1023
   71A      O1P 1747   8.700   7.117   3.026 -0.2179 -0.7337 -0.4535
   71A      O2P 1748   8.467   7.163   2.974 -0.1621  0.1613  0.4638
   71A      O5' 1749   8.527   6.935   3.052 -0.2717  0.0649  0.3792
   71A      C5' 1750   8.633   6.854   3.080 -0.3118  0.4474  0.0641
   71A     H5'1 1751   8.669   6.883   3.179  2.7642 -0.4595 -0.6878
   71A     H5'2 1752   8.708   6.874   3.003 -0.1816 -0.3444 -0.0169
   71A      C4' 1753   8.601   6.700   3.078  0.4207 -0.0082 -0.0172
   71A      H4' 1754   8.695   6.650   3.103  0.3987 -1.0668 -1.9016
   71A      O4' 1755   8.498   6.675   3.174 -0.1861 -0.2788  0.0086
   71A      C1' 1756   8.430   6.556   3.145  0.1334  0.7892  0.6021
   71A      H1' 1757   8.432   6.486   3.228 -1.4770 -0.4875 -0.3782
   71A       N9 1758   8.288   6.589   3.109 -0.4397 -0.0477 -0.1632
   71A       C8 1759   8.237   6.713   3.061  0.2320 -0.1822 -0.4560
   71A       H8 1760   8.300   6.801   3.052  0.2135 -0.2354 -1.0986
   71A       N7 1761   8.108   6.717   3.051 -0.4066 -0.4236 -0.0178
   71A       C5 1762   8.067   6.585   3.076  0.3903  0.9785  0.0728
   71A       C6 1763   7.941   6.515   3.074 -0.2890 -0.3647 -0.2813
   71A       N6 1764   7.818   6.563   3.050  0.0979 -0.7079 -0.2100
   71A      H61 1765   7.819   6.658   3.017  0.7848 -0.1142  1.4433
   71A      H62 1766   7.735   6.507   3.062  0.4096 -1.5739 -1.6947
   71A       N1 1767   7.935   6.386   3.093 -0.3107  0.0571  0.0424
   71A       C2 1768   8.049   6.323   3.118  0.5453 -0.5080 -0.1478
   71A       H2 1769   8.049   6.217   3.136  1.5331 -0.5980 -0.6075
   71A       N3 1770   8.168   6.374   3.134 -0.3133  0.6254  0.1595
   71A       C4 1771   8.174   6.507   3.106  0.1357  0.5136  0.4451
   71A      C3' 1772   8.554   6.640   2.954  0.3575  0.3884 -0.1443
   71A      H3' 1773   8.483   6.701   2.896  1.3375  1.6511 -0.0637
   71A      C2' 1774   8.492   6.509   3.013 -0.1511 -1.1368  0.1279
   71A     H2'1 1775   8.414   6.474   2.945 -0.0744 -1.2242  0.0844
   71A      O2' 1776   8.591   6.415   3.048  0.2483 -0.0720  0.4199
   71A     HO'2 1777   8.577   6.362   2.969 -1.2442 -0.1504  0.7005
   71A      O3' 1778   8.652   6.605   2.867 -0.1001 -0.8770 -0.2737
   72G        P 1779   8.629   6.562   2.712  0.3772 -0.4145  0.0083
   72G      O1P 1780   8.754   6.537   2.637  0.0515  0.3123  0.2079
   72G      O2P 1781   8.535   6.664   2.652 -0.3235 -0.1715  0.2851
   72G      O5' 1782   8.548   6.421   2.723  0.2792 -0.4530 -0.4719
   72G      C5' 1783   8.618   6.298   2.742  0.3121 -1.0035 -0.5488
   72G     H5'1 1784   8.685   6.312   2.827  0.1144  0.6525 -0.6276
   72G     H5'2 1785   8.672   6.288   2.648 -2.3088  3.0017 -2.7916
   72G      C4' 1786   8.521   6.182   2.774  0.0002  0.3291  0.4879
   72G      H4' 1787   8.583   6.105   2.818  1.1480  1.4765  0.9606
   72G      O4' 1788   8.421   6.223   2.862  0.3362 -0.0878 -0.2684
   72G      C1' 1789   8.296   6.159   2.836  0.0374 -0.2041 -0.1007
   72G      H1' 1790   8.267   6.111   2.929 -1.1436  2.0208  0.7485
   72G       N9 1791   8.196   6.261   2.798 -0.5643 -1.2796  0.1783
   72G       C8 1792   8.213   6.399   2.768 -0.4254 -1.0882  0.1116
   72G       H8 1793   8.312   6.442   2.754 -0.5276 -0.7953  0.2693
   72G       N7 1794   8.102   6.463   2.759  0.8050 -0.5461 -0.4486
   72G       C5 1795   8.000   6.366   2.777 -0.0670 -0.0509  0.0687
   72G       C6 1796   7.861   6.375   2.768  0.8237  0.5558  0.4813
   72G       O6 1797   7.785   6.463   2.723  0.2202 -0.4232  0.3138
   72G       N1 1798   7.802   6.256   2.796 -0.1432  0.6164 -0.0395
   72G       H1 1799   7.701   6.244   2.792  0.0872 -2.2590  0.6732
   72G       C2 1800   7.863   6.139   2.820  0.2605 -1.0374 -0.1119
   72G       N2 1801   7.789   6.035   2.828 -0.3077 -0.0839 -0.1021
   72G      H21 1802   7.689   6.023   2.820 -0.1499 -1.3775 -0.3503
   72G      H22 1803   7.838   5.950   2.853 -0.8207 -0.4712 -0.3932
   72G       N3 1804   7.990   6.130   2.835 -0.2060  0.4107  0.2375
   72G       C4 1805   8.060   6.245   2.804 -0.1206  0.1123 -0.5611
   72G      C3' 1806   8.450   6.140   2.651 -0.9332 -0.2106  0.0357
   72G      H3' 1807   8.421   6.225   2.589 -0.4587 -0.0122  0.0879
   72G      C2' 1808   8.326   6.070   2.710 -0.0790 -0.2433  0.1300
   72G     H2'1 1809   8.245   6.068   2.637  0.2924 -1.9697 -0.2860
   72G      O2' 1810   8.357   5.944   2.761  0.2448  0.1885  0.4242
   72G     HO'2 1811   8.426   5.913   2.702 -2.0779 -2.7036 -1.0319
   72G      O3' 1812   8.532   6.043   2.586  0.3465  0.4849 -0.1675
   73A        P 1813   8.498   5.987   2.441  0.0508  0.3334  0.3482
   73A      O1P 1814   8.608   5.893   2.408 -0.1200  0.1826  0.1221
   73A      O2P 1815   8.487   6.110   2.353 -0.7657  0.4289 -0.3144
   73A      O5' 1816   8.356   5.905   2.441  0.0072  0.1622  0.0195
   73A      C5' 1817   8.339   5.770   2.475 -0.3431 -0.1499 -0.3148
   73A     H5'1 1818   8.383   5.737   2.569 -0.3985 -1.0170 -0.5798
   73A     H5'2 1819   8.381   5.707   2.396  0.7390 -1.7971  1.4734
   73A      C4' 1820   8.187   5.748   2.477  0.1563 -0.1431  0.1434
   73A      H4' 1821   8.176   5.651   2.526  2.0017 -0.4186  0.0805
   73A      O4' 1822   8.121   5.853   2.552  0.0826  0.2729  0.0557
   73A      C1' 1823   7.994   5.875   2.485 -0.0581  0.0706 -0.3382
   73A      H1' 1824   7.915   5.850   2.556 -0.4310 -1.2716 -1.1968
   73A       N9 1825   7.987   6.020   2.453 -0.3129  0.3283 -0.4251
   73A       C8 1826   8.079   6.106   2.394 -0.1139  0.0023  0.3516
   73A       H8 1827   8.179   6.081   2.361  0.1217  1.0901  0.2262
   73A       N7 1828   8.025   6.226   2.381 -0.9261 -0.4046  0.0933
   73A       C5 1829   7.895   6.221   2.432  0.3338  0.0075 -0.5210
   73A       C6 1830   7.787   6.308   2.438  0.1764 -0.1900 -0.1270
   73A       N6 1831   7.784   6.431   2.392 -0.0480 -0.2164  0.3233
   73A      H61 1832   7.866   6.462   2.342 -1.7698  0.9925 -1.9410
   73A      H62 1833   7.703   6.490   2.401  0.5500  0.6365  0.3200
   73A       N1 1834   7.667   6.266   2.481  0.1523 -0.6899  0.6178
   73A       C2 1835   7.657   6.137   2.518 -0.2417  0.1423 -0.0535
   73A       H2 1836   7.556   6.107   2.538 -0.3493 -1.7027 -2.7512
   73A       N3 1837   7.750   6.048   2.515  0.0232 -0.1510 -0.3882
   73A       C4 1838   7.870   6.095   2.477 -0.5714 -0.1654 -0.2449
   73A      C3' 1839   8.121   5.738   2.341  0.7613 -0.3946 -0.4989
   73A      H3' 1840   8.155   5.816   2.274 -1.7127  1.0777 -0.1838
   73A      C2' 1841   7.978   5.777   2.367  0.0428  0.1354  0.0294
   73A     H2'1 1842   7.935   5.821   2.277 -2.1085  0.1519  1.0071
   73A      O2' 1843   7.900   5.669   2.405  0.4286  0.0113 -0.1206
   73A     HO'2 1844   7.926   5.587   2.364 -2.6528 -1.7561  1.0724
   73A      O3' 1845   8.137   5.613   2.278 -0.7934  0.2622  0.0312
   74U        P 1846   8.137   5.590   2.117  0.1339  0.2253  0.5478
   74U      O1P 1847   8.154   5.444   2.094  0.1327 -0.1193 -0.0894
   74U      O2P 1848   8.237   5.677   2.046 -0.4661 -0.5947 -0.4158
   74U      O5' 1849   7.984   5.635   2.067 -0.6307 -0.0338  0.1825
   74U      C5' 1850   7.880   5.548   2.081  0.4953 -0.1929  0.3829
   74U     H5'1 1851   7.883   5.494   2.175  1.8723 -0.1212  0.3920
   74U     H5'2 1852   7.897   5.473   2.004  0.6473 -0.9969  1.1813
   74U      C4' 1853   7.742   5.608   2.056  0.0107  0.2181 -0.3811
   74U      H4' 1854   7.664   5.535   2.076  0.1000 -0.1995 -1.4798
   74U      O4' 1855   7.734   5.718   2.148  0.1121 -0.2750  1.1476
   74U      C1' 1856   7.642   5.815   2.091 -0.5437  0.3056  0.3467
   74U      H1' 1857   7.560   5.833   2.160 -0.5668 -0.5855  0.5633
   74U       N1 1858   7.709   5.955   2.071 -0.5931  0.3532 -0.6231
   74U       C6 1859   7.847   5.970   2.062 -0.4932  0.2098  0.0859
   74U       H6 1860   7.909   5.882   2.067 -1.9581 -0.7962  1.3341
   74U       C5 1861   7.899   6.097   2.064 -0.7341  0.2841  0.2588
   74U       H5 1862   8.007   6.103   2.063 -0.5305 -2.0534 -2.4569
   74U       C4 1863   7.816   6.217   2.065  1.0894 -0.0507 -0.0640
   74U       O4 1864   7.845   6.335   2.057 -0.1663 -0.4091 -0.1426
   74U       N3 1865   7.680   6.189   2.088  0.1981 -0.1136 -0.1678
   74U       H3 1866   7.616   6.267   2.091 -0.3714 -0.5431 -0.7097
   74U       C2 1867   7.621   6.062   2.091 -0.6720  0.1077  0.1976
   74U       O2 1868   7.505   6.048   2.111 -0.0599 -0.6312 -0.0357
   74U      C3' 1869   7.722   5.666   1.915 -0.5906  0.3744 -0.5039
   74U      H3' 1870   7.812   5.719   1.884 -0.3087 -0.3825 -1.0035
   74U      C2' 1871   7.605   5.762   1.946  0.3675 -0.6584 -0.2651
   74U     H2'1 1872   7.593   5.842   1.873 -3.9384  1.0987  1.9969
   74U      O2' 1873   7.486   5.697   1.947 -0.0951  0.5425 -0.2910
   74U     HO'2 1874   7.444   5.733   1.868  0.6681  1.3759 -0.3308
   74U      O3' 1875   7.684   5.567   1.822 -0.2802 -0.3359  0.4213
   75A        P 1876   7.683   5.585   1.669 -0.1445 -0.1009 -0.4971
   75A      O1P 1877   7.634   5.451   1.628 -0.0512 -0.5459 -0.4577
   75A      O2P 1878   7.815   5.630   1.624 -0.3354 -0.4601 -0.5913
   75A      O5' 1879   7.571   5.689   1.644  0.2490  0.3839  0.0409
   75A      C5' 1880   7.431   5.657   1.631  0.2000 -0.2716 -0.3093
   75A     H5'1 1881   7.391   5.616   1.723 -0.3228 -0.4435 -0.6128
   75A     H5'2 1882   7.410   5.594   1.545  1.0008 -1.2122  0.1682
   75A      C4' 1883   7.355   5.792   1.622 -0.2632 -0.0959 -1.6654
   75A      H4' 1884   7.249   5.770   1.621 -0.5333  1.0645 -0.6244
   75A      O4' 1885   7.375   5.885   1.730  1.1840  0.5646  1.2222
   75A      C1' 1886   7.347   6.009   1.678 -0.7765  0.0728 -0.2778
   75A      H1' 1887   7.271   6.068   1.728 -1.1517 -0.5290 -0.1209
   75A       N9 1888   7.472   6.091   1.699 -0.1410  0.4661  0.0077
   75A       C8 1889   7.602   6.056   1.715 -0.0058 -0.5629 -0.1405
   75A       H8 1890   7.636   5.954   1.712 -0.1644 -0.7520  2.3404
   75A       N7 1891   7.679   6.163   1.746 -0.1943  0.3162  0.7428
   75A       C5 1892   7.592   6.277   1.739 -1.0985  0.6881  0.7317
   75A       C6 1893   7.594   6.414   1.756  0.3265 -0.3852  0.1975
   75A       N6 1894   7.703   6.474   1.807  0.1611  0.5581 -0.1386
   75A      H61 1895   7.773   6.412   1.844  0.9034  1.4003 -0.1139
   75A      H62 1896   7.707   6.575   1.807 -1.1752  0.6356 -0.1076
   75A       N1 1897   7.485   6.491   1.747 -0.2176 -0.0110 -0.3422
   75A       C2 1898   7.370   6.434   1.714  0.1353 -0.7056  0.2303
   75A       H2 1899   7.280   6.493   1.716  0.6195  0.0275  0.7779
   75A       N3 1900   7.355   6.304   1.687 -0.4545 -0.5686  0.5637
   75A       C4 1901   7.467   6.229   1.711  0.2629 -0.9104  0.0413
   75A      C3' 1902   7.383   5.863   1.489 -0.0528 -0.5092  0.1266
   75A      H3' 1903   7.490   5.881   1.487 -0.3065  1.0550 -0.1642
   75A      C2' 1904   7.319   5.998   1.528 -0.0646 -0.1475 -0.6922
   75A     H2'1 1905   7.369   6.076   1.470  1.5211 -1.4251 -1.1199
   75A      O2' 1906   7.174   6.008   1.511 -0.7906  0.1018  0.7356
   75A     HO'2 1907   7.152   6.049   1.427  1.3591  0.9074  0.5017
   75A      O3' 1908   7.339   5.813   1.371  0.3074  0.4125  0.4166
   76A        P 1909   7.371   5.882   1.226 -0.2030 -0.2858 -0.6273
   76A      O1P 1910   7.296   5.806   1.121  0.2068  0.4579  0.0109
   76A      O2P 1911   7.518   5.896   1.215  0.3339 -0.3611 -1.0098
   76A      O5' 1912   7.312   6.029   1.230  0.2105 -0.1743 -0.2156
   76A      C5' 1913   7.181   6.053   1.191  0.0418  0.0022  0.4545
   76A     H5'1 1914   7.115   5.985   1.245  0.5462 -0.7619  0.1083
   76A     H5'2 1915   7.175   6.018   1.088 -1.5081  0.3909  0.3796
   76A      C4' 1916   7.136   6.201   1.214  0.5128  0.1127  0.2055
   76A      H4' 1917   7.027   6.210   1.213  0.5116  2.6508 -4.6276
   76A      O4' 1918   7.184   6.243   1.333  0.3473 -0.3936 -0.0298
   76A      C1' 1919   7.223   6.386   1.336  0.7895  0.2581  0.7996
   76A      H1' 1920   7.162   6.451   1.400  1.1904  1.2316  0.2139
   76A       N9 1921   7.367   6.396   1.383  0.4835  0.5708 -0.0808
   76A       C8 1922   7.469   6.312   1.364 -0.0757  0.6706 -0.5940
   76A       H8 1923   7.467   6.212   1.322 -0.5566  0.8335 -0.9701
   76A       N7 1924   7.591   6.360   1.386  0.9534  0.4146 -0.2955
   76A       C5 1925   7.561   6.494   1.416  0.0314  0.1870  0.1095
   76A       C6 1926   7.631   6.606   1.467 -0.0833 -0.8596  0.1258
   76A       N6 1927   7.756   6.596   1.507  0.1543  0.1337 -0.0961
   76A      H61 1928   7.801   6.505   1.502 -3.1082 -1.6815  0.3411
   76A      H62 1929   7.796   6.672   1.559 -0.9012  0.9590 -0.4636
   76A       N1 1930   7.574   6.722   1.491  0.2300 -0.3432  0.5301
   76A       C2 1931   7.440   6.733   1.461 -0.1511  0.2002  0.0427
   76A       H2 1932   7.389   6.825   1.488 -0.9994  1.2834 -4.4266
   76A       N3 1933   7.360   6.636   1.413 -0.5251 -0.8559 -0.2122
   76A       C4 1934   7.430   6.520   1.399  0.1515  0.7251  0.4390
   76A      C3' 1935   7.207   6.294   1.120  0.4187  0.1841 -0.0071
   76A      H3' 1936   7.313   6.272   1.107  0.7601  1.2073  0.9095
   76A      C2' 1937   7.195   6.430   1.191  0.6662  1.1006 -0.2894
   76A     H2'1 1938   7.270   6.495   1.145  1.1425  0.2840 -0.6960
   76A      O2' 1939   7.061   6.484   1.186 -0.4636  0.5338  0.0883
   76A     HO'2 1940   7.050   6.559   1.245 -0.1806 -0.2076  1.1115
   76A      O3' 1941   7.140   6.299   0.989  0.4043  0.1636 -0.2290
   77U        P 1942   7.211   6.362   0.859 -0.8105 -0.0022 -0.0397
   77U      O1P 1943   7.126   6.348   0.736 -0.0581 -0.1521 -0.7805
   77U      O2P 1944   7.341   6.289   0.848 -0.3299  0.2437 -0.0731
   77U      O5' 1945   7.245   6.517   0.890  0.4646 -0.3207 -0.2826
   77U      C5' 1946   7.142   6.616   0.888 -0.0647  0.5687 -0.3622
   77U     H5'1 1947   7.057   6.587   0.950 -0.6431  2.5936 -0.1319
   77U     H5'2 1948   7.119   6.634   0.783  3.0959  0.9491 -1.0972
   77U      C4' 1949   7.196   6.758   0.943 -0.7167  0.1466  0.6280
   77U      H4' 1950   7.108   6.820   0.961 -1.5750 -0.9501  0.3753
   77U      O4' 1951   7.273   6.739   1.061 -0.3218 -0.1694  0.1811
   77U      C1' 1952   7.373   6.838   1.064 -0.8211 -0.6025 -0.7532
   77U      H1' 1953   7.351   6.906   1.146  2.5035  1.9435 -1.7516
   77U       N1 1954   7.504   6.770   1.087 -0.1190  0.3887  1.1153
   77U       C6 1955   7.526   6.635   1.071  0.3028 -0.6660  0.3447
   77U       H6 1956   7.449   6.569   1.036  0.9417 -1.9138  1.2262
   77U       C5 1957   7.639   6.575   1.106 -0.0081  0.1123  0.3487
   77U       H5 1958   7.655   6.469   1.093  1.0410  0.2204  0.6293
   77U       C4 1959   7.749   6.652   1.157  0.4121  0.1206 -0.6457
   77U       O4 1960   7.855   6.604   1.191  0.2850 -0.1573 -0.0094
   77U       N3 1961   7.730   6.787   1.164 -0.4496 -0.1697 -0.1080
   77U       H3 1962   7.815   6.835   1.190  1.2732 -2.4295 -1.2319
   77U       C2 1963   7.612   6.854   1.123 -0.1554  0.0475  0.4384
   77U       O2 1964   7.608   6.977   1.133 -0.2952  0.7452  0.6825
   77U      C3' 1965   7.289   6.819   0.842 -0.2641 -0.5155  0.4095
   77U      H3' 1966   7.361   6.745   0.809  0.8337  0.2785  0.9555
   77U      C2' 1967   7.367   6.911   0.931 -0.3687  0.2221  0.4948
   77U     H2'1 1968   7.464   6.941   0.892 -1.0899  1.3945 -0.4523
   77U      O2' 1969   7.296   7.033   0.936 -0.0276 -0.2242  0.4052
   77U     HO'2 1970   7.264   7.056   0.848 -1.1689 -2.1955  0.2452
   77U      O3' 1971   7.225   6.888   0.732 -0.0950 -0.7862  0.3452
   78U        P 1972   7.292   6.892   0.588 -0.0195  0.1794  0.0932
   78U      O1P 1973   7.209   6.971   0.495 -0.1250 -0.1465 -0.5768
   78U      O2P 1974   7.323   6.754   0.550  0.0074  0.2500  0.1067
   78U      O5' 1975   7.419   6.972   0.612  0.5513 -0.3169 -0.2638
   78U      C5' 1976   7.404   7.121   0.616  0.1035  0.4112 -0.4010
   78U     H5'1 1977   7.331   7.145   0.693  1.7662 -1.2734  1.8587
   78U     H5'2 1978   7.373   7.163   0.520  0.8247  0.5253 -0.5839
   78U      C4' 1979   7.538   7.189   0.655 -0.3812  0.0856 -0.4970
   78U      H4' 1980   7.542   7.297   0.666  0.4388  0.2151 -1.8441
   78U      O4' 1981   7.582   7.129   0.784 -0.5254 -0.1145  0.5728
   78U      C1' 1982   7.716   7.130   0.794 -0.5843  0.2786 -1.2701
   78U      H1' 1983   7.740   7.204   0.871 -0.5523 -2.9953  2.1876
   78U       N1 1984   7.775   6.999   0.827  0.2384  0.0149 -0.6452
   78U       C6 1985   7.725   6.878   0.788  0.1293  0.1841  0.1476
   78U       H6 1986   7.639   6.878   0.724 -0.5175 -1.6408  0.9393
   78U       C5 1987   7.793   6.760   0.806  0.6785 -0.5568 -0.2669
   78U       H5 1988   7.757   6.671   0.757 -0.4001  0.4040 -1.3060
   78U       C4 1989   7.912   6.757   0.886  0.5118 -0.5238  0.4162
   78U       O4 1990   7.980   6.654   0.908  0.0289  0.5908 -0.0799
   78U       N3 1991   7.947   6.881   0.940  0.1647  0.6645  0.3467
   78U       H3 1992   8.024   6.869   1.004  0.6407 -1.1963 -0.5233
   78U       C2 1993   7.887   7.001   0.910 -0.2236  0.3720 -0.3346
   78U       O2 1994   7.942   7.103   0.954 -0.3316  0.4553 -0.3024
   78U      C3' 1995   7.654   7.162   0.554  0.1609  0.3940  0.3608
   78U      H3' 1996   7.659   7.056   0.532  3.0052  0.3595  0.7958
   78U      C2' 1997   7.771   7.168   0.653  0.4323 -0.6061 -1.0208
   78U     H2'1 1998   7.847   7.099   0.615  0.2535 -2.4041  1.6061
   78U      O2' 1999   7.823   7.298   0.672  0.0234  0.3775  0.2436
   78U     HO'2 2000   7.853   7.326   0.585  0.5961 -2.8863 -0.7443
   78U      O3' 2001   7.671   7.246   0.442 -0.3265 -0.1746  0.5772
   79A        P 2002   7.769   7.200   0.332  0.5460 -0.3006  0.3784
   79A      O1P 2003   7.737   7.270   0.205 -0.1175 -0.7667  0.1176
   79A      O2P 2004   7.790   7.054   0.333 -0.3147  0.3422  0.2745
   79A      O5' 2005   7.904   7.264   0.389 -0.2175 -0.4146 -0.3120
   79A      C5' 2006   7.942   7.400   0.376  0.4502  0.4146  0.3055
   79A     H5'1 2007   7.880   7.470   0.431  0.2817  1.4127 -1.0819
   79A     H5'2 2008   7.942   7.439   0.274 -1.7409 -1.1335 -0.3644
   79A      C4' 2009   8.078   7.423   0.432 -0.2694 -0.2497  0.5079
   79A      H4' 2010   8.106   7.528   0.425  4.9252 -1.4138 -0.2964
   79A      O4' 2011   8.088   7.387   0.567 -0.8109  0.5327  0.3744
   79A      C1' 2012   8.210   7.318   0.589  0.8811 -0.3314 -0.3801
   79A      H1' 2013   8.268   7.362   0.670  1.0440 -0.1781 -0.5785
   79A       N9 2014   8.191   7.173   0.625 -0.0533  0.0321  0.3274
   79A       C8 2015   8.093   7.085   0.577  0.1138  0.5748 -0.3095
   79A       H8 2016   8.013   7.107   0.509  0.7918  0.1824 -1.2502
   79A       N7 2017   8.094   6.969   0.641 -0.0751  0.1313 -0.1854
   79A       C5 2018   8.205   6.977   0.723 -0.5563  0.1022 -0.1472
   79A       C6 2019   8.281   6.892   0.804 -0.3450 -0.5429  0.1580
   79A       N6 2020   8.245   6.771   0.829  0.0540  0.3132  0.0957
   79A      H61 2021   8.159   6.738   0.787 -0.4176 -1.7974  2.4832
   79A      H62 2022   8.301   6.712   0.888 -0.0216 -0.0095 -0.1504
   79A       N1 2023   8.390   6.923   0.861  0.2622 -0.1929 -0.5577
   79A       C2 2024   8.440   7.041   0.832  0.2533 -0.7137  0.4047
   79A       H2 2025   8.536   7.068   0.875  1.0401 -1.7168 -0.6507
   79A       N3 2026   8.382   7.138   0.762  0.1029 -0.3209  0.0806
   79A       C4 2027   8.262   7.104   0.711 -0.0037  0.2945 -0.0179
   79A      C3' 2028   8.181   7.344   0.353  0.1380 -0.1144  0.2531
   79A      H3' 2029   8.151   7.239   0.344 -0.4083 -0.0174  0.8702
   79A      C2' 2030   8.287   7.356   0.455 -0.2314 -0.4045  0.3163
   79A     H2'1 2031   8.371   7.292   0.429 -1.3078 -1.8643  0.3023
   79A      O2' 2032   8.341   7.489   0.471  0.2110  0.1664  0.1813
   79A     HO'2 2033   8.411   7.485   0.537  0.7872 -1.2647 -0.4643
   79A      O3' 2034   8.218   7.409   0.232  0.5539  0.2572 -0.6317
   80A        P 2035   8.271   7.328   0.110 -0.2700  0.3442 -0.0945
   80A      O1P 2036   8.271   7.411  -0.011 -0.0490  0.0410 -0.0162
   80A      O2P 2037   8.197   7.198   0.095 -0.3438 -0.8553  0.0625
   80A      O5' 2038   8.418   7.285   0.146 -0.2315 -0.2966  0.5555
   80A      C5' 2039   8.525   7.380   0.143 -0.2931 -0.0803  0.0707
   80A     H5'1 2040   8.481   7.472   0.183  1.2806 -0.1445  2.1052
   80A     H5'2 2041   8.558   7.404   0.042  1.0938  0.5899  0.6550
   80A      C4' 2042   8.648   7.341   0.231 -0.2290 -0.3399 -0.6495
   80A      H4' 2043   8.707   7.431   0.249 -0.8296 -0.0301 -0.1787
   80A      O4' 2044   8.612   7.296   0.365 -0.7897  0.2679 -0.5608
   80A      C1' 2045   8.699   7.190   0.405  0.2403 -0.1815 -0.3696
   80A      H1' 2046   8.739   7.205   0.506  0.8505  0.5828 -0.7151
   80A       N9 2047   8.621   7.064   0.413  0.0212 -0.3541 -0.5887
   80A       C8 2048   8.504   7.028   0.358  0.0300 -0.0860 -0.0017
   80A       H8 2049   8.458   7.084   0.278 -0.3378  0.5199  0.6252
   80A       N7 2050   8.455   6.905   0.389  0.6001 -0.0740  0.1738
   80A       C5 2051   8.545   6.868   0.485 -0.0435  0.1624  0.4429
   80A       C6 2052   8.554   6.762   0.576  0.5408 -0.4547  0.2157
   80A       N6 2053   8.479   6.653   0.578 -0.0225 -0.0720  0.5232
   80A      H61 2054   8.401   6.657   0.514  0.1023  2.4412  0.4453
   80A      H62 2055   8.488   6.578   0.646  3.1214  0.3067  0.6528
   80A       N1 2056   8.645   6.752   0.665  0.2244 -0.0461  0.1240
   80A       C2 2057   8.736   6.846   0.665  0.4547  0.6096 -0.3433
   80A       H2 2058   8.805   6.841   0.747  1.3072 -0.7660 -1.1106
   80A       N3 2059   8.744   6.955   0.592  0.4744 -0.6201 -0.5970
   80A       C4 2060   8.644   6.966   0.500 -0.1019  0.1755  0.2142
   80A      C3' 2061   8.748   7.236   0.177  0.1507 -0.2918  0.1745
   80A      H3' 2062   8.692   7.161   0.122  1.1126 -0.6645 -0.3218
   80A      C2' 2063   8.811   7.181   0.304  0.1029 -0.2703  0.0056
   80A     H2'1 2064   8.848   7.081   0.283  0.9204  0.1620 -0.6708
   80A      O2' 2065   8.917   7.267   0.345  0.3785 -0.4343 -0.1527
   80A     HO'2 2066   8.952   7.305   0.264  3.4925 -0.5330  1.0024
   80A      O3' 2067   8.847   7.277   0.084  0.2270 -0.0166  0.4705
   81U        P 2068   8.903   7.173  -0.033  0.2067 -0.1000  0.4592
   81U      O1P 2069   9.012   7.246  -0.107 -0.0879  0.1582 -0.3401
   81U      O2P 2070   8.788   7.116  -0.107 -0.7381 -0.7571 -0.5461
   81U      O5' 2071   8.962   7.061   0.060  0.0433  0.3665  0.0247
   81U      C5' 2072   9.087   7.070   0.127 -0.3077  0.0092 -0.1550
   81U     H5'1 2073   9.088   7.152   0.198  1.9537  0.7091 -0.8752
   81U     H5'2 2074   9.161   7.092   0.049 -0.7819  0.8350 -0.3880
   81U      C4' 2075   9.120   6.934   0.187  0.0038  0.3632 -0.0470
   81U      H4' 2076   9.218   6.934   0.236 -0.5029 -1.1810  1.0416
   81U      O4' 2077   9.039   6.902   0.301  0.2283 -0.1982  0.9524
   81U      C1' 2078   9.020   6.764   0.290  0.4678  0.6350 -0.3147
   81U      H1' 2079   9.074   6.716   0.372  1.9594 -1.1267 -2.2131
   81U       N1 2080   8.876   6.722   0.272 -0.3899 -0.1186 -0.1976
   81U       C6 2081   8.797   6.800   0.186 -0.3747 -0.3760 -0.0849
   81U       H6 2082   8.840   6.890   0.147  0.8844 -0.8584  0.1471
   81U       C5 2083   8.667   6.767   0.173  0.0233  0.4497 -0.3035
   81U       H5 2084   8.602   6.831   0.115 -2.3638 -0.5731  1.1223
   81U       C4 2085   8.601   6.653   0.233 -0.0194  0.0185 -0.0139
   81U       O4 2086   8.489   6.607   0.217 -0.2215  0.6651  0.0779
   81U       N3 2087   8.685   6.586   0.314  0.0951  0.0829 -0.1998
   81U       H3 2088   8.654   6.493   0.342 -0.1820  0.1816 -0.1750
   81U       C2 2089   8.815   6.622   0.341 -0.4095  0.1448 -0.3955
   81U       O2 2090   8.878   6.553   0.418  0.0021  0.4565 -0.1734
   81U      C3' 2091   9.122   6.832   0.082 -0.5324  0.1629  0.4215
   81U      H3' 2092   9.034   6.839   0.020  0.2147 -1.9207 -0.9868
   81U      C2' 2093   9.102   6.708   0.163  0.1204 -0.3663  0.5158
   81U     H2'1 2094   9.044   6.645   0.095  1.9227 -0.6731 -0.8007
   81U      O2' 2095   9.226   6.652   0.219  0.0918 -0.1914  0.1738
   81U     HO'2 2096   9.290   6.622   0.153  1.0562  0.0797  0.9565
   81U      O3' 2097   9.250   6.849   0.007  0.0819 -0.0106  0.3561
   82U        P 2098   9.243   6.788  -0.139  0.1029  0.2232  0.2851
   82U      O1P 2099   9.370   6.827  -0.203  0.5577 -0.2825  0.5220
   82U      O2P 2100   9.120   6.836  -0.205 -0.0592 -0.3117  0.5624
   82U      O5' 2101   9.226   6.633  -0.123  0.3724 -0.1095 -0.5447
   82U      C5' 2102   9.339   6.556  -0.112  0.2065 -0.1486 -0.7195
   82U     H5'1 2103   9.400   6.610  -0.040 -3.6175  1.4369  1.6278
   82U     H5'2 2104   9.394   6.567  -0.205  0.5700 -2.1217 -0.7899
   82U      C4' 2105   9.320   6.413  -0.063 -0.6478  0.0615  0.2618
   82U      H4' 2106   9.416   6.374  -0.031  0.1114  1.4700 -0.2411
   82U      O4' 2107   9.235   6.420   0.051 -0.1862  0.0324  0.1503
   82U      C1' 2108   9.170   6.297   0.053 -0.2346  0.1788 -0.7854
   82U      H1' 2109   9.243   6.217   0.068 -0.1647  0.1182 -1.4356
   82U       N1 2110   9.071   6.293   0.166 -0.5154  0.7442  0.0822
   82U       C6 2111   8.942   6.323   0.139 -0.0513 -1.1871 -0.3577
   82U       H6 2112   8.909   6.371   0.048  0.8154  0.0079 -0.0682
   82U       C5 2113   8.849   6.305   0.234 -0.2458 -0.5438 -0.3736
   82U       H5 2114   8.744   6.327   0.221 -0.8860 -1.7492  2.1514
   82U       C4 2115   8.883   6.242   0.369  0.0905 -1.0593 -0.1206
   82U       O4 2116   8.807   6.211   0.461 -0.3165 -0.4842 -0.2596
   82U       N3 2117   9.020   6.229   0.390 -0.3194 -0.2541 -0.7196
   82U       H3 2118   9.043   6.179   0.475 -0.9453  1.4913  0.5397
   82U       C2 2119   9.116   6.251   0.293  0.7031  0.0164  1.0310
   82U       O2 2120   9.227   6.221   0.317 -0.3360  0.5043  0.8347
   82U      C3' 2121   9.248   6.321  -0.167  0.1051  0.2243  0.8414
   82U      H3' 2122   9.213   6.372  -0.257  0.7862 -0.7064  0.0354
   82U      C2' 2123   9.126   6.275  -0.089  0.3778 -0.5336  0.3005
   82U     H2'1 2124   9.041   6.340  -0.111  0.2917 -0.8764 -0.3811
   82U      O2' 2125   9.101   6.140  -0.123  0.3573  0.7137 -0.0140
   82U     HO'2 2126   9.033   6.154  -0.189  0.0352 -0.1449  0.1131
   82U      O3' 2127   9.340   6.210  -0.194  0.1726  0.4443 -0.3753
   82U      H3T 2128   9.282   6.135  -0.181 -0.4032  0.7419 -1.0815
   8.59170   8.59170   6.07524   0.00000   0.00000   0.00000   0.00000   4.29585   4.29585
