# Supplementary material for: Constant-pH Molecular Dynamics of Cationic Peptide Dendrimers Binding to siRNA
Source: J Chem Inf Model. 2026 Feb 5;66(8):4734–43. doi: 10.1021/acs.jcim.5c02636 (PMC13126635; doi:10.1021/acs.jcim.5c02636)
Supplement: Supplementary file 2 [file ci5c02636_si_002.zip › zip/MH18_07_in_7.gro]

Protein t=   0.00000
 2128
    1LY0      N    1   5.255   8.512   4.990 -0.0704 -0.2023 -0.7300
    1LY0     H1    2   5.305   8.424   4.984 -0.9876 -0.8289  0.4975
    1LY0     H2    3   5.180   8.515   5.057  1.0987 -3.6229  0.9939
    1LY0     H3    4   5.327   8.576   5.020  0.0739 -0.0061 -1.4790
    1LY0     CA    5   5.193   8.554   4.865 -0.8087 -0.0000  0.5220
    1LY0     HA    6   5.137   8.645   4.887 -0.6336  0.4056 -0.6555
    1LY0     CB    7   5.303   8.585   4.751 -0.3504 -0.0628 -0.2338
    1LY0    HB1    8   5.360   8.492   4.740 -0.3340 -0.7080  3.8687
    1LY0    HB2    9   5.371   8.659   4.793  1.0219 -2.7642  2.6600
    1LY0     CG   10   5.251   8.634   4.624  0.0437  0.5408  0.3791
    1LY0    HG1   11   5.187   8.717   4.654  1.9325  2.5595 -0.8760
    1LY0    HG2   12   5.200   8.548   4.580  1.6461 -0.1756 -0.1307
    1LY0     CD   13   5.359   8.686   4.527 -0.0368 -0.3440  0.3637
    1LY0    HD1   14   5.407   8.598   4.485 -1.2860 -0.8625 -0.0260
    1LY0    HD2   15   5.429   8.751   4.579  0.8006  2.0853 -3.4386
    1LY0     CE   16   5.294   8.763   4.414 -0.1407  0.3628 -0.1502
    1LY0    HE1   17   5.243   8.849   4.457 -2.0984 -0.6486 -0.3155
    1LY0    HE2   18   5.216   8.700   4.369  0.9280 -0.8903 -0.3199
    1LY0     NZ   19   5.390   8.792   4.312  0.5197  0.2131  0.3722
    1LY0    HZ1   20   5.340   8.776   4.226 -0.0623 -1.6190  0.9990
    1LY0    HZ2   21   5.424   8.881   4.346  0.7677 -0.1866  1.2095
    1LY0    HZ3   22   5.459   8.721   4.331 -0.5033 -0.7175  0.7340
    1LY0      C   23   5.099   8.441   4.819 -0.3424  0.2400 -0.3758
    1LY0      O   24   5.136   8.321   4.827 -0.0424  0.6992  0.4010
    2LER      N   25   4.977   8.481   4.775 -0.5281 -0.4796  0.4777
    2LER      H   26   4.970   8.582   4.776  2.3105 -0.1914 -0.7452
    2LER     CA   27   4.864   8.396   4.728 -0.6600 -0.6762  0.8929
    2LER     HA   28   4.876   8.295   4.767 -1.4755 -0.4214  1.8513
    2LER     CB   29   4.728   8.460   4.775  0.6222 -0.1387  0.1440
    2LER    HB1   30   4.744   8.565   4.752  0.3549  0.0119  0.6224
    2LER    HB2   31   4.713   8.444   4.882 -0.6473  0.3190  0.0494
    2LER     CG   32   4.602   8.398   4.706  0.0143  0.1474  0.3136
    2LER     HG   33   4.611   8.414   4.598  0.0499 -0.2993  0.2501
    2LER    CD1   34   4.591   8.246   4.730  0.4564 -0.5530 -0.5832
    2LER   HD11   35   4.508   8.214   4.667  0.9558 -0.1441 -1.4680
    2LER   HD12   36   4.688   8.200   4.713  0.9707 -0.0770  0.9166
    2LER   HD13   37   4.569   8.234   4.836 -0.1556 -0.1526 -0.6616
    2LER    CD2   38   4.484   8.472   4.769  0.5413  0.5596 -0.4806
    2LER   HD21   39   4.385   8.433   4.741 -1.3474  3.4448  1.6449
    2LER   HD22   40   4.476   8.476   4.878 -0.2942  4.3199 -0.5554
    2LER   HD23   41   4.492   8.575   4.737 -1.3213  0.3782 -1.7312
    2LER      C   42   4.879   8.394   4.572  0.6881  0.7413  0.6904
    2LER      O   43   4.852   8.495   4.511 -0.2315  0.2279  0.2681
    3LYR      N   44   4.902   8.273   4.515  0.6915 -0.2169 -0.4229
    3LYR      H   45   4.943   8.203   4.575 -1.1705  0.6655  2.0645
    3LYR     CA   46   4.898   8.244   4.371  0.3695  0.0073  0.7487
    3LYR     HA   47   4.910   8.338   4.316  0.1778  0.4166  1.3982
    3LYR     CB   48   5.012   8.151   4.337  0.2180 -0.2625 -0.0761
    3LYR    HB1   49   5.020   8.143   4.229  2.8673  1.2952 -0.0753
    3LYR    HB2   50   4.988   8.053   4.379 -0.4665 -1.5975 -3.3036
    3LYR     CG   51   5.148   8.198   4.385 -0.1631 -0.4460  0.9154
    3LYR    HG1   52   5.150   8.214   4.492  0.8790  2.2873  0.5613
    3LYR    HG2   53   5.165   8.294   4.336 -3.5475 -0.8504 -1.4747
    3LYR     CD   54   5.269   8.114   4.347 -0.0821  0.0429  0.1999
    3LYR    HD1   55   5.356   8.170   4.382  1.0081 -0.4830 -1.5374
    3LYR    HD2   56   5.273   8.085   4.242 -2.1458 -2.1585  0.6447
    3LYR     CE   57   5.254   7.983   4.424  0.2165 -0.6311  0.3812
    3LYR    HE1   58   5.168   7.925   4.390  0.9633 -1.4912 -0.0654
    3LYR    HE2   59   5.240   8.009   4.529 -1.1411 -0.1979  0.1181
    3LYR     NZ   60   5.372   7.900   4.409 -0.2107  0.0857  0.7749
    3LYR    HZ1   61   5.431   7.908   4.491 -2.2682  1.3313  2.2340
    3LYR      C   62   4.765   8.185   4.328  0.2981  0.5182 -0.6029
    3LYR      O   63   4.718   8.089   4.392 -1.0076  0.4476  0.8472
    4LY0      N   64   4.702   8.239   4.227 -0.5391  0.1747 -0.5172
    4LY0      H   65   4.739   8.309   4.165  0.3420 -0.7304 -1.0391
    4LY0     CA   66   4.575   8.183   4.177  0.5061 -0.4943 -0.1372
    4LY0     HA   67   4.541   8.113   4.254  1.2458 -4.0520 -2.7815
    4LY0     CB   68   4.475   8.304   4.168 -0.3533  1.0427 -0.2798
    4LY0    HB1   69   4.397   8.263   4.104 -0.8971  0.3486  0.7900
    4LY0    HB2   70   4.529   8.383   4.116  1.0204  0.2722 -0.1067
    4LY0     CG   71   4.422   8.345   4.307  0.0092 -0.0596  0.3664
    4LY0    HG1   72   4.476   8.289   4.384  0.6302  1.3637  1.0097
    4LY0    HG2   73   4.318   8.312   4.302 -0.0073  0.1894 -3.8862
    4LY0     CD   74   4.413   8.496   4.322 -0.2401  0.0104  0.2503
    4LY0    HD1   75   4.338   8.526   4.396  1.6423  0.4839  2.0804
    4LY0    HD2   76   4.380   8.534   4.226  1.1178  1.8704  0.4669
    4LY0     CE   77   4.548   8.565   4.363 -0.1115  0.2536  1.0903
    4LY0    HE1   78   4.625   8.532   4.293 -2.7262 -1.6890 -1.1161
    4LY0    HE2   79   4.566   8.553   4.470 -1.8515 -0.8318  1.3024
    4LY0     NZ   80   4.536   8.707   4.334 -0.5284 -0.1829  0.4839
    4LY0    HZ1   81   4.602   8.756   4.392  0.6107 -1.5274  0.3685
    4LY0    HZ2   82   4.551   8.734   4.238 -2.6078  0.4097  0.2726
    4LY0    HZ3   83   4.438   8.729   4.346 -0.7236 -1.5105  1.4720
    4LY0      C   84   4.586   8.103   4.046 -0.2779 -0.2212 -0.2089
    4LY0      O   85   4.590   8.159   3.935 -0.8111  0.3603 -0.4075
    5LER      N   86   4.575   7.971   4.064  0.2125 -0.4742  0.3621
    5LER      H   87   4.578   7.938   4.159  2.7533 -0.2552  0.4354
    5LER     CA   88   4.570   7.875   3.957  0.2334  0.1850  0.8482
    5LER     HA   89   4.655   7.893   3.891  0.9941 -2.5532  0.9744
    5LER     CB   90   4.613   7.741   4.015 -0.5455 -0.4794  0.0714
    5LER    HB1   91   4.539   7.706   4.087  0.6429 -3.1306  0.1318
    5LER    HB2   92   4.704   7.758   4.072 -0.3465  1.9368 -0.8595
    5LER     CG   93   4.638   7.633   3.911 -0.1261  1.0543 -0.3988
    5LER     HG   94   4.551   7.629   3.845  0.9164 -1.5002 -1.7612
    5LER    CD1   95   4.763   7.655   3.824 -0.5139 -0.2312  0.8590
    5LER   HD11   96   4.780   7.579   3.747  1.0954 -0.8700  1.8169
    5LER   HD12   97   4.760   7.755   3.782 -1.3028 -0.7142 -0.2987
    5LER   HD13   98   4.855   7.642   3.880  0.0594  0.5433  0.1157
    5LER    CD2   99   4.653   7.496   3.973 -0.9252  0.2931 -0.3366
    5LER   HD21  100   4.630   7.420   3.898  0.4074 -0.0565 -0.4158
    5LER   HD22  101   4.760   7.488   3.992 -0.6175  1.0591 -1.6171
    5LER   HD23  102   4.587   7.477   4.058 -0.3777  2.0005  0.5187
    5LER      C  103   4.436   7.874   3.878  0.0904  0.0806 -0.4888
    5LER      O  104   4.333   7.839   3.929  0.3997 -0.3593 -0.1046
    6LYR      N  105   4.453   7.900   3.746 -0.2102 -0.1179 -0.4461
    6LYR      H  106   4.547   7.920   3.714  0.3450 -0.9117  0.6251
    6LYR     CA  107   4.351   7.868   3.646 -0.7223 -0.4772 -0.7743
    6LYR     HA  108   4.248   7.888   3.676 -1.9703 -1.6075 -3.8140
    6LYR     CB  109   4.375   7.943   3.517 -0.0337 -0.0014 -0.0390
    6LYR    HB1  110   4.296   7.916   3.447  0.6137  0.6437 -1.0296
    6LYR    HB2  111   4.467   7.912   3.467  1.1664  2.0958  0.7415
    6LYR     CG  112   4.370   8.089   3.541  0.0644 -0.0598  0.2503
    6LYR    HG1  113   4.470   8.127   3.562 -0.9230  3.8883 -1.2017
    6LYR    HG2  114   4.317   8.113   3.633  0.3610 -0.3504  0.4988
    6LYR     CD  115   4.305   8.165   3.426  0.2830 -0.0835  1.0123
    6LYR    HD1  116   4.349   8.140   3.329  1.1083 -0.0017  1.3549
    6LYR    HD2  117   4.316   8.272   3.446  2.2252  0.4363 -2.0593
    6LYR     CE  118   4.155   8.152   3.418 -0.0772 -0.0174 -0.3770
    6LYR    HE1  119   4.114   8.197   3.508 -0.9785 -0.5282 -0.5324
    6LYR    HE2  120   4.127   8.047   3.419 -0.2658 -0.0885  3.9496
    6LYR     NZ  121   4.100   8.215   3.306 -0.2349 -0.4909 -0.3991
    6LYR    HZ1  122   4.090   8.154   3.226 -1.7106 -0.1993 -0.4647
    6LYR      C  123   4.359   7.716   3.612 -0.5474 -0.2774  0.5857
    6LYR      O  124   4.466   7.660   3.620 -0.2060  0.0739  0.3776
    7LER      N  125   4.247   7.669   3.555 -0.0583  0.1823  0.5002
    7LER      H  126   4.163   7.726   3.553 -2.1814 -2.6890  0.9890
    7LER     CA  127   4.227   7.532   3.518 -0.3734  0.3118  0.2781
    7LER     HA  128   4.300   7.471   3.572  0.4510  2.6511  1.9560
    7LER     CB  129   4.088   7.489   3.566  1.0179  0.3536 -0.5784
    7LER    HB1  130   4.084   7.381   3.555  2.9767  0.1880 -0.0739
    7LER    HB2  131   4.016   7.528   3.493 -0.0548  0.6164  0.5839
    7LER     CG  132   4.051   7.505   3.721  0.0866 -0.4897  0.4488
    7LER     HG  133   4.033   7.610   3.745 -0.9294 -0.8691  1.4321
    7LER    CD1  134   3.920   7.424   3.745  0.0796  0.6781  0.6037
    7LER   HD11  135   3.887   7.439   3.848  2.3208 -0.0475  1.4821
    7LER   HD12  136   3.837   7.461   3.684  0.8590  2.2068  0.4287
    7LER   HD13  137   3.941   7.320   3.718 -1.5507  0.4422  0.1260
    7LER    CD2  138   4.162   7.465   3.824  0.4454  0.0907  0.0305
    7LER   HD21  139   4.117   7.466   3.923  1.5746  0.6092  0.5436
    7LER   HD22  140   4.193   7.362   3.804 -0.7355  0.0795 -2.0492
    7LER   HD23  141   4.242   7.536   3.807 -1.8224  2.6698 -0.4906
    7LER      C  142   4.261   7.505   3.370  0.3561 -0.1361  0.2448
    7LER      O  143   4.213   7.574   3.285 -0.3053  0.0207 -0.4661
    8LER      N  144   4.322   7.391   3.338 -0.3566 -0.9176  0.9139
    8LER      H  145   4.371   7.349   3.416  0.3001 -0.3367  0.8284
    8LER     CA  146   4.349   7.338   3.198 -0.3394 -0.7026 -0.2980
    8LER     HA  147   4.412   7.251   3.216  1.0429  0.4595  0.8861
    8LER     CB  148   4.224   7.280   3.127  0.8410  0.2666 -0.0698
    8LER    HB1  149   4.258   7.205   3.055 -2.1152 -1.5319  0.2821
    8LER    HB2  150   4.171   7.359   3.074 -2.2141 -1.8095 -0.3551
    8LER     CG  151   4.126   7.208   3.223 -0.1106 -0.0783  0.5351
    8LER     HG  152   4.093   7.277   3.300 -2.1233  0.5060 -0.7639
    8LER    CD1  153   4.006   7.162   3.136  0.6228  0.4373 -0.6380
    8LER   HD11  154   3.941   7.088   3.183 -1.8563  2.5286 -0.5799
    8LER   HD12  155   3.943   7.244   3.103 -1.6633 -1.1865 -0.5413
    8LER   HD13  156   4.042   7.101   3.052 -0.3585  0.1230 -0.8372
    8LER    CD2  157   4.181   7.081   3.291 -0.0625  0.6264  0.1683
    8LER   HD21  158   4.118   7.056   3.377 -1.1620 -1.5851 -1.1733
    8LER   HD22  159   4.185   6.997   3.222 -2.4344  1.3802 -0.9958
    8LER   HD23  160   4.281   7.114   3.317 -0.3869  2.0810 -0.3710
    8LER      C  161   4.427   7.432   3.102 -0.1987 -0.1325  0.3329
    8LER      O  162   4.428   7.417   2.979 -0.0179  0.1625 -0.0015
    9LYR      N  163   4.499   7.533   3.159  0.3057 -0.5019  0.2410
    9LYR      H  164   4.493   7.543   3.259 -1.1259  0.2034  0.1214
    9LYR     CA  165   4.580   7.624   3.079  0.3198  0.0588  0.2332
    9LYR     HA  166   4.543   7.634   2.977 -0.7484 -2.2911  0.3284
    9LYR     CB  167   4.592   7.767   3.146 -0.4528  0.6774 -0.1573
    9LYR    HB1  168   4.650   7.826   3.075  1.3988 -2.2502 -1.2397
    9LYR    HB2  169   4.656   7.763   3.234  0.2724  1.4154 -0.6280
    9LYR     CG  170   4.456   7.840   3.175 -0.2965  0.1927 -0.6261
    9LYR    HG1  171   4.489   7.937   3.212 -0.9600  0.2613 -0.2100
    9LYR    HG2  172   4.404   7.785   3.253 -0.1009  1.7207  0.6363
    9LYR     CD  173   4.379   7.865   3.048  0.3592 -0.2468 -0.7404
    9LYR    HD1  174   4.363   7.779   2.984  0.8475  0.9526 -2.5496
    9LYR    HD2  175   4.434   7.935   2.986 -3.2225  0.1341 -3.8496
    9LYR     CE  176   4.244   7.927   3.077  0.0048 -0.1660  0.1461
    9LYR    HE1  177   4.190   7.953   2.985  0.1289 -0.1716  0.0712
    9LYR    HE2  178   4.248   8.020   3.134  1.0837  0.1434 -0.4160
    9LYR     NZ  179   4.150   7.840   3.150 -0.1330  0.1451 -0.0389
    9LYR    HZ1  180   4.169   7.741   3.159  0.5296  0.2948  0.2759
    9LYR      C  181   4.722   7.561   3.062 -0.5306  0.0221 -0.0199
    9LYR      O  182   4.791   7.586   2.963  0.5620  0.2984  0.0117
   10LER      N  183   4.769   7.475   3.157  0.1393 -0.1206  0.9976
   10LER      H  184   4.703   7.451   3.229  0.4894  2.0274  2.1204
   10LER     CA  185   4.909   7.431   3.177  0.4844 -0.6879 -0.2688
   10LER     HA  186   4.958   7.422   3.080  1.8795  0.3840  0.3101
   10LER     CB  187   4.974   7.531   3.271 -0.1311 -0.5983  0.5644
   10LER    HB1  188   5.066   7.488   3.307 -0.6297 -2.1030  0.0979
   10LER    HB2  189   4.912   7.550   3.359  1.0688 -1.9908  1.7491
   10LER     CG  190   5.007   7.669   3.207 -0.3985  0.0927  0.3967
   10LER     HG  191   4.925   7.714   3.150  0.8088  0.9028 -0.7595
   10LER    CD1  192   5.043   7.770   3.309  0.5336  0.1930 -0.2134
   10LER   HD11  193   5.081   7.862   3.264  2.4869  0.1055  1.1404
   10LER   HD12  194   4.957   7.781   3.375 -2.1198  1.4938 -3.5782
   10LER   HD13  195   5.124   7.737   3.374 -0.0024 -0.2988  0.2186
   10LER    CD2  196   5.125   7.665   3.114  0.2825  0.4792 -1.1343
   10LER   HD21  197   5.140   7.762   3.067 -0.6587  1.3385  0.2609
   10LER   HD22  198   5.203   7.635   3.185 -1.0977 -0.1418  0.1725
   10LER   HD23  199   5.115   7.589   3.037 -0.7086  0.0574 -0.6096
   10LER      C  200   4.911   7.285   3.232  0.3227  0.3135 -0.2448
   10LER      O  201   4.820   7.237   3.297  0.6170 -0.0165 -0.1093
   11LER      N  202   5.028   7.223   3.229  0.3169  0.4221  0.0537
   11LER      H  203   5.098   7.254   3.163 -1.7341  0.7897 -2.0733
   11LER     CA  204   5.074   7.117   3.328  0.4509  0.7780  0.5387
   11LER     HA  205   4.986   7.054   3.340  0.9082 -0.0617 -0.4024
   11LER     CB  206   5.175   7.036   3.256 -0.6580 -0.5237  0.6061
   11LER    HB1  207   5.251   7.103   3.215  0.4426 -2.8303 -1.4326
   11LER    HB2  208   5.133   6.986   3.169 -0.6380  1.1395 -0.3876
   11LER     CG  209   5.237   6.922   3.337  0.7710  0.7988  0.5206
   11LER     HG  210   5.281   6.958   3.430  1.5183 -1.6789  1.1843
   11LER    CD1  211   5.125   6.815   3.367 -0.0229  0.5059  0.7368
   11LER   HD11  212   5.168   6.738   3.432 -1.4997 -1.6312 -0.6629
   11LER   HD12  213   5.038   6.857   3.418 -0.1249 -0.2809  1.2293
   11LER   HD13  214   5.096   6.765   3.274  0.9221 -3.1818  2.2277
   11LER    CD2  215   5.346   6.861   3.260  0.5430 -0.0749  1.1264
   11LER   HD21  216   5.402   6.787   3.317  0.3136 -1.2861 -0.1594
   11LER   HD22  217   5.316   6.811   3.168 -1.4684  2.4134  0.3275
   11LER   HD23  218   5.415   6.937   3.223  0.2447 -0.3450 -0.0375
   11LER      C  219   5.118   7.176   3.467  0.1421 -0.3895  0.9349
   11LER      O  220   5.217   7.247   3.469 -0.0363 -0.6712 -0.5710
   12LER      N  221   5.066   7.120   3.572  0.1931 -0.3359 -0.2029
   12LER      H  222   4.997   7.046   3.571 -0.8376  0.5803  0.5997
   12LER     CA  223   5.107   7.148   3.710  0.3532 -1.0249 -0.2321
   12LER     HA  224   5.161   7.242   3.704  1.1899 -1.5796 -2.2256
   12LER     CB  225   4.980   7.151   3.790  0.5248  0.3327 -0.3088
   12LER    HB1  226   4.927   7.055   3.786  0.1476  0.4518  1.1110
   12LER    HB2  227   4.912   7.223   3.746  0.5806  0.9067  0.5173
   12LER     CG  228   5.010   7.187   3.938 -0.7109  0.3223 -0.1450
   12LER     HG  229   5.096   7.132   3.976 -0.0739  0.4967 -1.2786
   12LER    CD1  230   5.016   7.340   3.956 -0.6654 -0.3570  0.0182
   12LER   HD11  231   5.022   7.362   4.063  1.3034  0.3518 -0.1986
   12LER   HD12  232   5.114   7.369   3.920 -0.2912 -2.6624 -0.9596
   12LER   HD13  233   4.937   7.398   3.907 -1.5580 -0.9136  0.7604
   12LER    CD2  234   4.886   7.157   4.033  0.0979 -0.5229 -0.1379
   12LER   HD21  235   4.916   7.176   4.137 -0.7266 -1.0270  0.1996
   12LER   HD22  236   4.787   7.198   4.013  0.9186  1.0345 -1.1746
   12LER   HD23  237   4.869   7.050   4.022  0.0872 -0.6170  0.7092
   12LER      C  238   5.201   7.041   3.755 -0.0439  0.4506 -0.6007
   12LER      O  239   5.159   6.924   3.742  0.3469 -0.5081 -0.0436
   13LER      N  240   5.318   7.078   3.805 -0.5865  0.2999 -0.4941
   13LER      H  241   5.352   7.173   3.801  0.4738 -0.0849 -1.4726
   13LER     CA  242   5.413   6.978   3.857 -0.1086 -1.3343 -0.0436
   13LER     HA  243   5.352   6.888   3.866 -2.6934  0.3541  0.5287
   13LER     CB  244   5.527   6.966   3.757  0.7021 -0.2194 -0.6846
   13LER    HB1  245   5.600   6.906   3.812 -1.0999 -1.0227  0.9834
   13LER    HB2  246   5.570   7.066   3.763  1.8937 -0.7825  1.5662
   13LER     CG  247   5.496   6.921   3.622 -0.9608 -0.7126  0.2777
   13LER     HG  248   5.408   6.961   3.573 -0.3068  1.1422  0.5449
   13LER    CD1  249   5.630   6.949   3.538  0.2254  0.4703  0.2782
   13LER   HD11  250   5.625   6.913   3.435  0.5737 -1.7585  0.9886
   13LER   HD12  251   5.654   7.054   3.554 -0.2676  0.5221  0.7217
   13LER   HD13  252   5.716   6.894   3.576  0.4537 -1.3362 -2.5457
   13LER    CD2  253   5.485   6.767   3.629 -0.3562  0.8119  0.6040
   13LER   HD21  254   5.493   6.731   3.527  1.7799  1.3865  0.5220
   13LER   HD22  255   5.567   6.726   3.687 -0.0706  2.5240  1.4960
   13LER   HD23  256   5.391   6.737   3.674  0.8665 -1.7689  1.6182
   13LER      C  257   5.449   7.000   4.001  0.5104  0.2965  0.5972
   13LER      O  258   5.435   7.108   4.060  0.0091 -0.5453  0.2794
   14NH2      N  259   5.498   6.898   4.069  0.2931 -0.1495  0.4809
   14NH2     H1  260   5.495   6.803   4.035 -1.0834  0.7342 -2.1190
   14NH2     H2  261   5.544   6.917   4.157  1.2968 -1.2727  0.2189
   15LY0      N  262   5.472   7.377   4.082  0.1877 -0.8214  0.1705
   15LY0     H1  263   5.499   7.299   4.022 -3.6093 -1.6104 -0.7580
   15LY0     H2  264   5.371   7.380   4.086  0.0167  0.3035 -2.5059
   15LY0     H3  265   5.493   7.465   4.038 -0.4861  0.3161  2.0536
   15LY0     CA  266   5.542   7.373   4.207 -0.5623 -0.4108  0.0015
   15LY0     HA  267   5.510   7.291   4.272 -0.7179 -0.2563  0.1188
   15LY0     CB  268   5.695   7.350   4.174 -0.3339  0.2088  0.2942
   15LY0    HB1  269   5.724   7.429   4.104  1.3194  0.7848  1.5675
   15LY0    HB2  270   5.698   7.251   4.129  1.9410  0.2669  0.2266
   15LY0     CG  271   5.785   7.344   4.308  0.5793 -0.6527 -0.1037
   15LY0    HG1  272   5.761   7.260   4.374  2.6766 -0.8869  0.4306
   15LY0    HG2  273   5.764   7.437   4.360 -0.1181 -1.1286  0.4960
   15LY0     CD  274   5.932   7.335   4.281 -0.8128  0.8715 -0.1649
   15LY0    HD1  275   5.976   7.335   4.380  0.0897 -1.3449 -0.5061
   15LY0    HD2  276   5.947   7.429   4.227  0.9377  0.9843  0.4468
   15LY0     CE  277   5.987   7.208   4.208 -0.5773 -0.3045  0.3237
   15LY0    HE1  278   5.941   7.196   4.110  0.1439 -1.1261  0.0708
   15LY0    HE2  279   5.954   7.120   4.264 -0.7362 -1.4339 -1.4576
   15LY0     NZ  280   6.133   7.218   4.181  0.7072 -0.4526  0.3809
   15LY0    HZ1  281   6.170   7.132   4.143  0.0257  0.3176 -2.2732
   15LY0    HZ2  282   6.146   7.297   4.120 -3.4360  1.5818  1.7149
   15LY0    HZ3  283   6.170   7.232   4.274 -1.0731  1.6783  0.8503
   15LY0      C  284   5.524   7.491   4.294 -0.3109 -0.2828 -0.1767
   15LY0      O  285   5.481   7.472   4.409 -0.1014 -0.1944  0.1273
   16LER      N  286   5.564   7.615   4.254  0.9265 -0.2825 -0.3647
   16LER      H  287   5.595   7.629   4.159  0.4812 -1.7227 -0.7449
   16LER     CA  288   5.539   7.747   4.324  0.0767 -0.4762 -0.3308
   16LER     HA  289   5.552   7.728   4.430 -1.6532  2.2789  0.4879
   16LER     CB  290   5.661   7.838   4.294  0.6678  0.1082 -0.3258
   16LER    HB1  291   5.648   7.928   4.354  2.8011  0.2572 -0.0072
   16LER    HB2  292   5.642   7.870   4.191  0.3191  1.6864  0.1930
   16LER     CG  293   5.790   7.768   4.328 -0.2630  0.0422 -0.0109
   16LER     HG  294   5.807   7.682   4.263  1.3680 -1.0842  1.7860
   16LER    CD1  295   5.891   7.878   4.289 -0.4380 -0.3318  0.3673
   16LER   HD11  296   5.990   7.837   4.305 -0.8023 -1.2030  0.4716
   16LER   HD12  297   5.882   7.901   4.183  0.7375  0.8978  0.5107
   16LER   HD13  298   5.883   7.971   4.346  0.6037  0.3213 -0.5109
   16LER    CD2  299   5.809   7.735   4.478 -0.0524 -0.0336 -0.1399
   16LER   HD21  300   5.917   7.728   4.494  0.3326 -2.6789 -2.8931
   16LER   HD22  301   5.770   7.818   4.537 -0.1455 -0.1407 -0.0516
   16LER   HD23  302   5.749   7.646   4.497 -2.5484  1.4386 -0.6918
   16LER      C  303   5.401   7.813   4.313  0.1002 -0.6839  0.3075
   16LER      O  304   5.334   7.811   4.209 -0.2527  0.0379  0.1452
   17LY0      N  305   3.903   7.647   2.070 -0.3234 -0.1406  0.1105
   17LY0     H1  306   3.930   7.562   2.024  3.3860  0.6817  0.4721
   17LY0     H2  307   3.821   7.623   2.124  1.0299 -1.6062  1.6431
   17LY0     H3  308   3.880   7.726   2.012  0.9163 -0.0775 -0.3245
   17LY0     CA  309   4.006   7.696   2.165  0.2037 -0.2176  0.6389
   17LY0     HA  310   4.028   7.606   2.222 -2.9059 -2.5486 -1.5025
   17LY0     CB  311   4.134   7.748   2.094 -0.2965 -0.1831 -0.2033
   17LY0    HB1  312   4.114   7.844   2.047  0.7579 -0.5313 -1.4169
   17LY0    HB2  313   4.178   7.678   2.023  1.8415  0.4794  0.3905
   17LY0     CG  314   4.249   7.767   2.193  0.9404 -0.3380 -0.9850
   17LY0    HG1  315   4.275   7.663   2.213 -1.2925 -0.9938 -1.2375
   17LY0    HG2  316   4.212   7.811   2.286  1.1287 -1.0286 -0.5731
   17LY0     CD  317   4.364   7.847   2.126 -0.3294  0.1623 -0.5676
   17LY0    HD1  318   4.320   7.947   2.120 -0.5711  0.0992  0.0780
   17LY0    HD2  319   4.402   7.804   2.033  0.2021 -0.8633  0.1108
   17LY0     CE  320   4.482   7.851   2.225 -0.2743  0.1149 -0.2201
   17LY0    HE1  321   4.509   7.747   2.242 -4.0644 -1.2353 -1.2354
   17LY0    HE2  322   4.449   7.902   2.315  0.2614  0.6576 -0.3262
   17LY0     NZ  323   4.601   7.915   2.164 -0.7606 -0.3202  0.3284
   17LY0    HZ1  324   4.597   8.015   2.167  1.5349 -0.1804  1.5975
   17LY0    HZ2  325   4.685   7.895   2.218 -1.0718 -1.1082  0.5311
   17LY0    HZ3  326   4.628   7.876   2.075 -0.1601  0.7488  0.0322
   17LY0      C  327   3.937   7.804   2.258  0.2935 -0.2959  0.1592
   17LY0      O  328   3.872   7.899   2.211  0.0689  0.0203  0.0316
   18LER      N  329   3.946   7.782   2.389 -0.2523  0.5096  0.5872
   18LER      H  330   4.004   7.703   2.415  0.2430  0.7480  0.2120
   18LER     CA  331   3.891   7.870   2.492  0.0382  0.4327 -0.0212
   18LER     HA  332   3.788   7.891   2.463  0.0312  0.3278 -0.0713
   18LER     CB  333   3.871   7.796   2.631  0.8468 -0.1558 -0.2134
   18LER    HB1  334   3.864   7.866   2.715  1.4357  1.0380 -1.1350
   18LER    HB2  335   3.942   7.715   2.650  0.5729 -0.4643 -0.5031
   18LER     CG  336   3.734   7.722   2.637 -0.6745 -0.1268  0.1313
   18LER     HG  337   3.655   7.795   2.623  0.5604  1.5391  1.4040
   18LER    CD1  338   3.714   7.612   2.533  1.2381 -0.4851  0.1033
   18LER   HD11  339   3.621   7.565   2.565 -0.2454  1.8992 -0.4315
   18LER   HD12  340   3.694   7.648   2.433 -0.2962 -0.5914  0.3582
   18LER   HD13  341   3.806   7.554   2.522  0.6412 -1.9348  2.2659
   18LER    CD2  342   3.732   7.668   2.780  0.4534  0.2072  0.4904
   18LER   HD21  343   3.641   7.611   2.800 -0.4209  2.3649  3.4349
   18LER   HD22  344   3.825   7.616   2.805  0.8512  0.2048 -0.8992
   18LER   HD23  345   3.727   7.752   2.850  0.7340 -0.3344  1.1740
   18LER      C  346   3.964   8.001   2.508  0.0518 -0.9585 -0.2865
   18LER      O  347   4.085   8.004   2.515 -0.3517  0.3348  0.4384
   19LYR      N  348   3.896   8.114   2.524  0.3039 -0.1304 -0.0499
   19LYR      H  349   3.795   8.120   2.528  0.3856  4.1430 -0.4426
   19LYR     CA  350   3.958   8.235   2.566 -0.2195 -0.2883 -0.1733
   19LYR     HA  351   4.042   8.253   2.499 -0.7588 -1.1269 -1.1088
   19LYR     CB  352   3.856   8.347   2.551  0.3421 -0.2903  0.3414
   19LYR    HB1  353   3.906   8.439   2.583 -1.4588  0.0575  2.3759
   19LYR    HB2  354   3.783   8.338   2.631  4.1498  0.3406  4.2839
   19LYR     CG  355   3.792   8.376   2.407  0.0193 -0.4800 -0.5419
   19LYR    HG1  356   3.721   8.458   2.418  1.3699  0.6397  0.2626
   19LYR    HG2  357   3.740   8.292   2.362 -2.1667  0.6765 -0.2807
   19LYR     CD  358   3.908   8.422   2.322  0.2346 -0.6434  0.0114
   19LYR    HD1  359   3.990   8.351   2.305  1.6971  0.9672  0.0054
   19LYR    HD2  360   3.951   8.503   2.380  0.7519 -0.4175 -0.6717
   19LYR     CE  361   3.847   8.464   2.187  0.4962 -0.4764 -0.5873
   19LYR    HE1  362   3.776   8.544   2.210  0.5048 -1.2116  2.4716
   19LYR    HE2  363   3.801   8.381   2.135  0.4823 -0.2849 -0.8811
   19LYR     NZ  364   3.949   8.517   2.109  0.8060 -0.3087  0.2501
   19LYR    HZ1  365   3.974   8.611   2.134 -0.0743 -0.4025  1.5897
   19LYR      C  366   3.999   8.225   2.713 -0.1422  0.7866 -0.4173
   19LYR      O  367   3.928   8.164   2.792 -0.2231 -0.1170  0.3069
   20LY0      N  368   4.115   8.287   2.747  0.1948  0.7007  0.5163
   20LY0      H  369   4.160   8.345   2.678  0.9042  0.6874  0.9516
   20LY0     CA  370   4.189   8.255   2.867  0.3240  0.6072 -0.9307
   20LY0     HA  371   4.165   8.153   2.898  0.0334  1.0534  0.3952
   20LY0     CB  372   4.338   8.256   2.847 -0.7280  0.0990  0.5938
   20LY0    HB1  373   4.395   8.236   2.938 -0.1766 -1.6852 -0.0895
   20LY0    HB2  374   4.371   8.359   2.833 -0.3592  0.2149  2.1371
   20LY0     CG  375   4.409   8.170   2.737  0.3427  0.1585  0.3929
   20LY0    HG1  376   4.382   8.214   2.641  0.4263 -1.4050 -0.3732
   20LY0    HG2  377   4.371   8.069   2.749  1.0272 -0.2411 -0.6809
   20LY0     CD  378   4.560   8.166   2.743 -0.7913  0.0078 -0.5468
   20LY0    HD1  379   4.592   8.117   2.835 -1.1129  1.1623  0.1953
   20LY0    HD2  380   4.597   8.267   2.759  0.4355 -0.0381 -2.6744
   20LY0     CE  381   4.623   8.100   2.620  0.0682  0.0717 -1.7169
   20LY0    HE1  382   4.614   8.169   2.536  0.9784  2.0626 -0.2833
   20LY0    HE2  383   4.583   8.004   2.588 -1.8275  0.5747 -0.9673
   20LY0     NZ  384   4.772   8.081   2.645  0.7360 -0.2500  0.9180
   20LY0    HZ1  385   4.814   8.078   2.554  1.9022  0.6659  1.4029
   20LY0    HZ2  386   4.809   8.164   2.690 -0.0305  0.2273  0.6882
   20LY0    HZ3  387   4.791   7.994   2.694  1.3484 -2.7764 -3.3235
   20LY0      C  388   4.141   8.336   2.986  0.4116 -0.2187  0.0142
   20LY0      O  389   4.199   8.435   3.023  0.1682  0.0749 -0.2985
   21LER      N  390   4.025   8.299   3.046 -0.6085  0.4763  0.5112
   21LER      H  391   3.969   8.224   3.007 -0.3903  0.5373  0.0708
   21LER     CA  392   3.973   8.371   3.166  0.9861 -0.4619  0.3036
   21LER     HA  393   3.969   8.479   3.152 -1.0794 -0.4656  0.6246
   21LER     CB  394   3.826   8.335   3.185  0.0686 -0.3408  0.0772
   21LER    HB1  395   3.780   8.405   3.254  0.1726  0.2761 -0.4732
   21LER    HB2  396   3.822   8.236   3.230 -1.6420 -0.7227 -0.8355
   21LER     CG  397   3.740   8.341   3.055  0.2156 -0.1444 -0.6903
   21LER     HG  398   3.780   8.275   2.978  1.0987 -0.5864  0.1292
   21LER    CD1  399   3.596   8.319   3.089  0.1249 -0.3174 -0.7970
   21LER   HD11  400   3.529   8.330   3.004  0.0973 -2.9042 -1.1830
   21LER   HD12  401   3.581   8.224   3.142 -0.7678  1.2225  1.9284
   21LER   HD13  402   3.565   8.397   3.159  0.9624 -0.3078 -0.4245
   21LER    CD2  403   3.754   8.478   2.983 -0.0635  0.5691  0.4003
   21LER   HD21  404   3.692   8.458   2.895 -0.7632 -2.0579  1.4050
   21LER   HD22  405   3.724   8.568   3.037  0.1274 -0.2350  1.8786
   21LER   HD23  406   3.855   8.493   2.945 -1.1213  1.8663 -2.1993
   21LER      C  407   4.041   8.333   3.297 -0.4962 -0.1544 -0.3226
   21LER      O  408   4.048   8.415   3.384  0.3395  0.1011 -0.4679
   22LY0      N  409   4.535   8.335   1.964 -0.0149 -0.3486  0.0550
   22LY0     H1  410   4.612   8.299   1.910 -0.8923 -0.2498 -1.3119
   22LY0     H2  411   4.567   8.431   1.972  1.9262 -1.0910  2.8575
   22LY0     H3  412   4.540   8.297   2.058 -1.2984 -0.7055 -0.0126
   22LY0     CA  413   4.411   8.319   1.895 -0.5458  0.4959  0.2225
   22LY0     HA  414   4.427   8.371   1.801  2.6218 -0.1479  0.3039
   22LY0     CB  415   4.374   8.169   1.874  0.0815 -0.1707  0.3264
   22LY0    HB1  416   4.356   8.127   1.973  2.1919  0.7440  1.1448
   22LY0    HB2  417   4.461   8.116   1.834 -1.2212 -0.1559 -2.8154
   22LY0     CG  418   4.243   8.148   1.789  0.2628 -0.2309 -0.8506
   22LY0    HG1  419   4.256   8.204   1.697  1.4910 -1.8172 -1.7110
   22LY0    HG2  420   4.166   8.182   1.858  1.6964  0.3084  0.5692
   22LY0     CD  421   4.234   7.997   1.772  0.2305 -0.4832  0.0453
   22LY0    HD1  422   4.212   7.948   1.867 -4.5126  1.4395  0.1955
   22LY0    HD2  423   4.329   7.955   1.738 -0.5708 -1.7070 -0.7391
   22LY0     CE  424   4.130   7.960   1.669  0.1360 -0.0969 -0.7139
   22LY0    HE1  425   4.123   7.851   1.666  0.1798 -0.1604  0.6747
   22LY0    HE2  426   4.180   7.988   1.577  1.8579  2.6320  0.9346
   22LY0     NZ  427   3.996   8.027   1.686 -0.7841  0.3853 -0.4843
   22LY0    HZ1  428   4.025   8.123   1.681  0.5119  0.0735  0.5059
   22LY0    HZ2  429   3.943   8.002   1.603  1.5954  0.6746 -2.1834
   22LY0    HZ3  430   3.959   7.997   1.776  3.1242  0.5898  1.3711
   22LY0      C  431   4.310   8.397   1.974  0.3455 -0.0479  0.4242
   22LY0      O  432   4.304   8.392   2.093 -0.1751 -0.3434 -0.9797
   23LER      N  433   4.237   8.477   1.893  1.4663 -0.1711 -0.4431
   23LER      H  434   4.243   8.480   1.793 -0.5106  2.2988 -0.5815
   23LER     CA  435   4.126   8.548   1.955  0.6183 -0.6904 -0.0798
   23LER     HA  436   4.156   8.624   2.026 -0.0361 -0.0350 -0.4881
   23LER     CB  437   4.051   8.620   1.844 -0.2948 -0.0293 -0.3319
   23LER    HB1  438   3.964   8.673   1.883  0.2585 -0.9272  2.3683
   23LER    HB2  439   4.013   8.550   1.770  0.6638 -0.4866 -0.4093
   23LER     CG  440   4.132   8.711   1.754  0.1014 -0.2723  0.0693
   23LER     HG  441   4.201   8.653   1.692  0.2417  0.6212 -0.6352
   23LER    CD1  442   4.044   8.798   1.669 -0.3443 -0.0527  0.6030
   23LER   HD11  443   4.092   8.877   1.611  0.4610 -0.7261  0.3206
   23LER   HD12  444   3.999   8.735   1.593 -1.6270  1.6711 -0.1271
   23LER   HD13  445   3.962   8.836   1.730 -2.8119 -1.4277 -1.6639
   23LER    CD2  446   4.214   8.808   1.841  0.0638  0.0567  0.3931
   23LER   HD21  447   4.265   8.880   1.776 -3.2544  1.6989 -0.6358
   23LER   HD22  448   4.147   8.878   1.892  0.7187 -0.2187  1.6849
   23LER   HD23  449   4.282   8.758   1.910 -0.7993  0.0872  1.3015
   23LER      C  450   4.022   8.454   2.022  0.3452 -0.3187  0.4291
   23LER      O  451   4.008   8.336   1.987 -0.0208 -0.1511 -0.0329
   24LY0      N  452   5.207   8.004   4.874  0.2900 -0.6409 -0.1355
   24LY0     H1  453   5.248   7.989   4.965 -0.6845 -2.6727  0.0358
   24LY0     H2  454   5.251   7.947   4.803 -0.8340 -1.7196 -0.0177
   24LY0     H3  455   5.212   8.097   4.836 -0.7196 -0.5677 -0.1336
   24LY0     CA  456   5.065   7.960   4.878 -0.2083  0.3206 -0.6959
   24LY0     HA  457   5.058   7.856   4.911  1.9318  0.2976 -0.1625
   24LY0     CB  458   4.993   8.051   4.974  0.0493  0.6696  0.5476
   24LY0    HB1  459   5.032   8.151   4.959  2.9412 -0.5119 -0.5675
   24LY0    HB2  460   5.015   8.009   5.073  1.2385 -1.5511 -0.5845
   24LY0     CG  461   4.841   8.036   4.957 -0.3173 -0.2313  0.0102
   24LY0    HG1  462   4.806   7.933   4.964  1.0063 -0.6985 -0.0982
   24LY0    HG2  463   4.824   8.075   4.857  0.7171 -0.9137 -0.4497
   24LY0     CD  464   4.764   8.121   5.053 -0.7230 -0.4842 -0.8093
   24LY0    HD1  465   4.659   8.124   5.022 -0.1420 -0.0107 -2.8051
   24LY0    HD2  466   4.801   8.223   5.047 -0.5318 -0.3212  1.7457
   24LY0     CE  467   4.780   8.069   5.191 -0.2394  0.1025 -0.5205
   24LY0    HE1  468   4.880   8.080   5.234 -0.8008  0.5876  0.7079
   24LY0    HE2  469   4.766   7.961   5.184  2.4921 -0.4960  1.3839
   24LY0     NZ  470   4.682   8.122   5.284 -0.3459 -0.7703 -0.1722
   24LY0    HZ1  471   4.703   8.101   5.380 -0.7222  1.2845  0.4199
   24LY0    HZ2  472   4.690   8.221   5.264  1.5782 -0.7009  0.6483
   24LY0    HZ3  473   4.587   8.096   5.262 -0.2340 -2.5124  1.2391
   24LY0      C  474   5.013   7.957   4.735  0.0582  0.6382 -0.8726
   24LY0      O  475   5.043   8.053   4.666  0.3165 -0.2715  0.6359
   25LER      N  476   4.927   7.867   4.696  0.2839  0.7890 -0.6481
   25LER      H  477   4.899   7.804   4.770  3.2912  2.1714  1.9191
   25LER     CA  478   4.855   7.838   4.569 -0.4963  0.1454  0.6436
   25LER     HA  479   4.850   7.927   4.505  0.8859 -0.9944 -1.1517
   25LER     CB  480   4.937   7.732   4.486  0.0255 -0.1917  0.5397
   25LER    HB1  481   4.940   7.639   4.543  0.7570 -0.7079 -0.3096
   25LER    HB2  482   5.041   7.764   4.490  0.2497 -0.9232  0.7921
   25LER     CG  483   4.891   7.696   4.347 -0.6729  0.1102  0.8884
   25LER     HG  484   4.786   7.667   4.353 -1.3806  1.4555 -2.7479
   25LER    CD1  485   4.918   7.819   4.259 -0.2186 -0.3285  0.3538
   25LER   HD11  486   4.904   7.802   4.152 -2.3226  0.8228  0.3996
   25LER   HD12  487   4.852   7.901   4.286  0.1348  0.1250 -0.1352
   25LER   HD13  488   5.021   7.855   4.266 -1.7444  4.8862  0.5284
   25LER    CD2  489   4.961   7.571   4.293  0.1840  0.4048 -0.0656
   25LER   HD21  490   4.921   7.551   4.194 -0.0254 -1.6865  0.3882
   25LER   HD22  491   5.067   7.589   4.273 -0.4455  2.5604 -1.8627
   25LER   HD23  492   4.942   7.487   4.359  0.4006  0.7617  0.4601
   25LER      C  493   4.707   7.793   4.586  0.0210 -0.2310  0.0405
   25LER      O  494   4.681   7.725   4.682 -0.3527 -0.0453  0.2245
   26LYR      N  495   4.618   7.828   4.499  0.2053 -0.8003  0.0874
   26LYR      H  496   4.651   7.883   4.422  2.9694 -0.3578  1.4640
   26LYR     CA  497   4.473   7.794   4.514 -0.3044  0.1591  0.3192
   26LYR     HA  498   4.460   7.690   4.545  1.7308 -0.7282 -1.5149
   26LYR     CB  499   4.401   7.894   4.600  0.2485  0.0071  0.5357
   26LYR    HB1  500   4.294   7.873   4.594  0.3031  0.0806 -2.5070
   26LYR    HB2  501   4.419   7.989   4.549  4.0678 -0.6778  0.2980
   26LYR     CG  502   4.453   7.897   4.745  0.0985 -0.0741 -0.1045
   26LYR    HG1  503   4.547   7.950   4.758  0.0087 -0.0106  0.2935
   26LYR    HG2  504   4.462   7.796   4.784  1.4366 -0.5715 -1.6172
   26LYR     CD  505   4.355   7.970   4.836 -0.0635 -0.1130 -0.5946
   26LYR    HD1  506   4.254   7.931   4.826 -0.3623  0.3714  0.3532
   26LYR    HD2  507   4.346   8.078   4.823 -0.4744  0.0952  1.1902
   26LYR     CE  508   4.415   7.949   4.984 -0.0458 -0.0159 -0.4398
   26LYR    HE1  509   4.489   8.021   5.017 -0.4473 -1.3393  4.0655
   26LYR    HE2  510   4.464   7.853   4.997 -2.1777 -1.0379  0.6430
   26LYR     NZ  511   4.297   7.973   5.072  0.1252  0.3142 -0.0153
   26LYR    HZ1  512   4.215   7.915   5.066  1.2515 -1.6442  1.8554
   26LYR      C  513   4.405   7.792   4.380 -0.2026  0.2724 -0.8311
   26LYR      O  514   4.447   7.859   4.281  0.1465 -0.0439 -0.6051
   27LY0      N  515   4.294   7.717   4.370 -0.6691  0.1295 -0.5062
   27LY0      H  516   4.271   7.653   4.446 -1.0801 -0.2915 -0.9746
   27LY0     CA  517   4.226   7.700   4.245  0.8320 -0.9290  0.7100
   27LY0     HA  518   4.292   7.728   4.164  0.7139  0.2309  0.9947
   27LY0     CB  519   4.187   7.549   4.225  0.0730 -0.0163  0.2987
   27LY0    HB1  520   4.116   7.528   4.145 -1.0350  1.1850  0.9231
   27LY0    HB2  521   4.145   7.519   4.321 -0.5805 -2.1772 -0.6031
   27LY0     CG  522   4.312   7.459   4.204  0.5066  0.1245  0.0573
   27LY0    HG1  523   4.389   7.469   4.280  1.0359  2.2591 -0.6915
   27LY0    HG2  524   4.364   7.493   4.114  3.7586  0.3270  1.8635
   27LY0     CD  525   4.272   7.310   4.195  0.6249 -0.9386  0.1960
   27LY0    HD1  526   4.354   7.254   4.150  1.2903  0.7858 -0.8270
   27LY0    HD2  527   4.192   7.296   4.123 -1.2021  1.8078  1.5135
   27LY0     CE  528   4.226   7.255   4.334 -0.2817  0.3450  0.5101
   27LY0    HE1  529   4.154   7.324   4.379 -1.1323 -0.0758 -0.1945
   27LY0    HE2  530   4.306   7.243   4.408 -1.6468 -0.6324  1.8806
   27LY0     NZ  531   4.154   7.128   4.310 -0.0587  0.4139  0.3489
   27LY0    HZ1  532   4.100   7.094   4.389 -1.1117  0.8945 -0.1341
   27LY0    HZ2  533   4.086   7.141   4.236 -0.3451 -1.2262  0.2899
   27LY0    HZ3  534   4.230   7.067   4.287 -0.2642 -1.0363  3.0601
   27LY0      C  535   4.109   7.793   4.228  0.6746  0.3020 -0.3437
   27LY0      O  536   4.010   7.792   4.303  0.0424  0.5853 -0.1144
   28LER      N  537   4.108   7.859   4.112 -0.0770 -0.3504  0.5007
   28LER      H  538   4.192   7.853   4.056 -1.3341  0.4802 -1.5775
   28LER     CA  539   3.988   7.916   4.040  0.0565 -0.4592 -0.6508
   28LER     HA  540   3.935   7.981   4.110  0.7347 -0.0634 -0.4886
   28LER     CB  541   4.043   8.007   3.929  0.3585  0.1995 -0.1801
   28LER    HB1  542   3.967   8.052   3.865 -1.0825 -1.5499  0.2183
   28LER    HB2  543   4.117   7.948   3.874  0.4882  0.1374  0.0572
   28LER     CG  544   4.134   8.124   3.989  0.0942  0.3706 -0.3235
   28LER     HG  545   4.224   8.076   4.026 -0.6685 -0.4211  0.5181
   28LER    CD1  546   4.176   8.231   3.886 -0.0361  0.0875  0.1023
   28LER   HD11  547   4.223   8.318   3.933  0.1494  0.5793 -0.9785
   28LER   HD12  548   4.255   8.189   3.824  1.1122  0.7730  1.0520
   28LER   HD13  549   4.085   8.266   3.838 -0.9598  1.4438  2.6143
   28LER    CD2  550   4.073   8.200   4.111  0.3278 -0.3785 -0.1285
   28LER   HD21  551   4.124   8.289   4.147 -1.9466  0.1621  2.0463
   28LER   HD22  552   3.974   8.220   4.070  1.3517 -0.2174 -2.6849
   28LER   HD23  553   4.061   8.136   4.198 -1.0952 -1.2184 -0.9014
   28LER      C  554   3.905   7.800   3.991  0.9992 -0.2347 -0.0409
   28LER      O  555   3.934   7.680   4.007  0.3243 -0.0113  0.1126
   29LYR      N  556   3.792   7.833   3.929  0.3497  0.1330  0.1175
   29LYR      H  557   3.761   7.929   3.922  0.5808  0.1625 -0.6592
   29LYR     CA  558   3.695   7.751   3.858 -0.2165 -0.0344  0.3957
   29LYR     HA  559   3.721   7.647   3.875  2.2869  0.5336  0.4269
   29LYR     CB  560   3.552   7.790   3.909 -0.4971  0.1369  0.0396
   29LYR    HB1  561   3.480   7.744   3.840  1.0164 -1.3512 -0.6129
   29LYR    HB2  562   3.542   7.898   3.897  4.3498  0.6075 -1.8422
   29LYR     CG  563   3.523   7.730   4.051  0.2825  0.0732  0.4343
   29LYR    HG1  564   3.501   7.624   4.041 -2.9276  0.6691  0.1272
   29LYR    HG2  565   3.433   7.781   4.084 -1.1625 -1.8579 -0.3247
   29LYR     CD  566   3.613   7.744   4.173  0.1074 -0.3810  0.2042
   29LYR    HD1  567   3.706   7.695   4.148 -0.0439 -0.5378 -0.0565
   29LYR    HD2  568   3.564   7.689   4.253 -1.0177 -1.1883 -0.9810
   29LYR     CE  569   3.638   7.893   4.210 -0.5896 -0.4987 -0.2308
   29LYR    HE1  570   3.541   7.938   4.229  0.3777  0.5245  2.6942
   29LYR    HE2  571   3.681   7.938   4.120  0.9082  1.1523  1.2448
   29LYR     NZ  572   3.725   7.908   4.328  0.1864  0.3319  0.3283
   29LYR    HZ1  573   3.799   7.841   4.345  0.3315 -0.0410 -1.6106
   29LYR      C  574   3.705   7.782   3.710 -0.7985 -0.2735  0.3746
   29LYR      O  575   3.678   7.702   3.623 -0.5213  0.4892  0.5107
   30LER      N  576   3.741   7.907   3.676  0.0804  0.0234  0.2129
   30LER      H  577   3.745   7.976   3.750 -2.5613  1.5418 -0.9198
   30LER     CA  578   3.776   7.948   3.543 -0.7911 -0.1217  0.5121
   30LER     HA  579   3.690   7.952   3.476  1.3872  0.5164 -2.4755
   30LER     CB  580   3.829   8.097   3.542 -0.4813 -0.5604 -0.3478
   30LER    HB1  581   3.854   8.118   3.438 -1.0589  1.8131 -0.0507
   30LER    HB2  582   3.927   8.102   3.589 -0.7215  2.5593  0.0253
   30LER     CG  583   3.731   8.203   3.600  0.3112 -0.0911  0.3946
   30LER     HG  584   3.703   8.180   3.702 -0.0131  1.6251  0.7132
   30LER    CD1  585   3.802   8.337   3.610 -0.7086  0.5813  0.0979
   30LER   HD11  586   3.735   8.416   3.642  0.7301  0.9269  2.5647
   30LER   HD12  587   3.888   8.330   3.676 -0.7123 -0.5098  0.0175
   30LER   HD13  588   3.842   8.365   3.512 -0.0718  1.7999  0.6882
   30LER    CD2  589   3.613   8.219   3.509  0.0134 -0.0207 -0.3558
   30LER   HD21  590   3.549   8.295   3.554 -0.1654 -0.3875  0.0113
   30LER   HD22  591   3.648   8.256   3.412  0.7791 -1.3415 -0.6090
   30LER   HD23  592   3.548   8.132   3.507  0.8850 -0.6683 -1.1271
   30LER      C  593   3.882   7.856   3.478  0.2064  0.3193  0.6563
   30LER      O  594   3.993   7.841   3.517  0.4389  0.0511  0.2404
   31LER      N  595   3.845   7.820   3.353  0.3115 -1.0336  0.3678
   31LER      H  596   3.757   7.853   3.317  0.9267  0.8251  0.4563
   31LER     CA  597   3.942   7.775   3.253  0.1218  0.5991  0.6099
   31LER     HA  598   3.999   7.700   3.307 -2.6080 -1.4291  0.8733
   31LER     CB  599   3.869   7.686   3.146  0.6887  0.6506 -0.4739
   31LER    HB1  600   3.940   7.629   3.087  1.8768  0.1352  1.3788
   31LER    HB2  601   3.822   7.750   3.071 -0.1839 -0.2963 -0.7586
   31LER     CG  602   3.762   7.589   3.212 -0.4373  0.0172 -0.9875
   31LER     HG  603   3.688   7.657   3.255  0.6539  1.2829 -1.0462
   31LER    CD1  604   3.683   7.516   3.109 -0.3326 -0.2965  0.7453
   31LER   HD11  605   3.621   7.443   3.161  1.2669 -1.3089  1.3218
   31LER   HD12  606   3.622   7.591   3.058 -0.0006 -0.9326 -0.6356
   31LER   HD13  607   3.741   7.453   3.040 -1.5826 -0.5395 -0.1260
   31LER    CD2  608   3.813   7.505   3.328 -0.1253 -0.2375 -0.1592
   31LER   HD21  609   3.740   7.427   3.349 -1.2375  0.4386 -1.3390
   31LER   HD22  610   3.911   7.461   3.313  1.2477  1.4593  2.8887
   31LER   HD23  611   3.819   7.575   3.411 -0.2167 -0.0681 -0.2955
   31LER      C  612   4.033   7.886   3.195 -0.5790 -0.1162 -0.3189
   31LER      O  613   3.994   8.001   3.171 -0.2013  0.1333 -0.2738
   32LY0      N  614   4.246   8.143   5.724  0.2618 -0.3918 -0.0014
   32LY0     H1  615   4.213   8.206   5.796  0.6596 -0.4280  0.2147
   32LY0     H2  616   4.180   8.066   5.713 -0.5901  0.4221 -0.8315
   32LY0     H3  617   4.338   8.105   5.742  0.4016  0.0984  0.3215
   32LY0     CA  618   4.247   8.209   5.592 -0.1043 -0.7192 -0.5068
   32LY0     HA  619   4.157   8.267   5.574  1.4196  1.3712 -1.8722
   32LY0     CB  620   4.362   8.309   5.582 -0.5649  0.1841 -0.0727
   32LY0    HB1  621   4.367   8.366   5.490  1.5545  2.0641  1.1188
   32LY0    HB2  622   4.455   8.254   5.597 -0.9223 -0.4309 -0.0875
   32LY0     CG  623   4.348   8.414   5.691  1.0559  0.1186  0.2885
   32LY0    HG1  624   4.379   8.374   5.788  2.6985 -0.8734 -0.5917
   32LY0    HG2  625   4.246   8.452   5.694  1.3522  0.8709  1.8413
   32LY0     CD  626   4.434   8.534   5.674  0.1080  0.2760  0.5298
   32LY0    HD1  627   4.420   8.574   5.573  1.4337  0.8480  0.5549
   32LY0    HD2  628   4.540   8.507   5.678 -0.0836 -0.7766 -0.7088
   32LY0     CE  629   4.412   8.641   5.780  0.3646 -0.1427 -0.0957
   32LY0    HE1  630   4.425   8.604   5.882 -1.0652  1.9075  0.8893
   32LY0    HE2  631   4.309   8.671   5.761  0.7194 -0.6726 -3.6047
   32LY0     NZ  632   4.504   8.754   5.763 -0.6831 -0.0739  0.1259
   32LY0    HZ1  633   4.493   8.815   5.843 -0.9706  0.0650 -0.0206
   32LY0    HZ2  634   4.597   8.715   5.751 -0.9457 -0.8413  0.5427
   32LY0    HZ3  635   4.477   8.811   5.684  0.2954  3.2598  1.9964
   32LY0      C  636   4.250   8.114   5.476  0.4572 -0.6165 -0.3628
   32LY0      O  637   4.317   8.014   5.483 -0.3745  0.0208 -0.2769
   33LER      N  638   4.179   8.160   5.373 -0.0567  0.1813  0.0588
   33LER      H  639   4.145   8.255   5.379  1.8381  0.9691 -0.8879
   33LER     CA  640   4.168   8.086   5.245 -0.5682 -0.3134 -0.2199
   33LER     HA  641   4.143   7.983   5.271  0.8161 -0.4435  0.6623
   33LER     CB  642   4.070   8.159   5.147  0.5098  0.3364 -0.4786
   33LER    HB1  643   4.047   8.081   5.075 -0.7496 -1.1577  1.4560
   33LER    HB2  644   4.121   8.249   5.112 -0.9948  1.1935 -0.5545
   33LER     CG  645   3.942   8.201   5.210  0.1852  0.3122  0.6283
   33LER     HG  646   3.965   8.268   5.293  1.2307 -1.0338  1.4884
   33LER    CD1  647   3.846   8.260   5.107  0.2666 -0.3446  0.1638
   33LER   HD11  648   3.762   8.310   5.155  0.7920  0.7538 -0.0318
   33LER   HD12  649   3.896   8.344   5.059  1.7737 -0.4461  1.4940
   33LER   HD13  650   3.821   8.183   5.034  0.2986 -1.5106  1.3461
   33LER    CD2  651   3.861   8.086   5.268  1.0359  0.3129 -0.4995
   33LER   HD21  652   3.764   8.131   5.286  1.7600  1.3388  1.0533
   33LER   HD22  653   3.848   8.002   5.199  0.5533  0.8072 -1.0158
   33LER   HD23  654   3.914   8.046   5.355  0.1150  2.0767  0.9284
   33LER      C  655   4.304   8.067   5.166 -0.7194 -0.1657  0.4563
   33LER      O  656   4.402   8.138   5.188  0.0691 -0.1782  0.4626
   34LY0      N  657   4.530   6.795   4.815 -0.5154 -0.5028 -0.3920
   34LY0     H1  658   4.510   6.709   4.765 -4.5803 -0.3714  0.6191
   34LY0     H2  659   4.627   6.821   4.818 -1.1532  2.1174  1.9494
   34LY0     H3  660   4.499   6.795   4.911  0.6023 -0.1001 -0.0246
   34LY0     CA  661   4.445   6.895   4.746 -0.9151  0.3349 -0.1248
   34LY0     HA  662   4.467   6.888   4.639 -1.6896  1.3815 -0.3749
   34LY0     CB  663   4.292   6.859   4.760 -0.2335  0.0180  0.9135
   34LY0    HB1  664   4.241   6.905   4.846  0.8721  0.6029  1.2850
   34LY0    HB2  665   4.275   6.752   4.761  0.7701 -0.1787 -0.6222
   34LY0     CG  666   4.214   6.912   4.636  0.4196 -0.2235 -0.6187
   34LY0    HG1  667   4.265   6.880   4.546  1.7541 -1.8166  0.6383
   34LY0    HG2  668   4.209   7.021   4.639  1.0332 -0.2111  1.9644
   34LY0     CD  669   4.069   6.870   4.619 -0.0984 -0.5245 -0.3500
   34LY0    HD1  670   4.019   6.929   4.542 -1.9706  0.2649  1.3859
   34LY0    HD2  671   4.024   6.899   4.714  0.2529 -1.7459  0.2008
   34LY0     CE  672   4.054   6.716   4.612 -1.2003  0.3238 -0.4161
   34LY0    HE1  673   4.078   6.666   4.705  2.8539  1.0664 -0.9075
   34LY0    HE2  674   4.130   6.682   4.542 -0.6507 -0.4558  0.5307
   34LY0     NZ  675   3.925   6.673   4.560  0.0324 -0.7838  0.0672
   34LY0    HZ1  676   3.852   6.689   4.628  1.3112 -3.4006  2.2614
   34LY0    HZ2  677   3.911   6.736   4.482  2.5205  0.9814  0.9231
   34LY0    HZ3  678   3.927   6.579   4.524  2.3628 -1.2571  1.2769
   34LY0      C  679   4.478   7.040   4.781  0.3606 -0.2297  0.3200
   34LY0      O  680   4.477   7.072   4.904  0.1084  0.6038 -0.1669
   35LER      N  681   4.499   7.127   4.683 -0.1282  0.1911 -0.1118
   35LER      H  682   4.491   7.095   4.588  0.2464 -2.2287  0.6208
   35LER     CA  683   4.502   7.272   4.708 -0.7520  0.2104 -0.7787
   35LER     HA  684   4.577   7.310   4.777  0.6197 -0.0090 -2.0999
   35LER     CB  685   4.533   7.342   4.573 -0.1824  0.0673 -0.3244
   35LER    HB1  686   4.527   7.450   4.590  0.4725 -0.0344  0.6238
   35LER    HB2  687   4.450   7.313   4.507  0.1197 -2.0146  0.1387
   35LER     CG  688   4.664   7.308   4.499 -0.4233 -0.4611 -0.3496
   35LER     HG  689   4.684   7.203   4.477  0.1104 -0.1260 -1.5022
   35LER    CD1  690   4.662   7.377   4.358  0.4103 -0.4008 -0.0770
   35LER   HD11  691   4.754   7.344   4.309 -0.4383 -1.5339 -0.9609
   35LER   HD12  692   4.577   7.339   4.301 -0.0948  0.4285  0.1004
   35LER   HD13  693   4.651   7.485   4.370  0.9897 -0.2921 -0.5026
   35LER    CD2  694   4.789   7.349   4.577 -0.1753 -0.1909 -0.6497
   35LER   HD21  695   4.869   7.350   4.503 -0.4965  0.1069 -0.9969
   35LER   HD22  696   4.773   7.446   4.625  1.1770 -0.7231  0.9877
   35LER   HD23  697   4.807   7.272   4.652 -0.5011  1.8175  1.6384
   35LER      C  698   4.365   7.326   4.765 -0.9221  0.1012 -0.0572
   35LER      O  699   4.258   7.261   4.755 -0.1639 -0.6041 -0.3303
   36LYR      N  700   4.367   7.440   4.841 -0.1970 -0.4945  1.0455
   36LYR      H  701   4.456   7.486   4.856 -0.1288 -0.3520  0.2612
   36LYR     CA  702   4.246   7.514   4.874 -1.2540  0.1532 -0.0518
   36LYR     HA  703   4.169   7.449   4.916 -1.7674  0.5560 -0.3554
   36LYR     CB  704   4.298   7.621   4.977  0.2261  0.4053 -0.5451
   36LYR    HB1  705   4.209   7.684   4.985 -0.5235 -0.6712 -0.0658
   36LYR    HB2  706   4.391   7.672   4.953  0.5805  0.1892  0.3364
   36LYR     CG  707   4.316   7.541   5.113  0.0558  0.0552  0.6767
   36LYR    HG1  708   4.397   7.468   5.103 -0.1970 -0.2105  0.5498
   36LYR    HG2  709   4.229   7.480   5.137  0.6620 -2.1427 -2.1072
   36LYR     CD  710   4.364   7.625   5.233  0.3498 -1.5018  0.3287
   36LYR    HD1  711   4.454   7.680   5.207  0.5679 -1.7641  0.5221
   36LYR    HD2  712   4.390   7.553   5.311 -0.3406 -1.1823  0.8598
   36LYR     CE  713   4.266   7.728   5.291 -0.1057  0.1282 -0.3038
   36LYR    HE1  714   4.239   7.799   5.213  2.4255  0.2568 -1.1310
   36LYR    HE2  715   4.320   7.787   5.364 -0.2764 -1.3239  1.0455
   36LYR     NZ  716   4.148   7.672   5.345 -0.8732  0.0843 -0.1592
   36LYR    HZ1  717   4.161   7.594   5.409 -1.4309 -2.6570 -3.1249
   36LYR      C  718   4.183   7.589   4.756 -0.2975  0.5693 -0.9990
   36LYR      O  719   4.255   7.631   4.663  0.0935 -0.2679 -0.2887
   37LY0      N  720   4.047   7.608   4.759 -0.3149 -0.0581  0.4929
   37LY0      H  721   3.998   7.572   4.840  0.5666  0.7759  1.4235
   37LY0     CA  722   3.972   7.651   4.637 -0.0853 -0.5674 -0.2452
   37LY0     HA  723   4.043   7.655   4.554 -0.7243  1.5943 -0.7530
   37LY0     CB  724   3.856   7.555   4.608  0.3320  0.3703  0.0693
   37LY0    HB1  725   3.807   7.605   4.524  0.4600  2.2632  1.0694
   37LY0    HB2  726   3.789   7.533   4.691 -0.0157  1.4319  0.0819
   37LY0     CG  727   3.906   7.419   4.559 -0.2497  0.8214  0.2551
   37LY0    HG1  728   3.990   7.386   4.621  0.2168  2.1753  0.3689
   37LY0    HG2  729   3.941   7.440   4.458 -1.4917  1.3627 -0.0766
   37LY0     CD  730   3.792   7.314   4.558  0.3650 -0.7869  0.3200
   37LY0    HD1  731   3.720   7.350   4.485 -0.3132  0.1141  1.4156
   37LY0    HD2  732   3.745   7.318   4.656  0.5953  2.7845  0.3979
   37LY0     CE  733   3.835   7.172   4.522 -0.6419  0.8548 -0.1367
   37LY0    HE1  734   3.910   7.153   4.598 -0.8636  1.1113  0.1435
   37LY0    HE2  735   3.885   7.153   4.426 -1.7038 -1.9054 -0.2501
   37LY0     NZ  736   3.723   7.074   4.535  0.3929  0.4859 -0.3117
   37LY0    HZ1  737   3.684   7.059   4.443  0.2246 -1.5341  0.0507
   37LY0    HZ2  738   3.764   6.989   4.570  1.9552  1.5356  0.5379
   37LY0    HZ3  739   3.651   7.103   4.601 -0.0201 -1.4471  0.1338
   37LY0      C  740   3.921   7.795   4.657  0.2875 -0.7041 -0.3368
   37LY0      O  741   3.898   7.836   4.769 -0.5113  0.0137 -0.3512
   38LER      N  742   3.888   7.862   4.545 -0.9784 -0.3612 -0.5347
   38LER      H  743   3.917   7.816   4.460 -0.9969 -2.0094  0.3102
   38LER     CA  744   3.808   7.985   4.541  0.1178 -0.0489  0.6886
   38LER     HA  745   3.756   7.989   4.637 -1.3063  1.6375 -0.0829
   38LER     CB  746   3.891   8.116   4.513 -0.2852 -0.0361 -0.1035
   38LER    HB1  747   3.831   8.207   4.512  2.0722  1.6207  0.2865
   38LER    HB2  748   3.934   8.111   4.413  2.2617  4.9895  0.4186
   38LER     CG  749   3.993   8.142   4.625 -0.4169 -0.4158 -0.1657
   38LER     HG  750   4.050   8.051   4.643  2.4394  1.6254  2.0430
   38LER    CD1  751   4.093   8.255   4.592  0.5174 -0.8907  0.0753
   38LER   HD11  752   4.161   8.282   4.672  2.2632 -1.5717 -1.1278
   38LER   HD12  753   4.145   8.228   4.500  1.7832  0.9968  0.1832
   38LER   HD13  754   4.039   8.343   4.558  0.8501 -0.8064 -0.2378
   38LER    CD2  755   3.928   8.180   4.758  0.3177 -0.4902 -0.5450
   38LER   HD21  756   4.010   8.185   4.829 -1.0015  0.0484  0.9753
   38LER   HD22  757   3.879   8.277   4.757 -1.5828 -1.3895  0.1122
   38LER   HD23  758   3.856   8.103   4.788  1.0751 -0.5696  1.1752
   38LER      C  759   3.695   7.976   4.438  0.3798  1.0222  0.1613
   38LER      O  760   3.593   8.043   4.449 -0.0005 -0.0389 -0.1797
   39LY0      N  761   3.482   7.736   5.485  0.2611 -0.2993 -0.0074
   39LY0     H1  762   3.386   7.747   5.454  0.8200 -0.5212 -1.8818
   39LY0     H2  763   3.482   7.656   5.547 -1.9334 -0.8101 -0.5552
   39LY0     H3  764   3.505   7.823   5.532 -0.5696  1.5241 -2.7058
   39LY0     CA  765   3.562   7.733   5.362  0.8410  0.1639  0.3166
   39LY0     HA  766   3.538   7.642   5.307  1.7098 -0.1047  0.3620
   39LY0     CB  767   3.538   7.852   5.274 -0.7422 -0.5958  0.1125
   39LY0    HB1  768   3.572   7.944   5.323 -0.3623 -0.9054  0.4365
   39LY0    HB2  769   3.431   7.865   5.254 -0.4908  0.9297 -0.3831
   39LY0     CG  770   3.597   7.836   5.131  0.5092 -0.4760 -0.3919
   39LY0    HG1  771   3.550   7.749   5.085 -0.5478 -0.1461  0.0223
   39LY0    HG2  772   3.705   7.829   5.134  0.4699 -1.3533 -0.8345
   39LY0     CD  773   3.579   7.970   5.052 -0.0698  0.4356 -0.1578
   39LY0    HD1  774   3.637   8.043   5.108 -1.9581  1.4520  0.5679
   39LY0    HD2  775   3.474   8.001   5.055 -0.4399 -0.6436 -0.8834
   39LY0     CE  776   3.614   7.960   4.907 -0.1983 -0.1028 -0.0237
   39LY0    HE1  777   3.722   7.951   4.890 -0.4559 -2.0150 -0.9501
   39LY0    HE2  778   3.571   8.046   4.857  1.6667 -0.3236 -2.2145
   39LY0     NZ  779   3.556   7.837   4.848  0.6241  0.4465 -0.3533
   39LY0    HZ1  780   3.559   7.834   4.747 -0.3322 -0.8613 -0.3651
   39LY0    HZ2  781   3.588   7.750   4.888  0.1881  1.1191  1.5238
   39LY0    HZ3  782   3.459   7.837   4.876  0.3661  1.8335 -1.1690
   39LY0      C  783   3.714   7.720   5.400 -0.2165 -0.0100 -0.6741
   39LY0      O  784   3.765   7.805   5.474 -0.3267 -0.0271 -0.6271
   40LER      N  785   3.783   7.619   5.341  0.1972 -0.5318  0.0103
   40LER      H  786   3.738   7.560   5.272 -0.2912  0.9162 -0.9568
   40LER     CA  787   3.924   7.592   5.369 -0.4102 -0.9615  1.0132
   40LER     HA  788   3.943   7.595   5.477  0.1643  0.1403  0.8970
   40LER     CB  789   3.954   7.436   5.329 -0.1540 -0.2480 -0.4261
   40LER    HB1  790   4.058   7.411   5.352 -0.7788 -1.1162  1.6784
   40LER    HB2  791   3.933   7.427   5.222 -0.2880  1.2026 -0.5429
   40LER     CG  792   3.879   7.335   5.408 -0.2629  0.7557  0.2785
   40LER     HG  793   3.772   7.355   5.406 -0.6940 -1.3334 -1.1274
   40LER    CD1  794   3.912   7.193   5.348 -0.6323  0.3531 -0.1937
   40LER   HD11  795   3.859   7.115   5.404 -2.2287  1.5549  0.0581
   40LER   HD12  796   3.862   7.185   5.252  1.6517 -0.6903 -1.3639
   40LER   HD13  797   4.017   7.169   5.332 -0.7780  0.4115 -1.3258
   40LER    CD2  798   3.923   7.343   5.555  0.1382  0.5080  0.3420
   40LER   HD21  799   3.868   7.265   5.607 -2.1940  1.9213  0.1083
   40LER   HD22  800   4.031   7.334   5.570 -0.0794 -0.1103  1.6318
   40LER   HD23  801   3.885   7.442   5.577  0.5021  1.2375 -2.0371
   40LER      C  802   4.026   7.688   5.299  0.0656  0.0704 -0.2966
   40LER      O  803   4.000   7.763   5.204 -0.1145 -0.0283 -0.3342
   41U      O5'  804   8.029   5.566   0.880  0.2018 -0.3632 -0.1866
   41U      H5T  805   7.978   5.608   0.950  0.7965  2.7381 -1.4673
   41U      C5'  806   8.169   5.556   0.914  0.0117 -0.3750 -0.1506
   41U     H5'1  807   8.213   5.505   0.828 -3.9141 -0.6978 -2.1776
   41U     H5'2  808   8.187   5.492   1.000 -0.9868  1.1562  1.2361
   41U      C4'  809   8.246   5.693   0.932  0.1351  1.0819  0.6785
   41U      H4'  810   8.353   5.672   0.933 -0.1375 -0.4541  0.3478
   41U      O4'  811   8.212   5.784   0.828  0.1589 -0.1489 -0.6437
   41U      C1'  812   8.231   5.920   0.873 -0.4522  0.5231  0.0163
   41U      H1'  813   8.329   5.950   0.834 -0.2249 -0.2001  0.0230
   41U       N1  814   8.127   6.012   0.829  0.4896  0.2118  0.5539
   41U       C6  815   8.003   5.970   0.798 -0.5056 -0.1534  0.2948
   41U       H6  816   7.986   5.863   0.795  0.1848 -0.2604  0.1517
   41U       C5  817   7.900   6.052   0.778  0.3236  0.0645  0.8796
   41U       H5  818   7.803   6.011   0.754 -0.1121  1.7338 -0.3824
   41U       C4  819   7.919   6.190   0.773 -0.3501 -0.4852  0.6324
   41U       O4  820   7.831   6.272   0.745 -0.3372 -0.7529  0.1984
   41U       N3  821   8.049   6.228   0.794  0.1394  0.0801 -0.2565
   41U       H3  822   8.055   6.328   0.779 -0.4336  0.2795  0.7445
   41U       C2  823   8.155   6.151   0.820 -0.9482 -0.0030 -0.4367
   41U       O2  824   8.267   6.200   0.830 -0.1480  0.2523 -0.2471
   41U      C3'  825   8.207   5.762   1.059  0.4216 -0.8590  0.2404
   41U      H3'  826   8.098   5.758   1.057  0.3516 -0.4193  1.7661
   41U      C2'  827   8.241   5.907   1.027  0.4126 -0.3170  0.3317
   41U     H2'1  828   8.163   5.967   1.074  2.1755  1.5677  0.9933
   41U      O2'  829   8.372   5.933   1.064 -0.0180  0.0153  0.0100
   41U     HO'2  830   8.366   5.939   1.160  2.4602 -0.3334  0.2628
   41U      O3'  831   8.256   5.708   1.183 -0.3951  0.3013 -0.2582
   42U        P  832   8.193   5.766   1.315  0.0630  0.4037 -0.3266
   42U      O1P  833   8.258   5.692   1.424 -0.4308  0.2153  0.1749
   42U      O2P  834   8.044   5.762   1.297 -0.4774 -0.0361 -0.0482
   42U      O5'  835   8.240   5.921   1.332 -0.5644  0.2223 -0.2293
   42U      C5'  836   8.356   5.961   1.410 -0.1492 -0.6109  0.6035
   42U     H5'1  837   8.440   5.901   1.373  0.5541  1.5463 -1.5076
   42U     H5'2  838   8.324   5.933   1.510  1.3501 -0.2105  1.2228
   42U      C4'  839   8.390   6.109   1.397  0.4271 -1.1977 -0.1703
   42U      H4'  840   8.491   6.123   1.433 -0.2465 -0.1823  1.4374
   42U      O4'  841   8.375   6.146   1.263 -0.6154  0.1569 -0.5675
   42U      C1'  842   8.335   6.279   1.249  0.0101 -0.1170  0.0833
   42U      H1'  843   8.408   6.316   1.177  0.3742 -1.8130 -0.4678
   42U       N1  844   8.195   6.289   1.196 -0.1942 -0.0752  0.2973
   42U       C6  845   8.100   6.189   1.206 -0.7696 -0.4230 -0.0981
   42U       H6  846   8.119   6.095   1.254  1.2019  0.5524  1.1600
   42U       C5  847   7.976   6.216   1.165  0.0976 -0.2913  0.3310
   42U       H5  848   7.899   6.142   1.184 -0.9784  1.1376  1.7740
   42U       C4  849   7.934   6.339   1.103  0.1052 -0.2221  0.5065
   42U       O4  850   7.821   6.368   1.065  0.7736 -0.2821 -0.5667
   42U       N3  851   8.040   6.426   1.085  0.3048  0.2063  0.0275
   42U       H3  852   8.011   6.515   1.048  2.4167  0.4283 -1.2021
   42U       C2  853   8.170   6.410   1.130  0.4867  0.0594 -0.1093
   42U       O2  854   8.243   6.507   1.134  0.3279 -0.2345  0.1617
   42U      C3'  855   8.309   6.208   1.475 -0.3619 -0.4026  0.0984
   42U      H3'  856   8.204   6.182   1.468 -0.8292  0.8853  1.7861
   42U      C2'  857   8.335   6.335   1.394  0.4184 -0.1355  0.4521
   42U     H2'1  858   8.254   6.403   1.422  1.3236  0.2249  2.3936
   42U      O2'  859   8.465   6.382   1.431  0.2836 -0.3606 -0.1568
   42U     HO'2  860   8.464   6.396   1.526 -0.5609  1.5172 -0.3916
   42U      O3'  861   8.337   6.231   1.615  0.1200  0.0981 -0.2399
   43A        P  862   8.223   6.270   1.716  0.2795 -0.2204  0.0419
   43A      O1P  863   8.280   6.253   1.846 -0.3939 -0.8239 -0.5230
   43A      O2P  864   8.103   6.191   1.685  0.1101 -0.0016 -0.3399
   43A      O5'  865   8.200   6.429   1.694 -0.2637 -0.2082  0.3575
   43A      C5'  866   8.307   6.524   1.697 -0.7947 -0.9294 -0.8910
   43A     H5'1  867   8.391   6.486   1.639  0.2823  1.7066 -1.1833
   43A     H5'2  868   8.337   6.533   1.802 -1.3914  0.2731 -0.8062
   43A      C4'  869   8.251   6.671   1.660 -0.0293 -0.0085  0.3902
   43A      H4'  870   8.332   6.740   1.683  1.1693 -1.4315  0.5646
   43A      O4'  871   8.240   6.696   1.517  0.1685 -0.3520  0.8061
   43A      C1'  872   8.112   6.759   1.492 -0.5973  0.4530 -0.4630
   43A      H1'  873   8.124   6.846   1.428  0.7343  0.3171 -0.4241
   43A       N9  874   8.009   6.680   1.435  0.2330 -0.2748  0.3674
   43A       C8  875   7.990   6.547   1.450  0.3970 -0.9689 -0.0823
   43A       H8  876   8.058   6.486   1.508 -0.7105 -1.4918  0.7069
   43A       N7  877   7.887   6.500   1.385  0.4846  0.0983  0.1354
   43A       C5  878   7.825   6.611   1.330 -0.4206  0.2105 -0.5132
   43A       C6  879   7.708   6.638   1.261  0.5029  0.7370  0.6728
   43A       N6  880   7.633   6.545   1.207  0.4356 -0.6402 -0.0782
   43A      H61  881   7.657   6.447   1.214 -1.9104 -1.1572  1.9270
   43A      H62  882   7.546   6.573   1.166  0.3818 -2.3483 -1.2182
   43A       N1  883   7.667   6.763   1.240  0.1315 -0.5764 -0.3696
   43A       C2  884   7.747   6.860   1.287  0.3039  0.5288 -0.2512
   43A       H2  885   7.709   6.960   1.276 -0.8011 -0.0444 -2.0079
   43A       N3  886   7.857   6.850   1.349 -0.7623 -0.0598  0.5507
   43A       C4  887   7.894   6.722   1.368  0.2329  0.3705 -0.3965
   43A      C3'  888   8.132   6.721   1.730  0.0984 -0.1465  0.3571
   43A      H3'  889   8.065   6.636   1.742 -1.0692  0.5595 -0.8898
   43A      C2'  890   8.063   6.817   1.625 -0.0256  0.7866 -0.3544
   43A     H2'1  891   7.955   6.820   1.641 -0.3025  0.3006 -1.9514
   43A      O2'  892   8.100   6.950   1.634  0.1058 -0.2495  0.2843
   43A     HO'2  893   8.109   6.967   1.728  1.6367  0.0780  0.1165
   43A      O3'  894   8.165   6.786   1.854 -0.1716  0.2699  0.2405
   44A        P  895   8.058   6.806   1.966  0.1289 -0.1839  0.6967
   44A      O1P  896   8.131   6.884   2.074 -0.6732 -0.1925  0.2271
   44A      O2P  897   8.011   6.670   1.992  0.1396  0.0686 -0.2541
   44A      O5'  898   7.932   6.885   1.910 -0.2353 -0.3394 -0.2847
   44A      C5'  899   7.922   7.028   1.932  0.2204  0.5284  0.1111
   44A     H5'1  900   8.009   7.084   1.896  0.4339  0.6613  0.8227
   44A     H5'2  901   7.905   7.053   2.036  1.3453  0.9206  0.2118
   44A      C4'  902   7.798   7.081   1.861 -0.0311  0.2479 -0.7078
   44A      H4'  903   7.800   7.190   1.864 -0.8177  0.2454  1.3819
   44A      O4'  904   7.793   7.023   1.732 -0.1949 -0.0082 -0.0041
   44A      C1'  905   7.657   7.019   1.690  0.1588  0.4052 -0.4738
   44A      H1'  906   7.651   7.107   1.627  0.5979  0.5397 -0.3316
   44A       N9  907   7.621   6.890   1.622 -0.5435  0.1126 -0.7554
   44A       C8  908   7.654   6.764   1.665 -0.0664 -0.7100  0.1823
   44A       H8  909   7.725   6.742   1.744  1.0037 -1.2833 -0.8872
   44A       N7  910   7.582   6.669   1.601  0.1717  0.4279 -0.4750
   44A       C5  911   7.498   6.739   1.519 -0.6118 -0.8501 -0.0031
   44A       C6  912   7.400   6.706   1.431 -0.6640  0.0837  0.0715
   44A       N6  913   7.371   6.586   1.385 -0.0096 -0.3559 -0.3158
   44A      H61  914   7.397   6.504   1.438  0.5840  0.4006  0.5938
   44A      H62  915   7.297   6.580   1.317  0.0755 -0.3843 -0.4052
   44A       N1  916   7.327   6.798   1.376 -0.5941 -0.8901  0.1326
   44A       C2  917   7.355   6.920   1.411  0.4011 -0.6725 -0.0684
   44A       H2  918   7.301   7.000   1.364  2.2257 -0.0430 -1.2185
   44A       N3  919   7.442   6.965   1.494  0.3278 -0.6719 -0.1884
   44A       C4  920   7.514   6.872   1.542 -0.2640 -0.0523 -0.1888
   44A      C3'  921   7.673   7.044   1.940  0.1598 -0.2684  0.0741
   44A      H3'  922   7.685   6.943   1.980  0.6532 -0.2875 -0.1159
   44A      C2'  923   7.571   7.037   1.825  0.3037 -0.5441  0.4557
   44A     H2'1  924   7.505   6.953   1.849 -0.1732 -0.8816 -1.7772
   44A      O2'  925   7.501   7.161   1.802  0.1066  0.2440  0.2628
   44A     HO'2  926   7.453   7.183   1.882 -0.7084  0.2687 -0.2267
   44A      O3'  927   7.637   7.126   2.048 -0.2025 -0.1467  0.6508
   45U        P  928   7.523   7.100   2.149 -0.1135  0.1157 -0.3050
   45U      O1P  929   7.510   7.215   2.242  0.2642  0.4130  0.7032
   45U      O2P  930   7.547   6.964   2.205 -0.1934 -0.4195  0.2985
   45U      O5'  931   7.382   7.090   2.070 -0.7826 -0.0416 -0.0533
   45U      C5'  932   7.309   7.203   2.045 -0.1700 -0.2022  0.3099
   45U     H5'1  933   7.370   7.276   1.992 -0.6070 -0.3499 -0.4123
   45U     H5'2  934   7.274   7.239   2.142 -3.3878  0.8323 -1.0850
   45U      C4'  935   7.185   7.180   1.955 -0.4470 -0.6195  0.0363
   45U      H4'  936   7.145   7.278   1.927  1.8435  0.1353 -0.7424
   45U      O4'  937   7.216   7.108   1.840 -0.3838  0.1364  0.4189
   45U      C1'  938   7.095   7.036   1.813 -0.0863  0.4495  0.5844
   45U      H1'  939   7.034   7.090   1.741  0.1287  0.1945  0.2088
   45U       N1  940   7.114   6.892   1.763  0.1489  0.6271 -0.1527
   45U       C6  941   7.208   6.814   1.822 -0.1839 -0.4817  0.2016
   45U       H6  942   7.275   6.871   1.883  1.1406 -0.1776 -1.4596
   45U       C5  943   7.217   6.682   1.803  0.1166 -0.3068  0.4738
   45U       H5  944   7.294   6.631   1.858  1.9424  0.1849 -1.4831
   45U       C4  945   7.146   6.616   1.692  0.7970 -0.2030 -0.1306
   45U       O4  946   7.157   6.508   1.645  0.0768  0.1534  0.2611
   45U       N3  947   7.047   6.699   1.637  0.3120 -0.3334  0.2017
   45U       H3  948   6.993   6.653   1.565 -0.9073  0.0846  0.8020
   45U       C2  949   7.015   6.826   1.682 -0.3172 -0.4925  0.5759
   45U       O2  950   6.914   6.881   1.641 -0.0150  0.1420  0.0633
   45U      C3'  951   7.089   7.110   2.041 -0.1906  0.0424 -0.0310
   45U      H3'  952   7.149   7.039   2.099 -1.7710 -0.6574  0.7967
   45U      C2'  953   7.008   7.041   1.936 -0.8461 -0.0396 -0.0910
   45U     H2'1  954   6.987   6.945   1.982  0.3469  0.1624  0.9363
   45U      O2'  955   6.895   7.118   1.904  0.1138  0.2072 -0.0725
   45U     HO'2  956   6.839   7.118   1.982  0.7165 -1.2701  0.4074
   45U      O3'  957   7.012   7.182   2.139 -0.6477  0.3640  0.3615
   46U        P  958   6.930   7.118   2.255 -0.5497  0.3555 -0.0033
   46U      O1P  959   6.877   7.223   2.342 -0.0832  0.7124  0.4447
   46U      O2P  960   7.006   7.010   2.314 -0.2009 -0.2105 -0.2578
   46U      O5'  961   6.810   7.043   2.172  0.1423 -0.0387 -0.1838
   46U      C5'  962   6.685   7.111   2.171  0.0729  0.1371 -0.1858
   46U     H5'1  963   6.691   7.217   2.147 -1.4018  0.8547  2.2251
   46U     H5'2  964   6.636   7.096   2.267  0.6636 -2.7440 -0.2443
   46U      C4'  965   6.578   7.062   2.074 -0.5494 -0.1176 -0.0661
   46U      H4'  966   6.504   7.139   2.052 -0.1460 -0.3561 -2.4909
   46U      O4'  967   6.633   7.021   1.948 -0.9400  0.2819 -0.3762
   46U      C1'  968   6.562   6.904   1.904  0.0214 -0.0951 -0.1080
   46U      H1'  969   6.519   6.922   1.805  2.0743  0.6334 -0.9204
   46U       N1  970   6.640   6.777   1.899 -0.4350  0.0845  0.7483
   46U       C6  971   6.758   6.755   1.977  0.9664  0.1891  0.9199
   46U       H6  972   6.792   6.839   2.036  0.4154  0.5387  0.7359
   46U       C5  973   6.839   6.650   1.951  0.1754  0.0689  0.5337
   46U       H5  974   6.935   6.645   1.999  0.0166  1.9554  1.1221
   46U       C4  975   6.812   6.556   1.842 -0.1781 -0.5988 -0.2974
   46U       O4  976   6.895   6.478   1.799 -0.7256 -0.2994 -0.1658
   46U       N3  977   6.694   6.581   1.782 -0.4482  0.3504  0.5620
   46U       H3  978   6.659   6.507   1.722 -1.2634  0.8846  0.3709
   46U       C2  979   6.602   6.679   1.804  0.0607  0.1444 -0.5692
   46U       O2  980   6.485   6.676   1.755 -0.8304  0.6230 -0.1989
   46U      C3'  981   6.498   6.945   2.133 -0.2660 -0.3800  0.4855
   46U      H3'  982   6.574   6.871   2.157  0.1475 -0.3823 -0.7366
   46U      C2'  983   6.442   6.893   2.005 -0.8587 -0.2549 -0.6605
   46U     H2'1  984   6.404   6.790   2.010  0.0296 -0.5976 -0.8300
   46U      O2'  985   6.331   6.966   1.964 -0.2999  0.3513 -0.5650
   46U     HO'2  986   6.285   7.001   2.041 -1.6670  3.6191 -2.6629
   46U      O3'  987   6.411   6.978   2.236  0.0816  0.6045 -0.2104
   47A        P  988   6.364   6.866   2.336 -0.1290  0.0987 -0.2661
   47A      O1P  989   6.260   6.917   2.428 -0.3502 -0.5592 -0.2219
   47A      O2P  990   6.479   6.808   2.396 -0.1435  0.0536 -0.0038
   47A      O5'  991   6.298   6.752   2.251  0.2922  0.2111  0.0986
   47A      C5'  992   6.162   6.751   2.209  0.5542  0.0390 -0.5373
   47A     H5'1  993   6.140   6.818   2.125  1.7871  0.1964 -0.7462
   47A     H5'2  994   6.098   6.765   2.295 -0.1162  4.4649 -1.5072
   47A      C4'  995   6.133   6.618   2.139 -0.1765  0.7161 -1.0248
   47A      H4'  996   6.033   6.622   2.097 -0.5682 -1.0769 -0.3737
   47A      O4'  997   6.234   6.584   2.041 -0.0664  0.3950  0.0178
   47A      C1'  998   6.255   6.446   2.038 -0.1316 -0.2101  1.2714
   47A      H1'  999   6.228   6.405   1.941  0.3394 -0.9299  1.4378
   47A       N9 1000   6.399   6.416   2.059 -0.1063 -0.4722  0.5249
   47A       C8 1001   6.500   6.489   2.123 -0.3156  0.0699  0.6190
   47A       H8 1002   6.480   6.584   2.172  4.7657  1.3063  0.8885
   47A       N7 1003   6.621   6.438   2.119 -0.1583  0.7626 -0.5365
   47A       C5 1004   6.600   6.320   2.040  0.4436  0.1546 -0.7117
   47A       C6 1005   6.686   6.215   1.993  0.1801 -1.0318  0.1461
   47A       N6 1006   6.818   6.215   2.008 -0.5488 -0.5343 -0.6341
   47A      H61 1007   6.857   6.288   2.066 -2.9382 -0.8581  1.5580
   47A      H62 1008   6.872   6.137   1.972 -1.0401 -1.0214 -0.3244
   47A       N1 1009   6.628   6.112   1.934  0.0657  1.2566  0.3919
   47A       C2 1010   6.496   6.112   1.918  0.5247  0.4436  0.4817
   47A       H2 1011   6.448   6.021   1.884 -1.2827  1.5336 -0.0196
   47A       N3 1012   6.406   6.202   1.954  0.3261 -0.0560  0.3542
   47A       C4 1013   6.467   6.308   2.014 -0.1864  0.5062  0.9387
   47A      C3' 1014   6.135   6.495   2.242 -0.5598  0.8342  0.8948
   47A      H3' 1015   6.217   6.512   2.311 -0.3273 -0.3113  0.9215
   47A      C2' 1016   6.169   6.383   2.143  0.1659  0.1182 -0.2871
   47A     H2'1 1017   6.217   6.305   2.202  0.4083  0.9192  0.5984
   47A      O2' 1018   6.051   6.337   2.074 -0.3112 -0.0525 -0.1574
   47A     HO'2 1019   5.975   6.385   2.110 -0.3953  1.9514 -2.6845
   47A      O3' 1020   6.007   6.476   2.290  0.0553 -0.2545 -0.6809
   48U        P 1021   5.986   6.416   2.430 -0.2855  0.1127  0.0064
   48U      O1P 1022   5.839   6.417   2.444 -0.5673 -0.1645  0.4208
   48U      O2P 1023   6.079   6.485   2.526  0.5903  0.1458  0.5524
   48U      O5' 1024   6.026   6.254   2.421 -0.3989 -0.3186 -0.2471
   48U      C5' 1025   5.939   6.166   2.351 -0.1096 -0.2281  0.2698
   48U     H5'1 1026   5.893   6.204   2.260 -1.6078 -0.8895  0.7334
   48U     H5'2 1027   5.859   6.143   2.421 -1.5952  1.8814 -0.6218
   48U      C4' 1028   6.004   6.041   2.310 -0.1885  0.1092 -0.0618
   48U      H4' 1029   5.933   5.979   2.255  0.3523 -0.3139 -0.2905
   48U      O4' 1030   6.117   6.056   2.220  0.0546  0.2611  0.2892
   48U      C1' 1031   6.204   5.945   2.228  0.1385  0.2472  0.3939
   48U      H1' 1032   6.212   5.889   2.135 -2.4713 -0.2908  0.4390
   48U       N1 1033   6.341   6.000   2.263 -0.3963  0.4328  0.4126
   48U       C6 1034   6.361   6.111   2.337  0.0818  0.0383 -0.1927
   48U       H6 1035   6.285   6.168   2.388  1.7268  2.4222 -0.2390
   48U       C5 1036   6.489   6.155   2.353 -0.4189  0.0593 -0.4464
   48U       H5 1037   6.511   6.243   2.412 -2.2832  0.6889 -0.6238
   48U       C4 1038   6.605   6.094   2.297 -1.1958  0.4016  0.8760
   48U       O4 1039   6.714   6.144   2.298 -0.4606 -0.0378  0.0913
   48U       N3 1040   6.583   5.979   2.229  0.0499  0.5859 -0.2180
   48U       H3 1041   6.658   5.923   2.192 -0.6340 -0.0071 -0.7367
   48U       C2 1042   6.453   5.931   2.212  0.2459 -0.0023 -0.3652
   48U       O2 1043   6.448   5.835   2.142 -0.4275 -0.1643  0.4660
   48U      C3' 1044   6.063   5.949   2.418 -0.3391 -1.2536  1.3073
   48U      H3' 1045   6.135   6.007   2.476  0.8484 -1.6642  0.2929
   48U      C2' 1046   6.147   5.852   2.337 -0.3635  0.6930 -0.3100
   48U     H2'1 1047   6.238   5.821   2.390 -1.3512  0.1144  1.1140
   48U      O2' 1048   6.085   5.740   2.283 -0.0204 -0.2933 -0.1289
   48U     HO'2 1049   5.991   5.753   2.299 -0.2635 -2.1387  0.2200
   48U      O3' 1050   5.975   5.892   2.514 -0.2089 -0.4093  0.0536
   49C        P 1051   6.032   5.838   2.661 -0.2785  0.1613  0.2183
   49C      O1P 1052   5.916   5.777   2.717  0.5653 -0.0605  0.0464
   49C      O2P 1053   6.093   5.958   2.728 -0.2670 -0.1316 -0.1056
   49C      O5' 1054   6.149   5.726   2.625 -0.7819 -0.7718  0.1368
   49C      C5' 1055   6.116   5.597   2.580  0.5153  0.2769  0.2172
   49C     H5'1 1056   6.056   5.605   2.489  0.9508 -4.0005 -0.6646
   49C     H5'2 1057   6.052   5.551   2.656 -0.8286  2.2054  0.3233
   49C      C4' 1058   6.234   5.512   2.535  0.3992  0.2873 -0.1359
   49C      H4' 1059   6.207   5.418   2.487  0.0726 -0.5591  1.5917
   49C      O4' 1060   6.301   5.587   2.430 -0.7702 -0.3409  0.0644
   49C      C1' 1061   6.433   5.542   2.419  0.1747  0.1336  0.6012
   49C      H1' 1062   6.447   5.489   2.325  0.7477  0.1859  0.6510
   49C       N1 1063   6.529   5.656   2.444 -0.2226  0.0062  0.1920
   49C       C6 1064   6.500   5.771   2.513  0.2708  0.1945  0.7823
   49C       H6 1065   6.401   5.786   2.554  0.8415  1.8092  1.6946
   49C       C5 1066   6.587   5.876   2.517 -0.2762  0.3194 -0.4238
   49C       H5 1067   6.552   5.968   2.562 -0.5092  0.0020  0.0428
   49C       C4 1068   6.720   5.845   2.482  0.4627  1.0951  0.0892
   49C       N4 1069   6.812   5.935   2.487 -0.5699 -0.3216  0.4468
   49C      H41 1070   6.806   6.026   2.531  2.1243  0.1937 -0.1018
   49C      H42 1071   6.901   5.907   2.450 -1.1878  1.6222 -2.9193
   49C       N3 1072   6.756   5.725   2.438 -0.4218  0.4094 -0.1305
   49C       C2 1073   6.664   5.633   2.415 -0.3108  0.3534 -0.0512
   49C       O2 1074   6.707   5.534   2.361  0.2763  0.8664  0.6955
   49C      C3' 1075   6.342   5.477   2.631 -0.1154 -0.8311 -0.9060
   49C      H3' 1076   6.356   5.573   2.681 -1.4915 -1.0717 -0.0050
   49C      C2' 1077   6.454   5.444   2.533  0.1325 -0.0140 -0.3605
   49C     H2'1 1078   6.550   5.457   2.584 -0.3960  1.0118  0.4214
   49C      O2' 1079   6.426   5.310   2.491 -0.6616 -0.3927  0.0644
   49C     HO'2 1080   6.386   5.267   2.567 -0.8607 -1.5687 -0.6871
   49C      O3' 1081   6.324   5.372   2.720 -1.0774  0.5541  0.1641
   50U        P 1082   6.396   5.362   2.857  0.0637 -0.0638  0.1880
   50U      O1P 1083   6.354   5.233   2.920 -0.3545 -0.2939 -0.0100
   50U      O2P 1084   6.370   5.490   2.920 -0.2326 -0.7341  0.8365
   50U      O5' 1085   6.556   5.354   2.827 -0.8353 -0.2968  0.0156
   50U      C5' 1086   6.612   5.231   2.791 -0.4881 -0.0802  0.5035
   50U     H5'1 1087   6.553   5.202   2.704  0.7602  0.3936 -0.5441
   50U     H5'2 1088   6.618   5.171   2.882  2.3357 -0.3958  0.2049
   50U      C4' 1089   6.759   5.239   2.755  0.4277  0.3996  0.0757
   50U      H4' 1090   6.788   5.142   2.716  1.5398  1.4019 -1.7297
   50U      O4' 1091   6.793   5.350   2.679  0.0441  0.8987 -0.3627
   50U      C1' 1092   6.930   5.380   2.695  0.4911  0.0001 -0.1464
   50U      H1' 1093   6.986   5.326   2.618 -1.9602 -2.2104 -0.5227
   50U       N1 1094   6.951   5.524   2.710  0.2511 -0.2742  0.4736
   50U       C6 1095   6.849   5.609   2.747  0.4586 -0.4874  0.4889
   50U       H6 1096   6.756   5.561   2.774 -0.4722 -0.9606 -3.1101
   50U       C5 1097   6.880   5.743   2.755 -0.1955  0.3598  1.0937
   50U       H5 1098   6.799   5.810   2.780 -0.9233 -0.3225  0.5896
   50U       C4 1099   7.011   5.795   2.730  0.4101  0.2673  0.3010
   50U       O4 1100   7.053   5.908   2.735 -0.0745  0.6535  0.1179
   50U       N3 1101   7.103   5.701   2.700  0.1392  0.3087  0.3140
   50U       H3 1102   7.196   5.735   2.682 -0.3645  1.7525  0.2934
   50U       C2 1103   7.079   5.564   2.680 -0.7682 -0.7340  0.4893
   50U       O2 1104   7.167   5.488   2.636  0.4422 -0.3065 -0.4267
   50U      C3' 1105   6.837   5.265   2.881  1.0919  0.1342  0.5721
   50U      H3' 1106   6.787   5.343   2.940 -0.7760  0.0599 -0.8063
   50U      C2' 1107   6.964   5.325   2.828 -0.0150 -0.4904 -0.8899
   50U     H2'1 1108   6.984   5.405   2.899 -3.7782  1.3712 -1.6766
   50U      O2' 1109   7.065   5.218   2.805 -0.0145  0.2074  0.0491
   50U     HO'2 1110   7.137   5.236   2.865  0.0531  3.1612 -0.7531
   50U      O3' 1111   6.858   5.147   2.963  0.3554 -0.0836  0.0500
   51A        P 1112   6.898   5.160   3.116  0.0425 -0.2749 -0.0783
   51A      O1P 1113   6.880   5.029   3.173  0.4626 -0.5611 -0.2003
   51A      O2P 1114   6.824   5.275   3.176  0.3710 -0.2339  0.2251
   51A      O5' 1115   7.055   5.192   3.111 -0.1665  0.2182  0.2693
   51A      C5' 1116   7.140   5.080   3.074 -0.0131 -0.9825  0.5595
   51A     H5'1 1117   7.104   5.047   2.977 -2.7519  1.0447  0.7544
   51A     H5'2 1118   7.125   5.002   3.149  0.2874  1.8335  3.8328
   51A      C4' 1119   7.283   5.128   3.060 -0.1473 -0.7523  0.1660
   51A      H4' 1120   7.353   5.053   3.024 -2.3020 -3.0022  0.4172
   51A      O4' 1121   7.277   5.239   2.973  0.1748 -0.1657  0.3719
   51A      C1' 1122   7.380   5.336   3.007 -0.4800  0.3040  0.0734
   51A      H1' 1123   7.454   5.343   2.928 -0.4620 -0.5950 -0.0009
   51A       N9 1124   7.309   5.467   3.018  0.5764 -0.4576 -0.2590
   51A       C8 1125   7.180   5.491   3.055  0.0646 -1.0776 -0.5010
   51A       H8 1126   7.104   5.420   3.087  0.8874 -1.5390  0.4896
   51A       N7 1127   7.143   5.620   3.051  0.7059 -0.0583 -0.1484
   51A       C5 1128   7.266   5.682   3.015  0.0547 -0.6542 -0.9429
   51A       C6 1129   7.311   5.816   2.987 -0.4296  0.0378 -0.7207
   51A       N6 1130   7.246   5.928   3.006  0.1952  0.3622  0.4340
   51A      H61 1131   7.147   5.916   3.022  0.3491 -1.1673  0.3800
   51A      H62 1132   7.293   6.016   2.986  0.6295  0.3097  1.1903
   51A       N1 1133   7.439   5.841   2.966 -0.4970  0.0065  0.0349
   51A       C2 1134   7.516   5.739   2.952  0.6776 -0.2022  0.3572
   51A       H2 1135   7.618   5.769   2.936 -0.0782  1.8377 -1.0017
   51A       N3 1136   7.495   5.609   2.961 -0.0627 -0.5616 -0.2544
   51A       C4 1137   7.363   5.592   2.989  0.6466  0.2789  0.2172
   51A      C3' 1138   7.338   5.187   3.191 -0.6449  0.8538  0.0852
   51A      H3' 1139   7.264   5.242   3.250 -0.4571 -0.1067  1.2633
   51A      C2' 1140   7.441   5.294   3.139  0.1260  0.4188 -0.4142
   51A     H2'1 1141   7.451   5.387   3.195  2.6227 -0.2420  0.3680
   51A      O2' 1142   7.570   5.245   3.111 -0.3058 -0.5183 -0.0976
   51A     HO'2 1143   7.564   5.150   3.093  1.6143 -0.0471 -4.6205
   51A      O3' 1144   7.396   5.084   3.275  0.3000  0.3193 -0.5396
   52U        P 1145   7.422   5.113   3.434  0.0430  0.0942 -0.0874
   52U      O1P 1146   7.488   4.996   3.491  0.3058 -0.2296  0.1085
   52U      O2P 1147   7.288   5.145   3.498  0.5179 -0.0891 -0.0157
   52U      O5' 1148   7.530   5.235   3.442  1.0517  0.1810  0.1000
   52U      C5' 1149   7.664   5.210   3.407 -0.1427 -0.8262 -0.4763
   52U     H5'1 1150   7.680   5.142   3.324  0.0561 -0.7608 -0.4936
   52U     H5'2 1151   7.698   5.155   3.495 -3.2834 -1.3317  0.5410
   52U      C4' 1152   7.753   5.338   3.390  0.4988  0.2504 -0.2403
   52U      H4' 1153   7.849   5.310   3.347  0.0592  0.9405 -1.7636
   52U      O4' 1154   7.701   5.425   3.286 -0.6145  0.0460 -0.0268
   52U      C1' 1155   7.717   5.564   3.322 -0.3312  0.6133 -0.2898
   52U      H1' 1156   7.777   5.616   3.246 -0.7241  1.8358  0.2095
   52U       N1 1157   7.586   5.643   3.325 -0.0209 -0.4647  0.3797
   52U       C6 1158   7.470   5.602   3.380  0.1057 -0.1807  0.6590
   52U       H6 1159   7.463   5.496   3.400 -3.0784 -0.0738  0.5633
   52U       C5 1160   7.362   5.681   3.388  1.2839 -0.7699 -0.3488
   52U       H5 1161   7.267   5.640   3.417 -0.5238  1.8353 -2.1581
   52U       C4 1162   7.359   5.819   3.341  0.3444  0.6187 -0.0046
   52U       O4 1163   7.259   5.886   3.327 -0.0438 -0.0469 -0.3393
   52U       N3 1164   7.488   5.862   3.300  1.1626  0.3347 -0.1566
   52U       H3 1165   7.495   5.962   3.284 -0.5556  0.8858  1.9534
   52U       C2 1166   7.597   5.785   3.295 -0.6390  0.0342 -0.0067
   52U       O2 1167   7.705   5.841   3.265  0.6899  1.0969 -0.0108
   52U      C3' 1168   7.769   5.429   3.506  0.4077  0.7614  0.3594
   52U      H3' 1169   7.684   5.407   3.569  1.7539 -1.5640  1.4878
   52U      C2' 1170   7.785   5.572   3.451  0.1908  0.2697  0.1378
   52U     H2'1 1171   7.748   5.643   3.526 -0.3959 -0.2702  0.3700
   52U      O2' 1172   7.915   5.606   3.411  0.6534 -0.0342  0.2267
   52U     HO'2 1173   7.961   5.631   3.492  0.5780  2.2767 -0.3574
   52U      O3' 1174   7.880   5.388   3.589  0.0529  0.5122  0.4146
   53U        P 1175   7.910   5.458   3.727 -0.2021  0.2994 -0.1819
   53U      O1P 1176   8.016   5.390   3.809  0.9395  0.1585 -0.2810
   53U      O2P 1177   7.780   5.477   3.795 -0.1636 -0.3731 -0.2846
   53U      O5' 1178   7.969   5.603   3.691 -0.2297  0.1852  0.7906
   53U      C5' 1179   8.112   5.618   3.673  0.0931 -0.5468  0.5067
   53U     H5'1 1180   8.153   5.564   3.588  2.7786  2.8450 -0.5941
   53U     H5'2 1181   8.159   5.583   3.766  1.3374 -0.2922 -0.0129
   53U      C4' 1182   8.131   5.770   3.643  0.6493  0.1369 -0.0220
   53U      H4' 1183   8.235   5.787   3.617  0.9092 -1.8136 -0.3869
   53U      O4' 1184   8.042   5.826   3.543 -0.3466  0.0063 -0.6360
   53U      C1' 1185   7.984   5.952   3.591  0.5418 -0.8655  0.6064
   53U      H1' 1186   8.006   6.025   3.513 -2.8307 -0.0212  0.2848
   53U       N1 1187   7.840   5.955   3.603  0.1654 -0.2486 -0.4966
   53U       C6 1188   7.773   5.854   3.670  0.8529  0.1596 -0.3862
   53U       H6 1189   7.820   5.786   3.739  0.6236  1.2137  0.8481
   53U       C5 1190   7.638   5.851   3.664 -0.1012 -0.2319 -0.1591
   53U       H5 1191   7.596   5.772   3.724 -0.1131  0.1435  0.3342
   53U       C4 1192   7.555   5.944   3.593  0.2061  0.8003  0.3453
   53U       O4 1193   7.434   5.945   3.599 -0.5983  0.3410  0.1759
   53U       N3 1194   7.629   6.048   3.546  0.0178 -0.1899 -0.2429
   53U       H3 1195   7.589   6.134   3.509  0.5024  0.1134 -0.0710
   53U       C2 1196   7.765   6.052   3.539 -0.2827 -0.4208 -0.6307
   53U       O2 1197   7.822   6.154   3.493 -0.6470 -0.2866  0.0348
   53U      C3' 1198   8.097   5.851   3.774  0.8259 -0.1577  0.3129
   53U      H3' 1199   8.019   5.807   3.836  1.0908  1.2530  1.7327
   53U      C2' 1200   8.056   5.992   3.723  0.7625 -0.0734  0.5350
   53U     H2'1 1201   7.985   6.045   3.787  0.9296 -0.7948  1.3364
   53U      O2' 1202   8.172   6.067   3.687  0.2882  0.3507  0.2509
   53U     HO'2 1203   8.228   6.089   3.761 -0.8610 -1.9797  1.9401
   53U      O3' 1204   8.213   5.865   3.860  0.1864  0.5446 -0.3920
   54C        P 1205   8.196   5.909   4.010  0.2227  0.1361  0.1530
   54C      O1P 1206   8.332   5.910   4.062  0.9044 -0.4155 -0.4051
   54C      O2P 1207   8.099   5.819   4.078  0.5358  0.2672 -0.0139
   54C      O5' 1208   8.129   6.059   4.022 -0.1285  0.6584 -0.5798
   54C      C5' 1209   8.215   6.168   4.002 -0.1149  0.1090  0.9462
   54C     H5'1 1210   8.270   6.147   3.910 -2.4838 -1.5704 -0.1891
   54C     H5'2 1211   8.289   6.179   4.082  1.2487  1.5891 -0.4468
   54C      C4' 1212   8.134   6.300   3.994 -0.0642  0.8705 -0.0140
   54C      H4' 1213   8.212   6.376   3.983  1.2413 -0.2693  0.9417
   54C      O4' 1214   8.042   6.307   3.881 -0.0363  0.0277  0.2118
   54C      C1' 1215   7.936   6.396   3.921  0.1095 -0.0789 -0.1763
   54C      H1' 1216   7.931   6.479   3.849  0.3663 -0.2591 -0.4046
   54C       N1 1217   7.804   6.329   3.926 -0.0145  0.2214 -0.0956
   54C       C6 1218   7.786   6.193   3.941  0.1725  0.0141  0.3648
   54C       H6 1219   7.866   6.124   3.966 -2.3499 -2.6599  1.6915
   54C       C5 1220   7.668   6.137   3.916 -0.5265  0.5444  0.1252
   54C       H5 1221   7.657   6.031   3.929 -1.2457  0.7745  1.6132
   54C       C4 1222   7.561   6.215   3.885  0.2165  0.0626 -0.6281
   54C       N4 1223   7.446   6.165   3.864 -0.4416 -0.2753 -0.1002
   54C      H41 1224   7.444   6.065   3.879  1.1161 -0.0206  2.3625
   54C      H42 1225   7.379   6.224   3.817 -0.1019 -0.2880 -0.5972
   54C       N3 1226   7.574   6.344   3.871  0.2800 -0.3316  0.4288
   54C       C2 1227   7.693   6.404   3.889  0.1667  0.9486  0.1508
   54C       O2 1228   7.698   6.522   3.883 -0.4837 -0.3139 -0.2862
   54C      C3' 1229   8.061   6.335   4.116 -0.0557  0.6446  0.1141
   54C      H3' 1230   8.011   6.241   4.137  1.3268  0.1089  1.1545
   54C      C2' 1231   7.967   6.449   4.068 -0.2239  0.1587 -0.1269
   54C     H2'1 1232   7.885   6.466   4.137  0.1005  0.1592  0.2580
   54C      O2' 1233   8.043   6.567   4.049  0.2044 -0.0320 -0.7293
   54C     HO'2 1234   7.974   6.633   4.041 -0.9051 -1.0404  0.1033
   54C      O3' 1235   8.142   6.383   4.219  0.1772 -0.8655 -0.8898
   55C        P 1236   8.099   6.384   4.371  0.4591 -0.0893  0.0994
   55C      O1P 1237   8.209   6.423   4.467  0.0100 -0.0430  0.0743
   55C      O2P 1238   8.017   6.262   4.393  0.0940 -0.1483  1.1734
   55C      O5' 1239   7.987   6.509   4.370 -0.5574 -0.4915  0.4389
   55C      C5' 1240   8.033   6.643   4.364 -0.2390 -0.4309  0.2803
   55C     H5'1 1241   8.112   6.650   4.289 -0.8148 -0.0466 -0.3042
   55C     H5'2 1242   8.068   6.671   4.463  0.1143  1.7152 -0.4036
   55C      C4' 1243   7.911   6.732   4.334 -0.0433  0.2057 -0.1050
   55C      H4' 1244   7.946   6.834   4.321 -1.5297  0.9141  1.1491
   55C      O4' 1245   7.836   6.682   4.227  0.5108 -0.5494  0.3913
   55C      C1' 1246   7.696   6.709   4.252  0.0823 -0.0372  0.4631
   55C      H1' 1247   7.673   6.780   4.173  0.4077 -1.4813 -0.9881
   55C       N1 1248   7.607   6.584   4.228  0.2263 -0.1682 -0.1234
   55C       C6 1249   7.649   6.456   4.259  0.0834  0.1984  0.3690
   55C       H6 1250   7.752   6.436   4.282 -0.3606 -1.6338  0.9927
   55C       C5 1251   7.565   6.350   4.236  0.5844 -0.5983  0.3213
   55C       H5 1252   7.604   6.249   4.238  3.0194  0.2866  0.3525
   55C       C4 1253   7.432   6.380   4.204 -0.0144  0.2963 -0.4780
   55C       N4 1254   7.355   6.275   4.186 -0.7995 -0.3415  1.5629
   55C      H41 1255   7.411   6.191   4.177 -1.1879 -0.3517 -2.6160
   55C      H42 1256   7.259   6.287   4.158 -0.1400 -0.0040 -0.6969
   55C       N3 1257   7.390   6.502   4.184  0.2850  0.1370 -0.1743
   55C       C2 1258   7.471   6.608   4.199  0.5231  0.8424  1.3528
   55C       O2 1259   7.427   6.721   4.178 -0.2231  0.0372 -0.3824
   55C      C3' 1260   7.820   6.731   4.455 -0.7895  0.1443 -0.0945
   55C      H3' 1261   7.807   6.632   4.499 -0.2937 -0.1434 -0.5760
   55C      C2' 1262   7.684   6.760   4.390 -0.4355 -0.0060  0.1350
   55C     H2'1 1263   7.608   6.715   4.454  1.5770  0.8461  3.3339
   55C      O2' 1264   7.657   6.907   4.377  0.2597  0.6974 -0.5086
   55C     HO'2 1265   7.624   6.929   4.464 -1.1347 -1.8724 -0.2910
   55C      O3' 1266   7.856   6.822   4.560  0.6862  0.2726  0.2734
   56G        P 1267   7.764   6.836   4.695  0.3368  0.3284 -0.4288
   56G      O1P 1268   7.839   6.944   4.771  0.4054  0.4550  0.6203
   56G      O2P 1269   7.742   6.700   4.755  1.0368 -0.3414 -0.4095
   56G      O5' 1270   7.625   6.900   4.651  0.4814 -0.4833  0.2639
   56G      C5' 1271   7.603   7.048   4.641 -0.7319  0.7074 -0.0969
   56G     H5'1 1272   7.642   7.070   4.542 -0.7987 -2.0970 -0.8412
   56G     H5'2 1273   7.651   7.101   4.723 -0.5339 -0.5244  0.6115
   56G      C4' 1274   7.454   7.070   4.632 -0.0699 -0.7777  0.3448
   56G      H4' 1275   7.447   7.178   4.621  0.1005 -1.0335 -3.5779
   56G      O4' 1276   7.393   7.002   4.515  0.3560 -0.3929 -0.5205
   56G      C1' 1277   7.261   6.962   4.551 -0.0052 -0.5844 -0.1674
   56G      H1' 1278   7.188   7.001   4.480  1.0450  1.8531  0.0099
   56G       N9 1279   7.254   6.816   4.569 -0.1473  0.4502  0.0083
   56G       C8 1280   7.351   6.713   4.581 -0.5244  0.1727 -0.3040
   56G       H8 1281   7.458   6.726   4.584 -0.4639 -0.4693  0.5645
   56G       N7 1282   7.295   6.598   4.559 -0.2675  0.3108 -0.0198
   56G       C5 1283   7.162   6.617   4.553 -0.4047 -0.1887  0.2133
   56G       C6 1284   7.057   6.520   4.545  0.3390  0.4386 -0.4775
   56G       O6 1285   7.062   6.396   4.550 -0.3652 -0.1030  0.0165
   56G       N1 1286   6.928   6.576   4.538 -0.1304  0.4252 -0.2948
   56G       H1 1287   6.850   6.513   4.529 -0.7337  1.3616 -2.4027
   56G       C2 1288   6.910   6.710   4.517  0.0866 -1.3546 -0.6483
   56G       N2 1289   6.792   6.762   4.517 -0.0804  0.3201  0.4378
   56G      H21 1290   6.718   6.694   4.502  0.8488 -0.3823 -1.1913
   56G      H22 1291   6.778   6.861   4.504 -0.4374  0.2986  0.6319
   56G       N3 1292   7.013   6.797   4.526 -0.1307 -0.3884  0.1170
   56G       C4 1293   7.132   6.746   4.553 -0.1529 -0.3728 -0.4060
   56G      C3' 1294   7.369   7.031   4.752 -0.4318 -0.0200 -0.5569
   56G      H3' 1295   7.405   6.930   4.774 -0.0391  0.6794  2.4834
   56G      C2' 1296   7.232   7.028   4.688 -0.1752 -0.2906 -0.1524
   56G     H2'1 1297   7.163   6.968   4.747  0.7043 -0.7393  0.4409
   56G      O2' 1298   7.165   7.153   4.666 -0.8162  0.0797 -0.0047
   56G     HO'2 1299   7.211   7.224   4.711 -0.0861  0.0668 -0.7029
   56G      O3' 1300   7.395   7.131   4.856  0.0293 -0.2072 -0.2880
   57U        P 1301   7.401   7.090   5.004  0.2140  0.1705 -0.4637
   57U      O1P 1302   7.416   7.208   5.087  0.6804  0.4370  0.3247
   57U      O2P 1303   7.504   6.984   5.017 -0.6756 -0.8151  0.5303
   57U      O5' 1304   7.261   7.011   5.039 -0.1011 -0.4784  0.0847
   57U      C5' 1305   7.141   7.086   5.061 -0.5387 -0.7924 -1.0639
   57U     H5'1 1306   7.128   7.152   4.975 -0.6163 -1.6850 -1.7613
   57U     H5'2 1307   7.153   7.141   5.154 -0.2378 -1.0159 -0.9686
   57U      C4' 1308   7.016   6.996   5.063  0.5123 -0.2059  0.4077
   57U      H4' 1309   6.922   7.052   5.066 -0.8615 -2.3301 -0.5453
   57U      O4' 1310   7.013   6.915   4.946  0.0297  0.6992  0.3616
   57U      C1' 1311   6.927   6.805   4.962  0.4582  0.2970  0.1325
   57U      H1' 1312   6.831   6.832   4.917  0.4436  0.2936  0.1626
   57U       N1 1313   6.992   6.685   4.911 -0.1803  0.3446  0.0196
   57U       C6 1314   7.131   6.659   4.907  0.8686 -0.1876  0.3906
   57U       H6 1315   7.196   6.736   4.944  1.1735 -0.0150 -0.4790
   57U       C5 1316   7.173   6.538   4.885 -0.0411 -0.0588 -0.3449
   57U       H5 1317   7.277   6.510   4.881 -0.4673 -1.8826  0.2699
   57U       C4 1318   7.085   6.425   4.862  0.6091 -0.2326  0.2136
   57U       O4 1319   7.133   6.322   4.822  0.2592  0.2462  0.1860
   57U       N3 1320   6.949   6.458   4.860  0.0380  0.1812  0.2892
   57U       H3 1321   6.882   6.394   4.820  1.5395 -0.7491 -0.8632
   57U       C2 1322   6.900   6.582   4.891 -0.4877 -0.2103 -0.1065
   57U       O2 1323   6.779   6.591   4.886  0.5324 -0.0524  0.3788
   57U      C3' 1324   7.005   6.894   5.180 -0.0992 -0.0822 -0.4616
   57U      H3' 1325   7.106   6.853   5.185 -0.1840 -0.4454 -1.4648
   57U      C2' 1326   6.916   6.792   5.118  0.2575  0.2422  0.3114
   57U     H2'1 1327   6.948   6.692   5.150 -0.7351  0.1091  0.9158
   57U      O2' 1328   6.781   6.804   5.156 -0.0409 -0.7745 -0.7149
   57U     HO'2 1329   6.784   6.775   5.247 -0.4382 -4.1396 -1.6656
   57U      O3' 1330   6.965   6.950   5.300  0.0533  0.4230 -0.1110
   58A        P 1331   6.966   6.875   5.442  0.0370  0.0668 -0.2281
   58A      O1P 1332   6.943   6.983   5.535  0.4274  0.6048 -0.7714
   58A      O2P 1333   7.081   6.784   5.450  0.4160  0.3370 -0.5746
   58A      O5' 1334   6.840   6.780   5.415  0.0568 -0.3904  0.0377
   58A      C5' 1335   6.708   6.817   5.460 -0.7131 -0.4090  0.3434
   58A     H5'1 1336   6.656   6.883   5.390 -0.3206 -2.1335 -1.6503
   58A     H5'2 1337   6.715   6.872   5.554  0.4272 -1.1994  0.7288
   58A      C4' 1338   6.628   6.687   5.482  0.2831  0.2459 -0.6909
   58A      H4' 1339   6.528   6.705   5.522  0.4996 -2.7285  1.4402
   58A      O4' 1340   6.616   6.628   5.349 -0.1977 -0.1360  0.1382
   58A      C1' 1341   6.605   6.486   5.360 -0.0666  0.0851 -0.7431
   58A      H1' 1342   6.505   6.457   5.325  0.3806  0.5108 -2.4644
   58A       N9 1343   6.710   6.424   5.276 -0.6332  0.2800  0.5193
   58A       C8 1344   6.840   6.468   5.271 -0.0616  1.1442 -0.8477
   58A       H8 1345   6.876   6.565   5.305  1.0097 -0.3863  2.8966
   58A       N7 1346   6.926   6.392   5.203  0.6777 -0.2772  0.4708
   58A       C5 1347   6.844   6.282   5.171  0.0920 -0.2831  0.2389
   58A       C6 1348   6.867   6.155   5.110 -0.1146 -0.6398  0.3808
   58A       N6 1349   6.983   6.112   5.070 -0.0552 -0.5388 -0.2038
   58A      H61 1350   7.067   6.168   5.072  0.4821 -1.2877 -0.8509
   58A      H62 1351   6.990   6.018   5.034  1.1205 -0.4525 -0.2521
   58A       N1 1352   6.770   6.067   5.085 -0.5142  0.4073 -0.4506
   58A       C2 1353   6.651   6.103   5.133 -0.9677  0.3578  0.5165
   58A       H2 1354   6.569   6.034   5.121 -0.2007 -0.4791 -0.0578
   58A       N3 1355   6.614   6.213   5.193 -0.1835 -0.1802  0.2510
   58A       C4 1356   6.713   6.300   5.211 -0.0011 -0.2156  0.5372
   58A      C3' 1357   6.680   6.582   5.582  0.3882  0.2902  0.9554
   58A      H3' 1358   6.786   6.572   5.559 -0.3278 -0.3423 -2.6624
   58A      C2' 1359   6.613   6.462   5.512  0.1369 -0.2058  0.5272
   58A     H2'1 1360   6.674   6.375   5.533 -0.2690 -0.4511  0.6904
   58A      O2' 1361   6.490   6.432   5.557  0.1867  0.1784  0.2697
   58A     HO'2 1362   6.495   6.385   5.640  1.4623 -0.7209 -0.2734
   58A      O3' 1363   6.652   6.586   5.721 -0.4186  0.3816  0.1687
   59C        P 1364   6.741   6.505   5.823 -0.2533  0.4642 -0.2177
   59C      O1P 1365   6.701   6.549   5.960 -0.1863 -0.2397 -0.7754
   59C      O2P 1366   6.885   6.529   5.785 -0.5195 -0.6742 -0.1392
   59C      O5' 1367   6.704   6.356   5.813  0.0114  0.1064  0.8684
   59C      C5' 1368   6.577   6.307   5.843  0.4459 -0.3148 -0.1824
   59C     H5'1 1369   6.493   6.371   5.817  1.8824  1.6379 -0.2320
   59C     H5'2 1370   6.580   6.280   5.949  1.4009 -1.6188 -0.5139
   59C      C4' 1371   6.556   6.167   5.782  1.0621 -0.0741  0.1072
   59C      H4' 1372   6.454   6.132   5.789  0.3893  1.9350  1.0318
   59C      O4' 1373   6.586   6.177   5.641  0.4758 -0.2289 -0.0447
   59C      C1' 1374   6.637   6.052   5.597  0.7656 -0.6280  0.3383
   59C      H1' 1375   6.568   6.004   5.528  0.9289 -0.2305 -0.1082
   59C       N1 1376   6.771   6.066   5.535 -0.1112  0.4149  0.7771
   59C       C6 1377   6.864   6.166   5.571  0.3556 -0.0883 -0.7151
   59C       H6 1378   6.836   6.231   5.652  0.0614 -1.3317  0.2060
   59C       C5 1379   6.991   6.170   5.519 -0.8358  0.7335  0.2969
   59C       H5 1380   7.063   6.244   5.551  0.9859 -1.2084  0.8926
   59C       C4 1381   7.018   6.074   5.420 -0.1810  0.5437  0.6774
   59C       N4 1382   7.129   6.073   5.349  0.0991  0.0265 -0.2615
   59C      H41 1383   7.213   6.129   5.363 -0.3344  0.7090 -0.3541
   59C      H42 1384   7.128   6.002   5.277 -4.9582  1.3794 -1.9287
   59C       N3 1385   6.934   5.979   5.387  0.6293  0.3107 -0.3801
   59C       C2 1386   6.811   5.967   5.443 -0.0300  0.3085 -0.4890
   59C       O2 1387   6.741   5.866   5.428 -0.4415  0.2615  0.0241
   59C      C3' 1388   6.656   6.059   5.836 -0.7769  0.0946  0.3154
   59C      H3' 1389   6.753   6.107   5.846 -1.4281  1.3905  0.6586
   59C      C2' 1390   6.653   5.961   5.720  0.7389  0.9871 -0.5809
   59C     H2'1 1391   6.738   5.892   5.719 -0.3328 -0.3737  0.1611
   59C      O2' 1392   6.533   5.883   5.722 -0.2220 -0.1630 -0.0052
   59C     HO'2 1393   6.497   5.895   5.810 -1.2234 -0.2909 -0.3855
   59C      O3' 1394   6.613   6.000   5.951 -0.2581  0.4374  0.0522
   60U        P 1395   6.714   5.918   6.040 -0.3355 -0.0979 -0.0576
   60U      O1P 1396   6.628   5.863   6.150 -0.2936  0.2918  0.2082
   60U      O2P 1397   6.816   6.017   6.075 -0.1379  0.0509 -0.7947
   60U      O5' 1398   6.775   5.801   5.946  0.2102 -0.4136  0.2127
   60U      C5' 1399   6.711   5.678   5.927 -0.0930 -0.3623 -0.7794
   60U     H5'1 1400   6.613   5.685   5.881 -0.4632  3.5106  0.2551
   60U     H5'2 1401   6.705   5.630   6.025 -3.2096 -1.9934 -1.6296
   60U      C4' 1402   6.791   5.591   5.825  0.4420 -0.2266 -0.3496
   60U      H4' 1403   6.730   5.505   5.796 -1.4377  0.5959  0.9533
   60U      O4' 1404   6.806   5.665   5.702 -0.5600  0.3873  0.4153
   60U      C1' 1405   6.933   5.634   5.637  0.3418 -0.7282 -0.2417
   60U      H1' 1406   6.929   5.590   5.537 -0.2802  1.1617 -1.1200
   60U       N1 1407   7.031   5.743   5.642  0.8285  0.1472  0.7319
   60U       C6 1408   7.019   5.853   5.723 -0.2577  0.1869  0.0362
   60U       H6 1409   6.934   5.859   5.788 -1.0354 -0.4775 -0.8986
   60U       C5 1410   7.112   5.951   5.722 -0.0555 -0.3915 -0.6032
   60U       H5 1411   7.105   6.033   5.793 -0.2283  0.4271 -1.5434
   60U       C4 1412   7.225   5.949   5.626 -0.0819 -0.0407 -0.2349
   60U       O4 1413   7.330   6.017   5.621  0.1532  0.0311  0.3892
   60U       N3 1414   7.221   5.841   5.548 -0.4270 -0.2177  0.1105
   60U       H3 1415   7.305   5.824   5.494  1.0393  0.4421  2.0261
   60U       C2 1416   7.133   5.737   5.552  0.0301  0.8906  0.3301
   60U       O2 1417   7.153   5.636   5.479 -0.4999  1.3145 -0.3335
   60U      C3' 1418   6.934   5.548   5.863  0.5930  0.6058 -0.0673
   60U      H3' 1419   6.993   5.631   5.902  0.6537  0.3541  0.3741
   60U      C2' 1420   6.982   5.516   5.720 -0.5707  0.5730 -0.8741
   60U     H2'1 1421   7.091   5.525   5.721 -0.4900 -0.3850 -0.3177
   60U      O2' 1422   6.937   5.392   5.662 -0.0611  0.1991  0.1116
   60U     HO'2 1423   6.986   5.317   5.695 -3.3518 -1.7731  0.9904
   60U      O3' 1424   6.944   5.433   5.949 -0.4037 -0.7052 -0.0475
   61U        P 1425   7.077   5.404   6.034  0.3525 -0.3144 -0.3039
   61U      O1P 1426   7.026   5.309   6.135 -0.0836  0.1306  0.1727
   61U      O2P 1427   7.144   5.532   6.070  0.2939 -0.1529  0.0086
   61U      O5' 1428   7.177   5.324   5.926  0.4292 -0.1649 -0.4478
   61U      C5' 1429   7.131   5.199   5.879  0.4363 -0.0629  0.6293
   61U     H5'1 1430   7.025   5.212   5.858  0.8970 -0.8313 -2.8444
   61U     H5'2 1431   7.146   5.135   5.966 -0.0189  2.2929  2.5315
   61U      C4' 1432   7.204   5.134   5.763  0.0857  0.2952  0.6400
   61U      H4' 1433   7.177   5.029   5.751  0.2902  0.1089  1.7614
   61U      O4' 1434   7.189   5.205   5.641  0.1800 -0.0055 -0.4181
   61U      C1' 1435   7.313   5.212   5.574 -0.5739  0.0511  0.6891
   61U      H1' 1436   7.307   5.161   5.478  0.2751  0.4799  0.4044
   61U       N1 1437   7.367   5.351   5.553  0.4848  0.5520 -0.3541
   61U       C6 1438   7.378   5.439   5.658 -0.2466  0.0175 -0.0538
   61U       H6 1439   7.343   5.412   5.757 -0.9690  0.7977 -0.0803
   61U       C5 1440   7.431   5.563   5.639  0.0751  0.6933 -0.3058
   61U       H5 1441   7.448   5.630   5.722  0.0634  2.3241 -1.5668
   61U       C4 1442   7.461   5.605   5.509 -0.6180  0.1102  0.1727
   61U       O4 1443   7.487   5.715   5.470 -0.0667  0.2826 -0.1722
   61U       N3 1444   7.463   5.504   5.414  0.3676  0.3676 -0.0164
   61U       H3 1445   7.487   5.531   5.319 -0.9453 -1.5313 -0.9540
   61U       C2 1446   7.398   5.383   5.422  0.1875 -0.3588  0.5100
   61U       O2 1447   7.377   5.317   5.322  0.2790 -0.1995 -0.0054
   61U      C3' 1448   7.359   5.129   5.786 -0.0407 -1.1187 -0.8034
   61U      H3' 1449   7.385   5.208   5.856 -0.7326 -0.6676 -1.0471
   61U      C2' 1450   7.426   5.133   5.648  0.1290 -0.0536 -0.1044
   61U     H2'1 1451   7.524   5.181   5.650 -0.3135  0.8405  0.5214
   61U      O2' 1452   7.460   5.005   5.598  0.2118 -0.2058 -0.4798
   61U     HO'2 1453   7.555   4.997   5.611  0.0963 -0.4979  0.2758
   61U      O3' 1454   7.384   5.002   5.851  0.1197 -0.2173  0.2897
   61U      H3T 1455   7.399   4.942   5.778 -0.1377 -0.5409  0.5007
   62G      O5' 1456   7.342   5.327   4.759  0.1214  0.2029 -0.2499
   62G      H5T 1457   7.279   5.364   4.697  1.5235 -0.7494 -2.3916
   62G      C5' 1458   7.329   5.192   4.804  0.1187  0.3210  0.2161
   62G     H5'1 1459   7.415   5.164   4.864  0.7216  1.5446 -0.0418
   62G     H5'2 1460   7.337   5.121   4.722  0.5628  1.8846 -1.1577
   62G      C4' 1461   7.214   5.163   4.897  1.0007  0.2487  0.0515
   62G      H4' 1462   7.200   5.055   4.892  1.4020  0.2318 -0.9962
   62G      O4' 1463   7.253   5.208   5.019 -0.4997 -0.3554 -0.2893
   62G      C1' 1464   7.156   5.284   5.085 -0.3009  0.3366 -0.3913
   62G      H1' 1465   7.160   5.260   5.191  0.3656  0.7467 -0.3213
   62G       N9 1466   7.191   5.427   5.073 -0.0413  0.5745  0.1312
   62G       C8 1467   7.320   5.480   5.053  0.4245  1.1325  0.0085
   62G       H8 1468   7.401   5.422   5.011 -0.4525 -0.4986  0.4618
   62G       N7 1469   7.329   5.606   5.076 -0.6143 -0.6929  0.0020
   62G       C5 1470   7.199   5.642   5.117 -1.1885 -0.2193  0.0528
   62G       C6 1471   7.145   5.767   5.170  0.0356  0.2119  0.3532
   62G       O6 1472   7.212   5.873   5.176  0.1808 -0.2193  0.3302
   62G       N1 1473   7.017   5.753   5.218 -0.4528  0.5542  0.2397
   62G       H1 1474   6.969   5.835   5.254 -0.8679  0.4372 -0.0462
   62G       C2 1475   6.952   5.638   5.223 -0.2175 -0.6726 -0.5448
   62G       N2 1476   6.838   5.646   5.283 -0.2990 -0.2399 -0.4754
   62G      H21 1477   6.799   5.732   5.317  1.4884 -0.9485  3.9332
   62G      H22 1478   6.782   5.563   5.299 -0.7709  0.6006  2.7962
   62G       N3 1479   6.995   5.516   5.182 -0.3412 -0.1353 -0.2681
   62G       C4 1480   7.121   5.527   5.128 -0.9704  0.6770 -0.8098
   62G      C3' 1481   7.075   5.223   4.863 -0.4647  0.3505  1.0571
   62G      H3' 1482   7.082   5.316   4.805  0.5469 -0.3595 -0.0085
   62G      C2' 1483   7.027   5.248   5.011  0.3761  0.2691  0.2395
   62G     H2'1 1484   6.956   5.330   5.018 -1.8271 -1.5714  0.9211
   62G      O2' 1485   6.952   5.139   5.068 -0.1045 -0.1618 -0.1416
   62G     HO'2 1486   6.914   5.091   4.994 -0.4072  0.7155 -0.5643
   62G      O3' 1487   6.973   5.126   4.820  0.1757  0.0914  0.0968
   63U        P 1488   6.890   5.134   4.681 -0.2722  0.5093 -0.1967
   63U      O1P 1489   6.853   4.992   4.646  0.4750  0.6227 -0.9914
   63U      O2P 1490   6.963   5.213   4.582 -1.2593 -0.0942 -0.4575
   63U      O5' 1491   6.768   5.220   4.726  0.3170  0.3880 -0.0872
   63U      C5' 1492   6.660   5.171   4.798 -0.7450 -0.2344 -0.0786
   63U     H5'1 1493   6.702   5.113   4.880 -1.7568 -0.1154  0.5407
   63U     H5'2 1494   6.608   5.099   4.735 -1.2670  0.1529 -0.0954
   63U      C4' 1495   6.570   5.273   4.861 -0.7122  0.1381 -0.3419
   63U      H4' 1496   6.487   5.211   4.896  0.0484 -1.1924 -0.8094
   63U      O4' 1497   6.639   5.337   4.977  0.4082  0.2908  0.2738
   63U      C1' 1498   6.594   5.471   4.979 -0.8033 -0.5239 -0.1952
   63U      H1' 1499   6.540   5.493   5.071  0.2046  2.9318 -0.3002
   63U       N1 1500   6.698   5.576   4.957  0.2825 -0.4939 -0.5060
   63U       C6 1501   6.810   5.557   4.877  0.5645  0.2762 -0.2042
   63U       H6 1502   6.831   5.460   4.835  1.6951  0.1993  0.4916
   63U       C5 1503   6.909   5.648   4.869 -0.6351  0.0272  0.2994
   63U       H5 1504   6.999   5.621   4.815 -0.4996 -1.8452  1.3631
   63U       C4 1505   6.898   5.781   4.930  0.6516  0.8113  0.3919
   63U       O4 1506   6.986   5.862   4.940  0.6681 -0.0614  0.3675
   63U       N3 1507   6.771   5.800   4.987 -1.2412  0.8653  0.4568
   63U       H3 1508   6.760   5.894   5.022 -0.0607  1.0059  0.4772
   63U       C2 1509   6.674   5.702   5.007  0.6506  0.0288 -0.2993
   63U       O2 1510   6.571   5.736   5.069 -0.2165 -0.5774 -0.1168
   63U      C3' 1511   6.530   5.380   4.767  0.2747 -0.3079 -0.2419
   63U      H3' 1512   6.618   5.421   4.717  1.1667 -1.3823  0.4260
   63U      C2' 1513   6.490   5.485   4.867  0.3515 -0.9521  0.1649
   63U     H2'1 1514   6.500   5.576   4.808  1.0067  0.8382  2.8557
   63U      O2' 1515   6.359   5.477   4.931 -0.3901  0.4832  0.1563
   63U     HO'2 1516   6.301   5.430   4.871 -1.3804 -0.1416  1.5527
   63U      O3' 1517   6.428   5.343   4.681 -0.3142  0.0760  0.3011
   64A        P 1518   6.416   5.407   4.533  0.3016 -0.1240  0.1471
   64A      O1P 1519   6.305   5.343   4.458  0.1568 -0.1689 -0.4560
   64A      O2P 1520   6.548   5.406   4.474 -0.1099  0.0402 -0.1129
   64A      O5' 1521   6.384   5.558   4.563 -0.4842 -0.0597  0.0630
   64A      C5' 1522   6.255   5.597   4.622 -0.1737 -0.5883 -0.1260
   64A     H5'1 1523   6.244   5.545   4.718  0.6361 -0.0391  0.2734
   64A     H5'2 1524   6.174   5.556   4.561  0.8289 -2.1306 -0.4622
   64A      C4' 1525   6.241   5.750   4.638 -0.0799 -0.3282  0.1636
   64A      H4' 1526   6.138   5.775   4.664 -0.5450 -1.5936 -0.3568
   64A      O4' 1527   6.320   5.791   4.752  0.6747 -0.4000 -0.2940
   64A      C1' 1528   6.360   5.929   4.731  0.1184  0.9935 -0.7118
   64A      H1' 1529   6.323   5.991   4.812  0.3748  0.2514 -0.0079
   64A       N9 1530   6.506   5.940   4.713  0.1942 -0.2749 -0.8061
   64A       C8 1531   6.600   5.846   4.669  0.0267 -0.5297 -0.2850
   64A       H8 1532   6.571   5.757   4.615  2.9206 -1.3403 -0.7023
   64A       N7 1533   6.723   5.893   4.669  0.7164  0.1946 -0.2624
   64A       C5 1534   6.706   6.016   4.724  0.7465 -0.2850  0.1376
   64A       C6 1535   6.785   6.129   4.751 -0.1140 -0.3152 -0.2970
   64A       N6 1536   6.912   6.127   4.740  0.5762  0.2446  0.1686
   64A      H61 1537   6.957   6.042   4.709  0.2069  0.5993 -1.4000
   64A      H62 1538   6.964   6.200   4.787 -1.7733  1.0756  1.6618
   64A       N1 1539   6.732   6.248   4.794  0.1340  0.5913  0.6954
   64A       C2 1540   6.602   6.263   4.812 -0.2071  0.4321  0.5924
   64A       H2 1541   6.574   6.362   4.846  0.9746  1.2123 -0.6252
   64A       N3 1542   6.514   6.169   4.783  0.3311  0.3187 -0.0892
   64A       C4 1543   6.577   6.051   4.745 -0.1368  0.3121  0.7321
   64A      C3' 1544   6.276   5.843   4.522 -0.5038  0.1450  0.3114
   64A      H3' 1545   6.364   5.803   4.473 -2.0347 -1.7755 -1.0239
   64A      C2' 1546   6.296   5.972   4.603  0.1073 -0.3070 -0.2939
   64A     H2'1 1547   6.364   6.028   4.538  0.7555 -1.9488 -1.1138
   64A      O2' 1548   6.169   6.035   4.635  0.8257 -0.1962 -0.4602
   64A     HO'2 1549   6.104   6.001   4.574 -2.9675  2.8428  1.4354
   64A      O3' 1550   6.165   5.850   4.431 -0.1730 -0.0072 -0.3872
   65C        P 1551   6.184   5.896   4.286  0.2701 -0.0042 -0.0629
   65C      O1P 1552   6.048   5.887   4.222 -0.1536 -0.2614  0.3615
   65C      O2P 1553   6.299   5.820   4.230  0.4421 -0.3520 -0.3922
   65C      O5' 1554   6.223   6.047   4.294 -0.5912 -0.3435 -0.0402
   65C      C5' 1555   6.132   6.140   4.338 -0.5293  0.5189  0.0447
   65C     H5'1 1556   6.097   6.127   4.441  2.6811  3.0768  1.6294
   65C     H5'2 1557   6.053   6.144   4.264  1.4464 -0.2603 -2.2467
   65C      C4' 1558   6.193   6.284   4.338 -0.0267 -0.3611  0.3638
   65C      H4' 1559   6.111   6.352   4.362 -0.3523 -0.7742  0.4358
   65C      O4' 1560   6.281   6.299   4.453 -0.4689  0.1790  0.3562
   65C      C1' 1561   6.378   6.395   4.427 -0.5074  0.6277 -0.2330
   65C      H1' 1562   6.376   6.475   4.501  1.6193 -0.6794  1.3450
   65C       N1 1563   6.509   6.342   4.432  0.0203  0.0042  0.4029
   65C       C6 1564   6.533   6.212   4.394 -0.4368 -0.0899 -0.9788
   65C       H6 1565   6.454   6.154   4.347 -2.0764  1.7713 -0.6563
   65C       C5 1566   6.659   6.156   4.405 -0.3892  0.0547  0.3482
   65C       H5 1567   6.664   6.052   4.375  1.3280  0.5104 -1.0937
   65C       C4 1568   6.764   6.243   4.441 -0.4657  0.6872  0.6119
   65C       N4 1569   6.887   6.202   4.446  0.0491 -0.5129 -0.1799
   65C      H41 1570   6.903   6.115   4.493 -1.5036  0.1745  1.7525
   65C      H42 1571   6.949   6.282   4.455 -2.7082  1.7044  0.5461
   65C       N3 1572   6.745   6.364   4.474  0.3908  0.0250  0.0193
   65C       C2 1573   6.619   6.419   4.471 -0.0922 -0.5330 -0.2359
   65C       O2 1574   6.608   6.535   4.517 -0.1352  0.0372 -0.5400
   65C      C3' 1575   6.266   6.348   4.215 -0.0594  0.4242 -0.1544
   65C      H3' 1576   6.319   6.267   4.166  1.0016  1.9082 -1.5704
   65C      C2' 1577   6.349   6.450   4.291 -1.1052 -0.1387  0.9292
   65C     H2'1 1578   6.444   6.467   4.240 -0.4043 -2.3175  1.4041
   65C      O2' 1579   6.289   6.575   4.314  0.2541  0.3734  0.5024
   65C     HO'2 1580   6.295   6.629   4.235 -0.8368 -0.7677 -0.3950
   65C      O3' 1581   6.186   6.411   4.129  0.0320 -0.2826  0.4165
   66G        P 1582   6.235   6.431   3.979  0.4097 -0.1996  0.1721
   66G      O1P 1583   6.124   6.480   3.890  0.3636  0.5339 -0.8448
   66G      O2P 1584   6.306   6.312   3.942 -0.8191 -0.1091 -0.1287
   66G      O5' 1585   6.350   6.540   4.001 -0.4398  0.3476 -0.8436
   66G      C5' 1586   6.314   6.667   4.019  0.1726 -0.2771 -0.2674
   66G     H5'1 1587   6.242   6.671   4.100  0.2548  0.5187 -0.2296
   66G     H5'2 1588   6.273   6.711   3.928  1.1513 -0.2222 -0.7037
   66G      C4' 1589   6.430   6.763   4.052 -0.3693  0.2260  0.2630
   66G      H4' 1590   6.377   6.856   4.069  0.1114  0.2956  1.4717
   66G      O4' 1591   6.502   6.725   4.166 -0.1648  0.0183 -0.3237
   66G      C1' 1592   6.644   6.749   4.138 -0.7037  0.0238  0.2334
   66G      H1' 1593   6.697   6.801   4.218  1.5612  0.1495 -1.2571
   66G       N9 1594   6.725   6.629   4.124 -0.4048 -0.2862  0.2044
   66G       C8 1595   6.692   6.503   4.083 -0.3151 -0.2870  0.0272
   66G       H8 1596   6.589   6.472   4.072 -0.0126 -1.4974  0.4743
   66G       N7 1597   6.794   6.418   4.076  0.3234 -0.3954  0.2848
   66G       C5 1598   6.906   6.495   4.113 -1.3108 -0.4225 -0.0921
   66G       C6 1599   7.044   6.466   4.112  0.0929 -0.0967  0.8602
   66G       O6 1600   7.105   6.371   4.078  0.0113 -0.1026 -0.2620
   66G       N1 1601   7.121   6.569   4.151 -0.0997  0.1768 -1.3274
   66G       H1 1602   7.220   6.555   4.162 -0.0671  2.2302  2.8070
   66G       C2 1603   7.077   6.696   4.168 -0.5132 -0.3860 -0.0631
   66G       N2 1604   7.165   6.788   4.198 -0.1660 -0.4458 -0.1971
   66G      H21 1605   7.263   6.769   4.178  0.3052  0.5740  1.0292
   66G      H22 1606   7.138   6.883   4.216 -1.5583 -0.7113 -0.7413
   66G       N3 1607   6.945   6.728   4.160  0.5672 -0.2854 -0.0338
   66G       C4 1608   6.860   6.624   4.132 -0.1173  0.3619  0.1608
   66G      C3' 1609   6.530   6.782   3.935  0.7239 -0.1018 -0.0778
   66G      H3' 1610   6.547   6.681   3.897  2.5160 -0.1994  0.8659
   66G      C2' 1611   6.648   6.837   4.014  0.1030  0.3679 -0.0416
   66G     H2'1 1612   6.741   6.822   3.957 -1.3970 -1.0696 -2.2961
   66G      O2' 1613   6.646   6.976   4.052  0.2938 -0.2272  0.5481
   66G     HO'2 1614   6.666   7.036   3.980  1.2105  0.6160  1.4531
   66G      O3' 1615   6.493   6.879   3.837  0.3777  0.1593 -0.5377
   67G        P 1616   6.547   6.874   3.686  0.0986 -0.1401  0.0038
   67G      O1P 1617   6.483   6.983   3.610  0.0212  0.0948  0.0541
   67G      O2P 1618   6.548   6.733   3.633  0.3698 -0.3291 -0.3042
   67G      O5' 1619   6.692   6.921   3.701  0.2854 -0.2987  0.3415
   67G      C5' 1620   6.721   7.055   3.740 -0.6254 -0.2090 -0.1218
   67G     H5'1 1621   6.668   7.080   3.832 -0.7055  1.3555 -0.5809
   67G     H5'2 1622   6.677   7.122   3.666 -1.3521 -0.6609 -0.1144
   67G      C4' 1623   6.873   7.078   3.759  0.3004  0.5537 -0.6758
   67G      H4' 1624   6.886   7.183   3.786  0.1202  0.3744  0.1445
   67G      O4' 1625   6.906   6.985   3.853  0.0729 -0.3617 -0.6255
   67G      C1' 1626   7.039   6.943   3.832 -0.3719  0.7884 -0.8619
   67G      H1' 1627   7.103   6.972   3.915 -1.5569 -0.5703  0.5908
   67G       N9 1628   7.042   6.798   3.812  0.4962 -0.1449 -0.0332
   67G       C8 1629   6.937   6.707   3.794  0.5529  0.0692 -0.2270
   67G       H8 1630   6.835   6.738   3.778  0.8904  0.1987 -2.3272
   67G       N7 1631   6.974   6.584   3.785  0.2435 -0.6595  0.8039
   67G       C5 1632   7.114   6.592   3.799 -0.5164  0.7565  0.2966
   67G       C6 1633   7.218   6.488   3.799  0.2801  0.0551  0.5335
   67G       O6 1634   7.213   6.364   3.767  0.2302  0.1851  0.0920
   67G       N1 1635   7.344   6.539   3.822  0.0201 -0.5595  0.5034
   67G       H1 1636   7.413   6.466   3.835  1.0180  0.1109 -0.8175
   67G       C2 1637   7.372   6.670   3.835  0.1305 -0.3997  0.0232
   67G       N2 1638   7.498   6.706   3.835  0.2484  0.5313 -0.8362
   67G      H21 1639   7.564   6.633   3.856 -1.8306 -1.1569  0.2150
   67G      H22 1640   7.503   6.798   3.878 -3.8900  0.2355  0.7460
   67G       N3 1641   7.286   6.769   3.825 -0.5570 -0.4357  0.3080
   67G       C4 1642   7.157   6.720   3.811  0.0602 -0.1228 -0.0057
   67G      C3' 1643   6.958   7.044   3.636 -0.0963 -0.6933 -0.4672
   67G      H3' 1644   6.923   6.952   3.589 -1.3308 -0.0883 -0.7726
   67G      C2' 1645   7.088   7.009   3.701  0.0090 -0.5294 -0.6371
   67G     H2'1 1646   7.137   6.930   3.645  0.7864  0.1268 -0.8956
   67G      O2' 1647   7.170   7.122   3.735 -0.0434 -0.1421 -0.1256
   67G     HO'2 1648   7.127   7.202   3.703  2.4612  2.4944  2.5297
   67G      O3' 1649   6.970   7.146   3.528 -0.1502 -0.0175 -0.1166
   68A        P 1650   7.017   7.111   3.376  0.2365 -0.2362  0.2912
   68A      O1P 1651   7.024   7.239   3.305 -0.4523  0.7478 -0.0575
   68A      O2P 1652   6.920   7.015   3.314 -0.5143  0.0620 -0.5037
   68A      O5' 1653   7.165   7.047   3.386 -0.1435  0.3332 -0.2782
   68A      C5' 1654   7.275   7.124   3.422  0.4863  0.9417  0.5632
   68A     H5'1 1655   7.254   7.185   3.510  1.1508  1.1272  0.6047
   68A     H5'2 1656   7.294   7.186   3.334 -0.1372  1.8195  1.0375
   68A      C4' 1657   7.395   7.036   3.440  0.5363  0.1566 -0.2462
   68A      H4' 1658   7.479   7.086   3.488 -1.7201  1.2390  2.9495
   68A      O4' 1659   7.358   6.920   3.522 -0.8665  0.0861  0.3323
   68A      C1' 1660   7.449   6.816   3.499  0.1150  1.2066 -0.5799
   68A      H1' 1661   7.514   6.808   3.585  2.2978  2.0525 -2.0707
   68A       N9 1662   7.385   6.682   3.470 -0.4102  0.1053  0.3557
   68A       C8 1663   7.252   6.665   3.458 -0.4338  0.6594  0.1681
   68A       H8 1664   7.181   6.745   3.447 -0.7393  0.3357 -0.2789
   68A       N7 1665   7.215   6.541   3.473 -0.3410  0.0765  0.0334
   68A       C5 1666   7.337   6.470   3.487  0.0502  0.2504  0.4937
   68A       C6 1667   7.377   6.333   3.499  0.1512 -0.0387  0.8872
   68A       N6 1668   7.297   6.228   3.484  0.0082  0.1692 -0.6164
   68A      H61 1669   7.214   6.254   3.432  0.1912 -0.2425 -1.1204
   68A      H62 1670   7.341   6.137   3.479 -2.8745 -1.2915 -1.8351
   68A       N1 1671   7.503   6.301   3.527 -0.0183  0.0149  1.0491
   68A       C2 1672   7.593   6.394   3.532 -0.0115 -0.6400  0.1771
   68A       H2 1673   7.689   6.368   3.574  0.3864  0.2615 -0.1660
   68A       N3 1674   7.568   6.524   3.518 -0.3065  0.0797 -0.0378
   68A       C4 1675   7.439   6.556   3.495  0.1737 -0.5378  0.0818
   68A      C3' 1676   7.446   6.964   3.315 -0.4480 -0.2989  0.2560
   68A      H3' 1677   7.359   6.930   3.259 -0.2158  0.8041 -0.8237
   68A      C2' 1678   7.520   6.843   3.366 -0.4511 -0.4357 -0.1414
   68A     H2'1 1679   7.510   6.758   3.299  1.0530  0.3814 -1.4643
   68A      O2' 1680   7.654   6.860   3.396  0.5391 -0.3294 -0.2254
   68A     HO'2 1681   7.702   6.811   3.329  0.8040  0.1172 -0.3591
   68A      O3' 1682   7.526   7.044   3.228  0.7963 -0.1088 -0.5926
   69A        P 1683   7.554   7.019   3.071 -0.1068  0.3373  0.4096
   69A      O1P 1684   7.625   7.131   3.006 -0.3070 -0.4925  0.3585
   69A      O2P 1685   7.422   6.973   3.008 -0.3801  0.7797  0.3466
   69A      O5' 1686   7.656   6.894   3.076  0.1317 -0.7695  0.4303
   69A      C5' 1687   7.789   6.907   3.104  0.4776 -0.3633 -0.1523
   69A     H5'1 1688   7.806   6.965   3.195  2.3763 -0.1457 -0.5975
   69A     H5'2 1689   7.843   6.966   3.030 -1.8334  0.3802 -1.3245
   69A      C4' 1690   7.865   6.779   3.120 -0.2959  0.4805  0.0017
   69A      H4' 1691   7.966   6.798   3.156 -0.7394  2.5986  0.2629
   69A      O4' 1692   7.796   6.689   3.200 -0.8504 -0.3814  0.3703
   69A      C1' 1693   7.808   6.557   3.152  0.2599  0.0683 -0.5289
   69A      H1' 1694   7.858   6.513   3.238 -0.1970  1.5374  0.5243
   69A       N9 1695   7.679   6.493   3.124  0.1103  0.0769 -0.4458
   69A       C8 1696   7.560   6.551   3.085 -0.1492  0.1754  0.0363
   69A       H8 1697   7.550   6.658   3.073 -1.6968  0.1180  0.5363
   69A       N7 1698   7.460   6.467   3.088 -0.6265 -0.4878 -0.2307
   69A       C5 1699   7.521   6.340   3.132 -0.0620  0.0853  0.1218
   69A       C6 1700   7.477   6.210   3.164 -0.2991  0.2279 -0.7390
   69A       N6 1701   7.348   6.176   3.160  0.0466  0.5484  0.7373
   69A      H61 1702   7.279   6.238   3.119  1.2745  1.1306 -0.5078
   69A      H62 1703   7.320   6.096   3.214 -3.1577 -0.6954 -2.3965
   69A       N1 1704   7.558   6.118   3.212 -0.5156  0.4187  0.2010
   69A       C2 1705   7.684   6.145   3.222 -0.1735 -0.2939  0.0875
   69A       H2 1706   7.747   6.070   3.267 -1.8521 -0.1724  2.8421
   69A       N3 1707   7.744   6.263   3.194  0.6274 -0.5304  0.6772
   69A       C4 1708   7.657   6.357   3.150 -0.1018  0.3346 -0.1436
   69A      C3' 1709   7.880   6.703   2.989  0.2115 -0.5120 -0.8554
   69A      H3' 1710   7.786   6.703   2.934  0.1675 -0.1699 -0.7835
   69A      C2' 1711   7.907   6.558   3.033 -0.0743 -0.8867  0.4503
   69A     H2'1 1712   7.898   6.481   2.956  1.5626 -1.6438  0.9695
   69A      O2' 1713   8.041   6.550   3.091 -0.1186  0.7732 -0.0203
   69A     HO'2 1714   8.110   6.568   3.027 -2.2037  1.9579 -2.1334
   69A      O3' 1715   7.985   6.746   2.903 -0.2715  0.0031  0.6173
   70U        P 1716   7.998   6.709   2.749  0.0715 -0.3501 -0.0996
   70U      O1P 1717   8.131   6.767   2.710  0.3207  0.0069 -0.6186
   70U      O2P 1718   7.870   6.762   2.685  0.8360  0.0945  0.5447
   70U      O5' 1719   8.004   6.550   2.742 -0.8657  0.4989  0.8246
   70U      C5' 1720   8.125   6.485   2.736 -0.8106 -0.2840 -0.3761
   70U     H5'1 1721   8.190   6.521   2.817  0.7813  0.0441 -1.7296
   70U     H5'2 1722   8.182   6.518   2.648  1.8741 -0.3619  1.2029
   70U      C4' 1723   8.114   6.330   2.733 -0.5317 -0.0188  0.0113
   70U      H4' 1724   8.213   6.287   2.743 -0.1640  0.7145 -0.4545
   70U      O4' 1725   8.030   6.291   2.840 -0.4240  0.2072 -0.3478
   70U      C1' 1726   7.957   6.178   2.812  0.3340 -0.5544  0.0705
   70U      H1' 1727   8.001   6.095   2.866 -0.2437 -0.3396  0.9018
   70U       N1 1728   7.809   6.192   2.824  0.0673  0.5606  0.2512
   70U       C6 1729   7.730   6.286   2.765 -0.3975 -0.0602 -0.3848
   70U       H6 1730   7.775   6.369   2.712  1.3629 -0.7182 -0.0050
   70U       C5 1731   7.595   6.283   2.778 -0.4211  0.3940  0.4549
   70U       H5 1732   7.532   6.360   2.737 -1.6247  1.8618  4.5736
   70U       C4 1733   7.531   6.166   2.836  0.4121  0.3532  0.0295
   70U       O4 1734   7.412   6.149   2.836 -0.7125  0.1138 -0.2889
   70U       N3 1735   7.613   6.067   2.889 -0.1570 -0.6968  0.1951
   70U       H3 1736   7.562   5.989   2.927 -2.7482  0.8843  0.2173
   70U       C2 1737   7.749   6.076   2.879  0.1070 -0.2356 -0.2735
   70U       O2 1738   7.811   5.971   2.911  0.2958 -0.3790 -0.0166
   70U      C3' 1739   8.050   6.276   2.605  0.0781  0.9684 -0.1819
   70U      H3' 1740   7.974   6.347   2.573 -1.1876 -0.1258  0.2735
   70U      C2' 1741   7.979   6.154   2.669 -0.5245 -0.1463  0.1323
   70U     H2'1 1742   7.889   6.140   2.609  1.1554  1.0325 -2.9496
   70U      O2' 1743   8.054   6.038   2.663  0.5029 -0.4256  0.7407
   70U     HO'2 1744   8.042   6.007   2.573  0.4815  1.0764  0.1995
   70U      O3' 1745   8.149   6.251   2.501 -0.2824 -0.0261 -0.5633
   71A        P 1746   8.105   6.188   2.368 -0.2725  0.1824  0.3968
   71A      O1P 1747   8.220   6.190   2.276  0.6091 -0.2059 -0.5020
   71A      O2P 1748   7.989   6.256   2.308  0.7870  0.3206 -0.1933
   71A      O5' 1749   8.058   6.040   2.390 -0.0027  0.2872 -0.1212
   71A      C5' 1750   8.142   5.930   2.370 -0.2604 -0.1746 -0.0018
   71A     H5'1 1751   8.217   5.927   2.449 -0.1466  0.1255 -0.0967
   71A     H5'2 1752   8.193   5.936   2.273  0.2697  2.2260  0.3535
   71A      C4' 1753   8.059   5.800   2.387 -0.3610  0.0640  0.1729
   71A      H4' 1754   8.123   5.712   2.387 -2.5787 -1.6603  1.9088
   71A      O4' 1755   7.988   5.786   2.511 -0.3251  0.4560  0.2450
   71A      C1' 1756   7.862   5.720   2.486  0.6084 -0.2148 -0.1456
   71A      H1' 1757   7.843   5.631   2.546 -3.7301  0.1592 -0.6578
   71A       N9 1758   7.759   5.822   2.527 -0.1769 -1.1758 -0.1061
   71A       C8 1759   7.750   5.956   2.497 -0.0411  0.6525 -0.4404
   71A       H8 1760   7.821   6.021   2.448  0.0442  0.7463 -0.1943
   71A       N7 1761   7.633   6.006   2.522 -0.1397 -0.8751 -0.3490
   71A       C5 1762   7.554   5.899   2.567 -0.1298  0.4315 -0.3984
   71A       C6 1763   7.419   5.875   2.610 -0.4246 -0.1999  0.2013
   71A       N6 1764   7.320   5.965   2.612 -0.0580  0.6549  1.1705
   71A      H61 1765   7.338   6.059   2.580  3.4550  0.3270  1.7247
   71A      H62 1766   7.234   5.938   2.657 -0.0384 -2.1265 -0.2347
   71A       N1 1767   7.379   5.756   2.650 -0.1967  0.4507  0.0950
   71A       C2 1768   7.468   5.657   2.639  0.2664  0.3110 -0.2709
   71A       H2 1769   7.426   5.566   2.680 -0.7005  1.0466  0.4141
   71A       N3 1770   7.596   5.661   2.600  0.1430 -0.5003  0.1071
   71A       C4 1771   7.634   5.788   2.574 -0.1439 -0.2634 -0.2946
   71A      C3' 1772   7.964   5.769   2.265 -0.2113 -0.1811 -0.1247
   71A      H3' 1773   7.933   5.863   2.221 -0.0578  0.0523  0.2635
   71A      C2' 1774   7.853   5.690   2.339  0.3396 -0.4655  0.1796
   71A     H2'1 1775   7.756   5.713   2.294  0.3890  0.7817  0.6785
   71A      O2' 1776   7.873   5.548   2.335  0.4707 -0.0347 -0.3942
   71A     HO'2 1777   7.864   5.532   2.241 -2.0625  1.6320 -0.5100
   71A      O3' 1778   8.032   5.694   2.165 -0.7514 -0.4521  0.9851
   72G        P 1779   7.973   5.647   2.026  0.2259  0.1909 -0.1453
   72G      O1P 1780   8.070   5.565   1.962  0.3535  0.8548  0.3285
   72G      O2P 1781   7.924   5.762   1.949  0.1579 -0.3833  1.2253
   72G      O5' 1782   7.843   5.565   2.059  0.2367  0.1419 -0.4833
   72G      C5' 1783   7.742   5.554   1.966  0.3333 -0.3447 -0.8408
   72G     H5'1 1784   7.786   5.526   1.871  0.0663 -1.4019 -0.6744
   72G     H5'2 1785   7.680   5.643   1.969  1.3293  0.3694  1.9442
   72G      C4' 1786   7.660   5.431   2.014  0.0294 -0.4765  0.1583
   72G      H4' 1787   7.712   5.336   1.998 -0.3337 -0.9625  1.6858
   72G      O4' 1788   7.626   5.454   2.150  0.3915  0.0986 -0.2232
   72G      C1' 1789   7.486   5.428   2.167  0.2126 -0.0918 -0.3156
   72G      H1' 1790   7.483   5.357   2.250  0.7519 -1.9734 -1.8350
   72G       N9 1791   7.410   5.551   2.206  0.2113 -0.0589  0.4609
   72G       C8 1792   7.463   5.672   2.240  0.1920 -0.2585 -0.6027
   72G       H8 1793   7.565   5.704   2.228  0.1636  1.7206  3.1009
   72G       N7 1794   7.375   5.755   2.291 -0.3060 -0.0284 -0.0569
   72G       C5 1795   7.253   5.681   2.290 -0.6456 -0.1467  0.1872
   72G       C6 1796   7.131   5.712   2.351  1.0032  0.3455 -0.9068
   72G       O6 1797   7.088   5.808   2.413  0.7927 -0.2993 -0.2981
   72G       N1 1798   7.038   5.604   2.344 -0.3247  0.7529 -0.6485
   72G       H1 1799   6.952   5.613   2.397 -0.4892 -1.5147 -0.4057
   72G       C2 1800   7.068   5.485   2.301 -0.0974  0.8778  0.1923
   72G       N2 1801   6.969   5.400   2.302 -0.2293  1.2255 -0.0997
   72G      H21 1802   6.877   5.434   2.327 -0.0126  0.9108  1.1740
   72G      H22 1803   6.974   5.316   2.246 -0.6126  0.2494  1.2922
   72G       N3 1804   7.183   5.450   2.233  0.3859 -0.4557  0.4044
   72G       C4 1805   7.273   5.555   2.241  0.1187  0.0291 -0.5167
   72G      C3' 1806   7.528   5.423   1.932  0.5479  0.1568 -0.4126
   72G      H3' 1807   7.486   5.523   1.920 -2.0152 -0.5319  1.7471
   72G      C2' 1808   7.440   5.353   2.039  1.0532  0.4374  0.4613
   72G     H2'1 1809   7.335   5.366   2.012  1.2858 -2.2157 -2.1349
   72G      O2' 1810   7.464   5.214   2.054  0.5643 -0.2488 -0.9043
   72G     HO'2 1811   7.449   5.176   1.967 -0.7115 -0.7422 -0.4994
   72G      O3' 1812   7.543   5.353   1.811 -0.2486 -0.2713  0.4619
   73A        P 1813   7.459   5.389   1.685 -0.3365  0.3386 -0.4269
   73A      O1P 1814   7.494   5.292   1.581  0.9174  0.5940 -0.5714
   73A      O2P 1815   7.477   5.527   1.654  0.2145 -0.3091 -0.2528
   73A      O5' 1816   7.309   5.356   1.725  0.2083 -0.3358  0.3349
   73A      C5' 1817   7.257   5.225   1.742 -0.8340  0.0381  0.7685
   73A     H5'1 1818   7.324   5.175   1.811  1.9722 -0.8236 -2.2928
   73A     H5'2 1819   7.256   5.161   1.653  1.0771 -0.7487  1.2777
   73A      C4' 1820   7.124   5.230   1.809  0.2797 -0.7656  0.6369
   73A      H4' 1821   7.086   5.129   1.826  0.4590 -0.5398  2.6445
   73A      O4' 1822   7.117   5.297   1.935  0.0333  0.1511 -0.1460
   73A      C1' 1823   6.988   5.371   1.937  0.4397  0.0367  0.1137
   73A      H1' 1824   6.935   5.350   2.030  1.7229 -1.2681  0.5961
   73A       N9 1825   7.022   5.523   1.949  0.4018 -0.8491 -0.0639
   73A       C8 1826   7.132   5.601   1.918 -0.7375 -0.1729  0.5028
   73A       H8 1827   7.215   5.555   1.867 -0.4833  0.9390 -0.1207
   73A       N7 1828   7.138   5.716   1.978  0.5143  0.5440  0.0490
   73A       C5 1829   7.002   5.731   2.016  0.4630  0.3983  0.6227
   73A       C6 1830   6.926   5.843   2.069 -0.4043  0.1349  0.0763
   73A       N6 1831   6.966   5.962   2.099 -0.3402 -0.3901  0.0264
   73A      H61 1832   7.060   5.989   2.072 -0.7189 -0.1294 -1.1027
   73A      H62 1833   6.905   6.029   2.142 -0.0864 -0.0179 -0.1890
   73A       N1 1834   6.795   5.828   2.099  0.1584  0.0462 -0.5571
   73A       C2 1835   6.744   5.704   2.085  0.3559 -0.0869  0.2141
   73A       H2 1836   6.644   5.682   2.119  0.5181 -0.7797  0.2626
   73A       N3 1837   6.802   5.593   2.028  0.1189 -0.7268  0.6075
   73A       C4 1838   6.931   5.618   1.995 -0.1071 -0.0670  0.3851
   73A      C3' 1839   7.029   5.305   1.715 -0.4047  1.0301 -0.2249
   73A      H3' 1840   7.068   5.401   1.682  2.4251 -0.0722 -0.3842
   73A      C2' 1841   6.917   5.328   1.809  0.5610  0.6847 -0.2261
   73A     H2'1 1842   6.857   5.415   1.782 -0.2375  0.2450  0.0963
   73A      O2' 1843   6.836   5.209   1.828 -0.1256  0.0807  0.3225
   73A     HO'2 1844   6.878   5.137   1.781  0.0671 -0.9839  2.0200
   73A      O3' 1845   6.980   5.206   1.611  0.4982 -0.4359 -0.0036
   74U        P 1846   6.934   5.251   1.468 -0.5635 -0.1971 -0.3504
   74U      O1P 1847   6.889   5.127   1.395 -0.1753 -0.9416 -0.1735
   74U      O2P 1848   7.034   5.336   1.399  0.4702 -0.4652 -0.0331
   74U      O5' 1849   6.807   5.339   1.493  0.2081  0.4699  0.4520
   74U      C5' 1850   6.683   5.277   1.523  0.0406  0.2401  0.1489
   74U     H5'1 1851   6.701   5.213   1.609  3.3309  0.4451 -0.2439
   74U     H5'2 1852   6.646   5.224   1.436  1.8154  2.7679 -2.3399
   74U      C4' 1853   6.571   5.377   1.560 -0.2405 -0.2861  0.8627
   74U      H4' 1854   6.473   5.332   1.576 -0.4057 -0.5643 -0.8126
   74U      O4' 1855   6.626   5.442   1.675 -0.2376 -0.3420  0.4698
   74U      C1' 1856   6.575   5.573   1.682 -0.1283  0.1826  0.0067
   74U      H1' 1857   6.497   5.578   1.758  2.0845  0.1912  2.4058
   74U       N1 1858   6.676   5.674   1.711 -0.2812 -0.6498  0.2050
   74U       C6 1859   6.801   5.664   1.658  0.0611  0.0075 -0.0237
   74U       H6 1860   6.831   5.576   1.604  0.5942  1.1602 -1.6972
   74U       C5 1861   6.894   5.764   1.670  0.0422 -0.3244 -0.6650
   74U       H5 1862   6.991   5.747   1.626  0.8851 -0.9758  1.3052
   74U       C4 1863   6.869   5.883   1.745 -0.5283 -0.7007  0.1151
   74U       O4 1864   6.947   5.977   1.760 -0.6743  0.1329  0.1948
   74U       N3 1865   6.740   5.885   1.798  0.4157 -0.0655 -0.3560
   74U       H3 1866   6.712   5.961   1.859 -0.9891  0.0686 -1.1439
   74U       C2 1867   6.644   5.787   1.790  0.9377 -0.0411  0.0918
   74U       O2 1868   6.531   5.808   1.838 -0.1516  0.2889  0.2940
   74U      C3' 1869   6.552   5.489   1.458 -0.7282  0.2941 -0.1463
   74U      H3' 1870   6.651   5.501   1.416  0.8096  0.6205  3.2514
   74U      C2' 1871   6.511   5.605   1.550 -0.6666  0.0953  0.1255
   74U     H2'1 1872   6.553   5.698   1.510 -0.6813 -0.3690 -1.0062
   74U      O2' 1873   6.370   5.613   1.578  0.4743  0.1405  0.0140
   74U     HO'2 1874   6.337   5.547   1.516  2.5963  0.0543 -1.1027
   74U      O3' 1875   6.441   5.460   1.372  0.6178  0.2544 -0.0953
   75A        P 1876   6.426   5.516   1.220  0.3997 -0.4061 -0.6718
   75A      O1P 1877   6.320   5.430   1.161  0.5777  0.3923 -0.0999
   75A      O2P 1878   6.566   5.524   1.164  0.0592  0.3484  0.0599
   75A      O5' 1879   6.379   5.663   1.246  0.1661 -0.3660 -0.0647
   75A      C5' 1880   6.246   5.702   1.241 -0.1171  0.5027 -0.0593
   75A     H5'1 1881   6.185   5.640   1.307 -1.1541 -0.9611 -2.2620
   75A     H5'2 1882   6.201   5.680   1.145 -0.8231  0.7014  0.2160
   75A      C4' 1883   6.219   5.853   1.269  0.5732  0.5650 -0.1621
   75A      H4' 1884   6.113   5.877   1.255  0.7032  0.5170 -1.3068
   75A      O4' 1885   6.245   5.874   1.408 -0.7531 -0.1031  0.1897
   75A      C1' 1886   6.282   6.014   1.420  0.0533  0.7404 -0.0509
   75A      H1' 1887   6.209   6.060   1.486  0.4893 -0.3383  1.2117
   75A       N9 1888   6.418   6.024   1.476  0.3967  0.3648  0.3279
   75A       C8 1889   6.527   5.948   1.446  0.2888  0.4064  0.6846
   75A       H8 1890   6.531   5.875   1.367 -0.8019  1.2840 -0.2196
   75A       N7 1891   6.639   5.993   1.497  0.1136  0.4505 -0.5978
   75A       C5 1892   6.600   6.108   1.564  0.1682  0.2640  1.2243
   75A       C6 1893   6.665   6.210   1.624 -1.1755 -0.5169 -0.4887
   75A       N6 1894   6.793   6.217   1.661 -0.5750  0.4675 -0.0235
   75A      H61 1895   6.854   6.138   1.643 -3.2751 -2.2365  1.8610
   75A      H62 1896   6.830   6.306   1.690 -2.5514  1.3070  0.0418
   75A       N1 1897   6.604   6.322   1.658  0.2683 -0.6356  0.2973
   75A       C2 1898   6.471   6.327   1.650 -0.3531 -0.1043 -0.6278
   75A       H2 1899   6.422   6.418   1.681 -0.3336  0.4991 -2.3060
   75A       N3 1900   6.394   6.236   1.597 -0.8032  0.1828 -0.4411
   75A       C4 1901   6.465   6.128   1.548  0.5135  0.5282 -0.3830
   75A      C3' 1902   6.300   5.943   1.188  0.2173 -0.1835 -0.2087
   75A      H3' 1903   6.407   5.921   1.195  0.6581  1.1246 -2.0475
   75A      C2' 1904   6.284   6.073   1.276 -0.0873  0.1431 -0.1499
   75A     H2'1 1905   6.363   6.147   1.258  0.1470  0.2064  1.0687
   75A      O2' 1906   6.166   6.149   1.263  0.3609  0.4492 -0.3073
   75A     HO'2 1907   6.154   6.167   1.169 -1.9886  0.9333  0.0361
   75A      O3' 1908   6.261   5.970   1.053 -0.0298  0.8512 -0.1638
   76A        P 1909   6.363   6.024   0.944 -0.3265 -0.0061 -0.4152
   76A      O1P 1910   6.292   6.026   0.819  0.3362  0.1612  0.5821
   76A      O2P 1911   6.490   5.959   0.951 -0.5730 -0.1981 -0.3057
   76A      O5' 1912   6.388   6.180   0.974 -0.7090  0.6617  0.4944
   76A      C5' 1913   6.297   6.273   0.944 -0.0742  0.3039  0.2528
   76A     H5'1 1914   6.195   6.251   0.974 -0.6768 -0.5022 -2.1993
   76A     H5'2 1915   6.283   6.285   0.837  0.6189  0.1178  0.1323
   76A      C4' 1916   6.338   6.399   1.006  0.3401  0.6316 -0.3077
   76A      H4' 1917   6.261   6.475   0.993 -0.0834  0.2684  0.0440
   76A      O4' 1918   6.365   6.381   1.144 -0.9144 -0.8265 -0.7688
   76A      C1' 1919   6.466   6.472   1.189 -0.1298  0.5379  0.0727
   76A      H1' 1920   6.425   6.536   1.267 -1.3387  0.3469 -0.3799
   76A       N9 1921   6.578   6.385   1.236  0.0588 -0.4746 -0.0742
   76A       C8 1922   6.627   6.260   1.213 -1.1633  0.8847 -0.7979
   76A       H8 1923   6.584   6.176   1.161  1.1876 -0.7411 -0.3218
   76A       N7 1924   6.742   6.235   1.279  0.3418 -0.2331  0.2647
   76A       C5 1925   6.769   6.354   1.350  0.2657  0.1044 -0.2021
   76A       C6 1926   6.875   6.392   1.433 -0.6150 -0.0275  0.5483
   76A       N6 1927   6.982   6.321   1.460 -0.1990 -0.0889 -0.5974
   76A      H61 1928   6.994   6.231   1.416  0.6334 -0.0161 -0.5299
   76A      H62 1929   7.054   6.361   1.519  0.1218 -0.2730 -0.8598
   76A       N1 1930   6.875   6.517   1.479 -0.6007 -0.3560  0.3467
   76A       C2 1931   6.767   6.593   1.462  0.0279  0.1930  0.4204
   76A       H2 1932   6.763   6.682   1.523 -1.0307 -0.8145  1.8880
   76A       N3 1933   6.660   6.568   1.387  0.0121  0.3764 -0.5812
   76A       C4 1934   6.672   6.445   1.325  0.2401 -0.3999  0.3620
   76A      C3' 1935   6.465   6.465   0.955 -0.4288  0.2811  0.1485
   76A      H3' 1936   6.541   6.388   0.950 -2.1250 -1.5057  0.8609
   76A      C2' 1937   6.508   6.561   1.068 -0.7786  0.6014 -0.0514
   76A     H2'1 1938   6.614   6.586   1.070 -1.0896  2.1479 -1.1168
   76A      O2' 1939   6.432   6.685   1.064 -0.4949 -0.0501  0.4951
   76A     HO'2 1940   6.485   6.746   1.116  4.5030 -1.0057 -2.7332
   76A      O3' 1941   6.436   6.531   0.831  0.0573  0.1484 -0.4757
   77U        P 1942   6.543   6.604   0.733  0.5119 -0.0540  0.0790
   77U      O1P 1943   6.471   6.660   0.616 -0.1009 -0.5415  0.6953
   77U      O2P 1944   6.653   6.507   0.703  0.7308 -0.3128 -0.0857
   77U      O5' 1945   6.609   6.720   0.806  0.7237 -0.1567  0.1220
   77U      C5' 1946   6.549   6.851   0.822 -0.9212 -0.0974 -0.5119
   77U     H5'1 1947   6.449   6.845   0.865 -0.4989  0.0929  0.5396
   77U     H5'2 1948   6.541   6.894   0.722 -1.6210 -0.1944 -0.4985
   77U      C4' 1949   6.633   6.945   0.920 -0.0394  0.8479  0.2299
   77U      H4' 1950   6.579   7.039   0.937 -0.6857  0.3036  1.2734
   77U      O4' 1951   6.672   6.890   1.049  0.1194 -0.2743  0.1807
   77U      C1' 1952   6.798   6.931   1.085 -0.3131 -0.0927 -0.5223
   77U      H1' 1953   6.781   6.992   1.174 -2.2231 -1.4081  0.0860
   77U       N1 1954   6.883   6.815   1.124 -0.1520 -0.3582 -0.0940
   77U       C6 1955   6.864   6.693   1.069  0.1733  0.1338 -0.0700
   77U       H6 1956   6.777   6.679   1.006  0.0491  0.1333  0.0999
   77U       C5 1957   6.956   6.594   1.092  0.1717 -0.2017 -0.0558
   77U       H5 1958   6.945   6.496   1.048 -0.2159 -0.4895  0.6603
   77U       C4 1959   7.069   6.608   1.183  0.5636 -0.3150  0.3558
   77U       O4 1960   7.142   6.519   1.212 -0.0011  0.2886  0.1612
   77U       N3 1961   7.073   6.731   1.243 -0.8272 -0.5529  0.1533
   77U       H3 1962   7.163   6.756   1.282 -1.8019  1.5310  1.2065
   77U       C2 1963   6.991   6.834   1.214  0.2787 -0.1285  0.2198
   77U       O2 1964   7.016   6.945   1.256 -0.8578 -0.2541 -0.7330
   77U      C3' 1965   6.769   6.966   0.852  0.6304 -0.4137 -0.5121
   77U      H3' 1966   6.797   6.865   0.821  0.5832 -1.0337  1.3285
   77U      C2' 1967   6.860   7.008   0.971 -0.5876 -0.3789 -0.1435
   77U     H2'1 1968   6.962   6.972   0.960 -0.2588  0.0174  1.3763
   77U      O2' 1969   6.845   7.143   1.013 -0.3182 -0.3861 -0.7894
   77U     HO'2 1970   6.910   7.195   0.965 -1.4959 -0.3799 -2.4599
   77U      O3' 1971   6.769   7.052   0.737 -0.0905 -0.0750  0.0865
   78U        P 1972   6.877   7.039   0.632  0.1737  0.1847  0.0759
   78U      O1P 1973   6.841   7.129   0.519  1.0257  0.2311  0.2127
   78U      O2P 1974   6.905   6.897   0.606 -0.4743 -0.2172 -0.0863
   78U      O5' 1975   7.006   7.101   0.697 -0.3706 -0.1050  0.2290
   78U      C5' 1976   7.019   7.242   0.724  0.2091 -0.0032  0.1351
   78U     H5'1 1977   6.920   7.272   0.759 -0.2937 -0.2853 -0.9825
   78U     H5'2 1978   7.047   7.304   0.639  0.6876  1.0957  1.0699
   78U      C4' 1979   7.122   7.283   0.827  0.3846 -0.0595 -0.0171
   78U      H4' 1980   7.099   7.387   0.848 -0.1242 -0.3850  1.1099
   78U      O4' 1981   7.111   7.199   0.942 -0.1960  0.4993 -0.0134
   78U      C1' 1982   7.241   7.176   1.003 -0.1523 -0.6711 -0.0899
   78U      H1' 1983   7.221   7.217   1.102 -4.9743  0.5177 -1.2519
   78U       N1 1984   7.280   7.032   0.999 -0.7242  0.1627  0.4221
   78U       C6 1985   7.217   6.939   0.919  0.3753 -0.3540  0.4411
   78U       H6 1986   7.141   6.970   0.850  0.4746  0.8685  0.8612
   78U       C5 1987   7.254   6.810   0.923  0.1244  0.2447  0.2431
   78U       H5 1988   7.198   6.739   0.864 -1.2834  1.0776  0.5418
   78U       C4 1989   7.369   6.766   0.997 -0.2706  0.3176  0.6576
   78U       O4 1990   7.410   6.654   0.991  0.4072  0.8277 -0.2802
   78U       N3 1991   7.442   6.864   1.064 -0.4379 -0.3254 -0.1129
   78U       H3 1992   7.520   6.837   1.123 -0.3937  0.5477  0.2334
   78U       C2 1993   7.402   6.995   1.073  0.8804 -0.5339  0.3090
   78U       O2 1994   7.461   7.076   1.140  0.2692  0.3597 -0.3367
   78U      C3' 1995   7.266   7.272   0.785  0.0694  0.4366 -0.3475
   78U      H3' 1996   7.261   7.176   0.735 -1.1057  0.8888 -1.1242
   78U      C2' 1997   7.338   7.261   0.921 -0.2209  1.7387 -0.5331
   78U     H2'1 1998   7.428   7.209   0.886 -0.7614  0.8862 -0.6736
   78U      O2' 1999   7.364   7.392   0.966  0.1113 -0.2075  0.1325
   78U     HO'2 2000   7.378   7.442   0.885 -3.7774 -1.2693 -1.4508
   78U      O3' 2001   7.308   7.379   0.699  0.6074  0.2417  0.2435
   79A        P 2002   7.431   7.355   0.610 -0.0276  0.0186  0.1173
   79A      O1P 2003   7.453   7.488   0.544 -0.1887  0.1848 -0.1238
   79A      O2P 2004   7.412   7.238   0.522 -0.1429  0.1309 -0.7146
   79A      O5' 2005   7.551   7.324   0.705 -0.4067 -0.0647 -0.1674
   79A      C5' 2006   7.631   7.426   0.751 -0.3371  0.2868  0.0765
   79A     H5'1 2007   7.580   7.498   0.814 -2.8379 -2.6858  1.7582
   79A     H5'2 2008   7.661   7.485   0.664 -0.7209  1.2412  0.5828
   79A      C4' 2009   7.754   7.368   0.822  1.0448  0.2547  0.4832
   79A      H4' 2010   7.795   7.457   0.869  2.2404  0.5035 -0.9629
   79A      O4' 2011   7.723   7.270   0.920  0.0259  0.0865 -0.0694
   79A      C1' 2012   7.845   7.191   0.931 -0.1007 -0.3363 -0.3024
   79A      H1' 2013   7.885   7.189   1.033  0.6504 -0.8937 -0.6020
   79A       N9 2014   7.808   7.058   0.883 -0.3682 -0.1583  0.0203
   79A       C8 2015   7.701   7.011   0.807 -0.2835  0.4176  0.4701
   79A       H8 2016   7.627   7.074   0.762  1.6850  2.1543 -0.5099
   79A       N7 2017   7.696   6.885   0.800  0.1970 -0.6725  0.2833
   79A       C5 2018   7.805   6.840   0.876 -0.4858  0.2851  0.4329
   79A       C6 2019   7.833   6.715   0.938 -0.3962  0.2562 -0.0682
   79A       N6 2020   7.763   6.603   0.915 -0.2145 -0.0233  0.0373
   79A      H61 2021   7.696   6.598   0.840  0.0335  0.6572 -0.2357
   79A      H62 2022   7.780   6.524   0.975 -1.6821  0.1207  0.6935
   79A       N1 2023   7.939   6.702   1.015 -0.1283  0.0479 -0.0479
   79A       C2 2024   8.007   6.811   1.046 -0.5056 -0.0041  0.1345
   79A       H2 2025   8.093   6.789   1.107 -0.9556 -1.5873  0.2626
   79A       N3 2026   7.993   6.937   1.003  0.2570 -0.5296  0.1412
   79A       C4 2027   7.879   6.946   0.925  0.2631  1.0379 -0.1518
   79A      C3' 2028   7.864   7.316   0.735 -0.5014  0.2844  0.8322
   79A      H3' 2029   7.831   7.235   0.670  0.5561  0.1386  0.4495
   79A      C2' 2030   7.949   7.242   0.834  0.3639 -0.1167  0.2009
   79A     H2'1 2031   8.008   7.161   0.790  2.6885  0.3440  2.2956
   79A      O2' 2032   8.029   7.333   0.907  0.4733  0.0527 -0.1581
   79A     HO'2 2033   8.061   7.399   0.845  2.6650 -0.2542  0.5601
   79A      O3' 2034   7.942   7.394   0.651  0.0650 -0.5624  0.1707
   80A        P 2035   7.992   7.354   0.513  0.0250  0.2144 -0.0321
   80A      O1P 2036   8.045   7.472   0.450 -0.1950 -0.4729  0.3719
   80A      O2P 2037   7.882   7.277   0.455  0.4946  0.3537  0.7774
   80A      O5' 2038   8.111   7.260   0.551 -0.0079 -0.6185  0.1411
   80A      C5' 2039   8.226   7.325   0.603 -0.6438  0.2605 -0.2445
   80A     H5'1 2040   8.206   7.388   0.690  0.8941  0.3196  0.1061
   80A     H5'2 2041   8.274   7.383   0.524  2.2912 -1.1876  0.3043
   80A      C4' 2042   8.323   7.221   0.662 -0.1393 -0.5528  0.2209
   80A      H4' 2043   8.403   7.274   0.714 -0.5691  1.4619 -1.0463
   80A      O4' 2044   8.262   7.138   0.762 -0.2080  0.5033 -0.4627
   80A      C1' 2045   8.302   7.003   0.734 -0.4566 -0.4189 -0.2375
   80A      H1' 2046   8.354   6.964   0.822 -0.5181  1.7946  0.8647
   80A       N9 2047   8.187   6.912   0.700  0.1573 -0.3476 -0.9001
   80A       C8 2048   8.079   6.940   0.629 -0.1669 -0.0564  0.1103
   80A       H8 2049   8.070   7.038   0.584 -0.5960 -0.4387 -0.6678
   80A       N7 2050   7.998   6.846   0.603  0.6971 -0.4581  0.0873
   80A       C5 2051   8.061   6.740   0.671  0.0566 -0.8300  0.5712
   80A       C6 2052   8.023   6.603   0.691 -0.0675  0.8903 -0.0235
   80A       N6 2053   7.911   6.536   0.651 -0.2161  0.0621 -0.5141
   80A      H61 2054   7.846   6.572   0.583 -1.4329 -1.3548 -0.1361
   80A      H62 2055   7.909   6.441   0.685  3.8501  0.0632  0.3001
   80A       N1 2056   8.109   6.528   0.767 -0.3214 -0.3153  0.3790
   80A       C2 2057   8.214   6.588   0.819 -0.4780  0.3468 -0.1331
   80A       H2 2058   8.279   6.528   0.881 -2.8988 -1.3271  0.9326
   80A       N3 2059   8.260   6.710   0.810  0.4016 -0.5510  0.3180
   80A       C4 2060   8.173   6.781   0.733  0.0745 -0.6374  0.3229
   80A      C3' 2061   8.386   7.140   0.549  0.4294  0.2929  0.4575
   80A      H3' 2062   8.321   7.116   0.465  2.0156  1.3896 -1.1442
   80A      C2' 2063   8.415   7.008   0.621 -0.0215  0.7333 -0.8704
   80A     H2'1 2064   8.423   6.918   0.559 -0.8325 -0.8385  1.1859
   80A      O2' 2065   8.545   7.022   0.667 -0.0695 -0.2010 -0.5084
   80A     HO'2 2066   8.599   7.041   0.590 -0.6056 -1.6760 -1.2873
   80A      O3' 2067   8.505   7.195   0.493 -0.0930  0.2086  0.0909
   81U        P 2068   8.556   7.158   0.349  0.1109  0.0969 -0.2740
   81U      O1P 2069   8.679   7.238   0.330  0.0014 -0.6561  0.3235
   81U      O2P 2070   8.439   7.186   0.263 -0.3771 -0.2535  0.1197
   81U      O5' 2071   8.593   7.011   0.373 -0.0320  0.2011  0.2432
   81U      C5' 2072   8.623   6.918   0.272 -0.2520  1.1926  0.1766
   81U     H5'1 2073   8.710   6.953   0.216 -0.6591  1.2855 -0.3937
   81U     H5'2 2074   8.538   6.890   0.210  1.8868 -3.1199 -1.1591
   81U      C4' 2075   8.656   6.782   0.339  0.4048  0.1863 -0.1362
   81U      H4' 2076   8.755   6.791   0.382  0.1433  1.1769  0.2778
   81U      O4' 2077   8.559   6.749   0.433  0.4759 -0.1323  0.3233
   81U      C1' 2078   8.580   6.609   0.457 -0.2055  0.2095  0.8949
   81U      H1' 2079   8.643   6.598   0.545  3.0458 -0.3118 -1.2950
   81U       N1 2080   8.452   6.543   0.472  0.4991 -0.5699 -0.9357
   81U       C6 2081   8.360   6.543   0.376 -0.6817  0.1737 -0.7052
   81U       H6 2082   8.366   6.611   0.292 -1.4827  1.4896  0.2614
   81U       C5 2083   8.256   6.456   0.374 -0.2799  0.0314 -0.3233
   81U       H5 2084   8.179   6.457   0.298 -0.1216  2.3817 -0.5338
   81U       C4 2085   8.229   6.373   0.484 -0.0687  0.2060  0.3439
   81U       O4 2086   8.135   6.295   0.503 -0.0284  0.8815  0.7551
   81U       N3 2087   8.331   6.366   0.571 -0.8748 -0.1180 -0.1281
   81U       H3 2088   8.328   6.292   0.640  1.9764  0.1308  0.3585
   81U       C2 2089   8.445   6.441   0.569  0.6185 -0.2558 -0.0920
   81U       O2 2090   8.536   6.405   0.642 -0.6901  0.1891  0.2570
   81U      C3' 2091   8.650   6.671   0.235  0.2804  0.0899 -0.0163
   81U      H3' 2092   8.553   6.676   0.187  0.0870 -0.6353  0.2951
   81U      C2' 2093   8.657   6.559   0.335 -0.0930  0.4141 -0.3043
   81U     H2'1 2094   8.615   6.465   0.299  1.6518  0.2773 -2.2107
   81U      O2' 2095   8.786   6.538   0.377  0.2297 -0.4019 -0.0619
   81U     HO'2 2096   8.834   6.498   0.304  0.5251  2.0982 -1.3385
   81U      O3' 2097   8.762   6.685   0.138  0.1732 -0.3738  0.0256
   82U        P 2098   8.778   6.579   0.020  0.0149  0.2258 -0.3634
   82U      O1P 2099   8.869   6.642  -0.073  0.0204 -0.4824 -0.0581
   82U      O2P 2100   8.641   6.540  -0.027  0.7612  0.4068  0.7926
   82U      O5' 2101   8.841   6.451   0.088  0.2527 -0.0261  0.4727
   82U      C5' 2102   8.974   6.437   0.106 -0.0096  0.1553 -0.4165
   82U     H5'1 2103   9.010   6.516   0.171  0.3000 -1.0825  0.9537
   82U     H5'2 2104   9.029   6.432   0.012  0.4584 -1.0034 -0.1026
   82U      C4' 2105   9.002   6.306   0.176 -0.1817  0.7802 -0.7038
   82U      H4' 2106   9.107   6.294   0.202 -0.3938  1.7708  0.7702
   82U      O4' 2107   8.930   6.303   0.303  0.2870  0.1111 -0.3650
   82U      C1' 2108   8.921   6.165   0.337 -0.3752 -0.0120 -0.4022
   82U      H1' 2109   8.998   6.141   0.411  0.6694  0.6603 -1.2269
   82U       N1 2110   8.782   6.140   0.391 -0.4828  0.2753  0.1979
   82U       C6 2111   8.673   6.191   0.331 -0.2539  0.2039 -0.2683
   82U       H6 2112   8.683   6.244   0.238  0.4787 -2.3535 -1.7488
   82U       C5 2113   8.552   6.187   0.393 -0.1383  0.6340  0.2324
   82U       H5 2114   8.468   6.228   0.340 -0.5447 -0.1615  0.2364
   82U       C4 2115   8.529   6.114   0.513 -0.4466 -0.1270  0.1017
   82U       O4 2116   8.420   6.097   0.558 -0.0681  0.2025 -0.2936
   82U       N3 2117   8.652   6.067   0.567 -0.2388  0.3056 -0.0517
   82U       H3 2118   8.646   6.026   0.660  0.7400 -0.3109 -0.2504
   82U       C2 2119   8.773   6.062   0.504  0.7970  0.8882 -0.0042
   82U       O2 2120   8.877   6.014   0.560  0.0280 -0.1542 -0.1036
   82U      C3' 2121   8.947   6.186   0.101 -0.2559  0.9007  0.1266
   82U      H3' 2122   8.843   6.199   0.071 -0.1270 -0.6270 -1.1154
   82U      C2' 2123   8.952   6.087   0.212  0.9508  0.3650 -0.0449
   82U     H2'1 2124   8.879   6.009   0.195  0.2544  0.9162  0.3676
   82U      O2' 2125   9.078   6.027   0.209  0.3829 -0.1290  0.7929
   82U     HO'2 2126   9.111   6.074   0.131  0.4004  0.1539  0.9712
   82U      O3' 2127   9.037   6.154  -0.009 -0.3096  0.3988 -0.5509
   82U      H3T 2128   9.013   6.222  -0.073  0.4263  1.0343 -0.1797
   8.59463   8.59463   6.07732   0.00000   0.00000   0.00000   0.00000   4.29731   4.29731
