# Supplementary material for: Constant-pH Molecular Dynamics of Cationic Peptide Dendrimers Binding to siRNA
Source: J Chem Inf Model. 2026 Feb 5;66(8):4734–43. doi: 10.1021/acs.jcim.5c02636 (PMC13126635; doi:10.1021/acs.jcim.5c02636)
Supplement: Supplementary file 2 [file ci5c02636_si_002.zip › zip/MH18_07_in_8.gro]

Protein t=   0.00000
 2128
    1LY0      N    1   2.930   7.495   5.349  0.0984 -0.0384  0.0605
    1LY0     H1    2   2.844   7.538   5.380  0.3094  1.1596 -0.9464
    1LY0     H2    3   2.915   7.395   5.339  2.1713 -0.2808 -1.2752
    1LY0     H3    4   2.995   7.516   5.424 -1.3237  0.1798  1.2776
    1LY0     CA    5   2.970   7.542   5.216  0.3136 -0.3465 -0.1363
    1LY0     HA    6   2.923   7.486   5.135  1.4047 -0.6165 -0.5884
    1LY0     CB    7   2.934   7.691   5.200  0.2558  0.5165 -0.8667
    1LY0    HB1    8   2.996   7.738   5.124  0.5576  1.8928  0.1966
    1LY0    HB2    9   2.943   7.749   5.292 -0.3343 -1.7865  0.7159
    1LY0     CG   10   2.793   7.712   5.144  0.0767 -0.0392 -0.3106
    1LY0    HG1   11   2.721   7.669   5.214  1.1859 -0.3626  0.6809
    1LY0    HG2   12   2.784   7.664   5.047 -2.0865  0.0124 -0.1914
    1LY0     CD   13   2.766   7.865   5.128  0.0094 -0.7998 -0.2761
    1LY0    HD1   14   2.685   7.875   5.055  1.8246 -1.7967 -2.5515
    1LY0    HD2   15   2.853   7.917   5.090 -0.5835  0.9828  0.6881
    1LY0     CE   16   2.733   7.927   5.264  0.1661 -0.2005 -0.1078
    1LY0    HE1   17   2.814   7.902   5.332 -0.5502 -2.2466  0.0568
    1LY0    HE2   18   2.637   7.887   5.296 -0.1710  1.6492  1.3539
    1LY0     NZ   19   2.710   8.075   5.263 -0.7421  0.6657 -0.6622
    1LY0    HZ1   20   2.683   8.111   5.354 -0.0271  1.9606 -0.9347
    1LY0    HZ2   21   2.796   8.123   5.238 -2.0461  3.2886 -0.5156
    1LY0    HZ3   22   2.646   8.098   5.189 -0.5711  0.5254 -0.8542
    1LY0      C   23   3.121   7.534   5.205  0.9108  0.6476 -0.3413
    1LY0      O   24   3.195   7.563   5.303 -0.2159 -0.0615 -0.0846
    2LER      N   25   3.166   7.498   5.087  0.5541 -0.0800 -0.0506
    2LER      H   26   3.097   7.474   5.017  0.6166 -1.5145  0.3437
    2LER     CA   27   3.305   7.490   5.045  0.3234 -0.7928  0.2862
    2LER     HA   28   3.361   7.450   5.130  0.5820 -0.4353  0.2828
    2LER     CB   29   3.324   7.388   4.936 -0.8440 -0.4963  0.2957
    2LER    HB1   30   3.428   7.370   4.908 -0.9285  1.2771 -1.3507
    2LER    HB2   31   3.281   7.418   4.841  0.8410 -0.5388 -0.5289
    2LER     CG   32   3.267   7.249   4.958 -0.2587 -0.8519  0.7767
    2LER     HG   33   3.174   7.264   5.014 -0.3992  2.6047 -0.1429
    2LER    CD1   34   3.219   7.170   4.833  0.2926  0.6653  0.4979
    2LER   HD11   35   3.153   7.093   4.873  0.9999  0.0789  0.5544
    2LER   HD12   36   3.162   7.233   4.764 -0.5905  0.5679  1.1205
    2LER   HD13   37   3.314   7.137   4.791 -0.4455  0.0207 -0.7427
    2LER    CD2   38   3.362   7.173   5.045  0.4901 -0.1662  0.9296
    2LER   HD21   39   3.324   7.071   5.057  0.4795 -0.1864  0.7397
    2LER   HD22   40   3.460   7.160   4.998  0.2408  2.3608 -0.4391
    2LER   HD23   41   3.376   7.223   5.140 -0.8802  0.8501  0.6243
    2LER      C   42   3.366   7.628   5.010  0.1676  0.0471  0.8885
    2LER      O   43   3.308   7.706   4.934 -0.2409  0.4265  0.6467
    3LYR      N   44   3.489   7.659   5.053 -0.3191  0.6849  0.1824
    3LYR      H   45   3.537   7.589   5.109 -1.8747  0.8027  1.7517
    3LYR     CA   46   3.554   7.790   5.031  0.1889  1.5853 -0.4437
    3LYR     HA   47   3.468   7.856   5.027 -0.7042  0.7375  2.4902
    3LYR     CB   48   3.626   7.832   5.158 -0.7428 -0.3446 -0.4769
    3LYR    HB1   49   3.729   7.799   5.150 -1.4958 -3.6206  1.3400
    3LYR    HB2   50   3.582   7.780   5.244 -2.0177  0.5810 -0.5448
    3LYR     CG   51   3.630   7.980   5.183  0.6989 -0.0197  0.3131
    3LYR    HG1   52   3.534   8.031   5.182  0.7150  0.0374 -1.5735
    3LYR    HG2   53   3.681   8.026   5.099 -1.1830 -0.2561 -1.0261
    3LYR     CD   54   3.692   8.012   5.319 -0.2746 -0.8485  0.1581
    3LYR    HD1   55   3.801   7.998   5.318 -0.2748 -0.9826  0.8964
    3LYR    HD2   56   3.661   7.956   5.408 -1.7757  1.8178  1.4167
    3LYR     CE   57   3.672   8.159   5.363 -0.4920  0.3633  0.2221
    3LYR    HE1   58   3.703   8.183   5.464 -0.0036 -0.6736  0.3369
    3LYR    HE2   59   3.565   8.179   5.364 -0.5326  0.1250  0.9170
    3LYR     NZ   60   3.742   8.248   5.269 -0.3293  0.4036 -0.2691
    3LYR    HZ1   61   3.684   8.284   5.195  0.8716 -0.9689 -1.9896
    3LYR      C   62   3.646   7.802   4.909  0.4403  0.0335 -0.2745
    3LYR      O   63   3.730   7.709   4.882  0.1527  0.4411 -0.7462
    4LY0      N   64   3.639   7.914   4.838  1.0454 -0.0244 -0.3113
    4LY0      H   65   3.563   7.977   4.857  1.2063  1.1599 -3.1297
    4LY0     CA   66   3.709   7.928   4.707  0.0274  0.1676 -0.5385
    4LY0     HA   67   3.782   7.846   4.701  0.7434  0.5436  1.8400
    4LY0     CB   68   3.612   7.922   4.589 -0.2201 -0.0341  0.1564
    4LY0    HB1   69   3.673   7.933   4.499  1.1268 -0.8873  0.9179
    4LY0    HB2   70   3.557   8.016   4.593 -1.9004 -1.0224  3.2092
    4LY0     CG   71   3.516   7.801   4.571  0.2558  0.2621  0.5562
    4LY0    HG1   72   3.449   7.821   4.488 -0.0549 -1.1690  0.4344
    4LY0    HG2   73   3.456   7.781   4.660 -0.8371  1.2507  0.0645
    4LY0     CD   74   3.608   7.682   4.538  0.1996 -0.1768  0.0800
    4LY0    HD1   75   3.700   7.681   4.597  0.4091 -1.1588 -0.2419
    4LY0    HD2   76   3.628   7.693   4.432 -2.0410 -1.5872 -0.5636
    4LY0     CE   77   3.539   7.549   4.559 -0.3948  0.4158  0.3923
    4LY0    HE1   78   3.596   7.479   4.497 -0.9548  1.8667 -1.9054
    4LY0    HE2   79   3.438   7.561   4.518  0.2871  1.9828 -0.9137
    4LY0     NZ   80   3.530   7.508   4.696  0.2033  0.5245  0.0043
    4LY0    HZ1   81   3.471   7.426   4.700  1.0079 -0.0404  0.6382
    4LY0    HZ2   82   3.621   7.495   4.738 -0.3605  0.0815  1.1356
    4LY0    HZ3   83   3.483   7.575   4.755 -1.0314 -0.8396  0.6464
    4LY0      C   84   3.789   8.057   4.704  0.3239 -0.3530  0.1426
    4LY0      O   85   3.747   8.155   4.763 -0.4317  0.5203  0.3877
    5LER      N   86   3.896   8.058   4.622  0.3847 -0.0036 -0.6247
    5LER      H   87   3.925   7.971   4.581  0.8658 -2.6076  4.4691
    5LER     CA   88   3.968   8.172   4.576  0.0837 -0.3049  0.5776
    5LER     HA   89   3.949   8.246   4.654  1.9479  0.0392  0.7573
    5LER     CB   90   4.115   8.159   4.569  0.6960 -0.7859 -0.9084
    5LER    HB1   91   4.147   8.082   4.498  3.2025 -1.7739  1.1685
    5LER    HB2   92   4.149   8.111   4.661  0.9701 -0.3814 -0.7996
    5LER     CG   93   4.208   8.281   4.548  0.3900  0.7120  0.5070
    5LER     HG   94   4.179   8.362   4.615 -2.2893  0.7070 -0.5054
    5LER    CD1   95   4.350   8.229   4.577  0.1094  0.5910  1.0151
    5LER   HD11   96   4.419   8.306   4.542  0.2905  0.8068  1.8464
    5LER   HD12   97   4.363   8.220   4.684 -2.6172  0.4435  1.4075
    5LER   HD13   98   4.360   8.132   4.528 -0.6064  1.1465 -0.3051
    5LER    CD2   99   4.216   8.328   4.406 -0.1185  0.0889 -0.8111
    5LER   HD21  100   4.289   8.408   4.412  0.3842 -0.4910  2.3093
    5LER   HD22  101   4.247   8.247   4.340  0.3924  0.6935 -1.3210
    5LER   HD23  102   4.116   8.355   4.372 -1.3832 -1.2733  1.5618
    5LER      C  103   3.903   8.224   4.441  0.6603 -0.6233  0.0656
    5LER      O  104   3.890   8.147   4.346 -0.2235 -0.2236  0.1221
    6LYR      N  105   3.862   8.355   4.438  0.1593  0.9325 -0.6384
    6LYR      H  106   3.875   8.418   4.516 -0.4567  1.7709 -1.1888
    6LYR     CA  107   3.786   8.417   4.323  0.0692 -0.5679  0.5766
    6LYR     HA  108   3.746   8.336   4.261 -1.8863  0.4268  0.4607
    6LYR     CB  109   3.664   8.494   4.371 -0.1740 -0.2161  0.1800
    6LYR    HB1  110   3.632   8.564   4.293  0.7720 -0.0233 -0.0389
    6LYR    HB2  111   3.696   8.559   4.454  0.0703 -0.0086 -0.0747
    6LYR     CG  112   3.553   8.406   4.411  0.2355  0.8143  0.0629
    6LYR    HG1  113   3.581   8.355   4.503  0.3431  2.2502  0.8508
    6LYR    HG2  114   3.541   8.340   4.325 -0.0319  0.8664  0.0598
    6LYR     CD  115   3.423   8.482   4.439 -0.7785 -0.2743 -0.4631
    6LYR    HD1  116   3.427   8.570   4.503 -1.1148 -1.4586  1.2563
    6LYR    HD2  117   3.362   8.415   4.500  0.0846 -1.1270 -0.5097
    6LYR     CE  118   3.351   8.504   4.307 -0.4139  0.5627 -0.4263
    6LYR    HE1  119   3.335   8.406   4.261 -1.2686 -0.2401  1.4716
    6LYR    HE2  120   3.416   8.562   4.242  1.3360 -1.8741 -1.0032
    6LYR     NZ  121   3.215   8.560   4.322 -0.0943  0.0111  0.2144
    6LYR    HZ1  122   3.205   8.657   4.299 -1.5460 -0.7729 -2.9163
    6LYR      C  123   3.883   8.512   4.254 -0.6702 -0.1941  0.3138
    6LYR      O  124   3.968   8.573   4.316  0.0804 -0.2922 -0.0109
    7LER      N  125   3.870   8.526   4.125 -0.3753  0.1602 -0.1487
    7LER      H  126   3.807   8.468   4.071  0.1747 -0.1422 -0.4747
    7LER     CA  127   3.959   8.620   4.051 -0.1038  0.2715 -0.4589
    7LER     HA  128   4.058   8.582   4.077  0.4409  2.4652  0.9382
    7LER     CB  129   3.944   8.596   3.901  0.4013 -0.2786  0.5866
    7LER    HB1  130   4.012   8.660   3.844  1.9574 -0.7483  1.8392
    7LER    HB2  131   3.842   8.622   3.874  0.6578 -1.1503 -1.4206
    7LER     CG  132   3.958   8.455   3.842 -0.2617  0.8957  0.2829
    7LER     HG  133   3.891   8.387   3.894  1.7634 -1.4146  0.0405
    7LER    CD1  134   3.912   8.447   3.693 -0.3081 -0.4250  0.1162
    7LER   HD11  135   3.921   8.346   3.652 -3.8213 -0.4763 -0.8480
    7LER   HD12  136   3.807   8.470   3.677  0.1232  0.6566 -1.2981
    7LER   HD13  137   3.962   8.524   3.635 -0.6508 -0.5712 -0.3853
    7LER    CD2  138   4.112   8.415   3.846  0.7782  0.0325  0.1075
    7LER   HD21  139   4.130   8.309   3.833 -4.2147 -1.0739  0.2900
    7LER   HD22  140   4.160   8.471   3.766 -1.0274  1.1258 -0.2764
    7LER   HD23  141   4.163   8.446   3.937  2.8949  0.7138 -1.2504
    7LER      C  142   3.952   8.765   4.098  0.9059  0.0118  0.4102
    7LER      O  143   3.841   8.806   4.140 -0.1247  0.1976  0.4411
    8LER      N  144   4.064   8.835   4.092 -0.1819 -0.0937 -0.2423
    8LER      H  145   4.147   8.785   4.064  0.9490  1.0046  1.0122
    8LER     CA  146   4.087   8.975   4.121 -0.7159 -0.4927  0.4039
    8LER     HA  147   4.194   8.989   4.111 -0.9368  0.3352 -1.0787
    8LER     CB  148   4.018   9.066   4.016  0.6234 -0.0576 -0.3969
    8LER    HB1  149   4.049   9.171   4.018  0.5987  0.1326 -3.6871
    8LER    HB2  150   3.910   9.065   4.035  0.1278 -1.1025 -2.8769
    8LER     CG  151   4.035   9.026   3.868 -0.0262  0.1776 -0.3853
    8LER     HG  152   3.971   8.938   3.862 -0.7210  0.5455  1.2567
    8LER    CD1  153   3.980   9.117   3.759  0.5901  0.1228 -0.3648
    8LER   HD11  154   3.971   9.071   3.661  0.2076 -0.8578  0.1248
    8LER   HD12  155   3.875   9.140   3.780  0.3945 -0.5059 -0.6380
    8LER   HD13  156   4.048   9.203   3.755  0.1772  0.5871  1.4849
    8LER    CD2  157   4.178   9.003   3.821 -0.2081 -0.0780 -0.0541
    8LER   HD21  158   4.199   8.993   3.714  0.6311  0.9920 -0.0052
    8LER   HD22  159   4.245   9.081   3.857  1.7646 -0.3274 -2.8456
    8LER   HD23  160   4.207   8.909   3.866  0.0782  0.5553  1.1322
    8LER      C  161   4.066   9.028   4.260  0.7114  0.5884 -0.5338
    8LER      O  162   4.103   9.143   4.286 -0.8337  0.5709 -0.2382
    9LYR      N  163   4.004   8.952   4.352 -0.4073 -0.1394  0.1511
    9LYR      H  164   3.972   8.862   4.318 -0.4712 -0.8496  1.9421
    9LYR     CA  165   3.966   8.989   4.485  0.2262  0.1115  0.2146
    9LYR     HA  166   3.914   9.085   4.489  1.6057  1.0211 -1.6423
    9LYR     CB  167   3.876   8.888   4.551  0.3878 -0.0810 -0.6396
    9LYR    HB1  168   3.847   8.932   4.646 -1.1865  1.5492 -1.8145
    9LYR    HB2  169   3.937   8.798   4.566  0.4691 -0.2631 -1.9280
    9LYR     CG  170   3.751   8.838   4.475 -0.1413 -0.0252  0.1250
    9LYR    HG1  171   3.705   8.770   4.547  1.0108  0.1233  1.0482
    9LYR    HG2  172   3.778   8.792   4.380  1.4460  0.5038  0.2923
    9LYR     CD  173   3.658   8.946   4.439  0.0223  0.0365 -0.1586
    9LYR    HD1  174   3.704   9.015   4.369 -0.5155  0.6189  0.0590
    9LYR    HD2  175   3.638   8.992   4.536  3.0780 -1.2072  1.2007
    9LYR     CE  176   3.531   8.889   4.377  0.4209  0.3026 -0.4181
    9LYR    HE1  177   3.454   8.965   4.367  0.9249  0.8283 -0.3242
    9LYR    HE2  178   3.481   8.816   4.440 -0.7662  1.3652 -0.0896
    9LYR     NZ  179   3.565   8.829   4.250 -0.2730  0.1979 -0.3620
    9LYR    HZ1  180   3.661   8.832   4.221 -0.7007  1.7257 -1.7698
    9LYR      C  181   4.085   9.023   4.576  0.3371 -0.1846  0.3013
    9LYR      O  182   4.076   9.116   4.659  0.2682  0.3651  0.5428
   10LER      N  183   4.202   8.957   4.558  0.6173  0.1720 -0.2585
   10LER      H  184   4.208   8.879   4.494  0.0985  0.5819 -0.8125
   10LER     CA  185   4.323   8.983   4.630 -0.0415 -0.5004 -0.5007
   10LER     HA  186   4.314   8.984   4.738 -1.4704 -1.9825 -0.5740
   10LER     CB  187   4.422   8.863   4.603  0.5816 -0.0631 -0.2923
   10LER    HB1  188   4.525   8.898   4.610  0.7636 -0.8891  2.0570
   10LER    HB2  189   4.408   8.824   4.502 -0.7334 -0.2683 -0.0438
   10LER     CG  190   4.406   8.749   4.709  0.1278 -0.3081  0.1766
   10LER     HG  191   4.304   8.712   4.720 -0.0938  0.5013  1.0520
   10LER    CD1  192   4.484   8.625   4.660 -0.3231  0.2030  0.1100
   10LER   HD11  193   4.489   8.542   4.730 -0.7087 -1.1299 -1.3804
   10LER   HD12  194   4.434   8.588   4.571 -1.5098 -1.9827  1.5941
   10LER   HD13  195   4.587   8.654   4.636 -0.9618  0.1034 -3.1785
   10LER    CD2  196   4.457   8.784   4.850  0.0897  0.1685 -0.3087
   10LER   HD21  197   4.463   8.690   4.906  0.0675  1.4144  1.8891
   10LER   HD22  198   4.556   8.829   4.845  1.2159 -2.1983 -1.1094
   10LER   HD23  199   4.386   8.848   4.901  0.0822  0.5413 -0.7835
   10LER      C  200   4.389   9.115   4.589  0.8644  0.2791  0.3842
   10LER      O  201   4.475   9.171   4.657  0.3865 -0.0204 -0.4510
   11LER      N  202   4.355   9.171   4.475 -0.3212  0.2141 -0.0444
   11LER      H  203   4.276   9.129   4.429 -2.1103  2.5437  0.7141
   11LER     CA  204   4.398   9.309   4.438  0.2530  0.4520 -0.3540
   11LER     HA  205   4.506   9.319   4.444  0.3481 -0.0896 -1.0231
   11LER     CB  206   4.352   9.337   4.289  0.0531  0.2715  0.0918
   11LER    HB1  207   4.378   9.441   4.270  0.8720  0.4744  2.0920
   11LER    HB2  208   4.244   9.340   4.282  0.1807  1.8946 -2.7408
   11LER     CG  209   4.399   9.236   4.180  0.6811 -0.5752  0.5514
   11LER     HG  210   4.342   9.145   4.197  0.0193 -0.4312 -0.7924
   11LER    CD1  211   4.362   9.301   4.044 -0.1375  0.1289 -0.1895
   11LER   HD11  212   4.403   9.238   3.966  1.7372 -0.2108  1.0310
   11LER   HD12  213   4.253   9.301   4.034 -0.0737 -0.2888 -0.8936
   11LER   HD13  214   4.409   9.400   4.039  0.7138 -0.2058  0.7774
   11LER    CD2  215   4.544   9.205   4.195 -0.0903 -0.0260 -0.4387
   11LER   HD21  216   4.572   9.149   4.106 -0.4398  0.3657 -0.8001
   11LER   HD22  217   4.593   9.301   4.182  1.0954 -0.6817 -0.9566
   11LER   HD23  218   4.569   9.149   4.285  2.4706 -1.9440 -2.1824
   11LER      C  219   4.331   9.420   4.522 -0.2032 -0.4414  0.0871
   11LER      O  220   4.228   9.390   4.586  0.0043 -0.1293  0.1124
   12LER      N  221   4.386   9.541   4.527  0.2232  0.8353  0.4615
   12LER      H  222   4.473   9.545   4.475  1.6187 -0.3358  2.5590
   12LER     CA  223   4.343   9.661   4.599  0.6987  0.4856 -0.5195
   12LER     HA  224   4.331   9.638   4.705 -0.3873  0.7905 -0.5626
   12LER     CB  225   4.450   9.774   4.595 -0.1915 -0.4276 -0.3426
   12LER    HB1  226   4.474   9.803   4.493  2.0149 -0.0168  0.2374
   12LER    HB2  227   4.542   9.741   4.642 -0.1958  0.1560  0.0904
   12LER     CG  228   4.404   9.899   4.662  0.1478 -0.7863  0.1786
   12LER     HG  229   4.305   9.933   4.632  1.1666  2.1357 -0.1841
   12LER    CD1  230   4.389   9.895   4.813 -0.2259  0.1859  0.3937
   12LER   HD11  231   4.367   9.996   4.848  0.1026  1.0646 -1.8210
   12LER   HD12  232   4.309   9.826   4.842 -0.3375  0.4934  0.8277
   12LER   HD13  233   4.475   9.849   4.861  0.0669 -0.0311 -0.3378
   12LER    CD2  234   4.506  10.013   4.640  0.3911 -0.3115  0.0948
   12LER   HD21  235   4.469  10.107   4.681  0.7950  0.2509 -0.7979
   12LER   HD22  236   4.596   9.979   4.691 -0.2451  0.0614  1.5087
   12LER   HD23  237   4.511  10.048   4.537 -1.2784  0.4681  0.2496
   12LER      C  238   4.206   9.703   4.543  0.9336  0.6244 -0.1384
   12LER      O  239   4.188   9.714   4.421 -0.0260 -0.0117  0.0630
   13LER      N  240   4.104   9.722   4.633  0.4864 -0.3639  0.5503
   13LER      H  241   4.120   9.705   4.731  2.7796 -2.0634 -0.0490
   13LER     CA  242   3.969   9.769   4.593 -0.2193 -0.0762 -0.6218
   13LER     HA  243   3.980   9.847   4.517  0.1554 -0.0422 -0.5364
   13LER     CB  244   3.872   9.658   4.544  0.1633  0.0903 -0.1764
   13LER    HB1  245   3.851   9.593   4.629 -0.8646  1.8721  0.9781
   13LER    HB2  246   3.918   9.598   4.465 -2.3025 -0.7631 -1.0540
   13LER     CG  247   3.737   9.702   4.490  0.0728  0.9624  0.1539
   13LER     HG  248   3.674   9.734   4.573  0.9080  1.3408  0.6528
   13LER    CD1  249   3.749   9.805   4.377 -0.0248  0.1094 -0.0548
   13LER   HD11  250   3.652   9.825   4.331  0.6458  0.2491 -1.4617
   13LER   HD12  251   3.777   9.900   4.422  0.7825 -0.9928  1.8771
   13LER   HD13  252   3.818   9.777   4.297 -2.5254 -0.8435 -2.0366
   13LER    CD2  253   3.679   9.566   4.438  0.1610  0.8152 -0.4216
   13LER   HD21  254   3.586   9.589   4.386  1.3704  1.2606 -2.4960
   13LER   HD22  255   3.744   9.522   4.363  0.1833  1.1277 -0.5837
   13LER   HD23  256   3.670   9.492   4.518  1.1175 -0.8171 -1.7608
   13LER      C  257   3.906   9.851   4.711  1.1104  0.2634 -0.3791
   13LER      O  258   3.886   9.806   4.826  0.0798 -0.0139  0.4863
   14NH2      N  259   3.852   9.969   4.676 -0.4869  0.0312  0.3121
   14NH2     H1  260   3.876   9.999   4.583  1.5098  2.0417  1.3832
   14NH2     H2  261   3.785  10.018   4.734  1.7028  1.5606  1.7105
   15LY0      N  262   3.938   8.779   5.422  0.5449  1.0134 -0.6619
   15LY0     H1  263   3.911   8.864   5.468  0.2009 -0.9056  3.0574
   15LY0     H2  264   3.890   8.711   5.479  2.0709 -2.5927 -3.2887
   15LY0     H3  265   4.036   8.754   5.427  0.4219  0.8501  2.1525
   15LY0     CA  266   3.886   8.777   5.280  0.5099  0.4233 -0.0518
   15LY0     HA  267   3.799   8.842   5.277 -0.4502 -0.5446  3.0068
   15LY0     CB  268   3.988   8.834   5.181  0.6598 -0.7671  0.1553
   15LY0    HB1  269   4.067   8.759   5.186  0.7788 -0.6715 -0.2570
   15LY0    HB2  270   4.026   8.932   5.211  1.1539 -0.4322 -1.4470
   15LY0     CG  271   3.940   8.837   5.032 -0.2670  0.5227 -0.1797
   15LY0    HG1  272   3.847   8.892   5.015  0.1243  0.4861 -2.8715
   15LY0    HG2  273   3.913   8.733   5.014  0.5298  0.2730  0.0093
   15LY0     CD  274   4.049   8.874   4.931 -0.3431  0.4332  0.0606
   15LY0    HD1  275   4.006   8.856   4.832  0.7463  1.5706 -0.6446
   15LY0    HD2  276   4.139   8.816   4.949 -1.5334 -1.5968 -0.2201
   15LY0     CE  277   4.091   9.022   4.959 -0.3274  0.0100  0.3769
   15LY0    HE1  278   4.183   9.040   4.905  1.0972  1.9040  3.1595
   15LY0    HE2  279   4.117   9.021   5.065 -0.8115 -1.6686  0.5157
   15LY0     NZ  280   3.982   9.125   4.940 -0.0718  0.2700  0.0660
   15LY0    HZ1  281   4.019   9.215   4.968 -0.3771 -0.1538  1.9794
   15LY0    HZ2  282   3.952   9.119   4.844 -0.1894 -1.8859  0.1854
   15LY0    HZ3  283   3.908   9.090   4.999 -0.4674 -1.1131 -1.2081
   15LY0      C  284   3.847   8.637   5.239  0.2559 -0.7100 -0.9290
   15LY0      O  285   3.730   8.614   5.211 -0.4817  0.7840 -0.3603
   16LER      N  286   3.941   8.541   5.234  0.5050  0.2952  0.6232
   16LER      H  287   4.038   8.562   5.247  0.2446  0.8186  1.8440
   16LER     CA  288   3.907   8.399   5.188 -0.0947 -0.1044  0.0490
   16LER     HA  289   3.832   8.421   5.112 -0.6039 -0.8919  0.3109
   16LER     CB  290   4.034   8.346   5.117 -0.1985  0.3131 -0.2408
   16LER    HB1  291   4.008   8.247   5.077 -2.1684  0.7342 -0.1315
   16LER    HB2  292   4.108   8.339   5.196 -3.4111  2.4514  3.2903
   16LER     CG  293   4.094   8.443   5.008 -1.1255  0.0202 -0.5225
   16LER     HG  294   4.115   8.537   5.059  0.1387  0.0109 -0.9703
   16LER    CD1  295   4.227   8.386   4.957 -0.0246 -0.4143  0.1059
   16LER   HD11  296   4.281   8.463   4.902  1.7172 -1.2137  0.6301
   16LER   HD12  297   4.294   8.358   5.038  1.1735 -0.2694 -0.8170
   16LER   HD13  298   4.205   8.304   4.889  2.8554 -1.1279 -0.0523
   16LER    CD2  299   3.992   8.452   4.900  0.3572  0.4539  0.1563
   16LER   HD21  300   4.031   8.508   4.814 -1.0665 -1.3822 -1.7908
   16LER   HD22  301   3.958   8.357   4.861 -0.3295 -0.2968  2.4487
   16LER   HD23  302   3.910   8.510   4.940  1.9913  2.6751  0.5035
   16LER      C  303   3.856   8.307   5.295 -0.1198  0.2226 -0.5705
   16LER      O  304   3.933   8.278   5.392  0.0369  0.0210  0.0008
   17LY0      N  305   2.322   9.825   4.572  0.2095  0.5119  0.0730
   17LY0     H1  306   2.340   9.924   4.571 -1.2176  0.7970 -1.2476
   17LY0     H2  307   2.287   9.800   4.480  1.0935 -0.7662  0.0522
   17LY0     H3  308   2.247   9.809   4.638  1.0585 -0.1980  0.9030
   17LY0     CA  309   2.434   9.733   4.609  0.1513  0.4175 -0.3531
   17LY0     HA  310   2.498   9.737   4.521  0.4412 -1.3324 -0.2600
   17LY0     CB  311   2.512   9.764   4.737  0.0496 -0.0047 -0.0676
   17LY0    HB1  312   2.496   9.676   4.800  0.9770 -1.1614 -1.3922
   17LY0    HB2  313   2.461   9.851   4.779 -1.1933  0.2290 -1.9376
   17LY0     CG  314   2.665   9.788   4.727  0.6560  0.0298  0.0444
   17LY0    HG1  315   2.687   9.863   4.651 -0.6095  1.4376  1.0037
   17LY0    HG2  316   2.717   9.698   4.697 -0.7631 -0.6387 -0.4890
   17LY0     CD  317   2.704   9.842   4.863  0.1159  0.0105 -0.0590
   17LY0    HD1  318   2.677   9.778   4.948 -0.4171  1.0911  0.6043
   17LY0    HD2  319   2.665   9.942   4.882 -1.0770 -0.2816 -0.8703
   17LY0     CE  320   2.857   9.851   4.845  0.0821 -0.7267 -0.3779
   17LY0    HE1  321   2.885   9.915   4.761  0.5205 -0.3249  0.0720
   17LY0    HE2  322   2.888   9.749   4.820  0.1538 -0.0745 -3.4251
   17LY0     NZ  323   2.925   9.911   4.967 -0.6404 -0.2522  0.0312
   17LY0    HZ1  324   3.015   9.868   4.982 -1.1021 -0.9565  0.7838
   17LY0    HZ2  325   2.939  10.011   4.963  2.1770 -0.5231  0.7552
   17LY0    HZ3  326   2.870   9.886   5.048  0.0095 -3.6963 -0.4524
   17LY0      C  327   2.400   9.582   4.624  0.2714 -0.0353  0.0489
   17LY0      O  328   2.298   9.553   4.686 -0.2074 -0.5720 -0.1133
   18LER      N  329   2.478   9.489   4.563  0.1385 -0.6879 -0.8719
   18LER      H  330   2.553   9.523   4.506 -1.0573 -0.0289 -2.1117
   18LER     CA  331   2.448   9.343   4.557  0.0917  1.0555 -0.3854
   18LER     HA  332   2.393   9.315   4.647  3.2183 -0.8003  1.1337
   18LER     CB  333   2.357   9.309   4.434 -0.4752  0.0586 -0.2845
   18LER    HB1  334   2.413   9.322   4.342 -1.9701  0.0166 -1.2304
   18LER    HB2  335   2.273   9.378   4.425  0.4728  1.0814 -1.6424
   18LER     CG  336   2.307   9.164   4.435 -0.2035 -0.5551 -0.5732
   18LER     HG  337   2.389   9.097   4.461 -1.2433 -0.7031  2.9127
   18LER    CD1  338   2.209   9.137   4.545  0.3403 -0.2367 -0.4695
   18LER   HD11  339   2.161   9.041   4.526  1.4231 -1.3972  2.2033
   18LER   HD12  340   2.261   9.124   4.640  1.5676  0.0494 -1.0896
   18LER   HD13  341   2.136   9.218   4.549 -0.3759 -0.9064  1.5687
   18LER    CD2  342   2.242   9.128   4.299 -0.2546 -0.2070  0.5471
   18LER   HD21  343   2.212   9.024   4.309  1.6198 -0.6483  2.1530
   18LER   HD22  344   2.157   9.193   4.276  0.9903  0.8443 -1.3804
   18LER   HD23  345   2.316   9.133   4.220  0.8436 -3.0138  1.2974
   18LER      C  346   2.572   9.254   4.556  0.1317 -0.6381 -0.0327
   18LER      O  347   2.662   9.274   4.473  0.4836 -0.2291 -0.0196
   19LYR      N  348   2.576   9.146   4.641 -0.0335  0.5671 -0.6576
   19LYR      H  349   2.495   9.137   4.700 -1.2528  2.9843 -1.8080
   19LYR     CA  350   2.704   9.065   4.670 -0.2134  0.4696 -0.1089
   19LYR     HA  351   2.779   9.139   4.696 -0.1623 -0.2299  1.9044
   19LYR     CB  352   2.670   8.986   4.797 -0.3978  0.3584  0.2473
   19LYR    HB1  353   2.584   8.921   4.777 -0.7067  0.9857 -0.5081
   19LYR    HB2  354   2.641   9.048   4.883 -0.1847  0.6551  0.1062
   19LYR     CG  355   2.785   8.893   4.837  0.3149  0.4418  0.3018
   19LYR    HG1  356   2.880   8.941   4.810 -0.2884  0.7522 -1.3985
   19LYR    HG2  357   2.780   8.801   4.778  0.4117  1.1683 -0.8692
   19LYR     CD  358   2.776   8.858   4.989  0.7710  0.0536  0.8912
   19LYR    HD1  359   2.683   8.801   5.000  0.4969  0.2978 -0.0845
   19LYR    HD2  360   2.778   8.949   5.048  0.6946  1.2297 -0.8580
   19LYR     CE  361   2.883   8.759   5.024  0.4130  0.1027 -0.1856
   19LYR    HE1  362   2.981   8.808   5.017  0.4606  0.0504  0.1258
   19LYR    HE2  363   2.882   8.666   4.967 -0.1965 -1.4258  2.2113
   19LYR     NZ  364   2.867   8.724   5.169  0.3158  0.5217 -0.0146
   19LYR    HZ1  365   2.791   8.664   5.198 -0.3083  0.4274 -1.7620
   19LYR      C  366   2.754   8.981   4.553 -0.3641  0.3639  0.3944
   19LYR      O  367   2.680   8.921   4.477  0.6381  0.4933  0.6982
   20LY0      N  368   2.886   8.991   4.522  0.4264 -0.2774 -0.7893
   20LY0      H  369   2.943   9.042   4.588  0.0157 -2.0519  1.0447
   20LY0     CA  370   2.949   8.925   4.408 -0.2691  0.1394 -0.2253
   20LY0     HA  371   2.890   8.921   4.316 -1.7569 -0.8435  0.7313
   20LY0     CB  372   3.085   8.986   4.388  0.0168 -0.9463  0.4950
   20LY0    HB1  373   3.141   8.943   4.305  0.5389  0.6676 -0.0301
   20LY0    HB2  374   3.158   8.970   4.467  2.1440 -0.3413 -1.2542
   20LY0     CG  375   3.087   9.138   4.351  0.3322  0.3580 -0.2500
   20LY0    HG1  376   3.188   9.170   4.323  0.7928 -0.8863 -0.0835
   20LY0    HG2  377   3.058   9.203   4.433 -0.4977  0.2498 -0.4508
   20LY0     CD  378   3.001   9.174   4.229 -0.0173 -0.4575  0.0080
   20LY0    HD1  379   2.894   9.168   4.247 -0.2123 -1.2342 -1.2826
   20LY0    HD2  380   3.025   9.108   4.146 -0.9693 -0.7969 -0.0081
   20LY0     CE  381   3.025   9.315   4.182 -0.6510 -0.2603 -0.0716
   20LY0    HE1  382   3.132   9.321   4.165 -0.6744 -0.3198 -0.2481
   20LY0    HE2  383   2.988   9.387   4.255 -1.0166 -1.1141  0.6107
   20LY0     NZ  384   2.963   9.342   4.050  0.2881 -0.5958  0.2333
   20LY0    HZ1  385   2.989   9.434   4.017  0.5966 -0.4919  0.7545
   20LY0    HZ2  386   2.995   9.280   3.977  3.0338 -1.2534  1.8691
   20LY0    HZ3  387   2.863   9.330   4.061  0.0887  0.0664 -0.7107
   20LY0      C  388   2.972   8.777   4.448 -0.7267  0.5732  0.5485
   20LY0      O  389   3.005   8.737   4.562 -0.1723 -0.5985  0.3308
   21LER      N  390   2.977   8.690   4.347 -0.3184  0.2291 -0.0875
   21LER      H  391   2.969   8.728   4.253  0.7656 -1.4813 -0.9147
   21LER     CA  392   2.969   8.546   4.361 -0.4081  0.7155 -0.4120
   21LER     HA  393   2.927   8.528   4.459  1.2127  1.5573  0.4925
   21LER     CB  394   2.884   8.489   4.256 -0.0262  0.4230  0.2005
   21LER    HB1  395   2.898   8.381   4.256  3.0402  0.7246  0.5371
   21LER    HB2  396   2.933   8.514   4.162 -0.8926  0.2644 -0.3078
   21LER     CG  397   2.733   8.531   4.244  0.9361  0.3940  0.4461
   21LER     HG  398   2.728   8.635   4.209  2.3484  0.1953 -0.4523
   21LER    CD1  399   2.657   8.433   4.151  0.0812 -0.0616 -0.2668
   21LER   HD11  400   2.550   8.454   4.145  0.3130  0.6992 -3.2084
   21LER   HD12  401   2.702   8.451   4.054  0.0602  2.4673  0.1193
   21LER   HD13  402   2.679   8.331   4.181 -0.6878  0.1007  0.9206
   21LER    CD2  403   2.667   8.528   4.382  0.3292  0.3009 -0.5576
   21LER   HD21  404   2.559   8.539   4.372 -0.1193 -1.1349  1.8483
   21LER   HD22  405   2.688   8.433   4.432  0.2645  1.0436  0.9438
   21LER   HD23  406   2.709   8.604   4.447 -0.6564 -1.0570  1.8210
   21LER      C  407   3.109   8.487   4.363  0.0547  0.4043  0.3412
   21LER      O  408   3.124   8.370   4.407 -0.1964  0.2349  0.3498
   22LY0      N  409   3.330   8.752   5.682  0.1852  0.1286  0.4167
   22LY0     H1  410   3.328   8.651   5.682  2.3181  0.0152  2.5899
   22LY0     H2  411   3.274   8.791   5.756  0.8934  1.8110  0.1189
   22LY0     H3  412   3.425   8.777   5.703  0.2021  0.3179  0.1256
   22LY0     CA  413   3.281   8.810   5.553  0.1334  0.0451  0.1154
   22LY0     HA  414   3.263   8.918   5.559 -1.6873 -0.1710 -0.7537
   22LY0     CB  415   3.399   8.803   5.450 -0.2294  0.0261 -0.1448
   22LY0    HB1  416   3.423   8.699   5.431 -3.4876 -1.0304  0.8380
   22LY0    HB2  417   3.486   8.843   5.501 -0.3618 -0.0272  0.1264
   22LY0     CG  418   3.373   8.878   5.318  0.0018 -0.0640 -0.1525
   22LY0    HG1  419   3.374   8.986   5.335  2.2704  0.4487 -2.7677
   22LY0    HG2  420   3.282   8.841   5.271 -0.9358  1.4238  0.4148
   22LY0     CD  421   3.490   8.869   5.219  0.2311  0.6971 -0.5612
   22LY0    HD1  422   3.510   8.765   5.194 -0.3931  0.3058  0.4996
   22LY0    HD2  423   3.567   8.915   5.280  0.1470 -0.0884  0.1576
   22LY0     CE  424   3.476   8.956   5.086 -0.0207  0.2918 -0.5975
   22LY0    HE1  425   3.455   9.059   5.116 -1.2009 -0.3967  1.1405
   22LY0    HE2  426   3.389   8.923   5.029  0.0775 -0.5371 -0.2850
   22LY0     NZ  427   3.595   8.962   5.007 -0.5831 -0.3006 -0.4632
   22LY0    HZ1  428   3.581   9.005   4.917 -1.8436  0.6747  0.1756
   22LY0    HZ2  429   3.668   9.001   5.065  0.6038 -0.3676 -1.8488
   22LY0    HZ3  430   3.620   8.867   4.984 -2.3607 -0.9982  0.3389
   22LY0      C  431   3.157   8.729   5.505 -0.5291 -0.1015  0.3686
   22LY0      O  432   3.155   8.612   5.480  0.0960  0.0832  0.3804
   23LER      N  433   3.050   8.805   5.475  0.3776  0.0731  0.3295
   23LER      H  434   3.060   8.905   5.482 -1.2744  0.2911 -0.0654
   23LER     CA  435   2.933   8.747   5.399  0.4689 -0.3508  0.6816
   23LER     HA  436   2.932   8.638   5.397 -0.5350 -0.3388  0.4553
   23LER     CB  437   2.800   8.786   5.463 -0.7715 -0.3072 -0.0328
   23LER    HB1  438   2.717   8.754   5.401 -1.6385 -0.8184  1.3505
   23LER    HB2  439   2.796   8.895   5.468 -0.6157 -0.2658 -0.7850
   23LER     CG  440   2.770   8.744   5.609  1.6505  1.0703  0.3278
   23LER     HG  441   2.847   8.772   5.681  0.2576 -0.2114  2.4088
   23LER    CD1  442   2.634   8.779   5.661  0.3256 -0.1082  0.1046
   23LER   HD11  443   2.623   8.729   5.758  0.1491 -0.6355 -0.1838
   23LER   HD12  444   2.619   8.887   5.664 -0.5891 -0.2039 -0.6236
   23LER   HD13  445   2.560   8.730   5.599  1.2199 -0.6014 -0.5942
   23LER    CD2  446   2.765   8.596   5.602  0.7062  0.2360 -0.4587
   23LER   HD21  447   2.738   8.554   5.699  2.2525 -0.7404 -0.4076
   23LER   HD22  448   2.684   8.551   5.545 -1.1563  0.6736  1.6896
   23LER   HD23  449   2.864   8.552   5.588  1.2081  1.0722  0.3132
   23LER      C  450   2.934   8.795   5.257 -0.3710 -0.7964 -0.0075
   23LER      O  451   3.007   8.890   5.222 -0.0262  0.0749  0.3152
   24LY0      N  452   4.459   7.343   5.172  0.3603  0.1046 -0.4966
   24LY0     H1  453   4.554   7.313   5.187 -0.2865 -3.1269 -2.1638
   24LY0     H2  454   4.408   7.260   5.147  1.8955 -0.6860 -1.1170
   24LY0     H3  455   4.419   7.376   5.259  0.6557 -3.4681  1.1491
   24LY0     CA  456   4.453   7.449   5.072 -0.1023 -0.4843 -0.4858
   24LY0     HA  457   4.484   7.542   5.120 -0.5487  0.6155 -2.2452
   24LY0     CB  458   4.558   7.435   4.954 -0.6237 -0.8281 -0.3711
   24LY0    HB1  459   4.660   7.441   4.990 -0.2069 -2.1195 -1.2414
   24LY0    HB2  460   4.530   7.508   4.877 -0.7630  1.1409  1.4585
   24LY0     CG  461   4.549   7.304   4.885 -0.2376  0.2344 -0.8325
   24LY0    HG1  462   4.444   7.292   4.857 -0.5073  0.1902  0.1578
   24LY0    HG2  463   4.576   7.236   4.966  0.1901  3.1779  1.6654
   24LY0     CD  464   4.655   7.299   4.772  0.1188 -0.5802  0.1991
   24LY0    HD1  465   4.758   7.287   4.803  0.5924 -0.1327 -1.1107
   24LY0    HD2  466   4.628   7.375   4.699  1.7498  1.7767  1.9163
   24LY0     CE  467   4.635   7.169   4.699 -0.1687  0.6757 -0.8232
   24LY0    HE1  468   4.539   7.158   4.650 -1.5928 -2.6964  2.2711
   24LY0    HE2  469   4.644   7.093   4.777  0.3299  1.3288 -0.2310
   24LY0     NZ  470   4.747   7.148   4.606  0.0741 -0.0022 -0.0433
   24LY0    HZ1  471   4.731   7.064   4.552 -0.2137  1.2002 -1.9124
   24LY0    HZ2  472   4.763   7.228   4.546  0.3907 -0.9475 -1.2575
   24LY0    HZ3  473   4.831   7.144   4.661  0.6465 -0.3452 -0.9170
   24LY0      C  474   4.313   7.475   5.009 -1.5140 -1.2071  0.2362
   24LY0      O  475   4.231   7.390   5.004 -0.4352  0.3978  0.3638
   25LER      N  476   4.289   7.595   4.954  0.1311 -0.1808 -0.2558
   25LER      H  477   4.366   7.660   4.956  1.5384 -1.7091 -1.5766
   25LER     CA  478   4.165   7.624   4.882 -0.5857  0.3059  0.7408
   25LER     HA  479   4.088   7.555   4.915 -1.7980  1.3226  0.1115
   25LER     CB  480   4.121   7.761   4.915 -0.9165 -0.1912 -0.1006
   25LER    HB1  481   4.031   7.791   4.862 -0.3931  0.2147 -0.7735
   25LER    HB2  482   4.196   7.833   4.882 -2.9290  2.5455  0.8773
   25LER     CG  483   4.105   7.785   5.067 -0.1542  0.1474  0.7957
   25LER     HG  484   4.201   7.778   5.119  0.7484  1.0694 -0.6732
   25LER    CD1  485   4.051   7.926   5.076 -0.0338 -0.5111  0.3158
   25LER   HD11  486   4.043   7.951   5.182  0.4557  0.9384  0.0423
   25LER   HD12  487   4.120   7.996   5.029  0.0066 -1.2541 -0.7548
   25LER   HD13  488   3.954   7.930   5.027 -0.2701 -1.5073  0.6819
   25LER    CD2  489   4.005   7.685   5.126  0.3910 -0.3832  0.5464
   25LER   HD21  490   3.980   7.710   5.229  0.0426 -0.9220  0.6018
   25LER   HD22  491   3.917   7.696   5.063  0.6791  1.1703  0.3954
   25LER   HD23  492   4.053   7.587   5.116  0.1651 -0.4551  0.1346
   25LER      C  493   4.184   7.615   4.727  1.0543 -0.0532 -0.7975
   25LER      O  494   4.288   7.628   4.671 -0.6661 -0.0033 -0.4467
   26LYR      N  495   4.075   7.582   4.659  0.5143  0.8793 -0.3086
   26LYR      H  496   3.989   7.587   4.711  0.8571  2.5391  0.1712
   26LYR     CA  497   4.061   7.583   4.512 -0.4743 -0.3494  0.8097
   26LYR     HA  498   4.154   7.544   4.472 -0.8736 -3.1061  2.3069
   26LYR     CB  499   3.965   7.476   4.472  0.9112  0.0582 -0.4784
   26LYR    HB1  500   3.979   7.459   4.366  2.4078 -0.4561 -0.2215
   26LYR    HB2  501   3.865   7.508   4.501  0.5214 -0.3492 -1.3568
   26LYR     CG  502   3.987   7.339   4.544  0.3121  0.1193  0.0925
   26LYR    HG1  503   3.960   7.340   4.650  0.5422 -2.3046  0.2305
   26LYR    HG2  504   4.094   7.318   4.533  0.2511  0.6070 -1.7249
   26LYR     CD  505   3.912   7.228   4.466  0.4446  0.2342 -0.4155
   26LYR    HD1  506   3.952   7.131   4.497  2.8146  1.2501 -0.1193
   26LYR    HD2  507   3.928   7.239   4.359 -1.6330  0.8087 -0.7172
   26LYR     CE  508   3.763   7.240   4.502 -1.2899 -0.0517 -0.1785
   26LYR    HE1  509   3.719   7.340   4.496 -1.7687 -0.1579  1.3169
   26LYR    HE2  510   3.744   7.218   4.607  0.4040  2.2455  0.6955
   26LYR     NZ  511   3.683   7.145   4.426 -0.9173 -0.1005  0.0678
   26LYR    HZ1  512   3.725   7.056   4.405 -1.4323  0.2368 -2.8549
   26LYR      C  513   4.024   7.717   4.451 -0.2652  0.4508  0.4041
   26LYR      O  514   3.960   7.800   4.510  0.3215 -0.2200 -0.0469
   27LY0      N  515   4.059   7.734   4.326 -0.7025 -0.0506 -0.5268
   27LY0      H  516   4.102   7.653   4.284 -2.7427 -1.9471  0.8313
   27LY0     CA  517   4.031   7.852   4.244 -0.0858  0.0446 -0.8607
   27LY0     HA  518   4.026   7.937   4.312 -1.7875 -1.4606  1.0673
   27LY0     CB  519   4.146   7.887   4.144  0.5352 -0.3820  0.2599
   27LY0    HB1  520   4.109   7.975   4.091 -0.2945 -1.5178 -1.1113
   27LY0    HB2  521   4.161   7.803   4.076 -0.1946  0.4348 -0.9521
   27LY0     CG  522   4.275   7.918   4.215  0.1883  0.0346  1.0203
   27LY0    HG1  523   4.294   7.855   4.302 -0.4841  0.3868  1.4325
   27LY0    HG2  524   4.261   8.019   4.254  1.4691  1.0211 -0.9526
   27LY0     CD  525   4.393   7.913   4.114  0.1963  0.1117 -0.0815
   27LY0    HD1  526   4.355   7.965   4.026 -1.1746 -2.2805 -1.0258
   27LY0    HD2  527   4.400   7.812   4.073 -1.2737 -0.4204  0.9077
   27LY0     CE  528   4.527   7.962   4.175 -0.1604 -0.1350  0.3436
   27LY0    HE1  529   4.558   7.898   4.257  1.4236 -0.9145 -0.8299
   27LY0    HE2  530   4.508   8.050   4.237 -2.2558  0.1298 -0.5707
   27LY0     NZ  531   4.647   7.979   4.087 -0.4283 -0.0031  0.0465
   27LY0    HZ1  532   4.726   8.002   4.144 -1.2683  1.6892  0.5771
   27LY0    HZ2  533   4.656   7.895   4.031 -3.3705 -0.1341 -0.4096
   27LY0    HZ3  534   4.632   8.053   4.020  1.6248  1.7361  1.4047
   27LY0      C  535   3.900   7.840   4.168  0.2599 -0.9469  0.4924
   27LY0      O  536   3.884   7.755   4.088  0.7052  0.0370 -0.0347
   28LER      N  537   3.806   7.938   4.185 -0.1530  0.3265  0.6262
   28LER      H  538   3.825   8.000   4.263  0.1873  2.1177 -0.7926
   28LER     CA  539   3.680   7.959   4.119  0.8689 -0.1958  0.4630
   28LER     HA  540   3.653   7.864   4.072 -0.1273  0.6990 -0.8655
   28LER     CB  541   3.580   8.003   4.233  0.2142 -0.0689  0.5598
   28LER    HB1  542   3.623   8.082   4.295  1.0250  0.0329 -0.1089
   28LER    HB2  543   3.573   7.908   4.285 -2.0184 -0.5180 -0.4295
   28LER     CG  544   3.439   8.047   4.185  0.1937 -0.2802 -0.5175
   28LER     HG  545   3.453   8.132   4.118  0.1532  0.3529  0.2594
   28LER    CD1  546   3.368   7.942   4.098  0.0266  0.1182 -0.0577
   28LER   HD11  547   3.260   7.959   4.093  0.1227  0.5221 -1.1678
   28LER   HD12  548   3.398   7.944   3.993 -0.7749 -2.3191 -0.3925
   28LER   HD13  549   3.386   7.844   4.140 -2.4972 -1.4811 -2.3906
   28LER    CD2  550   3.347   8.077   4.309 -0.2666 -0.4574  0.2208
   28LER   HD21  551   3.268   8.141   4.270  0.2458  0.3763  0.5225
   28LER   HD22  552   3.319   7.984   4.357  0.0953 -0.2535  0.8324
   28LER   HD23  553   3.406   8.142   4.374  0.2051  0.0606 -0.6893
   28LER      C  554   3.688   8.070   4.012 -0.4881 -0.0052 -0.6322
   28LER      O  555   3.719   8.185   4.039  0.0140 -0.1587  0.3460
   29LYR      N  556   3.663   8.042   3.889 -0.6861  0.7857  0.9421
   29LYR      H  557   3.650   7.944   3.871  4.1454 -0.3162  2.0139
   29LYR     CA  558   3.662   8.140   3.778  0.0235 -0.3340  0.6234
   29LYR     HA  559   3.746   8.208   3.791  1.1919 -1.7802  0.9071
   29LYR     CB  560   3.687   8.093   3.632  0.2490  0.8602  0.2201
   29LYR    HB1  561   3.651   8.167   3.560  0.7599 -0.1019 -1.0499
   29LYR    HB2  562   3.613   8.017   3.609 -0.8291  1.7683  0.5379
   29LYR     CG  563   3.835   8.044   3.606  0.6810 -0.6958  0.2727
   29LYR    HG1  564   3.909   8.105   3.657  1.8993 -0.6045 -1.5245
   29LYR    HG2  565   3.852   8.051   3.499  0.2778  1.7926  0.3098
   29LYR     CD  566   3.870   7.895   3.637  0.1149 -0.0439 -0.2278
   29LYR    HD1  567   3.890   7.886   3.743 -0.1506 -2.2765 -0.3204
   29LYR    HD2  568   3.965   7.867   3.590  1.5052  0.8828  1.9090
   29LYR     CE  569   3.757   7.794   3.598 -0.1245 -0.0990 -0.2201
   29LYR    HE1  570   3.757   7.784   3.490 -1.1119 -1.1526 -0.1393
   29LYR    HE2  571   3.660   7.832   3.631 -0.7876 -1.5521 -0.4102
   29LYR     NZ  572   3.776   7.669   3.663 -0.3517  0.3119 -0.0799
   29LYR    HZ1  573   3.842   7.600   3.628 -1.1348  1.0007 -3.2135
   29LYR      C  574   3.538   8.233   3.787  0.1500 -0.7478 -0.9188
   29LYR      O  575   3.471   8.261   3.687 -0.2079  0.3713  0.2200
   30LER      N  576   3.520   8.303   3.897  0.1713  0.1821 -0.0386
   30LER      H  577   3.572   8.280   3.981 -1.1150 -0.2841  0.6528
   30LER     CA  578   3.425   8.416   3.909 -0.2815  0.5416 -0.2057
   30LER     HA  579   3.403   8.443   3.806  1.8563  0.0733 -0.8193
   30LER     CB  580   3.294   8.362   3.984 -0.0950 -0.9725 -0.1663
   30LER    HB1  581   3.228   8.448   3.981 -1.0066 -1.6969 -1.4767
   30LER    HB2  582   3.318   8.325   4.084 -1.1585 -0.4371  0.2972
   30LER     CG  583   3.211   8.253   3.914 -0.5497 -0.0468 -0.6364
   30LER     HG  584   3.278   8.172   3.886 -1.0455  0.0236 -2.1299
   30LER    CD1  585   3.102   8.194   4.001  0.0704  0.4122  0.0379
   30LER   HD11  586   3.070   8.099   3.957  1.9676  0.2956 -1.1908
   30LER   HD12  587   3.147   8.168   4.097 -1.1613  1.2482  0.8808
   30LER   HD13  588   3.017   8.258   4.023  0.2762  0.0979  1.9555
   30LER    CD2  589   3.138   8.311   3.789  0.2767  0.2698 -0.0819
   30LER   HD21  590   3.060   8.241   3.759 -0.4315 -0.0959  2.4331
   30LER   HD22  591   3.081   8.402   3.809 -0.2193 -0.4627  2.1149
   30LER   HD23  592   3.212   8.325   3.710  3.3075  1.6487  2.7535
   30LER      C  593   3.505   8.529   3.976  0.1669 -1.1701  0.2812
   30LER      O  594   3.600   8.513   4.043 -0.1856 -0.3523 -0.6728
   31LER      N  595   3.459   8.653   3.959  0.3145  0.9724 -0.6495
   31LER      H  596   3.387   8.664   3.890 -1.4110 -1.3872  0.6005
   31LER     CA  597   3.515   8.777   4.014  0.1515  0.6724 -0.0028
   31LER     HA  598   3.623   8.768   4.021  0.2728 -0.8677 -2.5452
   31LER     CB  599   3.481   8.902   3.930 -0.5893 -0.1170  0.6099
   31LER    HB1  600   3.530   8.985   3.982  3.3846 -1.4456 -0.6379
   31LER    HB2  601   3.374   8.922   3.927 -0.3943  1.3252  2.0299
   31LER     CG  602   3.551   8.919   3.795  0.1060  1.0091 -0.0618
   31LER     HG  603   3.478   8.863   3.737  0.8921 -0.9911  0.7911
   31LER    CD1  604   3.533   9.067   3.752  0.0271 -0.4912  0.0047
   31LER   HD11  605   3.559   9.070   3.647 -1.7563  1.2955 -0.4427
   31LER   HD12  606   3.429   9.097   3.762  0.0023 -1.0742  1.9742
   31LER   HD13  607   3.596   9.132   3.813 -0.3663  2.2365 -2.2877
   31LER    CD2  608   3.692   8.881   3.789  0.0120 -0.1538  0.0767
   31LER   HD21  609   3.744   8.892   3.694  0.7735  2.0338  0.6915
   31LER   HD22  610   3.747   8.933   3.868 -3.0778  2.5767  0.6793
   31LER   HD23  611   3.702   8.776   3.814 -0.0877  0.0580  1.0545
   31LER      C  612   3.471   8.794   4.157 -0.1579 -0.1361  0.2651
   31LER      O  613   3.353   8.808   4.184 -0.4254 -0.4352  0.2361
   32LY0      N  614   3.039   6.893   4.467 -0.3369 -0.1268  0.2251
   32LY0     H1  615   2.949   6.881   4.424 -0.3682 -1.0329  0.5197
   32LY0     H2  616   3.085   6.807   4.441  0.8249  0.8842 -1.1994
   32LY0     H3  617   3.033   6.903   4.567 -0.7774  0.5552  0.1370
   32LY0     CA  618   3.117   7.003   4.400  0.5548 -0.1841 -0.2866
   32LY0     HA  619   3.099   6.999   4.292  1.2005 -0.5332 -0.3925
   32LY0     CB  620   3.066   7.143   4.443 -0.0733 -0.1473  0.5054
   32LY0    HB1  621   3.078   7.162   4.549 -1.6599  1.4237  0.4549
   32LY0    HB2  622   2.958   7.151   4.427 -0.0678  0.7172  0.8457
   32LY0     CG  623   3.129   7.255   4.358  0.3154  0.8541 -0.8098
   32LY0    HG1  624   3.108   7.233   4.254 -0.5160  1.7873 -0.8556
   32LY0    HG2  625   3.236   7.255   4.381  0.0511 -1.8502  0.8036
   32LY0     CD  626   3.069   7.389   4.397 -0.2911  0.5160  0.2705
   32LY0    HD1  627   3.092   7.411   4.501  0.4940  1.5837 -0.1160
   32LY0    HD2  628   2.963   7.385   4.372  0.2218 -0.5718 -2.0300
   32LY0     CE  629   3.132   7.497   4.306  0.2972 -0.2405 -0.0789
   32LY0    HE1  630   3.122   7.454   4.206 -0.8261 -4.3860  1.5920
   32LY0    HE2  631   3.238   7.505   4.330  0.7020 -0.4486 -1.6846
   32LY0     NZ  632   3.067   7.627   4.325 -0.2951 -0.2070 -0.2471
   32LY0    HZ1  633   3.090   7.671   4.413  3.4632 -1.9502 -0.1789
   32LY0    HZ2  634   3.087   7.686   4.245  0.3364  0.8739  0.6729
   32LY0    HZ3  635   2.967   7.614   4.313 -0.4105 -1.2600  1.6275
   32LY0      C  636   3.264   6.984   4.421 -0.0424  0.2246  0.0592
   32LY0      O  637   3.309   6.951   4.529  0.6786  0.1081  1.0677
   33LER      N  638   3.352   7.020   4.323 -0.0389  0.5781  0.6207
   33LER      H  639   3.311   7.054   4.237 -2.2963 -0.2472  1.2957
   33LER     CA  640   3.493   7.021   4.324 -0.2942 -0.3338  0.3581
   33LER     HA  641   3.527   6.934   4.380  2.9698  0.3921 -0.2702
   33LER     CB  642   3.552   6.998   4.188  0.0473  0.1155  0.3309
   33LER    HB1  643   3.660   6.992   4.202  0.4036 -0.4017 -2.0807
   33LER    HB2  644   3.532   7.082   4.122 -0.8775  0.3589  0.9210
   33LER     CG  645   3.509   6.874   4.105 -0.0531 -1.2355 -0.0731
   33LER     HG  646   3.402   6.896   4.105  0.4083  1.2970  0.4651
   33LER    CD1  647   3.560   6.872   3.960  0.4298  0.0449  0.4547
   33LER   HD11  648   3.514   6.787   3.909  1.0019  0.2108 -0.3624
   33LER   HD12  649   3.527   6.960   3.905  1.3596  1.0913  1.5372
   33LER   HD13  650   3.669   6.875   3.954  0.3480  0.6414 -1.8361
   33LER    CD2  651   3.522   6.748   4.177 -0.5689  0.2467 -0.4969
   33LER   HD21  652   3.489   6.663   4.116  1.6229 -0.8966 -0.2261
   33LER   HD22  653   3.625   6.715   4.195 -0.7170 -0.4921 -0.9710
   33LER   HD23  654   3.464   6.741   4.269 -0.5357  0.4095 -0.4627
   33LER      C  655   3.557   7.152   4.380 -0.3357 -0.1196 -0.4597
   33LER      O  656   3.497   7.260   4.385  0.3836  0.3476  0.0077
   34LY0      N  657   5.065   7.419   4.373  0.0404  0.9221  0.1317
   34LY0     H1  658   5.151   7.464   4.346 -0.1634  0.4174 -1.4602
   34LY0     H2  659   5.081   7.323   4.346 -0.2543  1.3684 -1.8019
   34LY0     H3  660   5.058   7.435   4.473  1.0852 -1.6191  0.6823
   34LY0     CA  661   4.958   7.480   4.292  0.5413  0.3234  0.4429
   34LY0     HA  662   4.974   7.587   4.300 -0.8771  0.5654  0.2883
   34LY0     CB  663   4.973   7.437   4.141  0.2920  0.0415 -0.7745
   34LY0    HB1  664   4.950   7.332   4.123  0.6809  0.0788 -1.5464
   34LY0    HB2  665   5.069   7.468   4.099 -0.8219  1.6854 -2.2678
   34LY0     CG  666   4.877   7.522   4.056 -0.1708  0.1083  0.0426
   34LY0    HG1  667   4.885   7.631   4.063  0.9148  0.2499 -2.3915
   34LY0    HG2  668   4.779   7.496   4.096  0.0188  1.8003  1.7574
   34LY0     CD  669   4.888   7.481   3.909 -0.4039  0.6764  0.5578
   34LY0    HD1  670   4.837   7.385   3.897 -0.4238  0.8374 -0.7812
   34LY0    HD2  671   4.989   7.460   3.875 -0.1575 -0.8066  2.0584
   34LY0     CE  672   4.831   7.586   3.814  0.1316  0.0766  0.1692
   34LY0    HE1  673   4.850   7.556   3.711 -1.1071 -0.3838  0.0551
   34LY0    HE2  674   4.877   7.680   3.843  1.2626 -0.8187  1.4404
   34LY0     NZ  675   4.682   7.608   3.833 -0.2362  0.5590 -0.2528
   34LY0    HZ1  676   4.642   7.687   3.784  0.2926  0.1872 -1.3000
   34LY0    HZ2  677   4.634   7.524   3.803  3.0084 -1.2667 -0.8792
   34LY0    HZ3  678   4.656   7.617   3.931 -2.6849  0.1372 -0.7950
   34LY0      C  679   4.820   7.444   4.350 -0.0685 -0.2752  0.1923
   34LY0      O  680   4.793   7.332   4.390  0.0750  0.4753 -0.0437
   35LER      N  681   4.728   7.543   4.351 -0.0727  0.8148 -0.2775
   35LER      H  682   4.759   7.628   4.305  0.4257  1.1394  0.6208
   35LER     CA  683   4.586   7.530   4.381  0.1716  0.3333 -0.1383
   35LER     HA  684   4.568   7.464   4.466 -1.9270 -0.4281 -1.1041
   35LER     CB  685   4.518   7.668   4.416 -0.4403 -0.3956  0.9577
   35LER    HB1  686   4.421   7.643   4.459 -0.0140 -0.3950  1.9576
   35LER    HB2  687   4.513   7.732   4.328 -0.8423  0.4889  1.6081
   35LER     CG  688   4.598   7.756   4.520  0.0218  0.1247 -0.0492
   35LER     HG  689   4.697   7.784   4.484 -0.6208 -0.1404 -2.1570
   35LER    CD1  690   4.522   7.888   4.549 -0.4091  0.9442 -0.5208
   35LER   HD11  691   4.583   7.952   4.613 -0.0816 -0.2735  0.4326
   35LER   HD12  692   4.515   7.943   4.455  1.2595  0.4106 -0.9923
   35LER   HD13  693   4.426   7.869   4.596 -1.1714 -1.1741 -2.6980
   35LER    CD2  694   4.625   7.688   4.657  0.3742  1.1455  0.1128
   35LER   HD21  695   4.666   7.760   4.728 -0.8114  1.8699  0.1003
   35LER   HD22  696   4.532   7.651   4.698  0.4509  0.0089 -0.7104
   35LER   HD23  697   4.696   7.608   4.637  0.6875  1.3051  0.5592
   35LER      C  698   4.509   7.461   4.269  0.3173 -0.3152 -0.7675
   35LER      O  699   4.533   7.493   4.154  0.2295 -0.0237  0.8643
   36LYR      N  700   4.412   7.375   4.307  0.2874 -0.1347 -0.4435
   36LYR      H  701   4.390   7.352   4.403  1.2451 -3.7942 -0.9450
   36LYR     CA  702   4.336   7.308   4.206  0.6103  0.4528  0.3629
   36LYR     HA  703   4.399   7.270   4.125  1.6804 -0.5442  1.6205
   36LYR     CB  704   4.274   7.174   4.259 -1.0231 -0.2515  0.1484
   36LYR    HB1  705   4.236   7.194   4.360  3.5200 -0.7593  2.1975
   36LYR    HB2  706   4.354   7.101   4.269 -0.6968  0.1368  0.3769
   36LYR     CG  707   4.151   7.125   4.175  0.5273  0.2304  0.0651
   36LYR    HG1  708   4.187   7.114   4.072  3.0797  2.0894  0.6651
   36LYR    HG2  709   4.073   7.201   4.171 -0.2833 -0.3635  2.5598
   36LYR     CD  710   4.085   6.996   4.224 -0.3368  0.9703 -0.4640
   36LYR    HD1  711   4.077   7.010   4.332  0.8567 -0.6005 -0.1361
   36LYR    HD2  712   4.156   6.915   4.209  1.2745  2.1896  0.1886
   36LYR     CE  713   3.943   6.967   4.168  0.6263 -0.2892 -0.0783
   36LYR    HE1  714   3.940   6.968   4.059 -0.2727 -1.8327 -0.1013
   36LYR    HE2  715   3.867   7.034   4.208  0.9673 -0.0713  0.2087
   36LYR     NZ  716   3.906   6.835   4.204 -0.5525  0.6549  1.0650
   36LYR    HZ1  717   3.955   6.765   4.150 -0.8475  0.3098  1.2427
   36LYR      C  718   4.243   7.411   4.140  0.4610  0.1779  0.9798
   36LYR      O  719   4.193   7.495   4.208  0.0543  0.1244 -0.2950
   37LY0      N  720   4.239   7.424   4.005 -0.3644 -1.1104  0.3570
   37LY0      H  721   4.284   7.358   3.944  0.5115  1.5765 -2.1242
   37LY0     CA  722   4.153   7.529   3.942 -0.7586  0.1755 -0.1291
   37LY0     HA  723   4.117   7.595   4.021 -2.1052 -2.1649  1.3283
   37LY0     CB  724   4.242   7.605   3.838  0.1565  0.6303  0.3543
   37LY0    HB1  725   4.293   7.545   3.763 -0.3634  2.1494 -1.2812
   37LY0    HB2  726   4.325   7.647   3.894  0.9824 -0.1577 -0.2557
   37LY0     CG  727   4.151   7.716   3.764 -0.0049  0.2526 -0.6702
   37LY0    HG1  728   4.108   7.766   3.851 -0.5732  0.8694 -1.3042
   37LY0    HG2  729   4.071   7.667   3.708 -2.0379  1.3614  1.1034
   37LY0     CD  730   4.234   7.805   3.670 -0.0693  0.4318 -0.1549
   37LY0    HD1  731   4.173   7.895   3.658 -0.2437  0.1458 -1.6572
   37LY0    HD2  732   4.248   7.751   3.576  0.1319  1.5101 -0.7686
   37LY0     CE  733   4.381   7.841   3.720 -0.7086 -0.1821  0.2748
   37LY0    HE1  734   4.446   7.754   3.715  0.6051  0.6599  1.6353
   37LY0    HE2  735   4.378   7.858   3.828 -1.5719 -2.3296  0.6272
   37LY0     NZ  736   4.447   7.947   3.643 -0.3635 -0.0669 -0.1947
   37LY0    HZ1  737   4.398   8.034   3.658  0.4990 -0.0352  3.2631
   37LY0    HZ2  738   4.545   7.950   3.667 -0.4134 -0.2308  0.0297
   37LY0    HZ3  739   4.436   7.927   3.545 -1.7348 -0.0174 -0.0757
   37LY0      C  740   4.027   7.468   3.873  0.1044  0.4237 -0.4385
   37LY0      O  741   4.036   7.365   3.807 -0.4879 -0.0178 -0.0327
   38LER      N  742   3.920   7.538   3.892 -0.5884  0.2577 -0.0989
   38LER      H  743   3.918   7.623   3.946 -2.0884  0.1596  0.0443
   38LER     CA  744   3.779   7.506   3.845 -0.2286 -0.1014  0.1463
   38LER     HA  745   3.773   7.426   3.771 -1.6041 -0.4100  0.5729
   38LER     CB  746   3.695   7.462   3.964 -0.3236  0.2158  0.1376
   38LER    HB1  747   3.592   7.465   3.931 -1.0746  1.6742  2.3453
   38LER    HB2  748   3.706   7.535   4.044  2.4124  0.0071  0.0588
   38LER     CG  749   3.714   7.320   4.015  0.3286  0.0483 -0.3894
   38LER     HG  750   3.621   7.299   4.068 -0.4365  2.5040 -0.6074
   38LER    CD1  751   3.736   7.218   3.907  0.2341 -0.2575  0.1295
   38LER   HD11  752   3.749   7.119   3.950 -0.2587 -0.6951 -0.7008
   38LER   HD12  753   3.654   7.213   3.835  1.2603 -2.1147 -1.0024
   38LER   HD13  754   3.824   7.234   3.845  0.7611 -1.7508  0.4456
   38LER    CD2  755   3.821   7.308   4.124  0.2561 -0.5267  0.4320
   38LER   HD21  756   3.811   7.210   4.171 -0.6872 -0.9256 -0.5850
   38LER   HD22  757   3.917   7.329   4.076  1.4667 -2.3678  1.8904
   38LER   HD23  758   3.803   7.382   4.203 -0.9724 -1.0544  0.6675
   38LER      C  759   3.718   7.635   3.776  0.3015 -0.0097  0.3265
   38LER      O  760   3.636   7.710   3.829  0.0625  0.4030 -0.5032
   39LY0      N  761   3.700   6.278   4.044  0.0839 -0.5993 -0.1115
   39LY0     H1  762   3.736   6.223   3.966  2.8257 -0.4491  0.9349
   39LY0     H2  763   3.726   6.229   4.128 -1.2162  0.9042  1.2049
   39LY0     H3  764   3.601   6.293   4.039  0.2656  1.4873  1.5496
   39LY0     CA  765   3.777   6.409   4.047 -0.2189 -0.2495  0.4601
   39LY0     HA  766   3.882   6.385   4.031 -0.5786 -0.9654 -0.9977
   39LY0     CB  767   3.732   6.511   3.937  0.2113  0.2431  0.4288
   39LY0    HB1  768   3.781   6.606   3.959  0.0639  0.1236  1.3169
   39LY0    HB2  769   3.623   6.519   3.936 -0.0354 -2.2989 -0.8886
   39LY0     CG  770   3.769   6.471   3.788  0.2992 -0.7203 -0.3936
   39LY0    HG1  771   3.712   6.381   3.766  1.0242 -1.0819 -0.8356
   39LY0    HG2  772   3.874   6.453   3.764  0.5791  1.9229 -1.4363
   39LY0     CD  773   3.720   6.566   3.678  0.1290 -0.4108  0.3776
   39LY0    HD1  774   3.613   6.586   3.686  0.0509 -1.0129  0.9793
   39LY0    HD2  775   3.726   6.526   3.577 -0.7034  0.1919  0.0789
   39LY0     CE  776   3.806   6.690   3.675  0.3914  0.0390 -0.4203
   39LY0    HE1  777   3.912   6.662   3.680  0.2712 -0.3704 -0.1445
   39LY0    HE2  778   3.789   6.748   3.766 -1.0079 -1.5598  0.3934
   39LY0     NZ  779   3.786   6.775   3.557 -0.2758  0.3211 -0.6219
   39LY0    HZ1  780   3.854   6.850   3.563  0.3647 -0.1820 -1.3585
   39LY0    HZ2  781   3.784   6.728   3.468 -1.3602  0.1758 -0.5310
   39LY0    HZ3  782   3.691   6.801   3.579 -0.4432 -0.4858 -0.3503
   39LY0      C  783   3.758   6.473   4.187 -0.3086  0.9352 -0.4890
   39LY0      O  784   3.667   6.433   4.265 -0.7076  0.5263  0.3911
   40LER      N  785   3.852   6.568   4.222 -0.2030 -0.7131 -0.0293
   40LER      H  786   3.931   6.577   4.159 -1.9129  1.5012 -1.9973
   40LER     CA  787   3.837   6.645   4.344  0.3248  0.1857  0.2775
   40LER     HA  788   3.738   6.629   4.386 -0.2588  0.9138 -0.7657
   40LER     CB  789   3.951   6.600   4.442  0.2108 -1.0373 -0.3442
   40LER    HB1  790   3.976   6.675   4.517  1.4160  1.3094 -2.8963
   40LER    HB2  791   4.042   6.595   4.382 -0.0566  0.4709 -0.9190
   40LER     CG  792   3.917   6.468   4.512  0.0104  0.0163 -0.1805
   40LER     HG  793   3.862   6.408   4.439 -0.7793 -2.0160  1.9648
   40LER    CD1  794   4.045   6.396   4.558  0.0928  0.4268  0.0296
   40LER   HD11  795   4.035   6.336   4.649  0.6250  2.4933  1.5061
   40LER   HD12  796   4.086   6.339   4.474  1.3771  0.7050  0.4641
   40LER   HD13  797   4.118   6.473   4.580  0.5787  0.2236 -0.8229
   40LER    CD2  798   3.829   6.496   4.635  0.5044  0.3333 -0.3240
   40LER   HD21  799   3.792   6.403   4.678  2.7005 -1.1658 -1.4988
   40LER   HD22  800   3.892   6.545   4.708 -0.9705  1.5101  0.2156
   40LER   HD23  801   3.738   6.552   4.613 -1.4010 -2.6686 -0.6627
   40LER      C  802   3.847   6.794   4.314 -0.5200  0.6569  0.5802
   40LER      O  803   3.814   6.878   4.399  0.3721  0.2480 -0.0276
   41U      O5'  804   9.189   5.030   1.430 -0.3709 -0.2015 -0.2724
   41U      H5T  805   9.160   5.033   1.339  0.9470  0.3001 -0.7072
   41U      C5'  806   9.331   5.060   1.446 -0.1883 -0.3670  0.0593
   41U     H5'1  807   9.381   4.997   1.373  0.4694 -1.5032  1.4500
   41U     H5'2  808   9.360   5.019   1.543  0.9425 -1.3707 -0.6834
   41U      C4'  809   9.368   5.212   1.425 -0.3557  0.4328 -0.4226
   41U      H4'  810   9.477   5.216   1.425 -0.1528 -2.6733  0.1800
   41U      O4'  811   9.311   5.269   1.311  0.5134  0.3657 -0.4607
   41U      C1'  812   9.344   5.410   1.316  0.6823 -0.5664  0.1385
   41U      H1'  813   9.445   5.422   1.276  1.2568  1.3451  1.9489
   41U       N1  814   9.241   5.497   1.247  0.0616 -0.4523  0.3984
   41U       C6  815   9.108   5.451   1.221  0.1931  0.2718 -0.3625
   41U       H6  816   9.071   5.359   1.264 -0.8800  1.2638  0.9317
   41U       C5  817   9.022   5.529   1.147 -0.4122 -0.2002 -0.4666
   41U       H5  818   8.918   5.499   1.139 -0.2097 -1.2600  0.5975
   41U       C4  819   9.058   5.671   1.115  0.2644  0.3275  0.4568
   41U       O4  820   8.978   5.749   1.061  0.1508 -0.3959 -0.1118
   41U       N3  821   9.192   5.699   1.134 -0.0520  0.2942 -1.0294
   41U       H3  822   9.232   5.787   1.105  3.4902 -1.4664 -1.9954
   41U       C2  823   9.285   5.621   1.201 -0.1107 -0.0141  0.0503
   41U       O2  824   9.397   5.668   1.226 -0.3169 -0.3486  0.6508
   41U      C3'  825   9.338   5.312   1.542 -0.3304 -0.3269  0.4149
   41U      H3'  826   9.234   5.288   1.566 -0.0049 -1.7965  0.4476
   41U      C2'  827   9.353   5.444   1.469 -0.1365  0.7524  0.1919
   41U     H2'1  828   9.272   5.510   1.499 -1.3446  0.1302 -1.5277
   41U      O2'  829   9.473   5.518   1.496 -0.4341 -0.0086 -0.1256
   41U     HO'2  830   9.465   5.540   1.589  0.8929  2.9386 -0.6043
   41U      O3'  831   9.420   5.312   1.656  0.3652  0.6615  0.3228
   42U        P  832   9.369   5.372   1.797  0.1190  0.4471 -0.1666
   42U      O1P  833   9.443   5.306   1.906  0.5153  0.3975 -0.3992
   42U      O2P  834   9.225   5.386   1.806 -0.0965 -0.6478  0.3701
   42U      O5'  835   9.418   5.529   1.791 -0.3573  0.1795  0.1968
   42U      C5'  836   9.547   5.567   1.837  0.0440 -0.3226  0.2858
   42U     H5'1  837   9.630   5.514   1.790  0.8878  1.5239 -0.4213
   42U     H5'2  838   9.562   5.552   1.944 -1.5707 -0.6652  0.4924
   42U      C4'  839   9.565   5.721   1.799  0.1606 -0.1691 -0.2123
   42U      H4'  840   9.665   5.750   1.831 -0.6015  0.8199  1.4015
   42U      O4'  841   9.549   5.751   1.661  0.0783 -0.1635 -0.2609
   42U      C1'  842   9.496   5.883   1.652 -0.8208  0.2391  0.3756
   42U      H1'  843   9.561   5.954   1.603 -3.1250  2.6839  0.6484
   42U       N1  844   9.367   5.876   1.576  0.0647  0.3772 -0.3636
   42U       C6  845   9.280   5.771   1.577 -0.0730  0.5281 -0.5062
   42U       H6  846   9.287   5.693   1.651 -1.4567  1.7860  1.0445
   42U       C5  847   9.172   5.762   1.490 -0.5623 -0.2918  0.1243
   42U       H5  848   9.113   5.672   1.487 -0.2626 -0.4904 -2.5400
   42U       C4  849   9.144   5.872   1.404 -0.1157  0.3458  0.4439
   42U       O4  850   9.063   5.869   1.316  0.3908 -0.0104 -0.0709
   42U       N3  851   9.231   5.981   1.411  0.8016  0.5475 -0.0487
   42U       H3  852   9.210   6.057   1.348 -0.0103 -0.2796 -0.7920
   42U       C2  853   9.342   5.986   1.492  0.2298  0.8358  0.1922
   42U       O2  854   9.407   6.091   1.493 -0.0004 -0.2876 -0.1432
   42U      C3'  855   9.474   5.806   1.881 -0.4988 -0.5745  0.1239
   42U      H3'  856   9.378   5.754   1.885 -1.0371  0.1229 -2.1538
   42U      C2'  857   9.476   5.932   1.794 -0.3749 -0.0101 -0.3991
   42U     H2'1  858   9.384   5.988   1.805 -0.3947 -0.2633  0.9353
   42U      O2'  859   9.594   6.013   1.822  0.2622  0.3350 -0.2940
   42U     HO'2  860   9.619   5.984   1.910 -0.4967 -1.3210 -0.5800
   42U      O3'  861   9.532   5.824   2.008 -0.6223  0.0237 -0.2211
   43A        P  862   9.437   5.878   2.129  0.0162  0.2864 -0.1580
   43A      O1P  863   9.524   5.917   2.245  0.1462 -0.6432  0.6682
   43A      O2P  864   9.327   5.777   2.155  0.3096 -0.2320  0.9256
   43A      O5'  865   9.377   6.010   2.070 -0.3919 -0.5157 -0.3421
   43A      C5'  866   9.429   6.133   2.106 -0.0384  0.2979 -0.1860
   43A     H5'1  867   9.535   6.143   2.083 -0.5795  2.9457 -1.9664
   43A     H5'2  868   9.423   6.146   2.214  1.0638  2.0213 -0.2853
   43A      C4'  869   9.364   6.253   2.038 -0.3330  0.2197  0.6425
   43A      H4'  870   9.424   6.341   2.061 -0.7231  0.7106 -0.1462
   43A      O4'  871   9.361   6.236   1.892  0.0143  0.3059 -0.1144
   43A      C1'  872   9.259   6.319   1.838  0.1152 -0.2452  0.1957
   43A      H1'  873   9.304   6.396   1.775  0.6799 -2.0303 -1.6882
   43A       N9  874   9.175   6.238   1.746  0.2890  0.3716  0.3403
   43A       C8  875   9.141   6.108   1.756 -0.6086  0.6897  0.4878
   43A       H8  876   9.185   6.039   1.827  2.2417  1.4357 -0.3975
   43A       N7  877   9.056   6.059   1.665 -0.0716 -0.8875  0.2926
   43A       C5  878   9.025   6.176   1.597  0.3704  0.3893 -0.0225
   43A       C6  879   8.929   6.206   1.498  0.2145  0.1308 -0.1574
   43A       N6  880   8.848   6.124   1.440  0.4427 -0.0592 -0.5421
   43A      H61  881   8.859   6.026   1.463  1.8257  0.4674  1.2055
   43A      H62  882   8.781   6.157   1.371 -2.3186 -1.8491  1.0673
   43A       N1  883   8.909   6.332   1.457  0.2323  0.1904  0.8709
   43A       C2  884   8.981   6.424   1.517  1.1253 -0.3721  0.1490
   43A       H2  885   8.953   6.520   1.478  1.9495 -1.2213 -2.8643
   43A       N3  886   9.077   6.415   1.608  0.6002  0.1609  0.6311
   43A       C4  887   9.096   6.286   1.644 -0.3818 -0.0337  0.0941
   43A      C3'  888   9.213   6.273   2.072 -0.5972  0.5175  0.8261
   43A      H3'  889   9.163   6.178   2.054  2.3394 -1.1124  0.6396
   43A      C2'  890   9.181   6.374   1.959  0.1385 -0.0939  0.4888
   43A     H2'1  891   9.074   6.383   1.942  0.1515 -0.4082  0.2146
   43A      O2'  892   9.223   6.506   1.988  0.0356 -0.0096 -0.5067
   43A     HO'2  893   9.172   6.523   2.067 -0.1591 -1.5341 -0.2743
   43A      O3'  894   9.209   6.326   2.204  0.3951 -0.5954 -0.0520
   44A        P  895   9.069   6.345   2.285 -0.4766 -0.5374 -0.0274
   44A      O1P  896   9.111   6.382   2.424  0.3624  0.3331  0.0149
   44A      O2P  897   8.998   6.217   2.276 -0.6228  0.3969  0.1771
   44A      O5'  898   8.988   6.472   2.222  0.3570  0.0458 -0.6492
   44A      C5'  899   9.032   6.600   2.248  0.7668  0.1720 -0.0548
   44A     H5'1  900   9.141   6.605   2.248  0.9178 -2.0735  0.7607
   44A     H5'2  901   8.992   6.637   2.343 -0.0891 -2.3777  0.6429
   44A      C4'  902   8.981   6.683   2.133 -0.1490  0.1515 -0.8851
   44A      H4'  903   9.029   6.781   2.137 -0.6777  0.4529 -1.7424
   44A      O4'  904   8.991   6.630   2.002  0.0747  0.6452 -0.9052
   44A      C1'  905   8.878   6.664   1.930  0.7713 -0.0765 -0.0583
   44A      H1'  906   8.913   6.711   1.838  1.4956  1.4152  0.9227
   44A       N9  907   8.803   6.543   1.890  0.4639  0.0014  0.0344
   44A       C8  908   8.820   6.407   1.929 -1.0245  0.2607  0.2447
   44A       H8  909   8.887   6.378   2.009 -0.2364  1.3188 -0.0154
   44A       N7  910   8.761   6.320   1.851  0.9951 -0.0353  0.1239
   44A       C5  911   8.687   6.404   1.760  0.2711  0.1346 -0.1703
   44A       C6  912   8.616   6.381   1.641  0.0153  0.2038  0.7715
   44A       N6  913   8.582   6.264   1.592 -0.0520  0.5614 -0.5123
   44A      H61  914   8.601   6.177   1.640  0.0238  0.8129 -0.0741
   44A      H62  915   8.528   6.252   1.508  0.3961  0.6775 -0.8205
   44A       N1  916   8.566   6.480   1.565 -0.1860 -0.2854  0.6149
   44A       C2  917   8.609   6.601   1.598 -0.2006 -0.1588  0.1831
   44A       H2  918   8.585   6.680   1.528 -0.2271  0.2051  0.6002
   44A       N3  919   8.682   6.639   1.700  0.0842  0.5182  0.6649
   44A       C4  920   8.713   6.535   1.783 -0.4161  0.5502  0.7153
   44A      C3'  921   8.831   6.725   2.147 -0.5265  0.5739  0.0724
   44A      H3'  922   8.779   6.631   2.166  0.0872 -0.2446 -1.9987
   44A      C2'  923   8.791   6.770   2.003 -0.5575 -0.2976  0.0413
   44A     H2'1  924   8.686   6.770   1.973 -0.2552 -1.8193 -1.1348
   44A      O2'  925   8.852   6.895   1.969 -1.0352  0.0441 -0.1567
   44A     HO'2  926   8.856   6.961   2.038  0.3246  0.2703 -0.4254
   44A      O3'  927   8.808   6.829   2.246 -0.6760 -0.0195 -1.0687
   45U        P  928   8.661   6.841   2.300  0.0365 -0.5877  0.1432
   45U      O1P  929   8.656   6.969   2.377 -0.4849  0.6203  0.5573
   45U      O2P  930   8.621   6.716   2.369 -0.4531 -0.3227  0.1284
   45U      O5'  931   8.576   6.852   2.168  0.4273  0.2079 -0.1184
   45U      C5'  932   8.541   6.989   2.122  0.2446  0.6163 -0.0247
   45U     H5'1  933   8.629   7.045   2.093 -0.2983  0.8166 -1.3840
   45U     H5'2  934   8.490   7.043   2.202 -1.1906 -0.0751 -0.4208
   45U      C4'  935   8.448   6.979   1.996 -0.2679  0.5263  0.0171
   45U      H4'  936   8.450   7.077   1.948  2.2302 -0.8887 -3.1764
   45U      O4'  937   8.495   6.882   1.900 -0.1569  0.5514  0.4164
   45U      C1'  938   8.387   6.826   1.832 -0.9632 -0.1157 -0.0994
   45U      H1'  939   8.399   6.841   1.725  1.9457  0.4050  0.2169
   45U       N1  940   8.383   6.679   1.854  0.0407  0.9077 -0.8411
   45U       C6  941   8.440   6.620   1.971 -0.3242 -0.3344  0.1301
   45U       H6  942   8.506   6.686   2.024  2.4821 -0.1609 -3.2668
   45U       C5  943   8.425   6.488   1.992 -0.7498 -0.3344 -0.3747
   45U       H5  944   8.468   6.436   2.075 -1.0828  1.5915  1.0789
   45U       C4  945   8.352   6.404   1.903 -0.6862 -0.3152  0.5632
   45U       O4  946   8.342   6.284   1.915 -0.1045 -0.5463 -0.4314
   45U       N3  947   8.306   6.469   1.786  0.2051  0.1657 -0.2239
   45U       H3  948   8.246   6.416   1.725  0.3475  0.3819 -0.5496
   45U       C2  949   8.303   6.601   1.767  0.1819 -0.7025 -0.7878
   45U       O2  950   8.223   6.642   1.686  0.4184  0.1618 -0.2601
   45U      C3'  951   8.309   6.928   2.026  0.9967 -0.5229 -0.3820
   45U      H3'  952   8.330   6.845   2.093 -1.1631  0.2362  1.3510
   45U      C2'  953   8.262   6.891   1.883  0.3929  0.5185 -0.2026
   45U     H2'1  954   8.173   6.827   1.888  0.5321  0.3937  2.0412
   45U      O2'  955   8.228   7.003   1.811 -0.3291 -0.0315  0.3163
   45U     HO'2  956   8.163   6.981   1.745 -0.4481  1.0188  0.0679
   45U      O3'  957   8.231   7.028   2.091  0.3315  0.4266  0.4322
   46U        P  958   8.086   6.984   2.148 -0.4147 -0.0780 -0.0165
   46U      O1P  959   8.022   7.106   2.191 -0.3922 -0.6393 -0.1582
   46U      O2P  960   8.124   6.881   2.248 -0.0611  0.1148 -0.3273
   46U      O5'  961   7.997   6.928   2.032  0.2446 -0.4276 -0.8892
   46U      C5'  962   7.917   7.012   1.950 -0.0186  0.4694 -0.6961
   46U     H5'1  963   7.979   7.088   1.905 -0.5806  0.6988 -1.0891
   46U     H5'2  964   7.847   7.060   2.018 -0.8895 -2.0330  0.3247
   46U      C4'  965   7.844   6.924   1.843 -0.6791 -0.3884 -0.6057
   46U      H4'  966   7.808   6.979   1.757 -1.3821 -0.6327 -0.4724
   46U      O4'  967   7.927   6.807   1.804  0.3177  0.5599  0.2854
   46U      C1'  968   7.846   6.690   1.785  0.0090  0.1105 -0.5440
   46U      H1'  969   7.847   6.651   1.683  1.7255 -2.3274  0.3101
   46U       N1  970   7.891   6.573   1.865  0.2729 -0.0232  0.1555
   46U       C6  971   7.993   6.582   1.953  0.1828 -0.3792 -0.5690
   46U       H6  972   8.030   6.681   1.974 -3.2054  0.8151  0.2935
   46U       C5  973   8.047   6.471   2.008  0.9222  0.2900  0.0996
   46U       H5  974   8.129   6.490   2.076 -0.1986  0.7850  1.3655
   46U       C4  975   7.992   6.335   1.988 -0.5071 -0.0090 -0.4682
   46U       O4  976   8.032   6.229   2.040  0.6222 -0.1573 -0.3666
   46U       N3  977   7.893   6.334   1.894  0.7749  0.3234  0.0469
   46U       H3  978   7.859   6.242   1.869  0.4026  0.2181  0.9211
   46U       C2  979   7.841   6.448   1.830 -0.0470 -0.2634 -0.2953
   46U       O2  980   7.767   6.429   1.739  0.9748 -0.3290  0.2812
   46U      C3'  981   7.715   6.853   1.902 -0.2412 -0.7512 -0.6650
   46U      H3'  982   7.750   6.819   2.000  1.3068  0.8967 -0.5905
   46U      C2'  983   7.702   6.732   1.809  0.4513 -0.2934 -0.9444
   46U     H2'1  984   7.654   6.646   1.855 -1.3664  0.0265 -2.1211
   46U      O2'  985   7.628   6.756   1.689  0.2486 -0.3129  0.0114
   46U     HO'2  986   7.535   6.765   1.712  0.7632  0.4493  2.0454
   46U      O3'  987   7.609   6.934   1.916  0.2535  0.6245 -0.1787
   47A        P  988   7.526   6.933   2.047  0.0677 -0.3917  0.0925
   47A      O1P  989   7.468   7.067   2.054 -0.0831 -0.1307 -0.4783
   47A      O2P  990   7.609   6.892   2.153 -0.4926  0.3548  0.3849
   47A      O5'  991   7.418   6.822   2.012  0.0315  0.8953  0.4141
   47A      C5'  992   7.332   6.829   1.899  0.2479 -0.1062  0.3696
   47A     H5'1  993   7.390   6.872   1.818 -0.3562 -1.5533 -0.8808
   47A     H5'2  994   7.247   6.897   1.912  0.6021  1.2919 -3.4885
   47A      C4'  995   7.274   6.698   1.860  0.0214  0.0592 -0.5279
   47A      H4'  996   7.222   6.701   1.764 -0.7583  0.3913 -0.1015
   47A      O4'  997   7.389   6.612   1.840  0.1745 -0.4024  0.1765
   47A      C1'  998   7.343   6.476   1.855  0.1358  0.2230 -0.8558
   47A      H1'  999   7.341   6.427   1.759 -0.4479 -1.0528 -0.2110
   47A       N9 1000   7.434   6.402   1.939 -0.3387  0.6241  0.3049
   47A       C8 1001   7.540   6.442   2.024  0.1531 -0.3464 -0.1922
   47A       H8 1002   7.556   6.546   2.046  3.1912 -0.9369  1.0177
   47A       N7 1003   7.622   6.348   2.063  0.4319 -0.9617 -0.1149
   47A       C5 1004   7.561   6.233   2.014 -0.3970 -0.5244 -0.2974
   47A       C6 1005   7.590   6.093   2.017  0.4504  0.3043  0.5809
   47A       N6 1006   7.694   6.047   2.087  0.9278 -0.2095 -0.3009
   47A      H61 1007   7.751   6.111   2.140  0.7979  0.9430 -1.5213
   47A      H62 1008   7.717   5.948   2.090  3.0245  0.0199 -3.4204
   47A       N1 1009   7.512   6.005   1.960  0.0588  0.0196  0.0606
   47A       C2 1010   7.404   6.050   1.893 -1.0974  0.2710  0.1398
   47A       H2 1011   7.342   5.977   1.843 -0.1132 -0.6682  0.2557
   47A       N3 1012   7.371   6.172   1.879 -0.5940  0.1725 -0.0401
   47A       C4 1013   7.448   6.262   1.946  0.3503  0.6780  0.0559
   47A      C3' 1014   7.182   6.625   1.960 -0.4719 -0.0231 -0.1452
   47A      H3' 1015   7.236   6.637   2.054  1.7474  1.6982 -1.5243
   47A      C2' 1016   7.202   6.477   1.915  0.0193 -0.0494  0.1254
   47A     H2'1 1017   7.188   6.422   2.008 -0.5331  1.4916  0.9757
   47A      O2' 1018   7.117   6.430   1.809  0.0294  0.2031 -0.2521
   47A     HO'2 1019   7.031   6.420   1.852 -0.1618  0.2200 -0.6288
   47A      O3' 1020   7.047   6.664   1.974 -0.5405  0.3168  0.1019
   48U        P 1021   6.966   6.635   2.106 -0.2923  0.4268  0.4363
   48U      O1P 1022   6.843   6.706   2.099  0.9380  0.4205 -0.6220
   48U      O2P 1023   7.060   6.676   2.211  0.1438  0.3755  0.5434
   48U      O5' 1024   6.942   6.476   2.115  0.5382  0.1039  0.0810
   48U      C5' 1025   6.825   6.419   2.058 -0.8045  0.5840  0.4023
   48U     H5'1 1026   6.804   6.460   1.960 -2.0903 -0.2775  0.2910
   48U     H5'2 1027   6.734   6.440   2.115 -0.3607  0.1354  1.3174
   48U      C4' 1028   6.836   6.265   2.040  0.3234 -0.2351 -0.2418
   48U      H4' 1029   6.754   6.227   1.978  1.3834 -0.9803 -1.2135
   48U      O4' 1030   6.961   6.228   1.989  0.5168 -0.1956 -0.2714
   48U      C1' 1031   6.998   6.102   2.045 -0.1661  0.4899  0.3931
   48U      H1' 1032   7.013   6.027   1.967 -1.7109  0.2928  0.2455
   48U       N1 1033   7.125   6.105   2.131  0.2928  0.4168  0.6233
   48U       C6 1034   7.173   6.227   2.184  0.6025 -0.8363 -0.3371
   48U       H6 1035   7.124   6.321   2.162  1.1089 -0.5611 -0.2997
   48U       C5 1036   7.292   6.230   2.250 -0.7670  0.3684  0.3545
   48U       H5 1037   7.343   6.322   2.277  0.9824 -0.9944  1.9407
   48U       C4 1038   7.364   6.106   2.282 -0.1019 -0.8984  0.0777
   48U       O4 1039   7.477   6.104   2.334  0.4040 -0.2166  0.3527
   48U       N3 1040   7.310   5.990   2.227  0.4044 -0.1965  0.4553
   48U       H3 1041   7.368   5.908   2.242  2.3862  1.0668  0.1655
   48U       C2 1042   7.195   5.983   2.154 -0.8101 -0.5900 -0.1638
   48U       O2 1043   7.152   5.872   2.121 -0.2534 -0.5914  0.1807
   48U      C3' 1044   6.820   6.185   2.163  0.6293 -0.9675  0.0345
   48U      H3' 1045   6.878   6.230   2.244  0.4207 -1.5910  0.5402
   48U      C2' 1046   6.869   6.052   2.127 -0.3566 -0.1236 -0.1129
   48U     H2'1 1047   6.904   6.005   2.218  0.2136  1.7510  0.6727
   48U      O2' 1048   6.780   5.979   2.040  0.3009  0.1276 -0.9108
   48U     HO'2 1049   6.699   6.029   2.052  0.0361 -0.7933  1.8204
   48U      O3' 1050   6.682   6.177   2.197  0.2753 -0.2877  0.1227
   49C        P 1051   6.632   6.156   2.350  0.4756 -0.0800  0.2305
   49C      O1P 1052   6.490   6.182   2.340 -0.6952 -0.2158  0.4693
   49C      O2P 1053   6.719   6.241   2.440  0.1158 -0.0739  0.0010
   49C      O5' 1054   6.666   6.001   2.393 -0.6243 -0.1708 -0.7749
   49C      C5' 1055   6.605   5.896   2.322  0.1505  0.2325  0.2073
   49C     H5'1 1056   6.606   5.925   2.217  2.8852  2.3309  0.6906
   49C     H5'2 1057   6.502   5.890   2.356  0.1182  0.2866  0.1185
   49C      C4' 1058   6.669   5.761   2.338  0.0817 -0.4241 -0.1432
   49C      H4' 1059   6.608   5.693   2.279  2.6129 -0.3757 -3.0263
   49C      O4' 1060   6.802   5.758   2.294  0.1691 -0.5505  0.9681
   49C      C1' 1061   6.884   5.676   2.376  0.4119  0.4151  0.8461
   49C      H1' 1062   6.931   5.603   2.310 -0.1911  1.6533 -1.0412
   49C       N1 1063   6.995   5.750   2.442  0.3909  0.2692 -0.1119
   49C       C6 1064   6.996   5.883   2.454  0.1299  0.5524 -0.4332
   49C       H6 1065   6.910   5.936   2.416 -0.0476  0.1716 -0.5659
   49C       C5 1066   7.102   5.946   2.512 -0.2556  0.8486  0.2268
   49C       H5 1067   7.109   6.053   2.523  0.0720  0.7779  0.7520
   49C       C4 1068   7.211   5.864   2.558  0.1441 -0.1762 -0.3011
   49C       N4 1069   7.325   5.916   2.597  0.1014  0.0312  0.6036
   49C      H41 1070   7.333   6.017   2.588 -1.8944  0.2080  0.3780
   49C      H42 1071   7.402   5.853   2.583  1.2822  1.7059 -0.9983
   49C       N3 1072   7.218   5.735   2.530 -0.2801  0.1890  0.3889
   49C       C2 1073   7.110   5.677   2.472 -0.3572 -0.6245  0.1907
   49C       O2 1074   7.134   5.564   2.430 -0.0333  0.2346  0.2974
   49C      C3' 1075   6.671   5.723   2.485  0.1944  0.0254 -0.0943
   49C      H3' 1076   6.696   5.805   2.552  1.1199 -0.5989  0.3493
   49C      C2' 1077   6.782   5.620   2.475 -0.1683 -0.2638 -0.3944
   49C     H2'1 1078   6.830   5.603   2.571  1.7261 -0.0623 -1.2563
   49C      O2' 1079   6.745   5.498   2.421  0.0497  0.0608  0.0124
   49C     HO'2 1080   6.657   5.493   2.458 -0.6188  0.7314 -1.4340
   49C      O3' 1081   6.549   5.663   2.520 -0.5632  0.0662 -0.0116
   50U        P 1082   6.510   5.664   2.675  0.0220 -0.6414 -0.1526
   50U      O1P 1083   6.376   5.597   2.689 -0.1529 -0.4306 -0.1196
   50U      O2P 1084   6.516   5.802   2.723 -0.0381 -0.3520 -0.3590
   50U      O5' 1085   6.619   5.572   2.743 -0.4716 -0.9235 -0.2996
   50U      C5' 1086   6.611   5.428   2.735 -0.3702  0.1211  0.0924
   50U     H5'1 1087   6.611   5.396   2.631 -0.4855  0.7292 -0.0966
   50U     H5'2 1088   6.530   5.388   2.797  0.5528  0.6668  1.7326
   50U      C4' 1089   6.745   5.357   2.786  0.2481  0.9151 -0.0009
   50U      H4' 1090   6.737   5.252   2.757  2.8209  0.3809  0.9725
   50U      O4' 1091   6.861   5.418   2.732 -0.1164 -0.3510 -0.1215
   50U      C1' 1092   6.966   5.406   2.825 -0.1278  0.3316 -0.0371
   50U      H1' 1093   7.052   5.356   2.781  1.5002  0.4369  2.8089
   50U       N1 1094   7.025   5.536   2.871  0.0428  0.1909  0.1062
   50U       C6 1095   6.959   5.656   2.860  0.1369  0.6939  0.1468
   50U       H6 1096   6.861   5.645   2.816  1.0143 -2.7391 -1.2916
   50U       C5 1097   7.024   5.775   2.885  0.7484  0.0551  0.1601
   50U       H5 1098   6.973   5.870   2.888 -2.3218 -1.4508 -0.4802
   50U       C4 1099   7.161   5.777   2.925 -0.3412 -0.1682  0.3437
   50U       O4 1100   7.233   5.875   2.936  0.4204 -0.6023 -0.2551
   50U       N3 1101   7.212   5.650   2.948  0.2791 -0.0156  0.0695
   50U       H3 1102   7.312   5.645   2.959  0.2863 -2.3269 -0.4581
   50U       C2 1103   7.150   5.531   2.929  0.1397 -0.3271  0.0466
   50U       O2 1104   7.204   5.424   2.956 -0.0442  0.1559 -0.0086
   50U      C3' 1105   6.759   5.362   2.939 -0.4226  0.1287 -0.4483
   50U      H3' 1106   6.751   5.465   2.974  0.0303  0.0233 -0.0262
   50U      C2' 1107   6.911   5.334   2.945 -0.3010  0.0270 -0.2799
   50U     H2'1 1108   6.949   5.388   3.032 -0.1158  0.4953 -0.6487
   50U      O2' 1109   6.950   5.197   2.937 -0.0111  0.1264  0.2499
   50U     HO'2 1110   7.041   5.199   2.968  0.1730  0.5081 -0.3102
   50U      O3' 1111   6.672   5.273   3.005  0.1863  0.2571 -0.5197
   51A        P 1112   6.631   5.295   3.158  0.4080 -0.1752 -0.4926
   51A      O1P 1113   6.553   5.184   3.214  0.2373 -0.0604 -0.1831
   51A      O2P 1114   6.574   5.431   3.167  0.9218 -0.3417 -0.2364
   51A      O5' 1115   6.770   5.297   3.235 -0.7702 -0.2507 -0.7093
   51A      C5' 1116   6.845   5.182   3.271 -0.2491  1.1439  0.6246
   51A     H5'1 1117   6.856   5.116   3.185 -1.1829 -1.1042  2.1336
   51A     H5'2 1118   6.794   5.120   3.344  0.5836 -1.0245 -0.5629
   51A      C4' 1119   6.981   5.207   3.341  0.3700 -0.5252 -0.2097
   51A      H4' 1120   7.032   5.113   3.362  1.6922  0.3691  0.7371
   51A      O4' 1121   7.078   5.291   3.271  0.1923  0.1614  0.0643
   51A      C1' 1122   7.151   5.364   3.367 -0.0285  0.1867 -0.5469
   51A      H1' 1123   7.258   5.351   3.348 -0.1877 -3.1052  0.2272
   51A       N9 1124   7.143   5.516   3.347  0.1225  0.1303  0.3066
   51A       C8 1125   7.044   5.596   3.283 -0.1098  0.2483 -0.0056
   51A       H8 1126   6.947   5.558   3.254  0.5067 -1.7659  0.4226
   51A       N7 1127   7.079   5.718   3.273  0.2460  0.6860  0.5203
   51A       C5 1128   7.211   5.717   3.328  0.3225  0.1740  0.3790
   51A       C6 1129   7.312   5.812   3.326 -0.1857 -0.5163 -0.5921
   51A       N6 1130   7.302   5.937   3.278 -0.5748  0.5030 -0.0727
   51A      H61 1131   7.211   5.973   3.252  0.6849  3.0423 -1.2511
   51A      H62 1132   7.376   6.002   3.297 -1.3466  1.5666 -0.6119
   51A       N1 1133   7.432   5.784   3.379  0.2425  0.0401 -0.1652
   51A       C2 1134   7.449   5.667   3.437  0.5182 -0.6187 -0.1526
   51A       H2 1135   7.543   5.648   3.488 -0.2595  0.0482  1.6093
   51A       N3 1136   7.365   5.567   3.441 -0.5862  0.6778 -0.1085
   51A       C4 1137   7.246   5.596   3.382  0.7157 -0.0872 -0.0599
   51A      C3' 1138   6.973   5.267   3.483  0.1816  0.3049  0.7187
   51A      H3' 1139   6.915   5.359   3.489  0.5146  0.4862  1.2086
   51A      C2' 1140   7.115   5.317   3.508 -0.0386  0.2348  0.5425
   51A     H2'1 1141   7.127   5.402   3.576  1.8127  1.0493 -0.7243
   51A      O2' 1142   7.216   5.220   3.536  0.3149  0.1737 -0.0630
   51A     HO'2 1143   7.194   5.168   3.614  2.2325 -0.2042  0.2881
   51A      O3' 1144   6.932   5.171   3.573  0.1480  0.0462  0.1834
   52U        P 1145   6.866   5.208   3.709  0.0789  0.1733  0.0946
   52U      O1P 1146   6.856   5.080   3.785 -0.5330  0.0763 -0.3568
   52U      O2P 1147   6.745   5.287   3.689 -0.3297 -0.0051 -0.0411
   52U      O5' 1148   6.974   5.307   3.791 -0.0350 -0.1588 -0.7706
   52U      C5' 1149   7.065   5.240   3.868  0.1357  0.0041  0.2944
   52U     H5'1 1150   7.099   5.161   3.801  0.8108  0.3821  0.1828
   52U     H5'2 1151   7.011   5.200   3.954  2.4976 -1.7665  1.0688
   52U      C4' 1152   7.185   5.317   3.913 -0.2027 -0.2717 -0.1463
   52U      H4' 1153   7.265   5.248   3.941  0.9067  1.1536  0.2796
   52U      O4' 1154   7.232   5.392   3.801  0.3959  0.6489  0.0113
   52U      C1' 1155   7.305   5.507   3.845  0.3714 -0.4725 -0.5038
   52U      H1' 1156   7.407   5.499   3.808  0.4268 -1.7115 -0.1448
   52U       N1 1157   7.255   5.636   3.792 -0.8371 -0.4399 -0.4275
   52U       C6 1158   7.130   5.642   3.748  0.5405 -0.5624  0.1472
   52U       H6 1159   7.059   5.562   3.759  0.0301 -0.3028 -1.1107
   52U       C5 1160   7.081   5.754   3.687  0.5963 -0.1709 -0.3713
   52U       H5 1161   6.981   5.766   3.648  1.2538  0.9343 -1.7913
   52U       C4 1162   7.165   5.861   3.651  0.1355  0.4002 -0.1411
   52U       O4 1163   7.136   5.953   3.570 -0.0354  0.4947 -0.5197
   52U       N3 1164   7.292   5.859   3.700 -0.0297 -0.1425 -0.1038
   52U       H3 1165   7.338   5.948   3.691 -3.8426  2.7658  4.3100
   52U       C2 1166   7.340   5.751   3.771  0.2449 -0.0353 -0.2369
   52U       O2 1167   7.455   5.749   3.815 -0.3338  0.4346  0.1850
   52U      C3' 1168   7.162   5.425   4.009 -0.1631 -0.0721 -0.3141
   52U      H3' 1169   7.079   5.490   3.983 -0.8657 -0.7011  0.3393
   52U      C2' 1170   7.295   5.496   3.994  0.2926  0.0809 -0.0333
   52U     H2'1 1171   7.284   5.595   4.039 -1.9004  0.0246 -0.3173
   52U      O2' 1172   7.413   5.431   4.053  0.2515  0.8547  0.2906
   52U     HO'2 1173   7.396   5.374   4.128 -1.1869 -0.9157 -1.2891
   52U      O3' 1174   7.149   5.382   4.139  0.1120  0.0213  0.2372
   53U        P 1175   7.073   5.475   4.246 -0.0252  0.2202  0.0026
   53U      O1P 1176   7.069   5.405   4.374 -0.0469 -0.3216  0.1108
   53U      O2P 1177   6.945   5.528   4.196 -0.0358 -0.0624 -0.5086
   53U      O5' 1178   7.167   5.597   4.268  0.7929  0.1609  0.1097
   53U      C5' 1179   7.272   5.589   4.360 -0.5082 -0.4712 -0.0534
   53U     H5'1 1180   7.316   5.492   4.337 -1.4899 -1.1329  0.7896
   53U     H5'2 1181   7.224   5.598   4.458 -1.0127  0.3861 -0.3649
   53U      C4' 1182   7.377   5.698   4.338 -0.0769 -0.0835  0.0997
   53U      H4' 1183   7.474   5.660   4.371  1.3885  1.5161 -2.0467
   53U      O4' 1184   7.413   5.718   4.202 -0.6460  0.2215 -0.5519
   53U      C1' 1185   7.445   5.855   4.182 -0.7130  0.2368  0.5194
   53U      H1' 1186   7.544   5.849   4.137 -0.6354 -2.7515  0.9281
   53U       N1 1187   7.347   5.927   4.090  0.2055 -0.6833 -0.1137
   53U       C6 1188   7.212   5.895   4.085 -0.1575  0.0600  0.0553
   53U       H6 1189   7.175   5.815   4.147  1.2660  0.6712  1.7591
   53U       C5 1190   7.132   5.970   4.008 -0.7188  0.1500  0.3786
   53U       H5 1191   7.029   5.939   3.991  0.1820 -2.1156 -1.5075
   53U       C4 1192   7.182   6.084   3.934 -0.2860  0.4713  0.0905
   53U       O4 1193   7.115   6.154   3.854 -0.2383 -0.1629  0.3429
   53U       N3 1194   7.312   6.108   3.952 -0.5795  0.4446  0.3739
   53U       H3 1195   7.348   6.197   3.919  0.7974  0.2709  1.3267
   53U       C2 1196   7.399   6.038   4.028 -0.3766 -0.4668  0.3437
   53U       O2 1197   7.519   6.069   4.021 -0.0475  0.3910 -0.7524
   53U      C3' 1198   7.338   5.834   4.387 -0.1998 -0.6185 -0.1405
   53U      H3' 1199   7.236   5.854   4.355  0.1824  0.5057 -0.7530
   53U      C2' 1200   7.442   5.925   4.319 -0.0809 -0.3529  0.0829
   53U     H2'1 1201   7.404   6.027   4.314 -0.6135 -0.6115 -1.4381
   53U      O2' 1202   7.578   5.916   4.381  0.1319  0.4094 -0.0076
   53U     HO'2 1203   7.588   5.980   4.452  0.3699 -0.2140  0.5280
   53U      O3' 1204   7.344   5.835   4.528  0.2262 -0.2252 -0.0980
   54C        P 1205   7.280   5.944   4.622 -0.0847 -0.0837  0.1889
   54C      O1P 1206   7.308   5.905   4.761  0.2144 -0.0992  0.3483
   54C      O2P 1207   7.137   5.964   4.582 -0.2247  0.1730 -0.1692
   54C      O5' 1208   7.348   6.086   4.599  0.4268  0.7242 -0.1749
   54C      C5' 1209   7.477   6.108   4.652 -0.6145  0.3250 -0.1126
   54C     H5'1 1210   7.530   6.013   4.652 -1.5632 -0.2260 -0.9424
   54C     H5'2 1211   7.465   6.146   4.754 -2.3323  1.4584 -0.6842
   54C      C4' 1212   7.546   6.217   4.570 -0.1945  0.0618 -0.7998
   54C      H4' 1213   7.654   6.210   4.584 -0.2123 -0.0938 -0.7374
   54C      O4' 1214   7.526   6.197   4.433  0.0325  0.2444 -0.6820
   54C      C1' 1215   7.511   6.331   4.382 -0.7426  0.2536  0.4415
   54C      H1' 1216   7.585   6.340   4.303  0.9062 -0.5270  1.8386
   54C       N1 1217   7.381   6.360   4.313  0.0784  0.5700  0.5781
   54C       C6 1218   7.276   6.271   4.311  0.1391  0.1591 -0.7972
   54C       H6 1219   7.266   6.187   4.379  1.7473  0.6993  0.1682
   54C       C5 1220   7.158   6.303   4.256 -0.2482 -0.1776 -0.6077
   54C       H5 1221   7.080   6.228   4.253  0.1795 -0.6728  0.3824
   54C       C4 1222   7.162   6.420   4.181 -0.2116  0.1439  0.2269
   54C       N4 1223   7.063   6.441   4.097 -0.2133 -0.2138 -0.2831
   54C      H41 1224   6.980   6.383   4.104 -0.3767 -0.1083 -1.1772
   54C      H42 1225   7.048   6.526   4.045 -1.6007 -0.0018  0.4370
   54C       N3 1226   7.263   6.506   4.168  0.0541  0.0063 -0.2985
   54C       C2 1227   7.370   6.476   4.239 -0.5357  0.8582  0.2097
   54C       O2 1228   7.465   6.559   4.241  0.5262  0.2883 -0.4049
   54C      C3' 1229   7.491   6.351   4.616  0.7432  0.3527  1.0229
   54C      H3' 1230   7.384   6.335   4.630  1.0988 -1.2061  2.2367
   54C      C2' 1231   7.540   6.430   4.495 -0.3202  0.2233 -0.5672
   54C     H2'1 1232   7.491   6.528   4.491 -0.3681  0.3127  1.2757
   54C      O2' 1233   7.684   6.459   4.495 -0.2793  0.7984  0.5352
   54C     HO'2 1234   7.700   6.534   4.438  1.9482 -0.1681 -0.2450
   54C      O3' 1235   7.543   6.395   4.741  0.1843 -0.0763 -0.0126
   55C        P 1236   7.470   6.512   4.819  0.1228 -0.2609  0.0112
   55C      O1P 1237   7.554   6.548   4.934  0.0303 -0.1040 -0.2017
   55C      O2P 1238   7.332   6.473   4.846  0.2366  0.3549 -0.4382
   55C      O5' 1239   7.464   6.643   4.722  0.3383  0.1620  0.1540
   55C      C5' 1240   7.578   6.727   4.702 -0.2911  0.4560 -0.4100
   55C     H5'1 1241   7.651   6.678   4.637  1.8818  1.0502  1.4597
   55C     H5'2 1242   7.617   6.750   4.801  0.8214  0.2531 -0.7867
   55C      C4' 1243   7.535   6.856   4.631  0.0799 -0.4354 -0.1845
   55C      H4' 1244   7.613   6.927   4.603 -1.5130  1.2526 -0.5351
   55C      O4' 1245   7.470   6.814   4.516 -0.3594 -0.5113  0.0597
   55C      C1' 1246   7.368   6.913   4.492  0.8049 -0.3924  0.2330
   55C      H1' 1247   7.401   6.967   4.403 -0.0104  0.2207  0.2998
   55C       N1 1248   7.231   6.857   4.462 -0.4058  0.2331 -0.7690
   55C       C6 1249   7.206   6.725   4.496  0.5059  0.1910 -0.1535
   55C       H6 1250   7.274   6.667   4.557  1.1940 -0.6001 -1.6056
   55C       C5 1251   7.088   6.673   4.454 -0.5160  0.0214 -0.7304
   55C       H5 1252   7.069   6.570   4.483 -0.6495  0.3475  0.4079
   55C       C4 1253   7.004   6.739   4.362 -0.1550  0.2085 -1.0057
   55C       N4 1254   6.903   6.681   4.303  0.3950 -0.2406 -0.5094
   55C      H41 1255   6.875   6.588   4.331 -1.8817  0.4904 -0.1171
   55C      H42 1256   6.849   6.737   4.239  0.7798 -0.6110 -1.1711
   55C       N3 1257   7.035   6.860   4.320 -0.3522  0.2210  0.0178
   55C       C2 1258   7.142   6.924   4.377  0.4182  0.3212  0.5097
   55C       O2 1259   7.176   7.031   4.343  0.3411 -0.2859 -0.1830
   55C      C3' 1260   7.423   6.936   4.715  0.3038 -0.4245  0.3579
   55C      H3' 1261   7.349   6.861   4.744  1.5642 -2.0377 -0.3813
   55C      C2' 1262   7.364   7.016   4.604  0.1175  0.7406 -0.1789
   55C     H2'1 1263   7.262   7.048   4.626  0.3672  0.8180  0.9099
   55C      O2' 1264   7.441   7.131   4.572  0.5645  0.6212  0.4046
   55C     HO'2 1265   7.416   7.205   4.628 -0.0870  0.9049 -0.2372
   55C      O3' 1266   7.481   7.008   4.819  0.2234  0.2671  0.3612
   56G        P 1267   7.385   7.042   4.933  0.6643 -0.2836 -0.2601
   56G      O1P 1268   7.467   7.107   5.041  0.3149 -0.1887 -0.1916
   56G      O2P 1269   7.296   6.928   4.970  0.2697  0.0596 -0.3600
   56G      O5' 1270   7.292   7.154   4.879  0.5127 -0.4530  0.0996
   56G      C5' 1271   7.337   7.292   4.862  0.0475 -0.4386 -0.1996
   56G     H5'1 1272   7.430   7.290   4.805  0.3717  0.8129  0.2727
   56G     H5'2 1273   7.345   7.342   4.958  1.4579 -1.2477  0.1370
   56G      C4' 1274   7.218   7.372   4.796 -0.5961 -0.5263  0.5930
   56G      H4' 1275   7.248   7.477   4.798  0.4337 -0.7863  3.1250
   56G      O4' 1276   7.178   7.322   4.661  0.3972 -0.3650  0.2139
   56G      C1' 1277   7.041   7.348   4.645 -0.5849  1.2571 -0.7903
   56G      H1' 1278   7.021   7.401   4.552 -0.9201 -0.8251 -1.9717
   56G       N9 1279   6.961   7.223   4.619 -0.4778  0.1256 -0.0398
   56G       C8 1280   6.998   7.094   4.657  0.3819  0.2102  0.1818
   56G       H8 1281   7.080   7.074   4.724  0.8028  0.2300 -0.3301
   56G       N7 1282   6.922   7.000   4.611  0.6685 -0.1674  0.4114
   56G       C5 1283   6.831   7.073   4.537  0.2552  0.4453 -0.1309
   56G       C6 1284   6.720   7.025   4.455  0.6506  0.6543  0.5559
   56G       O6 1285   6.686   6.914   4.424 -0.0706 -0.2380  0.5991
   56G       N1 1286   6.650   7.125   4.392  0.0078 -0.3578 -0.3060
   56G       H1 1287   6.581   7.103   4.321 -1.4397 -0.0827  0.9639
   56G       C2 1288   6.696   7.248   4.393  0.1581 -0.2879  0.1687
   56G       N2 1289   6.646   7.326   4.302  0.0926  0.2102 -0.2792
   56G      H21 1290   6.573   7.286   4.246  3.9344 -4.8819 -2.4129
   56G      H22 1291   6.677   7.422   4.309 -3.2755  1.3005  2.0915
   56G       N3 1292   6.786   7.298   4.477  0.8391 -0.1313 -0.7280
   56G       C4 1293   6.845   7.207   4.548 -0.9494  0.1851 -0.2418
   56G      C3' 1294   7.086   7.372   4.873  0.5000 -0.2919 -0.1416
   56G      H3' 1295   7.065   7.269   4.900 -0.5734 -0.1400 -0.3422
   56G      C2' 1296   6.987   7.418   4.769 -0.7802  0.3713  1.2188
   56G     H2'1 1297   6.890   7.389   4.810 -1.0410  1.0347  1.1004
   56G      O2' 1298   7.004   7.560   4.741 -0.5212  0.1185  0.5524
   56G     HO'2 1299   6.987   7.614   4.818  1.2566  1.8488 -0.1837
   56G      O3' 1300   7.093   7.462   4.975  0.3354  0.4343 -0.2814
   57U        P 1301   6.980   7.472   5.081 -0.3033  0.2342 -0.1078
   57U      O1P 1302   7.033   7.562   5.178 -0.8194 -0.0249 -0.0078
   57U      O2P 1303   6.961   7.327   5.108 -0.6734 -0.1704 -0.3287
   57U      O5' 1304   6.853   7.534   5.006  0.1021  0.1419 -0.4437
   57U      C5' 1305   6.840   7.675   5.007 -0.3361  0.4046 -0.0227
   57U     H5'1 1306   6.933   7.721   4.974 -0.8312 -0.5710 -3.0872
   57U     H5'2 1307   6.810   7.707   5.107  1.0864 -0.5202  0.7353
   57U      C4' 1308   6.719   7.713   4.925 -0.5074  0.5095 -0.0058
   57U      H4' 1309   6.723   7.819   4.901  0.5512  0.6598  0.7499
   57U      O4' 1310   6.710   7.631   4.815 -0.7231  0.2926 -0.2673
   57U      C1' 1311   6.583   7.587   4.791  0.5948  0.2470 -0.2573
   57U      H1' 1312   6.557   7.640   4.700  0.5302 -1.0164 -0.9860
   57U       N1 1313   6.575   7.437   4.779  0.4163  0.3011 -0.3173
   57U       C6 1314   6.629   7.349   4.870  0.1270  0.0463 -0.2746
   57U       H6 1315   6.685   7.393   4.951  0.3212 -0.2130 -0.2660
   57U       C5 1316   6.623   7.215   4.861 -0.1607  0.2670 -0.1080
   57U       H5 1317   6.674   7.151   4.931  0.9129  2.0631  0.8276
   57U       C4 1318   6.564   7.153   4.743  0.4452 -0.1974 -0.1187
   57U       O4 1319   6.569   7.036   4.723 -0.5019  0.0241  0.0414
   57U       N3 1320   6.510   7.244   4.655  0.3801  0.1767  0.3086
   57U       H3 1321   6.469   7.210   4.570  0.2902 -3.1595  1.5350
   57U       C2 1322   6.499   7.382   4.678  0.7205 -0.9055  0.0239
   57U       O2 1323   6.435   7.452   4.591 -0.2847 -0.4331  0.0332
   57U      C3' 1324   6.594   7.680   5.005 -0.4101 -0.0686  0.3605
   57U      H3' 1325   6.604   7.592   5.069 -0.2999 -0.2302  0.1244
   57U      C2' 1326   6.496   7.644   4.895  0.6043  0.0283  1.2802
   57U     H2'1 1327   6.412   7.580   4.925 -1.6681  1.2719 -1.8950
   57U      O2' 1328   6.429   7.763   4.863  0.2442 -0.3940  0.0506
   57U     HO'2 1329   6.374   7.782   4.939 -1.2856 -0.2389 -1.0276
   57U      O3' 1330   6.553   7.783   5.092 -0.6315  0.1701 -1.0949
   58A        P 1331   6.470   7.764   5.229  0.2774  0.0578 -0.1248
   58A      O1P 1332   6.441   7.895   5.286  0.1855 -0.2864  0.1875
   58A      O2P 1333   6.547   7.667   5.303 -0.1581 -0.3091  0.3889
   58A      O5' 1334   6.336   7.691   5.174 -0.2222 -0.1587 -0.0345
   58A      C5' 1335   6.222   7.773   5.142 -0.3769  0.0070 -0.7047
   58A     H5'1 1336   6.255   7.842   5.065 -0.0158  0.0979 -0.4703
   58A     H5'2 1337   6.186   7.824   5.232 -1.6742  0.0097 -1.2044
   58A      C4' 1338   6.099   7.690   5.100  0.7237  0.0061 -0.4623
   58A      H4' 1339   6.014   7.754   5.075  0.6708 -0.7066 -2.2193
   58A      O4' 1340   6.117   7.620   4.978 -0.5312 -0.5754 -0.2609
   58A      C1' 1341   6.045   7.497   4.986  0.1696 -0.2960  0.4233
   58A      H1' 1342   5.971   7.493   4.907 -0.7376 -0.1923  1.2489
   58A       N9 1343   6.140   7.382   4.979  0.0651 -0.3246  0.4189
   58A       C8 1344   6.274   7.376   5.018  0.4865  0.1502 -0.4629
   58A       H8 1345   6.329   7.454   5.068  1.7817 -1.5923  0.9654
   58A       N7 1346   6.336   7.268   4.980  0.0468  0.3101  1.2158
   58A       C5 1347   6.232   7.193   4.918 -0.8057  0.1723  0.2526
   58A       C6 1348   6.222   7.062   4.867  0.4635 -0.1407  0.3083
   58A       N6 1349   6.320   6.973   4.863 -0.3050  0.2711 -0.2046
   58A      H61 1350   6.411   7.006   4.892  0.7493 -1.2729 -1.6103
   58A      H62 1351   6.311   6.882   4.822 -4.0088 -0.1235  1.0824
   58A       N1 1352   6.111   7.010   4.825 -0.0684  0.3710  0.0344
   58A       C2 1353   6.005   7.090   4.829 -0.4981  0.2440 -0.5998
   58A       H2 1354   5.909   7.053   4.796 -2.0348  2.4543  1.0870
   58A       N3 1355   5.999   7.213   4.870  0.4764  0.4530  0.9171
   58A       C4 1356   6.118   7.267   4.909  0.6805 -0.4729 -0.9230
   58A      C3' 1357   6.060   7.587   5.203 -0.4468 -1.0277 -0.2127
   58A      H3' 1358   6.155   7.542   5.231  0.6458  2.3310  2.0543
   58A      C2' 1359   5.967   7.494   5.119 -0.7093 -0.2811 -0.8012
   58A     H2'1 1360   5.960   7.391   5.152  0.2351 -0.4047 -0.9420
   58A      O2' 1361   5.841   7.548   5.088  0.3118  0.0520  0.1148
   58A     HO'2 1362   5.795   7.476   5.045  1.6543 -0.2392 -0.9284
   58A      O3' 1363   5.993   7.655   5.316 -0.1194  0.1311 -0.0916
   59C        P 1364   5.952   7.568   5.446  0.1844  0.0110  0.3896
   59C      O1P 1365   5.855   7.638   5.530 -0.6630 -0.9558 -0.1415
   59C      O2P 1366   6.083   7.530   5.508  0.3762 -0.5424 -0.0112
   59C      O5' 1367   5.882   7.428   5.414 -0.0558  0.1841  0.4236
   59C      C5' 1368   5.734   7.413   5.387 -0.4089  0.3165  0.1105
   59C     H5'1 1369   5.708   7.498   5.324  1.3854  2.1530  1.6813
   59C     H5'2 1370   5.679   7.431   5.479  1.2168  1.3442  0.9427
   59C      C4' 1371   5.695   7.274   5.323 -0.0973 -0.8964  0.0135
   59C      H4' 1372   5.601   7.286   5.270  0.3934  1.2109 -0.4938
   59C      O4' 1373   5.782   7.239   5.216 -0.7132 -0.0114  0.0169
   59C      C1' 1374   5.797   7.093   5.206  0.5766 -0.7056 -0.5672
   59C      H1' 1375   5.762   7.057   5.109 -0.3031 -0.0878 -0.4904
   59C       N1 1376   5.937   7.041   5.223 -0.3462  0.3201  0.0493
   59C       C6 1377   6.034   7.113   5.276 -0.0953 -0.2169  0.2869
   59C       H6 1378   6.013   7.208   5.322  3.3300  1.2026 -0.7356
   59C       C5 1379   6.162   7.076   5.268 -0.8426  0.1383 -0.1658
   59C       H5 1380   6.233   7.142   5.317 -2.0857  1.0736  0.4182
   59C       C4 1381   6.186   6.954   5.195  0.0619 -0.5299 -0.0857
   59C       N4 1382   6.310   6.916   5.174 -0.6712 -0.5470 -0.2123
   59C      H41 1383   6.379   6.988   5.191  0.6283 -1.8509  0.3130
   59C      H42 1384   6.322   6.826   5.129  0.2985 -0.6789  0.2730
   59C       N3 1385   6.095   6.870   5.148  0.5064 -0.3027 -0.2788
   59C       C2 1386   5.965   6.914   5.164 -0.1422  0.5621 -0.4901
   59C       O2 1387   5.874   6.840   5.123  0.0797 -0.1646 -0.1118
   59C      C3' 1388   5.702   7.155   5.422  0.5494 -0.2331 -0.0409
   59C      H3' 1389   5.794   7.149   5.480  1.2359 -0.9526 -1.1797
   59C      C2' 1390   5.703   7.042   5.318 -0.5651  0.4023 -0.5815
   59C     H2'1 1391   5.754   6.953   5.355  2.5157  1.5920 -1.6601
   59C      O2' 1392   5.581   7.020   5.250 -0.2022  0.7145 -0.1585
   59C     HO'2 1393   5.601   6.938   5.206  0.2585 -0.1656  1.5795
   59C      O3' 1394   5.582   7.144   5.508  0.2096  0.8851  0.5818
   60U        P 1395   5.602   7.081   5.651  0.0604  0.0386 -0.1768
   60U      O1P 1396   5.470   7.070   5.716  0.3548 -0.3256 -0.3687
   60U      O2P 1397   5.709   7.156   5.722 -0.1080 -0.5466 -0.7648
   60U      O5' 1398   5.660   6.928   5.645  0.0973 -0.1248 -0.1420
   60U      C5' 1399   5.587   6.823   5.582  0.7532 -0.1207 -0.2057
   60U     H5'1 1400   5.540   6.861   5.491 -1.1819 -0.0245  0.7923
   60U     H5'2 1401   5.503   6.795   5.645  0.6248  2.3829  0.8503
   60U      C4' 1402   5.668   6.702   5.548  0.2601  0.0420 -0.5047
   60U      H4' 1403   5.610   6.630   5.489 -0.9615 -0.5783  1.3628
   60U      O4' 1404   5.772   6.734   5.459 -0.5711 -0.2069 -0.7545
   60U      C1' 1405   5.873   6.628   5.453 -0.3430  0.0685  0.2695
   60U      H1' 1406   5.874   6.571   5.360 -0.6039 -1.2901  1.0691
   60U       N1 1407   6.005   6.688   5.467 -0.0655 -0.2151  0.2968
   60U       C6 1408   6.028   6.799   5.537  0.3226 -0.0837 -0.2543
   60U       H6 1409   5.952   6.854   5.591 -0.3254 -0.8360 -0.3855
   60U       C5 1410   6.155   6.848   5.540  0.3386 -0.3134 -0.6567
   60U       H5 1411   6.180   6.943   5.583  1.3330 -0.0361 -1.7722
   60U       C4 1412   6.269   6.788   5.471 -0.2929  0.3307  0.1980
   60U       O4 1413   6.383   6.824   5.476 -0.2677 -0.4176  0.0755
   60U       N3 1414   6.241   6.665   5.419  0.2043  0.1589  0.0998
   60U       H3 1415   6.319   6.602   5.414 -0.1651 -0.2161 -1.2084
   60U       C2 1416   6.110   6.620   5.395  0.0129 -0.0373  0.4603
   60U       O2 1417   6.086   6.508   5.347  0.6174  0.4048 -0.4717
   60U      C3' 1418   5.741   6.611   5.650  0.0999  0.3881 -0.4395
   60U      H3' 1419   5.801   6.681   5.707  0.2629  1.3376 -1.7463
   60U      C2' 1420   5.839   6.532   5.560  0.1604 -0.4025 -0.6750
   60U     H2'1 1421   5.930   6.514   5.618 -0.5301 -1.1097  0.2157
   60U      O2' 1422   5.784   6.414   5.510 -0.0475 -0.0123 -0.9213
   60U     HO'2 1423   5.823   6.341   5.560 -0.8283 -0.3462 -0.7756
   60U      O3' 1424   5.658   6.530   5.734  0.7521 -0.1114 -0.2695
   61U        P 1425   5.723   6.462   5.854  0.1081  0.3277 -0.0899
   61U      O1P 1426   5.616   6.403   5.932  0.2241  0.1525  0.3572
   61U      O2P 1427   5.818   6.556   5.919 -0.3289  0.0189 -1.0460
   61U      O5' 1428   5.808   6.340   5.804 -0.4647 -0.0005  0.1495
   61U      C5' 1429   5.751   6.212   5.774  0.7217 -0.6952  0.3578
   61U     H5'1 1430   5.655   6.228   5.726 -0.2516  1.8577  2.9078
   61U     H5'2 1431   5.731   6.160   5.868  1.0347  0.0581  0.8485
   61U      C4' 1432   5.850   6.120   5.694  0.2559  0.4881 -0.3207
   61U      H4' 1433   5.793   6.035   5.657 -0.5395  1.8911 -2.5768
   61U      O4' 1434   5.909   6.173   5.579  0.2479 -0.6269 -0.4881
   61U      C1' 1435   6.023   6.097   5.546  0.4708  0.2953 -0.3990
   61U      H1' 1436   6.002   6.027   5.465  1.3477 -0.6427  0.1575
   61U       N1 1437   6.134   6.186   5.511 -0.1443  0.5175  0.4896
   61U       C6 1438   6.184   6.280   5.598  0.3006  0.1869  0.5625
   61U       H6 1439   6.144   6.284   5.698 -0.6322  2.8390  0.1761
   61U       C5 1440   6.291   6.361   5.567  1.2716 -0.4970 -0.2257
   61U       H5 1441   6.316   6.441   5.636 -0.5012  1.5684 -1.8550
   61U       C4 1442   6.342   6.355   5.435 -0.2552  0.4618  0.7119
   61U       O4 1443   6.408   6.438   5.382 -0.4084 -0.1677  0.5384
   61U       N3 1444   6.292   6.254   5.352  0.3239 -0.2108  0.2016
   61U       H3 1445   6.314   6.271   5.255 -1.6385  1.7702  0.0111
   61U       C2 1446   6.190   6.170   5.387  0.4355  0.2327  0.6573
   61U       O2 1447   6.149   6.081   5.306  0.3569  0.0915 -0.0667
   61U      C3' 1448   5.969   6.067   5.771 -0.2950  0.3995 -0.4007
   61U      H3' 1449   6.021   6.155   5.810  3.0079 -1.0222 -1.2921
   61U      C2' 1450   6.051   6.003   5.659  0.7322  0.0612 -1.0055
   61U     H2'1 1451   6.155   6.008   5.691  0.2401 -1.2913  0.9723
   61U      O2' 1452   6.003   5.870   5.635 -0.1115 -0.2025 -0.4619
   61U     HO'2 1453   6.075   5.814   5.604  2.2024  2.4468 -0.3443
   61U      O3' 1454   5.944   5.985   5.890 -1.1511  1.0086 -0.4670
   61U      H3T 1455   5.914   5.899   5.858 -1.0023 -0.1780  2.2634
   62G      O5' 1456   6.380   5.968   4.739  0.2367 -0.3636  0.3222
   62G      H5T 1457   6.425   5.960   4.654  2.5950 -1.3232  1.5645
   62G      C5' 1458   6.267   5.891   4.719 -0.7415 -0.0669  0.1621
   62G     H5'1 1459   6.293   5.796   4.767  2.3434  0.2132 -0.7515
   62G     H5'2 1460   6.256   5.868   4.613 -0.5460 -2.9229  0.6711
   62G      C4' 1461   6.140   5.940   4.785  0.4541 -0.3679 -0.1292
   62G      H4' 1462   6.068   5.858   4.792 -1.1654  1.1574  2.2041
   62G      O4' 1463   6.165   5.990   4.915  0.1992 -0.0059 -0.7097
   62G      C1' 1464   6.087   6.108   4.935 -0.2670 -0.1045 -0.1119
   62G      H1' 1465   6.026   6.089   5.024  0.5106 -0.5989  0.3206
   62G       N9 1466   6.181   6.216   4.963 -0.1878  0.1801 -0.1328
   62G       C8 1467   6.315   6.210   4.986 -0.5531  0.2903 -0.4033
   62G       H8 1468   6.379   6.123   4.977  0.4542  1.0189 -0.5256
   62G       N7 1469   6.365   6.319   5.034  0.3177 -0.2531 -0.6435
   62G       C5 1470   6.258   6.413   5.037  0.7124 -0.3895  1.0189
   62G       C6 1471   6.247   6.553   5.068 -0.7432  0.5493  0.4722
   62G       O6 1472   6.330   6.637   5.096  0.0366 -0.0003 -0.1624
   62G       N1 1473   6.116   6.597   5.058 -1.0341  0.0897  0.6184
   62G       H1 1474   6.098   6.692   5.086  0.8551  0.9125 -0.7594
   62G       C2 1475   6.006   6.520   5.046 -0.1181  0.7410 -0.1531
   62G       N2 1476   5.900   6.583   5.047  0.0063 -0.0844 -0.5232
   62G      H21 1477   5.890   6.683   5.058  1.6733  0.0775 -0.2983
   62G      H22 1478   5.825   6.536   4.997 -1.1294  0.5195  0.5783
   62G       N3 1479   6.002   6.394   4.996 -0.7487  0.0471 -0.3196
   62G       C4 1480   6.139   6.349   4.990 -0.4558 -0.3027  0.0802
   62G      C3' 1481   6.068   6.048   4.707 -0.2790  0.3305  0.5010
   62G      H3' 1482   6.148   6.114   4.672 -0.3603  0.6905  0.9733
   62G      C2' 1483   5.996   6.125   4.816  0.2207 -0.2067 -0.2812
   62G     H2'1 1484   5.983   6.229   4.786 -0.3399 -0.6531 -1.6351
   62G      O2' 1485   5.872   6.071   4.852  0.4840 -0.5583 -0.1008
   62G     HO'2 1486   5.808   6.142   4.842 -0.7271 -1.1315  2.6296
   62G      O3' 1487   5.983   5.981   4.609 -0.2973 -0.0418 -0.2995
   63U        P 1488   5.953   6.063   4.481  0.2703  0.3198  0.1227
   63U      O1P 1489   5.873   5.972   4.400  0.1310  0.0193  0.1648
   63U      O2P 1490   6.081   6.121   4.436 -0.1273 -0.2486  0.5232
   63U      O5' 1491   5.863   6.188   4.528 -0.5824  0.0799  0.2792
   63U      C5' 1492   5.723   6.188   4.549 -0.0460  0.7898  0.5707
   63U     H5'1 1493   5.713   6.127   4.639 -1.3384  0.6850  0.3696
   63U     H5'2 1494   5.665   6.154   4.463  1.6663 -0.6504 -0.0919
   63U      C4' 1495   5.672   6.326   4.586 -0.9328  0.1893 -0.2293
   63U      H4' 1496   5.563   6.331   4.596 -1.2611 -1.0869 -2.4600
   63U      O4' 1497   5.744   6.384   4.698  0.0950  0.2975  0.2527
   63U      C1' 1498   5.755   6.522   4.680  0.1535  0.2510  0.2695
   63U      H1' 1499   5.697   6.568   4.761 -0.0863  1.8123 -0.7437
   63U       N1 1500   5.895   6.564   4.683 -0.6025  0.5598 -0.1419
   63U       C6 1501   6.004   6.484   4.643  0.4092 -0.1665  0.0869
   63U       H6 1502   5.981   6.394   4.589 -1.7275 -0.0019  0.6360
   63U       C5 1503   6.131   6.522   4.677  0.3871  0.2912  0.4096
   63U       H5 1504   6.212   6.463   4.636  0.7115  1.5706 -0.8500
   63U       C4 1505   6.172   6.651   4.726  0.4037 -0.4542  0.4870
   63U       O4 1506   6.290   6.694   4.735  0.1158 -0.3824  0.0900
   63U       N3 1507   6.061   6.727   4.757  0.5533 -0.8189 -0.1786
   63U       H3 1508   6.084   6.821   4.788  0.0398 -0.8884  0.4243
   63U       C2 1509   5.926   6.689   4.732 -0.3924 -0.6317 -0.4369
   63U       O2 1510   5.838   6.772   4.760  0.3412 -0.3018  0.4529
   63U      C3' 1511   5.698   6.424   4.479  0.7999  0.7883 -0.2076
   63U      H3' 1512   5.802   6.413   4.447  0.8239  0.1796  0.0653
   63U      C2' 1513   5.695   6.555   4.546  0.1242 -0.3347 -0.7142
   63U     H2'1 1514   5.746   6.637   4.495  0.4834 -0.6840 -0.9185
   63U      O2' 1515   5.564   6.596   4.572  0.1980 -0.1841 -0.9531
   63U     HO'2 1516   5.523   6.605   4.486  0.8839 -0.0035 -1.2750
   63U      O3' 1517   5.612   6.406   4.367 -0.4008 -0.0652  0.0448
   64A        P 1518   5.661   6.462   4.218 -0.1582  0.0653  0.3974
   64A      O1P 1519   5.537   6.452   4.132 -0.0258 -0.3597 -0.2823
   64A      O2P 1520   5.787   6.391   4.178  0.3810 -0.1624  0.1648
   64A      O5' 1521   5.704   6.620   4.242 -0.0268 -0.2369  0.6605
   64A      C5' 1522   5.603   6.723   4.233  0.1444  0.2247 -0.7228
   64A     H5'1 1523   5.536   6.723   4.319 -0.2247 -2.7931 -0.9024
   64A     H5'2 1524   5.546   6.706   4.142  0.5203  0.3678 -0.9899
   64A      C4' 1525   5.664   6.862   4.230 -0.0288 -0.1141 -0.2066
   64A      H4' 1526   5.585   6.932   4.205 -1.0286 -0.6056  1.4438
   64A      O4' 1527   5.715   6.897   4.356 -0.1424 -0.1942  0.1523
   64A      C1' 1528   5.828   6.984   4.330 -0.1806  0.2288 -0.2625
   64A      H1' 1529   5.813   7.086   4.366  1.6285  0.7033 -0.7089
   64A       N9 1530   5.949   6.925   4.387  0.2889 -0.0463  0.4183
   64A       C8 1531   5.987   6.796   4.389  0.0088 -0.0501 -1.0145
   64A       H8 1532   5.917   6.720   4.355 -2.2706  0.9820  1.0746
   64A       N7 1533   6.110   6.772   4.430 -0.0891 -0.2670  0.4435
   64A       C5 1534   6.157   6.904   4.447 -0.3534  0.3356 -0.0291
   64A       C6 1535   6.276   6.962   4.495 -0.4791  0.5278 -0.4640
   64A       N6 1536   6.380   6.890   4.551 -0.6429 -0.3148  0.7511
   64A      H61 1537   6.378   6.791   4.568  0.1956 -0.5642 -0.4947
   64A      H62 1538   6.452   6.952   4.584  0.6439  0.0066 -2.3840
   64A       N1 1539   6.288   7.090   4.520  0.2020  0.2520  0.5830
   64A       C2 1540   6.186   7.169   4.492 -0.3585  0.0191  0.2605
   64A       H2 1541   6.214   7.270   4.517  2.6844 -1.2873  2.7353
   64A       N3 1542   6.062   7.135   4.452  0.0983 -0.1192 -0.0184
   64A       C4 1543   6.057   6.998   4.432 -0.7489 -0.3943 -0.1398
   64A      C3' 1544   5.771   6.884   4.120  0.7677  0.9085  0.1556
   64A      H3' 1545   5.827   6.793   4.100  0.0645  0.2877  0.9130
   64A      C2' 1546   5.844   6.998   4.185 -0.4873 -0.0242  0.1239
   64A     H2'1 1547   5.951   6.991   4.170  0.3807  3.8235  3.1478
   64A      O2' 1548   5.790   7.121   4.147 -0.6371 -0.0175  0.1130
   64A     HO'2 1549   5.841   7.134   4.066  2.9764  1.7985  2.4555
   64A      O3' 1550   5.711   6.928   3.997 -0.3742  0.5166 -0.1489
   65C        P 1551   5.786   6.912   3.856  0.1968  0.1237  0.0768
   65C      O1P 1552   5.682   6.954   3.757  0.2311 -0.0367  0.3271
   65C      O2P 1553   5.846   6.778   3.855  0.1253  0.3104 -0.0958
   65C      O5' 1554   5.907   7.020   3.874  0.1539  0.2951 -0.3035
   65C      C5' 1555   5.875   7.158   3.834  0.4563 -0.0204  0.7524
   65C     H5'1 1556   5.784   7.189   3.885 -0.7184  0.5480 -1.5504
   65C     H5'2 1557   5.840   7.165   3.731  1.5394  0.0955  0.3778
   65C      C4' 1558   5.986   7.251   3.878 -0.2606  0.0054 -0.0214
   65C      H4' 1559   5.949   7.353   3.888  1.1289  0.3208  2.9755
   65C      O4' 1560   6.030   7.214   4.011  0.6999  0.7196  0.3326
   65C      C1' 1561   6.164   7.244   4.024  0.2423  0.6850 -0.6612
   65C      H1' 1562   6.186   7.327   4.090  2.5128  0.7302 -1.3948
   65C       N1 1563   6.242   7.121   4.079 -1.0391 -0.7290  0.3302
   65C       C6 1564   6.197   6.991   4.073 -0.2265 -0.3538 -0.2591
   65C       H6 1565   6.111   6.956   4.018 -0.1314  0.8919 -1.2486
   65C       C5 1566   6.268   6.890   4.132  0.0809 -0.4553 -0.2096
   65C       H5 1567   6.234   6.788   4.132 -2.0892  0.2136 -0.0402
   65C       C4 1568   6.392   6.924   4.195  0.3330 -0.0623  0.1132
   65C       N4 1569   6.470   6.843   4.245 -0.2288  0.1504  0.3350
   65C      H41 1570   6.444   6.747   4.227 -1.2941  0.6685 -1.1515
   65C      H42 1571   6.553   6.864   4.298  0.3930 -1.4222  0.0433
   65C       N3 1572   6.441   7.048   4.199 -0.3711 -0.1815  0.0574
   65C       C2 1573   6.364   7.148   4.143  0.3999 -0.3027  0.4252
   65C       O2 1574   6.403   7.265   4.157 -0.3219 -0.2096  0.6043
   65C      C3' 1575   6.103   7.233   3.788  0.0419  0.4392 -0.2633
   65C      H3' 1576   6.119   7.127   3.769  3.0365  0.5981  0.7691
   65C      C2' 1577   6.215   7.279   3.883  0.1979  0.5011 -0.4099
   65C     H2'1 1578   6.303   7.219   3.864 -0.5453 -1.2251  1.3164
   65C      O2' 1579   6.255   7.414   3.872 -0.1850  0.2957 -0.0430
   65C     HO'2 1580   6.336   7.415   3.821  1.1121  0.2774  1.8770
   65C      O3' 1581   6.098   7.304   3.661 -0.1374  0.9128 -0.3229
   66G        P 1582   6.214   7.283   3.546  0.3458 -0.0677  0.5385
   66G      O1P 1583   6.178   7.367   3.428 -0.1351  0.1925 -0.6570
   66G      O2P 1584   6.228   7.139   3.522  1.0708  0.1778  0.4596
   66G      O5' 1585   6.356   7.334   3.611  0.5967 -0.4539 -1.4370
   66G      C5' 1586   6.394   7.466   3.616  0.0121 -0.1027 -0.2032
   66G     H5'1 1587   6.319   7.527   3.666  1.0915  2.2674 -1.2986
   66G     H5'2 1588   6.403   7.496   3.511 -1.6030  0.1488 -0.2957
   66G      C4' 1589   6.536   7.476   3.692 -0.3603 -0.1132  0.0797
   66G      H4' 1590   6.551   7.584   3.702  0.9291 -0.4664  2.7384
   66G      O4' 1591   6.523   7.427   3.829 -0.1166 -0.5101  0.5227
   66G      C1' 1592   6.641   7.363   3.862 -0.6363  0.7932 -0.5583
   66G      H1' 1593   6.684   7.411   3.950  0.7087 -0.6678 -0.3699
   66G       N9 1594   6.627   7.214   3.895 -0.0865 -0.0725  0.2185
   66G       C8 1595   6.564   7.114   3.829  0.7287 -0.3339 -0.4856
   66G       H8 1596   6.490   7.136   3.754 -0.9013  3.4377  1.9422
   66G       N7 1597   6.579   7.001   3.894  0.2708 -0.0318 -0.3098
   66G       C5 1598   6.686   7.023   3.982 -0.4249 -0.8488 -0.2983
   66G       C6 1599   6.770   6.940   4.065 -0.4910 -0.3123 -0.8579
   66G       O6 1600   6.763   6.814   4.080  0.0310 -0.0009  0.4232
   66G       N1 1601   6.860   7.007   4.146  0.6304  0.4336  0.0787
   66G       H1 1602   6.911   6.966   4.223  0.1826  0.8290  0.5935
   66G       C2 1603   6.886   7.136   4.124 -0.0513 -0.2233  0.0178
   66G       N2 1604   6.979   7.191   4.201 -0.0333 -0.2110  0.2378
   66G      H21 1605   7.037   7.133   4.259 -0.0567  1.0393  1.5602
   66G      H22 1606   7.005   7.287   4.180  1.2838 -0.4280  0.7969
   66G       N3 1607   6.818   7.219   4.046  0.7889  0.3699  0.5741
   66G       C4 1608   6.710   7.159   3.985 -0.7315 -0.3033 -1.0965
   66G      C3' 1609   6.657   7.403   3.625  0.2990 -0.5962  0.1501
   66G      H3' 1610   6.621   7.308   3.586 -1.1306 -0.2633  0.6183
   66G      C2' 1611   6.746   7.382   3.743  0.5474  0.7683 -0.7948
   66G     H2'1 1612   6.813   7.297   3.725  0.3163  0.3408  0.3190
   66G      O2' 1613   6.811   7.492   3.778  0.3192  0.3744 -0.4351
   66G     HO'2 1614   6.902   7.486   3.749  0.3357  0.7853 -0.4851
   66G      O3' 1615   6.721   7.476   3.519 -0.2791  0.5673  0.2260
   67G        P 1616   6.840   7.404   3.438  0.1145 -0.1419  0.0067
   67G      O1P 1617   6.904   7.502   3.354 -0.3325 -0.4484 -0.3473
   67G      O2P 1618   6.783   7.279   3.377 -0.1302  0.6105  0.6008
   67G      O5' 1619   6.962   7.353   3.536 -0.2610 -0.3770  0.0985
   67G      C5' 1620   7.077   7.436   3.567  0.5099 -0.1587  0.2208
   67G     H5'1 1621   7.053   7.534   3.607  2.7356 -0.6947  3.2398
   67G     H5'2 1622   7.137   7.455   3.478 -0.7678  1.0345 -0.4130
   67G      C4' 1623   7.168   7.380   3.671  0.3523  0.4366  0.1111
   67G      H4' 1624   7.231   7.465   3.696  0.0707  0.5563  0.4148
   67G      O4' 1625   7.098   7.336   3.780 -0.2579  0.0040 -0.0185
   67G      C1' 1626   7.175   7.236   3.851  0.1549 -0.5284  0.5531
   67G      H1' 1627   7.190   7.275   3.952 -0.2829 -0.0820  0.4515
   67G       N9 1628   7.100   7.112   3.859 -0.3582  0.6366  0.4854
   67G       C8 1629   6.996   7.076   3.774  0.0413  0.7820 -0.4166
   67G       H8 1630   6.956   7.147   3.702 -3.6270  0.2580  0.8650
   67G       N7 1631   6.949   6.951   3.787 -0.4003 -0.5715  0.1335
   67G       C5 1632   7.034   6.895   3.883 -0.1321  0.0363 -0.5752
   67G       C6 1633   7.050   6.760   3.942  0.1090 -0.4505 -0.1705
   67G       O6 1634   6.992   6.658   3.921  0.1506  0.0138  0.1858
   67G       N1 1635   7.158   6.743   4.030  0.3489 -0.0152  0.7975
   67G       H1 1636   7.177   6.654   4.074 -2.9273 -1.9545 -1.3163
   67G       C2 1637   7.237   6.848   4.063 -0.2529 -0.4449 -0.2000
   67G       N2 1638   7.332   6.818   4.145 -0.6905  0.1722  0.2574
   67G      H21 1639   7.347   6.726   4.184  0.2683  0.5934  0.9289
   67G      H22 1640   7.400   6.884   4.179  0.6655 -1.2056  0.3601
   67G       N3 1641   7.231   6.972   4.011 -0.5575  0.3220 -0.5057
   67G       C4 1642   7.129   6.995   3.925 -0.6281  0.7605 -0.1428
   67G      C3' 1643   7.260   7.266   3.631 -0.1916  0.4367 -0.8399
   67G      H3' 1644   7.197   7.189   3.585 -1.5860  0.6142  0.6617
   67G      C2' 1645   7.302   7.217   3.775  1.3949  0.2593  0.3762
   67G     H2'1 1646   7.334   7.115   3.755 -1.9235 -0.9872  0.7684
   67G      O2' 1647   7.407   7.298   3.826  0.1411  0.0216  0.0619
   67G     HO'2 1648   7.489   7.291   3.776 -0.1743  0.4204 -0.5187
   67G      O3' 1649   7.367   7.292   3.543  0.0639  0.3939  0.0112
   68A        P 1650   7.433   7.182   3.451 -0.1843 -0.2582 -0.1612
   68A      O1P 1651   7.532   7.245   3.367  0.1935 -0.2374 -0.4907
   68A      O2P 1652   7.326   7.104   3.384 -0.3167 -0.0822  0.2147
   68A      O5' 1653   7.508   7.090   3.554  0.4296 -0.8415  0.0215
   68A      C5' 1654   7.633   7.128   3.617 -0.0243  0.0552  0.0399
   68A     H5'1 1655   7.635   7.232   3.651  1.2491  0.7351 -1.9153
   68A     H5'2 1656   7.712   7.132   3.543  1.5713 -1.8839  1.5372
   68A      C4' 1657   7.678   7.040   3.732  0.4637 -0.0445  0.8427
   68A      H4' 1658   7.741   7.096   3.801  2.7086 -1.4561  0.0782
   68A      O4' 1659   7.566   6.991   3.805  1.0239  0.3200 -0.1894
   68A      C1' 1660   7.586   6.862   3.862 -0.1468  0.1523 -0.3751
   68A      H1' 1661   7.579   6.857   3.971 -2.2480 -0.5355 -0.4966
   68A       N9 1662   7.480   6.768   3.811  0.4004  0.5475  0.0080
   68A       C8 1663   7.386   6.801   3.721  0.0064 -0.5207 -1.2080
   68A       H8 1664   7.378   6.902   3.682  3.8493 -0.1703 -1.5361
   68A       N7 1665   7.300   6.706   3.705 -0.4643 -0.1788 -0.0922
   68A       C5 1666   7.347   6.600   3.787  0.8823 -0.1164  0.3501
   68A       C6 1667   7.310   6.470   3.824  0.1903  0.1579  0.0923
   68A       N6 1668   7.204   6.411   3.759 -0.9440  0.1744  0.6179
   68A      H61 1669   7.145   6.463   3.695  2.0355 -1.9700 -4.4729
   68A      H62 1670   7.185   6.314   3.778  0.1071 -0.7183 -2.3167
   68A       N1 1671   7.382   6.393   3.908  0.3672  0.0431 -0.2932
   68A       C2 1672   7.494   6.446   3.957  0.0375 -0.0893 -0.1135
   68A       H2 1673   7.545   6.391   4.035 -2.9017 -1.8532  0.7349
   68A       N3 1674   7.535   6.570   3.938 -0.4429  0.0054  0.4271
   68A       C4 1675   7.457   6.636   3.849 -0.4387 -0.7494 -0.0675
   68A      C3' 1676   7.755   6.913   3.698  1.3110  0.0395  0.4401
   68A      H3' 1677   7.714   6.869   3.607 -0.7284  1.0315  0.8013
   68A      C2' 1678   7.728   6.824   3.818  0.0627  0.5426  0.6515
   68A     H2'1 1679   7.750   6.718   3.804 -0.3151  0.1348  2.8902
   68A      O2' 1680   7.807   6.860   3.928  0.2831 -0.4798 -0.2137
   68A     HO'2 1681   7.805   6.792   3.995  0.3041 -0.7941 -0.5291
   68A      O3' 1682   7.893   6.941   3.678  0.1680 -0.0226  0.0848
   69A        P 1683   7.975   6.849   3.581 -0.2696 -0.3206 -0.1827
   69A      O1P 1684   8.115   6.891   3.576  0.0993 -0.3032  0.2781
   69A      O2P 1685   7.905   6.846   3.455 -0.4908 -0.4603 -1.3649
   69A      O5' 1686   7.955   6.705   3.650 -0.3209 -0.1726  0.4600
   69A      C5' 1687   8.031   6.677   3.766 -0.4187 -0.0582  0.0828
   69A     H5'1 1688   7.992   6.747   3.840  1.2221  1.8078 -0.6995
   69A     H5'2 1689   8.135   6.698   3.742 -0.2837 -1.0253 -0.2120
   69A      C4' 1690   8.017   6.531   3.815 -0.1842  0.5624  0.3976
   69A      H4' 1691   8.079   6.519   3.904  1.4150 -0.8050 -0.8151
   69A      O4' 1692   7.876   6.511   3.840  0.2495 -0.1222 -0.5604
   69A      C1' 1693   7.844   6.373   3.808 -0.0422  0.8087  0.1961
   69A      H1' 1694   7.800   6.317   3.891  0.2638 -2.3066 -1.5707
   69A       N9 1695   7.731   6.370   3.715 -0.3511 -0.6420 -0.0591
   69A       C8 1696   7.679   6.463   3.630  1.2041 -0.5325  0.1647
   69A       H8 1697   7.720   6.561   3.613  0.9749 -0.6207 -0.9989
   69A       N7 1698   7.569   6.427   3.567  0.4394  0.0032  0.3800
   69A       C5 1699   7.550   6.294   3.615 -0.4640 -0.2679  0.4809
   69A       C6 1700   7.465   6.184   3.589  0.2897  0.1738 -0.1417
   69A       N6 1701   7.355   6.186   3.513 -0.6966  0.0283 -0.1629
   69A      H61 1702   7.330   6.272   3.468 -0.7944  0.0086 -0.1456
   69A      H62 1703   7.294   6.106   3.522  1.0270 -1.2317  1.0928
   69A       N1 1704   7.473   6.074   3.660  0.0097 -0.1072 -0.5688
   69A       C2 1705   7.574   6.059   3.746 -0.5057  0.3736  0.2328
   69A       H2 1706   7.581   5.965   3.798 -1.6801  0.6067  0.8491
   69A       N3 1707   7.674   6.141   3.769 -0.0210  0.3207  0.0208
   69A       C4 1708   7.652   6.261   3.702 -0.3124  0.4297 -0.4916
   69A      C3' 1709   8.048   6.422   3.711 -1.0192 -0.1620  1.0573
   69A      H3' 1710   7.995   6.456   3.622 -0.4742  0.8762  1.1120
   69A      C2' 1711   7.966   6.305   3.751  0.0216 -0.1296 -0.2386
   69A     H2'1 1712   7.934   6.240   3.670 -1.0986 -1.5991  1.3049
   69A      O2' 1713   8.029   6.233   3.859 -0.6100  0.5763  0.4821
   69A     HO'2 1714   8.071   6.152   3.829  0.8366  1.3455  0.2976
   69A      O3' 1715   8.190   6.398   3.691  0.7746 -0.0509  0.1774
   70U        P 1716   8.250   6.345   3.553  0.2057 -0.1581 -0.0036
   70U      O1P 1717   8.398   6.349   3.554  0.5863  0.4767  0.1755
   70U      O2P 1718   8.169   6.391   3.438 -0.1057 -0.0149  0.0406
   70U      O5' 1719   8.205   6.193   3.574  0.9279  0.2719  0.1993
   70U      C5' 1720   8.268   6.106   3.670  0.0354 -0.1971  0.1174
   70U     H5'1 1721   8.271   6.157   3.766  0.1921  0.4473 -0.2295
   70U     H5'2 1722   8.369   6.078   3.640 -0.8772 -2.1137 -1.4358
   70U      C4' 1723   8.213   5.972   3.689  0.6695  0.3373  0.0582
   70U      H4' 1724   8.257   5.919   3.773  2.3752 -0.3598 -1.2167
   70U      O4' 1725   8.073   5.988   3.721 -0.1854  0.2462  0.5715
   70U      C1' 1726   7.989   5.887   3.656  0.0389 -0.4758  0.3221
   70U      H1' 1727   7.926   5.831   3.725 -1.8198  0.0411 -0.8705
   70U       N1 1728   7.898   5.934   3.547 -0.5496  0.3391  0.4487
   70U       C6 1729   7.919   6.043   3.469  0.6012 -0.1260  0.6442
   70U       H6 1730   8.014   6.090   3.491  1.0209 -0.7071  0.0948
   70U       C5 1731   7.828   6.089   3.374 -0.4647  1.4338 -0.3088
   70U       H5 1732   7.857   6.166   3.304  1.7933  0.3363 -0.6663
   70U       C4 1733   7.708   6.012   3.348  0.0149  0.1626  0.1581
   70U       O4 1734   7.616   6.046   3.272 -0.0481  0.1676 -0.0998
   70U       N3 1735   7.686   5.906   3.426 -1.1831  0.3562  0.2263
   70U       H3 1736   7.599   5.855   3.414 -2.5025  2.8378 -1.8335
   70U       C2 1737   7.782   5.859   3.512  0.1562 -0.3405 -0.2201
   70U       O2 1738   7.765   5.747   3.569  0.2481 -0.2070  0.0376
   70U      C3' 1739   8.205   5.890   3.556  0.4725  0.4968  0.1744
   70U      H3' 1740   8.184   5.951   3.468  1.1142  0.2028 -0.1844
   70U      C2' 1741   8.088   5.791   3.587  0.0200 -0.1576 -0.1575
   70U     H2'1 1742   8.059   5.746   3.492  0.6575 -0.9680  0.0223
   70U      O2' 1743   8.115   5.689   3.683  0.3605 -0.1569 -0.2165
   70U     HO'2 1744   8.207   5.695   3.712  0.0161 -0.3309  0.9837
   70U      O3' 1745   8.322   5.824   3.532  0.4421 -0.4622 -0.6713
   71A        P 1746   8.360   5.773   3.387  0.2642  0.1261 -0.0905
   71A      O1P 1747   8.492   5.709   3.393 -0.0924 -0.1151  0.4634
   71A      O2P 1748   8.339   5.879   3.283 -0.1946  0.5461  0.0230
   71A      O5' 1749   8.248   5.663   3.363 -0.1570  1.0130 -0.0243
   71A      C5' 1750   8.255   5.527   3.415  0.6021 -0.3591 -0.1050
   71A     H5'1 1751   8.254   5.518   3.524  1.3309 -0.3249 -0.0898
   71A     H5'2 1752   8.337   5.477   3.364  0.6513 -0.9263  0.5203
   71A      C4' 1753   8.134   5.438   3.367 -1.1510 -0.0979 -0.0967
   71A      H4' 1754   8.147   5.338   3.407 -0.6270  0.3296  0.8258
   71A      O4' 1755   8.005   5.497   3.400  0.3013 -0.3924  0.2757
   71A      C1' 1756   7.913   5.465   3.301 -0.4806 -0.5378  0.1581
   71A      H1' 1757   7.826   5.417   3.347 -1.1879  2.2791  2.0019
   71A       N9 1758   7.848   5.580   3.234 -0.3078  0.4931 -0.4911
   71A       C8 1759   7.894   5.713   3.218  0.8249 -0.0300 -0.1962
   71A       H8 1760   7.993   5.749   3.241  0.2638  0.9998  0.7119
   71A       N7 1761   7.812   5.795   3.163  0.3473  0.0587 -0.7373
   71A       C5 1762   7.705   5.713   3.139  0.6124 -0.5116  0.2335
   71A       C6 1763   7.571   5.731   3.076 -0.0830 -0.2416  0.5935
   71A       N6 1764   7.517   5.843   3.033 -1.2757 -0.1216  0.1845
   71A      H61 1765   7.558   5.933   3.051 -0.1492 -0.5222 -0.2484
   71A      H62 1766   7.423   5.837   2.997 -2.0030 -1.2798  2.1287
   71A       N1 1767   7.491   5.631   3.056 -0.2510  0.7879 -0.4978
   71A       C2 1768   7.529   5.509   3.089  0.2056  0.0645  0.2368
   71A       H2 1769   7.456   5.430   3.079 -0.1895  0.4291  0.2107
   71A       N3 1770   7.650   5.480   3.141  0.4713 -0.9163  0.9354
   71A       C4 1771   7.728   5.585   3.169 -0.9246 -0.2357  0.3321
   71A      C3' 1772   8.125   5.412   3.214  0.8058  0.7662  0.3080
   71A      H3' 1773   8.145   5.508   3.165 -0.8096  0.8969 -0.1275
   71A      C2' 1774   7.976   5.374   3.190 -0.2140  0.1435  0.4924
   71A     H2'1 1775   7.941   5.402   3.090  2.7620 -1.0429 -1.0238
   71A      O2' 1776   7.948   5.237   3.217 -0.0211  0.0995 -0.4034
   71A     HO'2 1777   7.990   5.180   3.152 -0.2227  0.7910 -1.1543
   71A      O3' 1778   8.204   5.307   3.161  0.5426  0.2961  0.2857
   72G        P 1779   8.221   5.297   3.007  0.0605 -0.0173  0.3092
   72G      O1P 1780   8.328   5.202   2.984 -0.4878  0.0750 -0.2316
   72G      O2P 1781   8.233   5.435   2.954  0.0524  0.2255  0.6535
   72G      O5' 1782   8.092   5.245   2.940  0.4436  0.5788 -0.0709
   72G      C5' 1783   8.056   5.110   2.935  0.1189  0.1213 -1.7011
   72G     H5'1 1784   8.056   5.064   3.034 -2.4797  2.0555 -0.6826
   72G     H5'2 1785   8.130   5.055   2.876  0.7763 -0.6844 -0.1972
   72G      C4' 1786   7.918   5.076   2.885 -0.0456 -0.0500 -0.9122
   72G      H4' 1787   7.894   4.972   2.906 -1.1755  0.5535  1.0273
   72G      O4' 1788   7.821   5.159   2.946 -0.5966  0.3019 -0.0570
   72G      C1' 1789   7.723   5.193   2.852 -0.5327 -0.1598 -0.0702
   72G      H1' 1790   7.620   5.162   2.871  0.5100 -2.2451  2.9505
   72G       N9 1791   7.723   5.345   2.831  0.2504 -0.0654  0.0061
   72G       C8 1792   7.828   5.432   2.832 -0.6762  0.1028 -0.4195
   72G       H8 1793   7.925   5.410   2.874 -0.7614  2.0295  0.9301
   72G       N7 1794   7.798   5.554   2.787 -0.0318 -0.1557  0.1972
   72G       C5 1795   7.670   5.541   2.749  0.3849 -0.7444  0.1907
   72G       C6 1796   7.572   5.640   2.688 -0.1025  0.5123 -0.1359
   72G       O6 1797   7.582   5.760   2.680 -0.4984 -0.4478 -0.3813
   72G       N1 1798   7.452   5.581   2.637 -0.1090 -0.1091  1.1736
   72G       H1 1799   7.382   5.633   2.585 -0.6336  0.4812  2.4215
   72G       C2 1800   7.428   5.442   2.655  0.9462  0.6247  0.0171
   72G       N2 1801   7.319   5.391   2.596 -0.2079  0.0549  0.7803
   72G      H21 1802   7.270   5.458   2.539  1.3082 -0.2314 -0.9527
   72G      H22 1803   7.295   5.293   2.605  1.7355 -0.4294  1.1838
   72G       N3 1804   7.508   5.361   2.721 -0.4839  1.2642 -1.2906
   72G       C4 1805   7.621   5.414   2.771 -0.8265  0.4571  0.0198
   72G      C3' 1806   7.912   5.098   2.730 -0.5600 -0.0430  0.0766
   72G      H3' 1807   7.966   5.186   2.695 -0.5019 -0.8839 -2.1703
   72G      C2' 1808   7.764   5.126   2.714 -0.0370  0.0310 -0.2699
   72G     H2'1 1809   7.742   5.187   2.626 -0.0418  0.3679 -0.0371
   72G      O2' 1810   7.691   5.004   2.713 -0.2326 -0.3025 -0.4419
   72G     HO'2 1811   7.759   4.936   2.712  1.2657  1.1206  0.1783
   72G      O3' 1812   7.961   4.990   2.657 -0.1720  0.3220  0.4991
   73A        P 1813   8.000   5.007   2.506 -0.1262 -0.2424  0.1825
   73A      O1P 1814   8.030   4.878   2.447  0.3115 -0.3703  0.7422
   73A      O2P 1815   8.102   5.114   2.486 -0.1014  0.3006  0.0128
   73A      O5' 1816   7.870   5.056   2.430  0.4230 -0.0804  0.0753
   73A      C5' 1817   7.763   4.962   2.391  0.1582 -0.4225  0.7857
   73A     H5'1 1818   7.718   4.911   2.476 -0.0764 -2.8647 -0.6970
   73A     H5'2 1819   7.794   4.886   2.319  0.5051  0.8890 -0.4902
   73A      C4' 1820   7.647   5.040   2.321  0.2036  0.4178 -0.1768
   73A      H4' 1821   7.571   4.964   2.303  0.0607  0.3384  0.6984
   73A      O4' 1822   7.605   5.153   2.401 -0.4076  0.3419  0.1624
   73A      C1' 1823   7.540   5.243   2.312 -0.0055  0.2307  0.9439
   73A      H1' 1824   7.433   5.240   2.333 -0.0850 -0.7124  0.4487
   73A       N9 1825   7.601   5.377   2.337  0.3011  0.9104 -0.1210
   73A       C8 1826   7.730   5.407   2.389  0.5294 -0.2324 -0.6974
   73A       H8 1827   7.798   5.335   2.433  1.2198 -0.2856 -1.8111
   73A       N7 1828   7.750   5.534   2.399  0.4799 -0.5554 -0.6532
   73A       C5 1829   7.632   5.589   2.345 -0.1172 -0.4818 -0.6892
   73A       C6 1830   7.583   5.723   2.324  0.2467  0.3098  0.4400
   73A       N6 1831   7.644   5.832   2.361 -0.6704 -0.0041 -0.2605
   73A      H61 1832   7.729   5.826   2.416  0.0015 -0.8509 -1.3547
   73A      H62 1833   7.593   5.919   2.362  0.9848  1.0310  1.7244
   73A       N1 1834   7.465   5.743   2.267  0.1144 -0.4676  0.7855
   73A       C2 1835   7.388   5.636   2.238  0.9561 -0.2714  0.0905
   73A       H2 1836   7.291   5.656   2.195  1.3380 -0.2828 -0.7958
   73A       N3 1837   7.412   5.511   2.264 -0.6979 -0.0257  0.5118
   73A       C4 1838   7.543   5.498   2.308  0.3398  0.6636  0.6693
   73A      C3' 1839   7.685   5.110   2.194  0.7336 -0.3637  0.0931
   73A      H3' 1840   7.771   5.176   2.204  1.2160 -0.3940 -3.0532
   73A      C2' 1841   7.567   5.201   2.171 -0.4353 -0.8059  0.5530
   73A     H2'1 1842   7.594   5.287   2.109  2.0370 -0.0562  2.4868
   73A      O2' 1843   7.465   5.126   2.121  0.9081  0.3267 -0.0655
   73A     HO'2 1844   7.495   5.035   2.117  1.0632  0.2768  1.6044
   73A      O3' 1845   7.697   5.010   2.093  0.0107 -0.9184  0.0742
   74U        P 1846   7.792   5.023   1.964  0.6028 -0.0447  0.0238
   74U      O1P 1847   7.797   4.889   1.904  0.0990 -0.2017 -0.1973
   74U      O2P 1848   7.918   5.079   2.003  0.0717 -0.4642  0.2446
   74U      O5' 1849   7.706   5.118   1.867 -0.1247 -0.3041 -0.2392
   74U      C5' 1850   7.584   5.074   1.805 -0.2791  0.3981  1.1323
   74U     H5'1 1851   7.525   5.026   1.884 -0.3684 -0.1348  0.7465
   74U     H5'2 1852   7.612   5.004   1.727 -0.2813  0.4975  1.0417
   74U      C4' 1853   7.506   5.196   1.760 -0.0037 -0.1944  0.3939
   74U      H4' 1854   7.413   5.167   1.710 -0.4225  1.1359  0.3522
   74U      O4' 1855   7.468   5.283   1.870  0.0736  0.8689  0.2811
   74U      C1' 1856   7.470   5.417   1.826  0.3773  0.1306  0.5284
   74U      H1' 1857   7.368   5.450   1.843 -1.2717 -3.3777 -1.3587
   74U       N1 1858   7.563   5.507   1.898  0.2197  0.2466  0.1804
   74U       C6 1859   7.688   5.466   1.942 -0.4710 -0.1582  0.3137
   74U       H6 1860   7.719   5.362   1.935  1.7170  0.4337  0.4606
   74U       C5 1861   7.775   5.551   1.998  0.1479 -0.1186 -0.0544
   74U       H5 1862   7.869   5.520   2.041  0.6407  1.8043  0.3546
   74U       C4 1863   7.741   5.691   2.015  0.3423 -0.0790  0.0218
   74U       O4 1864   7.811   5.775   2.070  0.7170  0.0196 -0.0445
   74U       N3 1865   7.620   5.723   1.966  0.9275 -0.7127 -0.1716
   74U       H3 1866   7.586   5.815   1.992  0.1898 -1.3265  1.1637
   74U       C2 1867   7.526   5.641   1.909 -0.1453 -0.3240  0.4009
   74U       O2 1868   7.428   5.694   1.856 -0.0326 -0.1367  0.0328
   74U      C3' 1869   7.580   5.282   1.654 -0.2924  0.1401 -0.2457
   74U      H3' 1870   7.681   5.297   1.691 -1.4849  0.0272  3.3812
   74U      C2' 1871   7.499   5.411   1.675 -0.2908 -0.1091  0.4843
   74U     H2'1 1872   7.557   5.496   1.640 -2.7823  1.0314 -1.1517
   74U      O2' 1873   7.378   5.432   1.609  0.5898  0.3330  0.3977
   74U     HO'2 1874   7.392   5.488   1.532  2.1404  0.0538  0.4641
   74U      O3' 1875   7.550   5.238   1.520 -0.1399 -0.1401 -0.1467
   75A        P 1876   7.650   5.252   1.399 -0.4187 -0.3387 -0.1523
   75A      O1P 1877   7.593   5.171   1.289  0.4690 -0.2777  0.1119
   75A      O2P 1878   7.793   5.226   1.444  0.2456 -0.2542  0.4198
   75A      O5' 1879   7.628   5.402   1.366  0.0741  0.3018 -0.1493
   75A      C5' 1880   7.506   5.447   1.300 -0.8382 -0.5204 -0.4348
   75A     H5'1 1881   7.418   5.399   1.341 -1.0985  0.9746  0.8945
   75A     H5'2 1882   7.514   5.420   1.195 -0.6122  0.1749 -0.6080
   75A      C4' 1883   7.489   5.603   1.305 -0.5755 -0.1782  0.4995
   75A      H4' 1884   7.399   5.625   1.248  1.1167 -1.8322 -3.1260
   75A      O4' 1885   7.475   5.644   1.448 -0.1798 -0.2411 -0.0878
   75A      C1' 1886   7.524   5.777   1.456  0.5072 -0.2584  0.4681
   75A      H1' 1887   7.447   5.848   1.485  0.4004 -1.5451  3.8358
   75A       N9 1888   7.631   5.773   1.560  0.2163 -1.1617 -0.3187
   75A       C8 1889   7.728   5.681   1.593  0.1796 -0.6572 -0.2687
   75A       H8 1890   7.734   5.582   1.550 -1.9156 -0.0879 -2.0533
   75A       N7 1891   7.810   5.723   1.687 -0.0159 -0.0590  0.0215
   75A       C5 1892   7.768   5.858   1.713 -0.4330 -0.2119  0.0217
   75A       C6 1893   7.828   5.964   1.782 -0.6235 -0.1148  0.5888
   75A       N6 1894   7.931   5.952   1.863  0.7755 -0.0836  0.8090
   75A      H61 1895   7.967   5.864   1.897  0.2734 -0.2529  0.9199
   75A      H62 1896   7.968   6.035   1.907  1.4473 -0.7415  1.5215
   75A       N1 1897   7.786   6.086   1.768 -0.8587  0.7768 -0.0954
   75A       C2 1898   7.693   6.107   1.674 -0.3553 -0.1571  0.3698
   75A       H2 1899   7.657   6.208   1.667  0.4937  0.1625  0.4568
   75A       N3 1900   7.624   6.019   1.604  0.2123  0.1157  0.5474
   75A       C4 1901   7.670   5.892   1.626  0.2560  0.2640  0.2244
   75A      C3' 1902   7.602   5.689   1.246 -0.9751 -0.0056  0.5211
   75A      H3' 1903   7.700   5.648   1.272  0.4272  1.6808 -1.6734
   75A      C2' 1904   7.569   5.818   1.311  0.6877 -0.0642 -0.5025
   75A     H2'1 1905   7.654   5.884   1.322 -1.0957  2.0720  1.3241
   75A      O2' 1906   7.458   5.879   1.251  0.1487  0.0133  0.5410
   75A     HO'2 1907   7.421   5.824   1.182  0.1267 -0.7641  1.1439
   75A      O3' 1908   7.593   5.692   1.107 -0.3773 -0.3285  0.0865
   76A        P 1909   7.716   5.751   1.024 -0.4236  0.1219  0.2973
   76A      O1P 1910   7.693   5.739   0.877 -0.5401 -0.2335  0.0131
   76A      O2P 1911   7.843   5.702   1.084 -0.1712  0.0604 -0.0211
   76A      O5' 1912   7.727   5.905   1.055 -0.3312  0.2139 -0.5228
   76A      C5' 1913   7.634   6.010   1.026  0.6535  0.2508 -0.4781
   76A     H5'1 1914   7.533   5.978   1.053 -0.4696  4.1264  0.5990
   76A     H5'2 1915   7.649   6.022   0.919  0.3847 -2.0967 -0.8475
   76A      C4' 1916   7.663   6.144   1.098 -0.2148  0.1393  0.1552
   76A      H4' 1917   7.574   6.204   1.082 -0.2883 -0.1621 -0.6355
   76A      O4' 1918   7.665   6.137   1.238 -0.0565 -0.5155 -0.3654
   76A      C1' 1919   7.758   6.228   1.283 -0.2756 -0.9535 -0.6440
   76A      H1' 1920   7.713   6.309   1.340 -2.3730 -1.9911 -0.7381
   76A       N9 1921   7.871   6.169   1.357 -0.0211 -0.0980  0.1438
   76A       C8 1922   7.924   6.044   1.343 -0.4113  0.5809  0.2197
   76A       H8 1923   7.887   5.978   1.266 -0.0164  1.3263 -0.6371
   76A       N7 1924   8.029   6.016   1.416  0.0654 -0.1732  0.2076
   76A       C5 1925   8.037   6.140   1.489  0.1491  0.0281 -0.8494
   76A       C6 1926   8.126   6.182   1.596  0.0676  0.0218 -0.4066
   76A       N6 1927   8.219   6.107   1.654  0.2034 -0.2436  0.5054
   76A      H61 1928   8.231   6.007   1.641 -0.1942 -0.3405  0.8548
   76A      H62 1929   8.270   6.146   1.732 -0.7463  1.7616  0.1705
   76A       N1 1930   8.128   6.310   1.633 -0.0532  0.5984 -0.0790
   76A       C2 1931   8.037   6.388   1.584 -0.3909  0.4586  1.0741
   76A       H2 1932   8.055   6.489   1.619 -1.3576  0.1083  2.6900
   76A       N3 1933   7.939   6.364   1.492  0.1248 -0.5380  0.2312
   76A       C4 1934   7.947   6.233   1.452  0.5303 -0.5139  0.0446
   76A      C3' 1935   7.793   6.199   1.043  0.4039 -0.4060  0.8801
   76A      H3' 1936   7.872   6.124   1.035 -0.5203 -1.3157  0.0202
   76A      C2' 1937   7.818   6.295   1.159 -0.2513 -0.0803 -0.0241
   76A     H2'1 1938   7.923   6.318   1.178 -0.6320  2.8407 -1.0103
   76A      O2' 1939   7.748   6.415   1.139  0.1693  0.1652  0.0362
   76A     HO'2 1940   7.808   6.490   1.133 -1.9889  2.3457  2.5971
   76A      O3' 1941   7.790   6.254   0.915 -0.4063 -0.2585  0.4273
   77U        P 1942   7.927   6.306   0.846  0.0248  0.1333  0.0109
   77U      O1P 1943   7.885   6.349   0.710 -0.4566 -0.2520  0.1734
   77U      O2P 1944   8.032   6.207   0.863 -0.1411  0.1026  0.0852
   77U      O5' 1945   7.961   6.440   0.924 -0.1828 -0.3991  0.1561
   77U      C5' 1946   7.892   6.561   0.914 -0.2916 -0.6440  0.5625
   77U     H5'1 1947   7.789   6.548   0.947  0.0919 -1.6168  1.4168
   77U     H5'2 1948   7.881   6.594   0.811  1.5423 -0.6942  0.3222
   77U      C4' 1949   7.954   6.665   1.012  0.2199 -0.0711  0.3169
   77U      H4' 1950   7.907   6.763   1.008  0.2661 -0.0480  0.3532
   77U      O4' 1951   7.961   6.625   1.152  0.5300 -0.3684  0.8075
   77U      C1' 1952   8.085   6.661   1.206  0.0881 -0.2161  0.1829
   77U      H1' 1953   8.072   6.716   1.300 -0.5640 -0.3590  0.1848
   77U       N1 1954   8.185   6.556   1.242 -0.1084  0.1705 -0.5818
   77U       C6 1955   8.171   6.432   1.184 -0.2174 -0.0643 -0.0176
   77U       H6 1956   8.089   6.426   1.114  0.3940  1.9067 -0.9689
   77U       C5 1957   8.234   6.320   1.230 -0.1437 -0.2885  0.8547
   77U       H5 1958   8.209   6.223   1.190 -0.9327  1.2246 -2.7003
   77U       C4 1959   8.327   6.326   1.338  0.6538  0.1954  0.3543
   77U       O4 1960   8.401   6.231   1.376  0.1861 -0.3516 -0.1553
   77U       N3 1961   8.338   6.451   1.389 -0.1722 -0.3286 -0.1833
   77U       H3 1962   8.408   6.462   1.461  0.5148  0.3087 -0.9286
   77U       C2 1963   8.273   6.566   1.351  0.1792  0.4677 -0.2634
   77U       O2 1964   8.300   6.671   1.411  0.6520 -0.5756  0.8109
   77U      C3' 1965   8.104   6.690   0.972  0.1510 -0.1699 -0.4475
   77U      H3' 1966   8.156   6.596   0.952 -0.5094 -0.9250  1.1493
   77U      C2' 1967   8.157   6.753   1.108  0.3437 -0.1924 -0.4467
   77U     H2'1 1968   8.265   6.744   1.119  0.1474 -2.6989  0.1635
   77U      O2' 1969   8.113   6.892   1.127  0.4670  0.2049 -0.0468
   77U     HO'2 1970   8.136   6.925   1.214 -0.2405  1.7972 -0.4142
   77U      O3' 1971   8.115   6.777   0.859 -0.1883  0.4375 -0.4779
   78U        P 1972   8.242   6.788   0.776 -0.2984 -0.0048 -0.0438
   78U      O1P 1973   8.228   6.901   0.683 -0.0951  0.1645  0.2238
   78U      O2P 1974   8.268   6.656   0.716  0.2397  0.3736 -0.3236
   78U      O5' 1975   8.351   6.817   0.887 -0.2144 -0.0131  0.0604
   78U      C5' 1976   8.376   6.944   0.938  0.3381 -0.6578  0.5227
   78U     H5'1 1977   8.306   6.970   1.017 -0.9383 -1.6738 -0.2286
   78U     H5'2 1978   8.379   7.026   0.865 -0.0005  0.6661  1.9477
   78U      C4' 1979   8.509   6.939   1.012 -0.7794 -0.2273  0.4955
   78U      H4' 1980   8.529   7.038   1.054  0.3550 -0.5364  0.7229
   78U      O4' 1981   8.503   6.831   1.118 -0.0245 -0.4260  0.5119
   78U      C1' 1982   8.632   6.781   1.145  0.5622  0.5891  0.7352
   78U      H1' 1983   8.678   6.819   1.236  1.6201 -0.9584  0.8835
   78U       N1 1984   8.640   6.637   1.156  0.5597  0.0657  0.1402
   78U       C6 1985   8.547   6.552   1.097  0.0408  0.6864  0.1498
   78U       H6 1986   8.467   6.591   1.036  0.5281  0.1465 -0.8565
   78U       C5 1987   8.562   6.413   1.109 -0.1771 -0.8107 -0.1174
   78U       H5 1988   8.491   6.351   1.056 -1.0675  0.2402 -0.1768
   78U       C4 1989   8.662   6.350   1.194  0.2114 -0.5088  0.1129
   78U       O4 1990   8.676   6.228   1.209  0.4577 -0.4711  0.1679
   78U       N3 1991   8.744   6.443   1.260  0.2236 -0.7394  0.3359
   78U       H3 1992   8.803   6.405   1.332 -0.1656  0.3384  1.2498
   78U       C2 1993   8.744   6.583   1.236  0.4747 -0.5398 -0.7133
   78U       O2 1994   8.830   6.652   1.290 -0.0439 -0.1458 -0.6282
   78U      C3' 1995   8.621   6.885   0.930 -0.0623 -0.6166  0.0009
   78U      H3' 1996   8.577   6.805   0.870 -2.4785 -0.8320  1.8771
   78U      C2' 1997   8.722   6.845   1.039  0.7155  0.1665 -0.3855
   78U     H2'1 1998   8.792   6.766   1.013 -0.0401 -0.4124 -0.7203
   78U      O2' 1999   8.798   6.946   1.099  0.0720 -0.2093 -0.6751
   78U     HO'2 2000   8.890   6.930   1.077  0.7386 -1.0590  2.2702
   78U      O3' 2001   8.681   6.981   0.843  0.8900 -0.8933 -0.5929
   79A        P 2002   8.789   6.931   0.742 -0.0563  0.2565  0.3109
   79A      O1P 2003   8.827   7.041   0.649  0.3974 -0.0818  0.0754
   79A      O2P 2004   8.736   6.809   0.675 -0.0825 -0.4176  0.1028
   79A      O5' 2005   8.923   6.876   0.819 -0.3918 -0.0659  0.4804
   79A      C5' 2006   9.026   6.959   0.877 -0.7526 -0.2322  0.7458
   79A     H5'1 2007   8.982   7.048   0.922  1.4425  1.3364  0.0099
   79A     H5'2 2008   9.092   6.985   0.794  0.3378 -5.1880 -0.2841
   79A      C4' 2009   9.114   6.887   0.974  0.0920 -0.2095  0.1409
   79A      H4' 2010   9.165   6.961   1.036  0.3814 -0.7549  0.5695
   79A      O4' 2011   9.034   6.798   1.053 -0.6019 -0.5106 -0.6442
   79A      C1' 2012   9.120   6.701   1.098 -0.2428  0.4814  0.0574
   79A      H1' 2013   9.152   6.716   1.201 -0.3888 -0.7541  0.3036
   79A       N9 2014   9.058   6.569   1.081  0.2407  0.1516  0.2751
   79A       C8 2015   8.964   6.533   0.995  0.6679 -0.2257  0.7791
   79A       H8 2016   8.907   6.599   0.931 -0.2824 -0.4442  1.3783
   79A       N7 2017   8.931   6.411   1.010  0.4146  0.1928 -0.0975
   79A       C5 2018   9.022   6.356   1.101 -0.8898  0.1385 -0.5054
   79A       C6 2019   9.046   6.228   1.164  0.0497  0.1236  0.3789
   79A       N6 2020   8.978   6.114   1.147  0.2642 -0.9644  0.5129
   79A      H61 2021   8.895   6.118   1.089 -0.2117 -0.8159  1.1936
   79A      H62 2022   8.994   6.030   1.201 -2.3552  0.2126  3.4795
   79A       N1 2023   9.157   6.212   1.239  0.6547  0.4875  0.0587
   79A       C2 2024   9.229   6.318   1.269 -0.4485  0.1690  0.4121
   79A       H2 2025   9.318   6.296   1.327 -0.2572  0.0443  0.0737
   79A       N3 2026   9.210   6.444   1.232 -0.2262 -0.0650  0.4870
   79A       C4 2027   9.100   6.454   1.152 -0.1164  0.2248  0.5436
   79A      C3' 2028   9.215   6.795   0.907  0.0622 -0.3996 -0.5312
   79A      H3' 2029   9.160   6.758   0.821 -0.1887 -1.2164 -0.0335
   79A      C2' 2030   9.248   6.700   1.016  0.5320 -0.1448  0.2604
   79A     H2'1 2031   9.259   6.600   0.974  0.0639 -0.8288  1.6993
   79A      O2' 2032   9.357   6.730   1.093 -0.1217 -0.2073 -0.3350
   79A     HO'2 2033   9.436   6.733   1.038  1.7770 -0.1931  2.1797
   79A      O3' 2034   9.330   6.860   0.868  0.0426  0.1904 -0.0472
   80A        P 2035   9.431   6.792   0.770  0.2403 -0.0566 -0.1379
   80A      O1P 2036   9.540   6.883   0.728  0.7701 -0.5080 -0.5988
   80A      O2P 2037   9.340   6.732   0.667 -0.6690 -0.0851 -0.7596
   80A      O5' 2038   9.499   6.674   0.854 -0.1652 -0.2891  0.1534
   80A      C5' 2039   9.630   6.698   0.912 -0.2130 -0.3176 -0.3231
   80A     H5'1 2040   9.635   6.776   0.988 -0.9609  0.9195 -1.4783
   80A     H5'2 2041   9.701   6.725   0.833  1.7777 -1.8489  0.8639
   80A      C4' 2042   9.681   6.575   0.976  0.0574  0.1106  1.1551
   80A      H4' 2043   9.767   6.606   1.036  0.4620  0.9761  0.1472
   80A      O4' 2044   9.601   6.519   1.074  0.2376  0.2740  0.3218
   80A      C1' 2045   9.589   6.376   1.055 -0.2341 -0.8628 -0.2490
   80A      H1' 2046   9.608   6.337   1.155 -2.1929  1.3220  1.0850
   80A       N9 2047   9.459   6.322   1.006  0.0489 -0.1695 -0.3511
   80A       C8 2048   9.377   6.361   0.904  0.7170 -0.4645  0.6049
   80A       H8 2049   9.377   6.457   0.856  1.1701 -0.0757  1.3615
   80A       N7 2050   9.282   6.277   0.874  0.0999  0.1765 -0.4287
   80A       C5 2051   9.310   6.166   0.957  0.5124 -0.1213  0.4476
   80A       C6 2052   9.249   6.041   0.979  0.5411 -0.5257 -0.5651
   80A       N6 2053   9.135   6.006   0.925  0.7034 -0.3498 -0.5778
   80A      H61 2054   9.087   6.075   0.869  2.2039  1.6564  0.4765
   80A      H62 2055   9.098   5.915   0.946 -1.0437  0.6609  1.0682
   80A       N1 2056   9.299   5.954   1.068 -0.2387  0.5441 -0.4414
   80A       C2 2057   9.405   5.997   1.139 -0.0327 -0.2085 -0.0175
   80A       H2 2058   9.439   5.925   1.212 -1.5741  0.4867  1.4465
   80A       N3 2059   9.479   6.107   1.125 -0.9017 -0.0872  0.4827
   80A       C4 2060   9.418   6.191   1.037  0.2088 -1.2335  0.0821
   80A      C3' 2061   9.713   6.468   0.871 -0.5745  0.2720 -0.5789
   80A      H3' 2062   9.620   6.465   0.814 -2.8658  0.1970  2.8381
   80A      C2' 2063   9.712   6.342   0.960 -0.3488  0.5927 -0.5169
   80A     H2'1 2064   9.690   6.248   0.909 -0.8500 -0.3850  1.4269
   80A      O2' 2065   9.826   6.332   1.037  0.4049 -0.2455  0.0264
   80A     HO'2 2066   9.897   6.374   0.988 -0.0856  0.1209 -0.3859
   80A      O3' 2067   9.832   6.489   0.804 -0.0832 -0.1985 -0.9567
   81U        P 2068   9.850   6.430   0.661 -0.2042 -0.3803 -0.1654
   81U      O1P 2069   9.993   6.452   0.617 -0.3240 -0.0958 -0.0441
   81U      O2P 2070   9.737   6.479   0.575 -0.0757 -0.8600  0.4325
   81U      O5' 2071   9.836   6.269   0.673 -0.0736 -0.6286 -0.1996
   81U      C5' 2072   9.937   6.189   0.727 -0.6629 -0.5111  0.0357
   81U     H5'1 2073   9.956   6.209   0.833 -0.2815 -4.7910  0.9500
   81U     H5'2 2074  10.030   6.188   0.670  1.6741  0.7389  3.4828
   81U      C4' 2075   9.878   6.052   0.726 -0.1460 -0.2170 -0.8337
   81U      H4' 2076   9.941   5.981   0.780  1.2391  0.8247 -1.0327
   81U      O4' 2077   9.752   6.044   0.789 -0.2218  0.4291  0.4276
   81U      C1' 2078   9.676   5.944   0.731 -0.0934 -0.3795 -0.5667
   81U      H1' 2079   9.658   5.871   0.810  2.7037  0.3905  0.8900
   81U       N1 2080   9.552   5.993   0.666 -0.2589  0.3567  0.2843
   81U       C6 2081   9.531   6.126   0.638  0.3577 -0.2819 -0.1574
   81U       H6 2082   9.603   6.205   0.651 -0.9596  0.7079  1.5998
   81U       C5 2083   9.411   6.165   0.588 -0.8986 -0.3647 -0.0069
   81U       H5 2084   9.399   6.270   0.568  0.6868 -0.4398 -1.5684
   81U       C4 2085   9.300   6.080   0.576 -0.5435  0.0658 -0.3195
   81U       O4 2086   9.184   6.116   0.547  0.2624 -0.2525  0.5698
   81U       N3 2087   9.320   5.952   0.621 -0.2297  0.3391  0.2249
   81U       H3 2088   9.272   5.882   0.568 -0.0159 -2.3783  3.3011
   81U       C2 2089   9.441   5.905   0.660 -1.1445 -0.4400 -0.1813
   81U       O2 2090   9.458   5.789   0.695  0.3446 -0.3943  0.2753
   81U      C3' 2091   9.865   6.000   0.586  0.3546  0.1751  0.8008
   81U      H3' 2092   9.807   6.062   0.516  0.7491  0.0847  0.3903
   81U      C2' 2093   9.763   5.888   0.615  0.1413 -0.8795 -0.1412
   81U     H2'1 2094   9.704   5.859   0.528  0.0306  0.7462 -0.6481
   81U      O2' 2095   9.837   5.770   0.662  0.9505 -0.2722 -0.0998
   81U     HO'2 2096   9.910   5.749   0.604  2.4311 -0.3396  1.6739
   81U      O3' 2097   9.985   5.958   0.519 -0.2719 -0.2147  0.0783
   82U        P 2098   9.986   5.904   0.373 -0.1496 -0.4885  0.1336
   82U      O1P 2099  10.121   5.936   0.309  0.4141 -0.5796 -0.1532
   82U      O2P 2100   9.863   5.934   0.301 -0.0749 -0.5212  0.8019
   82U      O5' 2101   9.984   5.749   0.403 -0.1014 -0.1299  0.1011
   82U      C5' 2102  10.101   5.677   0.449 -0.3895 -0.3972 -1.5650
   82U     H5'1 2103  10.118   5.717   0.549 -2.6396  1.9206 -2.0021
   82U     H5'2 2104  10.180   5.701   0.377 -0.6007 -0.5792 -1.8609
   82U      C4' 2105  10.078   5.529   0.455  0.2701 -0.3890 -0.2597
   82U      H4' 2106  10.166   5.476   0.491  0.2898 -0.9614 -1.1392
   82U      O4' 2107   9.969   5.498   0.531  0.0121 -0.0600 -0.2426
   82U      C1' 2108   9.893   5.402   0.454  0.8549  0.5823 -0.2557
   82U      H1' 2109   9.923   5.297   0.458 -2.4467 -0.4493  0.6910
   82U       N1 2110   9.749   5.391   0.503 -0.6526 -0.5041 -0.0641
   82U       C6 2111   9.672   5.502   0.515 -0.1683 -0.1519  0.2208
   82U       H6 2112   9.719   5.596   0.489  0.9162 -0.6691  0.2193
   82U       C5 2113   9.541   5.499   0.550 -0.2723  0.5058  0.6563
   82U       H5 2114   9.489   5.593   0.563  0.4190  0.7272  1.9642
   82U       C4 2115   9.481   5.369   0.580  0.2529  0.3422 -0.2331
   82U       O4 2116   9.368   5.346   0.614  0.1742  0.2240 -0.2274
   82U       N3 2117   9.557   5.264   0.569 -0.4719 -0.4410 -0.2886
   82U       H3 2118   9.520   5.174   0.595 -0.6517 -0.6574 -1.2352
   82U       C2 2119   9.696   5.264   0.528  0.6636  0.8536  0.1196
   82U       O2 2120   9.751   5.159   0.517  0.0445 -0.6324 -0.2882
   82U      C3' 2121  10.050   5.476   0.312 -0.4331 -0.4090 -0.2633
   82U      H3' 2122  10.067   5.563   0.249  2.7092  0.5075  1.5711
   82U      C2' 2123   9.903   5.441   0.312  0.3408 -0.0012  1.6585
   82U     H2'1 2124   9.845   5.532   0.296  1.0559  0.1319 -0.6736
   82U      O2' 2125   9.873   5.342   0.214 -0.3377 -0.3076 -0.6635
   82U     HO'2 2126   9.941   5.353   0.147  0.1453  1.6859  0.0863
   82U      O3' 2127  10.136   5.368   0.273  0.3719 -0.2009 -0.7354
   82U      H3T 2128  10.218   5.411   0.246  0.3569  1.0880  1.0980
   8.59657   8.59657   6.07869   0.00000   0.00000   0.00000   0.00000   4.29829   4.29829
