# Supplementary material for: Constant-pH Molecular Dynamics of Cationic Peptide Dendrimers Binding to siRNA
Source: J Chem Inf Model. 2026 Feb 5;66(8):4734–43. doi: 10.1021/acs.jcim.5c02636 (PMC13126635; doi:10.1021/acs.jcim.5c02636)
Supplement: Supplementary file 2 [file ci5c02636_si_002.zip › zip/MH18_07_in_9.gro]

Protein t=   0.00000
 2128
    1LY0      N    1   8.078   4.557   1.497 -0.5812 -0.7873 -0.1785
    1LY0     H1    2   8.174   4.567   1.526  0.0658  0.8871 -2.6230
    1LY0     H2    3   8.071   4.605   1.408 -1.2440  0.2395  0.3999
    1LY0     H3    4   8.017   4.606   1.562 -2.9659 -3.6951  0.0117
    1LY0     CA    5   8.044   4.412   1.483  0.0579  0.1173 -0.5952
    1LY0     HA    6   8.085   4.372   1.390 -1.3552  0.8181 -1.5751
    1LY0     CB    7   8.102   4.334   1.599 -0.0274 -0.2222 -0.1732
    1LY0    HB1    8   8.210   4.347   1.593  0.1719  1.8307  4.1921
    1LY0    HB2    9   8.080   4.227   1.592  1.0209 -0.4801  0.2467
    1LY0     CG   10   8.063   4.388   1.734  0.7330 -0.0897 -0.0513
    1LY0    HG1   11   7.956   4.406   1.725  0.5406 -1.5925 -1.1548
    1LY0    HG2   12   8.112   4.482   1.759 -0.1261  0.7135 -1.2569
    1LY0     CD   13   8.087   4.286   1.850  0.4873  0.1412 -0.4359
    1LY0    HD1   14   8.193   4.263   1.858  0.2903 -1.2994 -1.5199
    1LY0    HD2   15   8.036   4.192   1.831 -0.6703  0.7193 -0.2909
    1LY0     CE   16   8.036   4.343   1.981 -0.2431 -0.0973 -0.6487
    1LY0    HE1   17   8.059   4.265   2.054  0.8309 -0.8494 -1.7310
    1LY0    HE2   18   7.930   4.363   1.991  0.1264  0.7208  3.0418
    1LY0     NZ   19   8.106   4.463   2.021  0.3871 -0.5116  0.2215
    1LY0    HZ1   20   8.093   4.476   2.120  1.5681 -1.7409  0.5739
    1LY0    HZ2   21   8.202   4.457   1.990 -0.3917  0.3073 -2.6613
    1LY0    HZ3   22   8.073   4.538   1.962  1.7258  0.1323  0.2576
    1LY0      C   23   7.889   4.401   1.473 -0.4835 -0.0496 -0.2320
    1LY0      O   24   7.828   4.509   1.491 -0.1390 -0.1264 -0.4238
    2LER      N   25   7.836   4.289   1.450 -0.0482 -0.1033 -0.4990
    2LER      H   26   7.898   4.211   1.433 -1.9881 -1.4671 -1.8087
    2LER     CA   27   7.694   4.256   1.464  0.2300  0.0623 -0.5900
    2LER     HA   28   7.632   4.314   1.395  0.8190 -0.2657 -1.3974
    2LER     CB   29   7.667   4.109   1.415 -0.1515 -0.3923  0.1103
    2LER    HB1   30   7.722   4.043   1.483  2.5835  0.7756 -0.8316
    2LER    HB2   31   7.702   4.088   1.314 -1.6610 -2.9716  0.0263
    2LER     CG   32   7.529   4.056   1.417  0.0133 -0.8800  0.1197
    2LER     HG   33   7.504   4.076   1.521  0.6545  0.7727 -0.0138
    2LER    CD1   34   7.430   4.136   1.334 -0.6662  0.1270  0.5319
    2LER   HD11   35   7.438   4.242   1.355 -0.7533 -0.2251  2.4930
    2LER   HD12   36   7.453   4.122   1.228 -0.4439  0.7796  0.4915
    2LER   HD13   37   7.330   4.098   1.353 -0.0119 -3.3126 -1.8598
    2LER    CD2   38   7.516   3.902   1.378  0.3399  0.3980 -0.4163
    2LER   HD21   39   7.412   3.868   1.379  0.6939 -0.8462  1.8476
    2LER   HD22   40   7.553   3.872   1.280  0.5669  2.9558 -1.1664
    2LER   HD23   41   7.568   3.844   1.454  1.1804 -0.1835 -1.3971
    2LER      C   42   7.648   4.281   1.605 -0.6117 -0.5542 -0.4918
    2LER      O   43   7.727   4.255   1.699 -0.2754 -0.2103 -0.0520
    3LYR      N   44   7.521   4.322   1.621 -0.0781  0.0164  0.8545
    3LYR      H   45   7.477   4.353   1.536 -0.2982 -2.2159  0.0741
    3LYR     CA   46   7.459   4.351   1.750 -0.0985 -0.0191  0.7544
    3LYR     HA   47   7.514   4.299   1.829  0.0783  0.0645  0.6876
    3LYR     CB   48   7.456   4.495   1.796  0.8249 -0.5653  0.0941
    3LYR    HB1   49   7.384   4.501   1.877  1.1907  0.9463  0.3323
    3LYR    HB2   50   7.422   4.539   1.702 -0.1077 -0.8252  0.3092
    3LYR     CG   51   7.594   4.554   1.827 -0.1001 -0.3144  0.7971
    3LYR    HG1   52   7.578   4.661   1.844  3.1717  0.4013  0.0978
    3LYR    HG2   53   7.648   4.542   1.733 -0.9664 -0.2954  0.2894
    3LYR     CD   54   7.682   4.506   1.945 -0.6561 -0.4261  0.0164
    3LYR    HD1   55   7.779   4.554   1.940 -0.3521 -0.9812  0.4555
    3LYR    HD2   56   7.707   4.400   1.940 -0.4768 -0.5085  1.9737
    3LYR     CE   57   7.617   4.541   2.081  0.2089  0.0621  0.0104
    3LYR    HE1   58   7.514   4.506   2.080  0.3717 -0.4207 -0.5822
    3LYR    HE2   59   7.608   4.649   2.090 -0.1947 -0.0033  0.4389
    3LYR     NZ   60   7.691   4.491   2.200  0.0386  0.5524  0.0328
    3LYR    HZ1   61   7.789   4.514   2.207 -0.2586  1.6309  1.0459
    3LYR      C   62   7.309   4.301   1.751 -0.2143  0.1171 -0.3620
    3LYR      O   63   7.228   4.345   1.669 -0.5021  0.3615 -0.5578
    4LY0      N   64   7.274   4.226   1.855  0.6463 -0.3830  0.0442
    4LY0      H   65   7.343   4.200   1.925 -0.7826 -0.5241  1.4641
    4LY0     CA   66   7.143   4.155   1.869  0.3991 -0.9574  0.1525
    4LY0     HA   67   7.088   4.180   1.779 -1.4160  1.5005  1.8334
    4LY0     CB   68   7.176   4.004   1.874 -0.6084  0.2490 -0.2576
    4LY0    HB1   69   7.076   3.963   1.884 -1.0582  0.9209 -1.7552
    4LY0    HB2   70   7.233   3.978   1.963 -0.3206 -2.8606 -1.2237
    4LY0     CG   71   7.241   3.954   1.747  0.4313 -0.3082  0.4195
    4LY0    HG1   72   7.327   4.014   1.716  1.2892 -1.3355  0.7116
    4LY0    HG2   73   7.170   3.962   1.665  3.7190  0.3933 -2.6131
    4LY0     CD   74   7.298   3.813   1.752  0.6019 -0.7512  0.7491
    4LY0    HD1   75   7.387   3.820   1.815  1.3286  1.5293 -0.4518
    4LY0    HD2   76   7.340   3.792   1.654  0.9321  3.1552 -0.0720
    4LY0     CE   77   7.199   3.701   1.805  0.2274  0.0800  0.4607
    4LY0    HE1   78   7.131   3.669   1.726 -0.6309  0.8840  0.8653
    4LY0    HE2   79   7.147   3.746   1.889 -1.5614  0.8134 -0.9673
    4LY0     NZ   80   7.290   3.590   1.848 -0.0545  0.5773  0.7274
    4LY0    HZ1   81   7.248   3.513   1.897  1.2600 -0.8467 -0.3048
    4LY0    HZ2   82   7.351   3.570   1.770 -0.9280  0.8328 -0.0477
    4LY0    HZ3   83   7.351   3.636   1.914  3.4357  0.4659 -2.1179
    4LY0      C   84   7.058   4.207   1.996 -0.4455  0.7094 -0.0595
    4LY0      O   85   7.121   4.231   2.103 -0.4069  0.4908 -0.0512
    5LER      N   86   6.924   4.212   1.991 -0.3698  0.0300  0.9880
    5LER      H   87   6.878   4.182   1.906 -0.7638  0.4608  1.0440
    5LER     CA   88   6.829   4.253   2.095  0.0662 -0.3750 -0.1093
    5LER     HA   89   6.865   4.249   2.198 -0.7709  1.1811  0.2740
    5LER     CB   90   6.786   4.406   2.074 -0.0151  0.6153 -0.2658
    5LER    HB1   91   6.711   4.436   2.148 -0.2698  2.5564 -1.2389
    5LER    HB2   92   6.747   4.422   1.974 -0.2300 -1.4452 -0.5517
    5LER     CG   93   6.903   4.504   2.092 -0.0083  0.9002  0.4391
    5LER     HG   94   6.997   4.474   2.044  1.8842  2.3598  2.9916
    5LER    CD1   95   6.868   4.639   2.025  0.2570  0.1449  0.7053
    5LER   HD11   96   6.949   4.709   2.045  3.1973 -2.8070  0.0645
    5LER   HD12   97   6.874   4.614   1.919  0.7619 -0.6797  0.9144
    5LER   HD13   98   6.773   4.673   2.065 -1.6798 -2.8441 -0.9364
    5LER    CD2   99   6.941   4.531   2.231  0.5346 -0.2865 -0.9442
    5LER   HD21  100   7.010   4.615   2.236 -2.2542  2.3348 -2.5373
    5LER   HD22  101   6.850   4.554   2.287 -0.2145 -0.9215 -1.8701
    5LER   HD23  102   6.992   4.443   2.271 -1.2932 -0.5012  1.1284
    5LER      C  103   6.707   4.167   2.084  0.0602 -0.7066 -0.2851
    5LER      O  104   6.675   4.110   1.979  0.3701 -0.2278 -0.7049
    6LYR      N  105   6.624   4.168   2.185 -0.7098 -0.1270 -0.3212
    6LYR      H  106   6.650   4.231   2.260  0.9655 -1.2502  0.0944
    6LYR     CA  107   6.490   4.108   2.195  0.2879 -0.0937  0.0775
    6LYR     HA  108   6.483   4.020   2.132 -2.6463  0.2051 -0.1276
    6LYR     CB  109   6.470   4.054   2.335 -0.2340 -0.4828 -0.4169
    6LYR    HB1  110   6.366   4.022   2.340 -1.2799  2.7739  1.3862
    6LYR    HB2  111   6.491   4.137   2.402 -1.6759  0.7462 -1.4096
    6LYR     CG  112   6.555   3.943   2.375 -0.5913  0.5829  0.5264
    6LYR    HG1  113   6.656   3.980   2.389  1.1191 -2.9922 -1.0851
    6LYR    HG2  114   6.574   3.880   2.288 -2.1659  1.5748 -0.5969
    6LYR     CD  115   6.504   3.860   2.499 -0.7490  0.3182  0.0224
    6LYR    HD1  116   6.570   3.775   2.519 -0.4161  0.4408 -0.5101
    6LYR    HD2  117   6.406   3.820   2.476 -2.2125  2.8926  1.2974
    6LYR     CE  118   6.498   3.945   2.620 -0.3837 -0.5611  0.1368
    6LYR    HE1  119   6.440   3.904   2.703 -1.3420  0.8551  0.2000
    6LYR    HE2  120   6.460   4.044   2.594 -1.3734 -1.2404 -1.1127
    6LYR     NZ  121   6.631   3.967   2.669 -0.0744 -0.1580  0.3304
    6LYR    HZ1  122   6.680   3.886   2.704 -0.3721 -1.4251 -2.0111
    6LYR      C  123   6.379   4.212   2.152 -0.2870 -0.6982 -0.1829
    6LYR      O  124   6.413   4.333   2.145  0.1859  0.3078 -0.2128
    7LER      N  125   6.262   4.167   2.125 -0.7838 -0.2053 -0.4429
    7LER      H  126   6.245   4.069   2.143  2.1994 -0.6699  0.3100
    7LER     CA  127   6.147   4.245   2.086 -0.6212 -0.4537  0.4191
    7LER     HA  128   6.171   4.330   2.022  1.7749 -0.6972  0.8828
    7LER     CB  129   6.047   4.152   2.009  0.4484 -0.6382 -0.0483
    7LER    HB1  130   5.946   4.193   2.006  1.2604  1.7327  1.8968
    7LER    HB2  131   6.040   4.061   2.068  0.8304  0.4243  1.7018
    7LER     CG  132   6.093   4.111   1.875  0.6837 -0.6949  0.1492
    7LER     HG  133   6.198   4.083   1.883  0.8347 -0.7328 -1.6393
    7LER    CD1  134   6.022   3.982   1.833  0.2968  0.2234 -0.4338
    7LER   HD11  135   6.071   3.937   1.746  1.2940  2.0501 -0.8747
    7LER   HD12  136   6.024   3.912   1.916 -1.0590  1.5925  0.8030
    7LER   HD13  137   5.917   3.998   1.810  0.1313  0.1580  0.2683
    7LER    CD2  138   6.082   4.219   1.764  0.5735  0.6469 -0.1758
    7LER   HD21  139   6.121   4.184   1.669 -1.3054 -1.1856 -0.3631
    7LER   HD22  140   5.975   4.242   1.764  0.2818 -0.5724 -1.0237
    7LER   HD23  141   6.136   4.303   1.806  0.3213  0.7575 -0.0672
    7LER      C  142   6.080   4.322   2.199 -0.6423 -1.1771  0.4344
    7LER      O  143   6.057   4.277   2.313  0.2806 -0.3790  0.3252
    8LER      N  144   6.044   4.445   2.170  0.0853 -0.3330  0.3636
    8LER      H  145   6.087   4.492   2.092  0.2767  0.7800  1.1013
    8LER     CA  146   5.967   4.533   2.267 -0.0220  0.7940  0.2537
    8LER     HA  147   5.962   4.635   2.229 -0.5016 -0.2072 -2.5868
    8LER     CB  148   5.819   4.480   2.269  1.0280  0.3874  0.2232
    8LER    HB1  149   5.760   4.548   2.330 -0.2990 -1.6278  1.3354
    8LER    HB2  150   5.818   4.381   2.315  0.2113  0.8286  1.1919
    8LER     CG  151   5.762   4.470   2.126  1.0135  0.2937  0.0665
    8LER     HG  152   5.831   4.407   2.072  2.0775  2.2343 -0.9605
    8LER    CD1  153   5.617   4.419   2.138 -0.4869 -0.3999  0.0866
    8LER   HD11  154   5.579   4.414   2.036 -0.1497 -1.5214  0.0027
    8LER   HD12  155   5.609   4.318   2.179 -2.8455  0.2044  1.2907
    8LER   HD13  156   5.558   4.478   2.209 -0.8672 -0.3273 -0.2866
    8LER    CD2  157   5.735   4.607   2.064  0.2681 -0.7203  0.1195
    8LER   HD21  158   5.674   4.608   1.974 -0.9026  0.3386  0.8962
    8LER   HD22  159   5.686   4.674   2.134 -0.0673 -1.0970  0.2425
    8LER   HD23  160   5.822   4.661   2.026 -1.0817  1.1278 -0.4772
    8LER      C  161   6.025   4.552   2.407  0.2399 -0.3300  0.2647
    8LER      O  162   5.960   4.580   2.504  1.1585 -0.3360  0.1005
    9LYR      N  163   6.157   4.535   2.420  0.2162  0.2267  0.5674
    9LYR      H  164   6.202   4.500   2.336 -1.7580  1.1768 -0.9980
    9LYR     CA  165   6.227   4.564   2.545 -0.1738 -0.9324  0.6612
    9LYR     HA  166   6.158   4.564   2.630  0.0896 -0.2551  0.8798
    9LYR     CB  167   6.343   4.460   2.558  0.2147  0.3215 -0.3165
    9LYR    HB1  168   6.394   4.493   2.648 -0.4387  2.4553 -0.6733
    9LYR    HB2  169   6.414   4.479   2.477  0.0961  1.2562 -0.2142
    9LYR     CG  170   6.310   4.314   2.568  0.3844 -0.7750  0.7011
    9LYR    HG1  171   6.402   4.264   2.600  1.9093  1.4927  0.0905
    9LYR    HG2  172   6.288   4.287   2.465  1.7112 -0.7624  0.3906
    9LYR     CD  173   6.190   4.281   2.661 -0.2087 -0.3170 -0.1675
    9LYR    HD1  174   6.104   4.343   2.634  1.5314  1.6732 -1.4854
    9LYR    HD2  175   6.210   4.299   2.767 -0.7621 -1.0248  0.0628
    9LYR     CE  176   6.161   4.128   2.649  0.1882 -0.2999 -0.0143
    9LYR    HE1  177   6.076   4.097   2.709 -0.3659 -1.1721 -1.1959
    9LYR    HE2  178   6.241   4.067   2.690 -0.6179 -1.2713  0.1483
    9LYR     NZ  179   6.133   4.089   2.506  0.0197 -0.1447 -0.1244
    9LYR    HZ1  180   6.089   4.156   2.445  0.5929 -1.3707 -1.9563
    9LYR      C  181   6.277   4.705   2.568  0.2894 -0.3769  0.2693
    9LYR      O  182   6.279   4.753   2.683  0.3151 -0.0862 -0.3396
   10LER      N  183   6.312   4.775   2.464  0.4928 -0.1664 -0.0827
   10LER      H  184   6.285   4.742   2.373  3.1465  1.1432 -1.4659
   10LER     CA  185   6.375   4.916   2.468  0.0445 -0.6619 -0.8022
   10LER     HA  186   6.451   4.915   2.546 -0.9523  1.8914  0.3029
   10LER     CB  187   6.453   4.940   2.340  0.7998 -0.6357 -0.7549
   10LER    HB1  188   6.505   5.035   2.340  0.5201 -0.4778 -0.3829
   10LER    HB2  189   6.386   4.961   2.257 -0.0393 -0.0007  0.0599
   10LER     CG  190   6.562   4.834   2.305 -0.2830  0.0022  0.1011
   10LER     HG  191   6.634   4.874   2.233  1.2485 -0.0925  1.5054
   10LER    CD1  192   6.635   4.789   2.433 -0.5117  0.0537 -0.4738
   10LER   HD11  193   6.727   4.736   2.407 -0.5404 -0.5871  0.6615
   10LER   HD12  194   6.659   4.874   2.498  0.5066  0.8266 -1.8106
   10LER   HD13  195   6.562   4.729   2.487 -1.8392  1.5284 -0.5427
   10LER    CD2  196   6.517   4.704   2.235 -0.2467 -0.3586 -0.0323
   10LER   HD21  197   6.609   4.647   2.234  1.0970  1.6788  0.9542
   10LER   HD22  198   6.450   4.647   2.301  0.1993  0.2921  1.0098
   10LER   HD23  199   6.474   4.716   2.136 -0.8152  2.6559  0.4731
   10LER      C  200   6.270   5.034   2.498 -0.4926  0.2453  0.1978
   10LER      O  201   6.154   5.024   2.465  0.6644 -0.0769 -0.4021
   11LER      N  202   6.326   5.138   2.564 -0.7955  0.4272  0.2455
   11LER      H  203   6.426   5.129   2.579 -1.0872 -0.5290  1.7468
   11LER     CA  204   6.264   5.264   2.594 -0.0102 -0.1414 -0.9375
   11LER     HA  205   6.156   5.252   2.600  0.0935 -0.3227  2.5275
   11LER     CB  206   6.311   5.301   2.736 -0.0621  0.1504  0.7369
   11LER    HB1  207   6.283   5.403   2.760  0.2000  0.6571 -0.9436
   11LER    HB2  208   6.420   5.310   2.731 -0.1560  1.1435  0.2835
   11LER     CG  209   6.280   5.202   2.849  0.3014 -1.1077 -0.4181
   11LER     HG  210   6.322   5.103   2.832  2.1046 -0.1993 -1.5387
   11LER    CD1  211   6.342   5.281   2.967 -0.4952 -0.0704  0.3120
   11LER   HD11  212   6.319   5.218   3.053  0.0988 -0.1936  0.3832
   11LER   HD12  213   6.450   5.286   2.974 -0.5582  1.3071  0.5398
   11LER   HD13  214   6.295   5.379   2.975  0.8585  0.9409 -2.8983
   11LER    CD2  215   6.127   5.198   2.863 -0.1536 -0.4015 -0.7485
   11LER   HD21  216   6.103   5.161   2.963  1.5126  3.7000  1.4250
   11LER   HD22  217   6.088   5.299   2.851 -0.2176  0.0683  2.5523
   11LER   HD23  218   6.089   5.121   2.796  0.2200  0.4497 -1.9709
   11LER      C  219   6.306   5.369   2.489  0.9015 -0.3792  0.2308
   11LER      O  220   6.395   5.349   2.413  0.3553 -0.4990 -0.1064
   12LER      N  221   6.244   5.489   2.490 -0.0029  0.0493  0.6653
   12LER      H  222   6.170   5.496   2.558 -0.6240 -1.4542  0.1884
   12LER     CA  223   6.263   5.600   2.396 -0.9980 -0.3934  0.0805
   12LER     HA  224   6.337   5.559   2.327 -1.2967 -0.4268 -0.2227
   12LER     CB  225   6.131   5.619   2.314 -0.3988  0.0448 -0.2756
   12LER    HB1  226   6.052   5.644   2.385  0.6303  0.7049  0.6745
   12LER    HB2  227   6.097   5.523   2.273 -1.4535  1.3015 -2.4893
   12LER     CG  228   6.121   5.721   2.202 -0.0795  0.1278 -0.1428
   12LER     HG  229   6.134   5.819   2.248 -0.3838 -1.7518  4.5023
   12LER    CD1  230   6.226   5.698   2.096  0.3551 -0.4098 -0.0662
   12LER   HD11  231   6.239   5.784   2.030 -2.6669  0.1096 -0.1280
   12LER   HD12  232   6.326   5.691   2.140  0.5109 -2.1417 -0.6051
   12LER   HD13  233   6.210   5.603   2.045 -0.2280 -1.6007  2.1772
   12LER    CD2  234   5.984   5.729   2.130 -0.8483 -0.4923  0.2035
   12LER   HD21  235   5.986   5.802   2.049 -0.1418 -1.6015 -0.8107
   12LER   HD22  236   5.958   5.634   2.083 -2.0659 -0.3123  0.5007
   12LER   HD23  237   5.907   5.749   2.204 -0.1362  0.9328  0.6064
   12LER      C  238   6.311   5.727   2.460  0.2821 -0.2320  0.1857
   12LER      O  239   6.371   5.806   2.390  0.4370 -0.1800  0.6070
   13LER      N  240   6.282   5.756   2.589  0.1348  0.1527 -0.2881
   13LER      H  241   6.212   5.695   2.628 -1.3857  1.8739 -0.2219
   13LER     CA  242   6.328   5.878   2.665 -0.6937 -0.0544 -0.7774
   13LER     HA  243   6.294   5.963   2.607 -2.8826 -0.8097 -0.6967
   13LER     CB  244   6.257   5.867   2.809 -0.3675 -0.3319  0.3751
   13LER    HB1  245   6.301   5.783   2.863  1.5560 -1.2868 -2.4400
   13LER    HB2  246   6.151   5.843   2.801 -0.6827  0.0130  2.7133
   13LER     CG  247   6.278   5.989   2.900  0.2444  0.0657 -1.0161
   13LER     HG  248   6.381   5.992   2.934  0.6771 -1.1356 -2.1754
   13LER    CD1  249   6.243   6.112   2.830  0.0763 -0.0164  0.2433
   13LER   HD11  250   6.237   6.202   2.892  0.5681  0.4487 -0.3704
   13LER   HD12  251   6.315   6.134   2.751 -0.1414 -0.3136 -0.0406
   13LER   HD13  252   6.141   6.109   2.791 -1.0514  2.6265  2.6438
   13LER    CD2  253   6.178   5.976   3.008 -0.5607 -0.0391 -0.2331
   13LER   HD21  254   6.176   6.070   3.063 -4.0446  0.7539 -1.4683
   13LER   HD22  255   6.077   5.955   2.972 -0.3008  0.0206 -1.0276
   13LER   HD23  256   6.204   5.884   3.061 -2.3110  0.0588  0.8737
   13LER      C  257   6.484   5.892   2.666  0.3923  0.7962  0.0437
   13LER      O  258   6.536   6.002   2.673  0.5256 -0.3343 -0.3215
   14NH2      N  259   6.560   5.781   2.657  0.4438  0.3529 -0.2156
   14NH2     H1  260   6.515   5.692   2.641  1.6957  0.1667 -3.3673
   14NH2     H2  261   6.656   5.782   2.688 -0.0473  0.4658  1.4041
   15LY0      N  262   7.489   4.201   2.729  0.1962 -0.5321  0.4573
   15LY0     H1  263   7.463   4.158   2.642 -0.0624 -0.6372  0.5828
   15LY0     H2  264   7.431   4.283   2.741 -0.5011 -1.0952  0.9837
   15LY0     H3  265   7.469   4.131   2.800 -0.0054 -0.4249  0.5062
   15LY0     CA  266   7.630   4.236   2.731 -0.7213 -0.2244  0.1849
   15LY0     HA  267   7.643   4.308   2.811 -0.2907  1.2071 -1.1240
   15LY0     CB  268   7.717   4.112   2.750  0.0445  0.0942  0.8575
   15LY0    HB1  269   7.724   4.057   2.656  0.3272  0.1954  0.8178
   15LY0    HB2  270   7.684   4.058   2.839  2.2122  0.0223  1.6805
   15LY0     CG  271   7.865   4.149   2.778 -0.3154 -0.2103  0.2336
   15LY0    HG1  272   7.914   4.176   2.684 -3.2062 -1.3845 -1.7640
   15LY0    HG2  273   7.902   4.048   2.798  0.8447  0.3882  1.2127
   15LY0     CD  274   7.881   4.240   2.901  0.0261 -0.2305  0.3843
   15LY0    HD1  275   7.828   4.189   2.982  0.4412 -3.2103 -1.0837
   15LY0    HD2  276   7.835   4.338   2.893 -2.1545 -1.2071  0.3469
   15LY0     CE  277   8.030   4.254   2.934  0.3674  0.1107 -0.4570
   15LY0    HE1  278   8.078   4.165   2.976  1.5523  0.7595 -0.3833
   15LY0    HE2  279   8.033   4.320   3.021 -1.0391 -0.4771  0.0606
   15LY0     NZ  280   8.112   4.314   2.828  0.7168 -0.2575 -0.4616
   15LY0    HZ1  281   8.198   4.341   2.874  0.6603 -1.6874  0.5504
   15LY0    HZ2  282   8.135   4.238   2.764  3.9012 -1.0608  1.4391
   15LY0    HZ3  283   8.056   4.380   2.775 -0.9557 -0.7383  0.6295
   15LY0      C  284   7.663   4.314   2.600 -0.6730 -0.1657  0.5343
   15LY0      O  285   7.653   4.435   2.599  0.4141 -0.0634  0.9319
   16LER      N  286   7.692   4.250   2.485  0.1874 -0.6588 -0.0236
   16LER      H  287   7.694   4.149   2.481  1.3836 -0.5891 -2.7482
   16LER     CA  288   7.746   4.321   2.370  0.1515 -0.2871  0.2293
   16LER     HA  289   7.818   4.394   2.409  1.0297 -1.5122  0.9683
   16LER     CB  290   7.821   4.207   2.290 -0.3542 -0.1959  0.2034
   16LER    HB1  291   7.861   4.260   2.204 -0.0269  0.0536  0.5074
   16LER    HB2  292   7.751   4.128   2.262 -0.0245 -0.6975  0.7658
   16LER     CG  293   7.932   4.141   2.370  0.2256 -0.3090 -0.1922
   16LER     HG  294   7.892   4.085   2.454 -2.3442  2.4231  0.5521
   16LER    CD1  295   7.997   4.039   2.280 -0.8745 -0.3409  0.0995
   16LER   HD11  296   8.101   4.020   2.309 -0.2997  0.7658 -1.1333
   16LER   HD12  297   7.936   3.949   2.275  0.6858 -1.4111 -0.2162
   16LER   HD13  298   8.003   4.072   2.177 -2.6257  0.0463  0.0859
   16LER    CD2  299   8.042   4.246   2.422 -0.3752 -0.2732  0.0814
   16LER   HD21  300   8.125   4.191   2.468 -0.7130 -0.9534 -0.1035
   16LER   HD22  301   8.072   4.300   2.332 -1.4698 -1.0468 -0.7804
   16LER   HD23  302   8.008   4.323   2.491 -0.0862  2.5035 -2.6420
   16LER      C  303   7.642   4.403   2.286  0.6421  0.0722 -0.1901
   16LER      O  304   7.530   4.351   2.271 -0.0932  0.1361  0.0868
   17LY0      N  305   6.777   4.146   4.102  0.1745 -0.3576 -0.2114
   17LY0     H1  306   6.723   4.209   4.160  0.2555  0.0779 -0.5988
   17LY0     H2  307   6.793   4.064   4.158 -3.6743 -0.7215  0.6910
   17LY0     H3  308   6.860   4.196   4.076  0.4028 -0.8854 -0.5063
   17LY0     CA  309   6.701   4.114   3.978  0.2491  0.0299 -0.6993
   17LY0     HA  310   6.610   4.061   4.005 -0.7905  0.7647 -2.5994
   17LY0     CB  311   6.666   4.242   3.906 -0.0911  0.6108  0.0125
   17LY0    HB1  312   6.584   4.288   3.961 -0.3856 -1.4057  1.3815
   17LY0    HB2  313   6.626   4.207   3.811  2.1401 -1.6773 -0.1818
   17LY0     CG  314   6.778   4.351   3.890 -0.5032  0.5140 -0.3938
   17LY0    HG1  315   6.866   4.311   3.841  0.7962  2.0585  0.5920
   17LY0    HG2  316   6.811   4.396   3.983  0.9008 -0.4871 -0.3855
   17LY0     CD  317   6.733   4.464   3.802 -0.3266  0.2607  0.5756
   17LY0    HD1  318   6.662   4.530   3.852 -3.0127 -1.5404 -0.6241
   17LY0    HD2  319   6.679   4.423   3.717 -0.7998 -0.3618  1.1704
   17LY0     CE  320   6.859   4.541   3.752 -0.1756  0.0838  0.3263
   17LY0    HE1  321   6.911   4.477   3.681 -0.8846 -0.7159  0.4958
   17LY0    HE2  322   6.933   4.558   3.831 -0.4823 -1.7486  1.0656
   17LY0     NZ  323   6.822   4.659   3.664  0.0387  0.2587  0.1479
   17LY0    HZ1  324   6.910   4.704   3.644 -0.8947  1.4108 -1.6602
   17LY0    HZ2  325   6.766   4.632   3.584 -1.5914  3.1690  0.1586
   17LY0    HZ3  326   6.757   4.717   3.716  1.1152  0.4923  1.2855
   17LY0      C  327   6.785   4.020   3.891  0.1622 -0.7500  0.2600
   17LY0      O  328   6.907   4.033   3.895 -0.1035 -0.0843 -0.1416
   18LER      N  329   6.714   3.927   3.821  0.5253 -0.4744  0.3733
   18LER      H  330   6.614   3.922   3.830  0.3631 -0.5770 -1.1163
   18LER     CA  331   6.764   3.873   3.695  0.2103 -0.1311 -0.4402
   18LER     HA  332   6.857   3.821   3.715 -0.8920 -1.5996  1.2882
   18LER     CB  333   6.655   3.779   3.639 -0.5700  0.0122  0.3948
   18LER    HB1  334   6.685   3.746   3.540 -0.9853 -1.5796  0.7725
   18LER    HB2  335   6.573   3.848   3.622  0.2949  0.6035 -1.6549
   18LER     CG  336   6.611   3.652   3.717  0.6846 -0.5104  0.2416
   18LER     HG  337   6.604   3.686   3.820 -1.0590  0.9039 -0.3007
   18LER    CD1  338   6.480   3.589   3.670  0.7083 -0.3012  0.3734
   18LER   HD11  339   6.424   3.532   3.745 -1.7278  1.9079  0.3977
   18LER   HD12  340   6.418   3.675   3.644  0.0439 -1.2857 -1.5347
   18LER   HD13  341   6.486   3.528   3.579 -0.0227 -1.8372  1.3178
   18LER    CD2  342   6.721   3.540   3.707 -0.4573 -0.3213  0.2564
   18LER   HD21  343   6.703   3.453   3.772  1.0366 -1.2262 -0.4819
   18LER   HD22  344   6.717   3.502   3.605 -2.1583 -0.8796  0.4971
   18LER   HD23  345   6.821   3.578   3.727 -1.1008  1.6018 -0.0562
   18LER      C  346   6.801   3.991   3.599  0.2357 -0.4164 -0.1062
   18LER      O  347   6.743   4.100   3.607  0.5106 -0.3520  0.2251
   19LYR      N  348   6.890   3.963   3.509  0.0538 -0.3054 -0.5682
   19LYR      H  349   6.941   3.876   3.507 -1.4753 -1.2104 -1.2897
   19LYR     CA  350   6.951   4.070   3.422 -0.2640 -0.0150  0.0779
   19LYR     HA  351   6.891   4.160   3.426 -1.5376 -0.7976 -0.8014
   19LYR     CB  352   7.090   4.116   3.465  0.0876  0.3796 -0.1394
   19LYR    HB1  353   7.124   4.182   3.386 -1.9758 -0.1242 -1.5252
   19LYR    HB2  354   7.149   4.025   3.475 -2.7471 -1.7817 -1.6916
   19LYR     CG  355   7.074   4.183   3.599 -0.2461 -0.2727 -0.3083
   19LYR    HG1  356   7.055   4.103   3.671  2.1267 -0.8787 -0.2915
   19LYR    HG2  357   6.982   4.241   3.589 -0.7217 -1.1471 -1.3506
   19LYR     CD  358   7.197   4.259   3.637 -0.2237 -0.2042  0.2755
   19LYR    HD1  359   7.209   4.328   3.554  1.1298 -1.4331 -0.5957
   19LYR    HD2  360   7.283   4.191   3.632  1.7123  2.1148  0.0677
   19LYR     CE  361   7.175   4.334   3.771  0.4631  0.9140 -0.2983
   19LYR    HE1  362   7.160   4.268   3.856 -1.9133  2.0433  0.2497
   19LYR    HE2  363   7.092   4.401   3.749 -0.8435 -1.4462 -3.3617
   19LYR     NZ  364   7.290   4.422   3.801  0.2389 -0.2555  0.1514
   19LYR    HZ1  365   7.368   4.377   3.849  0.2120  0.3617  0.7930
   19LYR      C  366   6.960   4.009   3.278 -0.1515  0.2073  0.0259
   19LYR      O  367   7.064   3.982   3.219 -0.0296 -0.0383 -0.3260
   20LY0      N  368   6.842   3.981   3.222 -0.2455 -0.3536  0.5596
   20LY0      H  369   6.765   4.017   3.276  0.1484  0.2396  0.7399
   20LY0     CA  370   6.813   3.934   3.089 -0.1468  0.5708  0.9308
   20LY0     HA  371   6.886   3.863   3.050 -0.3990  0.6579  0.2944
   20LY0     CB  372   6.678   3.866   3.091 -0.8493  0.2139 -0.1113
   20LY0    HB1  373   6.646   3.838   2.991 -0.9000  1.4578 -0.4622
   20LY0    HB2  374   6.600   3.928   3.136 -1.2158  0.4005 -0.9912
   20LY0     CG  375   6.682   3.737   3.175  0.3414 -0.3263  0.2199
   20LY0    HG1  376   6.691   3.755   3.282  0.8933 -1.4151  0.3725
   20LY0    HG2  377   6.754   3.665   3.135 -0.7574  0.1709 -2.9512
   20LY0     CD  378   6.546   3.664   3.183  0.0283  0.1630  0.4311
   20LY0    HD1  379   6.500   3.643   3.086  1.3639 -0.7467 -0.0401
   20LY0    HD2  380   6.472   3.730   3.226 -0.3090  0.0845 -0.0173
   20LY0     CE  381   6.545   3.549   3.280 -0.0849  0.3767 -0.1604
   20LY0    HE1  382   6.441   3.531   3.307 -0.7495  1.0712 -2.1111
   20LY0    HE2  383   6.611   3.580   3.361  0.7575  0.6312 -0.9300
   20LY0     NZ  384   6.597   3.426   3.220  0.2991  0.0698  0.2231
   20LY0    HZ1  385   6.582   3.345   3.278 -1.6034  1.0570  1.1949
   20LY0    HZ2  386   6.545   3.406   3.136 -0.5303  1.6908  0.3058
   20LY0    HZ3  387   6.690   3.445   3.185 -0.5580  0.5756 -1.9761
   20LY0      C  388   6.808   4.042   2.988  0.4638 -0.4006  0.6618
   20LY0      O  389   6.755   4.152   2.996  1.0187 -0.6966  0.5873
   21LER      N  390   6.858   4.007   2.863 -0.0659 -0.0677 -0.3081
   21LER      H  391   6.899   3.916   2.852 -2.8425 -1.4034 -0.4649
   21LER     CA  392   6.839   4.083   2.737 -0.1415  0.1742 -0.7042
   21LER     HA  393   6.867   4.183   2.768 -1.9841 -0.1486  2.3238
   21LER     CB  394   6.936   4.025   2.639 -0.0090  0.6599  0.3363
   21LER    HB1  395   6.911   3.920   2.629  1.2742  0.2529  1.1209
   21LER    HB2  396   7.037   4.019   2.680  0.7490  1.0666 -1.3841
   21LER     CG  397   6.942   4.096   2.499  0.6750 -0.0698  0.1035
   21LER     HG  398   6.842   4.109   2.459  0.3942 -1.9770  0.1030
   21LER    CD1  399   7.008   4.234   2.518  0.2719  0.3102  0.2375
   21LER   HD11  400   7.036   4.279   2.423 -3.4072  1.3988 -0.5290
   21LER   HD12  401   6.953   4.316   2.566  2.3661  1.8501  0.1511
   21LER   HD13  402   7.097   4.216   2.578  0.6409  1.0886 -0.0537
   21LER    CD2  403   7.038   4.012   2.412 -0.4335 -0.2046 -0.4449
   21LER   HD21  404   7.059   4.068   2.320  1.7063  2.4192  1.4636
   21LER   HD22  405   7.132   3.986   2.460  0.2044  0.5554 -1.2368
   21LER   HD23  406   6.993   3.915   2.397  1.2441 -1.0976  0.0240
   21LER      C  407   6.694   4.085   2.677  0.1758 -0.2731 -0.5074
   21LER      O  408   6.618   4.183   2.693  0.3421 -0.0859 -0.2367
   22LY0      N  409   7.536   4.586   4.334  0.1038  0.3695 -0.1596
   22LY0     H1  410   7.562   4.513   4.399  0.1319 -0.5466 -1.1723
   22LY0     H2  411   7.470   4.646   4.381 -1.2335 -1.4299  0.3923
   22LY0     H3  412   7.611   4.630   4.282  0.1058  0.7916  0.1923
   22LY0     CA  413   7.466   4.508   4.228  0.4494 -0.2900 -0.1725
   22LY0     HA  414   7.532   4.440   4.175  0.3026 -0.3902 -0.2254
   22LY0     CB  415   7.354   4.414   4.279 -0.3474 -0.3398 -0.3177
   22LY0    HB1  416   7.268   4.475   4.306  1.1937  0.3390  3.7308
   22LY0    HB2  417   7.395   4.367   4.368  0.7095 -1.8977 -1.5663
   22LY0     CG  418   7.309   4.294   4.192 -0.5256 -0.0374  0.2619
   22LY0    HG1  419   7.394   4.227   4.179 -1.7275 -1.5523 -0.0434
   22LY0    HG2  420   7.282   4.338   4.096 -0.8497 -0.0250  0.3562
   22LY0     CD  421   7.195   4.208   4.241  0.4642 -0.2456  0.6737
   22LY0    HD1  422   7.226   4.171   4.340 -0.2019  1.8973  1.7300
   22LY0    HD2  423   7.171   4.126   4.173  0.8402  0.4681 -0.3377
   22LY0     CE  424   7.068   4.281   4.266 -0.2394  0.3421  0.7116
   22LY0    HE1  425   7.088   4.372   4.323 -0.0692 -0.6674  2.3286
   22LY0    HE2  426   6.988   4.233   4.322 -0.0580 -1.4687 -0.5043
   22LY0     NZ  427   7.007   4.324   4.141 -0.5823  0.3268  0.5998
   22LY0    HZ1  428   6.973   4.240   4.097  0.9591  0.0672 -0.1898
   22LY0    HZ2  429   6.938   4.396   4.156  0.0403  0.7717  1.4412
   22LY0    HZ3  430   7.079   4.373   4.089 -1.3700 -1.0558 -1.9631
   22LY0      C  431   7.407   4.600   4.124 -0.0791 -0.1221 -0.0811
   22LY0      O  432   7.356   4.712   4.150 -0.5041 -0.0349  0.1658
   23LER      N  433   7.432   4.558   4.002 -0.0754 -0.6839  0.1166
   23LER      H  434   7.463   4.463   3.986  0.1749 -0.1867 -2.7657
   23LER     CA  435   7.390   4.623   3.882  0.1678  0.4854  0.7630
   23LER     HA  436   7.349   4.721   3.905  0.1033  0.2333  1.7859
   23LER     CB  437   7.506   4.639   3.784 -0.9575 -0.3625  0.2120
   23LER    HB1  438   7.467   4.686   3.694 -1.0577  0.4552  0.6713
   23LER    HB2  439   7.554   4.543   3.767  0.2800  0.5996 -2.1801
   23LER     CG  440   7.608   4.734   3.837 -0.1757  0.4010  0.4515
   23LER     HG  441   7.646   4.708   3.936 -0.7394  1.0282  0.8384
   23LER    CD1  442   7.729   4.740   3.744  0.0871 -0.2361 -0.3097
   23LER   HD11  443   7.804   4.810   3.782 -0.2109  0.2072 -0.5387
   23LER   HD12  444   7.762   4.637   3.730 -0.7843 -0.6373  0.4633
   23LER   HD13  445   7.694   4.767   3.645  0.2990 -1.1309 -0.6406
   23LER    CD2  446   7.564   4.880   3.847  0.0583 -0.7275  0.8024
   23LER   HD21  447   7.643   4.950   3.874 -0.2843 -0.2293  0.5380
   23LER   HD22  448   7.519   4.906   3.752  1.4297  0.8019  0.5290
   23LER   HD23  449   7.488   4.892   3.925  0.0834  2.7708  0.4387
   23LER      C  450   7.279   4.554   3.809  0.6337 -0.5483  0.0608
   23LER      O  451   7.173   4.611   3.780 -0.1213 -0.0725 -0.0022
   24LY0      N  452   7.477   4.642   1.084  0.1582  0.3368 -0.0187
   24LY0     H1  453   7.518   4.624   0.994  3.2679 -0.4156  1.4091
   24LY0     H2  454   7.426   4.729   1.093 -0.8604 -0.1767 -0.5706
   24LY0     H3  455   7.560   4.635   1.140  1.9671 -3.9823 -2.7350
   24LY0     CA  456   7.395   4.532   1.116  0.2450 -0.1841  0.0198
   24LY0     HA  457   7.309   4.547   1.051  0.0925 -0.0497  0.2524
   24LY0     CB  458   7.457   4.395   1.072 -0.2781  0.1043 -0.3089
   24LY0    HB1  459   7.380   4.318   1.074  0.5517 -0.7352  1.4003
   24LY0    HB2  460   7.537   4.377   1.144 -0.4281  1.2996  0.1848
   24LY0     CG  461   7.503   4.401   0.927  0.2682 -0.0085  0.0584
   24LY0    HG1  462   7.580   4.476   0.909 -0.4245  0.7165  0.0469
   24LY0    HG2  463   7.417   4.435   0.868 -0.6245 -0.3317  1.1462
   24LY0     CD  464   7.547   4.266   0.874 -0.1620 -0.4930  0.4890
   24LY0    HD1  465   7.627   4.217   0.929  0.4662 -1.7433 -1.4474
   24LY0    HD2  466   7.575   4.285   0.770 -0.3947 -1.5461  0.2193
   24LY0     CE  467   7.431   4.162   0.862 -0.8166  0.0710  0.1694
   24LY0    HE1  468   7.352   4.220   0.813  1.6368  1.8456 -1.9134
   24LY0    HE2  469   7.392   4.126   0.958  0.1928  0.6100  0.8017
   24LY0     NZ  470   7.475   4.042   0.785  0.0016  0.2225 -0.3670
   24LY0    HZ1  471   7.392   3.995   0.751 -0.4463  1.5403 -1.1795
   24LY0    HZ2  472   7.544   4.063   0.714  1.2876  1.0768  1.0492
   24LY0    HZ3  473   7.518   3.986   0.857 -0.7565  1.1919  0.8903
   24LY0      C  474   7.335   4.531   1.261 -0.0690  0.9019  0.3611
   24LY0      O  475   7.412   4.497   1.356  0.4752  0.0572  0.0764
   25LER      N  476   7.208   4.568   1.277 -0.2775 -0.4093 -0.2935
   25LER      H  477   7.163   4.610   1.197 -1.9687 -1.0464  0.2797
   25LER     CA  478   7.134   4.572   1.406  0.8604 -0.3596  0.5318
   25LER     HA  479   7.193   4.519   1.480 -0.9638 -1.3725  1.3098
   25LER     CB  480   7.132   4.719   1.454  0.9808 -0.1430  0.8400
   25LER    HB1  481   7.084   4.766   1.368 -1.5620 -2.7677  0.6417
   25LER    HB2  482   7.231   4.762   1.470  1.4410 -0.2757 -1.4086
   25LER     CG  483   7.041   4.744   1.580 -0.2338 -0.2690 -0.2744
   25LER     HG  484   6.945   4.704   1.547  0.2299 -0.1395 -1.8780
   25LER    CD1  485   7.102   4.681   1.707  0.4710  0.1969 -0.5958
   25LER   HD11  486   7.076   4.751   1.786 -2.4281 -1.7717  0.3297
   25LER   HD12  487   7.052   4.585   1.713 -0.0396  0.4701 -0.4035
   25LER   HD13  488   7.209   4.676   1.688  0.5952  2.6029 -0.9495
   25LER    CD2  489   7.035   4.896   1.589 -0.0682 -0.4951  0.5667
   25LER   HD21  490   6.952   4.925   1.653 -1.6883  0.8494 -1.9957
   25LER   HD22  491   7.126   4.931   1.640  0.8531 -0.7464 -0.8446
   25LER   HD23  492   7.012   4.944   1.494  0.9074  3.0359  1.9175
   25LER      C  493   6.993   4.498   1.394 -0.6314 -0.2676  0.2838
   25LER      O  494   6.905   4.541   1.322  0.0237 -0.4275  0.6486
   26LYR      N  495   6.981   4.383   1.461 -0.2393  0.6351  0.2642
   26LYR      H  496   7.064   4.360   1.513 -1.1718 -0.1517  1.4717
   26LYR     CA  497   6.872   4.283   1.440 -0.1500  0.0079  0.1704
   26LYR     HA  498   6.785   4.320   1.386 -0.4997 -1.0645 -0.0271
   26LYR     CB  499   6.929   4.165   1.357 -0.0824 -0.0417 -0.0798
   26LYR    HB1  500   6.857   4.084   1.348  0.0715 -0.4677  2.0089
   26LYR    HB2  501   7.010   4.118   1.413 -2.4500 -1.4838  2.4037
   26LYR     CG  502   6.989   4.212   1.227 -0.2035  0.7213 -0.6773
   26LYR    HG1  503   7.075   4.264   1.269 -0.1935 -2.5717  4.1618
   26LYR    HG2  504   6.922   4.267   1.161  2.2962 -0.1905 -4.2338
   26LYR     CD  505   7.044   4.088   1.146  0.2623 -0.5723 -0.1508
   26LYR    HD1  506   6.968   4.015   1.115 -0.7218  0.5686 -0.5224
   26LYR    HD2  507   7.109   4.029   1.210 -0.3252 -1.7350 -0.5809
   26LYR     CE  508   7.139   4.128   1.035 -0.4513 -0.3434  0.9525
   26LYR    HE1  509   7.218   4.189   1.078 -2.0282  2.6128 -0.0111
   26LYR    HE2  510   7.094   4.197   0.964  2.3576  0.1423 -0.4834
   26LYR     NZ  511   7.174   4.015   0.948  0.1506  0.4203  0.6662
   26LYR    HZ1  512   7.113   4.001   0.868 -0.6365  0.3961  1.2577
   26LYR      C  513   6.815   4.229   1.569 -0.1636  0.0937 -0.0975
   26LYR      O  514   6.866   4.266   1.678  0.5227  0.4578 -0.5352
   27LY0      N  515   6.701   4.160   1.560 -0.3268 -0.4598 -0.3447
   27LY0      H  516   6.661   4.159   1.467 -0.0565  0.4321 -0.4818
   27LY0     CA  517   6.614   4.120   1.666  1.0243  1.1221  0.0836
   27LY0     HA  518   6.667   4.152   1.756  1.0947 -0.2677  0.5543
   27LY0     CB  519   6.473   4.178   1.657 -0.1846  0.2054  0.6312
   27LY0    HB1  520   6.407   4.116   1.718 -0.7383  1.3844  1.2672
   27LY0    HB2  521   6.445   4.161   1.553 -0.5763 -1.7565  1.0142
   27LY0     CG  522   6.446   4.323   1.694 -0.2861  0.4665 -0.4155
   27LY0    HG1  523   6.346   4.355   1.665  0.8614  2.8370 -2.1342
   27LY0    HG2  524   6.509   4.378   1.624  1.0239  1.2395  1.2918
   27LY0     CD  525   6.493   4.366   1.831  0.0486 -0.1390  0.2670
   27LY0    HD1  526   6.598   4.342   1.846  0.3187 -1.0702 -2.6415
   27LY0    HD2  527   6.425   4.320   1.903 -0.0447 -0.7303 -0.1898
   27LY0     CE  528   6.469   4.521   1.846 -0.0441  0.7710  0.3418
   27LY0    HE1  529   6.435   4.554   1.747 -0.8235 -0.8181  0.0541
   27LY0    HE2  530   6.563   4.570   1.870  0.9466 -0.8665 -0.0964
   27LY0     NZ  531   6.365   4.557   1.943 -0.2249 -0.0932  0.2275
   27LY0    HZ1  532   6.364   4.656   1.965  0.0945  0.2091 -1.0164
   27LY0    HZ2  533   6.276   4.531   1.902 -0.0768  0.3218 -0.3798
   27LY0    HZ3  534   6.383   4.497   2.022  0.9959  0.1290  0.1300
   27LY0      C  535   6.613   3.969   1.671 -0.3050 -0.5533  1.2663
   27LY0      O  536   6.605   3.908   1.564 -0.3645  0.4916  0.0416
   28LER      N  537   6.607   3.921   1.785 -0.5316  0.0711 -0.5033
   28LER      H  538   6.606   3.988   1.861 -0.5033  0.8980 -1.2123
   28LER     CA  539   6.569   3.785   1.812 -0.5759 -0.4602 -0.7169
   28LER     HA  540   6.627   3.715   1.753  2.6482 -0.8948  2.6228
   28LER     CB  541   6.623   3.752   1.952  0.1288 -0.0248 -0.1807
   28LER    HB1  542   6.575   3.661   1.988  1.2842 -0.3051  0.7249
   28LER    HB2  543   6.597   3.832   2.022  2.3763  0.1116  0.6028
   28LER     CG  544   6.777   3.738   1.965  0.3795 -0.2848  0.0632
   28LER     HG  545   6.823   3.826   1.920  0.0113 -0.9493 -1.6998
   28LER    CD1  546   6.817   3.706   2.110 -0.0891 -0.0498  0.2069
   28LER   HD11  547   6.925   3.717   2.119 -0.1451 -0.7210  2.5170
   28LER   HD12  548   6.779   3.776   2.185  0.1728  0.8494 -0.4834
   28LER   HD13  549   6.791   3.603   2.133 -0.3222  0.3512  1.8612
   28LER    CD2  550   6.834   3.618   1.891 -0.1806  0.1421  0.1709
   28LER   HD21  551   6.941   3.601   1.908 -0.3737 -0.7535  0.5380
   28LER   HD22  552   6.782   3.524   1.907 -0.8034  0.2631 -1.0848
   28LER   HD23  553   6.823   3.630   1.783 -1.1083 -1.9514 -0.0109
   28LER      C  554   6.420   3.759   1.794 -0.2171  0.7932 -0.6075
   28LER      O  555   6.338   3.846   1.823  1.0151  0.5228  0.0537
   29LYR      N  556   6.381   3.637   1.756 -0.4480 -0.1003  0.6845
   29LYR      H  557   6.459   3.576   1.736 -0.2918  0.5806 -0.9045
   29LYR     CA  558   6.242   3.594   1.753  0.1857  0.0956 -0.3139
   29LYR     HA  559   6.193   3.685   1.719  2.7612  1.2571 -1.2057
   29LYR     CB  560   6.212   3.472   1.664  0.0982  0.0293 -0.3589
   29LYR    HB1  561   6.106   3.448   1.669 -0.0859  0.9484  0.3141
   29LYR    HB2  562   6.269   3.385   1.697 -0.8927 -0.8374 -0.8775
   29LYR     CG  563   6.246   3.498   1.513 -0.3199  0.0656 -0.3973
   29LYR    HG1  564   6.319   3.579   1.515 -1.1978  0.9517  2.6633
   29LYR    HG2  565   6.158   3.545   1.469 -1.5681  0.4787  2.2964
   29LYR     CD  566   6.301   3.374   1.438 -0.0442  0.3881  0.2327
   29LYR    HD1  567   6.229   3.292   1.436  1.8852 -1.4528  1.6189
   29LYR    HD2  568   6.380   3.330   1.499 -1.2081 -0.1229  1.4241
   29LYR     CE  569   6.343   3.407   1.294 -0.1873 -0.2186 -0.3331
   29LYR    HE1  570   6.254   3.430   1.235 -0.9055 -4.2883 -1.1283
   29LYR    HE2  571   6.383   3.320   1.243 -0.5006  0.5324 -1.9164
   29LYR     NZ  572   6.440   3.518   1.292  0.2700 -0.2748  0.3150
   29LYR    HZ1  573   6.401   3.610   1.276 -0.4811 -0.6591 -0.1236
   29LYR      C  574   6.191   3.567   1.894 -0.3509 -0.2879  0.2703
   29LYR      O  575   6.119   3.470   1.915  0.3536  0.2450  0.2938
   30LER      N  576   6.221   3.656   1.990 -0.1444  0.0086  0.0180
   30LER      H  577   6.268   3.738   1.955  1.1299 -1.4000 -1.7595
   30LER     CA  578   6.188   3.654   2.129 -0.1317 -0.5677  0.1114
   30LER     HA  579   6.093   3.603   2.145 -0.3915  0.3328  1.6426
   30LER     CB  580   6.302   3.584   2.201  0.2219 -0.0895  0.0115
   30LER    HB1  581   6.291   3.594   2.309  0.1370  1.1517 -0.0947
   30LER    HB2  582   6.396   3.638   2.183 -0.5184  0.8029 -1.3574
   30LER     CG  583   6.323   3.435   2.167 -0.1387 -0.2430  0.4550
   30LER     HG  584   6.342   3.418   2.061 -1.3976 -1.6980  0.4256
   30LER    CD1  585   6.446   3.384   2.232  0.4859  0.2123  0.6600
   30LER   HD11  586   6.462   3.277   2.218 -0.4864 -0.0777  1.6271
   30LER   HD12  587   6.534   3.433   2.189  1.4328 -1.0594  1.0707
   30LER   HD13  588   6.428   3.394   2.339 -1.0701  0.7607  0.3665
   30LER    CD2  589   6.210   3.337   2.213 -0.2066  0.3843 -0.2167
   30LER   HD21  590   6.230   3.234   2.186  2.7217  0.9874 -0.7351
   30LER   HD22  591   6.205   3.333   2.322  3.2599 -0.3453  0.0250
   30LER   HD23  592   6.114   3.369   2.173 -0.2239 -1.7985 -2.0885
   30LER      C  593   6.165   3.788   2.192 -0.2169 -0.4869  0.0331
   30LER      O  594   6.231   3.886   2.154  0.0725  0.7845  0.0990
   31LER      N  595   6.070   3.804   2.287 -0.5374 -0.1615  0.4944
   31LER      H  596   6.010   3.725   2.310 -1.3960  0.3819  0.1700
   31LER     CA  597   6.031   3.934   2.346  0.1554  0.0179 -0.0531
   31LER     HA  598   6.046   4.022   2.284 -0.4385 -1.6364 -2.6841
   31LER     CB  599   5.877   3.929   2.370 -0.4937  0.0386 -0.1632
   31LER    HB1  600   5.863   3.841   2.432  0.1742  0.1120  0.1094
   31LER    HB2  601   5.825   3.910   2.277 -2.8985 -2.2616  1.5214
   31LER     CG  602   5.808   4.054   2.428  0.2814  0.5093 -0.0268
   31LER     HG  603   5.871   4.140   2.403 -1.5992  1.5888 -1.2495
   31LER    CD1  604   5.677   4.076   2.357 -1.2282 -0.0459  0.3219
   31LER   HD11  605   5.622   4.156   2.406  1.8702  1.5268  1.5241
   31LER   HD12  606   5.690   4.101   2.251  0.8741 -0.3035  0.4674
   31LER   HD13  607   5.611   3.991   2.367 -0.9885 -0.0572  1.9439
   31LER    CD2  608   5.783   4.063   2.578  0.2163  0.0934 -0.1549
   31LER   HD21  609   5.881   4.057   2.624 -0.0806 -3.1655  0.2901
   31LER   HD22  610   5.734   4.155   2.610 -0.3672  0.2713 -1.4972
   31LER   HD23  611   5.718   3.984   2.617  0.5586 -0.0082  0.2133
   31LER      C  612   6.115   3.960   2.468 -0.3906  0.0936 -0.1976
   31LER      O  613   6.158   3.869   2.541 -0.4375 -0.0730  0.2459
   32LY0      N  614   7.606   3.496   0.830 -0.5160 -0.1841 -0.0797
   32LY0     H1  615   7.582   3.456   0.740 -2.0848  0.7521 -0.1256
   32LY0     H2  616   7.543   3.469   0.904 -1.3109 -0.2292 -0.7553
   32LY0     H3  617   7.696   3.464   0.863  0.9130  0.2189 -3.1659
   32LY0     CA  618   7.621   3.644   0.816 -0.0848  0.1984 -1.1002
   32LY0     HA  619   7.643   3.698   0.908 -2.7918  0.0875 -0.3136
   32LY0     CB  620   7.726   3.666   0.711 -0.3536 -0.1088  0.3457
   32LY0    HB1  621   7.682   3.654   0.612  0.0498  2.5684 -0.2162
   32LY0    HB2  622   7.818   3.608   0.727 -0.2782 -0.1841 -0.3365
   32LY0     CG  623   7.784   3.809   0.714  0.0628  0.7310 -0.3761
   32LY0    HG1  624   7.834   3.827   0.810  0.1428 -0.7694 -0.1178
   32LY0    HG2  625   7.700   3.879   0.711  0.1345  0.8102 -0.5826
   32LY0     CD  626   7.878   3.831   0.597  0.3054  0.3642 -0.2294
   32LY0    HD1  627   7.843   3.785   0.505  2.4813 -0.9503 -0.4740
   32LY0    HD2  628   7.974   3.784   0.620 -2.0609 -5.3214 -0.4047
   32LY0     CE  629   7.899   3.979   0.572 -0.0402 -0.3980  0.0520
   32LY0    HE1  630   7.902   4.037   0.664  0.9590  1.0341 -0.8514
   32LY0    HE2  631   7.824   4.019   0.503  0.9570  0.4584 -0.5567
   32LY0     NZ  632   8.018   4.001   0.494 -0.4411 -0.5713  0.6960
   32LY0    HZ1  633   8.043   4.099   0.491  3.6748 -1.3800  2.4866
   32LY0    HZ2  634   8.098   3.945   0.518 -0.0590 -0.9442 -1.3149
   32LY0    HZ3  635   7.996   3.964   0.403 -2.2799 -1.0173  1.2631
   32LY0      C  636   7.481   3.703   0.781  0.0466 -0.3710  0.5379
   32LY0      O  637   7.445   3.705   0.664 -0.0027 -0.3027  0.4938
   33LER      N  638   7.406   3.746   0.882  0.0190 -0.6059  0.4616
   33LER      H  639   7.452   3.756   0.972  1.5524 -1.7347 -0.1369
   33LER     CA  640   7.270   3.807   0.874 -0.1454 -0.5090  0.6383
   33LER     HA  641   7.253   3.853   0.777  1.2763 -2.7890 -0.7963
   33LER     CB  642   7.160   3.696   0.899 -0.2876 -0.0499 -0.0553
   33LER    HB1  643   7.065   3.739   0.929  0.3658  0.5631  1.2307
   33LER    HB2  644   7.192   3.640   0.987 -1.7116 -1.0919 -0.1722
   33LER     CG  645   7.137   3.613   0.778  0.1125  0.0922  0.1323
   33LER     HG  646   7.232   3.565   0.757  1.5539  2.1648  1.5995
   33LER    CD1  647   7.028   3.516   0.823  0.0398  0.2523  0.0081
   33LER   HD11  648   7.000   3.445   0.745  2.5008 -1.0019  0.1761
   33LER   HD12  649   7.074   3.462   0.906 -0.8876 -1.8091 -0.7498
   33LER   HD13  650   6.938   3.570   0.850  0.4741  0.7013  0.5790
   33LER    CD2  651   7.078   3.683   0.656 -0.3424 -0.1875  0.5634
   33LER   HD21  652   7.055   3.604   0.585 -2.5111  0.5582  0.3591
   33LER   HD22  653   6.985   3.738   0.669  0.5131  1.6439 -0.6066
   33LER   HD23  654   7.151   3.749   0.608 -1.0400  1.1095  1.2349
   33LER      C  655   7.254   3.921   0.975 -0.6388  0.0248  0.5444
   33LER      O  656   7.331   3.927   1.074 -0.0613 -0.3340  0.0525
   34LY0      N  657   6.248   5.051   1.062 -0.4647 -0.4585 -0.6948
   34LY0     H1  658   6.175   5.111   1.026  0.7086  1.2702 -0.2854
   34LY0     H2  659   6.317   5.051   0.988  0.3397 -1.6912  0.0309
   34LY0     H3  660   6.298   5.103   1.132  0.0238  1.5492 -2.4211
   34LY0     CA  661   6.208   4.908   1.094  0.0195 -0.2659  0.1154
   34LY0     HA  662   6.154   4.906   1.189 -2.4664  1.5696 -1.1534
   34LY0     CB  663   6.105   4.875   0.982 -0.2578  0.1055  0.0114
   34LY0    HB1  664   6.160   4.886   0.889  0.1309  3.4007  0.5042
   34LY0    HB2  665   6.018   4.941   0.977 -0.4044 -0.1290 -0.7253
   34LY0     CG  666   6.066   4.727   0.967  0.0263 -0.0953 -0.1529
   34LY0    HG1  667   5.999   4.702   1.049  0.5794 -1.9278 -0.2094
   34LY0    HG2  668   6.140   4.648   0.984 -0.9828 -1.7522 -2.7418
   34LY0     CD  669   6.011   4.677   0.830 -0.0258 -0.3244 -0.3759
   34LY0    HD1  670   6.004   4.568   0.841  0.0010 -0.3480 -0.5798
   34LY0    HD2  671   6.082   4.696   0.750  0.2072  3.2046  0.5067
   34LY0     CE  672   5.873   4.731   0.804  0.7320 -1.0758  0.2628
   34LY0    HE1  673   5.876   4.838   0.825 -0.8094 -0.8384 -0.5618
   34LY0    HE2  674   5.805   4.677   0.870 -0.3154 -0.6016 -0.4071
   34LY0     NZ  675   5.827   4.713   0.666  0.2918  0.2082 -0.1362
   34LY0    HZ1  676   5.726   4.712   0.656  0.1912 -0.4744  0.7663
   34LY0    HZ2  677   5.860   4.783   0.602 -0.2205  2.0983  1.5425
   34LY0    HZ3  678   5.848   4.621   0.632  0.9210  0.0874  0.5464
   34LY0      C  679   6.334   4.814   1.108 -0.9378 -0.3831  0.2904
   34LY0      O  680   6.438   4.838   1.044 -0.8420  0.0724 -0.5098
   35LER      N  681   6.319   4.711   1.189 -0.7863  0.1626  0.1500
   35LER      H  682   6.227   4.692   1.226 -0.0922  0.1421  1.9518
   35LER     CA  683   6.428   4.624   1.239  0.1556  0.1254  1.2642
   35LER     HA  684   6.519   4.655   1.188  0.3466  2.5764  2.9659
   35LER     CB  685   6.462   4.639   1.385  0.1325  0.1475  0.1396
   35LER    HB1  686   6.532   4.560   1.412  1.8016  1.6550  0.3764
   35LER    HB2  687   6.364   4.632   1.432  1.0339  1.2397  2.3320
   35LER     CG  688   6.514   4.777   1.425 -0.0100 -0.8128  0.4076
   35LER     HG  689   6.465   4.857   1.370  1.5183  0.4307  0.7779
   35LER    CD1  690   6.490   4.802   1.573 -0.7067  0.8414  0.2768
   35LER   HD11  691   6.536   4.900   1.588 -0.2219  1.5381 -4.1910
   35LER   HD12  692   6.385   4.809   1.602 -0.9804 -3.1040  0.7482
   35LER   HD13  693   6.559   4.730   1.616 -0.8909  0.5783  0.1303
   35LER    CD2  694   6.661   4.798   1.389  0.8278  0.7328  0.7629
   35LER   HD21  695   6.671   4.905   1.407  1.1167  0.6102  1.3704
   35LER   HD22  696   6.724   4.745   1.461  1.4416  0.7344  0.2410
   35LER   HD23  697   6.688   4.777   1.285  1.2197 -0.0446  1.0147
   35LER      C  698   6.405   4.473   1.191 -0.3601 -0.0578 -0.4259
   35LER      O  699   6.291   4.435   1.174 -0.0668  0.4468 -1.0549
   36LYR      N  700   6.512   4.400   1.164  0.5094  0.1832 -0.2784
   36LYR      H  701   6.603   4.443   1.170  0.9758 -0.8163  0.0803
   36LYR     CA  702   6.508   4.260   1.105  0.0450 -0.4415  0.3709
   36LYR     HA  703   6.414   4.237   1.054  0.2184 -1.1035  0.3305
   36LYR     CB  704   6.627   4.242   1.007 -0.5089 -0.4850 -0.7872
   36LYR    HB1  705   6.718   4.261   1.065  0.8536 -2.5527 -2.0937
   36LYR    HB2  706   6.626   4.322   0.933  1.6419 -0.0190 -0.3925
   36LYR     CG  707   6.649   4.102   0.953  0.5623  0.5581  0.1517
   36LYR    HG1  708   6.563   4.042   0.921  0.7992  0.0375  0.4673
   36LYR    HG2  709   6.693   4.042   1.033  1.2552 -0.7034 -1.1264
   36LYR     CD  710   6.740   4.103   0.837  0.1166 -0.5751 -0.1931
   36LYR    HD1  711   6.824   4.171   0.853 -0.3679  0.6241 -2.3285
   36LYR    HD2  712   6.693   4.152   0.752 -1.3344 -1.2355  0.2018
   36LYR     CE  713   6.790   3.964   0.797  0.5796  0.1658  0.9035
   36LYR    HE1  714   6.827   3.916   0.888  0.3395  0.8344  1.3619
   36LYR    HE2  715   6.867   3.990   0.726 -2.0968  3.2803 -1.1762
   36LYR     NZ  716   6.686   3.886   0.732  0.1227  0.1416  0.2742
   36LYR    HZ1  717   6.609   3.844   0.782 -0.2169  1.8506  1.2537
   36LYR      C  718   6.507   4.154   1.217 -0.0881 -0.2749  0.3201
   36LYR      O  719   6.597   4.158   1.302 -0.0535 -0.1999  0.6583
   37LY0      N  720   6.411   4.058   1.216  1.2975  0.1378  0.0751
   37LY0      H  721   6.335   4.059   1.150  0.9994  0.7815  0.4160
   37LY0     CA  722   6.417   3.944   1.312  0.6326 -0.9310  0.0103
   37LY0     HA  723   6.462   3.987   1.402 -0.3808  2.2760 -0.8691
   37LY0     CB  724   6.273   3.892   1.340 -0.0345 -0.4040  0.2359
   37LY0    HB1  725   6.269   3.790   1.378 -2.0045 -1.2627 -2.0433
   37LY0    HB2  726   6.232   3.887   1.239  0.3188 -2.1270  0.1552
   37LY0     CG  727   6.181   3.980   1.416  0.4766  0.9966 -0.1889
   37LY0    HG1  728   6.157   4.068   1.358  1.6627  1.4993  0.0566
   37LY0    HG2  729   6.226   4.014   1.509 -0.8133 -0.5840  1.0743
   37LY0     CD  730   6.046   3.902   1.448  0.1060  0.4311 -0.2751
   37LY0    HD1  731   5.981   3.962   1.512  1.3362 -0.7787  2.2330
   37LY0    HD2  732   6.073   3.812   1.503 -0.7878  0.8814  0.9444
   37LY0     CE  733   5.977   3.860   1.317 -0.2486  0.4197 -0.1461
   37LY0    HE1  734   6.030   3.779   1.267 -2.0346 -0.4391 -0.7184
   37LY0    HE2  735   5.959   3.948   1.255 -1.4399  0.8172  0.7326
   37LY0     NZ  736   5.841   3.819   1.348 -0.3123  0.4673  0.3687
   37LY0    HZ1  737   5.809   3.786   1.259  1.3008 -0.9087  0.2606
   37LY0    HZ2  738   5.834   3.744   1.415 -2.5160  0.0341 -0.2864
   37LY0    HZ3  739   5.786   3.898   1.380 -0.5156  0.2984  0.4410
   37LY0      C  740   6.503   3.837   1.250 -0.7553  0.8732  0.4838
   37LY0      O  741   6.499   3.822   1.129 -0.3053  0.1517  0.2225
   38LER      N  742   6.567   3.757   1.325  0.3319  0.8133  0.0543
   38LER      H  743   6.573   3.781   1.423 -2.2317  1.8235  0.0253
   38LER     CA  744   6.648   3.639   1.282 -0.3379  0.3621  0.0670
   38LER     HA  745   6.681   3.653   1.179  1.2597  1.0510  0.6397
   38LER     CB  746   6.781   3.629   1.356 -0.4601  0.4549  0.4709
   38LER    HB1  747   6.836   3.546   1.311  0.1649  0.4703  1.1696
   38LER    HB2  748   6.751   3.589   1.453 -2.6108 -3.2642 -1.5389
   38LER     CG  749   6.887   3.745   1.364  1.1515  0.6984 -0.3640
   38LER     HG  750   6.831   3.837   1.351 -1.6090 -0.7407  0.5480
   38LER    CD1  751   6.963   3.756   1.493 -0.2461 -0.0680  0.5558
   38LER   HD11  752   7.021   3.848   1.502 -0.2803 -0.1056  1.2307
   38LER   HD12  753   6.897   3.759   1.579  1.9527  1.5604  2.2825
   38LER   HD13  754   7.042   3.683   1.508 -0.0356  0.2817  1.1867
   38LER    CD2  755   6.982   3.725   1.251  0.5528  0.6556 -0.1336
   38LER   HD21  756   7.068   3.785   1.281  2.1854 -1.6551  0.0472
   38LER   HD22  757   7.016   3.623   1.234  1.7892  0.8448  1.0473
   38LER   HD23  758   6.932   3.761   1.162  0.0293 -0.7571 -0.4344
   38LER      C  759   6.571   3.508   1.286 -0.9583 -0.0794  0.8223
   38LER      O  760   6.634   3.406   1.272 -0.3245  0.6718 -0.0855
   39LY0      N  761   6.486   3.342   0.498 -0.7089 -0.8281  0.0320
   39LY0     H1  762   6.441   3.256   0.527  2.2757 -1.9048  1.8488
   39LY0     H2  763   6.430   3.379   0.423 -0.2954 -0.1344  0.0582
   39LY0     H3  764   6.576   3.320   0.458  0.9755  1.1989  2.3985
   39LY0     CA  765   6.498   3.445   0.605 -0.2487  0.0831 -0.1600
   39LY0     HA  766   6.406   3.486   0.645  0.4018  1.4848 -0.0170
   39LY0     CB  767   6.575   3.393   0.722  0.4841 -0.5782  0.0607
   39LY0    HB1  768   6.606   3.479   0.781 -0.5015 -0.9240  1.1357
   39LY0    HB2  769   6.673   3.353   0.696  1.7798  2.4192 -0.0542
   39LY0     CG  770   6.505   3.288   0.810  0.1038  0.0785  0.5465
   39LY0    HG1  771   6.463   3.209   0.747 -2.2403 -0.4784  2.6720
   39LY0    HG2  772   6.424   3.336   0.865 -0.0392  1.5940 -0.8903
   39LY0     CD  773   6.587   3.226   0.917 -0.1111 -0.1301 -0.3101
   39LY0    HD1  774   6.636   3.311   0.964  0.3700 -0.4750 -0.1726
   39LY0    HD2  775   6.669   3.165   0.880  1.0228  1.6852 -0.8981
   39LY0     CE  776   6.507   3.152   1.029  0.4421 -0.4317  0.4076
   39LY0    HE1  777   6.472   3.062   0.978  0.6415 -0.2308 -0.0840
   39LY0    HE2  778   6.423   3.216   1.059 -1.5796 -3.0773  0.7441
   39LY0     NZ  779   6.602   3.126   1.141 -0.0082 -0.7009 -0.1025
   39LY0    HZ1  780   6.561   3.089   1.225  0.3578  2.1578  1.4749
   39LY0    HZ2  781   6.682   3.074   1.107  1.4160  0.6715  0.9789
   39LY0    HZ3  782   6.635   3.220   1.158 -0.5905 -1.1556  4.8384
   39LY0      C  783   6.568   3.561   0.541  0.0050 -0.2271  0.0550
   39LY0      O  784   6.645   3.541   0.449  0.0616 -0.6132  0.1953
   40LER      N  785   6.543   3.684   0.597  0.1764  0.2437  0.3189
   40LER      H  786   6.488   3.684   0.682 -0.6197 -2.6722 -0.0835
   40LER     CA  787   6.575   3.808   0.525  0.3935 -0.6979 -0.0384
   40LER     HA  788   6.595   3.799   0.419 -3.9274  1.4948 -1.2659
   40LER     CB  789   6.444   3.885   0.527  0.3336 -0.1857 -0.3829
   40LER    HB1  790   6.413   3.902   0.630 -0.9424 -0.6665 -0.6690
   40LER    HB2  791   6.370   3.821   0.480 -1.1684 -0.8625  2.6553
   40LER     CG  792   6.441   4.023   0.459 -0.0266 -0.0852  0.0368
   40LER     HG  793   6.516   4.079   0.516  0.5994 -1.6814  0.8412
   40LER    CD1  794   6.478   4.011   0.314  0.3695 -0.3510 -0.3321
   40LER   HD11  795   6.480   4.109   0.266 -1.9704 -0.3515 -0.5398
   40LER   HD12  796   6.574   3.962   0.299  0.3137 -0.8556  0.8491
   40LER   HD13  797   6.394   3.955   0.273  1.0915 -0.0095 -2.4108
   40LER    CD2  798   6.309   4.097   0.482  0.4404  0.0877  0.1837
   40LER   HD21  799   6.296   4.199   0.445  1.9432  1.3992  2.9406
   40LER   HD22  800   6.233   4.040   0.428 -1.0180  1.4873  0.6620
   40LER   HD23  801   6.292   4.106   0.590 -1.7075  1.9865 -0.2205
   40LER      C  802   6.688   3.879   0.601 -0.2900 -0.1669 -0.1228
   40LER      O  803   6.784   3.922   0.538  0.2646 -0.0608  0.0438
   41U      O5'  804   4.941   7.936   0.549  0.1987 -0.0655 -0.2488
   41U      H5T  805   5.014   7.993   0.524  2.3637 -3.0709 -1.4628
   41U      C5'  806   4.991   7.811   0.514 -0.2132 -0.1619 -0.0669
   41U     H5'1  807   5.038   7.759   0.598  0.1649 -0.9809 -0.7595
   41U     H5'2  808   5.055   7.829   0.428 -0.0611  1.8065  0.4258
   41U      C4'  809   4.869   7.720   0.482 -0.1459  0.0033 -0.0039
   41U      H4'  810   4.800   7.780   0.424 -1.5802 -0.1856  1.4594
   41U      O4'  811   4.900   7.602   0.410 -0.4810  0.0653 -0.0248
   41U      C1'  812   4.808   7.503   0.444  0.0491  0.5510  0.6805
   41U      H1'  813   4.748   7.480   0.356 -0.1342  1.7981  0.4713
   41U       N1  814   4.871   7.380   0.491 -0.0226 -0.3594  0.2989
   41U       C6  815   4.996   7.376   0.542 -0.1001 -0.4750  0.7069
   41U       H6  816   5.049   7.468   0.559  1.3202 -1.6755  3.4814
   41U       C5  817   5.058   7.257   0.565  0.1171  0.0600  0.0301
   41U       H5  818   5.164   7.252   0.587 -0.1682 -1.4154  1.2454
   41U       C4  819   4.990   7.127   0.545  0.5112 -0.0739  0.2947
   41U       O4  820   5.035   7.010   0.556 -0.0816 -0.8590 -0.1267
   41U       N3  821   4.859   7.142   0.511  0.4474 -0.4150 -0.5297
   41U       H3  822   4.800   7.060   0.503 -0.0635  0.0554 -1.8922
   41U       C2  823   4.794   7.264   0.480  0.3823  0.0583  0.6406
   41U       O2  824   4.677   7.262   0.449  0.0802 -0.0854 -0.7319
   41U      C3'  825   4.796   7.682   0.608  0.2930 -0.2932 -0.8613
   41U      H3'  826   4.865   7.652   0.687 -1.9847  0.0643  1.4132
   41U      C2'  827   4.720   7.559   0.551  0.0945 -0.3737 -0.1181
   41U     H2'1  828   4.694   7.487   0.629 -2.3366  0.0269 -0.4851
   41U      O2'  829   4.599   7.597   0.484 -0.5519 -0.1107 -0.2025
   41U     HO'2  830   4.565   7.682   0.513 -0.5769 -1.4140  4.3079
   41U      O3'  831   4.698   7.774   0.663  0.1782 -0.5530  0.2257
   42U        P  832   4.663   7.768   0.820 -0.1753  0.2424  0.0157
   42U      O1P  833   4.574   7.873   0.851  0.4508  0.3207  0.5914
   42U      O2P  834   4.793   7.765   0.888  0.0618  0.3485 -0.3350
   42U      O5'  835   4.592   7.627   0.843  0.4977 -0.2845  0.6629
   42U      C5'  836   4.456   7.614   0.796  0.9821 -0.1303 -0.5018
   42U     H5'1  837   4.438   7.635   0.690 -1.9816 -1.7015 -0.4254
   42U     H5'2  838   4.392   7.683   0.851  2.9361  0.2440  1.4262
   42U      C4'  839   4.406   7.467   0.803  0.0436 -1.0690  0.0649
   42U      H4'  840   4.304   7.461   0.767  0.4142 -2.5698 -0.8455
   42U      O4'  841   4.478   7.377   0.716 -0.2076  0.0322  0.7325
   42U      C1'  842   4.457   7.241   0.760 -0.0537  0.0759  1.2395
   42U      H1'  843   4.393   7.195   0.685 -1.5982  0.3384  2.3657
   42U       N1  844   4.581   7.163   0.773  0.2559  0.1617  0.3044
   42U       C6  845   4.702   7.212   0.806 -1.0531  0.0655  0.0474
   42U       H6  846   4.715   7.319   0.803  0.3461 -0.0785 -3.5015
   42U       C5  847   4.809   7.131   0.834 -0.2491  0.5885  0.0883
   42U       H5  848   4.909   7.168   0.849  0.4644 -0.5884 -1.5209
   42U       C4  849   4.796   6.985   0.832  0.2261 -0.0140  0.4851
   42U       O4  850   4.885   6.902   0.864  0.6475 -0.5521 -0.5099
   42U       N3  851   4.670   6.936   0.799 -0.1889  0.0833  0.1424
   42U       H3  852   4.650   6.837   0.802  3.1952 -0.7062 -0.0718
   42U       C2  853   4.561   7.023   0.783 -0.3388  0.4580  0.3888
   42U       O2  854   4.453   6.972   0.768 -0.5489 -0.0607 -0.1728
   42U      C3'  855   4.414   7.396   0.936  0.0600 -0.0174 -0.2547
   42U      H3'  856   4.516   7.403   0.974  0.1111 -1.4663 -0.0633
   42U      C2'  857   4.391   7.254   0.893 -0.3617 -0.4088 -0.0213
   42U     H2'1  858   4.442   7.190   0.965 -0.7647 -2.4739 -1.4617
   42U      O2'  859   4.262   7.197   0.877 -0.2007 -0.8686 -0.2899
   42U     HO'2  860   4.228   7.159   0.959  0.9129  1.6381  1.4298
   42U      O3'  861   4.316   7.439   1.029  0.2317  0.2269  0.2465
   43A        P  862   4.328   7.410   1.183 -0.1023 -0.2142 -0.1449
   43A      O1P  863   4.218   7.483   1.243  0.3264 -0.7387 -0.1545
   43A      O2P  864   4.459   7.440   1.235 -0.0240  0.6314  0.0911
   43A      O5'  865   4.291   7.257   1.196 -0.0276  0.4190  0.0979
   43A      C5'  866   4.155   7.217   1.196 -0.2110  0.1120 -0.1151
   43A     H5'1  867   4.105   7.260   1.108 -0.8288 -0.4602 -0.0554
   43A     H5'2  868   4.111   7.253   1.289 -0.2586  0.0679 -0.1203
   43A      C4'  869   4.146   7.066   1.188 -0.0487  0.2362 -0.3674
   43A      H4'  870   4.041   7.039   1.177 -0.2041  0.6725 -0.0385
   43A      O4'  871   4.224   7.006   1.079  0.4164  0.5589  0.3594
   43A      C1'  872   4.267   6.877   1.117 -0.3943  0.8070  0.1191
   43A      H1'  873   4.211   6.812   1.050 -0.4155  1.6338 -0.6943
   43A       N9  874   4.417   6.855   1.120 -0.2553  0.0137 -0.1693
   43A       C8  875   4.508   6.948   1.161 -0.2846 -0.5748  0.2712
   43A       H8  876   4.477   7.045   1.196  0.6938  0.1933 -0.8984
   43A       N7  877   4.633   6.905   1.153 -0.6270 -0.2983 -0.5095
   43A       C5  878   4.623   6.777   1.105 -0.3772  1.4391 -0.1347
   43A       C6  879   4.713   6.672   1.069  0.1737  1.1064  0.1905
   43A       N6  880   4.841   6.681   1.058  0.2946 -0.2095  0.2357
   43A      H61  881   4.887   6.771   1.054  0.5435 -0.3718 -1.4995
   43A      H62  882   4.898   6.601   1.036  2.3888  1.3299 -0.2433
   43A       N1  883   4.663   6.544   1.050 -1.0968 -0.5221 -0.1781
   43A       C2  884   4.532   6.532   1.046  0.1661 -0.2618  0.7786
   43A       H2  885   4.487   6.436   1.026  0.4688 -0.2784  0.1839
   43A       N3  886   4.436   6.622   1.067 -0.7495 -0.7551 -0.3640
   43A       C4  887   4.491   6.741   1.093 -0.8620 -0.9816  0.1326
   43A      C3'  888   4.193   6.993   1.314  0.6147  0.6067  0.6540
   43A      H3'  889   4.295   7.028   1.327  0.6229  1.6802 -1.6642
   43A      C2'  890   4.201   6.855   1.252  0.4330 -0.4646  0.0464
   43A     H2'1  891   4.264   6.799   1.321 -0.3189  0.8538  1.8930
   43A      O2'  892   4.082   6.777   1.243  0.0957 -0.6635  0.3971
   43A     HO'2  893   4.092   6.716   1.316 -1.5290 -0.0960  1.1479
   43A      O3'  894   4.113   7.006   1.432  0.1778  0.6232  0.0858
   44A        P  895   4.168   6.943   1.565  0.1583 -0.6906  0.1829
   44A      O1P  896   4.072   6.979   1.676 -0.1640  0.7112  0.3618
   44A      O2P  897   4.307   6.985   1.577 -0.0184 -0.2557 -0.5233
   44A      O5'  898   4.165   6.791   1.544  0.1445  0.1246 -0.7728
   44A      C5'  899   4.049   6.706   1.548  0.5807 -0.7090 -0.2618
   44A     H5'1  900   3.977   6.751   1.480  2.4984  0.9989 -1.2355
   44A     H5'2  901   4.005   6.723   1.646  0.6843  2.4574 -0.6691
   44A      C4'  902   4.088   6.559   1.512 -0.3963  0.1286  0.0664
   44A      H4'  903   4.002   6.497   1.484 -0.3183 -0.1855  0.5217
   44A      O4'  904   4.180   6.553   1.411 -0.2845 -0.6355  0.3415
   44A      C1'  905   4.287   6.462   1.434 -0.0976  0.5430  0.1166
   44A      H1'  906   4.283   6.385   1.357 -0.4467  0.3304  0.3409
   44A       N9  907   4.422   6.522   1.439  0.5312 -0.3012 -0.2010
   44A       C8  908   4.462   6.651   1.466  0.2722 -0.0908 -0.4088
   44A       H8  909   4.389   6.727   1.494 -0.3703 -0.2568 -1.5921
   44A       N7  910   4.592   6.673   1.455  0.2796  0.1218  0.5191
   44A       C5  911   4.638   6.548   1.415 -0.4066 -0.8375  0.1220
   44A       C6  912   4.765   6.494   1.403  1.4262  0.4351 -0.0232
   44A       N6  913   4.879   6.562   1.391  0.3703  0.0056 -0.4250
   44A      H61  914   4.876   6.660   1.370 -0.1776 -0.2649 -1.7115
   44A      H62  915   4.959   6.509   1.360  0.9372  0.1847  0.6908
   44A       N1  916   4.779   6.371   1.365  0.1731 -0.4295 -0.2686
   44A       C2  917   4.677   6.289   1.359  0.6304 -0.2855  0.0640
   44A       H2  918   4.694   6.188   1.323 -0.2548 -0.6460  0.6038
   44A       N3  919   4.550   6.320   1.365  0.6056 -1.3280  0.2546
   44A       C4  920   4.536   6.455   1.399 -1.3993 -0.2981 -0.3459
   44A      C3'  921   4.155   6.495   1.629  0.1136  0.2704  0.8535
   44A      H3'  922   4.229   6.554   1.682  0.6150 -0.2553  0.7527
   44A      C2'  923   4.239   6.394   1.564  0.3148  0.1961 -0.0491
   44A     H2'1  924   4.328   6.375   1.622  0.1530  1.2282  0.5632
   44A      O2'  925   4.165   6.272   1.528  0.0356  0.1286 -0.2810
   44A     HO'2  926   4.097   6.253   1.594 -0.2249 -1.7829 -1.0311
   44A      O3'  927   4.064   6.463   1.725 -0.0465  0.1762  0.3248
   45U        P  928   4.097   6.441   1.877  0.6499  0.0524  0.3736
   45U      O1P  929   3.987   6.375   1.948  0.1256 -0.0263  0.5059
   45U      O2P  930   4.150   6.569   1.927 -0.1885  0.2626  0.0995
   45U      O5'  931   4.225   6.345   1.874 -0.1231  0.1401  0.4761
   45U      C5'  932   4.224   6.215   1.897  0.0588  0.0901 -0.7179
   45U     H5'1  933   4.160   6.164   1.824  1.1663  0.1745 -1.7828
   45U     H5'2  934   4.193   6.193   1.999  2.2867 -3.3477 -0.6173
   45U      C4'  935   4.364   6.159   1.892 -0.1285  0.1553  0.8640
   45U      H4'  936   4.347   6.051   1.891 -2.0715  0.4250 -1.0955
   45U      O4'  937   4.437   6.181   1.773  0.4672  0.9571 -0.0984
   45U      C1'  938   4.584   6.162   1.816  0.3815  0.3925  0.0686
   45U      H1'  939   4.627   6.072   1.771 -1.5275 -0.6596  0.2232
   45U       N1  940   4.664   6.277   1.770 -0.2814 -0.0588 -0.6266
   45U       C6  941   4.625   6.408   1.784 -0.4909  0.1290  0.8182
   45U       H6  942   4.519   6.421   1.802 -0.9274 -1.6868 -0.1271
   45U       C5  943   4.708   6.515   1.761  0.7550  0.2112  0.1046
   45U       H5  944   4.663   6.612   1.752  0.6398  0.1227 -0.3139
   45U       C4  945   4.847   6.495   1.726 -0.3096  0.2100  0.8160
   45U       O4  946   4.936   6.577   1.700 -0.6507  0.0573  0.1478
   45U       N3  947   4.882   6.365   1.708 -0.1284 -0.0423 -0.6785
   45U       H3  948   4.978   6.341   1.691 -0.4469 -1.9457 -0.0524
   45U       C2  949   4.797   6.258   1.732  0.6857 -1.2364 -0.5852
   45U       O2  950   4.841   6.146   1.717 -0.6106 -0.0422 -0.0533
   45U      C3'  951   4.448   6.199   2.002  0.4655 -0.5092 -0.7800
   45U      H3'  952   4.445   6.307   2.013 -1.1656 -0.7750  2.5542
   45U      C2'  953   4.590   6.152   1.966  1.1609  0.0424 -0.0210
   45U     H2'1  954   4.665   6.222   2.005  1.0080  1.0194 -1.4168
   45U      O2'  955   4.609   6.020   1.991 -0.5197 -0.0375 -0.2077
   45U     HO'2  956   4.696   6.012   2.029 -0.5079 -1.0317 -0.3979
   45U      O3'  957   4.401   6.134   2.120  0.0175 -0.5566 -0.3930
   46U        P  958   4.458   6.179   2.266  0.2117  0.0337 -0.0679
   46U      O1P  959   4.384   6.101   2.364  0.9488 -0.1984  0.1644
   46U      O2P  960   4.466   6.325   2.267 -0.1480 -0.0968 -0.3088
   46U      O5'  961   4.606   6.128   2.278 -0.4245  0.0660 -0.0001
   46U      C5'  962   4.639   5.998   2.296 -0.1729  0.2569  0.1236
   46U     H5'1  963   4.586   5.948   2.215  2.2497  1.7414 -2.5492
   46U     H5'2  964   4.619   5.976   2.401 -0.9776  1.2094  0.1829
   46U      C4'  965   4.788   5.973   2.267 -0.0810 -0.4764 -1.6462
   46U      H4'  966   4.808   5.867   2.254  3.0358 -0.1040 -0.8645
   46U      O4'  967   4.829   6.027   2.142  0.3931 -0.1251 -0.2643
   46U      C1'  968   4.973   6.058   2.145 -0.4491  0.2557  0.1622
   46U      H1'  969   5.012   5.996   2.064 -0.6546  0.3772 -0.0319
   46U       N1  970   4.992   6.204   2.116 -0.0263  0.3792  0.1406
   46U       C6  971   4.900   6.300   2.147  0.4415  0.3953 -0.3096
   46U       H6  972   4.809   6.269   2.196  0.9458 -0.8896 -0.1254
   46U       C5  973   4.921   6.428   2.116 -0.1670 -0.4537  0.3696
   46U       H5  974   4.847   6.502   2.145  0.6524  0.1964  0.8599
   46U       C4  975   5.048   6.473   2.057 -0.4175  0.4114 -0.1597
   46U       O4  976   5.084   6.590   2.035  0.7777  0.2755 -0.2960
   46U       N3  977   5.142   6.376   2.052  0.5246 -0.0955 -0.5186
   46U       H3  978   5.237   6.400   2.029  1.6783 -2.8248  0.8662
   46U       C2  979   5.119   6.246   2.078 -0.1027 -0.0712  0.9594
   46U       O2  980   5.213   6.168   2.076 -0.0050  0.7978  0.2926
   46U      C3'  981   4.889   6.034   2.359 -0.3729 -0.6578 -0.0774
   46U      H3'  982   4.870   6.141   2.372 -0.2922 -0.8138  1.6341
   46U      C2'  983   5.023   6.019   2.285  0.6249 -0.2066  0.1388
   46U     H2'1  984   5.106   6.082   2.317  1.5046 -1.7549  0.9804
   46U      O2'  985   5.059   5.886   2.275 -0.0391  0.0672 -0.4316
   46U     HO'2  986   5.019   5.833   2.344  1.5088  0.2064  0.6063
   46U      O3'  987   4.903   5.964   2.487  0.0691 -0.0333 -0.1104
   47A        P  988   4.982   6.025   2.613 -0.0420 -0.2389  0.2543
   47A      O1P  989   4.976   5.916   2.709 -0.6756 -0.2775  0.0267
   47A      O2P  990   4.921   6.157   2.640 -0.9072  0.3957 -0.2541
   47A      O5'  991   5.131   6.044   2.569 -0.4193 -0.6655  0.2017
   47A      C5'  992   5.215   5.935   2.553 -0.5384  0.1298  0.1570
   47A     H5'1  993   5.171   5.866   2.480  1.1241  1.1119 -1.8881
   47A     H5'2  994   5.237   5.877   2.643 -0.4508  2.3526  1.6333
   47A      C4'  995   5.348   5.985   2.496 -0.3207  0.0142  0.3130
   47A      H4'  996   5.401   5.894   2.470 -0.2711  0.1957 -0.2342
   47A      O4'  997   5.334   6.061   2.378  0.3181  0.5398  0.0827
   47A      C1'  998   5.439   6.158   2.374 -0.5370  0.1928  0.0762
   47A      H1'  999   5.498   6.154   2.283  0.9023  1.0768  0.9256
   47A       N9 1000   5.386   6.288   2.388  0.2967 -0.3971  0.5510
   47A       C8 1001   5.256   6.324   2.413 -0.7653  0.1666  0.3012
   47A       H8 1002   5.191   6.252   2.461  1.1130 -0.9676  1.2641
   47A       N7 1003   5.228   6.448   2.381 -0.7870  0.4198 -0.2861
   47A       C5 1004   5.350   6.490   2.323  0.0234 -0.0564 -0.0183
   47A       C6 1005   5.399   6.609   2.269 -1.3035  0.0720  0.4045
   47A       N6 1006   5.336   6.726   2.258 -0.2583  0.5328  0.1801
   47A      H61 1007   5.236   6.730   2.274 -0.4083 -0.0948 -0.5315
   47A      H62 1008   5.384   6.799   2.207  0.6535 -0.5995 -0.6437
   47A       N1 1009   5.529   6.617   2.234 -0.2234 -0.9032 -0.0381
   47A       C2 1010   5.611   6.517   2.248  0.1994 -0.6782  0.5330
   47A       H2 1011   5.713   6.537   2.218  0.3439 -0.6130  1.0499
   47A       N3 1012   5.586   6.402   2.306  0.2503 -0.5329 -0.2116
   47A       C4 1013   5.449   6.399   2.345 -0.0965 -0.0671 -0.5860
   47A      C3' 1014   5.436   6.062   2.593  0.4643 -0.7340  0.1976
   47A      H3' 1015   5.367   6.131   2.643 -0.9548 -2.6812  1.0260
   47A      C2' 1016   5.535   6.134   2.495  0.0444  0.1381 -0.5487
   47A     H2'1 1017   5.578   6.223   2.541 -0.5967  0.7149 -1.0321
   47A      O2' 1018   5.631   6.041   2.453  0.6266 -0.6829  0.3080
   47A     HO'2 1019   5.710   6.092   2.434 -0.1832 -0.3670 -2.7184
   47A      O3' 1020   5.486   5.964   2.677 -0.1367  0.1051 -0.2209
   48U        P 1021   5.566   5.997   2.811 -0.0499 -0.0673  0.5619
   48U      O1P 1022   5.631   5.878   2.859 -0.2261 -0.1177 -0.0875
   48U      O2P 1023   5.462   6.065   2.894  0.6155  0.7698 -0.3430
   48U      O5' 1024   5.670   6.104   2.759 -0.4207 -0.0740  0.4145
   48U      C5' 1025   5.815   6.082   2.745 -0.3721 -0.2745 -0.2268
   48U     H5'1 1026   5.842   6.013   2.665  2.0401  0.6087 -0.2666
   48U     H5'2 1027   5.855   6.041   2.837 -1.1730  0.8535  0.6434
   48U      C4' 1028   5.878   6.221   2.715  0.0860  0.6096 -0.4420
   48U      H4' 1029   5.977   6.201   2.673 -0.6209 -0.5110 -1.6493
   48U      O4' 1030   5.793   6.288   2.622  0.0231 -0.0415  0.0229
   48U      C1' 1031   5.835   6.423   2.633 -0.1095 -0.5774 -0.5598
   48U      H1' 1032   5.896   6.450   2.547  0.3638 -2.5919 -0.8950
   48U       N1 1033   5.713   6.510   2.636  0.0888  0.0881  0.2896
   48U       C6 1034   5.602   6.466   2.699  0.1319 -0.0724 -0.1287
   48U       H6 1035   5.606   6.381   2.764  1.7717  1.1869  1.5337
   48U       C5 1036   5.488   6.547   2.705 -0.1917 -0.1127 -0.4164
   48U       H5 1037   5.401   6.521   2.764 -0.0339  0.0945 -0.0846
   48U       C4 1038   5.482   6.677   2.637  0.7708 -0.3604  0.0672
   48U       O4 1039   5.388   6.754   2.633  0.2719 -0.0284 -0.6755
   48U       N3 1040   5.603   6.716   2.582  0.7446  0.2045  0.2039
   48U       H3 1041   5.619   6.807   2.540  3.0260 -0.2926 -0.1828
   48U       C2 1042   5.721   6.638   2.572 -0.2215 -0.0213  0.1556
   48U       O2 1043   5.823   6.691   2.540  0.2321 -0.1199  0.0059
   48U      C3' 1044   5.889   6.314   2.836  0.2787 -0.6510  0.3892
   48U      H3' 1045   5.795   6.331   2.889 -0.3660 -1.8519 -0.3172
   48U      C2' 1046   5.921   6.445   2.759  0.3770 -0.3422 -0.0679
   48U     H2'1 1047   5.897   6.539   2.808 -0.0534 -1.0515  1.1558
   48U      O2' 1048   6.059   6.440   2.728 -0.0864 -0.0791  0.0477
   48U     HO'2 1049   6.104   6.469   2.807 -1.7674  1.2061  0.6025
   48U      O3' 1050   5.991   6.293   2.931 -0.1355  0.3584 -0.7317
   49C        P 1051   6.002   6.363   3.071  0.0096 -0.4292 -0.4190
   49C      O1P 1052   6.113   6.310   3.149 -0.6076 -0.8070  0.3051
   49C      O2P 1053   5.873   6.371   3.139  0.0386 -1.3537  0.3322
   49C      O5' 1054   6.036   6.514   3.043 -0.3331 -0.1107 -0.2685
   49C      C5' 1055   6.170   6.563   3.011 -0.8895  0.2036 -0.4036
   49C     H5'1 1056   6.217   6.506   2.931  0.6209 -0.5307  0.9847
   49C     H5'2 1057   6.236   6.565   3.097 -1.9474  1.2702  0.4157
   49C      C4' 1058   6.169   6.707   2.955  0.4020 -0.7644  0.2981
   49C      H4' 1059   6.266   6.726   2.908 -0.1649 -1.2334 -1.1235
   49C      O4' 1060   6.074   6.714   2.852  0.5022  0.6638  0.4715
   49C      C1' 1061   6.028   6.852   2.839  1.0639 -0.6684  0.3792
   49C      H1' 1062   6.056   6.889   2.740 -0.6683 -0.5519 -0.1030
   49C       N1 1063   5.884   6.869   2.852  0.2114  0.1467  0.0233
   49C       C6 1064   5.807   6.779   2.926 -0.3337 -0.8145  0.7111
   49C       H6 1065   5.860   6.699   2.977  1.3731  0.1171  0.4770
   49C       C5 1066   5.677   6.798   2.932 -0.2985 -0.1811 -0.2498
   49C       H5 1067   5.622   6.736   3.001  0.9598 -1.1717 -0.0925
   49C       C4 1068   5.625   6.912   2.865 -0.0285 -0.8463 -0.1914
   49C       N4 1069   5.495   6.941   2.866 -0.4972  0.0255 -0.2117
   49C      H41 1070   5.433   6.890   2.927  0.3260 -1.3058 -0.4471
   49C      H42 1071   5.459   7.019   2.814 -2.6284 -1.3908 -0.9906
   49C       N3 1072   5.694   6.986   2.789  0.0043 -0.2089  0.2232
   49C       C2 1073   5.824   6.970   2.788  0.1787 -0.2096  0.0840
   49C       O2 1074   5.894   7.052   2.723 -0.2015 -0.0264 -0.0927
   49C      C3' 1075   6.129   6.816   3.056 -0.5157 -0.1902  0.2286
   49C      H3' 1076   6.037   6.783   3.105 -0.7738 -0.0659 -0.1663
   49C      C2' 1077   6.100   6.930   2.947  0.0705 -0.0162  0.6566
   49C     H2'1 1078   6.038   7.011   2.983  0.7454  0.9385 -0.2724
   49C      O2' 1079   6.216   6.987   2.894 -0.8545  0.2580 -0.6620
   49C     HO'2 1080   6.277   6.965   2.965 -3.3487 -1.3083  1.1722
   49C      O3' 1081   6.241   6.848   3.141 -0.0196 -0.1119  0.2640
   50U        P 1082   6.234   6.931   3.279  0.2779 -0.0178 -0.3547
   50U      O1P 1083   6.372   6.958   3.323 -0.1749 -0.3449 -0.0888
   50U      O2P 1084   6.135   6.860   3.363  0.0870  0.7632  0.0965
   50U      O5' 1085   6.176   7.073   3.240 -0.8153  0.1066  0.7660
   50U      C5' 1086   6.260   7.171   3.175 -0.1392  0.8238 -0.2556
   50U     H5'1 1087   6.311   7.124   3.091 -1.1356 -0.8989  0.0540
   50U     H5'2 1088   6.334   7.205   3.246  1.0566  0.5019 -1.3117
   50U      C4' 1089   6.187   7.289   3.113 -0.2084  0.7828 -0.2280
   50U      H4' 1090   6.268   7.342   3.065  0.6283 -2.3117 -2.5603
   50U      O4' 1091   6.088   7.257   3.016 -0.5712 -0.2461 -0.7915
   50U      C1' 1092   5.981   7.351   3.017 -0.0821 -0.7496  0.1306
   50U      H1' 1093   5.977   7.396   2.918  3.2445 -1.5814 -0.5288
   50U       N1 1094   5.857   7.291   3.050  0.5896  0.4556 -0.3201
   50U       C6 1095   5.845   7.165   3.110  0.4350 -0.1020  0.4294
   50U       H6 1096   5.931   7.113   3.151 -0.0518 -0.1534  1.4112
   50U       C5 1097   5.717   7.109   3.130 -0.5194  0.2050 -0.2536
   50U       H5 1098   5.716   7.018   3.187  2.1864  0.4360  0.3217
   50U       C4 1099   5.594   7.171   3.095 -0.1637 -0.3296 -0.1157
   50U       O4 1100   5.479   7.138   3.121 -0.1048  0.3531 -0.1993
   50U       N3 1101   5.619   7.290   3.036  0.1373  0.0491  0.2457
   50U       H3 1102   5.535   7.331   2.999  0.0082 -0.0652  0.4083
   50U       C2 1103   5.737   7.357   3.014 -0.2313 -0.2545 -0.2334
   50U       O2 1104   5.745   7.469   2.960  0.2774 -0.3392 -0.2302
   50U      C3' 1105   6.114   7.368   3.218 -0.0975 -0.0216 -0.1119
   50U      H3' 1106   6.058   7.300   3.283 -0.2687 -1.7763 -1.9994
   50U      C2' 1107   6.016   7.453   3.128  0.0869 -0.2433  0.3345
   50U     H2'1 1108   5.933   7.494   3.185  1.5370 -0.8558  3.0393
   50U      O2' 1109   6.092   7.548   3.055 -0.5823 -0.6238 -0.0035
   50U     HO'2 1110   6.039   7.621   3.023 -3.4444 -3.4401 -2.4386
   50U      O3' 1111   6.205   7.452   3.290  0.8464 -0.0180  0.1689
   51A        P 1112   6.163   7.517   3.429  0.6865  0.1671 -0.0982
   51A      O1P 1113   6.280   7.600   3.467  0.3436 -0.5424  0.4294
   51A      O2P 1114   6.117   7.409   3.523 -0.0048  0.6986  0.7991
   51A      O5' 1115   6.040   7.609   3.401  0.0581 -0.1974 -0.0519
   51A      C5' 1116   6.057   7.745   3.376 -0.2536  0.4072  0.4100
   51A     H5'1 1117   6.100   7.750   3.276 -1.8547  0.5203 -0.3155
   51A     H5'2 1118   6.111   7.798   3.454 -2.0269  0.1613  1.8626
   51A      C4' 1119   5.923   7.812   3.356 -0.3288 -0.8263  0.0288
   51A      H4' 1120   5.950   7.913   3.324 -0.3602 -1.5980 -2.6885
   51A      O4' 1121   5.836   7.752   3.256  0.1966 -0.1915  0.0072
   51A      C1' 1122   5.702   7.762   3.295  0.0260  0.4581 -0.0810
   51A      H1' 1123   5.640   7.811   3.221 -0.8356 -2.6480 -1.5871
   51A       N9 1124   5.647   7.628   3.317  0.6392  0.4140  0.6053
   51A       C8 1125   5.703   7.502   3.338 -0.0363  0.5518 -0.2753
   51A       H8 1126   5.809   7.483   3.340 -0.3228 -1.1751  0.8367
   51A       N7 1127   5.622   7.398   3.345  0.6209 -0.3794  0.3615
   51A       C5 1128   5.496   7.466   3.329  0.0085 -0.1971 -0.1059
   51A       C6 1129   5.361   7.425   3.327 -0.9976  0.0105 -0.8373
   51A       N6 1130   5.318   7.298   3.329  0.2536  0.1808  0.8157
   51A      H61 1131   5.386   7.225   3.312  0.0584  0.1584  0.0842
   51A      H62 1132   5.225   7.285   3.293  0.6611  1.7933 -1.0091
   51A       N1 1133   5.265   7.512   3.299  0.4514 -0.3963  0.2671
   51A       C2 1134   5.293   7.638   3.279 -0.0115  0.2129 -0.3036
   51A       H2 1135   5.214   7.706   3.249  0.5922  0.5702 -1.1490
   51A       N3 1136   5.414   7.695   3.290 -0.3996 -0.8328 -0.0643
   51A       C4 1137   5.510   7.601   3.317  0.2404 -0.0452 -0.5045
   51A      C3' 1138   5.842   7.823   3.487  0.6407 -0.1873  1.0315
   51A      H3' 1139   5.839   7.731   3.545  0.7036 -0.2842  0.8827
   51A      C2' 1140   5.701   7.842   3.427 -0.5391 -0.2614  0.3587
   51A     H2'1 1141   5.622   7.806   3.493 -1.6765  0.1159 -0.7343
   51A      O2' 1142   5.675   7.982   3.404 -0.5247  0.3387  0.4804
   51A     HO'2 1143   5.650   8.011   3.492  0.5728 -0.9560  1.2610
   51A      O3' 1144   5.889   7.933   3.571  0.4249  0.0742 -0.0699
   52U        P 1145   5.855   7.928   3.726  0.2312  0.1712  0.1683
   52U      O1P 1146   5.923   8.037   3.797  0.5123  0.5754  0.4852
   52U      O2P 1147   5.866   7.787   3.773 -0.1159  0.7632 -0.1983
   52U      O5' 1148   5.706   7.970   3.728 -0.3448 -0.1224  0.1829
   52U      C5' 1149   5.664   8.105   3.704  0.0234 -0.2320 -0.4220
   52U     H5'1 1150   5.704   8.153   3.614 -1.8994  1.1594 -0.6037
   52U     H5'2 1151   5.698   8.176   3.780 -0.9191 -2.4167  2.1794
   52U      C4' 1152   5.514   8.103   3.704 -0.1311 -0.2474  0.3289
   52U      H4' 1153   5.480   8.205   3.690  0.9447 -0.0376 -0.9324
   52U      O4' 1154   5.458   8.026   3.597  0.2044 -0.3558  0.4387
   52U      C1' 1155   5.334   7.976   3.642 -0.2551 -0.0243 -0.2264
   52U      H1' 1156   5.251   8.007   3.578 -0.0443 -0.3333 -0.6524
   52U       N1 1157   5.333   7.828   3.641 -0.3859  0.2395  0.3548
   52U       C6 1158   5.445   7.752   3.664 -0.4750 -0.4896 -0.7231
   52U       H6 1159   5.544   7.791   3.679 -0.9174  0.7685 -0.9320
   52U       C5 1160   5.436   7.617   3.673  0.3098  0.6366  0.5658
   52U       H5 1161   5.522   7.557   3.698  1.2752  1.1857 -1.2981
   52U       C4 1162   5.316   7.543   3.637 -0.5153 -0.4282 -0.4767
   52U       O4 1163   5.311   7.419   3.636  0.0964 -0.4676  0.2570
   52U       N3 1164   5.214   7.625   3.609  0.7118 -0.1374  0.4185
   52U       H3 1165   5.129   7.577   3.582  0.1515 -0.8733  3.1996
   52U       C2 1166   5.208   7.763   3.622  0.5178 -0.4293 -0.1567
   52U       O2 1167   5.101   7.819   3.596  0.7319  0.1543  0.3186
   52U      C3' 1168   5.456   8.045   3.839 -0.0703 -0.1994 -0.5621
   52U      H3' 1169   5.515   7.959   3.870 -1.3954 -1.3164 -1.0086
   52U      C2' 1170   5.305   8.022   3.784  0.2850 -0.6207 -0.7902
   52U     H2'1 1171   5.243   7.955   3.844 -0.0950  0.7676  0.4308
   52U      O2' 1172   5.231   8.150   3.767  0.1454  0.6405  0.1792
   52U     HO'2 1173   5.245   8.206   3.843  1.3851 -2.8053  2.7786
   52U      O3' 1174   5.459   8.144   3.940  0.4920 -0.4378  0.4160
   53U        P 1175   5.427   8.110   4.095  0.1805 -0.1804 -0.1361
   53U      O1P 1176   5.420   8.239   4.174 -0.2152  0.0786  0.2772
   53U      O2P 1177   5.526   8.015   4.134  0.4266  0.5325  0.2094
   53U      O5' 1178   5.284   8.035   4.105  0.7181 -0.3703 -0.1245
   53U      C5' 1179   5.161   8.098   4.113  0.4449  0.3416  0.7150
   53U     H5'1 1180   5.164   8.181   4.042  0.9402 -1.1855 -1.1568
   53U     H5'2 1181   5.161   8.137   4.215  0.0577  0.9954  0.4730
   53U      C4' 1182   5.036   8.012   4.090  0.4357  0.6240  0.7953
   53U      H4' 1183   4.949   8.077   4.076 -0.6907 -1.0711 -0.4755
   53U      O4' 1184   5.048   7.933   3.974  0.1476  0.0143  0.1768
   53U      C1' 1185   4.980   7.815   4.000 -0.0318  0.1609 -0.1419
   53U      H1' 1186   4.896   7.809   3.931  0.0562  0.1547 -0.2477
   53U       N1 1187   5.074   7.700   3.964 -0.5751 -0.0179 -0.2741
   53U       C6 1188   5.211   7.709   3.978  0.5331 -0.2625  0.1912
   53U       H6 1189   5.249   7.805   4.011  1.0730 -0.6066  0.5866
   53U       C5 1190   5.300   7.599   3.972 -0.5006 -0.4002  0.3353
   53U       H5 1191   5.405   7.613   3.994 -0.5407  0.3235  0.0987
   53U       C4 1192   5.252   7.472   3.929  0.0568  0.1237  0.2228
   53U       O4 1193   5.313   7.370   3.903  0.6275  0.1311 -0.5055
   53U       N3 1194   5.114   7.472   3.912  0.4015 -0.7604 -0.1834
   53U       H3 1195   5.076   7.385   3.878 -0.7575  0.0791 -1.0724
   53U       C2 1196   5.026   7.572   3.935  0.2659 -0.7889  0.2188
   53U       O2 1197   4.904   7.549   3.930 -0.2367 -0.0327  0.0454
   53U      C3' 1198   5.018   7.917   4.210  0.4520 -0.1503  0.2293
   53U      H3' 1199   5.116   7.875   4.232  0.8083 -0.5843 -1.9536
   53U      C2' 1200   4.924   7.808   4.147 -0.0796  0.0781 -0.2427
   53U     H2'1 1201   4.949   7.716   4.199  2.7195  1.2003  0.6039
   53U      O2' 1202   4.792   7.859   4.149 -0.1084  0.2289  0.3011
   53U     HO'2 1203   4.757   7.842   4.237  1.7136  2.5675  1.5975
   53U      O3' 1204   4.962   7.976   4.322 -0.1307 -0.0896  0.0425
   54C        P 1205   4.975   7.900   4.460  0.1608  0.1185 -0.1369
   54C      O1P 1206   4.909   7.995   4.554 -0.0304  0.0314 -0.0498
   54C      O2P 1207   5.119   7.860   4.482  0.3055  0.0961 -0.1451
   54C      O5' 1208   4.894   7.768   4.451  0.3380 -0.1846  0.4484
   54C      C5' 1209   4.755   7.770   4.477 -0.6779  0.1874 -0.4519
   54C     H5'1 1210   4.699   7.847   4.425 -2.1708  0.3016  1.2246
   54C     H5'2 1211   4.740   7.790   4.583  0.2098  3.7420 -0.8772
   54C      C4' 1212   4.696   7.632   4.435 -0.2876 -0.6407 -0.0141
   54C      H4' 1213   4.590   7.657   4.438  0.4039  3.0851  3.5351
   54C      O4' 1214   4.728   7.589   4.305  0.3428 -0.1907  1.1079
   54C      C1' 1215   4.739   7.447   4.314 -0.0680 -0.1354 -0.6526
   54C      H1' 1216   4.674   7.409   4.236  1.0464  0.0496 -1.6978
   54C       N1 1217   4.881   7.395   4.294  0.0484 -0.0080  0.1784
   54C       C6 1218   4.995   7.470   4.322  0.2228  0.4777  0.9149
   54C       H6 1219   4.996   7.570   4.364  3.8328  0.4755  1.1309
   54C       C5 1220   5.117   7.417   4.288  0.6152 -0.4553 -0.7036
   54C       H5 1221   5.209   7.468   4.311  0.9494 -1.6359  0.8035
   54C       C4 1222   5.120   7.286   4.226 -0.0323  0.0493  0.2266
   54C       N4 1223   5.231   7.228   4.187  0.1144  0.2965 -0.6150
   54C      H41 1224   5.318   7.280   4.192 -0.4171  1.1262  0.3924
   54C      H42 1225   5.235   7.133   4.154  2.0739 -1.0439  2.9237
   54C       N3 1226   5.010   7.210   4.211 -0.1231 -0.8038 -0.0649
   54C       C2 1227   4.889   7.267   4.237  0.9136  0.2613 -0.5048
   54C       O2 1228   4.787   7.206   4.216 -0.1105  0.3102  0.1720
   54C      C3' 1229   4.716   7.520   4.537  0.0079 -0.4350  0.3355
   54C      H3' 1230   4.820   7.515   4.571 -0.6858 -0.5176  2.6000
   54C      C2' 1231   4.688   7.401   4.444 -0.8312  0.1520 -0.6950
   54C     H2'1 1232   4.722   7.305   4.483 -2.1758 -0.2801 -0.5308
   54C      O2' 1233   4.547   7.392   4.423  0.3609  0.0571  0.1770
   54C     HO'2 1234   4.496   7.438   4.491 -2.2168 -1.0207 -0.8900
   54C      O3' 1235   4.633   7.520   4.648 -0.2029  0.3719  0.2175
   55C        P 1236   4.670   7.444   4.786  0.2765 -0.2120  0.1761
   55C      O1P 1237   4.564   7.475   4.886 -0.0909  0.0097 -0.4610
   55C      O2P 1238   4.809   7.477   4.817  0.7772  0.0784 -0.8736
   55C      O5' 1239   4.673   7.285   4.758 -0.3909 -0.2973  0.5910
   55C      C5' 1240   4.553   7.224   4.728  0.6226  0.4522  0.3597
   55C     H5'1 1241   4.487   7.280   4.662 -2.4423 -1.0434  1.9136
   55C     H5'2 1242   4.494   7.219   4.820  0.6589 -0.2402  0.3532
   55C      C4' 1243   4.573   7.078   4.692 -0.2274  0.5146 -0.6670
   55C      H4' 1244   4.477   7.029   4.678  0.5058 -1.0679 -0.3565
   55C      O4' 1245   4.640   7.069   4.567 -0.5308 -0.3578  0.0393
   55C      C1' 1246   4.719   6.955   4.565  0.2300  0.4258 -0.3153
   55C      H1' 1247   4.678   6.897   4.482  1.2293 -1.6078  0.5444
   55C       N1 1248   4.866   6.984   4.536 -0.5396  0.8946 -0.1404
   55C       C6 1249   4.927   7.110   4.552 -0.1046  1.1422  0.3945
   55C       H6 1250   4.871   7.195   4.588  0.7661  3.3863 -3.0751
   55C       C5 1251   5.056   7.124   4.515 -0.1543 -0.5144 -0.3772
   55C       H5 1252   5.103   7.220   4.531  1.5047 -1.4885  0.8266
   55C       C4 1253   5.129   7.010   4.470 -0.4914 -0.8234 -0.5270
   55C       N4 1254   5.256   7.038   4.456 -0.6732  0.2787 -0.1284
   55C      H41 1255   5.290   7.132   4.460  0.2869  0.0669 -2.1645
   55C      H42 1256   5.311   6.955   4.439  1.1112  0.9163  2.0380
   55C       N3 1257   5.075   6.896   4.456  0.5660 -0.1354  0.1908
   55C       C2 1258   4.944   6.876   4.490  0.1850  0.3297  0.0072
   55C       O2 1259   4.900   6.762   4.476  0.3861 -0.2641  0.0789
   55C      C3' 1260   4.661   7.004   4.790  0.4989 -0.4252 -0.9071
   55C      H3' 1261   4.752   7.063   4.803 -1.1007  1.5363  2.9307
   55C      C2' 1262   4.685   6.886   4.701 -0.4053  0.2005 -0.1806
   55C     H2'1 1263   4.774   6.834   4.738  0.0144  1.8359  1.2795
   55C      O2' 1264   4.578   6.796   4.688  0.0883 -0.2755 -0.3019
   55C     HO'2 1265   4.524   6.807   4.767 -0.7037 -0.6910 -0.7692
   55C      O3' 1266   4.592   6.974   4.912 -0.0914 -0.0317 -0.1278
   56G        P 1267   4.665   6.925   5.043  0.0858  0.1874 -0.4727
   56G      O1P 1268   4.568   6.931   5.151 -0.8975  0.3378  0.2812
   56G      O2P 1269   4.795   6.989   5.063 -0.2443 -0.0983  0.0133
   56G      O5' 1270   4.697   6.773   5.005  0.1354  0.6274  0.3157
   56G      C5' 1271   4.600   6.669   5.007 -0.2019 -0.4901 -0.5853
   56G     H5'1 1272   4.507   6.702   4.959  0.1062  1.9604  0.3636
   56G     H5'2 1273   4.566   6.653   5.109  0.6036 -1.1856 -0.4194
   56G      C4' 1274   4.647   6.536   4.958 -0.1882 -0.6440  0.0237
   56G      H4' 1275   4.561   6.469   4.955  0.8148 -1.9605 -0.3254
   56G      O4' 1276   4.700   6.552   4.832  0.3956  0.3751  0.5918
   56G      C1' 1277   4.817   6.471   4.815  0.2251 -0.5013 -0.0715
   56G      H1' 1278   4.819   6.415   4.722 -0.8642 -0.3392 -0.2051
   56G       N9 1279   4.945   6.546   4.821 -0.5089  0.4404  0.3660
   56G       C8 1280   4.981   6.664   4.876 -0.0372 -0.0894 -0.4424
   56G       H8 1281   4.913   6.742   4.909  1.2540  1.2133 -0.7468
   56G       N7 1282   5.109   6.693   4.869  0.4832  0.2295  0.1630
   56G       C5 1283   5.162   6.584   4.803  0.1538  0.4373  0.0763
   56G       C6 1284   5.300   6.555   4.757  0.1914 -0.2072 -0.2860
   56G       O6 1285   5.398   6.631   4.768 -0.7466 -0.0190  0.2215
   56G       N1 1286   5.310   6.430   4.704 -0.4588 -0.0462 -0.1957
   56G       H1 1287   5.385   6.407   4.641 -2.6309 -0.3720 -2.8178
   56G       C2 1288   5.210   6.337   4.702 -0.0991 -0.3981  0.1610
   56G       N2 1289   5.238   6.222   4.656 -0.5302  0.3663 -0.1261
   56G      H21 1290   5.331   6.201   4.623 -1.2531 -2.2192 -0.6630
   56G      H22 1291   5.161   6.157   4.650 -0.3857  0.0543  1.0486
   56G       N3 1292   5.080   6.359   4.730  0.2087  0.0037  0.3297
   56G       C4 1293   5.063   6.487   4.781  0.3875  0.1881 -0.4325
   56G      C3' 1294   4.753   6.472   5.051  0.2821  0.2696  0.1598
   56G      H3' 1295   4.825   6.539   5.098  0.4919  0.2969 -0.2031
   56G      C2' 1296   4.813   6.388   4.938 -0.1209  0.3159 -0.0469
   56G     H2'1 1297   4.907   6.338   4.963 -1.8566 -3.1481  0.1730
   56G      O2' 1298   4.728   6.273   4.910  0.4293 -0.5610  0.2669
   56G     HO'2 1299   4.673   6.254   4.986  1.3225  1.7480  1.5811
   56G      O3' 1300   4.690   6.381   5.146  0.1104  0.2328 -0.0191
   57U        P 1301   4.756   6.347   5.285  0.5824  0.5139 -0.2005
   57U      O1P 1302   4.654   6.281   5.359  0.0207  0.1863  0.2709
   57U      O2P 1303   4.815   6.465   5.352  0.4275  0.5356  0.3570
   57U      O5' 1304   4.879   6.253   5.250  0.4326 -0.2055 -0.7269
   57U      C5' 1305   4.843   6.118   5.216 -0.6690  0.6874 -0.2354
   57U     H5'1 1306   4.774   6.104   5.133  0.7659 -1.6538 -1.1394
   57U     H5'2 1307   4.802   6.067   5.304 -0.0724  0.3080 -0.1744
   57U      C4' 1308   4.968   6.041   5.171  0.3766 -0.1130 -0.7129
   57U      H4' 1309   4.952   5.937   5.144  2.9195 -0.7394 -0.0623
   57U      O4' 1310   5.021   6.101   5.047 -0.1685 -0.3392 -0.3942
   57U      C1' 1311   5.163   6.097   5.046 -0.5624  0.1897  0.2930
   57U      H1' 1312   5.196   6.048   4.954 -1.3806 -0.8808  0.5536
   57U       N1 1313   5.236   6.231   5.058  0.6197 -0.7565 -0.5187
   57U       C6 1314   5.187   6.347   5.119  0.0209  1.4942  0.0613
   57U       H6 1315   5.081   6.346   5.141 -0.7309 -1.1368 -2.8819
   57U       C5 1316   5.263   6.457   5.130 -0.4849 -0.2678  0.1509
   57U       H5 1317   5.227   6.550   5.171  1.0519  0.2756  0.3096
   57U       C4 1318   5.397   6.458   5.075 -1.0395  0.1334 -0.2125
   57U       O4 1319   5.472   6.555   5.067  0.0895  0.0993 -0.5961
   57U       N3 1320   5.440   6.340   5.023  0.5197  0.2336  0.6561
   57U       H3 1321   5.535   6.341   4.988 -0.3553 -1.5527 -2.0144
   57U       C2 1322   5.362   6.231   5.006 -0.2598 -0.1586  0.1613
   57U       O2 1323   5.415   6.134   4.949  0.1019 -0.1744  0.6674
   57U      C3' 1324   5.087   6.039   5.261 -0.3495 -0.1860  0.2724
   57U      H3' 1325   5.098   6.139   5.303 -0.5937  0.3696 -0.9476
   57U      C2' 1326   5.199   6.007   5.162  0.3785  0.4345 -0.0031
   57U     H2'1 1327   5.300   6.034   5.191 -0.3836  3.9395 -0.1746
   57U      O2' 1328   5.212   5.872   5.123 -0.3097 -0.1665 -0.4351
   57U     HO'2 1329   5.165   5.827   5.193 -1.2783  1.1348 -0.2189
   57U      O3' 1330   5.081   5.945   5.364 -0.0732  0.5679  0.2399
   58A        P 1331   5.167   5.943   5.496 -0.2161 -0.2662 -0.1075
   58A      O1P 1332   5.123   5.833   5.585  0.2090  0.3636  0.5946
   58A      O2P 1333   5.158   6.078   5.555 -0.3224 -0.4762  0.2116
   58A      O5' 1334   5.316   5.920   5.452 -0.0722 -0.0909 -0.5796
   58A      C5' 1335   5.361   5.798   5.405 -0.4460 -0.4718  0.6442
   58A     H5'1 1336   5.314   5.764   5.313 -0.7727  0.8094  0.3113
   58A     H5'2 1337   5.352   5.715   5.475 -2.9251 -0.8502 -0.0466
   58A      C4' 1338   5.508   5.808   5.356 -0.7164 -0.0666 -0.3167
   58A      H4' 1339   5.545   5.713   5.317 -2.0286 -0.1216 -1.5002
   58A      O4' 1340   5.523   5.913   5.255 -0.5539 -0.4638 -0.0861
   58A      C1' 1341   5.655   5.962   5.269 -0.6748 -0.4758  0.4999
   58A      H1' 1342   5.713   5.945   5.178 -2.5578 -1.8410 -0.5320
   58A       N9 1343   5.645   6.105   5.303  0.2600  0.3032  0.4154
   58A       C8 1344   5.537   6.173   5.349 -0.0845  0.2878 -0.9453
   58A       H8 1345   5.443   6.127   5.375 -0.3487  0.2136 -1.9978
   58A       N7 1346   5.546   6.303   5.332 -0.6868  0.1413  0.4453
   58A       C5 1347   5.676   6.320   5.280  0.5189 -0.0162  1.1304
   58A       C6 1348   5.759   6.429   5.248 -0.3579 -0.1455 -0.1098
   58A       N6 1349   5.717   6.554   5.241  0.1066  0.1173  0.8418
   58A      H61 1350   5.619   6.578   5.243  0.6730  2.6113  1.3100
   58A      H62 1351   5.783   6.628   5.225 -0.3982  0.5664  0.8138
   58A       N1 1352   5.885   6.409   5.215  0.1914 -0.5349  0.7953
   58A       C2 1353   5.942   6.289   5.208 -0.0143 -0.2427  0.6112
   58A       H2 1354   6.049   6.286   5.194  0.2855 -0.6075  2.6588
   58A       N3 1355   5.874   6.177   5.242 -0.0775 -0.3415 -0.1448
   58A       C4 1356   5.739   6.198   5.276  0.6331 -0.2759 -0.0632
   58A      C3' 1357   5.607   5.847   5.471 -0.2529  0.2073  0.9369
   58A      H3' 1358   5.570   5.927   5.534  1.6746  2.3220 -0.4468
   58A      C2' 1359   5.729   5.891   5.386  0.6907 -0.0520 -0.4037
   58A     H2'1 1360   5.798   5.956   5.440 -0.5938  1.2001 -0.2089
   58A      O2' 1361   5.797   5.775   5.329  0.2412  0.1908  0.7309
   58A     HO'2 1362   5.804   5.708   5.397  1.8245  0.9609  1.3706
   58A      O3' 1363   5.641   5.739   5.552 -0.6679  0.2796  0.0441
   59C        P 1364   5.679   5.760   5.701 -0.2711  0.9629  0.3209
   59C      O1P 1365   5.713   5.623   5.745 -0.5354 -0.3435  0.1949
   59C      O2P 1366   5.566   5.835   5.767 -0.2926 -0.2180 -0.3958
   59C      O5' 1367   5.807   5.845   5.706 -0.2533 -0.1728  0.2274
   59C      C5' 1368   5.938   5.786   5.689 -0.4492 -0.0450  0.0407
   59C     H5'1 1369   5.947   5.721   5.602  1.0019 -0.5627  0.5463
   59C     H5'2 1370   5.959   5.723   5.776 -0.0558 -1.0090 -0.7354
   59C      C4' 1371   6.057   5.882   5.669  0.1757  0.5224  0.6111
   59C      H4' 1372   6.149   5.830   5.646  0.1979  1.4966 -1.7381
   59C      O4' 1373   6.016   5.958   5.554 -0.1551  0.3432  0.3079
   59C      C1' 1374   6.079   6.080   5.553  0.1053  0.6211 -0.4320
   59C      H1' 1375   6.143   6.088   5.465 -1.5444  2.4983 -1.5597
   59C       N1 1376   5.985   6.196   5.554  0.3909 -0.3567 -0.5047
   59C       C6 1377   5.856   6.181   5.594 -0.7869 -1.1572  0.2648
   59C       H6 1378   5.824   6.084   5.629 -1.0882 -1.1709 -0.0460
   59C       C5 1379   5.777   6.288   5.603 -0.2438  0.2478 -0.1474
   59C       H5 1380   5.679   6.272   5.646 -0.6686  0.1416 -1.1250
   59C       C4 1381   5.830   6.413   5.568 -0.1993  0.6105 -0.3070
   59C       N4 1382   5.769   6.523   5.588  0.5676 -0.5209 -0.3688
   59C      H41 1383   5.669   6.519   5.599  0.5316  0.2803 -0.3469
   59C      H42 1384   5.798   6.609   5.543 -2.2390  1.1971  0.8213
   59C       N3 1385   5.958   6.433   5.526 -0.1792 -0.3753  0.2879
   59C       C2 1386   6.035   6.322   5.520  0.2817 -0.3980  0.1709
   59C       O2 1387   6.148   6.337   5.492 -0.0289  0.9684 -0.1346
   59C      C3' 1388   6.088   5.983   5.775 -0.2145  0.3427  0.0283
   59C      H3' 1389   5.999   6.035   5.812 -0.7283  1.3120 -2.3801
   59C      C2' 1390   6.156   6.088   5.689  0.2999 -0.0559  0.1162
   59C     H2'1 1391   6.157   6.187   5.733  0.2868  0.2228 -0.4964
   59C      O2' 1392   6.295   6.055   5.656 -0.1419 -0.1794 -0.7356
   59C     HO'2 1393   6.344   6.022   5.731  1.9353  1.0089 -1.4948
   59C      O3' 1394   6.171   5.933   5.875  0.6490  0.2179 -0.1533
   60U        P 1395   6.177   5.991   6.019  0.0323  0.0175  0.1757
   60U      O1P 1396   6.296   5.941   6.090 -0.9399  0.6471  0.3794
   60U      O2P 1397   6.049   5.966   6.093  0.0148 -0.1513  0.0297
   60U      O5' 1398   6.192   6.150   6.009 -0.1602 -0.4250  0.7449
   60U      C5' 1399   6.310   6.213   5.963  1.0737  0.3826  0.1074
   60U     H5'1 1400   6.335   6.168   5.867 -1.5586 -2.1767  0.4917
   60U     H5'2 1401   6.398   6.184   6.020  1.3706 -1.0567 -1.0137
   60U      C4' 1402   6.305   6.364   5.945 -0.7184  0.2889  0.4543
   60U      H4' 1403   6.399   6.407   5.913 -0.9478  0.0541 -0.5941
   60U      O4' 1404   6.212   6.399   5.848 -0.2477 -0.1734 -0.6859
   60U      C1' 1405   6.184   6.542   5.869  0.1181  0.2403  0.3245
   60U      H1' 1406   6.233   6.611   5.801  0.8507 -0.0666  0.5235
   60U       N1 1407   6.035   6.561   5.866 -0.6231  0.0451  0.3653
   60U       C6 1408   5.945   6.488   5.933  0.0131 -0.1716  0.3222
   60U       H6 1409   5.987   6.398   5.976  0.2532 -0.7420 -1.0348
   60U       C5 1410   5.823   6.529   5.959  0.1430 -0.5309  0.4635
   60U       H5 1411   5.753   6.459   6.003 -0.7797 -0.4764 -0.8340
   60U       C4 1412   5.770   6.652   5.907 -0.8926 -0.1133 -0.2910
   60U       O4 1413   5.652   6.684   5.917 -0.2845 -0.0306  0.1897
   60U       N3 1414   5.862   6.725   5.838 -0.3911 -0.2756 -0.6739
   60U       H3 1415   5.823   6.811   5.801 -0.5217 -0.0054  0.0629
   60U       C2 1416   5.997   6.684   5.816  0.8769  0.8486  0.4499
   60U       O2 1417   6.073   6.760   5.767  0.0632  0.0423  0.6049
   60U      C3' 1418   6.263   6.437   6.069  0.6239 -0.9759  0.6124
   60U      H3' 1419   6.164   6.399   6.093 -0.1506 -1.2496 -2.5263
   60U      C2' 1420   6.244   6.575   6.008 -0.3162  0.1993  0.2849
   60U     H2'1 1421   6.179   6.640   6.066 -1.5843  0.4371 -1.3236
   60U      O2' 1422   6.364   6.647   5.991 -0.1702  0.3782 -0.3754
   60U     HO'2 1423   6.429   6.615   6.054  1.6213 -0.7884 -2.6544
   60U      O3' 1424   6.356   6.433   6.174 -0.2871 -0.4577  0.5050
   61U        P 1425   6.322   6.495   6.317 -0.2320  0.1502 -0.1580
   61U      O1P 1426   6.419   6.435   6.408  0.1306  0.1157 -0.3116
   61U      O2P 1427   6.185   6.458   6.350  0.2493 -0.1254  0.3850
   61U      O5' 1428   6.346   6.657   6.327  0.4579 -0.0710  0.0893
   61U      C5' 1429   6.480   6.708   6.330 -0.5869 -0.2692  0.5523
   61U     H5'1 1430   6.511   6.675   6.231 -4.9810  0.1416 -1.1778
   61U     H5'2 1431   6.547   6.662   6.402  0.5137  1.4071  0.6636
   61U      C4' 1432   6.491   6.857   6.325 -1.0542 -0.5513 -0.4012
   61U      H4' 1433   6.599   6.872   6.324 -1.1093 -0.1038 -1.4294
   61U      O4' 1434   6.413   6.905   6.213 -0.2759  0.2041 -0.0087
   61U      C1' 1435   6.327   7.000   6.263  0.2809  0.5899  0.1176
   61U      H1' 1436   6.383   7.093   6.274 -0.7481  1.4431 -1.5516
   61U       N1 1437   6.207   7.003   6.171  0.1462 -0.3574 -0.6295
   61U       C6 1438   6.133   6.889   6.158 -0.3385 -0.2469  0.4409
   61U       H6 1439   6.147   6.794   6.209 -1.1397 -1.5943 -1.7043
   61U       C5 1440   6.016   6.904   6.090  0.4084  0.0028  0.1816
   61U       H5 1441   5.944   6.824   6.090 -1.0476  1.2625 -0.4703
   61U       C4 1442   5.974   7.030   6.026  0.1832  0.2283 -0.3577
   61U       O4 1443   5.872   7.052   5.968  0.5188 -0.1187 -0.2006
   61U       N3 1444   6.060   7.132   6.038 -0.9592  0.1251  0.5683
   61U       H3 1445   6.044   7.213   5.981  3.1810  1.1616  0.5458
   61U       C2 1446   6.183   7.123   6.104 -0.0273 -1.1680  0.0250
   61U       O2 1447   6.262   7.219   6.110  0.3857 -0.4191  0.0746
   61U      C3' 1448   6.423   6.907   6.464  0.6247 -0.1117 -0.0906
   61U      H3' 1449   6.426   6.821   6.531 -1.0871 -1.3699 -1.5477
   61U      C2' 1450   6.290   6.954   6.407  1.2906  0.3137 -0.1247
   61U     H2'1 1451   6.223   6.869   6.415  1.3542  0.3781  1.4282
   61U      O2' 1452   6.224   7.058   6.475  0.0654 -0.1215  0.3705
   61U     HO'2 1453   6.157   7.007   6.520  1.3188 -3.4673 -1.2331
   61U      O3' 1454   6.502   7.018   6.511 -0.6521  0.5330  0.1370
   61U      H3T 1455   6.462   7.054   6.591  0.4164  2.8786 -0.3161
   62G      O5' 1456   6.294   7.376   5.133 -0.2384 -0.5326 -0.1256
   62G      H5T 1457   6.340   7.315   5.076  1.3231 -0.0354  0.5405
   62G      C5' 1458   6.388   7.406   5.235 -0.3384  0.0517 -0.8098
   62G     H5'1 1459   6.333   7.467   5.307 -2.3797 -0.9029 -1.4876
   62G     H5'2 1460   6.479   7.457   5.202  0.4304  1.4870  2.9758
   62G      C4' 1461   6.451   7.289   5.322 -0.2515  0.6477  0.0524
   62G      H4' 1462   6.545   7.310   5.373 -0.1210  0.4457 -0.1045
   62G      O4' 1463   6.363   7.249   5.420  0.0812 -0.2586 -0.1200
   62G      C1' 1464   6.358   7.110   5.445  0.4989  0.8493  0.1591
   62G      H1' 1465   6.394   7.075   5.542  0.4717 -0.5256 -0.3063
   62G       N9 1466   6.217   7.055   5.429 -0.1280 -0.6347 -0.2496
   62G       C8 1467   6.097   7.123   5.431  0.2044 -0.4178  0.3059
   62G       H8 1468   6.098   7.231   5.435  0.1799 -0.4207  0.3886
   62G       N7 1469   5.990   7.047   5.427 -0.9814 -0.0516  0.2676
   62G       C5 1470   6.042   6.917   5.435  0.1648  0.1507  0.2305
   62G       C6 1471   5.976   6.786   5.450  0.3051 -0.8830  0.3482
   62G       O6 1472   5.856   6.761   5.453  0.1038 -0.1795 -0.0139
   62G       N1 1473   6.062   6.680   5.456 -0.4072  0.0377 -0.5418
   62G       H1 1474   6.012   6.594   5.475 -4.1377  2.0970 -0.1392
   62G       C2 1475   6.199   6.693   5.465  0.1875 -0.3519  0.0515
   62G       N2 1476   6.269   6.587   5.492 -0.4465 -0.8198  0.0530
   62G      H21 1477   6.227   6.498   5.512  1.8293 -1.4055  2.8702
   62G      H22 1478   6.369   6.593   5.485 -0.3687 -1.5676  0.4260
   62G       N3 1479   6.261   6.814   5.447  0.4387  0.2879  0.0998
   62G       C4 1480   6.183   6.921   5.430  0.7745  0.0374  0.1691
   62G      C3' 1481   6.458   7.163   5.239 -0.2351 -0.2197 -0.3335
   62G      H3' 1482   6.363   7.156   5.186  0.2185  0.1478 -1.2056
   62G      C2' 1483   6.451   7.054   5.335  0.0851 -0.3249  0.1292
   62G     H2'1 1484   6.415   6.966   5.281 -1.0354 -0.8570  1.6616
   62G      O2' 1485   6.579   7.033   5.386 -0.7149  0.5063  0.2246
   62G     HO'2 1486   6.636   7.011   5.312 -0.2925 -1.0570  0.9604
   62G      O3' 1487   6.568   7.159   5.151  0.0139 -0.2076  0.1500
   63U        P 1488   6.544   7.147   4.991 -0.1247  0.0094 -0.0287
   63U      O1P 1489   6.663   7.192   4.918 -0.4814  0.0617 -0.1430
   63U      O2P 1490   6.417   7.213   4.957 -0.5148 -0.2271  0.2877
   63U      O5' 1491   6.517   6.992   4.976  0.0988 -0.0833  0.8569
   63U      C5' 1492   6.628   6.904   4.965 -0.2515 -0.6576  0.4595
   63U     H5'1 1493   6.707   6.923   5.037 -0.3456 -1.3184  0.7492
   63U     H5'2 1494   6.666   6.917   4.863  1.2153 -2.8735  0.6524
   63U      C4' 1495   6.584   6.758   4.981  0.7507  0.6523  0.3300
   63U      H4' 1496   6.674   6.695   4.983 -0.7984 -1.6729  2.2231
   63U      O4' 1497   6.502   6.733   5.099  0.1968 -0.2715  1.0522
   63U      C1' 1498   6.403   6.627   5.083  0.0368 -0.0328 -0.8646
   63U      H1' 1499   6.427   6.546   5.151  0.3239  0.2762 -0.5920
   63U       N1 1500   6.270   6.676   5.113  0.6828  0.3151  0.1385
   63U       C6 1501   6.239   6.800   5.083  0.0611  0.0580  0.0298
   63U       H6 1502   6.318   6.868   5.054  1.0128 -1.0506 -0.0391
   63U       C5 1503   6.106   6.843   5.082 -0.2722  0.5527 -0.8518
   63U       H5 1504   6.075   6.943   5.053 -0.7687  0.3895 -0.8894
   63U       C4 1505   6.004   6.752   5.108  0.5377 -0.0042 -0.2418
   63U       O4 1506   5.883   6.783   5.106  0.3049  0.5343 -0.5702
   63U       N3 1507   6.046   6.622   5.129 -0.4173 -0.2878 -0.2554
   63U       H3 1508   5.976   6.552   5.150  0.1278 -0.9198 -0.4763
   63U       C2 1509   6.173   6.586   5.145 -0.5623 -0.2190 -0.2570
   63U       O2 1510   6.199   6.467   5.167  0.6157  0.6020  0.0223
   63U      C3' 1511   6.494   6.704   4.865  0.0082  0.8088 -0.8422
   63U      H3' 1512   6.425   6.784   4.839 -2.0704 -0.9757 -1.1414
   63U      C2' 1513   6.421   6.592   4.938 -0.4533  0.9946 -0.0073
   63U     H2'1 1514   6.327   6.572   4.886  0.2221 -1.2968 -0.4497
   63U      O2' 1515   6.504   6.473   4.932 -0.6970  0.2478 -0.0741
   63U     HO'2 1516   6.514   6.440   4.842 -2.3485  1.6170 -0.8086
   63U      O3' 1517   6.569   6.654   4.754 -0.0701 -0.2531 -0.2764
   64A        P 1518   6.503   6.626   4.615  0.0394  0.1949 -0.0689
   64A      O1P 1519   6.612   6.614   4.512 -0.1950 -0.7621 -0.3783
   64A      O2P 1520   6.401   6.723   4.591  0.2150 -0.7022  0.2295
   64A      O5' 1521   6.433   6.488   4.636 -0.4577  0.3000 -0.1691
   64A      C5' 1522   6.507   6.368   4.624 -0.4375 -0.6133 -0.5948
   64A     H5'1 1523   6.595   6.365   4.689  0.1159  0.2525 -1.2739
   64A     H5'2 1524   6.553   6.359   4.526 -0.2353 -0.7130 -0.4941
   64A      C4' 1525   6.403   6.248   4.656 -0.1623  0.4344  0.0976
   64A      H4' 1526   6.460   6.155   4.656 -2.7361 -1.2199 -0.8549
   64A      O4' 1527   6.334   6.257   4.778 -0.1054 -0.7658  0.3818
   64A      C1' 1528   6.202   6.209   4.768 -1.2582  0.2622  0.4417
   64A      H1' 1529   6.185   6.125   4.836 -0.4239 -0.5408 -0.3170
   64A       N9 1530   6.108   6.316   4.800  0.3248  1.0303 -0.0063
   64A       C8 1531   6.125   6.452   4.782 -0.7912  0.7066 -0.4101
   64A       H8 1532   6.212   6.490   4.728 -1.5245  1.8702 -0.8242
   64A       N7 1533   6.028   6.531   4.818 -0.2776 -0.1213  0.2142
   64A       C5 1534   5.932   6.435   4.853  1.3124 -0.0382 -0.0945
   64A       C6 1535   5.794   6.436   4.899 -0.4637 -0.2950  0.4664
   64A       N6 1536   5.731   6.547   4.922 -0.7198  0.8584 -0.2404
   64A      H61 1537   5.772   6.638   4.907  1.0418  0.1939  0.2084
   64A      H62 1538   5.644   6.530   4.971  0.2373 -1.1827  0.9133
   64A       N1 1539   5.730   6.329   4.942 -0.8923  0.5689 -0.0505
   64A       C2 1540   5.788   6.209   4.927  0.4317  1.0074 -0.3011
   64A       H2 1541   5.729   6.126   4.962  1.6604  1.0260  1.9563
   64A       N3 1542   5.915   6.188   4.883 -0.4108  0.0129 -0.6480
   64A       C4 1543   5.983   6.305   4.850  0.4050  0.1410 -0.1523
   64A      C3' 1544   6.301   6.236   4.542  0.3762  0.3783  0.0321
   64A      H3' 1545   6.266   6.333   4.509 -0.5508  0.4961  1.2657
   64A      C2' 1546   6.186   6.169   4.622  0.1541 -0.1011  0.1543
   64A     H2'1 1547   6.090   6.190   4.573 -1.7152 -0.8460  3.2158
   64A      O2' 1548   6.204   6.029   4.611  0.4552 -0.1577 -0.6627
   64A     HO'2 1549   6.279   6.018   4.552  0.9899  1.8668 -0.4307
   64A      O3' 1550   6.344   6.148   4.445 -0.3736  0.2605  0.9354
   65C        P 1551   6.277   6.153   4.298  0.0696 -0.1455  0.4958
   65C      O1P 1552   6.355   6.056   4.216  0.3022  0.0710  0.1205
   65C      O2P 1553   6.282   6.295   4.261  0.6111 -0.0917 -0.0767
   65C      O5' 1554   6.130   6.117   4.300 -0.0871  0.0302  0.0843
   65C      C5' 1555   6.081   5.983   4.308 -0.4219  0.4184  0.3860
   65C     H5'1 1556   6.119   5.930   4.395 -0.6870 -0.3418  0.0427
   65C     H5'2 1557   6.098   5.938   4.211 -1.2791  1.2497 -0.1722
   65C      C4' 1558   5.925   5.982   4.337 -0.0606 -0.1099 -0.0221
   65C      H4' 1559   5.898   5.877   4.351  1.8183 -0.7814 -1.0221
   65C      O4' 1560   5.900   6.065   4.452 -0.0258 -0.1455 -0.4053
   65C      C1' 1561   5.760   6.087   4.455 -0.0930 -0.0684 -0.4803
   65C      H1' 1562   5.723   6.018   4.530  1.5766 -0.6931 -0.2026
   65C       N1 1563   5.732   6.234   4.481  0.4157  0.0123  0.1359
   65C       C6 1564   5.821   6.331   4.446 -0.7995  0.2018 -0.6130
   65C       H6 1565   5.912   6.309   4.393 -1.8932 -1.9792 -1.7414
   65C       C5 1566   5.801   6.456   4.478  0.1404  0.1599  0.1753
   65C       H5 1567   5.863   6.541   4.454 -1.2261  1.5533  1.3266
   65C       C4 1568   5.676   6.481   4.551  0.4446 -0.3665  0.1403
   65C       N4 1569   5.644   6.597   4.585 -0.1957 -0.0766  0.0671
   65C      H41 1570   5.708   6.672   4.565 -2.0469  1.1049 -1.8453
   65C      H42 1571   5.567   6.611   4.649 -0.2638 -0.7744  0.1478
   65C       N3 1572   5.583   6.387   4.581 -0.7917 -0.4557 -0.3849
   65C       C2 1573   5.604   6.260   4.546  0.5212 -0.1566  0.4243
   65C       O2 1574   5.523   6.177   4.567  0.1590 -0.2478 -0.1727
   65C      C3' 1575   5.824   6.038   4.235  0.3430 -0.4960 -0.3889
   65C      H3' 1576   5.860   6.140   4.222  0.2031 -0.3658  0.2081
   65C      C2' 1577   5.701   6.048   4.320 -0.1870  0.0714  0.6384
   65C     H2'1 1578   5.627   6.117   4.278  1.1776 -0.7522 -3.5105
   65C      O2' 1579   5.630   5.922   4.343 -0.8245 -0.3102 -0.3000
   65C     HO'2 1580   5.543   5.922   4.302 -1.1710  0.0400  0.4125
   65C      O3' 1581   5.818   5.971   4.113 -0.0207  0.0653  1.0398
   66G        P 1582   5.775   6.035   3.980  0.0165 -0.2389 -0.1003
   66G      O1P 1583   5.776   5.932   3.878 -0.0756 -0.0794 -0.4385
   66G      O2P 1584   5.863   6.151   3.958 -0.1738  0.0524 -0.5714
   66G      O5' 1585   5.624   6.076   4.001 -0.2303 -0.2509 -0.2470
   66G      C5' 1586   5.521   5.967   4.000 -0.3032 -0.0612  0.4471
   66G     H5'1 1587   5.550   5.880   4.060 -2.0141 -1.2558 -0.3835
   66G     H5'2 1588   5.507   5.932   3.898  1.6565 -0.3294  0.2193
   66G      C4' 1589   5.382   6.011   4.050  0.1255 -0.8337 -0.3898
   66G      H4' 1590   5.302   5.938   4.056 -0.5573  0.0091  1.4417
   66G      O4' 1591   5.392   6.051   4.186  0.2822  0.3779 -0.1983
   66G      C1' 1592   5.307   6.165   4.202  0.1853 -0.3523  0.1297
   66G      H1' 1593   5.232   6.144   4.277 -0.2400  1.9264  0.4196
   66G       N9 1594   5.371   6.293   4.245  0.7214 -0.2003  0.2474
   66G       C8 1595   5.495   6.348   4.216  0.7530 -0.1914 -0.4886
   66G       H8 1596   5.586   6.292   4.197  1.5611  1.1001 -0.5508
   66G       N7 1597   5.508   6.470   4.258 -0.7877 -0.2734  0.1242
   66G       C5 1598   5.385   6.503   4.305  0.1480 -0.5214  0.0608
   66G       C6 1599   5.332   6.635   4.346 -0.3984 -0.2646 -0.4464
   66G       O6 1600   5.404   6.738   4.348  0.0114  0.1323  0.2261
   66G       N1 1601   5.207   6.631   4.403 -0.4181  0.1896 -0.3234
   66G       H1 1602   5.161   6.716   4.432 -2.1889 -0.0064 -2.2264
   66G       C2 1603   5.128   6.523   4.381 -0.3304 -0.0262 -0.4014
   66G       N2 1604   5.010   6.523   4.437 -0.0236  0.0719 -0.1052
   66G      H21 1605   4.968   6.604   4.481  1.4588 -0.4146  2.3906
   66G      H22 1606   4.966   6.433   4.447 -0.3143  0.2442  0.1828
   66G       N3 1607   5.167   6.405   4.337 -0.0373  0.2350 -0.3263
   66G       C4 1608   5.298   6.397   4.304  0.5281 -0.3362 -0.2327
   66G      C3' 1609   5.335   6.130   3.971 -0.2367  0.8770 -0.0855
   66G      H3' 1610   5.421   6.196   3.962  0.2641  0.3191  0.5094
   66G      C2' 1611   5.237   6.197   4.073  0.4046  0.3465 -0.1326
   66G     H2'1 1612   5.223   6.304   4.058  0.5819  0.2111 -1.4284
   66G      O2' 1613   5.118   6.123   4.070 -0.1410 -0.0352 -0.2594
   66G     HO'2 1614   5.082   6.169   3.994 -0.1616  1.1087  0.4137
   66G      O3' 1615   5.276   6.085   3.847  0.0960 -0.0879  0.1715
   67G        P 1616   5.244   6.185   3.729  0.3301 -0.1211  0.2383
   67G      O1P 1617   5.193   6.104   3.615 -0.0587 -0.2298  0.1086
   67G      O2P 1618   5.344   6.291   3.711 -0.2723 -0.3030 -0.3311
   67G      O5' 1619   5.107   6.253   3.792  0.0262 -0.4741 -0.1264
   67G      C5' 1620   4.983   6.186   3.787 -0.3928  1.3499 -0.1846
   67G     H5'1 1621   4.985   6.090   3.839  0.9888  0.6064 -1.5081
   67G     H5'2 1622   4.948   6.172   3.685 -0.0711 -1.4143 -0.0034
   67G      C4' 1623   4.880   6.268   3.859  0.0263 -0.1976  0.3106
   67G      H4' 1624   4.802   6.200   3.892  1.7773 -0.9125  3.3459
   67G      O4' 1625   4.930   6.322   3.982 -0.3620  0.4468 -0.1438
   67G      C1' 1626   4.875   6.449   4.002  0.6035 -0.2188 -0.5259
   67G      H1' 1627   4.813   6.463   4.091 -1.8547  0.6098 -2.2750
   67G       N9 1628   4.974   6.554   4.006  0.1629  0.0832  0.1898
   67G       C8 1629   5.111   6.543   3.981 -0.2143 -0.7074  0.1717
   67G       H8 1630   5.158   6.451   3.948 -0.0138 -1.0582  1.3573
   67G       N7 1631   5.183   6.644   4.024  0.0220 -0.0466  0.5691
   67G       C5 1632   5.083   6.739   4.052  0.0144 -0.2939  0.0054
   67G       C6 1633   5.091   6.875   4.100 -0.2004 -0.6036 -0.7410
   67G       O6 1634   5.194   6.946   4.127  0.4682 -0.1186  0.0902
   67G       N1 1635   4.967   6.935   4.125 -0.2091 -0.3479 -0.6267
   67G       H1 1636   4.968   7.028   4.163 -0.3455  0.1576 -1.8141
   67G       C2 1637   4.852   6.864   4.134 -0.5133  0.1765  0.0631
   67G       N2 1638   4.752   6.927   4.188 -0.3353 -0.8229  0.2138
   67G      H21 1639   4.744   7.027   4.201 -2.7971 -1.0349  0.8810
   67G      H22 1640   4.667   6.874   4.197 -0.7764 -0.0966  0.4261
   67G       N3 1641   4.843   6.742   4.085  0.5568 -0.4161  0.1677
   67G       C4 1642   4.960   6.682   4.047  0.1364 -0.0167  0.4700
   67G      C3' 1643   4.817   6.386   3.776  0.6809  0.7491 -0.2254
   67G      H3' 1644   4.896   6.414   3.706 -1.7816  0.1719 -3.4286
   67G      C2' 1645   4.774   6.483   3.886  0.3571  0.2864  0.0383
   67G     H2'1 1646   4.781   6.589   3.859 -1.6049  0.4836  0.1816
   67G      O2' 1647   4.649   6.444   3.936 -0.2386 -0.1097  0.1110
   67G     HO'2 1648   4.631   6.365   3.886 -0.0023  0.0494 -0.2247
   67G      O3' 1649   4.706   6.333   3.705  0.0263  0.4279 -0.2003
   68A        P 1650   4.666   6.396   3.570  0.1119 -0.1412  0.0311
   68A      O1P 1651   4.556   6.325   3.500  0.4350  0.2872 -0.2803
   68A      O2P 1652   4.786   6.413   3.490 -0.0504  0.0682  0.0798
   68A      O5' 1653   4.618   6.536   3.610 -0.4405  0.2711  0.8880
   68A      C5' 1654   4.491   6.555   3.664 -0.5838  0.3544 -0.4668
   68A     H5'1 1655   4.470   6.484   3.744 -2.6976  1.0265 -0.3650
   68A     H5'2 1656   4.420   6.537   3.584 -0.2431 -0.1078 -0.6782
   68A      C4' 1657   4.469   6.695   3.709  0.4118 -0.3797 -0.5310
   68A      H4' 1658   4.368   6.705   3.748 -0.1624  2.3087 -2.4021
   68A      O4' 1659   4.569   6.737   3.809 -0.2794 -0.0205  0.9194
   68A      C1' 1660   4.596   6.871   3.799  0.3050 -0.6990 -0.4304
   68A      H1' 1661   4.575   6.930   3.888 -0.2532  0.7200 -1.4524
   68A       N9 1662   4.745   6.907   3.773  0.5950 -0.2929  0.5242
   68A       C8 1663   4.842   6.826   3.719 -0.4976 -0.6175  0.5745
   68A       H8 1664   4.835   6.723   3.688  0.5346 -0.2026 -1.1725
   68A       N7 1665   4.957   6.890   3.718 -0.1495  0.0063 -0.1257
   68A       C5 1666   4.933   7.009   3.779  0.6832 -0.1233  0.5210
   68A       C6 1667   5.018   7.119   3.797 -0.0170  0.8747 -0.3882
   68A       N6 1668   5.144   7.127   3.763 -0.1423 -0.2766 -0.5974
   68A      H61 1669   5.194   7.039   3.763  1.3549  0.5325  0.5143
   68A      H62 1670   5.202   7.207   3.780 -0.3794 -0.4226  1.0223
   68A       N1 1671   4.965   7.229   3.852 -0.4107  0.9668 -0.1282
   68A       C2 1672   4.842   7.229   3.881  0.0661  0.5617  0.5580
   68A       H2 1673   4.812   7.317   3.935  1.6786  1.9845 -0.7454
   68A       N3 1674   4.742   7.140   3.868 -0.4117  0.0910  0.0846
   68A       C4 1675   4.799   7.030   3.805 -0.4331  0.5433 -0.5286
   68A      C3' 1676   4.474   6.799   3.598 -0.8495 -0.0330 -0.4991
   68A      H3' 1677   4.561   6.774   3.537 -0.3254  3.7258 -1.5764
   68A      C2' 1678   4.503   6.923   3.692 -0.4871 -0.3402 -0.5486
   68A     H2'1 1679   4.549   6.989   3.618 -0.6402 -1.3616 -1.5851
   68A      O2' 1680   4.386   6.977   3.756  0.0846  0.1424 -0.0865
   68A     HO'2 1681   4.356   7.053   3.705 -0.1301 -1.7083 -2.9466
   68A      O3' 1682   4.355   6.811   3.509 -0.2868 -0.1038 -0.7939
   69A        P 1683   4.358   6.889   3.372 -0.5343  0.1803 -0.1387
   69A      O1P 1684   4.223   6.860   3.312 -0.0978 -0.1934 -0.0727
   69A      O2P 1685   4.483   6.858   3.305  0.2780 -0.0693 -0.4485
   69A      O5' 1686   4.360   7.047   3.401 -0.2201 -0.3850  0.5376
   69A      C5' 1687   4.242   7.115   3.440 -1.0165  0.0462 -0.2816
   69A     H5'1 1688   4.193   7.059   3.520  0.0132  1.4339  1.3522
   69A     H5'2 1689   4.178   7.131   3.352  1.9705  0.9607 -2.4395
   69A      C4' 1690   4.289   7.250   3.499  0.0213  0.4230  0.2642
   69A      H4' 1691   4.198   7.296   3.537  0.0543 -0.4255  1.4186
   69A      O4' 1692   4.394   7.234   3.596  0.0984  0.0573 -0.1148
   69A      C1' 1693   4.482   7.342   3.571  0.0598 -0.1749  0.2171
   69A      H1' 1694   4.496   7.398   3.663  0.2625  0.7045 -0.3429
   69A       N9 1695   4.620   7.294   3.532 -0.7945  0.5214 -0.0461
   69A       C8 1696   4.656   7.182   3.466 -0.1769  0.4218  0.0854
   69A       H8 1697   4.587   7.102   3.443  0.2095 -0.5372  2.0814
   69A       N7 1698   4.788   7.164   3.449 -0.0552 -0.2649  0.0012
   69A       C5 1699   4.837   7.280   3.510 -0.8870 -0.2411  0.4691
   69A       C6 1700   4.969   7.335   3.529  0.1724 -0.4645 -0.8579
   69A       N6 1701   5.081   7.276   3.498  0.5244  0.4084 -0.0603
   69A      H61 1702   5.063   7.186   3.457 -0.5898  0.9037 -0.7241
   69A      H62 1703   5.170   7.317   3.523  0.9071  0.5459 -1.5415
   69A       N1 1704   4.983   7.457   3.589 -0.0587  0.1480  0.3119
   69A       C2 1705   4.876   7.528   3.619 -0.1084  0.3881  0.0559
   69A       H2 1706   4.896   7.626   3.661 -2.2110 -0.1707  2.5670
   69A       N3 1707   4.748   7.481   3.620 -0.3987 -0.3426  0.5345
   69A       C4 1708   4.738   7.359   3.554  0.1585  0.5459  0.0090
   69A      C3' 1709   4.337   7.349   3.387 -0.6942  0.1096  0.7276
   69A      H3' 1710   4.402   7.289   3.324  2.6942 -0.6609  4.5279
   69A      C2' 1711   4.426   7.443   3.466  0.2611  0.6255  0.6264
   69A     H2'1 1712   4.507   7.491   3.411  1.0558 -2.0180 -0.6418
   69A      O2' 1713   4.343   7.540   3.536 -0.7693 -0.3169 -0.0460
   69A     HO'2 1714   4.394   7.586   3.603 -0.8148 -1.4229  0.7748
   69A      O3' 1715   4.245   7.421   3.308 -0.4073  0.0232  0.2305
   70U        P 1716   4.265   7.450   3.160 -0.2909 -0.1228  0.0825
   70U      O1P 1717   4.144   7.510   3.099 -0.6465 -0.0374 -0.1107
   70U      O2P 1718   4.316   7.331   3.083  0.3386 -0.0835 -0.2130
   70U      O5' 1719   4.382   7.556   3.155  1.0316  0.5560 -0.3471
   70U      C5' 1720   4.365   7.690   3.207 -0.2481  0.5640 -0.1500
   70U     H5'1 1721   4.339   7.692   3.312  0.8923 -0.0263  0.1571
   70U     H5'2 1722   4.289   7.744   3.151  1.3698  0.6820 -2.3957
   70U      C4' 1723   4.494   7.767   3.200  0.1302  0.1991 -0.1959
   70U      H4' 1724   4.484   7.872   3.229  1.8231  0.3018  0.0662
   70U      O4' 1725   4.588   7.712   3.292 -0.0494 -0.2038 -0.4325
   70U      C1' 1726   4.716   7.730   3.244 -0.3993 -0.0714  0.3905
   70U      H1' 1727   4.775   7.791   3.313  0.7644 -0.8582  0.1217
   70U       N1 1728   4.784   7.595   3.229  0.3338 -0.5968 -0.1711
   70U       C6 1729   4.717   7.480   3.198  0.4289  0.2897 -0.6292
   70U       H6 1730   4.609   7.489   3.191  0.4261 -0.0073 -0.9578
   70U       C5 1731   4.780   7.363   3.178  0.1390 -0.1223 -0.2287
   70U       H5 1732   4.729   7.270   3.160  0.7962 -0.5538  0.1014
   70U       C4 1733   4.925   7.351   3.191 -0.2344 -0.0278 -0.5511
   70U       O4 1734   4.991   7.251   3.173  0.1717 -0.0630 -0.2402
   70U       N3 1735   4.989   7.468   3.230  0.8351  0.1620  0.6044
   70U       H3 1736   5.089   7.472   3.241  0.9035  3.0164 -0.2287
   70U       C2 1737   4.921   7.590   3.252  0.2112 -0.4267 -0.4893
   70U       O2 1738   4.985   7.682   3.312  0.0486  0.1064  0.1171
   70U      C3' 1739   4.566   7.760   3.070 -0.0592  0.0681  0.0835
   70U      H3' 1740   4.561   7.657   3.034 -0.0540 -0.6360  1.9523
   70U      C2' 1741   4.707   7.805   3.108  0.8875  0.2820 -0.3904
   70U     H2'1 1742   4.784   7.772   3.039  1.8040  0.0560  0.7057
   70U      O2' 1743   4.702   7.944   3.132 -0.7584  0.9113  0.3482
   70U     HO'2 1744   4.779   7.989   3.095 -1.2096  1.0384 -0.4575
   70U      O3' 1745   4.507   7.840   2.971  0.2611  0.6037  0.1505
   71A        P 1746   4.542   7.818   2.818  0.1752 -0.1709 -0.4564
   71A      O1P 1747   4.486   7.925   2.741  0.3937 -0.3074  0.1287
   71A      O2P 1748   4.507   7.680   2.786 -0.3678  0.2197  0.3488
   71A      O5' 1749   4.705   7.843   2.806  0.0824 -0.2802  0.1464
   71A      C5' 1750   4.759   7.972   2.792 -0.5329 -0.0760 -0.0391
   71A     H5'1 1751   4.715   8.023   2.878  0.4324 -1.0318  1.0557
   71A     H5'2 1752   4.724   8.010   2.696 -0.3258 -0.0818 -0.1155
   71A      C4' 1753   4.909   7.970   2.804  0.0484 -0.1506 -0.0928
   71A      H4' 1754   4.941   8.073   2.818 -0.4800 -0.0153  0.1589
   71A      O4' 1755   4.960   7.879   2.903 -0.0485 -0.0821 -0.2230
   71A      C1' 1756   5.089   7.833   2.872 -0.0912 -0.1890 -0.0983
   71A      H1' 1757   5.168   7.867   2.939 -0.2302  0.5162 -0.2868
   71A       N9 1758   5.087   7.684   2.885 -0.0026 -0.3231  0.9354
   71A       C8 1759   4.980   7.592   2.873  0.1217  0.8418 -0.3522
   71A       H8 1760   4.880   7.625   2.849 -0.7726 -0.8741  0.7666
   71A       N7 1761   5.011   7.469   2.906  0.8827 -0.5086 -0.4492
   71A       C5 1762   5.151   7.476   2.921 -0.4793 -0.0909 -0.0028
   71A       C6 1763   5.254   7.392   2.965 -0.2281 -0.4169  0.0563
   71A       N6 1764   5.234   7.267   2.998  0.1292 -0.8661  0.4688
   71A      H61 1765   5.141   7.229   2.999  0.2589 -1.1638  1.2493
   71A      H62 1766   5.310   7.218   3.043  0.7506  0.6295  1.1275
   71A       N1 1767   5.388   7.428   2.960  0.1645  0.5066  0.2086
   71A       C2 1768   5.410   7.558   2.940 -1.0292 -0.1087 -0.8779
   71A       H2 1769   5.511   7.592   2.959 -1.5256  1.6859 -1.3327
   71A       N3 1770   5.327   7.655   2.915  0.3921  0.0203  0.0811
   71A       C4 1771   5.198   7.601   2.904 -0.3853 -0.9029 -0.7904
   71A      C3' 1772   4.976   7.927   2.680  0.5066  0.3336  0.0937
   71A      H3' 1773   4.923   7.837   2.648  1.4569  0.0905 -0.8406
   71A      C2' 1774   5.114   7.892   2.731 -0.4541 -0.2220  0.1507
   71A     H2'1 1775   5.158   7.819   2.662  1.4697  2.3142 -1.5209
   71A      O2' 1776   5.201   8.003   2.744 -0.0557 -0.1042 -0.4348
   71A     HO'2 1777   5.290   7.980   2.771  0.6524  1.9930 -0.8014
   71A      O3' 1778   4.986   8.014   2.566  0.2775  0.2286 -0.0654
   72G        P 1779   5.016   7.953   2.426  0.3826  0.4091 -0.4038
   72G      O1P 1780   5.014   8.056   2.323  0.0483  0.5372  0.2007
   72G      O2P 1781   4.933   7.834   2.404  0.4241  0.5025  0.8941
   72G      O5' 1782   5.158   7.894   2.433 -0.3579 -0.4339 -0.3044
   72G      C5' 1783   5.269   7.981   2.416 -0.3777 -0.6827  0.5972
   72G     H5'1 1784   5.251   8.071   2.475 -1.5415 -0.0398 -0.6612
   72G     H5'2 1785   5.274   8.004   2.310  0.7486  1.2819  1.0405
   72G      C4' 1786   5.405   7.911   2.444  0.1693 -0.1445 -0.1487
   72G      H4' 1787   5.477   7.991   2.456 -2.1627  2.5342 -2.4309
   72G      O4' 1788   5.392   7.831   2.565 -0.0957 -0.6024  0.4166
   72G      C1' 1789   5.490   7.726   2.565  0.1675  0.0123  0.4803
   72G      H1' 1790   5.563   7.761   2.637  2.5988 -0.7245 -1.4776
   72G       N9 1791   5.422   7.600   2.593  0.2595  0.3886  0.3917
   72G       C8 1792   5.293   7.564   2.585 -0.4453  0.5818  0.3086
   72G       H8 1793   5.217   7.630   2.545  0.4251  0.0060 -2.5536
   72G       N7 1794   5.268   7.436   2.615  0.4151 -0.3015 -0.2488
   72G       C5 1795   5.389   7.387   2.647 -1.0339  0.7511 -0.9357
   72G       C6 1796   5.433   7.255   2.687  0.5557 -0.5429  0.7910
   72G       O6 1797   5.364   7.152   2.703 -0.1504  0.3724 -0.1233
   72G       N1 1798   5.562   7.241   2.709 -0.5685 -0.2635  0.1814
   72G       H1 1799   5.588   7.144   2.717 -1.2140 -0.4167  0.5730
   72G       C2 1800   5.655   7.331   2.667  0.7084 -1.0862 -0.2411
   72G       N2 1801   5.772   7.295   2.692  0.1975  0.0531  0.0707
   72G      H21 1802   5.788   7.195   2.689 -0.6274 -0.0735 -0.5138
   72G      H22 1803   5.848   7.357   2.672 -0.3007  1.1595  1.3953
   72G       N3 1804   5.623   7.463   2.640 -0.2483  0.1534 -0.3556
   72G       C4 1805   5.488   7.482   2.623 -0.9380  0.0501 -0.7527
   72G      C3' 1806   5.438   7.803   2.341 -0.5752  0.2360  0.1438
   72G      H3' 1807   5.358   7.732   2.316  1.6779 -1.1632 -4.1447
   72G      C2' 1808   5.544   7.721   2.419 -0.2315  0.0346 -0.2539
   72G     H2'1 1809   5.571   7.620   2.390  2.0731  0.2973  0.7378
   72G      O2' 1810   5.671   7.789   2.405 -0.1478 -0.1015  0.1988
   72G     HO'2 1811   5.718   7.763   2.326 -1.2988  1.9687 -1.2519
   72G      O3' 1812   5.489   7.858   2.219  0.4421  0.1062  0.2761
   73A        P 1813   5.501   7.764   2.090  0.2198 -0.4006 -0.2296
   73A      O1P 1814   5.538   7.857   1.976  0.0656 -0.0826 -0.4043
   73A      O2P 1815   5.380   7.681   2.082  0.4643 -0.8292  0.5533
   73A      O5' 1816   5.620   7.668   2.129 -0.0218  0.2304  0.2957
   73A      C5' 1817   5.754   7.710   2.113  0.4559 -0.5942 -0.6169
   73A     H5'1 1818   5.777   7.806   2.160 -3.2878  0.2406 -0.1976
   73A     H5'2 1819   5.773   7.729   2.008  0.0939  0.5756 -0.4834
   73A      C4' 1820   5.850   7.606   2.156 -0.2261 -0.4243  0.4996
   73A      H4' 1821   5.946   7.651   2.183 -0.8952  0.5586  1.2953
   73A      O4' 1822   5.814   7.554   2.279  0.3163 -0.4551  0.3353
   73A      C1' 1823   5.845   7.415   2.282 -0.1341  0.3074  0.1874
   73A      H1' 1824   5.907   7.387   2.367  1.4753  1.9169 -0.3674
   73A       N9 1825   5.722   7.342   2.291 -0.6448  0.2570  0.4827
   73A       C8 1826   5.606   7.372   2.236 -0.4769 -0.0927  0.4190
   73A       H8 1827   5.586   7.462   2.179  1.5833 -0.7685 -1.4941
   73A       N7 1828   5.513   7.289   2.260  0.1363 -0.0977  0.0601
   73A       C5 1829   5.579   7.192   2.337  0.2217  0.2887  0.5303
   73A       C6 1830   5.540   7.069   2.393  0.3895  0.0844  0.0925
   73A       N6 1831   5.414   7.020   2.403  0.0538 -0.0215 -0.3037
   73A      H61 1832   5.343   7.069   2.352 -1.0255 -1.2601 -0.0472
   73A      H62 1833   5.403   6.927   2.442 -0.1053  0.2968  0.4407
   73A       N1 1834   5.628   6.995   2.456  0.4036  0.0423  0.2510
   73A       C2 1835   5.759   7.034   2.458  0.4233  0.3240  0.4206
   73A       H2 1836   5.821   6.968   2.516 -0.7623 -1.3079 -0.0917
   73A       N3 1837   5.809   7.143   2.416  0.1686  0.3371  0.1764
   73A       C4 1838   5.713   7.220   2.357 -0.2160 -0.6064  0.9691
   73A      C3' 1839   5.873   7.494   2.053  0.7645  0.1357 -0.4715
   73A      H3' 1840   5.773   7.469   2.019  0.4020  0.4219  0.3619
   73A      C2' 1841   5.926   7.386   2.153  0.2384 -0.0070 -0.6580
   73A     H2'1 1842   5.907   7.281   2.127 -0.0184  0.2767 -1.6713
   73A      O2' 1843   6.057   7.405   2.199 -0.0868  0.6437 -0.0497
   73A     HO'2 1844   6.106   7.471   2.149  3.1147 -1.0463  0.5955
   73A      O3' 1845   5.961   7.519   1.944 -0.2829 -0.6622  0.0434
   74U        P 1846   5.943   7.441   1.816  0.2305 -0.2544  0.2302
   74U      O1P 1847   6.040   7.487   1.711 -0.4990  0.6518  0.9513
   74U      O2P 1848   5.802   7.437   1.781  0.3635 -0.0012 -0.5213
   74U      O5' 1849   5.990   7.294   1.864 -0.0625  0.6282 -0.2447
   74U      C5' 1850   6.124   7.251   1.860  0.2072 -0.3705  0.0342
   74U     H5'1 1851   6.189   7.310   1.924  0.2254  0.0798 -0.3878
   74U     H5'2 1852   6.163   7.248   1.758 -0.1834  0.2139 -0.1396
   74U      C4' 1853   6.137   7.111   1.909 -0.4337  0.2221  0.7657
   74U      H4' 1854   6.236   7.089   1.949  0.1051 -3.5293 -2.0661
   74U      O4' 1855   6.050   7.092   2.017  0.0237  0.3574 -0.3888
   74U      C1' 1856   6.018   6.958   2.026 -0.2254 -0.2861  0.3952
   74U      H1' 1857   6.054   6.919   2.121  0.7513 -0.5756 -0.0809
   74U       N1 1858   5.867   6.937   2.028 -0.1454  0.2376 -0.6502
   74U       C6 1859   5.784   7.035   1.971  0.6226  0.3282  0.4166
   74U       H6 1860   5.827   7.117   1.916  0.4817  0.9038  1.1437
   74U       C5 1861   5.654   7.035   1.989 -0.3622 -0.4577 -0.2402
   74U       H5 1862   5.601   7.118   1.945  1.8627  1.0440 -0.2307
   74U       C4 1863   5.590   6.925   2.067 -0.0258  0.5209 -0.1573
   74U       O4 1864   5.470   6.914   2.094  0.0329 -0.3192  0.0612
   74U       N3 1865   5.678   6.829   2.105  0.7020 -0.0895  0.1554
   74U       H3 1866   5.642   6.751   2.158 -0.0386  0.4234  0.4233
   74U       C2 1867   5.816   6.827   2.093  0.1881 -0.6402  0.3830
   74U       O2 1868   5.880   6.735   2.146 -0.0185 -0.3639 -0.1977
   74U      C3' 1869   6.114   6.994   1.814  0.1894  0.2680 -0.2690
   74U      H3' 1870   6.020   7.020   1.766 -0.6025  1.2197  1.6904
   74U      C2' 1871   6.086   6.877   1.907  0.3963  0.2890  0.4799
   74U     H2'1 1872   6.022   6.803   1.858  0.4791  1.7464 -1.9947
   74U      O2' 1873   6.204   6.814   1.958  0.1106  0.0794 -0.2113
   74U     HO'2 1874   6.283   6.849   1.916 -0.3309  0.2556 -0.9120
   74U      O3' 1875   6.220   6.967   1.719 -0.0453 -0.1770 -0.1821
   75A        P 1876   6.200   6.883   1.587 -0.3272 -0.4773  0.3314
   75A      O1P 1877   6.331   6.865   1.523  0.3414 -0.3964  0.3105
   75A      O2P 1878   6.100   6.949   1.506 -0.0254  0.3002 -0.0934
   75A      O5' 1879   6.134   6.741   1.622  0.5593 -0.5358 -0.5664
   75A      C5' 1880   6.205   6.633   1.675  0.9203  0.0512  0.2339
   75A     H5'1 1881   6.266   6.683   1.750 -0.1992  2.6219 -0.4655
   75A     H5'2 1882   6.273   6.601   1.596  2.7238  3.3061  0.2978
   75A      C4' 1883   6.117   6.519   1.735 -0.2297  1.1254  0.2734
   75A      H4' 1884   6.189   6.447   1.773 -0.1762  1.5206  0.9310
   75A      O4' 1885   6.030   6.552   1.844  0.5798 -0.0954 -0.3088
   75A      C1' 1886   5.912   6.464   1.846  0.4581  0.4129  0.0663
   75A      H1' 1887   5.912   6.409   1.940  0.7651  0.4197  0.0728
   75A       N9 1888   5.788   6.542   1.834  0.7975 -0.4954 -0.2635
   75A       C8 1889   5.763   6.664   1.765 -0.2085  0.0513  0.0001
   75A       H8 1890   5.836   6.714   1.704  0.5110 -1.9881 -0.8902
   75A       N7 1891   5.638   6.703   1.790  0.0484  0.1701 -0.2089
   75A       C5 1892   5.575   6.602   1.861 -0.5185  0.2831 -0.2997
   75A       C6 1893   5.442   6.571   1.902 -0.3838 -0.1964  0.8593
   75A       N6 1894   5.336   6.650   1.893  0.3203  0.4334  0.0837
   75A      H61 1895   5.347   6.749   1.878 -0.1660  0.8847  2.4383
   75A      H62 1896   5.252   6.615   1.938  0.4956 -0.0548  0.0435
   75A       N1 1897   5.415   6.453   1.958  0.6523 -0.3523  0.4718
   75A       C2 1898   5.513   6.368   1.974 -0.2053  0.1725 -0.2387
   75A       H2 1899   5.490   6.281   2.034  1.2972 -0.3824 -0.4470
   75A       N3 1900   5.643   6.384   1.939 -0.1736  0.2297 -0.0004
   75A       C4 1901   5.668   6.507   1.888 -0.0628  0.1113 -0.4559
   75A      C3' 1902   6.013   6.450   1.635  0.3556 -0.5452  0.0352
   75A      H3' 1903   5.946   6.525   1.593  0.6475  0.0797  0.6728
   75A      C2' 1904   5.922   6.371   1.729 -1.0110  0.0616  1.1451
   75A     H2'1 1905   5.819   6.363   1.694 -1.1726  0.1174  1.5922
   75A      O2' 1906   5.982   6.243   1.755  0.1747 -0.1607 -0.9210
   75A     HO'2 1907   5.917   6.177   1.730 -1.5052  1.9840 -2.6735
   75A      O3' 1908   6.084   6.365   1.545  0.6268 -0.7458  0.1499
   76A        P 1909   6.027   6.344   1.398 -0.0634 -0.7575 -0.2461
   76A      O1P 1910   6.135   6.286   1.317  0.1587  0.1356  0.4973
   76A      O2P 1911   5.958   6.463   1.356  1.0075 -0.7756  0.7972
   76A      O5' 1912   5.913   6.234   1.428  0.0205 -0.2615  0.0815
   76A      C5' 1913   5.949   6.100   1.467 -0.3252  0.1719  0.5128
   76A     H5'1 1914   6.030   6.104   1.539  1.1920 -0.9418 -1.0508
   76A     H5'2 1915   5.989   6.042   1.384 -0.0063  0.1752  0.6646
   76A      C4' 1916   5.819   6.034   1.520 -0.7431 -0.2839 -0.1458
   76A      H4' 1917   5.849   5.938   1.561 -2.7040 -0.1343  1.8122
   76A      O4' 1918   5.764   6.097   1.640  0.4828 -0.0550  0.1899
   76A      C1' 1919   5.624   6.066   1.643  0.1033 -0.1917  0.0880
   76A      H1' 1920   5.592   6.028   1.740 -1.0968 -0.2786 -0.3207
   76A       N9 1921   5.560   6.199   1.618  0.2564  0.6589 -0.1106
   76A       C8 1922   5.592   6.310   1.553 -0.1805  0.3860  0.5931
   76A       H8 1923   5.686   6.324   1.502 -1.8814  0.6057 -2.7409
   76A       N7 1924   5.495   6.395   1.547  0.0464 -0.4438 -0.1563
   76A       C5 1925   5.387   6.348   1.616 -0.0079  0.0492 -0.6777
   76A       C6 1926   5.257   6.386   1.652  0.6865  0.2379  0.2995
   76A       N6 1927   5.197   6.496   1.622 -0.1681 -0.2154 -0.1766
   76A      H61 1928   5.249   6.569   1.577  1.3651 -0.6657  0.7910
   76A      H62 1929   5.111   6.520   1.671 -0.2508 -0.5980 -0.1265
   76A       N1 1930   5.177   6.307   1.727 -0.3012 -0.2478 -0.4967
   76A       C2 1931   5.231   6.195   1.761 -0.3551  0.6233 -0.7364
   76A       H2 1932   5.169   6.132   1.823  1.2769 -0.2531  0.0524
   76A       N3 1933   5.354   6.146   1.737  0.1480 -0.3693  0.4555
   76A       C4 1934   5.429   6.224   1.656  0.4202  0.2999 -0.3056
   76A      C3' 1935   5.710   6.005   1.425  0.3368 -0.1059  0.9452
   76A      H3' 1936   5.689   6.086   1.355 -1.6628 -1.0485  0.3921
   76A      C2' 1937   5.593   5.978   1.529  0.8064 -0.4965  0.0542
   76A     H2'1 1938   5.501   6.001   1.475  0.1699 -3.0408 -0.1032
   76A      O2' 1939   5.587   5.842   1.571 -0.0151 -0.0398 -0.8481
   76A     HO'2 1940   5.637   5.791   1.508  0.0997 -0.9766 -0.0318
   76A      O3' 1941   5.731   5.882   1.362  0.0064  0.3161 -0.0371
   77U        P 1942   5.670   5.848   1.221  0.0825 -0.0350  0.0377
   77U      O1P 1943   5.739   5.715   1.199  0.1312  0.2821 -0.0065
   77U      O2P 1944   5.700   5.960   1.130  0.4945  0.0687 -0.2004
   77U      O5' 1945   5.517   5.827   1.241 -0.1390 -0.2501 -0.3906
   77U      C5' 1946   5.465   5.707   1.300  0.1417 -0.0755 -0.9241
   77U     H5'1 1947   5.507   5.683   1.398 -2.6035  0.4954  0.4962
   77U     H5'2 1948   5.482   5.619   1.239 -0.2325 -1.4846  0.9316
   77U      C4' 1949   5.308   5.724   1.305 -0.3652 -0.0010 -0.7842
   77U      H4' 1950   5.262   5.637   1.353  2.1634 -0.1900  1.5742
   77U      O4' 1951   5.275   5.844   1.373 -0.4276 -0.5310 -0.0836
   77U      C1' 1952   5.147   5.886   1.341  0.3237 -0.5437 -0.1216
   77U      H1' 1953   5.077   5.846   1.414 -2.5025 -0.2908 -2.5107
   77U       N1 1954   5.151   6.037   1.321 -0.1605  0.6077  0.0640
   77U       C6 1955   5.263   6.106   1.291 -0.4516 -0.4326  0.7086
   77U       H6 1956   5.356   6.052   1.280 -0.8710 -1.2624  1.1588
   77U       C5 1957   5.257   6.243   1.286 -0.1906 -1.0855 -0.5164
   77U       H5 1958   5.351   6.297   1.279 -1.3841  1.0887 -0.6143
   77U       C4 1959   5.139   6.323   1.310 -0.2402 -0.0345  0.5278
   77U       O4 1960   5.124   6.444   1.309  0.3961  0.2385 -0.8145
   77U       N3 1961   5.037   6.242   1.334  0.4545  0.2587  0.3531
   77U       H3 1962   4.947   6.287   1.344  0.0178 -0.1941 -1.2152
   77U       C2 1963   5.032   6.100   1.333 -0.5197 -0.1650 -1.1056
   77U       O2 1964   4.924   6.041   1.328 -0.3279  0.2011 -0.2277
   77U      C3' 1965   5.239   5.740   1.173 -0.6917  0.6644  1.6372
   77U      H3' 1966   5.305   5.795   1.106  0.9768 -2.8704  0.1124
   77U      C2' 1967   5.118   5.823   1.209 -0.1858 -0.2459 -0.3177
   77U     H2'1 1968   5.092   5.895   1.132 -1.2513 -0.3524 -0.0816
   77U      O2' 1969   5.001   5.740   1.232  0.0237 -0.4128  0.8989
   77U     HO'2 1970   4.932   5.767   1.172 -0.0314  2.5149  2.1173
   77U      O3' 1971   5.219   5.615   1.114  0.2427 -0.5490 -0.3859
   78U        P 1972   5.213   5.597   0.951  0.3630  0.3080  0.2656
   78U      O1P 1973   5.193   5.450   0.931 -0.3798 -0.0733  0.5397
   78U      O2P 1974   5.339   5.659   0.903  0.1253  0.5015 -0.0771
   78U      O5' 1975   5.086   5.682   0.913  0.7490  0.4766  0.1471
   78U      C5' 1976   4.953   5.632   0.940  0.4574 -0.2494  0.6537
   78U     H5'1 1977   4.938   5.586   1.038 -2.0104  0.4829  0.6844
   78U     H5'2 1978   4.926   5.552   0.871 -0.5736  1.5634 -1.1391
   78U      C4' 1979   4.848   5.735   0.925  0.4431  0.5813  0.7240
   78U      H4' 1980   4.751   5.688   0.940 -0.1706  1.7841  0.6662
   78U      O4' 1981   4.859   5.841   1.017  0.5442 -0.2493 -0.4450
   78U      C1' 1982   4.789   5.961   0.963  0.2205  0.2461  0.2463
   78U      H1' 1983   4.697   5.971   1.019 -0.0477  3.0561 -0.5567
   78U       N1 1984   4.863   6.085   0.983 -0.0638 -0.4733 -0.8360
   78U       C6 1985   4.997   6.097   0.971  0.1426  0.0287 -0.0061
   78U       H6 1986   5.056   6.010   0.948 -0.6550 -0.6055  0.2839
   78U       C5 1987   5.063   6.217   0.983  0.3630  0.4985 -0.4499
   78U       H5 1988   5.165   6.225   0.949  0.0102  0.1604 -1.6186
   78U       C4 1989   4.989   6.333   1.024 -0.0723 -0.0947  0.1053
   78U       O4 1990   5.021   6.445   1.039 -0.1119  0.5843 -0.0145
   78U       N3 1991   4.856   6.312   1.043 -0.1899 -0.6884 -0.2666
   78U       H3 1992   4.805   6.395   1.068  0.3071 -0.1976 -0.8662
   78U       C2 1993   4.789   6.195   1.018  0.7428  0.7943 -0.3665
   78U       O2 1994   4.667   6.193   1.044  0.0667  0.1835  0.1998
   78U      C3' 1995   4.824   5.801   0.787 -0.1199 -0.7003 -0.2922
   78U      H3' 1996   4.921   5.822   0.744 -0.3801 -0.2322 -0.6652
   78U      C2' 1997   4.752   5.930   0.817  0.1340 -0.7260 -0.0122
   78U     H2'1 1998   4.781   6.011   0.750  0.4670  1.9074  3.0644
   78U      O2' 1999   4.609   5.929   0.804  1.0877  0.0961  0.4327
   78U     HO'2 2000   4.588   5.905   0.713  2.9205 -0.8927  0.2296
   78U      O3' 2001   4.749   5.719   0.695 -0.5776 -0.9357  0.3012
   79A        P 2002   4.727   5.770   0.540 -0.3467 -0.1807 -0.3868
   79A      O1P 2003   4.662   5.656   0.481 -0.4371  1.0469  0.0591
   79A      O2P 2004   4.857   5.821   0.493 -0.6354 -0.0257  0.3030
   79A      O5' 2005   4.620   5.886   0.546  0.1298 -0.3804 -0.1189
   79A      C5' 2006   4.483   5.863   0.523 -0.3646  0.1069  0.0597
   79A     H5'1 2007   4.451   5.794   0.601  1.1258  0.9960  1.5347
   79A     H5'2 2008   4.481   5.823   0.421  1.3537  1.5399 -0.6061
   79A      C4' 2009   4.398   5.990   0.519  0.2038  0.1508 -0.7298
   79A      H4' 2010   4.297   5.963   0.489  0.5360 -1.1552 -0.7173
   79A      O4' 2011   4.397   6.059   0.652  0.1798  0.9579  0.1520
   79A      C1' 2012   4.392   6.198   0.632  1.1828  1.2177  0.6147
   79A      H1' 2013   4.307   6.235   0.689  1.9951  2.1644  1.2508
   79A       N9 2014   4.523   6.254   0.668  0.2322  0.5607 -0.4309
   79A       C8 2015   4.647   6.207   0.648 -0.0733  0.6943  0.5051
   79A       H8 2016   4.652   6.103   0.620 -2.9590  0.8895 -1.1629
   79A       N7 2017   4.740   6.292   0.664 -0.1210 -0.6876 -0.2258
   79A       C5 2018   4.669   6.412   0.695 -0.3166  0.2927 -0.6620
   79A       C6 2019   4.700   6.548   0.732  0.0908  0.2585  1.0787
   79A       N6 2020   4.820   6.600   0.754  0.1179  0.2856 -0.0021
   79A      H61 2021   4.894   6.532   0.763  1.4596  1.9614  3.2851
   79A      H62 2022   4.834   6.694   0.786 -2.2240  0.2607  1.3324
   79A       N1 2023   4.601   6.642   0.742  0.1470 -0.3116 -0.2420
   79A       C2 2024   4.477   6.606   0.725 -0.3116  0.1069  0.2973
   79A       H2 2025   4.403   6.684   0.727 -1.9882 -1.4299  1.4176
   79A       N3 2026   4.429   6.484   0.705 -0.5004 -0.8143  0.5278
   79A       C4 2027   4.532   6.389   0.692 -0.2087  0.3919  0.2483
   79A      C3' 2028   4.453   6.093   0.418  0.3380  0.0035 -0.4975
   79A      H3' 2029   4.560   6.098   0.435  0.3735 -2.6511  0.5547
   79A      C2' 2030   4.375   6.215   0.473  0.8209  0.1565 -0.5996
   79A     H2'1 2031   4.415   6.308   0.431 -0.6616  1.1557  0.1344
   79A      O2' 2032   4.234   6.209   0.451 -0.0347  0.0669 -0.0893
   79A     HO'2 2033   4.216   6.144   0.382  0.2422 -2.7216  2.2398
   79A      O3' 2034   4.417   6.051   0.286 -0.1127 -0.1228 -0.5877
   80A        P 2035   4.486   6.122   0.160 -0.0614  0.0788 -0.5452
   80A      O1P 2036   4.428   6.042   0.049 -0.3025 -0.9319  0.5868
   80A      O2P 2037   4.629   6.118   0.188 -0.1856  0.3155 -0.8987
   80A      O5' 2038   4.436   6.270   0.154  0.4908 -0.3061  0.0413
   80A      C5' 2039   4.312   6.302   0.096  0.1084 -0.0872  0.2711
   80A     H5'1 2040   4.236   6.230   0.128 -0.6804  0.1401 -1.0016
   80A     H5'2 2041   4.316   6.309  -0.013  0.6450 -2.1960  0.1118
   80A      C4' 2042   4.270   6.443   0.151 -0.2255  0.1639  0.9521
   80A      H4' 2043   4.166   6.467   0.126 -0.4290 -1.1042  0.4862
   80A      O4' 2044   4.286   6.460   0.286  0.3696 -0.7827 -0.7195
   80A      C1' 2045   4.331   6.590   0.322  0.1869 -0.2558 -0.8200
   80A      H1' 2046   4.278   6.636   0.406 -0.6464 -0.5886 -1.1553
   80A       N9 2047   4.471   6.586   0.356 -0.5480  0.5464  0.6085
   80A       C8 2048   4.572   6.487   0.353 -0.2500 -0.1012 -0.6820
   80A       H8 2049   4.555   6.385   0.324  0.2314 -0.5697  0.6052
   80A       N7 2050   4.687   6.536   0.399  0.2491  0.3771  0.9253
   80A       C5 2051   4.662   6.672   0.433 -0.1441 -0.2384  0.1355
   80A       C6 2052   4.737   6.784   0.480  0.1753 -0.2418  0.5855
   80A       N6 2053   4.867   6.786   0.492  0.3398  0.3374 -0.2925
   80A      H61 2054   4.911   6.696   0.499  0.0852  0.2301 -0.0768
   80A      H62 2055   4.899   6.875   0.527 -0.4719 -0.2112  1.9714
   80A       N1 2056   4.679   6.904   0.502  0.2917  0.4739 -0.4217
   80A       C2 2057   4.553   6.913   0.471  0.1599 -0.5801 -0.2210
   80A       H2 2058   4.513   7.012   0.485 -0.7706 -1.2570  2.5783
   80A       N3 2059   4.473   6.820   0.421  0.3100 -0.0253  0.4414
   80A       C4 2060   4.533   6.700   0.408  0.4788 -0.5581  0.2995
   80A      C3' 2061   4.337   6.562   0.084  0.2211 -0.4721 -0.2475
   80A      H3' 2062   4.442   6.538   0.073  0.2480 -1.4799  1.7651
   80A      C2' 2063   4.328   6.672   0.189  0.7620  0.5390  0.3643
   80A     H2'1 2064   4.410   6.740   0.166  0.6075  0.2407 -1.1647
   80A      O2' 2065   4.198   6.732   0.199  0.0638  0.0721  0.2537
   80A     HO'2 2066   4.170   6.749   0.108 -1.9184 -0.6240  0.6853
   80A      O3' 2067   4.272   6.619  -0.032 -0.1970 -0.5749 -1.2692
   81U        P 2068   4.360   6.688  -0.140 -0.0542 -0.1939  0.7400
   81U      O1P 2069   4.274   6.721  -0.248 -0.1809 -0.4162 -0.1608
   81U      O2P 2070   4.479   6.606  -0.165 -0.4452 -0.0730  0.2232
   81U      O5' 2071   4.417   6.825  -0.081 -0.1770  0.0983 -0.2711
   81U      C5' 2072   4.353   6.946  -0.061  0.4269 -0.5010  0.9009
   81U     H5'1 2073   4.261   6.919  -0.009  0.1643 -1.2709  0.0543
   81U     H5'2 2074   4.331   7.003  -0.151  0.0993 -0.3651  1.0645
   81U      C4' 2075   4.435   7.049   0.022  0.1056  0.9615  0.1279
   81U      H4' 2076   4.372   7.127   0.066 -0.8378  0.1580  0.2430
   81U      O4' 2077   4.496   6.981   0.134 -0.4859  0.4873  0.0495
   81U      C1' 2078   4.632   7.034   0.145 -0.9405  0.7081  0.2511
   81U      H1' 2079   4.652   7.076   0.244  0.4256  0.0398  0.2757
   81U       N1 2080   4.736   6.929   0.123  0.4168  0.1264  0.3048
   81U       C6 2081   4.706   6.803   0.088 -0.6642  0.7662 -0.0449
   81U       H6 2082   4.606   6.778   0.056 -0.2468  0.8121 -1.4382
   81U       C5 2083   4.799   6.698   0.097  0.2020 -0.0587  0.4214
   81U       H5 2084   4.773   6.595   0.074 -0.2493  0.3436 -0.9266
   81U       C4 2085   4.940   6.717   0.144  0.5924 -0.0660  0.6468
   81U       O4 2086   5.021   6.635   0.186 -0.3438 -0.6989  0.0413
   81U       N3 2087   4.963   6.853   0.163  0.3365 -0.2293  0.4250
   81U       H3 2088   5.057   6.859   0.199 -0.0795 -0.7601  1.6321
   81U       C2 2089   4.866   6.961   0.164 -0.2269  0.0413 -0.2622
   81U       O2 2090   4.905   7.066   0.216 -0.1865 -0.0501 -0.0551
   81U      C3' 2091   4.548   7.107  -0.062 -0.7144 -0.7587 -0.0274
   81U      H3' 2092   4.607   7.041  -0.126  0.6289 -0.5649  0.9630
   81U      C2' 2093   4.647   7.149   0.049  0.7987 -0.4654  0.3229
   81U     H2'1 2094   4.749   7.171   0.018  0.5062  2.2889  1.0387
   81U      O2' 2095   4.609   7.266   0.126 -0.5150  0.1254 -0.5628
   81U     HO'2 2096   4.517   7.285   0.107 -0.2236  2.2038 -0.1005
   81U      O3' 2097   4.495   7.213  -0.132  0.1652  0.0191 -0.0324
   82U        P 2098   4.549   7.248  -0.279  0.3537 -0.6844 -0.0814
   82U      O1P 2099   4.469   7.369  -0.315  0.1659 -0.4963  0.0705
   82U      O2P 2100   4.523   7.124  -0.358  0.7173 -0.2697  0.0837
   82U      O5' 2101   4.705   7.276  -0.284  0.0195 -0.3167 -0.1883
   82U      C5' 2102   4.753   7.387  -0.214  0.3803  0.4074  0.2107
   82U     H5'1 2103   4.708   7.393  -0.115  1.3688  0.6642  0.6520
   82U     H5'2 2104   4.725   7.473  -0.275  1.7026  3.0072  3.0516
   82U      C4' 2105   4.907   7.383  -0.195 -0.2697 -0.3059  0.8194
   82U      H4' 2106   4.938   7.465  -0.130 -0.7255 -0.7466  1.6079
   82U      O4' 2107   4.945   7.267  -0.124 -0.0390  0.1428  0.6644
   82U      C1' 2108   5.043   7.203  -0.196 -0.2665  0.7991 -0.1000
   82U      H1' 2109   5.143   7.225  -0.160  0.2642 -0.2957 -0.8496
   82U       N1 2110   5.026   7.054  -0.180 -0.2225 -0.1946 -0.1791
   82U       C6 2111   4.905   6.997  -0.214 -0.7012  0.2393 -0.1796
   82U       H6 2112   4.823   7.066  -0.219 -0.3638  0.8008  1.5057
   82U       C5 2113   4.886   6.864  -0.214 -0.1854  0.4953  0.7439
   82U       H5 2114   4.789   6.820  -0.230 -0.7335  0.8349  2.8194
   82U       C4 2115   4.996   6.775  -0.192  0.0955  0.3142  0.0597
   82U       O4 2116   4.983   6.653  -0.202  0.0405 -0.6197 -0.2384
   82U       N3 2117   5.109   6.834  -0.155 -0.1446  0.6898 -0.0865
   82U       H3 2118   5.183   6.771  -0.127  0.5391  1.2450 -0.6164
   82U       C2 2119   5.135   6.970  -0.157 -0.4604  0.3561 -0.3109
   82U       O2 2120   5.252   7.001  -0.123 -0.0365 -0.0967  0.5419
   82U      C3' 2121   4.974   7.384  -0.335 -0.1222  0.9065 -0.7014
   82U      H3' 2122   4.905   7.403  -0.417 -0.4859 -0.0108 -0.6076
   82U      C2' 2123   5.026   7.238  -0.344 -0.2658  0.5219  0.0860
   82U     H2'1 2124   4.954   7.171  -0.392  1.5892  0.6048 -3.0768
   82U      O2' 2125   5.152   7.223  -0.418 -0.2439  0.1823  0.3757
   82U     HO'2 2126   5.145   7.222  -0.513 -0.5075  2.3540  0.3084
   82U      O3' 2127   5.080   7.479  -0.338  0.0707  0.2254  0.0910
   82U      H3T 2128   5.089   7.508  -0.429 -0.7724  0.1574 -0.0168
   8.59624   8.59624   6.07845   0.00000   0.00000   0.00000   0.00000   4.29812   4.29812
