# Supplementary material for: Constant-pH Molecular Dynamics of Cationic Peptide Dendrimers Binding to siRNA
Source: J Chem Inf Model. 2026 Feb 5;66(8):4734–43. doi: 10.1021/acs.jcim.5c02636 (PMC13126635; doi:10.1021/acs.jcim.5c02636)
Supplement: Supplementary file 2 [file ci5c02636_si_002.zip › zip/MH18_07_out_1.gro]

Protein
 2128
    1LY0      N    1   5.755   6.346   2.633  0.3183  0.1441  0.2304
    1LY0     H1    2   5.822   6.410   2.594  1.0831 -0.6474  0.2320
    1LY0     H2    3   5.751   6.367   2.732 -0.3798 -1.4973  0.5815
    1LY0     H3    4   5.790   6.254   2.611 -0.7764  0.2177 -2.1856
    1LY0     CA    5   5.614   6.353   2.579  0.0265 -0.7587 -0.6741
    1LY0     HA    6   5.552   6.277   2.628 -0.5528 -0.2355 -0.5758
    1LY0     CB    7   5.542   6.488   2.609  0.0962 -0.1552  0.5657
    1LY0    HB1    8   5.451   6.503   2.550  0.8374  1.7393 -0.1646
    1LY0    HB2    9   5.615   6.567   2.591 -0.3757  0.1381 -0.1282
    1LY0     CG   10   5.487   6.491   2.753  0.0274 -0.4434  0.2567
    1LY0    HG1   11   5.570   6.469   2.820 -0.5042 -1.2333  0.6674
    1LY0    HG2   12   5.412   6.412   2.760  0.5455 -1.0991 -1.2773
    1LY0     CD   13   5.420   6.625   2.775  0.1967 -0.0785 -0.3062
    1LY0    HD1   14   5.324   6.623   2.725 -0.9226  0.7983  1.7019
    1LY0    HD2   15   5.484   6.706   2.740 -2.1335  2.8196  1.5891
    1LY0     CE   16   5.397   6.639   2.927 -0.2315  0.4404 -0.0972
    1LY0    HE1   17   5.459   6.713   2.977 -0.2058 -0.2567  0.9396
    1LY0    HE2   18   5.440   6.552   2.976  0.2391  1.1142  0.7095
    1LY0     NZ   19   5.259   6.654   2.965 -0.0414 -0.3375  0.2120
    1LY0    HZ1   20   5.221   6.747   2.955 -1.6470 -0.9240  0.6237
    1LY0    HZ2   21   5.189   6.598   2.919 -2.4950  0.8248  2.3177
    1LY0    HZ3   22   5.245   6.645   3.064  2.8485 -0.7284  0.6689
    1LY0      C   23   5.607   6.320   2.431 -0.4846 -0.1137 -0.3217
    1LY0      O   24   5.527   6.239   2.392  0.5558  0.2471 -0.0195
    2LER      N   25   5.697   6.383   2.354 -0.4621  0.7573 -0.3471
    2LER      H   26   5.759   6.449   2.400  1.3963 -0.6029 -0.8005
    2LER     CA   27   5.748   6.344   2.227 -0.7781  0.4349 -0.8211
    2LER     HA   28   5.663   6.341   2.159  1.3796  1.1064 -3.7981
    2LER     CB   29   5.846   6.452   2.169 -0.0685 -0.9101  0.1491
    2LER    HB1   30   5.889   6.398   2.084 -0.7873 -1.9412  0.4203
    2LER    HB2   31   5.930   6.471   2.235  0.2239  0.7680 -0.6684
    2LER     CG   32   5.778   6.593   2.130 -0.1130 -0.2423  1.1965
    2LER     HG   33   5.764   6.648   2.223  1.6272  1.4078  0.5317
    2LER    CD1   34   5.882   6.672   2.053  0.3527  0.3579 -0.0958
    2LER   HD11   35   5.830   6.766   2.039 -1.3291 -0.3366  1.0829
    2LER   HD12   36   5.974   6.700   2.104 -0.4273  0.9630  1.0336
    2LER   HD13   37   5.896   6.615   1.961 -1.5323 -3.3668  1.6743
    2LER    CD2   38   5.644   6.593   2.056  0.1109 -0.6015 -0.7976
    2LER   HD21   39   5.574   6.533   2.115  1.3854 -1.6474 -0.3101
    2LER   HD22   40   5.603   6.694   2.056  0.6683 -0.3490 -2.5778
    2LER   HD23   41   5.645   6.564   1.951 -1.2724 -1.1815 -0.6847
    2LER      C   42   5.813   6.203   2.238  0.3113 -0.0158 -0.5095
    2LER      O   43   5.924   6.198   2.294  0.6419 -0.0162  0.2555
    3LYR      N   44   5.758   6.097   2.189  0.3958 -0.1473 -0.5842
    3LYR      H   45   5.666   6.096   2.146  0.6313 -2.6322 -1.2104
    3LYR     CA   46   5.818   5.959   2.212  0.0977 -0.4673 -0.0303
    3LYR     HA   47   5.845   5.954   2.317 -1.1556 -2.5722  0.2554
    3LYR     CB   48   5.708   5.848   2.192 -0.4525  0.3008  0.6053
    3LYR    HB1   49   5.670   5.848   2.090 -1.4049 -1.5967  0.9079
    3LYR    HB2   50   5.622   5.876   2.253 -0.0143 -1.0180  1.9158
    3LYR     CG   51   5.763   5.707   2.220 -0.1403  0.5689 -0.4450
    3LYR    HG1   52   5.800   5.713   2.321  1.3418 -1.4367 -0.7993
    3LYR    HG2   53   5.843   5.677   2.152  0.3768 -1.8296  1.1282
    3LYR     CD   54   5.656   5.589   2.215 -0.9483  0.4230  0.0137
    3LYR    HD1   55   5.595   5.608   2.128 -0.5667  0.9606 -0.1323
    3LYR    HD2   56   5.600   5.598   2.308  0.3840  0.5051  0.8376
    3LYR     CE   57   5.733   5.455   2.224 -0.2046 -0.4532  0.5136
    3LYR    HE1   58   5.797   5.441   2.137 -0.9625 -0.7339 -0.0100
    3LYR    HE2   59   5.659   5.375   2.227 -0.0890 -0.6098 -0.7666
    3LYR     NZ   60   5.821   5.446   2.342  0.0205 -0.2719  0.1482
    3LYR    HZ1   61   5.911   5.491   2.332 -0.0421  0.4326  2.2387
    3LYR      C   62   5.940   5.937   2.122  0.4299  0.2057 -0.5300
    3LYR      O   63   5.935   5.918   2.001 -0.7632 -0.3416 -0.9068
    4LY0      N   64   6.055   5.932   2.182 -0.3754  0.4468  0.4621
    4LY0      H   65   6.047   5.946   2.281 -1.9762  1.0837  0.2760
    4LY0     CA   66   6.190   5.928   2.128 -0.1101  0.6339 -0.2707
    4LY0     HA   67   6.204   6.018   2.069  2.7356  0.2065 -0.4191
    4LY0     CB   68   6.304   5.943   2.234  0.0646  0.2202 -0.4523
    4LY0    HB1   69   6.404   5.925   2.194 -1.1590 -0.4201 -3.4850
    4LY0    HB2   70   6.285   5.867   2.312 -1.4558 -1.1080 -2.0417
    4LY0     CG   71   6.312   6.082   2.309  0.3962  0.0323  0.0956
    4LY0    HG1   72   6.211   6.105   2.343 -0.1997  0.4920 -1.8533
    4LY0    HG2   73   6.356   6.152   2.238  1.3336 -0.1266  0.5107
    4LY0     CD   74   6.411   6.079   2.424 -0.2961 -0.0837  0.3489
    4LY0    HD1   75   6.507   6.037   2.391  0.4457  1.5314  0.3484
    4LY0    HD2   76   6.371   6.015   2.501 -0.2664 -0.4143  0.0928
    4LY0     CE   77   6.442   6.218   2.485 -0.3571  0.1181  0.0020
    4LY0    HE1   78   6.473   6.277   2.399  2.2024 -0.0078  0.7500
    4LY0    HE2   79   6.525   6.194   2.551 -0.6035 -1.5776 -0.2640
    4LY0     NZ   80   6.341   6.274   2.571  0.4416 -0.5775  1.0186
    4LY0    HZ1   81   6.369   6.370   2.590  2.6628 -0.4471 -2.1390
    4LY0    HZ2   82   6.253   6.284   2.523 -0.1153  0.1654  2.1310
    4LY0    HZ3   83   6.320   6.224   2.656 -2.6924 -2.2035 -0.5596
    4LY0      C   84   6.207   5.805   2.051  0.4768  0.3043 -0.2797
    4LY0      O   85   6.133   5.706   2.076 -0.4718  0.3776 -0.3663
    5LER      N   86   6.298   5.800   1.953  0.0221  0.2089 -0.2669
    5LER      H   87   6.358   5.881   1.941  1.7161 -0.5680  2.0902
    5LER     CA   88   6.328   5.683   1.868  0.1508  0.4177 -0.0590
    5LER     HA   89   6.242   5.616   1.875  0.0262  0.6201  0.3821
    5LER     CB   90   6.337   5.721   1.722 -0.1575  0.7263  0.3634
    5LER    HB1   91   6.342   5.626   1.670  4.0341  1.1334 -0.3263
    5LER    HB2   92   6.429   5.772   1.692  0.9278 -1.9156 -1.0917
    5LER     CG   93   6.225   5.788   1.655  0.4959 -0.2071 -0.0477
    5LER     HG   94   6.246   5.798   1.549 -0.9812  0.2525 -0.3295
    5LER    CD1   95   6.095   5.711   1.668  0.1725 -0.4240  0.1818
    5LER   HD11   96   6.123   5.613   1.629  0.8099  0.2740 -1.1629
    5LER   HD12   97   6.068   5.700   1.773  2.5958  2.6128  1.2524
    5LER   HD13   98   6.018   5.758   1.607  1.8923  1.3098 -0.7096
    5LER    CD2   99   6.204   5.936   1.697  0.8211  0.4228 -0.7338
    5LER   HD21  100   6.134   5.986   1.630  0.7958  1.3003 -0.0587
    5LER   HD22  101   6.157   5.948   1.795  1.7917 -0.4523 -0.1409
    5LER   HD23  102   6.298   5.990   1.692  1.9602 -1.5126 -1.1855
    5LER      C  103   6.455   5.615   1.919  0.2395  0.2325  0.0659
    5LER      O  104   6.558   5.676   1.947 -0.1421  0.2587 -0.0217
    6LYR      N  105   6.453   5.483   1.924  0.9373 -0.3956  0.6462
    6LYR      H  106   6.369   5.434   1.895  1.1780 -0.6674  0.4065
    6LYR     CA  107   6.563   5.403   1.977 -0.6679 -0.5106  0.4025
    6LYR     HA  108   6.650   5.469   1.982 -1.2886  0.2691  1.2544
    6LYR     CB  109   6.523   5.354   2.120 -0.4745  0.6186  0.9231
    6LYR    HB1  110   6.612   5.297   2.145 -1.2653 -1.6057 -0.9597
    6LYR    HB2  111   6.434   5.292   2.112 -0.4735  0.6731  0.4247
    6LYR     CG  112   6.509   5.469   2.220  0.0183 -0.1220 -0.0961
    6LYR    HG1  113   6.403   5.496   2.221 -0.7889 -2.9731  0.9569
    6LYR    HG2  114   6.568   5.559   2.202  0.9978 -0.5953  0.7003
    6LYR     CD  115   6.543   5.424   2.361 -0.2563  0.6299 -0.1752
    6LYR    HD1  116   6.504   5.323   2.374  2.2848 -0.7754 -2.2619
    6LYR    HD2  117   6.515   5.490   2.442  1.7728 -0.2846  1.3668
    6LYR     CE  118   6.693   5.416   2.383 -0.5357  0.1946 -0.1852
    6LYR    HE1  119   6.734   5.516   2.372 -0.8813  0.2319 -1.1657
    6LYR    HE2  120   6.743   5.359   2.306  0.2213  0.6535 -0.0446
    6LYR     NZ  121   6.729   5.359   2.510 -0.7593 -0.7696 -0.0161
    6LYR    HZ1  122   6.751   5.261   2.519 -0.9051 -0.6507  2.7814
    6LYR      C  123   6.602   5.280   1.885  0.4201  0.9429  0.0948
    6LYR      O  124   6.515   5.234   1.808  0.2294 -0.9999  0.9894
    7LER      N  125   6.729   5.234   1.881  1.0846 -0.3102  0.0619
    7LER      H  126   6.796   5.269   1.947 -0.4774  0.3597  1.3466
    7LER     CA  127   6.776   5.155   1.769 -0.3203 -0.7877  0.0867
    7LER     HA  128   6.750   5.206   1.676 -1.3077  0.0458  0.8012
    7LER     CB  129   6.928   5.136   1.786  0.2051 -0.5675  0.3897
    7LER    HB1  130   6.950   5.063   1.865 -1.7139 -1.3661  0.2559
    7LER    HB2  131   6.959   5.237   1.810 -1.1712  0.2601 -1.1350
    7LER     CG  132   7.000   5.075   1.664  0.0695 -0.5876 -0.2826
    7LER     HG  133   6.933   5.070   1.579 -1.6330  0.8858  0.9040
    7LER    CD1  134   7.132   5.153   1.632 -0.6912 -0.1214  0.5822
    7LER   HD11  135   7.112   5.249   1.585 -1.8618 -0.9139 -0.6281
    7LER   HD12  136   7.201   5.174   1.713  2.0999 -0.5129 -1.5471
    7LER   HD13  137   7.190   5.104   1.553 -2.0458  0.9373 -1.1391
    7LER    CD2  138   7.036   4.925   1.695  0.3372 -0.3964 -0.5121
    7LER   HD21  139   7.106   4.927   1.778 -0.7803 -3.3812  0.6270
    7LER   HD22  140   6.945   4.876   1.729  1.6492 -3.2363 -0.8514
    7LER   HD23  141   7.069   4.878   1.603 -1.4880 -1.1326 -0.8486
    7LER      C  142   6.699   5.019   1.766 -0.1347 -0.0689  0.5833
    7LER      O  143   6.699   4.937   1.856 -0.4516  0.0758  0.0549
    8LER      N  144   6.636   4.997   1.652  0.5365  0.0805 -0.3107
    8LER      H  145   6.659   5.059   1.576 -0.8810  1.6681  0.4792
    8LER     CA  146   6.555   4.880   1.611 -0.5431  0.2259 -0.3998
    8LER     HA  147   6.515   4.905   1.513  2.1872 -0.2012 -1.7441
    8LER     CB  148   6.635   4.743   1.598 -0.0215 -0.4569 -0.1221
    8LER    HB1  149   6.567   4.660   1.580  0.3221 -0.9314  0.6758
    8LER    HB2  150   6.665   4.732   1.703 -0.7548 -0.1686  0.1261
    8LER     CG  151   6.747   4.755   1.491  0.7720  0.0884  0.7492
    8LER     HG  152   6.798   4.851   1.505  0.5064  1.0967 -3.6217
    8LER    CD1  153   6.844   4.644   1.523 -0.4044 -0.7027 -0.4542
    8LER   HD11  154   6.811   4.543   1.498  0.5875 -1.3756  0.9070
    8LER   HD12  155   6.945   4.663   1.484 -1.7497 -0.5391 -4.4248
    8LER   HD13  156   6.859   4.636   1.630 -0.4670 -0.5847 -0.4368
    8LER    CD2  157   6.708   4.752   1.345  0.5950 -0.0160 -0.2612
    8LER   HD21  158   6.712   4.655   1.297 -4.0286 -0.3098 -0.4868
    8LER   HD22  159   6.604   4.784   1.336  0.2065  1.2951  5.1140
    8LER   HD23  160   6.774   4.819   1.291 -0.1433  1.4151  0.5356
    8LER      C  161   6.425   4.852   1.694  0.1464 -0.0672 -0.0498
    8LER      O  162   6.346   4.771   1.645  0.5524  0.5010  0.1466
    9LYR      N  163   6.388   4.925   1.803  0.0470  0.2217  0.1380
    9LYR      H  164   6.460   4.979   1.849  2.7055 -1.5305 -1.6588
    9LYR     CA  165   6.262   4.907   1.875 -0.2417  0.2176  0.2115
    9LYR     HA  166   6.262   4.799   1.889  0.6638 -0.0218 -1.3805
    9LYR     CB  167   6.256   4.980   2.014  0.3306 -0.8868 -0.0784
    9LYR    HB1  168   6.157   5.015   2.040 -0.0786 -0.6876 -1.7742
    9LYR    HB2  169   6.314   5.072   2.004  2.2452 -1.7662  2.1229
    9LYR     CG  170   6.318   4.901   2.133 -0.7020  0.3022  0.4117
    9LYR    HG1  171   6.260   4.809   2.135 -2.2056  1.2104 -0.1446
    9LYR    HG2  172   6.293   4.959   2.222  0.8516 -0.4067  1.3576
    9LYR     CD  173   6.474   4.879   2.136 -0.3912 -0.3286 -0.0608
    9LYR    HD1  174   6.516   4.827   2.049  2.3393  0.0634  0.9376
    9LYR    HD2  175   6.506   4.839   2.232  1.9465 -0.6399 -0.8975
    9LYR     CE  176   6.531   5.023   2.135 -0.2107 -0.0024 -0.1160
    9LYR    HE1  177   6.499   5.078   2.223  0.3548  0.5482 -0.2466
    9LYR    HE2  178   6.485   5.076   2.052 -0.8755 -0.6484 -0.1687
    9LYR     NZ  179   6.680   5.021   2.125 -0.0345 -0.1231 -0.7038
    9LYR    HZ1  180   6.723   4.979   2.043 -0.5803 -1.8835 -0.1199
    9LYR      C  181   6.141   4.939   1.797  0.1000  0.4766  0.8505
    9LYR      O  182   6.149   5.021   1.705  0.6623 -0.1233 -0.0319
   10LER      N  183   6.023   4.879   1.832  0.2768  0.1282  0.0388
   10LER      H  184   6.016   4.831   1.920  0.2123 -0.1382 -0.1101
   10LER     CA  185   5.893   4.886   1.753 -0.4712 -0.3683 -0.3405
   10LER     HA  186   5.834   4.807   1.799  0.2027 -0.0692  1.0581
   10LER     CB  187   5.827   5.018   1.780  0.9378 -1.1138 -0.2470
   10LER    HB1  188   5.733   5.025   1.725  0.7912 -2.7511 -0.2269
   10LER    HB2  189   5.898   5.097   1.753  0.3047 -0.2051  0.6868
   10LER     CG  190   5.794   5.050   1.927  0.2299  0.1174  0.1981
   10LER     HG  191   5.877   5.013   1.990  2.3481  0.1880 -2.3882
   10LER    CD1  192   5.768   5.195   1.958  0.2100  0.2991 -1.2368
   10LER   HD11  193   5.833   5.270   1.912  0.0308  1.6471  0.5741
   10LER   HD12  194   5.665   5.218   1.931 -0.6897 -0.9741  0.7547
   10LER   HD13  195   5.775   5.210   2.066  2.6964  0.2053 -1.3188
   10LER    CD2  196   5.666   4.980   1.962 -0.0587 -0.1430  0.2506
   10LER   HD21  197   5.680   4.872   1.962 -1.6170 -0.3825 -0.6099
   10LER   HD22  198   5.639   4.998   2.066  2.5578 -0.3704  1.0368
   10LER   HD23  199   5.581   5.015   1.903 -1.7517 -0.5905  2.3072
   10LER      C  200   5.894   4.844   1.604 -0.4735  0.1856 -0.2773
   10LER      O  201   5.793   4.787   1.562 -0.1910 -0.0827  0.1991
   11LER      N  202   6.008   4.858   1.532 -0.3997  0.2654  0.2936
   11LER      H  203   6.074   4.924   1.570  0.2856  0.2304 -0.7901
   11LER     CA  204   6.041   4.790   1.401  0.1901  0.1783 -1.1691
   11LER     HA  205   5.953   4.792   1.337  1.3480  0.0828 -2.8313
   11LER     CB  206   6.149   4.854   1.318  0.2746  0.4517  0.1378
   11LER    HB1  207   6.246   4.851   1.368  1.2816  0.0855 -1.7220
   11LER    HB2  208   6.128   4.959   1.300 -0.4362  0.1244 -1.0943
   11LER     CG  209   6.182   4.786   1.182  0.1563 -0.0880 -0.2748
   11LER     HG  210   6.103   4.714   1.160  0.2657 -1.2973  2.7714
   11LER    CD1  211   6.186   4.883   1.059  0.2983  0.2906  0.5447
   11LER   HD11  212   6.104   4.955   1.067  0.6982  0.8964 -0.6242
   11LER   HD12  213   6.280   4.937   1.060  0.0507  0.8627 -1.4418
   11LER   HD13  214   6.166   4.825   0.968 -1.3567 -1.4038  1.9021
   11LER    CD2  215   6.318   4.727   1.179  0.0952  0.1547 -0.0379
   11LER   HD21  216   6.337   4.677   1.084 -1.6132 -2.2622  0.7870
   11LER   HD22  217   6.394   4.804   1.179  1.8669 -1.4885 -1.4137
   11LER   HD23  218   6.332   4.655   1.260 -0.5175  1.8909  1.6799
   11LER      C  219   6.064   4.636   1.410  0.6417  0.8490  0.8756
   11LER      O  220   5.991   4.559   1.342  0.7503 -0.3007  0.1309
   12LER      N  221   6.152   4.596   1.499  0.1956 -0.0520 -0.0006
   12LER      H  222   6.197   4.669   1.553  1.1431 -0.3276 -0.4014
   12LER     CA  223   6.198   4.461   1.520 -0.0556  0.3189  0.3749
   12LER     HA  224   6.126   4.393   1.475  1.0401 -1.9543  1.8802
   12LER     CB  225   6.329   4.445   1.439  0.0322 -0.0536 -0.4494
   12LER    HB1  226   6.386   4.536   1.456  1.1529 -1.0461  1.3587
   12LER    HB2  227   6.304   4.448   1.332  0.4462 -0.4595 -0.5647
   12LER     CG  228   6.416   4.318   1.463  0.4689  0.4003  0.1440
   12LER     HG  229   6.416   4.300   1.570  2.3481 -1.3349 -0.0987
   12LER    CD1  230   6.363   4.193   1.397 -0.1178 -0.2695 -0.0534
   12LER   HD11  231   6.358   4.199   1.289 -0.3499 -0.6530 -0.0660
   12LER   HD12  232   6.419   4.103   1.426 -2.0717 -1.7493 -0.6852
   12LER   HD13  233   6.258   4.173   1.420  0.5155 -1.9438  1.7723
   12LER    CD2  234   6.559   4.351   1.421  1.1384  0.1295 -0.5901
   12LER   HD21  235   6.553   4.400   1.324 -1.0401 -1.0500 -1.1239
   12LER   HD22  236   6.608   4.421   1.490  1.2244  0.8382 -1.3614
   12LER   HD23  237   6.612   4.256   1.420  1.9269  0.5198  1.1449
   12LER      C  238   6.223   4.424   1.671 -0.3157  0.2748 -0.1136
   12LER      O  239   6.209   4.309   1.709 -0.2393 -0.0515  0.5539
   13LER      N  240   6.273   4.514   1.757 -0.9353 -0.2821 -0.4235
   13LER      H  241   6.303   4.603   1.721  1.2030 -0.9180 -0.3742
   13LER     CA  242   6.311   4.483   1.891  0.3162 -0.3867 -0.0655
   13LER     HA  243   6.334   4.377   1.901 -0.0690 -0.3773  1.0549
   13LER     CB  244   6.440   4.554   1.931 -0.0439  0.1609  0.4469
   13LER    HB1  245   6.450   4.549   2.039  0.1207  3.1603  0.6662
   13LER    HB2  246   6.430   4.663   1.924 -0.5912  0.0614 -0.5086
   13LER     CG  247   6.563   4.495   1.868  0.0012 -0.6437  0.0302
   13LER     HG  248   6.563   4.520   1.762 -0.6138  1.3835  0.4703
   13LER    CD1  249   6.682   4.555   1.942 -0.1520  0.0344  0.1279
   13LER   HD11  250   6.682   4.664   1.940  0.8196  0.0258 -1.0439
   13LER   HD12  251   6.701   4.504   2.037  0.5154  1.6659  0.9184
   13LER   HD13  252   6.769   4.520   1.886  0.7047 -1.1615  2.0988
   13LER    CD2  253   6.578   4.340   1.873  0.4330  0.1845  0.1168
   13LER   HD21  254   6.678   4.306   1.847 -0.0686 -1.6994  0.5216
   13LER   HD22  255   6.569   4.299   1.974 -0.4101  2.4524  1.0337
   13LER   HD23  256   6.506   4.291   1.808 -0.4887  1.1641  0.3674
   13LER      C  257   6.190   4.500   1.985  0.4197  0.1816  0.3090
   13LER      O  258   6.181   4.597   2.060  0.0634  0.0228 -0.6185
   14NH2      N  259   6.100   4.403   1.977  0.2246  0.0379 -0.8017
   14NH2     H1  260   6.105   4.323   1.916 -0.6062 -1.5061  1.0285
   14NH2     H2  261   6.017   4.405   2.034  0.0086 -0.2396 -1.0990
   15LY0      N  262   5.841   5.423   3.047 -0.5900 -0.9234 -0.2027
   15LY0     H1  263   5.823   5.522   3.047  0.7702 -0.6253 -1.7278
   15LY0     H2  264   5.941   5.412   3.050 -0.4920 -0.4215 -1.0450
   15LY0     H3  265   5.790   5.395   3.129 -0.8034  2.3661  0.9046
   15LY0     CA  266   5.786   5.365   2.921 -0.1284  0.2428 -0.0130
   15LY0     HA  267   5.818   5.261   2.911  0.9135  0.6393 -0.9595
   15LY0     CB  268   5.638   5.364   2.942  0.0901 -0.0245  0.3806
   15LY0    HB1  269   5.608   5.312   3.033 -0.6000  2.4708  1.6947
   15LY0    HB2  270   5.604   5.303   2.859 -1.0819 -2.1468  2.3156
   15LY0     CG  271   5.562   5.500   2.946 -0.4877 -0.0153 -0.2212
   15LY0    HG1  272   5.585   5.543   2.848  0.7264 -2.8710 -1.3079
   15LY0    HG2  273   5.602   5.554   3.032  0.3688  0.0504 -0.6565
   15LY0     CD  274   5.414   5.480   2.974  0.6027 -0.4126 -0.5421
   15LY0    HD1  275   5.375   5.576   3.008 -0.8469 -1.5539  1.2128
   15LY0    HD2  276   5.404   5.411   3.057  1.2040 -1.3651 -1.2456
   15LY0     CE  277   5.339   5.430   2.847 -0.7751 -0.0355 -0.1165
   15LY0    HE1  278   5.368   5.325   2.837  0.5402  0.2063  0.9693
   15LY0    HE2  279   5.368   5.483   2.756 -1.6340 -0.1576 -0.4783
   15LY0     NZ  280   5.193   5.438   2.852 -0.1201  0.1870  0.1841
   15LY0    HZ1  281   5.159   5.528   2.819  0.2058  0.4702  0.6229
   15LY0    HZ2  282   5.147   5.370   2.793 -0.2930 -1.3483  1.9845
   15LY0    HZ3  283   5.159   5.417   2.944  0.4310 -1.2840  0.0814
   15LY0      C  284   5.827   5.431   2.777  0.2498  0.9195 -0.0138
   15LY0      O  285   5.806   5.545   2.747  0.8905 -0.2021 -0.2427
   16LER      N  286   5.882   5.349   2.687 -0.1300  0.4167  0.2612
   16LER      H  287   5.909   5.261   2.729  1.1269  2.2179  3.6537
   16LER     CA  288   5.926   5.379   2.552 -0.5825  0.1225  0.4096
   16LER     HA  289   5.967   5.479   2.556 -0.1221 -0.0195 -0.3745
   16LER     CB  290   6.033   5.280   2.508  0.4775  0.1907 -0.0468
   16LER    HB1  291   6.072   5.313   2.412  1.0815 -0.4679 -0.0421
   16LER    HB2  292   5.967   5.194   2.497  1.9563 -1.5227  3.1471
   16LER     CG  293   6.160   5.261   2.592  0.1557  0.0288  0.5169
   16LER     HG  294   6.126   5.236   2.692  3.1374 -1.6438  1.2408
   16LER    CD1  295   6.244   5.152   2.534 -0.3917 -0.3096 -0.3256
   16LER   HD11  296   6.181   5.067   2.510 -0.3853 -0.6428  0.7418
   16LER   HD12  297   6.309   5.177   2.451  0.2087  2.0063  0.7528
   16LER   HD13  298   6.315   5.125   2.611  1.6928  2.8316 -0.9419
   16LER    CD2  299   6.250   5.384   2.605 -0.0657 -0.2590  0.5434
   16LER   HD21  300   6.190   5.462   2.651  0.0410  0.1781 -0.0382
   16LER   HD22  301   6.339   5.362   2.664  1.0605 -0.1861 -1.0622
   16LER   HD23  302   6.294   5.426   2.514  0.9496 -1.5952  0.3833
   16LER      C  303   5.811   5.373   2.455 -0.5063 -0.0233  0.4183
   16LER      O  304   5.714   5.305   2.480  0.2908  0.7872  0.0455
   17LY0      N  305   7.921   4.973   3.246 -0.1730 -0.1084 -0.2111
   17LY0     H1  306   7.956   5.062   3.280 -0.8263  1.1418 -2.5596
   17LY0     H2  307   8.007   4.920   3.242  1.2329  2.1363 -2.4697
   17LY0     H3  308   7.885   4.984   3.153 -2.0868  1.1986  0.6065
   17LY0     CA  309   7.824   4.917   3.337  0.1323  0.4109  1.0189
   17LY0     HA  310   7.816   4.813   3.306 -2.0067  0.5196  1.0132
   17LY0     CB  311   7.873   4.926   3.481  0.0272 -0.7542  0.4626
   17LY0    HB1  312   7.789   4.963   3.540  0.1088  0.5643 -0.2240
   17LY0    HB2  313   7.946   5.006   3.490  0.1657 -0.6659 -1.2061
   17LY0     CG  314   7.937   4.799   3.536 -0.1519  0.1543  0.2303
   17LY0    HG1  315   8.027   4.772   3.482  0.4363 -1.4592  1.8966
   17LY0    HG2  316   7.861   4.722   3.524 -2.2514  2.2897 -1.2469
   17LY0     CD  317   7.976   4.813   3.685 -0.2325 -0.0676  0.1901
   17LY0    HD1  318   7.941   4.728   3.742  1.0038 -0.5889  0.2064
   17LY0    HD2  319   7.917   4.896   3.724 -1.0013 -1.3245  1.7816
   17LY0     CE  320   8.123   4.841   3.718  0.7023 -0.0633 -0.2735
   17LY0    HE1  321   8.125   4.848   3.827 -1.9584  0.5478 -0.1827
   17LY0    HE2  322   8.142   4.940   3.676  2.8384 -0.5899 -0.6351
   17LY0     NZ  323   8.219   4.747   3.665  0.5630  0.1134 -0.5633
   17LY0    HZ1  324   8.313   4.766   3.697  0.7355  0.6599 -1.3988
   17LY0    HZ2  325   8.181   4.655   3.686 -1.0647  1.0903  1.0786
   17LY0    HZ3  326   8.213   4.750   3.565 -0.0270  0.4231 -0.5238
   17LY0      C  327   7.681   4.948   3.317  0.4199 -0.7866  0.4851
   17LY0      O  328   7.603   4.851   3.300  0.4080 -0.2189 -0.7169
   18LER      N  329   7.637   5.077   3.339 -0.4633 -0.2647  0.0229
   18LER      H  330   7.703   5.153   3.334 -1.2556  0.3609 -1.8563
   18LER     CA  331   7.501   5.118   3.348  0.2601  0.4098 -0.3101
   18LER     HA  332   7.441   5.036   3.389 -0.9649  1.1351 -0.6102
   18LER     CB  333   7.482   5.242   3.437 -0.2088  0.3560 -0.2323
   18LER    HB1  334   7.376   5.264   3.437 -0.6716 -1.6736  0.7399
   18LER    HB2  335   7.519   5.331   3.386 -3.4070  1.8995 -0.0414
   18LER     CG  336   7.549   5.229   3.577 -0.2208 -0.4800  0.3470
   18LER     HG  337   7.655   5.211   3.558 -0.5607  0.4975 -3.2892
   18LER    CD1  338   7.537   5.346   3.670  0.2186  0.3613  0.6775
   18LER   HD11  339   7.532   5.436   3.609 -1.7438  1.3055  2.0793
   18LER   HD12  340   7.449   5.344   3.734  0.8002  1.9736  1.5948
   18LER   HD13  341   7.628   5.328   3.726 -0.3078 -2.3384  0.8156
   18LER    CD2  342   7.503   5.115   3.668  0.6342  0.3822 -0.3670
   18LER   HD21  343   7.394   5.106   3.666  0.7229 -1.3657  0.9110
   18LER   HD22  344   7.538   5.017   3.633 -1.5333 -0.3821 -0.5435
   18LER   HD23  345   7.534   5.122   3.771 -1.5403 -0.6145  0.4072
   18LER      C  346   7.427   5.129   3.207  0.5375 -0.3187  0.6841
   18LER      O  347   7.455   5.218   3.122  0.6336 -0.2468 -0.2517
   19LYR      N  348   7.331   5.040   3.172  0.2133  0.5566 -0.0056
   19LYR      H  349   7.307   4.970   3.240  2.7342  1.4485  1.9734
   19LYR     CA  350   7.271   5.040   3.040  0.2751  0.1229 -0.5893
   19LYR     HA  351   7.347   5.061   2.964  0.0029  0.8210 -0.6706
   19LYR     CB  352   7.191   4.911   3.010 -0.4095  0.1359  0.7768
   19LYR    HB1  353   7.106   4.896   3.078  1.2840  0.6745  3.1492
   19LYR    HB2  354   7.253   4.823   3.024 -1.4509 -0.5171  1.4212
   19LYR     CG  355   7.144   4.907   2.869 -0.0827 -0.5336  0.4008
   19LYR    HG1  356   7.239   4.900   2.816 -0.0150 -1.5512  0.6508
   19LYR    HG2  357   7.098   5.004   2.849 -1.6007 -1.4611 -0.9000
   19LYR     CD  358   7.043   4.797   2.837 -0.3558  0.1259 -0.1691
   19LYR    HD1  359   7.081   4.698   2.863  2.0154  1.1477  0.5155
   19LYR    HD2  360   7.040   4.792   2.728  1.7932  0.4345 -0.2771
   19LYR     CE  361   6.896   4.833   2.885  0.6554 -0.1396 -0.1943
   19LYR    HE1  362   6.888   4.939   2.861 -0.3316 -0.7742 -3.1425
   19LYR    HE2  363   6.889   4.810   2.991  2.5583  0.0266  0.0003
   19LYR     NZ  364   6.807   4.756   2.801  0.8493  0.3434  0.0144
   19LYR    HZ1  365   6.801   4.786   2.705  1.2041 -0.3153 -0.2144
   19LYR      C  366   7.172   5.162   3.033 -0.5876  0.5516 -0.1758
   19LYR      O  367   7.079   5.175   3.113 -0.3588 -0.2765 -0.6045
   20LY0      N  368   7.178   5.243   2.929  0.3816 -0.5986  0.1275
   20LY0      H  369   7.243   5.222   2.855 -1.1364 -1.6690 -0.9467
   20LY0     CA  370   7.104   5.368   2.912  0.0731 -0.8427  0.2510
   20LY0     HA  371   7.050   5.397   3.002 -0.4771 -1.2215  0.0490
   20LY0     CB  372   7.203   5.479   2.869 -0.0817  0.8635 -0.6007
   20LY0    HB1  373   7.154   5.568   2.827 -1.0716  0.6325  0.0277
   20LY0    HB2  374   7.269   5.437   2.793  0.0514  1.6152 -0.9081
   20LY0     CG  375   7.285   5.523   2.982  0.2848  0.3337 -0.7084
   20LY0    HG1  376   7.320   5.439   3.042 -0.2972 -0.2261 -1.1335
   20LY0    HG2  377   7.222   5.575   3.056 -0.3502 -1.5657  0.1702
   20LY0     CD  378   7.397   5.623   2.951  0.0679  0.4923  0.7143
   20LY0    HD1  379   7.355   5.709   2.898  0.4128 -0.8263 -1.9076
   20LY0    HD2  380   7.480   5.576   2.898 -0.8493  2.1120 -2.4723
   20LY0     CE  381   7.462   5.662   3.076  0.6917  0.3726  0.7407
   20LY0    HE1  382   7.387   5.697   3.148 -0.8461  1.8464 -1.4884
   20LY0    HE2  383   7.532   5.740   3.049 -0.4243  1.4550  0.8872
   20LY0     NZ  384   7.531   5.552   3.148 -0.3420  0.5797 -0.1355
   20LY0    HZ1  385   7.602   5.503   3.096 -1.3982 -0.1147 -0.9857
   20LY0    HZ2  386   7.561   5.571   3.242  1.4961 -2.2776 -0.0434
   20LY0    HZ3  387   7.465   5.481   3.177  2.1179 -0.8732  2.3145
   20LY0      C  388   6.993   5.342   2.809  0.2947  0.4244  0.8280
   20LY0      O  389   7.022   5.296   2.698  0.7141 -0.2713 -0.1254
   21LER      N  390   6.869   5.375   2.839 -0.3201 -0.5228  0.3002
   21LER      H  391   6.864   5.419   2.929 -0.8171 -0.0640  0.0553
   21LER     CA  392   6.758   5.347   2.751  0.1488  0.0858 -0.3412
   21LER     HA  393   6.778   5.244   2.721 -1.3612 -0.5876  0.8437
   21LER     CB  394   6.628   5.345   2.832 -0.3090 -0.1064  0.3697
   21LER    HB1  395   6.551   5.323   2.757 -0.5237 -1.1479  0.8805
   21LER    HB2  396   6.592   5.443   2.865 -1.7243  0.4645 -2.5451
   21LER     CG  397   6.615   5.245   2.944 -0.2246  0.3333 -0.3400
   21LER     HG  398   6.664   5.151   2.918  1.0601 -0.8059  5.0926
   21LER    CD1  399   6.675   5.288   3.077 -0.4900 -0.4701  0.0387
   21LER   HD11  400   6.642   5.213   3.150  0.8738  0.3533  1.5736
   21LER   HD12  401   6.783   5.297   3.069 -0.7299  1.0290 -2.1880
   21LER   HD13  402   6.636   5.382   3.117 -0.4640 -0.4623  0.0460
   21LER    CD2  403   6.468   5.226   2.960  0.4136  0.1631 -0.7672
   21LER   HD21  404   6.450   5.152   3.037  1.5387  0.8686  0.2141
   21LER   HD22  405   6.407   5.314   2.982 -0.8134 -1.0551  0.9764
   21LER   HD23  406   6.436   5.172   2.871  1.3997 -1.4026 -0.1944
   21LER      C  407   6.752   5.432   2.622 -0.4252  0.1380 -0.1219
   21LER      O  408   6.733   5.557   2.636  0.9466  0.4132  0.1016
   22LY0      N  409   6.739   4.150   2.554 -0.6230 -1.0254 -0.4087
   22LY0     H1  410   6.662   4.188   2.503  1.0850  0.7497 -1.7898
   22LY0     H2  411   6.817   4.151   2.490  0.0673  0.5220  0.4032
   22LY0     H3  412   6.725   4.055   2.585 -0.6563 -1.3403 -1.3638
   22LY0     CA  413   6.759   4.242   2.665 -0.5793 -0.0803 -0.2363
   22LY0     HA  414   6.694   4.221   2.750  0.5539  2.6929  1.4652
   22LY0     CB  415   6.896   4.227   2.720 -0.6124  0.3111 -0.2085
   22LY0    HB1  416   6.963   4.276   2.649 -0.0086  0.1642  0.2541
   22LY0    HB2  417   6.919   4.121   2.724 -4.5696 -0.7412 -1.2012
   22LY0     CG  418   6.906   4.285   2.859  0.9490 -1.1041  0.0340
   22LY0    HG1  419   6.810   4.274   2.909  0.6879  1.0498  0.1129
   22LY0    HG2  420   6.919   4.394   2.862  0.2772 -1.0106 -0.2369
   22LY0     CD  421   7.022   4.237   2.941 -0.1146 -0.1416  0.0227
   22LY0    HD1  422   7.117   4.254   2.891  0.8962 -0.1762  1.7946
   22LY0    HD2  423   7.008   4.129   2.938 -1.6476  0.0599 -2.1156
   22LY0     CE  424   7.016   4.285   3.083  0.4986 -0.5286 -0.0481
   22LY0    HE1  425   6.996   4.391   3.069  0.8490 -0.6612 -1.6949
   22LY0    HE2  426   7.112   4.267   3.131 -0.9738 -0.1206  3.3765
   22LY0     NZ  427   6.907   4.218   3.164 -0.3323  0.1325 -0.3781
   22LY0    HZ1  428   6.817   4.246   3.128 -0.0057  1.1757 -0.4219
   22LY0    HZ2  429   6.919   4.118   3.156 -0.1254  0.2709 -2.9143
   22LY0    HZ3  430   6.911   4.249   3.260  1.7855  0.7136 -0.5888
   22LY0      C  431   6.732   4.384   2.637 -0.4581 -0.4060 -0.1736
   22LY0      O  432   6.771   4.431   2.532 -0.3333 -0.2525  0.2396
   23LER      N  433   6.661   4.449   2.729  0.3145 -0.3876  0.5201
   23LER      H  434   6.617   4.400   2.806  1.5047  0.4661  1.7659
   23LER     CA  435   6.648   4.587   2.727  0.3370 -0.2084 -0.1190
   23LER     HA  436   6.676   4.627   2.630  0.0527 -0.9277 -0.4999
   23LER     CB  437   6.499   4.618   2.758  1.0439 -1.1549  0.7160
   23LER    HB1  438   6.479   4.599   2.865  0.3756  0.6841  0.9572
   23LER    HB2  439   6.440   4.566   2.683  0.7725  1.3296 -0.9308
   23LER     CG  440   6.462   4.772   2.742  0.8175 -0.2601 -0.2806
   23LER     HG  441   6.525   4.837   2.802 -1.0128 -0.5419  2.0798
   23LER    CD1  442   6.465   4.808   2.595 -0.4866 -0.3738  0.7804
   23LER   HD11  443   6.448   4.916   2.597  2.9318  0.2877  0.6806
   23LER   HD12  444   6.562   4.796   2.546 -0.5947  1.7655 -0.0744
   23LER   HD13  445   6.389   4.764   2.531  0.0379  0.6740 -0.6286
   23LER    CD2  446   6.324   4.811   2.794  0.9727  0.3203 -0.3969
   23LER   HD21  447   6.331   4.806   2.903  1.1684 -0.4108 -0.4375
   23LER   HD22  448   6.282   4.907   2.766  0.2712  0.0609 -0.2437
   23LER   HD23  449   6.246   4.746   2.755 -1.7912  2.3601  1.3057
   23LER      C  450   6.740   4.650   2.839 -0.2498  0.5071  0.3788
   23LER      O  451   6.765   4.585   2.933  0.0438 -0.4628 -0.1688
   24LY0      N  452   6.410   6.864   1.920 -0.0032 -0.5526 -0.0063
   24LY0     H1  453   6.383   6.833   1.828  0.0091 -1.8284  0.4011
   24LY0     H2  454   6.502   6.839   1.953  0.0143  1.6248  1.8731
   24LY0     H3  455   6.413   6.965   1.931 -0.8966 -0.2897 -1.8519
   24LY0     CA  456   6.310   6.824   2.026  0.1093 -0.1345 -0.0004
   24LY0     HA  457   6.363   6.830   2.122 -2.3933 -1.5944  1.5766
   24LY0     CB  458   6.188   6.917   2.025  0.4583 -0.2884 -0.0301
   24LY0    HB1  459   6.220   7.021   2.033 -0.2230  0.0068 -1.0120
   24LY0    HB2  460   6.123   6.885   2.107 -1.1785 -0.4524 -1.3288
   24LY0     CG  461   6.101   6.904   1.895 -0.7634  0.4207 -0.6710
   24LY0    HG1  462   6.060   6.805   1.876  0.8972  0.1214 -3.1958
   24LY0    HG2  463   6.163   6.935   1.810  0.5014 -0.7290 -0.2112
   24LY0     CD  464   5.998   7.017   1.917  0.0287  0.0362 -0.5547
   24LY0    HD1  465   6.055   7.110   1.913  2.0364 -1.0969  0.3519
   24LY0    HD2  466   5.950   7.010   2.014 -0.5140 -1.8861 -0.9207
   24LY0     CE  467   5.896   7.012   1.808  0.7524  0.2918  0.7083
   24LY0    HE1  468   5.831   6.926   1.823  1.3702 -0.8455 -2.3529
   24LY0    HE2  469   5.949   6.992   1.715  0.7868 -0.1433  0.8154
   24LY0     NZ  470   5.796   7.123   1.806  0.1051 -0.1167 -0.4532
   24LY0    HZ1  471   5.715   7.081   1.763  0.2549 -4.4736  2.9036
   24LY0    HZ2  472   5.774   7.141   1.902  2.2161  0.4285 -0.0182
   24LY0    HZ3  473   5.809   7.214   1.764 -0.6393 -0.8410 -2.4081
   24LY0      C  474   6.262   6.678   2.028  0.4262  0.0902 -0.2297
   24LY0      O  475   6.223   6.618   2.132  0.6126 -0.2380  0.3682
   25LER      N  476   6.280   6.610   1.911 -0.1413 -0.1556 -0.6805
   25LER      H  477   6.340   6.659   1.845 -0.6015  2.9104  1.0283
   25LER     CA  478   6.271   6.463   1.896  0.3968 -0.4209  0.2086
   25LER     HA  479   6.244   6.412   1.988 -0.9398  0.1279  0.1486
   25LER     CB  480   6.160   6.439   1.790 -0.0921  0.2931  0.0172
   25LER    HB1  481   6.191   6.478   1.694 -1.3852 -1.7137 -1.2940
   25LER    HB2  482   6.066   6.489   1.814 -0.6625  0.1973 -1.9089
   25LER     CG  483   6.119   6.298   1.776 -0.1803  0.2947  0.0930
   25LER     HG  484   6.212   6.246   1.751 -0.5631  0.4993 -1.9071
   25LER    CD1  485   6.061   6.233   1.900  0.3058 -0.0244 -0.3661
   25LER   HD11  486   5.975   6.295   1.924  0.5948 -0.6912  2.8500
   25LER   HD12  487   6.030   6.130   1.880 -1.6334  0.6988 -1.3376
   25LER   HD13  488   6.135   6.246   1.978  0.0362  0.9208 -0.2529
   25LER    CD2  489   6.031   6.270   1.656 -0.2680  0.2072 -0.1655
   25LER   HD21  490   6.000   6.166   1.642 -2.2015  0.8378 -0.8969
   25LER   HD22  491   5.942   6.332   1.665  0.0207  0.4742  1.0830
   25LER   HD23  492   6.087   6.293   1.565  0.8552 -0.2006  0.3961
   25LER      C  493   6.407   6.410   1.865 -0.0486 -0.0924 -0.7005
   25LER      O  494   6.445   6.406   1.748 -0.0852  0.1808  0.0098
   26LYR      N  495   6.473   6.347   1.965 -0.3967  0.1325 -0.1330
   26LYR      H  496   6.427   6.342   2.056 -1.0273 -1.4241 -0.5137
   26LYR     CA  497   6.588   6.264   1.949 -0.8740 -0.0588  0.2857
   26LYR     HA  498   6.643   6.309   1.866 -1.5313  0.4873  0.1412
   26LYR     CB  499   6.660   6.253   2.087 -0.3413 -0.5593 -0.2582
   26LYR    HB1  500   6.741   6.180   2.091  1.7756  1.5823 -1.3268
   26LYR    HB2  501   6.592   6.218   2.164  2.0644 -2.3436  1.1950
   26LYR     CG  502   6.713   6.385   2.133 -0.0811  0.5116  0.1209
   26LYR    HG1  503   6.635   6.460   2.124 -0.9468 -0.3661  0.0930
   26LYR    HG2  504   6.795   6.407   2.065  0.8329 -1.4442  0.5238
   26LYR     CD  505   6.761   6.387   2.276  0.3511  1.0325  0.5066
   26LYR    HD1  506   6.682   6.345   2.339  1.9010 -3.0764  0.0395
   26LYR    HD2  507   6.783   6.491   2.299 -0.5286  0.9665  1.8119
   26LYR     CE  508   6.877   6.295   2.293 -0.4301 -0.0959  0.2201
   26LYR    HE1  509   6.956   6.348   2.238 -0.8342 -0.1435 -0.4152
   26LYR    HE2  510   6.864   6.199   2.243  0.9675  1.0230 -2.5559
   26LYR     NZ  511   6.922   6.277   2.424 -0.6788 -0.6918 -0.0546
   26LYR    HZ1  512   7.021   6.291   2.437 -1.1075  0.8970  2.1706
   26LYR      C  513   6.566   6.117   1.903  0.0269 -0.2641 -0.1338
   26LYR      O  514   6.482   6.040   1.955  0.1698 -0.4265 -0.4707
   27LY0      N  515   6.639   6.084   1.799  0.8181 -0.4549  0.4744
   27LY0      H  516   6.702   6.154   1.763  0.6484 -0.6788 -0.2895
   27LY0     CA  517   6.661   5.944   1.757  0.0321 -0.7441 -0.3323
   27LY0     HA  518   6.584   5.886   1.807  0.3647  1.4925  3.0340
   27LY0     CB  519   6.656   5.919   1.605  0.0835 -0.1586 -0.7275
   27LY0    HB1  520   6.723   5.985   1.550  0.3572 -0.1173 -0.3510
   27LY0    HB2  521   6.554   5.937   1.570 -0.2232 -1.7139 -0.7146
   27LY0     CG  522   6.679   5.767   1.576 -0.6688 -0.3588  0.1571
   27LY0    HG1  523   6.635   5.688   1.638  0.1579 -0.6884  0.3343
   27LY0    HG2  524   6.786   5.751   1.585 -0.8661 -1.2111  1.1494
   27LY0     CD  525   6.643   5.744   1.428  0.3049 -0.1385  0.3497
   27LY0    HD1  526   6.706   5.815   1.374 -1.9735 -0.5070 -3.1335
   27LY0    HD2  527   6.536   5.745   1.406  0.3538  1.7409  0.0135
   27LY0     CE  528   6.696   5.608   1.397  0.2978  0.6795  0.5995
   27LY0    HE1  529   6.662   5.531   1.465 -0.3384  0.3467 -0.0822
   27LY0    HE2  530   6.804   5.614   1.410  0.5360  1.9452 -1.6180
   27LY0     NZ  531   6.651   5.562   1.265 -0.2642  0.2636  0.1727
   27LY0    HZ1  532   6.710   5.596   1.190  0.7132 -0.6559  0.5028
   27LY0    HZ2  533   6.655   5.461   1.259 -0.9256  0.2003  0.6930
   27LY0    HZ3  534   6.561   5.604   1.248  0.6863  3.1091  1.4988
   27LY0      C  535   6.801   5.905   1.816 -0.2184  0.0206 -0.3278
   27LY0      O  536   6.906   5.956   1.775 -0.1773  0.3170  0.2179
   28LER      N  537   6.804   5.814   1.919 -0.3322  0.1337  0.3732
   28LER      H  538   6.711   5.777   1.936 -0.3551  0.0964  0.1679
   28LER     CA  539   6.912   5.758   2.000 -0.1325  0.2234 -0.0686
   28LER     HA  540   7.000   5.821   2.004  0.6136 -0.8764  1.9877
   28LER     CB  541   6.854   5.727   2.139 -0.2295 -0.4338  0.3215
   28LER    HB1  542   6.937   5.685   2.195 -0.0613 -2.2558 -1.1778
   28LER    HB2  543   6.782   5.645   2.141 -1.9732  1.0012 -0.8235
   28LER     CG  544   6.790   5.843   2.220 -0.8038 -0.0951 -0.1868
   28LER     HG  545   6.714   5.896   2.161 -0.1227  1.1289 -0.0118
   28LER    CD1  546   6.718   5.792   2.341 -0.1172  0.0581 -0.0258
   28LER   HD11  547   6.793   5.759   2.412 -0.8696 -1.4280  0.1213
   28LER   HD12  548   6.648   5.864   2.383 -0.1797 -1.5195  2.8372
   28LER   HD13  549   6.648   5.714   2.309 -1.3252  0.5706  1.2908
   28LER    CD2  550   6.896   5.942   2.262 -0.1610 -0.0454  0.3517
   28LER   HD21  551   6.970   5.893   2.327 -0.0206 -0.8591 -0.4100
   28LER   HD22  552   6.941   5.993   2.177 -1.1607  2.3341  1.1749
   28LER   HD23  553   6.851   6.018   2.326  0.8142 -1.2360  2.5898
   28LER      C  554   6.967   5.631   1.935 -0.3632  0.6144 -0.2984
   28LER      O  555   6.899   5.541   1.892  0.7719 -0.0458  0.6403
   29LYR      N  556   7.096   5.620   1.945  0.3829  0.2812  0.1571
   29LYR      H  557   7.144   5.691   1.999  2.8024 -1.7631  0.9386
   29LYR     CA  558   7.183   5.510   1.898  0.7490  0.1090  0.4839
   29LYR     HA  559   7.155   5.470   1.801 -0.9807 -1.3403  1.5226
   29LYR     CB  560   7.334   5.546   1.894 -0.4380 -0.3275 -0.3036
   29LYR    HB1  561   7.393   5.457   1.872 -1.4151 -1.0861  0.0494
   29LYR    HB2  562   7.350   5.586   1.994 -3.0572  0.3415 -0.0583
   29LYR     CG  563   7.362   5.658   1.788  0.2379  0.1582  0.3421
   29LYR    HG1  564   7.290   5.740   1.784  0.9916  0.7792 -1.6116
   29LYR    HG2  565   7.362   5.621   1.685 -0.9835  2.3062 -0.4870
   29LYR     CD  566   7.497   5.738   1.812 -0.0329 -0.5900 -0.0946
   29LYR    HD1  567   7.570   5.657   1.801  0.5004  0.1572 -2.8994
   29LYR    HD2  568   7.498   5.781   1.912 -1.9787 -1.0417  0.1499
   29LYR     CE  569   7.533   5.847   1.703 -0.8454  0.1969  0.0010
   29LYR    HE1  570   7.540   5.814   1.600  1.0276  0.8147 -0.1078
   29LYR    HE2  571   7.635   5.881   1.720 -0.2887  0.8170 -3.9308
   29LYR     NZ  572   7.440   5.963   1.718 -0.2355 -0.4517  0.1254
   29LYR    HZ1  573   7.467   6.044   1.770 -1.6352  1.1069 -1.4318
   29LYR      C  574   7.169   5.390   1.992 -0.0411 -0.3100 -0.3428
   29LYR      O  575   7.213   5.280   1.970  0.4770 -0.0373  0.1176
   30LER      N  576   7.118   5.421   2.119 -0.1797  0.3032 -0.3596
   30LER      H  577   7.081   5.514   2.128  0.3000  0.4254  0.4848
   30LER     CA  578   7.084   5.334   2.231  0.2931  0.6025  0.4622
   30LER     HA  579   7.177   5.281   2.253  0.1072  0.1933  0.2682
   30LER     CB  580   7.039   5.424   2.346 -0.2697  0.0171  0.1541
   30LER    HB1  581   7.004   5.353   2.421 -2.5630 -1.0943 -1.8112
   30LER    HB2  582   6.951   5.476   2.308 -0.4511 -0.2490  0.2112
   30LER     CG  583   7.142   5.525   2.400 -0.0621 -0.5773  0.1443
   30LER     HG  584   7.177   5.584   2.315 -2.3330  1.5927  0.5762
   30LER    CD1  585   7.067   5.624   2.499  0.6738 -0.2134  0.3815
   30LER   HD11  586   6.978   5.666   2.452  1.7719 -0.2365 -1.8246
   30LER   HD12  587   7.030   5.562   2.580  1.9451 -2.3917 -0.6070
   30LER   HD13  588   7.133   5.699   2.543  1.2441 -0.2570 -0.3940
   30LER    CD2  589   7.255   5.459   2.466 -0.6101  0.1906  0.0231
   30LER   HD21  590   7.293   5.385   2.395  1.4570  0.4079  0.8373
   30LER   HD22  591   7.331   5.531   2.494  0.5416 -1.0662  0.1938
   30LER   HD23  592   7.220   5.422   2.562  2.6498 -2.3901  0.4032
   30LER      C  593   6.970   5.232   2.202  0.4835  0.5927 -0.2875
   30LER      O  594   6.881   5.246   2.116  0.8567 -0.4456 -1.0189
   31LER      N  595   6.973   5.119   2.270  0.0158  0.2670  0.7177
   31LER      H  596   7.051   5.112   2.334  0.0464 -2.2163  0.5299
   31LER     CA  597   6.892   5.001   2.235  0.3424 -0.4054  0.8096
   31LER     HA  598   6.909   4.982   2.129 -1.2005 -1.0177  0.6399
   31LER     CB  599   6.926   4.866   2.308  0.0920  0.8075 -0.5431
   31LER    HB1  600   6.848   4.796   2.281  0.4565  1.1072 -2.4693
   31LER    HB2  601   6.919   4.894   2.414 -1.0008  2.1610 -0.9430
   31LER     CG  602   7.061   4.804   2.286 -0.4641  0.8830 -0.1682
   31LER     HG  603   7.129   4.888   2.302  0.2336  0.1063  1.0875
   31LER    CD1  604   7.099   4.690   2.382  0.1732  0.3677 -0.1123
   31LER   HD11  605   7.200   4.655   2.361 -0.8945 -2.8076 -0.5704
   31LER   HD12  606   7.096   4.724   2.485  0.7888 -2.3268  0.8735
   31LER   HD13  607   7.029   4.613   2.349  1.2632 -0.5973 -0.2408
   31LER    CD2  608   7.080   4.752   2.139 -1.0912 -0.2456 -0.4436
   31LER   HD21  609   7.059   4.834   2.070 -0.2285 -0.2771 -0.7580
   31LER   HD22  610   7.184   4.729   2.120 -0.2178  1.5772  1.7377
   31LER   HD23  611   7.006   4.674   2.118  0.1621 -2.4669  2.6040
   31LER      C  612   6.743   5.020   2.241  0.1220  0.5717  0.3004
   31LER      O  613   6.692   5.034   2.347 -0.0865  0.0284  0.3540
   32LY0      N  614   6.799   6.379   3.080  0.1812 -0.0852  0.0689
   32LY0     H1  615   6.794   6.480   3.083 -0.6266 -0.1403  1.6699
   32LY0     H2  616   6.756   6.344   3.164 -0.5348  2.2182  0.7222
   32LY0     H3  617   6.898   6.356   3.082 -0.0872 -1.3470 -0.5797
   32LY0     CA  618   6.738   6.323   2.954 -0.0234  0.0353 -0.2743
   32LY0     HA  619   6.728   6.216   2.969 -0.8989 -0.2300 -2.3976
   32LY0     CB  620   6.598   6.393   2.924 -0.5991  0.0278 -0.2476
   32LY0    HB1  621   6.558   6.354   2.830  0.2034  0.4101 -0.7561
   32LY0    HB2  622   6.606   6.501   2.918  1.8376 -0.0000  1.4965
   32LY0     CG  623   6.496   6.354   3.032  0.1615  0.0989  0.3003
   32LY0    HG1  624   6.528   6.386   3.131  0.0437 -0.0491  0.3852
   32LY0    HG2  625   6.495   6.246   3.046 -1.3833  0.1377  0.6053
   32LY0     CD  626   6.360   6.430   3.011 -0.0166 -1.1108 -0.5879
   32LY0    HD1  627   6.375   6.535   2.984  0.0790  0.0263  3.2791
   32LY0    HD2  628   6.302   6.430   3.103 -0.0554 -0.3821 -0.6053
   32LY0     CE  629   6.267   6.371   2.905 -0.4050  0.3067  0.0213
   32LY0    HE1  630   6.243   6.277   2.954 -0.0914  0.8542  1.3012
   32LY0    HE2  631   6.332   6.346   2.822  0.0152  1.4317 -0.0152
   32LY0     NZ  632   6.153   6.456   2.858 -0.7280  0.1996  0.1779
   32LY0    HZ1  633   6.195   6.539   2.818 -0.5082 -0.2365 -0.5205
   32LY0    HZ2  634   6.096   6.409   2.789 -0.0731  1.4925 -1.3140
   32LY0    HZ3  635   6.100   6.482   2.940 -0.6903  0.5603  0.0904
   32LY0      C  636   6.834   6.330   2.839  0.5902  0.2526  0.2774
   32LY0      O  637   6.894   6.432   2.814  0.1138 -0.1828  0.2848
   33LER      N  638   6.851   6.216   2.771  0.1391 -0.5786 -0.3266
   33LER      H  639   6.794   6.141   2.807 -2.7373  1.7841  0.4162
   33LER     CA  640   6.936   6.190   2.658 -0.0672  0.2530  0.4201
   33LER     HA  641   7.015   6.264   2.651  1.0910 -1.0241 -0.5923
   33LER     CB  642   7.008   6.056   2.662 -0.1605  0.8450 -0.5819
   33LER    HB1  643   7.075   6.039   2.578 -1.2749 -0.1306 -1.3022
   33LER    HB2  644   6.940   5.975   2.637  0.0648  0.9213 -1.4820
   33LER     CG  645   7.076   6.019   2.789  0.2435  0.8710  0.1007
   33LER     HG  646   7.004   6.022   2.871 -1.0729 -0.3445 -0.9619
   33LER    CD1  647   7.140   5.881   2.778 -0.1886  0.1972 -0.2571
   33LER   HD11  648   7.069   5.805   2.745  0.7460 -1.4038  1.3058
   33LER   HD12  649   7.222   5.889   2.707 -0.2181  1.1012 -0.2067
   33LER   HD13  650   7.181   5.847   2.872 -0.0523  0.0392 -0.3740
   33LER    CD2  651   7.198   6.112   2.823 -0.3024 -0.1628 -0.8192
   33LER   HD21  652   7.161   6.215   2.818  0.3385  0.1200  0.0048
   33LER   HD22  653   7.242   6.092   2.921 -0.4101 -0.1166 -0.7605
   33LER   HD23  654   7.278   6.095   2.753 -0.4259 -2.0279 -0.5657
   33LER      C  655   6.865   6.204   2.519  0.0589 -0.1524  0.4438
   33LER      O  656   6.753   6.152   2.510  0.1284 -0.0540 -0.0617
   34LY0      N  657   6.103   6.861   1.546 -0.6090  0.0029  0.2396
   34LY0     H1  658   6.169   6.877   1.622  2.7667 -1.0304 -2.2494
   34LY0     H2  659   6.061   6.950   1.523 -1.9489 -0.6857 -0.0567
   34LY0     H3  660   6.040   6.795   1.590 -1.3499  0.1862 -0.5125
   34LY0     CA  661   6.176   6.801   1.433  0.0883  0.3813 -0.0405
   34LY0     HA  662   6.103   6.753   1.368  0.0646 -0.0735  0.3145
   34LY0     CB  663   6.252   6.906   1.350 -0.1016 -0.2272 -0.2979
   34LY0    HB1  664   6.340   6.937   1.406 -1.4920  0.3269  1.7132
   34LY0    HB2  665   6.187   6.993   1.345 -0.0205 -0.2132 -1.3113
   34LY0     CG  666   6.298   6.866   1.211 -0.0412 -0.0058  0.5194
   34LY0    HG1  667   6.205   6.846   1.157  1.1033  1.6595 -2.2647
   34LY0    HG2  668   6.348   6.769   1.202  0.1516  0.1509 -0.1526
   34LY0     CD  669   6.376   6.976   1.126  0.5954  0.0006  0.2267
   34LY0    HD1  670   6.390   6.944   1.023  0.4361 -0.1297  0.2452
   34LY0    HD2  671   6.467   6.987   1.186  1.0717 -0.4244 -0.4233
   34LY0     CE  672   6.306   7.116   1.123 -0.0564 -0.1533  0.3407
   34LY0    HE1  673   6.266   7.154   1.216 -0.4171  2.6358 -0.8615
   34LY0    HE2  674   6.226   7.105   1.049  2.7501  1.4494 -3.2611
   34LY0     NZ  675   6.402   7.215   1.071  0.1054 -0.4561 -0.7401
   34LY0    HZ1  676   6.351   7.302   1.067 -3.7821 -2.5396 -1.4728
   34LY0    HZ2  677   6.474   7.231   1.140 -1.2530  1.2001  0.3562
   34LY0    HZ3  678   6.430   7.182   0.979  1.3113  0.5297 -0.7647
   34LY0      C  679   6.271   6.685   1.473 -0.5431 -0.0699  0.2548
   34LY0      O  680   6.357   6.702   1.557  0.6345 -0.0984 -0.7265
   35LER      N  681   6.264   6.571   1.404 -0.2173 -0.1228  0.2729
   35LER      H  682   6.202   6.564   1.324 -1.4701 -1.4796  1.2918
   35LER     CA  683   6.349   6.455   1.430 -0.4762  0.7140 -0.1380
   35LER     HA  684   6.335   6.444   1.537 -0.4233  2.6437  0.1003
   35LER     CB  685   6.289   6.333   1.357  0.4298 -0.2398  0.2111
   35LER    HB1  686   6.292   6.356   1.250  1.4763 -0.2639  0.2284
   35LER    HB2  687   6.183   6.331   1.383  0.2264  0.3312 -0.5303
   35LER     CG  688   6.345   6.191   1.389 -0.0730 -0.1713  0.3779
   35LER     HG  689   6.389   6.192   1.488 -0.4122  1.3531  0.5389
   35LER    CD1  690   6.232   6.089   1.381  0.1139  0.3806  0.0911
   35LER   HD11  691   6.144   6.121   1.436 -0.4012 -1.3679  0.3377
   35LER   HD12  692   6.201   6.064   1.280  0.5611 -2.9330  0.6660
   35LER   HD13  693   6.263   5.994   1.424 -1.4860  0.6265  1.9141
   35LER    CD2  694   6.459   6.153   1.292 -0.2177 -0.4271 -0.6327
   35LER   HD21  695   6.511   6.061   1.320 -0.7775 -1.0020 -1.4405
   35LER   HD22  696   6.420   6.138   1.191 -0.9838  3.2184 -0.9900
   35LER   HD23  697   6.536   6.230   1.291  0.0502 -0.6205  1.2371
   35LER      C  698   6.495   6.468   1.397 -0.2004  0.4746 -0.0085
   35LER      O  699   6.528   6.504   1.281  0.3030  0.2655 -0.2861
   36LYR      N  700   6.584   6.434   1.490 -0.2075  0.2944  0.1534
   36LYR      H  701   6.547   6.421   1.582  1.0601 -1.0730  0.5041
   36LYR     CA  702   6.733   6.457   1.479 -0.5629  0.0043  0.7196
   36LYR     HA  703   6.755   6.474   1.374  0.1519 -1.5043  0.5860
   36LYR     CB  704   6.773   6.577   1.571  0.5365  0.2381  0.4873
   36LYR    HB1  705   6.723   6.659   1.519  0.3153 -0.5740 -0.6178
   36LYR    HB2  706   6.880   6.591   1.576  0.5353  0.3441  0.2654
   36LYR     CG  707   6.716   6.570   1.709 -0.4838 -0.7856  0.7152
   36LYR    HG1  708   6.744   6.472   1.748 -1.8500 -2.4552 -2.1729
   36LYR    HG2  709   6.608   6.581   1.713 -0.7837 -3.0253  0.0388
   36LYR     CD  710   6.767   6.686   1.793 -0.1575 -0.2206  0.3694
   36LYR    HD1  711   6.742   6.777   1.740  0.1035  0.0605  0.7209
   36LYR    HD2  712   6.875   6.674   1.794  0.0558  0.8379 -2.0432
   36LYR     CE  713   6.703   6.692   1.928 -0.2405 -0.4282 -0.2826
   36LYR    HE1  714   6.709   6.592   1.970 -0.7794 -1.1353 -1.8721
   36LYR    HE2  715   6.597   6.717   1.928 -0.4017 -1.0942 -0.8344
   36LYR     NZ  716   6.779   6.787   2.010 -0.1306  1.1675  0.2025
   36LYR    HZ1  717   6.868   6.812   1.967 -0.5838 -1.1603 -2.4805
   36LYR      C  718   6.808   6.330   1.516  0.0523  0.1089 -0.4492
   36LYR      O  719   6.794   6.273   1.622  0.4543 -0.0931 -0.2720
   37LY0      N  720   6.880   6.271   1.416  0.2088 -0.2285 -0.7137
   37LY0      H  721   6.893   6.323   1.331  1.7337  0.6621  0.0006
   37LY0     CA  722   6.945   6.142   1.430 -0.8987  0.2577  0.1714
   37LY0     HA  723   6.877   6.086   1.494  0.5191  1.5676  3.0007
   37LY0     CB  724   6.965   6.069   1.294  0.0492 -0.0300 -0.0613
   37LY0    HB1  725   6.979   5.965   1.324 -2.4358 -0.2990  0.3637
   37LY0    HB2  726   7.054   6.106   1.244  1.2765 -2.7782 -0.0613
   37LY0     CG  727   6.837   6.081   1.203  0.2323  0.0274 -0.5544
   37LY0    HG1  728   6.819   6.181   1.163 -0.6092 -0.5210 -1.6027
   37LY0    HG2  729   6.753   6.055   1.268  0.5547 -3.3769 -1.2900
   37LY0     CD  730   6.844   5.987   1.080  0.6917  0.2834  0.4949
   37LY0    HD1  731   6.757   6.003   1.016  0.2981 -1.0591  0.6627
   37LY0    HD2  732   6.842   5.884   1.115 -0.7758  0.1368  0.0579
   37LY0     CE  733   6.973   6.020   1.005  0.7337  0.3607  0.0634
   37LY0    HE1  734   7.069   6.001   1.053  0.7759 -0.5533 -0.3690
   37LY0    HE2  735   6.978   6.126   0.977  1.9785  0.3432  0.1722
   37LY0     NZ  736   6.971   5.938   0.879 -0.5686 -0.1579 -0.0884
   37LY0    HZ1  737   6.965   5.841   0.908  3.3683 -0.3953  0.3907
   37LY0    HZ2  738   6.896   5.968   0.818 -0.9452 -1.0446 -0.0762
   37LY0    HZ3  739   7.052   5.955   0.822  1.6095 -0.0655  2.8070
   37LY0      C  740   7.086   6.152   1.494 -0.5654 -0.6669  0.4707
   37LY0      O  741   7.174   6.214   1.436 -0.5047  0.2032  0.3591
   38LER      N  742   7.108   6.093   1.615  0.0278 -0.0934  0.0630
   38LER      H  743   7.046   6.020   1.646 -0.2405  0.3668  0.6244
   38LER     CA  744   7.237   6.101   1.683  0.1897 -0.5367  0.3798
   38LER     HA  745   7.297   6.178   1.635 -0.9539  1.5291  2.0655
   38LER     CB  746   7.207   6.127   1.832  0.4637 -0.3388  0.2655
   38LER    HB1  747   7.298   6.111   1.889  1.1117 -1.0519 -0.9142
   38LER    HB2  748   7.148   6.047   1.878  0.4810 -0.4499  0.0935
   38LER     CG  749   7.137   6.262   1.872 -0.5614  0.0791 -0.1853
   38LER     HG  750   7.040   6.260   1.822 -0.6092 -3.8933 -0.2397
   38LER    CD1  751   7.125   6.279   2.019  0.0996 -0.2012 -0.1711
   38LER   HD11  752   7.223   6.266   2.065 -0.6219 -0.3549  1.3955
   38LER   HD12  753   7.083   6.377   2.043 -0.4088 -0.2743 -0.7626
   38LER   HD13  754   7.046   6.213   2.054  0.5193 -0.0028  1.2042
   38LER    CD2  755   7.222   6.384   1.812 -0.1121  0.4781  0.0592
   38LER   HD21  756   7.225   6.379   1.702 -0.8150  0.7106  0.0282
   38LER   HD22  757   7.160   6.473   1.823  0.5101  0.7842  1.1195
   38LER   HD23  758   7.317   6.404   1.860 -0.1999  0.3316  0.2923
   38LER      C  759   7.319   5.970   1.658  0.4553 -0.4225 -0.0945
   38LER      O  760   7.269   5.881   1.589 -0.3700 -0.0276 -0.0591
   39LY0      N  761   6.571   7.228   2.334  0.3956 -0.0953 -0.8345
   39LY0     H1  762   6.517   7.306   2.369 -1.7620  0.2809 -4.4798
   39LY0     H2  763   6.540   7.216   2.238 -2.9953  0.0641  0.1409
   39LY0     H3  764   6.554   7.148   2.392 -0.5999  1.2319  0.7783
   39LY0     CA  765   6.716   7.264   2.343  0.0122 -0.2110 -0.3345
   39LY0     HA  766   6.732   7.347   2.273  1.9570  1.2553  1.7195
   39LY0     CB  767   6.764   7.294   2.480 -0.4607  0.0885 -0.6982
   39LY0    HB1  768   6.868   7.261   2.486 -1.0207 -1.7424 -0.3308
   39LY0    HB2  769   6.696   7.235   2.541  0.5316 -3.4383 -2.7138
   39LY0     CG  770   6.769   7.444   2.507 -0.5847 -0.3225  0.5427
   39LY0    HG1  771   6.670   7.486   2.490 -0.2917 -0.3383 -1.5838
   39LY0    HG2  772   6.836   7.492   2.435 -0.7068 -0.7768  0.1248
   39LY0     CD  773   6.818   7.477   2.648 -0.3882 -0.0281  0.1167
   39LY0    HD1  774   6.925   7.454   2.655 -0.4850 -0.4472  0.2218
   39LY0    HD2  775   6.761   7.417   2.718  0.0735 -0.8290 -0.1808
   39LY0     CE  776   6.801   7.626   2.678 -0.4606 -0.2167 -0.6551
   39LY0    HE1  777   6.695   7.649   2.688 -0.5410 -1.4279  2.0744
   39LY0    HE2  778   6.846   7.678   2.593 -1.4013 -0.2549 -1.1846
   39LY0     NZ  779   6.871   7.650   2.803  0.0219  0.2445  0.8750
   39LY0    HZ1  780   6.853   7.746   2.829 -1.0108  0.9805 -2.1007
   39LY0    HZ2  781   6.826   7.587   2.868 -0.2886 -0.5184 -0.0616
   39LY0    HZ3  782   6.971   7.637   2.807 -0.0519 -0.2126  4.8500
   39LY0      C  783   6.815   7.160   2.289  0.0220 -0.5042  0.2180
   39LY0      O  784   6.926   7.201   2.249  0.4270  0.4246 -0.2554
   40LER      N  785   6.773   7.036   2.270 -0.4914  0.7049 -0.3065
   40LER      H  786   6.684   7.006   2.308  1.0385 -2.6050  1.1091
   40LER     CA  787   6.841   6.921   2.208 -1.3255  0.6273 -0.0492
   40LER     HA  788   6.916   6.963   2.141 -1.2378  2.7234  1.2895
   40LER     CB  789   6.925   6.836   2.310 -0.0235  0.1294 -0.1241
   40LER    HB1  790   6.856   6.782   2.374 -1.5203 -0.2553 -1.9719
   40LER    HB2  791   6.976   6.897   2.385  0.2745 -1.3573  0.9197
   40LER     CG  792   7.024   6.731   2.249  0.4137 -0.0992  0.8169
   40LER     HG  793   6.971   6.682   2.168 -1.6172  1.8803  0.8451
   40LER    CD1  794   7.141   6.821   2.194  0.5550  0.3418 -0.8482
   40LER   HD11  795   7.176   6.901   2.258  0.3847  0.7161 -1.2103
   40LER   HD12  796   7.229   6.762   2.172  0.3974  0.5214 -2.0905
   40LER   HD13  797   7.104   6.865   2.100  1.3980 -0.3102 -1.5079
   40LER    CD2  798   7.077   6.644   2.361  0.6857  0.5915 -0.6054
   40LER   HD21  799   6.994   6.583   2.395  0.9488  1.4162  1.6836
   40LER   HD22  800   7.158   6.577   2.336 -0.7582 -1.0488 -1.0814
   40LER   HD23  801   7.115   6.709   2.440 -0.7123 -0.0462  0.6433
   40LER      C  802   6.751   6.832   2.129 -1.3156  0.1048  0.0188
   40LER      O  803   6.651   6.781   2.181 -0.2991 -0.0853  0.1257
   41U      O5'  804   4.675   8.700   3.043  0.0388  0.3530 -0.5274
   41U      H5T  805   4.713   8.616   3.072 -1.8993 -0.6267 -0.6504
   41U      C5'  806   4.543   8.686   3.097 -0.4738  0.4564  0.0778
   41U     H5'1  807   4.495   8.783   3.109 -1.3078 -0.0321  0.9445
   41U     H5'2  808   4.540   8.635   3.193  2.0867 -0.3519 -0.2156
   41U      C4'  809   4.457   8.604   2.991  0.6906 -0.1021  0.3864
   41U      H4'  810   4.351   8.608   3.016  0.4276  0.4222 -0.8010
   41U      O4'  811   4.478   8.667   2.866 -0.7738  0.1966 -0.4910
   41U      C1'  812   4.469   8.571   2.761  0.0255 -0.4583  0.9180
   41U      H1'  813   4.400   8.598   2.681  1.8907  1.4084 -0.1524
   41U       N1  814   4.591   8.544   2.681  0.2234 -0.6478  0.5032
   41U       C6  815   4.706   8.606   2.712 -0.5160 -0.1314 -0.3052
   41U       H6  816   4.712   8.662   2.804 -1.7603  1.1609 -0.9808
   41U       C5  817   4.817   8.591   2.631  0.0973 -1.2073 -0.7654
   41U       H5  818   4.911   8.641   2.652 -0.7190  1.3207 -2.6560
   41U       C4  819   4.811   8.512   2.516  0.1101  0.4084  0.0395
   41U       O4  820   4.900   8.494   2.435  0.0053 -0.0511 -0.4983
   41U       N3  821   4.688   8.455   2.488 -0.0878  0.1903 -0.1121
   41U       H3  822   4.686   8.416   2.395 -0.9765  1.2686 -0.5575
   41U       C2  823   4.585   8.459   2.570 -0.0057 -1.0983  0.0515
   41U       O2  824   4.485   8.402   2.534  0.1954  0.2803 -0.0520
   41U      C3'  825   4.495   8.449   2.967 -0.5078 -0.3613 -0.0819
   41U      H3'  826   4.603   8.437   2.970 -0.4828 -0.3167 -0.6932
   41U      C2'  827   4.435   8.435   2.826  0.0769 -0.2792 -0.3169
   41U     H2'1  828   4.475   8.352   2.767 -0.9292  1.7998 -4.4675
   41U      O2'  829   4.292   8.430   2.814  0.2664  0.5176 -0.1923
   41U     HO'2  830   4.264   8.418   2.905  0.2594  0.1924 -0.2352
   41U      O3'  831   4.422   8.368   3.062  0.4439 -0.3783  0.4247
   42U        P  832   4.486   8.235   3.122 -0.0811  0.0148 -0.1877
   42U      O1P  833   4.387   8.173   3.216 -0.0493 -0.0579 -0.0893
   42U      O2P  834   4.623   8.264   3.168 -0.0661  0.4559  0.2956
   42U      O5'  835   4.495   8.134   3.005 -0.4032 -0.7856 -0.0815
   42U      C5'  836   4.387   8.080   2.938 -0.5222  0.5815 -0.5885
   42U     H5'1  837   4.320   8.163   2.915  0.2831  1.3826 -0.0891
   42U     H5'2  838   4.336   8.008   3.003  0.3252 -0.6899 -1.2846
   42U      C4'  839   4.426   8.002   2.813  0.7405 -0.0719  1.0876
   42U      H4'  840   4.337   7.943   2.793  1.2694 -0.4656 -0.1423
   42U      O4'  841   4.464   8.088   2.701  0.2806  0.5460 -0.0573
   42U      C1'  842   4.547   8.003   2.618 -0.4754 -0.0659 -0.1162
   42U      H1'  843   4.516   7.989   2.516  1.6480 -1.2290 -0.6669
   42U       N1  844   4.685   8.052   2.593 -0.3255  0.0445 -0.0780
   42U       C6  845   4.741   8.155   2.669 -0.3099 -0.5349 -0.9721
   42U       H6  846   4.688   8.209   2.747  3.3692  1.3323  0.4941
   42U       C5  847   4.866   8.205   2.639 -0.5253 -0.4930  0.0752
   42U       H5  848   4.904   8.282   2.705  0.9284 -2.6585  1.9204
   42U       C4  849   4.942   8.144   2.533 -0.2527 -0.5746  0.6797
   42U       O4  850   5.051   8.181   2.490  0.1883  0.1997 -0.0584
   42U       N3  851   4.884   8.034   2.471 -0.2603  0.1054 -0.7126
   42U       H3  852   4.928   7.987   2.393 -0.3186  0.2016 -0.8046
   42U       C2  853   4.759   7.992   2.491  0.0555  0.0886 -0.2035
   42U       O2  854   4.713   7.904   2.426  0.0933  0.4680  0.4157
   42U      C3'  855   4.538   7.899   2.832  0.1772 -0.1097  0.4907
   42U      H3'  856   4.622   7.953   2.875 -0.8755  1.1880  0.9785
   42U      C2'  857   4.557   7.863   2.682 -0.0839  0.1756 -0.1982
   42U     H2'1  858   4.648   7.806   2.666 -0.7346 -0.5991 -1.2971
   42U      O2'  859   4.455   7.780   2.632 -0.7291 -0.2709  0.5716
   42U     HO'2  860   4.479   7.693   2.665 -1.0244 -0.3208  0.6596
   42U      O3'  861   4.498   7.797   2.911 -0.0558  0.7683  0.3605
   43A        P  862   4.596   7.694   2.967  0.4175 -0.0638  0.1102
   43A      O1P  863   4.520   7.601   3.049 -0.3290 -0.1017  0.2274
   43A      O2P  864   4.709   7.757   3.034 -0.5374  0.2108 -0.1826
   43A      O5'  865   4.646   7.604   2.845 -0.0906 -0.6487 -0.0036
   43A      C5'  866   4.558   7.524   2.770 -0.7330  0.6890  0.5519
   43A     H5'1  867   4.462   7.573   2.753  0.1439  2.7604  1.2519
   43A     H5'2  868   4.547   7.427   2.819  0.6466 -0.5431 -1.4490
   43A      C4'  869   4.623   7.482   2.639 -0.2099 -0.3815 -0.4877
   43A      H4'  870   4.540   7.428   2.594 -0.4537 -1.0771  0.7480
   43A      O4'  871   4.655   7.589   2.549 -0.2643  0.1387  0.0230
   43A      C1'  872   4.763   7.542   2.459 -0.9208 -0.0633  0.2454
   43A      H1'  873   4.735   7.548   2.354 -0.4426 -0.1165  0.1124
   43A       N9  874   4.887   7.629   2.484 -0.4590  0.2263  0.9151
   43A       C8  875   4.915   7.710   2.590 -0.1243  0.1261 -0.2073
   43A       H8  876   4.845   7.712   2.674 -0.1479  6.6277  0.0953
   43A       N7  877   5.023   7.779   2.583  0.5822  0.3495 -0.6443
   43A       C5  878   5.079   7.736   2.464  0.3030  0.7046  0.5033
   43A       C6  879   5.200   7.753   2.394 -0.3466  0.6308 -0.2084
   43A       N6  880   5.294   7.841   2.421 -0.5440  0.1929 -0.0562
   43A      H61  881   5.281   7.898   2.503 -1.7024  1.6598 -1.2116
   43A      H62  882   5.375   7.849   2.361  0.8896 -1.2761  1.5720
   43A       N1  883   5.232   7.690   2.280 -0.3077  0.4070  0.2905
   43A       C2  884   5.145   7.609   2.229 -0.0654  0.3860  0.4917
   43A       H2  885   5.159   7.559   2.135 -0.1999  1.2456  0.0126
   43A       N3  886   5.025   7.573   2.289  0.5207  0.5546 -0.4029
   43A       C4  887   5.000   7.641   2.405 -0.3075  0.6667 -0.2906
   43A      C3'  888   4.748   7.392   2.641  0.5572  0.4435 -0.2892
   43A      H3'  889   4.821   7.442   2.703  1.7980  0.2844 -1.5265
   43A      C2'  890   4.789   7.395   2.490 -1.0680 -0.1863  0.2361
   43A     H2'1  891   4.896   7.373   2.484 -0.6798  1.5302  0.1254
   43A      O2'  892   4.714   7.310   2.400  0.2817  0.4757  0.2643
   43A     HO'2  893   4.732   7.348   2.314  1.9522 -1.8256 -0.4769
   43A      O3'  894   4.726   7.261   2.675 -0.2233  0.5030 -0.1235
   44A        P  895   4.844   7.176   2.740  0.2514 -0.0651  0.0874
   44A      O1P  896   4.801   7.045   2.785  0.1551 -0.4077  0.1729
   44A      O2P  897   4.907   7.271   2.837 -0.1174 -0.1435  0.1075
   44A      O5'  898   4.961   7.161   2.629 -0.0796 -0.0746  0.5117
   44A      C5'  899   4.940   7.084   2.516 -0.6022 -0.3008  0.3816
   44A     H5'1  900   4.840   7.103   2.478  0.9304  2.2835 -2.8983
   44A     H5'2  901   4.943   6.981   2.553 -4.2727 -0.6840 -0.0718
   44A      C4'  902   5.042   7.100   2.406 -0.7215 -0.1519  0.1843
   44A      H4'  903   5.010   7.047   2.316  3.8872 -1.5196 -0.9302
   44A      O4'  904   5.068   7.232   2.380 -0.0859  0.2261 -0.5188
   44A      C1'  905   5.197   7.249   2.332 -0.3803 -0.0493 -0.1024
   44A      H1'  906   5.199   7.289   2.229  0.6816 -1.2196 -0.5641
   44A       N9  907   5.271   7.348   2.411  0.1104 -0.4852 -0.5758
   44A       C8  908   5.250   7.391   2.536 -0.4773  0.3238 -0.2220
   44A       H8  909   5.164   7.356   2.592 -1.6052 -0.6334 -2.4361
   44A       N7  910   5.343   7.471   2.576  0.3159  0.2832 -0.1242
   44A       C5  911   5.423   7.497   2.463 -0.7240  0.5335  0.7187
   44A       C6  912   5.534   7.577   2.422  1.2316 -0.4345 -0.9478
   44A       N6  913   5.591   7.662   2.506  0.4801  0.0461 -0.5524
   44A      H61  914   5.554   7.667   2.600  1.2091 -1.1683 -0.1808
   44A      H62  915   5.669   7.719   2.477 -0.0051  0.3325 -1.3243
   44A       N1  916   5.585   7.578   2.301  0.3977  0.6930 -0.3090
   44A       C2  917   5.535   7.486   2.212 -0.4633  0.6014 -1.7690
   44A       H2  918   5.572   7.481   2.111  1.1628 -0.9252 -1.1706
   44A       N3  919   5.438   7.396   2.235  0.0380  0.2656  0.5150
   44A       C4  920   5.383   7.408   2.365  0.0987 -0.1782 -0.0696
   44A      C3'  921   5.183   7.045   2.444 -0.8039  0.1753 -0.0859
   44A      H3'  922   5.207   7.078   2.544 -0.5774  0.0105 -0.0841
   44A      C2'  923   5.268   7.108   2.334  0.1268  0.0253  0.9052
   44A     H2'1  924   5.372   7.106   2.365  0.5900 -1.8874 -0.5935
   44A      O2'  925   5.243   7.056   2.202 -0.1848  0.0362 -0.3943
   44A     HO'2  926   5.317   7.089   2.150  0.9865  0.4585  1.4441
   44A      O3'  927   5.180   6.904   2.431  0.1220  0.0290  0.0975
   45U        P  928   5.258   6.809   2.528  0.3227  0.3825 -0.3048
   45U      O1P  929   5.233   6.677   2.484 -0.1271 -0.0778  0.5096
   45U      O2P  930   5.229   6.849   2.667 -0.0839 -0.3771 -0.1219
   45U      O5'  931   5.414   6.846   2.495 -0.2488  0.1548 -0.0263
   45U      C5'  932   5.465   6.796   2.372  0.0915 -0.1800 -0.0321
   45U     H5'1  933   5.401   6.827   2.290 -1.4515 -0.2342  1.0978
   45U     H5'2  934   5.486   6.689   2.374  3.0129  0.2979 -0.7685
   45U      C4'  935   5.595   6.871   2.345  0.5544 -0.6904  0.2935
   45U      H4'  936   5.629   6.839   2.247 -0.0983 -3.0714  0.7830
   45U      O4'  937   5.578   7.015   2.337 -0.5671 -0.2957  0.0226
   45U      C1'  938   5.696   7.078   2.374  0.2462  0.0529 -0.1122
   45U      H1'  939   5.736   7.127   2.286  0.1604  0.4582  0.0718
   45U       N1  940   5.679   7.188   2.478  0.2085 -0.5333  0.8590
   45U       C6  941   5.585   7.178   2.578  0.2504 -0.2748  0.4691
   45U       H6  942   5.514   7.096   2.574 -0.3937  0.2244  1.3262
   45U       C5  943   5.592   7.273   2.674 -0.0438 -0.3052  0.0443
   45U       H5  944   5.524   7.258   2.756  1.2474  0.8600  1.3680
   45U       C4  945   5.689   7.382   2.681 -0.2634 -0.5823 -0.3514
   45U       O4  946   5.706   7.468   2.766  0.0660 -0.4337  0.3181
   45U       N3  947   5.769   7.387   2.574 -0.9639 -0.2100 -0.1082
   45U       H3  948   5.850   7.444   2.591 -1.8530  0.3655  2.6901
   45U       C2  949   5.774   7.291   2.470 -0.1639 -1.0437 -0.9070
   45U       O2  950   5.850   7.301   2.376 -1.0224  0.1271  0.2341
   45U      C3'  951   5.700   6.855   2.457  0.8019 -0.0778  0.6621
   45U      H3'  952   5.648   6.867   2.550  1.9823  0.8187  1.2164
   45U      C2'  953   5.792   6.972   2.424  0.2237 -0.3509  0.5044
   45U     H2'1  954   5.837   7.013   2.514 -0.3909 -1.0473  1.1455
   45U      O2'  955   5.892   6.943   2.329  0.7786  0.1417  0.0601
   45U     HO'2  956   5.949   6.873   2.362  2.1925  1.0440 -0.3702
   45U      O3'  957   5.771   6.735   2.445 -0.0514 -0.8150  0.0264
   46U        P  958   5.889   6.694   2.543 -0.1231 -0.3793 -0.0454
   46U      O1P  959   5.919   6.552   2.521  0.2745  0.0902 -0.4188
   46U      O2P  960   5.850   6.724   2.683  0.3505  0.0287 -0.0007
   46U      O5'  961   6.020   6.775   2.497 -0.1325  0.0824  0.0415
   46U      C5'  962   6.114   6.728   2.407 -0.3049 -0.1734  0.0176
   46U     H5'1  963   6.068   6.732   2.308 -0.9798 -0.2643  0.3174
   46U     H5'2  964   6.139   6.629   2.445 -0.2871  0.6950  2.4138
   46U      C4'  965   6.236   6.828   2.392  0.3971  0.9139  0.0179
   46U      H4'  966   6.296   6.783   2.314 -0.7175  3.5087 -2.5134
   46U      O4'  967   6.196   6.956   2.357 -0.6449 -0.6097 -0.4691
   46U      C1'  968   6.279   7.044   2.426 -0.1466  0.3633  0.5572
   46U      H1'  969   6.322   7.111   2.352  1.1051 -1.4669 -0.4455
   46U       N1  970   6.205   7.127   2.531 -0.6870 -0.6911  0.0502
   46U       C6  971   6.080   7.092   2.572  0.1376 -0.2929 -0.2203
   46U       H6  972   6.032   7.011   2.517  1.2829 -1.0537 -0.1298
   46U       C5  973   6.014   7.153   2.677 -0.1625 -0.4424  0.1269
   46U       H5  974   5.918   7.123   2.716  0.2104 -0.6680  0.8932
   46U       C4  975   6.074   7.262   2.743  0.1338  0.3433  0.9549
   46U       O4  976   6.018   7.325   2.829  0.3605 -0.0114 -0.0861
   46U       N3  977   6.198   7.299   2.695 -0.7418 -0.2642  0.4906
   46U       H3  978   6.243   7.370   2.750  1.7556  1.4712 -3.4165
   46U       C2  979   6.268   7.242   2.585  0.1134  0.1413 -0.8313
   46U       O2  980   6.372   7.284   2.546  0.3204 -0.1380 -0.0462
   46U      C3'  981   6.315   6.843   2.524  0.7462  1.2443  0.3332
   46U      H3'  982   6.256   6.869   2.612  0.4445  0.7784  0.2689
   46U      C2'  983   6.394   6.964   2.497 -0.5862  0.5200  0.0198
   46U     H2'1  984   6.434   7.015   2.584 -0.0578  1.3694 -0.6879
   46U      O2'  985   6.490   6.947   2.391  0.0372  1.1178 -0.6546
   46U     HO'2  986   6.442   6.895   2.326 -0.6786  1.6918 -0.5974
   46U      O3'  987   6.392   6.726   2.556 -0.0259 -0.6038  0.0458
   47A        P  988   6.404   6.658   2.696  0.1442  0.0974 -0.4571
   47A      O1P  989   6.433   6.513   2.674  0.1447 -0.2202 -0.2293
   47A      O2P  990   6.280   6.689   2.769  0.5701  0.0237  0.1789
   47A      O5'  991   6.523   6.738   2.765 -0.0192  0.0138 -0.2592
   47A      C5'  992   6.656   6.721   2.716 -0.4510 -1.1557 -0.0028
   47A     H5'1  993   6.652   6.722   2.607  0.5051 -0.8604 -0.0429
   47A     H5'2  994   6.713   6.636   2.753  2.3139  0.8096  0.5572
   47A      C4'  995   6.733   6.852   2.760  0.1345 -0.1561 -0.5619
   47A      H4'  996   6.838   6.849   2.732 -0.2858  0.8800 -2.3985
   47A      O4'  997   6.671   6.975   2.720 -0.4601 -0.5197 -0.2428
   47A      C1'  998   6.673   7.076   2.823 -1.0683  0.1611  0.1309
   47A      H1'  999   6.721   7.166   2.786  1.9134 -0.4039  2.3045
   47A       N9 1000   6.538   7.093   2.878  0.8493  0.3828  0.2100
   47A       C8 1001   6.419   7.025   2.853  0.2879  0.2786  0.4088
   47A       H8 1002   6.417   6.949   2.777 -0.6551  0.3535  0.3485
   47A       N7 1003   6.313   7.061   2.924  0.1493  0.1935 -0.1129
   47A       C5 1004   6.375   7.163   3.004  0.1399  0.1331  0.2326
   47A       C6 1005   6.323   7.240   3.109 -0.2964 -0.6427  1.2991
   47A       N6 1006   6.196   7.241   3.140 -0.1704 -0.4153  0.4410
   47A      H61 1007   6.134   7.177   3.092 -2.5553  1.6672  0.5234
   47A      H62 1008   6.161   7.323   3.188 -1.3027  0.5082 -1.7969
   47A       N1 1009   6.404   7.334   3.168  0.3404 -1.3399  0.0440
   47A       C2 1010   6.529   7.341   3.124 -0.7360  0.3703  0.1425
   47A       H2 1011   6.592   7.421   3.162  1.8327 -1.3439 -0.2407
   47A       N3 1012   6.592   7.266   3.036 -0.3642  0.2307  0.0171
   47A       C4 1013   6.506   7.181   2.979 -0.1998 -0.6303 -0.5275
   47A      C3' 1014   6.742   6.867   2.913 -0.3397  0.5699  0.2970
   47A      H3' 1015   6.646   6.838   2.955 -0.3745 -0.1027 -0.2386
   47A      C2' 1016   6.761   7.016   2.931 -0.6980 -0.5368  0.0107
   47A     H2'1 1017   6.731   7.046   3.031  1.8164 -3.8019  1.9187
   47A      O2' 1018   6.893   7.065   2.914 -0.0540  0.8598 -0.0664
   47A     HO'2 1019   6.948   6.986   2.914 -1.3975 -0.2809 -3.2987
   47A      O3' 1020   6.854   6.793   2.966  0.2589  0.4477 -0.2910
   48U        P 1021   6.843   6.709   3.104  0.2131  0.1160 -0.0514
   48U      O1P 1022   6.969   6.629   3.110  0.2507  0.2242 -0.4234
   48U      O2P 1023   6.709   6.645   3.107 -0.6633  0.5096  0.0156
   48U      O5' 1024   6.851   6.835   3.208 -0.1227 -0.3715  0.1666
   48U      C5' 1025   6.975   6.900   3.241  0.0230  0.0346 -0.1440
   48U     H5'1 1026   7.029   6.933   3.153 -0.2187  1.6823  0.2951
   48U     H5'2 1027   7.038   6.823   3.286  1.9994  1.8093  0.2699
   48U      C4' 1028   6.956   7.015   3.339  0.4656 -0.1872 -0.5106
   48U      H4' 1029   7.056   7.056   3.339  0.1558  0.5860 -1.4886
   48U      O4' 1030   6.869   7.116   3.291  0.1607  0.6806 -0.6808
   48U      C1' 1031   6.794   7.165   3.407 -0.0957  0.2679 -0.1492
   48U      H1' 1032   6.802   7.274   3.402  1.9827  0.2312  1.1294
   48U       N1 1033   6.651   7.124   3.411 -0.5930  0.4294  0.2652
   48U       C6 1034   6.600   7.030   3.319 -0.3058 -0.7971 -0.0828
   48U       H6 1035   6.663   6.981   3.245 -0.5263 -2.1205  0.5821
   48U       C5 1036   6.467   7.005   3.320  0.0304  0.1526 -0.3198
   48U       H5 1037   6.430   6.935   3.247 -0.2042 -0.5317  0.4363
   48U       C4 1038   6.374   7.070   3.411  0.0015  0.3144 -0.6488
   48U       O4 1039   6.255   7.048   3.412 -0.1125  0.6692  0.1494
   48U       N3 1040   6.432   7.153   3.491  0.9669  0.2948 -0.3086
   48U       H3 1041   6.370   7.191   3.562 -1.8481 -0.0759 -2.3962
   48U       C2 1042   6.565   7.181   3.505 -0.4450 -0.0020 -1.0328
   48U       O2 1043   6.598   7.257   3.597 -0.0631  0.0940  0.2928
   48U      C3' 1044   6.910   6.986   3.483 -1.1912 -0.2264  0.5207
   48U      H3' 1045   6.820   6.924   3.479 -1.2033 -0.4716  2.9450
   48U      C2' 1046   6.870   7.122   3.534 -0.1631  0.4612 -0.5384
   48U     H2'1 1047   6.799   7.115   3.617 -0.0057  0.1384 -0.4290
   48U      O2' 1048   6.973   7.208   3.560 -0.2679 -0.0265 -0.2409
   48U     HO'2 1049   7.016   7.174   3.639 -1.8961 -1.9071 -0.0935
   48U      O3' 1050   7.016   6.909   3.549 -0.1644 -0.3656 -0.1731
   49C        P 1051   6.986   6.807   3.674 -0.0112 -0.3239 -0.4472
   49C      O1P 1052   7.111   6.749   3.713  0.2586 -0.0650 -0.1142
   49C      O2P 1053   6.887   6.713   3.621 -0.0799  0.1598  0.0397
   49C      O5' 1054   6.934   6.902   3.789 -0.0157 -0.3798  0.5934
   49C      C5' 1055   7.029   6.986   3.854 -0.7659  0.3823  0.1559
   49C     H5'1 1056   7.064   7.060   3.782 -0.3102  0.1723  0.1595
   49C     H5'2 1057   7.110   6.921   3.886 -2.8608 -2.0335  0.9559
   49C      C4' 1058   6.961   7.062   3.964  0.2532 -0.3470 -0.8609
   49C      H4' 1059   7.021   7.129   4.025 -2.1221  0.1594  1.0646
   49C      O4' 1060   6.857   7.149   3.903 -0.1542  0.1025 -0.0239
   49C      C1' 1061   6.746   7.154   3.990 -0.7044  0.6927 -0.6963
   49C      H1' 1062   6.726   7.258   4.016 -1.4171  0.3946 -0.0177
   49C       N1 1063   6.620   7.095   3.928 -0.7518  0.2404 -0.6282
   49C       C6 1064   6.621   7.009   3.827 -0.4278  0.6595  1.1171
   49C       H6 1065   6.711   6.953   3.806 -1.3179 -0.9404  1.3993
   49C       C5 1066   6.511   6.983   3.760  0.3324  0.4322 -0.0990
   49C       H5 1067   6.518   6.920   3.671  1.4308 -1.0824  1.0201
   49C       C4 1068   6.389   7.047   3.800  0.3243  0.1785  0.0984
   49C       N4 1069   6.280   7.018   3.737  0.1952 -0.2859  0.1479
   49C      H41 1070   6.282   6.933   3.682  0.0035 -1.0223  1.2572
   49C      H42 1071   6.196   7.067   3.766  0.5311  1.3036 -1.4608
   49C       N3 1072   6.389   7.132   3.899  0.6616 -0.8103 -0.3781
   49C       C2 1073   6.501   7.151   3.966 -0.0281 -0.7187 -1.0123
   49C       O2 1074   6.493   7.232   4.058  0.4887  0.5675  0.2746
   49C      C3' 1075   6.886   6.984   4.071  0.7151  0.3885 -0.1290
   49C      H3' 1076   6.828   6.907   4.020  0.4331  1.0933 -0.8952
   49C      C2' 1077   6.795   7.092   4.127  0.2857 -0.1718  0.7811
   49C     H2'1 1078   6.705   7.054   4.176 -1.4414  0.9740 -1.2870
   49C      O2' 1079   6.871   7.182   4.207 -0.4097  0.2977  0.2045
   49C     HO'2 1080   6.919   7.117   4.258  0.1880 -1.0137 -1.8499
   49C      O3' 1081   6.951   6.925   4.189 -0.3681  0.3522  0.0099
   50U        P 1082   6.893   6.802   4.267  0.0733 -0.1276 -0.3759
   50U      O1P 1083   6.985   6.772   4.380 -0.0251  0.2897  0.2318
   50U      O2P 1084   6.873   6.699   4.159 -0.3870 -0.0574  0.1531
   50U      O5' 1085   6.751   6.849   4.334 -0.5671  0.2459  0.1260
   50U      C5' 1086   6.750   6.918   4.460 -0.4050  0.2223 -0.0290
   50U     H5'1 1087   6.823   6.998   4.451 -1.3001  0.8879 -2.1371
   50U     H5'2 1088   6.776   6.854   4.544  1.4026 -1.1010 -1.5126
   50U      C4' 1089   6.616   6.972   4.490 -0.0028 -0.5433  0.5212
   50U      H4' 1090   6.619   7.041   4.574 -1.2898  0.0669  0.0893
   50U      O4' 1091   6.544   7.038   4.388  0.1659  0.5446 -0.3157
   50U      C1' 1092   6.401   7.007   4.391  0.0417  0.5503 -0.3501
   50U      H1' 1093   6.340   7.097   4.403  1.3857  1.5603 -0.8318
   50U       N1 1094   6.364   6.941   4.266  0.1107  0.3702  0.0436
   50U       C6 1095   6.456   6.888   4.176  0.1812  0.6751 -0.2103
   50U       H6 1096   6.561   6.886   4.202  0.2817 -0.0547 -0.6450
   50U       C5 1097   6.410   6.827   4.065 -0.4056 -0.6943  0.3230
   50U       H5 1098   6.480   6.780   3.998 -0.5687 -0.2734 -0.1445
   50U       C4 1099   6.272   6.815   4.036 -1.1660 -0.5517 -0.5868
   50U       O4 1100   6.223   6.756   3.941  0.3974 -0.8052  0.9658
   50U       N3 1101   6.188   6.877   4.118  0.4508  0.2879  0.4829
   50U       H3 1102   6.091   6.854   4.100  1.1839 -0.5707 -3.2116
   50U       C2 1103   6.225   6.943   4.237 -0.4007  0.0035  0.4852
   50U       O2 1104   6.136   7.002   4.295 -0.3433  0.1572  0.2085
   50U      C3' 1105   6.524   6.860   4.529  0.7833 -0.7928 -0.1584
   50U      H3' 1106   6.531   6.786   4.449  0.4911  0.9131 -1.8431
   50U      C2' 1107   6.383   6.924   4.519  0.6067  0.7803 -0.2160
   50U     H2'1 1108   6.305   6.849   4.508  1.9193 -0.3280 -2.8488
   50U      O2' 1109   6.367   7.006   4.639 -0.0443 -0.5945 -0.0239
   50U     HO'2 1110   6.407   6.963   4.714  2.7740  0.7004 -0.6453
   50U      O3' 1111   6.549   6.815   4.661  0.0800 -0.0264  0.5270
   51A        P 1112   6.517   6.665   4.708  0.0789 -0.4222 -0.0920
   51A      O1P 1113   6.572   6.657   4.847 -0.0585  0.3890 -0.3487
   51A      O2P 1114   6.573   6.564   4.619 -0.2820 -0.1523  0.5453
   51A      O5' 1115   6.355   6.657   4.714 -0.1925 -0.2788 -0.1728
   51A      C5' 1116   6.273   6.695   4.823  0.3186 -0.6827 -0.0494
   51A     H5'1 1117   6.292   6.801   4.840 -1.3187 -0.2378 -0.7491
   51A     H5'2 1118   6.291   6.634   4.912 -0.2687 -1.3876 -0.4061
   51A      C4' 1119   6.129   6.685   4.783  0.3454  0.8050 -0.2099
   51A      H4' 1120   6.074   6.718   4.871  2.2806  0.0930  1.3408
   51A      O4' 1121   6.099   6.759   4.665  0.1511 -0.0585 -0.1833
   51A      C1' 1122   6.001   6.693   4.589  0.3725 -0.0502  0.3192
   51A      H1' 1123   5.917   6.761   4.580  1.0511  0.7905  0.1229
   51A       N9 1124   6.047   6.662   4.454 -0.0353  0.2612  0.1569
   51A       C8 1125   6.176   6.644   4.402  0.0226  0.6535 -0.0378
   51A       H8 1126   6.267   6.662   4.457 -0.7275 -0.9254  1.8351
   51A       N7 1127   6.172   6.614   4.277 -0.4418  0.7583  0.3420
   51A       C5 1128   6.036   6.596   4.249  0.0803 -0.2791 -0.0286
   51A       C6 1129   5.964   6.564   4.127  0.0294  0.4820  0.2255
   51A       N6 1130   6.016   6.553   4.003 -0.1263 -0.1885 -0.2257
   51A      H61 1131   6.113   6.574   3.985  1.2602 -1.8338  4.0431
   51A      H62 1132   5.948   6.539   3.929  1.0576  0.2537 -1.4550
   51A       N1 1133   5.830   6.541   4.125 -0.0083  0.2986 -0.1888
   51A       C2 1134   5.771   6.563   4.242 -0.8463 -0.3988 -0.2082
   51A       H2 1135   5.664   6.552   4.248 -0.7942 -1.2193 -0.6590
   51A       N3 1136   5.824   6.627   4.354 -0.0086  0.1173  0.6327
   51A       C4 1137   5.958   6.626   4.353  0.1944 -0.0571 -0.1431
   51A      C3' 1138   6.075   6.544   4.752 -0.0833  0.1828  0.4405
   51A      H3' 1139   6.153   6.497   4.692  1.5546 -0.3871  2.8829
   51A      C2' 1140   5.954   6.565   4.671  0.3051  0.6108 -0.2656
   51A     H2'1 1141   5.929   6.484   4.602  0.6586  1.6740 -1.6810
   51A      O2' 1142   5.845   6.596   4.742 -0.5182  0.0192  0.2923
   51A     HO'2 1143   5.885   6.607   4.829  3.0142  0.0288 -1.1776
   51A      O3' 1144   6.060   6.468   4.872  0.1038 -0.1075  0.6623
   52U        P 1145   6.082   6.312   4.870 -0.2022  0.1070 -0.3960
   52U      O1P 1146   6.045   6.265   5.003  0.4925  0.0139  0.0108
   52U      O2P 1147   6.217   6.285   4.815 -0.7736  0.1470 -0.7654
   52U      O5' 1148   5.981   6.251   4.763  0.1628 -0.8149 -0.1305
   52U      C5' 1149   5.845   6.228   4.799 -0.1277 -0.4116  0.0882
   52U     H5'1 1150   5.805   6.318   4.846 -1.0245 -0.9997  0.4740
   52U     H5'2 1151   5.846   6.144   4.868 -0.8211 -0.7526 -0.3022
   52U      C4' 1152   5.761   6.186   4.674 -0.2422 -0.1937 -0.2402
   52U      H4' 1153   5.656   6.193   4.701 -0.2622  1.8589 -0.7338
   52U      O4' 1154   5.768   6.279   4.573  0.3021 -0.2821  0.1763
   52U      C1' 1155   5.751   6.205   4.452  0.7272 -0.1466  0.2152
   52U      H1' 1156   5.654   6.241   4.418  0.2613 -0.2101  1.4531
   52U       N1 1157   5.853   6.237   4.356 -0.7020 -0.7871 -0.0322
   52U       C6 1158   5.987   6.258   4.389 -0.3007 -0.4755  0.0281
   52U       H6 1159   6.013   6.265   4.494 -0.9791  1.5407  0.1040
   52U       C5 1160   6.080   6.267   4.294 -0.6593 -0.4333 -0.4337
   52U       H5 1161   6.179   6.290   4.330 -0.9676  0.3265 -0.0579
   52U       C4 1162   6.042   6.251   4.152 -1.0523 -0.2589 -0.7321
   52U       O4 1163   6.123   6.253   4.058  0.2922 -0.0618  0.8066
   52U       N3 1164   5.911   6.234   4.132  0.0142  0.5465  0.0662
   52U       H3 1165   5.878   6.230   4.036  2.3925 -0.8085 -0.7760
   52U       C2 1166   5.817   6.222   4.229 -0.3345  0.6515  0.3392
   52U       O2 1167   5.702   6.197   4.190  0.3627 -0.3681 -0.1787
   52U      C3' 1168   5.809   6.050   4.618  0.0791 -0.3275  0.1877
   52U      H3' 1169   5.918   6.052   4.617  0.1737  0.4614  2.9811
   52U      C2' 1170   5.735   6.057   4.482  0.3218 -0.8265  0.2234
   52U     H2'1 1171   5.788   5.990   4.415  1.0449  0.9067 -1.0090
   52U      O2' 1172   5.594   6.028   4.497 -0.5304 -0.4030  0.2278
   52U     HO'2 1173   5.572   5.952   4.442 -1.0081  0.2678 -0.5196
   52U      O3' 1174   5.771   5.937   4.694  0.3614 -0.3695 -0.1832
   53U        P 1175   5.809   5.782   4.668 -0.0287 -0.0540  0.4328
   53U      O1P 1176   5.780   5.697   4.786 -0.6043 -1.1520 -0.5970
   53U      O2P 1177   5.940   5.795   4.618 -0.2049  0.2828  0.9081
   53U      O5' 1178   5.716   5.724   4.552 -0.0497  0.5163 -0.5011
   53U      C5' 1179   5.576   5.707   4.579  0.2084 -0.5725 -0.1148
   53U     H5'1 1180   5.531   5.800   4.615  2.5612  0.1580  1.1966
   53U     H5'2 1181   5.559   5.635   4.659 -0.8431 -0.0117  0.1917
   53U      C4' 1182   5.496   5.674   4.448 -0.5079 -0.0772  0.2627
   53U      H4' 1183   5.390   5.652   4.460 -0.9293  0.2665 -2.2633
   53U      O4' 1184   5.504   5.780   4.356 -0.1178  0.6507  0.1253
   53U      C1' 1185   5.525   5.730   4.224  0.1181  0.0296  0.2831
   53U      H1' 1186   5.440   5.766   4.168  1.9364  2.7001 -0.9445
   53U       N1 1187   5.651   5.780   4.157  0.3040  0.3537 -0.6892
   53U       C6 1188   5.763   5.817   4.234 -0.0435 -0.7062 -0.3019
   53U       H6 1189   5.770   5.802   4.340 -3.2275  0.3732  0.1819
   53U       C5 1190   5.867   5.875   4.177 -0.3300 -0.5619  0.4237
   53U       H5 1191   5.945   5.918   4.238 -0.1382  1.2447 -0.9898
   53U       C4 1192   5.875   5.894   4.032  0.6200  0.2943 -0.2096
   53U       O4 1193   5.974   5.927   3.974  0.3210 -0.2648  0.6457
   53U       N3 1194   5.756   5.866   3.968 -0.0683 -0.0917 -0.2474
   53U       H3 1195   5.757   5.870   3.867 -2.0855  0.5974 -0.2878
   53U       C2 1196   5.647   5.807   4.025  0.4860  0.4763 -0.5173
   53U       O2 1197   5.549   5.774   3.951 -0.0998  0.3800  0.7217
   53U      C3' 1198   5.566   5.552   4.378 -0.1587  0.6009 -0.1945
   53U      H3' 1199   5.675   5.553   4.381 -0.1406 -0.2705 -0.2534
   53U      C2' 1200   5.521   5.575   4.234 -0.1375  0.3419 -0.7342
   53U     H2'1 1201   5.603   5.540   4.172  0.0558 -0.9289  0.1990
   53U      O2' 1202   5.387   5.530   4.202 -0.3977 -0.2493  0.0709
   53U     HO'2 1203   5.397   5.436   4.190  1.1518  0.0690 -1.5322
   53U      O3' 1204   5.515   5.429   4.422 -0.0082  0.2607 -0.4352
   54C        P 1205   5.608   5.310   4.439  0.8097 -0.1242 -0.1170
   54C      O1P 1206   5.538   5.212   4.527 -0.3981 -0.3879 -0.3186
   54C      O2P 1207   5.740   5.363   4.484 -0.4817  0.7017  0.1606
   54C      O5' 1208   5.627   5.256   4.294 -0.6236  0.4546  0.1021
   54C      C5' 1209   5.534   5.173   4.237 -0.0704 -0.5857  0.1459
   54C     H5'1 1210   5.429   5.192   4.260 -0.8022 -0.4068 -2.9203
   54C     H5'2 1211   5.565   5.075   4.275  2.1476  1.3106  3.7297
   54C      C4' 1212   5.544   5.184   4.086  0.4817  0.5820  0.4952
   54C      H4' 1213   5.460   5.138   4.033  2.0635 -0.5998 -1.1257
   54C      O4' 1214   5.545   5.317   4.051  0.6129 -0.0567 -0.1074
   54C      C1' 1215   5.630   5.327   3.934 -0.0929  0.2886 -0.1927
   54C      H1' 1216   5.573   5.377   3.856  1.8608  0.9395 -1.2675
   54C       N1 1217   5.753   5.408   3.940 -0.1328 -0.3009  0.2545
   54C       C6 1218   5.820   5.428   4.056 -1.1866 -0.7936  0.0494
   54C       H6 1219   5.791   5.379   4.146 -1.1140 -1.3066 -0.1988
   54C       C5 1220   5.924   5.526   4.056 -0.0318  0.9436  0.5860
   54C       H5 1221   5.971   5.543   4.152  0.1545 -2.6580  1.2679
   54C       C4 1222   5.967   5.577   3.934  0.5290 -0.5762  0.4147
   54C       N4 1223   6.070   5.647   3.928  0.0690 -1.2251 -0.5513
   54C      H41 1224   6.130   5.668   4.007  0.3877 -1.0712 -0.8263
   54C      H42 1225   6.102   5.690   3.842 -1.0072  0.9933  0.0793
   54C       N3 1226   5.906   5.547   3.820 -0.3419  0.3636 -0.0624
   54C       C2 1227   5.801   5.458   3.817 -0.2992 -0.2533 -0.2874
   54C       O2 1228   5.753   5.440   3.707  0.5077 -0.3893  0.6522
   54C      C3' 1229   5.668   5.112   4.030  0.2531  0.6890 -0.1951
   54C      H3' 1230   5.750   5.150   4.090 -0.4275 -1.0045  1.8446
   54C      C2' 1231   5.672   5.185   3.896 -0.8642  0.1257 -0.2761
   54C     H2'1 1232   5.774   5.190   3.859 -1.1446 -0.3223 -1.1177
   54C      O2' 1233   5.594   5.135   3.794  0.0637 -0.1591  0.1764
   54C     HO'2 1234   5.523   5.079   3.828  0.9119 -1.6112 -0.3696
   54C      O3' 1235   5.646   4.967   4.021  0.1315  0.0218 -0.4085
   55C        P 1236   5.764   4.865   3.991  0.1522 -0.1455 -0.1874
   55C      O1P 1237   5.710   4.730   3.974 -0.3904 -0.1377  0.3803
   55C      O2P 1238   5.867   4.887   4.099 -0.0434  0.0479 -0.5745
   55C      O5' 1239   5.851   4.899   3.861  1.0275 -0.1563  0.1820
   55C      C5' 1240   5.793   4.882   3.734  0.5957 -0.1873 -0.1449
   55C     H5'1 1241   5.699   4.935   3.722  0.3498 -0.7774 -0.9194
   55C     H5'2 1242   5.799   4.775   3.712  2.2491  0.1079 -1.3769
   55C      C4' 1243   5.879   4.947   3.624 -0.3427 -0.8494 -0.4811
   55C      H4' 1244   5.836   4.923   3.527  2.5751 -0.5657 -1.9749
   55C      O4' 1245   5.893   5.083   3.638  0.5451 -0.8712  0.1214
   55C      C1' 1246   6.011   5.131   3.572  0.2003  0.3385  0.8953
   55C      H1' 1247   5.995   5.190   3.482  1.2947  1.7821  1.5881
   55C       N1 1248   6.093   5.224   3.660  0.6172 -0.4525  0.0880
   55C       C6 1249   6.063   5.231   3.793 -0.2027  0.2792 -0.3745
   55C       H6 1250   5.991   5.169   3.845  0.1688  0.9628  1.0041
   55C       C5 1251   6.140   5.314   3.872 -0.6917  0.7232 -0.2779
   55C       H5 1252   6.122   5.308   3.977 -0.7926  0.2735 -0.3166
   55C       C4 1253   6.247   5.385   3.810  0.0637  0.5478 -0.4451
   55C       N4 1254   6.327   5.458   3.885 -0.4781  0.7261 -0.7206
   55C      H41 1255   6.301   5.486   3.979  0.1307  0.0140 -0.3281
   55C      H42 1256   6.407   5.492   3.834 -0.6702  0.1819 -1.4087
   55C       N3 1257   6.295   5.351   3.694  0.3679  0.3918  0.0346
   55C       C2 1258   6.215   5.270   3.616  0.1876  0.5213 -0.2227
   55C       O2 1259   6.256   5.250   3.503  0.3509  0.0876 -0.3872
   55C      C3' 1260   6.024   4.897   3.620 -0.0263  0.0059 -0.1588
   55C      H3' 1261   6.068   4.893   3.720 -1.3067  0.6542  0.4582
   55C      C2' 1262   6.095   5.004   3.540 -0.2538  0.1623  0.1105
   55C     H2'1 1263   6.200   5.002   3.569  0.1140 -0.3984 -1.1812
   55C      O2' 1264   6.064   4.989   3.398  0.5450  0.7755  0.2714
   55C     HO'2 1265   6.006   4.914   3.382  0.2192  1.1331 -0.2743
   55C      O3' 1266   6.028   4.771   3.549  0.0927 -1.0077 -0.3224
   56G        P 1267   6.156   4.681   3.550  0.0626  0.0095 -0.1175
   56G      O1P 1268   6.120   4.551   3.488  0.1893  0.3057  0.2944
   56G      O2P 1269   6.210   4.685   3.687 -0.3126 -0.2983  0.3119
   56G      O5' 1270   6.265   4.744   3.459  0.2447 -0.1591  0.3477
   56G      C5' 1271   6.258   4.724   3.319  0.1281  0.4132 -0.5043
   56G     H5'1 1272   6.167   4.771   3.282 -0.5685 -0.0307  0.6240
   56G     H5'2 1273   6.256   4.617   3.299 -0.5367  0.2686  0.2925
   56G      C4' 1274   6.376   4.786   3.243  0.2465 -1.0444  0.0128
   56G      H4' 1275   6.372   4.753   3.140  0.6057 -1.2376  0.0583
   56G      O4' 1276   6.396   4.928   3.268 -0.3154 -0.0351 -0.2184
   56G      C1' 1277   6.538   4.953   3.276  0.6221  0.5851 -0.3447
   56G      H1' 1278   6.570   5.029   3.205  1.6637  2.0390  1.5952
   56G       N9 1279   6.571   4.996   3.413  0.4735 -0.0380  0.6127
   56G       C8 1280   6.491   4.991   3.530 -0.6291 -0.6589  0.6597
   56G       H8 1281   6.400   4.933   3.538 -0.7165 -0.8644 -1.0878
   56G       N7 1282   6.536   5.061   3.634 -0.1718  0.1170 -0.4499
   56G       C5 1283   6.655   5.113   3.583 -0.0097 -0.0522 -0.0164
   56G       C6 1284   6.741   5.204   3.643  0.3197  0.4738  0.3877
   56G       O6 1285   6.726   5.242   3.757 -0.5296 -0.6111 -0.5814
   56G       N1 1286   6.852   5.236   3.570 -0.5065 -0.0129 -0.1783
   56G       H1 1287   6.922   5.293   3.615 -1.1064 -0.2177  1.0563
   56G       C2 1288   6.872   5.196   3.447 -0.6524  0.3294  0.1046
   56G       N2 1289   6.983   5.237   3.385 -0.5853  0.0787 -0.0791
   56G      H21 1290   7.040   5.297   3.444  0.8646 -2.4024  1.2161
   56G      H22 1291   7.022   5.221   3.294  1.0842 -0.0272  0.6239
   56G       N3 1292   6.793   5.110   3.382  0.1597  0.4634 -0.0964
   56G       C4 1293   6.683   5.068   3.454 -0.1106 -0.2749 -0.4032
   56G      C3' 1294   6.503   4.721   3.289  0.4900 -0.4192  0.1894
   56G      H3' 1295   6.512   4.723   3.397  0.0952 -1.7967  0.2778
   56G      C2' 1296   6.601   4.818   3.232 -0.1776 -0.1253 -0.3591
   56G     H2'1 1297   6.696   4.795   3.280 -0.2023 -0.0885 -0.2921
   56G      O2' 1298   6.623   4.822   3.093 -0.4751  0.9000 -0.7480
   56G     HO'2 1299   6.681   4.897   3.076 -2.3741  2.5229 -0.3904
   56G      O3' 1300   6.542   4.596   3.242  0.2289  0.3439  0.1600
   57U        P 1301   6.641   4.483   3.319  0.2324 -0.1155  0.3308
   57U      O1P 1302   6.660   4.369   3.223 -0.1133  0.1364  0.2466
   57U      O2P 1303   6.589   4.466   3.453 -0.1113  0.5197 -0.4641
   57U      O5' 1304   6.781   4.560   3.339 -0.5801 -0.0986 -0.8719
   57U      C5' 1305   6.870   4.590   3.229 -0.1740 -0.2827  0.4858
   57U     H5'1 1306   6.813   4.648   3.157  0.1401 -0.6653 -0.0723
   57U     H5'2 1307   6.902   4.500   3.176 -2.8306  0.1110 -2.0045
   57U      C4' 1308   6.988   4.679   3.263 -1.0549 -0.0545 -0.6050
   57U      H4' 1309   7.047   4.691   3.172 -0.0508  0.0174  0.0342
   57U      O4' 1310   6.938   4.796   3.330  0.9552  0.4462 -0.1204
   57U      C1' 1311   7.026   4.843   3.425  0.2529 -0.3782 -0.1341
   57U      H1' 1312   7.065   4.941   3.396 -1.1575  0.6195  1.1541
   57U       N1 1313   6.953   4.866   3.558 -0.3936 -0.4356  0.3797
   57U       C6 1314   6.834   4.796   3.595 -0.0027 -0.3442  0.1280
   57U       H6 1315   6.788   4.717   3.537 -2.8452  0.2819  1.3946
   57U       C5 1316   6.774   4.834   3.711  0.1919 -0.2624  0.1388
   57U       H5 1317   6.680   4.792   3.743 -0.8909  2.4947  0.8917
   57U       C4 1318   6.836   4.929   3.806  0.5151  0.3710  0.7221
   57U       O4 1319   6.799   4.951   3.918  0.4314  0.2130  0.2587
   57U       N3 1320   6.945   4.991   3.755  0.1500 -0.3629 -0.5146
   57U       H3 1321   6.986   5.052   3.824 -0.1746 -1.2666  0.5125
   57U       C2 1322   7.004   4.967   3.641  0.3464  0.3970 -0.1625
   57U       O2 1323   7.109   5.025   3.611  0.6014  0.2009  0.0893
   57U      C3' 1324   7.079   4.612   3.375 -0.0899  0.1510  0.0104
   57U      H3' 1325   7.012   4.569   3.449  0.4484 -1.2447 -0.2756
   57U      C2' 1326   7.136   4.747   3.425  0.0275 -0.7309  0.1342
   57U     H2'1 1327   7.170   4.742   3.528 -0.5732 -2.0872  0.2968
   57U      O2' 1328   7.232   4.805   3.332 -0.4065 -0.0063  0.1228
   57U     HO'2 1329   7.295   4.741   3.300 -0.7345 -0.1281 -0.2995
   57U      O3' 1330   7.174   4.522   3.326 -0.0137 -0.3792  0.4948
   58A        P 1331   7.251   4.431   3.431  0.4144 -0.4576 -0.2534
   58A      O1P 1332   7.345   4.355   3.344  0.0188  0.2781 -0.2953
   58A      O2P 1333   7.154   4.358   3.521  0.2532  0.9631  0.1120
   58A      O5' 1334   7.332   4.540   3.525  0.0015 -0.7737  0.0788
   58A      C5' 1335   7.468   4.576   3.494  0.2560 -0.1322  0.3179
   58A     H5'1 1336   7.465   4.642   3.408 -2.0570  1.8786  1.7985
   58A     H5'2 1337   7.533   4.491   3.473 -0.7595 -0.7211 -0.5129
   58A      C4' 1338   7.530   4.654   3.612 -0.7880  0.3088 -0.3502
   58A      H4' 1339   7.622   4.699   3.576 -1.0811 -0.4860 -2.1822
   58A      O4' 1340   7.445   4.762   3.645 -0.2315 -0.2017  0.0783
   58A      C1' 1341   7.465   4.785   3.781  0.2260 -0.4740 -0.7084
   58A      H1' 1342   7.516   4.882   3.783 -2.7997  1.3250 -2.4580
   58A       N9 1343   7.331   4.802   3.847 -0.1534  0.0785 -0.6378
   58A       C8 1344   7.215   4.736   3.825  0.5715 -0.1546  0.3728
   58A       H8 1345   7.203   4.668   3.742 -0.5128  2.1516 -1.4809
   58A       N7 1346   7.120   4.753   3.907 -0.1032 -0.0173 -0.3764
   58A       C5 1347   7.177   4.852   3.989  1.4461 -0.2129 -0.4382
   58A       C6 1348   7.128   4.923   4.100  0.0830  0.5035  0.6298
   58A       N6 1349   7.012   4.920   4.159  0.1351 -0.1457  0.0151
   58A      H61 1350   6.944   4.848   4.141 -2.1613  2.1278 -0.9739
   58A      H62 1351   6.997   4.978   4.240 -1.4754 -2.8249  1.7805
   58A       N1 1352   7.204   5.009   4.162  0.4189 -0.2698  0.0687
   58A       C2 1353   7.326   5.019   4.124  0.0128 -0.5021 -0.3744
   58A       H2 1354   7.386   5.091   4.178  1.1348  0.0255 -2.2571
   58A       N3 1355   7.389   4.963   4.025  0.1472 -0.4488  1.0193
   58A       C4 1356   7.306   4.881   3.957  0.3889 -0.5064  0.0330
   58A      C3' 1357   7.554   4.571   3.732  0.9125  0.5613 -0.1350
   58A      H3' 1358   7.477   4.494   3.742  0.7072  0.9341  1.5976
   58A      C2' 1359   7.550   4.674   3.840 -0.2659 -0.7916 -0.2032
   58A     H2'1 1360   7.514   4.641   3.938  2.5960 -2.0546  0.5231
   58A      O2' 1361   7.680   4.732   3.864 -0.3192 -0.2062 -0.0231
   58A     HO'2 1362   7.730   4.660   3.903 -3.5167 -1.3685  2.3405
   58A      O3' 1363   7.685   4.524   3.722 -0.2745 -0.3067  0.0848
   59C        P 1364   7.743   4.405   3.815  0.3917  0.1135  0.0152
   59C      O1P 1365   7.872   4.368   3.762 -0.8836  0.2707  0.7248
   59C      O2P 1366   7.640   4.299   3.823  0.2144 -1.1860 -0.3480
   59C      O5' 1367   7.766   4.474   3.962  0.7014  0.9230 -0.2061
   59C      C5' 1368   7.893   4.516   4.005 -0.2808 -0.0389 -0.2799
   59C     H5'1 1369   7.937   4.594   3.944  0.7387 -0.0343  0.4293
   59C     H5'2 1370   7.970   4.439   4.017 -0.3755 -0.0865  0.0172
   59C      C4' 1371   7.878   4.586   4.141  0.1714 -0.5526  0.4006
   59C      H4' 1372   7.979   4.623   4.158  0.3914 -0.1257 -1.6234
   59C      O4' 1373   7.792   4.695   4.127 -0.1702  0.2899  0.1585
   59C      C1' 1374   7.733   4.723   4.250 -0.0482  0.0677  0.3068
   59C      H1' 1375   7.744   4.830   4.268  1.1974  0.2104 -1.0684
   59C       N1 1376   7.582   4.685   4.253 -0.2643 -0.8848  0.1160
   59C       C6 1377   7.529   4.582   4.176  0.0379  0.0043 -0.3258
   59C       H6 1378   7.596   4.519   4.120 -0.0147  0.4032 -0.8419
   59C       C5 1379   7.395   4.562   4.174 -0.3201 -0.4524  0.3939
   59C       H5 1380   7.356   4.478   4.118  1.9236 -1.5517  0.3940
   59C       C4 1381   7.320   4.643   4.253 -0.0680 -0.1057 -0.3347
   59C       N4 1382   7.196   4.623   4.263  0.1978  0.3243  0.7889
   59C      H41 1383   7.160   4.536   4.227  0.6412 -1.1777  3.6027
   59C      H42 1384   7.143   4.684   4.323  1.5226  0.7224  1.6033
   59C       N3 1385   7.365   4.739   4.320  0.1988 -0.2437 -0.2765
   59C       C2 1386   7.494   4.770   4.325 -0.0894  0.3828  0.0297
   59C       O2 1387   7.530   4.869   4.391 -0.1684  1.0167 -0.2111
   59C      C3' 1388   7.842   4.507   4.263 -1.0463 -0.3745  0.3300
   59C      H3' 1389   7.747   4.458   4.244 -1.3707  0.1780  0.4835
   59C      C2' 1390   7.815   4.635   4.345  0.6260 -0.0758 -0.0163
   59C     H2'1 1391   7.754   4.610   4.432  0.4298 -1.1147 -0.4420
   59C      O2' 1392   7.931   4.704   4.383  0.1301  0.0969 -0.0340
   59C     HO'2 1393   7.999   4.638   4.398 -0.8919 -0.7074  1.2907
   59C      O3' 1394   7.943   4.415   4.303  0.0711 -0.2934  0.0303
   60U        P 1395   7.902   4.290   4.389  0.3362  0.1116  0.1132
   60U      O1P 1396   8.028   4.228   4.440  0.3024 -0.7144  0.0326
   60U      O2P 1397   7.811   4.210   4.306 -0.2809  0.3062  0.7176
   60U      O5' 1398   7.816   4.342   4.506 -0.3799 -0.7172 -0.1921
   60U      C5' 1399   7.883   4.430   4.600  0.4477  0.3313  0.4413
   60U     H5'1 1400   7.916   4.507   4.531  0.0066 -0.2574 -0.4562
   60U     H5'2 1401   7.967   4.383   4.651 -0.5410 -0.0861  1.7662
   60U      C4' 1402   7.785   4.484   4.707 -0.4070  0.9319  0.2538
   60U      H4' 1403   7.824   4.553   4.783 -2.8800  1.0930  1.4831
   60U      O4' 1404   7.691   4.570   4.648  0.0586  0.4181  0.5794
   60U      C1' 1405   7.564   4.560   4.705 -0.2403 -0.0834  0.0832
   60U      H1' 1406   7.540   4.658   4.747 -1.3377 -0.1490 -0.3565
   60U       N1 1407   7.463   4.513   4.602 -0.3015  0.1667 -0.6642
   60U       C6 1408   7.495   4.413   4.512  0.7247  0.4359  0.1377
   60U       H6 1409   7.598   4.388   4.489  0.3240 -1.5105  0.2177
   60U       C5 1410   7.395   4.336   4.461 -0.3054 -0.4475  1.0265
   60U       H5 1411   7.421   4.271   4.379 -1.8460  0.9863 -0.7195
   60U       C4 1412   7.255   4.367   4.485 -1.1195 -0.0081 -0.5843
   60U       O4 1413   7.163   4.307   4.434 -0.4565  0.4660  0.1826
   60U       N3 1414   7.232   4.481   4.574  0.0128  0.5339 -0.0546
   60U       H3 1415   7.137   4.487   4.609 -0.6574  1.9244 -2.0336
   60U       C2 1416   7.332   4.566   4.626  0.0279  1.0043 -0.4342
   60U       O2 1417   7.301   4.655   4.701  0.0521 -0.1431  0.0522
   60U      C3' 1418   7.699   4.387   4.791 -0.3335  0.5047  0.5287
   60U      H3' 1419   7.683   4.303   4.723  1.0962 -0.0371  0.8243
   60U      C2' 1420   7.571   4.463   4.824  0.3001  0.0507  0.9426
   60U     H2'1 1421   7.479   4.405   4.821 -0.0606  0.5471 -2.8504
   60U      O2' 1422   7.580   4.546   4.934 -0.6857  0.2015 -0.3548
   60U     HO'2 1423   7.641   4.507   4.997 -0.2762  0.3165 -0.6794
   60U      O3' 1424   7.773   4.342   4.901  0.4939  0.0764 -0.1363
   61U        P 1425   7.874   4.224   4.909  0.4990 -0.0684  0.0203
   61U      O1P 1426   7.867   4.160   5.039  0.8055  0.1232  0.9264
   61U      O2P 1427   7.997   4.279   4.856  0.2349  0.9441 -0.1698
   61U      O5' 1428   7.804   4.121   4.802 -0.1645 -0.2319 -0.1892
   61U      C5' 1429   7.850   3.988   4.786  0.4917  0.3439 -0.0701
   61U     H5'1 1430   7.846   3.935   4.881  2.6875 -0.6008 -0.4476
   61U     H5'2 1431   7.956   3.988   4.763  0.0708 -0.9473 -2.3572
   61U      C4' 1432   7.779   3.906   4.681 -0.4819 -0.2217 -0.0289
   61U      H4' 1433   7.816   3.804   4.685  0.0036 -0.0359  2.6580
   61U      O4' 1434   7.640   3.902   4.718  0.1270 -0.0579 -0.2415
   61U      C1' 1435   7.563   3.964   4.610  0.2431  0.0616  0.8655
   61U      H1' 1436   7.526   3.890   4.538  1.7117 -1.0838  1.2299
   61U       N1 1437   7.456   4.038   4.674  0.5515  0.0167  0.1702
   61U       C6 1438   7.477   4.101   4.799  0.2741  0.1158  0.5146
   61U       H6 1439   7.574   4.103   4.846  0.7296 -0.1258 -0.3981
   61U       C5 1440   7.378   4.174   4.857  0.2893  0.5185 -0.3083
   61U       H5 1441   7.393   4.221   4.953  1.3560 -1.0309  0.3227
   61U       C4 1442   7.247   4.175   4.804  0.3689 -0.3494  0.9283
   61U       O4 1443   7.159   4.238   4.854  0.0307 -0.4598  0.7216
   61U       N3 1444   7.231   4.108   4.683 -0.1289 -0.4623 -0.2468
   61U       H3 1445   7.138   4.104   4.645 -0.1669  0.6809 -0.3034
   61U       C2 1446   7.330   4.045   4.615 -0.6103  0.5444  0.5025
   61U       O2 1447   7.306   4.004   4.503 -0.4945  0.5594  0.8439
   61U      C3' 1448   7.792   3.973   4.542  0.7492  0.2451  0.9168
   61U      H3' 1449   7.878   4.039   4.532  2.0623 -1.7022 -1.9560
   61U      C2' 1450   7.661   4.055   4.533  0.0261  0.5752  0.5028
   61U     H2'1 1451   7.671   4.156   4.573 -1.4342  0.9269  0.0336
   61U      O2' 1452   7.612   4.080   4.396 -0.0611  0.4499 -0.6935
   61U     HO'2 1453   7.684   4.127   4.353 -1.5741  1.0006 -2.7172
   61U      O3' 1454   7.788   3.869   4.438  0.3973 -0.4401 -0.5013
   61U      H3T 1455   7.696   3.841   4.438 -0.1916  1.2700 -2.5115
   62G      O5' 1456   6.729   5.214   5.076 -0.1149  0.1639  0.0424
   62G      H5T 1457   6.645   5.175   5.103 -0.8320  2.3442  1.2118
   62G      C5' 1458   6.819   5.214   5.186 -0.0823  0.7346  0.1772
   62G     H5'1 1459   6.805   5.119   5.238  2.1029  0.9614  1.3192
   62G     H5'2 1460   6.803   5.302   5.249  1.7036  2.3690 -1.5283
   62G      C4' 1461   6.963   5.213   5.141  0.6025 -0.0063 -0.0020
   62G      H4' 1462   7.027   5.238   5.226 -0.1742  0.9313  0.3209
   62G      O4' 1463   7.001   5.090   5.083  0.6639 -0.2778  0.0230
   62G      C1' 1464   7.099   5.120   4.985 -0.4209  0.7040  0.2499
   62G      H1' 1465   7.195   5.080   5.017 -1.1437 -0.0140  1.5349
   62G       N9 1466   7.062   5.072   4.849  0.3681 -0.0530 -0.3211
   62G       C8 1467   6.936   5.062   4.797 -0.1837 -0.6750 -0.1184
   62G       H8 1468   6.851   5.102   4.849  1.1767 -0.7114  2.2613
   62G       N7 1469   6.919   5.007   4.687 -0.0012 -0.1832  0.1235
   62G       C5 1470   7.050   4.976   4.647 -0.3349 -0.1621  0.5301
   62G       C6 1471   7.109   4.915   4.527  0.3394 -0.6820 -0.1705
   62G       O6 1472   7.055   4.887   4.424 -0.4542 -0.0315 -0.4992
   62G       N1 1473   7.248   4.911   4.529 -0.2962  0.1004 -0.3217
   62G       H1 1474   7.298   4.887   4.444 -1.4345  1.4368 -1.4161
   62G       C2 1475   7.320   4.955   4.637 -0.3815 -0.3195 -0.8642
   62G       N2 1476   7.450   4.969   4.632  0.0543  0.2231 -0.0636
   62G      H21 1477   7.490   4.931   4.547 -3.4208 -0.2957 -1.6358
   62G      H22 1478   7.511   4.997   4.707 -0.6367 -1.1137  1.0443
   62G       N3 1479   7.270   4.998   4.753 -0.5051  0.3130 -0.2293
   62G       C4 1480   7.137   5.012   4.751  0.0968 -0.5381  0.8438
   62G      C3' 1481   6.998   5.323   5.038  0.5156 -0.0126 -0.1055
   62G      H3' 1482   6.924   5.312   4.959 -0.3710 -0.0527  0.7057
   62G      C2' 1483   7.126   5.268   4.985 -0.0719 -0.7038  0.5677
   62G     H2'1 1484   7.140   5.313   4.887  1.3864  1.2605  1.5996
   62G      O2' 1485   7.233   5.306   5.071 -0.1567  0.2597  0.3022
   62G     HO'2 1486   7.206   5.287   5.161 -1.2856 -2.7553 -0.5401
   62G      O3' 1487   7.006   5.458   5.079 -0.0989  0.5273 -0.2565
   63U        P 1488   6.973   5.579   4.980 -0.2286 -0.2843  0.2051
   63U      O1P 1489   6.997   5.704   5.053  0.5678  0.1116  0.2539
   63U      O2P 1490   6.840   5.558   4.918 -0.2084 -0.1497  0.1857
   63U      O5' 1491   7.081   5.568   4.866 -0.1612 -0.3175 -0.3209
   63U      C5' 1492   7.219   5.597   4.894 -0.1033  0.2635 -0.2674
   63U     H5'1 1493   7.256   5.559   4.989 -0.6100  1.8320  0.5862
   63U     H5'2 1494   7.240   5.703   4.905  2.9524 -0.2048 -0.6006
   63U      C4' 1495   7.321   5.555   4.789 -0.3038 -0.7886 -0.8941
   63U      H4' 1496   7.423   5.588   4.810 -1.0209 -0.6494  3.0991
   63U      O4' 1497   7.315   5.414   4.769  0.3803 -1.0359 -0.6779
   63U      C1' 1498   7.330   5.394   4.629  0.7121  0.3169  0.3915
   63U      H1' 1499   7.418   5.332   4.611  0.0480  0.1758 -3.1020
   63U       N1 1500   7.213   5.322   4.564 -0.0570 -0.0652  0.5086
   63U       C6 1501   7.082   5.352   4.595 -0.5171 -0.2247 -0.2553
   63U       H6 1502   7.050   5.419   4.673  1.2433  0.2219  0.1418
   63U       C5 1503   6.980   5.314   4.517  0.4955  0.5218  0.0828
   63U       H5 1504   6.877   5.346   4.523 -0.7098 -2.7082 -1.3225
   63U       C4 1505   6.999   5.220   4.408 -0.5516 -0.1486  0.7104
   63U       O4 1506   6.911   5.190   4.331  0.0614  0.1621  0.3899
   63U       N3 1507   7.129   5.190   4.383 -0.1025  0.5486 -0.8026
   63U       H3 1508   7.145   5.141   4.296 -1.0922 -1.5296  0.1297
   63U       C2 1509   7.238   5.247   4.445 -0.4565 -0.2744 -0.5440
   63U       O2 1510   7.348   5.250   4.389 -0.1740  0.1109 -0.1508
   63U      C3' 1511   7.275   5.621   4.655 -0.6051  0.5626 -0.4510
   63U      H3' 1512   7.168   5.613   4.637 -0.1124  1.0513 -4.2807
   63U      C2' 1513   7.354   5.528   4.558  0.6340  0.3513 -0.9929
   63U     H2'1 1514   7.315   5.533   4.456  1.1224 -2.2894 -1.3658
   63U      O2' 1515   7.497   5.545   4.564 -0.8214 -0.2804 -0.9959
   63U     HO'2 1516   7.527   5.563   4.475 -1.6605  1.7130 -0.9352
   63U      O3' 1517   7.312   5.764   4.650 -0.1270  0.5629 -0.0592
   64A        P 1518   7.245   5.854   4.541  0.0939 -0.0100  0.0372
   64A      O1P 1519   7.289   5.997   4.551  0.5040  0.2150 -0.3383
   64A      O2P 1520   7.102   5.829   4.547 -0.2394  0.7007  0.0988
   64A      O5' 1521   7.295   5.798   4.399  0.1414  0.0896 -0.0015
   64A      C5' 1522   7.429   5.806   4.357 -0.1454  0.3511  0.0033
   64A     H5'1 1523   7.482   5.758   4.439 -1.4752 -1.0601  0.0759
   64A     H5'2 1524   7.465   5.908   4.344  2.4878 -0.6373 -0.9557
   64A      C4' 1525   7.469   5.726   4.229  0.4447  0.3261 -0.3386
   64A      H4' 1526   7.577   5.734   4.219  0.5837 -2.1071 -1.3746
   64A      O4' 1527   7.433   5.589   4.247 -0.4596 -0.1130  0.8169
   64A      C1' 1528   7.406   5.533   4.120 -0.5688 -0.1279 -0.1037
   64A      H1' 1529   7.470   5.449   4.095 -0.4123  0.1609 -0.6929
   64A       N9 1530   7.272   5.477   4.135  0.7156  0.1511 -0.0172
   64A       C8 1531   7.165   5.509   4.215 -0.6306  0.0502  0.0022
   64A       H8 1532   7.170   5.586   4.291  1.2091 -1.3444  1.3684
   64A       N7 1533   7.056   5.437   4.195  0.7021 -0.4114  0.1899
   64A       C5 1534   7.097   5.356   4.091 -0.2107  0.4249 -0.6489
   64A       C6 1535   7.037   5.251   4.007 -0.6950 -0.3220 -0.0934
   64A       N6 1536   6.916   5.203   4.018 -0.3685  0.0349  0.1984
   64A      H61 1537   6.871   5.229   4.104 -0.9861  0.6143 -0.2866
   64A      H62 1538   6.884   5.119   3.971  0.7130 -0.2810 -0.0153
   64A       N1 1539   7.114   5.185   3.918 -0.3625  0.3224 -1.1283
   64A       C2 1540   7.239   5.223   3.901 -0.0369  0.1640 -0.7328
   64A       H2 1541   7.301   5.169   3.832 -0.9035  0.5990 -1.8893
   64A       N3 1542   7.307   5.308   3.972  0.3250  0.5715  0.1120
   64A       C4 1543   7.230   5.373   4.062  0.0468 -0.0723  0.2630
   64A      C3' 1544   7.394   5.769   4.103 -0.2123 -0.4740 -0.2599
   64A      H3' 1545   7.292   5.781   4.137  0.2031 -0.9056  1.2109
   64A      C2' 1546   7.413   5.646   4.014 -0.4886 -0.0720 -0.1489
   64A     H2'1 1547   7.330   5.644   3.944 -1.9267 -0.9341  1.4866
   64A      O2' 1548   7.540   5.650   3.942  0.2182  0.3909 -0.1007
   64A     HO'2 1549   7.562   5.742   3.933 -1.7180  0.7913 -1.4644
   64A      O3' 1550   7.445   5.890   4.047 -0.0996  0.2618  0.1516
   65C        P 1551   7.358   6.021   4.012  0.2963  0.0789 -0.1899
   65C      O1P 1552   7.445   6.136   4.025  0.1990  0.3578  0.0225
   65C      O2P 1553   7.239   6.013   4.103  0.1040 -0.0821  0.3102
   65C      O5' 1554   7.305   6.003   3.862 -0.3589  0.6255  0.1810
   65C      C5' 1555   7.410   6.002   3.761 -0.1058  0.3893  0.0243
   65C     H5'1 1556   7.503   5.975   3.811 -0.8394 -0.2666  1.0624
   65C     H5'2 1557   7.413   6.107   3.731 -0.3528  0.4887  0.3449
   65C      C4' 1558   7.373   5.907   3.649 -0.7116  0.6635  0.1067
   65C      H4' 1559   7.454   5.919   3.576  0.6798  0.2526  1.5314
   65C      O4' 1560   7.367   5.770   3.681 -1.0803 -0.4582 -0.2661
   65C      C1' 1561   7.277   5.690   3.595  0.5962 -0.2122  0.6844
   65C      H1' 1562   7.332   5.610   3.546 -0.2267 -0.4174  0.0692
   65C       N1 1563   7.162   5.630   3.676 -0.2443 -0.0317 -0.7990
   65C       C6 1564   7.130   5.687   3.795  0.4366  0.2285 -0.5916
   65C       H6 1565   7.198   5.759   3.840 -0.3861  0.4568  0.3206
   65C       C5 1566   7.021   5.636   3.866  0.1312 -0.1585  0.5826
   65C       H5 1567   6.995   5.677   3.962 -1.8717  1.9843 -0.7680
   65C       C4 1568   6.946   5.535   3.804 -0.6993  0.0458  0.4819
   65C       N4 1569   6.844   5.488   3.864 -0.2615  0.2258 -0.2722
   65C      H41 1570   6.818   5.532   3.951  0.0120  0.0429 -0.0967
   65C      H42 1571   6.802   5.404   3.826 -0.3172 -1.0791  2.4464
   65C       N3 1572   6.978   5.478   3.690  0.2902 -0.2578  0.3970
   65C       C2 1573   7.084   5.525   3.623  0.6151  0.2333  1.1302
   65C       O2 1574   7.100   5.484   3.505 -0.2027 -0.9011  0.0180
   65C      C3' 1575   7.244   5.937   3.575 -0.1350  0.1293 -0.1556
   65C      H3' 1576   7.164   5.945   3.649 -0.2376  1.8924 -0.4087
   65C      C2' 1577   7.232   5.800   3.498  0.2831 -0.2331 -0.1888
   65C     H2'1 1578   7.127   5.787   3.470  0.4620  1.3417 -1.7481
   65C      O2' 1579   7.313   5.798   3.384  0.2169  0.5466  0.3509
   65C     HO'2 1580   7.317   5.878   3.332 -3.3972 -0.2392 -1.4337
   65C      O3' 1581   7.241   6.049   3.494 -0.2690  0.0259  0.4309
   66G        P 1582   7.098   6.093   3.438  0.1175 -0.3316 -0.1081
   66G      O1P 1583   7.123   6.215   3.354  0.7775  0.3710  0.0912
   66G      O2P 1584   7.009   6.106   3.556 -0.1683  0.2333  0.1188
   66G      O5' 1585   7.030   5.982   3.350 -0.3736 -0.3838  0.4562
   66G      C5' 1586   7.078   5.942   3.220 -0.8776 -0.0166 -0.6928
   66G     H5'1 1587   7.184   5.917   3.217 -1.1675 -2.1081  2.3822
   66G     H5'2 1588   7.070   6.030   3.157  2.2647  0.8662 -0.0223
   66G      C4' 1589   6.990   5.817   3.177  0.2969  0.0753  0.3259
   66G      H4' 1590   7.032   5.782   3.083  1.8401  0.7998  0.7005
   66G      O4' 1591   7.012   5.712   3.266 -0.1952  0.2308 -0.0194
   66G      C1' 1592   6.890   5.638   3.276  0.0576  0.3009 -0.3274
   66G      H1' 1593   6.917   5.534   3.256  1.3247  1.1177 -3.5716
   66G       N9 1594   6.821   5.657   3.406 -0.0818  0.0964  0.0817
   66G       C8 1595   6.853   5.744   3.507  0.1747  0.0084  0.1036
   66G       H8 1596   6.942   5.805   3.514  0.8107 -0.9176  0.2641
   66G       N7 1597   6.778   5.738   3.613 -0.5964 -0.5315 -0.4866
   66G       C5 1598   6.688   5.637   3.572  0.8728 -0.4808 -0.5737
   66G       C6 1599   6.579   5.573   3.652 -0.6120 -0.1308  0.7024
   66G       O6 1600   6.537   5.602   3.766 -0.1144 -0.6171  0.1926
   66G       N1 1601   6.522   5.468   3.576 -0.2089 -0.5278  0.6549
   66G       H1 1602   6.437   5.428   3.612 -0.3066 -1.6985 -0.7763
   66G       C2 1603   6.557   5.417   3.455  1.0188  0.2732 -0.1538
   66G       N2 1604   6.486   5.324   3.401 -0.3823  0.8569  0.5012
   66G      H21 1605   6.401   5.292   3.444 -0.4084  0.7034  0.3375
   66G      H22 1606   6.508   5.287   3.310  0.0501 -1.4914  1.5015
   66G       N3 1607   6.651   5.475   3.383  0.0647  0.3338  0.0707
   66G       C4 1608   6.716   5.582   3.447  0.5080 -0.5983  0.8540
   66G      C3' 1609   6.841   5.837   3.163  0.3836  0.2114  0.6252
   66G      H3' 1610   6.799   5.897   3.244 -2.1158  0.8484 -0.9906
   66G      C2' 1611   6.798   5.693   3.164  0.4636 -0.4869  0.1933
   66G     H2'1 1612   6.693   5.666   3.179  0.0945 -0.1841 -1.6619
   66G      O2' 1613   6.853   5.635   3.048  0.0755  0.2294 -0.0177
   66G     HO'2 1614   6.831   5.682   2.967 -2.9693 -0.5769  0.1938
   66G      O3' 1615   6.794   5.898   3.039 -0.0494 -0.2211 -0.3682
   67G        P 1616   6.649   5.955   3.016  0.1549  0.0899 -0.2152
   67G      O1P 1617   6.650   6.021   2.883  0.3477 -0.5190  0.2857
   67G      O2P 1618   6.607   6.039   3.132  0.1253  0.1100 -0.4321
   67G      O5' 1619   6.548   5.832   3.023 -0.8415 -0.4125 -0.2298
   67G      C5' 1620   6.514   5.762   2.906 -0.3157 -0.1010 -0.6358
   67G     H5'1 1621   6.604   5.716   2.866 -1.0029 -0.4626 -1.8046
   67G     H5'2 1622   6.476   5.834   2.834 -1.8070  0.6943  0.8686
   67G      C4' 1623   6.395   5.664   2.925 -0.0843 -0.4160  0.1160
   67G      H4' 1624   6.385   5.606   2.833  0.1430 -0.7515  0.3016
   67G      O4' 1625   6.416   5.575   3.036 -0.1823  0.2506  0.1077
   67G      C1' 1626   6.299   5.543   3.104  0.7096 -0.0579  0.1233
   67G      H1' 1627   6.280   5.436   3.114  0.6805 -0.0079  0.6495
   67G       N9 1628   6.299   5.605   3.237 -0.3684  0.0957  0.2144
   67G       C8 1629   6.390   5.690   3.291 -0.6640 -0.2336 -0.8658
   67G       H8 1630   6.484   5.709   3.241 -0.0711  0.4678  0.4409
   67G       N7 1631   6.373   5.721   3.420  0.0911  0.0200 -0.0690
   67G       C5 1632   6.257   5.659   3.450 -0.2901 -0.1166 -0.1819
   67G       C6 1633   6.188   5.654   3.577  0.9029 -0.0473  0.0938
   67G       O6 1634   6.219   5.701   3.684 -0.3718 -0.2491 -0.3915
   67G       N1 1635   6.068   5.582   3.575 -0.3960 -0.4633  0.3316
   67G       H1 1636   5.994   5.597   3.642 -0.5991  0.6757 -0.1256
   67G       C2 1637   6.038   5.507   3.467  0.3401  0.0077 -0.0430
   67G       N2 1638   5.915   5.458   3.468 -0.3255 -0.0582 -0.2926
   67G      H21 1639   5.857   5.461   3.550 -1.5495  0.6361 -1.1628
   67G      H22 1640   5.883   5.406   3.388 -1.8038 -1.0852  0.9284
   67G       N3 1641   6.103   5.504   3.347 -0.4105  0.0718  0.2656
   67G       C4 1642   6.216   5.579   3.349  0.2916 -1.3678  0.2523
   67G      C3' 1643   6.267   5.731   2.967 -0.4119  0.3338  0.0419
   67G      H3' 1644   6.290   5.813   3.035 -0.4930  0.9935 -0.7118
   67G      C2' 1645   6.189   5.611   3.022  0.1521 -0.2805 -0.0631
   67G     H2'1 1646   6.102   5.641   3.081 -1.5004 -0.3971 -2.3130
   67G      O2' 1647   6.146   5.533   2.917  0.0779  0.4571  0.7971
   67G     HO'2 1648   6.117   5.599   2.853  2.4303 -0.7161 -1.6841
   67G      O3' 1649   6.218   5.789   2.849 -0.0221  0.3149  0.9042
   68A        P 1650   6.148   5.933   2.857 -0.4745  0.1713  0.1837
   68A      O1P 1651   6.112   5.980   2.721  0.2330  0.2601  0.4654
   68A      O2P 1652   6.223   6.024   2.948 -0.0099 -0.7142  0.1010
   68A      O5' 1653   6.016   5.900   2.934 -0.0779 -0.1570 -0.3525
   68A      C5' 1654   5.918   5.828   2.864  0.6313  0.5163 -0.3981
   68A     H5'1 1655   5.964   5.737   2.827 -1.3220 -2.0524  2.8719
   68A     H5'2 1656   5.882   5.886   2.779  0.0489 -0.1757 -0.6319
   68A      C4' 1657   5.796   5.790   2.953 -1.0923 -0.2447 -0.5772
   68A      H4' 1658   5.723   5.744   2.887 -0.8170  0.2646 -1.2453
   68A      O4' 1659   5.845   5.714   3.065  0.2430 -0.1417 -0.2943
   68A      C1' 1660   5.763   5.751   3.177 -0.6362 -0.5228 -0.1712
   68A      H1' 1661   5.718   5.660   3.216  0.2616 -0.9114  0.0028
   68A       N9 1662   5.859   5.815   3.277  0.4074 -0.0882 -0.3790
   68A       C8 1663   5.978   5.876   3.265 -0.1890  0.0573 -0.1347
   68A       H8 1664   6.019   5.889   3.166  1.9511  0.9797  0.8109
   68A       N7 1665   6.037   5.917   3.373 -0.3857 -0.0887 -0.3078
   68A       C5 1666   5.948   5.880   3.471  0.1256  0.1110  0.4885
   68A       C6 1667   5.936   5.894   3.616  0.1318 -0.2974  0.1609
   68A       N6 1668   6.014   5.959   3.700  0.2206  0.2517  0.1577
   68A      H61 1669   6.103   5.992   3.666 -0.4139 -0.1149 -1.9983
   68A      H62 1670   5.981   5.970   3.795 -1.5671 -0.7244 -0.3164
   68A       N1 1671   5.828   5.864   3.679  0.0504 -0.7745 -0.8545
   68A       C2 1672   5.733   5.799   3.609 -0.0710  0.1101  0.4191
   68A       H2 1673   5.641   5.783   3.664 -0.2547  0.2919  0.1711
   68A       N3 1674   5.728   5.771   3.478 -0.7034  0.2197 -0.1332
   68A       C4 1675   5.840   5.818   3.414  0.3350 -0.1628  0.3237
   68A      C3' 1676   5.727   5.911   3.011 -0.4975 -0.4018  0.4134
   68A      H3' 1677   5.808   5.968   3.055 -0.1040 -1.1990  0.7498
   68A      C2' 1678   5.660   5.855   3.126  0.0239  0.0778  0.0951
   68A     H2'1 1679   5.641   5.923   3.209  2.5815  0.3035  0.5628
   68A      O2' 1680   5.533   5.790   3.086  0.2831  0.7354  0.2568
   68A     HO'2 1681   5.484   5.848   3.027 -0.6129  1.3440  1.5560
   68A      O3' 1682   5.660   5.992   2.919  0.1709 -0.0995  0.1176
   69A        P 1683   5.667   6.153   2.935 -0.0908 -0.0331 -0.0373
   69A      O1P 1684   5.585   6.208   2.830 -0.1092 -0.7822 -0.6455
   69A      O2P 1685   5.807   6.186   2.955 -0.1722 -0.2543 -0.3608
   69A      O5' 1686   5.590   6.182   3.069  0.2519  0.6347  0.1031
   69A      C5' 1687   5.460   6.142   3.083 -0.5087 -0.2515 -0.2331
   69A     H5'1 1688   5.431   6.045   3.045 -3.1140  0.0130  0.8507
   69A     H5'2 1689   5.390   6.210   3.034 -0.3884  0.0182 -0.0381
   69A      C4' 1690   5.426   6.139   3.233 -0.1674  0.0995  0.5705
   69A      H4' 1691   5.328   6.094   3.251  0.5086 -0.9889  1.6907
   69A      O4' 1692   5.506   6.065   3.326  0.5596 -0.3856 -0.0475
   69A      C1' 1693   5.500   6.122   3.455  0.0791 -0.2686  0.2760
   69A      H1' 1694   5.456   6.050   3.523  1.4379 -2.0226 -0.6260
   69A       N9 1695   5.638   6.155   3.496 -0.1781 -0.7642 -0.0908
   69A       C8 1696   5.749   6.192   3.415 -0.1506  0.5454 -0.2214
   69A       H8 1697   5.752   6.177   3.308  1.5512 -0.1943 -0.0959
   69A       N7 1698   5.850   6.235   3.483 -0.4881  0.2091  0.1387
   69A       C5 1699   5.816   6.217   3.622  0.8577  0.0724  0.7738
   69A       C6 1700   5.878   6.227   3.749  0.1666  0.6408 -0.0851
   69A       N6 1701   6.005   6.252   3.777  0.4879 -0.5351 -0.4809
   69A      H61 1702   6.071   6.266   3.702  0.5349  2.3393  0.0027
   69A      H62 1703   6.036   6.258   3.872  2.6253  0.5348 -1.1891
   69A       N1 1704   5.809   6.208   3.867  0.4012  0.3502 -0.3273
   69A       C2 1705   5.685   6.181   3.859  0.7422  0.2290 -0.6762
   69A       H2 1706   5.632   6.167   3.952  1.6285 -1.5207 -0.3947
   69A       N3 1707   5.614   6.156   3.751 -0.3078 -0.2523  0.1120
   69A       C4 1708   5.682   6.181   3.630  0.8338  0.6012 -0.2027
   69A      C3' 1709   5.427   6.278   3.294  0.2272 -0.4816  0.6306
   69A      H3' 1710   5.517   6.334   3.270 -0.6500  0.7747  0.1716
   69A      C2' 1711   5.417   6.252   3.445  0.0818  0.6296 -0.0331
   69A     H2'1 1712   5.466   6.330   3.504  2.0261 -1.8109  1.8385
   69A      O2' 1713   5.295   6.201   3.479  0.4726 -0.2322  0.2745
   69A     HO'2 1714   5.225   6.245   3.430  0.9574 -0.8462 -1.0212
   69A      O3' 1715   5.309   6.353   3.259 -0.4759 -0.0911  0.4377
   70U        P 1716   5.299   6.512   3.280 -0.2760 -0.1481  0.9341
   70U      O1P 1717   5.183   6.549   3.200 -0.0046 -0.1213  0.2293
   70U      O2P 1718   5.428   6.569   3.239 -0.1980 -0.3636 -0.1874
   70U      O5' 1719   5.271   6.549   3.430 -0.5209 -0.1339  0.4667
   70U      C5' 1720   5.144   6.536   3.481  0.1344  0.5982  0.3690
   70U     H5'1 1721   5.103   6.438   3.457  3.7567 -1.0243  0.1098
   70U     H5'2 1722   5.086   6.616   3.434  1.0047  0.6979 -0.5864
   70U      C4' 1723   5.148   6.554   3.634 -0.4238  0.6395  0.1755
   70U      H4' 1724   5.046   6.543   3.672 -1.2773  2.6386 -1.3491
   70U      O4' 1725   5.238   6.458   3.686 -0.0349  0.2114 -0.4905
   70U      C1' 1726   5.304   6.517   3.804  0.1441  0.6170  0.2650
   70U      H1' 1727   5.271   6.459   3.890 -1.3969 -1.7752 -1.7821
   70U       N1 1728   5.455   6.531   3.789  0.1916 -0.6956 -0.2200
   70U       C6 1729   5.516   6.529   3.669  0.1982 -0.4577  0.3714
   70U       H6 1730   5.452   6.533   3.582  0.5482  1.6501  0.1461
   70U       C5 1731   5.647   6.529   3.660 -0.0805 -0.3832  0.4059
   70U       H5 1732   5.690   6.523   3.561  0.2430 -1.8184  0.6131
   70U       C4 1733   5.731   6.528   3.781 -0.1720 -0.2876  0.5927
   70U       O4 1734   5.851   6.517   3.781  0.1945  0.0680 -0.3352
   70U       N3 1735   5.667   6.534   3.897  0.2366  0.1463  0.1634
   70U       H3 1736   5.719   6.515   3.982  1.2648 -0.2953 -0.5365
   70U       C2 1737   5.530   6.540   3.911  0.0094  0.1204  0.5689
   70U       O2 1738   5.478   6.541   4.027 -0.0764  0.0095  0.2803
   70U      C3' 1739   5.191   6.689   3.689 -0.4679  0.2274  0.3944
   70U      H3' 1740   5.268   6.727   3.622 -2.4441  0.3999 -1.9514
   70U      C2' 1741   5.247   6.659   3.824 -0.2225  0.2796  0.4859
   70U     H2'1 1742   5.324   6.732   3.847  1.5799 -1.5860  0.6663
   70U      O2' 1743   5.148   6.639   3.913  0.3642 -0.5614  0.1965
   70U     HO'2 1744   5.170   6.689   3.992  2.7080  0.4451 -0.9721
   70U      O3' 1745   5.090   6.787   3.682 -0.4886  0.3256  0.1294
   71A        P 1746   5.122   6.943   3.698  0.0734 -0.1570  0.4024
   71A      O1P 1747   4.993   7.014   3.693 -0.4263  0.1531 -0.4277
   71A      O2P 1748   5.225   6.977   3.601  0.2721 -0.2040  0.5683
   71A      O5' 1749   5.199   6.976   3.839  0.1220  0.1103 -0.1357
   71A      C5' 1750   5.117   6.996   3.955 -0.5736 -0.2917  0.0796
   71A     H5'1 1751   5.067   6.901   3.973 -1.3596  0.2413  0.7832
   71A     H5'2 1752   5.042   7.074   3.940 -0.0617  0.2193  0.1146
   71A      C4' 1753   5.197   7.031   4.078  0.2202  0.3520  0.0451
   71A      H4' 1754   5.120   7.055   4.152  0.2255  1.7801 -0.3900
   71A      O4' 1755   5.279   6.920   4.114 -0.1142  0.9633  0.2378
   71A      C1' 1756   5.406   6.964   4.151 -0.5717  0.6083 -0.3708
   71A      H1' 1757   5.434   6.909   4.241 -0.6478 -2.7057 -2.2289
   71A       N9 1758   5.512   6.948   4.051 -0.0364  0.0203 -0.2286
   71A       C8 1759   5.503   6.921   3.913  0.0040 -1.0445 -0.5295
   71A       H8 1760   5.414   6.922   3.852 -1.3906 -1.3108  1.3915
   71A       N7 1761   5.625   6.905   3.860  0.1324 -0.0245  0.4190
   71A       C5 1762   5.711   6.894   3.964  0.1577 -0.4442 -1.1384
   71A       C6 1763   5.847   6.859   3.982  1.2043 -0.1055  0.2850
   71A       N6 1764   5.932   6.834   3.881 -0.0077  0.7288 -0.3070
   71A      H61 1765   5.908   6.852   3.784  0.9681  3.2572 -0.1657
   71A      H62 1766   6.026   6.812   3.907 -1.4492 -4.3657  1.6427
   71A       N1 1767   5.901   6.869   4.102 -0.4355  0.2694 -0.2097
   71A       C2 1768   5.822   6.900   4.199  0.3359  0.3340  0.7462
   71A       H2 1769   5.873   6.908   4.293  0.2716  1.4604  0.6955
   71A       N3 1770   5.695   6.931   4.204  0.1054  0.3433 -0.3815
   71A       C4 1771   5.643   6.929   4.082  0.5227 -0.0059 -0.0984
   71A      C3' 1772   5.285   7.150   4.070  0.0503 -0.6588  0.4029
   71A      H3' 1773   5.332   7.166   3.972 -2.0194  0.7814 -0.4326
   71A      C2' 1774   5.389   7.114   4.176  0.3868  0.3181 -0.2683
   71A     H2'1 1775   5.478   7.177   4.167 -0.9118  2.0979 -1.2981
   71A      O2' 1776   5.347   7.116   4.312  0.0424  0.3248  0.5340
   71A     HO'2 1777   5.252   7.102   4.314  0.2389 -1.6188 -0.4836
   71A      O3' 1778   5.218   7.271   4.107 -0.5045  0.0500 -0.0844
   72G        P 1779   5.257   7.411   4.045 -0.5926  0.4318 -0.2216
   72G      O1P 1780   5.154   7.507   4.086  0.4741 -0.5503 -0.2229
   72G      O2P 1781   5.286   7.386   3.901  0.3048 -0.1706  0.0304
   72G      O5' 1782   5.395   7.447   4.118 -0.3530 -0.2309 -0.2251
   72G      C5' 1783   5.392   7.508   4.245 -0.1112  0.1818  0.3097
   72G     H5'1 1784   5.346   7.429   4.305 -1.2800 -1.1439 -2.1396
   72G     H5'2 1785   5.336   7.599   4.264 -0.3090  0.0922  0.1575
   72G      C4' 1786   5.535   7.524   4.291 -0.7934 -0.9564  0.0472
   72G      H4' 1787   5.533   7.569   4.391  0.6400  0.8165 -0.6788
   72G      O4' 1788   5.605   7.395   4.297 -0.1912 -0.2607  0.6550
   72G      C1' 1789   5.742   7.414   4.257  0.3668  0.4861 -0.4978
   72G      H1' 1790   5.808   7.385   4.339  0.3490 -4.4054 -1.8971
   72G       N9 1791   5.774   7.329   4.142  0.1685 -0.1570 -0.3550
   72G       C8 1792   5.691   7.286   4.038  0.1403 -0.5828  0.0951
   72G       H8 1793   5.587   7.301   4.016  0.2892  1.4808  0.6371
   72G       N7 1794   5.756   7.230   3.940  0.2640  0.0636 -0.3956
   72G       C5 1795   5.891   7.237   3.981  0.3461 -0.1009 -0.1433
   72G       C6 1796   6.010   7.184   3.922 -0.3474  0.2183 -0.4267
   72G       O6 1797   6.013   7.128   3.812  0.5967  0.0191 -0.0326
   72G       N1 1798   6.126   7.208   3.995 -0.2620 -0.2735 -0.5780
   72G       H1 1799   6.216   7.177   3.959  0.0170 -1.1752  0.8220
   72G       C2 1800   6.124   7.274   4.112  0.2712  0.3542  0.1288
   72G       N2 1801   6.239   7.310   4.167  0.4119  0.2200  0.2433
   72G      H21 1802   6.328   7.289   4.124  0.5834  2.7201 -0.8600
   72G      H22 1803   6.230   7.370   4.248 -2.1007 -0.6878  0.7288
   72G       N3 1804   6.017   7.318   4.173  0.0177  0.1128  0.4558
   72G       C4 1805   5.899   7.294   4.106 -0.2796  0.2462 -0.0760
   72G      C3' 1806   5.622   7.608   4.196  0.1313  0.6827 -0.1681
   72G      H3' 1807   5.592   7.571   4.098 -0.6675 -1.3151  0.7741
   72G      C2' 1808   5.761   7.563   4.233 -0.8458 -0.2571  0.2077
   72G     H2'1 1809   5.819   7.589   4.145 -0.5392 -0.6048  0.3061
   72G      O2' 1810   5.815   7.626   4.350  0.3335  0.4094  0.4792
   72G     HO'2 1811   5.839   7.716   4.325  2.7076  0.6673  3.1200
   72G      O3' 1812   5.607   7.746   4.197  0.4053 -0.2013  0.1007
   73A        P 1813   5.622   7.833   4.066  0.2769 -0.4352  0.2041
   73A      O1P 1814   5.563   7.961   4.112 -0.1303  0.0707 -0.4788
   73A      O2P 1815   5.565   7.753   3.958 -0.5193 -0.1906  0.5953
   73A      O5' 1816   5.776   7.848   4.035 -0.0718 -0.4563 -0.1823
   73A      C5' 1817   5.863   7.930   4.107 -0.3194  0.3857 -0.2806
   73A     H5'1 1818   5.831   7.915   4.210 -1.2733 -2.5149 -0.9021
   73A     H5'2 1819   5.854   8.037   4.084 -1.1217  0.4879  0.4326
   73A      C4' 1820   6.014   7.895   4.097  0.2516  0.1772 -0.0118
   73A      H4' 1821   6.075   7.947   4.171  0.3449 -2.5389  1.9843
   73A      O4' 1822   6.024   7.751   4.107  0.5913  0.7278  1.1142
   73A      C1' 1823   6.133   7.710   4.023  0.4069  0.0946  1.5636
   73A      H1' 1824   6.216   7.670   4.080  0.5394 -3.2590 -0.7500
   73A       N9 1825   6.086   7.601   3.926  0.8254  0.2126  0.0039
   73A       C8 1826   5.958   7.562   3.888  0.3927 -0.0193 -0.1122
   73A       H8 1827   5.875   7.615   3.932 -0.3888 -0.1222 -1.4028
   73A       N7 1828   5.951   7.483   3.781 -0.4977  0.1963 -0.1688
   73A       C5 1829   6.090   7.465   3.752 -0.6384  0.0757 -0.4343
   73A       C6 1830   6.159   7.389   3.654 -0.1474  1.4611 -0.0929
   73A       N6 1831   6.104   7.308   3.560 -0.6785  0.6001 -0.3164
   73A      H61 1832   6.004   7.304   3.561 -0.6651 -0.7285  1.9630
   73A      H62 1833   6.166   7.253   3.501 -0.2014  0.0001  0.7242
   73A       N1 1834   6.290   7.379   3.648  0.6609  0.5659 -0.0248
   73A       C2 1835   6.351   7.456   3.739 -0.2273  0.4513 -0.2240
   73A       H2 1836   6.459   7.453   3.742 -0.2461 -1.9171  0.7573
   73A       N3 1837   6.303   7.534   3.835 -0.5633 -0.1105  0.0559
   73A       C4 1838   6.168   7.535   3.837  0.1432  0.1953 -0.5726
   73A      C3' 1839   6.061   7.923   3.958 -0.1807 -0.5278 -0.0302
   73A      H3' 1840   5.988   7.888   3.885  0.7298  0.2040 -1.3409
   73A      C2' 1841   6.178   7.828   3.940 -0.1510  1.0798 -0.2742
   73A     H2'1 1842   6.200   7.789   3.840 -0.1487  0.3405  0.0126
   73A      O2' 1843   6.292   7.877   4.006 -0.0567  0.0133 -0.4275
   73A     HO'2 1844   6.329   7.954   3.963 -0.8447  0.7394  0.1693
   73A      O3' 1845   6.097   8.058   3.925  0.2447 -0.2069  0.3297
   74U        P 1846   6.075   8.114   3.776 -0.1003  0.1686 -0.0158
   74U      O1P 1847   6.082   8.259   3.791 -0.3907 -0.8044 -0.0202
   74U      O2P 1848   5.956   8.055   3.708  0.0004  0.7621 -0.2764
   74U      O5' 1849   6.210   8.060   3.701 -0.5181 -0.1365  0.0726
   74U      C5' 1850   6.342   8.106   3.738 -0.5544  0.2608 -0.1401
   74U     H5'1 1851   6.346   8.119   3.846  0.1937  1.7790 -0.3312
   74U     H5'2 1852   6.358   8.209   3.705 -0.8456 -0.4314 -2.6831
   74U      C4' 1853   6.455   8.015   3.684  0.1511 -0.2551 -0.8020
   74U      H4' 1854   6.551   8.040   3.729  0.9807 -0.4104 -2.4006
   74U      O4' 1855   6.424   7.875   3.700  0.2514 -0.5274  0.3217
   74U      C1' 1856   6.471   7.811   3.577 -0.2234 -0.1844 -0.6122
   74U      H1' 1857   6.551   7.746   3.613  1.0294  1.1925 -0.8337
   74U       N1 1858   6.370   7.732   3.507 -0.1983  0.5387  0.1173
   74U       C6 1859   6.230   7.756   3.525 -0.3174  0.0614 -0.2726
   74U       H6 1860   6.191   7.839   3.584  1.2455  0.7255 -0.1208
   74U       C5 1861   6.137   7.682   3.458  0.2940  0.2475  0.4631
   74U       H5 1862   6.032   7.703   3.471  0.6471  3.4061 -0.7534
   74U       C4 1863   6.175   7.577   3.364 -0.1658 -0.2525 -1.1957
   74U       O4 1864   6.103   7.503   3.295  0.2727  0.0860 -0.0506
   74U       N3 1865   6.311   7.555   3.350 -0.4575  0.0372 -0.0347
   74U       H3 1866   6.339   7.472   3.301  3.5794 -0.8799  3.3249
   74U       C2 1867   6.408   7.629   3.419 -0.0332 -0.0490 -0.5725
   74U       O2 1868   6.532   7.604   3.399  0.8431  0.1558  0.1703
   74U      C3' 1869   6.449   8.040   3.536  0.2379 -0.1490  0.2864
   74U      H3' 1870   6.345   8.049   3.505  0.1387 -1.2430  0.2536
   74U      C2' 1871   6.532   7.917   3.485 -0.1830 -0.2322 -0.4784
   74U     H2'1 1872   6.515   7.894   3.380  0.1120  0.0160 -0.5803
   74U      O2' 1873   6.668   7.923   3.523 -0.1019 -0.2879 -0.1694
   74U     HO'2 1874   6.694   8.013   3.500 -1.3966  0.6555  1.7751
   74U      O3' 1875   6.517   8.159   3.499  0.2314 -0.4025  0.0337
   75A        P 1876   6.469   8.244   3.374  0.3789  0.8004 -0.1587
   75A      O1P 1877   6.533   8.379   3.370  0.3200  0.1234 -0.2607
   75A      O2P 1878   6.323   8.236   3.363  0.4258  0.0821  0.7560
   75A      O5' 1879   6.529   8.171   3.251 -0.1084  0.1125  0.2337
   75A      C5' 1880   6.668   8.160   3.231  0.7603 -0.7082 -0.2245
   75A     H5'1 1881   6.711   8.134   3.327 -0.4478  0.2343  0.5989
   75A     H5'2 1882   6.708   8.257   3.200  0.4978 -0.8778 -1.1422
   75A      C4' 1883   6.704   8.049   3.129 -0.8060  0.0383  0.1452
   75A      H4' 1884   6.811   8.055   3.108 -0.8672  1.3813  0.1592
   75A      O4' 1885   6.687   7.916   3.177  0.2330  0.0596  0.0874
   75A      C1' 1886   6.646   7.825   3.076 -0.2183  0.3165 -0.0504
   75A      H1' 1887   6.717   7.742   3.072  0.3069  0.7923 -3.4269
   75A       N9 1888   6.513   7.774   3.085 -0.4532  0.0463 -0.2608
   75A       C8 1889   6.411   7.826   3.156 -0.5586 -1.0009 -1.0967
   75A       H8 1890   6.404   7.920   3.208 -0.7149 -0.7354 -1.5873
   75A       N7 1891   6.303   7.759   3.132 -0.5410  0.7664  0.0360
   75A       C5 1892   6.336   7.655   3.039 -0.4907  0.1512  0.4230
   75A       C6 1893   6.268   7.555   2.974 -0.5379  0.1188  0.4692
   75A       N6 1894   6.142   7.530   2.985  0.2462  0.1683 -0.1279
   75A      H61 1895   6.095   7.585   3.055  2.0738  2.6407 -0.7041
   75A      H62 1896   6.096   7.459   2.929 -0.1007  1.3445 -1.3928
   75A       N1 1897   6.323   7.478   2.881  0.1132  0.1644  0.0837
   75A       C2 1898   6.450   7.508   2.856 -0.3346 -0.0095 -0.5100
   75A       H2 1899   6.501   7.441   2.788  1.2003 -0.5762  1.1188
   75A       N3 1900   6.531   7.596   2.917  0.0415  0.4512 -0.1730
   75A       C4 1901   6.467   7.668   3.009 -0.2996  0.2310 -0.8924
   75A      C3' 1902   6.628   8.052   2.997  0.5726 -0.2058  0.0331
   75A      H3' 1903   6.522   8.061   3.020  1.0369 -0.3665  2.6350
   75A      C2' 1904   6.668   7.913   2.951 -0.4728  0.4579  0.3886
   75A     H2'1 1905   6.616   7.872   2.864 -1.8411  0.4118  1.1983
   75A      O2' 1906   6.811   7.913   2.920 -0.1100  0.7005  0.1523
   75A     HO'2 1907   6.847   8.001   2.931  2.0108  0.1434 -1.7287
   75A      O3' 1908   6.675   8.148   2.908 -0.1760 -0.3613 -0.3004
   76A        P 1909   6.583   8.197   2.793  0.1773 -0.2744  0.2108
   76A      O1P 1910   6.650   8.304   2.716 -0.3635  0.7542 -0.5862
   76A      O2P 1911   6.448   8.226   2.854  0.0814 -0.0936 -0.0645
   76A      O5' 1912   6.561   8.064   2.707 -0.8338  0.1201  0.0031
   76A      C5' 1913   6.667   8.018   2.623 -0.6088  0.8337 -0.1109
   76A     H5'1 1914   6.757   7.982   2.672 -1.0409  1.3847  1.1074
   76A     H5'2 1915   6.698   8.102   2.560  0.1234 -1.2123 -2.6575
   76A      C4' 1916   6.623   7.904   2.535  0.1115 -0.1842  0.2628
   76A      H4' 1917   6.708   7.896   2.467 -0.4228 -1.6652 -0.2564
   76A      O4' 1918   6.584   7.793   2.606 -0.6143 -0.5674  0.3080
   76A      C1' 1919   6.480   7.726   2.537  0.4787 -1.0352  0.4641
   76A      H1' 1920   6.503   7.621   2.521  1.4197 -0.8597  0.5493
   76A       N9 1921   6.353   7.745   2.607  0.2247  0.0031 -0.7166
   76A       C8 1922   6.328   7.826   2.711 -0.3008 -0.0450 -0.4237
   76A       H8 1923   6.398   7.902   2.743  0.9629 -1.6990  0.9314
   76A       N7 1924   6.206   7.824   2.752  0.2019  0.5633  0.4855
   76A       C5 1925   6.154   7.717   2.676  0.4931 -0.3873  0.4279
   76A       C6 1926   6.023   7.652   2.672 -0.0335 -0.3550  0.5246
   76A       N6 1927   5.916   7.667   2.747  0.0660 -0.1984  0.2782
   76A      H61 1928   5.910   7.737   2.820 -0.9154 -1.1731  1.1673
   76A      H62 1929   5.838   7.607   2.724 -0.4583  0.6146 -0.1428
   76A       N1 1930   6.002   7.558   2.581  0.3511 -0.1807  0.2600
   76A       C2 1931   6.095   7.534   2.491  0.2923 -0.0362 -0.0753
   76A       H2 1932   6.062   7.464   2.415 -0.0399  1.2706 -1.1687
   76A       N3 1933   6.212   7.591   2.481 -0.4673 -0.8025  0.3760
   76A       C4 1934   6.239   7.681   2.579 -0.2586 -0.0349 -0.0232
   76A      C3' 1935   6.512   7.935   2.441 -0.0489 -0.4397  0.0594
   76A      H3' 1936   6.430   7.984   2.494  0.4785  1.4531 -0.7695
   76A      C2' 1937   6.467   7.795   2.400  0.5747  0.4977 -0.2341
   76A     H2'1 1938   6.365   7.791   2.361  0.6892 -1.7105 -0.4315
   76A      O2' 1939   6.545   7.726   2.306  0.0864  0.4993 -0.0902
   76A     HO'2 1940   6.529   7.766   2.220 -2.9326 -2.0021 -0.8611
   76A      O3' 1941   6.558   8.020   2.330 -0.4600 -0.2213 -0.7401
   77U        P 1942   6.465   8.124   2.261  0.0418  0.4989  0.4767
   77U      O1P 1943   6.555   8.212   2.185 -0.6920  0.8287  1.3012
   77U      O2P 1944   6.379   8.177   2.366  0.4237  0.4380 -0.0161
   77U      O5' 1945   6.384   8.028   2.160  0.0699  0.1960  0.3629
   77U      C5' 1946   6.444   7.968   2.045 -0.2403  0.4248 -0.5129
   77U     H5'1 1947   6.532   7.916   2.083 -1.4710 -0.5022  1.1885
   77U     H5'2 1948   6.479   8.038   1.969  3.1282 -0.0111  0.4481
   77U      C4' 1949   6.343   7.865   1.982  0.0233  0.1361 -0.6618
   77U      H4' 1950   6.392   7.814   1.899  0.9689 -1.6714  0.9432
   77U      O4' 1951   6.308   7.777   2.084  0.2295 -0.2084 -0.0876
   77U      C1' 1952   6.186   7.716   2.068  0.2777 -0.0978  0.6673
   77U      H1' 1953   6.212   7.610   2.068  0.8650  0.0425  0.7910
   77U       N1 1954   6.092   7.745   2.176  0.7093  0.4300 -0.5192
   77U       C6 1955   6.107   7.852   2.258 -0.2987  0.7930 -0.0143
   77U       H6 1956   6.201   7.906   2.265  1.0549 -1.3303 -0.6633
   77U       C5 1957   6.010   7.880   2.351 -0.5818 -0.2285  0.1036
   77U       H5 1958   6.038   7.953   2.425  0.5216  1.2374 -1.6788
   77U       C4 1959   5.888   7.813   2.357  0.7793  0.1606 -0.2453
   77U       O4 1960   5.797   7.829   2.437  0.5349  0.0462 -0.0006
   77U       N3 1961   5.878   7.712   2.268  0.2270 -0.5390  0.2808
   77U       H3 1962   5.794   7.657   2.275 -0.0927 -0.0705  0.2004
   77U       C2 1963   5.964   7.678   2.171 -0.9501  0.5802 -0.0853
   77U       O2 1964   5.927   7.594   2.090  0.2956  0.1060 -0.2485
   77U      C3' 1965   6.204   7.908   1.925  0.2689  0.3452 -0.0893
   77U      H3' 1966   6.155   7.967   2.002 -0.1044 -1.4609  1.1070
   77U      C2' 1967   6.141   7.768   1.931 -0.0951 -0.4504 -0.2518
   77U     H2'1 1968   6.032   7.779   1.930 -0.0141  0.5147 -0.5530
   77U      O2' 1969   6.174   7.680   1.824  0.0247 -0.0730 -0.2873
   77U     HO'2 1970   6.136   7.594   1.840 -2.8098  0.4137 -3.4179
   77U      O3' 1971   6.198   7.978   1.799 -0.1504  0.6313 -0.4249
   78U        P 1972   6.061   8.056   1.766 -0.2501 -0.2373 -0.1308
   78U      O1P 1973   6.077   8.099   1.624  0.5047  1.1181  0.2897
   78U      O2P 1974   6.040   8.159   1.868  0.3123  0.2286 -0.1127
   78U      O5' 1975   5.937   7.956   1.770  0.0513  0.4189  0.0203
   78U      C5' 1976   5.917   7.876   1.657 -0.2277  0.7227  0.5447
   78U     H5'1 1977   6.009   7.829   1.623  0.0115  0.8055  1.0610
   78U     H5'2 1978   5.875   7.933   1.574 -1.3565  0.6413  1.0359
   78U      C4' 1979   5.823   7.753   1.686  0.4755 -0.3768 -0.2964
   78U      H4' 1980   5.852   7.666   1.627 -2.5334 -0.9255 -1.1569
   78U      O4' 1981   5.814   7.706   1.816  0.0102  0.6885 -0.2712
   78U      C1' 1982   5.673   7.698   1.857 -0.8187  0.3492  0.0565
   78U      H1' 1983   5.666   7.600   1.905 -0.5697  0.4135  0.2321
   78U       N1 1984   5.620   7.788   1.971 -0.1913  0.2029 -0.5440
   78U       C6 1985   5.695   7.893   2.014  0.5688 -0.1112 -0.1904
   78U       H6 1986   5.790   7.927   1.976  0.0540  1.0426 -0.4852
   78U       C5 1987   5.646   7.970   2.123 -0.1322 -0.1150  0.0454
   78U       H5 1988   5.701   8.057   2.153 -2.5955  1.9863 -1.1329
   78U       C4 1989   5.519   7.934   2.193 -1.1973  0.1856 -0.0821
   78U       O4 1990   5.481   7.997   2.292 -0.5855  0.1065  0.1518
   78U       N3 1991   5.451   7.829   2.143 -0.7179 -0.6185 -0.6750
   78U       H3 1992   5.363   7.804   2.186 -0.5876  0.9291  0.5666
   78U       C2 1993   5.491   7.764   2.027 -0.4869 -0.0444 -0.5504
   78U       O2 1994   5.414   7.682   1.982 -0.3231  0.4096 -0.4185
   78U      C3' 1995   5.682   7.796   1.646  0.1704  0.5113  0.2779
   78U      H3' 1996   5.660   7.896   1.686  2.1649  1.3243 -0.5126
   78U      C2' 1997   5.596   7.699   1.724  0.2513  0.0691  0.2788
   78U     H2'1 1998   5.496   7.740   1.740  0.7796  0.7813  1.9639
   78U      O2' 1999   5.586   7.573   1.670  0.1848 -0.1263  0.2846
   78U     HO'2 2000   5.600   7.584   1.576  2.7760  1.8920  0.7747
   78U      O3' 2001   5.655   7.801   1.507 -0.3708 -0.6592 -0.0055
   79A        P 2002   5.520   7.874   1.444 -0.2011  0.0396  0.2552
   79A      O1P 2003   5.526   7.827   1.304 -0.3071  0.8140  0.1367
   79A      O2P 2004   5.521   8.022   1.467 -0.1650 -0.2638 -0.0451
   79A      O5' 2005   5.395   7.806   1.523  0.6018 -0.6629  0.0156
   79A      C5' 2006   5.327   7.685   1.478 -0.0016  0.1715 -0.9052
   79A     H5'1 2007   5.394   7.600   1.462  0.7297  1.0571 -2.8159
   79A     H5'2 2008   5.286   7.707   1.379 -0.0723  0.0364 -0.9063
   79A      C4' 2009   5.208   7.659   1.567  0.0049  0.5572  0.6911
   79A      H4' 2010   5.164   7.566   1.531  3.2327 -0.9879  0.3863
   79A      O4' 2011   5.233   7.653   1.704  0.5412  0.2159 -0.6165
   79A      C1' 2012   5.121   7.693   1.788  0.2873 -0.0684  0.1620
   79A      H1' 2013   5.094   7.604   1.845 -0.4887 -0.1875 -0.3789
   79A       N9 2014   5.151   7.805   1.881 -0.1643  0.2246  0.0420
   79A       C8 2015   5.251   7.900   1.870 -0.1025 -0.6710 -0.1368
   79A       H8 2016   5.309   7.900   1.779  0.6108 -1.9082  0.2921
   79A       N7 2017   5.254   7.988   1.968 -0.1886  0.2199 -0.0294
   79A       C5 2018   5.154   7.945   2.050  0.6928  0.3367  0.9343
   79A       C6 2019   5.098   8.001   2.159 -0.5573  0.3997 -0.5112
   79A       N6 2020   5.151   8.104   2.223 -0.5088  0.2586  0.0880
   79A      H61 2021   5.240   8.139   2.191 -0.9943  0.7033 -0.8258
   79A      H62 2022   5.104   8.133   2.308  0.9174 -0.0865  1.0364
   79A       N1 2023   4.987   7.947   2.213 -0.1551  0.2789 -0.1075
   79A       C2 2024   4.924   7.849   2.148  1.0483 -0.0674 -0.0655
   79A       H2 2025   4.831   7.818   2.194  1.5021 -1.2725  0.0752
   79A       N3 2026   4.959   7.787   2.037 -0.8561 -0.1647 -0.2628
   79A       C4 2027   5.082   7.840   1.993 -0.3138 -0.2474 -0.0662
   79A      C3' 2028   5.102   7.774   1.568 -0.7211  0.1617 -0.3073
   79A      H3' 2029   5.147   7.872   1.584  1.9419 -0.9178 -0.6168
   79A      C2' 2030   5.016   7.738   1.688  0.5795  0.1746 -0.5394
   79A     H2'1 2031   4.962   7.825   1.723  0.6479 -0.1407  0.3652
   79A      O2' 2032   4.933   7.629   1.658  0.2715  0.4271  0.0130
   79A     HO'2 2033   4.868   7.609   1.726 -0.4577  0.4350 -0.6593
   79A      O3' 2034   5.014   7.782   1.458  0.3306  0.5300  0.7039
   80A        P 2035   4.951   7.920   1.405 -0.2007  0.0255  0.1641
   80A      O1P 2036   4.909   7.887   1.266  0.5634 -0.5888  0.2273
   80A      O2P 2037   5.060   8.017   1.427 -0.8398  0.0031  0.3517
   80A      O5' 2038   4.831   7.952   1.499  0.7281  0.5235  0.2074
   80A      C5' 2039   4.719   7.872   1.505  0.7276  0.4288  0.0457
   80A     H5'1 2040   4.764   7.773   1.515  2.5153  0.7801 -3.3061
   80A     H5'2 2041   4.668   7.871   1.409  0.3767  0.3922  0.2268
   80A      C4' 2042   4.626   7.895   1.624 -0.1044  0.1921  0.9160
   80A      H4' 2043   4.542   7.825   1.629  0.1794 -0.1597  0.8445
   80A      O4' 2044   4.700   7.881   1.745  0.4004 -0.0776 -0.1213
   80A      C1' 2045   4.634   7.960   1.839 -1.1875  0.1996  0.5616
   80A      H1' 2046   4.593   7.893   1.915 -0.4793  2.4055  3.0389
   80A       N9 2047   4.730   8.054   1.903 -0.0527  0.6817  0.1868
   80A       C8 2048   4.848   8.108   1.857  0.0900 -0.4094  0.5128
   80A       H8 2049   4.876   8.083   1.756 -3.2903  3.1935 -1.6243
   80A       N7 2050   4.921   8.184   1.936  0.4074 -0.6483  0.5034
   80A       C5 2051   4.832   8.180   2.050 -0.3944  0.0163 -1.2749
   80A       C6 2052   4.831   8.241   2.180  0.4606  0.5373 -0.1694
   80A       N6 2053   4.921   8.317   2.241 -0.2682  0.0436  0.5578
   80A      H61 2054   5.005   8.326   2.185 -1.1625  1.0779 -0.6843
   80A      H62 2055   4.908   8.360   2.331 -0.0303  1.8192 -0.2126
   80A       N1 2056   4.719   8.240   2.256 -0.0849 -0.3553 -0.2066
   80A       C2 2057   4.616   8.169   2.212 -0.2166 -0.2912 -0.2696
   80A       H2 2058   4.533   8.181   2.280 -0.3376  2.4745 -0.7799
   80A       N3 2059   4.607   8.091   2.105 -0.1922  0.7546 -0.4053
   80A       C4 2060   4.721   8.101   2.030  0.0190  0.3545 -0.3885
   80A      C3' 2061   4.566   8.026   1.627 -0.1881 -0.4997  0.9900
   80A      H3' 2062   4.638   8.105   1.605  0.6344 -1.4592  0.1280
   80A      C2' 2063   4.531   8.049   1.769  0.2189  0.9828 -0.0502
   80A     H2'1 2064   4.540   8.155   1.794  0.3082  1.1481 -0.7538
   80A      O2' 2065   4.408   7.991   1.807  0.4045  0.3931  0.0129
   80A     HO'2 2066   4.351   7.988   1.729  1.1915 -0.2064 -0.5639
   80A      O3' 2067   4.461   8.028   1.536 -0.5301  0.3101  0.2418
   81U        P 2068   4.402   8.161   1.473  0.2315 -0.2338  0.1827
   81U      O1P 2069   4.265   8.131   1.439 -0.2461 -0.2072 -0.1619
   81U      O2P 2070   4.492   8.224   1.377 -0.7671  0.5334 -0.0863
   81U      O5' 2071   4.399   8.260   1.599 -0.4412 -0.1167 -0.2885
   81U      C5' 2072   4.279   8.288   1.669 -0.3892 -0.4936 -0.3173
   81U     H5'1 2073   4.244   8.199   1.721 -0.0058 -0.6059 -0.2503
   81U     H5'2 2074   4.195   8.312   1.604 -0.6276  0.4563  0.3116
   81U      C4' 2075   4.297   8.409   1.766 -0.5816 -0.3024  0.8524
   81U      H4' 2076   4.215   8.422   1.836  0.5909 -0.4884  2.3242
   81U      O4' 2077   4.410   8.391   1.854  0.1881 -0.0079 -0.3222
   81U      C1' 2078   4.492   8.509   1.869 -0.7195 -1.1388  0.0776
   81U      H1' 2079   4.504   8.540   1.973 -3.8572  0.3986  0.0805
   81U       N1 2080   4.634   8.490   1.828  0.3345 -0.1272  0.0966
   81U       C6 2081   4.673   8.445   1.699  0.0543  0.6054  0.0786
   81U       H6 2082   4.595   8.432   1.626  1.1772 -0.1942 -0.9982
   81U       C5 2083   4.803   8.426   1.668 -1.3994  0.4949  0.3475
   81U       H5 2084   4.830   8.406   1.565 -0.5418 -2.2909  1.0562
   81U       C4 2085   4.906   8.438   1.759  0.0036 -0.2946  0.9889
   81U       O4 2086   5.025   8.421   1.743  0.6797  0.2996  0.0205
   81U       N3 2087   4.869   8.479   1.886  0.0725  0.6523  0.3378
   81U       H3 2088   4.945   8.484   1.952 -0.3196  0.9175  0.7758
   81U       C2 2089   4.739   8.508   1.923 -0.5863 -0.1299 -0.2065
   81U       O2 2090   4.720   8.558   2.037 -0.7154  0.1677 -0.3115
   81U      C3' 2091   4.324   8.544   1.688  0.0223  0.0213 -0.1971
   81U      H3' 2092   4.364   8.529   1.588  0.5301  1.6461 -0.2731
   81U      C2' 2093   4.418   8.617   1.789 -0.5034 -0.5180  0.0904
   81U     H2'1 2094   4.496   8.680   1.745 -0.1150 -1.4397 -0.5653
   81U      O2' 2095   4.343   8.686   1.882  0.1806 -0.2650 -0.1586
   81U     HO'2 2096   4.323   8.774   1.847 -0.6690 -0.5027 -0.3065
   81U      O3' 2097   4.198   8.597   1.682  0.3376 -0.0534 -0.1170
   82U        P 2098   4.164   8.716   1.581  0.2009  0.2094  0.1833
   82U      O1P 2099   4.013   8.727   1.589  0.0404  0.5116 -0.0387
   82U      O2P 2100   4.232   8.685   1.454  0.4593  0.2223 -0.0629
   82U      O5' 2101   4.226   8.858   1.634 -0.3819  0.5807  0.4286
   82U      C5' 2102   4.162   8.945   1.720 -0.0523 -0.1752  0.3010
   82U     H5'1 2103   4.115   8.891   1.802  0.6789  2.6235  2.7524
   82U     H5'2 2104   4.088   9.003   1.663 -0.1221  0.8348  1.3788
   82U      C4' 2105   4.258   9.050   1.790  0.1977  0.4155 -0.2059
   82U      H4' 2106   4.192   9.117   1.845 -1.3827 -1.8079  0.7216
   82U      O4' 2107   4.350   8.992   1.874 -0.0953  0.7337  0.4308
   82U      C1' 2108   4.475   9.060   1.877 -0.6186  0.2545 -0.1829
   82U      H1' 2109   4.478   9.104   1.977 -1.5183  0.0375 -0.0494
   82U       N1 2110   4.591   8.977   1.855  1.1994  0.5102 -0.0130
   82U       C6 2111   4.610   8.912   1.734 -0.4682 -0.4344  0.4777
   82U       H6 2112   4.544   8.923   1.649  1.3297 -1.5846 -1.1560
   82U       C5 2113   4.726   8.841   1.706  0.2512 -0.0622  0.1067
   82U       H5 2114   4.750   8.796   1.611  0.4114 -0.4245  0.3173
   82U       C4 2115   4.822   8.829   1.812 -0.5494 -0.1280  0.1980
   82U       O4 2116   4.930   8.770   1.799  0.2609  0.0020 -0.6033
   82U       N3 2117   4.802   8.893   1.929  0.8064  0.3113 -0.7655
   82U       H3 2118   4.876   8.907   1.997 -0.5186  1.9441  0.4267
   82U       C2 2119   4.689   8.974   1.953  0.4206 -0.2652  0.1041
   82U       O2 2120   4.678   9.038   2.052  0.3183 -0.6291  0.2479
   82U      C3' 2121   4.341   9.135   1.692  0.3466  0.5485  0.8793
   82U      H3' 2122   4.366   9.073   1.606  2.0585 -0.7762  2.2584
   82U      C2' 2123   4.464   9.169   1.777 -0.1972 -0.2132 -0.1835
   82U     H2'1 2124   4.555   9.187   1.720 -1.0008  2.6610 -0.7217
   82U      O2' 2125   4.447   9.289   1.856  0.3355 -0.2555 -0.5051
   82U     HO'2 2126   4.533   9.324   1.880  0.9967 -3.0842  1.8148
   82U      O3' 2127   4.275   9.256   1.643 -0.0949 -0.2483  0.0255
   82U      H3T 2128   4.189   9.236   1.606 -0.2071  0.8094 -0.2955
   8.58205   8.58205   6.06787   0.00000   0.00000   0.00000   0.00000   4.29106   4.29106
