# Supplementary material for: Constant-pH Molecular Dynamics of Cationic Peptide Dendrimers Binding to siRNA
Source: J Chem Inf Model. 2026 Feb 5;66(8):4734–43. doi: 10.1021/acs.jcim.5c02636 (PMC13126635; doi:10.1021/acs.jcim.5c02636)
Supplement: Supplementary file 2 [file ci5c02636_si_002.zip › zip/MH18_07_out_10.gro]

Protein
 2128
    1LY0      N    1   6.435   6.185   2.810 -0.2701  0.0953  0.3282
    1LY0     H1    2   6.500   6.152   2.880  0.2350 -0.6800 -0.4844
    1LY0     H2    3   6.464   6.268   2.762  1.5918 -1.1217 -0.7628
    1LY0     H3    4   6.412   6.110   2.745  1.0802  0.4707 -0.6233
    1LY0     CA    5   6.307   6.221   2.878 -0.1591  0.0778  0.3182
    1LY0     HA    6   6.269   6.130   2.925 -0.3786  0.8634  1.7029
    1LY0     CB    7   6.336   6.326   2.989  0.2185  0.0453  0.6689
    1LY0    HB1    8   6.243   6.361   3.033 -0.0886 -0.2287  0.2547
    1LY0    HB2    9   6.391   6.407   2.941 -0.2013 -0.9929 -1.7540
    1LY0     CG   10   6.429   6.275   3.093  0.2506 -0.3276 -0.2314
    1LY0    HG1   11   6.514   6.220   3.054  0.5807 -0.8326  1.1417
    1LY0    HG2   12   6.374   6.196   3.146 -0.2864  0.0259 -0.2502
    1LY0     CD   13   6.470   6.378   3.203  0.0732 -1.3945 -0.8085
    1LY0    HD1   14   6.540   6.336   3.276 -0.6750 -0.0733  0.7327
    1LY0    HD2   15   6.378   6.410   3.251  1.0635  0.4258  0.0241
    1LY0     CE   16   6.525   6.517   3.157  0.0299 -0.9236 -0.5223
    1LY0    HE1   17   6.460   6.561   3.082  0.5957 -2.1298 -1.7541
    1LY0    HE2   18   6.622   6.498   3.111  0.3463 -2.2002  0.5862
    1LY0     NZ   19   6.533   6.608   3.270  0.4055  0.0950  0.1643
    1LY0    HZ1   20   6.574   6.564   3.351 -0.3847  0.3229  0.7102
    1LY0    HZ2   21   6.600   6.677   3.240  0.4876 -0.1750 -0.2830
    1LY0    HZ3   22   6.441   6.643   3.294  0.5746 -0.1323  1.2025
    1LY0      C   23   6.215   6.284   2.776 -0.3941 -0.2815 -0.5145
    1LY0      O   24   6.267   6.350   2.687  0.1678  0.1646 -0.2247
    2LER      N   25   6.085   6.275   2.802 -0.6153 -0.1877 -0.0055
    2LER      H   26   6.062   6.224   2.886 -0.9454  0.7503  0.4854
    2LER     CA   27   5.976   6.326   2.724 -0.0252 -0.5583  0.0264
    2LER     HA   28   6.021   6.345   2.627  1.7908 -0.1265  0.9111
    2LER     CB   29   5.872   6.224   2.709  1.0123  0.6786  0.3843
    2LER    HB1   30   5.827   6.209   2.807 -1.7962  0.0067 -0.9051
    2LER    HB2   31   5.912   6.130   2.671  0.1320 -0.0177  1.1165
    2LER     CG   32   5.751   6.253   2.616 -0.5573  0.5144 -0.1989
    2LER     HG   33   5.709   6.352   2.633  1.8449  1.9088 -1.7933
    2LER    CD1   34   5.779   6.250   2.469  0.3658 -0.3508  0.0433
    2LER   HD11   35   5.689   6.271   2.412  0.7533  0.0779 -0.4335
    2LER   HD12   36   5.839   6.338   2.444 -0.4618  0.3630  0.5084
    2LER   HD13   37   5.819   6.157   2.429  3.2182  1.1041 -0.8026
    2LER    CD2   38   5.655   6.136   2.650  0.8199  0.4541  0.5981
    2LER   HD21   39   5.560   6.146   2.597  0.3496 -1.8824  0.8863
    2LER   HD22   40   5.700   6.042   2.619  1.6744  1.4059 -1.1425
    2LER   HD23   41   5.617   6.147   2.752  0.0990 -0.6893  0.4763
    2LER      C   42   5.926   6.467   2.767  0.5351 -0.0008  0.8970
    2LER      O   43   5.923   6.495   2.887 -0.3643  0.5546 -0.0198
    3LYR      N   44   5.881   6.556   2.675  0.1482 -0.3369 -0.5425
    3LYR      H   45   5.900   6.538   2.577 -2.7992  0.9631 -1.4889
    3LYR     CA   46   5.826   6.685   2.715  0.2187  0.5127 -0.3708
    3LYR     HA   47   5.793   6.686   2.819 -0.3451  1.1463 -0.5543
    3LYR     CB   48   5.924   6.800   2.689 -0.1439  0.6558 -0.5582
    3LYR    HB1   49   5.875   6.893   2.719  2.2170  1.7063  0.2675
    3LYR    HB2   50   5.950   6.798   2.584  2.4675 -0.5911  0.0332
    3LYR     CG   51   6.062   6.796   2.765  0.5173  0.4721 -0.5786
    3LYR    HG1   52   6.119   6.883   2.733  1.8541  0.9340  2.7018
    3LYR    HG2   53   6.112   6.705   2.734  1.0849  0.5087  0.1895
    3LYR     CD   54   6.041   6.796   2.915 -0.1635 -0.8236  0.5136
    3LYR    HD1   55   5.963   6.729   2.951 -0.9007  0.5696  1.6334
    3LYR    HD2   56   6.019   6.901   2.937  0.0571 -0.1909 -2.0100
    3LYR     CE   57   6.166   6.761   2.992 -0.6202 -1.2804  0.1074
    3LYR    HE1   58   6.188   6.657   2.970  0.9638 -0.9238 -0.0869
    3LYR    HE2   59   6.144   6.760   3.099 -2.8157 -0.6381 -0.2900
    3LYR     NZ   60   6.283   6.843   2.952  0.6259  0.2984  0.4014
    3LYR    HZ1   61   6.282   6.937   2.988 -1.2363  0.7649 -0.7317
    3LYR      C   62   5.705   6.705   2.628  0.1396  0.0501 -0.1865
    3LYR      O   63   5.715   6.705   2.503  0.3076 -0.0129 -0.4355
    4LY0      N   64   5.586   6.710   2.699 -0.5759 -0.0727  0.1291
    4LY0      H   65   5.595   6.689   2.798 -2.0124  0.1876  0.3255
    4LY0     CA   66   5.447   6.724   2.651 -0.3855 -0.4582 -0.5138
    4LY0     HA   67   5.440   6.688   2.548  0.9960  1.8048 -1.4783
    4LY0     CB   68   5.354   6.643   2.748 -0.2392 -0.0632  0.0285
    4LY0    HB1   69   5.262   6.650   2.691  1.1415  0.4708 -2.2520
    4LY0    HB2   70   5.357   6.690   2.847  1.2192  2.1817 -0.9815
    4LY0     CG   71   5.402   6.492   2.768  0.5319 -0.9445  0.6923
    4LY0    HG1   72   5.509   6.496   2.791  0.9456 -3.8799 -0.3026
    4LY0    HG2   73   5.376   6.429   2.683  1.4362 -0.5487  0.1111
    4LY0     CD   74   5.330   6.440   2.891  0.2268 -0.6366 -0.1499
    4LY0    HD1   75   5.224   6.441   2.862  0.1025 -0.1318  0.3095
    4LY0    HD2   76   5.337   6.502   2.980  1.5594 -1.7044  0.5237
    4LY0     CE   77   5.385   6.302   2.928  0.7169  0.0502 -0.5431
    4LY0    HE1   78   5.365   6.293   3.034 -0.4234  0.9142 -0.6644
    4LY0    HE2   79   5.493   6.296   2.918  0.7198  0.6353 -0.9407
    4LY0     NZ   80   5.321   6.190   2.864 -0.2015 -0.3992 -0.4536
    4LY0    HZ1   81   5.222   6.197   2.883 -0.0779  2.6809 -0.4541
    4LY0    HZ2   82   5.325   6.202   2.764  1.3739 -1.1610 -0.5036
    4LY0    HZ3   83   5.359   6.099   2.886  0.0750 -0.2658 -0.3818
    4LY0      C   84   5.414   6.872   2.632  0.3612  0.4805 -0.1138
    4LY0      O   85   5.428   6.953   2.720 -0.4830 -0.5030  0.5457
    5LER      N   86   5.380   6.916   2.513  0.1189  0.2778  0.0715
    5LER      H   87   5.388   6.844   2.442 -1.3383 -0.7184  0.8555
    5LER     CA   88   5.348   7.051   2.466  0.7995  0.2952 -0.5523
    5LER     HA   89   5.343   7.121   2.550 -1.7883  0.5589 -0.8375
    5LER     CB   90   5.459   7.096   2.373  0.1300  0.1647 -1.1154
    5LER    HB1   91   5.443   7.190   2.319  0.4297 -0.8544 -3.0840
    5LER    HB2   92   5.473   7.026   2.290  1.8078  1.1447 -1.7112
    5LER     CG   93   5.595   7.120   2.449  0.6319  0.4181 -0.1797
    5LER     HG   94   5.606   7.037   2.519 -2.3575 -1.1056 -1.3560
    5LER    CD1   95   5.708   7.127   2.343  0.4110 -0.0665  0.0883
    5LER   HD11   96   5.745   7.028   2.316  0.5346 -0.0240  0.0992
    5LER   HD12   97   5.675   7.193   2.263  1.7149 -2.4906 -2.6358
    5LER   HD13   98   5.789   7.174   2.399 -0.6345 -0.7593  2.2836
    5LER    CD2   99   5.588   7.251   2.527 -0.2423 -0.0521  1.0930
    5LER   HD21  100   5.688   7.271   2.568  0.8362 -2.2640 -0.2710
    5LER   HD22  101   5.558   7.337   2.468 -0.8304 -0.9725  0.0159
    5LER   HD23  102   5.528   7.229   2.615  0.2879  1.4291  1.8641
    5LER      C  103   5.207   7.062   2.393  0.1768  0.4173  0.1447
    5LER      O  104   5.181   7.003   2.290 -0.5212 -1.1619  0.2900
    6LYR      N  105   5.123   7.143   2.444  0.5113 -0.1092 -0.2388
    6LYR      H  106   5.130   7.174   2.539 -1.4606 -1.3497  0.3649
    6LYR     CA  107   5.000   7.191   2.374  0.1996  0.2442  0.5595
    6LYR     HA  108   4.936   7.106   2.349 -0.7617  0.8557  0.8544
    6LYR     CB  109   4.904   7.267   2.472  0.2885  0.3436 -0.5392
    6LYR    HB1  110   4.823   7.313   2.415  0.6872  0.8852 -0.6749
    6LYR    HB2  111   4.966   7.340   2.524 -0.2981 -0.8134  1.9339
    6LYR     CG  112   4.842   7.182   2.587  0.9003  0.3409 -0.1413
    6LYR    HG1  113   4.919   7.123   2.635  0.4830 -0.8656 -0.9165
    6LYR    HG2  114   4.772   7.115   2.536 -2.7886  1.9302  2.3692
    6LYR     CD  115   4.772   7.272   2.689  1.2781  0.2505 -0.1841
    6LYR    HD1  116   4.708   7.348   2.644 -1.5759  0.0041  3.0997
    6LYR    HD2  117   4.848   7.321   2.750  0.9465  0.1307  0.3305
    6LYR     CE  118   4.690   7.173   2.770 -1.1240 -1.2022  0.7049
    6LYR    HE1  119   4.746   7.083   2.794  0.5654 -0.3405  0.1193
    6LYR    HE2  120   4.599   7.143   2.718 -2.1538  0.4144  1.4851
    6LYR     NZ  121   4.656   7.230   2.901 -0.5464 -0.4916 -0.2257
    6LYR    HZ1  122   4.564   7.265   2.922 -0.3627 -1.3863  2.3608
    6LYR      C  123   5.023   7.268   2.242  0.1089 -0.1267  0.4662
    6LYR      O  124   5.134   7.322   2.217  0.5020  0.2689 -0.3530
    7LER      N  125   4.917   7.289   2.167  0.3712 -0.2300 -0.3702
    7LER      H  126   4.831   7.243   2.192 -1.1794  1.4876 -2.1389
    7LER     CA  127   4.925   7.358   2.035 -0.2016 -0.5533 -0.2784
    7LER     HA  128   5.027   7.346   1.998  0.1549  2.1263 -0.3349
    7LER     CB  129   4.824   7.294   1.940 -0.2854 -0.2938  0.1011
    7LER    HB1  130   4.817   7.358   1.852  0.1197  1.6959  1.4625
    7LER    HB2  131   4.727   7.299   1.989  0.0947 -1.0654  0.9751
    7LER     CG  132   4.847   7.144   1.904  0.3128  0.1175 -0.4968
    7LER     HG  133   4.854   7.089   1.998 -0.4244 -0.2386 -0.6384
    7LER    CD1  134   4.737   7.092   1.808 -0.3359 -0.0614  0.6776
    7LER   HD11  135   4.735   7.151   1.716 -2.0636  1.2260  1.4887
    7LER   HD12  136   4.755   6.990   1.776 -0.3375  0.2010 -0.1865
    7LER   HD13  137   4.639   7.095   1.856 -0.1149  2.5744  1.1204
    7LER    CD2  138   4.975   7.111   1.830  0.1188 -0.8463 -0.7650
    7LER   HD21  139   5.056   7.159   1.884 -0.6287 -0.0937 -0.2869
    7LER   HD22  140   4.973   7.002   1.824 -2.0957 -0.8869 -0.1286
    7LER   HD23  141   4.977   7.143   1.726  0.7930 -0.1077 -0.5309
    7LER      C  142   4.895   7.507   2.047  0.8307 -0.0621 -0.7630
    7LER      O  143   4.799   7.547   2.108 -1.0346 -0.1950 -0.6239
    8LER      N  144   4.963   7.590   1.962 -0.3037  0.0241 -0.5437
    8LER      H  145   5.030   7.545   1.903 -1.4204  0.6792 -2.3889
    8LER     CA  146   4.931   7.728   1.932  0.9073 -0.1902  0.8462
    8LER     HA  147   4.999   7.760   1.853 -0.7865 -1.7493 -1.3925
    8LER     CB  148   4.797   7.735   1.856  0.8470 -0.0701 -0.5505
    8LER    HB1  149   4.782   7.837   1.819 -2.0810 -0.0991  0.3542
    8LER    HB2  150   4.724   7.700   1.927  2.7710 -3.6839 -0.1318
    8LER     CG  151   4.783   7.646   1.729  0.2252  0.0891  0.4668
    8LER     HG  152   4.796   7.541   1.755 -1.1791 -0.2237 -0.0525
    8LER    CD1  153   4.636   7.654   1.676  0.2024  0.0154 -0.6041
    8LER   HD11  154   4.598   7.556   1.647  1.2506 -0.9145  0.9917
    8LER   HD12  155   4.577   7.700   1.755  0.6004  0.8086 -0.7639
    8LER   HD13  156   4.626   7.723   1.593  1.0495  1.3075  0.3255
    8LER    CD2  157   4.880   7.682   1.612  1.1601 -0.3678  0.1671
    8LER   HD21  158   4.848   7.626   1.525 -1.0712  4.2433 -2.4134
    8LER   HD22  159   4.859   7.788   1.592  0.2260 -0.9065 -2.0138
    8LER   HD23  160   4.981   7.660   1.644  1.4122  0.8143  0.2589
    8LER      C  161   4.937   7.826   2.053 -0.3318 -0.1452  0.6672
    8LER      O  162   4.905   7.943   2.039  0.2428 -0.4601  0.1980
    9LYR      N  163   4.982   7.774   2.169 -0.1712 -0.1499 -0.5378
    9LYR      H  164   5.007   7.676   2.167 -1.2080 -0.4169 -1.1249
    9LYR     CA  165   5.000   7.850   2.295  0.0486  0.7075  0.0814
    9LYR     HA  166   4.916   7.918   2.309 -1.7268 -1.4567  0.7193
    9LYR     CB  167   4.995   7.748   2.415 -0.0545 -0.0627 -0.0802
    9LYR    HB1  168   4.994   7.803   2.509 -1.2424 -1.7108  0.9202
    9LYR    HB2  169   5.077   7.678   2.401  0.3639  0.5583 -0.7991
    9LYR     CG  170   4.870   7.652   2.420  1.0426 -0.2241 -0.4127
    9LYR    HG1  171   4.863   7.612   2.521  0.4801 -0.2858 -0.4743
    9LYR    HG2  172   4.873   7.568   2.350 -0.3455  1.5273 -2.7110
    9LYR     CD  173   4.729   7.727   2.410  0.8537 -0.0071 -0.3692
    9LYR    HD1  174   4.719   7.772   2.311 -0.1634  3.8138  1.2700
    9LYR    HD2  175   4.734   7.807   2.484  1.4701  0.4457 -0.8873
    9LYR     CE  176   4.611   7.639   2.437 -0.1389  0.2964 -1.2261
    9LYR    HE1  177   4.521   7.699   2.438  0.0221  0.5367 -0.1744
    9LYR    HE2  178   4.636   7.589   2.530  0.2108  0.4967 -1.2059
    9LYR     NZ  179   4.598   7.536   2.340 -0.4633 -0.9824  0.5622
    9LYR    HZ1  180   4.675   7.532   2.275 -0.4994 -1.0517  0.5246
    9LYR      C  181   5.128   7.935   2.302 -0.2375  0.0004 -0.2230
    9LYR      O  182   5.232   7.897   2.242 -0.3705 -0.3429 -0.5761
   10LER      N  183   5.125   8.051   2.376  0.1221  0.3976 -0.0419
   10LER      H  184   5.038   8.063   2.426  0.6990 -0.2079  1.1548
   10LER     CA  185   5.241   8.146   2.399 -0.1512  0.8513  0.0874
   10LER     HA  186   5.278   8.180   2.303 -0.1108  0.3071 -0.0951
   10LER     CB  187   5.184   8.278   2.462  0.4004  0.1284  0.0921
   10LER    HB1  188   5.136   8.251   2.556  1.9509  0.0219  0.8940
   10LER    HB2  189   5.095   8.314   2.411  0.8416  1.7173  0.3982
   10LER     CG  190   5.281   8.390   2.493 -0.8887 -0.8699  0.3168
   10LER     HG  191   5.375   8.349   2.531 -0.0307 -1.3541 -2.0977
   10LER    CD1  192   5.320   8.459   2.369 -0.1749 -0.0534 -0.2829
   10LER   HD11  193   5.350   8.391   2.289  0.5320 -0.3641  0.2377
   10LER   HD12  194   5.235   8.511   2.325 -0.4640 -1.0717 -0.9537
   10LER   HD13  195   5.403   8.529   2.382 -1.1765  1.8947 -3.2232
   10LER    CD2  196   5.229   8.489   2.597  0.1196  0.3296  0.5265
   10LER   HD21  197   5.222   8.440   2.694 -3.0501  0.3640  0.4128
   10LER   HD22  198   5.283   8.584   2.603  2.9861 -1.2521  2.2672
   10LER   HD23  199   5.127   8.515   2.571 -0.4178 -1.2870  0.9309
   10LER      C  200   5.353   8.093   2.487  0.0893  0.1990  0.9228
   10LER      O  201   5.470   8.103   2.452 -0.2974  0.0740 -0.4530
   11LER      N  202   5.307   8.031   2.592  0.6910  0.5810 -0.0742
   11LER      H  203   5.208   8.034   2.608  0.7313  0.8122  0.1335
   11LER     CA  204   5.395   7.961   2.691  0.0937 -0.0947  0.1058
   11LER     HA  205   5.493   8.008   2.695 -0.3320  0.7554  2.7113
   11LER     CB  206   5.324   7.972   2.825  0.1053  0.5707 -0.4774
   11LER    HB1  207   5.364   7.907   2.903 -2.2428  0.7711  0.9953
   11LER    HB2  208   5.221   7.940   2.809 -0.1351  1.1879 -0.1898
   11LER     CG  209   5.326   8.113   2.882  0.2064  0.0654  0.1974
   11LER     HG  210   5.266   8.182   2.823  1.4628  0.7356 -0.3279
   11LER    CD1  211   5.269   8.104   3.020 -0.1984  0.2177 -0.0883
   11LER   HD11  212   5.171   8.057   3.021  0.0146 -0.2421 -0.3539
   11LER   HD12  213   5.331   8.041   3.083 -2.0827 -2.6397 -0.8908
   11LER   HD13  214   5.254   8.205   3.056 -1.4616  0.1604 -0.3910
   11LER    CD2  215   5.461   8.178   2.895 -0.2428  0.6198 -0.0020
   11LER   HD21  216   5.507   8.184   2.796  0.8180  2.6243  0.5470
   11LER   HD22  217   5.454   8.267   2.957 -3.7393 -0.2552  1.0838
   11LER   HD23  218   5.521   8.117   2.963  1.3342  1.3457 -0.6727
   11LER      C  219   5.410   7.811   2.664  0.5193  0.8868 -0.0110
   11LER      O  220   5.320   7.749   2.608 -0.0911  0.1376  0.2222
   12LER      N  221   5.514   7.742   2.716 -0.6115  0.7202  0.2998
   12LER      H  222   5.592   7.793   2.755  1.9166 -1.7248 -1.1289
   12LER     CA  223   5.532   7.595   2.714  0.1302 -0.0398  0.5352
   12LER     HA  224   5.522   7.557   2.612 -0.2489 -1.1354  0.9697
   12LER     CB  225   5.691   7.577   2.744  0.0167  0.2556  0.5623
   12LER    HB1  226   5.718   7.471   2.742 -0.5965  0.0016  3.0669
   12LER    HB2  227   5.712   7.618   2.842  0.9299 -1.5980  1.1891
   12LER     CG  228   5.781   7.646   2.638 -0.4861 -0.2743 -0.1198
   12LER     HG  229   5.753   7.751   2.647  0.2620  0.0147 -0.9800
   12LER    CD1  230   5.930   7.621   2.677  0.4629 -0.0196  0.0774
   12LER   HD11  231   5.986   7.664   2.594 -0.6483 -1.4597 -1.4896
   12LER   HD12  232   5.964   7.669   2.769 -1.8586 -1.2212  1.6648
   12LER   HD13  233   5.946   7.514   2.687 -0.6128 -0.0279  2.7007
   12LER    CD2  234   5.756   7.598   2.495  0.6467 -0.8740  0.3332
   12LER   HD21  235   5.652   7.623   2.470  1.2928  2.6126  0.6209
   12LER   HD22  236   5.816   7.658   2.428 -0.3793 -1.3592 -1.0819
   12LER   HD23  237   5.772   7.490   2.488  0.8515 -0.8204 -0.0499
   12LER      C  238   5.442   7.505   2.794 -0.4125  0.1818 -0.1636
   12LER      O  239   5.489   7.414   2.872  0.0138  0.4120  0.7517
   13LER      N  240   5.314   7.532   2.789 -0.2644 -0.1576 -0.5051
   13LER      H  241   5.296   7.615   2.735  0.4183 -0.8044 -1.7474
   13LER     CA  242   5.204   7.453   2.858  0.0558  0.0047  0.0471
   13LER     HA  243   5.236   7.429   2.959 -0.3396 -0.2011  0.1230
   13LER     CB  244   5.073   7.537   2.879 -0.3327  0.3220  0.0432
   13LER    HB1  245   5.005   7.472   2.934  0.7793 -1.3978 -0.5053
   13LER    HB2  246   5.034   7.544   2.777  0.4842  1.0528 -0.2313
   13LER     CG  247   5.099   7.674   2.944  0.1345  0.8483  0.3687
   13LER     HG  248   5.187   7.709   2.891  0.9832 -2.2466 -0.4716
   13LER    CD1  249   5.000   7.781   2.896  0.2487  0.5906  0.0756
   13LER   HD11  250   5.022   7.885   2.919  1.1913  1.0917 -2.7066
   13LER   HD12  251   5.007   7.773   2.787  2.7737 -1.0828  0.2730
   13LER   HD13  252   4.896   7.756   2.918  0.1133 -0.4713 -1.5712
   13LER    CD2  253   5.106   7.684   3.089  0.2372 -0.4218  0.4852
   13LER   HD21  254   5.009   7.663   3.135  0.3805 -1.1592  0.4723
   13LER   HD22  255   5.164   7.603   3.135 -1.2520 -2.6068 -1.2441
   13LER   HD23  256   5.150   7.780   3.113 -0.6336 -0.0825  0.7690
   13LER      C  257   5.169   7.317   2.790  0.7927 -0.8298  0.4552
   13LER      O  258   5.198   7.282   2.680  0.3213  0.0012  0.2148
   14NH2      N  259   5.090   7.245   2.860 -0.3867  0.1055 -0.1608
   14NH2     H1  260   5.067   7.273   2.955 -1.9497  0.1408 -0.5292
   14NH2     H2  261   5.055   7.157   2.826  0.3686  0.0477 -0.8304
   15LY0      N  262   6.944   6.797   3.035  0.6345  0.0229  0.1657
   15LY0     H1  263   7.043   6.792   3.015  0.8058  0.8265  0.7683
   15LY0     H2  264   6.914   6.894   3.032 -0.5158 -0.3214 -0.0001
   15LY0     H3  265   6.914   6.770   3.127 -0.5680  1.8461  0.3620
   15LY0     CA  266   6.865   6.735   2.925  0.1815 -0.0730  0.4419
   15LY0     HA  267   6.907   6.764   2.829  1.8285  1.0613  1.4750
   15LY0     CB  268   6.891   6.587   2.930 -0.2194 -0.4205  0.4697
   15LY0    HB1  269   6.826   6.526   2.867  1.8116 -0.5465 -1.6329
   15LY0    HB2  270   6.882   6.557   3.034  1.3138  0.6323  0.9483
   15LY0     CG  271   7.038   6.545   2.888 -0.4549 -0.1863 -0.3508
   15LY0    HG1  272   7.117   6.577   2.957  0.4084  0.3141 -1.5389
   15LY0    HG2  273   7.063   6.588   2.792  1.7371 -0.9066 -0.1695
   15LY0     CD  274   7.054   6.394   2.878 -0.0272  0.0943  0.0760
   15LY0    HD1  275   6.976   6.367   2.806 -2.3764  1.9821  1.7086
   15LY0    HD2  276   7.035   6.348   2.975 -1.8585  0.1109 -0.2344
   15LY0     CE  277   7.192   6.350   2.839  0.2238 -0.1855  0.7297
   15LY0    HE1  278   7.230   6.407   2.753  2.9910 -0.8864  1.3766
   15LY0    HE2  279   7.199   6.245   2.810 -0.0043  0.4013 -1.7030
   15LY0     NZ  280   7.293   6.373   2.946  0.1508 -0.1751 -0.1455
   15LY0    HZ1  281   7.316   6.470   2.960  1.3116 -0.6043  1.1543
   15LY0    HZ2  282   7.271   6.335   3.037 -2.0656 -0.0531 -0.5781
   15LY0    HZ3  283   7.383   6.341   2.913  0.0771 -1.0293  0.4547
   15LY0      C  284   6.720   6.766   2.957  0.0441  0.3188 -0.0642
   15LY0      O  285   6.680   6.741   3.075  0.4628 -0.4467  0.0678
   16LER      N  286   6.646   6.834   2.867 -0.1135  0.5923  0.1615
   16LER      H  287   6.687   6.860   2.778  1.7562 -0.9890  0.4880
   16LER     CA  288   6.512   6.893   2.890 -0.2293  0.1775 -0.2300
   16LER     HA  289   6.514   6.956   2.979 -0.0505  2.5204 -1.7995
   16LER     CB  290   6.483   6.985   2.762  0.4444 -0.3217  0.3978
   16LER    HB1  291   6.378   7.014   2.770  0.2007 -1.6607  3.6549
   16LER    HB2  292   6.472   6.930   2.669  1.1967 -0.3098  0.2975
   16LER     CG  293   6.570   7.109   2.737  0.1264 -0.1716  0.0745
   16LER     HG  294   6.676   7.083   2.737  0.3004  0.4871  0.9594
   16LER    CD1  295   6.554   7.163   2.597  0.3316 -0.2688  0.0585
   16LER   HD11  296   6.459   7.212   2.579 -0.1415 -1.2228 -0.0598
   16LER   HD12  297   6.632   7.237   2.573  0.0551  0.3102  0.8957
   16LER   HD13  298   6.561   7.084   2.523 -0.6603  2.2886 -3.0160
   16LER    CD2  299   6.524   7.211   2.844 -0.1990 -0.1506  0.6407
   16LER   HD21  300   6.592   7.296   2.851  0.9053 -1.0798  1.7832
   16LER   HD22  301   6.429   7.247   2.806  1.3336  2.5583 -0.9707
   16LER   HD23  302   6.519   7.166   2.943  2.2699 -0.3715  0.7487
   16LER      C  303   6.400   6.788   2.911  0.1428 -0.4267  0.0059
   16LER      O  304   6.416   6.672   2.874  0.1757 -0.3967 -0.0530
   17LY0      N  305   4.342   6.525   3.523  0.5178  0.5447  0.5836
   17LY0     H1  306   4.374   6.494   3.614  1.2382  1.5778  0.6961
   17LY0     H2  307   4.247   6.493   3.508  0.5809  0.5834  0.1013
   17LY0     H3  308   4.393   6.494   3.442 -0.5645 -0.2664  0.1850
   17LY0     CA  309   4.350   6.679   3.516 -0.0456 -0.3880  0.1157
   17LY0     HA  310   4.304   6.712   3.423 -1.2834  1.3242  1.2774
   17LY0     CB  311   4.258   6.743   3.622  0.9235  0.7910  0.3051
   17LY0    HB1  312   4.303   6.727   3.720 -1.3073 -0.3331  1.2233
   17LY0    HB2  313   4.164   6.688   3.613  0.7580  0.8083  1.7189
   17LY0     CG  314   4.233   6.887   3.594  0.5206 -0.5845 -0.6014
   17LY0    HG1  315   4.202   6.897   3.490 -0.7923  0.5462 -0.1366
   17LY0    HG2  316   4.317   6.945   3.632  1.4005 -0.9134 -1.9922
   17LY0     CD  317   4.117   6.948   3.685 -0.0632 -0.6700 -0.4370
   17LY0    HD1  318   4.128   6.909   3.786  0.0295 -0.7407 -0.4736
   17LY0    HD2  319   4.012   6.926   3.664 -1.1647  2.6935  0.9030
   17LY0     CE  320   4.133   7.101   3.686 -0.0321 -0.7762 -0.7951
   17LY0    HE1  321   4.234   7.133   3.711 -0.0308 -0.5520 -1.0813
   17LY0    HE2  322   4.065   7.146   3.759  1.3089 -0.6692  0.4420
   17LY0     NZ  323   4.085   7.156   3.556  0.6349  0.1353  0.1546
   17LY0    HZ1  324   4.138   7.122   3.477 -0.7938  0.3139 -0.9249
   17LY0    HZ2  325   3.984   7.147   3.547  0.4045  0.0821  2.2274
   17LY0    HZ3  326   4.089   7.257   3.551 -2.1202  0.2903 -0.7835
   17LY0      C  327   4.492   6.736   3.510 -0.7998 -0.1678  0.1943
   17LY0      O  328   4.575   6.714   3.599  0.4625  0.2912  0.7258
   18LER      N  329   4.526   6.793   3.392  0.3051 -0.4306 -0.1267
   18LER      H  330   4.448   6.807   3.330  0.5745 -1.7276 -0.7961
   18LER     CA  331   4.664   6.823   3.344  0.8060  0.1000 -0.0245
   18LER     HA  332   4.726   6.736   3.360 -0.0396 -0.1638  2.1837
   18LER     CB  333   4.648   6.867   3.198 -0.1716 -0.2396 -0.2105
   18LER    HB1  334   4.739   6.921   3.172 -0.1300  0.7198  1.7110
   18LER    HB2  335   4.561   6.929   3.181 -0.7636 -1.7478 -3.3859
   18LER     CG  336   4.633   6.757   3.098  1.3558  0.3585 -0.3752
   18LER     HG  337   4.541   6.704   3.121  1.9714 -0.1706  0.9280
   18LER    CD1  338   4.613   6.824   2.960  0.0981 -0.4002 -0.0736
   18LER   HD11  339   4.532   6.896   2.958  0.6656  0.3162  1.4443
   18LER   HD12  340   4.708   6.873   2.940 -0.2176  0.3340  0.2158
   18LER   HD13  341   4.589   6.748   2.885  2.9485 -0.3938 -1.1314
   18LER    CD2  342   4.748   6.660   3.083 -0.0800 -0.1230 -0.3092
   18LER   HD21  343   4.834   6.718   3.048 -0.8982  0.2401 -1.7612
   18LER   HD22  344   4.774   6.598   3.169 -1.0412 -0.0551  0.0467
   18LER   HD23  345   4.724   6.592   3.002  1.6138  1.9934 -2.7496
   18LER      C  346   4.719   6.944   3.422  0.6709 -0.1721 -0.3997
   18LER      O  347   4.656   7.051   3.424 -0.3236 -0.1597  0.4119
   19LYR      N  348   4.828   6.919   3.493  0.1853  0.3916  0.1238
   19LYR      H  349   4.854   6.821   3.493 -0.4071  0.2239  0.5065
   19LYR     CA  350   4.886   7.012   3.595  0.3448  0.6549 -0.1474
   19LYR     HA  351   4.805   7.037   3.664  0.8338  1.0755  0.2778
   19LYR     CB  352   4.985   6.924   3.678 -0.4504  0.4668  0.2420
   19LYR    HB1  353   5.072   6.890   3.622  0.2250  2.8854 -0.2719
   19LYR    HB2  354   4.934   6.837   3.719 -0.7748  0.6214  0.1758
   19LYR     CG  355   5.024   7.003   3.801 -0.5986  0.3118 -0.4410
   19LYR    HG1  356   5.076   6.930   3.863 -0.3886 -0.2489 -1.2678
   19LYR    HG2  357   4.939   7.036   3.862  0.6328 -0.5097  1.8045
   19LYR     CD  358   5.110   7.130   3.785  0.9688 -0.6846  0.7872
   19LYR    HD1  359   5.052   7.221   3.772  0.3667 -1.1045  0.4598
   19LYR    HD2  360   5.183   7.120   3.704  0.0001 -2.1686  0.0474
   19LYR     CE  361   5.196   7.147   3.909  0.3856  0.4644  0.0028
   19LYR    HE1  362   5.294   7.103   3.889 -0.0005 -0.2615 -0.3631
   19LYR    HE2  363   5.159   7.092   3.996  2.2910 -2.2268 -0.7549
   19LYR     NZ  364   5.202   7.285   3.938  0.2776  0.3668 -0.4353
   19LYR    HZ1  365   5.143   7.318   4.013  1.0967  2.1089 -0.5108
   19LYR      C  366   4.931   7.147   3.535  0.2470  0.7338 -0.6581
   19LYR      O  367   4.890   7.248   3.589  0.7818  0.1714 -0.2307
   20LY0      N  368   5.001   7.150   3.419  0.2547 -0.2454 -0.0415
   20LY0      H  369   5.030   7.064   3.374  0.4440  0.2304 -0.8517
   20LY0     CA  370   5.037   7.279   3.359  0.3029 -0.7114  0.5729
   20LY0     HA  371   5.004   7.359   3.424 -0.0786  0.5446 -1.0903
   20LY0     CB  372   5.189   7.290   3.339 -0.3917  0.0266 -0.3550
   20LY0    HB1  373   5.210   7.377   3.276 -2.0030 -0.4446 -1.5981
   20LY0    HB2  374   5.225   7.215   3.268 -0.0038  1.3397 -1.5913
   20LY0     CG  375   5.270   7.305   3.470  0.1900 -0.0403  0.9523
   20LY0    HG1  376   5.259   7.221   3.538 -1.1561 -1.1105 -0.5082
   20LY0    HG2  377   5.241   7.402   3.511 -0.1971  0.4202 -0.3464
   20LY0     CD  378   5.419   7.311   3.429 -0.7217 -0.0161 -0.4508
   20LY0    HD1  379   5.444   7.382   3.350 -0.2106 -0.3592 -0.5998
   20LY0    HD2  380   5.446   7.210   3.399  0.0164 -0.2049  0.7758
   20LY0     CE  381   5.503   7.354   3.549  0.2177  0.2945  0.6576
   20LY0    HE1  382   5.486   7.277   3.624 -0.1460 -0.0811  0.2036
   20LY0    HE2  383   5.488   7.456   3.583  0.8356  0.6583 -0.1314
   20LY0     NZ  384   5.641   7.342   3.513 -0.6221 -0.7271  0.0217
   20LY0    HZ1  385   5.698   7.348   3.596  0.4246 -1.6165 -0.6058
   20LY0    HZ2  386   5.660   7.251   3.472  0.1387 -1.1198  1.1900
   20LY0    HZ3  387   5.661   7.416   3.447  2.7239 -1.7405 -0.2671
   20LY0      C  388   4.959   7.299   3.226  0.5300  0.7190  0.6202
   20LY0      O  389   5.008   7.342   3.125 -0.0982  0.5015  0.0836
   21LER      N  390   4.830   7.267   3.238 -0.2128  0.0694 -0.3471
   21LER      H  391   4.808   7.217   3.323  1.4128 -0.1327 -0.0101
   21LER     CA  392   4.711   7.277   3.144 -0.0695 -0.6223 -0.3109
   21LER     HA  393   4.639   7.215   3.199  0.2260 -2.7567 -2.1747
   21LER     CB  394   4.674   7.420   3.123  0.2791 -0.1597  0.0199
   21LER    HB1  395   4.575   7.408   3.079  0.9428 -2.2877 -1.0142
   21LER    HB2  396   4.738   7.459   3.044  0.8704 -0.9879  0.0791
   21LER     CG  397   4.664   7.521   3.239 -0.7718  0.7014 -0.0515
   21LER     HG  398   4.769   7.528   3.266 -0.8229 -2.1561  1.3235
   21LER    CD1  399   4.614   7.660   3.216  0.2829  0.8196 -0.2858
   21LER   HD11  400   4.609   7.723   3.305 -1.4741  0.0071  0.2241
   21LER   HD12  401   4.662   7.702   3.128 -1.8864  0.8223 -1.5315
   21LER   HD13  402   4.513   7.638   3.182 -0.4780  1.4679  1.4670
   21LER    CD2  403   4.586   7.470   3.371 -0.5596  0.0632 -0.3865
   21LER   HD21  404   4.582   7.546   3.448  1.8781 -1.3233  1.2451
   21LER   HD22  405   4.490   7.438   3.331 -0.2856  1.0411 -1.9011
   21LER   HD23  406   4.636   7.387   3.421 -1.6091  0.5137  1.5085
   21LER      C  407   4.742   7.204   3.004 -0.1677  0.5661 -0.1653
   21LER      O  408   4.843   7.131   2.996  0.0283 -0.3316  0.0190
   22LY0      N  409   5.685   7.785   4.173 -0.6643 -0.6774 -0.1188
   22LY0     H1  410   5.781   7.813   4.186 -0.1854 -2.8782  1.8370
   22LY0     H2  411   5.638   7.853   4.115 -0.7089 -0.1707  0.4958
   22LY0     H3  412   5.647   7.787   4.267 -0.6442 -0.2125 -0.1208
   22LY0     CA  413   5.664   7.645   4.125 -0.2515 -0.0236 -0.2317
   22LY0     HA  414   5.717   7.649   4.031 -0.2140  1.0763 -0.1759
   22LY0     CB  415   5.740   7.548   4.219 -0.1770  0.0225 -0.2934
   22LY0    HB1  416   5.684   7.536   4.311 -1.7880 -0.6509 -1.3228
   22LY0    HB2  417   5.842   7.582   4.236 -0.3485 -0.0812  1.0406
   22LY0     CG  418   5.744   7.417   4.131  0.6321 -0.5998  0.5666
   22LY0    HG1  419   5.751   7.450   4.028 -3.5249 -0.1451  0.2901
   22LY0    HG2  420   5.646   7.374   4.147  0.8759 -0.9223  1.2310
   22LY0     CD  421   5.843   7.318   4.169  0.6107  0.1852  0.1300
   22LY0    HD1  422   5.826   7.291   4.273 -1.8647  0.7513 -0.0623
   22LY0    HD2  423   5.941   7.367   4.161  0.9049 -0.5665 -1.2256
   22LY0     CE  424   5.845   7.188   4.082 -0.4936 -0.1856 -0.4207
   22LY0    HE1  425   5.745   7.144   4.073  0.7056 -2.8234 -2.5229
   22LY0    HE2  426   5.899   7.113   4.139 -0.2247 -0.8902 -1.5668
   22LY0     NZ  427   5.911   7.205   3.948 -0.1768  0.0831 -0.0958
   22LY0    HZ1  428   5.960   7.118   3.928 -0.7760 -1.2355  3.3396
   22LY0    HZ2  429   5.844   7.220   3.874 -0.1391 -0.0436 -0.1564
   22LY0    HZ3  430   5.968   7.288   3.953  1.7131 -1.1631  3.7037
   22LY0      C  431   5.517   7.590   4.117 -0.0573 -0.2787 -0.0320
   22LY0      O  432   5.435   7.608   4.209  0.2005  0.0475  0.5628
   23LER      N  433   5.484   7.522   4.000 -0.5318 -0.3960 -0.5489
   23LER      H  434   5.555   7.514   3.928 -0.1293 -2.7763  0.0147
   23LER     CA  435   5.342   7.492   3.969  0.2975  0.5705  0.3292
   23LER     HA  436   5.273   7.498   4.054  0.8918 -2.2026  1.1067
   23LER     CB  437   5.290   7.590   3.865  0.6772 -0.6996 -0.0588
   23LER    HB1  438   5.202   7.555   3.811  1.1038  2.0382 -2.8430
   23LER    HB2  439   5.361   7.587   3.783  1.6816 -0.6051  0.7831
   23LER     CG  440   5.276   7.738   3.916  0.3712  0.0502 -0.3044
   23LER     HG  441   5.369   7.771   3.963 -0.1311 -0.0095  0.7447
   23LER    CD1  442   5.251   7.814   3.785 -0.0757 -0.4864 -0.1354
   23LER   HD11  443   5.154   7.787   3.742 -2.1653  1.9416  2.6767
   23LER   HD12  444   5.243   7.921   3.803  2.1928 -0.0516 -1.2667
   23LER   HD13  445   5.333   7.801   3.714  0.1306  1.5817 -0.3220
   23LER    CD2  446   5.164   7.763   4.015 -0.0409 -0.2873  0.5817
   23LER   HD21  447   5.169   7.688   4.094  0.2528 -0.9424 -0.0455
   23LER   HD22  448   5.181   7.859   4.064  0.9349 -0.1402 -0.0165
   23LER   HD23  449   5.062   7.756   3.976  0.5026 -1.0085 -0.7619
   23LER      C  450   5.322   7.348   3.920 -0.0108 -0.0617  0.1733
   23LER      O  451   5.405   7.311   3.839 -0.1701  0.1308  0.4374
   24LY0      N  452   6.331   6.420   2.426  0.5262 -0.8320  0.2200
   24LY0     H1  453   6.334   6.496   2.494 -0.6953 -2.2372  1.9251
   24LY0     H2  454   6.269   6.348   2.460 -1.5826  0.2930 -0.9987
   24LY0     H3  455   6.424   6.380   2.420 -0.5649 -3.3764 -0.9616
   24LY0     CA  456   6.265   6.456   2.297 -0.3057 -0.3160 -0.0063
   24LY0     HA  457   6.328   6.528   2.244  0.1025 -0.1503  0.6996
   24LY0     CB  458   6.254   6.339   2.202  0.7036  0.5928  0.2969
   24LY0    HB1  459   6.187   6.269   2.252  0.0747 -1.1857 -2.7909
   24LY0    HB2  460   6.348   6.284   2.200 -0.0285 -0.8222 -3.3552
   24LY0     CG  461   6.194   6.349   2.058  0.1231  0.2004 -0.2822
   24LY0    HG1  462   6.270   6.403   2.001 -1.6145  0.7760 -2.1667
   24LY0    HG2  463   6.096   6.398   2.055 -0.7620 -1.4957 -0.3587
   24LY0     CD  464   6.165   6.221   1.990  0.1076 -0.0086 -0.5996
   24LY0    HD1  465   6.079   6.179   2.042  0.0345  1.0251  0.1461
   24LY0    HD2  466   6.254   6.159   1.996 -0.7378 -1.0910  3.1349
   24LY0     CE  467   6.129   6.248   1.845 -0.0939  0.4987 -0.6835
   24LY0    HE1  468   6.219   6.283   1.794  1.3450 -3.7947 -1.4410
   24LY0    HE2  469   6.057   6.330   1.840 -0.0051  0.6485  0.2874
   24LY0     NZ  470   6.075   6.128   1.780 -0.1854 -0.4891 -0.3684
   24LY0    HZ1  471   6.148   6.059   1.788 -0.0789 -0.1992  2.0536
   24LY0    HZ2  472   5.984   6.104   1.816  0.3399 -0.2628  1.1863
   24LY0    HZ3  473   6.059   6.146   1.682  0.8776 -0.5503 -0.5657
   24LY0      C  474   6.135   6.533   2.329  0.1415  0.3597 -0.2126
   24LY0      O  475   6.083   6.523   2.438 -0.1317 -0.0994  0.0220
   25LER      N  476   6.091   6.623   2.241 -0.4188  0.4197  0.2475
   25LER      H  477   6.135   6.629   2.150 -0.6498  2.4844  0.2361
   25LER     CA  478   5.960   6.688   2.243 -0.2364 -0.6741 -0.0274
   25LER     HA  479   5.937   6.706   2.348 -3.3895 -0.5133 -0.6643
   25LER     CB  480   5.980   6.830   2.162  0.0269  0.9262  0.0244
   25LER    HB1  481   5.890   6.863   2.111  0.8394  1.4924 -1.0833
   25LER    HB2  482   6.053   6.808   2.084 -2.3012 -0.5378 -1.8630
   25LER     CG  483   6.024   6.946   2.241  0.5158 -1.0964  0.4391
   25LER     HG  484   5.955   6.961   2.323  1.7133  0.4800  1.2237
   25LER    CD1  485   6.166   6.929   2.298 -0.4329  0.3087 -0.0221
   25LER   HD11  486   6.193   7.019   2.352  0.4280 -0.3217  0.6221
   25LER   HD12  487   6.161   6.846   2.369 -1.4623 -0.3850 -0.8694
   25LER   HD13  488   6.233   6.903   2.216 -1.8024 -4.4770  0.0382
   25LER    CD2  489   6.021   7.079   2.163 -0.4396 -0.5953  0.1389
   25LER   HD21  490   5.924   7.122   2.135 -0.1504  1.1846  1.6472
   25LER   HD22  491   6.057   7.157   2.230  3.3770 -1.6138 -0.4989
   25LER   HD23  492   6.090   7.088   2.079  0.8570 -0.7885  1.1629
   25LER      C  493   5.846   6.614   2.177 -0.6474 -0.3394  0.2921
   25LER      O  494   5.879   6.534   2.085 -0.3032 -1.0379 -0.1836
   26LYR      N  495   5.727   6.620   2.230  0.5780 -0.2582 -0.3488
   26LYR      H  496   5.716   6.676   2.313  2.2334  1.1319 -0.9979
   26LYR     CA  497   5.605   6.575   2.164  0.6877  0.2387  0.5323
   26LYR     HA  498   5.625   6.563   2.058  1.3637 -2.0809  0.8566
   26LYR     CB  499   5.570   6.433   2.213 -0.7779 -0.1480 -0.4930
   26LYR    HB1  500   5.556   6.448   2.320 -0.5105  0.3260 -0.5260
   26LYR    HB2  501   5.654   6.367   2.192 -0.6200  1.1297 -4.5571
   26LYR     CG  502   5.445   6.365   2.154 -0.1975 -0.2812 -0.4046
   26LYR    HG1  503   5.477   6.338   2.053  0.8649  0.8437 -0.3900
   26LYR    HG2  504   5.358   6.430   2.148  0.3777  0.6861  1.1666
   26LYR     CD  505   5.403   6.235   2.228 -0.5125 -0.6384  0.0197
   26LYR    HD1  506   5.298   6.221   2.205 -1.4238  2.5890  1.5868
   26LYR    HD2  507   5.426   6.245   2.334  1.4526  2.4980 -0.5595
   26LYR     CE  508   5.481   6.113   2.183  0.3678  0.3119  0.3489
   26LYR    HE1  509   5.584   6.124   2.218  1.3079 -0.1724 -2.0299
   26LYR    HE2  510   5.478   6.102   2.074 -0.6379  1.6411  0.2178
   26LYR     NZ  511   5.413   5.997   2.239 -0.2176 -0.3500  0.4250
   26LYR    HZ1  512   5.433   5.966   2.333  1.7872 -2.3270 -0.5270
   26LYR      C  513   5.489   6.677   2.191 -0.3768  0.2064  0.3642
   26LYR      O  514   5.466   6.729   2.295 -0.8101  0.4601  0.2487
   27LY0      N  515   5.422   6.711   2.075  0.2697  0.3921 -0.1693
   27LY0      H  516   5.448   6.660   1.991 -0.9236 -0.4384 -0.0640
   27LY0     CA  517   5.298   6.786   2.075 -0.5761 -0.4114  0.3348
   27LY0     HA  518   5.312   6.862   2.152  2.0246  0.1779 -0.6178
   27LY0     CB  519   5.270   6.863   1.949  0.7852  0.3491 -0.7490
   27LY0    HB1  520   5.182   6.927   1.960  2.1260  2.5225 -1.9209
   27LY0    HB2  521   5.241   6.789   1.874 -2.0122 -0.1754  0.7348
   27LY0     CG  522   5.391   6.936   1.893 -0.0400 -0.2166 -0.0690
   27LY0    HG1  523   5.484   6.880   1.883  1.1933  2.0161 -2.0812
   27LY0    HG2  524   5.413   7.023   1.955 -3.8055  0.4328  0.5651
   27LY0     CD  525   5.374   6.990   1.752 -0.6093  0.0153 -0.2426
   27LY0    HD1  526   5.296   7.064   1.766  0.7373  1.1150  2.0586
   27LY0    HD2  527   5.344   6.906   1.690 -2.3889 -0.4804  1.1960
   27LY0     CE  528   5.497   7.064   1.693 -0.1413  0.1595  0.1777
   27LY0    HE1  529   5.578   6.993   1.676  0.7241  1.5279 -1.8131
   27LY0    HE2  530   5.531   7.149   1.752 -0.4011  0.2717  0.1636
   27LY0     NZ  531   5.455   7.115   1.564  0.3456 -0.1818  0.1564
   27LY0    HZ1  532   5.380   7.182   1.576 -0.8437 -1.5432  0.6878
   27LY0    HZ2  533   5.530   7.151   1.507  1.1740 -0.3738  1.1031
   27LY0    HZ3  534   5.421   7.032   1.517 -0.0747  0.5323 -0.8292
   27LY0      C  535   5.174   6.700   2.111 -0.2498 -0.8123 -0.4986
   27LY0      O  536   5.179   6.584   2.082  0.4012  0.1361  0.1652
   28LER      N  537   5.070   6.767   2.159 -0.1453  0.2574  0.6216
   28LER      H  538   5.071   6.868   2.149 -0.7848  0.0348 -5.3302
   28LER     CA  539   4.945   6.706   2.204  0.0388 -0.2075 -0.3286
   28LER     HA  540   4.954   6.597   2.204  1.4527 -0.2271  3.6693
   28LER     CB  541   4.919   6.757   2.350  0.1004 -0.1569  0.0002
   28LER    HB1  542   4.826   6.718   2.391 -1.8408  2.6038 -1.4880
   28LER    HB2  543   4.898   6.863   2.346 -1.2645 -0.3204  1.6525
   28LER     CG  544   5.026   6.738   2.453 -0.5304 -0.1659  0.5362
   28LER     HG  545   5.122   6.779   2.420 -1.6020  1.7524 -0.4173
   28LER    CD1  546   4.980   6.797   2.585  0.0461  0.1946  0.2914
   28LER   HD11  547   4.893   6.743   2.623 -1.5205  3.5972  1.9891
   28LER   HD12  548   5.064   6.794   2.655  1.1477  1.6540 -0.9107
   28LER   HD13  549   4.955   6.903   2.583 -1.6392 -0.1952 -0.5294
   28LER    CD2  550   5.051   6.587   2.473  0.4430 -1.2566  0.6582
   28LER   HD21  551   4.964   6.548   2.525 -0.6192 -0.8552 -0.7698
   28LER   HD22  552   5.069   6.542   2.376 -3.3183 -0.0580 -0.7709
   28LER   HD23  553   5.138   6.563   2.536  1.7202  0.7303 -0.2314
   28LER      C  554   4.829   6.743   2.112 -0.8511  1.0074  0.0698
   28LER      O  555   4.828   6.843   2.044 -0.2822 -0.0923  0.2722
   29LYR      N  556   4.723   6.660   2.111  0.2490 -0.1110  0.1500
   29LYR      H  557   4.720   6.589   2.183  1.6305  2.6830  3.1984
   29LYR     CA  558   4.604   6.691   2.037 -1.0886  0.6628  0.4978
   29LYR     HA  559   4.636   6.744   1.947  0.3783 -0.0937  0.5430
   29LYR     CB  560   4.528   6.560   1.993 -0.0372  0.1526 -0.2264
   29LYR    HB1  561   4.436   6.582   1.940  0.3678  0.7232 -0.7015
   29LYR    HB2  562   4.515   6.513   2.091 -1.6690 -0.6235 -0.7774
   29LYR     CG  563   4.609   6.456   1.914  0.2296  0.4756  0.1682
   29LYR    HG1  564   4.687   6.418   1.979 -1.3635 -1.7944  0.8894
   29LYR    HG2  565   4.648   6.513   1.830 -0.2105 -0.7766 -0.9220
   29LYR     CD  566   4.531   6.344   1.863  0.1817 -0.1218 -0.0834
   29LYR    HD1  567   4.453   6.392   1.804  0.2923  0.4618  0.2391
   29LYR    HD2  568   4.478   6.293   1.944  0.1643 -0.4284 -0.2865
   29LYR     CE  569   4.613   6.237   1.787 -0.4495  0.1619 -0.0477
   29LYR    HE1  570   4.663   6.297   1.711  1.7089  0.8776  1.8275
   29LYR    HE2  571   4.555   6.165   1.729  3.6400 -2.8216 -0.9060
   29LYR     NZ  572   4.709   6.171   1.876 -0.7099  0.6259  0.5541
   29LYR    HZ1  573   4.677   6.124   1.960 -0.8437  2.5039  1.6186
   29LYR      C  574   4.510   6.782   2.115 -0.8499 -0.1042 -0.6504
   29LYR      O  575   4.385   6.767   2.107 -0.4067  1.1004 -0.0273
   30LER      N  576   4.566   6.889   2.182  0.5066 -0.2165 -0.1030
   30LER      H  577   4.666   6.897   2.189  0.3404  0.4712  2.0115
   30LER     CA  578   4.491   6.985   2.270 -0.2556  0.2028  0.2607
   30LER     HA  579   4.384   6.981   2.252 -0.4474 -0.9776  1.5109
   30LER     CB  580   4.505   6.930   2.412  0.0338  0.2064  0.9102
   30LER    HB1  581   4.611   6.917   2.437  1.0243  2.3398 -1.6794
   30LER    HB2  582   4.477   6.825   2.402  1.5409 -0.1012 -0.5724
   30LER     CG  583   4.441   7.004   2.530  0.2062 -0.3024 -0.0668
   30LER     HG  584   4.478   7.106   2.532 -1.0821  0.1743  0.7146
   30LER    CD1  585   4.287   7.008   2.521  0.0685 -0.1147  0.4693
   30LER   HD11  586   4.259   7.095   2.461 -0.6419  0.5706  1.7304
   30LER   HD12  587   4.241   6.920   2.476 -1.5160  1.3926 -1.0463
   30LER   HD13  588   4.247   7.027   2.621 -1.7080 -0.9612 -0.0406
   30LER    CD2  589   4.463   6.934   2.668 -0.8402  1.3180 -0.0003
   30LER   HD21  590   4.439   7.001   2.750 -1.4323  3.5381 -1.8690
   30LER   HD22  591   4.412   6.838   2.677  0.7942  0.3548 -0.5872
   30LER   HD23  592   4.569   6.911   2.675 -0.8010  1.3619 -0.3890
   30LER      C  593   4.548   7.124   2.242 -0.1968 -0.6962 -0.4464
   30LER      O  594   4.669   7.147   2.220  0.1680  0.3931  0.3795
   31LER      N  595   4.462   7.226   2.243  0.3054  0.2135 -0.2879
   31LER      H  596   4.365   7.202   2.251  0.1732  0.2148 -1.6771
   31LER     CA  597   4.499   7.370   2.204  0.4794  0.0733 -0.2617
   31LER     HA  598   4.599   7.374   2.162  0.7995  1.9456  0.5671
   31LER     CB  599   4.402   7.431   2.103  0.0593 -0.3680 -0.1073
   31LER    HB1  600   4.405   7.539   2.114  2.5393 -0.2997 -0.9709
   31LER    HB2  601   4.300   7.397   2.125 -0.4952 -0.3247 -2.3523
   31LER     CG  602   4.430   7.386   1.958  0.7410  0.0050 -1.1578
   31LER     HG  603   4.535   7.395   1.929  0.6793  0.0273 -1.3770
   31LER    CD1  604   4.384   7.243   1.932 -0.1648  0.2001 -0.3752
   31LER   HD11  605   4.397   7.220   1.827 -0.0499  2.0043 -0.7919
   31LER   HD12  606   4.440   7.174   1.995 -1.2899  0.3283  0.8243
   31LER   HD13  607   4.278   7.223   1.953 -0.0828 -0.0726 -0.2053
   31LER    CD2  608   4.355   7.477   1.864  0.2613 -0.0620  0.5316
   31LER   HD21  609   4.382   7.581   1.880  0.2999 -0.0127  0.1714
   31LER   HD22  610   4.361   7.436   1.763 -0.0039  1.1882 -0.0065
   31LER   HD23  611   4.251   7.475   1.895 -0.2314  0.2222 -1.0242
   31LER      C  612   4.501   7.451   2.331  0.0081  0.4360  0.1111
   31LER      O  613   4.422   7.437   2.428 -0.3024  0.6347  0.0343
   32LY0      N  614   5.424   5.476   2.497  0.1496  0.8235  0.5388
   32LY0     H1  615   5.488   5.423   2.439 -1.1167 -1.3107  0.9966
   32LY0     H2  616   5.328   5.452   2.478  0.2375  0.7187  0.2054
   32LY0     H3  617   5.444   5.446   2.591  2.2465  0.8703  0.1631
   32LY0     CA  618   5.451   5.623   2.494  0.5234 -0.4038 -0.5807
   32LY0     HA  619   5.389   5.684   2.559  0.6823  1.2321 -1.9074
   32LY0     CB  620   5.589   5.647   2.552 -0.4448 -0.2707 -0.0062
   32LY0    HB1  621   5.623   5.746   2.521 -1.5347 -0.0439 -0.5588
   32LY0    HB2  622   5.660   5.572   2.517  1.0039  1.1164 -0.1533
   32LY0     CG  623   5.586   5.652   2.705 -0.3567  0.1225  0.0605
   32LY0    HG1  624   5.544   5.561   2.748  0.9679 -0.2164  0.7048
   32LY0    HG2  625   5.529   5.739   2.735  1.3463  1.4425 -0.3697
   32LY0     CD  626   5.728   5.678   2.758 -0.2300  0.0991  0.3536
   32LY0    HD1  627   5.759   5.777   2.727 -0.2131  0.0615  0.2495
   32LY0    HD2  628   5.800   5.604   2.725 -0.3347  0.5237 -0.8718
   32LY0     CE  629   5.716   5.684   2.912 -0.3447 -0.4290  0.6853
   32LY0    HE1  630   5.661   5.603   2.958  0.2085 -0.7751  0.7545
   32LY0    HE2  631   5.671   5.780   2.936 -1.8952 -1.1904  0.9316
   32LY0     NZ  632   5.852   5.682   2.979 -0.0217  0.2211  0.0514
   32LY0    HZ1  633   5.845   5.688   3.079  3.6139  1.8779  0.3775
   32LY0    HZ2  634   5.908   5.601   2.958 -0.6734 -0.5159  1.0657
   32LY0    HZ3  635   5.904   5.763   2.947  1.0166 -0.3148  0.3460
   32LY0      C  636   5.435   5.695   2.356  0.4125 -0.5819  0.0350
   32LY0      O  637   5.519   5.690   2.277 -0.9779  0.5633 -0.0648
   33LER      N  638   5.319   5.758   2.335  0.5024  0.1522  1.0816
   33LER      H  639   5.271   5.783   2.421 -2.4759 -0.3571 -0.3158
   33LER     CA  640   5.259   5.808   2.206 -0.0303  0.7306  0.0643
   33LER     HA  641   5.266   5.730   2.130  0.3958  2.6806 -2.0031
   33LER     CB  642   5.116   5.850   2.229  0.1465 -0.5191  0.5261
   33LER    HB1  643   5.077   5.893   2.137 -0.2512 -0.1771  0.8478
   33LER    HB2  644   5.113   5.936   2.295 -2.1461  0.5802 -0.8901
   33LER     CG  645   5.015   5.741   2.269 -0.4815  0.4985  0.3390
   33LER     HG  646   5.041   5.708   2.370  0.1472 -2.8068 -0.7714
   33LER    CD1  647   4.870   5.796   2.267 -0.3759 -0.4838 -0.4312
   33LER   HD11  648   4.858   5.884   2.331 -0.0724 -0.1448 -0.8382
   33LER   HD12  649   4.849   5.814   2.162 -2.7371 -2.1067 -0.3137
   33LER   HD13  650   4.792   5.728   2.303 -0.9829  0.2462 -0.3222
   33LER    CD2  651   5.014   5.617   2.179 -0.8510 -0.1395 -0.2770
   33LER   HD21  652   4.975   5.643   2.081 -0.3560 -1.5554 -0.8716
   33LER   HD22  653   5.114   5.575   2.172 -0.7940  0.0072 -0.3274
   33LER   HD23  654   4.946   5.542   2.219 -0.4515 -0.6479 -0.5374
   33LER      C  655   5.334   5.926   2.153 -0.5435  1.0314 -0.0251
   33LER      O  656   5.299   5.969   2.042 -0.0436  0.0698  0.5910
   34LY0      N  657   4.950   4.900   1.711  0.5230 -0.1737 -0.2398
   34LY0     H1  658   4.999   4.888   1.623  0.4424 -0.7648 -0.2128
   34LY0     H2  659   4.891   4.821   1.735  0.5810 -0.7406 -1.8124
   34LY0     H3  660   4.889   4.974   1.680  0.6996 -0.7540 -2.1499
   34LY0     CA  661   5.038   4.953   1.826 -0.9024  0.1422  0.7378
   34LY0     HA  662   4.965   4.996   1.895 -2.5104 -1.4475  0.1230
   34LY0     CB  663   5.109   4.829   1.901  0.7143  0.7504  0.0282
   34LY0    HB1  664   5.163   4.860   1.990  1.4834 -0.5720  0.0528
   34LY0    HB2  665   5.180   4.786   1.830  0.4266  3.2885 -1.9339
   34LY0     CG  666   5.000   4.729   1.951 -0.5633 -0.2397 -0.2529
   34LY0    HG1  667   4.928   4.704   1.873 -1.9433  0.9972  0.5766
   34LY0    HG2  668   4.951   4.791   2.026 -1.1984  0.3605 -1.1362
   34LY0     CD  669   5.054   4.603   2.019  0.5489 -0.4919 -0.4358
   34LY0    HD1  670   4.974   4.545   2.066 -2.1790  2.1691 -1.4520
   34LY0    HD2  671   5.128   4.634   2.093  1.0088 -1.7703 -0.3346
   34LY0     CE  672   5.130   4.505   1.930  0.0893 -0.2747  0.3179
   34LY0    HE1  673   5.220   4.554   1.892 -1.7885  3.9334  0.7768
   34LY0    HE2  674   5.079   4.484   1.837  0.0917  1.0418  0.0077
   34LY0     NZ  675   5.166   4.385   2.015  0.0896 -0.4655 -0.5435
   34LY0    HZ1  676   5.090   4.322   2.039  1.5956 -2.3544 -0.4648
   34LY0    HZ2  677   5.238   4.327   1.975  0.6464 -1.2209  1.4244
   34LY0    HZ3  678   5.201   4.407   2.107 -0.8843  0.3640 -0.3562
   34LY0      C  679   5.140   5.057   1.782  0.3712 -0.0760  0.2272
   34LY0      O  680   5.260   5.049   1.798  0.2145 -0.0387 -0.4547
   35LER      N  681   5.090   5.171   1.728  0.0550 -0.0117  0.5709
   35LER      H  682   4.990   5.173   1.712  0.2947  0.5080 -0.9967
   35LER     CA  683   5.162   5.295   1.696  0.8587  0.0895  0.4382
   35LER     HA  684   5.255   5.273   1.644  0.0132 -0.7362 -0.8003
   35LER     CB  685   5.077   5.395   1.605  0.3337  0.4325 -0.0142
   35LER    HB1  686   5.110   5.496   1.631  1.7838 -1.0180  5.1209
   35LER    HB2  687   4.975   5.402   1.644  0.6707 -0.8797  1.1763
   35LER     CG  688   5.086   5.361   1.456 -0.0223  0.7584 -0.2802
   35LER     HG  689   5.064   5.256   1.438  2.0602  0.4442 -1.2764
   35LER    CD1  690   4.986   5.438   1.374 -0.3989  0.1582  0.0830
   35LER   HD11  691   5.013   5.416   1.271 -0.3265 -2.2232  0.5709
   35LER   HD12  692   4.884   5.403   1.382 -0.0261 -1.3073 -1.2218
   35LER   HD13  693   5.005   5.544   1.396 -1.1427  0.1200  0.9664
   35LER    CD2  694   5.229   5.390   1.409 -0.8173  0.6372 -0.5199
   35LER   HD21  695   5.306   5.346   1.472 -1.4711  0.1457 -0.0476
   35LER   HD22  696   5.256   5.346   1.312  1.1157  0.7760 -0.0907
   35LER   HD23  697   5.251   5.497   1.410  3.5761 -0.0667 -1.7179
   35LER      C  698   5.198   5.371   1.822 -0.4643  0.0993 -0.6471
   35LER      O  699   5.130   5.362   1.928 -0.2722  0.3307  0.4266
   36LYR      N  700   5.318   5.438   1.816  0.3109  0.6087 -0.5679
   36LYR      H  701   5.371   5.425   1.730 -1.2798 -0.7244 -1.3996
   36LYR     CA  702   5.358   5.545   1.910 -0.2891  0.1054 -0.4298
   36LYR     HA  703   5.295   5.551   1.999  0.4808  2.8510  0.0301
   36LYR     CB  704   5.505   5.511   1.944 -0.3839 -0.1573 -0.1512
   36LYR    HB1  705   5.561   5.602   1.962 -1.4232  0.3970  0.3866
   36LYR    HB2  706   5.561   5.464   1.862 -1.6476  0.4615 -1.4203
   36LYR     CG  707   5.513   5.419   2.064 -0.1970 -0.0918  0.2883
   36LYR    HG1  708   5.461   5.326   2.042 -1.6116  1.0048 -1.3969
   36LYR    HG2  709   5.465   5.466   2.150  2.0989 -1.7282  2.5790
   36LYR     CD  710   5.663   5.396   2.097  0.7613 -0.2673 -0.6686
   36LYR    HD1  711   5.700   5.495   2.127 -0.5994 -0.1752  0.8597
   36LYR    HD2  712   5.708   5.342   2.014 -1.2388 -0.8837 -1.4164
   36LYR     CE  713   5.677   5.313   2.224 -0.3862 -0.2682 -0.2066
   36LYR    HE1  714   5.603   5.233   2.225  1.2206 -1.8513 -1.9432
   36LYR    HE2  715   5.672   5.389   2.303  1.0821  0.5667 -0.8767
   36LYR     NZ  716   5.816   5.263   2.232 -0.0313 -0.0577 -0.0013
   36LYR    HZ1  717   5.888   5.333   2.221  0.2427 -0.1065  1.3690
   36LYR      C  718   5.334   5.684   1.859 -0.0816 -0.2984  0.3974
   36LYR      O  719   5.426   5.760   1.821 -0.0384  0.2030  0.3705
   37LY0      N  720   5.205   5.720   1.844  0.8025  0.0426  0.2185
   37LY0      H  721   5.137   5.656   1.883 -1.4479  0.2643 -3.0053
   37LY0     CA  722   5.148   5.849   1.788  0.2573 -0.3646 -0.6572
   37LY0     HA  723   5.223   5.924   1.811  1.5323 -2.3329  2.2719
   37LY0     CB  724   5.125   5.836   1.641 -0.4155  0.3624 -0.3529
   37LY0    HB1  725   5.065   5.921   1.607 -0.8298 -0.0907 -0.7658
   37LY0    HB2  726   5.050   5.757   1.630 -0.0211 -0.0465 -0.0887
   37LY0     CG  727   5.251   5.818   1.550  0.1609 -0.5202 -0.8265
   37LY0    HG1  728   5.277   5.713   1.564 -0.1841 -0.4037  0.7976
   37LY0    HG2  729   5.331   5.883   1.584 -0.9168  0.6459 -0.4475
   37LY0     CD  730   5.207   5.830   1.405 -0.6215 -0.0185  0.4216
   37LY0    HD1  731   5.164   5.926   1.375 -2.1984 -0.1148  2.1653
   37LY0    HD2  732   5.136   5.750   1.381 -1.0522  0.0366  1.4700
   37LY0     CE  733   5.332   5.803   1.320  0.0303  0.3801 -0.1885
   37LY0    HE1  734   5.352   5.699   1.347 -0.3753  0.9258  2.4424
   37LY0    HE2  735   5.413   5.871   1.346 -0.0596  1.1037 -1.7168
   37LY0     NZ  736   5.309   5.810   1.178  0.4767 -0.2326  0.0225
   37LY0    HZ1  737   5.215   5.785   1.151  1.3267 -1.7958 -1.6904
   37LY0    HZ2  738   5.329   5.902   1.143  2.0133 -1.1511 -1.6496
   37LY0    HZ3  739   5.365   5.743   1.126 -2.1764 -2.7511  0.1753
   37LY0      C  740   5.035   5.897   1.875  0.1408  0.9476 -0.0087
   37LY0      O  741   4.935   5.823   1.898  0.1603  0.7144 -0.1244
   38LER      N  742   5.036   6.023   1.914 -0.1419 -0.2235  0.8342
   38LER      H  743   5.123   6.074   1.903 -0.7330  0.6824  0.1957
   38LER     CA  744   4.921   6.093   1.966 -0.2160 -1.0151 -0.5755
   38LER     HA  745   4.861   6.020   2.021  0.1988 -1.8542 -1.2076
   38LER     CB  746   4.964   6.208   2.063  0.0481 -1.0640 -0.0607
   38LER    HB1  747   4.935   6.304   2.020  1.2755 -1.2196 -1.2833
   38LER    HB2  748   5.072   6.204   2.058  0.0134 -1.0876 -1.0481
   38LER     CG  749   4.915   6.187   2.210  0.2418 -0.6792  0.1825
   38LER     HG  750   4.947   6.088   2.243  1.6887  0.0058  0.8975
   38LER    CD1  751   4.987   6.297   2.283  0.2056  0.0325 -0.4630
   38LER   HD11  752   4.982   6.271   2.389 -1.2009 -5.5188 -1.6128
   38LER   HD12  753   5.091   6.309   2.254  0.8823 -0.8983  1.4347
   38LER   HD13  754   4.934   6.389   2.259 -0.8766 -0.4338  0.0833
   38LER    CD2  755   4.761   6.203   2.223  0.7466 -0.1882  0.1636
   38LER   HD21  756   4.706   6.131   2.163  2.2093  0.0063 -1.4756
   38LER   HD22  757   4.734   6.193   2.328  0.9584  0.6703  0.3127
   38LER   HD23  758   4.719   6.302   2.203  1.5719  0.4658  1.4750
   38LER      C  759   4.834   6.155   1.854  0.6393 -0.1672 -0.1957
   38LER      O  760   4.898   6.222   1.764 -0.1518  0.6837 -0.1386
   39LY0      N  761   6.249   4.725   2.326 -0.2222  0.1248  0.2479
   39LY0     H1  762   6.276   4.737   2.422  0.7576  2.2222 -0.2292
   39LY0     H2  763   6.252   4.626   2.306 -2.1641  0.1611 -0.5249
   39LY0     H3  764   6.316   4.773   2.267 -1.1282  0.2227 -0.7397
   39LY0     CA  765   6.105   4.765   2.292  0.2858  0.3793 -0.5067
   39LY0     HA  766   6.076   4.737   2.191 -0.3439  1.0620 -0.5230
   39LY0     CB  767   6.010   4.704   2.401  0.4311 -0.7456  0.0629
   39LY0    HB1  768   6.036   4.749   2.497 -0.1826 -0.5843  0.1625
   39LY0    HB2  769   6.026   4.597   2.390  0.5916 -0.8362  1.0862
   39LY0     CG  770   5.870   4.744   2.363  0.7539 -0.1552 -0.5421
   39LY0    HG1  771   5.855   4.729   2.256  0.3015  1.2384 -0.6887
   39LY0    HG2  772   5.866   4.851   2.383  0.5172  0.0157 -1.4338
   39LY0     CD  773   5.757   4.671   2.439 -0.4584  0.0813  0.2584
   39LY0    HD1  774   5.793   4.666   2.542 -2.1177  0.5161  0.9007
   39LY0    HD2  775   5.762   4.569   2.401  0.7659 -0.1990  1.1098
   39LY0     CE  776   5.619   4.733   2.444 -0.1044 -0.0828 -0.5925
   39LY0    HE1  777   5.564   4.661   2.505 -0.4542 -1.1853 -2.1654
   39LY0    HE2  778   5.577   4.729   2.344 -0.7092  0.7068 -0.3847
   39LY0     NZ  779   5.615   4.864   2.522 -0.6404  0.2814  0.6031
   39LY0    HZ1  780   5.524   4.906   2.530 -0.6583  0.1672  0.9808
   39LY0    HZ2  781   5.645   4.857   2.618 -1.0854 -0.3541  0.6954
   39LY0    HZ3  782   5.669   4.936   2.476 -0.8849 -0.5943 -1.1589
   39LY0      C  783   6.104   4.918   2.287  0.4492  0.0035  0.3533
   39LY0      O  784   6.164   4.984   2.372 -0.2513  0.2005  0.2891
   40LER      N  785   6.040   4.969   2.185 -0.0520 -0.1611  0.5299
   40LER      H  786   6.000   4.912   2.112  1.8155  1.3006 -1.8199
   40LER     CA  787   6.005   5.109   2.174  1.1107 -0.2973 -0.4239
   40LER     HA  788   6.072   5.171   2.233  1.5918  0.2162 -1.4891
   40LER     CB  789   6.015   5.147   2.026 -0.2049 -0.0215  0.1485
   40LER    HB1  790   5.989   5.252   2.022 -2.4774 -0.5577 -0.4281
   40LER    HB2  791   5.952   5.073   1.976  1.1489 -1.3050  0.2722
   40LER     CG  792   6.155   5.136   1.954 -0.1948 -0.7731 -0.4639
   40LER     HG  793   6.205   5.046   1.989 -0.1554 -0.9706 -1.0208
   40LER    CD1  794   6.164   5.140   1.796 -0.0565 -0.1036  0.1930
   40LER   HD11  795   6.260   5.112   1.753 -0.7339 -2.2485 -0.0250
   40LER   HD12  796   6.101   5.063   1.753 -1.3205  1.3325 -0.6288
   40LER   HD13  797   6.145   5.238   1.753  0.0167 -0.7267 -1.3149
   40LER    CD2  798   6.243   5.255   1.988 -0.5478 -0.2350 -0.5796
   40LER   HD21  799   6.257   5.257   2.096 -0.7548 -1.4851 -0.5213
   40LER   HD22  800   6.341   5.249   1.940 -0.2708 -1.2890  0.0804
   40LER   HD23  801   6.198   5.349   1.956 -0.6127 -0.5555 -1.4615
   40LER      C  802   5.852   5.137   2.221  0.1422  0.1768  0.3906
   40LER      O  803   5.776   5.040   2.227  0.3035 -0.0982  0.0135
   41U      O5'  804   7.834   3.995   2.216  0.4758 -0.3337 -0.2228
   41U      H5T  805   7.763   3.978   2.278 -1.0256  1.9007 -1.1800
   41U      C5'  806   7.952   3.947   2.282  0.6160  0.4409  0.6798
   41U     H5'1  807   7.972   3.842   2.259  2.4988  0.8077  0.5164
   41U     H5'2  808   7.920   3.967   2.384 -2.1019  0.1072 -0.0151
   41U      C4'  809   8.070   4.036   2.256 -0.0959  0.9940 -0.7908
   41U      H4'  810   8.151   3.986   2.310 -0.3830  1.0708 -0.2815
   41U      O4'  811   8.100   4.052   2.122 -0.0134  0.0606  0.6209
   41U      C1'  812   8.195   4.165   2.116 -0.0819  0.1185  0.0875
   41U      H1'  813   8.293   4.118   2.114  0.4878  1.2901 -0.4642
   41U       N1  814   8.178   4.254   1.992  0.0263  0.0964  0.3231
   41U       C6  815   8.051   4.283   1.939 -0.6996  0.0927  0.4448
   41U       H6  816   7.966   4.224   1.970 -0.9973 -0.3240 -1.0835
   41U       C5  817   8.036   4.383   1.849 -0.2700  0.0688  0.8879
   41U       H5  818   7.935   4.397   1.813 -0.0763  1.8637  0.9515
   41U       C4  819   8.139   4.462   1.797  0.1631  0.3056  0.3655
   41U       O4  820   8.131   4.562   1.719 -0.2232  0.4922  0.1024
   41U       N3  821   8.266   4.423   1.852  0.5545 -0.0521  0.5094
   41U       H3  822   8.346   4.478   1.823  1.1012 -1.1732 -0.1734
   41U       C2  823   8.288   4.324   1.944 -0.0155 -0.1791  0.0652
   41U       O2  824   8.404   4.315   1.987  0.3519  0.7111 -0.2228
   41U      C3'  825   8.054   4.183   2.307 -0.2984  0.0018 -0.0918
   41U      H3'  826   7.972   4.239   2.262 -0.6579  1.2232  1.9563
   41U      C2'  827   8.180   4.243   2.240  0.1701 -0.4788 -1.7183
   41U     H2'1  828   8.168   4.350   2.224  1.1172  0.2060  1.4048
   41U      O2'  829   8.294   4.221   2.319 -0.2035  0.1786 -0.3098
   41U     HO'2  830   8.310   4.301   2.370 -0.3768  0.7132 -1.0663
   41U      O3'  831   8.042   4.182   2.450  0.0810 -0.8320  0.4486
   42U        P  832   8.041   4.308   2.542 -0.0342  0.0495  0.0197
   42U      O1P  833   8.043   4.258   2.678  1.0427  0.4964  0.0033
   42U      O2P  834   7.936   4.395   2.498  0.0427  0.2021  0.6295
   42U      O5'  835   8.178   4.381   2.519 -0.0084  0.0467 -0.4814
   42U      C5'  836   8.283   4.351   2.615 -0.3761  0.3032 -0.4972
   42U     H5'1  837   8.310   4.245   2.617  3.3275  1.0869  1.1382
   42U     H5'2  838   8.253   4.380   2.716 -0.8423  0.9197 -0.8074
   42U      C4'  839   8.405   4.436   2.582 -0.4854  0.3827 -0.3959
   42U      H4'  840   8.489   4.412   2.648 -0.9629 -1.2075 -0.3287
   42U      O4'  841   8.441   4.426   2.442 -0.3441 -0.2769 -0.2331
   42U      C1'  842   8.490   4.557   2.396 -0.2600  0.4494  0.2524
   42U      H1'  843   8.591   4.537   2.361  0.0739 -0.4330  1.6404
   42U       N1  844   8.405   4.621   2.288 -0.0166  0.2698  0.7514
   42U       C6  845   8.272   4.598   2.272 -0.1073  0.2708  0.8030
   42U       H6  846   8.221   4.534   2.342 -0.2192 -1.1691 -0.5507
   42U       C5  847   8.205   4.649   2.163  0.4999  0.4375  0.3991
   42U       H5  848   8.100   4.628   2.150  0.2916  1.7147 -0.1764
   42U       C4  849   8.266   4.738   2.069 -0.5217 -0.4835 -0.0747
   42U       O4  850   8.217   4.802   1.976 -0.0524  0.6458 -0.1224
   42U       N3  851   8.398   4.753   2.093 -0.6798 -0.0647 -0.0053
   42U       H3  852   8.446   4.815   2.030 -0.8835  1.1582  1.0106
   42U       C2  853   8.471   4.706   2.199 -0.5158  0.2170 -0.5451
   42U       O2  854   8.586   4.764   2.225  0.0569  0.1004  0.0618
   42U      C3'  855   8.372   4.582   2.600 -0.3493 -0.7410 -0.9604
   42U      H3'  856   8.276   4.603   2.553 -0.8446  0.6116  0.5602
   42U      C2'  857   8.483   4.644   2.515 -0.7735  0.8379 -0.0698
   42U     H2'1  858   8.451   4.745   2.487 -1.3992  0.7805  0.4232
   42U      O2'  859   8.613   4.643   2.567  0.0295 -0.0230  0.0202
   42U     HO'2  860   8.608   4.719   2.626 -0.3069 -0.0935  0.0816
   42U      O3'  861   8.378   4.636   2.734  0.5138 -0.1348  0.4782
   43A        P  862   8.295   4.762   2.781 -0.2870  0.6323 -0.1080
   43A      O1P  863   8.307   4.773   2.930 -0.0480 -0.4286 -0.2752
   43A      O2P  864   8.157   4.744   2.728  0.3197  0.1156 -0.2215
   43A      O5'  865   8.377   4.878   2.708 -0.1298 -0.2523 -0.0693
   43A      C5'  866   8.498   4.923   2.755 -0.1136  0.3720 -0.3526
   43A     H5'1  867   8.561   4.840   2.786  0.3295  0.9376  0.3064
   43A     H5'2  868   8.472   4.984   2.842  0.4201 -2.9131  2.3140
   43A      C4'  869   8.574   5.013   2.656  0.4701  0.1588 -0.4033
   43A      H4'  870   8.677   5.020   2.692  1.0974 -0.0235 -2.0745
   43A      O4'  871   8.578   4.963   2.522 -0.1825 -0.6495 -0.5435
   43A      C1'  872   8.587   5.066   2.427  0.4689 -0.0933 -0.8707
   43A      H1'  873   8.674   5.043   2.365  1.9814 -0.4071  1.2698
   43A       N9  874   8.459   5.066   2.351 -0.0816  0.0796 -0.2772
   43A       C8  875   8.352   4.980   2.368 -1.0302 -0.1084  0.1842
   43A       H8  876   8.353   4.909   2.449 -1.8929 -0.3270  0.0121
   43A       N7  877   8.259   4.989   2.275  0.2900 -1.3536  0.0971
   43A       C5  878   8.311   5.093   2.196 -0.1571 -0.0166 -0.0730
   43A       C6  879   8.271   5.152   2.076 -0.2668  0.3223 -0.1508
   43A       N6  880   8.156   5.120   2.017  0.0616  0.1667  0.6253
   43A      H61  881   8.099   5.049   2.061 -1.3404 -0.6406 -2.2261
   43A      H62  882   8.127   5.167   1.932  0.5109  0.1969  0.4899
   43A       N1  883   8.358   5.234   2.004 -0.3537  0.2403 -0.1898
   43A       C2  884   8.469   5.268   2.065 -0.3613 -0.2393 -0.4146
   43A       H2  885   8.524   5.342   2.008 -3.1025  1.0683 -1.5363
   43A       N3  886   8.516   5.229   2.183 -0.0367  0.2416  0.4307
   43A       C4  887   8.437   5.132   2.233 -0.5010  0.3106  0.4302
   43A      C3'  888   8.526   5.156   2.638  0.2787  0.0177 -0.2006
   43A      H3'  889   8.420   5.161   2.613 -0.2461  3.0398  2.0709
   43A      C2'  890   8.600   5.192   2.509  0.1312  0.1501 -0.3143
   43A     H2'1  891   8.557   5.278   2.458 -1.6015 -0.6193 -0.2163
   43A      O2'  892   8.741   5.219   2.530 -0.1373 -0.2606  0.0705
   43A     HO'2  893   8.745   5.275   2.609  1.5964 -0.7041  0.3420
   43A      O3'  894   8.557   5.226   2.757 -0.4410 -0.6510 -0.7725
   44A        P  895   8.448   5.337   2.804  0.1577 -0.4715  0.0753
   44A      O1P  896   8.500   5.412   2.920 -0.0624  0.4392 -0.2686
   44A      O2P  897   8.326   5.253   2.819  0.2409 -0.3569  0.5844
   44A      O5'  898   8.431   5.435   2.680 -0.2879 -0.2057 -0.1566
   44A      C5'  899   8.535   5.536   2.655 -0.8109  0.6178 -0.2888
   44A     H5'1  900   8.631   5.489   2.632 -0.6338 -0.0765  1.6742
   44A     H5'2  901   8.544   5.604   2.740  0.3855 -0.6365  0.6411
   44A      C4'  902   8.493   5.615   2.536 -0.2214 -0.3672  0.4415
   44A      H4'  903   8.572   5.687   2.518 -0.5871  0.5849  2.4454
   44A      O4'  904   8.466   5.539   2.418  0.2751  0.2417 -0.4220
   44A      C1'  905   8.375   5.602   2.329  0.0689 -0.2058 -0.9503
   44A      H1'  906   8.424   5.638   2.238  0.6261 -2.0614 -1.4266
   44A       N9  907   8.260   5.515   2.302 -0.5649 -0.5779 -0.3125
   44A       C8  908   8.230   5.399   2.367  0.4468 -0.2616  0.1643
   44A       H8  909   8.276   5.365   2.458  1.3767  0.8922  0.1419
   44A       N7  910   8.126   5.340   2.312 -0.1744 -0.1516 -0.6097
   44A       C5  911   8.091   5.420   2.205 -0.3075 -0.2216  0.3115
   44A       C6  912   8.001   5.414   2.096 -0.4396 -0.2896  0.2564
   44A       N6  913   7.905   5.323   2.085 -0.0256 -0.3905  0.7124
   44A      H61  914   7.911   5.251   2.156 -0.7674  0.4603  1.6735
   44A      H62  915   7.856   5.304   1.998  0.5292 -1.0432  0.5395
   44A       N1  916   7.997   5.504   2.001 -0.1463 -0.3434 -0.0168
   44A       C2  917   8.083   5.609   2.007 -0.2876 -0.5020  0.2206
   44A       H2  918   8.074   5.681   1.927  1.3897  0.5359  0.9187
   44A       N3  919   8.175   5.627   2.098  0.5520  0.2115 -0.1445
   44A       C4  920   8.172   5.529   2.199  1.0404 -0.5927  0.4054
   44A      C3'  921   8.369   5.695   2.562  0.6763 -0.3279  0.6784
   44A      H3'  922   8.292   5.633   2.607 -2.1524  1.2243 -1.7060
   44A      C2'  923   8.327   5.724   2.412 -0.0167 -0.2616  0.3405
   44A     H2'1  924   8.218   5.730   2.411 -0.0786 -1.1135 -1.7046
   44A      O2'  925   8.398   5.831   2.347 -0.4537  0.0534 -0.0587
   44A     HO'2  926   8.455   5.869   2.414 -0.1113  0.8552 -0.7936
   44A      O3'  927   8.383   5.816   2.631 -0.2890 -0.0611  0.0508
   45U        P  928   8.268   5.877   2.709 -0.0735  0.0573 -0.3817
   45U      O1P  929   8.319   5.997   2.775 -0.3867  0.1257  0.1122
   45U      O2P  930   8.202   5.773   2.789 -0.1180 -0.3023  0.0027
   45U      O5'  931   8.160   5.929   2.605  0.5842 -0.5069 -0.4343
   45U      C5'  932   8.185   6.043   2.528  0.0306 -0.6494 -0.0850
   45U     H5'1  933   8.287   6.051   2.489  0.2021  1.1406  0.5902
   45U     H5'2  934   8.169   6.132   2.590 -0.5949 -0.5514 -0.3797
   45U      C4'  935   8.096   6.081   2.415  0.7381  0.4500 -0.6843
   45U      H4'  936   8.132   6.176   2.377  2.7244 -0.4655 -1.2112
   45U      O4'  937   8.098   5.979   2.317  0.4318  0.0429  0.1976
   45U      C1'  938   7.964   5.975   2.257 -0.1715  0.2314 -0.1210
   45U      H1'  939   7.961   6.011   2.154 -0.2211 -0.3572 -0.3325
   45U       N1  940   7.903   5.840   2.281  0.3224 -0.6465 -0.5163
   45U       C6  941   7.937   5.751   2.380  0.3397  0.5901 -0.7150
   45U       H6  942   8.011   5.775   2.456 -1.0710 -1.1565  1.3438
   45U       C5  943   7.884   5.626   2.378  0.1967 -0.3518 -0.2019
   45U       H5  944   7.920   5.548   2.444  0.5934  0.2530  0.2988
   45U       C4  945   7.783   5.583   2.282 -0.1493  1.4009  0.0770
   45U       O4  946   7.730   5.470   2.274  0.3351 -0.3878  0.0949
   45U       N3  947   7.765   5.672   2.186 -0.0480  0.4172 -0.1723
   45U       H3  948   7.696   5.638   2.120  1.2968 -2.0520 -0.4245
   45U       C2  949   7.808   5.803   2.183  0.0458  0.7323  1.2472
   45U       O2  950   7.757   5.887   2.101 -0.5007 -0.2884  0.3896
   45U      C3'  951   7.949   6.098   2.463  0.1271 -0.2425 -0.0557
   45U      H3'  952   7.934   6.005   2.517 -1.4937 -1.8898 -3.0832
   45U      C2'  953   7.879   6.086   2.332 -0.4939  0.6549  0.0342
   45U     H2'1  954   7.774   6.062   2.350 -0.2461  0.0718  0.7874
   45U      O2'  955   7.880   6.209   2.262  0.0941  0.7973  1.5251
   45U     HO'2  956   7.819   6.270   2.304 -1.0073  1.3641 -0.7274
   45U      O3'  957   7.918   6.219   2.533 -0.5532 -0.2374  0.3168
   46U        P  958   7.789   6.235   2.620  0.1453 -0.0947  0.5414
   46U      O1P  959   7.776   6.373   2.669 -0.3112 -0.3198  0.2383
   46U      O2P  960   7.804   6.135   2.719  0.3462  0.6629 -0.4467
   46U      O5'  961   7.662   6.212   2.525 -0.0043  0.7294  0.5947
   46U      C5'  962   7.610   6.321   2.447 -0.4000 -0.2303 -0.5151
   46U     H5'1  963   7.695   6.368   2.398 -0.0865 -0.4703 -0.2082
   46U     H5'2  964   7.563   6.399   2.507  2.3675  0.0082  1.5308
   46U      C4'  965   7.525   6.287   2.329  0.1231 -0.0368 -0.5712
   46U      H4'  966   7.497   6.377   2.274 -0.5572  0.8794  1.2042
   46U      O4'  967   7.580   6.183   2.255  0.0724  0.0444 -0.2366
   46U      C1'  968   7.476   6.097   2.200 -0.3438 -0.4585  0.2968
   46U      H1'  969   7.480   6.108   2.092  2.5994 -1.4688  0.2233
   46U       N1  970   7.481   5.954   2.243 -0.3514 -0.6415  0.1319
   46U       C6  971   7.524   5.918   2.371  0.7389  0.1468 -0.2441
   46U       H6  972   7.561   5.995   2.438  0.2080  1.8361 -1.7973
   46U       C5  973   7.525   5.790   2.421 -0.0153 -0.1540 -0.1055
   46U       H5  974   7.562   5.768   2.520  0.2962 -1.0732 -0.4116
   46U       C4  975   7.460   5.690   2.338 -0.0017 -0.2133  0.1089
   46U       O4  976   7.449   5.575   2.373  0.1271  0.6722  0.3114
   46U       N3  977   7.409   5.733   2.214  0.6764 -0.2215 -0.2284
   46U       H3  978   7.355   5.663   2.164  0.7107  0.1042 -0.7257
   46U       C2  979   7.421   5.852   2.159  0.6094 -0.3476 -0.2169
   46U       O2  980   7.386   5.878   2.047 -0.2785  0.1991  0.1749
   46U      C3'  981   7.390   6.224   2.374  0.7022 -0.5490  0.1317
   46U      H3'  982   7.398   6.150   2.453  0.4012 -0.8045 -0.0756
   46U      C2'  983   7.343   6.174   2.236  1.0406  0.5648  0.1578
   46U     H2'1  984   7.265   6.098   2.241  0.1130  1.1925 -2.8222
   46U      O2'  985   7.296   6.265   2.134  0.0564  0.4148  0.2276
   46U     HO'2  986   7.231   6.323   2.175  1.1513  1.9615 -0.1147
   46U      O3'  987   7.303   6.330   2.413  0.4101  0.7366 -0.0446
   47A        P  988   7.173   6.294   2.491  0.0504 -0.2214 -0.0104
   47A      O1P  989   7.100   6.418   2.529 -0.4180 -0.0257  0.2209
   47A      O2P  990   7.212   6.201   2.598  0.1420 -0.5436 -0.0423
   47A      O5'  991   7.075   6.217   2.400 -0.5849 -0.0542 -0.2312
   47A      C5'  992   6.963   6.278   2.340 -0.0378  0.1928  0.7666
   47A     H5'1  993   6.992   6.356   2.269 -0.1324  0.1660  0.6987
   47A     H5'2  994   6.895   6.326   2.410  0.4717 -1.2103  2.2871
   47A      C4'  995   6.886   6.182   2.255  0.2252 -0.5304 -0.5921
   47A      H4'  996   6.829   6.235   2.178 -0.9205  1.1527  1.3233
   47A      O4'  997   6.980   6.095   2.191  0.5702  0.0590 -0.3471
   47A      C1'  998   6.924   5.962   2.193 -0.3720 -0.3351  0.8522
   47A      H1'  999   6.920   5.920   2.092 -0.7910  1.8818 -0.1246
   47A       N9 1000   7.011   5.869   2.275 -0.0313 -0.3991 -0.1367
   47A       C8 1001   7.115   5.897   2.360  0.3637 -0.1187  0.4620
   47A       H8 1002   7.148   5.998   2.381 -1.2129  0.3381  0.8463
   47A       N7 1003   7.174   5.794   2.407 -0.5129  0.2276 -0.4979
   47A       C5 1004   7.097   5.687   2.358  0.8553  0.0967 -0.4866
   47A       C6 1005   7.099   5.546   2.369  0.3759  0.9406  0.2840
   47A       N6 1006   7.170   5.477   2.453 -0.3466 -0.5991 -0.6631
   47A      H61 1007   7.239   5.526   2.508 -0.5044 -1.1454  0.0278
   47A      H62 1008   7.158   5.377   2.465  0.0170 -0.3421  2.7735
   47A       N1 1009   7.008   5.467   2.312  0.7517  0.1983 -0.0185
   47A       C2 1010   6.912   5.524   2.243  0.2307 -0.3290  0.2080
   47A       H2 1011   6.843   5.460   2.189 -0.2122  0.6804 -0.4508
   47A       N3 1012   6.897   5.661   2.222 -0.0419 -0.5972  0.4254
   47A       C4 1013   6.992   5.736   2.280  0.5725  0.2415 -0.4366
   47A      C3' 1014   6.794   6.096   2.338  0.3241  0.6510 -0.7491
   47A      H3' 1015   6.846   6.067   2.430  1.0221  3.3427 -0.2099
   47A      C2' 1016   6.783   5.973   2.241  0.4057  0.2828 -0.2550
   47A     H2'1 1017   6.751   5.886   2.298 -0.0773  1.0619  0.7016
   47A      O2' 1018   6.711   5.992   2.119 -0.1710 -0.0463  0.1909
   47A     HO'2 1019   6.737   6.075   2.079 -1.3225 -0.7179 -2.1408
   47A      O3' 1020   6.661   6.154   2.368  0.2256  0.2728  0.1680
   48U        P 1021   6.560   6.083   2.469  0.2213 -0.3918  0.1330
   48U      O1P 1022   6.439   6.166   2.489 -0.1225 -0.4137 -0.1313
   48U      O2P 1023   6.640   6.056   2.589 -0.1531 -0.5574 -0.1544
   48U      O5' 1024   6.514   5.943   2.414  0.3042 -0.3369 -0.3944
   48U      C5' 1025   6.443   5.927   2.294  1.1924 -0.0511  0.7237
   48U     H5'1 1026   6.497   5.974   2.212  2.5408 -1.0069  1.0343
   48U     H5'2 1027   6.344   5.971   2.295  0.7629 -0.9161 -0.4059
   48U      C4' 1028   6.414   5.774   2.274  0.0021 -0.5713  0.0795
   48U      H4' 1029   6.350   5.756   2.188 -2.1443 -2.9507  2.0106
   48U      O4' 1030   6.535   5.694   2.261 -0.1008  0.7660  0.0887
   48U      C1' 1031   6.520   5.566   2.321  0.0448  0.6321 -0.0480
   48U      H1' 1032   6.527   5.482   2.252 -0.1466 -0.1727  0.9026
   48U       N1 1033   6.623   5.548   2.427  0.0241 -0.9598 -0.0738
   48U       C6 1034   6.699   5.655   2.477  0.0102  0.5066  0.0899
   48U       H6 1035   6.665   5.756   2.458  1.6573  1.3244  1.2325
   48U       C5 1036   6.796   5.630   2.569 -0.5218 -0.0604  0.0494
   48U       H5 1037   6.854   5.710   2.610 -1.0343  0.0111  0.6526
   48U       C4 1038   6.829   5.493   2.620  0.1596 -0.9476  0.2888
   48U       O4 1039   6.901   5.473   2.716  0.3604 -0.0418  0.4659
   48U       N3 1040   6.758   5.399   2.555 -0.1894  1.1141 -0.2296
   48U       H3 1041   6.775   5.302   2.579 -2.8984  1.3920  3.6973
   48U       C2 1042   6.661   5.413   2.459 -0.5020  0.0718  0.5408
   48U       O2 1043   6.624   5.318   2.390  0.2975  0.0917  0.4241
   48U      C3' 1044   6.343   5.709   2.397  0.2724 -0.1512  0.1672
   48U      H3' 1045   6.369   5.761   2.490 -1.3135  3.3124 -1.1453
   48U      C2' 1046   6.387   5.562   2.396  0.5336  0.1586 -0.0977
   48U     H2'1 1047   6.405   5.523   2.496  1.3822  0.6564 -0.0520
   48U      O2' 1048   6.293   5.475   2.323  0.1269 -0.0491 -0.2643
   48U     HO'2 1049   6.211   5.487   2.371  1.3309  6.1838  1.1318
   48U      O3' 1050   6.194   5.729   2.381 -0.1207 -0.3692 -0.4904
   49C        P 1051   6.096   5.702   2.500  0.2568 -0.5000  0.0515
   49C      O1P 1052   5.960   5.734   2.446 -0.8748  0.6843 -0.6316
   49C      O2P 1053   6.153   5.784   2.611 -0.0280  0.0298 -0.4971
   49C      O5' 1054   6.089   5.549   2.542  0.0215 -0.2291 -0.3135
   49C      C5' 1055   5.995   5.460   2.482 -0.7946 -0.6584  0.1972
   49C     H5'1 1056   5.997   5.482   2.375 -0.6222 -0.4030  0.2514
   49C     H5'2 1057   5.892   5.489   2.504 -1.5369 -1.6616 -1.7515
   49C      C4' 1058   6.025   5.317   2.529  0.5687  0.1597  0.2158
   49C      H4' 1059   5.966   5.240   2.479 -0.2417  0.3459  0.8786
   49C      O4' 1060   6.159   5.277   2.512 -0.2281  0.0130 -0.5145
   49C      C1' 1061   6.203   5.193   2.624 -0.4515  0.2678 -0.6494
   49C      H1' 1062   6.219   5.093   2.584  1.9846  1.8953 -4.2804
   49C       N1 1063   6.333   5.239   2.674  0.0872  0.1159  0.1066
   49C       C6 1064   6.360   5.374   2.689  0.8203  0.1631  0.5750
   49C       H6 1065   6.281   5.443   2.663 -0.3590 -0.3903  2.4656
   49C       C5 1066   6.468   5.412   2.759 -0.3666 -0.2993  0.4055
   49C       H5 1067   6.488   5.515   2.785  2.5565 -0.7931  0.3785
   49C       C4 1068   6.544   5.306   2.814  0.3517 -0.6631  0.2595
   49C       N4 1069   6.643   5.340   2.894  0.0991  0.0217  0.5632
   49C      H41 1070   6.665   5.437   2.916 -2.5601  0.8654 -0.0984
   49C      H42 1071   6.690   5.269   2.947 -0.0681  0.0434  0.7410
   49C       N3 1072   6.521   5.177   2.808 -0.1082 -0.4393  0.0036
   49C       C2 1073   6.415   5.142   2.730  0.3778  0.8324 -0.2520
   49C       O2 1074   6.394   5.016   2.718 -0.4462 -0.4198 -0.3488
   49C      C3' 1075   6.003   5.307   2.684  0.0174 -0.7974  0.1492
   49C      H3' 1076   6.044   5.404   2.712  1.6314 -0.4788 -2.8173
   49C      C2' 1077   6.093   5.196   2.725  0.8253  0.4282 -0.0383
   49C     H2'1 1078   6.121   5.203   2.830 -0.9162 -1.4549  0.6116
   49C      O2' 1079   6.035   5.068   2.711 -0.3348  0.0383  0.3244
   49C     HO'2 1080   5.987   5.053   2.792  2.1341 -0.9861  1.6920
   49C      O3' 1081   5.863   5.290   2.719 -0.5200  0.3228  0.2732
   50U        P 1082   5.822   5.329   2.872 -0.0512 -0.1323  0.1036
   50U      O1P 1083   5.677   5.350   2.885  0.0464  0.4260  0.0240
   50U      O2P 1084   5.911   5.429   2.916 -0.0445  0.1663 -0.7832
   50U      O5' 1085   5.862   5.196   2.948  0.1303 -0.0859 -0.1953
   50U      C5' 1086   5.814   5.066   2.917 -0.6252  0.6073  0.3204
   50U     H5'1 1087   5.812   5.060   2.808  1.3187  0.6309  0.2469
   50U     H5'2 1088   5.712   5.048   2.950 -0.4738 -1.4733 -0.1525
   50U      C4' 1089   5.909   4.959   2.979 -0.6576 -0.1099 -0.0383
   50U      H4' 1090   5.907   4.860   2.934  1.9434 -1.0682  1.7046
   50U      O4' 1091   6.043   4.994   2.957  1.1102  0.1311  0.2613
   50U      C1' 1092   6.128   4.934   3.052 -0.0003  0.7085  0.2503
   50U      H1' 1093   6.178   4.845   3.013 -0.3575  1.0245 -0.9921
   50U       N1 1094   6.223   5.039   3.094 -0.7458 -0.2718 -0.1587
   50U       C6 1095   6.208   5.178   3.080  0.6014  0.0006  0.3331
   50U       H6 1096   6.120   5.221   3.036  1.4246  3.9819  2.2042
   50U       C5 1097   6.301   5.271   3.118 -0.3442  0.9171 -0.3053
   50U       H5 1098   6.288   5.376   3.099 -1.9799  0.4120 -2.3099
   50U       C4 1099   6.421   5.225   3.190 -0.8687 -0.5708  0.1039
   50U       O4 1100   6.509   5.300   3.242 -0.6726  0.4553  1.0276
   50U       N3 1101   6.432   5.091   3.200  0.2359 -0.1607 -0.3825
   50U       H3 1102   6.520   5.057   3.235  0.0287 -0.3342 -0.0258
   50U       C2 1103   6.341   4.995   3.158  0.3136  0.0962 -0.7035
   50U       O2 1104   6.384   4.882   3.169  0.2356 -0.0749  0.2548
   50U      C3' 1105   5.904   4.960   3.135  0.5219  0.1772  0.1569
   50U      H3' 1106   5.913   5.067   3.155  0.7274  0.6237 -2.0558
   50U      C2' 1107   6.040   4.897   3.175 -0.4379 -0.6681 -0.1517
   50U     H2'1 1108   6.085   4.932   3.268  5.0779 -0.6367 -2.4341
   50U      O2' 1109   6.013   4.757   3.171  0.0801 -0.0480  0.6063
   50U     HO'2 1110   5.923   4.743   3.201  0.4026 -0.2630  1.4918
   50U      O3' 1111   5.788   4.913   3.197  0.7824  0.0752 -0.2188
   51A        P 1112   5.736   4.973   3.337 -0.2928  0.0078  0.4889
   51A      O1P 1113   5.602   4.907   3.352  0.5759  0.2244  0.3028
   51A      O2P 1114   5.748   5.124   3.332  0.4471 -0.3311 -0.0394
   51A      O5' 1115   5.829   4.922   3.445  0.0334 -0.4620 -0.8330
   51A      C5' 1116   5.820   4.789   3.485 -0.5002  0.3225 -0.3229
   51A     H5'1 1117   5.807   4.718   3.404  0.8585 -3.1750  2.2794
   51A     H5'2 1118   5.744   4.785   3.563 -1.4306  1.2756 -1.1603
   51A      C4' 1119   5.943   4.743   3.564  0.5231  0.4645 -0.4837
   51A      H4' 1120   5.919   4.637   3.573 -2.1285  1.0754  0.4853
   51A      O4' 1121   6.068   4.766   3.501  0.1232  0.7428 -0.0645
   51A      C1' 1122   6.172   4.797   3.595 -0.2099  0.7034 -0.1837
   51A      H1' 1123   6.259   4.734   3.575 -0.8614  0.7005 -3.6347
   51A       N9 1124   6.199   4.944   3.589 -0.2517 -0.9076 -0.0966
   51A       C8 1125   6.147   5.045   3.508  0.4243  1.0798  0.0403
   51A       H8 1126   6.047   5.037   3.469  1.0694  0.7791 -1.5990
   51A       N7 1127   6.228   5.147   3.492  0.5692 -0.5280 -0.2012
   51A       C5 1128   6.334   5.120   3.577 -1.4621 -0.5494 -0.6242
   51A       C6 1129   6.459   5.183   3.608 -0.2446  0.2786  0.8807
   51A       N6 1130   6.497   5.291   3.551  0.6746  0.2638 -0.0452
   51A      H61 1131   6.444   5.339   3.480  2.4001 -0.0255 -1.6231
   51A      H62 1132   6.587   5.333   3.573 -0.0615  2.4258 -0.8767
   51A       N1 1133   6.550   5.128   3.686 -0.1228 -0.0295  0.8580
   51A       C2 1134   6.514   5.012   3.737  0.1300  0.3878  0.1742
   51A       H2 1135   6.587   4.965   3.802  0.4545 -0.8518 -1.0300
   51A       N3 1136   6.402   4.934   3.719 -0.5477 -0.7184 -0.1850
   51A       C4 1137   6.317   4.999   3.635  0.6491  0.4390  0.1561
   51A      C3' 1138   5.953   4.798   3.707 -0.3361 -0.7383 -0.3627
   51A      H3' 1139   5.938   4.906   3.700 -1.0710 -0.8370 -0.4076
   51A      C2' 1140   6.102   4.768   3.730  0.9127  0.0592  0.0553
   51A     H2'1 1141   6.143   4.826   3.812  0.2829  0.4285  0.1150
   51A      O2' 1142   6.133   4.633   3.758 -0.4953 -0.2013  0.1754
   51A     HO'2 1143   6.106   4.610   3.847 -1.8431 -0.1146 -0.1905
   51A      O3' 1144   5.871   4.730   3.801  0.3379  0.4539 -0.0199
   52U        P 1145   5.804   4.799   3.931 -0.0423  0.0306  0.0860
   52U      O1P 1146   5.747   4.686   4.008 -0.0892 -0.5413  0.3459
   52U      O2P 1147   5.719   4.910   3.892 -0.4293  0.8077 -0.5774
   52U      O5' 1148   5.935   4.852   3.996 -0.1695 -0.7364 -0.7291
   52U      C5' 1149   6.008   4.763   4.074  0.1591  0.3463 -0.3920
   52U     H5'1 1150   6.034   4.691   3.996 -1.3181  0.2060 -0.7755
   52U     H5'2 1151   5.954   4.707   4.150  0.5792 -0.5349 -0.7185
   52U      C4' 1152   6.131   4.831   4.133 -0.9245 -0.7116  1.1709
   52U      H4' 1153   6.191   4.752   4.178  2.7200 -0.0038 -1.8740
   52U      O4' 1154   6.227   4.876   4.029  0.3908  0.1474 -0.4182
   52U      C1' 1155   6.300   4.985   4.088 -0.7638  0.1738 -0.4419
   52U      H1' 1156   6.407   4.964   4.090 -0.3756  2.0760 -0.0549
   52U       N1 1157   6.280   5.108   4.001  0.2120  0.2610  0.3229
   52U       C6 1158   6.163   5.127   3.930 -0.1412  0.4698  0.2748
   52U       H6 1159   6.079   5.061   3.944  0.6957 -0.8674 -0.7213
   52U       C5 1160   6.153   5.232   3.845 -0.4152 -0.4428  0.5625
   52U       H5 1161   6.058   5.254   3.799  0.4230 -0.7909 -1.4287
   52U       C4 1162   6.260   5.324   3.823 -0.7573  0.0038 -0.2488
   52U       O4 1163   6.259   5.410   3.735 -0.4461 -0.7079  0.0560
   52U       N3 1164   6.375   5.298   3.896  0.0549  0.4066  1.0841
   52U       H3 1165   6.454   5.357   3.873  1.2704 -2.1033 -2.0463
   52U       C2 1166   6.392   5.193   3.984  0.0450 -0.2790  0.1440
   52U       O2 1167   6.506   5.158   4.032  0.1854  0.4319  0.4735
   52U      C3' 1168   6.107   4.950   4.232  0.3773  0.7174  0.1459
   52U      H3' 1169   6.046   5.024   4.181 -1.4679 -0.9639 -0.2219
   52U      C2' 1170   6.247   5.009   4.231 -0.6669  0.3931  0.3542
   52U     H2'1 1171   6.253   5.116   4.248  1.7458  0.7158 -1.9104
   52U      O2' 1172   6.324   4.924   4.319  0.3292  0.2004 -0.0600
   52U     HO'2 1173   6.265   4.874   4.375  0.8213  0.2844  0.5340
   52U      O3' 1174   6.057   4.914   4.356 -0.2284  0.0232 -0.4416
   53U        P 1175   5.985   5.026   4.444  0.1609 -0.2766  0.7280
   53U      O1P 1176   5.941   4.967   4.570  0.3383 -0.2202  0.5660
   53U      O2P 1177   5.883   5.082   4.355 -0.2897 -0.2608 -0.4837
   53U      O5' 1178   6.082   5.146   4.479 -0.1238 -0.1233 -0.8386
   53U      C5' 1179   6.177   5.118   4.579 -0.3473 -0.5115 -0.1629
   53U     H5'1 1180   6.217   5.016   4.572  1.0810 -0.0022  0.1030
   53U     H5'2 1181   6.123   5.125   4.673 -0.1230 -1.9659  0.1021
   53U      C4' 1182   6.292   5.220   4.588 -0.2300 -0.3632 -0.1196
   53U      H4' 1183   6.361   5.181   4.663 -0.0708 -0.5692 -0.3700
   53U      O4' 1184   6.357   5.236   4.457  0.2341  0.1425  0.0999
   53U      C1' 1185   6.398   5.371   4.435  0.3470  0.0266 -0.3980
   53U      H1' 1186   6.507   5.372   4.436  0.3757  0.7013  2.1922
   53U       N1 1187   6.335   5.437   4.314 -0.0029 -0.0549 -0.3925
   53U       C6 1188   6.211   5.400   4.270  0.4455 -0.7584 -0.3248
   53U       H6 1189   6.166   5.313   4.314 -2.8069  1.4721  1.1775
   53U       C5 1190   6.152   5.467   4.167 -0.0655 -0.5882  0.1078
   53U       H5 1191   6.062   5.423   4.125  1.0292 -1.2493 -1.6501
   53U       C4 1192   6.218   5.577   4.105 -0.2035 -0.4180 -0.2212
   53U       O4 1193   6.172   5.642   4.009 -0.1444 -0.4600  0.6003
   53U       N3 1194   6.344   5.606   4.151 -0.1581 -0.3005 -0.2052
   53U       H3 1195   6.389   5.685   4.108 -2.3042  1.1996  0.1319
   53U       C2 1196   6.402   5.548   4.261 -0.1707 -0.0245  0.3210
   53U       O2 1197   6.505   5.591   4.308 -0.0893 -0.2989  0.0634
   53U      C3' 1198   6.230   5.357   4.624  0.0320 -0.0682 -0.0361
   53U      H3' 1199   6.137   5.369   4.567 -0.4967 -0.8246  0.6459
   53U      C2' 1200   6.349   5.446   4.565 -0.2520  0.0054 -0.4238
   53U     H2'1 1201   6.313   5.545   4.540 -0.8671 -0.0877  0.0837
   53U      O2' 1202   6.455   5.466   4.660 -0.5015 -0.6404  0.7860
   53U     HO'2 1203   6.425   5.536   4.719 -1.1881  0.3270 -0.6463
   53U      O3' 1204   6.204   5.375   4.757  0.1607  0.3607 -0.0023
   54C        P 1205   6.092   5.471   4.811 -0.0212  0.1734  0.3945
   54C      O1P 1206   6.072   5.431   4.951  0.3728  0.1096 -0.3897
   54C      O2P 1207   5.972   5.460   4.721  0.1753  0.0316 -0.3310
   54C      O5' 1208   6.153   5.615   4.802 -0.6630  0.1372  0.2873
   54C      C5' 1209   6.272   5.642   4.883  0.2421 -0.1864  0.5483
   54C     H5'1 1210   6.343   5.561   4.866  0.6677  0.2883  0.0410
   54C     H5'2 1211   6.250   5.659   4.989 -0.0158 -0.2312  0.5023
   54C      C4' 1212   6.348   5.762   4.824 -0.1300  0.4474  0.7997
   54C      H4' 1213   6.435   5.782   4.887  0.5792  0.7764 -0.2517
   54C      O4' 1214   6.387   5.751   4.687 -0.0499  0.2472  0.1402
   54C      C1' 1215   6.371   5.872   4.621  0.3919 -0.6121 -0.3772
   54C      H1' 1216   6.465   5.900   4.574 -0.2872 -2.1301 -2.8048
   54C       N1 1217   6.279   5.867   4.501 -0.4451  0.3808 -0.7056
   54C       C6 1218   6.171   5.775   4.494 -0.6554 -0.6498  0.0810
   54C       H6 1219   6.152   5.721   4.586  0.7057 -0.8650  0.2473
   54C       C5 1220   6.099   5.771   4.377 -0.7622 -0.0293 -0.9891
   54C       H5 1221   6.016   5.703   4.385  0.5027 -1.4922  0.9065
   54C       C4 1222   6.126   5.859   4.267 -0.0791  0.0049 -0.2050
   54C       N4 1223   6.059   5.855   4.160  0.3324  0.0815 -0.6767
   54C      H41 1224   6.002   5.772   4.149  0.9985 -0.6184  0.8635
   54C      H42 1225   6.085   5.909   4.078  0.4405  1.5349  0.2879
   54C       N3 1226   6.226   5.945   4.277 -0.0602  0.2188  0.4882
   54C       C2 1227   6.303   5.949   4.387 -0.4167 -0.4598  0.5118
   54C       O2 1228   6.391   6.033   4.394  0.5251 -0.1929 -0.1416
   54C      C3' 1229   6.253   5.886   4.825  0.6574  0.1924 -0.2778
   54C      H3' 1230   6.159   5.857   4.779  0.1316 -1.5427  1.7182
   54C      C2' 1231   6.329   5.974   4.729  0.4633  0.5771 -0.1554
   54C     H2'1 1232   6.259   6.045   4.685 -1.7439 -1.9640 -1.0280
   54C      O2' 1233   6.448   6.028   4.776 -0.5284 -0.0079 -0.0553
   54C     HO'2 1234   6.492   6.060   4.696  0.7168 -2.0943 -0.2904
   54C      O3' 1235   6.231   5.951   4.947  0.0283  0.0306 -0.4823
   55C        P 1236   6.103   6.044   4.975 -0.0925 -0.4866 -0.3816
   55C      O1P 1237   6.104   6.097   5.111 -0.1897  0.6156 -0.3366
   55C      O2P 1238   5.985   5.967   4.931 -0.3399 -0.0443 -0.3441
   55C      O5' 1239   6.115   6.167   4.875  0.3449  0.0351  0.0847
   55C      C5' 1240   6.214   6.265   4.902  0.4249  0.6024  0.5203
   55C     H5'1 1241   6.315   6.225   4.915  0.4400  0.1838 -0.7615
   55C     H5'2 1242   6.181   6.316   4.993 -0.3061  0.8590  0.1180
   55C      C4' 1243   6.218   6.365   4.792  0.6989  0.9457  0.2817
   55C      H4' 1244   6.304   6.431   4.801 -0.1658  1.8440  2.6138
   55C      O4' 1245   6.232   6.306   4.659  0.3664 -0.2615  0.4227
   55C      C1' 1246   6.173   6.395   4.563 -0.1816  1.1913  0.3952
   55C      H1' 1247   6.253   6.449   4.512  3.2904 -1.6633  2.3527
   55C       N1 1248   6.081   6.319   4.474 -0.5335 -0.2974 -0.1454
   55C       C6 1249   6.049   6.188   4.498  0.3796  0.5055 -0.1702
   55C       H6 1250   6.081   6.134   4.586 -0.4381  0.7212  0.2710
   55C       C5 1251   5.960   6.132   4.410 -0.3541 -0.1798 -1.0872
   55C       H5 1252   5.931   6.030   4.425  1.8170 -0.5536  1.1672
   55C       C4 1253   5.912   6.202   4.295  0.2954  0.5371  0.4156
   55C       N4 1254   5.854   6.129   4.198 -0.2229 -0.3730  0.1291
   55C      H41 1255   5.858   6.028   4.197  1.2684 -0.3342 -0.0509
   55C      H42 1256   5.823   6.171   4.112  2.2002 -0.7053 -0.9809
   55C       N3 1257   5.937   6.330   4.273  0.8279 -0.1674 -0.0658
   55C       C2 1258   6.023   6.389   4.368  0.5267  0.5027  0.5324
   55C       O2 1259   6.060   6.508   4.348  0.4930 -0.4021  0.5833
   55C      C3' 1260   6.090   6.447   4.789  0.4083  0.0173  0.0030
   55C      H3' 1261   5.998   6.392   4.808  0.7470  0.0505  2.0324
   55C      C2' 1262   6.093   6.496   4.640  0.0139  0.7041 -1.1464
   55C     H2'1 1263   5.992   6.505   4.601  0.1327 -1.1134 -1.9953
   55C      O2' 1264   6.165   6.615   4.623  0.1592  0.1196  0.5269
   55C     HO'2 1265   6.101   6.683   4.598 -0.3857 -0.7881 -0.6107
   55C      O3' 1266   6.095   6.566   4.869 -0.0808 -0.2962  0.3661
   56G        P 1267   5.965   6.656   4.890 -0.1489 -0.6333  0.4342
   56G      O1P 1268   5.991   6.749   5.004  0.6015  0.4859  0.5187
   56G      O2P 1269   5.843   6.574   4.897  0.6219  0.2559 -0.5089
   56G      O5' 1270   5.959   6.749   4.762  0.5080 -0.7628  0.6156
   56G      C5' 1271   6.051   6.853   4.739 -0.4626  0.1512 -0.0913
   56G     H5'1 1272   6.156   6.824   4.748  0.4266  3.6483  2.4204
   56G     H5'2 1273   6.042   6.927   4.817 -0.9663 -2.0634  2.0712
   56G      C4' 1274   6.023   6.908   4.596  0.0537 -0.1072 -0.0573
   56G      H4' 1275   6.097   6.986   4.572  0.4708 -0.6678 -0.6250
   56G      O4' 1276   6.015   6.809   4.492 -0.0286  0.3697 -0.2212
   56G      C1' 1277   5.928   6.846   4.390 -0.8542  0.4590 -0.6195
   56G      H1' 1278   5.978   6.856   4.294 -0.1599 -1.0073 -0.4413
   56G       N9 1279   5.818   6.746   4.372  0.0724  0.7149 -1.2666
   56G       C8 1280   5.790   6.644   4.454 -0.1333  1.0026 -0.3446
   56G       H8 1281   5.836   6.633   4.551  1.0114 -1.1177 -1.0787
   56G       N7 1282   5.695   6.563   4.417  0.1847 -0.2196  0.4510
   56G       C5 1283   5.664   6.618   4.287 -0.1306  0.2215 -0.4935
   56G       C6 1284   5.579   6.579   4.182 -0.1844  0.4242  0.1113
   56G       O6 1285   5.508   6.478   4.160  0.4471 -0.4879 -0.3110
   56G       N1 1286   5.585   6.670   4.070  1.0794  0.0928  0.0339
   56G       H1 1287   5.528   6.647   3.990  0.0532  0.1059  0.7342
   56G       C2 1288   5.662   6.782   4.065 -0.3497  0.1454  0.3243
   56G       N2 1289   5.650   6.852   3.956 -0.1981  0.1091  0.0501
   56G      H21 1290   5.594   6.822   3.878  0.5280 -1.6921  0.1673
   56G      H22 1291   5.735   6.904   3.937 -1.2451  1.5147 -1.0039
   56G       N3 1292   5.745   6.819   4.160  0.6458  0.1167 -0.2274
   56G       C4 1293   5.737   6.735   4.265 -0.4996 -0.3567  0.1877
   56G      C3' 1294   5.883   6.968   4.585  0.4399  0.3348  0.2828
   56G      H3' 1295   5.807   6.897   4.617 -0.5936  0.1160 -2.3848
   56G      C2' 1296   5.885   6.983   4.429  0.1909  0.3105 -0.2955
   56G     H2'1 1297   5.784   7.001   4.393  0.3216 -0.7752 -1.2671
   56G      O2' 1298   5.979   7.074   4.376 -0.4280  0.2226  0.5766
   56G     HO'2 1299   6.047   7.019   4.337 -1.9240 -2.5524  1.5908
   56G      O3' 1300   5.865   7.083   4.662  0.4342 -0.5814  0.5801
   57U        P 1301   5.729   7.119   4.732  0.4445  0.1036 -0.1135
   57U      O1P 1302   5.735   7.246   4.806  0.2157 -0.6172 -0.6336
   57U      O2P 1303   5.670   7.002   4.800  0.1988  0.4378  0.2344
   57U      O5' 1304   5.644   7.144   4.606 -0.1338 -0.1655  0.5305
   57U      C5' 1305   5.646   7.269   4.543 -0.3930  0.1026  0.0683
   57U     H5'1 1306   5.751   7.288   4.521 -1.0447  2.3863 -1.4364
   57U     H5'2 1307   5.619   7.342   4.620 -0.1099 -0.4438  0.6975
   57U      C4' 1308   5.556   7.273   4.415  0.2407  0.1173  0.3034
   57U      H4' 1309   5.559   7.365   4.356 -0.1367 -0.8793 -1.3568
   57U      O4' 1310   5.573   7.157   4.321 -0.1724 -0.0237 -0.0831
   57U      C1' 1311   5.440   7.107   4.279 -0.1010 -0.3394 -0.2722
   57U      H1' 1312   5.434   7.116   4.171 -1.2498 -0.2662 -0.2182
   57U       N1 1313   5.413   6.967   4.329  0.3260 -0.2433 -0.4900
   57U       C6 1314   5.465   6.918   4.448 -0.5199  0.2432 -0.0996
   57U       H6 1315   5.526   6.987   4.506 -2.0430 -0.8548  3.0148
   57U       C5 1316   5.443   6.792   4.487 -0.0422  0.1047 -0.4907
   57U       H5 1317   5.486   6.752   4.577 -1.2235  0.6696  0.3400
   57U       C4 1318   5.362   6.704   4.405  0.4233  0.3525  0.7615
   57U       O4 1319   5.325   6.588   4.436 -0.0693 -0.8915  0.0676
   57U       N3 1320   5.319   6.757   4.282  0.1294  0.4079  0.0192
   57U       H3 1321   5.256   6.701   4.228 -0.1839  0.8708 -0.1005
   57U       C2 1322   5.324   6.886   4.253  0.4546 -0.2107  0.1826
   57U       O2 1323   5.265   6.929   4.156 -0.3302 -0.5358  0.2262
   57U      C3' 1324   5.408   7.264   4.450  0.1006 -0.1913  0.6346
   57U      H3' 1325   5.398   7.199   4.537 -0.0126 -1.7907 -0.5186
   57U      C2' 1326   5.336   7.197   4.339 -0.6690 -0.5037  0.0010
   57U     H2'1 1327   5.251   7.138   4.373  1.4064 -2.9554  1.3255
   57U      O2' 1328   5.303   7.277   4.234  0.1661 -0.2609 -0.3905
   57U     HO'2 1329   5.258   7.356   4.264  0.5455 -0.0845 -0.2806
   57U      O3' 1330   5.357   7.399   4.469 -0.2139  0.4804 -0.1777
   58A        P 1331   5.218   7.417   4.556 -0.1167  0.3837 -0.2376
   58A      O1P 1332   5.214   7.555   4.598  0.2222  0.3158 -0.4313
   58A      O2P 1333   5.220   7.308   4.656 -0.4288 -0.1775 -0.1617
   58A      O5' 1334   5.091   7.386   4.459  0.3705  0.1160  0.7391
   58A      C5' 1335   5.035   7.484   4.371  0.0679 -0.2913  0.0344
   58A     H5'1 1336   5.100   7.544   4.307 -0.1751 -1.1012 -0.9938
   58A     H5'2 1337   4.968   7.555   4.420  0.8173  0.3156  0.2082
   58A      C4' 1338   4.951   7.411   4.263  0.9098 -0.3958 -0.2106
   58A      H4' 1339   4.917   7.481   4.187 -0.4262 -0.6662  0.1051
   58A      O4' 1340   5.015   7.304   4.190 -0.1327  0.5986 -0.0606
   58A      C1' 1341   4.924   7.196   4.160 -0.2685  0.4854  0.4361
   58A      H1' 1342   4.928   7.172   4.054 -0.6377 -0.6112  0.6561
   58A       N9 1343   4.956   7.068   4.233 -0.2049 -0.3261  0.1470
   58A       C8 1344   5.005   7.062   4.360 -0.0352 -0.2560 -0.2649
   58A       H8 1345   5.046   7.144   4.417  0.9583 -0.6593 -0.3819
   58A       N7 1346   5.012   6.940   4.406 -0.5087  0.2497 -0.2043
   58A       C5 1347   4.963   6.864   4.300 -0.1445  0.1536  0.4147
   58A       C6 1348   4.943   6.721   4.279  0.4364  0.5972 -0.3092
   58A       N6 1349   4.989   6.620   4.350  0.0468  0.6714 -0.1595
   58A      H61 1350   5.032   6.641   4.439 -0.5140 -0.0848  0.2953
   58A      H62 1351   4.939   6.534   4.333  2.9387 -1.3818  0.8431
   58A       N1 1352   4.875   6.678   4.176  0.0718  0.2492  0.3264
   58A       C2 1353   4.838   6.774   4.086  0.3702  0.0980 -0.2475
   58A       H2 1354   4.776   6.739   4.004 -0.4574  2.4598 -0.7172
   58A       N3 1355   4.856   6.901   4.086  0.4315  0.6613 -0.4863
   58A       C4 1356   4.926   6.939   4.190 -0.4484  0.1169  0.6804
   58A      C3' 1357   4.817   7.354   4.303 -0.0049  0.2545 -0.5693
   58A      H3' 1358   4.842   7.310   4.400 -0.7874  1.0307 -0.0053
   58A      C2' 1359   4.788   7.253   4.192 -0.2105  0.0767 -0.3894
   58A     H2'1 1360   4.719   7.173   4.220 -0.5306  0.8069  1.0023
   58A      O2' 1361   4.728   7.317   4.083  0.0410  0.0679 -0.1700
   58A     HO'2 1362   4.661   7.258   4.047  3.3382 -2.8939 -2.0557
   58A      O3' 1363   4.719   7.451   4.320  0.0108 -0.2635 -0.8713
   59C        P 1364   4.587   7.404   4.397 -0.5841  0.5740  0.0675
   59C      O1P 1365   4.488   7.514   4.422 -0.7732  0.0097  0.1909
   59C      O2P 1366   4.630   7.328   4.518  0.3100  0.1779 -0.2394
   59C      O5' 1367   4.506   7.299   4.310 -0.3978 -0.1497  0.0952
   59C      C5' 1368   4.429   7.332   4.197  0.4131  0.0989  0.4704
   59C     H5'1 1369   4.488   7.389   4.125  0.0844  0.2580  0.3285
   59C     H5'2 1370   4.340   7.391   4.218  0.3008  0.1821 -0.2005
   59C      C4' 1371   4.376   7.204   4.142  0.0819 -0.5287  0.0931
   59C      H4' 1372   4.329   7.216   4.045  0.8760  1.2080 -0.1072
   59C      O4' 1373   4.475   7.104   4.117  0.2660  0.7653  0.1490
   59C      C1' 1374   4.428   6.967   4.141 -0.2136  0.9478  0.1969
   59C      H1' 1375   4.443   6.912   4.048  0.4205  2.0014 -0.3478
   59C       N1 1376   4.509   6.906   4.254 -0.5103 -0.5705 -0.4436
   59C       C6 1377   4.581   6.981   4.342  0.2057  0.8914  0.3052
   59C       H6 1378   4.582   7.089   4.341  0.6408  0.9311 -2.6352
   59C       C5 1379   4.658   6.913   4.432 -0.1031  0.0622  0.1671
   59C       H5 1380   4.712   6.965   4.510  0.4551  0.3917 -0.4298
   59C       C4 1381   4.659   6.775   4.428  0.2946  0.0862 -0.0471
   59C       N4 1382   4.732   6.710   4.509  0.5348  0.6765 -0.3219
   59C      H41 1383   4.772   6.749   4.593  0.0876  0.9784 -0.2435
   59C      H42 1384   4.709   6.611   4.513 -1.5223  1.1250  2.7864
   59C       N3 1385   4.583   6.701   4.352  0.3279  0.4809  0.3502
   59C       C2 1386   4.509   6.765   4.265  0.0495 -0.3908 -0.7053
   59C       O2 1387   4.429   6.698   4.203 -0.1966 -0.8093  0.6451
   59C      C3' 1388   4.277   7.129   4.235  0.1839  0.6579  0.2361
   59C      H3' 1389   4.315   7.141   4.336  0.3110  1.1237  0.1332
   59C      C2' 1390   4.279   6.986   4.186  0.5098  0.0355  0.2159
   59C     H2'1 1391   4.236   6.916   4.257 -0.6879  0.8579  0.3317
   59C      O2' 1392   4.200   6.962   4.067 -0.5633 -0.3864  0.2197
   59C     HO'2 1393   4.142   7.038   4.065  1.7070  1.5386  1.5124
   59C      O3' 1394   4.145   7.165   4.230 -0.3933  0.1895 -0.1620
   60U        P 1395   4.058   7.187   4.361 -0.1125 -0.0608 -0.1376
   60U      O1P 1396   3.938   7.262   4.322  0.9347  0.1764 -0.1292
   60U      O2P 1397   4.141   7.239   4.469 -0.0606 -0.3236 -0.3084
   60U      O5' 1398   4.023   7.039   4.394  0.0052  0.1777 -0.2661
   60U      C5' 1399   3.932   6.970   4.319 -0.0731 -0.5522  0.3395
   60U     H5'1 1400   3.954   6.981   4.213 -2.5941  0.1223 -0.1728
   60U     H5'2 1401   3.833   7.005   4.348 -0.6181 -0.0400 -1.9687
   60U      C4' 1402   3.931   6.818   4.354 -0.7959  0.6176  0.0645
   60U      H4' 1403   3.856   6.770   4.291 -1.4166  2.0178 -0.3032
   60U      O4' 1404   4.063   6.751   4.348 -0.1817 -0.1366  0.2141
   60U      C1' 1405   4.089   6.663   4.458  0.0212 -0.2546  0.2741
   60U      H1' 1406   4.101   6.557   4.436  0.2773 -0.6140  1.9752
   60U       N1 1407   4.210   6.696   4.534 -0.4382 -0.4709  0.6753
   60U       C6 1408   4.241   6.825   4.553 -0.3365 -1.2719  0.0470
   60U       H6 1409   4.193   6.898   4.490  0.7980  0.4870  1.1246
   60U       C5 1410   4.322   6.866   4.651 -0.8484  0.1028  0.1604
   60U       H5 1411   4.344   6.971   4.662  1.2199 -0.1533 -0.9287
   60U       C4 1412   4.393   6.767   4.730 -0.3802 -0.4034  0.0100
   60U       O4 1413   4.466   6.795   4.829  0.2985  0.0823  0.1858
   60U       N3 1414   4.378   6.637   4.693 -0.3851  0.1907  0.0075
   60U       H3 1415   4.425   6.564   4.745  0.0419 -1.2404 -2.2303
   60U       C2 1416   4.278   6.597   4.608 -0.7829 -0.6681  0.0836
   60U       O2 1417   4.249   6.479   4.600 -0.6785  0.3539  0.3802
   60U      C3' 1418   3.890   6.800   4.503 -0.4185 -0.2996 -0.1617
   60U      H3' 1419   3.926   6.883   4.565  0.8575  1.2133 -2.7270
   60U      C2' 1420   3.966   6.671   4.547 -0.0776 -0.3226  0.4552
   60U     H2'1 1421   3.996   6.673   4.652 -0.7972 -1.6501  0.7091
   60U      O2' 1422   3.879   6.559   4.525 -0.4609 -0.2163  0.2050
   60U     HO'2 1423   3.793   6.576   4.564 -0.9330  0.7209 -1.1624
   60U      O3' 1424   3.749   6.794   4.507  0.0623  0.2439 -0.0290
   61U        P 1425   3.668   6.776   4.643  0.6733  0.0558  0.2734
   61U      O1P 1426   3.673   6.631   4.666 -0.1293 -0.3809  0.3788
   61U      O2P 1427   3.541   6.840   4.613  1.0273 -0.0986  0.3833
   61U      O5' 1428   3.755   6.860   4.751 -0.0268  0.3062 -0.2144
   61U      C5' 1429   3.749   7.005   4.768 -0.5803 -0.9517 -0.2363
   61U     H5'1 1430   3.653   7.042   4.802  0.2136 -1.3761  2.7666
   61U     H5'2 1431   3.780   7.052   4.675  1.9475 -4.1562 -1.2378
   61U      C4' 1432   3.847   7.062   4.868  0.6629  0.1620  0.2523
   61U      H4' 1433   3.812   7.157   4.907 -2.3429 -1.2258  1.2478
   61U      O4' 1434   3.868   6.981   4.978  0.1415  0.0353  0.3165
   61U      C1' 1435   4.015   6.969   5.009  0.6503  0.0646 -0.5369
   61U      H1' 1436   4.030   6.990   5.114  2.7991 -1.1534 -0.5501
   61U       N1 1437   4.073   6.835   4.980 -0.2165  0.5351 -0.1941
   61U       C6 1438   4.004   6.735   4.916 -0.1613 -0.2731 -0.3818
   61U       H6 1439   3.904   6.763   4.887 -0.7527 -2.2801 -0.4113
   61U       C5 1440   4.048   6.612   4.899  0.5282  0.7521 -0.0735
   61U       H5 1441   3.982   6.539   4.855  2.1063 -0.3527 -0.6870
   61U       C4 1442   4.177   6.577   4.942  0.2523 -0.0548 -1.0939
   61U       O4 1443   4.228   6.471   4.920 -0.7318  0.1197  0.6952
   61U       N3 1444   4.245   6.678   5.003 -0.0457 -0.2982  0.3962
   61U       H3 1445   4.343   6.661   5.022  0.1270 -0.1362 -0.3515
   61U       C2 1446   4.202   6.808   5.025  0.2386  0.1456 -1.0110
   61U       O2 1447   4.280   6.893   5.072 -0.3585  0.5909 -0.1479
   61U      C3' 1448   3.989   7.082   4.804  0.3107  0.5210 -0.0228
   61U      H3' 1449   4.008   6.998   4.737 -0.2945  0.6640 -0.3876
   61U      C2' 1450   4.083   7.076   4.924 -0.3595 -0.0539  0.0267
   61U     H2'1 1451   4.181   7.050   4.884 -1.3121 -1.9514 -1.2580
   61U      O2' 1452   4.079   7.207   4.985 -0.3886  0.2724 -0.4509
   61U     HO'2 1453   4.086   7.264   4.908 -1.7503 -1.3420 -1.8730
   61U      O3' 1454   4.011   7.194   4.727 -0.5074  0.2281 -0.0527
   61U      H3T 1455   4.003   7.176   4.633 -0.3809  2.1976 -0.4817
   62G      O5' 1456   4.606   5.761   4.467  0.1561  0.4717 -0.6585
   62G      H5T 1457   4.687   5.720   4.434  1.0069  0.9396  0.7426
   62G      C5' 1458   4.494   5.672   4.448 -0.5021 -0.4497 -0.0357
   62G     H5'1 1459   4.468   5.620   4.540 -1.1152 -0.0510  0.0221
   62G     H5'2 1460   4.526   5.603   4.370  1.6888  1.4420 -0.9526
   62G      C4' 1461   4.367   5.741   4.389 -0.1042 -0.4128  0.2665
   62G      H4' 1462   4.295   5.665   4.358  0.1115 -0.9095  0.9739
   62G      O4' 1463   4.303   5.830   4.474  0.0462  0.1655 -0.3921
   62G      C1' 1464   4.293   5.960   4.415 -0.4326  0.2149 -0.5190
   62G      H1' 1465   4.193   6.001   4.433 -0.8320 -1.3502  1.2540
   62G       N9 1466   4.401   6.054   4.461  0.3927 -0.1985  0.5554
   62G       C8 1467   4.492   6.032   4.559 -0.2930 -0.3551 -1.1056
   62G       H8 1468   4.502   5.941   4.617  0.9816  0.1731 -0.4670
   62G       N7 1469   4.567   6.140   4.588  0.0423  0.0277  0.3816
   62G       C5 1470   4.513   6.241   4.501 -0.1660 -0.8510 -0.0804
   62G       C6 1471   4.547   6.381   4.477  0.4956  0.2892 -0.5405
   62G       O6 1472   4.648   6.446   4.520  0.0400  0.1582 -0.2474
   62G       N1 1473   4.462   6.437   4.388 -0.1886 -0.5472 -0.4336
   62G       H1 1474   4.499   6.527   4.360  1.1774 -0.5642  1.1344
   62G       C2 1475   4.362   6.376   4.321  0.3519  0.0306 -0.2325
   62G       N2 1476   4.300   6.446   4.236  0.2298 -0.0339  0.2174
   62G      H21 1477   4.327   6.542   4.223 -0.8562  0.0605 -1.7211
   62G      H22 1478   4.213   6.414   4.196  0.0925 -3.0306  2.5585
   62G       N3 1479   4.327   6.249   4.336 -0.4461 -0.0780 -0.4056
   62G       C4 1480   4.407   6.186   4.427 -0.8384  0.4934  0.4172
   62G      C3' 1481   4.416   5.815   4.256  0.5659  0.2972 -0.4752
   62G      H3' 1482   4.515   5.860   4.258 -0.8149  3.6452 -1.3188
   62G      C2' 1483   4.308   5.926   4.259 -0.4190  0.0423 -0.1364
   62G     H2'1 1484   4.338   6.012   4.200 -2.3320  2.1096  1.7424
   62G      O2' 1485   4.179   5.887   4.215  0.0863  0.0738 -0.3271
   62G     HO'2 1486   4.193   5.817   4.150 -2.0089  0.5065 -1.3244
   62G      O3' 1487   4.416   5.726   4.140  0.6172 -0.7882 -0.3252
   63U        P 1488   4.500   5.765   4.009  0.2901  0.1374 -0.5794
   63U      O1P 1489   4.450   5.670   3.909  0.1149  0.3538  0.1819
   63U      O2P 1490   4.643   5.769   4.046  0.9354  0.4557 -0.0101
   63U      O5' 1491   4.464   5.908   3.968  0.5244 -0.6431  0.6200
   63U      C5' 1492   4.338   5.946   3.909 -0.4132  0.0498  0.4993
   63U     H5'1 1493   4.254   5.923   3.974 -0.8563  1.0910  0.3172
   63U     H5'2 1494   4.312   5.897   3.815 -1.5289  1.9452 -0.2320
   63U      C4' 1495   4.323   6.099   3.876 -0.5748 -0.5964  0.0207
   63U      H4' 1496   4.230   6.122   3.826  0.1222  0.1986 -0.9563
   63U      O4' 1497   4.319   6.181   3.992 -0.2704 -0.8551  0.7599
   63U      C1' 1498   4.397   6.301   3.968 -0.2923 -0.5723 -1.0606
   63U      H1' 1499   4.354   6.397   3.994  1.3308  0.6216 -2.5523
   63U       N1 1500   4.531   6.302   4.030 -0.4469  0.1774 -0.3124
   63U       C6 1501   4.584   6.191   4.091 -0.5204  0.3034 -0.6234
   63U       H6 1502   4.539   6.095   4.072  1.4727 -0.6969 -0.6220
   63U       C5 1503   4.694   6.206   4.172 -0.1649 -1.0044 -0.1549
   63U       H5 1504   4.732   6.119   4.222 -0.8218 -1.8147 -1.0308
   63U       C4 1505   4.757   6.334   4.203  0.0701 -0.0444 -0.2423
   63U       O4 1506   4.857   6.345   4.270  0.1302 -0.0213 -0.5257
   63U       N3 1507   4.698   6.434   4.130 -0.9199  0.3049 -0.0758
   63U       H3 1508   4.742   6.524   4.138 -0.3965  0.1235 -0.9087
   63U       C2 1509   4.589   6.424   4.053 -0.7981 -0.8263 -0.6239
   63U       O2 1510   4.545   6.528   3.998  0.0562  0.1253  0.6681
   63U      C3' 1511   4.439   6.155   3.792 -0.0772 -0.5894 -0.0362
   63U      H3' 1512   4.536   6.138   3.837  0.1870  2.8156  0.9912
   63U      C2' 1513   4.426   6.304   3.818 -0.2140 -0.4187  0.0575
   63U     H2'1 1514   4.515   6.364   3.798 -0.7972  0.0438 -1.2604
   63U      O2' 1515   4.314   6.350   3.747  0.4270 -0.8571  0.4681
   63U     HO'2 1516   4.341   6.422   3.689 -1.2297  0.6426  1.4650
   63U      O3' 1517   4.421   6.115   3.656 -0.1517  0.1283  0.2456
   64A        P 1518   4.543   6.054   3.580 -0.1100 -0.0908  0.4192
   64A      O1P 1519   4.490   6.036   3.447  0.1463 -0.1024 -0.2131
   64A      O2P 1520   4.590   5.939   3.652 -0.6230 -0.0139  0.0528
   64A      O5' 1521   4.663   6.162   3.555 -0.1057 -0.4266 -0.4114
   64A      C5' 1522   4.637   6.292   3.516 -0.6240 -0.1623 -0.0101
   64A     H5'1 1523   4.538   6.318   3.554 -0.4749 -0.0347  0.2850
   64A     H5'2 1524   4.627   6.291   3.407 -0.0895  1.0585 -0.0837
   64A      C4' 1525   4.739   6.392   3.550 -0.4940 -0.6406  0.0637
   64A      H4' 1526   4.705   6.490   3.519  1.5660 -0.0275 -0.4012
   64A      O4' 1527   4.753   6.395   3.695  0.2675  0.5097  0.0407
   64A      C1' 1528   4.866   6.477   3.712  0.7132 -0.1515 -0.3928
   64A      H1' 1529   4.825   6.575   3.734  0.3650 -0.2195 -0.7110
   64A       N9 1530   4.944   6.429   3.824  0.1308  0.1661 -0.0759
   64A       C8 1531   4.937   6.299   3.875 -0.6200 -0.0484 -0.4338
   64A       H8 1532   4.874   6.225   3.829  0.4112  0.2975 -2.5058
   64A       N7 1533   5.014   6.279   3.979 -0.1232 -0.5706  0.1952
   64A       C5 1534   5.079   6.403   3.993  0.1372  0.4422  0.0770
   64A       C6 1535   5.167   6.456   4.091 -0.3148  0.0563  0.1273
   64A       N6 1536   5.211   6.406   4.203 -0.5416  0.3302  0.5393
   64A      H61 1537   5.192   6.312   4.234 -2.2521  0.0627 -1.2027
   64A      H62 1538   5.265   6.469   4.262  1.5144 -1.0296  0.2211
   64A       N1 1539   5.209   6.582   4.084  0.3220 -0.0506 -0.4401
   64A       C2 1540   5.162   6.659   3.989  0.0186  0.0407  0.6193
   64A       H2 1541   5.205   6.758   3.986  0.4867 -0.1772 -0.0653
   64A       N3 1542   5.071   6.629   3.895  0.5785  0.0273  0.2186
   64A       C4 1543   5.032   6.495   3.904 -0.4151 -0.2286  0.5023
   64A      C3' 1544   4.885   6.378   3.500 -0.0289  0.1889  0.1717
   64A      H3' 1545   4.919   6.282   3.539 -0.3180  0.4444  1.0848
   64A      C2' 1546   4.956   6.484   3.588  0.5382  0.0005 -0.1931
   64A     H2'1 1547   5.054   6.453   3.624 -0.1047  0.4837  2.1509
   64A      O2' 1548   4.940   6.619   3.543  0.8565  0.0287  0.0779
   64A     HO'2 1549   5.019   6.638   3.493  0.5189  0.3340 -0.3468
   64A      O3' 1550   4.896   6.388   3.362 -0.2713 -0.1396 -0.0618
   65C        P 1551   5.023   6.347   3.274 -0.3642  0.0022 -0.2632
   65C      O1P 1552   4.975   6.355   3.135  0.3810 -0.1051  0.6194
   65C      O2P 1553   5.076   6.218   3.332  0.3044 -0.1175 -0.2534
   65C      O5' 1554   5.128   6.467   3.296  0.0505  0.2600 -0.2228
   65C      C5' 1555   5.107   6.596   3.244  0.8817 -0.6982 -0.0853
   65C     H5'1 1556   5.008   6.628   3.277  2.1944  0.3767  3.1954
   65C     H5'2 1557   5.106   6.596   3.135 -1.9267 -3.3335 -0.2218
   65C      C4' 1558   5.201   6.696   3.309 -0.4167 -0.2912 -1.1374
   65C      H4' 1559   5.174   6.795   3.271 -1.4346  0.4793  1.3458
   65C      O4' 1560   5.178   6.710   3.455  0.1185  0.0544  0.0675
   65C      C1' 1561   5.303   6.750   3.520  0.6761  0.0133  1.1544
   65C      H1' 1562   5.283   6.843   3.573  0.6667  0.6534  0.0364
   65C       N1 1563   5.349   6.646   3.609 -0.5948 -0.2275 -0.0488
   65C       C6 1564   5.303   6.519   3.593 -0.6184 -0.8435 -0.4050
   65C       H6 1565   5.242   6.497   3.507 -2.5840  0.3164  0.6319
   65C       C5 1566   5.344   6.418   3.677 -0.1508 -0.4346  0.0126
   65C       H5 1567   5.307   6.321   3.648 -0.7676 -0.3536  0.5163
   65C       C4 1568   5.413   6.459   3.797 -0.7361  0.7596  0.9644
   65C       N4 1569   5.433   6.375   3.893 -0.0873  0.0460  0.0339
   65C      H41 1570   5.392   6.283   3.883  0.5876 -0.1456 -1.1595
   65C      H42 1571   5.442   6.416   3.985  1.3680  1.9032 -0.8626
   65C       N3 1572   5.460   6.580   3.809 -0.1701  0.2261  0.5787
   65C       C2 1573   5.428   6.677   3.721 -0.6656 -0.7272  0.1716
   65C       O2 1574   5.473   6.790   3.736 -0.7599  0.1081 -0.9764
   65C      C3' 1575   5.357   6.674   3.296  0.0811 -0.3557 -0.0888
   65C      H3' 1576   5.374   6.568   3.315 -1.2536  0.1011  5.0509
   65C      C2' 1577   5.401   6.777   3.411 -0.6633  0.0429  0.4172
   65C     H2'1 1578   5.502   6.764   3.449  0.6381  0.1295 -2.6901
   65C      O2' 1579   5.389   6.914   3.386  0.1872  0.0168 -0.1312
   65C     HO'2 1580   5.438   6.940   3.307  0.8137 -1.0990 -0.1302
   65C      O3' 1581   5.412   6.711   3.170  0.0848 -0.4880 -0.0318
   66G        P 1582   5.552   6.663   3.115  0.2499  0.2912 -0.3494
   66G      O1P 1583   5.573   6.725   2.986 -0.0413 -0.4538  0.1006
   66G      O2P 1584   5.564   6.518   3.122 -0.5714  0.6923 -0.2535
   66G      O5' 1585   5.666   6.731   3.209  0.2601  0.0007  0.1155
   66G      C5' 1586   5.779   6.659   3.259 -0.0239 -0.3224 -0.4315
   66G     H5'1 1587   5.859   6.644   3.187  0.7469 -2.8283  0.8123
   66G     H5'2 1588   5.747   6.560   3.292  1.2394 -0.4487  0.4922
   66G      C4' 1589   5.832   6.736   3.381  0.7715  1.0097 -0.1260
   66G      H4' 1590   5.850   6.841   3.360 -1.0297  1.8620  2.1228
   66G      O4' 1591   5.737   6.745   3.489 -0.5748 -0.3075 -0.1797
   66G      C1' 1592   5.805   6.718   3.616 -0.1077 -0.5695  0.0678
   66G      H1' 1593   5.772   6.788   3.693 -0.8682  1.3020 -1.8605
   66G       N9 1594   5.773   6.585   3.666 -0.0899  0.2805  0.0532
   66G       C8 1595   5.709   6.479   3.604 -0.1297 -0.6112  0.2321
   66G       H8 1596   5.667   6.488   3.506 -1.8906 -0.1493  0.9966
   66G       N7 1597   5.710   6.370   3.672 -0.4193  0.8435  0.0421
   66G       C5 1598   5.775   6.400   3.795 -0.4980 -0.2738  0.6562
   66G       C6 1599   5.811   6.333   3.914 -0.0295  0.3052 -0.0718
   66G       O6 1600   5.770   6.222   3.951 -0.5459  0.1325 -0.8862
   66G       N1 1601   5.878   6.412   4.009 -0.0626  0.1439 -0.0960
   66G       H1 1602   5.897   6.376   4.101 -0.2684  0.8659  0.2330
   66G       C2 1603   5.909   6.541   3.988 -0.0776 -0.4985 -0.3751
   66G       N2 1604   5.960   6.609   4.083 -0.5465  0.0665 -0.6074
   66G      H21 1605   5.986   6.560   4.168 -0.0046 -1.1812 -1.4654
   66G      H22 1606   5.980   6.706   4.067  0.8737  0.5207  2.9099
   66G       N3 1607   5.872   6.611   3.886 -0.2503  0.2203  0.0427
   66G       C4 1608   5.813   6.533   3.786  0.6552 -0.1094 -0.3577
   66G      C3' 1609   5.961   6.684   3.445  0.3711 -0.0477 -0.4116
   66G      H3' 1610   5.964   6.575   3.436  0.8947  0.0932 -2.5755
   66G      C2' 1611   5.958   6.733   3.591  0.8540 -0.6913 -0.2961
   66G     H2'1 1612   6.018   6.668   3.655  1.5462 -0.7446 -0.9848
   66G      O2' 1613   5.997   6.870   3.606  0.7756 -0.3797 -0.0840
   66G     HO'2 1614   5.994   6.900   3.515  0.7353 -2.9664 -1.0315
   66G      O3' 1615   6.066   6.743   3.365 -0.5823 -0.2093 -0.4877
   67G        P 1616   6.202   6.658   3.339 -0.0421 -0.1311 -0.2540
   67G      O1P 1617   6.296   6.746   3.267  0.1765  1.0487  0.3760
   67G      O2P 1618   6.170   6.526   3.283  0.4723 -0.5624  0.1238
   67G      O5' 1619   6.271   6.648   3.480 -0.6819  0.1596  0.8773
   67G      C5' 1620   6.322   6.763   3.542  0.1574  0.5926  0.3954
   67G     H5'1 1621   6.250   6.844   3.545  0.0361  0.8643 -3.8946
   67G     H5'2 1622   6.403   6.806   3.483  0.5069 -1.3801 -0.6244
   67G      C4' 1623   6.358   6.735   3.685  0.3014  0.2353 -0.0661
   67G      H4' 1624   6.388   6.832   3.725 -1.6665  1.1693 -0.7072
   67G      O4' 1625   6.245   6.698   3.764  1.0763  0.6225 -0.3897
   67G      C1' 1626   6.292   6.620   3.874 -0.1821 -0.0016  0.2979
   67G      H1' 1627   6.268   6.666   3.969  1.6739  0.0658  0.7696
   67G       N9 1628   6.232   6.479   3.867  0.5777 -1.4675 -0.4887
   67G       C8 1629   6.146   6.435   3.776 -0.3743  0.3596 -0.4978
   67G       H8 1630   6.111   6.494   3.693 -0.8553  0.2412 -0.3858
   67G       N7 1631   6.117   6.306   3.790  0.7337 -0.4037 -0.7627
   67G       C5 1632   6.187   6.272   3.908  0.7070  0.5951  0.3273
   67G       C6 1633   6.192   6.146   3.985  0.3485 -0.0946  0.3262
   67G       O6 1634   6.136   6.035   3.962  0.6270 -0.0304 -0.5138
   67G       N1 1635   6.261   6.162   4.105 -0.4696 -0.3078  0.4010
   67G       H1 1636   6.273   6.076   4.157 -0.2360 -1.5861 -1.6466
   67G       C2 1637   6.316   6.281   4.146 -0.3093  0.2734 -0.5213
   67G       N2 1638   6.389   6.279   4.254 -0.1694 -0.2655  0.2588
   67G      H21 1639   6.395   6.199   4.315 -1.8078 -1.0772 -0.5951
   67G      H22 1640   6.432   6.368   4.277 -0.0854 -0.5940  1.3900
   67G       N3 1641   6.314   6.392   4.079 -0.0716  0.3752  0.4241
   67G       C4 1642   6.246   6.384   3.962 -0.6661 -0.1738  0.3414
   67G      C3' 1643   6.464   6.624   3.704  0.0388 -0.0924 -0.3498
   67G      H3' 1644   6.424   6.542   3.645  0.6002 -0.8292  0.2810
   67G      C2' 1645   6.447   6.598   3.856  0.4201  0.0187 -0.2464
   67G     H2'1 1646   6.470   6.494   3.881  0.5158  0.1297  0.1276
   67G      O2' 1647   6.504   6.697   3.938 -0.6367  0.6603  0.5072
   67G     HO'2 1648   6.480   6.677   4.029 -0.2448  0.5115  0.5768
   67G      O3' 1649   6.595   6.661   3.665 -0.0520  0.0714 -0.2676
   68A        P 1650   6.693   6.557   3.596 -0.0232  0.1296  0.1006
   68A      O1P 1651   6.805   6.625   3.533  0.3546  0.4232 -0.2676
   68A      O2P 1652   6.607   6.473   3.510  0.5952 -0.2688  0.2723
   68A      O5' 1653   6.742   6.469   3.713 -0.6710  0.0849 -0.2643
   68A      C5' 1654   6.825   6.526   3.819  0.6291 -0.1564  0.3001
   68A     H5'1 1655   6.773   6.614   3.858 -0.7023 -0.1040 -1.4679
   68A     H5'2 1656   6.918   6.567   3.778 -0.3076 -0.2572 -2.1047
   68A      C4' 1657   6.840   6.439   3.937 -0.7445 -0.0208 -0.3022
   68A      H4' 1658   6.902   6.488   4.012  0.9804 -0.8826 -1.1176
   68A      O4' 1659   6.720   6.413   3.992  0.1267 -0.2065 -0.3156
   68A      C1' 1660   6.711   6.277   4.042 -0.0852 -0.0500 -0.8495
   68A      H1' 1661   6.672   6.270   4.144 -0.0554  0.3414 -0.8111
   68A       N9 1662   6.631   6.191   3.959 -0.1736 -0.2106 -0.5696
   68A       C8 1663   6.568   6.229   3.846  0.2843  0.1672 -0.4184
   68A       H8 1664   6.577   6.331   3.810 -1.3094  0.5817  0.2324
   68A       N7 1665   6.493   6.130   3.791 -0.0230 -0.3348  0.1810
   68A       C5 1666   6.504   6.031   3.890  0.4202 -0.2035  0.5846
   68A       C6 1667   6.444   5.905   3.906  0.0424  0.3715 -0.2540
   68A       N6 1668   6.352   5.851   3.823  0.1753  0.0276  0.4956
   68A      H61 1669   6.324   5.890   3.735 -0.9333 -0.1876  0.7395
   68A      H62 1670   6.282   5.791   3.865  0.9572 -1.8486 -0.7271
   68A       N1 1671   6.467   5.831   4.011  0.2287 -0.2159  0.1344
   68A       C2 1672   6.548   5.878   4.107  0.4495  0.3861 -0.6566
   68A       H2 1673   6.548   5.808   4.190 -0.0872  0.1292 -0.8632
   68A       N3 1674   6.605   5.995   4.109 -1.5339 -0.3157  0.3664
   68A       C4 1675   6.577   6.070   4.001 -0.2814 -0.2948 -0.1925
   68A      C3' 1676   6.907   6.307   3.913 -0.2071  0.3592  0.8102
   68A      H3' 1677   6.874   6.273   3.815  0.4497  2.1351 -0.0675
   68A      C2' 1678   6.859   6.221   4.032  0.6280  0.8903  0.4279
   68A     H2'1 1679   6.864   6.116   4.003  2.0653  1.7526 -2.8799
   68A      O2' 1680   6.920   6.251   4.155 -0.2276  0.0391 -0.6902
   68A     HO'2 1681   7.013   6.258   4.135  0.0097 -0.9798 -0.0195
   68A      O3' 1682   7.049   6.319   3.908  0.6826 -0.6981  0.4899
   69A        P 1683   7.133   6.233   3.803 -0.1845 -0.2303  0.1184
   69A      O1P 1684   7.279   6.264   3.827  0.3911 -0.5808 -0.0977
   69A      O2P 1685   7.072   6.238   3.671 -0.3808 -0.3392 -0.6103
   69A      O5' 1686   7.119   6.089   3.858  0.4964  0.3127 -0.4925
   69A      C5' 1687   7.170   6.044   3.989  0.1767 -0.5024 -0.2419
   69A     H5'1 1688   7.113   6.096   4.066 -0.3194 -2.3447  0.6984
   69A     H5'2 1689   7.275   6.070   4.005  0.1482 -0.9382  0.7149
   69A      C4' 1690   7.150   5.900   4.029  0.2873  0.8597  0.1228
   69A      H4' 1691   7.218   5.876   4.111 -1.8675 -0.7561  1.5310
   69A      O4' 1692   7.015   5.889   4.061  0.1017 -0.0952 -0.4218
   69A      C1' 1693   6.977   5.759   4.023 -0.0424  0.3877  0.1543
   69A      H1' 1694   6.948   5.706   4.114  4.4014 -0.2934  1.4234
   69A       N9 1695   6.859   5.758   3.938 -0.0510  0.2079  0.4473
   69A       C8 1696   6.833   5.824   3.823  0.4507 -0.5393  0.3396
   69A       H8 1697   6.901   5.901   3.789 -1.6140  0.8915 -0.7999
   69A       N7 1698   6.720   5.800   3.766  1.0138 -0.3873  0.2957
   69A       C5 1699   6.674   5.686   3.840  0.2389  0.1547 -0.3975
   69A       C6 1700   6.565   5.598   3.840 -0.6719  0.0394  0.0643
   69A       N6 1701   6.475   5.595   3.740 -0.1023  0.0851 -0.1923
   69A      H61 1702   6.460   5.656   3.660 -1.1262  0.7520  0.4815
   69A      H62 1703   6.424   5.508   3.742  0.7993 -0.4528  1.5791
   69A       N1 1704   6.553   5.503   3.936 -0.0027 -0.2087 -0.1204
   69A       C2 1705   6.653   5.491   4.028 -0.1766  0.4873  0.7013
   69A       H2 1706   6.637   5.412   4.100  0.7252 -0.0151  0.3735
   69A       N3 1707   6.757   5.570   4.043  0.3509 -0.1595  0.5800
   69A       C4 1708   6.755   5.668   3.948 -0.1873 -0.2475 -0.1832
   69A      C3' 1709   7.189   5.797   3.913  0.5800  0.0197  0.1042
   69A      H3' 1710   7.171   5.839   3.815 -1.0873 -1.0175 -0.0661
   69A      C2' 1711   7.092   5.689   3.959 -0.4656 -0.1193 -0.0391
   69A     H2'1 1712   7.063   5.630   3.872 -0.5533  1.2994 -1.0058
   69A      O2' 1713   7.135   5.605   4.059  0.8364  0.1578  0.1320
   69A     HO'2 1714   7.205   5.554   4.019  1.9891  3.0042 -1.8207
   69A      O3' 1715   7.326   5.757   3.941  0.0158 -0.1278  0.4717
   70U        P 1716   7.392   5.642   3.847 -0.1348  0.4124  0.6349
   70U      O1P 1717   7.538   5.646   3.870  0.1525  0.0634  0.4534
   70U      O2P 1718   7.340   5.668   3.711  0.0402 -0.1694 -0.5024
   70U      O5' 1719   7.332   5.494   3.884 -0.2474  0.5616  0.6922
   70U      C5' 1720   7.377   5.417   3.996  0.2604 -0.1392  0.9583
   70U     H5'1 1721   7.365   5.482   4.082 -0.9719  0.1301  0.6118
   70U     H5'2 1722   7.484   5.398   3.989  0.3363  0.8886 -2.2326
   70U      C4' 1723   7.305   5.287   4.027 -0.2380  0.3134  0.0510
   70U      H4' 1724   7.360   5.250   4.114 -0.9065 -2.0667 -0.4393
   70U      O4' 1725   7.164   5.318   4.047 -0.4359 -0.2436  0.1306
   70U      C1' 1726   7.077   5.221   3.994  0.3676 -0.6092  0.4891
   70U      H1' 1727   7.012   5.177   4.070  2.8555 -2.3557  1.7604
   70U       N1 1728   6.993   5.274   3.882  0.1069 -0.0042 -0.6824
   70U       C6 1729   7.031   5.380   3.801  0.1989  0.3188 -0.3484
   70U       H6 1730   7.134   5.412   3.802 -0.0854  1.3754 -1.4637
   70U       C5 1731   6.941   5.438   3.723  0.1436 -0.4642 -0.6624
   70U       H5 1732   6.971   5.524   3.665  1.6350  0.2803  1.1592
   70U       C4 1733   6.820   5.378   3.697 -0.0304 -0.1738  0.2147
   70U       O4 1734   6.735   5.430   3.630  0.3631  0.5224  0.5475
   70U       N3 1735   6.789   5.266   3.762  0.3551 -0.3987  0.2681
   70U       H3 1736   6.693   5.244   3.738  0.2069 -0.0086  0.5004
   70U       C2 1737   6.870   5.207   3.859  0.4507  0.7546  0.0443
   70U       O2 1738   6.839   5.106   3.917 -0.1758  0.1195 -0.4294
   70U      C3' 1739   7.303   5.174   3.927 -0.2699  0.7446  0.3132
   70U      H3' 1740   7.309   5.209   3.823  2.7151  0.6821  0.3719
   70U      C2' 1741   7.169   5.108   3.954  0.1197  1.0131 -0.3972
   70U     H2'1 1742   7.138   5.047   3.869  1.0614 -1.4462  0.9097
   70U      O2' 1743   7.170   5.016   4.066  0.0551  0.4909  0.1229
   70U     HO'2 1744   7.258   4.978   4.076  0.5142  1.5398  0.2086
   70U      O3' 1745   7.410   5.081   3.945  0.5438 -0.3997 -0.3085
   71A        P 1746   7.449   4.993   3.821  0.1927  0.0431 -0.0924
   71A      O1P 1747   7.568   4.916   3.868 -0.1028  0.0175 -0.6181
   71A      O2P 1748   7.475   5.083   3.710 -0.0660 -0.8994 -0.6264
   71A      O5' 1749   7.331   4.896   3.775 -0.0097 -0.2407 -0.0512
   71A      C5' 1750   7.321   4.772   3.838 -0.1073  0.0953  0.2790
   71A     H5'1 1751   7.304   4.791   3.944 -2.0520 -1.6624  0.3549
   71A     H5'2 1752   7.413   4.716   3.826  0.1649  0.1879  1.7468
   71A      C4' 1753   7.208   4.686   3.780 -0.2527 -0.9015  0.0840
   71A      H4' 1754   7.212   4.588   3.827 -3.2848 -0.3718  1.7227
   71A      O4' 1755   7.077   4.750   3.804 -0.1290  0.2849  0.1371
   71A      C1' 1756   6.992   4.738   3.689  0.3087 -0.5906  0.4753
   71A      H1' 1757   6.899   4.685   3.708 -1.4128  1.9618 -0.3857
   71A       N9 1758   6.963   4.872   3.623  0.1594 -0.3923 -0.5262
   71A       C8 1759   7.035   4.990   3.631  0.1393  0.1302 -0.7529
   71A       H8 1760   7.132   4.992   3.677 -0.3771 -0.6510  0.3976
   71A       N7 1761   6.984   5.094   3.561 -0.8769  0.7367  0.3108
   71A       C5 1762   6.869   5.031   3.504 -0.7167  0.1828 -0.6570
   71A       C6 1763   6.767   5.073   3.421  0.2582 -0.0709 -0.2809
   71A       N6 1764   6.754   5.200   3.377  0.9467  0.6870  0.3091
   71A      H61 1765   6.830   5.263   3.396  1.2381  0.0878  1.1823
   71A      H62 1766   6.676   5.224   3.318 -0.3942  0.1599  1.8089
   71A       N1 1767   6.664   4.989   3.386 -0.2978  0.4040 -0.4264
   71A       C2 1768   6.672   4.865   3.433 -0.1137 -0.2798 -0.1390
   71A       H2 1769   6.589   4.802   3.403 -0.6002 -0.7907  2.1411
   71A       N3 1770   6.765   4.803   3.501 -0.2572  0.7410  0.0176
   71A       C4 1771   6.861   4.897   3.538  0.4838  0.5135 -0.2553
   71A      C3' 1772   7.210   4.680   3.622  0.1851 -0.3684  0.2856
   71A      H3' 1773   7.223   4.780   3.582 -0.2329 -0.5235 -0.2425
   71A      C2' 1774   7.064   4.648   3.588  0.0887 -0.0778  0.0645
   71A     H2'1 1775   7.036   4.672   3.485 -2.1029  0.4295  0.7216
   71A      O2' 1776   7.028   4.515   3.624 -0.4348 -0.4515  0.4332
   71A     HO'2 1777   7.107   4.461   3.621  0.2036  0.4790 -2.6069
   71A      O3' 1778   7.301   4.593   3.568  0.1765 -0.0646  0.9116
   72G        P 1779   7.359   4.610   3.421  0.2279 -0.4744 -0.2212
   72G      O1P 1780   7.455   4.508   3.391 -1.3465 -0.1454  0.1029
   72G      O2P 1781   7.391   4.756   3.404  0.6935  0.1469  0.0529
   72G      O5' 1782   7.235   4.579   3.326 -0.3572  0.3417 -0.6150
   72G      C5' 1783   7.185   4.451   3.327 -0.3542 -0.0239 -0.1879
   72G     H5'1 1784   7.167   4.421   3.430 -0.2630  2.6397  0.6863
   72G     H5'2 1785   7.257   4.384   3.279  1.4345  1.9574 -0.4442
   72G      C4' 1786   7.049   4.431   3.257  0.9133 -0.5496  0.5021
   72G      H4' 1787   7.003   4.337   3.286 -0.0475  0.4346  2.3938
   72G      O4' 1788   6.950   4.518   3.307  0.1781  0.3930  0.4279
   72G      C1' 1789   6.859   4.556   3.198  0.2644  0.1703  0.1520
   72G      H1' 1790   6.756   4.533   3.222  0.4901 -3.4678 -1.6269
   72G       N9 1791   6.873   4.700   3.176  0.9776 -0.0062  0.3130
   72G       C8 1792   6.968   4.783   3.229  0.4496  0.2427 -0.2413
   72G       H8 1793   7.049   4.741   3.287 -0.6790  0.2577  1.4254
   72G       N7 1794   6.953   4.910   3.202 -0.3187  0.0557  0.0117
   72G       C5 1795   6.838   4.911   3.117 -0.5173 -0.6428  0.8892
   72G       C6 1796   6.770   5.024   3.049 -0.1157  0.4444 -0.4714
   72G       O6 1797   6.799   5.143   3.047  0.1046  0.0681  0.0534
   72G       N1 1798   6.665   4.983   2.979  0.0522 -0.3197 -0.0222
   72G       H1 1799   6.611   5.051   2.928 -2.7307 -1.2934  1.3971
   72G       C2 1800   6.626   4.855   2.973 -0.0131  1.1223 -0.2921
   72G       N2 1801   6.532   4.820   2.886  0.1424  0.1450 -0.3804
   72G      H21 1802   6.472   4.886   2.839 -0.1943  0.4500  0.4539
   72G      H22 1803   6.493   4.727   2.890  0.7021 -0.0709  0.3859
   72G       N3 1804   6.682   4.748   3.033  0.5115  0.3848 -0.2574
   72G       C4 1805   6.788   4.782   3.103 -0.4154 -0.3249  0.3029
   72G      C3' 1806   7.041   4.440   3.103 -0.7951  0.6362 -0.9403
   72G      H3' 1807   7.091   4.532   3.072  0.5577  0.4542  0.5846
   72G      C2' 1808   6.891   4.475   3.073 -0.8804  0.0793  0.6893
   72G     H2'1 1809   6.874   4.544   2.990 -0.2946 -0.8321 -0.2112
   72G      O2' 1810   6.799   4.376   3.067 -0.5192 -0.0347  0.1312
   72G     HO'2 1811   6.832   4.286   3.060 -2.1296 -0.7506  1.0808
   72G      O3' 1812   7.096   4.326   3.045 -0.1070  0.4123  0.0052
   73A        P 1813   7.155   4.324   2.899  0.0610  0.0288 -0.0242
   73A      O1P 1814   7.185   4.183   2.863 -0.3777 -0.1026 -0.2000
   73A      O2P 1815   7.262   4.426   2.903 -0.2913 -0.4819 -0.2598
   73A      O5' 1816   7.038   4.379   2.808 -0.3094 -1.0688  0.0839
   73A      C5' 1817   6.919   4.309   2.765  0.0430  0.1033  0.5379
   73A     H5'1 1818   6.867   4.270   2.853 -1.6325  1.0510  0.0147
   73A     H5'2 1819   6.949   4.228   2.699  1.8678  1.7738 -0.7952
   73A      C4' 1820   6.821   4.392   2.681 -0.5618  0.8687  0.2396
   73A      H4' 1821   6.745   4.318   2.655 -0.5567  0.3807  1.5083
   73A      O4' 1822   6.771   4.501   2.761 -0.2358  0.2613  0.3664
   73A      C1' 1823   6.740   4.613   2.676 -0.3167 -0.1552 -0.3331
   73A      H1' 1824   6.635   4.639   2.684  0.1900  1.8942  0.4486
   73A       N9 1825   6.820   4.729   2.714 -0.2414  0.5618  0.2899
   73A       C8 1826   6.925   4.735   2.791 -0.3440 -0.1327  0.1975
   73A       H8 1827   6.962   4.652   2.850 -0.9535 -0.8211 -0.3714
   73A       N7 1828   6.983   4.853   2.807  1.0186  0.2525  0.9723
   73A       C5 1829   6.900   4.934   2.727 -0.2001 -0.2100  0.2358
   73A       C6 1830   6.897   5.068   2.696 -0.3790 -0.4363 -0.4299
   73A       N6 1831   6.979   5.161   2.746 -0.1039  0.6353 -0.2906
   73A      H61 1832   7.048   5.132   2.814 -1.7860  0.3422  1.3855
   73A      H62 1833   6.946   5.256   2.732 -1.0996  0.1476 -1.4316
   73A       N1 1834   6.804   5.118   2.614  1.2506 -0.4400  0.0396
   73A       C2 1835   6.719   5.034   2.561 -0.1356  0.4475 -0.3088
   73A       H2 1836   6.652   5.066   2.483 -1.1970 -1.5859 -0.2817
   73A       N3 1837   6.704   4.902   2.585 -0.0932 -0.1970  0.1701
   73A       C4 1838   6.803   4.861   2.674 -0.1592 -0.3225  0.0053
   73A      C3' 1839   6.869   4.454   2.545  0.2268  0.8100 -0.3685
   73A      H3' 1840   6.974   4.486   2.550  0.1274  1.0205  0.8341
   73A      C2' 1841   6.774   4.568   2.533  0.0921 -0.2044  0.6144
   73A     H2'1 1842   6.806   4.653   2.473  2.5142 -1.5121 -0.0941
   73A      O2' 1843   6.644   4.520   2.498  0.3818 -0.6177 -0.0596
   73A     HO'2 1844   6.657   4.445   2.439  0.0215  0.4231 -1.5038
   73A      O3' 1845   6.844   4.379   2.426 -0.0454  0.2317  0.0824
   74U        P 1846   6.925   4.391   2.293 -0.2173  0.1917  0.6371
   74U      O1P 1847   6.885   4.283   2.199 -0.6442 -0.0183  0.2453
   74U      O2P 1848   7.069   4.392   2.331  0.1933  0.1111  0.1528
   74U      O5' 1849   6.879   4.529   2.238  0.2279 -0.0941  0.2733
   74U      C5' 1850   6.754   4.551   2.177  0.7442 -0.8133  0.0520
   74U     H5'1 1851   6.668   4.532   2.242  0.7811 -2.4537 -0.3258
   74U     H5'2 1852   6.753   4.480   2.094  1.3569 -0.5111 -0.2152
   74U      C4' 1853   6.730   4.696   2.130  0.1114  0.0170 -0.1453
   74U      H4' 1854   6.639   4.699   2.071  0.8105  1.3648 -1.2035
   74U      O4' 1855   6.719   4.794   2.233  0.2064  1.0019 -0.5151
   74U      C1' 1856   6.763   4.922   2.183  0.0204  0.8170  0.1218
   74U      H1' 1857   6.683   4.995   2.169 -0.1252  0.5733 -0.3671
   74U       N1 1858   6.868   4.978   2.271 -0.4289  0.3508  0.0903
   74U       C6 1859   6.958   4.902   2.338 -0.2826  0.4136  0.3015
   74U       H6 1860   6.930   4.797   2.341 -1.5986  0.7630  0.7679
   74U       C5 1861   7.062   4.963   2.406  0.1618  0.0744 -0.3271
   74U       H5 1862   7.132   4.904   2.462  0.0069  1.0625  0.9484
   74U       C4 1863   7.084   5.106   2.400  0.0031 -0.1289  0.1347
   74U       O4 1864   7.173   5.169   2.454 -0.4606 -0.3408  0.5331
   74U       N3 1865   6.996   5.171   2.314 -0.6842  0.0397 -0.0931
   74U       H3 1866   6.993   5.272   2.320  1.7438  0.2125 -0.7802
   74U       C2 1867   6.894   5.116   2.244  0.3452  0.5270 -0.0472
   74U       O2 1868   6.842   5.180   2.156 -0.1238 -0.8229 -0.1801
   74U      C3' 1869   6.849   4.747   2.043  0.7149  0.4283 -0.3758
   74U      H3' 1870   6.946   4.723   2.088  0.7484  0.0818 -0.6278
   74U      C2' 1871   6.819   4.898   2.043  0.0147  0.4162  0.2644
   74U     H2'1 1872   6.904   4.965   2.030 -1.2595  2.4827  1.9522
   74U      O2' 1873   6.721   4.931   1.945 -0.5434 -0.3984  0.2256
   74U     HO'2 1874   6.727   5.024   1.924 -2.8048 -0.5688 -1.5968
   74U      O3' 1875   6.850   4.702   1.909  0.6690  0.2278 -0.0335
   75A        P 1876   6.976   4.712   1.811 -0.2271  0.3003 -0.0211
   75A      O1P 1877   6.964   4.614   1.695  0.2631  0.9209  0.0895
   75A      O2P 1878   7.099   4.701   1.898  0.0578 -0.2375  0.2389
   75A      O5' 1879   6.978   4.865   1.749  0.3133  0.4599 -0.1167
   75A      C5' 1880   6.868   4.905   1.676 -0.0346  0.2157  0.3596
   75A     H5'1 1881   6.776   4.870   1.723  1.0267 -1.6386  1.2016
   75A     H5'2 1882   6.881   4.857   1.579  0.6535  0.2891  0.4072
   75A      C4' 1883   6.867   5.053   1.662  0.0228  0.2227 -0.3625
   75A      H4' 1884   6.777   5.083   1.608 -0.4529  0.4022  0.5190
   75A      O4' 1885   6.857   5.125   1.787 -0.1833 -0.4188 -0.1747
   75A      C1' 1886   6.935   5.243   1.776  1.0543 -0.3583 -0.7002
   75A      H1' 1887   6.869   5.325   1.805  0.9732  0.1327 -2.1850
   75A       N9 1888   7.043   5.230   1.879 -0.0800 -0.1003 -0.1995
   75A       C8 1889   7.107   5.115   1.930 -0.5926 -0.0612  0.2612
   75A       H8 1890   7.077   5.017   1.898  1.6510 -0.1944 -1.6746
   75A       N7 1891   7.191   5.145   2.028  0.0701 -0.2880 -0.1739
   75A       C5 1892   7.196   5.285   2.021 -0.8504 -0.2143  0.1847
   75A       C6 1893   7.262   5.386   2.099 -0.9294  0.1979 -0.2162
   75A       N6 1894   7.332   5.359   2.213  0.0425 -0.0052 -0.7019
   75A      H61 1895   7.331   5.267   2.253  1.4733  0.2644  0.0111
   75A      H62 1896   7.370   5.438   2.263  0.0556  0.3402 -1.2479
   75A       N1 1897   7.258   5.515   2.069  0.3184  0.1633 -0.2086
   75A       C2 1898   7.167   5.551   1.973  0.3739  0.1619 -1.0789
   75A       H2 1899   7.157   5.656   1.949 -3.3767  0.0549 -0.5162
   75A       N3 1900   7.079   5.470   1.909 -0.8010 -0.4988 -0.0071
   75A       C4 1901   7.105   5.335   1.939  0.6413 -0.4784  0.1556
   75A      C3' 1902   6.989   5.112   1.597  0.3829  0.3852 -0.0877
   75A      H3' 1903   7.071   5.074   1.658  0.0380  3.3931  2.5137
   75A      C2' 1904   6.981   5.259   1.632  1.3878 -0.0223  0.4207
   75A     H2'1 1905   7.079   5.306   1.626  1.1494  0.3464 -1.2274
   75A      O2' 1906   6.879   5.322   1.550 -0.2643  0.2747 -0.4059
   75A     HO'2 1907   6.902   5.329   1.457  0.1316  0.0763 -0.3219
   75A      O3' 1908   7.009   5.072   1.463 -0.5262  0.0402  0.0716
   76A        P 1909   7.151   5.081   1.398 -0.2206 -0.0787  0.0313
   76A      O1P 1910   7.136   5.049   1.255  0.1733  0.2668  0.3787
   76A      O2P 1911   7.242   4.998   1.478  0.3876 -0.2055 -0.5987
   76A      O5' 1912   7.210   5.230   1.407  0.2445  0.2641  0.8149
   76A      C5' 1913   7.158   5.339   1.336 -0.1209  0.7530  0.2886
   76A     H5'1 1914   7.050   5.334   1.353  0.1023 -1.2612  1.4525
   76A     H5'2 1915   7.172   5.323   1.229 -0.0494  3.4552 -0.1737
   76A      C4' 1916   7.219   5.478   1.366 -0.4061  0.1584  0.2652
   76A      H4' 1917   7.168   5.550   1.302 -0.1235 -1.7155 -2.2165
   76A      O4' 1918   7.206   5.511   1.509 -0.0371 -0.3190 -0.4651
   76A      C1' 1919   7.323   5.577   1.544  0.1157  0.2604  0.2848
   76A      H1' 1920   7.313   5.678   1.585  0.4940  1.0798 -1.5567
   76A       N9 1921   7.385   5.497   1.646  0.4831  0.4396 -0.4170
   76A       C8 1922   7.365   5.360   1.679  0.9296 -0.1751 -0.1689
   76A       H8 1923   7.299   5.299   1.620  0.6423 -0.2609  0.2455
   76A       N7 1924   7.428   5.324   1.788 -0.1555 -0.1809  0.5391
   76A       C5 1925   7.490   5.441   1.832 -0.1342  0.1799  0.3795
   76A       C6 1926   7.553   5.483   1.949 -1.6701  0.1460 -0.1213
   76A       N6 1927   7.585   5.396   2.047 -0.3041  0.1743  0.1317
   76A      H61 1928   7.564   5.298   2.035  1.4400 -0.2155 -0.0063
   76A      H62 1929   7.641   5.423   2.127 -0.8961  0.9035  0.3031
   76A       N1 1930   7.604   5.605   1.966 -0.4758 -0.8190  0.5241
   76A       C2 1931   7.591   5.691   1.863  0.0081  1.3381 -0.0003
   76A       H2 1932   7.623   5.792   1.884  0.5649  0.8474  1.7138
   76A       N3 1933   7.533   5.667   1.749 -0.1894  0.1445 -0.1143
   76A       C4 1934   7.474   5.542   1.744 -0.2141  0.3394 -0.5328
   76A      C3' 1935   7.368   5.482   1.324  0.5033  0.0996 -0.0641
   76A      H3' 1936   7.417   5.394   1.366  1.1607  1.1364  1.4053
   76A      C2' 1937   7.404   5.599   1.416 -0.4200  0.3270 -0.4960
   76A     H2'1 1938   7.510   5.600   1.437 -0.0546  5.0863 -1.4585
   76A      O2' 1939   7.387   5.727   1.359 -0.0048  0.1462 -0.2630
   76A     HO'2 1940   7.436   5.727   1.277  2.0584  2.0093  0.8416
   76A      O3' 1941   7.371   5.496   1.182 -0.2906 -0.4026  0.4284
   77U        P 1942   7.509   5.443   1.105 -0.1427 -0.6655  0.0312
   77U      O1P 1943   7.500   5.492   0.967 -0.3100 -1.0076 -0.2818
   77U      O2P 1944   7.516   5.294   1.121  0.0668  0.3909 -1.3678
   77U      O5' 1945   7.637   5.508   1.173 -0.1410 -0.3455  0.8781
   77U      C5' 1946   7.691   5.640   1.128  0.5991  0.3926  0.1405
   77U     H5'1 1947   7.609   5.711   1.121  0.9108  0.8298  0.8357
   77U     H5'2 1948   7.751   5.623   1.038  3.2828  1.5581  1.5980
   77U      C4' 1949   7.785   5.692   1.241 -0.1953 -0.0811  0.2367
   77U      H4' 1950   7.802   5.798   1.221 -1.3890  0.5204  2.1986
   77U      O4' 1951   7.727   5.686   1.364  0.5385  0.1798  0.2262
   77U      C1' 1952   7.823   5.683   1.465  0.0254 -0.2963  0.0289
   77U      H1' 1953   7.827   5.775   1.523  0.8905 -1.5255  1.9870
   77U       N1 1954   7.812   5.566   1.551 -0.0384  0.2043  0.6464
   77U       C6 1955   7.773   5.448   1.499  0.4994  0.5354  0.0656
   77U       H6 1956   7.732   5.436   1.400 -2.2949  1.9799  0.9524
   77U       C5 1957   7.755   5.342   1.580 -0.2755  0.5526  0.0610
   77U       H5 1958   7.720   5.247   1.541 -1.1642  0.3243  1.3571
   77U       C4 1959   7.798   5.343   1.719 -0.3022 -0.4040 -0.5979
   77U       O4 1960   7.788   5.250   1.805  0.1505  0.0847 -0.2541
   77U       N3 1961   7.849   5.466   1.759  0.0667  0.4643 -0.2380
   77U       H3 1962   7.866   5.478   1.858 -1.3851  0.5841  0.0187
   77U       C2 1963   7.854   5.581   1.686 -0.3502  0.3949  0.0624
   77U       O2 1964   7.901   5.687   1.729  0.0796  0.4350 -0.0105
   77U      C3' 1965   7.922   5.632   1.245 -0.8692  0.1224 -0.1763
   77U      H3' 1966   7.917   5.525   1.224  2.0197  0.1728 -1.6020
   77U      C2' 1967   7.958   5.673   1.388 -0.5445  0.5043 -0.2090
   77U     H2'1 1968   8.026   5.604   1.439  0.5882  1.5147 -0.3177
   77U      O2' 1969   8.019   5.800   1.395  0.2548  0.2874  0.5242
   77U     HO'2 1970   8.089   5.800   1.330 -2.2937  0.1541 -2.4593
   77U      O3' 1971   7.999   5.692   1.139 -0.1202 -0.5565 -0.2144
   78U        P 1972   8.132   5.630   1.075  0.1226 -0.1803 -0.1948
   78U      O1P 1973   8.190   5.710   0.969  0.4047  0.3735 -0.4882
   78U      O2P 1974   8.107   5.488   1.048 -0.1777 -0.6111 -0.3946
   78U      O5' 1975   8.219   5.653   1.206  0.0122 -0.0506 -0.2528
   78U      C5' 1976   8.291   5.769   1.218 -0.3196 -0.5119  0.6915
   78U     H5'1 1977   8.227   5.857   1.211 -1.9387 -1.5087  2.2778
   78U     H5'2 1978   8.365   5.780   1.138  0.3756 -1.3000  1.2164
   78U      C4' 1979   8.377   5.770   1.345  0.5677  0.0739 -0.4545
   78U      H4' 1980   8.449   5.852   1.349  0.7221 -0.0423 -0.8226
   78U      O4' 1981   8.308   5.759   1.468  0.0385 -0.0388 -0.2758
   78U      C1' 1982   8.390   5.691   1.564  0.3901  0.5313  0.3966
   78U      H1' 1983   8.418   5.751   1.650 -0.3253  1.0518  0.2771
   78U       N1 1984   8.321   5.566   1.603 -0.3266 -0.0152 -0.1956
   78U       C6 1985   8.245   5.494   1.516 -0.3448 -0.4509  0.4607
   78U       H6 1986   8.235   5.537   1.417 -1.1642  1.3580  1.2850
   78U       C5 1987   8.182   5.385   1.555  0.2419 -0.0241 -0.4007
   78U       H5 1988   8.113   5.335   1.489  1.1786 -2.4883  0.3495
   78U       C4 1989   8.190   5.337   1.694  0.4968 -0.2843  0.5238
   78U       O4 1990   8.134   5.243   1.749 -0.5999  0.1331  0.0921
   78U       N3 1991   8.280   5.408   1.765  0.8188 -1.0712  0.1427
   78U       H3 1992   8.301   5.352   1.846 -0.0956 -0.9745  0.4664
   78U       C2 1993   8.345   5.523   1.732  0.0808  0.4644  0.8153
   78U       O2 1994   8.433   5.565   1.805  0.0716 -0.1462 -0.1724
   78U      C3' 1995   8.477   5.651   1.353  0.1033  0.0435 -0.2694
   78U      H3' 1996   8.428   5.559   1.322  1.4966 -0.2699 -1.6776
   78U      C2' 1997   8.524   5.653   1.495 -0.2548 -0.2970  0.0002
   78U     H2'1 1998   8.571   5.563   1.535 -1.2274 -1.2779 -0.9843
   78U      O2' 1999   8.619   5.760   1.517 -0.0587  0.5069 -0.5328
   78U     HO'2 2000   8.675   5.766   1.438  1.6054  2.3100  0.6909
   78U      O3' 2001   8.589   5.675   1.272  0.2165 -0.5345  0.4836
   79A        P 2002   8.680   5.548   1.224 -0.0128 -0.5686 -0.2676
   79A      O1P 2003   8.775   5.604   1.126 -0.0741  0.0414 -0.1531
   79A      O2P 2004   8.599   5.435   1.181 -0.5189  0.5580 -0.3591
   79A      O5' 2005   8.763   5.487   1.350  0.3575  0.3567 -0.0967
   79A      C5' 2006   8.881   5.544   1.415  0.6715 -0.0423  0.0737
   79A     H5'1 2007   8.836   5.638   1.447 -2.0481 -0.4683 -2.0354
   79A     H5'2 2008   8.963   5.555   1.345 -1.7762 -1.2860 -3.2537
   79A      C4' 2009   8.920   5.450   1.526 -0.1077  0.1699 -1.3637
   79A      H4' 2010   9.017   5.471   1.572 -0.3996 -0.5947 -0.3787
   79A      O4' 2011   8.823   5.433   1.633 -0.0588 -1.0283 -0.1012
   79A      C1' 2012   8.838   5.306   1.693  0.0205  0.1810  0.1553
   79A      H1' 2013   8.871   5.310   1.797  0.1936  2.7860  0.0821
   79A       N9 2014   8.705   5.240   1.692  0.1776  0.4516  0.7804
   79A       C8 2015   8.601   5.256   1.605  0.5540 -0.5351 -0.9286
   79A       H8 2016   8.599   5.334   1.530  0.0852 -2.3713 -2.8816
   79A       N7 2017   8.490   5.190   1.633 -0.1483  0.4368  0.3559
   79A       C5 2018   8.535   5.108   1.739 -0.6688 -0.0659  0.1413
   79A       C6 2019   8.472   5.005   1.813 -0.8007  0.0384 -0.2267
   79A       N6 2020   8.348   4.968   1.804  0.0779  0.0864  0.2821
   79A      H61 2021   8.284   5.025   1.751 -0.4508 -0.2345  0.5669
   79A      H62 2022   8.323   4.896   1.870  1.5437  0.1225  0.9001
   79A       N1 2023   8.545   4.939   1.904 -0.0974  0.1997  0.7431
   79A       C2 2024   8.667   4.976   1.926 -1.5228  0.4235  0.3509
   79A       H2 2025   8.724   4.931   2.005 -1.2297  2.3000  1.2649
   79A       N3 2026   8.736   5.075   1.873  0.0206  0.7488 -0.2854
   79A       C4 2027   8.665   5.136   1.771 -0.5883  0.4813 -0.5041
   79A      C3' 2028   8.936   5.304   1.480 -0.1502  0.8684  0.9250
   79A      H3' 2029   8.855   5.279   1.412  1.6217  0.4476 -1.1857
   79A      C2' 2030   8.935   5.225   1.605 -0.1531  0.2671  0.2426
   79A     H2'1 2031   8.903   5.121   1.598 -0.5526  0.3569  0.6645
   79A      O2' 2032   9.066   5.234   1.671 -0.0430 -0.0581  0.2600
   79A     HO'2 2033   9.135   5.217   1.606 -0.7682  1.2332 -0.8976
   79A      O3' 2034   9.054   5.281   1.403 -0.2151  0.1156  0.2918
   80A        P 2035   9.069   5.146   1.317 -0.0303 -0.4805  0.2804
   80A      O1P 2036   9.204   5.156   1.256  0.0499 -0.3236 -0.0728
   80A      O2P 2037   8.952   5.128   1.229 -0.3264  0.3537 -0.4921
   80A      O5' 2038   9.066   5.029   1.425 -0.3267 -0.2559 -0.4251
   80A      C5' 2039   9.174   4.970   1.491  0.1696  1.1686  0.5990
   80A     H5'1 2040   9.224   5.041   1.558  0.0156  2.4235 -0.5731
   80A     H5'2 2041   9.248   4.942   1.417 -0.5058 -1.0606  0.7046
   80A      C4' 2042   9.134   4.836   1.554  0.2345 -0.2985 -0.3157
   80A      H4' 2043   9.225   4.792   1.594  0.5887  1.9024  1.5110
   80A      O4' 2044   9.042   4.858   1.665 -0.3260  0.0482 -0.3472
   80A      C1' 2045   8.968   4.742   1.702 -0.1457 -0.2812 -0.2172
   80A      H1' 2046   8.998   4.713   1.802 -0.2010  2.8136  0.8061
   80A       N9 2047   8.832   4.768   1.663  0.0086  0.6564 -0.6956
   80A       C8 2048   8.783   4.838   1.552  0.3582 -0.1457 -0.3217
   80A       H8 2049   8.836   4.903   1.483 -1.2919  1.4098 -0.2006
   80A       N7 2050   8.654   4.825   1.541 -0.5344  0.6117 -0.2340
   80A       C5 2051   8.608   4.740   1.645  0.5216 -0.1108 -0.9938
   80A       C6 2052   8.479   4.695   1.687  0.0870  0.7546  0.3199
   80A       N6 2053   8.372   4.710   1.618 -0.0190  0.1543  0.7706
   80A      H61 2054   8.377   4.761   1.531  0.2426  0.2697  0.8541
   80A      H62 2055   8.284   4.668   1.645 -1.8832  2.1300 -1.6645
   80A       N1 2056   8.477   4.620   1.792  0.0862  0.1851  0.0599
   80A       C2 2057   8.585   4.601   1.863 -0.8973 -0.0929 -0.0892
   80A       H2 2058   8.568   4.548   1.954 -0.2823  1.3922  0.9393
   80A       N3 2059   8.710   4.640   1.839 -0.1334  0.0887 -0.1466
   80A       C4 2060   8.719   4.709   1.723  0.3685  0.2072  0.0541
   80A      C3' 2061   9.058   4.724   1.478 -0.0760  0.1525  0.2613
   80A      H3' 2062   8.968   4.747   1.421  0.3712  0.8720 -0.1574
   80A      C2' 2063   9.011   4.636   1.599  0.4094 -0.6757  0.2257
   80A     H2'1 2064   8.924   4.576   1.573 -1.7053  1.8629  0.9631
   80A      O2' 2065   9.115   4.560   1.658 -0.5353 -0.4450  0.4897
   80A     HO'2 2066   9.150   4.497   1.595 -0.6555  0.2696 -0.3082
   80A      O3' 2067   9.153   4.646   1.394  0.0334 -0.2755 -0.4950
   81U        P 2068   9.104   4.517   1.314 -0.3610 -0.2355  0.1396
   81U      O1P 2069   9.191   4.512   1.196  0.2632  0.5060 -0.0096
   81U      O2P 2070   8.957   4.516   1.293 -0.0126  0.3142  0.5512
   81U      O5' 2071   9.125   4.389   1.404 -0.3028  0.4149  0.3667
   81U      C5' 2072   9.245   4.312   1.403 -0.1279 -0.6831 -0.9435
   81U     H5'1 2073   9.324   4.383   1.427 -0.9895 -0.0584  0.1285
   81U     H5'2 2074   9.259   4.270   1.303  0.5881 -1.0897 -0.6815
   81U      C4' 2075   9.232   4.207   1.514  0.5116 -0.3713 -0.5872
   81U      H4' 2076   9.327   4.153   1.516 -0.1151 -1.6510 -2.4915
   81U      O4' 2077   9.212   4.281   1.639  0.1404 -0.1385  0.0315
   81U      C1' 2078   9.162   4.189   1.730  0.6856  0.0092 -0.5893
   81U      H1' 2079   9.228   4.172   1.815 -0.0947 -2.8843 -0.4542
   81U       N1 2080   9.041   4.233   1.802 -0.7007 -0.2465  0.0575
   81U       C6 2081   8.938   4.285   1.734  0.3341 -0.1388  0.5006
   81U       H6 2082   8.950   4.313   1.630  2.3243  1.3235  1.0632
   81U       C5 2083   8.826   4.319   1.797  0.6344  0.5474 -0.6145
   81U       H5 2084   8.745   4.360   1.738  1.3487  1.6514 -0.8652
   81U       C4 2085   8.816   4.302   1.945 -0.3390 -0.2039 -0.7069
   81U       O4 2086   8.721   4.344   2.013 -0.1343 -0.0935  0.6092
   81U       N3 2087   8.931   4.248   2.007  0.1441  0.0603  0.7425
   81U       H3 2088   8.926   4.218   2.103  1.0075 -1.9153  0.2271
   81U       C2 2089   9.037   4.195   1.942  0.2080 -0.0319 -0.8734
   81U       O2 2090   9.115   4.123   2.004  0.0671  0.1594  0.0927
   81U      C3' 2091   9.123   4.101   1.516 -0.0807  0.1390 -0.1758
   81U      H3' 2092   9.031   4.152   1.489 -1.5620 -2.3745 -0.1947
   81U      C2' 2093   9.132   4.057   1.663 -0.2846 -0.0090  0.1076
   81U     H2'1 2094   9.042   4.005   1.692 -0.3609  0.2541  0.3533
   81U      O2' 2095   9.245   3.965   1.678 -0.2457  0.2391 -0.0144
   81U     HO'2 2096   9.247   3.903   1.605  1.0899  0.1242  0.1098
   81U      O3' 2097   9.144   3.997   1.426 -0.2695  0.2422 -0.0578
   82U        P 2098   9.024   3.915   1.360 -0.0573  0.4969  0.4854
   82U      O1P 2099   8.961   3.840   1.467  0.2282 -0.3231 -0.1051
   82U      O2P 2100   9.075   3.834   1.242 -0.0640 -0.3155  0.1080
   82U      O5' 2101   8.923   4.028   1.311 -0.1396  0.1852  0.5875
   82U      C5' 2102   8.802   3.989   1.251  0.5019 -0.6013 -0.6710
   82U     H5'1 2103   8.753   3.915   1.314 -0.8527  0.7038 -0.1115
   82U     H5'2 2104   8.822   3.938   1.157  1.0559  0.2719 -1.0342
   82U      C4' 2105   8.699   4.109   1.239 -0.2440  0.5194 -0.1734
   82U      H4' 2106   8.639   4.100   1.149  2.2261  0.5980 -1.9397
   82U      O4' 2107   8.603   4.102   1.344 -0.0246 -0.4546 -0.1783
   82U      C1' 2108   8.622   4.211   1.437  0.0164  0.5669  0.2618
   82U      H1' 2109   8.543   4.284   1.420  0.0318  0.7858  1.0654
   82U       N1 2110   8.615   4.149   1.571 -0.1071 -0.0303 -0.4734
   82U       C6 2111   8.695   4.045   1.617 -0.1816 -0.8537 -0.1460
   82U       H6 2112   8.764   3.995   1.550  0.5533 -1.2298  0.8537
   82U       C5 2113   8.694   4.004   1.745 -0.5235 -0.6666  0.1273
   82U       H5 2114   8.762   3.924   1.770  1.1688  0.0331 -1.9168
   82U       C4 2115   8.618   4.064   1.849  0.1417 -0.0896  0.3381
   82U       O4 2116   8.608   4.029   1.966 -0.0249 -0.2326 -0.0025
   82U       N3 2117   8.541   4.177   1.798  0.3915  0.0269 -0.2065
   82U       H3 2118   8.504   4.240   1.867  0.2903  3.2359 -2.9354
   82U       C2 2119   8.527   4.216   1.665  0.3015 -0.5174 -0.6407
   82U       O2 2120   8.443   4.302   1.639 -0.1690 -0.1164 -0.5407
   82U      C3' 2121   8.763   4.245   1.256  0.8335 -0.2142  0.2917
   82U      H3' 2122   8.863   4.252   1.214 -0.0526 -0.7019 -2.0510
   82U      C2' 2123   8.760   4.271   1.409 -0.4669 -0.5096  0.2172
   82U     H2'1 2124   8.837   4.221   1.467 -1.1130  0.8904  2.3963
   82U      O2' 2125   8.766   4.411   1.449 -0.5277 -0.2691  0.2708
   82U     HO'2 2126   8.822   4.451   1.382 -2.3303 -0.9865 -1.7878
   82U      O3' 2127   8.681   4.343   1.197  0.1589  0.1348  0.1145
   82U      H3T 2128   8.735   4.387   1.131 -1.5338 -1.3432 -2.4107
   8.60116   8.60116   6.08198   0.00000   0.00000   0.00000   0.00000   4.30095   4.30095
