# Supplementary material for: Constant-pH Molecular Dynamics of Cationic Peptide Dendrimers Binding to siRNA
Source: J Chem Inf Model. 2026 Feb 5;66(8):4734–43. doi: 10.1021/acs.jcim.5c02636 (PMC13126635; doi:10.1021/acs.jcim.5c02636)
Supplement: Supplementary file 2 [file ci5c02636_si_002.zip › zip/MH18_07_out_2.gro]

Protein
 2128
    1LY0      N    1   5.805   7.579   3.250 -0.0751 -0.3606  0.1380
    1LY0     H1    2   5.855   7.664   3.272  2.2976 -0.7417 -2.9713
    1LY0     H2    3   5.735   7.607   3.181  0.8591  5.0946  0.9944
    1LY0     H3    4   5.751   7.561   3.333 -1.0047 -2.2802 -0.7998
    1LY0     CA    5   5.885   7.467   3.210  0.3161  0.0170 -0.4092
    1LY0     HA    6   5.924   7.475   3.109  3.7834 -0.3814  0.7473
    1LY0     CB    7   6.014   7.460   3.299 -1.3930 -0.1722 -0.3060
    1LY0    HB1    8   5.997   7.437   3.404  0.2605  2.6388  0.6885
    1LY0    HB2    9   6.068   7.554   3.284  0.0219 -1.1464 -1.5697
    1LY0     CG   10   6.120   7.367   3.251 -0.6590 -0.2326  0.7717
    1LY0    HG1   11   6.079   7.267   3.240 -1.1891  0.2328 -2.2359
    1LY0    HG2   12   6.200   7.369   3.326  0.5770  0.7329 -0.5064
    1LY0     CD   13   6.189   7.406   3.123 -0.0355  0.0045  1.1401
    1LY0    HD1   14   6.236   7.503   3.138  1.0819 -0.6933  2.4000
    1LY0    HD2   15   6.127   7.405   3.034  0.2655 -0.6310  0.9348
    1LY0     CE   16   6.300   7.309   3.107 -0.3712 -0.0016  0.9552
    1LY0    HE1   17   6.252   7.211   3.101 -0.6492  0.1914 -0.3222
    1LY0    HE2   18   6.361   7.305   3.197  0.9405 -1.7087  0.0477
    1LY0     NZ   19   6.381   7.332   2.986  0.1494  0.0786  0.0304
    1LY0    HZ1   20   6.479   7.314   3.002  0.2440  0.1401 -0.4734
    1LY0    HZ2   21   6.345   7.285   2.904 -0.2015 -2.4360  1.5290
    1LY0    HZ3   22   6.381   7.431   2.964  0.0308 -0.0537 -0.5908
    1LY0      C   23   5.798   7.341   3.215  0.2326 -0.0691  0.3949
    1LY0      O   24   5.786   7.285   3.108  0.5256  0.4227  0.2411
    2LER      N   25   5.739   7.301   3.324 -0.4863  0.3467  0.1815
    2LER      H   26   5.750   7.356   3.408 -1.5642  0.0268  0.5459
    2LER     CA   27   5.665   7.177   3.330 -0.0438 -0.2056  0.0949
    2LER     HA   28   5.722   7.101   3.275 -0.3626 -0.2953 -0.1145
    2LER     CB   29   5.649   7.122   3.474  0.2500  0.4037  0.2312
    2LER    HB1   30   5.566   7.052   3.471 -0.5284  1.2110  1.8223
    2LER    HB2   31   5.620   7.199   3.546  1.7705  1.3625 -0.1246
    2LER     CG   32   5.776   7.065   3.546  0.5427  0.2048  0.2498
    2LER     HG   33   5.812   6.997   3.468 -0.5453  0.2685 -0.3313
    2LER    CD1   34   5.875   7.178   3.579  0.5510 -0.0382  0.0437
    2LER   HD11   35   5.838   7.264   3.635 -0.3099 -0.0646 -0.4666
    2LER   HD12   36   5.945   7.142   3.655 -0.3142 -0.2866  0.7343
    2LER   HD13   37   5.936   7.212   3.495 -0.4666  1.5499 -0.0904
    2LER    CD2   38   5.737   6.989   3.677 -0.2496 -0.1706 -0.6639
    2LER   HD21   39   5.825   6.982   3.740 -1.0943  1.4305  0.7590
    2LER   HD22   40   5.666   7.052   3.730  0.5663  0.4956 -0.3563
    2LER   HD23   41   5.685   6.895   3.657  2.9129 -1.7340 -2.2513
    2LER      C   42   5.534   7.193   3.252  0.0060 -0.5215 -0.4131
    2LER      O   43   5.465   7.294   3.266 -0.4477 -0.0375 -0.6429
    3LYR      N   44   5.507   7.094   3.165 -0.0261 -0.4363  0.2760
    3LYR      H   45   5.576   7.021   3.154  3.0836  2.4055 -0.9417
    3LYR     CA   46   5.365   7.067   3.110 -0.5132 -0.5021 -0.2984
    3LYR     HA   47   5.319   7.165   3.094 -1.7308 -0.7708  1.2684
    3LYR     CB   48   5.392   6.984   2.985 -0.6029  0.0432 -0.7072
    3LYR    HB1   49   5.290   6.977   2.948 -0.2540 -0.0834 -1.6682
    3LYR    HB2   50   5.431   6.886   3.011 -0.1818  0.2025 -0.7291
    3LYR     CG   51   5.479   7.052   2.876  0.0294  0.4551 -0.4896
    3LYR    HG1   52   5.565   7.108   2.912  0.5568 -0.6949  0.0860
    3LYR    HG2   53   5.421   7.139   2.844  1.6665  1.5143 -0.6580
    3LYR     CD   54   5.514   6.953   2.765 -0.5039 -0.6243 -0.1397
    3LYR    HD1   55   5.580   6.873   2.802  2.9148  2.6893  1.6547
    3LYR    HD2   56   5.574   7.006   2.691 -1.2980 -0.7471 -0.8888
    3LYR     CE   57   5.376   6.903   2.709 -0.4305  0.1756 -0.3836
    3LYR    HE1   58   5.318   6.981   2.660 -3.6709 -0.7566  1.6773
    3LYR    HE2   59   5.312   6.851   2.780  0.9979 -1.4416 -0.2386
    3LYR     NZ   60   5.402   6.800   2.599 -0.0704 -0.3321  0.2252
    3LYR    HZ1   61   5.372   6.826   2.506  0.4750  0.1121  0.1759
    3LYR      C   62   5.266   7.001   3.217 -0.3240  0.3489  0.2353
    3LYR      O   63   5.324   6.940   3.310 -0.1106  0.2000  0.0989
    4LY0      N   64   5.138   7.029   3.207  0.2655  0.3362  0.7884
    4LY0      H   65   5.113   7.091   3.131 -0.0607  2.0054  2.1820
    4LY0     CA   66   5.043   6.991   3.313  0.4918 -0.6515 -0.2265
    4LY0     HA   67   5.096   6.949   3.399 -1.5325 -1.2151  0.8011
    4LY0     CB   68   4.966   7.118   3.342 -0.7518  0.0761  0.5106
    4LY0    HB1   69   4.879   7.093   3.402 -1.6587  2.0834  0.1202
    4LY0    HB2   70   4.934   7.152   3.243 -0.0594  0.0382  0.2704
    4LY0     CG   71   5.064   7.223   3.403  0.5309 -0.2002  0.0117
    4LY0    HG1   72   5.163   7.225   3.358  1.5666 -1.1441  2.0683
    4LY0    HG2   73   5.076   7.187   3.506  2.4817 -0.5611 -0.2942
    4LY0     CD   74   5.006   7.367   3.422 -0.3904 -0.7995  0.0153
    4LY0    HD1   75   5.081   7.421   3.479 -0.3967  0.7554 -1.3665
    4LY0    HD2   76   4.915   7.364   3.482  1.7945  0.1593  3.6843
    4LY0     CE   77   4.989   7.438   3.282 -0.1632  0.6879  0.7042
    4LY0    HE1   78   4.986   7.355   3.210 -1.5837  0.1074  1.3963
    4LY0    HE2   79   5.069   7.511   3.270  0.5766 -0.3438 -1.0389
    4LY0     NZ   80   4.863   7.506   3.291  0.0344  0.1531  1.0933
    4LY0    HZ1   81   4.842   7.565   3.212  0.7293  0.9278  1.4749
    4LY0    HZ2   82   4.787   7.439   3.297 -0.9197  0.7119 -2.4045
    4LY0    HZ3   83   4.864   7.572   3.367 -1.6703  3.2744 -1.3574
    4LY0      C   84   4.947   6.876   3.271  0.2154 -0.5851 -0.5457
    4LY0      O   85   4.909   6.867   3.154  0.2132  0.2323 -0.3589
    5LER      N   86   4.915   6.785   3.362 -0.0090  0.4904  0.0583
    5LER      H   87   4.961   6.792   3.452 -1.4796 -0.3458  0.9073
    5LER     CA   88   4.808   6.684   3.347 -0.1366  0.2078 -0.9108
    5LER     HA   89   4.762   6.691   3.249 -2.0879  2.2100  0.0740
    5LER     CB   90   4.876   6.548   3.355  0.5148 -0.4491 -0.4209
    5LER    HB1   91   4.922   6.535   3.452 -0.4633 -0.2390  0.0871
    5LER    HB2   92   4.951   6.546   3.276  2.1780  0.1667  1.0996
    5LER     CG   93   4.778   6.432   3.328  0.0326  0.3430 -1.1613
    5LER     HG   94   4.690   6.437   3.393  0.1075  3.0283 -1.1549
    5LER    CD1   95   4.729   6.409   3.188 -0.3448  0.3315  0.6104
    5LER   HD11   96   4.813   6.383   3.124  0.2390 -2.3202  2.3259
    5LER   HD12   97   4.664   6.322   3.189 -0.3438  0.3367  1.3225
    5LER   HD13   98   4.681   6.497   3.144 -1.4628 -1.1480 -1.2472
    5LER    CD2   99   4.852   6.303   3.371  0.3270  0.1961 -0.0433
    5LER   HD21  100   4.938   6.301   3.304 -0.5847 -0.5654 -1.2122
    5LER   HD22  101   4.889   6.306   3.474 -0.8162  0.5507  0.3768
    5LER   HD23  102   4.790   6.214   3.370 -1.0020  1.0995 -0.1501
    5LER      C  103   4.697   6.691   3.456  0.1101  0.5721 -0.3736
    5LER      O  104   4.723   6.691   3.574  0.7865 -0.2604 -0.2914
    6LYR      N  105   4.568   6.697   3.419 -0.2176  0.1530 -0.2189
    6LYR      H  106   4.554   6.700   3.319 -0.6698 -1.2420 -0.2129
    6LYR     CA  107   4.445   6.694   3.495  0.4801 -0.0438  1.3316
    6LYR     HA  108   4.449   6.761   3.581  0.7810 -1.1811  2.2306
    6LYR     CB  109   4.330   6.727   3.400  0.0434 -0.2863 -0.3864
    6LYR    HB1  110   4.244   6.691   3.457  0.3670  1.5547  1.3854
    6LYR    HB2  111   4.337   6.660   3.314  1.2009  0.1633 -0.6580
    6LYR     CG  112   4.325   6.872   3.366 -0.5424 -0.7850  0.4236
    6LYR    HG1  113   4.415   6.896   3.310 -0.0836 -3.1768  0.0216
    6LYR    HG2  114   4.319   6.930   3.458 -0.9815  3.4792 -2.0415
    6LYR     CD  115   4.206   6.916   3.280  0.4931  0.2671 -0.3534
    6LYR    HD1  116   4.202   7.024   3.267 -0.7758  0.5740  1.9720
    6LYR    HD2  117   4.115   6.891   3.333 -0.7854 -0.9469 -2.9332
    6LYR     CE  118   4.208   6.862   3.140 -0.3281  0.4577 -0.2687
    6LYR    HE1  119   4.235   6.758   3.159  0.2192  0.6204 -0.1376
    6LYR    HE2  120   4.294   6.905   3.088  0.3456 -0.7622 -0.2000
    6LYR     NZ  121   4.079   6.885   3.068 -0.5512  0.3532  0.5363
    6LYR    HZ1  122   4.034   6.975   3.063 -2.4640 -0.5415  0.9918
    6LYR      C  123   4.422   6.552   3.557  0.2591  0.6511 -0.8021
    6LYR      O  124   4.448   6.455   3.491 -0.4740  0.1907  0.0398
    7LER      N  125   4.373   6.546   3.680 -0.3398 -0.2922 -0.1309
    7LER      H  126   4.336   6.633   3.717  0.5856  1.1082 -2.2833
    7LER     CA  127   4.362   6.429   3.761  1.2609  0.0676 -1.1214
    7LER     HA  128   4.457   6.376   3.773  0.7278 -0.2930  2.5080
    7LER     CB  129   4.310   6.471   3.904  0.0190 -0.3614 -0.3614
    7LER    HB1  130   4.216   6.525   3.889  1.0076  1.7391  0.6229
    7LER    HB2  131   4.376   6.541   3.954 -0.3989  0.5458 -1.0537
    7LER     CG  132   4.269   6.362   4.004 -0.3097  0.0405  0.2478
    7LER     HG  133   4.180   6.312   3.965 -1.2489  0.7734  1.3796
    7LER    CD1  134   4.376   6.254   4.021  0.2360 -0.4928  0.1950
    7LER   HD11  135   4.330   6.185   4.092 -1.9734 -0.6985 -1.3506
    7LER   HD12  136   4.394   6.193   3.932  0.3614  0.1582 -0.2353
    7LER   HD13  137   4.465   6.304   4.061 -0.9098  0.4142  1.6993
    7LER    CD2  138   4.248   6.411   4.145  0.6825 -0.2506 -0.0974
    7LER   HD21  139   4.339   6.449   4.191  0.1352 -0.5978  1.3406
    7LER   HD22  140   4.173   6.488   4.124  1.0918  0.2578  0.2863
    7LER   HD23  141   4.206   6.333   4.208  1.2332 -1.5767 -1.3411
    7LER      C  142   4.256   6.333   3.695 -0.6503 -0.7859 -0.9039
    7LER      O  143   4.146   6.378   3.660  0.1664  0.1627  0.6356
    8LER      N  144   4.294   6.206   3.677  0.0469 -0.2633  0.1218
    8LER      H  145   4.383   6.178   3.716 -0.1433  3.0163  3.4317
    8LER     CA  146   4.216   6.095   3.615 -0.2892  0.0449 -0.1594
    8LER     HA  147   4.282   6.009   3.622  1.1899  1.1791  0.5435
    8LER     CB  148   4.091   6.056   3.701 -0.3747 -0.2580  0.4273
    8LER    HB1  149   4.039   5.976   3.648  1.1467 -2.7502  2.4584
    8LER    HB2  150   4.030   6.146   3.705 -1.8386 -1.0424 -1.9451
    8LER     CG  151   4.122   6.011   3.846  0.3174 -0.5394  0.1967
    8LER     HG  152   4.182   6.080   3.905  1.5535 -1.9954  0.7109
    8LER    CD1  153   3.998   5.984   3.922  0.1329 -0.3441 -0.1489
    8LER   HD11  154   4.025   5.952   4.023  0.0957 -1.1393 -0.3910
    8LER   HD12  155   3.951   6.083   3.927  0.5385 -0.2046  2.0978
    8LER   HD13  156   3.948   5.896   3.881  2.3608 -1.7635  0.0534
    8LER    CD2  157   4.205   5.883   3.855 -0.3381 -0.2967  0.4779
    8LER   HD21  158   4.164   5.803   3.794  1.1317  1.5559 -3.2751
    8LER   HD22  159   4.311   5.900   3.833 -0.2565 -0.5514  0.6734
    8LER   HD23  160   4.219   5.845   3.956  3.0086 -3.1279 -0.8406
    8LER      C  161   4.186   6.110   3.462  0.9892  0.3122 -0.5120
    8LER      O  162   4.101   6.037   3.406  0.0501 -0.1051 -0.5750
    9LYR      N  163   4.240   6.213   3.394  0.7731  0.2566  0.0711
    9LYR      H  164   4.302   6.281   3.435 -0.4507  3.1327 -2.4196
    9LYR     CA  165   4.223   6.227   3.248 -0.0734  0.6766  0.3251
    9LYR     HA  166   4.124   6.187   3.228 -0.3063  0.4624  1.7946
    9LYR     CB  167   4.236   6.375   3.208 -0.0133 -0.4041 -0.1033
    9LYR    HB1  168   4.228   6.383   3.099 -1.6515  2.0825  0.1223
    9LYR    HB2  169   4.338   6.408   3.228 -0.2988  0.9399 -0.7626
    9LYR     CG  170   4.145   6.469   3.290  0.7670 -0.2904 -0.4691
    9LYR    HG1  171   4.152   6.566   3.239 -0.6179 -0.5732 -1.2376
    9LYR    HG2  172   4.182   6.474   3.392 -1.1330  0.0881  0.2382
    9LYR     CD  173   3.996   6.440   3.301  0.8471 -0.3229 -0.7512
    9LYR    HD1  174   3.978   6.346   3.353 -0.2394  0.8474  1.0841
    9LYR    HD2  175   3.955   6.429   3.200 -0.1909 -1.5997 -0.2209
    9LYR     CE  176   3.942   6.568   3.374 -0.6688  0.8490 -0.1147
    9LYR    HE1  177   3.833   6.566   3.376 -0.6780  1.4942  0.1512
    9LYR    HE2  178   3.967   6.661   3.324 -1.0794  1.1138  0.1685
    9LYR     NZ  179   3.978   6.583   3.512  0.0096 -0.6816 -0.2236
    9LYR    HZ1  180   4.028   6.509   3.559  0.5591  0.6047  1.2942
    9LYR      C  181   4.315   6.141   3.155 -0.3377 -1.0134  0.2135
    9LYR      O  182   4.290   6.137   3.032 -0.3425  0.3073 -0.3089
   10LER      N  183   4.404   6.055   3.211  0.1927 -0.3954  0.1843
   10LER      H  184   4.422   6.046   3.310  4.0603 -3.0546 -0.5086
   10LER     CA  185   4.480   5.961   3.130  0.0164  0.5446 -0.1253
   10LER     HA  186   4.468   5.988   3.025 -2.4294  0.7277  0.1368
   10LER     CB  187   4.634   5.976   3.159  0.0260 -0.1983  0.1431
   10LER    HB1  188   4.655   5.956   3.264  0.6652 -0.3085 -0.0062
   10LER    HB2  189   4.667   6.076   3.130  0.1102 -0.1613  0.3674
   10LER     CG  190   4.726   5.890   3.072 -0.5370 -0.5598  0.1315
   10LER     HG  191   4.695   5.787   3.090  0.2397 -0.9853 -0.8447
   10LER    CD1  192   4.717   5.899   2.923 -0.5776  0.0420  0.2343
   10LER   HD11  193   4.763   5.990   2.887 -1.3796  0.2265 -0.3612
   10LER   HD12  194   4.775   5.814   2.888  0.9406  0.1816  2.2458
   10LER   HD13  195   4.615   5.897   2.885 -1.5282 -1.4296  2.6056
   10LER    CD2  196   4.872   5.900   3.108 -0.0416 -0.5335 -0.3797
   10LER   HD21  197   4.904   6.002   3.085 -1.7939  0.0767 -0.2453
   10LER   HD22  198   4.878   5.892   3.216  1.0351  0.4902 -0.3431
   10LER   HD23  199   4.931   5.821   3.060  2.8739  2.0844 -1.4383
   10LER      C  200   4.422   5.820   3.130  0.6151 -0.6902 -0.1640
   10LER      O  201   4.455   5.741   3.220  0.0604 -0.6159 -0.4634
   11LER      N  202   4.331   5.793   3.038  0.5534 -0.3587 -0.2230
   11LER      H  203   4.312   5.860   2.965  1.5691  0.6510  0.4054
   11LER     CA  204   4.258   5.669   3.042  0.8699  0.4511  0.3499
   11LER     HA  205   4.233   5.639   3.144  2.6791 -0.8435  0.4722
   11LER     CB  206   4.129   5.684   2.966  0.0459  0.4577  0.2974
   11LER    HB1  207   4.084   5.585   2.962  1.5040 -0.2303  0.3740
   11LER    HB2  208   4.152   5.718   2.865 -0.2375 -0.9712 -0.2678
   11LER     CG  209   4.039   5.787   3.030 -0.2867 -0.0164 -0.4562
   11LER     HG  210   4.078   5.886   3.009  0.2982 -0.4269 -1.3464
   11LER    CD1  211   3.907   5.770   2.961 -0.0386  0.2242  0.0405
   11LER   HD11  212   3.910   5.777   2.853 -1.7456  0.3463 -0.0147
   11LER   HD12  213   3.868   5.673   2.993  1.1116 -0.2863 -0.0610
   11LER   HD13  214   3.827   5.838   2.990  1.2763  1.2286  1.5037
   11LER    CD2  215   4.013   5.774   3.180  0.3345  0.3542  0.2898
   11LER   HD21  216   3.932   5.841   3.207 -0.1118  0.1213 -0.4364
   11LER   HD22  217   3.973   5.676   3.205  1.6181 -0.4248 -0.5584
   11LER   HD23  218   4.104   5.809   3.228  0.5778  1.5293 -0.9757
   11LER      C  219   4.339   5.552   2.994  0.0961  1.1509  0.2725
   11LER      O  220   4.317   5.502   2.884  0.2004  0.2988 -0.0503
   12LER      N  221   4.425   5.504   3.083 -0.2480  0.1371  0.1497
   12LER      H  222   4.426   5.537   3.179 -3.3370 -0.8543  0.6272
   12LER     CA  223   4.510   5.394   3.052 -0.3397 -0.7510  0.0690
   12LER     HA  224   4.485   5.344   2.958 -0.3102 -0.8030  0.0889
   12LER     CB  225   4.652   5.447   3.032  0.1900 -0.0646  0.0114
   12LER    HB1  226   4.720   5.362   3.033 -0.5724 -0.7634 -2.1033
   12LER    HB2  227   4.678   5.512   3.116  0.7835  0.0936 -0.2893
   12LER     CG  228   4.680   5.522   2.904 -0.4515 -0.0500 -0.2414
   12LER     HG  229   4.632   5.619   2.891  2.1837  1.1963 -1.4700
   12LER    CD1  230   4.833   5.556   2.900  0.6441 -0.2361  0.1860
   12LER   HD11  231   4.860   5.614   2.988 -0.5107  0.6099  0.0090
   12LER   HD12  232   4.887   5.462   2.913 -1.8943 -1.8490 -0.1636
   12LER   HD13  233   4.870   5.600   2.808  1.6086  0.9379  1.0982
   12LER    CD2  234   4.652   5.445   2.776 -0.2718  0.1112 -0.2433
   12LER   HD21  235   4.544   5.443   2.763 -0.4171  2.3467  0.3069
   12LER   HD22  236   4.703   5.487   2.689 -2.1583  0.1143 -1.3931
   12LER   HD23  237   4.691   5.343   2.778 -0.9778 -0.1604  0.4968
   12LER      C  238   4.502   5.300   3.171  0.7073  0.0811 -0.3392
   12LER      O  239   4.476   5.331   3.293  0.2745 -0.1115 -0.4323
   13LER      N  240   4.512   5.172   3.152 -0.3176  0.5352 -0.0561
   13LER      H  241   4.559   5.146   3.066 -2.1634 -0.0560 -0.9172
   13LER     CA  242   4.473   5.061   3.235 -0.2065 -0.0566 -0.4376
   13LER     HA  243   4.395   5.087   3.306 -2.1595 -1.1088 -2.0844
   13LER     CB  244   4.396   4.957   3.146  0.6639  0.5897  0.3370
   13LER    HB1  245   4.378   4.869   3.207  2.0230  0.0067 -0.0660
   13LER    HB2  246   4.465   4.916   3.072  1.8387 -1.1066  2.2717
   13LER     CG  247   4.254   4.984   3.089 -0.3931 -0.0966  0.1361
   13LER     HG  248   4.218   4.894   3.038  0.4522 -0.6170  0.4322
   13LER    CD1  249   4.164   5.030   3.208  0.1537 -0.2380  0.8737
   13LER   HD11  250   4.060   5.020   3.177 -0.4861 -0.4679  2.9414
   13LER   HD12  251   4.167   4.961   3.293  1.1441 -0.9277  0.2968
   13LER   HD13  252   4.184   5.131   3.244  0.0570 -0.6312  2.0811
   13LER    CD2  253   4.241   5.098   2.983  0.0921  0.6530 -0.5389
   13LER   HD21  254   4.254   5.190   3.040 -0.9932 -0.6063  1.9128
   13LER   HD22  255   4.316   5.085   2.904 -0.3602 -1.9531 -0.6290
   13LER   HD23  256   4.148   5.082   2.929  1.4881 -0.1661 -2.8758
   13LER      C  257   4.595   4.994   3.304 -0.3633  0.6755 -0.6320
   13LER      O  258   4.699   4.972   3.243  0.1298  0.1648  0.7287
   14NH2      N  259   4.583   4.943   3.421 -0.2610 -0.3857 -0.5719
   14NH2     H1  260   4.488   4.935   3.454 -0.2846  0.2196 -0.4785
   14NH2     H2  261   4.657   4.887   3.461  0.1851  1.0975  0.8305
   15LY0      N  262   5.821   6.436   2.621 -0.4053 -0.1433 -0.4307
   15LY0     H1  263   5.836   6.518   2.679 -0.8096  0.5345 -1.2523
   15LY0     H2  264   5.750   6.388   2.675  0.7689 -0.3665  0.9913
   15LY0     H3  265   5.899   6.372   2.619  0.4866  0.9237 -0.5869
   15LY0     CA  266   5.795   6.465   2.476  0.8534 -0.7951  0.6040
   15LY0     HA  267   5.878   6.526   2.441  0.8050 -0.0101  1.7994
   15LY0     CB  268   5.780   6.340   2.389 -0.3757  0.6311  1.0791
   15LY0    HB1  269   5.757   6.373   2.288 -0.9693 -2.2277  0.1890
   15LY0    HB2  270   5.697   6.279   2.424 -0.0065 -0.8044 -0.4014
   15LY0     CG  271   5.906   6.247   2.388  0.0378 -0.3599 -0.2166
   15LY0    HG1  272   5.932   6.217   2.490 -0.8762 -2.3019 -0.5093
   15LY0    HG2  273   5.999   6.296   2.357 -0.2658  1.0864  1.0563
   15LY0     CD  274   5.881   6.120   2.302  0.4076 -0.4390  0.3109
   15LY0    HD1  275   5.843   6.161   2.209  1.3744  0.3917  0.2687
   15LY0    HD2  276   5.806   6.050   2.339 -0.4167  0.6801  0.8169
   15LY0     CE  277   6.011   6.058   2.274 -0.2151  0.4370  0.3324
   15LY0    HE1  278   6.063   6.055   2.369 -2.6097  2.0242  1.7873
   15LY0    HE2  279   6.065   6.122   2.204 -1.0665  0.6280 -0.1616
   15LY0     NZ  280   6.007   5.919   2.228  0.2094  0.4371  0.6132
   15LY0    HZ1  281   5.941   5.914   2.152  1.7640  2.6080 -1.0150
   15LY0    HZ2  282   6.093   5.877   2.195  0.2166  2.3278 -2.0775
   15LY0    HZ3  283   5.963   5.866   2.302 -0.2020  0.5601  0.4593
   15LY0      C  284   5.676   6.553   2.464  0.4587 -0.3109  0.2480
   15LY0      O  285   5.687   6.665   2.416  0.2469  0.1764 -0.1997
   16LER      N  286   5.559   6.506   2.506 -0.2011 -0.1642  0.4591
   16LER      H  287   5.556   6.408   2.529 -3.3076 -0.8562 -2.1184
   16LER     CA  288   5.424   6.571   2.504 -0.5370 -0.5081 -0.6806
   16LER     HA  289   5.417   6.627   2.411 -1.2933  0.3481 -0.1181
   16LER     CB  290   5.311   6.466   2.523 -0.4544  0.9076 -0.2228
   16LER    HB1  291   5.339   6.422   2.618 -2.0681 -1.2556 -0.6649
   16LER    HB2  292   5.314   6.390   2.446 -1.6158  1.2563 -0.6385
   16LER     CG  293   5.169   6.515   2.522  0.6551  0.0693  0.0969
   16LER     HG  294   5.171   6.584   2.607  1.8522 -0.4698  0.5368
   16LER    CD1  295   5.125   6.571   2.392  0.1092 -0.2334  0.4050
   16LER   HD11  296   5.028   6.620   2.403  1.1105  1.7804  0.6948
   16LER   HD12  297   5.187   6.658   2.372 -0.2547 -0.1986 -0.6720
   16LER   HD13  298   5.109   6.499   2.311 -1.6943 -0.1731  0.6684
   16LER    CD2  299   5.075   6.402   2.574  0.2511  0.5037 -0.2449
   16LER   HD21  300   5.115   6.388   2.674  2.2795 -0.5354 -1.1499
   16LER   HD22  301   4.971   6.433   2.579 -0.2291 -1.0167 -0.5252
   16LER   HD23  302   5.088   6.316   2.509 -1.0616  0.5209 -0.5496
   16LER      C  303   5.428   6.670   2.624 -0.7018 -0.0994  0.2313
   16LER      O  304   5.474   6.628   2.731  0.6614  0.3335 -0.2216
   17LY0      N  305   4.507   5.716   2.634 -1.2269 -0.2955  0.2186
   17LY0     H1  306   4.460   5.671   2.711  1.2027 -1.8613  0.8789
   17LY0     H2  307   4.540   5.645   2.571  1.9284  0.9688  0.3003
   17LY0     H3  308   4.589   5.765   2.666 -0.3434 -0.9246 -0.9920
   17LY0     CA  309   4.415   5.818   2.571  0.6180  0.3596  0.0245
   17LY0     HA  310   4.452   5.843   2.472 -1.6788 -1.1552 -1.3208
   17LY0     CB  311   4.278   5.749   2.538 -0.3180 -0.4144  0.7441
   17LY0    HB1  312   4.215   5.825   2.492  0.5454 -0.1432 -0.0137
   17LY0    HB2  313   4.226   5.725   2.631 -1.1609  1.2763  0.7345
   17LY0     CG  314   4.280   5.635   2.427 -0.7380  0.2132  0.3414
   17LY0    HG1  315   4.337   5.549   2.460  1.7390  1.4759 -0.4253
   17LY0    HG2  316   4.335   5.668   2.340 -0.2909 -2.9127 -0.6811
   17LY0     CD  317   4.138   5.598   2.388 -0.0809 -0.3518  0.4312
   17LY0    HD1  318   4.086   5.688   2.352 -0.8288 -1.3445 -1.1238
   17LY0    HD2  319   4.076   5.573   2.474 -0.6628 -0.7582 -0.0937
   17LY0     CE  320   4.126   5.489   2.284 -0.3769  0.2503  0.0904
   17LY0    HE1  321   4.170   5.517   2.189 -1.3918 -2.7766 -1.3962
   17LY0    HE2  322   4.019   5.469   2.291 -0.0234 -1.2495  3.5470
   17LY0     NZ  323   4.180   5.361   2.329  0.4894  0.5171  0.9280
   17LY0    HZ1  324   4.281   5.369   2.331  0.5792  0.1789 -0.5738
   17LY0    HZ2  325   4.138   5.325   2.413 -1.0040  0.4702  0.1868
   17LY0    HZ3  326   4.158   5.294   2.256  2.4358 -0.5922  1.2794
   17LY0      C  327   4.391   5.938   2.661 -0.3182 -0.0599 -0.5486
   17LY0      O  328   4.319   5.935   2.766 -0.0334 -0.2258  0.3560
   18LER      N  329   4.462   6.040   2.622  0.1290  0.3162 -0.1245
   18LER      H  330   4.524   6.030   2.543  1.4455  1.2668  0.7151
   18LER     CA  331   4.453   6.175   2.689  0.2273  0.4247  0.2782
   18LER     HA  332   4.457   6.148   2.795 -0.9395  0.1302  0.2626
   18LER     CB  333   4.570   6.267   2.654  0.4397  0.0854  0.0235
   18LER    HB1  334   4.567   6.299   2.550 -0.9154  1.8329  0.5617
   18LER    HB2  335   4.662   6.214   2.681  0.3996  0.1983  0.3833
   18LER     CG  336   4.566   6.394   2.735 -0.8162 -0.6832  0.1703
   18LER     HG  337   4.470   6.439   2.708  0.4712  0.2507 -3.3883
   18LER    CD1  338   4.568   6.361   2.893 -0.0230  0.3740 -1.0910
   18LER   HD11  339   4.471   6.327   2.931  0.5563  0.5922  0.6897
   18LER   HD12  340   4.652   6.293   2.905  0.5310  0.3833 -4.1991
   18LER   HD13  341   4.580   6.461   2.934 -1.2173 -0.3894  1.3372
   18LER    CD2  342   4.672   6.488   2.691 -0.3251  0.1177  0.4610
   18LER   HD21  343   4.669   6.586   2.738  1.1862 -0.0728  1.0180
   18LER   HD22  344   4.769   6.442   2.711 -0.7077 -0.6198  0.6501
   18LER   HD23  345   4.650   6.501   2.585 -0.2910 -1.9381  0.1606
   18LER      C  346   4.315   6.236   2.662 -0.0560 -0.4172 -0.7942
   18LER      O  347   4.289   6.281   2.545 -0.0246  0.1963 -0.1240
   19LYR      N  348   4.231   6.246   2.766 -0.4626 -0.1603  0.4209
   19LYR      H  349   4.253   6.208   2.857  1.3612  0.2494  0.2014
   19LYR     CA  350   4.105   6.327   2.756 -0.3449  0.2916 -0.1458
   19LYR     HA  351   4.054   6.276   2.674 -0.1675 -0.0900 -0.0239
   19LYR     CB  352   4.015   6.313   2.876  0.2560 -0.1742 -0.0949
   19LYR    HB1  353   3.925   6.373   2.858  0.7116 -0.0666 -2.1791
   19LYR    HB2  354   4.060   6.355   2.966 -0.5616 -0.8880  0.6740
   19LYR     CG  355   3.966   6.174   2.909 -0.4797 -1.0475 -0.3728
   19LYR    HG1  356   4.056   6.114   2.925  1.3811  2.0555  1.7065
   19LYR    HG2  357   3.915   6.132   2.822  0.0589 -5.1602  1.0789
   19LYR     CD  358   3.876   6.165   3.033  0.0364 -0.1095  0.1192
   19LYR    HD1  359   3.939   6.173   3.122 -1.5183 -2.0964  1.4943
   19LYR    HD2  360   3.843   6.061   3.034 -0.2409 -0.0506 -1.1456
   19LYR     CE  361   3.756   6.264   3.044  0.8121 -0.4476  0.0792
   19LYR    HE1  362   3.692   6.271   2.956 -1.6550  1.6322  1.9032
   19LYR    HE2  363   3.798   6.364   3.050  0.4706 -0.1449 -1.8529
   19LYR     NZ  364   3.679   6.234   3.163  0.3489  0.3777  0.2797
   19LYR    HZ1  365   3.678   6.136   3.187 -3.1559  0.2734  0.3409
   19LYR      C  366   4.126   6.469   2.704 -0.0732 -0.0507  0.5385
   19LYR      O  367   4.227   6.529   2.740 -0.5534 -0.2461  0.2466
   20LY0      N  368   4.038   6.521   2.615  0.0349  0.2623 -0.6572
   20LY0      H  369   3.967   6.456   2.584  2.3472 -3.2767  0.8624
   20LY0     CA  370   4.052   6.657   2.563 -0.1313 -0.3780  0.2859
   20LY0     HA  371   4.158   6.664   2.541  0.1505 -0.5793  1.5241
   20LY0     CB  372   3.955   6.664   2.445  0.4479 -0.0165 -0.0661
   20LY0    HB1  373   3.858   6.680   2.492  0.8874  1.1302  0.4777
   20LY0    HB2  374   3.958   6.574   2.383  0.6550 -1.9159  2.5547
   20LY0     CG  375   3.973   6.782   2.353 -0.5725  0.5354  0.8948
   20LY0    HG1  376   4.078   6.775   2.325 -0.8760 -1.6715  0.1278
   20LY0    HG2  377   3.954   6.877   2.404  2.3509  2.4516 -1.2102
   20LY0     CD  378   3.872   6.773   2.233 -0.3942  0.1053 -0.6796
   20LY0    HD1  379   3.771   6.786   2.273  1.3524  0.2647  4.3766
   20LY0    HD2  380   3.880   6.682   2.173 -0.2943 -1.3982  1.5221
   20LY0     CE  381   3.898   6.886   2.139  0.0815 -0.0109  0.3214
   20LY0    HE1  382   4.005   6.884   2.119 -0.1581 -0.5968 -1.0392
   20LY0    HE2  383   3.857   6.980   2.176 -2.1907 -0.4715 -0.8127
   20LY0     NZ  384   3.821   6.866   2.015  0.4751 -0.1117 -0.2403
   20LY0    HZ1  385   3.846   6.939   1.949  0.8963 -1.2161 -1.3442
   20LY0    HZ2  386   3.840   6.775   1.976  0.8810  0.2726 -0.9609
   20LY0    HZ3  387   3.721   6.871   2.029  0.6953  1.3529  1.0148
   20LY0      C  388   4.014   6.766   2.668 -0.1623 -0.7728  0.2158
   20LY0      O  389   4.069   6.876   2.651 -0.5111  0.1639 -0.2403
   21LER      N  390   3.939   6.733   2.774  0.7029 -0.0066 -0.0159
   21LER      H  391   3.884   6.648   2.772  0.0746  0.3262  1.3164
   21LER     CA  392   3.924   6.826   2.890 -0.2426  0.2558  0.3600
   21LER     HA  393   3.952   6.927   2.861 -2.1521  1.0839  1.2052
   21LER     CB  394   3.777   6.847   2.923 -0.4210  0.7267 -0.3129
   21LER    HB1  395   3.782   6.923   3.001 -0.3080 -0.1573  0.5549
   21LER    HB2  396   3.732   6.756   2.962 -0.8464  0.5446 -1.2032
   21LER     CG  397   3.681   6.908   2.815  0.3763 -0.6730  0.3732
   21LER     HG  398   3.644   6.834   2.744  1.1004  1.0522 -1.9118
   21LER    CD1  399   3.556   6.963   2.881 -0.2529 -0.0490 -0.6417
   21LER   HD11  400   3.481   6.995   2.809  0.2481  0.6925 -0.8509
   21LER   HD12  401   3.517   6.876   2.934 -2.3374 -0.3190 -2.4948
   21LER   HD13  402   3.590   7.042   2.949  0.9531 -1.6082  0.6495
   21LER    CD2  403   3.741   7.026   2.742 -0.3153  0.6717  0.3752
   21LER   HD21  404   3.660   7.076   2.688 -2.1499 -1.8780  0.5754
   21LER   HD22  405   3.781   7.099   2.812  0.8375 -1.5262  2.1179
   21LER   HD23  406   3.806   6.980   2.667 -0.8595 -1.6199  1.2349
   21LER      C  407   4.022   6.788   3.004  0.7896 -0.7708 -0.0152
   21LER      O  408   4.068   6.677   3.013 -0.4113  0.0598  0.7213
   22LY0      N  409   3.309   5.932   3.464  0.1283 -0.6114 -0.0302
   22LY0     H1  410   3.251   6.010   3.492  0.0802  0.2202 -2.2098
   22LY0     H2  411   3.394   5.930   3.518 -0.1148  1.3855  0.5054
   22LY0     H3  412   3.254   5.847   3.471 -3.0659  1.2308 -0.7675
   22LY0     CA  413   3.361   5.951   3.334  0.5620 -0.1956  0.2819
   22LY0     HA  414   3.439   5.875   3.327 -2.7598 -3.8095 -2.2923
   22LY0     CB  415   3.248   5.915   3.241 -0.1326  0.8594  0.2978
   22LY0    HB1  416   3.159   5.964   3.279  0.1434  2.3461 -0.8666
   22LY0    HB2  417   3.212   5.812   3.250 -3.2912  1.5163 -2.8590
   22LY0     CG  418   3.272   5.933   3.096  0.7689 -0.7643  0.5128
   22LY0    HG1  419   3.361   5.878   3.066 -0.9207 -3.7753  0.6400
   22LY0    HG2  420   3.279   6.039   3.072  2.8621 -1.0544 -0.3521
   22LY0     CD  421   3.151   5.888   3.007 -0.2511 -0.5645  0.5411
   22LY0    HD1  422   3.073   5.963   3.020  0.2293  0.1317 -0.4853
   22LY0    HD2  423   3.110   5.792   3.038  1.2177 -1.4584 -0.1902
   22LY0     CE  424   3.185   5.892   2.858  0.3330 -0.0509 -0.7478
   22LY0    HE1  425   3.262   5.822   2.829  0.8005  0.3636 -0.5356
   22LY0    HE2  426   3.211   5.996   2.835  0.0966  0.0635 -0.5184
   22LY0     NZ  427   3.062   5.849   2.779  0.5834 -0.4482 -0.2712
   22LY0    HZ1  428   3.022   5.767   2.822  1.1738 -0.9927 -0.7398
   22LY0    HZ2  429   2.994   5.922   2.769  0.5144 -0.5934 -0.9264
   22LY0    HZ3  430   3.107   5.832   2.690 -0.5755  0.8491 -1.1387
   22LY0      C  431   3.405   6.091   3.316  0.0339 -0.4073 -0.2666
   22LY0      O  432   3.339   6.177   3.260 -0.4871 -0.4979 -0.0908
   23LER      N  433   3.524   6.132   3.372  0.5306  0.2462  0.2049
   23LER      H  434   3.573   6.063   3.428 -0.8524  0.2987  1.5537
   23LER     CA  435   3.571   6.269   3.375 -0.9716  0.3317  0.6285
   23LER     HA  436   3.482   6.320   3.411 -0.7803 -0.8442  2.9955
   23LER     CB  437   3.664   6.268   3.496 -0.3795  0.0022  0.2614
   23LER    HB1  438   3.734   6.350   3.483 -0.3761 -0.2889 -1.9411
   23LER    HB2  439   3.728   6.179   3.498 -0.5459 -0.2654 -2.2865
   23LER     CG  440   3.592   6.277   3.629  0.4911 -0.8243 -1.1168
   23LER     HG  441   3.504   6.214   3.617  0.3416 -0.6848 -0.7791
   23LER    CD1  442   3.683   6.238   3.738  0.4679 -0.9512  0.0836
   23LER   HD11  443   3.628   6.263   3.828 -2.2293 -0.9383 -1.4505
   23LER   HD12  444   3.704   6.131   3.736 -0.4160 -1.1256 -0.8031
   23LER   HD13  445   3.772   6.300   3.735  0.6588 -1.2402 -0.6406
   23LER    CD2  446   3.541   6.423   3.654  0.1429  0.3891 -0.2607
   23LER   HD21  447   3.625   6.487   3.626  0.0590 -0.8024 -3.5807
   23LER   HD22  448   3.472   6.444   3.572 -0.0096  0.8549 -0.0219
   23LER   HD23  449   3.503   6.432   3.756  0.8777 -1.2147  0.1911
   23LER      C  450   3.627   6.326   3.245  0.8850  0.3360 -0.6080
   23LER      O  451   3.638   6.451   3.234 -0.4638 -0.0647 -0.5468
   24LY0      N  452   5.761   6.437   3.089  0.8752 -0.2341 -0.4089
   24LY0     H1  453   5.770   6.535   3.067 -0.6139  0.0899  0.2717
   24LY0     H2  454   5.714   6.390   3.013  0.1193 -0.8256  0.3992
   24LY0     H3  455   5.849   6.393   3.109 -0.1708 -1.1703  2.7859
   24LY0     CA  456   5.675   6.424   3.212 -0.2024 -0.1867 -0.5564
   24LY0     HA  457   5.623   6.330   3.231 -0.4438  0.0987  0.2043
   24LY0     CB  458   5.762   6.449   3.338 -0.1875  0.4572 -0.2625
   24LY0    HB1  459   5.692   6.466   3.421 -0.2471 -2.2180  0.3137
   24LY0    HB2  460   5.818   6.542   3.327  0.9178 -0.1536 -0.0271
   24LY0     CG  461   5.858   6.327   3.369 -0.0952  0.0900  0.2838
   24LY0    HG1  462   5.899   6.282   3.278  2.1558  0.5095  1.0198
   24LY0    HG2  463   5.803   6.254   3.429 -0.3749  0.5153  0.5509
   24LY0     CD  464   5.970   6.378   3.456 -0.1826  0.1205 -0.3048
   24LY0    HD1  465   5.923   6.443   3.530 -0.1523  1.1039 -1.1293
   24LY0    HD2  466   6.045   6.438   3.404  0.7953  1.4082  2.3860
   24LY0     CE  467   6.023   6.255   3.524  0.1077  0.3903 -0.0914
   24LY0    HE1  468   6.041   6.180   3.446 -0.3414  0.8011 -0.5964
   24LY0    HE2  469   5.946   6.205   3.581 -1.0181  0.1465 -1.7500
   24LY0     NZ  470   6.134   6.292   3.607 -0.2136  0.4985  0.3284
   24LY0    HZ1  471   6.111   6.378   3.654  0.7899  0.4597  0.9030
   24LY0    HZ2  472   6.152   6.212   3.665 -0.0968 -1.5848 -2.3927
   24LY0    HZ3  473   6.215   6.312   3.550 -1.8043 -0.0918 -2.3400
   24LY0      C  474   5.562   6.532   3.202 -0.6334 -0.3945  0.0363
   24LY0      O  475   5.594   6.644   3.158  0.1211 -0.8912 -0.5223
   25LER      N  476   5.438   6.506   3.236  0.1998  0.4916  0.1391
   25LER      H  477   5.423   6.415   3.277  0.3102  0.8143  0.9191
   25LER     CA  478   5.339   6.603   3.261 -0.0981  0.2267  1.1906
   25LER     HA  479   5.377   6.704   3.244  1.4260 -0.0802  2.4920
   25LER     CB  480   5.219   6.597   3.172  0.3487  0.2908  0.3343
   25LER    HB1  481   5.147   6.675   3.199 -1.6271 -1.0925 -0.7394
   25LER    HB2  482   5.165   6.507   3.203  0.2495  0.7973  1.7384
   25LER     CG  483   5.251   6.612   3.016 -0.2373 -0.3610 -0.7478
   25LER     HG  484   5.332   6.684   3.009 -0.2162  0.0234  2.2690
   25LER    CD1  485   5.302   6.481   2.953 -0.5368 -0.6852 -0.0523
   25LER   HD11  486   5.398   6.443   2.988 -1.4366 -1.5722  1.5592
   25LER   HD12  487   5.229   6.407   2.982  0.7528 -1.8743  0.2785
   25LER   HD13  488   5.314   6.495   2.845  1.0474 -0.1438  0.1664
   25LER    CD2  489   5.127   6.670   2.945  0.0323 -0.3325  0.5159
   25LER   HD21  490   5.156   6.703   2.845  3.2305  0.2125  1.5050
   25LER   HD22  491   5.044   6.600   2.940  0.2522 -0.6389  1.0838
   25LER   HD23  492   5.096   6.764   2.990  1.8183 -0.1813  1.5079
   25LER      C  493   5.300   6.604   3.407  0.6362  0.2930  0.1465
   25LER      O  494   5.242   6.508   3.461 -0.3380 -0.2999  0.3956
   26LYR      N  495   5.333   6.715   3.475 -0.2079  0.4002 -0.4694
   26LYR      H  496   5.368   6.795   3.424  0.1289  1.6362  1.5854
   26LYR     CA  497   5.302   6.759   3.613  0.0176  0.6662  0.2885
   26LYR     HA  498   5.364   6.704   3.683 -0.2950 -0.8917 -0.6145
   26LYR     CB  499   5.338   6.909   3.627  0.8006 -0.3522  0.3421
   26LYR    HB1  500   5.265   6.968   3.572 -0.4963 -1.7643  0.4875
   26LYR    HB2  501   5.440   6.912   3.588  1.1766 -1.4946  1.2089
   26LYR     CG  502   5.342   6.950   3.782 -0.1188  0.3719 -0.1019
   26LYR    HG1  503   5.415   6.891   3.837 -0.0376  1.7273  1.3272
   26LYR    HG2  504   5.241   6.932   3.819  0.2248 -1.9103 -0.1477
   26LYR     CD  505   5.365   7.101   3.796 -0.0024 -0.1811  0.5951
   26LYR    HD1  506   5.450   7.135   3.737  0.0462 -0.9997  0.1871
   26LYR    HD2  507   5.380   7.122   3.902 -1.9945 -1.4265  1.1725
   26LYR     CE  508   5.239   7.181   3.748 -0.1424  0.0293  0.1430
   26LYR    HE1  509   5.163   7.169   3.824  0.0966  0.0077  0.3796
   26LYR    HE2  510   5.207   7.132   3.655  3.2194 -1.2933 -0.4826
   26LYR     NZ  511   5.267   7.322   3.726 -0.4104 -0.1355 -0.6426
   26LYR    HZ1  512   5.311   7.349   3.639  0.2442  1.4589  0.1399
   26LYR      C  513   5.162   6.733   3.651  0.2564 -0.7016  0.6427
   26LYR      O  514   5.077   6.812   3.605 -0.6879  0.6520 -0.3999
   27LY0      N  515   5.128   6.642   3.747  0.2368  0.3984  0.3010
   27LY0      H  516   5.202   6.592   3.793  0.2107  0.9296  0.9386
   27LY0     CA  517   4.987   6.606   3.764 -0.1861 -0.8313  0.1729
   27LY0     HA  518   4.943   6.612   3.664 -1.0052  3.3048  0.5889
   27LY0     CB  519   4.972   6.460   3.824 -0.1512  0.5456  0.3835
   27LY0    HB1  520   4.869   6.426   3.822 -0.2838  0.9399  0.4684
   27LY0    HB2  521   5.002   6.459   3.929 -0.6195  1.9121  0.5443
   27LY0     CG  522   5.052   6.354   3.745  0.1202  0.0029  0.0172
   27LY0    HG1  523   5.155   6.352   3.778  0.4288  1.0591 -0.8085
   27LY0    HG2  524   5.045   6.390   3.642  2.2611 -1.0388 -0.5567
   27LY0     CD  525   4.994   6.207   3.754 -0.1951 -0.6018  0.3638
   27LY0    HD1  526   4.887   6.218   3.738  0.1997  0.4492 -2.0716
   27LY0    HD2  527   5.005   6.169   3.855 -0.0129  1.6708  1.2561
   27LY0     CE  528   5.057   6.109   3.660  0.0411 -0.5002  0.7382
   27LY0    HE1  529   5.165   6.101   3.674  0.2427 -0.0138 -0.4433
   27LY0    HE2  530   5.046   6.153   3.561 -0.5539 -0.3102  0.8839
   27LY0     NZ  531   4.984   5.982   3.675  0.3774  0.3090 -0.6347
   27LY0    HZ1  532   5.003   5.914   3.602 -2.1090  0.5344 -1.6125
   27LY0    HZ2  533   4.992   5.932   3.762  1.1315 -0.6199 -1.2080
   27LY0    HZ3  534   4.883   5.990   3.672 -0.1245 -3.4594  0.8792
   27LY0      C  535   4.920   6.704   3.864 -0.3845 -0.1074  0.6252
   27LY0      O  536   4.975   6.744   3.967 -0.5403  0.5063  0.0774
   28LER      N  537   4.791   6.729   3.832  0.3996 -0.5515 -0.5660
   28LER      H  538   4.756   6.690   3.746  1.0516 -0.7422 -0.7498
   28LER     CA  539   4.700   6.817   3.920  0.1871  0.1832 -0.0590
   28LER     HA  540   4.758   6.872   3.994 -0.2365 -0.4123  0.7285
   28LER     CB  541   4.612   6.909   3.828 -0.6020  0.4796  0.5418
   28LER    HB1  542   4.573   6.973   3.906  0.7210  2.0127  0.0075
   28LER    HB2  543   4.531   6.858   3.775  2.0570 -1.1687 -2.3403
   28LER     CG  544   4.689   7.000   3.727  0.1912 -0.7850 -0.1711
   28LER     HG  545   4.747   6.941   3.656  0.5395  0.6061 -1.0784
   28LER    CD1  546   4.595   7.079   3.639 -0.0673  0.4757 -0.1409
   28LER   HD11  547   4.543   7.152   3.701  2.1259 -0.2256  2.7631
   28LER   HD12  548   4.650   7.120   3.555  0.4093 -1.3427 -0.7492
   28LER   HD13  549   4.523   7.012   3.593 -0.7774  0.7876  0.4866
   28LER    CD2  550   4.775   7.105   3.801  0.1856 -0.5724 -0.0335
   28LER   HD21  551   4.828   7.166   3.728  1.2063 -1.1019  0.2386
   28LER   HD22  552   4.713   7.163   3.869  1.7323  0.4567  0.5396
   28LER   HD23  553   4.859   7.066   3.858  3.1933  0.3986 -3.4395
   28LER      C  554   4.610   6.732   4.011  0.3417 -0.1652  0.6588
   28LER      O  555   4.597   6.611   3.984  0.3043 -0.4246 -0.6404
   29LYR      N  556   4.546   6.800   4.100  0.4643 -0.3763  0.0447
   29LYR      H  557   4.566   6.899   4.104 -0.2159 -0.1585 -1.5081
   29LYR     CA  558   4.425   6.757   4.173  0.5033 -0.1418  0.5962
   29LYR     HA  559   4.425   6.650   4.193 -1.5744 -0.0365  1.4378
   29LYR     CB  560   4.420   6.822   4.312 -0.4232  0.1590 -0.4049
   29LYR    HB1  561   4.336   6.781   4.369 -0.1033 -0.3503 -0.2906
   29LYR    HB2  562   4.410   6.931   4.308  1.6580  0.4751  1.1882
   29LYR     CG  563   4.541   6.789   4.396 -0.2845  0.0658  0.7040
   29LYR    HG1  564   4.521   6.826   4.497 -0.5665  1.3470  0.1966
   29LYR    HG2  565   4.621   6.849   4.352  0.8386 -2.0414 -0.2480
   29LYR     CD  566   4.589   6.648   4.406 -0.1337  0.5029 -0.4584
   29LYR    HD1  567   4.632   6.618   4.310 -1.6129  0.4811 -1.1454
   29LYR    HD2  568   4.507   6.582   4.432  0.6756  0.3794  2.0388
   29LYR     CE  569   4.698   6.629   4.509 -0.8745  0.2050 -0.6806
   29LYR    HE1  570   4.720   6.522   4.510  1.0608  0.5216  1.7855
   29LYR    HE2  571   4.662   6.663   4.607  0.3309  3.3084 -1.2023
   29LYR     NZ  572   4.819   6.706   4.468 -0.8301  0.6856 -0.1053
   29LYR    HZ1  573   4.813   6.806   4.483 -0.0507  0.6570  0.4531
   29LYR      C  574   4.294   6.797   4.102 -0.8978  0.4096  0.5402
   29LYR      O  575   4.191   6.749   4.135  0.2524  0.0167  0.0134
   30LER      N  576   4.307   6.884   4.003  0.0340 -0.1521 -0.4913
   30LER      H  577   4.403   6.910   3.986 -0.6209  0.3433 -4.1411
   30LER     CA  578   4.194   6.937   3.924  0.5757  0.3557  0.1535
   30LER     HA  579   4.110   6.948   3.992  1.9520 -0.5437  2.0713
   30LER     CB  580   4.219   7.072   3.851 -0.3025 -0.6168 -0.0247
   30LER    HB1  581   4.121   7.114   3.832 -0.5674 -0.4920  1.5198
   30LER    HB2  582   4.278   7.062   3.760  0.1686  0.2424  0.1791
   30LER     CG  583   4.285   7.189   3.925 -0.3712  0.5679  0.4918
   30LER     HG  584   4.387   7.156   3.943 -1.0754 -0.7796  2.2455
   30LER    CD1  585   4.267   7.322   3.849 -0.5457  0.5826  0.9216
   30LER   HD11  586   4.324   7.324   3.756  1.0074  2.9025  1.8668
   30LER   HD12  587   4.163   7.350   3.828 -0.2058  0.1025 -1.7480
   30LER   HD13  588   4.307   7.404   3.908  0.3336  1.5045 -0.8503
   30LER    CD2  589   4.207   7.203   4.051  0.5049  0.1869 -0.1304
   30LER   HD21  590   4.248   7.129   4.119 -0.9508 -0.0894  0.4828
   30LER   HD22  591   4.234   7.295   4.103 -0.5719 -0.0613  0.9104
   30LER   HD23  592   4.101   7.179   4.043  0.5422 -0.7476  1.7463
   30LER      C  593   4.151   6.837   3.814 -0.5382  0.1799 -0.1371
   30LER      O  594   4.236   6.783   3.743  0.2453  0.6257  0.1028
   31LER      N  595   4.022   6.815   3.799  0.5696  0.2228  0.2377
   31LER      H  596   3.963   6.879   3.850 -0.0045  0.1197 -0.2781
   31LER     CA  597   3.963   6.699   3.728  0.0211 -1.0269 -0.4618
   31LER     HA  598   4.025   6.614   3.757 -1.1082 -1.2794  1.4118
   31LER     CB  599   3.817   6.674   3.780  0.0424 -0.2252  0.2106
   31LER    HB1  600   3.780   6.588   3.724 -2.5056  0.8056  0.1869
   31LER    HB2  601   3.756   6.761   3.756  1.4384  0.5625 -0.6080
   31LER     CG  602   3.802   6.633   3.933 -0.2531  0.0346  0.2939
   31LER     HG  603   3.702   6.594   3.949 -0.4900  0.8886  0.9159
   31LER    CD1  604   3.901   6.516   3.969  0.3217  0.5489 -0.7034
   31LER   HD11  605   3.886   6.488   4.073  0.3564  0.7082 -0.6557
   31LER   HD12  606   3.882   6.427   3.908 -0.9356  0.4516 -0.2145
   31LER   HD13  607   3.999   6.562   3.964 -0.0598  2.2596  3.3025
   31LER    CD2  608   3.834   6.748   4.022  0.7530  0.0128  0.7011
   31LER   HD21  609   3.800   6.735   4.125 -1.6385 -1.0631 -0.1399
   31LER   HD22  610   3.940   6.762   4.040  0.6534  1.0069  0.5664
   31LER   HD23  611   3.779   6.834   3.985 -1.1783  0.7038  4.5884
   31LER      C  612   3.953   6.700   3.574 -0.9126  0.4631  0.1129
   31LER      O  613   3.916   6.799   3.521  0.3821  0.4952  0.6748
   32LY0      N  614   4.863   7.741   3.859 -0.2830  0.3922 -0.2911
   32LY0     H1  615   4.770   7.779   3.861  0.2213  1.9135 -2.3419
   32LY0     H2  616   4.872   7.640   3.858  2.6105  0.4407  2.9712
   32LY0     H3  617   4.911   7.752   3.946  2.4348  0.2241 -1.6605
   32LY0     CA  618   4.948   7.795   3.750 -0.4365  0.5852  0.0964
   32LY0     HA  619   4.886   7.801   3.661 -0.7400 -1.2220  0.1466
   32LY0     CB  620   5.009   7.933   3.789 -0.2958  0.6165  0.4951
   32LY0    HB1  621   5.079   7.926   3.873 -0.7541 -0.7698  0.7984
   32LY0    HB2  622   4.926   8.000   3.812  0.8950  2.8240 -1.2910
   32LY0     CG  623   5.073   8.003   3.666  0.8184 -0.1068 -0.8059
   32LY0    HG1  624   5.162   7.946   3.638  0.8189 -2.5072  3.2260
   32LY0    HG2  625   5.106   8.103   3.696  0.6756 -0.0899 -0.7087
   32LY0     CD  626   4.979   8.037   3.549  0.2913 -0.3527 -0.2900
   32LY0    HD1  627   4.915   8.121   3.575  0.2585 -0.1156 -1.1146
   32LY0    HD2  628   4.908   7.956   3.532 -0.7566  0.7203 -1.2258
   32LY0     CE  629   5.050   8.072   3.418  0.1951 -0.7112  0.5488
   32LY0    HE1  630   4.985   8.094   3.333 -0.9076  0.3532  1.6335
   32LY0    HE2  631   5.108   7.982   3.397 -0.3662 -0.8789 -0.3493
   32LY0     NZ  632   5.146   8.182   3.442  0.0485  0.1739 -0.2374
   32LY0    HZ1  633   5.093   8.264   3.467  0.5046 -0.0004  1.4121
   32LY0    HZ2  634   5.216   8.164   3.513 -1.4310  0.0824  1.2630
   32LY0    HZ3  635   5.201   8.198   3.359 -0.1134  1.6182 -0.0835
   32LY0      C  636   5.064   7.697   3.709 -0.2030  0.1128 -0.6981
   32LY0      O  637   5.075   7.665   3.592  0.0118 -0.0864  0.6011
   33LER      N  638   5.148   7.649   3.802 -0.7592 -0.0427  0.2817
   33LER      H  639   5.158   7.689   3.894 -0.1205  0.4929 -0.0084
   33LER     CA  640   5.264   7.557   3.768  0.3223 -0.4094  0.0048
   33LER     HA  641   5.281   7.553   3.661 -0.3887 -0.2967 -0.1110
   33LER     CB  642   5.389   7.609   3.840  0.6191 -0.6148  0.5326
   33LER    HB1  643   5.471   7.549   3.801 -0.3852  0.6736 -4.3194
   33LER    HB2  644   5.378   7.597   3.947  0.2547  0.0539  0.5776
   33LER     CG  645   5.438   7.750   3.806  0.4741 -0.0463 -0.3712
   33LER     HG  646   5.364   7.823   3.840  1.8810  0.6179  1.4579
   33LER    CD1  647   5.565   7.792   3.891  0.2566  0.3595  0.0534
   33LER   HD11  648   5.609   7.880   3.845  1.3456 -0.6228 -0.8167
   33LER   HD12  649   5.540   7.798   3.997 -1.5860 -1.6193 -0.1900
   33LER   HD13  650   5.639   7.712   3.888  2.2884  2.2093 -1.7427
   33LER    CD2  651   5.477   7.765   3.661 -0.7851  0.4983 -0.3684
   33LER   HD21  652   5.403   7.729   3.589 -0.7881  0.3185 -0.2752
   33LER   HD22  653   5.491   7.872   3.647  1.9682  0.4604  1.3261
   33LER   HD23  654   5.568   7.717   3.623 -0.4993  0.7880 -0.0607
   33LER      C  655   5.226   7.417   3.804 -0.2771  0.5654  0.5406
   33LER      O  656   5.178   7.398   3.914  0.2582 -0.0172  0.7260
   34LY0      N  657   5.968   5.864   3.869  0.5036  0.3287  0.3748
   34LY0     H1  658   5.965   5.773   3.912  0.6406 -0.8945 -2.0419
   34LY0     H2  659   6.058   5.875   3.823 -1.2756  2.2719 -3.0553
   34LY0     H3  660   5.890   5.878   3.806  0.8215  2.9589  0.4419
   34LY0     CA  661   5.957   5.961   3.973  0.6302  0.2248 -0.1290
   34LY0     HA  662   5.871   5.942   4.037  0.7696 -1.1815 -0.3116
   34LY0     CB  663   6.083   5.966   4.064  0.1106 -0.6853 -0.3129
   34LY0    HB1  664   6.068   6.039   4.144 -1.6763 -1.5312  0.1642
   34LY0    HB2  665   6.170   5.995   4.005 -0.8002  0.3414 -1.2017
   34LY0     CG  666   6.094   5.828   4.128 -0.3388 -0.3727 -0.2220
   34LY0    HG1  667   6.142   5.757   4.060  0.8846  0.9002 -0.7486
   34LY0    HG2  668   5.996   5.806   4.169 -0.4581 -2.2961 -1.4003
   34LY0     CD  669   6.202   5.836   4.240 -0.7722  0.2559 -0.0469
   34LY0    HD1  670   6.179   5.910   4.318  0.0266  0.4235  0.0411
   34LY0    HD2  671   6.299   5.874   4.205  0.2267 -1.8334  0.3268
   34LY0     CE  672   6.224   5.700   4.307  0.4040  0.5438  0.1506
   34LY0    HE1  673   6.136   5.636   4.297  1.6218 -1.4935  1.6397
   34LY0    HE2  674   6.247   5.728   4.410  1.4242 -0.6510  0.2769
   34LY0     NZ  675   6.343   5.635   4.240  0.0544  0.8874  0.0214
   34LY0    HZ1  676   6.381   5.564   4.301  0.9372 -0.5990 -2.1306
   34LY0    HZ2  677   6.325   5.579   4.158 -0.0633  1.4768 -0.3676
   34LY0    HZ3  678   6.417   5.699   4.215 -1.8938  3.4588  0.3339
   34LY0      C  679   5.940   6.098   3.906 -0.2374  0.1613  0.4489
   34LY0      O  680   6.012   6.130   3.814  0.4332 -0.3203  0.1851
   35LER      N  681   5.838   6.179   3.934  0.5849  0.1542  0.5882
   35LER      H  682   5.776   6.153   4.010 -1.2890  1.9566 -0.2341
   35LER     CA  683   5.805   6.314   3.880  0.2914 -0.1024  0.0864
   35LER     HA  684   5.900   6.354   3.844 -0.3712  0.5353 -1.0038
   35LER     CB  685   5.731   6.295   3.747 -0.7621 -0.2532  0.1676
   35LER    HB1  686   5.771   6.208   3.696 -0.9075  0.4672 -1.2403
   35LER    HB2  687   5.758   6.380   3.684 -3.3783 -1.2556 -2.5238
   35LER     CG  688   5.578   6.287   3.752  0.6596  1.1092 -0.4881
   35LER     HG  689   5.532   6.363   3.815 -1.4587 -0.2955 -0.2237
   35LER    CD1  690   5.519   6.295   3.616 -0.2111 -0.0802  0.1310
   35LER   HD11  691   5.548   6.395   3.582 -0.3021  0.4900  1.6620
   35LER   HD12  692   5.552   6.217   3.546 -0.6116 -0.4010  0.3023
   35LER   HD13  693   5.411   6.289   3.623 -0.4548  1.9953 -0.9729
   35LER    CD2  694   5.535   6.144   3.797 -0.3503 -0.5727  0.0827
   35LER   HD21  695   5.565   6.124   3.900 -1.0694  0.7738  0.5876
   35LER   HD22  696   5.426   6.149   3.799 -0.4758 -2.6528  0.5431
   35LER   HD23  697   5.574   6.065   3.733  1.5575 -0.4770  1.0686
   35LER      C  698   5.741   6.409   3.973  1.1015 -0.2701  0.0630
   35LER      O  699   5.670   6.362   4.066 -0.2640 -0.6622  0.1108
   36LYR      N  700   5.744   6.540   3.957 -0.0813 -0.9655  0.1318
   36LYR      H  701   5.788   6.572   3.873 -1.8585 -1.9381 -1.2372
   36LYR     CA  702   5.693   6.647   4.040  0.6652  0.1902 -0.2879
   36LYR     HA  703   5.718   6.633   4.145 -1.1033 -0.0807  0.1375
   36LYR     CB  704   5.774   6.771   4.007  0.1320  0.1153  0.2438
   36LYR    HB1  705   5.768   6.800   3.902  0.2632  0.8586  0.4354
   36LYR    HB2  706   5.879   6.749   4.029  0.4901  1.8190  0.4096
   36LYR     CG  707   5.733   6.901   4.086 -0.6854 -0.1619  0.3281
   36LYR    HG1  708   5.708   6.881   4.190  0.8848 -1.9986  0.4040
   36LYR    HG2  709   5.646   6.949   4.041 -2.1447 -1.5475  1.5393
   36LYR     CD  710   5.847   7.002   4.066  0.5557  0.6842 -0.2967
   36LYR    HD1  711   5.842   7.035   3.962  0.2561 -1.7102 -1.1138
   36LYR    HD2  712   5.946   6.961   4.087  0.5011  0.0071 -1.2692
   36LYR     CE  713   5.837   7.119   4.165 -0.1706 -0.6491  0.1114
   36LYR    HE1  714   5.831   7.094   4.271  0.9038 -1.2225  0.0412
   36LYR    HE2  715   5.739   7.167   4.154  0.8563  1.2511 -1.4870
   36LYR     NZ  716   5.945   7.217   4.137  0.5714  0.2852  0.0766
   36LYR    HZ1  717   5.958   7.244   4.041 -4.3062  0.5223 -0.8164
   36LYR      C  718   5.537   6.653   4.016  0.0327  0.1551 -0.2310
   36LYR      O  719   5.488   6.658   3.899 -0.1351 -0.0181  0.2095
   37LY0      N  720   5.457   6.650   4.119  0.5812  0.2845  0.8883
   37LY0      H  721   5.499   6.645   4.211  0.0616 -4.4850  1.1099
   37LY0     CA  722   5.306   6.633   4.103  0.6499 -0.0069  0.7511
   37LY0     HA  723   5.271   6.688   4.016  1.4837 -0.1082  0.3421
   37LY0     CB  724   5.264   6.485   4.074 -0.3460 -0.3559 -0.6828
   37LY0    HB1  725   5.277   6.464   3.968  0.5336 -0.4413 -0.5616
   37LY0    HB2  726   5.159   6.467   4.098 -0.2793  1.1089  0.9412
   37LY0     CG  727   5.337   6.385   4.170  0.1205  0.5499  0.3381
   37LY0    HG1  728   5.315   6.409   4.274  1.5537  1.3187  0.4879
   37LY0    HG2  729   5.446   6.378   4.163  0.0260 -2.4473  0.3280
   37LY0     CD  730   5.276   6.247   4.141 -0.0932 -0.2222  0.2981
   37LY0    HD1  731   5.313   6.206   4.047  0.6918  0.1995  0.4170
   37LY0    HD2  732   5.168   6.248   4.129 -0.2695 -1.9230  1.2602
   37LY0     CE  733   5.324   6.146   4.247 -0.3506 -0.3156  0.6492
   37LY0    HE1  734   5.432   6.141   4.242  0.0142  3.9958  0.0440
   37LY0    HE2  735   5.289   6.051   4.208  0.4568  0.5618 -2.5597
   37LY0     NZ  736   5.280   6.170   4.385 -0.0422 -0.1031 -0.4210
   37LY0    HZ1  737   5.309   6.098   4.449 -0.6947 -0.1741 -0.2023
   37LY0    HZ2  738   5.290   6.263   4.422 -1.5048  0.1393 -0.6020
   37LY0    HZ3  739   5.179   6.164   4.384 -0.1545  0.9899 -3.0494
   37LY0      C  740   5.234   6.687   4.228  0.1419  0.5913  0.4651
   37LY0      O  741   5.298   6.713   4.331 -0.8374  0.2016  0.5076
   38LER      N  742   5.100   6.702   4.220  0.1364 -0.0211  0.0187
   38LER      H  743   5.056   6.664   4.137  0.1653 -0.9397  0.4077
   38LER     CA  744   5.021   6.764   4.329  0.4213  0.0419  0.2059
   38LER     HA  745   5.084   6.796   4.412  0.9263 -1.3868  0.4127
   38LER     CB  746   4.958   6.887   4.264  1.0702  0.0244  0.1814
   38LER    HB1  747   4.888   6.934   4.333  0.2971  1.5086 -1.5288
   38LER    HB2  748   4.904   6.854   4.175  0.2450 -1.3253  1.1579
   38LER     CG  749   5.049   7.004   4.232  0.3469 -0.6228  0.9453
   38LER     HG  750   5.129   6.965   4.169  1.1903  0.2227  1.4673
   38LER    CD1  751   4.973   7.111   4.150 -0.3764 -0.4381  0.7808
   38LER   HD11  752   4.923   7.062   4.067  0.1003  0.5668 -0.1280
   38LER   HD12  753   4.897   7.154   4.216  0.1469 -2.7726  3.0617
   38LER   HD13  754   5.032   7.195   4.110 -2.3181  1.1861  1.1589
   38LER    CD2  755   5.120   7.070   4.348 -0.6042 -0.6427 -0.3484
   38LER   HD21  756   5.193   7.006   4.398 -0.1758 -1.7679 -2.2983
   38LER   HD22  757   5.177   7.158   4.318  1.8730 -1.3218  1.9840
   38LER   HD23  758   5.045   7.104   4.419 -0.1033 -2.8230  1.3380
   38LER      C  759   4.915   6.658   4.389  0.1081 -0.2312 -0.1788
   38LER      O  760   4.909   6.543   4.345  0.9328 -0.2788  0.3125
   39LY0      N  761   6.119   7.548   4.560 -0.8580 -0.6228  1.0055
   39LY0     H1  762   6.057   7.470   4.545  0.4213 -1.4749 -0.0407
   39LY0     H2  763   6.123   7.589   4.652 -1.5360  4.7479 -1.0035
   39LY0     H3  764   6.209   7.507   4.537 -0.2778  0.8216  0.5715
   39LY0     CA  765   6.095   7.639   4.440  0.1549 -0.2052  0.0844
   39LY0     HA  766   5.997   7.680   4.465  0.2747 -0.5741  1.2108
   39LY0     CB  767   6.210   7.744   4.427  0.5756 -0.6341 -0.4298
   39LY0    HB1  768   6.244   7.782   4.524  2.9543  0.2275 -1.5090
   39LY0    HB2  769   6.166   7.831   4.379 -0.9143 -0.1633  1.6505
   39LY0     CG  770   6.345   7.694   4.360 -0.3346 -0.4966  0.0140
   39LY0    HG1  771   6.332   7.699   4.252  0.1457  2.3860 -0.0013
   39LY0    HG2  772   6.371   7.593   4.392 -1.5872 -0.7552  0.2788
   39LY0     CD  773   6.459   7.786   4.409 -0.9571  0.2250 -0.4509
   39LY0    HD1  774   6.487   7.767   4.512  2.3156  0.9154 -1.0983
   39LY0    HD2  775   6.437   7.892   4.396  3.3079  1.0803 -2.5203
   39LY0     CE  776   6.585   7.763   4.326  0.4682 -0.7700  0.1277
   39LY0    HE1  777   6.559   7.790   4.223  0.0447  1.0686  0.6706
   39LY0    HE2  778   6.623   7.662   4.341  1.9908 -0.1023  1.0078
   39LY0     NZ  779   6.698   7.850   4.366  0.2872 -0.3498  0.1130
   39LY0    HZ1  780   6.782   7.820   4.319  0.1682  0.4377 -0.6186
   39LY0    HZ2  781   6.684   7.947   4.343  1.0737  0.0550  1.2856
   39LY0    HZ3  782   6.713   7.846   4.465  2.1600 -0.1852 -0.1325
   39LY0      C  783   6.074   7.561   4.307  0.5338 -0.1694 -0.3251
   39LY0      O  784   5.997   7.598   4.219 -0.4353  0.4877 -0.4976
   40LER      N  785   6.157   7.452   4.285 -0.3579 -0.5866  0.2354
   40LER      H  786   6.218   7.415   4.357 -1.0802 -2.0587  0.1369
   40LER     CA  787   6.143   7.352   4.176 -0.1997  0.4621  0.4713
   40LER     HA  788   6.096   7.405   4.094  0.7091  1.2001  0.4038
   40LER     CB  789   6.283   7.292   4.144 -0.1133  0.5378 -0.6889
   40LER    HB1  790   6.257   7.223   4.064 -0.2954  0.3609 -0.4796
   40LER    HB2  791   6.307   7.237   4.235  0.4501 -0.7134 -1.5772
   40LER     CG  792   6.395   7.384   4.106 -0.3576  1.2731 -0.5176
   40LER     HG  793   6.414   7.438   4.198 -1.3382  1.3700 -0.3545
   40LER    CD1  794   6.518   7.298   4.070  0.1475 -0.0706  0.4410
   40LER   HD11  795   6.547   7.243   4.160  0.7428  0.9424  0.8958
   40LER   HD12  796   6.505   7.225   3.991 -1.2454 -1.7410  2.1104
   40LER   HD13  797   6.594   7.374   4.050  1.0789 -1.3025 -0.8225
   40LER    CD2  798   6.358   7.480   3.993 -0.5084  0.1409 -0.2097
   40LER   HD21  799   6.348   7.431   3.896 -2.5032  0.6741 -0.3261
   40LER   HD22  800   6.265   7.534   4.012  0.2060  0.8703  1.3771
   40LER   HD23  801   6.441   7.549   3.980 -0.2649 -0.6531 -3.7825
   40LER      C  802   6.044   7.242   4.223 -0.8057  0.2427  0.5374
   40LER      O  803   6.038   7.224   4.345  0.7160  0.3208 -0.1312
   41U      O5'  804   8.066   7.849   2.862 -0.2383  0.2145 -0.1183
   41U      H5T  805   7.992   7.846   2.802  0.0645  2.6344 -0.7229
   41U      C5'  806   8.176   7.799   2.794 -0.1299 -0.6297  0.7355
   41U     H5'1  807   8.224   7.880   2.738 -0.2864 -1.4349 -0.5927
   41U     H5'2  808   8.156   7.713   2.731  1.6206 -2.5054  2.5655
   41U      C4'  809   8.278   7.741   2.889  0.0576 -0.6228 -0.4820
   41U      H4'  810   8.354   7.691   2.828 -1.4172  1.4391 -4.2950
   41U      O4'  811   8.340   7.842   2.970 -0.1947  0.3630  0.0176
   41U      C1'  812   8.383   7.774   3.088 -0.3944 -0.0596  0.1792
   41U      H1'  813   8.492   7.768   3.096 -0.4031  0.8795  1.0710
   41U       N1  814   8.336   7.853   3.203  0.0075  0.2684  1.1701
   41U       C6  815   8.227   7.941   3.202 -0.2355 -0.0905 -0.1389
   41U       H6  816   8.181   7.969   3.109 -0.2338  0.9211  0.1592
   41U       C5  817   8.192   8.004   3.318 -0.1994  0.5672  0.2919
   41U       H5  818   8.117   8.082   3.320  1.1868  1.9663 -0.6830
   41U       C4  819   8.254   7.974   3.447 -0.2485  0.0909  0.2472
   41U       O4  820   8.231   8.028   3.552  0.2319 -0.6594  0.3819
   41U       N3  821   8.354   7.883   3.442 -0.0210 -0.0765  0.0729
   41U       H3  822   8.410   7.874   3.525 -0.4195 -0.7197  0.2797
   41U       C2  823   8.402   7.826   3.329 -0.1354  0.5907  0.6275
   41U       O2  824   8.501   7.748   3.349 -0.0520  0.0101 -0.1546
   41U      C3'  825   8.218   7.643   2.982  0.5081 -0.2028  0.7040
   41U      H3'  826   8.123   7.679   3.022 -0.2789  1.4872 -2.2992
   41U      C2'  827   8.321   7.635   3.089  0.0396  0.1040  1.0132
   41U     H2'1  828   8.276   7.612   3.186 -0.6451 -1.6970  0.3082
   41U      O2'  829   8.422   7.535   3.053  0.1302 -0.5302 -0.2842
   41U     HO'2  830   8.379   7.467   3.001 -1.5765  2.1027 -2.6630
   41U      O3'  831   8.201   7.521   2.908  0.6805 -0.0378 -0.3363
   42U        P  832   8.120   7.395   2.968 -0.2149 -0.3256 -0.4091
   42U      O1P  833   8.114   7.290   2.861  0.2572  1.0221 -0.3635
   42U      O2P  834   7.998   7.455   3.036 -0.3975 -0.3143  0.0238
   42U      O5'  835   8.209   7.331   3.087  0.0908 -0.4224  0.4579
   42U      C5'  836   8.315   7.237   3.063  0.0457 -0.5385 -0.3736
   42U     H5'1  837   8.385   7.270   2.987  0.9757 -1.0859  0.2288
   42U     H5'2  838   8.273   7.143   3.028 -0.3364 -1.1886  1.6992
   42U      C4'  839   8.397   7.208   3.197  0.1233  0.5537  0.4142
   42U      H4'  840   8.479   7.142   3.168 -1.2950 -1.1070  0.0440
   42U      O4'  841   8.443   7.331   3.258 -0.0341 -0.1655 -0.2169
   42U      C1'  842   8.464   7.326   3.397 -0.0724 -0.2179  0.2049
   42U      H1'  843   8.567   7.344   3.426  0.1076  0.8894 -1.0039
   42U       N1  844   8.375   7.423   3.466 -0.5050  0.1567 -0.1967
   42U       C6  845   8.253   7.471   3.417 -0.3591  0.2294  0.2979
   42U       H6  846   8.219   7.432   3.323  0.6693  0.1202 -0.0367
   42U       C5  847   8.176   7.562   3.488 -0.8380 -0.2907  0.3690
   42U       H5  848   8.079   7.592   3.451 -0.4423 -0.4105 -0.8023
   42U       C4  849   8.218   7.615   3.615 -1.0343 -0.5577  0.2217
   42U       O4  850   8.166   7.712   3.669  0.2027  0.4698 -0.6799
   42U       N3  851   8.338   7.569   3.658 -0.6676  0.4669  0.5580
   42U       H3  852   8.394   7.626   3.721 -1.0141  0.6408  0.7143
   42U       C2  853   8.419   7.471   3.593  0.0763  0.1248  0.2484
   42U       O2  854   8.528   7.435   3.646 -0.0928 -0.0501  0.0187
   42U      C3'  855   8.332   7.145   3.318 -0.0476 -0.3538  0.2563
   42U      H3'  856   8.233   7.186   3.338 -0.3733 -1.0949  0.1783
   42U      C2'  857   8.427   7.176   3.433  0.2035 -0.6544 -0.3260
   42U     H2'1  858   8.380   7.183   3.531 -0.0966  2.7956 -0.5791
   42U      O2'  859   8.538   7.094   3.424 -0.4776  0.5118 -0.1881
   42U     HO'2  860   8.521   7.017   3.368  2.3802 -0.8567  0.6408
   42U      O3'  861   8.331   7.007   3.294  0.0796 -0.3410 -0.3529
   43A        P  862   8.224   6.919   3.367 -0.5351  0.5491 -0.1152
   43A      O1P  863   8.234   6.780   3.315  0.8185 -0.3051 -0.2057
   43A      O2P  864   8.090   6.983   3.350  0.2507 -0.6547  0.2178
   43A      O5'  865   8.250   6.918   3.524 -0.3335  0.0644  0.3903
   43A      C5'  866   8.366   6.844   3.573 -0.1356 -0.0985 -0.2439
   43A     H5'1  867   8.446   6.886   3.512 -0.1908  0.2102 -0.1040
   43A     H5'2  868   8.368   6.736   3.562 -0.1273 -0.3338  1.6874
   43A      C4'  869   8.398   6.881   3.717  0.1353 -0.6465 -0.0234
   43A      H4'  870   8.487   6.830   3.755  0.1962  0.0024  0.7395
   43A      O4'  871   8.407   7.024   3.734 -0.3400  0.2569  0.6170
   43A      C1'  872   8.348   7.071   3.852 -1.1701 -1.0047 -0.6086
   43A      H1'  873   8.426   7.109   3.918 -2.1391  0.2450 -0.1399
   43A       N9  874   8.247   7.179   3.831 -0.1185 -0.2572 -0.9550
   43A       C8  875   8.172   7.205   3.722  0.1550  1.2290 -0.5301
   43A       H8  876   8.164   7.132   3.642  1.0014 -2.3039  2.3143
   43A       N7  877   8.104   7.313   3.734  0.1318  0.5132  0.0764
   43A       C5  878   8.129   7.358   3.863 -0.1360 -0.5214  0.2811
   43A       C6  879   8.097   7.476   3.944 -0.6547  0.9535 -0.1573
   43A       N6  880   8.017   7.570   3.904  0.8795 -0.0584 -0.3192
   43A      H61  881   7.982   7.576   3.809 -0.6987  0.7219  0.2646
   43A      H62  882   8.007   7.656   3.957 -1.5875 -0.1338 -0.5054
   43A       N1  883   8.149   7.488   4.062 -0.6615 -0.4925 -0.2197
   43A       C2  884   8.219   7.392   4.117  0.6120 -0.1781 -0.5062
   43A       H2  885   8.266   7.414   4.212 -0.2541  3.3519 -0.7563
   43A       N3  886   8.266   7.285   4.055  0.5301 -0.5019 -0.0882
   43A       C4  887   8.215   7.280   3.927  0.8121  0.3443  0.0446
   43A      C3'  888   8.283   6.842   3.802  0.5647 -0.0503 -0.2287
   43A      H3'  889   8.188   6.861   3.752  1.0352  0.7874 -0.8278
   43A      C2'  890   8.291   6.950   3.923  0.2039  0.3494  0.8933
   43A     H2'1  891   8.190   6.972   3.956 -0.3178 -0.3019 -0.1986
   43A      O2'  892   8.374   6.907   4.030  0.3099  0.1935  0.0778
   43A     HO'2  893   8.325   6.833   4.065 -0.1611  0.9259  1.0243
   43A      O3'  894   8.309   6.709   3.843  0.4239 -0.0637  0.3970
   44A        P  895   8.195   6.621   3.912 -0.1323  0.0890 -0.0789
   44A      O1P  896   8.236   6.476   3.911 -0.0624  0.3766  0.0213
   44A      O2P  897   8.071   6.655   3.845  0.6398  0.8150  0.0846
   44A      O5'  898   8.186   6.680   4.062 -0.4015  0.3912  0.1735
   44A      C5'  899   8.278   6.639   4.163 -0.3228 -0.0554 -0.3596
   44A     H5'1  900   8.382   6.671   4.151 -0.2959 -0.1250 -0.3171
   44A     H5'2  901   8.277   6.532   4.183 -1.7135  0.3110  1.7440
   44A      C4'  902   8.222   6.711   4.288 -1.0767 -0.0452 -0.5001
   44A      H4'  903   8.283   6.686   4.375 -2.0068 -1.7652 -0.2930
   44A      O4'  904   8.224   6.851   4.270 -0.3338  0.2907 -0.3105
   44A      C1'  905   8.120   6.907   4.340 -0.2533 -0.3785 -0.2744
   44A      H1'  906   8.161   6.977   4.412  2.6727 -0.6076 -1.5567
   44A       N9  907   8.030   6.979   4.248 -0.2282 -0.6970 -0.1502
   44A       C8  908   7.984   6.948   4.119 -0.1801 -0.0049 -0.0854
   44A       H8  909   7.990   6.849   4.077  0.8515 -0.3219  0.7767
   44A       N7  910   7.919   7.049   4.059  0.1023  0.6586  0.2457
   44A       C5  911   7.928   7.155   4.157 -0.6211 -0.3145  0.5127
   44A       C6  912   7.889   7.291   4.163  0.3442 -0.2189 -0.0191
   44A       N6  913   7.819   7.364   4.082 -0.2043 -0.0711  0.0961
   44A      H61  914   7.773   7.330   3.999 -1.2385  3.7964 -1.1006
   44A      H62  915   7.811   7.457   4.120  1.4875 -0.5680  1.8309
   44A       N1  916   7.900   7.358   4.276  0.1237 -0.2765  0.5667
   44A       C2  917   7.971   7.306   4.377  0.1413 -0.2498  1.2363
   44A       H2  918   7.986   7.374   4.460 -1.0713  0.0254  1.2431
   44A       N3  919   8.032   7.186   4.379 -0.0278 -0.0262  0.3414
   44A       C4  920   8.005   7.111   4.265 -0.1835 -0.3484  1.1191
   44A      C3'  921   8.080   6.678   4.320  0.0366 -0.8221 -0.8094
   44A      H3'  922   8.014   6.688   4.233 -3.1605 -3.0536  1.1355
   44A      C2'  923   8.044   6.793   4.411 -0.3404 -0.5316  0.5258
   44A     H2'1  924   7.935   6.802   4.416 -0.2442  0.0713  2.0819
   44A      O2'  925   8.093   6.780   4.543 -0.3598 -0.6285  0.0264
   44A     HO'2  926   8.058   6.858   4.587  1.0922 -0.6830  1.3337
   44A      O3'  927   8.045   6.554   4.375 -0.5793 -0.0283 -0.4276
   45U        P  928   7.900   6.503   4.378  0.2912 -0.3900  0.0808
   45U      O1P  929   7.888   6.376   4.451 -0.0473 -0.0507 -0.2665
   45U      O2P  930   7.839   6.511   4.243  0.6546 -0.4551  0.3378
   45U      O5'  931   7.825   6.603   4.469 -0.3698  0.2464 -0.7124
   45U      C5'  932   7.831   6.594   4.608 -0.5858  0.2891  0.2038
   45U     H5'1  933   7.937   6.591   4.630  0.0645 -2.1530 -2.5887
   45U     H5'2  934   7.778   6.504   4.640 -0.0822  0.5120  1.7102
   45U      C4'  935   7.767   6.712   4.680 -0.1633  0.6361 -0.3821
   45U      H4'  936   7.784   6.700   4.787 -1.3878  0.7557 -0.1548
   45U      O4'  937   7.812   6.836   4.642  0.0328  0.0084 -0.1336
   45U      C1'  938   7.693   6.923   4.631  0.2093  0.2626 -0.2534
   45U      H1'  939   7.722   6.998   4.705  1.8300 -0.8881  0.3471
   45U       N1  940   7.677   6.975   4.491  0.2341 -0.4648  0.2181
   45U       C6  941   7.680   6.893   4.383  0.1960  0.2420 -0.7422
   45U       H6  942   7.703   6.790   4.406 -1.6419  0.0680  0.5833
   45U       C5  943   7.663   6.939   4.255 -0.4670  0.4706  0.6011
   45U       H5  944   7.662   6.871   4.171 -4.3280  1.4093 -0.2595
   45U       C4  945   7.624   7.076   4.233  0.4364  0.0054  0.2897
   45U       O4  946   7.613   7.125   4.121 -0.2096  0.1031 -0.2347
   45U       N3  947   7.623   7.156   4.344  0.4581 -0.0203  0.2935
   45U       H3  948   7.575   7.244   4.332 -3.4553 -2.1186 -1.0745
   45U       C2  949   7.632   7.106   4.476 -0.2674 -0.6699  0.4735
   45U       O2  950   7.601   7.173   4.577 -0.1089  0.0639  0.6270
   45U      C3'  951   7.611   6.711   4.658  0.0778  0.5713  0.3078
   45U      H3'  952   7.596   6.684   4.553  2.6932  0.1663 -0.0482
   45U      C2'  953   7.576   6.855   4.698  0.2219 -0.0453 -0.0791
   45U     H2'1  954   7.474   6.873   4.663 -0.1725 -3.2848 -0.9150
   45U      O2'  955   7.593   6.867   4.836  0.4980  0.3304  0.5896
   45U     HO'2  956   7.537   6.797   4.872 -1.3836  0.7739 -1.3415
   45U      O3'  957   7.547   6.611   4.733  0.0403  0.4397 -0.5440
   46U        P  958   7.426   6.527   4.681  0.0623  0.1684 -0.2825
   46U      O1P  959   7.384   6.443   4.795  0.3200 -0.4397  0.7303
   46U      O2P  960   7.468   6.464   4.556  0.3651  0.2159  0.2642
   46U      O5'  961   7.323   6.641   4.649  0.1012 -0.1763 -0.2587
   46U      C5'  962   7.249   6.702   4.759  0.3736 -0.5601 -0.7566
   46U     H5'1  963   7.319   6.742   4.832  1.3490 -1.5972 -1.0952
   46U     H5'2  964   7.186   6.636   4.819 -0.8484  1.9399  0.8751
   46U      C4'  965   7.165   6.818   4.718 -0.1126 -0.4948 -0.5140
   46U      H4'  966   7.123   6.852   4.813  3.8529 -3.5440  2.7854
   46U      O4'  967   7.241   6.921   4.662  0.4095  0.6819 -0.5790
   46U      C1'  968   7.143   6.986   4.572 -0.6774  0.0499  0.5098
   46U      H1'  969   7.125   7.089   4.603  1.3146  0.5064  0.2940
   46U       N1  970   7.184   6.992   4.426  0.4485  0.3819  0.5761
   46U       C6  971   7.266   6.891   4.372  0.2490 -0.2481 -0.6370
   46U       H6  972   7.304   6.812   4.436  0.0959  0.1286 -0.0783
   46U       C5  973   7.301   6.898   4.240  0.6123 -0.2869  0.6682
   46U       H5  974   7.356   6.818   4.192 -0.1287 -0.3978 -0.0229
   46U       C4  975   7.256   7.005   4.154 -0.9141  0.1565  0.3429
   46U       O4  976   7.285   7.023   4.035 -0.3084 -0.0822  0.2956
   46U       N3  977   7.195   7.105   4.219  0.0019 -0.3674  0.0474
   46U       H3  978   7.177   7.188   4.166  0.2435  0.8154  1.7204
   46U       C2  979   7.154   7.106   4.352 -0.2229  0.1649 -0.0657
   46U       O2  980   7.081   7.199   4.390  0.5862  0.0843  0.1604
   46U      C3'  981   7.051   6.778   4.619  0.0489  0.1888 -0.0307
   46U      H3'  982   7.089   6.719   4.536 -0.2616  0.3198 -0.2639
   46U      C2'  983   7.008   6.916   4.571  0.6121  0.3545  0.0213
   46U     H2'1  984   6.967   6.914   4.470  2.4574  1.9078 -0.8306
   46U      O2'  985   6.911   6.985   4.647 -0.4873 -0.3773  0.2320
   46U     HO'2  986   6.845   6.920   4.674 -0.9024  0.8038  2.3123
   46U      O3'  987   6.957   6.705   4.689 -0.0943  0.1789 -0.8204
   47A        P  988   6.856   6.598   4.620 -0.8473  0.0178  0.2869
   47A      O1P  989   6.765   6.536   4.722  0.1622 -0.2443  0.0288
   47A      O2P  990   6.947   6.520   4.539 -0.0273  0.0115  0.2387
   47A      O5'  991   6.768   6.689   4.526 -0.3192  0.2722 -0.3112
   47A      C5'  992   6.649   6.752   4.570  0.4518  0.6493 -0.0295
   47A     H5'1  993   6.680   6.815   4.653 -1.7387  0.4388  1.0194
   47A     H5'2  994   6.579   6.675   4.604  0.7611  0.9599  1.3474
   47A      C4'  995   6.601   6.844   4.455  0.3454 -0.4057 -0.3807
   47A      H4'  996   6.528   6.913   4.497 -0.9399 -1.4132 -0.8455
   47A      O4'  997   6.712   6.927   4.415 -0.2544 -0.1661  0.2933
   47A      C1'  998   6.695   6.964   4.284  0.9146 -0.2239 -0.5198
   47A      H1'  999   6.682   7.072   4.277  0.1529 -0.2060  0.8175
   47A       N9 1000   6.806   6.920   4.202 -0.2278 -0.3407  0.4729
   47A       C8 1001   6.892   6.817   4.230  0.0110  0.0720 -0.2341
   47A       H8 1002   6.895   6.757   4.320 -1.9484  0.4479  0.1030
   47A       N7 1003   6.982   6.799   4.133 -0.3425  0.1662  0.4249
   47A       C5 1004   6.938   6.894   4.034 -0.1720  0.5596 -0.1455
   47A       C6 1005   6.983   6.931   3.904 -0.1324 -0.1437  0.0030
   47A       N6 1006   7.082   6.884   3.839 -0.3061 -0.5358 -0.4971
   47A      H61 1007   7.141   6.815   3.882  0.4233  0.5674  0.3462
   47A      H62 1008   7.100   6.912   3.743 -0.1160 -0.7438 -0.5221
   47A       N1 1009   6.916   7.026   3.843 -0.0124  0.2326  0.9008
   47A       C2 1010   6.803   7.074   3.890 -0.3978 -0.2680  0.4621
   47A       H2 1011   6.755   7.150   3.829  2.5909  1.3246 -0.0814
   47A       N3 1012   6.756   7.063   4.011 -0.0595  0.1823 -0.7095
   47A       C4 1013   6.832   6.964   4.078  0.0937  0.2235  0.0972
   47A      C3' 1014   6.547   6.779   4.329  0.0512 -0.1682 -0.4773
   47A      H3' 1015   6.610   6.694   4.301  0.0623  0.3028 -1.9706
   47A      C2' 1016   6.562   6.896   4.229 -0.0578 -0.9829  0.1337
   47A     H2'1 1017   6.581   6.862   4.127 -0.7486  0.2885 -0.4409
   47A      O2' 1018   6.451   6.984   4.251 -0.0697  0.3639 -0.0821
   47A     HO'2 1019   6.397   6.988   4.172 -1.1271 -4.2012  0.1556
   47A      O3' 1020   6.412   6.730   4.349  0.0589 -0.6225  0.2583
   48U        P 1021   6.341   6.631   4.239  0.2370  0.1789 -0.7440
   48U      O1P 1022   6.203   6.617   4.293  0.6676 -0.0891  0.0359
   48U      O2P 1023   6.424   6.515   4.200  0.0849 -0.2483  0.4891
   48U      O5' 1024   6.316   6.717   4.113 -0.3773  0.0915 -0.3714
   48U      C5' 1025   6.218   6.820   4.102  0.2067  0.2775 -0.5076
   48U     H5'1 1026   6.228   6.878   4.194  1.8889  0.0438 -0.5036
   48U     H5'2 1027   6.115   6.783   4.097  0.5273 -0.8576  0.6138
   48U      C4' 1028   6.234   6.904   3.979 -0.0691 -0.3714 -0.3437
   48U      H4' 1029   6.147   6.970   3.983 -0.2300 -0.6476  1.3547
   48U      O4' 1030   6.349   6.981   3.972 -0.0318  0.3132  0.2261
   48U      C1' 1031   6.379   6.992   3.831 -0.5255  0.1545  0.5891
   48U      H1' 1032   6.399   7.094   3.798  0.6711 -0.0793  0.5791
   48U       N1 1033   6.501   6.920   3.791 -0.1222  0.0313 -0.0885
   48U       C6 1034   6.548   6.809   3.857  0.7528  0.2669 -0.2560
   48U       H6 1035   6.501   6.773   3.947  0.7516  3.3787  1.1187
   48U       C5 1036   6.663   6.735   3.824  0.6973 -0.1484  0.3475
   48U       H5 1037   6.688   6.650   3.885 -0.0758 -2.2689 -2.0558
   48U       C4 1038   6.744   6.771   3.717  0.1332  0.4348 -0.0199
   48U       O4 1039   6.851   6.719   3.681 -0.1750  0.2899 -0.1174
   48U       N3 1040   6.690   6.875   3.645 -0.2697 -0.3134  0.3788
   48U       H3 1041   6.738   6.911   3.564 -2.0068  1.6605  0.1446
   48U       C2 1042   6.575   6.951   3.675  1.0015  0.0882  0.9774
   48U       O2 1043   6.548   7.032   3.589  0.5571 -0.8735 -0.0623
   48U      C3' 1044   6.217   6.825   3.845  0.2415 -0.3144  0.0895
   48U      H3' 1045   6.281   6.738   3.842  0.2487 -0.2822 -1.0315
   48U      C2' 1046   6.261   6.938   3.747 -0.9160 -0.2283  0.1547
   48U     H2'1 1047   6.289   6.888   3.654 -2.5462  0.2867 -0.6466
   48U      O2' 1048   6.157   7.034   3.735 -0.0418 -0.1683 -0.4173
   48U     HO'2 1049   6.085   6.988   3.692 -1.8065  0.7098  1.4097
   48U      O3' 1050   6.085   6.783   3.819  0.1154 -0.0254  0.3824
   49C        P 1051   6.068   6.663   3.715  0.0570  0.5288  0.1810
   49C      O1P 1052   5.924   6.626   3.709 -0.0287  0.0685 -0.0061
   49C      O2P 1053   6.164   6.562   3.760  0.0046 -0.1508  0.5451
   49C      O5' 1054   6.121   6.722   3.579 -0.1627 -0.8329  0.3068
   49C      C5' 1055   6.041   6.818   3.501  0.0475 -0.1794 -1.0874
   49C     H5'1 1056   6.007   6.900   3.565  0.9233 -1.9099  1.8081
   49C     H5'2 1057   5.952   6.773   3.456  0.3118 -1.9703  0.0754
   49C      C4' 1058   6.121   6.875   3.390  0.2438 -0.2396  0.2477
   49C      H4' 1059   6.068   6.960   3.348 -2.4289 -1.4412  1.0072
   49C      O4' 1060   6.252   6.920   3.424  0.1238 -0.2309 -0.0087
   49C      C1' 1061   6.339   6.904   3.320 -0.7238  0.1358  0.5276
   49C      H1' 1062   6.388   6.997   3.291  0.7724 -0.4351  1.1569
   49C       N1 1063   6.447   6.807   3.353  0.5122  0.2631  0.0823
   49C       C6 1064   6.434   6.716   3.452 -0.3761  0.3902 -0.0226
   49C       H6 1065   6.340   6.705   3.503  0.1691 -0.9293  0.7389
   49C       C5 1066   6.532   6.625   3.480 -0.4492  0.7480  0.5697
   49C       H5 1067   6.517   6.550   3.556  0.4537  0.4148  0.4295
   49C       C4 1068   6.652   6.637   3.399 -0.1962  0.0342 -0.1079
   49C       N4 1069   6.738   6.536   3.413 -0.2714 -0.1861  0.2898
   49C      H41 1070   6.740   6.475   3.494  2.7555 -1.4145 -0.5540
   49C      H42 1071   6.825   6.534   3.362  0.3841 -1.3344  1.3989
   49C       N3 1072   6.664   6.723   3.302 -0.1790 -0.4287 -0.4218
   49C       C2 1073   6.567   6.812   3.277  0.4241  0.3758  0.5010
   49C       O2 1074   6.581   6.887   3.178  0.3941 -0.1328 -0.3695
   49C      C3' 1075   6.138   6.779   3.271  0.5481 -0.0669 -0.0515
   49C      H3' 1076   6.181   6.682   3.299  0.6266 -1.0114 -3.0570
   49C      C2' 1077   6.250   6.858   3.200  0.4404  0.0097 -0.3622
   49C     H2'1 1078   6.302   6.799   3.126 -0.1380 -0.6805 -0.2328
   49C      O2' 1079   6.210   6.976   3.132 -0.1086 -0.0667  0.6103
   49C     HO'2 1080   6.117   6.997   3.141  0.2985  2.9861 -0.9808
   49C      O3' 1081   6.022   6.763   3.194  0.3198  0.6359  0.4525
   50U        P 1082   6.008   6.651   3.074 -0.3044  0.1902  0.0077
   50U      O1P 1083   5.882   6.675   3.003  0.1787  0.6703 -0.2538
   50U      O2P 1084   6.033   6.517   3.132  0.9567  0.6985 -0.1781
   50U      O5' 1085   6.124   6.683   2.969  0.0345  0.2580  0.4915
   50U      C5' 1086   6.118   6.796   2.879  0.1496  0.0952  0.0693
   50U     H5'1 1087   6.096   6.886   2.936  0.1686 -0.5825  1.1844
   50U     H5'2 1088   6.033   6.783   2.812  1.0595 -0.7216 -0.9538
   50U      C4' 1089   6.241   6.789   2.792 -1.1205  0.2138  0.4586
   50U      H4' 1090   6.244   6.875   2.726  1.9617  1.3390  1.8707
   50U      O4' 1091   6.352   6.794   2.878  0.4755 -0.2661  0.0260
   50U      C1' 1092   6.461   6.724   2.822 -1.3001 -0.0748  0.0045
   50U      H1' 1093   6.527   6.807   2.795  0.2636 -1.1207  0.5064
   50U       N1 1094   6.537   6.638   2.913 -0.7580  0.1517 -0.2635
   50U       C6 1095   6.481   6.599   3.029 -0.3400 -0.1834  0.1185
   50U       H6 1096   6.382   6.633   3.056 -0.7961  0.5010 -2.2400
   50U       C5 1097   6.552   6.509   3.108  0.1995  0.0779  0.8680
   50U       H5 1098   6.504   6.483   3.201 -1.8317 -2.5711 -0.7902
   50U       C4 1099   6.682   6.467   3.080  0.0810 -0.4515 -0.5627
   50U       O4 1100   6.743   6.382   3.141  0.2205 -0.2116  0.3416
   50U       N3 1101   6.729   6.509   2.959 -0.3320 -0.7124 -0.1919
   50U       H3 1102   6.813   6.462   2.927  0.2286  0.9716 -1.3554
   50U       C2 1103   6.655   6.582   2.863 -0.7456 -0.6778  0.1214
   50U       O2 1104   6.696   6.595   2.749 -0.5407  0.2122 -0.1179
   50U      C3' 1105   6.263   6.661   2.709 -0.9628 -0.1840 -0.0011
   50U      H3' 1106   6.244   6.568   2.764 -0.5317 -3.0882 -4.2692
   50U      C2' 1107   6.414   6.672   2.690  0.1505 -0.0797  0.8466
   50U     H2'1 1108   6.452   6.574   2.661 -2.2667 -0.3880 -1.6706
   50U      O2' 1109   6.448   6.770   2.592 -0.2137  0.2166  0.1718
   50U     HO'2 1110   6.374   6.800   2.538  1.3394 -0.8265 -2.7411
   50U      O3' 1111   6.197   6.656   2.583  0.2955  0.0582 -0.3010
   51A        P 1112   6.176   6.520   2.512  0.2834  0.1635  0.0916
   51A      O1P 1113   6.121   6.561   2.383  0.9059  0.2879  0.2244
   51A      O2P 1114   6.098   6.426   2.592 -0.7720 -0.1664  0.1584
   51A      O5' 1115   6.317   6.457   2.484 -0.3863 -0.0316  0.4901
   51A      C5' 1116   6.398   6.510   2.380 -0.2778  0.0371  0.2508
   51A     H5'1 1117   6.412   6.616   2.397 -1.1556  0.6127 -2.2184
   51A     H5'2 1118   6.352   6.504   2.281 -0.7130 -0.8431  0.4936
   51A      C4' 1119   6.537   6.448   2.368 -0.2503 -0.2662  0.5938
   51A      H4' 1120   6.587   6.495   2.283  0.0740  0.2340  1.0524
   51A      O4' 1121   6.632   6.474   2.477  0.2470  0.1659  0.4867
   51A      C1' 1122   6.691   6.351   2.510 -0.5288 -0.5287  0.3232
   51A      H1' 1123   6.799   6.365   2.514 -0.6904  1.3784 -0.9354
   51A       N9 1124   6.654   6.286   2.637  0.5816 -0.0141 -0.4999
   51A       C8 1125   6.547   6.302   2.720  0.8494 -0.1432  0.0303
   51A       H8 1126   6.460   6.354   2.683  0.8152 -1.6009 -2.1209
   51A       N7 1127   6.547   6.248   2.841 -0.2396 -0.5800  0.6945
   51A       C5 1128   6.675   6.191   2.842  0.1638  0.1157  0.4482
   51A       C6 1129   6.741   6.105   2.930  0.0663  1.2388 -0.3124
   51A       N6 1130   6.701   6.066   3.051  0.5593  0.3170 -0.4155
   51A      H61 1131   6.605   6.085   3.076  0.7952  1.6032 -0.3922
   51A      H62 1132   6.759   6.010   3.112 -0.9758 -0.4188  0.4284
   51A       N1 1133   6.861   6.058   2.893 -0.0300  0.0905 -0.3627
   51A       C2 1134   6.913   6.092   2.780  0.2628 -0.5055  0.0888
   51A       H2 1135   7.013   6.060   2.753  1.3968  1.5649  1.5469
   51A       N3 1136   6.854   6.170   2.683 -0.0614 -0.4912 -0.8996
   51A       C4 1137   6.734   6.214   2.720  0.0715  0.0125  0.9301
   51A      C3' 1138   6.525   6.301   2.351 -0.3925 -1.1743 -0.6311
   51A      H3' 1139   6.451   6.258   2.419 -0.9005 -1.5352 -1.3997
   51A      C2' 1140   6.662   6.250   2.396  0.5080  0.1004 -0.1034
   51A     H2'1 1141   6.661   6.148   2.434  2.9454 -0.2365 -0.7439
   51A      O2' 1142   6.769   6.277   2.298  0.1621  0.1817 -0.1137
   51A     HO'2 1143   6.735   6.277   2.209 -0.1491  0.0040  0.0063
   51A      O3' 1144   6.500   6.257   2.219  0.1717 -0.8937 -0.4548
   52U        P 1145   6.433   6.121   2.200 -0.0827  0.0863 -0.1547
   52U      O1P 1146   6.416   6.108   2.056 -0.5512 -0.5711 -0.1816
   52U      O2P 1147   6.312   6.112   2.289  0.0669  0.0669  0.1831
   52U      O5' 1148   6.537   6.012   2.252  0.2065  0.1135 -0.2693
   52U      C5' 1149   6.656   5.982   2.184 -0.2599 -0.0181  0.2202
   52U     H5'1 1150   6.723   6.067   2.169  0.1788 -0.4667 -0.4389
   52U     H5'2 1151   6.623   5.943   2.087  0.5237  1.8713 -0.8651
   52U      C4' 1152   6.744   5.892   2.268  0.3832 -0.5299  0.0146
   52U      H4' 1153   6.826   5.871   2.199  0.2602  1.2146 -0.6970
   52U      O4' 1154   6.787   5.942   2.393  0.1584 -0.0158 -0.6718
   52U      C1' 1155   6.786   5.837   2.489 -0.3739 -0.2087 -0.1066
   52U      H1' 1156   6.887   5.829   2.530 -1.2022 -1.2550  1.9014
   52U       N1 1157   6.694   5.868   2.603  0.7834  0.4692 -0.6801
   52U       C6 1158   6.568   5.923   2.587  0.1685 -0.3472  0.4350
   52U       H6 1159   6.537   5.959   2.490  1.1123 -1.4973 -0.3237
   52U       C5 1160   6.486   5.938   2.696  0.2143 -0.4308 -0.1395
   52U       H5 1161   6.394   5.993   2.688  0.4243 -0.0598 -0.0092
   52U       C4 1162   6.522   5.886   2.827  0.2940  0.3523  0.2609
   52U       O4 1163   6.453   5.903   2.926  0.4033 -1.2329 -0.1862
   52U       N3 1164   6.638   5.822   2.830  0.0736 -0.1275  0.1219
   52U       H3 1165   6.666   5.776   2.916 -0.2330 -0.0415  0.2701
   52U       C2 1166   6.731   5.814   2.725  0.0003 -0.7703 -0.2594
   52U       O2 1167   6.828   5.755   2.755  0.2128 -0.1210  0.6499
   52U      C3' 1168   6.670   5.758   2.297 -0.4313  0.3649  0.3577
   52U      H3' 1169   6.573   5.789   2.336 -0.2064  0.7166  0.6475
   52U      C2' 1170   6.753   5.709   2.417  0.0963 -0.2080  0.4313
   52U     H2'1 1171   6.682   5.646   2.471 -2.7260  0.0284 -2.6725
   52U      O2' 1172   6.867   5.642   2.367  0.0045 -0.3425  0.3340
   52U     HO'2 1173   6.840   5.557   2.334  0.5477 -0.7023  0.7984
   52U      O3' 1174   6.661   5.665   2.185  0.1776 -0.2172  0.1551
   53U        P 1175   6.532   5.569   2.155 -0.0077  0.0762  0.0837
   53U      O1P 1176   6.546   5.519   2.017 -0.4609  0.6352 -0.3657
   53U      O2P 1177   6.413   5.642   2.195  0.3129  0.6411 -0.3511
   53U      O5' 1178   6.542   5.446   2.248  0.3664 -0.2618 -0.0922
   53U      C5' 1179   6.662   5.364   2.224  0.5168 -0.7510 -0.9733
   53U     H5'1 1180   6.750   5.426   2.209  0.8419 -0.6342  1.2194
   53U     H5'2 1181   6.635   5.297   2.141 -2.5049 -3.2669  1.7662
   53U      C4' 1182   6.696   5.280   2.348 -0.3648  0.4672 -0.0055
   53U      H4' 1183   6.782   5.217   2.325 -1.7649 -1.7240  0.4708
   53U      O4' 1184   6.722   5.364   2.456 -0.2756  0.4783  0.2061
   53U      C1' 1185   6.699   5.301   2.576  0.5787 -0.0276 -0.5499
   53U      H1' 1186   6.794   5.275   2.622 -0.0033 -0.4281  0.4662
   53U       N1 1187   6.627   5.383   2.673  0.7314 -0.6911  0.1914
   53U       C6 1188   6.529   5.477   2.636 -0.4782  0.0885  0.2443
   53U       H6 1189   6.505   5.480   2.531 -1.3107  0.4379  0.4315
   53U       C5 1190   6.469   5.554   2.728  0.1864 -0.0553  0.0229
   53U       H5 1191   6.405   5.636   2.700  0.6775  1.0036  1.8627
   53U       C4 1192   6.501   5.541   2.871  0.0355 -1.4806  0.0506
   53U       O4 1193   6.449   5.607   2.961 -0.5869 -0.6314 -0.1700
   53U       N3 1194   6.584   5.440   2.900 -0.0964  0.0746  0.5786
   53U       H3 1195   6.601   5.426   2.999 -2.4827  0.7389  1.1644
   53U       C2 1196   6.659   5.366   2.809  0.9107 -0.8713 -0.0160
   53U       O2 1197   6.744   5.294   2.845  0.0661  0.0918 -0.0655
   53U      C3' 1198   6.593   5.184   2.397 -0.5537 -0.0084  0.1336
   53U      H3' 1199   6.496   5.232   2.386 -0.1737  0.7708  0.1013
   53U      C2' 1200   6.622   5.172   2.547  0.1325 -0.0736 -0.2558
   53U     H2'1 1201   6.530   5.164   2.606 -0.5847  1.2795 -1.1354
   53U      O2' 1202   6.713   5.069   2.584 -0.0442 -0.5813 -0.0282
   53U     HO'2 1203   6.675   4.985   2.557  0.6511 -0.5721 -1.0998
   53U      O3' 1204   6.593   5.070   2.315  0.4985  0.3335  0.7125
   54C        P 1205   6.488   4.954   2.317  0.1231  0.1019 -0.5758
   54C      O1P 1206   6.514   4.860   2.207 -0.1658 -0.0684 -0.6248
   54C      O2P 1207   6.354   5.016   2.336 -0.1793  0.8160 -0.3571
   54C      O5' 1208   6.523   4.884   2.462 -0.2286 -0.2741 -0.0275
   54C      C5' 1209   6.627   4.781   2.473  0.1607 -0.2459 -0.6984
   54C     H5'1 1210   6.724   4.822   2.443  0.6428  0.2941  1.3785
   54C     H5'2 1211   6.602   4.692   2.416 -0.3248  0.0336 -0.9304
   54C      C4' 1212   6.641   4.731   2.619  0.3376 -0.2301 -0.0510
   54C      H4' 1213   6.712   4.648   2.622  1.5817  0.7715  3.2932
   54C      O4' 1214   6.676   4.838   2.704 -0.2087 -0.0337 -0.3784
   54C      C1' 1215   6.617   4.812   2.836 -0.6949  0.4460  0.6347
   54C      H1' 1216   6.699   4.796   2.906  0.2080 -0.3454 -0.5657
   54C       N1 1217   6.523   4.913   2.878  0.0063  0.1286  0.2639
   54C       C6 1218   6.460   4.984   2.781 -0.9659 -0.5792 -0.3475
   54C       H6 1219   6.458   4.956   2.677 -1.4300  3.2182 -1.5197
   54C       C5 1220   6.405   5.096   2.825  0.2379 -0.6165  0.6806
   54C       H5 1221   6.344   5.160   2.762 -2.4541 -2.4589  1.2302
   54C       C4 1222   6.406   5.125   2.966  0.2865  0.4593  0.4728
   54C       N4 1223   6.358   5.236   3.005 -0.3383 -0.4807 -0.6664
   54C      H41 1224   6.307   5.295   2.940 -0.8184  1.4490  1.3562
   54C      H42 1225   6.366   5.274   3.098 -1.1910 -0.5814 -0.5448
   54C       N3 1226   6.453   5.048   3.056  0.0312  0.3338  0.3557
   54C       C2 1227   6.513   4.938   3.016  0.3752 -0.1625 -0.6323
   54C       O2 1228   6.556   4.863   3.107 -0.0121 -0.4641  0.9120
   54C      C3' 1229   6.516   4.664   2.670  0.5721 -0.1813  0.1614
   54C      H3' 1230   6.432   4.730   2.646 -0.8421 -2.3133 -1.0481
   54C      C2' 1231   6.544   4.679   2.816 -0.3008 -0.2296  0.0186
   54C     H2'1 1232   6.453   4.665   2.874 -0.5676  0.0891 -0.3140
   54C      O2' 1233   6.643   4.584   2.863 -0.0404  0.2113 -0.0016
   54C     HO'2 1234   6.629   4.499   2.820  1.5507  1.6552 -3.9035
   54C      O3' 1235   6.495   4.533   2.618  0.5621  0.4008  0.8052
   55C        P 1236   6.345   4.481   2.606 -0.8136 -0.2154  0.4902
   55C      O1P 1237   6.343   4.351   2.542 -0.4061  0.9936 -0.2945
   55C      O2P 1238   6.251   4.584   2.544 -0.5679 -0.3480  0.2921
   55C      O5' 1239   6.303   4.477   2.761  0.1802  0.6236 -0.5037
   55C      C5' 1240   6.351   4.376   2.848  0.0489  0.1203 -0.4723
   55C     H5'1 1241   6.459   4.376   2.833 -0.0814  2.6106 -2.0770
   55C     H5'2 1242   6.315   4.282   2.807  0.1921 -1.3212  2.4636
   55C      C4' 1243   6.308   4.391   2.995  0.3934 -0.3568 -0.1600
   55C      H4' 1244   6.346   4.308   3.055  1.0295 -0.1198 -0.2219
   55C      O4' 1245   6.359   4.516   3.054  0.7729 -0.3976  0.6367
   55C      C1' 1246   6.266   4.572   3.143  0.2680  0.9391 -0.2886
   55C      H1' 1247   6.324   4.585   3.234  1.1740 -0.2823 -0.6674
   55C       N1 1248   6.217   4.705   3.093 -0.1442 -0.5683  0.0873
   55C       C6 1249   6.202   4.732   2.967 -0.3124 -0.5275  0.1709
   55C       H6 1250   6.225   4.661   2.889 -4.6308 -1.3673 -0.5586
   55C       C5 1251   6.153   4.846   2.919 -0.2525 -0.2206 -0.0723
   55C       H5 1252   6.142   4.868   2.814  1.4229 -1.2807 -0.4980
   55C       C4 1253   6.114   4.941   3.018 -0.3018  0.5370  0.2756
   55C       N4 1254   6.070   5.054   2.979  0.3863 -0.6718 -0.1502
   55C      H41 1255   6.064   5.076   2.881  0.5590  0.0217 -0.0070
   55C      H42 1256   6.049   5.127   3.046  1.1214 -0.1775 -0.4457
   55C       N3 1257   6.108   4.910   3.148 -0.0767 -0.1012  0.0063
   55C       C2 1258   6.162   4.797   3.193 -0.2574 -0.6216 -0.6425
   55C       O2 1259   6.158   4.757   3.308 -0.4997  0.0336  0.1685
   55C      C3' 1260   6.154   4.407   3.013  0.5528 -0.2520  0.7138
   55C      H3' 1261   6.119   4.479   2.938  1.0273 -1.3186 -0.5693
   55C      C2' 1262   6.153   4.473   3.149  0.3884 -0.0214  0.1293
   55C     H2'1 1263   6.058   4.523   3.172  0.4204 -0.6022  1.6355
   55C      O2' 1264   6.179   4.376   3.253 -0.2201  0.4002  0.1398
   55C     HO'2 1265   6.182   4.423   3.336 -2.2221  1.1250 -0.1298
   55C      O3' 1266   6.083   4.284   3.000  0.2783  0.5595 -0.0177
   56G        P 1267   5.928   4.286   2.954 -0.3161  0.2738 -0.1728
   56G      O1P 1268   5.873   4.152   2.947 -0.0028  0.7277  0.3404
   56G      O2P 1269   5.926   4.356   2.826  0.1232 -0.2975  0.0406
   56G      O5' 1270   5.855   4.374   3.063  0.0096  0.0417  0.2464
   56G      C5' 1271   5.835   4.321   3.192 -0.9455 -0.5138  0.3167
   56G     H5'1 1272   5.931   4.316   3.243 -0.5155  1.0989 -0.2972
   56G     H5'2 1273   5.782   4.225   3.190 -0.1315 -0.9715 -1.8004
   56G      C4' 1274   5.764   4.427   3.276  0.0302 -0.2064 -0.7802
   56G      H4' 1275   5.766   4.381   3.375  2.3372  1.7362  0.1777
   56G      O4' 1276   5.831   4.559   3.292 -0.6602  0.4486  0.0586
   56G      C1' 1277   5.724   4.659   3.298 -0.2131  0.3743 -0.1427
   56G      H1' 1278   5.728   4.709   3.395 -2.0130  0.7695 -0.2480
   56G       N9 1279   5.758   4.755   3.194 -0.2918  0.3297  0.4251
   56G       C8 1280   5.800   4.735   3.067  0.1582  0.2343  0.0834
   56G       H8 1281   5.829   4.637   3.033 -1.7149 -0.5716  0.6369
   56G       N7 1282   5.793   4.840   2.995 -0.3900 -0.2520  0.8204
   56G       C5 1283   5.735   4.940   3.082 -0.3511  0.1278  0.3928
   56G       C6 1284   5.703   5.077   3.058 -0.9596 -0.2112 -0.1004
   56G       O6 1285   5.730   5.146   2.961  0.2179  0.1147 -0.1088
   56G       N1 1286   5.637   5.138   3.164  0.2736 -0.2725  0.2656
   56G       H1 1287   5.618   5.237   3.160 -3.4586 -0.8327  1.0255
   56G       C2 1288   5.622   5.080   3.285  0.2531  0.1734  0.3969
   56G       N2 1289   5.553   5.131   3.373  0.7150 -0.3321 -0.1793
   56G      H21 1290   5.503   5.215   3.346 -2.1009 -1.6623  0.5648
   56G      H22 1291   5.518   5.065   3.440 -3.4113 -0.2561 -1.9288
   56G       N3 1292   5.651   4.952   3.307 -0.4774 -0.5603 -1.0972
   56G       C4 1293   5.712   4.886   3.202  0.1025  0.1070 -0.3251
   56G      C3' 1294   5.624   4.446   3.223 -0.7681  0.0690  0.8448
   56G      H3' 1295   5.634   4.458   3.115  0.8478 -1.9006  0.7116
   56G      C2' 1296   5.590   4.582   3.293 -0.8072  0.0276  0.5511
   56G     H2'1 1297   5.515   4.638   3.237 -2.1132 -1.0140  1.2196
   56G      O2' 1298   5.552   4.556   3.425  0.0668 -0.1536  0.3876
   56G     HO'2 1299   5.511   4.470   3.429 -1.9635  0.7075 -0.5589
   56G      O3' 1300   5.541   4.339   3.263  0.2666 -0.2434  0.0369
   57U        P 1301   5.409   4.310   3.181  0.2945 -0.1685  0.0941
   57U      O1P 1302   5.341   4.201   3.250  0.0281  0.0076 -0.3595
   57U      O2P 1303   5.441   4.293   3.034  0.0475  0.3453  0.3993
   57U      O5' 1304   5.318   4.439   3.188  0.1990  0.0914  0.0308
   57U      C5' 1305   5.227   4.461   3.291 -0.0522 -0.0184  0.2684
   57U     H5'1 1306   5.273   4.456   3.390  1.9123  3.5492 -0.2744
   57U     H5'2 1307   5.142   4.394   3.285 -0.2699  0.2953 -0.1090
   57U      C4' 1308   5.176   4.605   3.289  1.0388  0.8002  0.1668
   57U      H4' 1309   5.097   4.621   3.363  1.4040  2.5052  0.2300
   57U      O4' 1310   5.276   4.704   3.281 -0.4121 -0.1765 -0.4481
   57U      C1' 1311   5.216   4.817   3.223  0.8543 -0.8573  0.5819
   57U      H1' 1312   5.186   4.886   3.302 -0.7908 -1.4679  0.5279
   57U       N1 1313   5.306   4.882   3.120 -0.2405 -0.0492 -0.7183
   57U       C6 1314   5.385   4.817   3.030  1.0294  0.5966 -1.0249
   57U       H6 1315   5.396   4.709   3.034  1.2584  0.5819 -1.8050
   57U       C5 1316   5.446   4.875   2.922  0.2610  0.2385 -0.3794
   57U       H5 1317   5.510   4.817   2.858  0.3102 -0.3779  0.2192
   57U       C4 1318   5.435   5.014   2.898  0.5646 -0.2745  0.1615
   57U       O4 1319   5.485   5.069   2.801  0.4433 -0.2793  0.2955
   57U       N3 1320   5.358   5.081   2.993 -0.2107  0.1297  0.4403
   57U       H3 1321   5.336   5.177   2.972 -1.5593 -0.1941  0.2434
   57U       C2 1322   5.293   5.021   3.103 -0.1356 -0.7716 -0.0452
   57U       O2 1323   5.229   5.093   3.173 -0.2102 -0.4797 -0.0660
   57U      C3' 1324   5.093   4.625   3.151 -0.4534  0.1189 -0.3563
   57U      H3' 1325   5.153   4.594   3.065 -2.0727  1.5495 -2.0870
   57U      C2' 1326   5.084   4.778   3.153 -0.0560  0.4672 -0.6590
   57U     H2'1 1327   5.074   4.817   3.052 -1.0499 -1.7613 -1.4963
   57U      O2' 1328   4.984   4.824   3.238  0.5299 -0.3674  0.0408
   57U     HO'2 1329   4.902   4.801   3.194 -0.1135 -0.6646  1.3449
   57U      O3' 1330   4.964   4.558   3.146  0.2458 -0.0191  0.7035
   58A        P 1331   4.912   4.505   3.000  0.0736  0.1234  0.2212
   58A      O1P 1332   4.797   4.418   3.026  0.4499  0.8226 -0.2246
   58A      O2P 1333   5.028   4.444   2.925  0.1959  0.4599  0.4432
   58A      O5' 1334   4.865   4.640   2.924  0.4189  0.0893  0.5241
   58A      C5' 1335   4.756   4.706   2.985 -0.3949 -0.1986 -0.3726
   58A     H5'1 1336   4.785   4.713   3.089  3.3456 -0.4463 -1.2777
   58A     H5'2 1337   4.666   4.645   2.977 -0.0087 -0.6663 -1.3790
   58A      C4' 1338   4.735   4.850   2.938  0.3397 -1.2066  0.2932
   58A      H4' 1339   4.661   4.894   3.005  1.0888 -1.7674  1.5329
   58A      O4' 1340   4.850   4.923   2.966 -0.0499 -0.3771  0.2788
   58A      C1' 1341   4.853   5.025   2.866  0.0730  0.3734  0.0722
   58A      H1' 1342   4.848   5.124   2.911 -3.1492 -0.0503  0.9086
   58A       N9 1343   4.970   5.012   2.777 -0.0184 -0.0137  0.1330
   58A       C8 1344   5.048   4.900   2.738  0.0638  0.1896 -0.5588
   58A       H8 1345   5.011   4.800   2.755 -2.3010  1.0118 -0.5427
   58A       N7 1346   5.157   4.926   2.671 -0.3648 -0.3569 -0.2315
   58A       C5 1347   5.146   5.064   2.659 -0.2650 -0.3965 -0.2914
   58A       C6 1348   5.220   5.160   2.597 -0.7026  0.1174  0.4317
   58A       N6 1349   5.336   5.131   2.539 -0.2362 -0.4437 -0.2024
   58A      H61 1350   5.383   5.042   2.553  0.2775 -0.5877 -2.4519
   58A      H62 1351   5.384   5.208   2.496 -0.8190  0.4320  0.6858
   58A       N1 1352   5.182   5.291   2.596 -0.7374  0.4217  0.0685
   58A       C2 1353   5.078   5.327   2.671  0.2614  0.4293  0.0361
   58A       H2 1354   5.048   5.431   2.665  0.0108  0.2901 -1.3204
   58A       N3 1355   5.001   5.244   2.743  0.1506 -0.2859  0.3589
   58A       C4 1356   5.040   5.115   2.727 -0.5690  0.5104  0.4516
   58A      C3' 1357   4.695   4.873   2.795 -0.9040  1.0808  0.4506
   58A      H3' 1358   4.760   4.813   2.731  1.0096  3.6702 -0.1924
   58A      C2' 1359   4.723   5.019   2.784 -0.1525 -0.5401 -0.4160
   58A     H2'1 1360   4.751   5.038   2.680  1.5595 -0.2554  0.0668
   58A      O2' 1361   4.618   5.092   2.851 -0.2265  0.6021 -0.0229
   58A     HO'2 1362   4.535   5.046   2.837  0.9284 -3.1317  3.3681
   58A      O3' 1363   4.561   4.840   2.779  0.1718 -0.5443 -0.2016
   59C        P 1364   4.498   4.778   2.647  0.7167  0.0512 -0.1043
   59C      O1P 1365   4.366   4.724   2.678 -1.0423 -0.3789  0.2537
   59C      O2P 1366   4.603   4.690   2.593 -0.7944  0.5659 -0.3170
   59C      O5' 1367   4.482   4.900   2.550 -0.3569 -0.8469 -0.8355
   59C      C5' 1368   4.400   5.008   2.580 -0.7900  0.7118 -0.2474
   59C     H5'1 1369   4.387   5.026   2.686 -2.5218  1.7231 -0.5886
   59C     H5'2 1370   4.305   4.980   2.534 -0.2468 -1.2103 -0.2748
   59C      C4' 1371   4.452   5.139   2.522 -0.9264  0.1668 -0.2004
   59C      H4' 1372   4.380   5.219   2.538 -0.9335  0.6996 -2.5264
   59C      O4' 1373   4.579   5.176   2.566  0.1698 -0.0727  0.4461
   59C      C1' 1374   4.645   5.257   2.473  0.5755 -0.9631  0.0893
   59C      H1' 1375   4.656   5.356   2.515  1.8857 -1.1611  0.2574
   59C       N1 1376   4.776   5.196   2.434 -0.4572  0.5398  0.1474
   59C       C6 1377   4.798   5.060   2.443 -0.4372  0.5537  0.0533
   59C       H6 1378   4.716   4.996   2.475 -0.5559  0.9971  0.6667
   59C       C5 1379   4.913   5.005   2.405 -0.0552  0.7910  0.0723
   59C       H5 1380   4.921   4.898   2.400 -1.4486  0.7293 -2.7359
   59C       C4 1381   5.009   5.090   2.355 -0.0565  0.1726  0.0571
   59C       N4 1382   5.124   5.045   2.313 -0.3579  0.2547  0.2698
   59C      H41 1383   5.146   4.947   2.316  0.4992  0.4590  1.1281
   59C      H42 1384   5.194   5.103   2.270 -1.7842  0.6359 -1.6754
   59C       N3 1385   4.994   5.226   2.335 -0.6269  1.0054 -0.5302
   59C       C2 1386   4.877   5.282   2.381 -0.4478 -0.1455 -0.2887
   59C       O2 1387   4.856   5.398   2.364 -0.7682  0.2026  0.0082
   59C      C3' 1388   4.465   5.135   2.372  0.2084  0.0791  0.3120
   59C      H3' 1389   4.513   5.044   2.337  0.0709  0.5686 -1.2652
   59C      C2' 1390   4.559   5.249   2.347  0.5089 -0.0961 -0.4398
   59C     H2'1 1391   4.620   5.231   2.259 -0.8702 -0.7373 -1.2939
   59C      O2' 1392   4.479   5.370   2.346 -0.2453 -0.1975  0.3629
   59C     HO'2 1393   4.534   5.448   2.344  0.2035 -0.5122  0.1762
   59C      O3' 1394   4.340   5.146   2.303 -0.3192 -0.1550 -0.4985
   60U        P 1395   4.326   5.122   2.145  0.1627  0.4632 -0.1904
   60U      O1P 1396   4.192   5.171   2.113  0.0179 -0.8341  0.4756
   60U      O2P 1397   4.347   4.976   2.129  0.3927  0.4700 -0.4548
   60U      O5' 1398   4.440   5.193   2.064 -0.0287  0.0387  0.3287
   60U      C5' 1399   4.432   5.321   2.025  0.0816 -0.5607 -0.1268
   60U     H5'1 1400   4.405   5.384   2.110  1.5781  0.2073 -0.1955
   60U     H5'2 1401   4.363   5.330   1.941  2.0548 -0.1361 -1.8015
   60U      C4' 1402   4.557   5.382   1.970 -0.5007 -0.8656  0.0696
   60U      H4' 1403   4.542   5.488   1.948  2.1400 -0.6419 -0.9973
   60U      O4' 1404   4.671   5.375   2.054  0.8277 -0.7230 -0.3070
   60U      C1' 1405   4.793   5.369   1.987 -0.9842  0.1899 -0.7323
   60U      H1' 1406   4.853   5.458   2.009 -2.0214  0.7064  0.1401
   60U       N1 1407   4.869   5.242   2.019  0.1808 -0.2378  0.2186
   60U       C6 1408   4.798   5.117   2.036 -0.1611 -0.3054 -0.9630
   60U       H6 1409   4.692   5.116   2.057 -0.3474 -0.1147 -1.8642
   60U       C5 1410   4.872   5.001   2.046  0.4485 -0.0528 -0.1848
   60U       H5 1411   4.827   4.913   2.089  0.1134 -0.5275 -1.4561
   60U       C4 1412   5.012   4.994   2.009 -0.9073 -0.5502 -0.2761
   60U       O4 1413   5.091   4.899   2.003  0.3436 -0.6716  0.3796
   60U       N3 1414   5.068   5.116   1.983  0.2184  0.3217 -0.4367
   60U       H3 1415   5.166   5.109   1.963  0.9857  1.4779  2.3904
   60U       C2 1416   5.007   5.236   1.977 -0.3083  0.1916  0.2015
   60U       O2 1417   5.071   5.323   1.914  0.0490  0.1515  0.1652
   60U      C3' 1418   4.605   5.312   1.844 -0.0903 -0.1240 -0.0235
   60U      H3' 1419   4.591   5.209   1.877 -1.3260  0.4935  1.4977
   60U      C2' 1420   4.753   5.370   1.841  0.0767 -0.7570 -0.8578
   60U     H2'1 1421   4.821   5.303   1.788  1.8965 -0.8739  1.4769
   60U      O2' 1422   4.769   5.496   1.777  0.7889 -0.3927  0.3316
   60U     HO'2 1423   4.744   5.474   1.687 -1.7704 -0.4120  0.9553
   60U      O3' 1424   4.527   5.350   1.733  0.2339 -0.0803  0.1889
   61U        P 1425   4.551   5.309   1.583  0.1904  0.3240  0.0925
   61U      O1P 1426   4.425   5.325   1.508  0.5171  0.2045 -0.0030
   61U      O2P 1427   4.621   5.181   1.581 -0.4533  0.5368 -0.6241
   61U      O5' 1428   4.655   5.407   1.519 -0.3588  0.3555 -0.6165
   61U      C5' 1429   4.611   5.535   1.477 -0.2189  0.0424  0.5731
   61U     H5'1 1430   4.571   5.584   1.566  1.4541  1.1955  0.7338
   61U     H5'2 1431   4.537   5.535   1.397 -0.7726  0.7205  1.0693
   61U      C4' 1432   4.730   5.615   1.425  0.1666  0.7638  0.4903
   61U      H4' 1433   4.689   5.711   1.395 -0.9383 -0.2720 -1.5898
   61U      O4' 1434   4.837   5.636   1.523 -0.1215 -0.1848  0.1549
   61U      C1' 1435   4.960   5.638   1.451  0.5402  0.3557 -0.0995
   61U      H1' 1436   5.007   5.734   1.473  1.2986 -0.0675  0.1804
   61U       N1 1437   5.054   5.542   1.508 -0.7237 -0.0946 -1.3002
   61U       C6 1438   5.020   5.416   1.557  0.1371  0.1572 -0.0293
   61U       H6 1439   4.916   5.388   1.559 -0.3911  1.8536 -1.8099
   61U       C5 1440   5.113   5.331   1.599  0.5141  0.3913 -0.0031
   61U       H5 1441   5.087   5.233   1.636 -0.0121  0.8890  1.0067
   61U       C4 1442   5.255   5.366   1.600 -0.6127  0.1339  0.0005
   61U       O4 1443   5.354   5.296   1.631  0.5958 -0.0615  0.2416
   61U       N3 1444   5.283   5.491   1.550  0.2673 -0.2077 -0.3208
   61U       H3 1445   5.377   5.520   1.571  0.7714 -1.9663  0.0676
   61U       C2 1446   5.191   5.580   1.503 -0.1714 -0.4390 -0.5994
   61U       O2 1447   5.234   5.687   1.465 -0.2630  0.3235  0.1358
   61U      C3' 1448   4.798   5.551   1.302  0.3051 -0.4619  0.1489
   61U      H3' 1449   4.799   5.443   1.321  0.9893 -1.0698 -2.7675
   61U      C2' 1450   4.937   5.618   1.299  0.0094 -0.1369 -0.1146
   61U     H2'1 1451   5.002   5.554   1.240 -0.0459  2.0347 -2.7133
   61U      O2' 1452   4.928   5.747   1.249 -0.1082 -0.2593 -0.2998
   61U     HO'2 1453   4.888   5.760   1.163 -0.8565  1.1749  0.2375
   61U      O3' 1454   4.742   5.564   1.169  0.2261  0.2582  0.4298
   61U      H3T 1455   4.657   5.521   1.154  1.2287 -1.7610  0.3513
   62G      O5' 1456   5.759   5.687   1.739  0.4426 -0.6321  0.7173
   62G      H5T 1457   5.751   5.606   1.689 -1.2292  0.6250 -1.2383
   62G      C5' 1458   5.673   5.780   1.670 -0.4809  0.2675  0.4150
   62G     H5'1 1459   5.674   5.737   1.570 -1.1401 -2.7409  1.6030
   62G     H5'2 1460   5.724   5.877   1.668 -2.4920  1.3755 -1.5972
   62G      C4' 1461   5.530   5.805   1.724 -0.0627 -0.0245 -0.2923
   62G      H4' 1462   5.484   5.879   1.658  1.5604 -0.9232 -2.5629
   62G      O4' 1463   5.457   5.682   1.721 -0.6589  0.6629  0.2305
   62G      C1' 1464   5.372   5.690   1.842 -0.8151  0.0651 -0.2330
   62G      H1' 1465   5.266   5.689   1.817 -0.8906  2.8960 -0.2597
   62G       N9 1466   5.405   5.574   1.928  0.3887 -0.0472 -0.5888
   62G       C8 1467   5.505   5.485   1.917  0.0299  0.1084  1.1272
   62G       H8 1468   5.588   5.495   1.848 -0.0160  0.7782  1.1607
   62G       N7 1469   5.496   5.378   1.988 -0.0994  0.3960 -0.5124
   62G       C5 1470   5.375   5.392   2.053  0.7082 -0.6245 -0.7707
   62G       C6 1471   5.298   5.306   2.144  0.2664 -0.4299 -1.1759
   62G       O6 1472   5.313   5.187   2.167  0.2391 -0.2879 -0.3060
   62G       N1 1473   5.192   5.372   2.205 -0.3388  0.2041 -0.3584
   62G       H1 1474   5.132   5.303   2.248 -0.3455  0.9280  0.8648
   62G       C2 1475   5.148   5.499   2.167  0.1914 -0.1360  0.3699
   62G       N2 1476   5.044   5.552   2.220  0.0019  0.3055  0.4507
   62G      H21 1477   4.975   5.501   2.274  0.4011 -1.5452 -0.7034
   62G      H22 1478   5.042   5.650   2.194  0.6436 -0.2803 -2.1390
   62G       N3 1479   5.215   5.582   2.086 -0.1526  0.5260 -0.7677
   62G       C4 1480   5.323   5.522   2.027  0.2889 -0.2451 -0.1921
   62G      C3' 1481   5.530   5.851   1.868 -0.4994  0.1713  0.0775
   62G      H3' 1482   5.593   5.780   1.922 -0.0416  0.7931  0.3724
   62G      C2' 1483   5.385   5.826   1.906  0.7012 -0.6181  0.0126
   62G     H2'1 1484   5.367   5.813   2.013  0.3111  0.6932  0.1183
   62G      O2' 1485   5.303   5.929   1.855  0.2040  0.3729 -0.4045
   62G     HO'2 1486   5.345   6.011   1.882 -1.2221  0.8505  0.4542
   62G      O3' 1487   5.580   5.985   1.875 -0.5371 -0.0762 -0.5035
   63U        P 1488   5.667   6.024   2.003 -0.3317 -0.1032  0.2184
   63U      O1P 1489   5.689   6.167   1.999 -0.9269 -0.3203 -0.2865
   63U      O2P 1490   5.789   5.941   2.005 -1.0227 -0.0183 -0.0739
   63U      O5' 1491   5.563   5.981   2.118  0.3972 -0.8143  0.0245
   63U      C5' 1492   5.468   6.080   2.158 -0.3531 -0.0488 -0.1953
   63U     H5'1 1493   5.414   6.105   2.067 -1.0902 -1.1792 -0.0875
   63U     H5'2 1494   5.524   6.169   2.188  0.1902 -0.2910 -0.4702
   63U      C4' 1495   5.369   6.030   2.260  0.7314  0.2167  0.5644
   63U      H4' 1496   5.285   6.098   2.273 -0.8792 -1.9975  2.6522
   63U      O4' 1497   5.309   5.909   2.228  0.7482  0.2212  0.0563
   63U      C1' 1498   5.276   5.852   2.352 -0.2257 -0.5299 -0.7353
   63U      H1' 1499   5.167   5.848   2.363  0.0457 -1.5718  2.4304
   63U       N1 1500   5.328   5.715   2.355  0.1417  0.2350 -0.3106
   63U       C6 1501   5.455   5.680   2.304  0.2573 -0.4755  0.1352
   63U       H6 1502   5.501   5.750   2.236 -1.0743  0.0616 -0.2527
   63U       C5 1503   5.509   5.558   2.331  1.0988  0.1303 -0.0132
   63U       H5 1504   5.598   5.523   2.282  0.4882 -0.0772 -1.0046
   63U       C4 1505   5.435   5.465   2.410  0.0105  0.2894 -0.0585
   63U       O4 1506   5.474   5.352   2.434 -0.8020 -0.8838 -0.6574
   63U       N3 1507   5.323   5.504   2.463 -0.1037 -0.2570  0.0815
   63U       H3 1508   5.260   5.446   2.517  0.7564  1.0687  2.6576
   63U       C2 1509   5.256   5.620   2.429 -0.6756 -1.1669  0.6048
   63U       O2 1510   5.148   5.640   2.477  0.1043 -0.7075 -1.2223
   63U      C3' 1511   5.434   6.020   2.400  0.3899  0.0679  0.5354
   63U      H3' 1512   5.531   5.972   2.386  0.1758 -0.7219  1.5990
   63U      C2' 1513   5.328   5.932   2.471  0.0660 -0.4208 -0.8175
   63U     H2'1 1514   5.383   5.876   2.547 -1.1716 -0.8650 -0.2137
   63U      O2' 1515   5.223   6.016   2.527 -0.2702  0.1034 -0.4619
   63U     HO'2 1516   5.271   6.080   2.580 -1.2278  1.3175 -1.0268
   63U      O3' 1517   5.450   6.142   2.475 -0.5959  0.8512 -0.2988
   64A        P 1518   5.545   6.132   2.600 -0.0960 -0.3494  0.0248
   64A      O1P 1519   5.580   6.267   2.645 -0.3545 -0.0278  0.4593
   64A      O2P 1520   5.654   6.039   2.572  0.5730 -0.0986  0.2858
   64A      O5' 1521   5.448   6.072   2.716  0.1729 -1.0896 -0.1970
   64A      C5' 1522   5.355   6.153   2.793 -0.3379  0.0600  0.0425
   64A     H5'1 1523   5.277   6.200   2.733  0.3265  0.8615 -0.2055
   64A     H5'2 1524   5.416   6.223   2.851 -1.3988 -0.0599  1.3669
   64A      C4' 1525   5.282   6.065   2.890  0.2636 -0.0594  0.5357
   64A      H4' 1526   5.199   6.126   2.927  0.8262  1.0768 -0.0206
   64A      O4' 1527   5.227   5.956   2.828 -0.3735  0.2979 -0.2383
   64A      C1' 1528   5.231   5.848   2.927  0.5172  0.0224  0.0522
   64A      H1' 1529   5.132   5.802   2.936  1.7098 -3.1333 -1.3791
   64A       N9 1530   5.324   5.747   2.879  0.9306  0.5429  0.1758
   64A       C8 1531   5.408   5.759   2.770 -0.6718 -0.4136  0.1828
   64A       H8 1532   5.426   5.857   2.729 -2.1805 -0.0918  0.2342
   64A       N7 1533   5.454   5.649   2.718  0.3843 -0.3092  0.5705
   64A       C5 1534   5.399   5.556   2.805  0.3273  0.4668  0.0792
   64A       C6 1535   5.409   5.417   2.816  0.3449  0.1367  0.3969
   64A       N6 1536   5.475   5.346   2.729  0.1148 -0.0233  0.0374
   64A      H61 1537   5.540   5.388   2.664  2.3089  0.9834  2.6725
   64A      H62 1538   5.467   5.247   2.745  0.0085  0.2474  1.8264
   64A       N1 1539   5.327   5.347   2.900 -0.5127  0.0469 -0.5863
   64A       C2 1540   5.249   5.414   2.986  0.3860 -0.3133 -0.0194
   64A       H2 1541   5.173   5.361   3.041  1.1396 -0.8365  0.5289
   64A       N3 1542   5.236   5.549   2.989 -0.1725  0.0823  0.4273
   64A       C4 1543   5.309   5.609   2.894 -0.0315 -0.2709 -0.4112
   64A      C3' 1544   5.369   6.019   3.001 -0.0104 -0.7576  0.1469
   64A      H3' 1545   5.465   5.992   2.957 -0.6517 -2.9583  0.0108
   64A      C2' 1546   5.289   5.906   3.058  0.9399 -0.0433 -0.5311
   64A     H2'1 1547   5.358   5.838   3.107 -0.3411 -0.1986  1.1493
   64A      O2' 1548   5.181   5.944   3.149  0.2411  0.1860 -0.1949
   64A     HO'2 1549   5.206   5.992   3.228 -2.2692  2.0495 -0.3954
   64A      O3' 1550   5.375   6.120   3.098  0.4257  0.0235 -0.2886
   65C        P 1551   5.482   6.120   3.216 -0.5011 -0.2243 -0.1491
   65C      O1P 1552   5.453   6.242   3.300 -0.1401  0.0694 -0.1936
   65C      O2P 1553   5.616   6.089   3.159 -0.1040 -0.3349 -0.1546
   65C      O5' 1554   5.446   5.988   3.298  0.4010  0.4929 -0.0094
   65C      C5' 1555   5.359   5.977   3.412  0.8570 -0.2822  0.2855
   65C     H5'1 1556   5.254   5.998   3.389  0.1087 -0.9701  2.7874
   65C     H5'2 1557   5.401   6.047   3.485 -1.6511  3.7737 -1.7593
   65C      C4' 1558   5.358   5.832   3.460  0.3568  0.1721  0.4444
   65C      H4' 1559   5.294   5.819   3.547 -2.0744  0.8673 -1.1203
   65C      O4' 1560   5.318   5.753   3.353 -0.2556 -0.3201 -0.6986
   65C      C1' 1561   5.370   5.623   3.366  0.2646  0.1387 -0.2115
   65C      H1' 1562   5.286   5.560   3.393 -1.0377  1.6892 -0.4882
   65C       N1 1563   5.452   5.582   3.240  0.2949 -0.1720 -0.5244
   65C       C6 1564   5.527   5.667   3.173 -0.0558  0.4001 -0.0772
   65C       H6 1565   5.524   5.773   3.194 -0.3946  0.2829  0.4803
   65C       C5 1566   5.609   5.625   3.076 -0.0096 -0.7259  0.2439
   65C       H5 1567   5.668   5.698   3.023  1.1532  0.1417  2.5660
   65C       C4 1568   5.624   5.489   3.063  0.3016  0.4015 -0.2886
   65C       N4 1569   5.708   5.435   2.978 -0.1803  0.2752 -0.2414
   65C      H41 1570   5.763   5.494   2.916  0.9181  0.0586  0.5055
   65C      H42 1571   5.713   5.334   2.976  1.2449  0.3338 -0.8983
   65C       N3 1572   5.551   5.403   3.131 -0.4370  0.3305  0.0482
   65C       C2 1573   5.464   5.449   3.218  0.1943  0.3339  0.0102
   65C       O2 1574   5.394   5.369   3.277 -0.1014  0.0526  0.4623
   65C      C3' 1575   5.502   5.775   3.485  0.6135 -0.2676 -0.4359
   65C      H3' 1576   5.582   5.802   3.416  0.4044  0.1777 -0.5124
   65C      C2' 1577   5.468   5.627   3.485 -0.2079  0.0544  0.6370
   65C     H2'1 1578   5.559   5.571   3.462  0.2573  0.4125  1.5279
   65C      O2' 1579   5.410   5.578   3.602 -0.0857 -0.3380  0.3127
   65C     HO'2 1580   5.469   5.614   3.669  0.9757  0.2429 -0.8793
   65C      O3' 1581   5.546   5.818   3.620  0.2304 -0.2809 -0.3060
   66G        P 1582   5.680   5.776   3.691 -0.6318  0.1008 -0.1134
   66G      O1P 1583   5.689   5.856   3.812 -0.2314 -0.2355  0.5394
   66G      O2P 1584   5.793   5.789   3.599  0.5878  0.2210  0.4891
   66G      O5' 1585   5.665   5.622   3.728 -0.2767 -0.1530  0.6563
   66G      C5' 1586   5.616   5.583   3.854  0.2520 -0.1538  0.0258
   66G     H5'1 1587   5.508   5.594   3.862  0.0594 -1.8598  0.2519
   66G     H5'2 1588   5.669   5.640   3.930 -0.5849  0.8260 -0.0964
   66G      C4' 1589   5.640   5.429   3.864  0.7531 -0.3158 -0.7399
   66G      H4' 1590   5.597   5.397   3.959 -0.1432  0.8627 -0.7266
   66G      O4' 1591   5.584   5.353   3.758 -0.0728 -0.4497 -0.3325
   66G      C1' 1592   5.693   5.265   3.727  0.0730 -0.4345  0.1009
   66G      H1' 1593   5.668   5.159   3.725  1.6578 -0.8318 -1.5549
   66G       N9 1594   5.754   5.287   3.591  0.4762 -0.2671  0.4185
   66G       C8 1595   5.766   5.401   3.519  0.6163 -0.2080  0.4190
   66G       H8 1596   5.723   5.495   3.551  1.4487  0.3963 -0.1781
   66G       N7 1597   5.827   5.397   3.405  0.1601  0.4683  0.2487
   66G       C5 1598   5.867   5.267   3.396  0.3556 -0.5672  0.3720
   66G       C6 1599   5.935   5.194   3.298 -0.1516  0.2777  0.0755
   66G       O6 1600   5.979   5.234   3.193  0.1250  0.6675  0.1505
   66G       N1 1601   5.970   5.072   3.336 -0.1728  0.7030  0.3917
   66G       H1 1602   6.008   5.009   3.266  0.8876  1.2111  0.4886
   66G       C2 1603   5.925   5.011   3.449 -0.1086 -0.8842 -0.4264
   66G       N2 1604   5.940   4.878   3.453 -0.0905 -0.4016  0.2897
   66G      H21 1605   6.011   4.833   3.397  0.0370 -1.7380  1.4720
   66G      H22 1606   5.875   4.825   3.510 -1.6131  3.0217  2.0167
   66G       N3 1607   5.852   5.068   3.544 -0.2445 -0.5752 -0.3014
   66G       C4 1608   5.824   5.200   3.507 -0.1845  0.8657 -0.5225
   66G      C3' 1609   5.795   5.415   3.865  0.4504  0.5514  0.1796
   66G      H3' 1610   5.839   5.473   3.783  0.5458 -2.3449 -1.9548
   66G      C2' 1611   5.799   5.270   3.836 -0.0293 -0.4761  0.0545
   66G     H2'1 1612   5.898   5.248   3.794 -1.0722 -0.1782 -2.7617
   66G      O2' 1613   5.764   5.179   3.935 -0.3942  0.5238  0.4428
   66G     HO'2 1614   5.803   5.093   3.915  0.6256  1.4018 -1.5937
   66G      O3' 1615   5.836   5.449   3.998  0.2934  0.0395  0.1156
   67G        P 1616   5.984   5.488   4.020 -0.2437 -0.1352  0.1870
   67G      O1P 1617   5.987   5.528   4.162 -0.3547  0.0023  0.3551
   67G      O2P 1618   6.022   5.591   3.926 -0.0450  0.4039 -0.0510
   67G      O5' 1619   6.069   5.359   3.990  0.2676  0.2068 -0.0039
   67G      C5' 1620   6.066   5.253   4.084 -0.3402 -0.1248  0.9583
   67G     H5'1 1621   5.962   5.230   4.109 -0.0721 -0.9193  1.3487
   67G     H5'2 1622   6.106   5.278   4.182 -0.0267 -3.3053  1.7461
   67G      C4' 1623   6.147   5.139   4.018  0.1797  0.2416  0.7252
   67G      H4' 1624   6.157   5.054   4.085  0.9604  0.5422  1.0076
   67G      O4' 1625   6.092   5.096   3.891 -0.8531 -0.3141  0.2245
   67G      C1' 1626   6.199   5.061   3.802  0.7105  0.3018  0.2573
   67G      H1' 1627   6.181   4.958   3.771 -0.4134  0.5059  0.1828
   67G       N9 1628   6.210   5.154   3.690 -0.1677  0.5823 -0.2034
   67G       C8 1629   6.158   5.280   3.673 -0.8545 -0.4758 -0.1349
   67G       H8 1630   6.111   5.325   3.759 -1.1687 -0.1029 -0.5001
   67G       N7 1631   6.163   5.328   3.555  0.9756 -1.1932  0.3974
   67G       C5 1632   6.239   5.230   3.482  0.5090  0.1346 -0.0249
   67G       C6 1633   6.287   5.223   3.347  0.7549  0.1981 -0.3747
   67G       O6 1634   6.279   5.308   3.260  0.8534  0.8424 -0.5145
   67G       N1 1635   6.357   5.106   3.322 -0.0570  0.7713 -0.2419
   67G       H1 1636   6.396   5.083   3.232  1.3840 -1.2186  0.7954
   67G       C2 1637   6.373   5.010   3.414  0.2799  0.5263  0.2331
   67G       N2 1638   6.430   4.900   3.378  0.3324 -0.4597 -0.0153
   67G      H21 1639   6.475   4.883   3.288  0.7329 -2.5192  0.5115
   67G      H22 1640   6.432   4.824   3.445 -1.4978 -1.2415 -0.7863
   67G       N3 1641   6.328   5.006   3.539 -0.5348 -0.0482 -0.2816
   67G       C4 1642   6.269   5.127   3.568  0.2435  0.0987  0.5709
   67G      C3' 1643   6.293   5.176   3.984 -0.5692 -0.3801  1.0911
   67G      H3' 1644   6.279   5.266   3.925  1.4415 -0.0747  1.0164
   67G      C2' 1645   6.328   5.072   3.876 -0.5227 -1.3150  0.0671
   67G     H2'1 1646   6.413   5.106   3.817  0.3211 -1.1881  1.3225
   67G      O2' 1647   6.345   4.953   3.936 -0.1623 -0.3562 -0.4918
   67G     HO'2 1648   6.399   4.967   4.014 -1.3164 -1.6899  0.6057
   67G      O3' 1649   6.376   5.209   4.096 -0.2503  0.1706 -0.0868
   68A        P 1650   6.483   5.327   4.086  0.1026  0.5240  0.0883
   68A      O1P 1651   6.561   5.329   4.216  0.5557 -0.2701 -0.0073
   68A      O2P 1652   6.417   5.450   4.043  0.2204 -0.0198 -0.2043
   68A      O5' 1653   6.574   5.281   3.966  0.2188 -0.0954  0.2153
   68A      C5' 1654   6.672   5.188   3.983  0.1726  0.8270 -0.4235
   68A     H5'1 1655   6.639   5.092   4.024  0.6113  1.1277  0.6684
   68A     H5'2 1656   6.742   5.229   4.057  0.0348 -0.5182  0.4894
   68A      C4' 1657   6.747   5.160   3.854  0.3187 -0.0026 -0.0394
   68A      H4' 1658   6.823   5.085   3.875  0.6510  0.1868 -0.5463
   68A      O4' 1659   6.678   5.106   3.744  0.6754 -0.1802 -0.5100
   68A      C1' 1660   6.743   5.151   3.628 -0.0050 -0.2573  0.3086
   68A      H1' 1661   6.776   5.068   3.565  2.1926 -0.2308  1.3403
   68A       N9 1662   6.657   5.258   3.566 -0.0441  0.3945 -0.7061
   68A       C8 1663   6.548   5.321   3.625 -0.5762  0.5230  0.9696
   68A       H8 1664   6.503   5.296   3.719 -1.7251  1.2046  0.6157
   68A       N7 1665   6.491   5.404   3.545  0.0237  0.5971 -0.3981
   68A       C5 1666   6.569   5.405   3.430 -0.6223 -0.2562  0.3809
   68A       C6 1667   6.557   5.473   3.304 -0.2679  0.1506 -0.3620
   68A       N6 1668   6.466   5.552   3.263  0.0575  0.0860 -0.1362
   68A      H61 1669   6.429   5.608   3.339 -0.1554 -0.2734  0.0316
   68A      H62 1670   6.476   5.582   3.168 -0.6388 -1.1115 -0.6134
   68A       N1 1671   6.639   5.436   3.207  0.1956 -0.7358  0.3809
   68A       C2 1672   6.733   5.350   3.235 -0.5882  0.2042  0.2794
   68A       H2 1673   6.783   5.320   3.144 -3.3494 -1.5435 -0.7881
   68A       N3 1674   6.758   5.275   3.345  0.3072  0.5187  0.5739
   68A       C4 1675   6.667   5.309   3.439  0.2152 -0.9933 -0.0511
   68A      C3' 1676   6.843   5.275   3.802  0.7915  0.4461 -0.9445
   68A      H3' 1677   6.787   5.366   3.783 -1.0794 -0.4556 -0.0510
   68A      C2' 1678   6.880   5.215   3.666 -0.0317 -0.4754 -0.4440
   68A     H2'1 1679   6.921   5.294   3.603 -0.4485  0.7679  0.7814
   68A      O2' 1680   6.966   5.107   3.678 -0.4211 -0.2523 -1.2031
   68A     HO'2 1681   7.017   5.089   3.599 -1.2054 -0.0878 -1.7628
   68A      O3' 1682   6.955   5.301   3.880 -0.6675 -0.5301 -0.1705
   69A        P 1683   7.036   5.437   3.862  0.2618  0.1997 -0.0069
   69A      O1P 1684   7.135   5.447   3.966 -0.1424 -0.2783  0.2137
   69A      O2P 1685   6.939   5.552   3.859 -0.1104 -0.0581 -0.4951
   69A      O5' 1686   7.103   5.422   3.714  0.5042  0.3530  0.1234
   69A      C5' 1687   7.203   5.322   3.689 -0.4039 -0.2656 -0.2534
   69A     H5'1 1688   7.183   5.224   3.731  0.6147 -0.1578  0.5098
   69A     H5'2 1689   7.293   5.357   3.738  0.1691 -0.5763 -1.0530
   69A      C4' 1690   7.235   5.327   3.542 -0.3715  0.2744  0.7248
   69A      H4' 1691   7.297   5.243   3.511  1.2844  1.5741  0.4421
   69A      O4' 1692   7.117   5.319   3.452  0.1685 -0.3956  0.0602
   69A      C1' 1693   7.129   5.408   3.343 -0.1484  0.2892 -0.5138
   69A      H1' 1694   7.112   5.344   3.256 -0.3616 -1.3329  0.6626
   69A       N9 1695   7.029   5.510   3.340  0.3819 -0.3129  0.5710
   69A       C8 1696   6.972   5.574   3.451 -1.1890  0.2780  0.2499
   69A       H8 1697   7.012   5.551   3.548 -0.6770 -1.8875 -0.4287
   69A       N7 1698   6.870   5.659   3.422 -0.1973  0.1627 -0.2825
   69A       C5 1699   6.859   5.646   3.284  0.1425  1.1907  0.3584
   69A       C6 1700   6.770   5.693   3.187  0.4440 -0.2648 -0.5038
   69A       N6 1701   6.672   5.780   3.214 -0.9245 -0.0410  0.2659
   69A      H61 1702   6.647   5.789   3.312 -0.5046 -2.4175  0.6394
   69A      H62 1703   6.606   5.819   3.148 -2.1086 -0.6415  1.0545
   69A       N1 1704   6.786   5.669   3.056 -1.0945  0.0794 -0.1243
   69A       C2 1705   6.894   5.603   3.018 -0.3143  0.0763 -0.3637
   69A       H2 1706   6.908   5.586   2.912  0.7463 -0.4912 -0.1548
   69A       N3 1707   6.990   5.550   3.097  0.0045 -0.0740 -0.6609
   69A       C4 1708   6.958   5.567   3.227 -0.1646 -0.1305 -0.0360
   69A      C3' 1709   7.297   5.459   3.503  0.3656  0.2948 -0.1191
   69A      H3' 1710   7.241   5.537   3.555  0.2311 -0.1596  0.4219
   69A      C2' 1711   7.269   5.468   3.356  0.4365 -0.8698 -0.3062
   69A     H2'1 1712   7.259   5.573   3.328 -1.4439 -0.6599  0.9863
   69A      O2' 1713   7.360   5.397   3.278  0.6816  0.4907 -0.6558
   69A     HO'2 1714   7.369   5.442   3.194  0.8997  0.1338 -0.8268
   69A      O3' 1715   7.432   5.464   3.535  0.3637 -0.3447 -0.6448
   70U        P 1716   7.506   5.612   3.546  0.3943  0.0671  0.2648
   70U      O1P 1717   7.643   5.580   3.591 -0.5512  0.1728  0.3858
   70U      O2P 1718   7.412   5.701   3.622 -0.3704  0.5597  0.2498
   70U      O5' 1719   7.517   5.659   3.390  0.5448 -0.5372  0.3948
   70U      C5' 1720   7.607   5.592   3.298  0.0991  0.1962 -0.3632
   70U     H5'1 1721   7.599   5.483   3.301  1.4381  0.0987  0.8587
   70U     H5'2 1722   7.707   5.624   3.326 -0.0564 -0.6790  1.2945
   70U      C4' 1723   7.574   5.651   3.162  0.1144 -0.5962 -0.2694
   70U      H4' 1724   7.643   5.604   3.093 -0.8302 -0.4111 -1.3778
   70U      O4' 1725   7.438   5.610   3.129 -0.0814 -0.3902 -0.3962
   70U      C1' 1726   7.382   5.722   3.066  0.2922 -0.8593 -0.0150
   70U      H1' 1727   7.360   5.714   2.960  1.3716  1.9230 -0.5484
   70U       N1 1728   7.253   5.771   3.118 -0.2875  0.6266 -0.1130
   70U       C6 1729   7.243   5.812   3.253 -0.1378  0.4777  0.3582
   70U       H6 1730   7.323   5.791   3.323  0.5467  2.8887  0.3543
   70U       C5 1731   7.138   5.886   3.291  0.1202 -0.1767  0.5109
   70U       H5 1732   7.127   5.913   3.395  1.2627  1.5127  0.2272
   70U       C4 1733   7.033   5.920   3.199  0.1833  0.1832 -0.1555
   70U       O4 1734   6.931   5.977   3.234  0.0398 -0.4008 -0.2480
   70U       N3 1735   7.054   5.885   3.071  0.1127 -0.3818  0.4903
   70U       H3 1736   6.986   5.916   3.004 -1.3776 -1.0988  1.6155
   70U       C2 1737   7.162   5.816   3.024 -0.0381 -0.1726  0.3882
   70U       O2 1738   7.174   5.814   2.903  0.0469  0.2577  0.7436
   70U      C3' 1739   7.588   5.807   3.153 -0.1902  0.3596 -0.1389
   70U      H3' 1740   7.559   5.849   3.249 -1.7554 -0.1279 -0.3716
   70U      C2' 1741   7.480   5.841   3.051 -1.1353 -0.2438  0.9324
   70U     H2'1 1742   7.438   5.940   3.071  1.1488  0.9340  0.3454
   70U      O2' 1743   7.539   5.839   2.924  0.0877 -0.0606  0.5039
   70U     HO'2 1744   7.593   5.918   2.927  0.4516 -0.3128  0.6409
   70U      O3' 1745   7.726   5.835   3.125  0.1739 -0.0558 -0.4222
   71A        P 1746   7.788   5.974   3.142 -0.2060 -0.1281  0.3800
   71A      O1P 1747   7.928   5.956   3.118  0.4541 -0.3600  0.6160
   71A      O2P 1748   7.738   6.032   3.268  0.1805  0.1228 -0.0895
   71A      O5' 1749   7.722   6.051   3.024  0.3182  0.0200 -0.0385
   71A      C5' 1750   7.778   6.075   2.892 -0.8037 -0.4287 -0.2031
   71A     H5'1 1751   7.782   5.985   2.831  1.8438 -1.3871  1.2127
   71A     H5'2 1752   7.880   6.110   2.910 -0.8946 -1.0298  1.7687
   71A      C4' 1753   7.687   6.173   2.818  0.4504  0.1417  0.1784
   71A      H4' 1754   7.718   6.198   2.717 -1.9587 -1.9361 -1.2357
   71A      O4' 1755   7.558   6.113   2.813  0.3916  0.4739  0.1783
   71A      C1' 1756   7.466   6.221   2.798 -0.1063 -0.1044  0.0211
   71A      H1' 1757   7.402   6.213   2.710 -0.1102  1.3447 -0.1326
   71A       N9 1758   7.377   6.209   2.922  0.7247 -0.0275  0.2457
   71A       C8 1759   7.401   6.159   3.043  0.1303 -0.1864  0.1145
   71A       H8 1760   7.495   6.127   3.086 -0.1130  1.3078  1.8605
   71A       N7 1761   7.304   6.185   3.126 -0.6751 -0.2936 -0.0462
   71A       C5 1762   7.204   6.244   3.052  0.5717 -0.2877  0.7602
   71A       C6 1763   7.070   6.286   3.076 -0.4589  0.3184 -0.0623
   71A       N6 1764   6.996   6.266   3.186 -0.1637  0.7413 -0.4522
   71A      H61 1765   7.043   6.228   3.268  0.8201 -1.3579 -1.8894
   71A      H62 1766   6.906   6.309   3.194 -1.1554 -1.4749  2.5702
   71A       N1 1767   7.013   6.357   2.981 -0.1343  0.3619  0.3157
   71A       C2 1768   7.067   6.376   2.864  0.0002  0.0331 -0.3109
   71A       H2 1769   7.007   6.435   2.796 -0.1963 -0.7263 -0.8008
   71A       N3 1770   7.182   6.325   2.821  0.0970 -0.5246  0.2136
   71A       C4 1771   7.244   6.266   2.921 -0.4458  0.2779 -0.0214
   71A      C3' 1772   7.657   6.306   2.887 -0.0491  0.1937 -0.1886
   71A      H3' 1773   7.629   6.279   2.989  1.0148  0.8058  0.2859
   71A      C2' 1774   7.534   6.355   2.799  0.0114 -0.0428 -0.5514
   71A     H2'1 1775   7.469   6.427   2.849  0.1756 -1.2376  1.4864
   71A      O2' 1776   7.563   6.392   2.662  0.0761  0.1787 -0.4968
   71A     HO'2 1777   7.489   6.447   2.635 -0.0329  0.9243  1.2041
   71A      O3' 1778   7.758   6.400   2.889 -0.1618 -0.2748  0.2953
   72G        P 1779   7.734   6.526   2.973  0.2722  0.7145  0.4117
   72G      O1P 1780   7.868   6.596   2.976  0.3470  0.5166 -0.6105
   72G      O2P 1781   7.680   6.481   3.108 -0.0161 -0.3752  0.1375
   72G      O5' 1782   7.627   6.617   2.898 -0.4672 -0.4995  0.1846
   72G      C5' 1783   7.657   6.675   2.771  0.5679 -0.7771  0.6249
   72G     H5'1 1784   7.681   6.597   2.698  0.8858 -1.7284  1.7268
   72G     H5'2 1785   7.739   6.746   2.776  0.6598 -0.9292  1.3857
   72G      C4' 1786   7.519   6.738   2.730  0.0434  0.3927 -0.2928
   72G      H4' 1787   7.525   6.763   2.624  0.5257  2.0901  0.1029
   72G      O4' 1788   7.408   6.645   2.748 -0.9741 -0.0217 -0.2653
   72G      C1' 1789   7.295   6.718   2.786  0.4557 -0.6506 -0.2024
   72G      H1' 1790   7.211   6.695   2.721  0.9882 -2.1914 -0.3997
   72G       N9 1791   7.261   6.691   2.934  0.2663  0.0583 -0.1196
   72G       C8 1792   7.337   6.622   3.027 -0.6547 -0.3964  0.4405
   72G       H8 1793   7.442   6.598   3.023 -0.5750 -0.1447  0.9223
   72G       N7 1794   7.274   6.595   3.138 -0.0959  0.0163 -0.2439
   72G       C5 1795   7.150   6.658   3.116  0.8134 -0.0729 -0.2733
   72G       C6 1796   7.033   6.659   3.203  0.4563  0.0429  0.5650
   72G       O6 1797   7.016   6.600   3.312  0.0579 -0.1051  0.0982
   72G       N1 1798   6.921   6.719   3.151  0.1967 -0.3566  0.4160
   72G       H1 1799   6.840   6.726   3.211 -0.2759 -4.0850  0.4639
   72G       C2 1800   6.926   6.780   3.034 -0.1223 -0.8661 -0.0949
   72G       N2 1801   6.814   6.830   3.001  0.0047  0.5512 -0.4823
   72G      H21 1802   6.733   6.825   3.061 -0.0250 -1.1178 -0.6028
   72G      H22 1803   6.805   6.874   2.910 -2.6248 -0.7215 -0.9423
   72G       N3 1804   7.025   6.783   2.945 -0.0557  0.3667 -0.4214
   72G       C4 1805   7.137   6.715   2.993 -0.4222 -1.0656  0.0766
   72G      C3' 1806   7.481   6.872   2.796  0.3852 -0.5780 -0.5248
   72G      H3' 1807   7.509   6.876   2.901 -2.0492  0.3660  0.1500
   72G      C2' 1808   7.332   6.860   2.776  0.0578 -0.2686  0.4584
   72G     H2'1 1809   7.276   6.910   2.855 -2.2855 -0.3342 -1.0475
   72G      O2' 1810   7.294   6.903   2.645  0.1059 -0.8149  0.2414
   72G     HO'2 1811   7.377   6.922   2.602  1.0466 -1.0072  1.9062
   72G      O3' 1812   7.529   6.987   2.715  0.0333  0.0558  0.1249
   73A        P 1813   7.551   7.128   2.776 -0.2792  0.3041  0.0317
   73A      O1P 1814   7.563   7.220   2.657  0.3809  0.1736 -0.0223
   73A      O2P 1815   7.658   7.130   2.878  0.1914 -0.8496 -0.1840
   73A      O5' 1816   7.410   7.165   2.860  0.5770  0.7649 -0.0697
   73A      C5' 1817   7.308   7.231   2.789 -0.0278  0.1772  0.4910
   73A     H5'1 1818   7.290   7.182   2.694 -0.7080 -2.5888  1.9150
   73A     H5'2 1819   7.343   7.333   2.775 -0.5998  0.8610  3.3586
   73A      C4' 1820   7.177   7.251   2.857 -0.4486  0.2983  0.1788
   73A      H4' 1821   7.105   7.287   2.784 -0.7346 -1.8655 -0.6597
   73A      O4' 1822   7.127   7.129   2.900  0.5418 -0.5561  0.0911
   73A      C1' 1823   7.041   7.148   3.007  0.3377  0.3163 -0.2531
   73A      H1' 1824   6.939   7.125   2.975  0.2772  1.8428 -1.2488
   73A       N9 1825   7.083   7.067   3.125  0.1327 -0.1959  0.4575
   73A       C8 1826   7.199   7.003   3.154 -0.6355  0.1792 -0.7251
   73A       H8 1827   7.279   6.991   3.083  2.0040  3.3723  1.4342
   73A       N7 1828   7.199   6.930   3.264 -1.3288  0.2644  0.2533
   73A       C5 1829   7.069   6.962   3.310 -0.6577 -0.2277  0.3358
   73A       C6 1830   6.999   6.929   3.429 -0.3162  0.0602  0.6816
   73A       N6 1831   7.047   6.855   3.526 -0.4691 -0.2554 -0.4509
   73A      H61 1832   7.144   6.828   3.524 -0.7717 -1.4362  0.0717
   73A      H62 1833   6.983   6.825   3.598  0.8886  0.5364  1.1594
   73A       N1 1834   6.875   6.972   3.454 -0.2313 -0.5396  0.2842
   73A       C2 1835   6.822   7.062   3.374 -0.2764 -0.1186  0.7827
   73A       H2 1836   6.727   7.105   3.403  0.3178  1.3613  0.6365
   73A       N3 1837   6.874   7.107   3.256  0.0353 -0.0669  0.1509
   73A       C4 1838   6.999   7.047   3.230  0.6127  0.5147 -0.3744
   73A      C3' 1839   7.177   7.340   2.981 -0.2960 -0.4155  0.5437
   73A      H3' 1840   7.265   7.323   3.044  3.7662 -1.5767 -4.6712
   73A      C2' 1841   7.042   7.297   3.034 -0.4942 -0.5184 -0.8308
   73A     H2'1 1842   7.024   7.319   3.140 -2.7842 -1.0202 -1.0564
   73A      O2' 1843   6.925   7.327   2.968 -0.1359 -0.1187  0.5466
   73A     HO'2 1844   6.928   7.417   2.935 -0.9089 -0.2961 -0.0276
   73A      O3' 1845   7.179   7.467   2.936  0.4295 -0.4415  0.0050
   74U        P 1846   7.213   7.585   3.039  0.4896  0.1196 -0.1152
   74U      O1P 1847   7.188   7.709   2.965  0.5205 -0.3222 -0.5275
   74U      O2P 1848   7.349   7.555   3.076  0.0152 -0.1533  0.3261
   74U      O5' 1849   7.114   7.580   3.159 -0.1221  0.8487 -0.6425
   74U      C5' 1850   6.982   7.617   3.138 -0.1634  0.3947 -0.0738
   74U     H5'1 1851   6.933   7.553   3.064  0.3819 -0.8470  0.5998
   74U     H5'2 1852   6.974   7.720   3.104  1.4316  0.2781 -0.8861
   74U      C4' 1853   6.900   7.604   3.268  0.0363 -0.2163  0.2980
   74U      H4' 1854   6.795   7.632   3.256 -0.2188 -1.0997  0.3526
   74U      O4' 1855   6.899   7.469   3.302  0.1936 -0.0348 -0.1171
   74U      C1' 1856   6.891   7.462   3.445 -0.3656 -0.4727 -0.6167
   74U      H1' 1857   6.792   7.426   3.475 -0.1729  0.3616  1.1526
   74U       N1 1858   6.996   7.371   3.498 -0.1792  0.1975 -0.1755
   74U       C6 1859   7.112   7.354   3.428  0.2834  0.0321 -0.9680
   74U       H6 1860   7.144   7.426   3.354 -0.5383  3.2327  1.5488
   74U       C5 1861   7.200   7.254   3.467 -0.2022 -0.0986  0.3875
   74U       H5 1862   7.292   7.234   3.415  0.3334  0.1761  1.2129
   74U       C4 1863   7.167   7.168   3.575  0.1073  0.7707  0.1595
   74U       O4 1864   7.230   7.071   3.614  0.0317 -0.1917 -0.2234
   74U       N3 1865   7.046   7.192   3.641  0.2945  0.2827 -0.7643
   74U       H3 1866   7.013   7.125   3.709 -2.9681 -1.6679 -3.9622
   74U       C2 1867   6.959   7.290   3.603  0.5108  0.5756  0.1502
   74U       O2 1868   6.845   7.294   3.654 -0.0989  0.2043 -0.0714
   74U      C3' 1869   6.961   7.675   3.384 -0.4940 -0.3604 -0.4438
   74U      H3' 1870   7.068   7.660   3.371 -0.3319  1.2444 -1.2578
   74U      C2' 1871   6.902   7.601   3.501 -0.7450  0.8348  0.1802
   74U     H2'1 1872   6.978   7.605   3.578 -0.6780  2.9621  0.0558
   74U      O2' 1873   6.772   7.652   3.543 -0.1195  0.5895  0.3723
   74U     HO'2 1874   6.800   7.743   3.551  1.9306  0.8199 -4.9505
   74U      O3' 1875   6.928   7.814   3.393 -0.1607  0.4160  0.1089
   75A        P 1876   7.024   7.916   3.468 -0.2307  0.2171 -0.1742
   75A      O1P 1877   7.009   8.056   3.431  0.9351 -0.1696 -0.1178
   75A      O2P 1878   7.161   7.858   3.467 -0.0654 -0.4310  0.5504
   75A      O5' 1879   6.964   7.908   3.613  0.0452 -0.3516 -0.1910
   75A      C5' 1880   6.828   7.947   3.643  0.7496  0.0789  0.1457
   75A     H5'1 1881   6.759   7.904   3.570  0.3481  0.4368  0.3063
   75A     H5'2 1882   6.817   8.055   3.634 -0.2948  0.1576  1.8346
   75A      C4' 1883   6.785   7.906   3.785 -0.1823  0.1651  0.4336
   75A      H4' 1884   6.692   7.960   3.802 -1.5155 -0.7996 -2.9085
   75A      O4' 1885   6.775   7.762   3.803  0.0819 -0.2348  0.1081
   75A      C1' 1886   6.830   7.724   3.929  0.8946  0.0154  0.0688
   75A      H1' 1887   6.754   7.662   3.977 -0.1527 -0.4542 -2.0819
   75A       N9 1888   6.949   7.636   3.903  0.3111  0.3398  0.8727
   75A       C8 1889   7.050   7.647   3.814 -0.3736 -0.5972  0.1253
   75A       H8 1890   7.061   7.727   3.743 -0.6180  0.0824  0.8447
   75A       N7 1891   7.128   7.539   3.799  0.7288 -0.3958 -0.4597
   75A       C5 1892   7.076   7.455   3.896 -0.1418  0.2204  0.8775
   75A       C6 1893   7.098   7.320   3.935  0.2189  0.2624  0.1799
   75A       N6 1894   7.200   7.251   3.897  0.1439  0.3010  1.0097
   75A      H61 1895   7.264   7.293   3.831  0.9240 -0.9326  0.9483
   75A      H62 1896   7.241   7.177   3.951 -0.5673 -1.7884 -1.1343
   75A       N1 1897   7.034   7.266   4.035 -0.2779  0.3190  0.4123
   75A       C2 1898   6.933   7.332   4.087  0.1136 -0.3658 -0.1062
   75A       H2 1899   6.874   7.280   4.161 -0.1447  0.4800  0.3059
   75A       N3 1900   6.887   7.456   4.059 -0.0879 -0.3901 -0.3830
   75A       C4 1901   6.965   7.510   3.957 -0.8388  0.0212  1.0354
   75A      C3' 1902   6.894   7.947   3.889  0.3712  0.2058 -0.1037
   75A      H3' 1903   6.993   7.927   3.849  0.5644 -0.8379  0.8449
   75A      C2' 1904   6.867   7.851   4.007  0.6915  0.9789  0.0968
   75A     H2'1 1905   6.954   7.838   4.071  0.6234  1.9417  0.3915
   75A      O2' 1906   6.755   7.887   4.084  0.5676  0.4524 -0.3268
   75A     HO'2 1907   6.681   7.920   4.033 -0.9845  0.8007  1.9920
   75A      O3' 1908   6.891   8.084   3.918  0.2294  0.0654  0.0173
   76A        P 1909   7.030   8.156   3.951 -0.0014 -0.0848  0.1664
   76A      O1P 1910   7.008   8.297   3.984 -0.5128  0.0967 -0.4408
   76A      O2P 1911   7.122   8.119   3.844 -0.1098  1.0536 -0.4799
   76A      O5' 1912   7.083   8.086   4.091 -0.1066 -0.2304 -0.2936
   76A      C5' 1913   7.013   8.106   4.206 -0.5295 -0.8595  0.2793
   76A     H5'1 1914   6.906   8.093   4.185 -0.4747 -0.4805 -0.2696
   76A     H5'2 1915   7.015   8.212   4.230  0.7737 -1.2163  1.8295
   76A      C4' 1916   7.058   8.015   4.323 -0.0566 -0.4847 -0.1479
   76A      H4' 1917   6.994   8.027   4.411 -1.5180 -1.1413 -1.0664
   76A      O4' 1918   7.036   7.884   4.284  0.1224  0.2564 -0.3619
   76A      C1' 1919   7.130   7.799   4.354  0.0194  0.3283  0.8192
   76A      H1' 1920   7.083   7.734   4.429  1.5606 -0.4391  1.1607
   76A       N9 1921   7.220   7.716   4.263  0.1244 -0.5463 -0.4276
   76A       C8 1922   7.224   7.725   4.128 -0.2023  0.3366  0.4953
   76A       H8 1923   7.177   7.808   4.079  2.2903  2.2013  1.0887
   76A       N7 1924   7.287   7.628   4.066 -0.0071 -0.2190 -0.0175
   76A       C5 1925   7.329   7.549   4.172 -0.0817  0.3464 -0.1493
   76A       C6 1926   7.412   7.440   4.186  0.5447  0.4019  0.5833
   76A       N6 1927   7.464   7.370   4.080 -0.0883  0.3681 -0.1248
   76A      H61 1928   7.433   7.380   3.985  3.3712 -1.3337 -1.5878
   76A      H62 1929   7.534   7.300   4.101 -0.6550 -0.9159 -2.2306
   76A       N1 1930   7.448   7.390   4.302  0.4931 -0.1413 -0.4121
   76A       C2 1931   7.401   7.446   4.416 -0.5076  0.1793 -0.0882
   76A       H2 1932   7.429   7.401   4.511 -2.6152  1.1501  1.0722
   76A       N3 1933   7.318   7.548   4.418  0.0096  0.2996  0.5862
   76A       C4 1934   7.291   7.603   4.292 -0.3815  0.1740 -0.4556
   76A      C3' 1935   7.199   8.035   4.369 -0.0738  0.2522 -0.0661
   76A      H3' 1936   7.270   8.049   4.287  1.0628  0.2215  0.8969
   76A      C2' 1937   7.221   7.895   4.430 -0.4547 -0.2971  0.1485
   76A     H2'1 1938   7.326   7.870   4.412  0.0265  2.7289 -1.9877
   76A      O2' 1939   7.180   7.890   4.563 -0.0388 -0.5893 -0.5827
   76A     HO'2 1940   7.108   7.946   4.592 -0.0608 -1.1557  0.5131
   76A      O3' 1941   7.220   8.141   4.458 -0.2717 -0.6838  0.2534
   77U        P 1942   7.360   8.218   4.461 -0.0393  0.2717 -0.1305
   77U      O1P 1943   7.337   8.346   4.535 -0.3318  0.2864 -0.5026
   77U      O2P 1944   7.410   8.236   4.325  0.1874  0.5754 -0.5966
   77U      O5' 1945   7.460   8.118   4.546  0.1533 -0.1205  0.6236
   77U      C5' 1946   7.424   8.086   4.682 -0.3535 -0.2646 -0.1569
   77U     H5'1 1947   7.317   8.083   4.699 -0.0211  0.9272  2.6815
   77U     H5'2 1948   7.456   8.177   4.733 -0.9680  2.2360 -3.8075
   77U      C4' 1949   7.503   7.967   4.748  0.2646  0.4166  0.7024
   77U      H4' 1950   7.491   7.956   4.855 -0.5552  0.5562  0.6319
   77U      O4' 1951   7.481   7.852   4.673  0.5601 -0.0255  0.5229
   77U      C1' 1952   7.598   7.763   4.663  0.1366 -0.2474 -0.4087
   77U      H1' 1953   7.590   7.669   4.718  1.1451 -0.2953 -0.3335
   77U       N1 1954   7.628   7.736   4.520 -0.8137  0.1246  0.3387
   77U       C6 1955   7.577   7.817   4.416  0.5025  0.5500  0.5903
   77U       H6 1956   7.531   7.910   4.444 -1.2427 -0.2438  0.4700
   77U       C5 1957   7.590   7.772   4.280 -0.1488  0.7001 -0.7284
   77U       H5 1958   7.543   7.828   4.200 -1.7590  0.7360  0.1811
   77U       C4 1959   7.664   7.656   4.246  0.3607  0.1894 -0.5161
   77U       O4 1960   7.683   7.624   4.132 -0.0425 -0.2864  0.3092
   77U       N3 1961   7.706   7.586   4.357 -0.2510 -0.4545  0.5951
   77U       H3 1962   7.772   7.511   4.339 -0.8438 -1.7811  3.4635
   77U       C2 1963   7.703   7.625   4.488 -0.2511  0.3335  0.1403
   77U       O2 1964   7.749   7.551   4.575  0.1838 -0.2232  0.3151
   77U      C3' 1965   7.656   7.984   4.722  0.6855 -0.1450  0.0926
   77U      H3' 1966   7.674   8.021   4.621 -2.5096  0.4728 -0.3421
   77U      C2' 1967   7.706   7.843   4.735 -0.1398 -0.0588  0.2133
   77U     H2'1 1968   7.802   7.837   4.685 -1.0589  0.5535 -1.7101
   77U      O2' 1969   7.706   7.804   4.871  0.1604  0.4615 -0.7224
   77U     HO'2 1970   7.703   7.880   4.929  0.5035  1.0114 -1.4170
   77U      O3' 1971   7.722   8.054   4.825  0.2503  0.4246 -0.0347
   78U        P 1972   7.841   8.158   4.794  0.0472 -0.1285 -0.1473
   78U      O1P 1973   7.886   8.208   4.924 -0.1411  0.3168 -0.1082
   78U      O2P 1974   7.799   8.258   4.690 -0.0313 -0.2378  0.2685
   78U      O5' 1975   7.959   8.070   4.742  0.1485 -0.1411  0.1535
   78U      C5' 1976   8.029   7.979   4.832  0.2038  0.3998  0.1900
   78U     H5'1 1977   7.958   7.925   4.895 -0.1707  0.6314 -0.0315
   78U     H5'2 1978   8.092   8.040   4.898  0.6633  1.2437 -0.9895
   78U      C4' 1979   8.111   7.871   4.758  0.4304 -0.3082 -0.2452
   78U      H4' 1980   8.159   7.816   4.839  2.5950  2.5196  0.5491
   78U      O4' 1981   8.029   7.794   4.678  0.1609 -0.0598 -0.2070
   78U      C1' 1982   8.120   7.732   4.583  0.7364  0.6158 -0.2691
   78U      H1' 1983   8.127   7.625   4.598  4.0574  0.8070  0.3972
   78U       N1 1984   8.070   7.763   4.441 -0.0989 -0.3805 -0.0625
   78U       C6 1985   7.967   7.848   4.411 -0.8998  0.1682 -0.0785
   78U       H6 1986   7.916   7.902   4.490  0.5615  0.5683  0.6203
   78U       C5 1987   7.934   7.868   4.285  1.1583  0.3323  0.0752
   78U       H5 1988   7.850   7.928   4.254  0.9990  0.8918  1.5215
   78U       C4 1989   8.005   7.805   4.173 -0.4251 -0.2657  0.0456
   78U       O4 1990   7.977   7.817   4.055  1.3591 -0.0350 -0.0511
   78U       N3 1991   8.106   7.723   4.215 -0.3850  0.4461 -0.4588
   78U       H3 1992   8.148   7.663   4.145 -1.7355  0.7917 -1.6138
   78U       C2 1993   8.140   7.690   4.343 -0.0716  0.2785 -0.1899
   78U       O2 1994   8.225   7.603   4.371 -0.1750 -0.1315 -0.0442
   78U      C3' 1995   8.222   7.926   4.676 -0.3202 -0.1049 -0.3396
   78U      H3' 1996   8.178   7.992   4.601  2.4596  0.8595 -1.2450
   78U      C2' 1997   8.255   7.799   4.610  0.4805  0.0043  0.1082
   78U     H2'1 1998   8.316   7.833   4.527  0.8910 -0.1580  0.3411
   78U      O2' 1999   8.336   7.711   4.683 -0.0913  0.1212 -0.3435
   78U     HO'2 2000   8.424   7.704   4.645  0.8009  0.7319  1.4833
   78U      O3' 2001   8.318   7.993   4.756 -1.2856  0.2635 -0.0209
   79A        P 2002   8.434   8.091   4.687  0.0098 -0.1987 -0.1867
   79A      O1P 2003   8.509   8.165   4.795  0.2438  0.3890 -0.1418
   79A      O2P 2004   8.376   8.171   4.579 -0.0326 -0.0631  0.0679
   79A      O5' 2005   8.540   7.992   4.613  0.1772 -0.3889  0.1876
   79A      C5' 2006   8.621   7.902   4.682 -0.4981 -0.4263  0.3245
   79A     H5'1 2007   8.571   7.845   4.760  1.3872 -0.7362  1.3690
   79A     H5'2 2008   8.700   7.954   4.737  2.3809 -4.0246 -0.0119
   79A      C4' 2009   8.687   7.800   4.585 -0.4216 -0.1433  0.1458
   79A      H4' 2010   8.757   7.735   4.637  1.7476  2.2547  0.4372
   79A      O4' 2011   8.591   7.706   4.525 -0.3236 -0.8350  0.1042
   79A      C1' 2012   8.634   7.677   4.396 -0.2992 -0.1420  0.6315
   79A      H1' 2013   8.621   7.573   4.369  0.3625  0.6024 -3.0613
   79A       N9 2014   8.539   7.736   4.288 -0.0763  0.4685  0.1676
   79A       C8 2015   8.475   7.859   4.292 -0.5633  0.3792 -0.2381
   79A       H8 2016   8.484   7.929   4.374 -0.3487  1.5240 -1.2139
   79A       N7 2017   8.399   7.886   4.191 -0.7676  0.5448 -0.0709
   79A       C5 2018   8.424   7.775   4.111  0.7798  0.2984  1.1786
   79A       C6 2019   8.367   7.725   3.991  0.0052 -0.0117 -0.2772
   79A       N6 2020   8.257   7.777   3.933 -0.5983  0.5615  0.1824
   79A      H61 2021   8.219   7.860   3.976 -1.3350  0.2705  0.1117
   79A      H62 2022   8.210   7.730   3.857 -1.0306  1.0421  0.1469
   79A       N1 2023   8.411   7.618   3.934 -0.4273 -0.0227  0.5420
   79A       C2 2024   8.505   7.546   3.997  0.4091  0.2131  0.0506
   79A       H2 2025   8.523   7.452   3.946  2.9218  0.2186  0.7790
   79A       N3 2026   8.572   7.571   4.110 -0.2910 -0.4328  0.3508
   79A       C4 2027   8.522   7.687   4.158  0.3884 -0.4674  0.0183
   79A      C3' 2028   8.760   7.860   4.471 -0.2227 -0.2532 -0.2196
   79A      H3' 2029   8.695   7.932   4.421 -0.7766 -0.0247  0.8097
   79A      C2' 2030   8.771   7.743   4.381 -0.5289 -1.0177  0.4848
   79A     H2'1 2031   8.789   7.780   4.280 -0.6994  1.0918  1.1872
   79A      O2' 2032   8.878   7.656   4.415  0.1871  0.4418 -0.3615
   79A     HO'2 2033   8.941   7.706   4.468  0.3365  0.8048 -0.8651
   79A      O3' 2034   8.889   7.915   4.503  0.5124 -0.4330  0.3539
   80A        P 2035   8.943   8.044   4.431 -0.0144  0.3860  0.0123
   80A      O1P 2036   9.066   8.081   4.499  0.9077  0.3559  0.0555
   80A      O2P 2037   8.832   8.141   4.420  0.3034 -0.3358  0.2372
   80A      O5' 2038   8.983   7.993   4.288 -0.4100 -0.1508  0.0634
   80A      C5' 2039   9.111   7.923   4.275 -0.3409  0.1940  0.7145
   80A     H5'1 2040   9.116   7.849   4.355  2.3613 -2.7011 -1.8442
   80A     H5'2 2041   9.198   7.988   4.285  0.0657 -0.0452 -0.8428
   80A      C4' 2042   9.098   7.841   4.143  0.2662  0.0488  0.0664
   80A      H4' 2043   9.180   7.770   4.138  0.7175  0.5967 -0.4950
   80A      O4' 2044   8.979   7.766   4.125  0.0179  0.0057 -0.3490
   80A      C1' 2045   8.920   7.778   3.995 -0.8032  0.4648  0.6993
   80A      H1' 2046   8.912   7.678   3.950 -1.2173 -0.3966  2.5950
   80A       N9 2047   8.794   7.844   3.988  0.1229 -0.5464 -0.7077
   80A       C8 2048   8.743   7.948   4.063  0.1161  0.2613  0.1470
   80A       H8 2049   8.778   7.987   4.157  0.7548  2.0222 -0.7763
   80A       N7 2050   8.646   8.014   3.998  0.0926  0.5167  0.3798
   80A       C5 2051   8.614   7.933   3.885 -1.1020 -0.1280  0.5395
   80A       C6 2052   8.528   7.940   3.769  0.1787  0.4660 -0.3687
   80A       N6 2053   8.432   8.028   3.754 -0.1373 -0.0097  0.3400
   80A      H61 2054   8.416   8.096   3.828 -0.9173 -0.3145  0.4582
   80A      H62 2055   8.374   8.030   3.671  1.8600  3.2924 -1.2094
   80A       N1 2056   8.536   7.849   3.674 -0.3987 -0.2065  0.1066
   80A       C2 2057   8.632   7.762   3.678  0.3248  0.2425 -0.1325
   80A       H2 2058   8.643   7.701   3.589  1.2247  0.7850 -0.4101
   80A       N3 2059   8.714   7.735   3.782 -0.3832  0.6747 -0.2905
   80A       C4 2060   8.703   7.830   3.884  0.0600 -0.3775 -0.3895
   80A      C3' 2061   9.113   7.934   4.019  0.0177 -0.1851 -0.4224
   80A      H3' 2062   9.071   8.033   4.036  1.3339  0.0557  1.8095
   80A      C2' 2063   9.028   7.851   3.911 -0.0672 -0.7248 -0.1309
   80A     H2'1 2064   8.989   7.928   3.844  0.9971 -1.4004 -1.5652
   80A      O2' 2065   9.102   7.768   3.835 -0.5555 -0.0412  0.1182
   80A     HO'2 2066   9.193   7.796   3.848 -0.6790 -0.3417  1.9408
   80A      O3' 2067   9.237   7.942   3.958 -0.1733  0.3213  0.3144
   81U        P 2068   9.329   8.068   3.961 -0.0449 -0.0653 -0.0743
   81U      O1P 2069   9.459   8.017   3.900  0.8221  0.1509 -0.3528
   81U      O2P 2070   9.339   8.122   4.094  0.3468  0.0224  0.1006
   81U      O5' 2071   9.269   8.179   3.861  0.7188 -0.2998 -0.4556
   81U      C5' 2072   9.287   8.180   3.719 -0.0136 -0.2265  0.3546
   81U     H5'1 2073   9.394   8.180   3.699  0.1636 -1.6733  1.2205
   81U     H5'2 2074   9.236   8.267   3.677  0.6410 -0.9808 -2.1464
   81U      C4' 2075   9.231   8.059   3.643  0.2713  0.2267  0.1748
   81U      H4' 2076   9.285   7.973   3.684 -0.1898  0.8285  2.1764
   81U      O4' 2077   9.094   8.050   3.631  0.0832 -0.1847  0.5475
   81U      C1' 2078   9.068   7.956   3.529 -0.0423  0.2754 -0.2567
   81U      H1' 2079   9.062   7.856   3.572 -0.9017  0.7812  0.8670
   81U       N1 2080   8.938   7.995   3.471 -0.3554  0.3508  0.2555
   81U       C6 2081   8.907   8.129   3.455  0.6228  0.3493 -0.4040
   81U       H6 2082   8.983   8.202   3.478  2.1857 -1.5255  0.7389
   81U       C5 2083   8.786   8.164   3.409 -0.7215 -0.1385 -0.8112
   81U       H5 2084   8.762   8.269   3.409  2.6658  0.8211  1.0955
   81U       C4 2085   8.692   8.066   3.368 -0.4181  0.8255  0.1207
   81U       O4 2086   8.584   8.086   3.308 -0.1518  0.3498  0.1327
   81U       N3 2087   8.735   7.938   3.378  0.1186  0.6276 -0.6800
   81U       H3 2088   8.676   7.865   3.340 -0.1717 -0.4776  1.7269
   81U       C2 2089   8.850   7.889   3.440 -0.1241 -1.0652  0.4949
   81U       O2 2090   8.876   7.769   3.437 -0.4058 -0.1342 -0.6896
   81U      C3' 2091   9.265   8.068   3.497 -0.0717 -0.0263 -0.4773
   81U      H3' 2092   9.223   8.161   3.460 -0.8907 -0.0912  0.2477
   81U      C2' 2093   9.188   7.951   3.434  1.1789  0.3283 -0.3211
   81U     H2'1 2094   9.160   7.957   3.329  0.7188 -3.5703 -0.5886
   81U      O2' 2095   9.260   7.822   3.448  0.5835 -0.1238  0.3051
   81U     HO'2 2096   9.338   7.839   3.501  1.5051  0.7305 -1.2336
   81U      O3' 2097   9.405   8.044   3.489 -0.1960 -0.2186  0.4141
   82U        P 2098   9.500   8.147   3.413  0.0074  0.3072 -0.1156
   82U      O1P 2099   9.642   8.094   3.434 -0.0357  0.0232  0.3647
   82U      O2P 2100   9.472   8.289   3.456  0.1596  0.2759  0.3858
   82U      O5' 2101   9.463   8.131   3.260 -0.8738  0.6390  0.3196
   82U      C5' 2102   9.494   8.007   3.192 -0.4807 -0.0579 -0.2866
   82U     H5'1 2103   9.404   7.953   3.163 -0.2463 -0.7588  0.2790
   82U     H5'2 2104   9.565   7.951   3.252  0.8558 -1.3725 -2.9443
   82U      C4' 2105   9.571   8.049   3.059 -0.6799 -0.3063  0.7150
   82U      H4' 2106   9.599   7.956   3.010  0.0243 -0.2413  0.9805
   82U      O4' 2107   9.488   8.122   2.973 -0.1387 -0.8753  0.2756
   82U      C1' 2108   9.567   8.217   2.901  0.1743 -0.6639 -0.2054
   82U      H1' 2109   9.576   8.197   2.794 -0.9388  0.1081 -0.4601
   82U       N1 2110   9.524   8.356   2.907  0.4950 -0.5990  0.5780
   82U       C6 2111   9.433   8.396   2.999  0.1252  0.6081 -0.4523
   82U       H6 2112   9.403   8.328   3.077  2.4537  0.7950  0.6876
   82U       C5 2113   9.375   8.516   2.999 -0.3632  0.2178  0.4868
   82U       H5 2114   9.317   8.556   3.081  0.9995  2.3679  0.4922
   82U       C4 2115   9.404   8.607   2.891  0.1325  0.4397  0.3425
   82U       O4 2116   9.349   8.717   2.890  0.3884  0.3128  0.3978
   82U       N3 2117   9.490   8.560   2.792 -0.2366 -0.4379  0.4359
   82U       H3 2118   9.516   8.622   2.717  1.6480 -1.4085  0.2196
   82U       C2 2119   9.549   8.435   2.796  0.0332 -0.1587  0.5122
   82U       O2 2120   9.617   8.396   2.703  0.1162 -0.5831  0.0199
   82U      C3' 2121   9.702   8.127   3.080 -0.1805 -0.1071 -0.8335
   82U      H3' 2122   9.686   8.201   3.158 -2.6851 -1.3039 -0.1125
   82U      C2' 2123   9.718   8.189   2.942 -0.1449 -0.3455  0.6492
   82U     H2'1 2124   9.766   8.287   2.951 -2.1205  0.7409  0.0846
   82U      O2' 2125   9.792   8.107   2.852  0.2510  0.7305  0.0548
   82U     HO'2 2126   9.866   8.061   2.893 -0.0110  0.4008  0.1600
   82U      O3' 2127   9.819   8.045   3.117  0.6315  0.1239 -0.0344
   82U      H3T 2128   9.862   8.080   3.195  0.6211  2.7847 -1.0973
   8.60317   8.60317   6.08312   0.00000   0.00000   0.00000   0.00000   4.30114   4.30114
