# Supplementary material for: Constant-pH Molecular Dynamics of Cationic Peptide Dendrimers Binding to siRNA
Source: J Chem Inf Model. 2026 Feb 5;66(8):4734–43. doi: 10.1021/acs.jcim.5c02636 (PMC13126635; doi:10.1021/acs.jcim.5c02636)
Supplement: Supplementary file 2 [file ci5c02636_si_002.zip › zip/MH18_07_out_3.gro]

Protein
 2128
    1LY0      N    1   6.988   4.811   3.091  0.4084  0.0180  0.0027
    1LY0     H1    2   7.084   4.836   3.108  0.6106 -1.2218  0.8429
    1LY0     H2    3   7.006   4.717   3.058 -1.4230  0.0198 -1.2031
    1LY0     H3    4   6.956   4.857   3.007  1.7329  1.6085  0.3317
    1LY0     CA    5   6.917   4.817   3.220 -0.3151 -0.5755  0.7156
    1LY0     HA    6   6.811   4.795   3.202  0.1639 -1.8347 -0.8253
    1LY0     CB    7   6.963   4.714   3.322 -0.8079  0.0345  0.0213
    1LY0    HB1    8   7.057   4.749   3.365 -0.4731 -2.7993  1.8220
    1LY0    HB2    9   6.998   4.624   3.271 -0.3604  0.4974 -0.5148
    1LY0     CG   10   6.849   4.690   3.418 -0.1060 -0.6694  0.1415
    1LY0    HG1   11   6.808   4.781   3.462  0.5871 -1.4699  2.5575
    1LY0    HG2   12   6.885   4.644   3.509 -2.3928  1.2487  2.1695
    1LY0     CD   13   6.747   4.589   3.369 -0.2916 -0.4739 -0.1161
    1LY0    HD1   14   6.794   4.490   3.369  2.9602  0.8645  2.8362
    1LY0    HD2   15   6.714   4.611   3.268  0.6880  0.5543 -0.2262
    1LY0     CE   16   6.633   4.586   3.469  0.0107  0.2036 -0.4378
    1LY0    HE1   17   6.609   4.686   3.506 -0.1932 -0.1047  0.2956
    1LY0    HE2   18   6.673   4.538   3.558  1.3402 -1.4209 -1.8469
    1LY0     NZ   19   6.518   4.501   3.417  0.3620  0.2412  0.2290
    1LY0    HZ1   20   6.476   4.538   3.332 -0.9546 -1.7771 -0.0775
    1LY0    HZ2   21   6.544   4.405   3.399 -2.3767  0.0112 -3.8065
    1LY0    HZ3   22   6.450   4.499   3.492  0.9075  1.7819  0.7833
    1LY0      C   23   6.924   4.963   3.263 -0.1818  0.0020  0.2292
    1LY0      O   24   7.036   4.998   3.289  0.1003 -0.3108  0.0959
    2LER      N   25   6.809   5.032   3.296 -0.4671 -0.3141  0.2179
    2LER      H   26   6.722   4.991   3.263  0.6641 -2.0800 -0.7276
    2LER     CA   27   6.801   5.170   3.350 -0.7633  0.8063  0.2248
    2LER     HA   28   6.904   5.202   3.363  0.4318 -1.3597 -2.7771
    2LER     CB   29   6.727   5.250   3.237  0.4485  0.3507 -0.1204
    2LER    HB1   30   6.712   5.352   3.274 -1.5604  0.7617 -1.8134
    2LER    HB2   31   6.626   5.215   3.217  0.3639  1.0447 -1.0250
    2LER     CG   32   6.808   5.267   3.108  0.3570 -0.9698 -0.2388
    2LER     HG   33   6.815   5.169   3.062 -1.7028 -1.1480 -0.2885
    2LER    CD1   34   6.722   5.370   3.022  0.1461  0.0883  0.3342
    2LER   HD11   35   6.790   5.429   2.961 -0.1599 -1.6272 -1.7876
    2LER   HD12   36   6.660   5.319   2.948  2.1009  0.4251 -1.6094
    2LER   HD13   37   6.654   5.432   3.081  0.2670  2.8379 -2.1522
    2LER    CD2   38   6.948   5.324   3.134  0.5893  0.1233 -0.1104
    2LER   HD21   39   7.018   5.247   3.166  0.7180  0.7175  1.1223
    2LER   HD22   40   6.996   5.377   3.052  0.2702 -0.2739 -0.5534
    2LER   HD23   41   6.934   5.392   3.218  0.9362  0.1532 -0.0758
    2LER      C   42   6.728   5.162   3.485  0.1075  0.7522 -0.2839
    2LER      O   43   6.683   5.058   3.536 -0.4926  0.0323  0.4873
    3LYR      N   44   6.721   5.278   3.551 -0.5633  0.1088  0.3898
    3LYR      H   45   6.770   5.363   3.527 -0.7461  0.3287  0.7844
    3LYR     CA   46   6.661   5.285   3.684  0.0295  0.6140  0.0423
    3LYR     HA   47   6.664   5.182   3.718  2.2663 -0.0057 -1.8099
    3LYR     CB   48   6.738   5.381   3.777  0.3110 -0.5238 -0.4435
    3LYR    HB1   49   6.734   5.483   3.737 -1.2895 -0.6370 -0.6174
    3LYR    HB2   50   6.843   5.357   3.759 -0.3376 -1.9693 -2.6690
    3LYR     CG   51   6.700   5.377   3.927 -0.5586  0.7171  0.2965
    3LYR    HG1   52   6.733   5.279   3.961 -0.3482  0.5858 -0.2601
    3LYR    HG2   53   6.592   5.384   3.939 -0.6011  0.2469  0.2098
    3LYR     CD   54   6.776   5.489   4.007  0.1138  0.6011 -0.8443
    3LYR    HD1   55   6.870   5.522   3.961  1.3058 -1.1409  0.2065
    3LYR    HD2   56   6.797   5.446   4.105 -3.1602  1.4032  0.3306
    3LYR     CE   57   6.691   5.614   4.032  0.4253  0.1400 -0.2009
    3LYR    HE1   58   6.759   5.688   4.073  0.1107  0.0384  0.5314
    3LYR    HE2   59   6.611   5.585   4.101  1.1884 -0.5963  0.4006
    3LYR     NZ   60   6.627   5.654   3.906 -0.4042  0.2579 -0.1521
    3LYR    HZ1   61   6.537   5.613   3.887  0.1735 -0.6315 -1.0204
    3LYR      C   62   6.511   5.317   3.673 -0.4767  0.8413  0.1738
    3LYR      O   63   6.465   5.410   3.733  0.2151 -0.2774 -0.0648
    4LY0      N   64   6.436   5.240   3.594 -0.3960 -0.3890 -0.7214
    4LY0      H   65   6.480   5.154   3.566  0.8208 -0.5781  1.5242
    4LY0     CA   66   6.295   5.265   3.564 -0.0209 -0.1683  0.5487
    4LY0     HA   67   6.281   5.370   3.535 -1.1402 -0.1972  0.9520
    4LY0     CB   68   6.250   5.177   3.443  0.5989  0.4830  0.0804
    4LY0    HB1   69   6.141   5.183   3.444  0.5506  0.5167 -1.7506
    4LY0    HB2   70   6.285   5.074   3.456 -0.7834 -0.2305 -1.4477
    4LY0     CG   71   6.298   5.248   3.317  0.0421  0.2639 -0.4936
    4LY0    HG1   72   6.406   5.239   3.310 -0.1435 -2.3627 -1.1718
    4LY0    HG2   73   6.259   5.349   3.311 -0.5815 -0.0456 -2.9261
    4LY0     CD   74   6.250   5.176   3.191 -0.2026 -0.3936  0.3478
    4LY0    HD1   75   6.303   5.210   3.102  0.9332  0.2389  1.2453
    4LY0    HD2   76   6.144   5.201   3.184  0.1635  0.8821 -1.0464
    4LY0     CE   77   6.272   5.026   3.194  0.0610  0.9698  0.1904
    4LY0    HE1   78   6.189   4.989   3.254  0.4414 -1.2722 -0.5646
    4LY0    HE2   79   6.364   4.991   3.241 -1.0912 -0.7275  1.3023
    4LY0     NZ   80   6.265   4.971   3.061  0.6401 -0.3628 -0.1094
    4LY0    HZ1   81   6.348   4.984   3.006 -0.5615 -0.0837 -1.9517
    4LY0    HZ2   82   6.254   4.871   3.061  2.3367 -0.6495  2.8436
    4LY0    HZ3   83   6.187   5.021   3.020  1.0591  1.1091  0.8088
    4LY0      C   84   6.213   5.253   3.695 -0.3212  0.6341 -0.4780
    4LY0      O   85   6.255   5.170   3.781 -0.3324  0.7046 -0.2202
    5LER      N   86   6.106   5.323   3.707  0.0155  0.0805 -0.4519
    5LER      H   87   6.082   5.389   3.635 -1.6892 -0.5605 -0.5409
    5LER     CA   88   6.009   5.322   3.822 -0.4235  0.7472 -0.1009
    5LER     HA   89   5.990   5.219   3.853 -1.6341  1.3686  1.3395
    5LER     CB   90   6.056   5.400   3.947 -0.8358 -0.4757  0.4885
    5LER    HB1   91   6.157   5.364   3.968  0.2335  0.1286 -2.9844
    5LER    HB2   92   5.991   5.385   4.033 -1.0300 -3.0409 -0.0162
    5LER     CG   93   6.075   5.541   3.910 -0.8006 -0.4713 -0.0676
    5LER     HG   94   6.092   5.554   3.803 -0.8511 -1.4376 -0.1972
    5LER    CD1   95   5.961   5.625   3.955  0.2418  0.0746 -0.4505
    5LER   HD11   96   5.966   5.628   4.064 -0.8679  0.2075 -0.3851
    5LER   HD12   97   5.956   5.723   3.907 -1.0609  2.7547  4.5005
    5LER   HD13   98   5.861   5.587   3.931 -1.4553  4.8829 -2.2326
    5LER    CD2   99   6.199   5.609   3.976  0.4784  0.6027 -0.4228
    5LER   HD21  100   6.287   5.566   3.930  0.1237  0.0120 -0.5501
    5LER   HD22  101   6.208   5.715   3.950  3.5235  0.2836 -1.0391
    5LER   HD23  102   6.219   5.582   4.080  0.2311  0.2988 -0.4566
    5LER      C  103   5.862   5.362   3.784 -0.0769  0.3367 -0.5340
    5LER      O  104   5.839   5.424   3.682  0.4984  0.3686  0.7976
    6LYR      N  105   5.767   5.309   3.857  0.0346 -0.6546 -0.8841
    6LYR      H  106   5.794   5.260   3.941  0.6841 -0.9173 -1.2363
    6LYR     CA  107   5.626   5.305   3.831 -0.3112  1.2219  0.3050
    6LYR     HA  108   5.615   5.288   3.724  1.4796  0.5601  0.1967
    6LYR     CB  109   5.560   5.185   3.907 -0.0513 -0.5979  0.9908
    6LYR    HB1  110   5.453   5.201   3.893 -0.0461  0.8912  2.3635
    6LYR    HB2  111   5.582   5.206   4.012 -0.1335 -1.7339  1.2496
    6LYR     CG  112   5.601   5.044   3.872  1.1188 -0.2309  0.1373
    6LYR    HG1  113   5.708   5.028   3.879  1.4125  2.1193  2.4006
    6LYR    HG2  114   5.587   5.032   3.764  0.9480  1.0345 -0.0036
    6LYR     CD  115   5.536   4.923   3.942  0.7018 -0.0273  0.1090
    6LYR    HD1  116   5.557   4.830   3.888  0.3780  0.1093 -0.2651
    6LYR    HD2  117   5.428   4.937   3.944  0.4221 -1.4523 -1.5818
    6LYR     CE  118   5.590   4.910   4.084  0.7675  0.8029  0.3125
    6LYR    HE1  119   5.543   4.989   4.142 -1.3110 -2.0631  2.7772
    6LYR    HE2  120   5.698   4.924   4.080  1.0018 -0.7462  0.7969
    6LYR     NZ  121   5.536   4.782   4.137 -0.0298 -0.0434 -0.2840
    6LYR    HZ1  122   5.460   4.784   4.203 -0.5139 -0.2307 -0.8243
    6LYR      C  123   5.555   5.439   3.860 -0.4087 -0.4031  0.4236
    6LYR      O  124   5.600   5.510   3.950 -0.3615  0.2044  0.0250
    7LER      N  125   5.445   5.466   3.786 -0.0578 -0.2003 -0.3381
    7LER      H  126   5.425   5.407   3.706 -2.0316 -0.6314  0.4134
    7LER     CA  127   5.357   5.585   3.787  0.0782 -0.8403 -0.1644
    7LER     HA  128   5.412   5.673   3.756 -1.7131  0.2267 -0.4488
    7LER     CB  129   5.242   5.568   3.687 -1.0348  0.2136 -0.1452
    7LER    HB1  130   5.168   5.647   3.698 -4.1033 -2.3163 -1.3605
    7LER    HB2  131   5.200   5.469   3.707 -0.3117 -0.4096 -1.5405
    7LER     CG  132   5.298   5.567   3.545  0.3124  0.0036 -0.2440
    7LER     HG  133   5.364   5.481   3.531  2.8315  1.9528 -1.2315
    7LER    CD1  134   5.171   5.559   3.456 -0.3347 -0.5167 -0.4554
    7LER   HD11  135   5.102   5.638   3.487  1.3310  1.2045 -0.9483
    7LER   HD12  136   5.202   5.578   3.353 -0.3647  0.8818 -0.2260
    7LER   HD13  137   5.111   5.469   3.468 -1.2869  0.2408  0.6705
    7LER    CD2  138   5.363   5.703   3.516  0.5687  1.0476  0.4921
    7LER   HD21  139   5.384   5.712   3.409  2.3335 -1.0707  0.5818
    7LER   HD22  140   5.293   5.783   3.539  0.1364  0.6605  0.5356
    7LER   HD23  141   5.463   5.714   3.557  1.7228 -2.0460 -1.1795
    7LER      C  142   5.318   5.617   3.932 -0.0367  0.6892  0.1743
    7LER      O  143   5.288   5.525   4.011  0.3489 -0.2431 -0.1801
    8LER      N  144   5.314   5.745   3.964  0.3996  0.6831  0.6332
    8LER      H  145   5.338   5.807   3.889  1.1420  0.4000  0.6282
    8LER     CA  146   5.277   5.803   4.096  0.6355 -0.1095  0.2844
    8LER     HA  147   5.323   5.900   4.078 -1.5198  0.3179 -4.1801
    8LER     CB  148   5.124   5.830   4.112 -0.7778  0.4646  0.4718
    8LER    HB1  149   5.103   5.874   4.014 -0.4937 -1.4441 -0.5005
    8LER    HB2  150   5.094   5.897   4.193 -0.2376  1.7527 -0.3672
    8LER     CG  151   5.036   5.710   4.134  0.2192 -0.4857  0.1643
    8LER     HG  152   5.063   5.640   4.055 -1.2140  0.7617 -1.5175
    8LER    CD1  153   5.035   5.637   4.268 -0.7810 -0.0497  0.4805
    8LER   HD11  154   4.969   5.551   4.278 -3.0978  1.4300 -0.9560
    8LER   HD12  155   5.136   5.597   4.278 -0.2086  1.3121  0.4197
    8LER   HD13  156   5.008   5.703   4.351  1.2266 -0.4913  1.5457
    8LER    CD2  157   4.891   5.756   4.114  0.1046  0.0379 -0.3120
    8LER   HD21  158   4.828   5.679   4.159  1.7485 -1.0526  0.1681
    8LER   HD22  159   4.867   5.853   4.159  1.2385  0.1008  0.1765
    8LER   HD23  160   4.873   5.757   4.006  1.2240 -0.6752 -0.5182
    8LER      C  161   5.352   5.756   4.229  0.1926 -0.2419 -0.5535
    8LER      O  162   5.328   5.827   4.329  0.0627  0.1845 -0.4134
    9LYR      N  163   5.435   5.651   4.237 -0.1603  0.3297  0.0192
    9LYR      H  164   5.445   5.592   4.156  1.8867 -0.5353  0.8327
    9LYR     CA  165   5.505   5.604   4.351  0.4419  0.3820  0.3290
    9LYR     HA  166   5.431   5.574   4.424 -0.7288  2.3689  0.0280
    9LYR     CB  167   5.596   5.477   4.306 -0.4667  0.4272 -0.4127
    9LYR    HB1  168   5.637   5.429   4.395  0.3340  1.8720  0.0290
    9LYR    HB2  169   5.676   5.525   4.250 -0.7586  0.3197 -0.9199
    9LYR     CG  170   5.510   5.371   4.231 -0.0312 -0.2805  0.2796
    9LYR    HG1  171   5.580   5.290   4.211  3.1292  2.1237  0.9862
    9LYR    HG2  172   5.478   5.417   4.138 -1.8336  3.0011  2.3374
    9LYR     CD  173   5.384   5.321   4.303 -0.0510 -0.6465  0.2030
    9LYR    HD1  174   5.306   5.397   4.310 -1.5237 -2.0153 -0.7833
    9LYR    HD2  175   5.413   5.303   4.407  1.8114 -2.1361 -0.5141
    9LYR     CE  176   5.330   5.199   4.240 -0.2185  0.4215  0.1913
    9LYR    HE1  177   5.254   5.149   4.301 -0.0852  0.4492  0.3809
    9LYR    HE2  178   5.408   5.124   4.240 -0.4514  0.1764  0.3763
    9LYR     NZ  179   5.286   5.228   4.105  0.3043 -0.3771  0.2072
    9LYR    HZ1  180   5.300   5.322   4.070 -1.2376 -0.0165  0.5113
    9LYR      C  181   5.596   5.714   4.413  0.6397 -0.6152  0.6022
    9LYR      O  182   5.688   5.769   4.348 -0.0240  0.1364  0.0573
   10LER      N  183   5.581   5.733   4.542 -0.2973  0.1730  0.0344
   10LER      H  184   5.510   5.679   4.589  0.5562 -0.4382  0.6454
   10LER     CA  185   5.660   5.815   4.641 -0.1571  0.2958 -0.1358
   10LER     HA  186   5.727   5.884   4.590  1.1532 -0.0210  1.0977
   10LER     CB  187   5.561   5.897   4.722  0.0965  0.1000 -0.9738
   10LER    HB1  188   5.476   5.836   4.751 -0.3347  1.1347 -0.0012
   10LER    HB2  189   5.509   5.974   4.664 -2.9504 -0.3536  0.9544
   10LER     CG  190   5.606   5.959   4.855 -0.4300 -0.5759  0.2941
   10LER     HG  191   5.664   5.885   4.911  0.1633 -1.6487 -1.6505
   10LER    CD1  192   5.711   6.071   4.846  0.3021  0.2516 -0.6017
   10LER   HD11  193   5.742   6.109   4.944  1.2709  1.0283 -1.1884
   10LER   HD12  194   5.802   6.042   4.795  0.1221 -0.9675 -0.2596
   10LER   HD13  195   5.663   6.155   4.796 -2.0570 -0.3201  0.5369
   10LER    CD2  196   5.491   6.003   4.937 -0.3678  0.2317  0.2165
   10LER   HD21  197   5.515   6.075   5.015 -1.2744  1.8031 -0.8993
   10LER   HD22  198   5.415   6.039   4.867  0.4662 -0.4395 -1.0925
   10LER   HD23  199   5.451   5.916   4.989 -3.4970  0.6388 -1.2477
   10LER      C  200   5.760   5.732   4.722 -0.5753  0.1367 -0.8928
   10LER      O  201   5.867   5.781   4.758 -0.4328  0.6987  0.1017
   11LER      N  202   5.730   5.600   4.737 -0.4984  0.5743 -0.2993
   11LER      H  203   5.651   5.563   4.687  0.0681  1.6986 -2.1230
   11LER     CA  204   5.802   5.503   4.828  0.5165 -0.5463  0.1428
   11LER     HA  205   5.897   5.547   4.858 -0.6635  2.4095 -0.0634
   11LER     CB  206   5.723   5.475   4.959  0.7533  0.2725  0.2389
   11LER    HB1  207   5.790   5.408   5.013  1.6435  0.5055 -0.5426
   11LER    HB2  208   5.633   5.423   4.927 -0.0954  2.8656 -1.9955
   11LER     CG  209   5.678   5.597   5.049 -0.8207 -0.5732 -0.3937
   11LER     HG  210   5.624   5.675   4.997 -0.9647 -1.9674 -2.4321
   11LER    CD1  211   5.588   5.548   5.163 -0.3939  0.2500  0.1819
   11LER   HD11  212   5.505   5.496   5.116 -0.5672 -1.1074  1.9315
   11LER   HD12  213   5.649   5.476   5.217  0.1010 -0.6853 -1.5523
   11LER   HD13  214   5.551   5.628   5.227  0.6385  0.4071  0.6055
   11LER    CD2  215   5.808   5.660   5.113  0.3912 -0.3059 -0.0775
   11LER   HD21  216   5.779   5.739   5.182 -1.1392  2.0970 -3.2327
   11LER   HD22  217   5.869   5.586   5.165  0.5401  0.1045  0.3368
   11LER   HD23  218   5.859   5.719   5.036 -2.0053  0.8656 -0.8536
   11LER      C  219   5.841   5.369   4.757  0.2843 -0.2561 -0.8820
   11LER      O  220   5.949   5.317   4.786  0.1626  0.1850  0.3006
   12LER      N  221   5.757   5.312   4.673 -0.0652  0.1314  0.0930
   12LER      H  222   5.677   5.364   4.643 -1.6241 -1.6010  1.0369
   12LER     CA  223   5.783   5.188   4.607 -0.4144 -0.1983  0.2348
   12LER     HA  224   5.847   5.125   4.669 -0.4595 -1.7552 -1.2139
   12LER     CB  225   5.644   5.122   4.581  0.1007 -0.0914  0.1300
   12LER    HB1  226   5.576   5.186   4.525  0.4796 -0.6627 -1.0259
   12LER    HB2  227   5.600   5.108   4.680  1.5693  2.0614  1.1473
   12LER     CG  228   5.645   4.990   4.501  0.4125 -0.2180 -0.0471
   12LER     HG  229   5.681   5.006   4.399 -0.5191  0.0845 -0.3305
   12LER    CD1  230   5.733   4.886   4.568 -0.0059 -0.1604 -0.0056
   12LER   HD11  231   5.692   4.881   4.669 -2.5760  0.6986 -0.9165
   12LER   HD12  232   5.722   4.789   4.519  2.2305 -1.9449  2.6989
   12LER   HD13  233   5.839   4.909   4.567 -0.1190  0.3906 -1.7140
   12LER    CD2  234   5.498   4.930   4.495  0.4919  0.9715 -0.3260
   12LER   HD21  235   5.503   4.849   4.422  2.3679  0.9783 -0.2543
   12LER   HD22  236   5.474   4.904   4.598  0.1287 -1.3737 -0.9449
   12LER   HD23  237   5.429   5.008   4.463 -1.2403  0.4546  1.8906
   12LER      C  238   5.853   5.219   4.478 -0.5381  0.6197  0.9883
   12LER      O  239   5.798   5.218   4.370 -0.2494  0.4009  0.0830
   13LER      N  240   5.985   5.257   4.498 -0.1128  0.7846  0.9258
   13LER      H  241   6.021   5.257   4.593 -0.5086 -0.3066  1.0891
   13LER     CA  242   6.079   5.292   4.386  0.3034  0.0654  1.0431
   13LER     HA  243   6.021   5.347   4.312 -0.2941  0.2380  1.6264
   13LER     CB  244   6.175   5.406   4.426 -0.1631 -0.1203 -0.3398
   13LER    HB1  245   6.222   5.455   4.341  0.4387  0.3058  0.2288
   13LER    HB2  246   6.252   5.354   4.483  2.5940  2.2033 -1.6757
   13LER     CG  247   6.112   5.523   4.511 -0.1748  0.3818  0.0723
   13LER     HG  248   6.043   5.485   4.586  0.0339  0.7952  0.4811
   13LER    CD1  249   6.223   5.598   4.586 -0.4064 -0.0215  0.4618
   13LER   HD11  250   6.267   5.539   4.666  0.1403 -1.8082 -1.0869
   13LER   HD12  251   6.296   5.619   4.508 -2.4481  0.7119 -1.3654
   13LER   HD13  252   6.182   5.685   4.638 -1.9446 -0.7378  0.5046
   13LER    CD2  253   6.027   5.616   4.419  0.8510 -0.1506  0.6575
   13LER   HD21  254   5.960   5.558   4.356  1.8911  1.0129 -1.6494
   13LER   HD22  255   5.966   5.690   4.469 -0.4378 -1.2256  0.7391
   13LER   HD23  256   6.093   5.664   4.347 -0.0229  1.1944  0.7369
   13LER      C  257   6.139   5.178   4.304 -0.3423 -0.3199  0.2599
   13LER      O  258   6.213   5.201   4.207  0.4051 -0.1911  0.6156
   14NH2      N  259   6.110   5.054   4.327  0.0398  0.1411 -1.2511
   14NH2     H1  260   6.038   5.041   4.397  0.7006  0.7711 -0.4216
   14NH2     H2  261   6.144   4.988   4.259  0.2171  0.4772 -1.4925
   15LY0      N  262   6.305   6.126   3.732 -0.4075 -0.4900  0.2729
   15LY0     H1  263   6.257   6.108   3.820  0.8333  0.5536  1.1998
   15LY0     H2  264   6.285   6.225   3.724  0.9848 -0.3064 -1.2781
   15LY0     H3  265   6.259   6.077   3.657 -1.0685  1.5459 -0.7128
   15LY0     CA  266   6.450   6.091   3.748  0.0563 -0.1338  0.0686
   15LY0     HA  267   6.498   6.122   3.655 -1.4346 -2.1862 -1.4702
   15LY0     CB  268   6.508   6.165   3.865  0.1540 -0.8936  0.2011
   15LY0    HB1  269   6.474   6.127   3.962  0.3714  1.8159  1.4301
   15LY0    HB2  270   6.476   6.269   3.872 -0.2093 -1.0631  1.3066
   15LY0     CG  271   6.660   6.175   3.842 -1.2936  0.2974 -0.5443
   15LY0    HG1  272   6.707   6.081   3.815  5.0953  2.7459  0.2343
   15LY0    HG2  273   6.709   6.195   3.938 -0.2835 -2.9685 -0.2567
   15LY0     CD  274   6.705   6.287   3.747 -0.0157 -0.0545  0.5018
   15LY0    HD1  275   6.667   6.386   3.773 -0.6016  0.3688 -1.7463
   15LY0    HD2  276   6.668   6.262   3.647 -0.4276 -0.5301  0.7632
   15LY0     CE  277   6.854   6.315   3.732  0.0200  0.3893  0.1780
   15LY0    HE1  278   6.907   6.323   3.827  0.4621  0.0624 -0.0398
   15LY0    HE2  279   6.854   6.416   3.690 -0.8409  0.1993 -0.3005
   15LY0     NZ  280   6.925   6.217   3.646 -0.3952  0.0695 -0.4683
   15LY0    HZ1  281   6.877   6.197   3.559  1.1928 -3.1529 -0.7417
   15LY0    HZ2  282   7.022   6.239   3.630  0.8152 -0.5772  4.4033
   15LY0    HZ3  283   6.941   6.124   3.682  2.0015  0.1282 -1.1904
   15LY0      C  284   6.458   5.937   3.764 -0.7084 -0.2673 -0.5969
   15LY0      O  285   6.406   5.879   3.856 -0.5753  0.4245  0.4567
   16LER      N  286   6.537   5.868   3.680 -0.5015  0.2953  0.6785
   16LER      H  287   6.576   5.916   3.601 -0.9545  0.3696  0.5009
   16LER     CA  288   6.588   5.730   3.685  0.7882 -0.0116  0.2863
   16LER     HA  289   6.509   5.658   3.706  1.5232 -0.4889  1.4984
   16LER     CB  290   6.649   5.698   3.545  0.7364  0.0845 -0.1717
   16LER    HB1  291   6.699   5.601   3.551  0.1040 -0.2302  0.0459
   16LER    HB2  292   6.728   5.772   3.531  1.6331 -0.2194  2.6912
   16LER     CG  293   6.543   5.689   3.434  0.1735  0.0918  0.0765
   16LER     HG  294   6.487   5.782   3.437 -0.5238 -0.2184 -2.0416
   16LER    CD1  295   6.607   5.678   3.293  0.2017  0.0911 -0.2660
   16LER   HD11  296   6.669   5.589   3.300 -1.8199 -1.3391  0.2350
   16LER   HD12  297   6.531   5.648   3.220  1.4611  0.1162 -1.6435
   16LER   HD13  298   6.651   5.776   3.270 -0.5430  0.0211 -2.2465
   16LER    CD2  299   6.446   5.575   3.461  0.1813 -0.0749 -0.1216
   16LER   HD21  300   6.392   5.589   3.555 -0.5698  2.2103 -0.8374
   16LER   HD22  301   6.374   5.564   3.379  1.1831 -0.4865 -0.9607
   16LER   HD23  302   6.503   5.483   3.471  2.0446  0.7808 -2.0503
   16LER      C  303   6.681   5.721   3.804 -0.2839 -0.5046 -0.7267
   16LER      O  304   6.798   5.763   3.803  0.3804 -0.6970  0.0816
   17LY0      N  305   4.426   4.284   4.277  0.0353  0.6569 -0.0047
   17LY0     H1  306   4.376   4.283   4.189 -0.2274 -2.7797  0.0442
   17LY0     H2  307   4.454   4.380   4.287  0.0949  0.7947 -1.3153
   17LY0     H3  308   4.364   4.279   4.357 -0.9310 -1.9884 -0.8169
   17LY0     CA  309   4.532   4.178   4.283 -0.7430 -0.2500  1.0281
   17LY0     HA  310   4.565   4.169   4.386 -0.2363  2.4888  1.1809
   17LY0     CB  311   4.489   4.037   4.251  0.0624  0.8409  0.5489
   17LY0    HB1  312   4.577   3.975   4.233 -1.8169 -1.9403  0.3731
   17LY0    HB2  313   4.422   4.036   4.165  1.3433 -1.7670 -0.5056
   17LY0     CG  314   4.401   3.974   4.361  1.9754 -0.6701 -0.4732
   17LY0    HG1  315   4.299   4.013   4.363  2.1889 -0.0484 -1.3471
   17LY0    HG2  316   4.443   3.979   4.462  0.0779 -2.7652  0.5268
   17LY0     CD  317   4.388   3.820   4.336 -0.7774 -0.1678 -0.2382
   17LY0    HD1  318   4.486   3.773   4.342 -1.0173 -0.8501 -1.2840
   17LY0    HD2  319   4.350   3.805   4.235 -1.2737  0.8758 -0.2174
   17LY0     CE  320   4.294   3.760   4.443 -0.2012  0.0797 -0.2303
   17LY0    HE1  321   4.191   3.793   4.428 -1.3448 -2.6502  0.8788
   17LY0    HE2  322   4.319   3.794   4.543  1.9376 -2.2883  0.1324
   17LY0     NZ  323   4.311   3.614   4.444  0.6119 -0.1354  0.6960
   17LY0    HZ1  324   4.253   3.575   4.517  0.8348 -1.3873  0.2217
   17LY0    HZ2  325   4.273   3.587   4.354  2.4492 -1.0964  0.1647
   17LY0    HZ3  326   4.408   3.590   4.456  1.2934  0.1816 -2.8946
   17LY0      C  327   4.657   4.220   4.199 -0.1976 -0.2255  0.2120
   17LY0      O  328   4.641   4.220   4.079  0.0164 -0.2642 -0.2658
   18LER      N  329   4.767   4.244   4.261  0.1029  0.2535 -0.3129
   18LER      H  330   4.766   4.258   4.361  1.5480 -1.6249  0.0122
   18LER     CA  331   4.887   4.300   4.191  0.6773 -0.0481  0.3387
   18LER     HA  332   4.853   4.380   4.126 -0.0290 -1.0491 -0.5577
   18LER     CB  333   4.978   4.350   4.294 -0.5578 -0.2175 -0.3417
   18LER    HB1  334   5.082   4.343   4.262 -0.6404  1.2905 -0.9933
   18LER    HB2  335   4.967   4.274   4.372 -0.6772 -0.2074 -0.3479
   18LER     CG  336   4.939   4.491   4.350  0.0221  0.4586 -0.5296
   18LER     HG  337   4.830   4.495   4.349  0.0302  3.3386  1.0385
   18LER    CD1  338   5.003   4.499   4.487  0.3255  0.0185 -0.3421
   18LER   HD11  339   4.978   4.408   4.541 -2.7830  0.7214 -0.4400
   18LER   HD12  340   5.112   4.504   4.483  0.3995 -0.4433  0.6356
   18LER   HD13  341   4.963   4.587   4.538  0.5767 -0.2195  0.2728
   18LER    CD2  342   5.000   4.599   4.262  0.3632  0.4841 -0.1236
   18LER   HD21  343   5.098   4.578   4.221 -0.0542  0.7245 -1.2957
   18LER   HD22  344   4.937   4.610   4.173  2.7970 -0.0998 -2.0114
   18LER   HD23  345   5.002   4.687   4.328 -0.1644 -1.7848  3.1663
   18LER      C  346   4.948   4.190   4.102 -0.0124 -0.0757 -0.1033
   18LER      O  347   4.946   4.069   4.138 -0.1414 -0.6152  0.0583
   19LYR      N  348   4.986   4.234   3.984 -0.2796 -0.1739  0.4044
   19LYR      H  349   4.975   4.331   3.956 -2.6653 -0.4949 -0.0253
   19LYR     CA  350   5.057   4.146   3.886 -0.3847 -0.0177  0.3513
   19LYR     HA  351   5.032   4.043   3.909 -1.1540  0.6868  2.9951
   19LYR     CB  352   5.011   4.170   3.738  0.4305 -0.1416 -0.6166
   19LYR    HB1  353   4.905   4.198   3.741  1.3645  4.0105 -0.5923
   19LYR    HB2  354   5.009   4.071   3.692 -0.8458  0.1214 -1.1661
   19LYR     CG  355   5.092   4.261   3.649 -0.5899  0.3284  0.5791
   19LYR    HG1  356   5.191   4.219   3.631  0.3678  2.0730  1.5295
   19LYR    HG2  357   5.099   4.357   3.701  1.2021  1.0255 -0.8527
   19LYR     CD  358   5.016   4.286   3.515 -0.4086  0.8468  0.3489
   19LYR    HD1  359   4.910   4.279   3.538 -0.9807  2.3804 -1.5263
   19LYR    HD2  360   5.044   4.213   3.439 -1.9668 -0.4593  0.9849
   19LYR     CE  361   5.046   4.426   3.463 -0.0715 -0.1870 -0.1601
   19LYR    HE1  362   5.155   4.437   3.455 -0.1341 -0.2163 -1.1448
   19LYR    HE2  363   5.000   4.507   3.519  2.9713  1.0647  0.7736
   19LYR     NZ  364   4.994   4.445   3.329 -0.5399  0.6379  0.5166
   19LYR    HZ1  365   5.057   4.441   3.250  0.3387 -1.3886  1.2588
   19LYR      C  366   5.213   4.166   3.905 -0.0622 -0.1010  0.1468
   19LYR      O  367   5.278   4.064   3.905 -0.3273  0.4345  0.0181
   20LY0      N  368   5.265   4.288   3.940 -0.6509 -0.2648  0.4679
   20LY0      H  369   5.205   4.367   3.960 -2.1289 -1.1308 -0.4330
   20LY0     CA  370   5.411   4.315   3.958  0.0639  0.1565 -0.0493
   20LY0     HA  371   5.458   4.235   4.015  0.9269  0.6100 -0.1100
   20LY0     CB  372   5.469   4.340   3.818  0.8686  0.5785 -0.2186
   20LY0    HB1  373   5.411   4.422   3.776 -0.8046 -0.6819 -0.4816
   20LY0    HB2  374   5.461   4.246   3.763  1.9620  0.8993 -0.9592
   20LY0     CG  375   5.617   4.371   3.803 -0.2778 -0.5104  0.0737
   20LY0    HG1  376   5.688   4.295   3.837  1.6654  1.6467  1.1236
   20LY0    HG2  377   5.637   4.450   3.876 -0.2927  1.0767 -1.5661
   20LY0     CD  378   5.659   4.421   3.660 -0.4803  0.4674  0.1610
   20LY0    HD1  379   5.752   4.477   3.673 -0.2494 -0.1152  1.1593
   20LY0    HD2  380   5.577   4.481   3.621  0.6545  2.2982  0.4767
   20LY0     CE  381   5.673   4.297   3.574 -0.5651 -0.2223 -0.0992
   20LY0    HE1  382   5.614   4.213   3.611  0.4530 -0.7156  0.4631
   20LY0    HE2  383   5.774   4.255   3.580 -0.3292 -0.1047 -2.2710
   20LY0     NZ  384   5.648   4.320   3.427 -0.4288 -0.1103 -0.0314
   20LY0    HZ1  385   5.675   4.241   3.370  2.8012  1.7746 -1.4232
   20LY0    HZ2  386   5.548   4.325   3.411 -0.5884 -0.5965  0.7563
   20LY0    HZ3  387   5.692   4.402   3.388 -0.9121  0.1187 -0.1026
   20LY0      C  388   5.428   4.437   4.047 -0.4043 -0.1100  0.5977
   20LY0      O  389   5.347   4.526   4.049  0.1340 -0.2736 -0.0347
   21LER      N  390   5.544   4.441   4.125  0.7713  0.5225  0.1252
   21LER      H  391   5.593   4.354   4.137  1.2415  0.8813  0.8677
   21LER     CA  392   5.574   4.555   4.213  0.1444 -0.1761 -0.3135
   21LER     HA  393   5.484   4.592   4.260  0.1184 -1.4713  0.7124
   21LER     CB  394   5.675   4.529   4.328 -0.2808 -0.0130  0.6098
   21LER    HB1  395   5.679   4.624   4.383  2.7894  1.4668 -1.8532
   21LER    HB2  396   5.775   4.493   4.307 -0.5576 -0.4119 -0.0617
   21LER     CG  397   5.616   4.425   4.422 -0.1830 -0.1978 -0.6369
   21LER     HG  398   5.650   4.327   4.388 -0.5020 -0.6002  0.1687
   21LER    CD1  399   5.687   4.452   4.559 -0.1446 -0.3221 -0.1890
   21LER   HD11  400   5.643   4.537   4.611 -0.2996 -0.0213 -0.7958
   21LER   HD12  401   5.662   4.376   4.633  0.3474  0.9614  1.3504
   21LER   HD13  402   5.795   4.463   4.553 -0.1256 -0.2690  0.2462
   21LER    CD2  403   5.460   4.430   4.453  0.1108  0.1034  0.3508
   21LER   HD21  404   5.397   4.393   4.373 -1.3893  1.2685  0.9372
   21LER   HD22  405   5.435   4.373   4.542 -0.3934  0.4068  0.4070
   21LER   HD23  406   5.434   4.534   4.477 -2.5477 -0.5570  0.6035
   21LER      C  407   5.613   4.673   4.132  0.6151 -0.0095  0.4541
   21LER      O  408   5.712   4.658   4.059  0.7421  0.1505  0.1164
   22LY0      N  409   4.460   4.247   3.014 -0.1814 -1.0474 -0.4543
   22LY0     H1  410   4.372   4.250   2.965 -0.1556 -0.5819 -0.4735
   22LY0     H2  411   4.527   4.265   2.940 -1.2165  0.3867 -1.0781
   22LY0     H3  412   4.482   4.157   3.055  0.5662 -0.3785  0.6705
   22LY0     CA  413   4.476   4.354   3.115 -0.6701 -0.3077 -0.3787
   22LY0     HA  414   4.447   4.445   3.064  0.6927 -0.1218 -0.8583
   22LY0     CB  415   4.378   4.337   3.236  0.9462  0.8350  0.7607
   22LY0    HB1  416   4.392   4.234   3.268  3.4628  0.4947 -1.1595
   22LY0    HB2  417   4.274   4.351   3.205  1.1508  0.9855  0.1322
   22LY0     CG  418   4.407   4.425   3.354 -0.1934 -0.5246  0.8251
   22LY0    HG1  419   4.378   4.529   3.340 -1.4656 -0.7556  1.5864
   22LY0    HG2  420   4.515   4.408   3.358 -0.2428 -0.6650  2.0410
   22LY0     CD  421   4.343   4.381   3.485  1.0051 -0.0515 -0.1708
   22LY0    HD1  422   4.375   4.284   3.523 -1.0371 -1.6723 -2.3103
   22LY0    HD2  423   4.235   4.390   3.481  0.8943 -1.2956 -0.4582
   22LY0     CE  424   4.387   4.484   3.587  0.0439 -0.1118 -0.2632
   22LY0    HE1  425   4.351   4.584   3.560 -0.1557  0.1141  0.8120
   22LY0    HE2  426   4.496   4.487   3.582  0.1150 -1.0160  0.5184
   22LY0     NZ  427   4.339   4.445   3.725  0.0707 -0.4322  0.0438
   22LY0    HZ1  428   4.367   4.353   3.755 -2.5943 -1.9103 -1.6433
   22LY0    HZ2  429   4.373   4.515   3.789 -1.1035 -0.6592  0.9520
   22LY0    HZ3  430   4.238   4.448   3.723  0.0131  3.4235 -0.0462
   22LY0      C  431   4.627   4.363   3.147 -0.1095  0.1869  0.9098
   22LY0      O  432   4.682   4.262   3.184  0.1860  0.0434  0.0256
   23LER      N  433   4.687   4.484   3.139 -0.1504 -0.2495  0.3633
   23LER      H  434   4.644   4.561   3.090 -0.9686 -1.3013 -0.6211
   23LER     CA  435   4.828   4.500   3.170  0.3236 -0.4309  0.4050
   23LER     HA  436   4.878   4.432   3.101 -0.9203 -0.0510 -0.9261
   23LER     CB  437   4.881   4.646   3.131 -0.3123  0.1281  0.2197
   23LER    HB1  438   4.990   4.645   3.132 -0.2737  0.2138 -1.4070
   23LER    HB2  439   4.847   4.721   3.202 -0.8978  1.0983 -1.0382
   23LER     CG  440   4.852   4.694   2.989  0.1809 -0.0334 -0.5757
   23LER     HG  441   4.743   4.702   2.984 -0.1090 -0.3927  2.6838
   23LER    CD1  442   4.907   4.838   2.976  0.1047 -0.3635 -0.2944
   23LER   HD11  443   4.880   4.874   2.877 -1.9013 -1.2655 -0.1249
   23LER   HD12  444   4.843   4.897   3.042 -0.4054 -2.0998  0.8432
   23LER   HD13  445   5.012   4.828   3.003  0.4046 -2.3370 -1.9931
   23LER    CD2  446   4.915   4.605   2.885  0.0170  0.2028  0.5524
   23LER   HD21  447   4.879   4.647   2.791  0.8124  0.6146  0.4186
   23LER   HD22  448   5.024   4.604   2.877  0.0327 -2.3699 -0.0125
   23LER   HD23  449   4.878   4.505   2.907  0.6266  0.1351  1.3310
   23LER      C  450   4.865   4.478   3.318 -0.5734  1.0188  1.0709
   23LER      O  451   4.789   4.507   3.409 -0.1200 -0.2903  0.6558
   24LY0      N  452   6.485   5.126   2.242  0.5297  0.0413  0.1359
   24LY0     H1  453   6.452   5.216   2.210 -0.9979  0.8707  3.6031
   24LY0     H2  454   6.408   5.061   2.228  0.8014 -0.5786  1.3709
   24LY0     H3  455   6.572   5.098   2.198  0.9159  1.8555 -0.3038
   24LY0     CA  456   6.510   5.147   2.384  0.2105 -0.2925 -0.0732
   24LY0     HA  457   6.506   5.054   2.440  1.3744  0.4866  1.3837
   24LY0     CB  458   6.663   5.195   2.394  0.7443 -0.0504 -0.3049
   24LY0    HB1  459   6.698   5.275   2.328  0.1908  0.2786 -0.1980
   24LY0    HB2  460   6.726   5.115   2.355  0.8401 -1.1057  1.8355
   24LY0     CG  461   6.708   5.216   2.542  0.3064 -0.7109  0.6039
   24LY0    HG1  462   6.808   5.173   2.545  0.4889 -0.6979 -2.3253
   24LY0    HG2  463   6.649   5.151   2.607  0.6804 -0.1918  1.4718
   24LY0     CD  464   6.719   5.359   2.593  0.0074 -0.4133  0.2270
   24LY0    HD1  465   6.742   5.353   2.699  1.8937 -1.7977 -0.2099
   24LY0    HD2  466   6.625   5.409   2.571 -0.1070 -1.1492 -1.0422
   24LY0     CE  467   6.827   5.450   2.535 -0.0003  0.3947 -0.5057
   24LY0    HE1  468   6.815   5.555   2.561  1.3533  0.0615  1.7045
   24LY0    HE2  469   6.810   5.451   2.427  0.8395 -0.1250 -0.6524
   24LY0     NZ  470   6.962   5.404   2.578 -0.9186 -0.6948 -0.5682
   24LY0    HZ1  471   6.984   5.323   2.523  0.4899 -0.8356  0.1656
   24LY0    HZ2  472   7.033   5.471   2.552 -2.2946  1.8916  1.7732
   24LY0    HZ3  473   6.976   5.391   2.677 -0.7939  3.6266  0.1843
   24LY0      C  474   6.407   5.253   2.442  0.5269  0.4207  0.6538
   24LY0      O  475   6.387   5.354   2.381  0.3911 -0.5198 -0.1816
   25LER      N  476   6.354   5.222   2.558 -0.1616  0.1272 -0.4713
   25LER      H  477   6.366   5.130   2.596 -1.8264 -2.0883 -4.6627
   25LER     CA  478   6.256   5.315   2.629  0.1452 -0.2702  0.3216
   25LER     HA  479   6.247   5.407   2.572 -2.0640 -0.7929 -0.2500
   25LER     CB  480   6.109   5.270   2.625  0.0471 -0.0678  0.5000
   25LER    HB1  481   6.044   5.349   2.661  1.7663  1.0653  1.1940
   25LER    HB2  482   6.114   5.181   2.689 -1.6820  0.0926  0.9187
   25LER     CG  483   6.054   5.221   2.492 -0.1354 -0.1265  0.2929
   25LER     HG  484   6.126   5.157   2.441  2.3061  1.0849  2.0117
   25LER    CD1  485   5.926   5.138   2.517  0.4553  0.3045  0.1432
   25LER   HD11  486   5.876   5.112   2.424  1.8812  0.6116 -0.7511
   25LER   HD12  487   5.946   5.049   2.576  2.4508  1.5727  1.5267
   25LER   HD13  488   5.860   5.202   2.576 -2.1703 -0.9534 -1.2871
   25LER    CD2  489   6.006   5.332   2.405 -0.1463 -0.3590  0.1341
   25LER   HD21  490   5.937   5.402   2.452  0.0751  0.8413 -1.2561
   25LER   HD22  491   6.092   5.383   2.363 -0.8769 -0.8105 -2.0063
   25LER   HD23  492   5.956   5.290   2.318  1.2680 -2.2576  0.1868
   25LER      C  493   6.300   5.347   2.776  0.7097  0.4520 -0.3152
   25LER      O  494   6.370   5.266   2.837  0.2747 -0.0610  0.6219
   26LYR      N  495   6.249   5.461   2.820 -0.4063 -0.3980  0.4754
   26LYR      H  496   6.197   5.521   2.757 -1.9967 -0.5786  1.5678
   26LYR     CA  497   6.299   5.518   2.944 -0.1174  0.1294  0.5418
   26LYR     HA  498   6.368   5.445   2.987  0.0031 -0.0846  0.0060
   26LYR     CB  499   6.377   5.650   2.914 -0.3260 -0.4181  0.0090
   26LYR    HB1  500   6.417   5.686   3.009 -1.8910  0.2801  0.4317
   26LYR    HB2  501   6.310   5.723   2.870  0.0034 -0.5900 -0.7981
   26LYR     CG  502   6.507   5.626   2.823  0.4457 -0.1767 -0.9870
   26LYR    HG1  503   6.470   5.620   2.721 -0.3419  1.5670 -0.8433
   26LYR    HG2  504   6.537   5.525   2.850  1.9425  0.8733  1.7213
   26LYR     CD  505   6.627   5.722   2.858  0.7552  0.3201  0.1700
   26LYR    HD1  506   6.663   5.690   2.956 -2.5083 -2.0082  0.8003
   26LYR    HD2  507   6.587   5.823   2.851 -0.2396 -0.1397 -1.1119
   26LYR     CE  508   6.746   5.706   2.761 -0.0026  0.2478 -0.8946
   26LYR    HE1  509   6.723   5.745   2.663  3.4014 -0.5655 -2.1584
   26LYR    HE2  510   6.757   5.598   2.748  0.9787  0.2397 -0.1473
   26LYR     NZ  511   6.868   5.767   2.811 -0.2417  0.2739 -0.2833
   26LYR    HZ1  512   6.865   5.867   2.819 -0.7661  0.2658 -0.3299
   26LYR      C  513   6.191   5.532   3.051  0.1977 -0.0221  0.2869
   26LYR      O  514   6.225   5.570   3.160 -0.0955  0.1314  0.7497
   27LY0      N  515   6.063   5.512   3.028 -0.1554 -0.6528  0.0687
   27LY0      H  516   6.041   5.504   2.930 -2.0519  0.2483  0.3931
   27LY0     CA  517   5.947   5.509   3.113 -0.0239 -0.4256 -0.3756
   27LY0     HA  518   5.985   5.513   3.216  0.4623  0.1159 -0.5736
   27LY0     CB  519   5.866   5.635   3.090  0.4125 -0.3988  0.7305
   27LY0    HB1  520   5.768   5.617   3.133  0.2416  1.2105  1.0740
   27LY0    HB2  521   5.853   5.656   2.984 -1.4397  2.0102  1.3595
   27LY0     CG  522   5.930   5.752   3.159 -0.3887 -0.9323 -0.7218
   27LY0    HG1  523   6.026   5.780   3.116 -0.9971  0.6367 -1.1131
   27LY0    HG2  524   5.940   5.721   3.263 -2.8250 -0.1561 -0.2020
   27LY0     CD  525   5.852   5.878   3.175 -1.5914  0.2523  0.2441
   27LY0    HD1  526   5.749   5.864   3.207 -1.4341  0.0644  0.6794
   27LY0    HD2  527   5.853   5.919   3.074 -0.8774 -1.1762 -0.3526
   27LY0     CE  528   5.936   5.981   3.260  0.2377  0.6321  0.0231
   27LY0    HE1  529   5.997   5.919   3.326 -0.3119  0.8663  0.7724
   27LY0    HE2  530   5.858   6.040   3.309 -2.4583 -0.1238 -3.0093
   27LY0     NZ  531   6.020   6.066   3.175  0.3763  0.0420  0.6423
   27LY0    HZ1  532   5.965   6.123   3.113 -1.5154 -2.2402  0.0724
   27LY0    HZ2  533   6.083   6.127   3.225 -1.4030  0.6102  2.3212
   27LY0    HZ3  534   6.078   6.007   3.116  2.2884  3.4476 -1.2249
   27LY0      C  535   5.862   5.382   3.109 -0.7631 -0.6528  0.3059
   27LY0      O  536   5.849   5.314   3.010 -0.4869  0.6433 -0.1144
   28LER      N  537   5.802   5.356   3.222  0.0502 -0.1319 -0.1832
   28LER      H  538   5.813   5.424   3.296  0.4198 -0.6425  0.2389
   28LER     CA  539   5.700   5.254   3.237  0.2710 -0.3704  0.1390
   28LER     HA  540   5.698   5.176   3.161  0.7139 -1.2641  1.0186
   28LER     CB  541   5.720   5.178   3.367  0.4777 -0.0887  0.0352
   28LER    HB1  542   5.648   5.097   3.366 -1.5862  1.6516  0.0061
   28LER    HB2  543   5.691   5.241   3.452 -0.6944  1.6628 -1.5804
   28LER     CG  544   5.861   5.128   3.403  0.4223  0.4071 -0.1189
   28LER     HG  545   5.933   5.209   3.393 -1.1855  1.9233  0.0205
   28LER    CD1  546   5.872   5.060   3.542 -0.1013  0.7597  0.0232
   28LER   HD11  547   5.969   5.010   3.541 -0.3527  0.2563  0.1160
   28LER   HD12  548   5.862   5.129   3.626  0.0397  0.2943  0.4275
   28LER   HD13  549   5.798   4.980   3.548  1.0786 -0.2393  3.5579
   28LER    CD2  550   5.914   5.021   3.304  0.0312  0.2064 -0.2142
   28LER   HD21  551   5.840   4.941   3.311  0.1489 -0.1288 -2.1812
   28LER   HD22  552   5.936   5.060   3.205  0.9079 -0.3926 -0.2751
   28LER   HD23  553   6.015   4.986   3.328 -0.0418  1.3467  2.0079
   28LER      C  554   5.557   5.320   3.235  0.1431  0.4738 -0.6207
   28LER      O  555   5.544   5.446   3.232  0.5866 -0.4658 -0.1497
   29LYR      N  556   5.455   5.237   3.240  0.4629  0.2434  0.4589
   29LYR      H  557   5.477   5.138   3.248 -1.2303 -0.2014  0.0077
   29LYR     CA  558   5.319   5.275   3.271 -0.1997  0.4895  0.7584
   29LYR     HA  559   5.329   5.367   3.330  1.7403  0.5380  0.3929
   29LYR     CB  560   5.240   5.309   3.144 -0.4629 -0.1162 -0.0079
   29LYR    HB1  561   5.301   5.373   3.080 -0.0529 -0.0400  0.4539
   29LYR    HB2  562   5.148   5.365   3.164 -0.8516 -0.5601 -0.5468
   29LYR     CG  563   5.199   5.185   3.060  0.3351  0.1589 -0.6616
   29LYR    HG1  564   5.159   5.111   3.129 -0.3352  1.4140  0.3380
   29LYR    HG2  565   5.278   5.134   3.004 -1.1877 -1.4893 -1.4366
   29LYR     CD  566   5.098   5.230   2.954  0.5066  0.2973  0.5074
   29LYR    HD1  567   5.137   5.316   2.900 -0.2654  0.8214  0.7668
   29LYR    HD2  568   4.998   5.235   2.999  0.6087  2.1207  0.6254
   29LYR     CE  569   5.083   5.121   2.844 -0.0578 -0.4413  0.4563
   29LYR    HE1  570   4.997   5.151   2.784 -0.9874 -0.6567  1.6495
   29LYR    HE2  571   5.056   5.023   2.881  0.0712 -1.2708 -1.5201
   29LYR     NZ  572   5.205   5.113   2.761  0.3139 -0.3489  0.1809
   29LYR    HZ1  573   5.270   5.041   2.787 -0.9209 -1.4736  0.2162
   29LYR      C  574   5.234   5.189   3.372 -0.2818  0.1189 -0.7297
   29LYR      O  575   5.125   5.225   3.400  0.0346 -0.5249  0.0497
   30LER      N  576   5.285   5.079   3.424 -0.6733  0.0986 -0.1340
   30LER      H  577   5.360   5.028   3.378 -1.3429  0.8287 -2.1756
   30LER     CA  578   5.231   5.031   3.555  0.3709  0.0247 -0.1843
   30LER     HA  579   5.124   5.016   3.549 -0.2227  2.5865  1.8750
   30LER     CB  580   5.282   4.893   3.593 -0.0779 -0.4102  0.1174
   30LER    HB1  581   5.229   4.863   3.684  1.0531 -0.4492  0.7748
   30LER    HB2  582   5.386   4.907   3.620 -0.0402  1.5222 -0.9232
   30LER     CG  583   5.258   4.782   3.489 -0.0685  0.4746  1.5406
   30LER     HG  584   5.328   4.799   3.408  0.4781 -0.6810  1.7487
   30LER    CD1  585   5.292   4.650   3.556  0.1343 -0.0741  0.2982
   30LER   HD11  586   5.381   4.674   3.614 -0.3241 -0.9078  1.3823
   30LER   HD12  587   5.226   4.612   3.634 -0.6612  0.1873 -0.2404
   30LER   HD13  588   5.307   4.570   3.484  3.5631  0.8036 -0.1450
   30LER    CD2  589   5.114   4.788   3.433  0.2185 -0.3995  0.1358
   30LER   HD21  590   5.102   4.877   3.372  0.8764 -0.5381 -0.2061
   30LER   HD22  591   5.102   4.703   3.365  1.7803 -0.7427  0.2531
   30LER   HD23  592   5.040   4.801   3.512  0.9714  1.9023  0.5298
   30LER      C  593   5.263   5.129   3.674  0.2780 -0.3015  0.4981
   30LER      O  594   5.356   5.209   3.665 -0.0439  0.2778  0.3384
   31LER      N  595   5.172   5.125   3.770  0.0825  0.0549  0.1670
   31LER      H  596   5.096   5.059   3.761  0.7719 -1.0710  2.0929
   31LER     CA  597   5.168   5.216   3.891  0.0085  0.4651  0.2530
   31LER     HA  598   5.224   5.306   3.865 -1.0761  1.2191  0.4263
   31LER     CB  599   5.025   5.271   3.921 -0.2918 -0.3300  0.3771
   31LER    HB1  600   5.030   5.304   4.025  4.1558  0.2236  0.1904
   31LER    HB2  601   4.958   5.185   3.912 -1.1858  0.3780  0.1668
   31LER     CG  602   4.968   5.382   3.840 -0.2083 -0.4410  0.4654
   31LER     HG  603   5.029   5.473   3.843 -0.6961 -0.1423  1.3552
   31LER    CD1  604   4.969   5.352   3.691  0.2915 -0.0666 -0.1743
   31LER   HD11  605   4.916   5.433   3.641 -1.4717 -0.8471  0.3353
   31LER   HD12  606   5.065   5.320   3.650 -0.9559 -3.7282 -0.6090
   31LER   HD13  607   4.911   5.261   3.675  1.2507 -0.4885 -1.4027
   31LER    CD2  608   4.826   5.421   3.883 -0.1034  1.0724 -0.8128
   31LER   HD21  609   4.764   5.342   3.840  0.4220  0.5896 -0.6944
   31LER   HD22  610   4.824   5.421   3.992 -0.4625 -0.0948 -0.8063
   31LER   HD23  611   4.791   5.516   3.843  1.5604  2.1997  0.2875
   31LER      C  612   5.217   5.148   4.020 -0.2257  0.1232 -1.1121
   31LER      O  613   5.201   5.027   4.036 -0.4632  0.7441 -0.2538
   32LY0      N  614   7.387   6.059   2.679  0.0154  0.0232 -0.2227
   32LY0     H1  615   7.439   5.979   2.647 -0.3459 -0.3388  0.0733
   32LY0     H2  616   7.407   6.142   2.626 -0.0966 -0.5822 -1.2475
   32LY0     H3  617   7.431   6.069   2.769  2.6034  1.4747 -1.5513
   32LY0     CA  618   7.243   6.038   2.690  0.3493 -0.0763 -0.3267
   32LY0     HA  619   7.212   6.119   2.757 -0.5842 -0.4388 -0.3071
   32LY0     CB  620   7.170   6.053   2.553  0.1709  0.6172  0.5748
   32LY0    HB1  621   7.210   5.982   2.480  1.2205  1.6618  0.0854
   32LY0    HB2  622   7.190   6.152   2.510 -0.4496 -0.1887 -1.6758
   32LY0     CG  623   7.010   6.056   2.562 -0.4176  0.3249 -0.0005
   32LY0    HG1  624   6.984   6.126   2.641 -0.4513  0.3287 -0.0152
   32LY0    HG2  625   6.980   5.955   2.589  2.0545 -0.4658  0.0876
   32LY0     CD  626   6.945   6.094   2.429 -0.7190 -0.3996  0.3525
   32LY0    HD1  627   6.957   6.001   2.374  1.7320  0.0185  0.0731
   32LY0    HD2  628   7.004   6.168   2.374 -0.0748 -1.2005 -0.0570
   32LY0     CE  629   6.799   6.144   2.448  0.3142 -0.1124 -0.2501
   32LY0    HE1  630   6.753   6.134   2.349 -0.2128  1.6357 -0.2064
   32LY0    HE2  631   6.797   6.248   2.479 -1.4658 -0.3120  0.4411
   32LY0     NZ  632   6.705   6.067   2.541 -0.3306  0.1073 -0.3008
   32LY0    HZ1  633   6.728   6.069   2.639 -0.6257  0.2959 -0.2358
   32LY0    HZ2  634   6.611   6.098   2.524 -2.0574 -3.4129  1.7436
   32LY0    HZ3  635   6.702   5.971   2.510 -1.0758 -0.2566  0.8455
   32LY0      C  636   7.203   5.913   2.765  1.0913  0.6863  0.0802
   32LY0      O  637   7.256   5.809   2.738 -0.9664 -0.3250 -0.5601
   33LER      N  638   7.106   5.919   2.860  0.1307 -0.9867 -0.5215
   33LER      H  639   7.065   6.007   2.889 -0.1904 -0.3192 -2.8063
   33LER     CA  640   7.069   5.803   2.945  0.8197  0.4871  0.2613
   33LER     HA  641   7.158   5.740   2.953  0.2459 -0.1177  2.6593
   33LER     CB  642   7.034   5.848   3.088 -0.7218 -0.3739  0.4243
   33LER    HB1  643   6.955   5.921   3.070 -0.7588 -0.7702 -1.2853
   33LER    HB2  644   7.128   5.894   3.117  1.5228 -1.6977 -3.8992
   33LER     CG  645   6.986   5.745   3.190 -0.1484  0.0637 -0.0679
   33LER     HG  646   6.901   5.697   3.141 -0.3162  2.1829 -2.0137
   33LER    CD1  647   7.093   5.644   3.230  0.1091 -0.4387 -0.4762
   33LER   HD11  648   7.141   5.586   3.151  1.6304  0.2422 -0.0977
   33LER   HD12  649   7.179   5.699   3.268  1.7854 -0.4784 -3.8218
   33LER   HD13  650   7.053   5.570   3.299 -0.5627 -0.2699 -0.6816
   33LER    CD2  651   6.946   5.822   3.314  0.3769  0.6542  0.1655
   33LER   HD21  652   6.924   5.748   3.390 -1.1972  1.2932  0.3781
   33LER   HD22  653   7.031   5.884   3.342  1.2270 -1.4194  2.4940
   33LER   HD23  654   6.856   5.881   3.297 -0.7385 -0.9067  0.4399
   33LER      C  655   6.969   5.712   2.879  0.3801 -0.4033 -0.7404
   33LER      O  656   6.992   5.593   2.874  0.0238  0.0099 -0.3542
   34LY0      N  657   5.712   4.423   2.224 -0.7605  0.4336  0.1682
   34LY0     H1  658   5.692   4.508   2.274  0.7649  1.1647 -0.3923
   34LY0     H2  659   5.771   4.364   2.281  0.6806  1.8818  0.2407
   34LY0     H3  660   5.629   4.368   2.209  0.7502 -2.0262  0.3538
   34LY0     CA  661   5.768   4.459   2.094 -0.9090 -0.1636  0.0112
   34LY0     HA  662   5.850   4.529   2.108 -0.2148 -0.5119 -1.9342
   34LY0     CB  663   5.821   4.334   2.019  0.1753 -0.2168 -0.4956
   34LY0    HB1  664   5.729   4.298   1.973 -1.1730  0.5491  1.4760
   34LY0    HB2  665   5.860   4.259   2.088 -0.5693 -0.2431 -0.0994
   34LY0     CG  666   5.919   4.368   1.910  0.4337  0.6478 -0.3806
   34LY0    HG1  667   6.012   4.406   1.951 -0.1717  1.4995  0.2138
   34LY0    HG2  668   5.870   4.436   1.840 -1.0490  1.6108  1.5078
   34LY0     CD  669   5.963   4.248   1.822 -0.5823  0.4370  0.1224
   34LY0    HD1  670   5.890   4.219   1.746  0.6461 -0.1113 -0.8927
   34LY0    HD2  671   5.991   4.160   1.881  2.0905  1.8102  1.0538
   34LY0     CE  672   6.094   4.279   1.752  0.4375  0.1973 -0.3853
   34LY0    HE1  673   6.104   4.206   1.673 -2.3681 -0.1449 -0.5170
   34LY0    HE2  674   6.177   4.270   1.823  1.3186  2.3789 -1.0292
   34LY0     NZ  675   6.109   4.411   1.686 -0.3100 -0.0081  0.0864
   34LY0    HZ1  676   6.198   4.427   1.640 -1.1939 -0.7822 -1.9634
   34LY0    HZ2  677   6.038   4.417   1.615 -1.4869  2.2949  1.3361
   34LY0    HZ3  678   6.097   4.492   1.746  2.8850  1.8112 -1.4494
   34LY0      C  679   5.668   4.535   2.005  0.0663 -0.5052 -0.0342
   34LY0      O  680   5.552   4.492   1.993  0.3730  0.4419 -0.3182
   35LER      N  681   5.712   4.639   1.937 -0.5495 -0.8881  0.2911
   35LER      H  682   5.807   4.672   1.949 -0.2695 -2.0205  1.4209
   35LER     CA  683   5.648   4.720   1.835 -0.1013 -0.2001 -0.7577
   35LER     HA  684   5.722   4.796   1.812  0.8150 -1.4226 -2.0697
   35LER     CB  685   5.630   4.635   1.705 -0.3789 -0.0616 -0.1739
   35LER    HB1  686   5.565   4.550   1.723  0.0768 -0.4564 -0.3771
   35LER    HB2  687   5.724   4.583   1.686 -1.3477 -1.5449 -1.0636
   35LER     CG  688   5.587   4.698   1.574 -0.2267 -0.4749 -0.2216
   35LER     HG  689   5.631   4.797   1.568 -0.8739 -0.2474 -1.5312
   35LER    CD1  690   5.631   4.611   1.458  0.1893 -0.6232  0.4909
   35LER   HD11  691   5.590   4.510   1.457 -0.1702 -0.4864  1.0676
   35LER   HD12  692   5.613   4.667   1.367  1.0229 -0.9300  0.1307
   35LER   HD13  693   5.739   4.598   1.447  0.1192  0.8187 -2.9636
   35LER    CD2  694   5.434   4.726   1.569  1.1597 -0.5277  0.1952
   35LER   HD21  695   5.367   4.641   1.575  0.5329 -0.0586  0.0371
   35LER   HD22  696   5.405   4.809   1.634 -1.4101 -1.7812  0.8049
   35LER   HD23  697   5.420   4.764   1.468 -0.3920 -0.6011  0.3514
   35LER      C  698   5.522   4.805   1.876 -0.0634  0.4092  1.0734
   35LER      O  699   5.500   4.917   1.827  0.3016  0.3649 -0.1401
   36LYR      N  700   5.440   4.743   1.963  0.5291  0.5177 -0.0128
   36LYR      H  701   5.472   4.655   2.001  2.6344  0.0704 -2.4848
   36LYR     CA  702   5.328   4.813   2.029 -0.4501  0.3447  0.1492
   36LYR     HA  703   5.258   4.855   1.957 -0.8690 -3.2017 -1.7431
   36LYR     CB  704   5.246   4.716   2.116  1.1850 -0.4943 -0.7608
   36LYR    HB1  705   5.156   4.761   2.157  0.5099 -2.4879  0.0385
   36LYR    HB2  706   5.299   4.687   2.206 -0.5680  0.4913  0.6536
   36LYR     CG  707   5.192   4.592   2.043 -0.0906 -0.6406 -0.8152
   36LYR    HG1  708   5.159   4.521   2.118  2.3460  1.2695  2.3474
   36LYR    HG2  709   5.280   4.546   1.997 -0.6333 -2.1344 -0.4237
   36LYR     CD  710   5.083   4.620   1.939  0.0557 -0.5161  0.8569
   36LYR    HD1  711   5.145   4.656   1.856  0.7829  3.1909  2.7823
   36LYR    HD2  712   5.022   4.707   1.962  2.3917  1.3976  0.3026
   36LYR     CE  713   5.002   4.499   1.890 -0.7819 -0.1226 -0.2385
   36LYR    HE1  714   4.927   4.532   1.818 -0.6236  1.0841  0.1229
   36LYR    HE2  715   4.947   4.469   1.979 -0.5059  0.4674  0.1404
   36LYR     NZ  716   5.089   4.396   1.833 -0.0063 -0.3968 -0.4653
   36LYR    HZ1  717   5.141   4.334   1.893 -0.7786 -0.6918 -0.0980
   36LYR      C  718   5.380   4.927   2.113 -0.7367 -0.8240 -0.0811
   36LYR      O  719   5.488   4.915   2.176 -0.4422 -0.2618 -0.4012
   37LY0      N  720   5.299   5.033   2.126 -0.2720  0.2616  0.2195
   37LY0      H  721   5.208   5.032   2.082 -0.0924  0.3690 -0.1519
   37LY0     CA  722   5.333   5.144   2.211  0.0967 -0.3478 -0.1429
   37LY0     HA  723   5.441   5.157   2.203 -0.1125  0.5385 -2.2962
   37LY0     CB  724   5.261   5.264   2.154 -0.2757 -0.7785  0.5117
   37LY0    HB1  725   5.273   5.345   2.227 -1.1922 -1.8532  1.9105
   37LY0    HB2  726   5.155   5.242   2.136  0.1931 -0.9242 -2.6271
   37LY0     CG  727   5.320   5.328   2.027 -0.6097  0.0940 -0.0787
   37LY0    HG1  728   5.303   5.268   1.938 -0.1052 -1.2076  0.6650
   37LY0    HG2  729   5.428   5.323   2.039 -0.7099 -2.4115  0.4263
   37LY0     CD  730   5.288   5.475   1.987 -0.2424 -0.0878 -0.4935
   37LY0    HD1  731   5.365   5.508   1.917 -0.2480 -1.0833 -0.9936
   37LY0    HD2  732   5.289   5.536   2.077 -0.8165 -1.9338  0.8314
   37LY0     CE  733   5.149   5.503   1.926 -0.0628 -0.0621  0.6028
   37LY0    HE1  734   5.073   5.492   2.003 -0.9701 -1.7537 -0.4796
   37LY0    HE2  735   5.133   5.434   1.843 -0.7985  0.7098  0.0832
   37LY0     NZ  736   5.144   5.636   1.858  0.0965  0.1190  0.3183
   37LY0    HZ1  737   5.056   5.641   1.809 -0.2047 -1.6458  0.6091
   37LY0    HZ2  738   5.147   5.708   1.929  2.7877  1.0708 -0.6193
   37LY0    HZ3  739   5.214   5.647   1.787  0.9213 -1.4327  0.8389
   37LY0      C  740   5.296   5.127   2.356  0.3711  0.6401 -0.9260
   37LY0      O  741   5.210   5.044   2.387 -0.3261 -0.1385 -0.3199
   38LER      N  742   5.362   5.203   2.445 -0.1746  0.2638  0.0560
   38LER      H  743   5.428   5.267   2.402  1.0205 -0.7287  0.3453
   38LER     CA  744   5.370   5.179   2.594  0.2739 -0.1211  0.7647
   38LER     HA  745   5.399   5.078   2.623  1.6409  0.6469  2.2242
   38LER     CB  746   5.474   5.278   2.648 -0.1263  0.0419  0.4692
   38LER    HB1  747   5.441   5.380   2.627 -1.0253  0.1117  2.0877
   38LER    HB2  748   5.564   5.252   2.592 -1.0763  1.1305 -1.6499
   38LER     CG  749   5.498   5.263   2.800  0.7726  0.4923  0.7298
   38LER     HG  750   5.407   5.281   2.858  0.3047  0.0953  0.1415
   38LER    CD1  751   5.559   5.131   2.836  0.6879 -0.3619  0.3227
   38LER   HD11  752   5.555   5.133   2.945 -1.3420  1.9316  0.3011
   38LER   HD12  753   5.501   5.045   2.802  0.3113  0.6823 -1.8887
   38LER   HD13  754   5.663   5.126   2.806  1.1313 -0.8504  1.8479
   38LER    CD2  755   5.592   5.366   2.858  0.5527  0.0551  0.0163
   38LER   HD21  756   5.615   5.345   2.963 -1.0095  0.0318  0.3669
   38LER   HD22  757   5.687   5.361   2.804  0.2458 -0.1644 -0.5053
   38LER   HD23  758   5.547   5.465   2.855 -0.4599 -0.2699  2.2069
   38LER      C  759   5.232   5.197   2.657  0.0187 -0.1882  0.3491
   38LER      O  760   5.150   5.272   2.617  0.4476  0.2284  0.6238
   39LY0      N  761   5.016   3.976   1.357 -0.0318  0.1846  0.1707
   39LY0     H1  762   4.918   3.999   1.360  0.4546  2.4675  0.4016
   39LY0     H2  763   5.046   3.924   1.439  1.8348  0.5822 -0.1993
   39LY0     H3  764   5.027   3.924   1.271 -0.7429 -0.2953  0.3604
   39LY0     CA  765   5.084   4.107   1.344  0.0982 -0.2874 -0.3495
   39LY0     HA  766   5.186   4.090   1.307  0.3760  0.2290  0.1666
   39LY0     CB  767   5.006   4.201   1.264 -0.4545 -0.1154 -0.2175
   39LY0    HB1  768   4.916   4.240   1.313 -0.4859  0.9767 -1.1127
   39LY0    HB2  769   4.971   4.146   1.177 -0.8315  0.3433 -0.3576
   39LY0     CG  770   5.098   4.316   1.226  0.1685 -0.0952  0.9101
   39LY0    HG1  771   5.201   4.282   1.218  0.2005  0.4208 -2.2935
   39LY0    HG2  772   5.091   4.385   1.311  2.0590  1.3893 -0.0485
   39LY0     CD  773   5.040   4.379   1.096  0.4689  0.0900  0.4263
   39LY0    HD1  774   4.932   4.391   1.095  0.6848  2.6199 -0.0072
   39LY0    HD2  775   5.062   4.312   1.013  0.6042 -0.6794  1.0661
   39LY0     CE  776   5.112   4.505   1.056  0.2064 -0.5478  0.3244
   39LY0    HE1  777   5.220   4.505   1.076  0.5210  1.6788 -1.0421
   39LY0    HE2  778   5.072   4.577   1.128  1.5818  0.2587  0.3446
   39LY0     NZ  779   5.088   4.552   0.914 -0.5242  0.3339  0.0071
   39LY0    HZ1  780   5.127   4.485   0.849 -2.1048  2.0135 -2.8344
   39LY0    HZ2  781   4.991   4.570   0.893 -0.9473 -0.0015  1.5042
   39LY0    HZ3  782   5.137   4.638   0.895 -0.5139  0.4355  0.4724
   39LY0      C  783   5.092   4.146   1.488 -0.4579 -0.6699  0.5856
   39LY0      O  784   5.007   4.106   1.568 -0.2594  0.3599 -0.4852
   40LER      N  785   5.191   4.230   1.522 -0.9001 -0.0774 -0.8429
   40LER      H  786   5.259   4.257   1.453 -1.8751 -2.4724 -2.8933
   40LER     CA  787   5.217   4.271   1.664 -0.4644  0.6643  0.6247
   40LER     HA  788   5.184   4.188   1.727 -1.4091  1.5763  1.3620
   40LER     CB  789   5.366   4.308   1.680  0.0679 -0.4684  0.2483
   40LER    HB1  790   5.377   4.377   1.764 -0.9489  0.9871 -0.7591
   40LER    HB2  791   5.388   4.361   1.588 -0.9684  0.0911  0.3047
   40LER     CG  792   5.454   4.183   1.699  0.1195  0.1488  0.7432
   40LER     HG  793   5.437   4.121   1.612  1.5697  0.7584  0.0054
   40LER    CD1  794   5.600   4.224   1.704 -0.4373  0.0866  0.7398
   40LER   HD11  795   5.635   4.274   1.614  2.1945 -0.9264  1.1207
   40LER   HD12  796   5.604   4.299   1.783 -1.1987  1.4548 -0.4764
   40LER   HD13  797   5.656   4.137   1.738 -1.4867 -0.7988  0.2334
   40LER    CD2  798   5.416   4.113   1.833 -0.4929  0.6486 -0.0547
   40LER   HD21  799   5.433   4.178   1.919 -0.9490  2.3568 -1.2194
   40LER   HD22  800   5.313   4.079   1.828 -0.3867  0.4629 -1.1038
   40LER   HD23  801   5.479   4.024   1.825 -0.7547  0.5396 -1.0057
   40LER      C  802   5.122   4.385   1.704  0.7586 -0.4441 -0.1824
   40LER      O  803   5.079   4.467   1.624 -0.0989 -0.5916  0.5650
   41U      O5'  804   6.887   8.508   1.906  0.3267  0.7356  0.5827
   41U      H5T  805   6.838   8.426   1.916  0.1277  0.9738  1.7018
   41U      C5'  806   6.886   8.545   1.771 -0.4034 -0.2105  0.5146
   41U     H5'1  807   6.860   8.651   1.772  0.2620 -0.0432  0.9015
   41U     H5'2  808   6.804   8.504   1.712 -0.0247 -0.6511  0.2878
   41U      C4'  809   7.018   8.518   1.692  0.5464 -0.1032  0.3984
   41U      H4'  810   6.997   8.561   1.594 -1.9506 -1.9314  0.0467
   41U      O4'  811   7.131   8.587   1.736  0.6903 -0.2990 -0.6221
   41U      C1'  812   7.255   8.518   1.694  0.3065  0.1978  0.2145
   41U      H1'  813   7.316   8.582   1.631  0.7516 -0.3699  0.0630
   41U       N1  814   7.340   8.477   1.805  0.0350  0.3051 -0.2508
   41U       C6  815   7.282   8.461   1.932  0.0441  0.5577  0.1044
   41U       H6  816   7.179   8.488   1.952 -0.2131  0.8188 -1.4178
   41U       C5  817   7.357   8.426   2.040  0.7050  0.1965  0.0272
   41U       H5  818   7.317   8.424   2.140 -0.3634  2.6866 -0.2972
   41U       C4  819   7.495   8.399   2.033 -0.1481  0.2977  0.6328
   41U       O4  820   7.571   8.370   2.132  0.0663 -0.0810  0.4892
   41U       N3  821   7.549   8.411   1.901 -0.3639  0.1636  0.5393
   41U       H3  822   7.648   8.395   1.890 -0.2226  1.4977 -0.3818
   41U       C2  823   7.478   8.449   1.788 -0.2483  0.5958 -0.6132
   41U       O2  824   7.537   8.454   1.681  0.3387 -0.2191  0.0668
   41U      C3'  825   7.069   8.374   1.669  0.9277  0.1263  0.2569
   41U      H3'  826   7.085   8.331   1.769  1.4909 -1.4065 -0.4581
   41U      C2'  827   7.208   8.400   1.608 -0.2765 -0.0879 -0.0149
   41U     H2'1  828   7.266   8.311   1.633  2.0935  1.6576  1.0373
   41U      O2'  829   7.202   8.423   1.465  0.3990  0.4048 -0.3215
   41U     HO'2  830   7.134   8.363   1.434 -0.4511  1.6499 -0.9371
   41U      O3'  831   6.980   8.292   1.598  0.2555 -0.1802 -0.2577
   42U        P  832   6.996   8.134   1.604  0.3510 -0.2875 -0.0408
   42U      O1P  833   6.884   8.083   1.522  0.1559 -0.1701  0.6871
   42U      O2P  834   7.007   8.085   1.742  0.4170 -0.0955  0.5663
   42U      O5'  835   7.135   8.102   1.528  0.3658 -0.4911 -0.0800
   42U      C5'  836   7.144   8.080   1.397 -0.5324  0.5352 -0.2432
   42U     H5'1  837   7.121   8.169   1.339  0.8206  0.6779 -0.5845
   42U     H5'2  838   7.075   7.999   1.372  1.1109 -0.8494 -0.4888
   42U      C4'  839   7.288   8.033   1.364 -0.6157  0.2961  0.0323
   42U      H4'  840   7.288   8.025   1.255 -2.3524  1.7068 -0.1167
   42U      O4'  841   7.387   8.130   1.415 -0.4240 -0.0261 -0.0464
   42U      C1'  842   7.499   8.064   1.475  0.3351  0.2938 -0.0776
   42U      H1'  843   7.589   8.100   1.426 -0.0187  2.0843  0.5068
   42U       N1  844   7.517   8.079   1.625  0.1448  0.0133  0.1035
   42U       C6  845   7.409   8.069   1.706  0.2306  0.2161 -0.5688
   42U       H6  846   7.307   8.064   1.673 -0.6932  2.1569  1.7343
   42U       C5  847   7.427   8.069   1.845 -0.3560  0.0894  0.8002
   42U       H5  848   7.340   8.073   1.909 -0.1868  0.7542  0.9930
   42U       C4  849   7.555   8.070   1.905 -0.2575 -0.6861 -0.1028
   42U       O4  850   7.574   8.075   2.024  0.5781 -0.3341 -0.1592
   42U       N3  851   7.658   8.066   1.817 -0.1572  0.0002 -0.4530
   42U       H3  852   7.750   8.059   1.860 -1.3956  0.4305  2.4837
   42U       C2  853   7.648   8.070   1.679  0.3203 -0.0079 -0.5198
   42U       O2  854   7.752   8.055   1.610  0.2199 -0.1926  0.0027
   42U      C3'  855   7.331   7.898   1.425  0.5358 -0.4043  0.2117
   42U      H3'  856   7.282   7.898   1.523 -2.5543  0.6761 -1.1791
   42U      C2'  857   7.483   7.915   1.434 -0.0075 -0.2076 -0.7471
   42U     H2'1  858   7.515   7.855   1.519 -0.0513 -0.7368 -1.0989
   42U      O2'  859   7.565   7.884   1.319  0.2105  0.3120  0.1418
   42U     HO'2  860   7.556   7.790   1.299 -0.0773  0.8939 -2.9809
   42U      O3'  861   7.279   7.787   1.349 -0.2941 -0.4450  0.0488
   43A        P  862   7.240   7.653   1.429  0.2187  0.0837  0.2460
   43A      O1P  863   7.181   7.564   1.328  0.1978 -0.6522  0.0889
   43A      O2P  864   7.161   7.687   1.551  0.3265 -0.1120  0.5293
   43A      O5'  865   7.381   7.593   1.471 -0.2937  0.0910 -0.6898
   43A      C5'  866   7.456   7.517   1.386 -0.3328 -0.5714  0.7036
   43A     H5'1  867   7.474   7.566   1.290  2.6911 -1.0496  0.9209
   43A     H5'2  868   7.402   7.425   1.369 -1.1030 -0.0690  0.3710
   43A      C4'  869   7.596   7.494   1.440  0.4921  0.4086 -0.0593
   43A      H4'  870   7.658   7.444   1.365  0.4297  0.6299 -0.2590
   43A      O4'  871   7.664   7.611   1.494  0.3975  0.1197  0.8373
   43A      C1'  872   7.734   7.574   1.607  0.5140 -0.4953 -0.1002
   43A      H1'  873   7.838   7.607   1.600 -0.4190  3.0427  0.5361
   43A       N9  874   7.675   7.639   1.727 -0.5862 -0.1873  0.0873
   43A       C8  875   7.542   7.684   1.744 -0.1515  0.1472  0.1681
   43A       H8  876   7.475   7.675   1.660 -0.0130  0.7128 -0.0081
   43A       N7  877   7.525   7.736   1.865 -0.6574 -0.1733  0.0486
   43A       C5  878   7.649   7.720   1.929 -0.1900 -0.4092 -0.0270
   43A       C6  879   7.700   7.729   2.061 -0.0978 -0.8507  0.1103
   43A       N6  880   7.620   7.768   2.160  0.1783 -0.2705 -0.1787
   43A      H61  881   7.543   7.830   2.137 -1.1376 -1.7877 -0.0896
   43A      H62  882   7.655   7.773   2.255  0.0606 -1.1849 -0.0873
   43A       N1  883   7.815   7.683   2.102  0.2137 -0.3630  0.5673
   43A       C2  884   7.896   7.635   2.014 -0.6197  0.9690  0.4346
   43A       H2  885   7.989   7.594   2.051 -0.5656  0.9188  0.2435
   43A       N3  886   7.864   7.613   1.885  0.3358  0.4670  0.0184
   43A       C4  887   7.741   7.660   1.850  0.3814 -0.8630  0.0958
   43A      C3'  888   7.594   7.400   1.562 -0.4343  1.0909 -0.1919
   43A      H3'  889   7.516   7.427   1.634 -0.8832  1.1194 -0.6864
   43A      C2'  890   7.732   7.423   1.618 -0.8200 -0.2283  0.2368
   43A     H2'1  891   7.753   7.379   1.716 -0.6180  0.1997  0.3911
   43A      O2'  892   7.838   7.373   1.538  0.5236  0.4645  0.2794
   43A     HO'2  893   7.848   7.279   1.558  2.4066  0.3434 -0.9529
   43A      O3'  894   7.587   7.265   1.518  0.1258  0.2312 -0.1989
   44A        P  895   7.516   7.158   1.604  0.6958 -0.1281  0.0199
   44A      O1P  896   7.482   7.050   1.509  0.0227  0.2800 -0.2987
   44A      O2P  897   7.409   7.223   1.683  0.7931 -0.3349  0.1348
   44A      O5'  898   7.610   7.095   1.718  0.1377  0.1801 -0.5706
   44A      C5'  899   7.724   7.014   1.681 -0.5825 -0.0561  0.2545
   44A     H5'1  900   7.772   7.048   1.589  1.8745 -0.5519  1.2707
   44A     H5'2  901   7.700   6.907   1.685  1.3811 -0.5194  0.7492
   44A      C4'  902   7.833   7.030   1.787 -0.0511  0.0267  0.1407
   44A      H4'  903   7.934   7.001   1.755  0.4779  0.9705  0.8866
   44A      O4'  904   7.853   7.163   1.818  0.7962 -0.3647 -0.2559
   44A      C1'  905   7.885   7.170   1.957 -0.1112  0.7057  0.6416
   44A      H1'  906   7.978   7.223   1.979 -0.1737 -0.2888  3.7655
   44A       N9  907   7.773   7.245   2.032  0.0189  0.6275  0.3494
   44A       C8  908   7.654   7.296   1.981 -0.3812 -0.8131  0.1852
   44A       H8  909   7.620   7.286   1.879 -1.5720  0.9419  0.3739
   44A       N7  910   7.594   7.376   2.063 -0.4570 -0.3902  0.8101
   44A       C5  911   7.671   7.375   2.175 -0.5242  0.3497  0.4992
   44A       C6  912   7.659   7.429   2.306  0.1085 -0.1024  0.3629
   44A       N6  913   7.554   7.501   2.346  0.5571  0.1120 -0.5146
   44A      H61  914   7.494   7.543   2.276 -0.6208 -0.7784 -0.0674
   44A      H62  915   7.544   7.525   2.444  1.2946 -0.3784 -0.3156
   44A       N1  916   7.749   7.410   2.399  0.1774 -0.2211 -0.1925
   44A       C2  917   7.852   7.333   2.370 -0.0263  0.1950 -0.3050
   44A       H2  918   7.916   7.320   2.456 -2.5850  1.7479  2.0023
   44A       N3  919   7.875   7.268   2.252  0.1897 -0.0660  0.0913
   44A       C4  920   7.782   7.299   2.158  0.3146  0.1858 -0.0886
   44A      C3'  921   7.808   6.948   1.912 -0.7193 -0.8193  0.9009
   44A      H3'  922   7.702   6.948   1.937 -0.5401 -3.0030  1.9315
   44A      C2'  923   7.885   7.026   2.012  0.2281  0.0982  0.5074
   44A     H2'1  924   7.831   7.023   2.106 -3.7681 -0.7009 -1.6285
   44A      O2'  925   8.017   6.984   2.021 -0.3170  0.1540  0.2003
   44A     HO'2  926   8.016   6.888   2.023 -0.4992  0.1597  0.4166
   44A      O3'  927   7.868   6.813   1.900 -0.2115 -0.0012  0.2944
   45U        P  928   7.803   6.689   1.953  0.0528 -0.1395 -0.1969
   45U      O1P  929   7.874   6.567   1.897 -0.1429  0.4238  0.5285
   45U      O2P  930   7.657   6.702   1.947 -0.2825  0.1121  0.6965
   45U      O5'  931   7.828   6.690   2.108  0.2384 -0.4109  0.5457
   45U      C5'  932   7.947   6.658   2.164 -0.5801  0.3962 -0.3578
   45U     H5'1  933   8.023   6.713   2.107 -2.0602  1.9868 -0.8788
   45U     H5'2  934   7.964   6.551   2.160  0.1236  0.5398 -1.6820
   45U      C4'  935   7.947   6.711   2.313  0.1189  0.2566 -0.4415
   45U      H4'  936   8.041   6.693   2.365 -0.1432 -0.4166 -0.1925
   45U      O4'  937   7.924   6.852   2.312  0.1000 -0.3172 -0.4959
   45U      C1'  938   7.851   6.883   2.437  0.3393 -0.1940  0.2818
   45U      H1'  939   7.911   6.947   2.502  0.5807 -0.2386  0.1033
   45U       N1  940   7.732   6.961   2.411 -0.4520 -0.0819 -0.0366
   45U       C6  941   7.642   6.936   2.311  0.0541 -0.4328 -0.1322
   45U       H6  942   7.655   6.843   2.257 -0.5480  0.1278 -1.2613
   45U       C5  943   7.532   7.014   2.292  0.0290 -0.2058 -0.4983
   45U       H5  944   7.459   6.981   2.219  0.6086  0.2881 -1.3267
   45U       C4  945   7.518   7.140   2.364 -0.3776  1.0165  0.1289
   45U       O4  946   7.427   7.226   2.333 -0.0148 -0.3702 -0.4004
   45U       N3  947   7.608   7.166   2.460 -0.0950  0.2661  0.5472
   45U       H3  948   7.578   7.241   2.520 -0.5107  0.3393  0.2563
   45U       C2  949   7.709   7.074   2.497  0.4528  0.2148  0.0721
   45U       O2  950   7.775   7.094   2.598 -0.3763  0.2960  0.6855
   45U      C3'  951   7.850   6.644   2.404 -0.3840  0.1227 -0.3567
   45U      H3'  952   7.760   6.624   2.345 -1.3045  1.6171  0.4751
   45U      C2'  953   7.826   6.751   2.509 -0.0144  0.6385 -0.7633
   45U     H2'1  954   7.725   6.748   2.549  1.2010  1.3478  2.7422
   45U      O2'  955   7.914   6.725   2.622  0.2624 -0.4136  0.1390
   45U     HO'2  956   7.984   6.665   2.595  0.4147 -0.4702  0.6451
   45U      O3'  957   7.909   6.528   2.451  0.1606 -0.4738  0.3476
   46U        P  958   7.809   6.430   2.514  0.4348  0.5802 -0.3777
   46U      O1P  959   7.882   6.308   2.557  0.3181  0.1746  0.5377
   46U      O2P  960   7.695   6.410   2.425  0.1824  0.1854 -0.1643
   46U      O5'  961   7.740   6.478   2.651 -0.5572  0.3436 -0.4219
   46U      C5'  962   7.800   6.470   2.781 -0.4399 -0.4572  0.4973
   46U     H5'1  963   7.898   6.516   2.775 -0.6581  0.1216  1.2792
   46U     H5'2  964   7.817   6.367   2.811  1.9013  0.0012  0.8885
   46U      C4'  965   7.723   6.527   2.900  0.5022  0.3414  0.2776
   46U      H4'  966   7.767   6.494   2.994  1.2577 -1.5422 -0.6878
   46U      O4'  967   7.728   6.665   2.900 -0.1975 -0.1511  0.0753
   46U      C1'  968   7.606   6.715   2.971  0.7725  1.0082  1.1205
   46U      H1'  969   7.629   6.784   3.052  2.7338  2.7262 -0.7496
   46U       N1  970   7.517   6.784   2.880 -0.2743  0.5427 -0.1533
   46U       C6  971   7.534   6.769   2.744 -0.1447 -0.0512 -0.0924
   46U       H6  972   7.595   6.688   2.706  0.1523  0.1425 -0.0307
   46U       C5  973   7.458   6.844   2.658  0.1866  0.1480 -0.2194
   46U       H5  974   7.460   6.826   2.551 -1.3152 -1.7488  0.0110
   46U       C4  975   7.363   6.943   2.701 -0.3536  0.0069 -0.8885
   46U       O4  976   7.284   6.997   2.628 -0.4236  0.1570  0.6368
   46U       N3  977   7.359   6.955   2.840 -0.1404  0.5678  0.0306
   46U       H3  978   7.291   7.026   2.865 -1.0551  0.7521 -2.6154
   46U       C2  979   7.438   6.891   2.931  0.5557 -0.3012 -0.2852
   46U       O2  980   7.429   6.919   3.052 -0.8185 -0.0508  0.2991
   46U      C3'  981   7.580   6.484   2.908  0.1559 -0.0863 -0.5299
   46U      H3'  982   7.533   6.506   2.811 -0.2637 -2.1059 -0.8192
   46U      C2'  983   7.534   6.586   3.015  0.1274  0.5405 -0.2010
   46U     H2'1  984   7.427   6.609   3.018 -0.1719 -0.8620  1.1388
   46U      O2'  985   7.585   6.548   3.147 -0.0750 -0.0342 -0.2331
   46U     HO'2  986   7.551   6.603   3.218 -3.3112 -0.4639 -1.2813
   46U      O3'  987   7.551   6.357   2.957  0.6255 -0.7131  0.3306
   47A        P  988   7.397   6.313   2.933 -0.0544  0.1465 -0.4047
   47A      O1P  989   7.384   6.171   2.968 -0.6155  0.1603 -0.1936
   47A      O2P  990   7.345   6.351   2.794 -0.4150 -0.9074  0.4931
   47A      O5'  991   7.311   6.403   3.030 -0.0043 -0.0378 -0.0976
   47A      C5'  992   7.283   6.379   3.167 -0.4220  0.0657  0.1510
   47A     H5'1  993   7.381   6.365   3.214 -0.4608  0.2762  0.2955
   47A     H5'2  994   7.233   6.283   3.175  0.6584 -0.6904 -1.5312
   47A      C4'  995   7.193   6.475   3.247 -0.0782 -0.6885 -0.1325
   47A      H4'  996   7.207   6.451   3.352 -0.1114 -1.5932 -0.3263
   47A      O4'  997   7.240   6.613   3.225 -0.3250  0.0244 -0.3782
   47A      C1'  998   7.119   6.689   3.187  0.2717 -0.1181  0.2753
   47A      H1'  999   7.132   6.791   3.224  2.3894 -1.3257  3.2407
   47A       N9 1000   7.095   6.707   3.039 -0.1192  0.8283  0.3844
   47A       C8 1001   7.163   6.668   2.926  0.5635 -0.6844  0.6338
   47A       H8 1002   7.243   6.595   2.925 -0.4098 -1.7881 -0.7713
   47A       N7 1003   7.111   6.722   2.814 -0.4485  0.4466 -0.4533
   47A       C5 1004   7.013   6.804   2.856  0.7752  0.8399  0.0447
   47A       C6 1005   6.923   6.900   2.790 -1.0158 -0.1985 -0.3775
   47A       N6 1006   6.908   6.919   2.659  0.7490 -0.3699 -0.3333
   47A      H61 1007   6.950   6.861   2.588  1.2014  1.0527 -1.2783
   47A      H62 1008   6.844   6.988   2.622 -0.4524 -2.3362 -2.1294
   47A       N1 1009   6.841   6.976   2.868 -0.4969  0.2693  0.4602
   47A       C2 1010   6.848   6.953   2.996 -0.0151  0.1731 -0.4000
   47A       H2 1011   6.777   7.010   3.055  0.8887  1.5746 -0.6316
   47A       N3 1012   6.919   6.870   3.065  0.9255  0.6284 -0.0796
   47A       C4 1013   7.002   6.794   2.990  0.5646 -0.1741  0.8142
   47A      C3' 1014   7.035   6.467   3.213 -0.0385  0.2938  0.1956
   47A      H3' 1015   7.028   6.459   3.104  4.1923  1.0447 -0.2923
   47A      C2' 1016   6.998   6.609   3.245  1.0141 -0.6441 -0.0028
   47A     H2'1 1017   6.907   6.636   3.191  2.1072 -0.1393 -1.6354
   47A      O2' 1018   6.985   6.651   3.380  0.5015 -0.1768  0.3108
   47A     HO'2 1019   7.036   6.587   3.428  2.0807 -0.4392 -1.5777
   47A      O3' 1020   6.981   6.363   3.292  0.2550  0.2208 -0.7342
   48U        P 1021   6.850   6.292   3.262  0.4055  0.4476  0.3696
   48U      O1P 1022   6.829   6.197   3.380  0.0176 -0.5375 -0.2581
   48U      O2P 1023   6.864   6.227   3.129 -0.0487  0.9933 -0.4071
   48U      O5' 1024   6.733   6.400   3.254  0.3014  0.1521  0.5279
   48U      C5' 1025   6.687   6.470   3.377  0.7833 -0.2989 -0.2204
   48U     H5'1 1026   6.772   6.522   3.421  0.1711  2.4866 -2.0785
   48U     H5'2 1027   6.642   6.397   3.444  1.1237 -0.5244 -0.2287
   48U      C4' 1028   6.584   6.574   3.327 -0.4127  0.2724  0.4109
   48U      H4' 1029   6.545   6.629   3.412 -1.4668  1.9324 -1.0872
   48U      O4' 1030   6.639   6.678   3.243 -0.2758 -0.1724 -0.1378
   48U      C1' 1031   6.535   6.729   3.161 -1.2655  0.6100 -0.3186
   48U      H1' 1032   6.525   6.834   3.188 -2.3214  0.1553  1.2645
   48U       N1 1033   6.566   6.718   3.018  0.0648  0.5045  0.0689
   48U       C6 1034   6.651   6.626   2.960 -0.3416 -0.8614  0.1987
   48U       H6 1035   6.702   6.556   3.024 -4.6069 -2.1899  2.4867
   48U       C5 1036   6.681   6.630   2.828 -0.4714  1.0891 -0.3116
   48U       H5 1037   6.754   6.553   2.808  0.8372  2.0591  0.5747
   48U       C4 1038   6.606   6.711   2.734  0.1731  0.4646  0.2450
   48U       O4 1039   6.608   6.711   2.612 -0.5829 -0.3811  0.2525
   48U       N3 1040   6.507   6.783   2.791  0.2826 -0.0159 -0.3046
   48U       H3 1041   6.435   6.824   2.733  1.3081  0.3401 -1.3494
   48U       C2 1042   6.486   6.795   2.928  0.2748 -0.1032 -1.0228
   48U       O2 1043   6.401   6.867   2.969 -0.0429 -0.5023  0.1992
   48U      C3' 1044   6.474   6.511   3.252  0.3106  0.3370  0.3510
   48U      H3' 1045   6.521   6.453   3.173 -0.0998 -0.5807  0.7503
   48U      C2' 1046   6.411   6.637   3.193 -0.7012  0.2258 -0.4021
   48U     H2'1 1047   6.357   6.607   3.102 -0.6566  1.4332 -0.8441
   48U      O2' 1048   6.317   6.682   3.288  0.6881 -0.3139  0.2981
   48U     HO'2 1049   6.246   6.729   3.244  1.6714  1.6147  0.6687
   48U      O3' 1050   6.391   6.415   3.322  0.1463 -0.6579 -0.1967
   49C        P 1051   6.295   6.316   3.245 -0.3090 -0.0717 -0.1469
   49C      O1P 1052   6.235   6.216   3.341  0.1052  0.2813 -0.1586
   49C      O2P 1053   6.365   6.258   3.131  0.0712 -0.1192  0.2391
   49C      O5' 1054   6.177   6.410   3.184  0.1896  0.1067 -0.0694
   49C      C5' 1055   6.092   6.476   3.272 -0.8670  0.4689 -0.2679
   49C     H5'1 1056   6.167   6.515   3.341 -0.6663  0.3173 -0.3983
   49C     H5'2 1057   6.031   6.401   3.322 -0.0674 -0.5563 -0.7908
   49C      C4' 1058   6.009   6.583   3.200  0.7205 -0.4822  0.3182
   49C      H4' 1059   5.949   6.627   3.280 -0.6227 -1.6332 -0.0176
   49C      O4' 1060   6.089   6.687   3.141 -0.2708 -0.3601  0.1920
   49C      C1' 1061   6.031   6.721   3.015 -0.7631 -0.1180  0.1496
   49C      H1' 1062   6.013   6.829   3.016 -3.3898 -0.4967  0.5206
   49C       N1 1063   6.109   6.682   2.898 -0.3729 -0.0376  0.3508
   49C       C6 1064   6.188   6.568   2.891  0.1389 -0.6431  0.4973
   49C       H6 1065   6.194   6.510   2.982 -1.7987 -1.9448 -0.1206
   49C       C5 1066   6.252   6.532   2.779 -0.5920 -0.0029 -0.6258
   49C       H5 1067   6.328   6.455   2.788  1.8472  1.9671 -2.7790
   49C       C4 1068   6.235   6.613   2.662  0.3293 -0.9138 -0.1552
   49C       N4 1069   6.304   6.587   2.554  0.2629  0.6906 -0.1198
   49C      H41 1070   6.339   6.493   2.546 -0.1817  0.4630  0.5777
   49C      H42 1071   6.314   6.651   2.476  1.7467  1.8830  1.0020
   49C       N3 1072   6.159   6.722   2.662  0.5127  0.6835 -0.1218
   49C       C2 1073   6.094   6.755   2.778 -0.0860  0.5030  0.4100
   49C       O2 1074   6.009   6.846   2.766 -0.3516  0.4863 -0.1228
   49C      C3' 1075   5.914   6.523   3.095 -0.6994  0.2114 -0.3338
   49C      H3' 1076   5.959   6.447   3.031  0.8744  1.2991 -0.5854
   49C      C2' 1077   5.897   6.653   3.012 -0.4995 -0.1141 -0.4894
   49C     H2'1 1078   5.873   6.631   2.907 -1.2449  0.9116 -0.5564
   49C      O2' 1079   5.796   6.740   3.061 -0.2980  0.0321  0.0612
   49C     HO'2 1080   5.765   6.786   2.982  1.3340  1.6046  0.2810
   49C      O3' 1081   5.795   6.471   3.158 -0.1207  0.3245  0.8692
   50U        P 1082   5.720   6.343   3.084 -0.1910  0.2846 -0.5394
   50U      O1P 1083   5.593   6.315   3.152 -0.3706 -0.1481  0.7177
   50U      O2P 1084   5.816   6.231   3.067  0.3898  0.1166  0.1599
   50U      O5' 1085   5.692   6.393   2.935  0.5517 -0.3365 -0.9962
   50U      C5' 1086   5.597   6.494   2.903 -0.4884 -0.4631 -0.0090
   50U     H5'1 1087   5.615   6.589   2.954 -0.5058 -0.9717  0.9737
   50U     H5'2 1088   5.495   6.466   2.931 -0.5902 -0.5900 -0.4918
   50U      C4' 1089   5.597   6.525   2.756 -0.5689 -0.5110  0.6482
   50U      H4' 1090   5.514   6.589   2.728  0.2270  0.0025 -0.6549
   50U      O4' 1091   5.726   6.578   2.707 -0.3037 -0.8446  0.3543
   50U      C1' 1092   5.729   6.560   2.567  0.0720  0.5895  1.2660
   50U      H1' 1093   5.710   6.652   2.512 -1.0296 -0.0231  0.5846
   50U       N1 1094   5.859   6.520   2.511  0.7090 -0.1343 -0.3148
   50U       C6 1095   5.931   6.424   2.580  0.0110  0.0763  0.3731
   50U       H6 1096   5.904   6.396   2.680  1.9060 -0.6265  0.7246
   50U       C5 1097   6.038   6.364   2.517 -1.1242 -0.3762  0.5631
   50U       H5 1098   6.103   6.292   2.565  1.4816  0.5998 -1.2054
   50U       C4 1099   6.081   6.408   2.386 -0.3721  0.5358 -1.0549
   50U       O4 1100   6.171   6.356   2.321 -0.1657  0.3287 -0.2953
   50U       N3 1101   6.014   6.516   2.332  0.3208  0.1156 -0.3661
   50U       H3 1102   6.035   6.525   2.234 -1.2089 -1.7123 -0.9233
   50U       C2 1103   5.897   6.566   2.384  0.5730  0.2203 -0.1756
   50U       O2 1104   5.826   6.642   2.317  0.4985  0.1617  0.4037
   50U      C3' 1105   5.593   6.401   2.661  0.6683  0.6418  0.3846
   50U      H3' 1106   5.662   6.329   2.704 -0.3847  0.2055  1.4158
   50U      C2' 1107   5.622   6.460   2.523 -0.6122  0.1543 -0.0346
   50U     H2'1 1108   5.665   6.379   2.464  1.1889 -1.3571  3.1171
   50U      O2' 1109   5.516   6.521   2.458  0.3856 -0.4238 -0.3369
   50U     HO'2 1110   5.456   6.447   2.445  0.6208 -1.0950  1.9412
   50U      O3' 1111   5.471   6.326   2.658  0.2357  0.3080  0.3606
   51A        P 1112   5.472   6.171   2.623 -0.3577  0.2795  0.1006
   51A      O1P 1113   5.369   6.100   2.705  0.2019  0.4954 -0.0863
   51A      O2P 1114   5.613   6.116   2.638 -0.4824  0.1900 -0.0225
   51A      O5' 1115   5.443   6.174   2.464 -0.2335 -0.2571 -0.0021
   51A      C5' 1116   5.321   6.219   2.415 -0.5440 -0.7863 -0.6006
   51A     H5'1 1117   5.290   6.304   2.476  0.1255  0.2640 -1.6814
   51A     H5'2 1118   5.243   6.145   2.436  0.4159 -1.2523  1.5978
   51A      C4' 1119   5.335   6.267   2.274 -0.5729 -0.4922  0.0545
   51A      H4' 1120   5.235   6.299   2.247 -1.9585 -4.1335  0.3534
   51A      O4' 1121   5.433   6.371   2.252  0.1456  0.0827 -0.1783
   51A      C1' 1122   5.493   6.362   2.120  0.1680  0.0722  0.3828
   51A      H1' 1123   5.497   6.458   2.067 -0.3271 -0.4208 -0.5884
   51A       N9 1124   5.630   6.304   2.132  0.4062 -0.1527  0.4343
   51A       C8 1125   5.684   6.245   2.243 -0.2326  0.1888 -0.1120
   51A       H8 1126   5.622   6.228   2.330 -2.6988 -0.2195 -1.8558
   51A       N7 1127   5.812   6.218   2.230 -0.6578  0.1931  0.7496
   51A       C5 1128   5.841   6.264   2.097 -0.1582  0.6426  0.1469
   51A       C6 1129   5.954   6.261   2.014  0.6360  0.3351 -0.2867
   51A       N6 1130   6.074   6.216   2.047  0.1832  0.5158  0.4183
   51A      H61 1131   6.096   6.192   2.143  1.3895  1.4802  0.4069
   51A      H62 1132   6.145   6.213   1.976  1.1067 -1.4483  1.3323
   51A       N1 1133   5.939   6.298   1.887 -0.9178  0.1286  0.2108
   51A       C2 1134   5.831   6.358   1.846  0.2034 -0.0370 -0.5471
   51A       H2 1135   5.834   6.384   1.742 -0.2247 -1.3760 -0.9126
   51A       N3 1136   5.717   6.365   1.913  0.5496 -0.7873 -0.0754
   51A       C4 1137   5.729   6.313   2.037 -0.0173  0.2740  0.4299
   51A      C3' 1138   5.365   6.158   2.171  1.2078 -0.4372 -0.1288
   51A      H3' 1139   5.447   6.101   2.215  0.8436 -1.0736 -0.2585
   51A      C2' 1140   5.411   6.248   2.056  0.5442  0.2588  0.6063
   51A     H2'1 1141   5.469   6.191   1.984  0.2252  0.0071  0.5490
   51A      O2' 1142   5.290   6.316   2.004 -0.0510  0.9194 -0.4320
   51A     HO'2 1143   5.211   6.265   2.025  0.4890 -0.1464 -0.9352
   51A      O3' 1144   5.256   6.067   2.137 -0.1976 -0.0257 -0.6938
   52U        P 1145   5.294   5.927   2.062  0.3631  0.0905  0.5811
   52U      O1P 1146   5.169   5.856   2.020 -0.0059  0.6586  0.3687
   52U      O2P 1147   5.396   5.865   2.154  0.5783  0.3411  0.1779
   52U      O5' 1148   5.361   5.969   1.924  0.2335 -0.5424  0.4505
   52U      C5' 1149   5.296   6.035   1.813  0.8023  0.4381  0.0902
   52U     H5'1 1150   5.239   6.122   1.845  1.9947  1.1454  0.3430
   52U     H5'2 1151   5.224   5.967   1.768  1.0548  0.0970  0.2007
   52U      C4' 1152   5.393   6.070   1.695  0.3771 -0.2422  0.0026
   52U      H4' 1153   5.338   6.119   1.614 -0.6222 -1.2134  0.0765
   52U      O4' 1154   5.503   6.152   1.721 -0.5093  0.4395  0.1418
   52U      C1' 1155   5.617   6.106   1.639  0.0327 -0.0750  0.5182
   52U      H1' 1156   5.668   6.187   1.588  0.9229 -0.9295  0.0199
   52U       N1 1157   5.714   6.047   1.733  0.6336  0.5210 -0.5086
   52U       C6 1158   5.681   6.018   1.866  0.5583  0.4879 -0.6396
   52U       H6 1159   5.580   6.025   1.904  1.3398  2.7549  1.2981
   52U       C5 1160   5.778   5.980   1.950  0.0809  0.2400 -0.2756
   52U       H5 1161   5.761   5.938   2.048 -2.2982 -0.1297 -0.7880
   52U       C4 1162   5.910   5.970   1.904 -0.1301 -0.0008  0.4843
   52U       O4 1163   6.009   5.925   1.968  0.7737  0.0701  0.9143
   52U       N3 1164   5.931   5.996   1.771  0.1579  0.4559  0.1505
   52U       H3 1165   6.026   6.008   1.740 -0.2927  2.7822 -0.5790
   52U       C2 1166   5.842   6.041   1.680  0.2525 -0.2743 -0.0341
   52U       O2 1167   5.870   6.040   1.564  0.0675 -0.1468  0.0657
   52U      C3' 1168   5.452   5.946   1.630  0.1110  0.2334 -0.1177
   52U      H3' 1169   5.491   5.873   1.700  1.6263  0.0291 -1.1254
   52U      C2' 1170   5.571   5.999   1.542 -0.3200 -0.2434  0.1598
   52U     H2'1 1171   5.652   5.930   1.520  0.9806  0.7157  1.6852
   52U      O2' 1172   5.532   6.077   1.428  0.2032  0.7153 -0.3209
   52U     HO'2 1173   5.438   6.058   1.421  0.3157 -0.1630  0.4093
   52U      O3' 1174   5.351   5.894   1.543  0.1496 -0.0064 -0.6809
   53U        P 1175   5.347   5.739   1.519 -0.6011 -0.6259  0.1785
   53U      O1P 1176   5.231   5.721   1.427 -0.0336  0.5433 -0.4471
   53U      O2P 1177   5.361   5.658   1.642  0.6782 -0.4040 -0.4322
   53U      O5' 1178   5.480   5.717   1.437 -0.5469  0.3836  0.2543
   53U      C5' 1179   5.481   5.731   1.295  0.3585  0.0758 -0.3754
   53U     H5'1 1180   5.428   5.823   1.273 -2.0644 -0.7077  1.6579
   53U     H5'2 1181   5.427   5.645   1.254 -0.6079  1.5381 -2.3297
   53U      C4' 1182   5.622   5.727   1.236  0.2526  0.4823 -0.4301
   53U      H4' 1183   5.602   5.753   1.132 -1.0772 -1.1493 -0.6211
   53U      O4' 1184   5.720   5.798   1.303 -0.1821  0.6449 -0.0888
   53U      C1' 1185   5.841   5.730   1.295  0.5797 -0.2289 -0.2376
   53U      H1' 1186   5.914   5.796   1.248  1.3509 -2.0919 -1.8013
   53U       N1 1187   5.902   5.691   1.430 -0.0608  0.0972 -1.0959
   53U       C6 1188   5.829   5.687   1.547  0.1185 -0.1789  0.1379
   53U       H6 1189   5.721   5.694   1.545  0.1665  0.5907 -0.0380
   53U       C5 1190   5.891   5.660   1.664  0.0834 -0.6274  0.0643
   53U       H5 1191   5.832   5.656   1.754 -0.4154 -0.5055 -0.2528
   53U       C4 1192   6.033   5.639   1.672 -0.2443 -0.1806 -0.1262
   53U       O4 1193   6.102   5.622   1.770 -0.2658  0.0924  0.2482
   53U       N3 1194   6.098   5.645   1.556  0.0722  0.1402 -0.2610
   53U       H3 1195   6.193   5.611   1.557 -0.1327 -0.4468  0.1921
   53U       C2 1196   6.042   5.670   1.430 -0.2785 -0.1022 -0.3425
   53U       O2 1197   6.109   5.676   1.327 -0.0466 -0.6885  0.3029
   53U      C3' 1198   5.678   5.581   1.244 -0.4503  0.0797  0.3338
   53U      H3' 1199   5.660   5.547   1.346 -1.2954  0.8859  0.4761
   53U      C2' 1200   5.823   5.602   1.211  0.2281 -0.2654  0.1321
   53U     H2'1 1201   5.898   5.527   1.236  2.5420  0.9418 -2.6324
   53U      O2' 1202   5.831   5.635   1.073 -0.3726 -0.2231  0.1465
   53U     HO'2 1203   5.791   5.559   1.031 -0.9385  0.1565 -0.0059
   53U      O3' 1204   5.622   5.495   1.146 -0.2983 -0.0340 -0.1120
   54C        P 1205   5.652   5.333   1.144 -0.3157  0.5171 -0.2253
   54C      O1P 1206   5.571   5.274   1.035 -0.0916  0.0041 -0.1036
   54C      O2P 1207   5.618   5.287   1.284  0.1449 -0.1908 -0.2799
   54C      O5' 1208   5.806   5.304   1.133  0.2929  0.2227  0.1584
   54C      C5' 1209   5.879   5.312   1.013 -0.5134  0.7208 -0.5130
   54C     H5'1 1210   5.881   5.414   0.975  1.2251  0.4899 -1.1096
   54C     H5'2 1211   5.833   5.238   0.947 -1.9054 -0.8019  2.0143
   54C      C4' 1212   6.028   5.277   1.026 -0.2272 -0.2052 -0.4151
   54C      H4' 1213   6.081   5.303   0.934  1.4458  2.7890  1.2124
   54C      O4' 1214   6.087   5.362   1.125  0.5901 -0.2441  0.1472
   54C      C1' 1215   6.198   5.292   1.184  0.2138 -0.2507 -0.5150
   54C      H1' 1216   6.287   5.349   1.157 -0.1473  0.6758  0.1907
   54C       N1 1217   6.190   5.288   1.330  0.2359  0.2951 -0.4920
   54C       C6 1218   6.073   5.310   1.405 -0.1518  0.3673 -0.9162
   54C       H6 1219   5.982   5.338   1.355  1.0577  1.2518 -2.7536
   54C       C5 1220   6.078   5.311   1.539  0.6273  0.4894  0.1696
   54C       H5 1221   5.988   5.320   1.599  0.5177  0.2122  0.0463
   54C       C4 1222   6.202   5.270   1.600 -0.5421 -0.0171  0.0769
   54C       N4 1223   6.210   5.256   1.735 -0.2692 -0.1835 -0.5781
   54C      H41 1224   6.132   5.277   1.796  0.2834 -1.6030  0.6489
   54C      H42 1225   6.295   5.217   1.771 -0.6648 -1.1224 -0.6345
   54C       N3 1226   6.315   5.235   1.536  0.3353  0.3614  0.2819
   54C       C2 1227   6.305   5.247   1.400 -0.9265  0.7660  0.5394
   54C       O2 1228   6.405   5.223   1.337 -0.6902  0.3996 -0.3966
   54C      C3' 1229   6.062   5.133   1.082  0.0697 -0.2078  0.8396
   54C      H3' 1230   5.995   5.108   1.164 -0.5755 -0.5215  0.2347
   54C      C2' 1231   6.211   5.155   1.117  0.4114 -0.0030 -0.7580
   54C     H2'1 1232   6.253   5.087   1.191  3.1685  1.2999 -1.0156
   54C      O2' 1233   6.286   5.159   0.997  0.0434  0.0387 -0.1887
   54C     HO'2 1234   6.252   5.086   0.943  2.1629 -0.6711 -0.6750
   54C      O3' 1235   6.060   5.030   0.986 -0.3447 -0.2561 -0.2155
   55C        P 1236   6.053   4.878   1.035  0.1856  0.4296 -0.1770
   55C      O1P 1237   6.061   4.800   0.909  0.0237  0.4842  0.6032
   55C      O2P 1238   5.935   4.869   1.129 -0.2709  0.6599 -0.0839
   55C      O5' 1239   6.182   4.846   1.124 -0.2484 -0.1497  0.0986
   55C      C5' 1240   6.313   4.827   1.053  0.0715  0.0826  0.8543
   55C     H5'1 1241   6.333   4.901   0.975 -0.8319  0.1423  0.6715
   55C     H5'2 1242   6.297   4.734   0.998 -2.1489 -1.9296  4.4778
   55C      C4' 1243   6.432   4.820   1.140  0.1927 -0.5599 -0.6748
   55C      H4' 1244   6.528   4.832   1.089  1.1880  1.0419  1.3865
   55C      O4' 1245   6.435   4.920   1.241  0.2575 -0.3849  0.4902
   55C      C1' 1246   6.501   4.861   1.351 -0.2499  0.1161  0.2318
   55C      H1' 1247   6.592   4.919   1.369 -0.7830  1.0248  0.0445
   55C       N1 1248   6.418   4.864   1.476 -0.3620  0.5473  0.1566
   55C       C6 1249   6.284   4.882   1.476  0.7411  0.2582  0.2197
   55C       H6 1250   6.231   4.875   1.382 -0.7870  2.4908  0.8248
   55C       C5 1251   6.221   4.911   1.594 -0.1697  0.0823  0.3345
   55C       H5 1252   6.114   4.918   1.604 -0.1923  1.0860 -0.4520
   55C       C4 1253   6.292   4.900   1.715  0.2717 -0.0031  0.0020
   55C       N4 1254   6.237   4.910   1.831 -0.0553  0.2968  0.2568
   55C      H41 1255   6.146   4.953   1.831 -0.3617 -0.3378  0.0031
   55C      H42 1256   6.295   4.899   1.914 -0.7595  0.5130  0.7878
   55C       N3 1257   6.421   4.858   1.718 -0.2533 -0.6319  0.2609
   55C       C2 1258   6.485   4.844   1.601  0.0630  0.7204  0.1355
   55C       O2 1259   6.604   4.816   1.599 -0.1926 -0.1569  0.2356
   55C      C3' 1260   6.444   4.682   1.203 -0.1936 -1.1890 -0.2204
   55C      H3' 1261   6.346   4.648   1.236 -1.4958  0.1514 -2.4662
   55C      C2' 1262   6.540   4.713   1.322  0.1186 -0.3333 -0.0408
   55C     H2'1 1263   6.528   4.647   1.407 -2.1404  1.0332  0.7710
   55C      O2' 1264   6.681   4.710   1.287 -0.2554  0.3789  0.4141
   55C     HO'2 1265   6.728   4.731   1.368 -1.7953 -1.5029  1.8895
   55C      O3' 1266   6.488   4.590   1.100 -0.2824 -0.2100  0.5125
   56G        P 1267   6.454   4.436   1.114 -0.3456 -0.2519 -0.5533
   56G      O1P 1268   6.497   4.378   0.981 -0.6097  0.2431 -0.1267
   56G      O2P 1269   6.308   4.412   1.159  0.0265  0.4013  0.5626
   56G      O5' 1270   6.545   4.389   1.235 -0.3444 -0.5620  0.1505
   56G      C5' 1271   6.683   4.356   1.219 -0.1414  0.1415  0.0392
   56G     H5'1 1272   6.740   4.443   1.184 -1.0073  0.9102  0.4858
   56G     H5'2 1273   6.702   4.271   1.155 -1.1344  0.9488 -1.3852
   56G      C4' 1274   6.734   4.324   1.359  0.6288  0.3766  0.6589
   56G      H4' 1275   6.840   4.322   1.334  0.0038 -1.1959 -2.3732
   56G      O4' 1276   6.709   4.436   1.441  0.0815  0.0410 -0.0606
   56G      C1' 1277   6.720   4.385   1.577  0.6762 -0.0638 -0.7432
   56G      H1' 1278   6.803   4.419   1.640 -0.2754  0.2078  0.3836
   56G       N9 1279   6.595   4.434   1.648  0.0656 -0.3102  0.5739
   56G       C8 1280   6.472   4.472   1.597 -0.5661  0.0636 -0.8020
   56G       H8 1281   6.446   4.466   1.492 -0.8583  0.9722 -0.7930
   56G       N7 1282   6.386   4.506   1.687  0.2457  0.6824 -1.0712
   56G       C5 1283   6.456   4.497   1.809  0.7364  0.4624  0.2064
   56G       C6 1284   6.419   4.519   1.946  0.7787  0.0834  0.1226
   56G       O6 1285   6.312   4.565   1.989  0.2908  0.1741  0.2070
   56G       N1 1286   6.507   4.470   2.037  0.0351  0.1426 -0.9043
   56G       H1 1287   6.483   4.475   2.136  1.2955  2.0571 -0.6498
   56G       C2 1288   6.616   4.400   2.001  0.5346 -0.1988  0.1940
   56G       N2 1289   6.698   4.378   2.098 -0.5919  0.1747 -0.2774
   56G      H21 1290   6.673   4.402   2.193  0.2091 -2.9445  0.8534
   56G      H22 1291   6.789   4.344   2.071 -1.1642 -2.2421  0.6192
   56G       N3 1292   6.665   4.386   1.873  0.1310 -0.2825 -0.1512
   56G       C4 1293   6.573   4.431   1.784 -0.4027 -0.9315 -0.4255
   56G      C3' 1294   6.678   4.200   1.428  0.2506  0.4355  0.6636
   56G      H3' 1295   6.571   4.213   1.412 -0.2453 -3.0604  0.4022
   56G      C2' 1296   6.712   4.233   1.574  0.3244  0.5262  0.5592
   56G     H2'1 1297   6.640   4.185   1.640  1.2164 -0.4516  0.8459
   56G      O2' 1298   6.844   4.196   1.615  0.2000  0.0832 -0.0983
   56G     HO'2 1299   6.841   4.100   1.610 -1.0258 -0.0769  2.3468
   56G      O3' 1300   6.712   4.076   1.377  0.3867 -0.0810 -0.9039
   57U        P 1301   6.623   3.949   1.404  0.3651  0.3960 -0.3436
   57U      O1P 1302   6.662   3.842   1.311  0.1632  0.6518  0.3804
   57U      O2P 1303   6.480   3.983   1.397 -0.0880 -0.4490  0.1201
   57U      O5' 1304   6.660   3.913   1.558 -0.5376  0.3215  0.3081
   57U      C5' 1305   6.771   3.840   1.598 -0.0373 -0.4325 -0.4969
   57U     H5'1 1306   6.863   3.888   1.563 -1.2319  1.0605 -1.6743
   57U     H5'2 1307   6.762   3.741   1.552 -1.2830 -0.1263 -0.9451
   57U      C4' 1308   6.786   3.823   1.751 -0.0963 -0.0486  0.1883
   57U      H4' 1309   6.877   3.766   1.768  0.4926  0.6672 -0.5300
   57U      O4' 1310   6.778   3.950   1.816 -0.1680  0.1758 -0.0691
   57U      C1' 1311   6.711   3.935   1.944  0.2504  0.1126  0.1268
   57U      H1' 1312   6.787   3.949   2.022  0.4172 -0.6490  0.1048
   57U       N1 1313   6.592   4.023   1.962 -0.0973 -0.6440 -0.1841
   57U       C6 1314   6.515   4.063   1.852  0.0742  0.1698 -0.0022
   57U       H6 1315   6.546   4.043   1.751 -0.2668 -1.0982  0.1193
   57U       C5 1316   6.400   4.123   1.871 -0.7855  0.3074  0.3318
   57U       H5 1317   6.350   4.150   1.779  1.8837 -0.0100 -1.3178
   57U       C4 1318   6.346   4.158   2.000  0.5765 -0.3964  0.3027
   57U       O4 1319   6.237   4.214   2.016  0.4383  0.2698  0.0724
   57U       N3 1320   6.429   4.132   2.102 -0.5782  0.8321 -0.7602
   57U       H3 1321   6.397   4.164   2.193  2.7367 -0.7773  1.1425
   57U       C2 1322   6.545   4.058   2.093  0.1111 -0.5230 -0.0839
   57U       O2 1323   6.597   4.027   2.198  0.2863  0.2009 -0.6343
   57U      C3' 1324   6.672   3.736   1.811 -0.4599 -0.1773 -0.5981
   57U      H3' 1325   6.573   3.769   1.778 -1.0604 -0.9185  0.4411
   57U      C2' 1326   6.681   3.787   1.954 -0.7500  0.4783 -0.6119
   57U     H2'1 1327   6.582   3.772   1.996 -0.9019 -1.6896 -1.6205
   57U      O2' 1328   6.776   3.726   2.044  0.1608  0.0794 -0.1055
   57U     HO'2 1329   6.840   3.673   1.996 -0.8799 -1.8052  0.4795
   57U      O3' 1330   6.689   3.599   1.798  1.2044  0.3765  0.5319
   58A        P 1331   6.564   3.500   1.798 -0.1374  0.3158  0.2626
   58A      O1P 1332   6.614   3.366   1.744  0.4997  0.2884 -0.2717
   58A      O2P 1333   6.449   3.564   1.730 -1.1167 -0.3152  0.0848
   58A      O5' 1334   6.526   3.483   1.950 -0.2559  0.2493  0.5169
   58A      C5' 1335   6.615   3.423   2.046  0.4042  0.0860 -0.0140
   58A     H5'1 1336   6.699   3.490   2.069 -0.4552  0.8982  0.8648
   58A     H5'2 1337   6.651   3.328   2.006 -0.1454  0.4482 -1.4440
   58A      C4' 1338   6.534   3.404   2.174 -0.3996 -0.2410 -0.0558
   58A      H4' 1339   6.584   3.329   2.235 -0.5222  0.0861  0.4652
   58A      O4' 1340   6.549   3.528   2.240 -0.0133  0.0979  0.0448
   58A      C1' 1341   6.424   3.561   2.302 -0.2706 -0.1762  0.4308
   58A      H1' 1342   6.443   3.585   2.407  0.6412  1.0484  0.0151
   58A       N9 1343   6.353   3.673   2.241  0.2084 -0.5239 -0.3384
   58A       C8 1344   6.356   3.718   2.116 -0.3683  0.0515 -0.2131
   58A       H8 1345   6.408   3.663   2.038 -0.1069 -1.8131  1.2076
   58A       N7 1346   6.284   3.823   2.090 -0.0575 -0.9389 -0.2099
   58A       C5 1347   6.220   3.848   2.211 -0.4400 -0.3295 -0.5472
   58A       C6 1348   6.121   3.938   2.252  0.1552 -0.1457 -0.3534
   58A       N6 1349   6.054   4.022   2.170  0.6107  0.0309  0.4438
   58A      H61 1350   6.093   4.027   2.077  0.2690 -1.0656  0.2215
   58A      H62 1351   5.989   4.086   2.213  1.2180 -1.6745  4.3827
   58A       N1 1352   6.075   3.933   2.377  0.0425 -0.1274  0.3520
   58A       C2 1353   6.115   3.839   2.460  0.4047  0.1053  0.6382
   58A       H2 1354   6.059   3.825   2.551 -0.9203 -1.4947 -0.3959
   58A       N3 1355   6.213   3.748   2.435 -0.3663  0.6335  0.4415
   58A       C4 1356   6.258   3.754   2.306 -0.0127  0.5424 -0.1357
   58A      C3' 1357   6.384   3.375   2.167 -0.5251  0.0828 -0.2032
   58A      H3' 1358   6.333   3.429   2.087  0.8067  0.2230 -0.9870
   58A      C2' 1359   6.333   3.437   2.298 -0.4784 -0.4555 -0.2316
   58A     H2'1 1360   6.227   3.456   2.284 -0.1762  1.3763 -0.2347
   58A      O2' 1361   6.356   3.368   2.418 -0.6966  0.1789  0.2119
   58A     HO'2 1362   6.361   3.277   2.388  1.5004 -0.4689  2.1980
   58A      O3' 1363   6.354   3.239   2.170 -0.3483  0.3897 -0.2757
   59C        P 1364   6.226   3.183   2.092  0.2430  0.6134  0.0470
   59C      O1P 1365   6.238   3.037   2.089  0.0216  0.2188 -0.4306
   59C      O2P 1366   6.212   3.262   1.963  0.2903 -0.0269 -0.1761
   59C      O5' 1367   6.102   3.217   2.180 -0.2325 -0.4562  0.0386
   59C      C5' 1368   6.090   3.154   2.304  0.2609 -0.0480  0.4043
   59C     H5'1 1369   6.184   3.141   2.358 -1.2413  0.2154  3.3140
   59C     H5'2 1370   6.042   3.058   2.284  1.0259 -0.3221 -0.1622
   59C      C4' 1371   5.993   3.233   2.392 -0.6418 -0.6116  0.1220
   59C      H4' 1372   5.986   3.193   2.493 -1.5355  2.6116  1.4829
   59C      O4' 1373   6.041   3.372   2.401 -0.2177  0.1287 -0.9379
   59C      C1' 1374   5.921   3.450   2.433  0.2876 -0.6338  0.1745
   59C      H1' 1375   5.927   3.490   2.534 -1.5834 -0.0911  0.0964
   59C       N1 1376   5.904   3.566   2.340 -1.0089  0.5598  0.7269
   59C       C6 1377   5.958   3.567   2.214  0.0972  0.7706 -0.3488
   59C       H6 1378   6.010   3.476   2.189 -0.5997  0.0479  0.7534
   59C       C5 1379   5.946   3.671   2.131  0.1401 -0.2890 -0.6139
   59C       H5 1380   6.008   3.657   2.043  2.6733 -3.7025  1.4709
   59C       C4 1381   5.857   3.770   2.168  0.2350  0.1308 -0.5107
   59C       N4 1382   5.811   3.856   2.079  0.1785  0.7140  0.5375
   59C      H41 1383   5.864   3.868   1.994 -1.3079 -2.5382 -1.0039
   59C      H42 1384   5.744   3.926   2.107 -0.5390 -0.2007  1.1462
   59C       N3 1385   5.800   3.773   2.287  0.2110  0.1079  0.1418
   59C       C2 1386   5.825   3.676   2.377  1.0774  0.1602  0.3035
   59C       O2 1387   5.769   3.683   2.485  0.2545  0.5401  0.2685
   59C      C3' 1388   5.850   3.234   2.349  0.1421 -0.7996  0.1557
   59C      H3' 1389   5.843   3.256   2.243 -0.6989 -1.8419 -0.0259
   59C      C2' 1390   5.797   3.358   2.427 -0.0228  0.0505  0.3786
   59C     H2'1 1391   5.718   3.408   2.371  0.1421 -1.1532 -0.9724
   59C      O2' 1392   5.766   3.327   2.560  0.1035 -0.0708 -0.0155
   59C     HO'2 1393   5.811   3.245   2.582 -1.1003 -0.6909  0.1869
   59C      O3' 1394   5.764   3.117   2.377  0.4105 -0.2619 -0.6530
   60U        P 1395   5.627   3.104   2.301 -0.0607 -0.3649  0.2716
   60U      O1P 1396   5.550   2.987   2.348  0.1749 -0.3446  0.3204
   60U      O2P 1397   5.666   3.118   2.157  0.2709 -0.2921  0.0963
   60U      O5' 1398   5.535   3.222   2.334 -0.4255  0.2748  0.2818
   60U      C5' 1399   5.463   3.234   2.458  0.3139  0.1437 -0.3389
   60U     H5'1 1400   5.539   3.239   2.537 -2.9578  1.1438  3.0272
   60U     H5'2 1401   5.392   3.155   2.485  2.6695 -1.0348  3.2326
   60U      C4' 1402   5.400   3.364   2.465  0.1723 -0.8169 -0.2828
   60U      H4' 1403   5.347   3.387   2.558 -1.3343 -0.1899 -1.2551
   60U      O4' 1404   5.499   3.470   2.447  0.0573 -0.3827 -0.4434
   60U      C1' 1405   5.433   3.568   2.356 -0.0113  0.0240 -0.4756
   60U      H1' 1406   5.441   3.667   2.399 -0.3057 -0.2154  0.1492
   60U       N1 1407   5.488   3.589   2.221 -0.2478  0.0417  0.7675
   60U       C6 1408   5.573   3.500   2.163  1.0347  0.7048 -0.3347
   60U       H6 1409   5.599   3.408   2.212 -0.4879  1.7265  2.7118
   60U       C5 1410   5.619   3.527   2.036  0.1176  0.0288  0.2669
   60U       H5 1411   5.679   3.459   1.977  1.1026  0.8457  0.3014
   60U       C4 1412   5.588   3.646   1.961 -0.1497  0.0913 -0.1706
   60U       O4 1413   5.630   3.683   1.848  0.5198  0.0854 -0.0872
   60U       N3 1414   5.506   3.728   2.026 -0.7389 -0.9858  0.0028
   60U       H3 1415   5.500   3.820   1.985 -0.4691 -0.3322  1.3362
   60U       C2 1416   5.458   3.710   2.151 -0.0621  0.4561  0.4879
   60U       O2 1417   5.377   3.785   2.199 -0.2355 -0.0212 -0.2966
   60U      C3' 1418   5.286   3.374   2.368  0.5835  0.4695  0.1202
   60U      H3' 1419   5.315   3.325   2.275 -0.8815  0.2736 -0.2558
   60U      C2' 1420   5.288   3.526   2.335 -0.0754  0.6256  0.0834
   60U     H2'1 1421   5.251   3.539   2.233  1.3258  0.9885 -0.4052
   60U      O2' 1422   5.218   3.606   2.433 -0.1899  0.2229  0.2655
   60U     HO'2 1423   5.233   3.568   2.520  1.2561  2.6812  1.1617
   60U      O3' 1424   5.162   3.312   2.413 -0.7148 -0.4067 -0.2752
   61U        P 1425   5.048   3.273   2.314  0.2564 -0.2163 -0.1051
   61U      O1P 1426   4.985   3.399   2.277 -0.4308  0.0281  0.4540
   61U      O2P 1427   4.967   3.168   2.380 -0.0429  0.2118 -0.3309
   61U      O5' 1428   5.120   3.208   2.193 -0.3151 -0.7063  0.0791
   61U      C5' 1429   5.096   3.077   2.141 -0.4261 -0.2002  1.4130
   61U     H5'1 1430   4.997   3.070   2.097  0.6197 -0.3009 -1.1326
   61U     H5'2 1431   5.107   2.990   2.206  1.4754 -2.1815 -1.3031
   61U      C4' 1432   5.190   3.045   2.021  0.0899  0.4320 -0.2225
   61U      H4' 1433   5.170   2.944   1.986  1.1475 -0.3487  1.3308
   61U      O4' 1434   5.166   3.142   1.919  0.5275  0.1988  0.1722
   61U      C1' 1435   5.290   3.205   1.882  0.1246  0.6535 -0.3317
   61U      H1' 1436   5.328   3.160   1.791 -2.2850  0.0468 -1.0973
   61U       N1 1437   5.277   3.347   1.856  0.0986 -0.4824 -0.0780
   61U       C6 1438   5.181   3.425   1.916 -0.1606  0.1509 -0.6534
   61U       H6 1439   5.122   3.375   1.992  0.5600 -0.5270 -0.5300
   61U       C5 1440   5.166   3.558   1.901 -0.1777  0.2139 -0.0728
   61U       H5 1441   5.094   3.623   1.948 -0.0633  0.5044 -0.2974
   61U       C4 1442   5.262   3.624   1.808 -0.6278 -0.0839  0.3896
   61U       O4 1443   5.254   3.743   1.783 -0.3723  0.2531  0.2055
   61U       N3 1444   5.360   3.547   1.752  0.0427  0.1032  0.5167
   61U       H3 1445   5.424   3.592   1.689 -1.2565  1.5205  0.1202
   61U       C2 1446   5.370   3.409   1.766  0.0837  0.3724 -0.7097
   61U       O2 1447   5.451   3.339   1.700 -0.2526 -0.0052 -0.7092
   61U      C3' 1448   5.340   3.041   2.066 -0.3089 -0.5452 -0.2725
   61U      H3' 1449   5.345   3.046   2.175 -0.3744 -0.9406 -0.2489
   61U      C2' 1450   5.376   3.174   2.004 -0.1679 -0.9782 -0.2213
   61U     H2'1 1451   5.365   3.262   2.068 -0.1935 -1.8866  1.0403
   61U      O2' 1452   5.512   3.173   1.956  0.5206 -0.0729  0.4211
   61U     HO'2 1453   5.571   3.160   2.031  0.5383 -2.7089  0.0370
   61U      O3' 1454   5.399   2.926   2.004 -1.0650  0.4476  0.2688
   61U      H3T 1455   5.479   2.957   1.962 -0.0607 -0.9620  1.0382
   62G      O5' 1456   5.173   4.610   2.443  0.2393 -0.1518  0.3609
   62G      H5T 1457   5.126   4.552   2.383 -1.2085  1.4950 -0.2013
   62G      C5' 1458   5.112   4.589   2.571 -0.5624 -0.0529  0.5489
   62G     H5'1 1459   5.007   4.617   2.562 -0.6809 -1.1198 -2.6779
   62G     H5'2 1460   5.166   4.659   2.634  0.7623 -1.8106  1.4597
   62G      C4' 1461   5.145   4.445   2.613  0.6667  0.3157 -0.3571
   62G      H4' 1462   5.064   4.432   2.685 -0.5876  0.7654 -1.6325
   62G      O4' 1463   5.121   4.370   2.499 -0.0303 -0.0485 -0.0014
   62G      C1' 1464   5.200   4.251   2.517 -0.0415  0.4152  0.4250
   62G      H1' 1465   5.143   4.158   2.519 -1.2538  1.1436  0.7804
   62G       N9 1466   5.299   4.237   2.400 -0.3083 -0.1385 -0.9112
   62G       C8 1467   5.330   4.330   2.304  0.5521  0.7039 -0.1064
   62G       H8 1468   5.276   4.424   2.314  1.4050  1.0866  1.2022
   62G       N7 1469   5.427   4.294   2.228  0.2462 -0.7409  0.7532
   62G       C5 1470   5.482   4.173   2.277  0.6893  0.2450  0.2030
   62G       C6 1471   5.580   4.079   2.236 -0.4234 -0.1170 -0.4745
   62G       O6 1472   5.651   4.087   2.136 -0.3278 -0.5384 -0.7134
   62G       N1 1473   5.588   3.969   2.323  0.0962  0.2619 -0.0348
   62G       H1 1474   5.665   3.904   2.313  0.1874  0.3545  0.0680
   62G       C2 1475   5.515   3.955   2.438 -0.6986  0.2692  0.5929
   62G       N2 1476   5.558   3.879   2.528  0.5591  0.2804  0.1966
   62G      H21 1477   5.638   3.820   2.509  0.9324  0.6746  0.5125
   62G      H22 1478   5.504   3.863   2.612 -1.6580 -0.4805 -1.3024
   62G       N3 1479   5.414   4.034   2.468 -0.1199  0.1836  0.7114
   62G       C4 1480   5.398   4.142   2.384 -0.6578 -0.5799 -0.3677
   62G      C3' 1481   5.290   4.420   2.651 -0.0146 -0.0181  0.1705
   62G      H3' 1482   5.356   4.470   2.580  1.4980  1.1298  2.2882
   62G      C2' 1483   5.291   4.266   2.640  0.4444 -0.2198  0.0762
   62G     H2'1 1484   5.395   4.235   2.632  0.4248 -0.0107 -1.0635
   62G      O2' 1485   5.220   4.201   2.746 -0.2187  0.0277  0.7908
   62G     HO'2 1486   5.250   4.111   2.764 -1.7218 -0.7941 -0.5922
   62G      O3' 1487   5.313   4.456   2.788 -0.6045  0.6297  0.1873
   63U        P 1488   5.454   4.484   2.857  0.1664  0.3713 -0.2452
   63U      O1P 1489   5.431   4.570   2.979 -0.0904  0.3673 -0.0921
   63U      O2P 1490   5.550   4.527   2.754  0.0090  0.5785 -0.0920
   63U      O5' 1491   5.510   4.343   2.896  0.8086 -0.2572  0.0987
   63U      C5' 1492   5.480   4.278   3.015 -1.0172  0.6182 -0.2951
   63U     H5'1 1493   5.382   4.231   3.025 -0.4477 -0.0513  4.2035
   63U     H5'2 1494   5.497   4.346   3.098  3.1719 -0.2940 -0.2019
   63U      C4' 1495   5.582   4.163   3.040 -0.2887  0.0459 -0.3504
   63U      H4' 1496   5.571   4.110   3.135 -0.1528 -0.1850 -0.4617
   63U      O4' 1497   5.585   4.064   2.934 -0.0893 -0.0875 -0.2511
   63U      C1' 1498   5.715   4.038   2.890  1.0638 -0.0646  0.5431
   63U      H1' 1499   5.722   3.929   2.892 -0.3589 -0.1830  2.2695
   63U       N1 1500   5.747   4.079   2.744  0.7795 -0.5004  0.0477
   63U       C6 1501   5.665   4.177   2.675  0.0510 -0.1690  0.5327
   63U       H6 1502   5.579   4.221   2.724 -0.3772  2.3441 -2.2332
   63U       C5 1503   5.685   4.203   2.540 -0.8559 -0.1783 -0.3073
   63U       H5 1504   5.628   4.283   2.494  1.2507  1.9386  0.5420
   63U       C4 1505   5.808   4.158   2.473 -0.3111  0.2563  0.1943
   63U       O4 1506   5.850   4.189   2.366  0.4915  0.0864 -0.1111
   63U       N3 1507   5.877   4.069   2.549 -0.1581  1.0614 -0.3201
   63U       H3 1508   5.970   4.049   2.516 -0.7880 -1.7559 -0.6603
   63U       C2 1509   5.856   4.023   2.678  0.3536 -0.2105 -0.2566
   63U       O2 1510   5.936   3.947   2.730  0.2484  0.6403  0.1310
   63U      C3' 1511   5.725   4.215   3.038  0.4801  0.2820 -0.6915
   63U      H3' 1512   5.744   4.301   2.974 -0.1765  1.6595  0.9112
   63U      C2' 1513   5.806   4.089   2.998 -0.2870 -0.4791  0.1502
   63U     H2'1 1514   5.904   4.116   2.959 -0.7848 -0.3639 -1.0504
   63U      O2' 1515   5.814   4.001   3.107 -0.2631 -0.1471  0.6456
   63U     HO'2 1516   5.884   3.935   3.099 -0.3565 -0.3505  1.4271
   63U      O3' 1517   5.770   4.249   3.167 -0.2843 -0.4886 -0.0105
   64A        P 1518   5.862   4.373   3.180  0.5504  0.0052  0.1075
   64A      O1P 1519   5.890   4.404   3.320  0.4411 -0.2360  0.6007
   64A      O2P 1520   5.796   4.486   3.102 -0.4202  0.0665  0.8764
   64A      O5' 1521   6.002   4.347   3.115 -0.1594 -0.4930 -0.6723
   64A      C5' 1522   6.098   4.272   3.184  0.0091 -0.6543  0.1198
   64A     H5'1 1523   6.063   4.173   3.215 -0.2761 -0.4454  0.4695
   64A     H5'2 1524   6.129   4.332   3.269  0.8181  0.3262 -0.8429
   64A      C4' 1525   6.218   4.248   3.099 -0.0282 -0.0529  0.0131
   64A      H4' 1526   6.297   4.199   3.156 -0.4074 -0.2841  0.3437
   64A      O4' 1527   6.183   4.167   2.986 -0.5797  0.1121 -0.7788
   64A      C1' 1528   6.276   4.195   2.881  0.4293  0.1834 -0.2873
   64A      H1' 1529   6.325   4.100   2.860  0.0014 -0.0379 -0.3065
   64A       N9 1530   6.212   4.245   2.751 -0.2891 -0.0362  0.1501
   64A       C8 1531   6.100   4.323   2.726 -0.3744 -0.5897 -0.5186
   64A       H8 1532   6.044   4.365   2.809 -1.5069  0.8860 -1.9760
   64A       N7 1533   6.083   4.353   2.601  0.7841 -0.3179  0.4400
   64A       C5 1534   6.187   4.280   2.537  0.1767  0.5128 -0.3623
   64A       C6 1535   6.228   4.268   2.405  0.6630 -0.3751 -0.0310
   64A       N6 1536   6.162   4.318   2.301  0.3589 -0.2366 -0.2470
   64A      H61 1537   6.087   4.384   2.316  2.1804  2.3590 -1.6986
   64A      H62 1538   6.194   4.294   2.208 -0.4325  0.0103 -0.5949
   64A       N1 1539   6.329   4.192   2.372  0.3345 -0.0500  0.8594
   64A       C2 1540   6.396   4.133   2.471  0.5782  0.2368  0.3394
   64A       H2 1541   6.488   4.085   2.442  2.8328  2.9446  2.4264
   64A       N3 1542   6.370   4.133   2.597  0.1531 -0.5676 -0.1411
   64A       C4 1543   6.263   4.213   2.624  0.4278 -0.2180 -0.9899
   64A      C3' 1544   6.274   4.377   3.034  0.3200  0.3877 -0.1829
   64A      H3' 1545   6.202   4.427   2.970  0.2529 -0.4485 -0.7834
   64A      C2' 1546   6.365   4.304   2.930 -0.2720 -0.0555  0.9560
   64A     H2'1 1547   6.388   4.371   2.847 -1.3448 -1.1034 -0.2234
   64A      O2' 1548   6.477   4.252   2.996 -0.0356  0.4809 -0.0610
   64A     HO'2 1549   6.548   4.238   2.934  1.5397 -2.0519  2.0473
   64A      O3' 1550   6.342   4.470   3.126  0.1056  0.2799  0.6416
   65C        P 1551   6.369   4.622   3.101 -0.1691 -0.0150  0.3836
   65C      O1P 1552   6.440   4.669   3.221  0.0987 -0.1899 -0.7193
   65C      O2P 1553   6.244   4.689   3.058  0.0805 -0.7605 -1.1196
   65C      O5' 1554   6.469   4.631   2.983 -0.4500  0.4888  0.2511
   65C      C5' 1555   6.601   4.577   3.000  0.4879  0.5028  0.1807
   65C     H5'1 1556   6.592   4.482   3.051  0.1504 -1.3416 -3.0134
   65C     H5'2 1557   6.665   4.641   3.061  0.7952  1.3765 -1.0176
   65C      C4' 1558   6.670   4.548   2.868  0.5088  0.7225 -0.6671
   65C      H4' 1559   6.767   4.508   2.896 -0.7819 -1.3526  1.1950
   65C      O4' 1560   6.594   4.469   2.774  0.0129 -0.2599  0.7665
   65C      C1' 1561   6.640   4.486   2.641 -0.5420  0.0518  0.0478
   65C      H1' 1562   6.686   4.397   2.600  0.4234  1.5053 -2.2333
   65C       N1 1563   6.533   4.529   2.544 -0.0959  0.1253 -0.1268
   65C       C6 1564   6.412   4.583   2.579  0.0422  0.2947 -0.6327
   65C       H6 1565   6.401   4.618   2.681 -0.3810  1.2319 -0.9891
   65C       C5 1566   6.317   4.615   2.491  0.0275 -0.3597 -0.1607
   65C       H5 1567   6.223   4.656   2.525  1.2543 -0.3716  3.6735
   65C       C4 1568   6.350   4.591   2.355 -0.0473 -0.2424  0.5603
   65C       N4 1569   6.261   4.605   2.259 -0.1609 -0.1359 -0.5133
   65C      H41 1570   6.164   4.613   2.286  0.2753 -2.0750  2.0631
   65C      H42 1571   6.273   4.578   2.162 -0.7203 -0.8157 -0.4035
   65C       N3 1572   6.464   4.543   2.311  0.4801 -0.2449  0.0623
   65C       C2 1573   6.561   4.518   2.401 -0.5391 -0.6853  0.2540
   65C       O2 1574   6.674   4.503   2.356 -0.1060 -0.5040  0.4092
   65C      C3' 1575   6.705   4.667   2.782 -0.3342 -0.7693 -0.0545
   65C      H3' 1576   6.611   4.714   2.756  0.7073  0.7842 -1.2039
   65C      C2' 1577   6.748   4.589   2.653 -0.0738  0.5889 -0.2049
   65C     H2'1 1578   6.752   4.642   2.558  2.3608 -1.9797 -1.6975
   65C      O2' 1579   6.864   4.519   2.663  0.3940 -0.1431 -0.0633
   65C     HO'2 1580   6.926   4.568   2.608 -0.4263  0.5535 -0.3828
   65C      O3' 1581   6.794   4.757   2.838  0.2519  0.5453  0.0738
   66G        P 1582   6.796   4.907   2.792 -0.2086 -0.1218  0.0755
   66G      O1P 1583   6.870   4.983   2.897  0.2893  0.2576 -0.3500
   66G      O2P 1584   6.657   4.940   2.759  0.0327 -0.2136 -0.3275
   66G      O5' 1585   6.882   4.895   2.654 -0.1799  0.3357  0.1466
   66G      C5' 1586   7.013   4.841   2.653 -0.1916 -0.2167 -1.3719
   66G     H5'1 1587   7.027   4.753   2.715 -1.2371  0.7739  0.3888
   66G     H5'2 1588   7.073   4.924   2.691 -1.2062  0.0527 -0.2638
   66G      C4' 1589   7.060   4.798   2.514  0.4857 -0.0393 -0.6139
   66G      H4' 1590   7.165   4.771   2.515  0.7784  0.9679 -1.8876
   66G      O4' 1591   6.970   4.698   2.457 -0.4575  0.0926 -0.8298
   66G      C1' 1592   6.953   4.720   2.319  0.4042 -0.5816  0.2889
   66G      H1' 1593   6.974   4.633   2.257  1.2929 -0.0555 -0.1766
   66G       N9 1594   6.812   4.764   2.288  0.4177 -0.1563 -0.2779
   66G       C8 1595   6.718   4.825   2.369  0.6256 -0.2175 -0.5177
   66G       H8 1596   6.734   4.833   2.475 -1.5394 -0.8428 -0.0901
   66G       N7 1597   6.609   4.858   2.311  0.4810 -0.6049  0.1859
   66G       C5 1598   6.625   4.818   2.181 -0.7501 -0.4220 -0.1820
   66G       C6 1599   6.540   4.831   2.071  0.1283  0.8195 -0.3232
   66G       O6 1600   6.427   4.882   2.060 -0.0235 -0.1696 -0.0342
   66G       N1 1601   6.596   4.786   1.951 -0.2587 -0.3981  0.1288
   66G       H1 1602   6.542   4.808   1.869 -2.9442  0.0660  1.9170
   66G       C2 1603   6.730   4.753   1.943  0.0131  0.6198  0.1870
   66G       N2 1604   6.767   4.721   1.824 -0.1295 -0.0721 -0.2597
   66G      H21 1605   6.702   4.716   1.747  3.5063 -2.3857 -3.5672
   66G      H22 1606   6.855   4.673   1.834  0.3953  1.1965  1.9442
   66G       N3 1607   6.814   4.738   2.040 -0.1837 -0.3051 -0.0766
   66G       C4 1608   6.758   4.783   2.158 -0.3671  0.0754 -0.8470
   66G      C3' 1609   7.053   4.911   2.413  0.0127 -0.3115 -0.3155
   66G      H3' 1610   6.960   4.961   2.440  0.4507  0.7396 -0.7109
   66G      C2' 1611   7.045   4.832   2.278  0.3770 -0.6850  0.0600
   66G     H2'1 1612   6.997   4.895   2.203  1.1893 -0.1637 -0.0350
   66G      O2' 1613   7.165   4.772   2.238  0.3102  0.5046 -0.0827
   66G     HO'2 1614   7.147   4.714   2.163 -0.2244  0.8001 -0.1876
   66G      O3' 1615   7.165   4.999   2.424  0.4711  0.3600  0.7800
   67G        P 1616   7.151   5.148   2.358 -0.0067  0.2626  0.7138
   67G      O1P 1617   7.272   5.225   2.389 -0.4938 -0.1785 -0.0419
   67G      O2P 1618   7.022   5.213   2.395  0.2790  0.9988 -0.3655
   67G      O5' 1619   7.140   5.143   2.201 -0.6968 -0.8518  0.1994
   67G      C5' 1620   7.251   5.090   2.115  0.4106  0.3976 -0.4837
   67G     H5'1 1621   7.275   4.987   2.142  0.2130  0.6056  0.5290
   67G     H5'2 1622   7.337   5.157   2.117  1.1727 -0.5649  0.0022
   67G      C4' 1623   7.208   5.093   1.969  0.0680  1.3576  0.3232
   67G      H4' 1624   7.285   5.063   1.899 -2.3846  0.0003 -1.9526
   67G      O4' 1625   7.093   5.002   1.946 -0.4353 -0.2840 -0.7288
   67G      C1' 1626   7.014   5.050   1.842  0.5194 -0.1486  0.2721
   67G      H1' 1627   7.020   4.976   1.761  0.7070 -0.7929  0.8622
   67G       N9 1628   6.879   5.078   1.893  0.5356  0.3728 -0.3120
   67G       C8 1629   6.836   5.080   2.026 -0.8541  0.6219  0.3189
   67G       H8 1630   6.898   5.056   2.110  1.4509  1.1086 -1.1623
   67G       N7 1631   6.713   5.110   2.040  0.7656 -0.0632  0.3155
   67G       C5 1632   6.663   5.126   1.911  0.7043 -0.7055  0.6021
   67G       C6 1633   6.530   5.156   1.854  0.4841 -0.3957 -1.1937
   67G       O6 1634   6.421   5.172   1.909  0.5733 -0.3511 -0.3783
   67G       N1 1635   6.529   5.176   1.715 -0.4309  0.3729 -0.0680
   67G       H1 1636   6.444   5.185   1.661  0.0686  1.1087 -0.7558
   67G       C2 1637   6.637   5.147   1.639  0.2837 -0.0629  0.0133
   67G       N2 1638   6.627   5.164   1.504 -0.4909  0.3343 -0.1384
   67G      H21 1639   6.538   5.188   1.462 -0.3153  0.1695 -0.6112
   67G      H22 1640   6.704   5.131   1.448 -1.8317 -0.9721 -1.2930
   67G       N3 1641   6.755   5.110   1.678 -0.0428 -0.0534  0.1740
   67G       C4 1642   6.763   5.109   1.817  0.2293 -0.4004  0.0929
   67G      C3' 1643   7.157   5.230   1.929  0.5037 -0.3667 -0.1742
   67G      H3' 1644   7.085   5.260   2.004  2.2812 -1.4576  2.1086
   67G      C2' 1645   7.083   5.185   1.803  0.1662  0.3157 -0.1341
   67G     H2'1 1646   7.012   5.260   1.768 -1.3142 -1.8646 -2.1067
   67G      O2' 1647   7.180   5.161   1.702 -0.4654  0.0374  0.3975
   67G     HO'2 1648   7.248   5.228   1.707 -1.6278  1.3683 -0.6405
   67G      O3' 1649   7.248   5.327   1.901 -0.2459 -0.1866  0.1501
   68A        P 1650   7.201   5.482   1.906  0.3337 -0.1121  0.0155
   68A      O1P 1651   7.322   5.563   1.900  0.2509  0.2602 -0.1048
   68A      O2P 1652   7.115   5.488   2.025 -0.1103  0.1228  0.2097
   68A      O5' 1653   7.115   5.497   1.771 -0.5972  0.4231 -1.0753
   68A      C5' 1654   7.175   5.501   1.647 -0.1899  0.1354  0.1265
   68A     H5'1 1655   7.242   5.416   1.632 -1.0069 -0.0209 -3.9967
   68A     H5'2 1656   7.230   5.595   1.643  0.0773  0.0956  2.1533
   68A      C4' 1657   7.075   5.494   1.537  0.5958  0.4725  0.0217
   68A      H4' 1658   7.126   5.473   1.443 -0.3041 -3.4385  0.2336
   68A      O4' 1659   6.985   5.395   1.573 -0.6421  0.1841 -0.3157
   68A      C1' 1660   6.854   5.427   1.524 -0.0310  0.0242 -1.2129
   68A      H1' 1661   6.819   5.355   1.450 -0.0572 -0.7086 -0.5096
   68A       N9 1662   6.758   5.438   1.636 -0.0117 -0.8039  0.2551
   68A       C8 1663   6.777   5.425   1.775  0.4441 -0.3573  0.3899
   68A       H8 1664   6.867   5.392   1.824  0.2906  0.4253  1.2396
   68A       N7 1665   6.672   5.458   1.846 -0.4380 -1.0152  0.0115
   68A       C5 1666   6.579   5.492   1.749  0.0900 -0.5207 -0.2736
   68A       C6 1667   6.441   5.523   1.749 -0.3126  0.0975  0.2288
   68A       N6 1668   6.365   5.527   1.848  0.1296 -0.4744 -0.0136
   68A      H61 1669   6.399   5.507   1.941 -0.5461  2.0769  0.8529
   68A      H62 1670   6.266   5.540   1.836  0.2081  1.9577  1.2633
   68A       N1 1671   6.370   5.551   1.641  0.4177 -0.0324 -0.0758
   68A       C2 1672   6.440   5.544   1.524  0.7920 -0.5667  0.0619
   68A       H2 1673   6.389   5.564   1.431  1.9945  0.9398 -0.3212
   68A       N3 1674   6.563   5.508   1.501 -0.0340 -0.1698  0.0084
   68A       C4 1675   6.631   5.483   1.621  0.5173 -0.4081  0.5368
   68A      C3' 1676   6.994   5.621   1.524 -0.0830  0.2136 -0.0441
   68A      H3' 1677   6.970   5.660   1.623  2.2627  1.8464 -0.0386
   68A      C2' 1678   6.874   5.559   1.446 -0.1371 -1.1618 -0.9492
   68A     H2'1 1679   6.791   5.629   1.441  2.5070  2.2977 -0.4324
   68A      O2' 1680   6.910   5.527   1.315 -0.2182  0.1341 -0.6143
   68A     HO'2 1681   6.828   5.506   1.270  0.0538 -0.1909 -0.9634
   68A      O3' 1682   7.078   5.709   1.454  0.0759  0.0956  0.5304
   69A        P 1683   7.043   5.864   1.457 -0.1417  0.1377 -0.1398
   69A      O1P 1684   7.160   5.933   1.387  0.3986 -0.5062 -0.8947
   69A      O2P 1685   7.017   5.907   1.598  0.1520  0.0121 -0.5215
   69A      O5' 1686   6.908   5.891   1.383 -0.2424  0.1397 -0.0611
   69A      C5' 1687   6.900   5.880   1.244  0.0627 -0.1967  0.4765
   69A     H5'1 1688   6.940   5.782   1.220 -2.3560 -1.4169  1.0680
   69A     H5'2 1689   6.949   5.960   1.189 -2.3424  2.8189  2.4052
   69A      C4' 1690   6.749   5.886   1.197  0.1302  0.5204 -0.0252
   69A      H4' 1691   6.740   5.869   1.090 -1.8361  3.1862 -0.3817
   69A      O4' 1692   6.669   5.790   1.264 -0.2084 -0.0769 -0.7641
   69A      C1' 1693   6.542   5.852   1.279  0.3205 -0.4179  0.4006
   69A      H1' 1694   6.463   5.796   1.230 -1.5015  1.6514  0.8204
   69A       N9 1695   6.500   5.869   1.419  0.1415  0.4733 -0.6984
   69A       C8 1696   6.580   5.838   1.527  0.1165 -0.0728 -0.4918
   69A       H8 1697   6.682   5.805   1.514  0.1191 -0.0352 -0.5658
   69A       N7 1698   6.515   5.836   1.642 -0.0691  0.1989  0.6403
   69A       C5 1699   6.393   5.885   1.611 -0.3970 -0.2778 -0.2009
   69A       C6 1700   6.278   5.917   1.681  0.0074  0.0294 -0.4871
   69A       N6 1701   6.261   5.910   1.813 -0.3487  0.1756 -0.0736
   69A      H61 1702   6.346   5.900   1.866  0.6936  0.3462 -1.6520
   69A      H62 1703   6.169   5.898   1.854 -1.0590 -3.2529 -2.2994
   69A       N1 1704   6.172   5.965   1.616  0.6144 -0.1882  0.1132
   69A       C2 1705   6.175   5.976   1.485  0.2278 -0.3536 -0.2987
   69A       H2 1706   6.089   6.015   1.433  0.0347 -0.5814 -0.1475
   69A       N3 1707   6.276   5.955   1.404  0.3586 -0.4675  0.2217
   69A       C4 1708   6.380   5.905   1.473 -0.5421 -0.2053 -0.4621
   69A      C3' 1709   6.693   6.022   1.231  0.2251  0.0100 -0.0862
   69A      H3' 1710   6.727   6.037   1.334  3.5678 -0.1323 -1.0740
   69A      C2' 1711   6.549   5.988   1.215  0.1956 -0.1975 -0.0469
   69A     H2'1 1712   6.495   6.062   1.274 -1.7491  0.1733 -2.1177
   69A      O2' 1713   6.493   5.975   1.081  0.0576  0.1729  0.3306
   69A     HO'2 1714   6.488   6.064   1.045  1.5725 -0.4064 -1.4565
   69A      O3' 1715   6.739   6.128   1.152  0.0256 -0.6915 -0.0293
   70U        P 1716   6.742   6.276   1.203 -0.1665  0.8267  0.0951
   70U      O1P 1717   6.811   6.358   1.099 -0.0121  0.3155  0.6231
   70U      O2P 1718   6.794   6.273   1.339 -0.4927 -0.1902  1.0235
   70U      O5' 1719   6.591   6.326   1.213 -0.9342 -0.5189  0.0773
   70U      C5' 1720   6.508   6.336   1.098  0.6391 -0.1937 -0.3701
   70U     H5'1 1721   6.501   6.244   1.040 -0.1041 -1.3108  1.3792
   70U     H5'2 1722   6.554   6.410   1.034  1.9621 -1.5754 -1.0711
   70U      C4' 1723   6.359   6.369   1.136  0.1025  0.0252  0.0184
   70U      H4' 1724   6.304   6.386   1.044 -0.9969  1.0700  0.8269
   70U      O4' 1725   6.296   6.270   1.211  0.2433  0.0152  0.2245
   70U      C1' 1726   6.197   6.328   1.301  0.5180  0.0777 -0.2582
   70U      H1' 1727   6.100   6.284   1.277  0.8856  0.0468 -1.7920
   70U       N1 1728   6.228   6.312   1.449  1.4890  0.5617 -0.8661
   70U       C6 1729   6.355   6.271   1.484 -0.2108 -0.1049  0.0063
   70U       H6 1730   6.436   6.256   1.414  0.7820  3.9331  0.0360
   70U       C5 1731   6.385   6.250   1.611 -0.6009 -0.2787 -0.3039
   70U       H5 1732   6.485   6.227   1.647 -0.8746  1.9945  2.2464
   70U       C4 1733   6.289   6.259   1.725 -0.4212  0.2787  0.7929
   70U       O4 1734   6.317   6.248   1.844  0.1570 -0.4184  0.1212
   70U       N3 1735   6.161   6.293   1.683 -0.3169  0.4073  0.5176
   70U       H3 1736   6.094   6.304   1.757  1.0018 -0.8691  1.9892
   70U       C2 1737   6.126   6.327   1.550 -0.0197  0.2810 -0.1595
   70U       O2 1738   6.019   6.376   1.533 -0.4409 -0.1764  0.2131
   70U      C3' 1739   6.347   6.497   1.215 -0.2479 -0.2659  0.5764
   70U      H3' 1740   6.426   6.510   1.289 -0.0157  2.6605 -0.0851
   70U      C2' 1741   6.206   6.477   1.269  0.0136 -0.4266 -0.2379
   70U     H2'1 1742   6.194   6.540   1.358 -0.9465  1.5283 -1.6671
   70U      O2' 1743   6.107   6.505   1.170  0.2199  0.5198 -0.6045
   70U     HO'2 1744   6.145   6.550   1.094 -2.9130  1.6957 -1.6312
   70U      O3' 1745   6.353   6.608   1.119  0.2153  0.0215 -0.6298
   71A        P 1746   6.403   6.746   1.165  0.3584 -0.1887  0.6048
   71A      O1P 1747   6.399   6.843   1.046  0.8517 -0.0321 -0.1486
   71A      O2P 1748   6.533   6.718   1.229  0.1296 -0.9591 -0.3414
   71A      O5' 1749   6.287   6.778   1.272  0.0761  0.2798  0.8453
   71A      C5' 1750   6.162   6.824   1.235 -0.5225 -0.5287 -0.3663
   71A     H5'1 1751   6.110   6.752   1.171  0.2164 -1.0650 -0.3738
   71A     H5'2 1752   6.185   6.915   1.179  0.0664  1.1789  2.4411
   71A      C4' 1753   6.061   6.853   1.352 -0.8670 -0.3815  0.5658
   71A      H4' 1754   5.970   6.871   1.296 -0.7749  0.7818  0.7787
   71A      O4' 1755   6.037   6.733   1.432 -0.5480  0.4975  1.0867
   71A      C1' 1756   5.997   6.759   1.561 -0.0537  0.3434  0.2079
   71A      H1' 1757   5.894   6.735   1.585  0.2257 -0.2220  0.8878
   71A       N9 1758   6.080   6.692   1.661  0.0457  0.3061 -0.0145
   71A       C8 1759   6.213   6.642   1.660  0.4706 -0.6826  0.0556
   71A       H8 1760   6.286   6.664   1.583  2.4887 -1.7805  1.5452
   71A       N7 1761   6.260   6.586   1.772 -0.3829 -0.1469  0.4251
   71A       C5 1762   6.148   6.596   1.857 -0.2823  0.1583 -0.0658
   71A       C6 1763   6.132   6.567   1.988  0.2679  0.4171 -0.2229
   71A       N6 1764   6.223   6.512   2.062 -0.3163  0.0092  0.6700
   71A      H61 1765   6.313   6.507   2.019 -0.8269  0.8073 -0.5195
   71A      H62 1766   6.202   6.478   2.156  1.6136  1.8121  1.8337
   71A       N1 1767   6.010   6.583   2.044 -0.0785  0.0726 -0.4419
   71A       C2 1768   5.914   6.635   1.972  0.4645  0.2369 -0.3656
   71A       H2 1769   5.819   6.650   2.022  0.0415  0.9106 -1.3302
   71A       N3 1770   5.920   6.687   1.847 -0.2092 -0.3620  0.0292
   71A       C4 1771   6.043   6.661   1.790  0.1908  0.7511 -0.0161
   71A      C3' 1772   6.111   6.947   1.463 -0.1781 -0.0723 -0.2032
   71A      H3' 1773   6.213   6.921   1.491 -0.2294  1.7992  2.0508
   71A      C2' 1774   6.013   6.909   1.572 -0.3310  0.0876  0.0781
   71A     H2'1 1775   6.062   6.927   1.667 -0.7985 -1.2709  0.6001
   71A      O2' 1776   5.884   6.958   1.571  0.7609 -0.4758  0.4606
   71A     HO'2 1777   5.871   7.002   1.487  0.9201  1.8115  1.5446
   71A      O3' 1778   6.103   7.083   1.425  0.8200 -0.2534 -0.1523
   72G        P 1779   6.166   7.192   1.509 -0.1063  0.0851  0.2050
   72G      O1P 1780   6.143   7.317   1.434  0.3844 -0.4849 -0.4377
   72G      O2P 1781   6.310   7.152   1.525 -0.0547 -0.5095  0.2805
   72G      O5' 1782   6.094   7.195   1.657 -0.0963  0.3397  0.2810
   72G      C5' 1783   5.967   7.245   1.676 -0.4968 -0.1891  0.0079
   72G     H5'1 1784   5.899   7.193   1.609 -0.9545  0.7703 -0.2831
   72G     H5'2 1785   5.964   7.350   1.647  2.0173 -0.2963 -0.8976
   72G      C4' 1786   5.913   7.230   1.815 -0.5947  0.4054  0.8675
   72G      H4' 1787   5.814   7.276   1.816 -1.6512 -1.6014  3.5487
   72G      O4' 1788   5.881   7.097   1.863  0.1284 -0.2619  0.1641
   72G      C1' 1789   5.901   7.093   2.009  0.4438 -0.2513  0.1407
   72G      H1' 1790   5.805   7.059   2.048  0.1656 -0.9139 -1.0531
   72G       N9 1791   6.022   7.008   2.041 -0.0772 -0.5987  0.1063
   72G       C8 1792   6.124   6.953   1.965  0.0419 -0.0129 -0.1314
   72G       H8 1793   6.134   6.980   1.861 -0.8398  2.7206  0.4282
   72G       N7 1794   6.208   6.879   2.030 -0.8383 -0.4357 -0.3322
   72G       C5 1795   6.167   6.888   2.160  0.4909 -0.2671 -0.2736
   72G       C6 1796   6.197   6.808   2.274  0.5384  0.0775  0.2441
   72G       O6 1797   6.279   6.715   2.281  0.4247  0.4357  0.4706
   72G       N1 1798   6.125   6.840   2.385  0.3889  0.6719  0.1589
   72G       H1 1799   6.148   6.792   2.471  0.3368  0.8136  0.2516
   72G       C2 1800   6.024   6.934   2.383 -0.7396 -0.0323 -0.0303
   72G       N2 1801   5.949   6.940   2.485  0.5993 -0.3691 -0.4026
   72G      H21 1802   5.989   6.912   2.574  0.4365  1.9103  0.4732
   72G      H22 1803   5.870   7.003   2.478  0.7448 -0.2056 -0.5804
   72G       N3 1804   5.978   6.998   2.271  0.2187 -0.1890  0.2471
   72G       C4 1805   6.055   6.964   2.165 -0.0557  0.4380 -0.3514
   72G      C3' 1806   5.997   7.290   1.927 -0.2995 -0.0596  0.4695
   72G      H3' 1807   6.100   7.255   1.929 -0.3145 -0.0821  0.7979
   72G      C2' 1808   5.922   7.236   2.044  0.4330 -0.3040  0.3467
   72G     H2'1 1809   5.983   7.235   2.134  1.2733 -1.0583 -0.2098
   72G      O2' 1810   5.797   7.302   2.061  0.4417 -0.3090  0.4919
   72G     HO'2 1811   5.808   7.393   2.033 -0.5015 -0.6618 -1.0861
   72G      O3' 1812   5.991   7.436   1.927 -0.0756 -0.0726 -0.2287
   73A        P 1813   6.096   7.533   1.983  0.0305  0.3694  0.2821
   73A      O1P 1814   6.049   7.669   1.941  0.6609  0.0546  0.5214
   73A      O2P 1815   6.236   7.499   1.947  0.4250  0.5264 -1.1996
   73A      O5' 1816   6.080   7.514   2.143 -0.7436  0.4962  0.5328
   73A      C5' 1817   5.965   7.560   2.206  0.4807 -0.0620 -0.6676
   73A     H5'1 1818   5.878   7.523   2.152  0.1838  1.7982 -1.5282
   73A     H5'2 1819   5.984   7.667   2.212  2.5527 -0.2474 -2.4931
   73A      C4' 1820   5.965   7.513   2.353  0.3528 -0.0554  0.3093
   73A      H4' 1821   5.877   7.556   2.401  1.6514  2.6037  0.4915
   73A      O4' 1822   5.952   7.370   2.365 -0.1185 -0.5527  1.0583
   73A      C1' 1823   6.022   7.326   2.476  0.5276 -0.5292  0.2381
   73A      H1' 1824   5.960   7.269   2.546  0.9542  2.0643  2.9536
   73A       N9 1825   6.146   7.259   2.436  0.0116 -0.2437  0.1106
   73A       C8 1826   6.217   7.265   2.321 -0.4921 -0.0308  0.8506
   73A       H8 1827   6.192   7.328   2.237 -1.2956  2.3675  2.7582
   73A       N7 1828   6.312   7.178   2.308  0.6727  0.2492  0.0199
   73A       C5 1829   6.317   7.117   2.432  0.2292  0.5211 -0.0679
   73A       C6 1830   6.393   7.012   2.497 -0.3909 -0.1000 -0.3302
   73A       N6 1831   6.494   6.946   2.448  0.9432  0.0489 -0.0756
   73A      H61 1832   6.505   6.947   2.347  0.7731 -0.2436 -0.0977
   73A      H62 1833   6.525   6.867   2.502  1.8952  1.1434  1.0333
   73A       N1 1834   6.361   6.970   2.618  0.3332 -0.3139  0.0078
   73A       C2 1835   6.263   7.035   2.682  0.2355 -0.1900 -0.0462
   73A       H2 1836   6.254   7.005   2.786  2.1511  0.0872  0.2549
   73A       N3 1837   6.186   7.131   2.637 -1.0735 -0.3638  0.0462
   73A       C4 1838   6.213   7.165   2.509  0.2982  0.4850  0.4964
   73A      C3' 1839   6.084   7.552   2.440 -0.8391  0.3512 -0.4994
   73A      H3' 1840   6.175   7.540   2.382 -1.5393  0.1716 -1.5779
   73A      C2' 1841   6.074   7.448   2.550  0.2575 -0.0416 -0.3627
   73A     H2'1 1842   6.172   7.432   2.594  0.0137 -0.2268  0.1250
   73A      O2' 1843   5.987   7.479   2.658  0.5035  0.3802 -0.1108
   73A     HO'2 1844   5.988   7.573   2.677 -1.4410  0.4124  0.0288
   73A      O3' 1845   6.073   7.683   2.494 -0.4322  0.5736 -0.0542
   74U        P 1846   6.194   7.762   2.553  0.2357 -0.2839 -0.0919
   74U      O1P 1847   6.140   7.889   2.599 -0.5485  0.2337 -0.1824
   74U      O2P 1848   6.296   7.761   2.442  0.2949  0.0237  0.0453
   74U      O5' 1849   6.241   7.670   2.678  0.0787 -0.1114  0.3559
   74U      C5' 1850   6.180   7.667   2.807 -0.4192  0.3767  0.4729
   74U     H5'1 1851   6.073   7.649   2.798 -0.7554  1.7927  1.3506
   74U     H5'2 1852   6.200   7.760   2.860  0.0000  0.6354 -0.1346
   74U      C4' 1853   6.231   7.558   2.904 -0.1976  0.8412  0.2074
   74U      H4' 1854   6.176   7.570   2.997 -0.6368  0.2453  0.0250
   74U      O4' 1855   6.230   7.429   2.850  0.1531  0.0799 -0.0721
   74U      C1' 1856   6.331   7.347   2.912  0.0129 -0.5884  0.3128
   74U      H1' 1857   6.282   7.279   2.981 -0.7246  0.1109  0.4958
   74U       N1 1858   6.431   7.284   2.817 -0.1539  0.2224 -0.1649
   74U       C6 1859   6.455   7.346   2.695  0.7155  0.0418 -0.4450
   74U       H6 1860   6.390   7.430   2.671  0.9211 -0.0594 -1.3961
   74U       C5 1861   6.549   7.309   2.612 -0.4219 -0.0888 -0.3629
   74U       H5 1862   6.567   7.365   2.522  1.3778  0.0362  0.0377
   74U       C4 1863   6.639   7.197   2.647  0.1499  0.0273 -0.5318
   74U       O4 1864   6.741   7.174   2.588  0.0486  0.5713 -0.4124
   74U       N3 1865   6.613   7.140   2.770 -0.6915  0.5360 -0.4545
   74U       H3 1866   6.680   7.074   2.807 -2.4656 -0.5158  1.0608
   74U       C2 1867   6.514   7.180   2.861 -0.3228  0.1792  0.1997
   74U       O2 1868   6.519   7.137   2.978  0.4039  0.7117  0.4152
   74U      C3' 1869   6.379   7.579   2.940 -0.1453  0.2057 -0.1077
   74U      H3' 1870   6.435   7.587   2.848  1.9648  0.8525  1.1662
   74U      C2' 1871   6.406   7.446   3.001  0.5234 -0.1632  0.0432
   74U     H2'1 1872   6.510   7.415   3.011 -0.0538 -1.6615  2.0368
   74U      O2' 1873   6.361   7.439   3.135  0.4366  0.1254  0.6191
   74U     HO'2 1874   6.370   7.531   3.163  0.9458  1.5074 -3.4858
   74U      O3' 1875   6.398   7.689   3.027 -0.5759  0.6621  0.0697
   75A        P 1876   6.534   7.776   3.028  0.1968  0.1044  0.4442
   75A      O1P 1877   6.517   7.903   3.100 -0.4594  0.0888  0.9236
   75A      O2P 1878   6.568   7.787   2.879  0.2288  0.2248  0.5232
   75A      O5' 1879   6.643   7.691   3.104 -0.1360 -0.4714 -0.0317
   75A      C5' 1880   6.626   7.670   3.241  0.0299 -0.2839 -0.4636
   75A     H5'1 1881   6.527   7.624   3.254  0.0436 -0.3033 -0.4263
   75A     H5'2 1882   6.612   7.769   3.284 -1.2345 -0.4234 -0.5048
   75A      C4' 1883   6.733   7.588   3.304  0.1935 -0.2594 -0.4656
   75A      H4' 1884   6.730   7.599   3.412 -0.2265  0.5076 -0.5422
   75A      O4' 1885   6.719   7.448   3.266 -0.0895  0.2239  0.6003
   75A      C1' 1886   6.854   7.401   3.243 -0.3412  0.2021 -0.4943
   75A      H1' 1887   6.875   7.309   3.299  0.5794 -0.7330 -2.2776
   75A       N9 1888   6.876   7.380   3.095 -0.0653 -0.4664  0.2507
   75A       C8 1889   6.805   7.430   2.987  0.0150  0.1769 -0.5585
   75A       H8 1890   6.717   7.490   3.003 -0.1366 -0.4700  1.1727
   75A       N7 1891   6.849   7.392   2.866  0.2481  0.0100 -0.2328
   75A       C5 1892   6.960   7.310   2.902  0.3534  0.2326  0.3360
   75A       C6 1893   7.054   7.226   2.832  0.0886  0.2457 -0.6797
   75A       N6 1894   7.054   7.204   2.700  0.1257  0.3460  0.1736
   75A      H61 1895   6.989   7.253   2.640  0.4660 -0.9975 -1.3557
   75A      H62 1896   7.118   7.135   2.663 -0.9157 -0.3259 -0.4375
   75A       N1 1897   7.147   7.153   2.903  0.2262 -0.3228  1.0376
   75A       C2 1898   7.150   7.160   3.030 -0.1947 -0.5357 -0.0543
   75A       H2 1899   7.230   7.105   3.077  0.7550 -0.1141 -1.1495
   75A       N3 1900   7.068   7.231   3.110 -0.1707 -0.1915  0.6906
   75A       C4 1901   6.977   7.308   3.038 -0.0602  0.7263 -0.3284
   75A      C3' 1902   6.883   7.628   3.276  0.1767  0.9862  0.5614
   75A      H3' 1903   6.902   7.652   3.172  1.1659  1.4130  0.8283
   75A      C2' 1904   6.954   7.497   3.303 -0.0955 -0.3240 -0.4444
   75A     H2'1 1905   7.051   7.484   3.254  0.5971  0.7481  0.5896
   75A      O2' 1906   6.971   7.465   3.436  0.6368 -0.2092  0.1507
   75A     HO'2 1907   7.000   7.549   3.473 -0.6447 -0.3093  1.4875
   75A      O3' 1908   6.927   7.735   3.356  0.3075 -0.1992 -0.5294
   76A        P 1909   7.017   7.856   3.290 -0.2517 -0.0758 -0.0674
   76A      O1P 1910   7.007   7.977   3.376  0.3382  0.1776 -0.5273
   76A      O2P 1911   6.964   7.869   3.153  0.0709 -0.1374  0.1904
   76A      O5' 1912   7.172   7.804   3.278  0.5835  0.1832 -0.3680
   76A      C5' 1913   7.243   7.732   3.377 -0.3819 -0.0810 -0.2509
   76A     H5'1 1914   7.166   7.674   3.427 -1.6822  0.1085 -1.9493
   76A     H5'2 1915   7.288   7.790   3.457 -0.4518 -1.9958  1.2641
   76A      C4' 1916   7.341   7.636   3.326 -0.0172 -0.1156  0.6070
   76A      H4' 1917   7.376   7.596   3.421 -0.4153  0.3529  0.9566
   76A      O4' 1918   7.280   7.537   3.241  0.2069  0.3111  0.2367
   76A      C1' 1919   7.381   7.482   3.156 -0.1974 -0.2634  0.0517
   76A      H1' 1920   7.405   7.381   3.191  1.9442  0.2097  0.1014
   76A       N9 1921   7.348   7.480   3.009  0.9191 -0.3384 -0.0970
   76A       C8 1922   7.263   7.568   2.941  0.7382 -0.4225 -0.9324
   76A       H8 1923   7.202   7.635   2.998 -1.3773 -2.2856 -0.8696
   76A       N7 1924   7.252   7.546   2.817  0.5053  0.0507  0.6106
   76A       C5 1925   7.339   7.435   2.792  0.4256  0.4242 -0.4654
   76A       C6 1926   7.359   7.342   2.685  0.5372 -0.6030  0.6303
   76A       N6 1927   7.317   7.364   2.563  0.4050  0.4373 -0.5530
   76A      H61 1928   7.265   7.446   2.537  0.8275  0.6483 -0.7360
   76A      H62 1929   7.333   7.290   2.496 -3.5770 -0.8585 -0.3031
   76A       N1 1930   7.450   7.246   2.690 -0.6137 -0.4137 -0.5688
   76A       C2 1931   7.513   7.232   2.809 -0.1960 -1.0508  0.3624
   76A       H2 1932   7.579   7.147   2.811 -1.9814 -2.5910 -1.2799
   76A       N3 1933   7.497   7.300   2.919  0.0283  0.1945 -0.6552
   76A       C4 1934   7.400   7.395   2.908 -0.1773 -0.1717 -0.3175
   76A      C3' 1935   7.452   7.699   3.245  0.3527  0.1148 -0.6722
   76A      H3' 1936   7.407   7.761   3.167  1.2673  0.2690 -1.0909
   76A      C2' 1937   7.506   7.571   3.190  0.3300 -0.1084 -0.0179
   76A     H2'1 1938   7.555   7.594   3.095 -0.1645 -1.5951 -0.6654
   76A      O2' 1939   7.587   7.498   3.273 -0.4419  0.5600 -0.1845
   76A     HO'2 1940   7.642   7.560   3.321  0.6869 -1.7333  1.6893
   76A      O3' 1941   7.544   7.765   3.324  0.0619  0.5814  0.7044
   77U        P 1942   7.625   7.878   3.266  0.0741 -0.0392  0.1651
   77U      O1P 1943   7.674   7.955   3.383 -0.4163  0.3302  0.1167
   77U      O2P 1944   7.549   7.945   3.161  0.2474 -0.1286  0.2088
   77U      O5' 1945   7.752   7.817   3.200 -0.5458 -0.3427 -0.0693
   77U      C5' 1946   7.855   7.750   3.267 -0.3365  0.3682  0.0368
   77U     H5'1 1947   7.824   7.693   3.355 -0.0716  1.6411  1.0038
   77U     H5'2 1948   7.926   7.829   3.291 -1.3083  2.1315 -2.4336
   77U      C4' 1949   7.935   7.654   3.172  0.1911 -0.2645  0.2331
   77U      H4' 1950   8.008   7.607   3.237 -0.7031  1.8472  2.9740
   77U      O4' 1951   7.857   7.560   3.108 -0.2014  0.6755  0.1463
   77U      C1' 1952   7.903   7.527   2.977  0.4475 -0.4515  0.7677
   77U      H1' 1953   7.922   7.420   2.971 -1.5004 -0.9238  1.8268
   77U       N1 1954   7.798   7.569   2.876  0.0064 -0.0611  0.4043
   77U       C6 1955   7.717   7.683   2.894  1.1329  0.6546  0.5108
   77U       H6 1956   7.730   7.749   2.979  0.2117  0.6027  0.6945
   77U       C5 1957   7.619   7.714   2.805 -0.0177  1.0061  0.6974
   77U       H5 1958   7.550   7.798   2.808 -0.0062  1.3335 -3.3685
   77U       C4 1959   7.597   7.625   2.690  0.1974 -0.6289  0.4507
   77U       O4 1960   7.507   7.629   2.608  0.4866  0.2660  0.4030
   77U       N3 1961   7.681   7.521   2.678 -1.0270 -0.1750  0.3295
   77U       H3 1962   7.685   7.470   2.591  0.8629 -1.7331  1.2677
   77U       C2 1963   7.783   7.491   2.759 -0.6911 -0.4100 -0.1833
   77U       O2 1964   7.867   7.413   2.729 -0.5956  0.8299  0.6046
   77U      C3' 1965   8.008   7.725   3.055  0.0326 -0.6524  0.1250
   77U      H3' 1966   7.945   7.806   3.017  0.1693 -0.4977  0.2243
   77U      C2' 1967   8.037   7.602   2.967 -0.1013  0.1112 -0.3536
   77U     H2'1 1968   8.046   7.634   2.863 -2.5259 -0.3615 -0.7609
   77U      O2' 1969   8.143   7.516   3.010 -0.3450  0.4781  0.2469
   77U     HO'2 1970   8.200   7.569   3.067  0.1145  1.7581 -1.3129
   77U      O3' 1971   8.127   7.783   3.100 -0.9324  0.0106 -0.8649
   78U        P 1972   8.195   7.903   3.020  0.0043  0.0156  0.1237
   78U      O1P 1973   8.308   7.953   3.106 -0.3659 -0.3993 -0.0194
   78U      O2P 1974   8.090   8.005   2.998 -0.2316 -0.7210 -0.7989
   78U      O5' 1975   8.245   7.841   2.885  0.8933 -0.0247  0.2095
   78U      C5' 1976   8.347   7.743   2.884  0.1639 -0.0723 -0.3521
   78U     H5'1 1977   8.317   7.655   2.940  2.1826  0.3249  1.4439
   78U     H5'2 1978   8.438   7.792   2.917 -1.2192  2.0509  0.5713
   78U      C4' 1979   8.354   7.698   2.737  0.5740 -0.3307  0.3282
   78U      H4' 1980   8.437   7.628   2.737  0.5552 -0.3757  1.2977
   78U      O4' 1981   8.238   7.624   2.700 -0.1665 -0.3024 -0.1317
   78U      C1' 1982   8.221   7.625   2.563  0.3530 -0.5961 -0.3254
   78U      H1' 1983   8.224   7.529   2.512 -3.2630 -1.2590  0.4685
   78U       N1 1984   8.087   7.687   2.534 -1.1005  0.1212 -0.7593
   78U       C6 1985   8.024   7.786   2.608  0.1527 -0.3374  0.1685
   78U       H6 1986   8.078   7.832   2.689  1.1991 -0.5443 -0.3919
   78U       C5 1987   7.894   7.831   2.574  0.1543 -0.0205 -0.4981
   78U       H5 1988   7.837   7.896   2.640  1.9506  0.8787  0.2191
   78U       C4 1989   7.825   7.779   2.459 -0.0543 -0.4049 -0.5290
   78U       O4 1990   7.710   7.802   2.428  0.1918 -0.3101  0.5966
   78U       N3 1991   7.900   7.696   2.380 -0.6380  0.8082 -0.7479
   78U       H3 1992   7.851   7.650   2.305 -0.4642 -0.9742  0.1693
   78U       C2 1993   8.025   7.644   2.416  0.5078  0.3309 -0.3988
   78U       O2 1994   8.068   7.564   2.338 -0.1874  0.1822  0.0359
   78U      C3' 1995   8.382   7.799   2.627  0.8923 -0.4085 -0.3481
   78U      H3' 1996   8.315   7.884   2.639 -0.2866 -1.2440 -0.8270
   78U      C2' 1997   8.336   7.715   2.511  0.1644 -0.2134  0.8724
   78U     H2'1 1998   8.296   7.783   2.434 -1.6827  0.3443  2.2570
   78U      O2' 1999   8.444   7.639   2.462 -0.0226  0.0039 -0.2769
   78U     HO'2 2000   8.409   7.607   2.379 -0.8922  2.0630 -0.7589
   78U      O3' 2001   8.523   7.832   2.624  0.7616  0.0280 -0.5412
   79A        P 2002   8.570   7.984   2.580 -0.1014 -0.0696 -0.5275
   79A      O1P 2003   8.714   7.989   2.614 -0.6238 -0.1047 -0.4070
   79A      O2P 2004   8.479   8.086   2.641  0.3758  0.1812  0.0041
   79A      O5' 2005   8.560   7.985   2.420  0.0442 -0.8749  0.1073
   79A      C5' 2006   8.634   7.895   2.342  0.0098 -0.3545  0.3855
   79A     H5'1 2007   8.628   7.794   2.383  2.1556 -1.4570 -1.7423
   79A     H5'2 2008   8.741   7.914   2.339 -0.1611  0.5941 -0.0527
   79A      C4' 2009   8.588   7.887   2.199  0.4202 -0.0757  0.0537
   79A      H4' 2010   8.663   7.842   2.135 -0.9021  0.0995 -1.6808
   79A      O4' 2011   8.464   7.813   2.184  0.2104 -0.1270  0.5366
   79A      C1' 2012   8.396   7.877   2.070  0.0510  0.1269 -0.3904
   79A      H1' 2013   8.373   7.808   1.989  1.1872  1.9430 -2.3919
   79A       N9 2014   8.267   7.927   2.127  0.1172 -0.8159  0.2252
   79A       C8 2015   8.243   7.965   2.258 -0.3646  0.5516 -0.0609
   79A       H8 2016   8.321   7.968   2.332  1.2909 -4.0218 -1.2739
   79A       N7 2017   8.115   7.999   2.279 -0.3747 -0.4129 -0.0732
   79A       C5 2018   8.053   7.986   2.156  0.4996  0.0854  0.4258
   79A       C6 2019   7.927   8.009   2.103  1.0290  0.1771 -0.3526
   79A       N6 2020   7.825   8.041   2.177  0.1440  0.3750 -0.0364
   79A      H61 2021   7.836   8.065   2.274 -1.2648  1.6738 -0.1624
   79A      H62 2022   7.746   8.079   2.126  2.1615  1.6140 -2.4622
   79A       N1 2023   7.897   7.988   1.974  0.1862 -0.1689  0.4734
   79A       C2 2024   7.999   7.957   1.891  0.2950  0.1545 -0.1708
   79A       H2 2025   7.983   7.933   1.787  1.4541  1.3530 -0.6640
   79A       N3 2026   8.123   7.929   1.924 -0.3058 -0.2618 -0.8767
   79A       C4 2027   8.146   7.947   2.063  0.0822  0.7114  0.1424
   79A      C3' 2028   8.562   8.023   2.144 -0.0873  0.1377 -0.6099
   79A      H3' 2029   8.499   8.091   2.202 -0.6961 -0.8289 -0.1051
   79A      C2' 2030   8.473   7.989   2.016 -0.6734  0.4577  0.5406
   79A     H2'1 2031   8.417   8.071   1.972 -1.2953  0.1019  0.6649
   79A      O2' 2032   8.534   7.925   1.905 -0.2207 -0.3775 -0.4608
   79A     HO'2 2033   8.622   7.964   1.897 -0.4659  0.1320 -0.7655
   79A      O3' 2034   8.678   8.085   2.102 -0.5192  0.5475 -0.0427
   80A        P 2035   8.691   8.240   2.098 -0.3014  0.0663  0.4385
   80A      O1P 2036   8.830   8.270   2.066  0.1695  0.7242 -0.0203
   80A      O2P 2037   8.640   8.298   2.220 -0.5437 -0.0053  0.5959
   80A      O5' 2038   8.608   8.294   1.970 -0.6457 -0.3781  0.2503
   80A      C5' 2039   8.663   8.277   1.841 -0.8385  0.4585 -0.2545
   80A     H5'1 2040   8.691   8.172   1.834 -1.0516  0.3075  1.0748
   80A     H5'2 2041   8.748   8.343   1.825  1.0670 -1.9316 -0.5646
   80A      C4' 2042   8.558   8.293   1.727  0.1355  0.0405  0.1293
   80A      H4' 2043   8.607   8.263   1.634  1.2262 -0.6259  0.8999
   80A      O4' 2044   8.437   8.218   1.757 -0.5119 -0.3608  0.3399
   80A      C1' 2045   8.320   8.287   1.713  0.0836  0.6390  0.7429
   80A      H1' 2046   8.266   8.223   1.643  0.8017 -0.2495  0.9807
   80A       N9 2047   8.239   8.319   1.832 -0.1658 -0.1544  0.2364
   80A       C8 2048   8.278   8.341   1.963  1.0178 -0.2802  0.0172
   80A       H8 2049   8.383   8.354   1.981  1.1517 -0.6050 -0.5145
   80A       N7 2050   8.179   8.353   2.048  0.0322  0.3854  0.1899
   80A       C5 2051   8.065   8.335   1.965 -0.3438  0.8637 -0.1724
   80A       C6 2052   7.927   8.344   1.980  0.1663 -0.5582 -0.3852
   80A       N6 2053   7.862   8.334   2.097  0.0783  0.3612 -0.3797
   80A      H61 2054   7.916   8.336   2.183 -1.9090  0.2506  0.9283
   80A      H62 2055   7.772   8.378   2.095 -0.3811 -0.2069  2.4991
   80A       N1 2056   7.842   8.344   1.880  0.5939 -0.2294  0.1475
   80A       C2 2057   7.892   8.329   1.758  0.1665 -0.2791  0.3809
   80A       H2 2058   7.837   8.328   1.665  0.8822  1.1599 -0.0916
   80A       N3 2059   8.022   8.321   1.727  0.2229 -0.4395 -0.0408
   80A       C4 2060   8.100   8.322   1.831 -0.2358  1.0641 -0.4059
   80A      C3' 2061   8.511   8.440   1.717  0.1605 -0.2088  0.4111
   80A      H3' 2062   8.494   8.482   1.816 -0.1530  1.4841 -0.3243
   80A      C2' 2063   8.379   8.418   1.645  0.6816  0.4869 -0.9764
   80A     H2'1 2064   8.316   8.505   1.665  0.9962  0.4493  0.2878
   80A      O2' 2065   8.391   8.397   1.505 -0.1820  0.0693  0.3624
   80A     HO'2 2066   8.311   8.364   1.463 -0.9093  0.0057  1.7399
   80A      O3' 2067   8.601   8.533   1.658 -0.0615  0.3656  1.0398
   81U        P 2068   8.586   8.686   1.699  0.0828 -0.0974 -0.1911
   81U      O1P 2069   8.670   8.772   1.611 -0.9876 -0.2753  0.0276
   81U      O2P 2070   8.602   8.700   1.849  0.1529  0.2360  0.8113
   81U      O5' 2071   8.431   8.727   1.659  0.0943 -0.4740 -0.3184
   81U      C5' 2072   8.384   8.734   1.520 -0.4904 -0.0375 -0.3632
   81U     H5'1 2073   8.420   8.646   1.468 -2.1844 -0.7840 -0.3274
   81U     H5'2 2074   8.440   8.808   1.462  2.0163 -1.7103 -0.2484
   81U      C4' 2075   8.234   8.748   1.514  0.0918 -0.0695 -0.0828
   81U      H4' 2076   8.219   8.753   1.406 -0.0727 -1.1289 -0.1240
   81U      O4' 2077   8.151   8.647   1.568 -0.0339 -0.7548 -0.0262
   81U      C1' 2078   8.027   8.700   1.618  0.2946  0.0841  0.0559
   81U      H1' 2079   7.938   8.654   1.575  1.3535 -3.0484  0.9723
   81U       N1 2080   8.030   8.683   1.767  0.0684 -0.3347 -0.7900
   81U       C6 2081   8.150   8.682   1.841  0.1969  0.4414  0.5085
   81U       H6 2082   8.245   8.688   1.790 -1.0851  0.6230 -2.0169
   81U       C5 2083   8.153   8.693   1.976  1.2406 -0.4272 -0.2510
   81U       H5 2084   8.251   8.696   2.022  2.2676 -0.7199 -2.3075
   81U       C4 2085   8.023   8.679   2.049 -0.3932 -0.2762 -0.4596
   81U       O4 2086   8.007   8.673   2.169 -0.1925 -0.4613 -0.0038
   81U       N3 2087   7.914   8.697   1.970 -0.4735  0.1781  0.7596
   81U       H3 2088   7.826   8.698   2.019 -0.4712 -2.5119  0.9589
   81U       C2 2089   7.910   8.704   1.834 -0.0478  0.1780  0.9743
   81U       O2 2090   7.807   8.726   1.771  0.1964  0.0423 -0.0601
   81U      C3' 2091   8.185   8.879   1.569 -0.0132  0.1070  0.0001
   81U      H3' 2092   8.225   8.885   1.670  2.4528  0.4818 -0.9256
   81U      C2' 2093   8.033   8.857   1.574  0.0238  0.4153 -0.1413
   81U     H2'1 2094   7.986   8.930   1.641 -0.8927  0.2793 -0.6200
   81U      O2' 2095   7.962   8.868   1.453 -0.8228  0.1782 -0.1336
   81U     HO'2 2096   7.973   8.958   1.422 -0.3610  0.3501  0.5262
   81U      O3' 2097   8.218   8.984   1.481 -0.1584  0.3151  0.0177
   82U        P 2098   8.263   9.128   1.533  0.0792  0.4468  0.0677
   82U      O1P 2099   8.145   9.177   1.609  0.0038 -0.0315  0.3156
   82U      O2P 2100   8.302   9.211   1.417 -0.1773  0.3608  1.1221
   82U      O5' 2101   8.385   9.099   1.625 -0.0852  0.0201 -0.0914
   82U      C5' 2102   8.464   9.212   1.672 -0.0421 -0.3944 -0.5037
   82U     H5'1 2103   8.405   9.303   1.665 -0.5884 -0.7959 -1.1531
   82U     H5'2 2104   8.550   9.225   1.606  0.1628  1.7627  0.1194
   82U      C4' 2105   8.514   9.191   1.816  0.2354 -0.4822 -0.2058
   82U      H4' 2106   8.584   9.271   1.842  1.3166 -0.9572 -1.5514
   82U      O4' 2107   8.394   9.211   1.896 -0.3364 -0.3557  0.2138
   82U      C1' 2108   8.384   9.110   1.984  1.3539  0.2397  0.7745
   82U      H1' 2109   8.442   9.133   2.074 -0.6428 -0.9520  2.4649
   82U       N1 2110   8.246   9.089   2.033 -0.2968  0.7920  0.1365
   82U       C6 2111   8.149   9.068   1.942  0.1995 -0.0605 -0.4854
   82U       H6 2112   8.173   9.084   1.838 -2.2745  2.8820 -0.7698
   82U       C5 2113   8.022   9.033   1.974 -0.4611 -0.6717 -0.4847
   82U       H5 2114   7.943   9.019   1.902 -0.8797  0.6504 -0.3125
   82U       C4 2115   7.989   9.007   2.114  0.2679 -1.1005  0.1603
   82U       O4 2116   7.879   8.970   2.159  0.6584  0.1290  0.1245
   82U       N3 2117   8.091   9.036   2.202 -0.1115 -0.6530 -0.1424
   82U       H3 2118   8.072   9.039   2.301  1.8622  2.0474  0.2920
   82U       C2 2119   8.221   9.071   2.167  0.1688 -0.7970 -0.5077
   82U       O2 2120   8.303   9.097   2.249  0.2779 -0.0116  0.4678
   82U      C3' 2121   8.568   9.054   1.851  1.0105 -0.4766  0.1194
   82U      H3' 2122   8.594   8.999   1.761  4.6509  0.1454  0.6455
   82U      C2' 2123   8.444   8.987   1.917 -0.3249 -0.4711  0.5017
   82U     H2'1 2124   8.368   8.955   1.845 -2.6019  2.2527  1.5348
   82U      O2' 2125   8.495   8.880   1.989 -0.1502  0.1519 -0.7530
   82U     HO'2 2126   8.551   8.828   1.931 -0.0887  1.7330 -2.1994
   82U      O3' 2127   8.674   9.072   1.943  0.1810  0.1877 -0.1494
   82U      H3T 2128   8.702   8.985   1.972 -1.2255 -0.3471 -0.3267
   8.59095   8.59095   6.07518   0.00000   0.00000   0.00000   0.00000   4.29534   4.29534
