# Supplementary material for: Constant-pH Molecular Dynamics of Cationic Peptide Dendrimers Binding to siRNA
Source: J Chem Inf Model. 2026 Feb 5;66(8):4734–43. doi: 10.1021/acs.jcim.5c02636 (PMC13126635; doi:10.1021/acs.jcim.5c02636)
Supplement: Supplementary file 2 [file ci5c02636_si_002.zip › zip/MH18_07_out_4.gro]

Protein
 2128
    1LY0      N    1   6.416   5.836   4.910  0.2322  0.2231  0.2119
    1LY0     H1    2   6.321   5.856   4.882  1.0388  1.0118 -2.3141
    1LY0     H2    3   6.431   5.816   5.008 -1.9349  0.7812  0.7042
    1LY0     H3    4   6.468   5.918   4.883  2.2672 -1.1617 -0.3568
    1LY0     CA    5   6.464   5.719   4.835  0.5107  0.1555 -0.2824
    1LY0     HA    6   6.407   5.634   4.873 -0.7205  1.5266  1.1185
    1LY0     CB    7   6.444   5.739   4.683 -0.4489  0.1080  0.0667
    1LY0    HB1    8   6.522   5.807   4.650 -1.5120  1.9501  1.1668
    1LY0    HB2    9   6.347   5.777   4.650  0.5710  1.7466 -1.1845
    1LY0     CG   10   6.471   5.612   4.609 -0.5728 -0.8718  1.0128
    1LY0    HG1   11   6.551   5.551   4.651 -1.5738 -2.6027  0.4803
    1LY0    HG2   12   6.503   5.642   4.509  0.9066 -0.8517  1.4621
    1LY0     CD   13   6.332   5.536   4.601 -0.4560  0.2344 -0.2273
    1LY0    HD1   14   6.247   5.582   4.552 -1.6295 -0.8725  0.7186
    1LY0    HD2   15   6.309   5.505   4.703  1.1624 -0.4805 -0.0402
    1LY0     CE   16   6.345   5.414   4.512 -0.6796 -0.0338  0.3945
    1LY0    HE1   17   6.444   5.369   4.526  0.9393  2.9779 -0.4965
    1LY0    HE2   18   6.344   5.455   4.411 -0.8157 -0.1312  0.3565
    1LY0     NZ   19   6.246   5.311   4.537 -0.3564  0.7738  0.7536
    1LY0    HZ1   20   6.235   5.297   4.637  2.0701 -1.5634  0.8181
    1LY0    HZ2   21   6.157   5.339   4.499  0.9790  1.7085 -1.8601
    1LY0    HZ3   22   6.268   5.222   4.494 -0.7929  0.5710  0.9447
    1LY0      C   23   6.613   5.697   4.872  0.2068 -0.5675 -0.6472
    1LY0      O   24   6.694   5.782   4.853 -0.2738  0.2116 -0.0230
    2LER      N   25   6.639   5.568   4.904  0.2537  0.7434 -0.4048
    2LER      H   26   6.562   5.502   4.910  1.8024 -1.0468  2.3670
    2LER     CA   27   6.769   5.517   4.946  0.1008 -0.2589  0.9887
    2LER     HA   28   6.853   5.585   4.935 -0.7947  0.6504 -0.5570
    2LER     CB   29   6.758   5.486   5.098 -0.2711 -0.0484 -0.6605
    2LER    HB1   30   6.696   5.397   5.104 -2.1232  1.2868  1.9975
    2LER    HB2   31   6.705   5.571   5.140  2.4131  0.2373  2.5356
    2LER     CG   32   6.883   5.470   5.186  0.6286 -0.2651  0.8605
    2LER     HG   33   6.959   5.546   5.170  1.4137 -0.8111  1.8575
    2LER    CD1   34   6.852   5.461   5.334  0.1109 -0.4318  0.3304
    2LER   HD11   35   6.783   5.542   5.358  0.3452 -0.0922 -0.1242
    2LER   HD12   36   6.792   5.371   5.348 -0.6793  0.1787  0.9888
    2LER   HD13   37   6.946   5.462   5.389  1.4523 -1.7468 -1.7982
    2LER    CD2   38   6.956   5.333   5.165  0.0301  0.6579 -0.6368
    2LER   HD21   39   6.987   5.328   5.060  1.3083 -0.6578 -0.2230
    2LER   HD22   40   7.052   5.344   5.214 -0.5191  1.2771  0.3272
    2LER   HD23   41   6.899   5.248   5.202  0.4705 -0.1237 -1.6841
    2LER      C   42   6.804   5.398   4.863 -0.4449  0.4003  0.3237
    2LER      O   43   6.919   5.391   4.821 -0.3879 -0.1809 -0.0942
    3LYR      N   44   6.712   5.314   4.818 -0.1370  0.7428  0.7756
    3LYR      H   45   6.620   5.339   4.853 -0.5649  0.8683 -0.4095
    3LYR     CA   46   6.729   5.208   4.717  0.3183 -0.1740 -0.3645
    3LYR     HA   47   6.811   5.141   4.743 -1.0109 -2.2704 -1.3170
    3LYR     CB   48   6.601   5.127   4.710  0.3339 -0.1567  0.2179
    3LYR    HB1   49   6.584   5.076   4.615 -1.5317 -1.0983  0.9977
    3LYR    HB2   50   6.515   5.193   4.718  1.5604  1.5560 -0.3448
    3LYR     CG   51   6.589   5.022   4.827  0.0464 -0.4768  0.2020
    3LYR    HG1   52   6.582   5.086   4.915 -3.9920 -1.8456  1.0755
    3LYR    HG2   53   6.680   4.962   4.832  1.3779  1.3497 -0.7380
    3LYR     CD   54   6.456   4.941   4.814 -0.7958 -0.9964 -0.5321
    3LYR    HD1   55   6.449   4.899   4.714 -0.4093  2.5296 -2.2158
    3LYR    HD2   56   6.371   5.009   4.816  1.1019  1.5806 -1.0993
    3LYR     CE   57   6.443   4.831   4.926 -0.1466  0.6548  0.1651
    3LYR    HE1   58   6.425   4.868   5.026 -1.6995  1.7587 -0.4849
    3LYR    HE2   59   6.542   4.787   4.933 -0.6874 -0.5259  0.6435
    3LYR     NZ   60   6.349   4.722   4.899  0.6464  0.1140 -0.5570
    3LYR    HZ1   61   6.274   4.740   4.835 -1.2882 -0.6975  1.3667
    3LYR      C   62   6.761   5.256   4.579 -0.6482 -0.3282 -0.3671
    3LYR      O   63   6.721   5.362   4.538  0.6951 -0.1907 -0.2338
    4LY0      N   64   6.836   5.171   4.506 -0.1111 -0.3975 -0.3527
    4LY0      H   65   6.859   5.083   4.551  1.9089  1.4226  2.5746
    4LY0     CA   66   6.869   5.175   4.361 -0.3642 -0.3546 -0.3499
    4LY0     HA   67   6.917   5.272   4.348 -0.6098 -0.2760 -0.6941
    4LY0     CB   68   6.975   5.068   4.335 -0.2483  0.1773  0.1283
    4LY0    HB1   69   6.932   4.973   4.364 -0.2820  0.0315 -0.3774
    4LY0    HB2   70   7.058   5.078   4.405 -0.7451  0.1707  0.7145
    4LY0     CG   71   7.039   5.063   4.192  0.7204 -0.1903  0.1479
    4LY0    HG1   72   7.090   5.159   4.189  0.4162 -0.0496 -0.7216
    4LY0    HG2   73   6.956   5.067   4.123  2.8188  0.0539 -2.5338
    4LY0     CD   74   7.136   4.942   4.174  0.2968 -0.0417 -0.3564
    4LY0    HD1   75   7.082   4.850   4.192 -0.4622  0.6890  1.2921
    4LY0    HD2   76   7.215   4.957   4.247 -1.8836  0.1478  2.1163
    4LY0     CE   77   7.187   4.947   4.026  0.2523  0.0700 -0.6738
    4LY0    HE1   78   7.208   5.052   4.006  0.6420 -0.1600 -1.5218
    4LY0    HE2   79   7.112   4.913   3.953 -0.7951  0.4114  0.2135
    4LY0     NZ   80   7.307   4.864   4.027  0.1496  0.1690  0.2133
    4LY0    HZ1   81   7.305   4.780   4.083  1.0369  0.9275  1.4259
    4LY0    HZ2   82   7.343   4.842   3.935 -0.9233 -1.8304  0.2201
    4LY0    HZ3   83   7.377   4.923   4.070  0.0570  0.9361 -0.6537
    4LY0      C   84   6.739   5.161   4.280  0.2809  0.7331  0.6432
    4LY0      O   85   6.661   5.071   4.313 -0.0932  0.0760  0.2677
    5LER      N   86   6.722   5.232   4.170  0.4274  0.0030  0.7701
    5LER      H   87   6.803   5.277   4.130  1.0137  0.1051  2.0125
    5LER     CA   88   6.598   5.221   4.088 -0.2177 -0.0721 -0.0589
    5LER     HA   89   6.512   5.186   4.145 -0.2678  0.4755  0.2077
    5LER     CB   90   6.570   5.370   4.038  0.0702 -0.2964 -0.0077
    5LER    HB1   91   6.517   5.367   3.943  1.8737 -1.0191 -1.0498
    5LER    HB2   92   6.667   5.411   4.010 -0.9677  1.0527 -1.8244
    5LER     CG   93   6.510   5.462   4.147  0.4756 -0.1114  0.5024
    5LER     HG   94   6.555   5.437   4.243  2.7078 -1.1089 -0.7271
    5LER    CD1   95   6.557   5.609   4.118 -0.2843  0.1632 -0.3586
    5LER   HD11   96   6.543   5.637   4.014  2.1212  0.7759 -0.5639
    5LER   HD12   97   6.507   5.681   4.183  0.6749  0.0808  0.5013
    5LER   HD13   98   6.664   5.609   4.140 -0.7056  0.2564  1.9021
    5LER    CD2   99   6.358   5.452   4.158 -0.2282  0.0885  0.4471
    5LER   HD21  100   6.321   5.536   4.218 -0.7065  1.9590 -2.2965
    5LER   HD22  101   6.308   5.457   4.061 -1.9020  0.0666  1.2686
    5LER   HD23  102   6.328   5.366   4.218 -0.9523 -0.1486 -0.2348
    5LER      C  103   6.621   5.126   3.970  0.6266  0.5058  0.1046
    5LER      O  104   6.700   5.159   3.878  0.1011 -0.2680 -0.1748
    6LYR      N  105   6.552   5.013   3.960  0.4183  0.2843 -0.3952
    6LYR      H  106   6.469   4.998   4.015  1.4217  2.1216  1.7624
    6LYR     CA  107   6.584   4.897   3.870 -0.0383  0.1705 -0.1873
    6LYR     HA  108   6.665   4.921   3.802 -1.3216  0.2655 -1.7358
    6LYR     CB  109   6.640   4.775   3.953  0.1205 -0.2099  0.0111
    6LYR    HB1  110   6.632   4.682   3.897  1.1381 -0.3529  0.0833
    6LYR    HB2  111   6.564   4.763   4.030  0.7530  0.1567  0.7055
    6LYR     CG  112   6.782   4.803   4.012 -0.5312 -0.0458 -0.2541
    6LYR    HG1  113   6.781   4.857   4.106  3.1891 -0.1830 -0.0092
    6LYR    HG2  114   6.839   4.864   3.942 -0.1596 -0.2961 -0.1698
    6LYR     CD  115   6.861   4.672   4.028 -0.0160  0.9258  0.2851
    6LYR    HD1  116   6.797   4.588   4.053  0.2648  0.0395 -1.7195
    6LYR    HD2  117   6.925   4.692   4.114  0.9349  0.6578 -0.3482
    6LYR     CE  118   6.940   4.636   3.906 -0.9478  0.4560 -0.4726
    6LYR    HE1  119   7.008   4.714   3.872 -0.6087  0.0529 -0.7361
    6LYR    HE2  120   6.858   4.619   3.836 -1.1213 -0.3217 -0.0911
    6LYR     NZ  121   7.015   4.513   3.940 -0.0093  0.3396 -0.1599
    6LYR    HZ1  122   6.964   4.427   3.924  1.3778 -0.5522  0.1127
    6LYR      C  123   6.467   4.845   3.793  0.3705 -0.1315 -0.7870
    6LYR      O  124   6.359   4.840   3.854 -0.0949  0.1911  0.0874
    7LER      N  125   6.483   4.826   3.663 -0.6089  0.0249 -0.1023
    7LER      H  126   6.577   4.842   3.628 -0.4542 -0.1029  0.2472
    7LER     CA  127   6.372   4.822   3.568  0.6145  0.0200  0.0163
    7LER     HA  128   6.326   4.920   3.582  0.4392 -0.3001  1.8978
    7LER     CB  129   6.441   4.805   3.438  0.3924  0.0939  0.1492
    7LER    HB1  130   6.489   4.707   3.448 -0.9717 -0.7242 -0.9439
    7LER    HB2  131   6.505   4.891   3.417 -0.6796  0.5053 -1.5883
    7LER     CG  132   6.344   4.786   3.321  0.1985  0.5088 -0.1082
    7LER     HG  133   6.277   4.704   3.346  1.5470 -0.9939 -1.2035
    7LER    CD1  134   6.260   4.915   3.288  0.0160  0.8165 -0.1999
    7LER   HD11  135   6.199   4.942   3.374  0.0498  1.5203 -0.3916
    7LER   HD12  136   6.331   4.992   3.257  1.1892 -0.1310  0.0809
    7LER   HD13  137   6.197   4.890   3.202 -1.1561 -2.4743  1.4187
    7LER    CD2  138   6.432   4.736   3.205 -0.5771  1.0037  0.6932
    7LER   HD21  139   6.383   4.708   3.111  0.3655 -1.5847  0.8742
    7LER   HD22  140   6.511   4.807   3.183 -0.0478 -0.0702 -1.1819
    7LER   HD23  141   6.476   4.643   3.242  1.0222  1.8965  1.1079
    7LER      C  142   6.265   4.712   3.609  0.3393 -0.0177  0.2741
    7LER      O  143   6.294   4.592   3.620  0.5692  0.2569 -0.2649
    8LER      N  144   6.136   4.753   3.621 -0.5799  0.3071  0.0525
    8LER      H  145   6.121   4.853   3.623  1.5126  0.7035 -1.2300
    8LER     CA  146   6.016   4.665   3.653 -0.2342 -0.9758 -0.5652
    8LER     HA  147   5.947   4.746   3.676  0.3992 -0.0444 -1.7919
    8LER     CB  148   5.990   4.573   3.537 -0.0956 -0.1436  0.8089
    8LER    HB1  149   5.918   4.496   3.566 -2.0847  0.8163 -1.3241
    8LER    HB2  150   6.083   4.519   3.517  0.2380  0.5898  0.3383
    8LER     CG  151   5.956   4.629   3.400 -0.1421  0.4236 -0.2198
    8LER     HG  152   6.018   4.713   3.369  0.6530 -0.1024 -0.0729
    8LER    CD1  153   5.969   4.521   3.293  0.1252  0.0208 -0.0472
    8LER   HD11  154   5.951   4.568   3.197 -1.6223 -0.9469 -0.2323
    8LER   HD12  155   6.073   4.489   3.295  0.1698  0.1657 -0.0445
    8LER   HD13  156   5.897   4.440   3.307  0.7673 -0.5083  0.2645
    8LER    CD2  157   5.811   4.665   3.398 -0.0500  0.0965 -0.5393
    8LER   HD21  158   5.795   4.699   3.296 -2.6646  0.0026 -0.2423
    8LER   HD22  159   5.751   4.577   3.420  0.7936 -0.4129 -0.2513
    8LER   HD23  160   5.788   4.742   3.473 -0.8822 -1.3988  0.7970
    8LER      C  161   6.028   4.588   3.786  0.0176  0.0885  0.2661
    8LER      O  162   5.956   4.497   3.816  0.0890  0.0499  0.3776
    9LYR      N  163   6.122   4.629   3.877 -0.2474 -0.3593  1.0851
    9LYR      H  164   6.180   4.708   3.852 -2.2776  0.6387 -0.8366
    9LYR     CA  165   6.163   4.545   3.992  1.1183 -0.1834 -0.6302
    9LYR     HA  166   6.117   4.446   3.985  0.6361  0.1097 -1.8223
    9LYR     CB  167   6.315   4.527   3.981  0.5610  0.0090  0.5217
    9LYR    HB1  168   6.369   4.618   4.009  1.7926  0.0674 -1.7986
    9LYR    HB2  169   6.348   4.499   3.881  0.6533 -1.7567  1.0030
    9LYR     CG  170   6.352   4.417   4.082  0.2734 -1.2477  0.4971
    9LYR    HG1  171   6.299   4.324   4.066 -0.0562 -0.8942 -0.5008
    9LYR    HG2  172   6.339   4.453   4.184  0.6781  0.3286  0.0257
    9LYR     CD  173   6.506   4.405   4.073 -0.3281  0.8545  0.5217
    9LYR    HD1  174   6.535   4.361   4.168 -0.9929 -0.3493  0.1845
    9LYR    HD2  175   6.563   4.498   4.068  0.5566  0.3588  1.1380
    9LYR     CE  176   6.558   4.309   3.968 -0.6095  0.6103  0.2692
    9LYR    HE1  177   6.493   4.223   3.950 -0.9939  1.3496 -2.2006
    9LYR    HE2  178   6.658   4.270   3.987 -0.5362 -1.1280 -2.9384
    9LYR     NZ  179   6.559   4.366   3.838 -0.4389 -0.0115  0.3180
    9LYR    HZ1  180   6.468   4.379   3.796 -0.5020 -0.0897  0.4315
    9LYR      C  181   6.122   4.606   4.125  0.6333 -0.2561 -0.1460
    9LYR      O  182   6.185   4.688   4.191  0.1067 -0.2830 -0.4375
   10LER      N  183   6.006   4.556   4.170  0.5937  0.0693  0.1174
   10LER      H  184   5.948   4.501   4.110 -1.4037  1.2575  0.8699
   10LER     CA  185   5.957   4.552   4.304 -0.3527  0.0086  0.3104
   10LER     HA  186   5.954   4.652   4.349  1.5494 -0.7604  2.2894
   10LER     CB  187   5.805   4.514   4.301 -0.5564 -0.2361  0.1402
   10LER    HB1  188   5.793   4.422   4.243 -1.9318 -0.3507  0.5706
   10LER    HB2  189   5.756   4.601   4.257  0.2064  0.1187 -0.0173
   10LER     CG  190   5.728   4.503   4.440  0.4821 -0.0643  0.2297
   10LER     HG  191   5.627   4.483   4.405  0.3745  0.5962  0.1492
   10LER    CD1  192   5.770   4.386   4.519 -0.7988 -0.3630 -0.0353
   10LER   HD11  193   5.738   4.292   4.474  0.8947 -1.7454  1.5472
   10LER   HD12  194   5.873   4.388   4.552 -1.6310  0.7426  2.8689
   10LER   HD13  195   5.705   4.380   4.606  0.1797 -4.2227  0.6072
   10LER    CD2  196   5.727   4.638   4.514 -0.0006  0.2149 -0.3260
   10LER   HD21  197   5.670   4.637   4.607 -0.5639  0.2371 -0.6651
   10LER   HD22  198   5.826   4.662   4.553 -0.5643  0.3402  1.0926
   10LER   HD23  199   5.691   4.714   4.445 -2.1071  0.7346  1.2401
   10LER      C  200   6.047   4.465   4.404 -0.3370  0.3472  0.0230
   10LER      O  201   6.087   4.506   4.516  0.0502 -0.5525 -0.0410
   11LER      N  202   6.081   4.338   4.362  0.0395 -0.1713 -0.2033
   11LER      H  203   6.033   4.305   4.280  1.0947 -1.3150 -0.4014
   11LER     CA  204   6.146   4.245   4.461  0.2433 -0.6173 -0.1999
   11LER     HA  205   6.118   4.260   4.565  1.3423 -2.6384  0.4311
   11LER     CB  206   6.113   4.099   4.427  0.4628  0.3009 -0.0200
   11LER    HB1  207   6.165   4.036   4.499 -0.5494  0.6330  1.0363
   11LER    HB2  208   6.147   4.073   4.327  1.1523 -1.8211  0.7005
   11LER     CG  209   5.963   4.054   4.424 -0.4603  0.1573  0.0780
   11LER     HG  210   5.901   4.130   4.377  0.7621  0.3266 -1.3429
   11LER    CD1  211   5.929   3.933   4.344 -0.4357 -0.3824 -0.0079
   11LER   HD11  212   5.839   3.884   4.380  0.1132 -0.7213  0.9313
   11LER   HD12  213   5.914   3.963   4.240  1.5908 -1.0932 -0.5603
   11LER   HD13  214   6.012   3.863   4.353 -0.6282 -0.5334  0.5852
   11LER    CD2  215   5.924   4.039   4.576  0.2501  0.7637  0.6099
   11LER   HD21  216   5.970   3.948   4.613 -1.4240  0.0808  1.0890
   11LER   HD22  217   5.965   4.119   4.638  0.4882 -0.6153  2.2926
   11LER   HD23  218   5.817   4.021   4.587  0.3707  0.3653  1.1814
   11LER      C  219   6.300   4.267   4.438  0.6010  0.0032 -0.3234
   11LER      O  220   6.365   4.180   4.382 -0.1127  0.0818  0.0803
   12LER      N  221   6.358   4.381   4.484  0.3390  0.1624 -0.5216
   12LER      H  222   6.297   4.455   4.516  0.9988 -0.6444  3.0514
   12LER     CA  223   6.506   4.419   4.473  0.3471  0.4237 -0.1715
   12LER     HA  224   6.536   4.402   4.369  3.2139  0.3519  0.5709
   12LER     CB  225   6.524   4.570   4.511  0.3002  0.0718  0.0855
   12LER    HB1  226   6.493   4.579   4.615  2.2970  0.0758  0.7116
   12LER    HB2  227   6.456   4.633   4.453 -1.6158 -1.3058  0.7187
   12LER     CG  228   6.669   4.622   4.518  0.0983  0.7601  0.1588
   12LER     HG  229   6.735   4.549   4.563 -1.4833 -0.5102  0.5060
   12LER    CD1  230   6.722   4.650   4.381 -0.0915 -0.1697 -0.0007
   12LER   HD11  231   6.692   4.569   4.315 -1.7155 -0.1107  0.6102
   12LER   HD12  232   6.686   4.741   4.334  1.4057  1.7644  2.3291
   12LER   HD13  233   6.828   4.668   4.401 -0.5763  2.0593  0.9274
   12LER    CD2  234   6.658   4.745   4.607 -0.5848 -0.2229 -0.4558
   12LER   HD21  235   6.594   4.819   4.559  1.4130  2.3643  0.6811
   12LER   HD22  236   6.620   4.717   4.706  0.7511 -1.3661 -0.2428
   12LER   HD23  237   6.754   4.793   4.626 -0.4841 -0.8203  0.6817
   12LER      C  238   6.605   4.328   4.550 -0.4330  0.3034 -0.6557
   12LER      O  239   6.715   4.302   4.504 -0.1734 -0.1259 -0.2544
   13LER      N  240   6.558   4.267   4.657 -0.3975 -0.5941  0.0976
   13LER      H  241   6.468   4.300   4.688 -0.4118  1.3034 -1.6828
   13LER     CA  242   6.637   4.158   4.716 -0.2702  0.3729 -0.2149
   13LER     HA  243   6.735   4.140   4.672  0.1152 -2.7121  1.6739
   13LER     CB  244   6.646   4.171   4.871  0.5673  0.4639  0.4498
   13LER    HB1  245   6.725   4.105   4.907  0.0509  0.9254  2.5513
   13LER    HB2  246   6.548   4.145   4.909  0.0233  0.2686 -1.0283
   13LER     CG  247   6.675   4.312   4.926  0.4139 -0.3365  0.4856
   13LER     HG  248   6.586   4.374   4.912  0.0281 -0.6912  1.2867
   13LER    CD1  249   6.686   4.305   5.077  0.1326  0.0646 -0.6033
   13LER   HD11  250   6.597   4.263   5.124  1.0148  0.1767  1.2698
   13LER   HD12  251   6.758   4.231   5.112 -1.4118 -0.8495  0.8001
   13LER   HD13  252   6.696   4.402   5.126  0.0090 -0.8460  1.3314
   13LER    CD2  253   6.793   4.391   4.876 -0.1358  1.0826 -0.0583
   13LER   HD21  254   6.887   4.336   4.886  0.0526  1.3961 -0.0999
   13LER   HD22  255   6.771   4.413   4.771  1.1492 -0.7284 -0.7642
   13LER   HD23  256   6.793   4.484   4.932 -2.6186  0.3319  1.3474
   13LER      C  257   6.588   4.013   4.685  0.2585  0.2233  0.4526
   13LER      O  258   6.635   3.917   4.742  0.6557  0.4285 -0.3563
   14NH2      N  259   6.488   4.001   4.599  0.6170 -0.0120 -0.3368
   14NH2     H1  260   6.449   4.084   4.557  0.0653 -0.7368 -1.3063
   14NH2     H2  261   6.449   3.911   4.578 -1.9819  1.3916 -2.0814
   15LY0      N  262   6.356   4.171   5.145  0.4062 -0.4037 -0.3275
   15LY0     H1  263   6.375   4.082   5.189  1.6810  0.6172  1.3526
   15LY0     H2  264   6.299   4.228   5.205  1.4363  1.9726 -1.4774
   15LY0     H3  265   6.446   4.216   5.129  0.1662  0.4461  0.5814
   15LY0     CA  266   6.292   4.149   5.011 -0.3830 -0.0815  0.2765
   15LY0     HA  267   6.356   4.077   4.959  0.1621  0.6093 -0.0198
   15LY0     CB  268   6.143   4.092   5.030  0.0213 -0.0343  0.5113
   15LY0    HB1  269   6.080   4.175   5.062 -0.9623 -0.5985  0.0800
   15LY0    HB2  270   6.140   4.021   5.113  2.0712  0.7738  1.3700
   15LY0     CG  271   6.073   4.032   4.907 -0.4030  0.1425  0.1152
   15LY0    HG1  272   6.136   3.963   4.850  3.8217  1.6671  2.5023
   15LY0    HG2  273   6.055   4.111   4.833 -0.8884 -0.3104 -0.2562
   15LY0     CD  274   5.939   3.957   4.922  0.4246  0.2532  0.2449
   15LY0    HD1  275   5.872   3.970   4.838 -0.7581  0.0948  1.1393
   15LY0    HD2  276   5.885   4.000   5.006  0.6338 -2.3016  1.8116
   15LY0     CE  277   5.974   3.806   4.935  0.3683 -0.3139  0.6923
   15LY0    HE1  278   6.048   3.794   5.013  0.2985 -0.3795  0.7481
   15LY0    HE2  279   6.012   3.755   4.846 -1.9040 -0.5359 -0.2296
   15LY0     NZ  280   5.851   3.735   4.975 -0.0706  0.4624 -0.2520
   15LY0    HZ1  281   5.813   3.766   5.063  0.6500  1.5101 -0.2890
   15LY0    HZ2  282   5.771   3.743   4.913 -0.7127 -0.3782  0.4437
   15LY0    HZ3  283   5.884   3.640   4.987 -0.4363  0.5931  2.2893
   15LY0      C  284   6.282   4.279   4.924 -0.3477  0.4982 -0.4999
   15LY0      O  285   6.304   4.286   4.805  0.2745  0.4941  0.3919
   16LER      N  286   6.236   4.385   4.997  0.1521  0.2108  0.3295
   16LER      H  287   6.199   4.359   5.087 -1.4843  0.9842 -0.0812
   16LER     CA  288   6.216   4.522   4.952  0.5832  0.1265 -0.5152
   16LER     HA  289   6.193   4.511   4.846  0.7082  3.2021 -0.9539
   16LER     CB  290   6.095   4.593   5.021  0.1918 -0.0659  0.2822
   16LER    HB1  291   6.070   4.677   4.955 -0.7012 -0.4208  0.1634
   16LER    HB2  292   6.127   4.629   5.118 -0.8696 -2.4409  1.5769
   16LER     CG  293   5.966   4.522   5.040  0.5018  0.0206  0.5436
   16LER     HG  294   5.982   4.443   5.113  2.5834  1.5738  1.8782
   16LER    CD1  295   5.855   4.616   5.086 -0.3576  0.1326  0.2535
   16LER   HD11  296   5.842   4.683   5.001 -1.4079 -2.3742 -1.7038
   16LER   HD12  297   5.762   4.562   5.107  0.1885 -0.9640 -0.0449
   16LER   HD13  298   5.878   4.676   5.173 -1.2674  2.9785 -1.3281
   16LER    CD2  299   5.914   4.454   4.909  0.6816 -0.5861  0.0796
   16LER   HD21  300   5.918   4.538   4.839 -0.3130  0.4377  1.1998
   16LER   HD22  301   5.979   4.374   4.872  1.8696 -0.7874  2.3783
   16LER   HD23  302   5.811   4.419   4.908  0.4461 -0.0515 -2.7422
   16LER      C  303   6.340   4.606   4.970 -0.0814  0.1824  0.3339
   16LER      O  304   6.411   4.588   5.068  0.0121  0.3706  0.0339
   17LY0      N  305   6.678   3.737   4.981  0.2169 -1.3283 -0.5052
   17LY0     H1  306   6.713   3.666   4.918  0.8609  1.6860 -3.8778
   17LY0     H2  307   6.589   3.708   5.020  1.1713 -0.4874  2.5333
   17LY0     H3  308   6.649   3.815   4.924  0.4038 -1.4833 -0.8186
   17LY0     CA  309   6.777   3.776   5.082  0.5909 -0.1549 -0.2991
   17LY0     HA  310   6.729   3.830   5.164 -1.7764 -0.1891 -1.5458
   17LY0     CB  311   6.841   3.668   5.158 -0.9095 -0.3537 -0.1501
   17LY0    HB1  312   6.893   3.716   5.241  0.2319 -0.8229 -0.5607
   17LY0    HB2  313   6.917   3.624   5.093 -0.4317  1.8049 -1.1400
   17LY0     CG  314   6.749   3.554   5.220  0.1310 -0.2874  0.3242
   17LY0    HG1  315   6.692   3.501   5.144 -0.8017 -0.3469  1.0390
   17LY0    HG2  316   6.680   3.599   5.292 -0.7217 -0.7592 -0.1921
   17LY0     CD  317   6.826   3.445   5.295  0.1276 -0.2142  0.6533
   17LY0    HD1  318   6.881   3.503   5.369  0.0934 -0.0678  0.5641
   17LY0    HD2  319   6.898   3.403   5.226 -0.6877  1.3362 -1.2521
   17LY0     CE  320   6.742   3.346   5.378 -0.7254  0.3958 -0.0510
   17LY0    HE1  321   6.676   3.404   5.443  0.9360  0.8835  1.2792
   17LY0    HE2  322   6.808   3.284   5.438 -0.4588  1.6824  1.0473
   17LY0     NZ  323   6.655   3.264   5.300 -0.5192  0.1886 -0.2213
   17LY0    HZ1  324   6.583   3.210   5.347 -2.0958 -0.9601 -3.6098
   17LY0    HZ2  325   6.607   3.312   5.225  1.6431  1.8757 -0.6125
   17LY0    HZ3  326   6.707   3.186   5.263 -0.1615  0.2416  0.1604
   17LY0      C  327   6.883   3.882   5.031  0.1760  0.2006  0.6930
   17LY0      O  328   6.951   3.946   5.112  0.6240 -0.2514 -0.3039
   18LER      N  329   6.912   3.889   4.898 -0.0337  0.3303  0.6594
   18LER      H  330   6.854   3.835   4.835 -1.8659  0.2199  2.3394
   18LER     CA  331   7.030   3.964   4.844  0.4106  0.1248 -0.1444
   18LER     HA  332   7.068   4.031   4.922  1.0234 -0.8627  0.4183
   18LER     CB  333   7.142   3.867   4.797  0.2854  0.4738  0.0830
   18LER    HB1  334   7.090   3.816   4.716 -0.2650 -0.3043  0.9093
   18LER    HB2  335   7.167   3.794   4.874  1.1015  0.1520 -0.4743
   18LER     CG  336   7.274   3.932   4.744  0.3168 -0.2493  0.2868
   18LER     HG  337   7.261   4.023   4.686  2.9294 -0.3980 -0.6537
   18LER    CD1  338   7.356   3.975   4.863  0.0328 -0.4667  0.1688
   18LER   HD11  339   7.361   3.899   4.941 -0.0241  0.6296  1.2764
   18LER   HD12  340   7.457   4.010   4.843 -0.4340 -0.0558 -1.6243
   18LER   HD13  341   7.305   4.059   4.910 -1.4841 -1.8339  1.0726
   18LER    CD2  342   7.345   3.823   4.671  0.1600 -0.2383  0.4435
   18LER   HD21  343   7.447   3.858   4.653 -0.0468 -0.1089 -0.5263
   18LER   HD22  344   7.348   3.730   4.729  3.4701 -0.1979  0.5716
   18LER   HD23  345   7.298   3.822   4.573  0.7897 -0.0556  0.1356
   18LER      C  346   7.002   4.054   4.721 -0.2725 -0.6888 -0.4284
   18LER      O  347   6.933   4.021   4.622  0.4607  0.5787  0.0519
   19LYR      N  348   7.052   4.176   4.731 -0.0565 -0.4739  0.9827
   19LYR      H  349   7.103   4.198   4.816  0.9579  0.5881  0.1297
   19LYR     CA  350   7.029   4.281   4.624 -0.7654 -0.4733 -0.4838
   19LYR     HA  351   6.921   4.292   4.625 -0.9587 -2.0426  0.4582
   19LYR     CB  352   7.097   4.408   4.672  0.4714  0.5591 -0.5050
   19LYR    HB1  353   7.203   4.385   4.672  0.1522 -1.0742  0.1957
   19LYR    HB2  354   7.064   4.431   4.774  2.9296 -2.1348  1.0684
   19LYR     CG  355   7.073   4.534   4.589 -0.0071  0.1498  0.3199
   19LYR    HG1  356   6.967   4.559   4.596  0.3217  1.9038 -0.5098
   19LYR    HG2  357   7.113   4.520   4.488  2.5071  3.1660  0.7553
   19LYR     CD  358   7.146   4.655   4.650 -0.9721  0.2171 -0.1619
   19LYR    HD1  359   7.251   4.626   4.652 -1.1507 -1.1538 -3.8222
   19LYR    HD2  360   7.107   4.672   4.751  0.5353 -0.1357  0.4993
   19LYR     CE  361   7.124   4.781   4.563 -0.3356 -0.0042 -0.0706
   19LYR    HE1  362   7.019   4.810   4.561 -0.6180 -1.0034 -0.1718
   19LYR    HE2  363   7.157   4.762   4.460 -0.1738 -1.4924  0.2268
   19LYR     NZ  364   7.196   4.893   4.627 -0.5948  0.1969  0.3513
   19LYR    HZ1  365   7.294   4.903   4.608 -0.5337 -1.3810 -0.4084
   19LYR      C  366   7.075   4.238   4.482  1.0902 -0.2959 -0.9930
   19LYR      O  367   7.194   4.232   4.446 -0.2382  0.2086 -0.0567
   20LY0      N  368   6.977   4.214   4.397  0.2081  0.0099  0.1517
   20LY0      H  369   6.888   4.243   4.436 -0.2001 -0.2811 -0.5601
   20LY0     CA  370   6.990   4.198   4.249  0.2840  0.1027  0.6401
   20LY0     HA  371   7.047   4.110   4.220  0.1235  0.5525 -1.1756
   20LY0     CB  372   6.847   4.186   4.193 -0.1787  0.3572 -0.7082
   20LY0    HB1  373   6.850   4.182   4.084  1.5529  0.3539 -0.6952
   20LY0    HB2  374   6.788   4.271   4.228  0.4188 -0.5017  2.7900
   20LY0     CG  375   6.784   4.054   4.245  0.1005  0.2687  0.4914
   20LY0    HG1  376   6.785   4.054   4.354  2.5311  2.1513  0.5497
   20LY0    HG2  377   6.832   3.969   4.198 -0.5910  1.4775 -2.6701
   20LY0     CD  378   6.632   4.044   4.206  0.3162  0.0790  0.1290
   20LY0    HD1  379   6.621   4.030   4.098  0.4239  2.5987 -0.2727
   20LY0    HD2  380   6.582   4.135   4.241  0.4448  0.0852  0.2969
   20LY0     CE  381   6.554   3.934   4.273 -0.2297  0.1425  0.0745
   20LY0    HE1  382   6.564   3.952   4.380  1.2421  1.7617 -0.2806
   20LY0    HE2  383   6.610   3.842   4.254 -0.8848 -0.4534  0.9473
   20LY0     NZ  384   6.409   3.914   4.231 -0.1267 -0.3411  0.2044
   20LY0    HZ1  385   6.366   3.854   4.300  1.5920 -0.5102  1.1986
   20LY0    HZ2  386   6.356   3.999   4.221 -3.0686 -2.0676 -0.0258
   20LY0    HZ3  387   6.396   3.864   4.145 -0.2554  1.4747 -0.8803
   20LY0      C  388   7.068   4.310   4.178  0.7459  0.0648 -0.6817
   20LY0      O  389   7.065   4.419   4.231 -0.2336 -0.1638  0.4493
   21LER      N  390   7.123   4.277   4.060 -0.0623  0.5326  0.2899
   21LER      H  391   7.119   4.179   4.039  1.7319  0.3813  0.4600
   21LER     CA  392   7.210   4.364   3.985 -0.1892  0.1063 -0.8830
   21LER     HA  393   7.298   4.386   4.046 -0.7373 -1.1080  0.4289
   21LER     CB  394   7.243   4.287   3.860 -0.5091 -0.1331  0.4773
   21LER    HB1  395   7.151   4.275   3.802 -2.1603 -2.4141  3.3258
   21LER    HB2  396   7.273   4.186   3.888  0.6784  0.2444  0.5883
   21LER     CG  397   7.358   4.340   3.771 -0.4036 -0.6800 -0.5076
   21LER     HG  398   7.341   4.446   3.754  3.3421  0.1496  0.0021
   21LER    CD1  399   7.500   4.335   3.836  0.9776 -0.4660  0.3161
   21LER   HD11  400   7.504   4.232   3.872  0.1296 -1.0424 -1.1808
   21LER   HD12  401   7.573   4.361   3.759  1.7395 -0.8688  0.8924
   21LER   HD13  402   7.509   4.414   3.911 -0.2046 -1.7984  1.9266
   21LER    CD2  403   7.355   4.278   3.635  0.5521 -0.0031 -0.4061
   21LER   HD21  404   7.392   4.176   3.648  0.3838  0.0491  0.5115
   21LER   HD22  405   7.255   4.291   3.595  0.3813 -1.2488 -0.4365
   21LER   HD23  406   7.426   4.327   3.569  0.4136 -1.9400 -2.1007
   21LER      C  407   7.147   4.501   3.966  0.3067  0.1402  0.2905
   21LER      O  408   7.220   4.598   3.985  0.8668 -0.2847 -0.1147
   22LY0      N  409   7.108   5.507   4.644 -0.2682 -0.2760  0.6394
   22LY0     H1  410   7.032   5.470   4.700 -0.1532 -0.3518  0.7446
   22LY0     H2  411   7.083   5.595   4.600  1.0375 -0.8642 -1.4040
   22LY0     H3  412   7.183   5.499   4.711 -0.0677  2.1682  0.8098
   22LY0     CA  413   7.141   5.419   4.527  0.6711  0.4186 -0.3747
   22LY0     HA  414   7.044   5.394   4.486 -0.2865 -0.5023  2.2306
   22LY0     CB  415   7.219   5.497   4.420  0.7627  0.5499  0.3187
   22LY0    HB1  416   7.147   5.574   4.390  1.0142  1.1867  1.3044
   22LY0    HB2  417   7.241   5.428   4.339 -0.4886  0.7495 -0.2197
   22LY0     CG  418   7.355   5.553   4.468  0.1500  0.1261 -0.2452
   22LY0    HG1  419   7.425   5.474   4.497  0.9800  1.3290  1.2175
   22LY0    HG2  420   7.351   5.616   4.557  2.6750  0.1129 -0.0491
   22LY0     CD  421   7.420   5.639   4.366  0.3851  0.2624  0.3197
   22LY0    HD1  422   7.411   5.588   4.271  1.9929  0.1559  0.2049
   22LY0    HD2  423   7.525   5.652   4.393  0.2569 -0.4626  1.2265
   22LY0     CE  424   7.358   5.781   4.344  0.0220  0.3712 -0.1934
   22LY0    HE1  425   7.340   5.830   4.439  3.4041  1.0929  0.1734
   22LY0    HE2  426   7.257   5.774   4.304 -0.8673  1.4895  1.7156
   22LY0     NZ  427   7.421   5.867   4.253 -0.4081  0.3564  0.7801
   22LY0    HZ1  428   7.470   5.938   4.306  1.6861 -0.3752 -0.0733
   22LY0    HZ2  429   7.487   5.814   4.198 -1.9799  0.6298 -1.4946
   22LY0    HZ3  430   7.351   5.904   4.190 -0.4914 -1.3582 -0.1866
   22LY0      C  431   7.204   5.278   4.563  0.1520  0.0502 -0.7038
   22LY0      O  432   7.270   5.211   4.486 -0.3506 -0.8093  0.0859
   23LER      N  433   7.173   5.234   4.684 -0.1695 -0.2642 -0.3824
   23LER      H  434   7.106   5.285   4.739 -0.0559 -0.5348  0.0195
   23LER     CA  435   7.217   5.111   4.740  0.6139  0.8939 -0.0077
   23LER     HA  436   7.321   5.082   4.727 -0.2041 -2.1350 -0.6473
   23LER     CB  437   7.201   5.121   4.894 -0.1500 -0.6071  0.1349
   23LER    HB1  438   7.099   5.154   4.909  0.0737 -0.5476  1.7378
   23LER    HB2  439   7.263   5.194   4.946 -2.0427 -0.1031  1.8209
   23LER     CG  440   7.208   4.983   4.965  0.4039 -0.5398 -0.2087
   23LER     HG  441   7.136   4.911   4.925 -1.0914  1.9856 -2.3625
   23LER    CD1  442   7.359   4.940   4.976 -0.1218 -0.1031 -0.2339
   23LER   HD11  443   7.375   4.860   5.047  1.5082 -0.1589 -0.6282
   23LER   HD12  444   7.394   4.908   4.878  1.3818  0.0216  0.2437
   23LER   HD13  445   7.417   5.029   5.003  2.0393 -1.6895  0.6329
   23LER    CD2  446   7.167   5.008   5.111  0.9597  0.5585 -0.4892
   23LER   HD21  447   7.085   5.079   5.125 -0.1947 -1.1012  1.7089
   23LER   HD22  448   7.135   4.917   5.161  0.1884 -0.3855 -2.6004
   23LER   HD23  449   7.243   5.057   5.172  0.2757 -0.8356  1.5789
   23LER      C  450   7.127   4.993   4.687  0.4175 -0.1717 -0.0410
   23LER      O  451   7.010   4.996   4.706  0.1798 -0.1462 -0.1165
   24LY0      N  452   7.126   6.445   4.018 -0.3005 -0.4814 -0.7492
   24LY0     H1  453   7.137   6.537   3.977  0.1205 -0.4533 -0.5757
   24LY0     H2  454   7.204   6.397   3.976  0.3364 -0.4634  0.3592
   24LY0     H3  455   7.145   6.441   4.117 -0.1338  1.7654 -0.6283
   24LY0     CA  456   6.993   6.385   3.992  0.2376 -0.1042  0.2290
   24LY0     HA  457   6.923   6.414   4.070  1.2694  0.9007  0.8303
   24LY0     CB  458   6.933   6.424   3.855 -0.2104  0.1971  1.2278
   24LY0    HB1  459   6.840   6.369   3.837 -0.1344  1.1109 -2.6818
   24LY0    HB2  460   7.006   6.415   3.775 -1.1529  2.8160 -0.0410
   24LY0     CG  461   6.900   6.570   3.856 -0.5622 -0.3290 -0.2537
   24LY0    HG1  462   6.990   6.625   3.882 -0.3227 -0.9382  0.2300
   24LY0    HG2  463   6.823   6.588   3.932  0.7750  0.2981  0.9961
   24LY0     CD  464   6.840   6.605   3.729  0.6336  0.4751  0.2283
   24LY0    HD1  465   6.740   6.564   3.718  1.4129 -1.4188 -0.2409
   24LY0    HD2  466   6.898   6.563   3.646  1.4027  0.3257  0.8300
   24LY0     CE  467   6.829   6.763   3.716 -0.6362 -0.3511  0.0049
   24LY0    HE1  468   6.815   6.771   3.608 -2.7042  0.3035  0.2733
   24LY0    HE2  469   6.926   6.805   3.743 -0.4936 -0.8191  0.2286
   24LY0     NZ  470   6.705   6.811   3.771  0.0362  0.3627 -0.0858
   24LY0    HZ1  471   6.694   6.907   3.741 -0.6375  0.9006  1.7337
   24LY0    HZ2  472   6.626   6.756   3.741  1.7850 -2.3023 -0.1407
   24LY0    HZ3  473   6.703   6.805   3.872  0.3582 -1.5371 -0.1463
   24LY0      C  474   6.997   6.233   3.999  0.3681 -0.1394 -0.2101
   24LY0      O  475   7.084   6.174   3.933  0.7420 -0.5769  0.1645
   25LER      N  476   6.888   6.180   4.051  0.6279  0.1664 -0.6818
   25LER      H  477   6.822   6.238   4.101 -0.2739 -2.1137  0.9215
   25LER     CA  478   6.860   6.041   4.049  0.4081  0.6653  0.1502
   25LER     HA  479   6.951   5.988   4.075  0.2154 -0.0948 -0.6870
   25LER     CB  480   6.757   5.997   4.154  0.0864  0.1968 -1.2503
   25LER    HB1  481   6.743   5.890   4.136 -2.6169  0.0047  1.2467
   25LER    HB2  482   6.662   6.046   4.134  0.9205  2.5926  0.2295
   25LER     CG  483   6.782   6.023   4.304  0.0633 -0.3187 -0.2103
   25LER     HG  484   6.794   6.131   4.313  2.8664 -0.6412  0.8435
   25LER    CD1  485   6.677   5.971   4.401 -0.0521 -0.4060 -0.2742
   25LER   HD11  486   6.592   6.040   4.404 -0.4537 -0.8761 -0.7238
   25LER   HD12  487   6.653   5.869   4.372 -2.3801 -0.1637  0.5863
   25LER   HD13  488   6.723   5.972   4.500 -0.5816 -0.9467 -0.0171
   25LER    CD2  489   6.916   5.967   4.336 -0.2639  0.2300 -0.6048
   25LER   HD21  490   6.919   5.860   4.315  1.0557 -0.0285  0.7514
   25LER   HD22  491   6.998   6.018   4.284 -0.8338  2.8047  0.8410
   25LER   HD23  492   6.926   5.972   4.444  0.5348 -0.8748 -0.6049
   25LER      C  493   6.817   5.983   3.913  0.7530 -0.2620 -0.3376
   25LER      O  494   6.739   6.044   3.833  0.3644 -0.1714  0.4329
   26LYR      N  495   6.855   5.860   3.887 -0.5580 -0.1953  0.5752
   26LYR      H  496   6.925   5.820   3.948  1.2684  1.9112 -0.0007
   26LYR     CA  497   6.838   5.784   3.760 -0.0289 -0.2587 -0.4336
   26LYR     HA  498   6.740   5.810   3.720 -3.9717 -4.3251  5.0535
   26LYR     CB  499   6.959   5.808   3.668  0.7949 -0.6324  0.9849
   26LYR    HB1  500   6.937   5.745   3.582 -2.0785  1.4010  0.0961
   26LYR    HB2  501   7.046   5.764   3.716  2.5260  2.2343  0.7147
   26LYR     CG  502   6.997   5.946   3.623  0.1029  0.5046  0.5862
   26LYR    HG1  503   6.994   6.017   3.705  2.7928  1.9790 -0.4378
   26LYR    HG2  504   6.933   5.980   3.542  0.1649  1.4167  0.9106
   26LYR     CD  505   7.133   5.955   3.568 -0.2446 -0.1546  0.0176
   26LYR    HD1  506   7.125   6.035   3.494 -2.0768 -0.9687 -0.7045
   26LYR    HD2  507   7.139   5.865   3.508 -1.0497  0.0176 -0.3269
   26LYR     CE  508   7.246   5.965   3.668 -0.4803 -0.5039 -0.1925
   26LYR    HE1  509   7.265   5.870   3.718 -0.4592 -1.4921 -1.9596
   26LYR    HE2  510   7.232   6.044   3.741  0.5306  0.1984 -0.7387
   26LYR     NZ  511   7.369   5.994   3.603 -0.8044 -0.0783  0.7942
   26LYR    HZ1  512   7.378   6.089   3.568  0.1680 -0.8268 -1.1483
   26LYR      C  513   6.812   5.638   3.787 -0.5570  0.2236  0.4146
   26LYR      O  514   6.829   5.591   3.893 -0.5417  0.2008 -0.1163
   27LY0      N  515   6.780   5.567   3.676 -0.1814 -0.2909  0.0202
   27LY0      H  516   6.784   5.614   3.587  1.3996  0.5023  0.4621
   27LY0     CA  517   6.748   5.420   3.671  0.2186  0.5197  0.0997
   27LY0     HA  518   6.762   5.377   3.770  2.1863  1.4551  0.2889
   27LY0     CB  519   6.600   5.398   3.631 -0.1794  0.6870  0.4234
   27LY0    HB1  520   6.561   5.303   3.667 -1.7842  1.0900 -0.1704
   27LY0    HB2  521   6.597   5.392   3.522  1.6159  2.3286  0.2256
   27LY0     CG  522   6.500   5.503   3.680 -0.0442 -1.2057 -0.3852
   27LY0    HG1  523   6.520   5.595   3.626  0.7314 -0.9626  0.2871
   27LY0    HG2  524   6.520   5.514   3.787 -0.7239  0.1734 -0.3907
   27LY0     CD  525   6.350   5.466   3.666  0.0038  0.1261 -0.4119
   27LY0    HD1  526   6.290   5.546   3.711  1.3327  1.4642 -0.9461
   27LY0    HD2  527   6.329   5.376   3.725 -2.6737  0.7144 -0.3529
   27LY0     CE  528   6.304   5.439   3.524 -0.1392 -0.9647  0.0508
   27LY0    HE1  529   6.355   5.351   3.485  1.0567 -0.5036  0.5314
   27LY0    HE2  530   6.319   5.524   3.458 -0.8946 -1.5023 -0.8474
   27LY0     NZ  531   6.161   5.408   3.535  0.2883 -0.3841  0.0589
   27LY0    HZ1  532   6.149   5.355   3.620  2.0309 -0.7122  0.1385
   27LY0    HZ2  533   6.108   5.493   3.520  0.5843 -0.6248 -2.9831
   27LY0    HZ3  534   6.130   5.352   3.457  0.4863 -0.5393  0.0905
   27LY0      C  535   6.841   5.336   3.583 -0.3196  0.8256 -0.0921
   27LY0      O  536   6.886   5.376   3.480  0.2447 -0.1254  0.3374
   28LER      N  537   6.858   5.213   3.625 -0.2196 -0.8154 -0.1770
   28LER      H  538   6.818   5.194   3.715  0.2046 -2.2237 -0.2498
   28LER     CA  539   6.927   5.114   3.547 -0.5389  0.8269 -0.2782
   28LER     HA  540   6.990   5.163   3.473  1.0684 -1.7007 -0.7108
   28LER     CB  541   7.027   5.026   3.636 -0.4815  0.2380  0.2894
   28LER    HB1  542   7.064   4.948   3.570 -3.5699  0.8034 -2.3787
   28LER    HB2  543   6.967   4.984   3.717 -0.0907  2.1086  1.6232
   28LER     CG  544   7.145   5.114   3.697 -0.4201  0.6218 -0.2315
   28LER     HG  545   7.212   5.042   3.744 -1.2387 -0.4785 -0.7209
   28LER    CD1  546   7.223   5.190   3.587 -0.7804 -0.1054  0.0724
   28LER   HD11  547   7.300   5.248   3.636 -2.1906  0.5084  1.6782
   28LER   HD12  548   7.259   5.115   3.517 -3.7999 -1.8514  0.1900
   28LER   HD13  549   7.171   5.270   3.535 -0.2896 -0.2387 -0.6341
   28LER    CD2  550   7.099   5.211   3.817  0.6880 -0.0782  0.5044
   28LER   HD21  551   7.026   5.151   3.872 -0.0651 -1.0472 -1.4645
   28LER   HD22  552   7.185   5.237   3.879  1.8670 -0.1346 -1.0560
   28LER   HD23  553   7.050   5.301   3.779 -0.8431 -1.3863 -0.7768
   28LER      C  554   6.832   5.024   3.470  0.5845  0.6924  0.1778
   28LER      O  555   6.728   4.995   3.521 -0.3502 -0.1224 -0.3314
   29LYR      N  556   6.861   4.996   3.341 -0.0973 -0.0919  0.3745
   29LYR      H  557   6.949   5.034   3.309 -0.6494  0.2384 -0.8106
   29LYR     CA  558   6.785   4.904   3.258  0.2162 -0.2974 -0.0358
   29LYR     HA  559   6.682   4.916   3.291  0.0561 -0.4195 -0.4896
   29LYR     CB  560   6.804   4.945   3.109  0.7130 -0.0609 -0.0258
   29LYR    HB1  561   6.755   4.865   3.054  0.5394  0.6572 -0.9187
   29LYR    HB2  562   6.908   4.946   3.076  0.6212  0.1927 -0.3102
   29LYR     CG  563   6.732   5.077   3.080  0.1704  0.4742 -0.1638
   29LYR    HG1  564   6.756   5.155   3.151 -1.4181  0.4780  0.3974
   29LYR    HG2  565   6.627   5.059   3.101 -0.2089  3.2552  0.7219
   29LYR     CD  566   6.746   5.125   2.930  0.9056 -0.5184 -0.5557
   29LYR    HD1  567   6.695   5.220   2.926  0.2685 -0.8239  0.0423
   29LYR    HD2  568   6.701   5.052   2.863 -0.1224 -0.6075  0.1980
   29LYR     CE  569   6.894   5.150   2.884  0.8902 -0.2426 -0.7104
   29LYR    HE1  570   6.890   5.160   2.776 -3.1972  0.0704 -0.6735
   29LYR    HE2  571   6.958   5.066   2.909  1.6866  0.6175  0.2516
   29LYR     NZ  572   6.948   5.274   2.945 -0.7841  0.1570 -0.1149
   29LYR    HZ1  573   6.912   5.360   2.906 -0.2866  0.3214 -0.2225
   29LYR      C  574   6.829   4.760   3.285 -0.0002 -0.0663 -0.0187
   29LYR      O  575   6.799   4.674   3.201  0.5304 -0.0553 -0.7605
   30LER      N  576   6.897   4.737   3.398  0.4952  0.2604  0.5482
   30LER      H  577   6.952   4.814   3.433  0.4356 -0.4823  2.4125
   30LER     CA  578   6.919   4.595   3.443  0.2761  0.1905  0.1255
   30LER     HA  579   6.919   4.534   3.353  2.6526  1.8628 -1.1052
   30LER     CB  580   7.052   4.585   3.527 -0.5150 -0.4910  0.2676
   30LER    HB1  581   7.092   4.484   3.530  3.0549  0.7100 -1.1223
   30LER    HB2  582   7.034   4.638   3.620  2.1005  3.7621 -1.3269
   30LER     CG  583   7.177   4.661   3.461 -0.1957 -0.4763 -0.4323
   30LER     HG  584   7.143   4.756   3.419  0.3708 -0.1292 -0.1115
   30LER    CD1  585   7.288   4.691   3.556 -0.3254  0.1727  0.5814
   30LER   HD11  586   7.357   4.761   3.510  1.1423 -1.1839  0.6420
   30LER   HD12  587   7.247   4.725   3.651  2.7363  0.3717  1.9464
   30LER   HD13  588   7.350   4.602   3.556  1.8940  1.4624 -3.6921
   30LER    CD2  589   7.237   4.594   3.344 -0.3063  0.2386  0.9866
   30LER   HD21  590   7.317   4.655   3.301 -1.0699  1.0556  0.7035
   30LER   HD22  591   7.270   4.491   3.360 -1.9310 -0.5476 -0.3073
   30LER   HD23  592   7.164   4.578   3.265  0.4538 -0.8657  0.4649
   30LER      C  593   6.798   4.560   3.527  0.1300 -0.1589  0.1475
   30LER      O  594   6.748   4.647   3.603  0.2388  0.5466  0.7158
   31LER      N  595   6.751   4.433   3.523  0.1245  0.4548 -0.1817
   31LER      H  596   6.800   4.368   3.464  0.9568  1.9912 -1.2419
   31LER     CA  597   6.643   4.390   3.609 -0.0528  0.1762 -0.9337
   31LER     HA  598   6.568   4.468   3.595 -0.1894 -0.0325 -1.3707
   31LER     CB  599   6.592   4.257   3.547  0.0458 -0.2979  0.7898
   31LER    HB1  600   6.506   4.225   3.606 -0.4978  1.2360  0.8544
   31LER    HB2  601   6.670   4.181   3.555 -0.7204 -1.3444 -0.8997
   31LER     CG  602   6.545   4.258   3.399 -0.1866  0.0450 -0.3761
   31LER     HG  603   6.634   4.261   3.336 -0.5527 -2.9651 -1.1758
   31LER    CD1  604   6.470   4.126   3.373 -0.4524 -0.4913  0.0137
   31LER   HD11  605   6.369   4.131   3.414 -0.9579 -1.7821 -0.9960
   31LER   HD12  606   6.446   4.130   3.267 -0.1115  1.5916 -0.0187
   31LER   HD13  607   6.527   4.036   3.396  0.2152 -0.4516 -1.3934
   31LER    CD2  608   6.445   4.372   3.369  0.0001  0.0768 -0.2029
   31LER   HD21  609   6.480   4.473   3.392  2.0287 -0.2869 -1.4363
   31LER   HD22  610   6.427   4.356   3.263 -0.0390 -2.6662  0.1347
   31LER   HD23  611   6.355   4.350   3.426  1.0417  0.6522  1.7395
   31LER      C  612   6.671   4.376   3.761 -0.3922 -0.4069  0.1052
   31LER      O  613   6.784   4.350   3.798 -0.2296 -0.2183  0.2346
   32LY0      N  614   7.498   6.074   3.023 -1.1037  0.3854 -0.3172
   32LY0     H1  615   7.599   6.074   3.024 -1.0177 -1.2270 -2.2956
   32LY0     H2  616   7.456   5.988   2.991  0.0658  0.2865 -1.6997
   32LY0     H3  617   7.460   6.145   2.962  0.1326  1.6334  0.3056
   32LY0     CA  618   7.459   6.105   3.164  0.0431  0.7673  0.1005
   32LY0     HA  619   7.477   6.206   3.201  0.9848  1.1971 -1.4466
   32LY0     CB  620   7.306   6.086   3.185 -0.3812 -0.2643  0.1985
   32LY0    HB1  621   7.269   6.102   3.287 -1.5665  0.5151 -0.3318
   32LY0    HB2  622   7.278   5.985   3.155  1.0099 -0.6317  0.0526
   32LY0     CG  623   7.229   6.191   3.103  0.0627 -0.8366 -0.0191
   32LY0    HG1  624   7.260   6.197   2.998 -0.2029 -0.9260 -0.1036
   32LY0    HG2  625   7.251   6.288   3.148  2.4151 -0.7870 -1.1203
   32LY0     CD  626   7.074   6.169   3.109  0.1172  0.9139 -0.1897
   32LY0    HD1  627   7.049   6.149   3.213  1.9065  1.0289  0.3069
   32LY0    HD2  628   7.033   6.084   3.054  1.4716  1.9334 -3.0059
   32LY0     CE  629   6.991   6.286   3.056 -0.2364  0.3371 -0.3796
   32LY0    HE1  630   7.013   6.382   3.103  0.9716 -0.2521  0.3031
   32LY0    HE2  631   6.887   6.261   3.077  0.0684  0.0171  0.8348
   32LY0     NZ  632   7.003   6.305   2.907  0.1359  1.0268 -0.1318
   32LY0    HZ1  633   7.095   6.335   2.880 -0.0505  0.4302 -1.4978
   32LY0    HZ2  634   6.991   6.211   2.871 -0.0308  0.2068  1.9017
   32LY0    HZ3  635   6.921   6.347   2.866 -0.9739  0.4504  1.4125
   32LY0      C  636   7.533   6.013   3.268  0.7429 -0.6856 -0.5563
   32LY0      O  637   7.554   5.896   3.243  0.1732 -0.1411  0.1702
   33LER      N  638   7.564   6.060   3.388  0.0277  0.0671  0.0230
   33LER      H  639   7.516   6.146   3.414  1.2666  0.5994  0.6347
   33LER     CA  640   7.598   5.971   3.499 -0.1553 -0.1882 -0.7952
   33LER     HA  641   7.645   5.878   3.466 -1.0249 -0.8875 -0.1046
   33LER     CB  642   7.686   6.045   3.599  0.6133  0.4063 -0.1961
   33LER    HB1  643   7.727   5.972   3.668 -1.1127 -1.1137 -0.7265
   33LER    HB2  644   7.620   6.110   3.657 -0.3027 -1.0070  0.3932
   33LER     CG  645   7.802   6.123   3.546 -0.0107  0.1704  0.4618
   33LER     HG  646   7.771   6.205   3.481  1.6837  1.5165  1.2712
   33LER    CD1  647   7.877   6.192   3.658 -0.0823  0.0182 -0.2315
   33LER   HD11  648   7.971   6.234   3.622 -0.1840  0.3964 -0.0617
   33LER   HD12  649   7.811   6.269   3.699 -0.5522 -1.8861  2.8853
   33LER   HD13  650   7.892   6.117   3.735  0.6696 -1.6808 -1.9347
   33LER    CD2  651   7.909   6.039   3.478 -0.1551 -0.0247  0.1984
   33LER   HD21  652   7.863   5.987   3.394  0.3928  0.9239 -0.7052
   33LER   HD22  653   7.982   6.108   3.436 -0.8388  0.3616 -0.3807
   33LER   HD23  654   7.950   5.962   3.544 -1.3746 -0.4973  0.4294
   33LER      C  655   7.475   5.914   3.582  0.2189  0.1053 -0.0381
   33LER      O  656   7.474   5.796   3.613  0.2059  0.6135  0.1748
   34LY0      N  657   6.067   6.375   3.639 -0.3996 -0.2198 -0.7752
   34LY0     H1  658   6.155   6.399   3.681  1.4732  0.2191 -4.4651
   34LY0     H2  659   6.012   6.319   3.702  0.7750 -0.7516 -0.1995
   34LY0     H3  660   6.012   6.459   3.627 -0.2114  0.1404  0.7109
   34LY0     CA  661   6.081   6.298   3.521 -0.4555  0.0594  0.5000
   34LY0     HA  662   5.999   6.227   3.510  0.6744 -1.4067  1.0881
   34LY0     CB  663   6.093   6.397   3.405 -0.1744 -0.7996  0.6489
   34LY0    HB1  664   6.187   6.452   3.409 -1.4175  1.6146 -0.7652
   34LY0    HB2  665   6.016   6.473   3.414  1.1111  0.6687 -0.2056
   34LY0     CG  666   6.075   6.322   3.270 -0.1457 -0.4702  0.4927
   34LY0    HG1  667   5.973   6.284   3.272  0.3780 -1.9975 -0.0919
   34LY0    HG2  668   6.139   6.237   3.248 -1.5599 -1.4118 -0.1347
   34LY0     CD  669   6.087   6.431   3.163 -0.7050 -0.3896 -0.4172
   34LY0    HD1  670   6.187   6.475   3.158 -0.2449 -1.5182 -3.1957
   34LY0    HD2  671   6.005   6.501   3.179 -2.0500 -1.7728 -0.9865
   34LY0     CE  672   6.061   6.358   3.031 -0.1023  0.0675 -0.2924
   34LY0    HE1  673   5.965   6.305   3.034  0.7031 -1.4638 -0.2109
   34LY0    HE2  674   6.131   6.276   3.010 -1.6599 -1.8200  1.4220
   34LY0     NZ  675   6.061   6.451   2.914  0.7888  0.4912 -0.3128
   34LY0    HZ1  676   6.141   6.510   2.900  0.5794  0.6336 -0.9169
   34LY0    HZ2  677   6.046   6.403   2.826 -2.4172  0.4055  0.1356
   34LY0    HZ3  678   5.986   6.517   2.929  0.1530 -0.5338  1.4338
   34LY0      C  679   6.203   6.211   3.530  0.2455 -0.0463  0.4290
   34LY0      O  680   6.299   6.229   3.458 -0.4096  0.2417  0.0414
   35LER      N  681   6.208   6.112   3.624 -0.1668 -0.8841  0.4177
   35LER      H  682   6.125   6.090   3.678  1.1163 -2.2764  1.9021
   35LER     CA  683   6.316   6.019   3.642 -0.3056 -0.1156  0.6447
   35LER     HA  684   6.395   6.081   3.686 -1.5828  2.4311 -0.4665
   35LER     CB  685   6.284   5.914   3.746 -0.2824  0.7896 -0.0296
   35LER    HB1  686   6.363   5.839   3.745 -0.9952 -0.1275 -4.5018
   35LER    HB2  687   6.196   5.858   3.715 -0.0866 -0.4783  1.5413
   35LER     CG  688   6.259   5.959   3.891 -0.4774 -0.2383 -0.9754
   35LER     HG  689   6.164   6.013   3.891 -0.3319  0.1710  1.7207
   35LER    CD1  690   6.257   5.845   3.993  0.6421  0.0046  0.2525
   35LER   HD11  691   6.163   5.794   3.972  0.2710  1.2046 -1.1823
   35LER   HD12  692   6.340   5.775   3.982 -0.6258 -1.3622 -1.0659
   35LER   HD13  693   6.259   5.878   4.097  2.4412  0.0768  0.2247
   35LER    CD2  694   6.370   6.048   3.955 -0.5791 -0.4131 -0.0523
   35LER   HD21  695   6.382   6.144   3.904 -0.0048 -0.1525  0.5705
   35LER   HD22  696   6.363   6.067   4.062  0.1059 -1.4584  0.1899
   35LER   HD23  697   6.464   5.997   3.937 -0.6035  0.0942 -1.8936
   35LER      C  698   6.357   5.953   3.514  0.2786 -0.1342  0.3231
   35LER      O  699   6.270   5.883   3.454 -0.3710 -0.4136 -0.4223
   36LYR      N  700   6.482   5.959   3.473 -0.1735 -0.0019 -0.1025
   36LYR      H  701   6.550   6.019   3.518  0.9269 -0.7595 -0.7136
   36LYR     CA  702   6.536   5.902   3.348  0.0854 -0.2346  0.0657
   36LYR     HA  703   6.461   5.882   3.271  0.4148  0.4142 -0.4331
   36LYR     CB  704   6.635   6.004   3.294  0.3566 -0.7358 -0.2885
   36LYR    HB1  705   6.668   5.964   3.199 -0.4766 -3.0360  0.3169
   36LYR    HB2  706   6.718   6.026   3.362  0.6329 -0.7111 -0.6341
   36LYR     CG  707   6.579   6.146   3.269 -0.2937 -0.3289 -0.0058
   36LYR    HG1  708   6.567   6.186   3.370  1.4121 -2.8783  1.3061
   36LYR    HG2  709   6.477   6.131   3.235 -1.3582 -0.7251  3.0807
   36LYR     CD  710   6.664   6.238   3.176  0.2282 -0.6142  0.1308
   36LYR    HD1  711   6.658   6.204   3.073 -0.5076 -0.5596  0.1520
   36LYR    HD2  712   6.767   6.245   3.212  0.2681  0.4525 -0.1522
   36LYR     CE  713   6.619   6.384   3.184 -0.5285 -0.6236  0.2323
   36LYR    HE1  714   6.649   6.417   3.283 -0.4173 -2.0931  0.7189
   36LYR    HE2  715   6.510   6.376   3.184 -0.5885 -0.1459  2.0225
   36LYR     NZ  716   6.687   6.457   3.077 -0.4081  0.2035 -0.0437
   36LYR    HZ1  717   6.784   6.479   3.094 -0.1598 -0.6471 -0.2736
   36LYR      C  718   6.611   5.765   3.364 -0.3476 -1.0827 -0.9637
   36LYR      O  719   6.666   5.740   3.476  0.9323 -0.3636  0.1321
   37LY0      N  720   6.627   5.692   3.261  0.5111  0.5728 -0.2506
   37LY0      H  721   6.596   5.728   3.172 -3.0615 -1.6588 -0.1436
   37LY0     CA  722   6.672   5.552   3.263  0.3641  0.5736 -0.1052
   37LY0     HA  723   6.709   5.531   3.363  2.8626  1.6801 -0.7108
   37LY0     CB  724   6.563   5.450   3.234 -0.0512  0.0447  0.1647
   37LY0    HB1  725   6.507   5.445   3.328  1.2654 -0.4174  0.9457
   37LY0    HB2  726   6.613   5.354   3.218 -1.1221 -1.1211  3.0209
   37LY0     CG  727   6.467   5.459   3.111  0.1111 -0.5120 -0.0298
   37LY0    HG1  728   6.528   5.479   3.022  2.3311  0.1371  1.5524
   37LY0    HG2  729   6.402   5.544   3.134 -0.2551 -1.6433  3.5969
   37LY0     CD  730   6.377   5.335   3.107  0.2364 -0.6660  0.7358
   37LY0    HD1  731   6.342   5.314   3.209  0.5076 -0.9372  0.7759
   37LY0    HD2  732   6.452   5.260   3.081 -0.2663 -0.6419 -0.8764
   37LY0     CE  733   6.270   5.350   2.998  0.4866 -0.3222 -0.2687
   37LY0    HE1  734   6.303   5.367   2.895 -1.0970  2.1518 -0.4642
   37LY0    HE2  735   6.219   5.444   3.020 -0.3044 -0.4187 -1.5886
   37LY0     NZ  736   6.185   5.235   3.007  0.9311 -0.0768  0.2499
   37LY0    HZ1  737   6.230   5.148   2.982 -1.9063 -1.2999 -1.0584
   37LY0    HZ2  738   6.145   5.221   3.099 -3.3470 -1.0140 -1.5051
   37LY0    HZ3  739   6.109   5.234   2.941  0.3791 -1.0440  0.8632
   37LY0      C  740   6.787   5.537   3.165  0.6691  0.0437  0.9278
   37LY0      O  741   6.783   5.608   3.063  0.0550  0.1495 -0.1194
   38LER      N  742   6.875   5.438   3.193 -0.4577 -0.0449 -0.6864
   38LER      H  743   6.851   5.388   3.277  0.5852 -0.1046 -0.4075
   38LER     CA  744   7.006   5.421   3.135  0.5544  0.4199  0.0064
   38LER     HA  745   7.024   5.508   3.072  1.3454  0.5886  0.4469
   38LER     CB  746   7.117   5.439   3.245  0.4470 -0.1148 -0.0953
   38LER    HB1  747   7.214   5.413   3.202  0.2350 -0.1356 -0.5655
   38LER    HB2  748   7.096   5.361   3.318 -1.8584  0.7542  0.2539
   38LER     CG  749   7.128   5.577   3.316  0.0823  0.1178 -0.4588
   38LER     HG  750   7.031   5.589   3.363 -0.1862 -1.4791 -0.5777
   38LER    CD1  751   7.236   5.568   3.423 -0.3467 -0.1429  0.2093
   38LER   HD11  752   7.334   5.551   3.380 -0.9354 -2.8262 -0.2950
   38LER   HD12  753   7.231   5.665   3.472 -0.6560  0.2489 -0.5747
   38LER   HD13  754   7.212   5.488   3.494 -1.9595 -0.6435 -0.8236
   38LER    CD2  755   7.160   5.700   3.230 -0.1933 -0.6498 -0.1467
   38LER   HD21  756   7.251   5.681   3.174  1.5918  0.7605  2.0896
   38LER   HD22  757   7.078   5.732   3.166 -0.8687 -0.3861  0.8354
   38LER   HD23  758   7.176   5.792   3.287  0.9147 -0.9544  0.0530
   38LER      C  759   7.024   5.291   3.052  0.6479 -0.1110 -0.4374
   38LER      O  760   7.077   5.193   3.105 -0.5669 -0.6053  0.5421
   39LY0      N  761   6.791   6.413   2.496 -0.1915  0.1361 -0.3009
   39LY0     H1  762   6.795   6.328   2.550 -1.4911  0.0108 -0.3530
   39LY0     H2  763   6.758   6.399   2.401 -0.2262  0.8312 -0.3970
   39LY0     H3  764   6.885   6.449   2.492  0.0405 -0.2045  1.5288
   39LY0     CA  765   6.706   6.512   2.561  0.7578 -0.6952 -0.3220
   39LY0     HA  766   6.729   6.608   2.516 -1.1878 -0.8266 -1.7407
   39LY0     CB  767   6.556   6.484   2.536  0.4356  0.1533 -0.5163
   39LY0    HB1  768   6.538   6.481   2.429 -1.5959 -1.1481 -0.1956
   39LY0    HB2  769   6.496   6.568   2.570 -0.5377 -0.9328  0.5536
   39LY0     CG  770   6.492   6.359   2.598 -0.3502  0.0908 -0.3123
   39LY0    HG1  771   6.473   6.372   2.705  0.6060 -0.0441 -0.1109
   39LY0    HG2  772   6.562   6.275   2.594 -0.9305 -0.3970 -0.4561
   39LY0     CD  773   6.370   6.305   2.529 -0.1257 -0.1681 -0.1825
   39LY0    HD1  774   6.385   6.270   2.427 -0.8669 -1.3704  0.0986
   39LY0    HD2  775   6.302   6.389   2.517  0.3882  0.4691  1.1205
   39LY0     CE  776   6.318   6.191   2.615 -0.4792  0.5555  0.8858
   39LY0    HE1  777   6.293   6.227   2.715 -0.3252 -1.4073  1.6667
   39LY0    HE2  778   6.401   6.123   2.632 -1.0277  0.0112  1.4626
   39LY0     NZ  779   6.210   6.121   2.540  0.2942  0.3559 -0.1508
   39LY0    HZ1  780   6.232   6.125   2.441  0.9362 -1.9027 -0.1422
   39LY0    HZ2  781   6.194   6.027   2.572  1.2170  0.1163 -0.3566
   39LY0    HZ3  782   6.124   6.173   2.554  0.5944  0.5949  0.8994
   39LY0      C  783   6.739   6.527   2.711  0.1512 -0.0414  0.8172
   39LY0      O  784   6.782   6.429   2.773 -0.3689  0.5943 -0.5552
   40LER      N  785   6.704   6.638   2.779 -0.5050 -0.2512 -0.4401
   40LER      H  786   6.654   6.709   2.728 -0.5173 -0.7675 -1.1604
   40LER     CA  787   6.705   6.652   2.923  0.0812  0.0783  0.2319
   40LER     HA  788   6.809   6.655   2.955  0.3357  0.1300 -0.5880
   40LER     CB  789   6.663   6.795   2.968 -0.3752  0.3526  0.0729
   40LER    HB1  790   6.647   6.797   3.076 -1.2838 -0.9084 -0.0137
   40LER    HB2  791   6.562   6.814   2.930  0.5176 -0.4425 -2.9188
   40LER     CG  792   6.762   6.908   2.934  1.0744 -0.2392  0.2595
   40LER     HG  793   6.773   6.908   2.826  0.2679 -0.9645  0.1631
   40LER    CD1  794   6.684   7.038   2.959 -0.5010 -0.7774 -0.2597
   40LER   HD11  795   6.587   7.048   2.911 -1.3143  1.6668  1.6364
   40LER   HD12  796   6.671   7.055   3.066  1.6521 -3.2102  0.4882
   40LER   HD13  797   6.735   7.126   2.919  0.8326 -0.0191  2.7859
   40LER    CD2  798   6.899   6.916   3.001  0.7837  0.4212  0.1761
   40LER   HD21  799   6.964   6.835   2.969 -2.4026 -1.4344 -2.3208
   40LER   HD22  800   6.952   7.007   2.975 -0.8191  1.3635  0.0810
   40LER   HD23  801   6.889   6.924   3.109  2.0384 -0.4986  0.3790
   40LER      C  802   6.626   6.541   2.994 -0.6176 -0.0369  0.8765
   40LER      O  803   6.503   6.531   2.977  0.1108  0.1817  0.4039
   41U      O5'  804   7.710   9.078   2.604  0.1052  0.3378  0.8595
   41U      H5T  805   7.797   9.078   2.564 -1.1736 -1.5197 -2.2314
   41U      C5'  806   7.649   9.211   2.599 -0.2016 -0.0939 -0.3152
   41U     H5'1  807   7.725   9.289   2.600  0.1854 -0.4411 -1.3179
   41U     H5'2  808   7.596   9.217   2.694  1.1435 -1.3237  0.5552
   41U      C4'  809   7.554   9.227   2.476 -0.5272  0.3557 -0.2863
   41U      H4'  810   7.511   9.326   2.489 -0.3234  0.4954 -0.6344
   41U      O4'  811   7.628   9.227   2.357 -0.2701  0.6483 -1.0335
   41U      C1'  812   7.548   9.174   2.249  0.0437  0.6443 -0.0548
   41U      H1'  813   7.519   9.260   2.188 -3.9729 -0.0848  0.5264
   41U       N1  814   7.621   9.061   2.168 -0.3162 -0.3647  0.2493
   41U       C6  815   7.743   9.011   2.215  0.5737 -0.4151 -0.5065
   41U       H6  816   7.787   9.065   2.298 -0.0298 -0.9704  0.1813
   41U       C5  817   7.801   8.912   2.148 -0.1675  0.6513  0.8449
   41U       H5  818   7.889   8.867   2.190 -1.4911 -0.9209  2.0543
   41U       C4  819   7.751   8.851   2.028 -0.1672 -1.0603 -0.4438
   41U       O4  820   7.813   8.788   1.943  0.4737 -0.0874 -0.4606
   41U       N3  821   7.626   8.902   1.992  0.0341  0.4991  0.7975
   41U       H3  822   7.588   8.855   1.911 -0.4178  1.9860  0.1248
   41U       C2  823   7.566   9.013   2.045  0.5842  0.0404 -0.5812
   41U       O2  824   7.457   9.055   1.993 -0.3934  0.0449  0.0756
   41U      C3'  825   7.438   9.132   2.461  0.7376  0.1666  0.7016
   41U      H3'  826   7.461   9.037   2.508  0.7441 -0.5206 -0.6437
   41U      C2'  827   7.419   9.126   2.312 -0.2888 -0.1599  0.8150
   41U     H2'1  828   7.398   9.021   2.292  0.1950 -0.3031  1.0457
   41U      O2'  829   7.315   9.209   2.280 -0.1435  0.4973  0.4746
   41U     HO'2  830   7.272   9.225   2.364 -0.8732 -0.1171  0.2284
   41U      O3'  831   7.318   9.180   2.529 -0.0255 -0.1595  0.3502
   42U        P  832   7.205   9.083   2.579  0.2097 -0.3428  0.2219
   42U      O1P  833   7.110   9.170   2.652 -0.5211  0.3903  0.1299
   42U      O2P  834   7.264   8.960   2.641 -0.0450 -0.3814  0.3210
   42U      O5'  835   7.137   9.023   2.451 -0.3618 -0.2012  0.2029
   42U      C5'  836   7.055   9.098   2.364  0.0544  0.6544  0.3268
   42U     H5'1  837   7.102   9.190   2.327  0.9231 -0.2178 -0.7967
   42U     H5'2  838   6.963   9.117   2.419 -0.2547 -0.0998  0.0710
   42U      C4'  839   7.017   9.017   2.239 -0.0696 -0.5960 -0.4732
   42U      H4'  840   6.924   9.063   2.208  1.1216  1.8532 -0.6691
   42U      O4'  841   7.119   9.012   2.135 -0.0008 -0.0180  0.2678
   42U      C1'  842   7.116   8.887   2.067 -0.0053  0.3446 -0.0748
   42U      H1'  843   7.092   8.903   1.962  1.5805 -1.2150 -0.7364
   42U       N1  844   7.241   8.810   2.074 -0.3409 -0.4981 -0.8807
   42U       C6  845   7.318   8.794   2.189 -0.3793  0.6277  0.3840
   42U       H6  846   7.290   8.852   2.275 -0.3240  0.5806  0.4338
   42U       C5  847   7.427   8.714   2.182 -0.0216  0.6186  0.4371
   42U       H5  848   7.489   8.698   2.268 -0.7156  2.3084  1.2976
   42U       C4  849   7.469   8.652   2.055  0.5886 -0.5533 -0.8576
   42U       O4  850   7.575   8.588   2.032 -0.5166 -0.0898 -0.0527
   42U       N3  851   7.381   8.668   1.956 -0.4995  0.3020 -0.2750
   42U       H3  852   7.404   8.617   1.872  0.4091 -1.4497  0.9876
   42U       C2  853   7.264   8.739   1.961  0.3863 -0.7214  0.5034
   42U       O2  854   7.185   8.734   1.866 -0.2668 -0.0327  0.0567
   42U      C3'  855   6.990   8.865   2.269  0.3321 -0.6179 -0.1823
   42U      H3'  856   7.065   8.810   2.325 -0.8198  0.3056  2.4577
   42U      C2'  857   6.989   8.813   2.128 -1.0854  0.9379 -0.3275
   42U     H2'1  858   7.009   8.707   2.140 -0.7886  1.1870  1.7213
   42U      O2'  859   6.879   8.857   2.056 -0.1652  0.0633  0.1419
   42U     HO'2  860   6.862   8.803   1.979  0.4183 -1.3899  0.9942
   42U      O3'  861   6.862   8.854   2.331 -0.0744  0.0358 -0.8807
   43A        P  862   6.821   8.716   2.391 -0.1605  0.0793  0.0751
   43A      O1P  863   6.696   8.735   2.465 -0.3906 -0.3257  0.3738
   43A      O2P  864   6.930   8.644   2.464  0.2179 -0.2353 -0.3011
   43A      O5'  865   6.792   8.619   2.266  0.2503 -0.4344 -0.5532
   43A      C5'  866   6.681   8.631   2.184 -0.1577 -0.6855  0.1032
   43A     H5'1  867   6.668   8.729   2.137  0.2342 -1.2850 -1.3132
   43A     H5'2  868   6.596   8.596   2.242  0.3204  1.4797  2.2534
   43A      C4'  869   6.693   8.524   2.071  0.1491  0.4032  0.1476
   43A      H4'  870   6.606   8.523   2.006 -0.2509 -0.9159  0.6643
   43A      O4'  871   6.808   8.529   1.990 -0.4453 -0.4743 -0.3716
   43A      C1'  872   6.847   8.406   1.941  0.2708 -0.1885 -0.0624
   43A      H1'  873   6.825   8.394   1.835 -0.2143  1.0070 -0.1111
   43A       N9  874   6.988   8.381   1.976  0.2118 -0.2630 -0.3157
   43A       C8  875   7.055   8.424   2.091 -0.6571  0.0736 -0.0887
   43A       H8  876   7.006   8.491   2.160 -0.5977 -0.7319  0.7577
   43A       N7  877   7.178   8.380   2.103  0.3695 -0.0672  0.5101
   43A       C5  878   7.195   8.313   1.981 -0.6394 -0.8364 -0.3804
   43A       C6  879   7.310   8.253   1.916  0.6141  0.2424  0.1686
   43A       N6  880   7.432   8.238   1.968  0.2423 -0.3206  0.7768
   43A      H61  881   7.454   8.287   2.054 -3.0294  0.6197  1.2246
   43A      H62  882   7.504   8.190   1.917  0.1685 -1.0804  1.3737
   43A       N1  883   7.295   8.195   1.796 -0.1270 -0.1384  0.2641
   43A       C2  884   7.173   8.188   1.743 -0.6772 -0.2587  0.1637
   43A       H2  885   7.158   8.131   1.652 -0.1017 -2.1082  1.1637
   43A       N3  886   7.067   8.253   1.784  0.4533  0.3336 -0.4766
   43A       C4  887   7.080   8.311   1.903 -0.0644  0.1432 -0.3469
   43A      C3'  888   6.699   8.381   2.120  0.1497  0.2581  0.0073
   43A      H3'  889   6.772   8.381   2.200 -0.9539  0.5127  1.0507
   43A      C2'  890   6.756   8.301   2.001  0.5899 -0.2964 -0.2922
   43A     H2'1  891   6.807   8.208   2.027  0.6653 -0.3723 -0.7021
   43A      O2'  892   6.662   8.269   1.905 -0.0457 -0.4325 -0.1257
   43A     HO'2  893   6.663   8.173   1.893 -1.4444 -0.3974 -0.6477
   43A      O3'  894   6.568   8.336   2.158  0.2437  0.4412  0.4019
   44A        P  895   6.556   8.204   2.236 -0.1375  0.3446  0.2649
   44A      O1P  896   6.417   8.207   2.285  0.8213 -0.0063  0.2459
   44A      O2P  897   6.663   8.191   2.337  0.6407  0.6359  0.4083
   44A      O5'  898   6.574   8.081   2.139 -0.8658  0.1326 -0.0643
   44A      C5'  899   6.489   8.042   2.031 -0.1525 -0.0707 -0.2041
   44A     H5'1  900   6.461   8.133   1.978  0.5733  0.0424 -0.4109
   44A     H5'2  901   6.396   8.003   2.071 -0.1858  1.1262  0.9831
   44A      C4'  902   6.559   7.947   1.936 -0.4298  0.1756 -0.5102
   44A      H4'  903   6.502   7.929   1.845 -0.2929 -0.6776 -0.4283
   44A      O4'  904   6.683   8.005   1.894  0.1050 -0.4980 -0.1211
   44A      C1'  905   6.772   7.898   1.870 -0.5748 -0.8457  0.7594
   44A      H1'  906   6.792   7.904   1.763 -2.8578  1.1859  0.3517
   44A       N9  907   6.891   7.899   1.948  0.1787 -0.6944 -0.0532
   44A       C8  908   6.907   7.966   2.062  0.0106 -0.2522 -0.1522
   44A       H8  909   6.822   8.007   2.114  0.0496 -0.3198 -0.0340
   44A       N7  910   7.031   7.963   2.114  0.1673 -0.1103 -0.2703
   44A       C5  911   7.100   7.901   2.008 -0.2971  0.5691 -0.1150
   44A       C6  912   7.239   7.879   1.985  0.5744  0.4953  0.0567
   44A       N6  913   7.338   7.913   2.065  0.2644  0.5053 -0.0656
   44A      H61  914   7.326   7.953   2.157 -0.5224  1.6552 -0.6436
   44A      H62  915   7.431   7.876   2.047  1.1179  1.3004  2.3151
   44A       N1  916   7.277   7.812   1.877 -0.5762  0.2021  0.8068
   44A       C2  917   7.186   7.788   1.785  0.8867  0.0700 -0.0403
   44A       H2  918   7.219   7.746   1.691  1.7972  2.1605 -0.7243
   44A       N3  919   7.055   7.802   1.798 -0.1146 -0.3353  0.1763
   44A       C4  920   7.017   7.855   1.910 -0.0336  0.0497 -0.0180
   44A      C3'  921   6.587   7.805   1.987 -1.1288  0.1490 -0.5866
   44A      H3'  922   6.631   7.808   2.086  0.0953  0.5709 -1.1213
   44A      C2'  923   6.706   7.767   1.893  0.5863  0.1941 -0.6404
   44A     H2'1  924   6.767   7.693   1.944 -0.8805 -0.4032  0.3288
   44A      O2'  925   6.658   7.706   1.779 -0.6700 -0.2804  0.0008
   44A     HO'2  926   6.736   7.680   1.728 -0.3468  1.9063 -0.7274
   44A      O3'  927   6.477   7.710   1.992 -1.3557 -0.5346  0.2085
   45U        P  928   6.501   7.578   2.093  0.0538  0.3728  0.1498
   45U      O1P  929   6.395   7.482   2.067  0.1283 -0.2654  0.4167
   45U      O2P  930   6.524   7.623   2.228 -0.1219 -0.2380 -0.5546
   45U      O5'  931   6.637   7.507   2.048  0.1464 -0.0666 -0.4403
   45U      C5'  932   6.632   7.412   1.942 -0.1415  0.1423  0.0229
   45U     H5'1  933   6.607   7.458   1.846  1.1007 -0.0078 -0.3938
   45U     H5'2  934   6.553   7.339   1.960 -1.8071  1.5257 -1.2835
   45U      C4'  935   6.769   7.343   1.910  0.2002  0.6349 -0.1080
   45U      H4'  936   6.764   7.277   1.823 -0.7011 -1.2043  1.2593
   45U      O4'  937   6.872   7.443   1.901 -0.1168  0.1465 -0.1101
   45U      C1'  938   6.996   7.388   1.940 -0.1947 -0.2297 -0.0766
   45U      H1'  939   7.061   7.383   1.853 -1.6033 -0.7612 -1.1506
   45U       N1  940   7.065   7.475   2.045  0.1339  0.0986 -0.2415
   45U       C6  941   6.992   7.571   2.118 -0.0660  0.1224 -0.8100
   45U       H6  942   6.885   7.580   2.111 -0.0178 -0.4564 -3.1924
   45U       C5  943   7.071   7.654   2.199 -0.2433  0.5866 -0.5694
   45U       H5  944   7.020   7.726   2.261 -0.2212  0.8446 -0.8512
   45U       C4  945   7.209   7.634   2.229 -0.1253 -0.0122  0.0499
   45U       O4  946   7.274   7.698   2.308 -1.2047 -0.0687  0.2890
   45U       N3  947   7.267   7.536   2.152 -0.5517  0.5559  0.1747
   45U       H3  948   7.361   7.508   2.177 -0.6304 -0.6082 -0.7420
   45U       C2  949   7.196   7.448   2.068  0.7751 -0.4636  0.1368
   45U       O2  950   7.254   7.352   2.015 -0.1308  0.0192  0.4297
   45U      C3'  951   6.808   7.255   2.031 -0.4239 -0.5546  0.0649
   45U      H3'  952   6.780   7.312   2.120 -0.6807 -0.5009 -0.0501
   45U      C2'  953   6.956   7.255   2.004  0.8277  0.2737 -0.0223
   45U     H2'1  954   7.019   7.235   2.091 -0.7864  0.7614  1.3188
   45U      O2'  955   6.997   7.160   1.908  0.0304 -0.1398  0.5153
   45U     HO'2  956   6.934   7.089   1.920  0.2490 -0.6944 -1.2704
   45U      O3'  957   6.737   7.128   2.017 -0.4989 -0.8887 -0.0616
   46U        P  958   6.707   7.047   2.144  0.0524 -0.0415  0.4705
   46U      O1P  959   6.611   6.939   2.106 -0.1104  0.4014  0.2856
   46U      O2P  960   6.661   7.143   2.252 -0.1860  0.1929  0.4693
   46U      O5'  961   6.841   6.981   2.172  0.4256 -0.0938  0.1827
   46U      C5'  962   6.884   6.880   2.083  0.5086  0.1458  0.3064
   46U     H5'1  963   6.862   6.915   1.982  1.9516  1.0701  0.2915
   46U     H5'2  964   6.822   6.791   2.091  2.5329 -1.2806  1.0215
   46U      C4'  965   7.033   6.841   2.094  0.3089 -0.2055  0.0154
   46U      H4'  966   7.065   6.770   2.018 -0.8032 -0.3030 -0.3815
   46U      O4'  967   7.101   6.967   2.089  0.1815  0.2863  0.2426
   46U      C1'  968   7.226   6.962   2.157  0.5235  0.1149  0.0018
   46U      H1'  969   7.318   6.956   2.099  0.5259 -0.5613  0.0720
   46U       N1  970   7.231   7.073   2.253  0.6143  0.4237 -0.1182
   46U       C6  971   7.117   7.117   2.314  0.3490 -0.1697 -0.1218
   46U       H6  972   7.021   7.067   2.305  0.2091  0.3445 -1.8491
   46U       C5  973   7.118   7.226   2.397 -0.3479 -0.2627  0.8430
   46U       H5  974   7.031   7.264   2.449 -1.6330  2.6603 -2.9379
   46U       C4  975   7.238   7.299   2.421 -0.1142 -0.5408  0.2408
   46U       O4  976   7.254   7.394   2.500 -0.1086  0.0744  0.3179
   46U       N3  977   7.348   7.237   2.356 -0.4289 -0.2061 -0.6215
   46U       H3  978   7.440   7.266   2.388 -1.0662  2.2483 -0.7669
   46U       C2  979   7.354   7.127   2.277 -0.2344  0.0593  0.0747
   46U       O2  980   7.466   7.080   2.242  0.3754  0.3968  0.1962
   46U      C3'  981   7.082   6.783   2.229  0.6431  0.3652  0.1930
   46U      H3'  982   7.032   6.831   2.313  2.4441  0.9252  0.9904
   46U      C2'  983   7.228   6.824   2.230 -0.0542  0.5031  0.2269
   46U     H2'1  984   7.267   6.840   2.330 -0.2474 -0.2788  0.4354
   46U      O2'  985   7.319   6.745   2.155 -0.6727  0.2579  0.1981
   46U     HO'2  986   7.366   6.692   2.220 -0.7887  0.4314  0.4252
   46U      O3'  987   7.053   6.642   2.220 -0.5831 -0.5335 -0.3499
   47A        P  988   7.063   6.566   2.361  0.2443 -0.5101 -0.3597
   47A      O1P  989   7.043   6.419   2.340  0.2972  0.2454 -0.0807
   47A      O2P  990   6.969   6.628   2.450 -0.0259 -0.6968  0.3173
   47A      O5'  991   7.206   6.585   2.423  0.0683 -0.3722  0.1602
   47A      C5'  992   7.314   6.506   2.391  0.2394  0.3100 -0.2632
   47A     H5'1  993   7.334   6.515   2.284  0.9970  0.5774 -0.1046
   47A     H5'2  994   7.310   6.402   2.420  1.4760  0.8406  2.0188
   47A      C4'  995   7.435   6.565   2.461 -0.7385  0.2588 -0.1821
   47A      H4'  996   7.524   6.520   2.419 -0.1584  0.6660  0.5851
   47A      O4'  997   7.446   6.713   2.439  0.1682  0.2614  0.1310
   47A      C1'  998   7.523   6.765   2.543  0.2239  0.2714 -0.6522
   47A      H1'  999   7.618   6.807   2.510  0.0411  0.6133 -0.7510
   47A       N9 1000   7.449   6.883   2.601  0.3914  0.0500 -0.2334
   47A       C8 1001   7.325   6.934   2.582  0.0285 -0.1833 -0.2624
   47A       H8 1002   7.245   6.876   2.538 -0.8580  1.0421 -0.3174
   47A       N7 1003   7.308   7.060   2.621  0.0202  0.6413  0.4007
   47A       C5 1004   7.425   7.085   2.691  0.1119  0.4819 -0.5115
   47A       C6 1005   7.466   7.181   2.789 -0.3597 -0.5226  0.8828
   47A       N6 1006   7.402   7.291   2.817  0.3068  0.3705  0.3485
   47A      H61 1007   7.315   7.296   2.766  0.8413 -0.2738 -0.6507
   47A      H62 1008   7.417   7.342   2.903  0.8204 -1.2567  1.2711
   47A       N1 1009   7.573   7.155   2.869  0.2009 -0.2046  0.1656
   47A       C2 1010   7.642   7.048   2.852 -0.3976  0.7269  0.2066
   47A       H2 1011   7.732   7.041   2.912 -0.3388 -0.0740  0.0380
   47A       N3 1012   7.626   6.954   2.758 -0.0337 -0.0058  0.3180
   47A       C4 1013   7.508   6.975   2.687  0.2922 -0.6935 -0.4158
   47A      C3' 1014   7.425   6.549   2.610  0.4715  0.1532 -0.7345
   47A      H3' 1015   7.329   6.595   2.636  0.2093 -1.1859  0.8712
   47A      C2' 1016   7.538   6.644   2.644 -0.2115 -0.6037 -0.1921
   47A     H2'1 1017   7.536   6.689   2.744 -0.3934 -0.7157 -0.1453
   47A      O2' 1018   7.657   6.582   2.619 -0.3905 -0.3725  0.2942
   47A     HO'2 1019   7.648   6.495   2.659  2.2757 -0.0957  1.6846
   47A      O3' 1020   7.453   6.415   2.658  0.0190 -0.6678  0.0851
   48U        P 1021   7.396   6.372   2.799 -0.0232  0.1997  0.3637
   48U      O1P 1022   7.437   6.231   2.807  0.0625 -0.1841  0.0931
   48U      O2P 1023   7.251   6.405   2.796 -0.7944  0.1751 -0.1204
   48U      O5' 1024   7.463   6.449   2.916  0.9797 -0.6534 -0.0793
   48U      C5' 1025   7.600   6.429   2.961 -0.8020 -0.3464  0.1468
   48U     H5'1 1026   7.672   6.447   2.881  0.1757  0.9374  1.2661
   48U     H5'2 1027   7.621   6.326   2.990  2.8572  0.1324 -0.3478
   48U      C4' 1028   7.652   6.516   3.074  0.5869  0.0556  0.2943
   48U      H4' 1029   7.746   6.482   3.116  0.4248  0.8455  1.3352
   48U      O4' 1030   7.646   6.649   3.022  1.0329 -0.1265 -0.1132
   48U      C1' 1031   7.642   6.739   3.126 -0.1405 -0.1946 -0.3143
   48U      H1' 1032   7.743   6.770   3.154 -0.5486 -0.1131  1.1062
   48U       N1 1033   7.549   6.856   3.109  0.0504  0.3662 -0.5733
   48U       C6 1034   7.428   6.827   3.052 -0.2275 -0.3835  0.4833
   48U       H6 1035   7.406   6.739   2.994  3.6605  1.0439 -3.7366
   48U       C5 1036   7.339   6.934   3.046 -0.3394 -0.7061  0.5419
   48U       H5 1037   7.246   6.937   2.990  0.4862  0.1494 -0.8557
   48U       C4 1038   7.363   7.066   3.100 -0.4281  0.4070 -0.2884
   48U       O4 1039   7.288   7.162   3.107 -0.1604 -0.3966 -0.1890
   48U       N3 1040   7.476   7.074   3.176  0.2947  0.0051  0.2849
   48U       H3 1041   7.484   7.157   3.232  2.1456  1.4681 -1.9758
   48U       C2 1042   7.571   6.979   3.180 -0.1171  0.2943 -0.2913
   48U       O2 1043   7.672   7.000   3.253 -0.1536  0.3824 -0.1720
   48U      C3' 1044   7.551   6.529   3.186  0.3437 -0.2398 -0.0854
   48U      H3' 1045   7.453   6.551   3.143 -0.0649 -0.5267  0.6891
   48U      C2' 1046   7.595   6.659   3.249 -0.5006 -0.2347  0.9108
   48U     H2'1 1047   7.516   6.715   3.299 -1.8517 -1.6527  0.4552
   48U      O2' 1048   7.705   6.635   3.334 -0.7891 -0.3042 -0.8243
   48U     HO'2 1049   7.684   6.669   3.421 -0.1808  1.7391 -1.4011
   48U      O3' 1050   7.537   6.423   3.276 -0.1961 -0.3995  0.4647
   49C        P 1051   7.434   6.434   3.389 -0.1725  0.1763  0.0046
   49C      O1P 1052   7.401   6.298   3.436 -0.1674  0.4331  0.2932
   49C      O2P 1053   7.318   6.512   3.344  0.2106 -0.1214 -0.3699
   49C      O5' 1054   7.505   6.513   3.510  0.5833  0.0580 -0.4539
   49C      C5' 1055   7.626   6.469   3.575  0.1823  0.6124  0.2731
   49C     H5'1 1056   7.698   6.448   3.496 -0.3979 -2.3213  0.4048
   49C     H5'2 1057   7.603   6.386   3.641 -1.9594  2.3263  1.8385
   49C      C4' 1058   7.677   6.592   3.669  0.0175  0.8339  0.7847
   49C      H4' 1059   7.781   6.570   3.694  0.0503 -0.7225 -0.5503
   49C      O4' 1060   7.667   6.719   3.602 -0.3010  0.2844  0.9382
   49C      C1' 1061   7.637   6.819   3.698  0.4800 -0.6840  0.5029
   49C      H1' 1062   7.711   6.899   3.699 -2.6034  2.4660 -0.6020
   49C       N1 1063   7.516   6.891   3.670  0.5094 -0.2404 -1.1455
   49C       C6 1064   7.418   6.834   3.591 -0.2811  0.4339 -0.3048
   49C       H6 1065   7.428   6.729   3.567  2.5020  0.7485 -0.8001
   49C       C5 1066   7.317   6.906   3.536  0.5863  0.1371  0.2347
   49C       H5 1067   7.248   6.862   3.465  1.9002 -1.0694 -0.3629
   49C       C4 1068   7.313   7.047   3.564  0.7021  0.1848 -0.1133
   49C       N4 1069   7.221   7.126   3.519 -0.6293 -0.0055 -0.0146
   49C      H41 1070   7.147   7.089   3.461  2.0278 -1.6509 -2.5925
   49C      H42 1071   7.233   7.224   3.539  2.6860 -0.4612  0.6822
   49C       N3 1072   7.396   7.101   3.648  0.5393 -0.2201  0.1733
   49C       C2 1073   7.498   7.025   3.699  0.1838 -0.6370  0.0146
   49C       O2 1074   7.564   7.072   3.791  0.0750  0.2709 -0.2019
   49C      C3' 1075   7.589   6.612   3.793  1.2647 -0.6133  0.7873
   49C      H3' 1076   7.489   6.613   3.750  1.0307  1.9495  1.2053
   49C      C2' 1077   7.633   6.754   3.835  0.3570 -0.3713  0.1713
   49C     H2'1 1078   7.563   6.808   3.899  2.3744  1.3068  1.0608
   49C      O2' 1079   7.754   6.746   3.902 -0.1384  0.6685 -0.0292
   49C     HO'2 1080   7.751   6.673   3.965  1.9662  0.7803  0.2830
   49C      O3' 1081   7.614   6.520   3.897 -0.5079  0.3101 -0.2204
   50U        P 1082   7.501   6.490   4.002 -0.2910  0.0968  0.2881
   50U      O1P 1083   7.545   6.397   4.107 -0.2941  0.0184 -0.0591
   50U      O2P 1084   7.375   6.451   3.932  0.0519  0.4463  0.4103
   50U      O5' 1085   7.476   6.625   4.069  0.1945  0.4802  0.5655
   50U      C5' 1086   7.565   6.672   4.176  0.8132 -0.2912  0.3067
   50U     H5'1 1087   7.667   6.670   4.137  0.4784 -0.7856 -0.5926
   50U     H5'2 1088   7.561   6.621   4.272  1.7895 -1.3957 -0.2159
   50U      C4' 1089   7.529   6.817   4.215 -0.3226  0.3118  0.5247
   50U      H4' 1090   7.595   6.841   4.299  0.7725 -1.5788  0.2532
   50U      O4' 1091   7.530   6.915   4.112  0.3487  0.2651  0.0254
   50U      C1' 1092   7.431   7.014   4.143 -0.4788 -0.1259 -0.1730
   50U      H1' 1093   7.474   7.109   4.173 -0.6947 -0.0427 -0.1299
   50U       N1 1094   7.334   7.042   4.029  0.0945  0.1914 -0.4421
   50U       C6 1095   7.298   6.940   3.948  0.6853 -0.0717  0.1761
   50U       H6 1096   7.354   6.848   3.946  0.4206 -0.2343 -1.4028
   50U       C5 1097   7.183   6.949   3.871  0.0178 -0.7762 -0.2779
   50U       H5 1098   7.150   6.859   3.820 -2.2211 -0.0345 -0.2587
   50U       C4 1099   7.098   7.067   3.864 -0.8405 -0.0414  0.0317
   50U       O4 1100   6.989   7.074   3.810 -0.3144 -0.4701 -0.0476
   50U       N3 1101   7.148   7.168   3.942  0.6386  0.2214  0.1815
   50U       H3 1102   7.085   7.246   3.956 -0.7665 -1.0564  1.4366
   50U       C2 1103   7.254   7.161   4.026 -0.4138 -0.1902  0.0288
   50U       O2 1104   7.266   7.249   4.111  0.1817  0.0377 -0.1095
   50U      C3' 1105   7.385   6.822   4.263 -0.7412 -0.4381  0.4939
   50U      H3' 1106   7.319   6.776   4.188 -0.7455 -0.4640  0.5135
   50U      C2' 1107   7.355   6.973   4.265  0.1087  0.8731 -0.4032
   50U     H2'1 1108   7.247   6.988   4.252  0.2331  0.9641 -1.4523
   50U      O2' 1109   7.415   7.038   4.378 -0.2893  0.3739 -0.6176
   50U     HO'2 1110   7.401   6.979   4.452 -0.4055  2.9727  1.5956
   50U      O3' 1111   7.380   6.763   4.387  0.0459 -0.0848 -0.7016
   51A        P 1112   7.246   6.752   4.471 -0.1608 -0.0148 -0.2789
   51A      O1P 1113   7.269   6.667   4.591 -0.1906 -0.0453  0.2527
   51A      O2P 1114   7.136   6.701   4.385  0.9326 -0.1657 -0.1486
   51A      O5' 1115   7.199   6.888   4.517 -0.4348 -0.3613  0.0073
   51A      C5' 1116   7.227   6.937   4.643  0.0844 -0.0772  0.0229
   51A     H5'1 1117   7.326   6.926   4.688 -0.5254 -0.3311  1.3341
   51A     H5'2 1118   7.172   6.877   4.715 -1.2294 -0.4274 -1.2438
   51A      C4' 1119   7.162   7.078   4.652  0.5944  0.0215 -1.0125
   51A      H4' 1120   7.198   7.137   4.736  0.5371 -1.1247 -0.1574
   51A      O4' 1121   7.184   7.160   4.540  0.1157  0.2213 -0.4976
   51A      C1' 1122   7.073   7.243   4.522  0.3528  0.0694 -0.2494
   51A      H1' 1123   7.109   7.345   4.531  1.4346 -0.3394  0.3218
   51A       N9 1124   7.010   7.197   4.399  0.1206 -0.4118  0.3910
   51A       C8 1125   7.027   7.081   4.326  0.0435 -0.5202 -0.1947
   51A       H8 1126   7.099   7.008   4.362 -0.7886 -0.9498  0.6206
   51A       N7 1127   6.953   7.079   4.220  0.4606  0.2252 -0.5067
   51A       C5 1128   6.881   7.197   4.222 -0.7564  0.6603  0.5010
   51A       C6 1129   6.777   7.244   4.142 -0.0392 -0.1070  0.3455
   51A       N6 1130   6.753   7.177   4.034  0.5073  0.6508  0.3063
   51A      H61 1131   6.830   7.132   3.986 -0.3924  0.1095 -0.6673
   51A      H62 1132   6.676   7.203   3.974 -0.3727 -4.6251 -1.3397
   51A       N1 1133   6.708   7.349   4.183  0.2319 -0.1055 -0.1158
   51A       C2 1134   6.749   7.419   4.288  0.5162  0.0805 -0.7605
   51A       H2 1135   6.685   7.495   4.329  0.9985  0.5076 -0.7950
   51A       N3 1136   6.855   7.396   4.368 -0.1996 -0.2142  0.3907
   51A       C4 1137   6.918   7.274   4.329  0.1377  0.1705  0.6608
   51A      C3' 1138   7.006   7.070   4.669 -0.7905  0.1844  0.4480
   51A      H3' 1139   6.962   7.006   4.592 -4.5263  1.2177  1.5358
   51A      C2' 1140   6.983   7.216   4.640 -0.4807 -0.3490  0.0253
   51A     H2'1 1141   6.879   7.233   4.613  0.3407  1.0735 -2.6461
   51A      O2' 1142   7.019   7.304   4.748 -0.4364 -0.6834 -0.2572
   51A     HO'2 1143   6.941   7.356   4.770  1.4034  0.5039  5.1496
   51A      O3' 1144   6.960   7.032   4.792 -0.4264  0.1675  0.0272
   52U        P 1145   6.834   6.938   4.807  0.0770  0.7722 -0.3859
   52U      O1P 1146   6.804   6.917   4.949 -0.4619 -0.5821  0.1851
   52U      O2P 1147   6.853   6.829   4.716 -0.3068 -0.1304  0.0725
   52U      O5' 1148   6.718   7.021   4.733  0.0037  0.6121 -0.6405
   52U      C5' 1149   6.664   7.129   4.805 -0.2438 -0.4537 -0.3600
   52U     H5'1 1150   6.747   7.199   4.819  0.4911 -1.3361 -0.1989
   52U     H5'2 1151   6.621   7.096   4.899  0.7931  1.4146  0.8178
   52U      C4' 1152   6.557   7.196   4.720 -0.0543  0.4671  0.2787
   52U      H4' 1153   6.520   7.290   4.761 -0.6150  0.9535 -1.2934
   52U      O4' 1154   6.610   7.231   4.595 -0.4133 -0.2383  0.0485
   52U      C1' 1155   6.511   7.231   4.487  0.3824 -0.4550 -0.1536
   52U      H1' 1156   6.489   7.335   4.462 -1.1390  0.8816  5.4297
   52U       N1 1157   6.545   7.150   4.365 -0.8893  0.4266 -0.6879
   52U       C6 1158   6.630   7.041   4.375  0.3837  0.4406 -0.1748
   52U       H6 1159   6.680   7.021   4.468  1.5465  2.8133 -0.2146
   52U       C5 1160   6.634   6.948   4.281 -0.1285 -0.2727  0.0081
   52U       H5 1161   6.698   6.861   4.280  1.0076  0.5038  1.5026
   52U       C4 1162   6.560   6.968   4.163  0.7326 -0.4459 -0.3540
   52U       O4 1163   6.561   6.895   4.068  0.0643  0.3278 -0.2411
   52U       N3 1164   6.471   7.073   4.159 -0.0880  0.4708 -0.5073
   52U       H3 1165   6.418   7.092   4.075 -1.4010  1.1697  0.4555
   52U       C2 1166   6.473   7.172   4.248 -0.1034 -0.0093  0.6092
   52U       O2 1167   6.404   7.268   4.221 -0.4791  0.5931 -0.6302
   52U      C3' 1168   6.431   7.109   4.689  0.1606 -0.4602 -0.6400
   52U      H3' 1169   6.459   7.007   4.665 -1.6280 -0.7456 -1.6827
   52U      C2' 1170   6.383   7.182   4.558 -0.2654  0.7340 -0.8142
   52U     H2'1 1171   6.328   7.117   4.489 -0.1009 -0.4270  0.1171
   52U      O2' 1172   6.316   7.304   4.581  0.4350 -0.3257  0.0167
   52U     HO'2 1173   6.222   7.296   4.567  0.0892  2.9067 -0.2965
   52U      O3' 1174   6.346   7.122   4.799 -0.3237 -0.2615 -0.1402
   53U        P 1175   6.208   7.046   4.820 -0.0413  0.3228  0.3867
   53U      O1P 1176   6.157   7.060   4.960 -0.4596  0.1976  0.1365
   53U      O2P 1177   6.226   6.903   4.776 -0.3744  0.3040 -0.0565
   53U      O5' 1178   6.095   7.105   4.721 -0.2735  0.0860 -0.3616
   53U      C5' 1179   6.042   7.234   4.741  0.2933  0.2460 -0.2735
   53U     H5'1 1180   6.124   7.303   4.763  0.8169 -0.6301  0.6272
   53U     H5'2 1181   5.970   7.230   4.822 -0.9949 -1.8294 -1.4287
   53U      C4' 1182   5.961   7.281   4.620 -0.2471  0.3488 -0.3937
   53U      H4' 1183   5.920   7.380   4.638  2.0465  1.0227  1.6659
   53U      O4' 1184   6.037   7.281   4.498  0.4672  0.4670 -0.4580
   53U      C1' 1185   5.949   7.237   4.392 -0.0807 -0.2274 -0.0272
   53U      H1' 1186   5.939   7.319   4.321 -2.2424  0.1420  0.6303
   53U       N1 1187   6.000   7.122   4.322 -0.0129  0.3722 -0.5660
   53U       C6 1188   6.103   7.036   4.365 -0.3536 -0.0128 -0.4436
   53U       H6 1189   6.143   7.042   4.465  0.7769 -3.2177 -0.5874
   53U       C5 1190   6.141   6.924   4.297 -0.2739 -0.7133 -0.6578
   53U       H5 1191   6.215   6.855   4.336  1.3872 -0.7218 -3.5396
   53U       C4 1192   6.093   6.897   4.166  0.6142 -0.1590 -0.6630
   53U       O4 1193   6.113   6.803   4.087 -0.9211 -0.0069 -0.1055
   53U       N3 1194   5.997   6.988   4.125  0.1288  0.3799  0.8792
   53U       H3 1195   5.943   6.961   4.044 -1.7806 -0.7251  2.4372
   53U       C2 1196   5.950   7.102   4.195  0.4658 -0.2071  0.3318
   53U       O2 1197   5.872   7.173   4.142 -0.0728  0.1230 -0.1138
   53U      C3' 1198   5.843   7.178   4.595 -0.3195  0.2419  0.0248
   53U      H3' 1199   5.883   7.077   4.593 -0.3012  0.1892 -3.4329
   53U      C2' 1200   5.813   7.222   4.454  0.6415 -0.4876  0.1531
   53U     H2'1 1201   5.748   7.150   4.405  1.3731  0.7694 -2.8689
   53U      O2' 1202   5.750   7.346   4.455  0.1199 -1.0863 -0.8754
   53U     HO'2 1203   5.676   7.344   4.514 -0.0719 -0.2240 -1.0603
   53U      O3' 1204   5.740   7.191   4.694  0.1116  0.1365 -0.7680
   54C        P 1205   5.646   7.060   4.721 -0.1928  0.0924 -0.1470
   54C      O1P 1206   5.533   7.105   4.801 -0.3099  0.1480 -0.1467
   54C      O2P 1207   5.736   6.952   4.760 -0.2589 -0.6226 -0.1846
   54C      O5' 1208   5.583   7.029   4.578 -0.0815  0.4321 -0.9789
   54C      C5' 1209   5.499   7.119   4.515  0.1665  0.8814  0.1697
   54C     H5'1 1210   5.539   7.219   4.493 -2.0416  1.2903 -2.6195
   54C     H5'2 1211   5.418   7.129   4.587  0.4376 -2.2565  1.0201
   54C      C4' 1212   5.451   7.075   4.375  0.5171  1.0024 -0.2329
   54C      H4' 1213   5.370   7.135   4.333  0.0495 -0.5363 -1.6186
   54C      O4' 1214   5.556   7.057   4.280  0.6523 -0.2101  0.0369
   54C      C1' 1215   5.508   6.963   4.182 -0.1104  0.0093 -0.3499
   54C      H1' 1216   5.485   7.028   4.097  0.8924  1.0948  0.1742
   54C       N1 1217   5.606   6.854   4.148  0.9040 -0.0075 -0.9645
   54C       C6 1218   5.700   6.814   4.239 -0.3282 -0.7068 -0.0931
   54C       H6 1219   5.721   6.877   4.324 -0.2844  0.8895 -1.2402
   54C       C5 1220   5.786   6.717   4.213 -0.3963 -0.0098  0.8863
   54C       H5 1221   5.875   6.708   4.275  0.7286  1.7125 -0.4046
   54C       C4 1222   5.776   6.656   4.087  0.4468 -0.0646  0.8504
   54C       N4 1223   5.855   6.560   4.051 -0.2193  1.1501 -0.3562
   54C      H41 1224   5.946   6.563   4.094  0.0950  0.1397 -0.9272
   54C      H42 1225   5.836   6.521   3.960 -0.9350  0.4936  0.0618
   54C       N3 1226   5.684   6.681   4.000 -0.0943  0.0313  0.6234
   54C       C2 1227   5.591   6.777   4.030 -0.1462 -0.1110  0.0973
   54C       O2 1228   5.504   6.808   3.947 -0.3012  0.2516  0.0435
   54C      C3' 1229   5.383   6.939   4.387 -0.4751  0.1134 -0.2925
   54C      H3' 1230   5.446   6.873   4.447  0.3030  2.2401  1.3893
   54C      C2' 1231   5.382   6.908   4.236 -0.4391  0.1146 -0.5339
   54C     H2'1 1232   5.391   6.800   4.219 -1.4297  0.1592 -1.4432
   54C      O2' 1233   5.277   6.978   4.166 -0.1265 -0.4582  0.4734
   54C     HO'2 1234   5.201   6.921   4.151 -0.2256 -0.4775  1.0237
   54C      O3' 1235   5.250   6.942   4.436  0.6143  0.2282  0.5214
   55C        P 1236   5.161   6.806   4.447 -0.5832 -0.0883 -0.1880
   55C      O1P 1237   5.046   6.838   4.532 -0.2005  0.0647  0.1436
   55C      O2P 1238   5.243   6.701   4.492 -0.4189  0.5993 -0.8723
   55C      O5' 1239   5.113   6.744   4.306 -0.1238 -0.3988  0.2513
   55C      C5' 1240   5.004   6.807   4.234 -0.1874  0.3963 -0.3642
   55C     H5'1 1241   5.027   6.911   4.213  1.6200  0.0915 -0.0651
   55C     H5'2 1242   4.913   6.802   4.295  0.7031  0.9187  1.0516
   55C      C4' 1243   4.989   6.741   4.094  0.8381  0.3879 -0.0416
   55C      H4' 1244   4.912   6.800   4.044  2.5523  3.4267  0.6362
   55C      O4' 1245   5.103   6.759   4.017 -0.8999 -0.0307 -0.4283
   55C      C1' 1246   5.125   6.644   3.933 -1.2605  0.7722 -0.2636
   55C      H1' 1247   5.128   6.676   3.828 -1.0113  0.0297 -0.4921
   55C       N1 1248   5.248   6.561   3.968  0.0348  0.4371 -0.0899
   55C       C6 1249   5.318   6.573   4.088  0.3619  0.0470  0.6017
   55C       H6 1250   5.286   6.636   4.170 -1.9493  0.0041 -0.2040
   55C       C5 1251   5.430   6.492   4.108  0.3419 -0.6313 -0.3223
   55C       H5 1252   5.486   6.484   4.200 -1.2837 -0.5767  0.7092
   55C       C4 1253   5.487   6.427   3.994  0.2040 -0.1808  0.0936
   55C       N4 1254   5.603   6.368   3.985  0.6889 -0.0157 -0.2065
   55C      H41 1255   5.673   6.396   4.052  0.3865  1.4629 -0.4603
   55C      H42 1256   5.626   6.333   3.894 -2.6201  0.1588 -1.2294
   55C       N3 1257   5.424   6.419   3.885 -0.9018 -0.2630  0.1386
   55C       C2 1258   5.305   6.480   3.865  0.0270 -0.0237  0.5098
   55C       O2 1259   5.256   6.464   3.750 -0.1276  0.0108 -0.3689
   55C      C3' 1260   4.947   6.592   4.088 -0.2134 -0.3244 -0.0681
   55C      H3' 1261   5.013   6.533   4.152  0.4121  0.0964 -0.3167
   55C      C2' 1262   5.000   6.562   3.943  0.3667  0.1600 -1.0568
   55C     H2'1 1263   5.016   6.454   3.931 -0.5864 -0.0226 -0.7735
   55C      O2' 1264   4.915   6.609   3.841 -0.5333  0.1290  0.7789
   55C     HO'2 1265   4.835   6.632   3.888 -0.8387 -2.2637  1.5729
   55C      O3' 1266   4.811   6.564   4.112 -0.0006  0.0799 -0.5179
   56G        P 1267   4.758   6.426   4.156 -0.0249 -0.3502  0.0837
   56G      O1P 1268   4.623   6.452   4.208 -0.0538 -0.4776  0.3947
   56G      O2P 1269   4.854   6.364   4.244  0.3649  0.5714 -0.3993
   56G      O5' 1270   4.751   6.334   4.027 -0.0274 -0.4172  0.2411
   56G      C5' 1271   4.671   6.385   3.918  0.8875 -0.3158 -0.2171
   56G     H5'1 1272   4.682   6.493   3.910  0.6547 -0.3287 -0.7322
   56G     H5'2 1273   4.570   6.351   3.940  0.5513  1.0481  0.4482
   56G      C4' 1274   4.721   6.312   3.785  0.1370  0.0953 -0.3972
   56G      H4' 1275   4.652   6.347   3.709 -2.0535 -0.6365  1.1680
   56G      O4' 1276   4.853   6.339   3.753  0.9719 -0.0144  0.1295
   56G      C1' 1277   4.914   6.214   3.716 -0.1789  0.3568  0.2747
   56G      H1' 1278   4.965   6.223   3.621  2.4066 -0.2477  1.5162
   56G       N9 1279   5.021   6.169   3.813 -0.4098  0.3112  0.5316
   56G       C8 1280   5.043   6.194   3.945  0.0932 -0.1972 -0.1518
   56G       H8 1281   4.971   6.251   4.001  0.9389  0.5205  0.2360
   56G       N7 1282   5.160   6.165   3.985 -0.2545 -0.1521 -0.1687
   56G       C5 1283   5.215   6.095   3.880 -0.0469  0.4603 -0.2929
   56G       C6 1284   5.330   6.006   3.878 -0.5028 -0.5230  1.3514
   56G       O6 1285   5.419   5.995   3.961  0.1682 -0.0079  0.3028
   56G       N1 1286   5.341   5.931   3.758  0.1096  0.6797 -0.0348
   56G       H1 1287   5.393   5.845   3.751 -2.6129 -0.9499 -2.6641
   56G       C2 1288   5.247   5.931   3.662  0.2617  0.2592 -0.9226
   56G       N2 1289   5.247   5.830   3.576 -0.3885 -0.2220 -0.1247
   56G      H21 1290   5.319   5.759   3.582  0.4947  0.7431  1.2422
   56G      H22 1291   5.170   5.830   3.510 -0.8826 -1.5526  0.4071
   56G       N3 1292   5.140   6.011   3.664  0.0891  0.3790 -0.3535
   56G       C4 1293   5.127   6.088   3.775  0.1712  0.2767 -0.6870
   56G      C3' 1294   4.705   6.158   3.803 -0.2588 -0.1207 -0.0292
   56G      H3' 1295   4.751   6.124   3.896  2.1684 -1.5205 -1.6121
   56G      C2' 1296   4.796   6.111   3.697  0.4615  0.1990  0.1767
   56G     H2'1 1297   4.818   6.004   3.702 -0.1582 -0.0559 -1.7611
   56G      O2' 1298   4.731   6.138   3.568  0.1114  0.2158 -0.3782
   56G     HO'2 1299   4.785   6.100   3.497 -2.6837 -0.7076 -2.1680
   56G      O3' 1300   4.576   6.101   3.786  0.2478  0.5514  0.1689
   57U        P 1301   4.536   5.957   3.845  0.0353  0.3445 -0.3099
   57U      O1P 1302   4.394   5.935   3.826 -0.0630 -0.1820  0.0195
   57U      O2P 1303   4.584   5.940   3.987 -0.0005 -0.2881  0.6210
   57U      O5' 1304   4.619   5.855   3.758  0.1717 -0.0887  0.3328
   57U      C5' 1305   4.587   5.828   3.621  0.3277  0.2903 -0.0877
   57U     H5'1 1306   4.595   5.920   3.562  0.5387  0.2654 -0.0960
   57U     H5'2 1307   4.480   5.807   3.620 -0.0386  1.9544  0.8303
   57U      C4' 1308   4.670   5.707   3.576  0.2767 -0.4462 -0.4118
   57U      H4' 1309   4.638   5.680   3.475 -0.1493 -0.1971 -0.3430
   57U      O4' 1310   4.810   5.742   3.566 -0.0327  0.3456  0.3880
   57U      C1' 1311   4.892   5.629   3.613  0.2325  0.1777 -0.2791
   57U      H1' 1312   4.960   5.602   3.532  2.3121 -0.7740  1.6663
   57U       N1 1313   4.963   5.655   3.742 -0.7818 -0.7223 -0.2933
   57U       C6 1314   4.941   5.768   3.826  0.5208  0.5459  0.3181
   57U       H6 1315   4.855   5.828   3.800  1.1412  1.4788  0.3832
   57U       C5 1316   5.028   5.800   3.924  0.1448 -0.8544  0.6333
   57U       H5 1317   5.013   5.880   3.995 -0.9365 -0.9861  0.5688
   57U       C4 1318   5.146   5.723   3.952  0.5487  0.0234 -0.5288
   57U       O4 1319   5.218   5.730   4.051  0.2458 -0.2102  0.1778
   57U       N3 1320   5.171   5.627   3.853  1.0047  0.5712  0.1238
   57U       H3 1321   5.262   5.584   3.856  1.0603  0.4951 -1.7438
   57U       C2 1322   5.079   5.583   3.760  0.0676  0.4206  0.2105
   57U       O2 1323   5.102   5.486   3.691 -0.1010 -0.3809  0.6057
   57U      C3' 1324   4.666   5.592   3.677  0.0579 -0.0751  0.4566
   57U      H3' 1325   4.672   5.631   3.778 -0.9546  0.4778  0.3221
   57U      C2' 1326   4.794   5.515   3.636  0.4550  0.0296  0.2251
   57U     H2'1 1327   4.832   5.455   3.718  0.4479  1.8473  1.6289
   57U      O2' 1328   4.760   5.450   3.513 -0.3126 -0.2534  0.1452
   57U     HO'2 1329   4.675   5.413   3.536  0.3161 -1.8546  0.0205
   57U      O3' 1330   4.557   5.503   3.659 -0.5884  0.6623  0.0839
   58A        P 1331   4.509   5.419   3.779  0.5011 -0.3090 -0.0327
   58A      O1P 1332   4.395   5.332   3.732 -0.2684 -0.1326  0.1337
   58A      O2P 1333   4.490   5.520   3.884 -0.2069  0.9094  0.1998
   58A      O5' 1334   4.626   5.313   3.819  0.1405  0.2839  0.0009
   58A      C5' 1335   4.649   5.208   3.731  0.1367  0.2931  0.5196
   58A     H5'1 1336   4.636   5.240   3.627 -0.9432 -1.8188 -0.0692
   58A     H5'2 1337   4.571   5.133   3.744  1.5644 -1.4412 -0.3784
   58A      C4' 1338   4.789   5.139   3.744 -0.2474 -0.1052 -0.3316
   58A      H4' 1339   4.816   5.069   3.666  1.5924 -1.5850  1.4998
   58A      O4' 1340   4.905   5.220   3.754 -0.0398  0.3994 -0.1665
   58A      C1' 1341   5.003   5.177   3.851 -0.1502 -0.4782 -0.8280
   58A      H1' 1342   5.101   5.165   3.804 -0.4216  0.4088 -1.6509
   58A       N9 1343   5.007   5.262   3.976  0.0860  0.6978 -0.1200
   58A       C8 1344   4.940   5.383   4.002  0.1919 -0.1892 -0.1321
   58A       H8 1345   4.861   5.417   3.937  1.0947  1.3458 -0.4871
   58A       N7 1346   4.987   5.439   4.114  1.0715  0.2689 -0.0587
   58A       C5 1347   5.086   5.353   4.150  0.8009  0.3651 -0.1564
   58A       C6 1348   5.172   5.352   4.266  0.4723 -0.5572 -0.0587
   58A       N6 1349   5.175   5.438   4.365 -0.0464 -0.0057 -0.3543
   58A      H61 1350   5.134   5.528   4.343  0.5871  0.1622 -0.8862
   58A      H62 1351   5.254   5.424   4.427 -0.7682 -1.6612  0.2371
   58A       N1 1352   5.268   5.263   4.280 -0.7700  0.8264  0.2991
   58A       C2 1353   5.270   5.163   4.194  0.3987  0.4284 -0.2144
   58A       H2 1354   5.339   5.084   4.221  0.5059  0.1913 -1.1484
   58A       N3 1355   5.194   5.143   4.083  0.0294  0.0118  0.0351
   58A       C4 1356   5.106   5.249   4.067 -0.2374 -0.4767  0.2018
   58A      C3' 1357   4.796   5.061   3.882  0.0329  0.1905  0.1884
   58A      H3' 1358   4.761   5.118   3.967  0.6531 -0.2562  0.7520
   58A      C2' 1359   4.951   5.040   3.886 -0.0347 -0.0384 -0.3448
   58A     H2'1 1360   4.975   5.009   3.987 -2.3187 -1.5555 -0.2028
   58A      O2' 1361   4.994   4.943   3.794  0.3857  0.0360  1.2154
   58A     HO'2 1362   5.086   4.924   3.813  1.5176 -1.3129 -4.0453
   58A      O3' 1363   4.719   4.940   3.883  0.0392  0.0471 -0.7946
   59C        P 1364   4.671   4.866   4.013  0.6553 -0.0293 -0.2808
   59C      O1P 1365   4.588   4.751   3.973  0.0722  0.1570  0.3420
   59C      O2P 1366   4.619   4.967   4.110  0.1469  0.1452  0.4233
   59C      O5' 1367   4.800   4.812   4.079  0.0310  0.3867 -0.6640
   59C      C5' 1368   4.876   4.704   4.013 -0.3697 -1.1871  0.8375
   59C     H5'1 1369   4.939   4.741   3.932 -0.8697 -0.7947  0.6278
   59C     H5'2 1370   4.808   4.626   3.978 -0.5274 -1.6464  2.1022
   59C      C4' 1371   4.978   4.641   4.112 -0.2540 -1.0210  1.1530
   59C      H4' 1372   5.037   4.567   4.059  3.5337  2.1308  0.5334
   59C      O4' 1373   5.079   4.733   4.158  0.0320  0.0155  0.9565
   59C      C1' 1374   5.107   4.733   4.299  0.0509  0.0767  0.3128
   59C      H1' 1375   5.213   4.712   4.314 -0.2368 -0.4230  1.8125
   59C       N1 1376   5.065   4.857   4.371  0.1196  0.4623  0.0114
   59C       C6 1377   4.986   4.949   4.313  0.4428  0.3560 -0.1169
   59C       H6 1378   4.965   4.935   4.208  1.0610  2.7714 -0.6293
   59C       C5 1379   4.971   5.065   4.373  0.1854  0.0202 -0.3585
   59C       H5 1380   4.915   5.144   4.325 -2.9887  0.6340  3.7539
   59C       C4 1381   5.016   5.086   4.504 -0.1264 -0.4897  0.0875
   59C       N4 1382   5.019   5.202   4.556  0.6355  0.2183  0.0478
   59C      H41 1383   4.982   5.282   4.506 -3.3727 -0.7853  1.0162
   59C      H42 1384   5.074   5.219   4.639 -0.8553  1.1174  0.9174
   59C       N3 1385   5.088   4.996   4.569  0.0369 -0.0883 -0.2795
   59C       C2 1386   5.116   4.888   4.499  0.0065 -0.1920 -0.3768
   59C       O2 1387   5.190   4.805   4.553 -0.4362  0.2700 -0.1914
   59C      C3' 1388   4.908   4.598   4.242 -0.3111  0.4351  0.5270
   59C      H3' 1389   4.825   4.665   4.262 -1.2085 -0.3161 -0.5584
   59C      C2' 1390   5.022   4.613   4.336 -0.0286  0.0192 -0.2031
   59C     H2'1 1391   4.989   4.617   4.440 -0.0043 -2.9254  0.0121
   59C      O2' 1392   5.104   4.498   4.317  0.3851 -0.1726  0.1926
   59C     HO'2 1393   5.045   4.427   4.341  0.9215 -0.8313 -0.3826
   59C      O3' 1394   4.856   4.467   4.223  0.4566 -0.7828  0.2564
   60U        P 1395   4.787   4.389   4.334  0.3195 -0.0508 -0.0889
   60U      O1P 1396   4.724   4.269   4.277  0.4679  1.1108  0.5337
   60U      O2P 1397   4.704   4.473   4.417  0.3064  0.0279 -0.2112
   60U      O5' 1398   4.912   4.335   4.417 -0.1893 -0.0159 -0.3013
   60U      C5' 1399   4.905   4.224   4.512  0.7099  0.3953  0.1398
   60U     H5'1 1400   4.881   4.130   4.464  0.3589 -0.4478  1.9117
   60U     H5'2 1401   4.829   4.247   4.586 -1.1118 -1.7258 -0.9749
   60U      C4' 1402   5.033   4.190   4.577 -0.0224 -0.0339 -0.0763
   60U      H4' 1403   5.011   4.114   4.652 -0.7467 -1.9092 -2.0788
   60U      O4' 1404   5.126   4.138   4.479  0.2442 -0.5327 -0.1110
   60U      C1' 1405   5.259   4.161   4.526  0.0401  0.2538 -0.4203
   60U      H1' 1406   5.286   4.083   4.597  0.6672  0.5059 -0.3792
   60U       N1 1407   5.367   4.176   4.417 -0.0551  0.2559 -0.1606
   60U       C6 1408   5.374   4.273   4.324  0.3268 -0.4041  0.1486
   60U       H6 1409   5.286   4.335   4.327  0.7334  0.1495  1.6654
   60U       C5 1410   5.481   4.289   4.243 -0.2145 -0.0016  0.1198
   60U       H5 1411   5.484   4.373   4.176  1.8203  0.3207  0.5456
   60U       C4 1412   5.587   4.190   4.245 -0.2414  0.0336  0.3030
   60U       O4 1413   5.690   4.210   4.179 -0.0602 -0.5077 -0.1948
   60U       N3 1414   5.571   4.088   4.334 -0.2790  0.3078 -0.7713
   60U       H3 1415   5.649   4.024   4.336  0.7141  1.4022 -2.1123
   60U       C2 1416   5.476   4.082   4.432 -0.1009 -0.2089  0.5445
   60U       O2 1417   5.494   4.002   4.528 -0.8029  0.2440  0.5261
   60U      C3' 1418   5.097   4.323   4.625 -0.6300  0.1036  0.4301
   60U      H3' 1419   5.071   4.406   4.560 -1.3471  0.5563  1.2809
   60U      C2' 1420   5.250   4.291   4.612  0.9023 -0.1388 -0.6481
   60U     H2'1 1421   5.288   4.373   4.551  0.1713  1.1293  0.5558
   60U      O2' 1422   5.336   4.275   4.724  0.2910 -0.0916 -0.2545
   60U     HO'2 1423   5.306   4.331   4.796  4.2304  1.7406  0.2135
   60U      O3' 1424   5.056   4.342   4.760  0.0176 -0.3621 -0.4995
   61U        P 1425   5.081   4.474   4.832 -0.2776  0.0918  0.0538
   61U      O1P 1426   5.200   4.536   4.787 -0.8053 -0.1155  0.1426
   61U      O2P 1427   5.065   4.450   4.977 -0.2651  0.1592 -0.2596
   61U      O5' 1428   4.968   4.572   4.787 -0.6106  0.0193  0.4473
   61U      C5' 1429   4.829   4.548   4.767 -0.0798  0.1930  0.5439
   61U     H5'1 1430   4.798   4.514   4.866  0.3761 -0.2796  0.5264
   61U     H5'2 1431   4.809   4.481   4.682 -2.8920  0.7459  0.6706
   61U      C4' 1432   4.753   4.675   4.729  0.0964  0.9317  0.4604
   61U      H4' 1433   4.650   4.648   4.705 -0.0447  0.2955  1.6901
   61U      O4' 1434   4.757   4.761   4.847 -0.3615 -0.3335 -0.5023
   61U      C1' 1435   4.764   4.901   4.806  0.4786  1.2215 -0.2015
   61U      H1' 1436   4.675   4.947   4.848  0.2597  1.6222 -1.0853
   61U       N1 1437   4.880   4.973   4.860 -0.3410  0.1601 -0.1862
   61U       C6 1438   5.006   4.909   4.867 -0.1576 -0.9917 -0.2589
   61U       H6 1439   5.026   4.813   4.822  0.5455  0.3634 -3.0819
   61U       C5 1440   5.105   4.973   4.923  0.0052  0.0108 -0.2345
   61U       H5 1441   5.203   4.928   4.927 -0.1855 -0.8065 -2.8111
   61U       C4 1442   5.090   5.107   4.983  0.9509 -0.6889  0.1910
   61U       O4 1443   5.169   5.167   5.061 -0.1358 -0.4144 -0.0239
   61U       N3 1444   4.966   5.158   4.967 -0.6840 -0.5073  0.3245
   61U       H3 1445   4.963   5.251   5.006  2.3076 -0.5984  1.0237
   61U       C2 1446   4.858   5.102   4.909 -1.0587  0.0281 -0.1522
   61U       O2 1447   4.753   5.163   4.896 -0.0699  0.2068  0.4027
   61U      C3' 1448   4.791   4.754   4.608  0.0150  0.1435 -0.1028
   61U      H3' 1449   4.898   4.734   4.599 -0.2959 -2.5846  1.2426
   61U      C2' 1450   4.743   4.898   4.654  0.1244  0.3553 -0.6449
   61U     H2'1 1451   4.798   4.977   4.603  0.9945  0.0958 -0.1350
   61U      O2' 1452   4.603   4.918   4.641 -0.1287  0.2212 -0.1094
   61U     HO'2 1453   4.589   4.907   4.547  1.2591  1.4543 -0.4854
   61U      O3' 1454   4.727   4.724   4.486 -0.0526  0.1552  0.2829
   61U      H3T 1455   4.719   4.629   4.471 -0.0089  0.2728 -0.5122
   62G      O5' 1456   5.852   5.510   5.152  0.1472  0.0112  0.1535
   62G      H5T 1457   5.896   5.593   5.170  0.6056 -0.5457  1.7530
   62G      C5' 1458   5.931   5.412   5.216  0.6497 -0.0299  0.0602
   62G     H5'1 1459   5.901   5.414   5.321 -1.1119  0.1451 -0.4153
   62G     H5'2 1460   6.039   5.431   5.216  0.7323 -0.4606  0.6760
   62G      C4' 1461   5.889   5.270   5.164 -0.2790 -0.7639 -0.4638
   62G      H4' 1462   5.947   5.195   5.218  3.1472  1.4496 -0.7550
   62G      O4' 1463   5.750   5.244   5.171  0.0109 -0.4006 -0.2015
   62G      C1' 1464   5.708   5.162   5.064 -0.0391 -0.4849  0.0489
   62G      H1' 1465   5.672   5.066   5.101 -2.2244 -0.0695 -0.8494
   62G       N9 1466   5.601   5.222   4.984 -0.1059 -0.4663 -0.0323
   62G       C8 1467   5.559   5.351   4.989  0.1479  0.2285 -0.3479
   62G       H8 1468   5.613   5.419   5.052  0.1287 -0.5230  0.5051
   62G       N7 1469   5.457   5.381   4.913  0.0405 -0.4724  0.7440
   62G       C5 1470   5.422   5.254   4.850  0.1467 -0.6631 -0.0818
   62G       C6 1471   5.319   5.214   4.758  0.2867  0.3257 -0.3318
   62G       O6 1472   5.218   5.271   4.726 -0.3869 -0.3695  0.0612
   62G       N1 1473   5.324   5.079   4.729 -0.3220  0.3751 -0.2665
   62G       H1 1474   5.246   5.043   4.677 -0.2640  0.0979 -0.1638
   62G       C2 1475   5.421   4.995   4.775  0.3992 -0.4078 -0.1643
   62G       N2 1476   5.403   4.870   4.747 -0.2773  0.0906  0.0599
   62G      H21 1477   5.319   4.834   4.705 -0.0720  0.9663 -1.1412
   62G      H22 1478   5.464   4.801   4.788 -0.3470 -0.3476 -0.5696
   62G       N3 1479   5.513   5.030   4.861 -0.0129 -0.4246 -0.6834
   62G       C4 1480   5.512   5.160   4.897 -0.1088  0.0104 -0.7275
   62G      C3' 1481   5.920   5.253   5.014  0.2124 -0.1483 -0.8167
   62G      H3' 1482   5.874   5.340   4.966 -0.4231  0.1097  0.2221
   62G      C2' 1483   5.833   5.133   4.981 -0.2398  0.9445  0.3377
   62G     H2'1 1484   5.815   5.135   4.874 -0.6231 -2.1213  0.2311
   62G      O2' 1485   5.895   5.009   5.019 -0.5705  0.4676 -0.2184
   62G     HO'2 1486   5.974   4.998   4.966 -0.1225 -1.2441  0.7458
   62G      O3' 1487   6.053   5.251   4.977  0.7641 -0.3021 -0.0492
   63U        P 1488   6.091   5.306   4.835  0.0330  0.1225  0.5597
   63U      O1P 1489   6.234   5.306   4.812  0.0611  0.3049 -0.1306
   63U      O2P 1490   6.014   5.432   4.812  0.0733  0.3915  0.2557
   63U      O5' 1491   6.026   5.205   4.737 -0.6292  0.4311 -0.0872
   63U      C5' 1492   6.082   5.078   4.717 -0.0967 -0.1356 -0.3649
   63U     H5'1 1493   6.077   5.014   4.805 -1.1906  1.7858  1.0301
   63U     H5'2 1494   6.184   5.085   4.678 -0.1855  2.0463 -0.2807
   63U      C4' 1495   5.996   5.014   4.607 -0.9123 -0.5893 -0.5801
   63U      H4' 1496   6.037   4.916   4.580 -0.1190 -0.2404 -0.6524
   63U      O4' 1497   5.860   5.010   4.657  0.2734  1.2868 -0.0500
   63U      C1' 1498   5.763   5.025   4.552  0.2053  1.0584 -0.0239
   63U      H1' 1499   5.710   4.932   4.534 -0.1111  1.6101 -2.2167
   63U       N1 1500   5.668   5.139   4.573 -0.9333 -0.8752 -0.1199
   63U       C6 1501   5.691   5.251   4.636 -0.2330  0.6256 -0.3450
   63U       H6 1502   5.783   5.255   4.692 -1.6002  0.0327  2.0714
   63U       C5 1503   5.626   5.368   4.623  0.7601  0.2028 -0.2166
   63U       H5 1504   5.665   5.458   4.668  1.7133 -0.1676 -0.2663
   63U       C4 1505   5.505   5.377   4.544  0.7423  0.2567 -0.2226
   63U       O4 1506   5.431   5.476   4.524 -0.2928  0.2171 -0.0299
   63U       N3 1507   5.471   5.257   4.486  0.1860 -0.1514 -0.2084
   63U       H3 1508   5.393   5.252   4.422  1.6290 -0.7711 -1.9755
   63U       C2 1509   5.547   5.138   4.497  0.0636  0.6362 -0.2550
   63U       O2 1510   5.506   5.030   4.452  0.0784 -0.2775 -0.8203
   63U      C3' 1511   5.983   5.100   4.473 -0.5457 -0.7267 -0.4092
   63U      H3' 1512   5.976   5.206   4.497 -1.0025 -1.1529  1.5077
   63U      C2' 1513   5.847   5.049   4.425  0.9096 -0.1562 -0.1104
   63U     H2'1 1514   5.809   5.125   4.358 -0.6439 -1.4757 -0.7805
   63U      O2' 1515   5.863   4.920   4.358 -0.4653 -0.7916  0.4800
   63U     HO'2 1516   5.926   4.933   4.286 -2.1698  1.1362 -0.7817
   63U      O3' 1517   6.092   5.071   4.380 -0.0588  0.4313  0.0390
   64A        P 1518   6.115   5.151   4.243  0.3644  0.2244  0.0235
   64A      O1P 1519   6.244   5.109   4.186  0.2355  0.5805 -0.3373
   64A      O2P 1520   6.088   5.288   4.274  0.1484 -0.4524 -0.5921
   64A      O5' 1521   6.002   5.097   4.149  0.5963 -0.2921 -0.3080
   64A      C5' 1522   6.024   4.975   4.082  0.4636 -0.6099 -0.2657
   64A     H5'1 1523   6.037   4.890   4.150 -0.4652 -0.4153  0.1681
   64A     H5'2 1524   6.110   4.988   4.017 -0.2899  3.8270 -0.6819
   64A      C4' 1525   5.914   4.933   3.978 -0.5832 -0.2828 -0.3805
   64A      H4' 1526   5.943   4.840   3.928 -0.7813  0.0539 -1.1357
   64A      O4' 1527   5.785   4.929   4.032  0.1208 -0.1825  0.2990
   64A      C1' 1528   5.682   4.990   3.953  0.4590 -0.2277 -0.1986
   64A      H1' 1529   5.593   4.929   3.938 -1.3497  2.1072  0.3137
   64A       N9 1530   5.640   5.122   4.004  0.6816  0.2325 -0.3562
   64A       C8 1531   5.691   5.193   4.108 -0.1427 -0.3195 -0.1845
   64A       H8 1532   5.776   5.146   4.155 -1.6037 -1.1963  1.7591
   64A       N7 1533   5.628   5.303   4.146  0.0319  0.1626  0.6181
   64A       C5 1534   5.524   5.312   4.055 -0.5583 -0.0134 -0.3146
   64A       C6 1535   5.423   5.406   4.024  0.3598  0.6505  0.4991
   64A       N6 1536   5.404   5.519   4.091  0.9877  0.8980 -0.0591
   64A      H61 1537   5.475   5.546   4.158  1.9677 -1.4200 -0.0717
   64A      H62 1538   5.345   5.588   4.047  1.1759  0.7349 -0.5742
   64A       N1 1539   5.341   5.389   3.918  0.3247 -0.2824 -0.5643
   64A       C2 1540   5.362   5.282   3.847 -0.5231 -0.0761  0.1523
   64A       H2 1541   5.294   5.264   3.765  0.4958  1.4934 -1.1162
   64A       N3 1542   5.451   5.182   3.861 -0.2597 -0.2286  0.3265
   64A       C4 1543   5.528   5.200   3.968 -0.6586 -0.3686  0.7425
   64A      C3' 1544   5.896   5.038   3.865 -0.1894 -0.5136  0.0870
   64A      H3' 1545   5.898   5.136   3.915 -1.1215 -0.8765  0.8552
   64A      C2' 1546   5.755   5.013   3.826  0.5503 -0.3212  0.5630
   64A     H2'1 1547   5.709   5.102   3.782  0.8572  0.4411  1.7368
   64A      O2' 1548   5.727   4.900   3.754 -0.5858 -1.1053  0.2767
   64A     HO'2 1549   5.645   4.900   3.706 -1.8038  1.2737  2.1502
   64A      O3' 1550   5.989   5.019   3.764 -0.2341 -0.0453  0.1135
   65C        P 1551   6.050   5.137   3.672 -0.0016  0.7435 -0.0648
   65C      O1P 1552   6.131   5.078   3.567 -0.5960 -0.0025  0.0260
   65C      O2P 1553   6.104   5.246   3.757  0.1986  0.1661 -0.4185
   65C      O5' 1554   5.921   5.205   3.608  0.6343  0.1495  0.3248
   65C      C5' 1555   5.842   5.146   3.501 -0.0299  0.4267 -0.1242
   65C     H5'1 1556   5.807   5.047   3.533  0.5195  0.5874  1.0384
   65C     H5'2 1557   5.909   5.137   3.416  0.2536 -1.2830  0.2334
   65C      C4' 1558   5.730   5.235   3.457  0.1832 -0.1513 -0.4317
   65C      H4' 1559   5.693   5.186   3.367  0.1002  2.8816 -2.1787
   65C      O4' 1560   5.616   5.251   3.549  0.6326 -0.2789 -0.6343
   65C      C1' 1561   5.541   5.372   3.521  0.6807  0.3636  0.8567
   65C      H1' 1562   5.436   5.361   3.493  1.8672 -3.4621 -3.2948
   65C       N1 1563   5.554   5.470   3.637 -0.3471 -0.0146  0.0247
   65C       C6 1564   5.646   5.445   3.737  0.2370  0.1828 -0.0526
   65C       H6 1565   5.704   5.354   3.730 -0.4717 -0.2176 -0.9925
   65C       C5 1566   5.656   5.532   3.842  0.6341 -0.2659  0.1546
   65C       H5 1567   5.721   5.513   3.927  2.0477  2.2055 -0.2988
   65C       C4 1568   5.563   5.641   3.843 -0.2624  0.1788  0.7166
   65C       N4 1569   5.557   5.730   3.940 -0.2894 -0.2082  0.2107
   65C      H41 1570   5.622   5.717   4.016  1.9355 -0.0972 -1.5663
   65C      H42 1571   5.490   5.804   3.928  0.3868  0.3547 -0.1841
   65C       N3 1572   5.480   5.669   3.742 -0.2849 -0.0872  0.6300
   65C       C2 1573   5.478   5.587   3.636 -0.0435 -0.0229  0.0121
   65C       O2 1574   5.405   5.615   3.542 -0.0697 -0.2087  0.2266
   65C      C3' 1575   5.766   5.381   3.426  0.3773 -0.3249  0.1562
   65C      H3' 1576   5.823   5.429   3.505  0.0689  1.0286 -0.4263
   65C      C2' 1577   5.620   5.433   3.408 -0.9304  0.0950 -0.0646
   65C     H2'1 1578   5.613   5.542   3.410  0.8749  0.2461  0.0296
   65C      O2' 1579   5.557   5.401   3.289 -0.5056  0.1134  0.1282
   65C     HO'2 1580   5.500   5.477   3.276  1.6476  1.6702 -0.8000
   65C      O3' 1581   5.833   5.382   3.306 -1.0490  0.2027  0.3817
   66G        P 1582   5.921   5.505   3.262  0.4726 -0.0720  0.0519
   66G      O1P 1583   5.992   5.470   3.140  0.4562  0.5351  0.4647
   66G      O2P 1584   5.998   5.536   3.376 -0.1522 -0.8365  0.1420
   66G      O5' 1585   5.818   5.619   3.240  0.0355 -0.2618  0.0204
   66G      C5' 1586   5.750   5.629   3.115  0.2383 -0.2963 -0.0710
   66G     H5'1 1587   5.692   5.539   3.095  0.2316 -0.0441 -1.2520
   66G     H5'2 1588   5.817   5.657   3.034  0.3948 -0.6774 -0.0773
   66G      C4' 1589   5.643   5.743   3.128 -0.0667  0.3151  0.1508
   66G      H4' 1590   5.585   5.738   3.036  2.9917 -1.3212 -1.8689
   66G      O4' 1591   5.564   5.737   3.242 -0.7667 -0.1189  0.1618
   66G      C1' 1592   5.531   5.870   3.274  0.8546  0.0521 -0.1150
   66G      H1' 1593   5.422   5.864   3.269  0.9721 -2.4844 -1.6790
   66G       N9 1594   5.582   5.909   3.409 -0.2987  0.0667  0.2990
   66G       C8 1595   5.686   5.852   3.488  0.1812 -0.5363 -0.5130
   66G       H8 1596   5.730   5.766   3.440 -0.8162 -0.5310 -1.4692
   66G       N7 1597   5.725   5.923   3.593 -0.1332 -0.1248  0.0670
   66G       C5 1598   5.620   6.022   3.594  0.0830  0.5857 -0.0771
   66G       C6 1599   5.598   6.130   3.692  0.2814 -0.0865  1.0122
   66G       O6 1600   5.669   6.166   3.787  0.4010 -0.0146  0.5556
   66G       N1 1601   5.476   6.199   3.666  0.0929 -0.1464  0.2906
   66G       H1 1602   5.446   6.276   3.724  0.3144  1.1175 -1.1985
   66G       C2 1603   5.417   6.206   3.543 -0.7029  0.5040 -0.6072
   66G       N2 1604   5.313   6.290   3.528  0.0959  0.4880  0.1848
   66G      H21 1605   5.284   6.362   3.594 -1.8971 -0.3690  0.3108
   66G      H22 1606   5.275   6.291   3.435  0.2711  0.3141  0.1113
   66G       N3 1607   5.446   6.111   3.450 -0.2250 -0.3092  0.8500
   66G       C4 1608   5.539   6.020   3.490 -0.2520  0.4851  0.5890
   66G      C3' 1609   5.706   5.884   3.131  0.1749 -0.2317  0.6255
   66G      H3' 1610   5.780   5.884   3.211 -1.4407 -0.5077  2.1859
   66G      C2' 1611   5.590   5.968   3.175  0.4028 -0.0052 -0.3479
   66G     H2'1 1612   5.619   6.061   3.224 -0.0627 -0.7871  1.4850
   66G      O2' 1613   5.488   5.994   3.076  0.3391 -0.1714 -0.1636
   66G     HO'2 1614   5.531   6.025   2.995  1.3109  1.7358  1.0148
   66G      O3' 1615   5.767   5.929   3.011 -0.8572  0.2359 -0.6213
   67G        P 1616   5.865   6.051   3.010  0.4434 -0.1641 -0.1144
   67G      O1P 1617   5.912   6.068   2.871 -0.2469 -0.1274  0.0513
   67G      O2P 1618   5.965   6.040   3.122  0.3079  0.5525  0.2868
   67G      O5' 1619   5.780   6.181   3.043 -0.0851  0.0341  0.0098
   67G      C5' 1620   5.685   6.242   2.959  0.3308 -0.3233  0.3360
   67G     H5'1 1621   5.626   6.162   2.914  2.5929 -0.5602 -2.5321
   67G     H5'2 1622   5.744   6.289   2.880  0.4786  0.7445  1.0665
   67G      C4' 1623   5.600   6.353   3.030  0.2778 -0.1336 -0.0462
   67G      H4' 1624   5.520   6.382   2.962  0.0590  0.3774  0.4238
   67G      O4' 1625   5.541   6.298   3.148  0.3607 -0.1431 -0.0343
   67G      C1' 1626   5.535   6.405   3.247  0.3587 -0.4369 -0.1502
   67G      H1' 1627   5.431   6.424   3.275  0.3095 -1.0249  0.0786
   67G       N9 1628   5.615   6.381   3.367 -0.0484  0.2631 -0.2907
   67G       C8 1629   5.728   6.301   3.374  0.0237 -0.3869  0.1703
   67G       H8 1630   5.753   6.226   3.300 -0.6473 -1.0786  0.6262
   67G       N7 1631   5.788   6.315   3.489  0.3324  0.1520 -0.3230
   67G       C5 1632   5.712   6.411   3.561  0.2222 -0.2227 -0.5634
   67G       C6 1633   5.727   6.473   3.691 -1.2121 -0.0610  0.2866
   67G       O6 1634   5.823   6.461   3.768  0.2606  0.3921 -0.0399
   67G       N1 1635   5.638   6.570   3.723  0.1391  0.4882 -0.2568
   67G       H1 1636   5.631   6.612   3.815 -0.1941 -2.2605  1.0521
   67G       C2 1637   5.541   6.606   3.635  0.0505 -0.1942  0.0009
   67G       N2 1638   5.463   6.709   3.678 -0.4434  0.1821  0.3839
   67G      H21 1639   5.474   6.764   3.762  1.6128 -0.0656  0.3215
   67G      H22 1640   5.389   6.730   3.612  0.6298  1.4495 -0.4584
   67G       N3 1641   5.533   6.560   3.511  0.4330  0.6615 -0.3348
   67G       C4 1642   5.618   6.459   3.482 -0.1984 -0.3678  0.2663
   67G      C3' 1643   5.669   6.484   3.068 -0.1578 -0.0781  0.4282
   67G      H3' 1644   5.767   6.460   3.110 -0.2962 -3.6271 -0.9376
   67G      C2' 1645   5.579   6.537   3.175  0.3339  0.5921  0.0791
   67G     H2'1 1646   5.626   6.604   3.247  1.5722 -0.8257  0.6356
   67G      O2' 1647   5.464   6.592   3.110 -0.1960 -0.0997 -0.3872
   67G     HO'2 1648   5.493   6.668   3.059  1.2533 -0.9862 -0.9433
   67G      O3' 1649   5.678   6.564   2.954  0.0910 -0.0469  0.7177
   68A        P 1650   5.762   6.691   2.943  0.5269 -0.2372 -0.1592
   68A      O1P 1651   5.753   6.737   2.803 -0.3312  0.1657 -1.0417
   68A      O2P 1652   5.891   6.652   3.003 -0.3345 -0.3067 -1.1526
   68A      O5' 1653   5.684   6.781   3.034 -0.7448  0.2373  0.3233
   68A      C5' 1654   5.744   6.894   3.093  0.2232 -0.4387  0.4076
   68A     H5'1 1655   5.753   6.975   3.020 -2.3605  0.8329  1.3728
   68A     H5'2 1656   5.834   6.869   3.151 -0.0945  0.6208  1.4040
   68A      C4' 1657   5.640   6.943   3.196 -0.8126 -0.0640  0.2601
   68A      H4' 1658   5.545   6.968   3.149 -0.4835  1.7936  0.5372
   68A      O4' 1659   5.614   6.838   3.289 -0.0586 -0.5299 -0.3024
   68A      C1' 1660   5.619   6.890   3.418  0.2673 -0.5387  0.3900
   68A      H1' 1661   5.527   6.870   3.474  0.0675  1.1283  0.7175
   68A       N9 1662   5.742   6.844   3.482 -0.2078 -0.0110 -0.0660
   68A       C8 1663   5.826   6.744   3.438  0.3497 -0.0230 -0.5010
   68A       H8 1664   5.821   6.695   3.342 -1.2086  1.1379 -1.0597
   68A       N7 1665   5.916   6.715   3.519 -0.3880  0.1242  0.1461
   68A       C5 1666   5.894   6.795   3.634 -0.5011 -0.7015 -0.0278
   68A       C6 1667   5.956   6.808   3.759 -0.3579 -0.7372 -0.7356
   68A       N6 1668   6.056   6.739   3.813 -0.8503 -0.2740 -0.1253
   68A      H61 1669   6.087   6.656   3.763  1.2565 -0.8909  2.0011
   68A      H62 1670   6.096   6.763   3.902  1.3497  0.7223 -1.2877
   68A       N1 1671   5.907   6.887   3.847  0.5100 -0.4360  0.3126
   68A       C2 1672   5.796   6.954   3.809 -0.3222 -0.5095  0.4067
   68A       H2 1673   5.750   7.009   3.890  1.5031 -5.0775  5.2175
   68A       N3 1674   5.722   6.956   3.694  0.3422 -0.4504 -0.3075
   68A       C4 1675   5.782   6.867   3.612 -0.3018  0.2253 -0.1542
   68A      C3' 1676   5.691   7.067   3.263  0.1170 -0.3720 -1.0422
   68A      H3' 1677   5.800   7.075   3.271  0.2423 -1.5926 -1.2126
   68A      C2' 1678   5.623   7.039   3.400 -0.3282 -0.3564 -0.0382
   68A     H2'1 1679   5.675   7.092   3.479 -0.1340 -1.8711  0.8874
   68A      O2' 1680   5.489   7.082   3.402 -0.3995 -0.3124 -0.3298
   68A     HO'2 1681   5.480   7.148   3.333 -2.4867 -2.1143 -1.9359
   68A      O3' 1682   5.631   7.183   3.216 -0.2148  0.3015  0.1146
   69A        P 1683   5.722   7.300   3.177  0.1994 -0.0324  0.0274
   69A      O1P 1684   5.632   7.404   3.128 -0.3097 -0.2662 -0.3191
   69A      O2P 1685   5.830   7.249   3.096  0.3615 -0.0804  0.0045
   69A      O5' 1686   5.770   7.340   3.327  0.0768 -0.5654 -0.0056
   69A      C5' 1687   5.697   7.423   3.412  0.5488 -0.0560  0.2582
   69A     H5'1 1688   5.597   7.383   3.424  1.7647 -3.4191  0.0497
   69A     H5'2 1689   5.694   7.524   3.370  2.3176  0.6421  1.6340
   69A      C4' 1690   5.760   7.439   3.547  0.1321  0.0451 -0.0223
   69A      H4' 1691   5.700   7.510   3.603 -2.1392 -2.1705  0.5483
   69A      O4' 1692   5.787   7.318   3.626 -0.3917  0.2194 -0.2843
   69A      C1' 1693   5.892   7.341   3.721 -0.2115 -0.2847  0.5672
   69A      H1' 1694   5.851   7.349   3.822 -0.0870  0.9187  0.5390
   69A       N9 1695   5.991   7.228   3.711 -0.0265  0.1792  0.2229
   69A       C8 1696   6.019   7.146   3.602  0.1783 -0.7539 -0.3671
   69A       H8 1697   5.971   7.163   3.507  0.0469 -1.0238 -0.3487
   69A       N7 1698   6.107   7.057   3.631 -0.6155 -0.5401 -0.3048
   69A       C5 1699   6.146   7.085   3.766  0.1573 -0.0194 -0.1401
   69A       C6 1700   6.231   7.031   3.868 -0.2326  0.7397 -0.2033
   69A       N6 1701   6.302   6.919   3.851  0.0977 -0.5654  0.2954
   69A      H61 1702   6.281   6.870   3.765  1.2393  0.1608 -0.4336
   69A      H62 1703   6.338   6.872   3.932 -0.3543 -1.9045 -0.2502
   69A       N1 1704   6.255   7.094   3.984  0.6565  0.5656  0.1025
   69A       C2 1705   6.190   7.209   4.001 -0.2007 -0.3393 -0.3210
   69A       H2 1706   6.216   7.264   4.090 -0.4516 -0.7581  0.0157
   69A       N3 1707   6.102   7.269   3.921 -0.5852  0.3509  0.1132
   69A       C4 1708   6.086   7.196   3.806  0.0739 -0.4409 -0.3062
   69A      C3' 1709   5.898   7.503   3.540  0.1645  0.6633 -0.1993
   69A      H3' 1710   5.954   7.443   3.469 -2.6125 -0.0142 -1.9456
   69A      C2' 1711   5.955   7.478   3.685  0.0017  0.8553 -0.6676
   69A     H2'1 1712   6.063   7.471   3.682  0.2360  1.6145  2.7601
   69A      O2' 1713   5.915   7.564   3.789 -0.5474 -0.2958 -0.2331
   69A     HO'2 1714   5.977   7.637   3.795  0.1980 -0.8969 -0.3889
   69A      O3' 1715   5.899   7.647   3.520 -0.3000 -0.4647  0.3488
   70U        P 1716   6.033   7.725   3.469  0.5912  0.4344  0.1718
   70U      O1P 1717   5.979   7.838   3.388  0.1865  0.0446 -0.0701
   70U      O2P 1718   6.117   7.632   3.397 -0.1591 -0.0045  0.3344
   70U      O5' 1719   6.103   7.773   3.610  0.0516 -0.5473  0.6475
   70U      C5' 1720   6.041   7.872   3.692  0.2368 -0.2011  0.1959
   70U     H5'1 1721   5.940   7.842   3.720  0.0433 -0.2770 -0.5732
   70U     H5'2 1722   6.034   7.970   3.644 -1.0695 -0.0437  0.6674
   70U      C4' 1723   6.121   7.878   3.828 -0.3781  0.2088  0.7898
   70U      H4' 1724   6.074   7.947   3.897  0.3586  1.9338 -0.3696
   70U      O4' 1725   6.120   7.751   3.895 -0.3257 -0.0645  0.6236
   70U      C1' 1726   6.241   7.747   3.979  0.3393  0.4797  0.7177
   70U      H1' 1727   6.221   7.746   4.086  1.1832  2.3895  0.9335
   70U       N1 1728   6.326   7.630   3.943  0.5802  0.8501  0.6870
   70U       C6 1729   6.315   7.570   3.821 -0.3744  0.4458  0.4791
   70U       H6 1730   6.253   7.605   3.740  0.6940  1.4258  0.0516
   70U       C5 1731   6.395   7.460   3.790 -0.2192  0.0341 -0.3176
   70U       H5 1732   6.390   7.418   3.691 -0.7827  1.1961 -0.8056
   70U       C4 1733   6.472   7.393   3.893 -0.2847  0.1945 -0.4870
   70U       O4 1734   6.520   7.281   3.873  0.7648  0.1127  0.4974
   70U       N3 1735   6.476   7.462   4.010  0.4027  0.4121 -0.5533
   70U       H3 1736   6.526   7.416   4.085 -0.5322 -1.4984 -1.0486
   70U       C2 1737   6.404   7.575   4.044 -0.2572  0.0353 -0.0228
   70U       O2 1738   6.418   7.620   4.161  0.7528 -0.2837  0.0322
   70U      C3' 1739   6.266   7.924   3.830 -0.8365  0.3724  0.2834
   70U      H3' 1740   6.319   7.868   3.753 -0.0123  0.3660  0.8530
   70U      C2' 1741   6.311   7.880   3.962  1.0466 -0.1106  0.2805
   70U     H2'1 1742   6.419   7.875   3.970  1.3754  4.0476  0.4541
   70U      O2' 1743   6.262   7.958   4.073 -0.3909 -0.2453  0.1966
   70U     HO'2 1744   6.246   8.049   4.046  0.7415 -0.1520 -0.1809
   70U      O3' 1745   6.287   8.060   3.804 -0.2453 -0.0546  0.4390
   71A        P 1746   6.426   8.120   3.745 -0.1981 -0.0008  0.0744
   71A      O1P 1747   6.408   8.268   3.761  0.0983  0.5530 -0.0330
   71A      O2P 1748   6.456   8.068   3.606  0.6629 -0.2485  0.1128
   71A      O5' 1749   6.536   8.066   3.845  0.5256  0.7626  0.5797
   71A      C5' 1750   6.578   8.135   3.965  0.8179  0.0980 -0.5170
   71A     H5'1 1751   6.492   8.148   4.031  2.3461  0.1212  1.5643
   71A     H5'2 1752   6.613   8.236   3.943 -1.0396  1.1838  1.1057
   71A      C4' 1753   6.686   8.074   4.053  0.1887 -0.1434  0.6060
   71A      H4' 1754   6.702   8.141   4.138 -3.4914  1.3665  0.2879
   71A      O4' 1755   6.654   7.942   4.093 -0.0687  0.2680 -0.9004
   71A      C1' 1756   6.772   7.863   4.104  0.5974  0.4298 -0.4078
   71A      H1' 1757   6.793   7.829   4.205  1.9758  0.1209 -0.7817
   71A       N9 1758   6.771   7.752   4.010 -0.0976 -0.0519  0.0123
   71A       C8 1759   6.684   7.735   3.903 -0.3851 -0.0703  1.2777
   71A       H8 1760   6.612   7.808   3.872  1.4376  1.0839 -0.5061
   71A       N7 1761   6.704   7.626   3.827 -0.1932  0.3514 -0.3707
   71A       C5 1762   6.815   7.571   3.891 -0.2108 -0.3480 -0.7419
   71A       C6 1763   6.896   7.455   3.870 -0.3985  0.7466 -0.2570
   71A       N6 1764   6.860   7.351   3.792  0.1909 -0.2905  0.0364
   71A      H61 1765   6.799   7.373   3.714  2.1814  2.0046 -1.0202
   71A      H62 1766   6.923   7.273   3.782  1.0759  0.6017 -2.0709
   71A       N1 1767   6.996   7.424   3.954 -0.0232 -0.0833  0.7919
   71A       C2 1768   7.029   7.513   4.047  0.1771  0.6331  0.2716
   71A       H2 1769   7.119   7.490   4.103 -0.5207 -0.4093  0.9918
   71A       N3 1770   6.966   7.623   4.085  0.7158 -0.2269 -0.4366
   71A       C4 1771   6.856   7.646   4.004  0.4376 -0.1100  0.2168
   71A      C3' 1772   6.812   8.057   3.977 -0.2329 -0.7645 -0.2165
   71A      H3' 1773   6.782   8.003   3.887  0.3793  0.8846 -1.4474
   71A      C2' 1774   6.880   7.958   4.066 -0.4120 -0.6982  0.3145
   71A     H2'1 1775   6.957   7.904   4.011  0.1513  0.7227 -0.3595
   71A      O2' 1776   6.946   8.008   4.186 -0.5915  0.2914 -0.4500
   71A     HO'2 1777   6.983   8.095   4.170  0.9978 -0.4404 -0.9648
   71A      O3' 1778   6.882   8.180   3.947 -0.1558 -0.1140 -0.1839
   72G        P 1779   6.981   8.196   3.817 -0.1984  0.1100  0.1574
   72G      O1P 1780   7.019   8.337   3.784  0.0303  0.1350  0.2282
   72G      O2P 1781   6.924   8.115   3.710  0.1367 -0.2353  0.0325
   72G      O5' 1782   7.116   8.116   3.849  0.3708 -1.1279 -0.5842
   72G      C5' 1783   7.195   8.153   3.962  0.4412 -0.5490 -0.0794
   72G     H5'1 1784   7.125   8.161   4.045  0.9227  1.1424  0.2021
   72G     H5'2 1785   7.244   8.250   3.954 -0.1547  0.2306  3.6744
   72G      C4' 1786   7.285   8.042   4.016  0.0399  0.0260  0.7474
   72G      H4' 1787   7.330   8.083   4.106  1.0981 -1.6491  1.0298
   72G      O4' 1788   7.217   7.921   4.033  0.0722  0.1189  0.1958
   72G      C1' 1789   7.304   7.813   3.998 -0.4993  0.3381 -0.5415
   72G      H1' 1790   7.313   7.748   4.086 -1.2462  0.2886 -0.4983
   72G       N9 1791   7.246   7.746   3.880 -0.2894  0.9716 -0.0677
   72G       C8 1792   7.133   7.773   3.808 -0.7541 -0.0758  0.0944
   72G       H8 1793   7.086   7.870   3.812  1.3889  1.1464 -2.0750
   72G       N7 1794   7.098   7.678   3.721  0.1562 -0.0199 -0.3065
   72G       C5 1795   7.183   7.574   3.750 -0.5920 -0.5191 -0.3616
   72G       C6 1796   7.195   7.446   3.698  0.0238  0.0641 -0.1833
   72G       O6 1797   7.125   7.397   3.617 -0.1497 -0.3571  0.0844
   72G       N1 1798   7.302   7.379   3.737  0.3215 -0.5641 -0.3364
   72G       H1 1799   7.328   7.301   3.679 -0.3420 -0.6869 -0.4804
   72G       C2 1800   7.390   7.423   3.836  0.0958  0.6292  0.3362
   72G       N2 1801   7.494   7.346   3.876 -0.2265  0.0767 -0.0499
   72G      H21 1802   7.515   7.258   3.831  0.6599  0.6875 -0.8802
   72G      H22 1803   7.544   7.370   3.960 -0.5326  2.1350 -0.3984
   72G       N3 1804   7.385   7.544   3.890  0.0234 -0.5392  0.0894
   72G       C4 1805   7.277   7.615   3.844  1.3695 -0.0683  0.0059
   72G      C3' 1806   7.396   8.011   3.916 -0.6790  0.4827 -0.6719
   72G      H3' 1807   7.349   7.992   3.819 -0.1934 -0.9945 -0.6430
   72G      C2' 1808   7.442   7.875   3.959 -0.3528  0.1571 -0.3330
   72G     H2'1 1809   7.491   7.822   3.878  3.1557 -2.7187  3.2917
   72G      O2' 1810   7.533   7.883   4.069  0.6502 -0.5463  0.0291
   72G     HO'2 1811   7.571   7.971   4.060  1.0141 -0.8418 -1.7274
   72G      O3' 1812   7.499   8.105   3.910 -0.0812  0.3504  0.5660
   73A        P 1813   7.568   8.159   3.778  0.4293 -0.2198 -0.1872
   73A      O1P 1814   7.668   8.260   3.811  0.1924  0.0155  0.1046
   73A      O2P 1815   7.457   8.193   3.687 -0.0196  0.2186  0.2875
   73A      O5' 1816   7.639   8.029   3.722  0.0988  0.1363  0.5202
   73A      C5' 1817   7.764   7.990   3.776  0.4098  0.0665  0.1340
   73A     H5'1 1818   7.755   7.988   3.884 -1.8094  0.8503  0.0123
   73A     H5'2 1819   7.850   8.052   3.749  0.1608  0.3636  0.0106
   73A      C4' 1820   7.799   7.843   3.744 -0.3743 -0.5175  0.0924
   73A      H4' 1821   7.885   7.821   3.807 -0.1309  0.5641  0.1656
   73A      O4' 1822   7.684   7.759   3.762 -0.6514 -0.5409 -0.7504
   73A      C1' 1823   7.712   7.643   3.689  0.7854  0.3978 -0.0557
   73A      H1' 1824   7.749   7.561   3.750 -1.5145 -0.4575  0.3096
   73A       N9 1825   7.596   7.602   3.612  0.4536 -0.1989 -0.0520
   73A       C8 1826   7.490   7.682   3.573  0.9584 -0.6383 -0.6535
   73A       H8 1827   7.478   7.778   3.620  1.1610 -0.7292 -0.4101
   73A       N7 1828   7.415   7.628   3.486  0.2650 -0.9232  0.6289
   73A       C5 1829   7.471   7.500   3.466  0.5329  0.3636  0.6691
   73A       C6 1830   7.439   7.384   3.383  0.4827  0.2271 -0.3646
   73A       N6 1831   7.338   7.380   3.300  0.1929 -0.6757 -0.0298
   73A      H61 1832   7.284   7.465   3.295 -1.7689 -1.7405  1.5075
   73A      H62 1833   7.334   7.307   3.230 -1.0718 -0.0120 -0.7000
   73A       N1 1834   7.499   7.266   3.398  0.4353  0.0095 -0.3722
   73A       C2 1835   7.598   7.264   3.483 -0.3886  0.7584 -0.4440
   73A       H2 1836   7.647   7.167   3.486  0.6601  1.3009  1.2731
   73A       N3 1837   7.653   7.368   3.550  0.5322  0.4501  0.0471
   73A       C4 1838   7.580   7.481   3.545  0.0643 -0.1589  0.3022
   73A      C3' 1839   7.844   7.821   3.600  0.7102 -0.6697 -0.3770
   73A      H3' 1840   7.765   7.867   3.541 -1.1718 -1.3764  1.4253
   73A      C2' 1841   7.832   7.670   3.597  0.2141  0.3495 -0.3472
   73A     H2'1 1842   7.818   7.629   3.497  1.5492 -0.6948 -0.1423
   73A      O2' 1843   7.940   7.600   3.659  0.7033 -0.5809 -0.0298
   73A     HO'2 1844   7.934   7.507   3.638 -0.3156 -1.8978  4.8604
   73A      O3' 1845   7.978   7.863   3.565  0.4649  0.1326  0.1692
   74U        P 1846   8.003   7.898   3.408 -0.4112 -0.1321  0.4127
   74U      O1P 1847   8.124   7.979   3.399 -0.0196  0.2475 -0.2615
   74U      O2P 1848   7.875   7.961   3.358 -0.1137  0.5640  0.4408
   74U      O5' 1849   8.023   7.755   3.343 -0.1002  0.0908 -0.1976
   74U      C5' 1850   8.134   7.667   3.385 -0.6572 -0.0712  0.1181
   74U     H5'1 1851   8.127   7.671   3.494  3.5502  0.1229  0.5292
   74U     H5'2 1852   8.232   7.706   3.361 -0.0169 -1.9171 -0.4114
   74U      C4' 1853   8.130   7.525   3.335  0.3995 -0.2549 -0.3489
   74U      H4' 1854   8.212   7.473   3.385  1.0211  0.4708 -0.5881
   74U      O4' 1855   7.996   7.465   3.357 -0.1738  0.2447  0.2066
   74U      C1' 1856   7.970   7.372   3.252 -0.2252  0.0531  0.1434
   74U      H1' 1857   7.961   7.271   3.291 -1.2901  0.1287  0.1323
   74U       N1 1858   7.834   7.410   3.199  0.3837  0.2509  0.4814
   74U       C6 1859   7.773   7.527   3.223  0.3809  0.4638 -0.5935
   74U       H6 1860   7.810   7.600   3.293 -1.5163  1.7493 -0.8387
   74U       C5 1861   7.654   7.556   3.170  0.1503  0.2028 -0.4089
   74U       H5 1862   7.600   7.643   3.203 -0.1436 -0.0841 -0.1252
   74U       C4 1863   7.585   7.469   3.081 -0.6127 -0.7206  0.3731
   74U       O4 1864   7.478   7.487   3.026  0.6092  0.6431  0.0997
   74U       N3 1865   7.653   7.356   3.058  0.2090  0.3120  0.3164
   74U       H3 1866   7.617   7.291   2.990  0.6494  0.2442  0.1445
   74U       C2 1867   7.775   7.323   3.113  0.5617  0.1079 -0.3677
   74U       O2 1868   7.832   7.220   3.079 -0.1331  0.4808 -0.7115
   74U      C3' 1869   8.133   7.521   3.183  0.7335  0.4946  0.9903
   74U      H3' 1870   8.062   7.594   3.144  1.1765  0.1325 -0.5414
   74U      C2' 1871   8.085   7.378   3.153 -0.5032  0.6258 -0.1570
   74U     H2'1 1872   8.048   7.364   3.051 -0.4925  1.9257 -0.3500
   74U      O2' 1873   8.190   7.283   3.183  0.3383 -0.4613 -0.2694
   74U     HO'2 1874   8.277   7.324   3.188  1.1822 -1.6409 -3.3236
   74U      O3' 1875   8.265   7.537   3.134 -0.4547 -0.6410  0.2526
   75A        P 1876   8.284   7.582   2.982  0.3191 -0.3241 -0.4421
   75A      O1P 1877   8.428   7.600   2.958  0.0433 -0.0295  0.3912
   75A      O2P 1878   8.195   7.700   2.959 -0.3110  0.3014  0.2279
   75A      O5' 1879   8.237   7.468   2.888 -0.2381  0.4370  0.0885
   75A      C5' 1880   8.326   7.352   2.873 -0.2095 -0.0229  0.5651
   75A     H5'1 1881   8.360   7.302   2.964  1.2345 -1.3271 -0.6326
   75A     H5'2 1882   8.423   7.384   2.835  0.3300  0.2511  2.0762
   75A      C4' 1883   8.257   7.257   2.773  0.4773  0.4816 -0.0103
   75A      H4' 1884   8.309   7.163   2.756 -1.2546 -0.5654  0.2262
   75A      O4' 1885   8.124   7.224   2.816 -0.6747 -0.0979  0.3477
   75A      C1' 1886   8.047   7.210   2.694 -0.2279  0.8828  0.3707
   75A      H1' 1887   8.010   7.107   2.695  2.1569 -0.0361  0.1128
   75A       N9 1888   7.927   7.297   2.698 -0.4519  0.2792 -0.3435
   75A       C8 1889   7.909   7.406   2.784  0.5693 -0.2643  0.1743
   75A       H8 1890   7.988   7.452   2.842 -0.1375  2.4218 -0.8674
   75A       N7 1891   7.794   7.467   2.761 -0.1905 -0.4112 -0.3989
   75A       C5 1892   7.738   7.394   2.658  0.9885  1.2376  0.3097
   75A       C6 1893   7.613   7.403   2.582 -0.3463  0.3319  0.2139
   75A       N6 1894   7.517   7.492   2.603  0.4557  0.5342 -0.2741
   75A      H61 1895   7.536   7.571   2.662  0.9101 -1.1718  1.9965
   75A      H62 1896   7.428   7.469   2.560 -0.2431  2.3662  0.1104
   75A       N1 1897   7.583   7.309   2.492 -0.5307  0.5823 -0.3767
   75A       C2 1898   7.672   7.219   2.462  0.0945 -0.0979  0.1011
   75A       H2 1899   7.660   7.149   2.381  0.7484  2.2697 -2.1560
   75A       N3 1900   7.790   7.202   2.522  0.3085 -0.5183 -0.6955
   75A       C4 1901   7.814   7.291   2.621 -0.2874  0.3643  0.6065
   75A      C3' 1902   8.232   7.328   2.632 -0.6122 -0.1536 -0.2525
   75A      H3' 1903   8.205   7.430   2.662  1.3175  0.4012 -0.2824
   75A      C2' 1904   8.130   7.233   2.574 -0.4386 -1.0067  0.1457
   75A     H2'1 1905   8.071   7.265   2.488 -0.4482 -2.1387 -0.2796
   75A      O2' 1906   8.201   7.119   2.533  0.2156 -0.2541 -0.1157
   75A     HO'2 1907   8.283   7.111   2.582  2.1724  1.5407 -2.8203
   75A      O3' 1908   8.358   7.329   2.568 -0.2562  0.5390 -0.4341
   76A        P 1909   8.390   7.421   2.438 -0.3798  0.3343  0.4146
   76A      O1P 1910   8.534   7.382   2.419  0.5381  0.1599  0.1401
   76A      O2P 1911   8.361   7.563   2.465 -0.2160 -0.3631  0.5236
   76A      O5' 1912   8.305   7.375   2.312 -0.0305 -0.0745 -0.8147
   76A      C5' 1913   8.324   7.254   2.235 -0.5156  0.2607 -0.9379
   76A     H5'1 1914   8.363   7.166   2.288 -0.7479  0.1375 -0.9667
   76A     H5'2 1915   8.402   7.282   2.165 -1.4326  0.9007 -1.7143
   76A      C4' 1916   8.197   7.200   2.160 -0.3105  0.1759 -0.0566
   76A      H4' 1917   8.235   7.103   2.127 -2.0064 -0.1459 -1.1442
   76A      O4' 1918   8.089   7.203   2.251  0.2992  0.7604 -0.0606
   76A      C1' 1919   7.974   7.225   2.172  0.3789 -0.2334 -0.1646
   76A      H1' 1920   7.897   7.150   2.185  1.6983 -2.1268 -2.4766
   76A       N9 1921   7.912   7.351   2.222 -0.4073 -0.0756 -0.8047
   76A       C8 1922   7.962   7.450   2.301  0.1100 -0.5225  0.3258
   76A       H8 1923   8.068   7.446   2.319  0.7077  0.0906 -2.5216
   76A       N7 1924   7.888   7.559   2.317 -0.0552  0.3142  0.7094
   76A       C5 1925   7.768   7.515   2.252  0.0812  0.6359  0.0882
   76A       C6 1926   7.635   7.564   2.239 -0.1937 -0.4502  0.0818
   76A       N6 1927   7.591   7.677   2.295 -0.5202  0.1658 -0.3293
   76A      H61 1928   7.649   7.733   2.356  0.3110 -1.5993  0.5654
   76A      H62 1929   7.499   7.712   2.274 -0.6594  1.0525  1.5530
   76A       N1 1930   7.541   7.509   2.164  0.0515 -0.3373  0.1459
   76A       C2 1931   7.577   7.398   2.100 -0.5016 -0.0449 -0.5749
   76A       H2 1932   7.498   7.345   2.051  0.8450 -3.3317  0.5439
   76A       N3 1933   7.688   7.326   2.120 -0.8509  0.2367  0.2575
   76A       C4 1934   7.785   7.390   2.194  0.7246 -0.2769 -0.1648
   76A      C3' 1935   8.156   7.276   2.034  0.1563  0.2901  0.4238
   76A      H3' 1936   8.167   7.383   2.054  4.8912 -0.0188  0.7705
   76A      C2' 1937   8.014   7.223   2.021 -0.2768 -0.4120 -0.7513
   76A     H2'1 1938   7.966   7.295   1.954 -0.7660 -0.0865 -0.0623
   76A      O2' 1939   8.002   7.093   1.966  0.2853  0.4817  0.4328
   76A     HO'2 1940   8.074   7.087   1.903 -1.7109 -0.8655 -1.8764
   76A      O3' 1941   8.243   7.244   1.921  0.3256 -0.0886 -0.2261
   77U        P 1942   8.287   7.348   1.810  0.1571 -0.3706  0.0669
   77U      O1P 1943   8.373   7.277   1.713  0.9571 -0.2933 -0.4657
   77U      O2P 1944   8.332   7.475   1.876  0.2231  0.0179 -0.1010
   77U      O5' 1945   8.131   7.380   1.745 -0.3655  0.1825  0.1325
   77U      C5' 1946   8.072   7.284   1.655 -0.1716  0.5917 -0.0226
   77U     H5'1 1947   8.081   7.186   1.701  0.5764  0.5211 -0.3082
   77U     H5'2 1948   8.129   7.283   1.561  1.2982 -0.6750  0.8296
   77U      C4' 1949   7.929   7.316   1.628  0.0758 -0.1531 -0.0107
   77U      H4' 1950   7.885   7.232   1.575  1.3615  0.4562 -2.1661
   77U      O4' 1951   7.862   7.342   1.748 -0.3063  0.2187 -0.2389
   77U      C1' 1952   7.745   7.406   1.706 -0.8253  0.3232  0.0962
   77U      H1' 1953   7.654   7.346   1.709  0.3687 -1.6654 -1.0881
   77U       N1 1954   7.709   7.514   1.797  0.0029 -0.5748 -0.6764
   77U       C6 1955   7.810   7.595   1.861 -0.5399  0.2822  0.4507
   77U       H6 1956   7.913   7.563   1.864 -0.8366 -0.6646  0.8587
   77U       C5 1957   7.776   7.708   1.928 -0.1414 -0.1588 -0.6291
   77U       H5 1958   7.855   7.764   1.976 -0.1094 -0.0621 -0.7938
   77U       C4 1959   7.639   7.744   1.955 -0.0283  0.3046  0.3112
   77U       O4 1960   7.605   7.835   2.027 -0.3261 -0.3917 -0.3727
   77U       N3 1961   7.548   7.664   1.892 -0.5234  0.4242  0.5512
   77U       H3 1962   7.452   7.695   1.899 -1.0155 -0.7300 -0.6414
   77U       C2 1963   7.577   7.557   1.815  0.4049  0.1193 -0.0874
   77U       O2 1964   7.486   7.500   1.756 -0.6584  0.6794 -0.1108
   77U      C3' 1965   7.915   7.441   1.551  0.0471 -0.3219 -0.1039
   77U      H3' 1966   7.961   7.518   1.614  0.6034 -1.8498  1.4470
   77U      C2' 1967   7.763   7.457   1.568 -0.2703  0.3440 -0.1928
   77U     H2'1 1968   7.725   7.559   1.559 -3.2130 -0.3505  2.5748
   77U      O2' 1969   7.685   7.376   1.478  0.3296  0.0374  0.6799
   77U     HO'2 1970   7.744   7.335   1.414  0.6457 -0.1329  1.0776
   77U      O3' 1971   7.976   7.431   1.421 -0.3085 -0.3539  0.3521
   78U        P 1972   8.005   7.557   1.340  0.0317 -0.0113 -0.0856
   78U      O1P 1973   8.064   7.511   1.210 -0.4663 -0.3466 -0.8897
   78U      O2P 1974   8.087   7.639   1.434 -0.2443 -0.3305 -0.0946
   78U      O5' 1975   7.869   7.633   1.314  0.2595 -0.6958  0.2606
   78U      C5' 1976   7.765   7.589   1.232 -0.0387  0.9637 -0.2753
   78U     H5'1 1977   7.737   7.485   1.253 -0.2142  1.0637  0.0006
   78U     H5'2 1978   7.796   7.588   1.128 -1.1515 -1.9176 -0.6885
   78U      C4' 1979   7.641   7.681   1.251  0.1124  0.4730 -0.1452
   78U      H4' 1980   7.554   7.639   1.200 -0.4690 -0.5839  1.6224
   78U      O4' 1981   7.603   7.684   1.388  0.4302 -0.5187  0.1832
   78U      C1' 1982   7.519   7.790   1.420  0.1183  0.7320  0.0506
   78U      H1' 1983   7.416   7.763   1.444  0.6122  0.9577  2.7039
   78U       N1 1984   7.562   7.872   1.531 -0.2978 -1.0120 -0.8877
   78U       C6 1985   7.693   7.863   1.570 -0.6264  0.6224 -0.9963
   78U       H6 1986   7.762   7.794   1.523 -0.0749  0.2203  0.3576
   78U       C5 1987   7.740   7.943   1.667  0.6075  0.6436 -0.7810
   78U       H5 1988   7.837   7.918   1.707 -1.3329 -1.4465  3.1657
   78U       C4 1989   7.648   8.043   1.730 -0.6231  0.2014  0.5464
   78U       O4 1990   7.674   8.113   1.824 -0.1279  0.6348  0.1271
   78U       N3 1991   7.522   8.050   1.677 -0.2661 -0.0897 -0.7238
   78U       H3 1992   7.452   8.101   1.729 -0.3254 -1.6234  0.7860
   78U       C2 1993   7.469   7.960   1.589 -0.3601 -0.7654  0.1149
   78U       O2 1994   7.349   7.967   1.561  0.0596  0.1985  0.4247
   78U      C3' 1995   7.660   7.827   1.224  0.6226  0.3038  0.3366
   78U      H3' 1996   7.746   7.865   1.280  2.3531 -0.8654 -1.4310
   78U      C2' 1997   7.535   7.878   1.291 -0.0320  0.2766 -0.6846
   78U     H2'1 1998   7.543   7.982   1.320 -1.0541 -0.2925  1.8511
   78U      O2' 1999   7.420   7.858   1.207  0.1609 -0.2323 -0.2359
   78U     HO'2 2000   7.414   7.927   1.141 -0.6906 -0.4954 -0.4436
   78U      O3' 2001   7.669   7.849   1.079 -0.2735  0.1846 -0.4980
   79A        P 2002   7.703   7.994   1.031 -0.1855  0.0488 -0.1005
   79A      O1P 2003   7.720   7.984   0.884 -0.1111 -0.0168 -0.2547
   79A      O2P 2004   7.826   8.038   1.105  0.2507 -0.0809 -0.4403
   79A      O5' 2005   7.576   8.074   1.068  0.5986  0.1745  0.0362
   79A      C5' 2006   7.458   8.073   0.984 -0.1649 -0.0967 -0.5368
   79A     H5'1 2007   7.436   7.971   0.953 -0.3943  0.0533 -0.8767
   79A     H5'2 2008   7.478   8.133   0.895 -1.0814  0.3761 -0.4385
   79A      C4' 2009   7.339   8.147   1.051 -0.4872 -0.1162  0.0363
   79A      H4' 2010   7.246   8.121   1.000 -0.3355 -2.7809  1.0043
   79A      O4' 2011   7.322   8.121   1.189 -0.1700  0.2427 -0.8708
   79A      C1' 2012   7.279   8.249   1.256 -0.7266  0.2737  0.0703
   79A      H1' 2013   7.194   8.228   1.319 -1.6381  2.0498 -0.4796
   79A       N9 2014   7.392   8.296   1.343  0.6337  0.4033  0.6525
   79A       C8 2015   7.523   8.256   1.347 -0.2623 -0.3787 -0.2534
   79A       H8 2016   7.570   8.193   1.273  2.2929  1.1602 -0.0348
   79A       N7 2017   7.589   8.284   1.453  0.7315  0.5735  0.2512
   79A       C5 2018   7.496   8.364   1.522 -0.1633 -0.3176  0.4548
   79A       C6 2019   7.498   8.437   1.647  0.1103  0.2591  0.2110
   79A       N6 2020   7.600   8.421   1.729 -0.3460  0.0035 -0.4105
   79A      H61 2021   7.685   8.373   1.706 -0.8316 -1.5776  0.8496
   79A      H62 2022   7.593   8.451   1.826  2.9681  0.7355 -0.3036
   79A       N1 2023   7.392   8.508   1.691 -0.4294  0.3732 -0.3270
   79A       C2 2024   7.286   8.506   1.613  0.2879  0.2194  0.7686
   79A       H2 2025   7.203   8.564   1.650  0.0088 -0.1284  0.6930
   79A       N3 2026   7.261   8.442   1.496  0.0540 -0.2324 -0.3710
   79A       C4 2027   7.372   8.371   1.459 -0.6242  0.2687 -0.1511
   79A      C3' 2028   7.354   8.296   1.040 -0.7904 -0.0410  0.0565
   79A      H3' 2029   7.454   8.332   1.066 -0.3919  0.4606 -1.9230
   79A      C2' 2030   7.257   8.343   1.145  0.3834 -0.1345  0.4307
   79A     H2'1 2031   7.282   8.444   1.178  2.8078 -0.2323 -0.8323
   79A      O2' 2032   7.128   8.341   1.099  0.0428  0.1523 -0.6454
   79A     HO'2 2033   7.124   8.360   1.005  1.2919 -2.4657 -1.3349
   79A      O3' 2034   7.315   8.342   0.919 -0.5281 -0.1088  0.7751
   80A        P 2035   7.390   8.463   0.855  0.1975  0.3932  0.1704
   80A      O1P 2036   7.333   8.485   0.719  0.6292 -0.2001  0.0507
   80A      O2P 2037   7.531   8.429   0.873 -0.5006  0.3176  0.2272
   80A      O5' 2038   7.358   8.597   0.948  0.5377 -0.2035 -0.2103
   80A      C5' 2039   7.218   8.647   0.952  0.7972 -0.1148  0.3927
   80A     H5'1 2040   7.153   8.560   0.963  1.6515 -0.7173  0.7727
   80A     H5'2 2041   7.195   8.700   0.859  0.8438  0.0266  0.4613
   80A      C4' 2042   7.201   8.763   1.050 -0.5882 -0.4272  0.0419
   80A      H4' 2043   7.097   8.793   1.052 -0.6674 -0.2115 -2.9771
   80A      O4' 2044   7.241   8.715   1.180  0.1321 -0.0517  0.3568
   80A      C1' 2045   7.288   8.829   1.256 -0.4323  0.4286 -0.9526
   80A      H1' 2046   7.223   8.858   1.339 -0.8394 -0.5609 -0.9088
   80A       N9 2047   7.409   8.768   1.339  0.5426 -1.0874  0.0601
   80A       C8 2048   7.506   8.673   1.305  0.8733  0.2226 -0.2408
   80A       H8 2049   7.515   8.625   1.208 -0.0205  2.5798 -1.5625
   80A       N7 2050   7.590   8.650   1.402  0.0933 -0.0089 -0.0002
   80A       C5 2051   7.545   8.731   1.504 -0.0627 -0.9014  0.3322
   80A       C6 2052   7.589   8.769   1.633  0.4301  0.1247  1.0779
   80A       N6 2053   7.712   8.751   1.683 -0.3775  0.5466  0.5154
   80A      H61 2054   7.773   8.696   1.624 -1.5595 -1.2451  0.8963
   80A      H62 2055   7.735   8.763   1.780  1.1229 -0.7452  0.3658
   80A       N1 2056   7.519   8.841   1.718  0.7387  0.2119  0.1564
   80A       C2 2057   7.409   8.899   1.677  0.1562 -0.5033 -0.1458
   80A       H2 2058   7.351   8.954   1.750  0.0758 -2.6720  1.5416
   80A       N3 2059   7.355   8.880   1.559  0.2040  0.3359  0.7212
   80A       C4 2060   7.426   8.795   1.472 -0.2356 -0.0564 -0.3871
   80A      C3' 2061   7.299   8.883   1.016  0.4162 -0.6759 -0.0612
   80A      H3' 2062   7.395   8.841   0.986  1.2909 -0.1366  1.8287
   80A      C2' 2063   7.302   8.941   1.162  0.0294  0.3000 -0.1943
   80A     H2'1 2064   7.401   8.986   1.170 -0.8937  2.1003  2.8984
   80A      O2' 2065   7.205   9.042   1.185 -0.1764  0.0392 -0.5285
   80A     HO'2 2066   7.195   9.081   1.098 -1.0266 -1.1312 -0.9711
   80A      O3' 2067   7.256   8.978   0.913  0.4644 -0.1569 -0.5852
   81U        P 2068   7.368   9.083   0.860  0.2812  0.1679 -0.2047
   81U      O1P 2069   7.320   9.125   0.727  0.6079 -0.0657 -0.0784
   81U      O2P 2070   7.499   9.022   0.868  0.4422 -0.7360 -0.0988
   81U      O5' 2071   7.362   9.205   0.969 -0.0827  0.4941 -0.3510
   81U      C5' 2072   7.262   9.311   0.970  0.2503  0.4779 -0.5108
   81U     H5'1 2073   7.163   9.268   0.983  0.0332  0.5986 -1.6863
   81U     H5'2 2074   7.265   9.372   0.879 -2.1793  1.5285  0.0296
   81U      C4' 2075   7.281   9.406   1.085 -0.2411 -0.6938 -0.4122
   81U      H4' 2076   7.199   9.475   1.104 -0.6973 -0.8948 -1.5997
   81U      O4' 2077   7.287   9.329   1.201  0.0547  0.0279 -0.0065
   81U      C1' 2078   7.389   9.372   1.286  0.1657 -0.6090  0.2399
   81U      H1' 2079   7.339   9.398   1.380 -0.7603 -0.9298 -0.1504
   81U       N1 2080   7.480   9.254   1.318 -0.3829 -0.0391 -0.4280
   81U       C6 2081   7.553   9.193   1.219 -0.0469 -0.4524 -0.4789
   81U       H6 2082   7.542   9.212   1.114  1.2580 -2.0567 -0.9383
   81U       C5 2083   7.644   9.094   1.247  0.8850 -0.1104 -0.4083
   81U       H5 2084   7.697   9.042   1.168  1.8227 -1.1524  0.8515
   81U       C4 2085   7.665   9.054   1.381 -0.6663 -0.4063  0.4399
   81U       O4 2086   7.746   8.973   1.416 -0.4980 -0.0828 -0.2611
   81U       N3 2087   7.587   9.115   1.471 -0.2290  0.8143  0.4215
   81U       H3 2088   7.603   9.089   1.567  3.1341 -0.9874 -0.5028
   81U       C2 2089   7.498   9.215   1.453 -0.3146 -0.2610  0.1966
   81U       O2 2090   7.445   9.261   1.551  0.9082 -0.1895  0.3652
   81U      C3' 2091   7.412   9.472   1.074 -0.7332  0.5692  0.2308
   81U      H3' 2092   7.485   9.404   1.028 -1.4975 -0.5749  0.6501
   81U      C2' 2093   7.454   9.499   1.225  0.3985  0.2387  0.0619
   81U     H2'1 2094   7.562   9.503   1.244  1.0664  0.8446 -3.2481
   81U      O2' 2095   7.391   9.610   1.282  0.2974 -0.0351 -0.2256
   81U     HO'2 2096   7.381   9.681   1.218 -1.9576 -0.5196 -0.5054
   81U      O3' 2097   7.389   9.587   0.995  0.4289 -0.7057 -0.1304
   82U        P 2098   7.504   9.688   0.960 -0.2979 -0.3218  0.0305
   82U      O1P 2099   7.560   9.757   1.086  0.2483  0.3227  0.2020
   82U      O2P 2100   7.458   9.768   0.845  0.4473  0.4012 -0.3218
   82U      O5' 2101   7.611   9.583   0.912 -0.2935  0.1749 -0.2061
   82U      C5' 2102   7.680   9.603   0.795  0.0255  0.1157  0.6039
   82U     H5'1 2103   7.728   9.701   0.795 -0.6169  0.4497  1.9826
   82U     H5'2 2104   7.611   9.604   0.710  1.0734 -0.0599 -0.2742
   82U      C4' 2105   7.783   9.486   0.779 -0.2267 -0.1283  0.3513
   82U      H4' 2106   7.842   9.508   0.690 -0.3903 -0.4759  0.1519
   82U      O4' 2107   7.868   9.478   0.897 -0.3845  0.1931 -0.6061
   82U      C1' 2108   7.863   9.342   0.937 -0.2160 -0.1901  0.2807
   82U      H1' 2109   7.946   9.301   0.879 -1.3516  0.1787 -1.7220
   82U       N1 2110   7.895   9.307   1.072  0.3621  0.7258 -0.7462
   82U       C6 2111   7.818   9.365   1.165  0.7537  0.3915 -0.2324
   82U       H6 2112   7.745   9.443   1.146 -0.8322 -0.5997  1.3955
   82U       C5 2113   7.837   9.335   1.296 -0.1004 -0.0765  0.4384
   82U       H5 2114   7.791   9.397   1.370 -0.6088  2.6834 -2.0021
   82U       C4 2115   7.937   9.237   1.335  0.4833  0.5895  1.2334
   82U       O4 2116   7.972   9.208   1.447  0.0415 -0.1756  0.3438
   82U       N3 2117   8.001   9.166   1.233  0.0407 -0.6654  0.4898
   82U       H3 2118   8.046   9.079   1.254 -0.1724 -0.7317  0.6754
   82U       C2 2119   7.981   9.199   1.101 -0.7031  0.4157 -0.4182
   82U       O2 2120   8.036   9.132   1.020 -0.4859  0.1068 -0.0609
   82U      C3' 2121   7.709   9.356   0.755  0.7836  0.8776 -0.0937
   82U      H3' 2122   7.601   9.363   0.754  0.3964 -0.2476  5.1930
   82U      C2' 2123   7.733   9.280   0.883  0.1324 -0.2210  0.3179
   82U     H2'1 2124   7.653   9.307   0.951  0.9363  2.5101  0.2984
   82U      O2' 2125   7.737   9.136   0.865  0.2777 -0.0531 -0.4825
   82U     HO'2 2126   7.648   9.101   0.868  0.1133  0.4094  0.6951
   82U      O3' 2127   7.769   9.282   0.646  0.0659  0.5031  0.1370
   82U      H3T 2128   7.712   9.205   0.640  0.6849  0.0921 -0.5535
   8.60101   8.60101   6.08215   0.00000   0.00000   0.00000   0.00000   4.30085   4.30085
