# Supplementary material for: Constant-pH Molecular Dynamics of Cationic Peptide Dendrimers Binding to siRNA
Source: J Chem Inf Model. 2026 Feb 5;66(8):4734–43. doi: 10.1021/acs.jcim.5c02636 (PMC13126635; doi:10.1021/acs.jcim.5c02636)
Supplement: Supplementary file 2 [file ci5c02636_si_002.zip › zip/MH18_07_out_5.gro]

Protein
 2128
    1LY0      N    1   5.670   4.881   3.438  0.0710  0.5040 -0.1465
    1LY0     H1    2   5.623   4.913   3.521 -1.5216 -1.7289 -0.1158
    1LY0     H2    3   5.701   4.788   3.463 -3.8875 -0.7738  0.6440
    1LY0     H3    4   5.754   4.934   3.419  0.0048  0.0747 -1.7437
    1LY0     CA    5   5.582   4.877   3.322  0.4896 -0.4180 -0.4513
    1LY0     HA    6   5.499   4.810   3.341  0.2689 -0.5485 -1.7671
    1LY0     CB    7   5.526   5.018   3.285  0.0785 -0.3440 -0.5034
    1LY0    HB1    8   5.467   5.043   3.374  0.8749  0.3077 -0.1479
    1LY0    HB2    9   5.457   5.000   3.203 -3.1599  0.9233  1.7073
    1LY0     CG   10   5.631   5.126   3.252 -0.3378  0.2920  0.5087
    1LY0    HG1   11   5.691   5.103   3.164 -0.1378 -0.3943  0.8246
    1LY0    HG2   12   5.697   5.145   3.337  1.3110 -1.5560 -0.2942
    1LY0     CD   13   5.562   5.253   3.212  0.2380 -0.3647  0.2997
    1LY0    HD1   14   5.486   5.270   3.289 -1.0604 -1.1230 -0.7748
    1LY0    HD2   15   5.505   5.241   3.120 -0.4695  0.3167  0.6315
    1LY0     CE   16   5.666   5.366   3.210  0.4877  0.2212 -0.2903
    1LY0    HE1   17   5.737   5.345   3.130 -1.1452  0.7414 -1.9492
    1LY0    HE2   18   5.723   5.369   3.302  2.7154  0.4166 -1.6000
    1LY0     NZ   19   5.594   5.494   3.188  0.4588  0.3176  0.1729
    1LY0    HZ1   20   5.533   5.508   3.109 -0.2709  2.4889  1.0488
    1LY0    HZ2   21   5.533   5.511   3.267  0.0200  0.5868 -0.2258
    1LY0    HZ3   22   5.653   5.576   3.182 -0.1126  0.8624  1.5513
    1LY0      C   23   5.663   4.821   3.202  1.2221  0.0119  0.8025
    1LY0      O   24   5.785   4.813   3.197  0.1586  0.7455  0.0732
    2LER      N   25   5.586   4.770   3.106  0.4026  0.5611  0.3120
    2LER      H   26   5.486   4.774   3.121  0.7729  3.3591  3.3946
    2LER     CA   27   5.628   4.696   2.992  0.1040  0.0779  0.3786
    2LER     HA   28   5.670   4.610   3.044 -3.5447 -2.1182  0.0071
    2LER     CB   29   5.505   4.657   2.907 -0.1003 -0.3450 -0.0101
    2LER    HB1   30   5.524   4.644   2.800  1.0375  0.2707  0.0922
    2LER    HB2   31   5.441   4.744   2.908  1.0441  0.5313 -0.1707
    2LER     CG   32   5.421   4.543   2.976  0.3494  0.0103  1.1216
    2LER     HG   33   5.399   4.565   3.080 -2.0779  0.7955  0.5031
    2LER    CD1   34   5.274   4.553   2.912  0.1156  0.3613  0.4343
    2LER   HD11   35   5.203   4.490   2.966 -2.0550  2.7276  0.5052
    2LER   HD12   36   5.237   4.654   2.922  0.3739  0.3819  1.2598
    2LER   HD13   37   5.275   4.521   2.807  1.2938 -0.3749  0.6527
    2LER    CD2   38   5.495   4.405   2.970  0.0571 -0.1656 -0.5673
    2LER   HD21   39   5.525   4.379   2.869 -0.5861 -0.1859 -0.7583
    2LER   HD22   40   5.582   4.407   3.036 -1.3245  0.0423  1.3269
    2LER   HD23   41   5.429   4.326   3.007  0.5839 -0.0329  0.7288
    2LER      C   42   5.737   4.770   2.910  0.6194  0.7860 -0.2649
    2LER      O   43   5.743   4.892   2.912  0.0776 -0.4334  0.2769
    3LYR      N   44   5.826   4.697   2.839  0.0946  0.3536  0.1926
    3LYR      H   45   5.821   4.597   2.851 -2.4713  0.4277  0.3500
    3LYR     CA   46   5.912   4.754   2.740 -0.1304  0.7550 -0.7028
    3LYR     HA   47   5.980   4.829   2.781  0.3464 -0.1222  0.1496
    3LYR     CB   48   6.011   4.646   2.689 -0.3388  0.1060 -0.4672
    3LYR    HB1   49   5.955   4.565   2.642 -2.0283  1.0474 -0.1454
    3LYR    HB2   50   6.057   4.604   2.778 -0.1564 -2.0365 -1.5078
    3LYR     CG   51   6.122   4.694   2.596  0.8926 -0.3110  0.1701
    3LYR    HG1   52   6.174   4.775   2.648 -1.6528 -0.2291  2.7794
    3LYR    HG2   53   6.078   4.736   2.505 -0.7898 -0.4963  0.8787
    3LYR     CD   54   6.232   4.591   2.568  0.2928  0.0131 -0.0322
    3LYR    HD1   55   6.175   4.507   2.527 -0.9317  0.4090  0.8034
    3LYR    HD2   56   6.275   4.563   2.664 -0.8235  0.8035  0.7370
    3LYR     CE   57   6.335   4.636   2.467 -0.6177 -0.8601  0.0946
    3LYR    HE1   58   6.287   4.685   2.382  1.6456  1.8645  0.2432
    3LYR    HE2   59   6.397   4.550   2.442 -2.6538 -1.6864 -2.5367
    3LYR     NZ   60   6.422   4.744   2.509  0.4112 -0.2262  0.0981
    3LYR    HZ1   61   6.377   4.833   2.494 -1.9519 -1.3852 -0.2352
    3LYR      C   62   5.829   4.814   2.624  0.2312  0.0028 -1.1072
    3LYR      O   63   5.713   4.783   2.604  0.0110  0.3139 -0.0625
    4LY0      N   64   5.890   4.910   2.553 -0.1660 -0.0784  0.6104
    4LY0      H   65   5.990   4.924   2.549 -0.5155  2.6406 -1.0297
    4LY0     CA   66   5.828   4.997   2.449  0.1999 -0.2903 -0.3768
    4LY0     HA   67   5.723   4.970   2.434  0.2242 -0.3709 -0.4054
    4LY0     CB   68   5.838   5.145   2.485  0.4323  0.1699  0.2708
    4LY0    HB1   69   5.805   5.202   2.398 -0.7071 -0.9930 -0.0885
    4LY0    HB2   70   5.943   5.167   2.504  0.7859 -1.7911  0.8608
    4LY0     CG   71   5.743   5.185   2.600 -0.1817 -0.4995  0.4743
    4LY0    HG1   72   5.777   5.142   2.695 -1.5209  0.3204  1.3576
    4LY0    HG2   73   5.645   5.144   2.579  0.5147 -1.7629 -0.4553
    4LY0     CD   74   5.746   5.337   2.627  0.1277 -0.3532 -0.3936
    4LY0    HD1   75   5.718   5.387   2.534 -1.0232 -0.6330 -0.2086
    4LY0    HD2   76   5.846   5.366   2.661 -0.6313 -0.1125  1.7952
    4LY0     CE   77   5.637   5.387   2.727 -0.7745  0.9641 -0.1767
    4LY0    HE1   78   5.538   5.374   2.683 -1.0085 -1.3732  0.8915
    4LY0    HE2   79   5.653   5.491   2.755  1.5983 -0.1206  3.1249
    4LY0     NZ   80   5.620   5.310   2.854 -0.3976 -0.2011 -0.0239
    4LY0    HZ1   81   5.559   5.368   2.910  0.5654  0.7658  0.0522
    4LY0    HZ2   82   5.580   5.217   2.847 -1.3273  0.1608  0.2915
    4LY0    HZ3   83   5.709   5.296   2.899 -0.0351  2.0537  0.0649
    4LY0      C   84   5.897   4.974   2.317 -0.9354 -0.6105  0.2963
    4LY0      O   85   6.016   4.962   2.311 -0.0405 -0.7561  0.1982
    5LER      N   86   5.824   4.968   2.205 -0.4086  0.3671  0.1389
    5LER      H   87   5.726   4.990   2.216 -0.4563  1.1095 -1.5354
    5LER     CA   88   5.874   4.954   2.064 -0.1832  0.1926 -0.1599
    5LER     HA   89   5.935   4.865   2.053 -0.7007  0.0621 -2.3185
    5LER     CB   90   5.758   4.934   1.961  0.0483  0.3508 -0.1938
    5LER    HB1   91   5.699   5.025   1.958 -0.2454  0.1484 -2.5606
    5LER    HB2   92   5.696   4.852   1.999 -1.2820  1.0834 -0.7248
    5LER     CG   93   5.790   4.908   1.817 -0.0766 -0.3956  0.5492
    5LER     HG   94   5.828   4.999   1.772 -1.6506  0.8872  1.6548
    5LER    CD1   95   5.886   4.795   1.794  0.4219 -0.2379  0.0943
    5LER   HD11   96   5.886   4.770   1.688  1.7260  1.7101 -0.4248
    5LER   HD12   97   5.986   4.832   1.815  1.0531 -1.5356 -0.4930
    5LER   HD13   98   5.860   4.705   1.850 -0.6697 -0.4517 -0.7122
    5LER    CD2   99   5.663   4.862   1.744 -0.6284 -0.5186  0.1744
    5LER   HD21  100   5.618   4.772   1.786 -2.7962 -0.4970 -1.8425
    5LER   HD22  101   5.592   4.944   1.757  0.4989  0.2741  1.5181
    5LER   HD23  102   5.687   4.851   1.638  2.9157  0.1917  0.7714
    5LER      C  103   5.961   5.071   2.012  0.0656 -0.5237 -0.4530
    5LER      O  104   5.904   5.180   1.987  0.1544 -0.1790 -0.0757
    6LYR      N  105   6.086   5.039   1.979  0.4466 -0.6831 -0.0012
    6LYR      H  106   6.115   4.944   1.995 -0.7456 -0.8146  1.6310
    6LYR     CA  107   6.178   5.130   1.918  0.0625  0.2585  0.0667
    6LYR     HA  108   6.160   5.234   1.948  0.3274 -0.0690  1.4122
    6LYR     CB  109   6.322   5.084   1.949  0.7954 -0.4392 -0.1254
    6LYR    HB1  110   6.381   5.141   1.877  1.6590 -1.1254  0.0090
    6LYR    HB2  111   6.338   4.979   1.925  1.9145 -0.5534  0.9938
    6LYR     CG  112   6.362   5.129   2.091  0.2807  0.4257  0.6122
    6LYR    HG1  113   6.292   5.072   2.152  0.4255  0.4670  0.8176
    6LYR    HG2  114   6.335   5.235   2.095 -0.8726  0.1631  0.1959
    6LYR     CD  115   6.507   5.097   2.128 -0.1206 -0.2853 -0.1327
    6LYR    HD1  116   6.513   4.989   2.122  4.6581 -0.4524  2.8187
    6LYR    HD2  117   6.533   5.119   2.232  1.4861  0.1391 -0.6057
    6LYR     CE  118   6.607   5.161   2.028 -0.4962 -0.0455  0.7145
    6LYR    HE1  119   6.616   5.268   2.045 -1.2306  0.3634 -1.2185
    6LYR    HE2  120   6.580   5.149   1.923  1.8792 -1.0521  0.1510
    6LYR     NZ  121   6.736   5.096   2.052 -0.0475 -0.2807  0.1760
    6LYR    HZ1  122   6.747   5.006   2.008 -3.1763 -0.8222  0.2745
    6LYR      C  123   6.150   5.135   1.764  0.9640 -0.0676  0.1857
    6LYR      O  124   6.127   5.031   1.707 -0.5177 -0.2548  0.1284
    7LER      N  125   6.156   5.249   1.700  0.1379 -0.2537  0.4093
    7LER      H  126   6.189   5.329   1.752  1.5194 -0.5937  0.0996
    7LER     CA  127   6.122   5.277   1.560  0.7714  0.1009  0.2702
    7LER     HA  128   6.027   5.235   1.527  0.8537  0.9385 -1.1468
    7LER     CB  129   6.121   5.429   1.530  0.4140 -0.0546 -0.4107
    7LER    HB1  130   6.093   5.441   1.425 -1.9953 -0.4669  0.1305
    7LER    HB2  131   6.217   5.477   1.550  0.0058 -0.0577  1.8212
    7LER     CG  132   6.021   5.499   1.620  0.0283 -0.2879  1.1865
    7LER     HG  133   6.049   5.486   1.724 -1.9242 -0.8393  1.6876
    7LER    CD1  134   6.022   5.652   1.594  0.2775 -0.2416  0.0941
    7LER   HD11  135   5.987   5.668   1.492 -1.0193 -2.5494  0.0925
    7LER   HD12  136   5.953   5.703   1.662  0.0633 -0.2338 -0.1286
    7LER   HD13  137   6.122   5.695   1.594  0.1496  0.0809  0.9859
    7LER    CD2  138   5.878   5.446   1.604  0.4054 -0.0060 -0.2747
    7LER   HD21  139   5.853   5.468   1.501 -1.6348  1.7174  0.5021
    7LER   HD22  140   5.864   5.343   1.635 -1.3876  1.0033  2.7638
    7LER   HD23  141   5.809   5.503   1.667  1.0920 -1.7077  2.1906
    7LER      C  142   6.227   5.213   1.466  0.1624 -0.3388  1.1824
    7LER      O  143   6.348   5.216   1.486 -0.2279  0.1281 -0.4138
    8LER      N  144   6.172   5.168   1.351  0.6516 -0.1623 -0.1376
    8LER      H  145   6.072   5.163   1.357  0.7703 -0.4758  2.1942
    8LER     CA  146   6.241   5.144   1.220  0.2081 -0.3629  0.5339
    8LER     HA  147   6.169   5.098   1.151  0.8865 -0.0835 -0.3722
    8LER     CB  148   6.267   5.284   1.152 -0.1767 -0.2227  0.2840
    8LER    HB1  149   6.319   5.259   1.060 -0.0768  1.7321 -0.2234
    8LER    HB2  150   6.329   5.338   1.223  2.1119 -1.4316 -0.7121
    8LER     CG  151   6.141   5.358   1.102  0.1454  0.1619  0.3986
    8LER     HG  152   6.061   5.353   1.176  0.4103  1.8115  0.8408
    8LER    CD1  153   6.165   5.504   1.060 -0.3187  0.3359 -1.1347
    8LER   HD11  154   6.239   5.509   0.980  1.0826  1.2076  0.1609
    8LER   HD12  155   6.068   5.551   1.045  0.5921  1.9831 -2.1995
    8LER   HD13  156   6.223   5.547   1.142  2.3892 -1.6930 -1.8303
    8LER    CD2  157   6.084   5.293   0.977  0.0893 -0.7413 -0.3970
    8LER   HD21  158   6.042   5.197   1.004 -0.9857 -0.5414 -1.2690
    8LER   HD22  159   6.005   5.354   0.932  0.0617  0.3576  1.0692
    8LER   HD23  160   6.161   5.287   0.900 -2.3234 -0.1697 -3.0811
    8LER      C  161   6.362   5.055   1.217 -0.3834 -0.5627 -0.1976
    8LER      O  162   6.447   5.047   1.127  0.3331  0.0303  0.2420
    9LYR      N  163   6.375   4.969   1.321  0.0244 -1.1852 -0.0041
    9LYR      H  164   6.303   4.960   1.391  1.3850  0.1210  1.6441
    9LYR     CA  165   6.491   4.878   1.328  0.5162 -0.0289  0.0801
    9LYR     HA  166   6.585   4.927   1.300  2.1370 -1.8145  2.0748
    9LYR     CB  167   6.504   4.814   1.470  0.6073 -0.9841 -0.4150
    9LYR    HB1  168   6.589   4.746   1.467  1.0248 -0.5154  0.5908
    9LYR    HB2  169   6.418   4.754   1.499 -0.0336  0.0750 -0.0709
    9LYR     CG  170   6.530   4.917   1.585  0.0213 -0.9440 -0.6203
    9LYR    HG1  171   6.521   4.863   1.680 -0.1293  1.1325  0.6254
    9LYR    HG2  172   6.448   4.987   1.602  1.0304 -0.3727  2.5064
    9LYR     CD  173   6.669   4.978   1.579  0.3317 -0.0396  0.6485
    9LYR    HD1  174   6.685   5.027   1.483  0.3516  0.6784  1.0174
    9LYR    HD2  175   6.738   4.900   1.610 -1.1783 -1.3384  0.8551
    9LYR     CE  176   6.688   5.087   1.686  0.4361 -0.2820  0.6280
    9LYR    HE1  177   6.791   5.122   1.684  1.2160 -1.9329  3.8739
    9LYR    HE2  178   6.678   5.056   1.790 -1.5879  1.0605  0.8853
    9LYR     NZ  179   6.611   5.205   1.645  0.4321 -0.5748 -0.0884
    9LYR    HZ1  180   6.537   5.189   1.578  0.6597 -0.9583 -0.2483
    9LYR      C  181   6.475   4.754   1.234  0.0644  0.4226 -0.2798
    9LYR      O  182   6.571   4.673   1.224 -0.2997 -0.2836  0.4062
   10LER      N  183   6.360   4.739   1.163  0.2759  0.4246  0.4032
   10LER      H  184   6.295   4.815   1.174  0.3092  0.8082 -1.6066
   10LER     CA  185   6.361   4.668   1.034  1.1171  0.3307 -0.0606
   10LER     HA  186   6.404   4.571   1.060  1.6589  0.3595 -0.8139
   10LER     CB  187   6.214   4.639   0.986  0.2210 -0.2388 -0.0545
   10LER    HB1  188   6.150   4.623   1.073 -1.1770  0.9837 -0.8010
   10LER    HB2  189   6.220   4.546   0.930 -1.2770 -0.8510  0.7269
   10LER     CG  190   6.170   4.743   0.885 -0.2367  0.2140  0.5595
   10LER     HG  191   6.249   4.750   0.809 -0.7136  1.1065  0.1202
   10LER    CD1  192   6.047   4.688   0.822  0.6592  0.1057  0.3790
   10LER   HD11  193   6.025   4.759   0.742 -0.9578  0.4426  1.0654
   10LER   HD12  194   6.058   4.585   0.789  0.9016 -0.7684  2.9186
   10LER   HD13  195   5.965   4.702   0.893 -0.2153  1.2090 -0.8094
   10LER    CD2  196   6.143   4.877   0.952  0.6242 -0.0395  0.1059
   10LER   HD21  197   6.098   4.867   1.051 -1.6971  0.1427 -0.8624
   10LER   HD22  198   6.233   4.938   0.964 -0.5475  1.4205  2.0817
   10LER   HD23  199   6.077   4.939   0.891 -0.3591 -1.1101  0.0531
   10LER      C  200   6.461   4.713   0.924 -0.8235  1.0260  0.7572
   10LER      O  201   6.482   4.631   0.835 -0.3495  0.5888  0.1537
   11LER      N  202   6.513   4.835   0.926 -0.2145 -0.2242  0.0208
   11LER      H  203   6.487   4.901   0.998 -0.1374  0.2557 -0.3823
   11LER     CA  204   6.622   4.878   0.844 -0.6256  0.0323  0.3904
   11LER     HA  205   6.622   4.813   0.756  1.8126 -1.8764  1.6621
   11LER     CB  206   6.586   5.027   0.812  0.4523  0.0050 -0.4891
   11LER    HB1  207   6.669   5.064   0.750 -0.4173  1.9214 -0.5851
   11LER    HB2  208   6.579   5.080   0.907 -0.7224  0.1857 -0.6606
   11LER     CG  209   6.452   5.064   0.751 -0.4027 -0.4907 -0.0074
   11LER     HG  210   6.369   5.030   0.813 -0.2202 -1.7422 -0.4173
   11LER    CD1  211   6.445   5.222   0.732  0.6806 -0.0535 -0.4834
   11LER   HD11  212   6.532   5.255   0.675  1.4840 -2.2768 -0.6158
   11LER   HD12  213   6.354   5.242   0.676  0.6369 -2.7145 -1.4950
   11LER   HD13  214   6.442   5.273   0.829 -0.1142  0.6089 -0.8412
   11LER    CD2  215   6.436   4.986   0.622 -0.7878 -0.0132  0.2033
   11LER   HD21  216   6.518   5.017   0.558 -1.0822 -1.6476 -1.0154
   11LER   HD22  217   6.454   4.881   0.645  2.7292  0.4276  0.0324
   11LER   HD23  218   6.336   4.988   0.580 -0.3979 -2.4966 -1.0319
   11LER      C  219   6.762   4.850   0.894 -0.0873 -0.7605  0.2943
   11LER      O  220   6.785   4.800   1.008  0.3093 -0.2050  0.8100
   12LER      N  221   6.873   4.885   0.822  0.3779 -0.1207  0.0200
   12LER      H  222   6.858   4.933   0.734  1.2450  0.4591  0.1736
   12LER     CA  223   7.015   4.872   0.870 -0.1306 -0.3863 -0.2979
   12LER     HA  224   7.018   4.780   0.929 -0.4521  0.6555  1.4057
   12LER     CB  225   7.114   4.856   0.756  0.3349 -0.2011  0.0105
   12LER    HB1  226   7.209   4.850   0.810  0.9850  0.2310 -1.0456
   12LER    HB2  227   7.099   4.938   0.687 -1.0980  0.0846  0.6264
   12LER     CG  228   7.106   4.733   0.666  0.2677 -0.7449  0.6581
   12LER     HG  229   7.007   4.723   0.622  1.4524  0.0590 -2.4334
   12LER    CD1  230   7.202   4.754   0.552  0.2777  0.0415 -0.0384
   12LER   HD11  231   7.301   4.778   0.589  0.2239  1.6143 -0.8517
   12LER   HD12  232   7.194   4.658   0.501 -0.2140 -0.3119  0.6795
   12LER   HD13  233   7.181   4.835   0.483 -0.1487 -0.5145 -0.5751
   12LER    CD2  234   7.128   4.607   0.742  0.4461 -0.6146  0.6127
   12LER   HD21  235   7.044   4.594   0.811 -0.1071 -2.2255 -0.3166
   12LER   HD22  236   7.139   4.527   0.669 -1.8116  0.9321 -1.5553
   12LER   HD23  237   7.227   4.611   0.788  1.7702  3.2750 -2.0934
   12LER      C  238   7.039   4.995   0.960  0.4569  0.3099 -0.8436
   12LER      O  239   7.111   5.090   0.925 -0.0932  0.0540  0.4990
   13LER      N  240   6.961   5.006   1.066  0.2039 -0.4102 -0.1878
   13LER      H  241   6.910   4.927   1.102 -0.0150  0.3791  1.3026
   13LER     CA  242   6.973   5.111   1.174  0.3710  0.1526  1.0228
   13LER     HA  243   7.051   5.180   1.141 -1.7714  1.8514 -0.7991
   13LER     CB  244   6.842   5.201   1.179  0.6300  0.1029 -0.1656
   13LER    HB1  245   6.858   5.290   1.241  1.0863  1.4870 -2.1773
   13LER    HB2  246   6.759   5.147   1.224  0.2716  2.1685  1.8659
   13LER     CG  247   6.811   5.266   1.037  0.0229 -0.1250  0.3817
   13LER     HG  248   6.818   5.187   0.962 -1.6972 -2.0801  2.1552
   13LER    CD1  249   6.674   5.342   1.045  0.2416  0.3854 -0.2813
   13LER   HD11  250   6.673   5.399   1.138  0.9656 -1.0124  0.6104
   13LER   HD12  251   6.663   5.422   0.972 -0.0085  1.0367  0.4561
   13LER   HD13  252   6.590   5.274   1.034 -0.7829  1.9383 -3.2336
   13LER    CD2  253   6.916   5.369   1.006 -0.1075  0.0372  0.1723
   13LER   HD21  254   6.918   5.444   1.085  2.1600  0.3592 -0.1197
   13LER   HD22  255   7.012   5.321   0.988  0.1923  0.7527 -0.1802
   13LER   HD23  256   6.903   5.430   0.917  2.1848  0.7391  0.2664
   13LER      C  257   7.011   5.056   1.306 -0.5857  0.6737 -0.5475
   13LER      O  258   7.012   4.935   1.325 -0.2977 -0.3332 -0.3955
   14NH2      N  259   7.008   5.142   1.406  0.6246 -0.8322 -0.5952
   14NH2     H1  260   7.025   5.240   1.390 -2.3840  0.1552  1.3237
   14NH2     H2  261   7.006   5.112   1.502 -2.3590  1.5583  0.2291
   15LY0      N  262   6.615   4.735   3.116 -0.0007 -0.1629  0.1365
   15LY0     H1  263   6.683   4.713   3.187 -0.9191 -0.7952  0.8396
   15LY0     H2  264   6.537   4.671   3.112 -1.1865  1.2596 -2.7648
   15LY0     H3  265   6.572   4.823   3.142 -1.4255 -0.1924 -1.8821
   15LY0     CA  266   6.692   4.754   2.989  0.1253  0.0879 -0.2617
   15LY0     HA  267   6.767   4.831   3.002  0.5221 -0.2851 -0.3081
   15LY0     CB  268   6.763   4.623   2.950  0.5438  0.1807 -0.0699
   15LY0    HB1  269   6.801   4.633   2.849  1.9353 -6.0004 -0.5250
   15LY0    HB2  270   6.687   4.545   2.958 -0.1579  0.7291 -1.2094
   15LY0     CG  271   6.882   4.597   3.045 -0.7693 -0.4566 -0.7723
   15LY0    HG1  272   6.849   4.577   3.147 -1.7488 -0.2112 -1.0302
   15LY0    HG2  273   6.954   4.678   3.039 -1.0413 -0.1398  0.1646
   15LY0     CD  274   6.957   4.465   3.006 -0.9380  0.2668 -0.0967
   15LY0    HD1  275   6.993   4.484   2.905  0.6704  1.7585  0.7034
   15LY0    HD2  276   6.892   4.379   3.021  1.0589 -1.0899  1.3675
   15LY0     CE  277   7.089   4.441   3.079 -0.1005  0.9854  0.3819
   15LY0    HE1  278   7.070   4.406   3.181  2.4983 -1.5148  0.1239
   15LY0    HE2  279   7.143   4.535   3.092  1.0248  0.5928 -1.2497
   15LY0     NZ  280   7.178   4.343   3.019 -0.7127  0.1281 -0.2518
   15LY0    HZ1  281   7.232   4.381   2.942 -1.8617  0.5796 -0.8496
   15LY0    HZ2  282   7.247   4.310   3.086 -2.3564 -1.1436  0.8848
   15LY0    HZ3  283   7.135   4.264   2.974  0.0433  0.0417 -0.8483
   15LY0      C  284   6.594   4.797   2.875 -0.3734  0.3596  0.7028
   15LY0      O  285   6.471   4.776   2.883 -0.4474 -0.6283 -0.0087
   16LER      N  286   6.658   4.840   2.767  0.1538  0.0566  0.8302
   16LER      H  287   6.758   4.855   2.764  0.2999 -0.9033 -2.0492
   16LER     CA  288   6.589   4.859   2.638  0.2472  0.9073 -0.3220
   16LER     HA  289   6.511   4.934   2.653 -1.4982 -1.3425  3.1335
   16LER     CB  290   6.692   4.926   2.546  0.3244 -0.4723 -0.2597
   16LER    HB1  291   6.642   4.917   2.450 -1.4459  2.0372  0.3361
   16LER    HB2  292   6.792   4.883   2.556  0.0597 -1.0167  0.1320
   16LER     CG  293   6.698   5.076   2.596 -0.9830 -0.2991 -0.2101
   16LER     HG  294   6.654   5.086   2.695  0.8639  1.5287  0.4925
   16LER    CD1  295   6.840   5.137   2.616 -0.5405 -0.6142  0.5828
   16LER   HD11  296   6.822   5.222   2.683  1.2925  0.0031  0.3500
   16LER   HD12  297   6.918   5.074   2.659  0.3645 -0.0910 -0.2384
   16LER   HD13  298   6.881   5.173   2.522 -0.7274  1.2386  1.1721
   16LER    CD2  299   6.629   5.182   2.512  1.0013 -0.5428  0.2976
   16LER   HD21  300   6.532   5.145   2.480  0.6094 -1.6303  2.5314
   16LER   HD22  301   6.611   5.277   2.563  1.8765 -0.6587  0.8538
   16LER   HD23  302   6.683   5.200   2.419  1.1944 -1.6400  0.1794
   16LER      C  303   6.528   4.729   2.585  0.3087 -0.9051 -0.3359
   16LER      O  304   6.574   4.616   2.617  0.3363  0.0576 -0.5341
   17LY0      N  305   7.494   5.950   2.656 -0.0944 -0.2856 -0.0104
   17LY0     H1  306   7.556   5.927   2.580 -1.3074 -1.4384 -0.6844
   17LY0     H2  307   7.530   6.007   2.731 -2.7578 -1.6780  2.5639
   17LY0     H3  308   7.450   5.870   2.701  0.3360  0.5997  2.1222
   17LY0     CA  309   7.379   6.024   2.593 -0.1613 -0.2301  0.1981
   17LY0     HA  310   7.318   6.065   2.672 -0.5543 -2.0349  0.8860
   17LY0     CB  311   7.426   6.150   2.509 -0.5288 -0.2340  0.7226
   17LY0    HB1  312   7.348   6.201   2.454  0.1733 -0.8935 -0.9367
   17LY0    HB2  313   7.495   6.107   2.436 -0.9769  1.4853 -0.7761
   17LY0     CG  314   7.500   6.268   2.578 -0.4609 -0.6330 -0.1493
   17LY0    HG1  315   7.598   6.228   2.602  0.1879  0.8407 -0.2211
   17LY0    HG2  316   7.441   6.293   2.666 -2.3266 -4.2517 -0.2049
   17LY0     CD  317   7.516   6.390   2.481 -0.2431 -0.2100  0.0384
   17LY0    HD1  318   7.427   6.453   2.491 -0.7268 -0.5098 -1.8323
   17LY0    HD2  319   7.516   6.354   2.378  1.1842 -1.3541  0.4068
   17LY0     CE  320   7.641   6.476   2.507  0.6720  0.3093 -0.4241
   17LY0    HE1  321   7.727   6.424   2.465 -0.8641 -3.7485  0.9161
   17LY0    HE2  322   7.655   6.472   2.615  0.2508  2.1287 -0.2736
   17LY0     NZ  323   7.614   6.615   2.469  0.5383  0.0149 -0.4231
   17LY0    HZ1  324   7.695   6.674   2.464  0.2615  0.3264 -1.3708
   17LY0    HZ2  325   7.568   6.613   2.379  2.8601 -0.3109 -1.6622
   17LY0    HZ3  326   7.558   6.658   2.542  1.1743  1.3628 -0.6985
   17LY0      C  327   7.279   5.945   2.510  0.1715 -0.7649  1.1668
   17LY0      O  328   7.162   5.948   2.541 -0.0105  0.0558 -0.4340
   18LER      N  329   7.330   5.883   2.404  0.1670  0.7785  0.2646
   18LER      H  330   7.429   5.891   2.386  0.1682 -0.4586 -0.3857
   18LER     CA  331   7.259   5.804   2.310  1.0087  0.2903 -1.2211
   18LER     HA  332   7.157   5.840   2.293  0.8746  0.0393 -0.9559
   18LER     CB  333   7.325   5.789   2.172 -0.3768 -0.8542  0.6920
   18LER    HB1  334   7.271   5.719   2.107 -0.3022  0.2876 -0.6526
   18LER    HB2  335   7.427   5.750   2.183  0.1845 -0.0033 -1.0699
   18LER     CG  336   7.322   5.931   2.100  0.2141 -0.6155 -0.5757
   18LER     HG  337   7.244   5.994   2.142  0.2191 -0.4049 -0.8797
   18LER    CD1  338   7.453   6.006   2.122  0.7165  0.5755  0.5861
   18LER   HD11  339   7.446   6.110   2.091  1.4045  0.4836  0.0871
   18LER   HD12  340   7.481   6.016   2.227  1.1231  2.0829  0.3604
   18LER   HD13  341   7.532   5.951   2.070  0.4356  0.0589  0.6951
   18LER    CD2  342   7.303   5.915   1.949  0.0120  0.0022 -0.9916
   18LER   HD21  343   7.375   5.840   1.916 -1.1542 -0.7167 -2.0312
   18LER   HD22  344   7.203   5.881   1.921 -0.7328  1.0007  0.3981
   18LER   HD23  345   7.321   6.009   1.897 -0.5560  0.4281 -0.4196
   18LER      C  346   7.237   5.666   2.369 -0.8173 -0.1272 -0.1788
   18LER      O  347   7.332   5.599   2.412 -0.1725 -0.4380  0.3457
   19LYR      N  348   7.112   5.621   2.378  0.4396 -0.0707  0.1405
   19LYR      H  349   7.042   5.680   2.335 -0.7965 -1.7629 -0.2523
   19LYR     CA  350   7.077   5.488   2.431 -0.0324 -0.6274 -0.4023
   19LYR     HA  351   7.111   5.477   2.534  0.4382  0.6452 -0.4041
   19LYR     CB  352   6.923   5.484   2.431  0.4492  0.5025 -0.8126
   19LYR    HB1  353   6.887   5.386   2.401  0.6084  0.1769  0.0278
   19LYR    HB2  354   6.875   5.554   2.362 -1.4805  0.5294  0.4815
   19LYR     CG  355   6.866   5.507   2.576  0.2085  0.7018  0.5676
   19LYR    HG1  356   6.899   5.428   2.644  0.5192 -1.1525 -1.6059
   19LYR    HG2  357   6.759   5.497   2.560  0.3072 -5.1166  1.2940
   19LYR     CD  358   6.906   5.638   2.639  0.2641  0.1847 -0.1847
   19LYR    HD1  359   7.014   5.642   2.653  0.2581 -0.8629  0.2870
   19LYR    HD2  360   6.859   5.651   2.737 -1.5241 -0.3743 -0.9149
   19LYR     CE  361   6.868   5.764   2.554  0.6234  0.4185  0.1022
   19LYR    HE1  362   6.763   5.764   2.527  0.0362  1.0574  2.2357
   19LYR    HE2  363   6.926   5.760   2.462  1.6290 -1.9511  0.7645
   19LYR     NZ  364   6.903   5.888   2.616  0.5279 -0.4278  0.3389
   19LYR    HZ1  365   6.988   5.937   2.593  0.5386 -0.6813 -0.1900
   19LYR      C  366   7.141   5.374   2.349 -0.6183 -0.7359 -0.1693
   19LYR      O  367   7.171   5.266   2.403 -0.3121 -0.4962 -0.0091
   20LY0      N  368   7.169   5.401   2.219 -0.5032  0.2690 -0.1179
   20LY0      H  369   7.124   5.485   2.187  1.4759  1.9384  1.2246
   20LY0     CA  370   7.234   5.312   2.116  0.2613 -0.0370 -0.5628
   20LY0     HA  371   7.242   5.375   2.028 -1.7464 -0.2013 -0.9057
   20LY0     CB  372   7.370   5.264   2.164 -0.0990 -0.1413  0.3379
   20LY0    HB1  373   7.405   5.188   2.094 -1.4901 -0.9772  0.5219
   20LY0    HB2  374   7.363   5.210   2.259 -1.8423  0.3444  0.5210
   20LY0     CG  375   7.472   5.378   2.166  0.0040  0.6765  0.0846
   20LY0    HG1  376   7.423   5.461   2.216 -0.3541  1.4532 -1.4830
   20LY0    HG2  377   7.517   5.403   2.070  0.9813 -2.8532 -0.5363
   20LY0     CD  378   7.603   5.344   2.241 -0.4839 -0.0219  0.1256
   20LY0    HD1  379   7.678   5.302   2.173 -0.6731  0.0789 -0.1486
   20LY0    HD2  380   7.598   5.269   2.319  0.0901 -2.7909 -2.3138
   20LY0     CE  381   7.662   5.477   2.287 -0.3232 -0.1443 -0.0973
   20LY0    HE1  382   7.581   5.533   2.332 -2.4566 -1.4508 -2.0941
   20LY0    HE2  383   7.695   5.544   2.208  2.6561  1.9835  2.6871
   20LY0     NZ  384   7.772   5.444   2.382 -0.5311  0.2385  0.0558
   20LY0    HZ1  385   7.741   5.382   2.456 -0.6146  0.0102 -0.1696
   20LY0    HZ2  386   7.846   5.401   2.329 -0.0129  2.1548 -0.8658
   20LY0    HZ3  387   7.814   5.529   2.417  2.5731 -0.3118 -1.9366
   20LY0      C  388   7.149   5.193   2.071 -1.0312 -0.6028  0.0416
   20LY0      O  389   7.148   5.159   1.950  0.5152 -0.6373  0.5071
   21LER      N  390   7.082   5.123   2.160  0.5087 -0.3414  0.0066
   21LER      H  391   7.086   5.155   2.255 -1.4997  1.0587 -0.3008
   21LER     CA  392   6.962   5.039   2.138  0.1643 -0.4997 -0.4218
   21LER     HA  393   6.969   4.982   2.045  3.0921  0.3640 -0.8224
   21LER     CB  394   6.937   4.944   2.257  0.2359  0.0439 -0.0916
   21LER    HB1  395   6.828   4.940   2.259  0.1131  2.1660 -0.2908
   21LER    HB2  396   6.969   4.989   2.351 -1.6843 -1.8606  1.5954
   21LER     CG  397   7.003   4.806   2.235  0.4309  0.2286 -0.1822
   21LER     HG  398   6.958   4.761   2.146  1.4051 -1.3889  0.0921
   21LER    CD1  399   7.151   4.833   2.223 -0.1347 -1.0091 -0.4223
   21LER   HD11  400   7.201   4.736   2.223  0.8943 -0.5303  1.4447
   21LER   HD12  401   7.183   4.892   2.137 -0.2524 -1.3976 -0.7372
   21LER   HD13  402   7.188   4.893   2.306 -2.3500  0.2020 -0.2499
   21LER    CD2  403   6.991   4.704   2.354 -0.5687  0.0674 -0.2355
   21LER   HD21  404   7.034   4.745   2.445  0.6871  0.5459 -0.9987
   21LER   HD22  405   6.886   4.689   2.378 -0.9281  0.9290 -1.1951
   21LER   HD23  406   7.043   4.612   2.325  2.4956  1.8813 -0.9088
   21LER      C  407   6.835   5.133   2.126 -0.2973  0.0318 -0.1889
   21LER      O  408   6.841   5.248   2.171  0.1152 -0.4250 -0.7661
   22LY0      N  409   6.521   6.421   2.686 -0.2307  0.2349  0.0791
   22LY0     H1  410   6.583   6.497   2.707 -2.4765  1.7936  1.5344
   22LY0     H2  411   6.508   6.404   2.587  0.5344 -0.4740  0.0833
   22LY0     H3  412   6.429   6.447   2.719 -1.2812 -2.1732 -0.7128
   22LY0     CA  413   6.559   6.292   2.749 -0.3069  0.2280  0.1595
   22LY0     HA  414   6.575   6.309   2.855 -0.2658 -2.3380  0.6354
   22LY0     CB  415   6.456   6.182   2.716  0.3137  0.4590 -0.2111
   22LY0    HB1  416   6.505   6.085   2.702  0.4581  0.6511 -1.0521
   22LY0    HB2  417   6.410   6.203   2.620  0.8673  0.0733 -0.5638
   22LY0     CG  418   6.346   6.176   2.826 -0.3328  0.5296  0.4534
   22LY0    HG1  419   6.253   6.192   2.771  0.4914 -1.8130 -1.8234
   22LY0    HG2  420   6.365   6.242   2.910 -0.0268 -1.0259  1.6495
   22LY0     CD  421   6.348   6.036   2.883  0.0970  0.6047 -0.1954
   22LY0    HD1  422   6.442   5.990   2.915 -0.1281 -1.6976 -2.5119
   22LY0    HD2  423   6.321   5.965   2.805 -1.1778 -1.6461  2.1187
   22LY0     CE  424   6.248   6.016   2.999  0.1677 -0.1936  0.7076
   22LY0    HE1  425   6.283   6.076   3.083  0.3785  1.6853 -0.6713
   22LY0    HE2  426   6.249   5.913   3.035  0.9008 -1.0708 -1.6562
   22LY0     NZ  427   6.112   6.059   2.975 -0.2384 -0.3036 -0.3006
   22LY0    HZ1  428   6.059   6.048   3.060  0.0717 -1.8851 -0.2856
   22LY0    HZ2  429   6.102   6.157   2.952  0.6170  0.2175  1.3401
   22LY0    HZ3  430   6.063   5.999   2.910 -1.8966 -0.0693  0.6974
   22LY0      C  431   6.690   6.237   2.692  0.0910 -0.3678 -0.2823
   22LY0      O  432   6.733   6.256   2.577 -0.1601 -0.1819  0.4086
   23LER      N  433   6.771   6.183   2.791  0.5570  0.2515  0.6527
   23LER      H  434   6.728   6.180   2.883 -1.5204 -0.9520 -0.2785
   23LER     CA  435   6.883   6.088   2.761  1.0140 -0.0527 -0.0699
   23LER     HA  436   6.953   6.139   2.694  2.7261  1.0150  2.3986
   23LER     CB  437   6.958   6.065   2.896  0.1086  0.5885  0.5801
   23LER    HB1  438   7.042   5.997   2.881 -0.8537 -0.3025 -0.9898
   23LER    HB2  439   6.895   6.002   2.958 -1.3464  2.4076  1.0588
   23LER     CG  440   6.991   6.192   2.970 -0.0593  0.3968 -0.2889
   23LER     HG  441   6.898   6.234   3.006  0.0823  0.9507 -0.5627
   23LER    CD1  442   7.078   6.174   3.094  0.0173 -0.3091 -0.3755
   23LER   HD11  443   7.033   6.101   3.160 -0.9005  1.1261  0.6389
   23LER   HD12  444   7.175   6.137   3.062  0.4459  2.3330 -2.5156
   23LER   HD13  445   7.103   6.272   3.133  0.3550  0.6588 -2.8037
   23LER    CD2  446   7.068   6.291   2.876  0.2599  0.2359  0.4313
   23LER   HD21  447   7.150   6.237   2.829 -1.0731 -1.3708 -0.1391
   23LER   HD22  448   6.996   6.325   2.802 -0.1672 -0.1785  0.6554
   23LER   HD23  449   7.108   6.375   2.932  1.0899 -0.3051  0.6621
   23LER      C  450   6.823   5.959   2.695  0.6546  0.0172 -0.7662
   23LER      O  451   6.712   5.930   2.731 -0.3864  0.5312  0.8150
   24LY0      N  452   4.762   4.897   2.027 -0.6725 -0.5163  0.0602
   24LY0     H1  453   4.744   4.833   2.102 -0.3095  0.9205  1.4334
   24LY0     H2  454   4.682   4.880   1.967  1.0511  1.3595 -3.0379
   24LY0     H3  455   4.751   4.991   2.063 -0.7576  0.1711 -1.6626
   24LY0     CA  456   4.890   4.872   1.960 -0.2830 -0.3201 -0.3946
   24LY0     HA  457   4.891   4.768   1.926  2.5698 -0.3623 -0.3828
   24LY0     CB  458   4.901   4.955   1.832  0.0859 -0.0505 -0.0787
   24LY0    HB1  459   4.823   4.919   1.766  2.4233 -0.9839 -2.5156
   24LY0    HB2  460   4.992   4.928   1.779  0.2627 -1.5553  0.9180
   24LY0     CG  461   4.887   5.107   1.850 -0.2966 -0.7315  0.0203
   24LY0    HG1  462   4.989   5.138   1.876 -0.4114  0.2434 -0.6514
   24LY0    HG2  463   4.808   5.123   1.923 -2.2449 -2.1224 -1.6981
   24LY0     CD  464   4.842   5.179   1.722 -0.7683 -0.7468 -0.0226
   24LY0    HD1  465   4.741   5.153   1.688  0.3376 -2.7907 -2.1211
   24LY0    HD2  466   4.902   5.140   1.639 -0.1320 -0.0284  0.0948
   24LY0     CE  467   4.848   5.331   1.736  0.9398 -0.7292 -0.1326
   24LY0    HE1  468   4.950   5.364   1.753  0.9289 -1.4110  1.4253
   24LY0    HE2  469   4.791   5.365   1.823  1.8043 -1.8450  0.8951
   24LY0     NZ  470   4.793   5.408   1.622 -0.0667  0.0348  0.1145
   24LY0    HZ1  471   4.824   5.375   1.532 -3.5816  0.7396 -1.5290
   24LY0    HZ2  472   4.693   5.401   1.625  0.0146 -1.0549  0.7248
   24LY0    HZ3  473   4.818   5.506   1.630  1.6625 -0.3342 -0.2741
   24LY0      C  474   5.003   4.910   2.053 -0.3252 -0.1932 -0.1037
   24LY0      O  475   4.987   4.987   2.152 -0.4325 -0.4002  0.0479
   25LER      N  476   5.126   4.856   2.032  0.7392  0.5487  0.3735
   25LER      H  477   5.146   4.798   1.953 -0.7864 -0.0231  0.3752
   25LER     CA  478   5.241   4.870   2.122 -0.4425  0.7095  0.7434
   25LER     HA  479   5.203   4.839   2.220 -2.9444 -4.4549 -1.4808
   25LER     CB  480   5.364   4.783   2.079 -0.3856  0.0350 -0.3911
   25LER    HB1  481   5.444   4.803   2.150  1.8271 -4.0354 -1.4183
   25LER    HB2  482   5.402   4.824   1.986  0.5599 -0.8577 -0.4117
   25LER     CG  483   5.347   4.627   2.065 -0.3078 -0.4653  0.3359
   25LER     HG  484   5.275   4.608   1.986  0.3952  2.4872 -1.1498
   25LER    CD1  485   5.471   4.569   2.024 -0.2810 -0.7617 -0.0974
   25LER   HD11  486   5.460   4.463   2.000  1.6721 -0.9598 -0.2490
   25LER   HD12  487   5.494   4.627   1.934 -0.4920  1.8305  1.4180
   25LER   HD13  488   5.551   4.582   2.097  0.6733  3.6016 -1.5830
   25LER    CD2  489   5.313   4.564   2.202  0.7356 -0.5271 -0.4183
   25LER   HD21  490   5.210   4.593   2.220  1.8833  2.8251  1.5477
   25LER   HD22  491   5.322   4.456   2.190 -1.9325 -0.6737 -1.8896
   25LER   HD23  492   5.377   4.603   2.281 -0.7926 -0.0949  0.6444
   25LER      C  493   5.285   5.015   2.130  0.0992  0.1542 -0.3736
   25LER      O  494   5.292   5.088   2.030 -0.1022 -0.2025 -0.5726
   26LYR      N  495   5.328   5.058   2.250  0.2602 -0.2390  0.3026
   26LYR      H  496   5.332   4.991   2.325  1.1214 -0.5254  0.0105
   26LYR     CA  497   5.386   5.188   2.273 -0.8325 -0.6208 -0.1018
   26LYR     HA  498   5.320   5.267   2.237 -0.0557  0.7280  1.3126
   26LYR     CB  499   5.399   5.203   2.428  0.4788 -0.6653 -0.5786
   26LYR    HB1  500   5.460   5.288   2.458  1.2530 -0.8875 -1.4611
   26LYR    HB2  501   5.452   5.119   2.474  0.5599 -0.7554 -0.8389
   26LYR     CG  502   5.263   5.223   2.500  0.0159 -0.6823  0.5919
   26LYR    HG1  503   5.195   5.141   2.476 -0.0416 -0.6557  0.6641
   26LYR    HG2  504   5.221   5.317   2.464  0.6996 -0.3998  0.5192
   26LYR     CD  505   5.282   5.222   2.656  0.0952 -0.5065  0.0249
   26LYR    HD1  506   5.343   5.309   2.678 -2.0458  1.2349 -0.5380
   26LYR    HD2  507   5.337   5.135   2.692  0.3983 -0.3889 -0.1518
   26LYR     CE  508   5.150   5.213   2.732 -0.3140  0.1640 -0.3682
   26LYR    HE1  509   5.096   5.120   2.711 -1.6319  0.2868  2.0962
   26LYR    HE2  510   5.084   5.297   2.710  0.5299  0.5797 -1.3596
   26LYR     NZ  511   5.165   5.234   2.874  0.5595 -0.0917 -0.1754
   26LYR    HZ1  512   5.245   5.192   2.920 -0.2407 -1.0992  0.3407
   26LYR      C  513   5.517   5.200   2.192  0.9143 -0.4773  0.1421
   26LYR      O  514   5.601   5.118   2.193 -0.2807  0.0965  0.0171
   27LY0      N  515   5.531   5.322   2.132 -0.2820  0.0909 -0.3240
   27LY0      H  516   5.450   5.382   2.129  0.3718  1.0222  0.1935
   27LY0     CA  517   5.648   5.359   2.057  0.3693  0.4845  0.4571
   27LY0     HA  518   5.686   5.262   2.025 -0.6839 -0.0498  0.7884
   27LY0     CB  519   5.600   5.449   1.939 -0.4025  0.1563 -0.6828
   27LY0    HB1  520   5.678   5.480   1.869 -1.0854  3.3246 -0.1773
   27LY0    HB2  521   5.569   5.548   1.970 -0.1376  0.0230  0.0176
   27LY0     CG  522   5.488   5.390   1.854 -0.7952  0.6731  0.4393
   27LY0    HG1  523   5.457   5.462   1.778 -1.7247 -2.0778 -1.9684
   27LY0    HG2  524   5.397   5.379   1.913 -0.9336  0.4862  0.1959
   27LY0     CD  525   5.533   5.257   1.798  0.2150 -0.2147  0.2373
   27LY0    HD1  526   5.532   5.186   1.880 -1.7275  0.5417  0.9253
   27LY0    HD2  527   5.627   5.259   1.743 -0.7118 -0.7695 -1.4390
   27LY0     CE  528   5.429   5.204   1.695 -0.2933  0.0239 -0.2280
   27LY0    HE1  529   5.472   5.111   1.656  0.9478  1.2560 -1.9568
   27LY0    HE2  530   5.416   5.274   1.612  0.8753  0.9875  0.3774
   27LY0     NZ  531   5.295   5.181   1.744 -0.3753 -1.1729 -0.6336
   27LY0    HZ1  532   5.249   5.270   1.758  1.9247  0.2231 -1.3351
   27LY0    HZ2  533   5.239   5.128   1.679 -3.1819 -0.6800  1.2440
   27LY0    HZ3  534   5.281   5.141   1.835 -0.3789  0.3776  0.0765
   27LY0      C  535   5.754   5.426   2.148  0.2216 -1.4582  0.2254
   27LY0      O  536   5.725   5.475   2.260 -0.2165 -0.8669 -0.3271
   28LER      N  537   5.876   5.448   2.096 -0.4819  0.6654  0.2277
   28LER      H  538   5.894   5.408   2.005  0.4359  1.4302  0.0541
   28LER     CA  539   5.983   5.541   2.142 -0.0001 -0.7366 -0.0530
   28LER     HA  540   5.958   5.593   2.234  1.1779 -1.2097  0.5506
   28LER     CB  541   6.107   5.460   2.184  0.0369  0.0000  0.1196
   28LER    HB1  542   6.193   5.525   2.201  0.0731 -0.7621  3.5073
   28LER    HB2  543   6.146   5.392   2.108  0.9151  0.3632  0.2356
   28LER     CG  544   6.074   5.395   2.315 -0.4904  0.8859  0.6268
   28LER     HG  545   6.009   5.310   2.292 -1.4979  0.4029  4.4755
   28LER    CD1  546   6.212   5.336   2.349  0.3750 -0.2072  0.6212
   28LER   HD11  547   6.199   5.271   2.435 -0.6857  0.2142  0.7921
   28LER   HD12  548   6.248   5.271   2.270  2.2150  1.0747  0.3376
   28LER   HD13  549   6.293   5.406   2.373 -0.1807  1.2234 -1.4639
   28LER    CD2  550   6.044   5.486   2.431 -0.2523  0.1762 -0.3895
   28LER   HD21  551   6.061   5.435   2.526  1.6601  2.3598  0.5481
   28LER   HD22  552   6.105   5.576   2.428 -0.6801  0.4906  0.1221
   28LER   HD23  553   5.939   5.517   2.426  0.0673  1.1126 -2.5729
   28LER      C  554   6.004   5.640   2.026 -0.3063  0.0016  0.3015
   28LER      O  555   5.955   5.620   1.915 -0.1399 -0.6694 -0.1685
   29LYR      N  556   6.067   5.753   2.060  0.5022  0.5283  0.0759
   29LYR      H  557   6.082   5.771   2.159 -1.0893  0.5808  0.3438
   29LYR     CA  558   6.130   5.841   1.969 -0.9274  0.5027  0.3392
   29LYR     HA  559   6.072   5.853   1.877  0.1965 -1.4247 -0.6782
   29LYR     CB  560   6.150   5.980   2.030 -0.3616 -0.1459 -0.1397
   29LYR    HB1  561   6.217   5.969   2.116 -1.9891 -1.6929  0.9986
   29LYR    HB2  562   6.056   6.018   2.070  0.6361  0.7040  1.4937
   29LYR     CG  563   6.209   6.092   1.936  0.1279  0.1953  0.5315
   29LYR    HG1  564   6.176   6.071   1.834 -0.7065  0.8436  0.6611
   29LYR    HG2  565   6.317   6.076   1.937 -0.4043 -5.1516  1.1788
   29LYR     CD  566   6.195   6.237   1.979  0.3552 -0.2153 -0.5482
   29LYR    HD1  567   6.091   6.260   2.005  0.6163 -0.3643  0.6911
   29LYR    HD2  568   6.220   6.305   1.898  0.1126 -0.2976 -0.6942
   29LYR     CE  569   6.279   6.270   2.103 -0.2967  0.3307  0.2034
   29LYR    HE1  570   6.255   6.199   2.182  0.3510 -0.2268 -0.0933
   29LYR    HE2  571   6.258   6.375   2.127 -0.7621 -0.2029  2.4157
   29LYR     NZ  572   6.425   6.257   2.075 -0.4987  0.7748 -0.6184
   29LYR    HZ1  573   6.460   6.296   1.988 -3.2305  2.8758 -0.9433
   29LYR      C  574   6.258   5.782   1.917 -0.2770  0.5713  0.4037
   29LYR      O  575   6.304   5.813   1.805 -0.0578 -0.5389  0.5206
   30LER      N  576   6.322   5.692   1.994  0.2068 -0.1586 -0.3241
   30LER      H  577   6.271   5.685   2.081 -0.5659  2.7813 -0.4308
   30LER     CA  578   6.449   5.619   1.959 -0.5811 -0.1355 -0.2711
   30LER     HA  579   6.528   5.693   1.942  1.8131 -2.2767  0.9736
   30LER     CB  580   6.498   5.530   2.067 -0.5079  0.3584 -0.6755
   30LER    HB1  581   6.593   5.487   2.035 -0.9392 -0.5690 -0.7432
   30LER    HB2  582   6.435   5.443   2.079  1.1385 -0.6698  1.0475
   30LER     CG  583   6.516   5.597   2.202 -0.1084 -0.6605  0.1545
   30LER     HG  584   6.418   5.632   2.233 -0.1529  0.6385 -1.3310
   30LER    CD1  585   6.553   5.489   2.303  0.2043  0.0697  0.2226
   30LER   HD11  586   6.493   5.400   2.287 -0.8103  0.7115  0.3323
   30LER   HD12  587   6.661   5.472   2.303  0.0056 -1.9919  3.4793
   30LER   HD13  588   6.508   5.522   2.396  2.1269 -0.9575  1.5805
   30LER    CD2  589   6.614   5.719   2.217 -0.3063  0.2674 -0.2340
   30LER   HD21  590   6.635   5.739   2.322 -0.7627 -0.6099  0.0348
   30LER   HD22  591   6.692   5.703   2.143  0.7598  0.9753  0.7038
   30LER   HD23  592   6.558   5.810   2.194  1.5628  1.8249  1.0543
   30LER      C  593   6.429   5.534   1.831  0.1638  0.3982 -0.6110
   30LER      O  594   6.342   5.447   1.828 -0.1191  0.6245 -0.0306
   31LER      N  595   6.524   5.544   1.735  0.0018 -0.1343  0.0177
   31LER      H  596   6.593   5.617   1.743  0.2623 -0.5364  1.8121
   31LER     CA  597   6.552   5.448   1.630  0.2900  0.4845 -0.5331
   31LER     HA  598   6.460   5.400   1.598 -0.4364  1.4934 -0.0310
   31LER     CB  599   6.636   5.519   1.521  0.3609  0.6300 -0.2998
   31LER    HB1  600   6.667   5.448   1.445  1.4528  1.4008 -0.6043
   31LER    HB2  601   6.722   5.546   1.582  0.9954 -0.6866 -0.5790
   31LER     CG  602   6.586   5.642   1.446  0.8292  0.0944  0.0905
   31LER     HG  603   6.651   5.643   1.359  0.1566 -0.8415 -0.4537
   31LER    CD1  604   6.440   5.623   1.396  0.0496 -0.2359 -0.6597
   31LER   HD11  605   6.433   5.534   1.333  1.6804 -1.4519  0.8208
   31LER   HD12  606   6.376   5.611   1.483  2.4350 -0.2130  1.1841
   31LER   HD13  607   6.402   5.706   1.335 -1.3150 -1.8101 -2.0679
   31LER    CD2  608   6.609   5.772   1.527  0.5620  0.6314 -0.2757
   31LER   HD21  609   6.566   5.854   1.468 -1.6408 -1.2668 -1.4460
   31LER   HD22  610   6.541   5.761   1.611 -0.9648  0.2664 -1.5010
   31LER   HD23  611   6.708   5.790   1.568  0.3491 -1.7050  1.4620
   31LER      C  612   6.629   5.325   1.696 -0.6046 -0.2340 -0.5555
   31LER      O  613   6.714   5.349   1.781 -0.1142  0.6639  0.2321
   32LY0      N  614   5.234   5.694   3.305  0.0979  0.2546  0.4261
   32LY0     H1  615   5.321   5.690   3.254 -0.0282 -1.7352  0.2759
   32LY0     H2  616   5.195   5.786   3.319  0.7126  1.0110 -2.2797
   32LY0     H3  617   5.245   5.641   3.391  0.3764 -1.1173 -0.4247
   32LY0     CA  618   5.140   5.609   3.219  0.3717 -0.3952  0.1341
   32LY0     HA  619   5.047   5.614   3.276  0.6086  0.1864  0.4825
   32LY0     CB  620   5.127   5.667   3.085  0.1048  0.3517  0.5406
   32LY0    HB1  621   5.058   5.603   3.029  1.6890 -1.4709  0.5852
   32LY0    HB2  622   5.222   5.662   3.032 -0.4706  0.1554 -0.5008
   32LY0     CG  623   5.062   5.804   3.077 -0.0150 -0.1409 -0.2892
   32LY0    HG1  624   5.105   5.871   3.153 -1.7052  0.6729 -0.0051
   32LY0    HG2  625   4.955   5.795   3.095  0.1819 -1.1620  0.4789
   32LY0     CD  626   5.093   5.862   2.943 -0.1135 -0.5592 -0.0149
   32LY0    HD1  627   5.042   5.798   2.871 -0.9182  1.9607 -1.8411
   32LY0    HD2  628   5.202   5.858   2.934  0.0616  2.5772 -0.5319
   32LY0     CE  629   5.044   6.005   2.919 -0.2531 -0.2072  0.0581
   32LY0    HE1  630   4.961   6.038   2.982 -1.1748  0.2511 -1.3181
   32LY0    HE2  631   4.997   6.006   2.820 -0.9622 -0.0185  0.3854
   32LY0     NZ  632   5.159   6.106   2.918  0.3045  0.6931 -0.2335
   32LY0    HZ1  633   5.204   6.113   3.008 -1.9558  1.1157  0.9601
   32LY0    HZ2  634   5.227   6.075   2.851  0.2820 -2.5428  1.0546
   32LY0    HZ3  635   5.124   6.196   2.886  0.6932  0.8726 -0.1563
   32LY0      C  636   5.178   5.460   3.211  1.3664  0.1630 -0.4474
   32LY0      O  637   5.296   5.431   3.207  0.7898 -0.1155  0.3226
   33LER      N  638   5.074   5.375   3.180 -0.0995 -0.3788  1.0097
   33LER      H  639   4.986   5.425   3.178  0.5951  1.0922  3.2189
   33LER     CA  640   5.094   5.255   3.103 -0.3856  0.0257  0.4267
   33LER     HA  641   5.200   5.229   3.105 -0.1458  0.7687 -1.0272
   33LER     CB  642   5.013   5.140   3.163  0.3830  0.1431  0.4063
   33LER    HB1  643   5.017   5.064   3.085 -1.6370 -1.1075  1.4312
   33LER    HB2  644   4.909   5.172   3.174  0.3434  0.3729 -0.5294
   33LER     CG  645   5.059   5.076   3.294 -0.2593  0.5841 -0.0252
   33LER     HG  646   5.163   5.045   3.286 -0.5776 -0.6951  0.5538
   33LER    CD1  647   5.047   5.162   3.420  0.4635  0.2718 -0.2215
   33LER   HD11  648   5.114   5.247   3.406  0.5466  0.0644 -1.1904
   33LER   HD12  649   4.945   5.197   3.435 -0.2824 -2.0856  0.6983
   33LER   HD13  650   5.078   5.117   3.514  0.7182 -0.1743 -0.5132
   33LER    CD2  651   4.970   4.951   3.324 -0.2094  0.4860  0.4540
   33LER   HD21  652   4.993   4.882   3.243  0.5312 -0.6763  1.6035
   33LER   HD22  653   5.001   4.900   3.416  1.9384  2.3882  0.8880
   33LER   HD23  654   4.864   4.976   3.323 -0.0630  1.0822 -0.3680
   33LER      C  655   5.067   5.278   2.953  0.1508 -0.6358 -0.6828
   33LER      O  656   4.959   5.317   2.920  0.0776 -0.3275 -0.1540
   34LY0      N  657   5.902   7.112   1.866 -0.3031  0.4342 -0.1994
   34LY0     H1  658   5.891   7.077   1.772 -1.6661 -0.4509  0.2532
   34LY0     H2  659   5.885   7.211   1.864  1.5147  0.7783 -2.4604
   34LY0     H3  660   5.835   7.051   1.911  0.0553  0.0144 -0.2298
   34LY0     CA  661   6.034   7.091   1.924 -0.0899 -0.3040 -0.3326
   34LY0     HA  662   6.095   7.165   1.871  0.1982 -0.0960  0.2764
   34LY0     CB  663   6.029   7.127   2.072  0.9486 -0.5224  0.1419
   34LY0    HB1  664   6.132   7.113   2.104  1.3575  0.1262 -0.8518
   34LY0    HB2  665   5.967   7.053   2.124  2.9061 -0.9407  2.0432
   34LY0     CG  666   5.982   7.273   2.089 -0.2886 -0.0153  0.4557
   34LY0    HG1  667   5.876   7.285   2.068 -0.2458 -0.6820 -0.2046
   34LY0    HG2  668   6.038   7.327   2.012 -1.4334 -1.3388 -1.3976
   34LY0     CD  669   6.026   7.333   2.229 -0.1127 -0.9410  0.0889
   34LY0    HD1  670   6.130   7.364   2.227 -0.7783  1.5969 -1.4592
   34LY0    HD2  671   5.995   7.263   2.306 -0.3851 -1.6703 -0.6719
   34LY0     CE  672   5.956   7.468   2.252 -0.0348 -0.4146  0.1880
   34LY0    HE1  673   5.983   7.514   2.347  1.3417 -1.6856  0.4525
   34LY0    HE2  674   5.848   7.452   2.247 -0.3048  1.3759 -0.8486
   34LY0     NZ  675   5.989   7.561   2.150  0.2726 -0.1804  0.2017
   34LY0    HZ1  676   6.087   7.577   2.132  0.1833  0.2247  0.0595
   34LY0    HZ2  677   5.944   7.540   2.062 -2.3321 -0.4841  1.4836
   34LY0    HZ3  678   5.950   7.649   2.179 -1.3638 -1.1131  1.0076
   34LY0      C  679   6.112   6.957   1.899 -0.1971 -0.4009  0.4516
   34LY0      O  680   6.111   6.875   1.992 -0.5228  0.1156  0.8670
   35LER      N  681   6.166   6.940   1.781  0.4103 -0.0941  0.0966
   35LER      H  682   6.175   7.013   1.712  3.5121 -1.6896 -1.4034
   35LER     CA  683   6.231   6.812   1.737  0.2313 -0.2701 -0.0595
   35LER     HA  684   6.163   6.732   1.767 -1.1781  1.6696  2.3278
   35LER     CB  685   6.228   6.814   1.577 -0.0310  0.6418 -0.3245
   35LER    HB1  686   6.281   6.902   1.541  1.4815  0.2274  0.8178
   35LER    HB2  687   6.122   6.824   1.552 -0.4377  0.0303  1.0542
   35LER     CG  688   6.290   6.684   1.515 -0.6759  0.2811 -0.5156
   35LER     HG  689   6.398   6.681   1.528 -0.3335  2.2603 -2.3565
   35LER    CD1  690   6.230   6.560   1.584  1.1120  0.7205  0.2968
   35LER   HD11  691   6.283   6.529   1.674 -1.5787  0.2221  1.8148
   35LER   HD12  692   6.122   6.573   1.594  1.0854  1.1097 -0.4408
   35LER   HD13  693   6.237   6.476   1.514  0.8865  1.2963 -0.4310
   35LER    CD2  694   6.264   6.676   1.370 -1.1139  0.5354 -0.3374
   35LER   HD21  695   6.298   6.761   1.310 -2.2697  1.5364  0.3753
   35LER   HD22  696   6.333   6.596   1.343 -1.0059 -2.9376  7.5488
   35LER   HD23  697   6.161   6.647   1.351 -0.7335 -1.3476  0.2413
   35LER      C  698   6.368   6.791   1.802 -0.2738  0.6117  0.1311
   35LER      O  699   6.457   6.881   1.790  0.6382  0.6849  0.0211
   36LYR      N  700   6.386   6.680   1.873  0.3835  0.0734  0.3266
   36LYR      H  701   6.306   6.627   1.905  1.9093 -1.9931  0.9424
   36LYR     CA  702   6.518   6.628   1.917 -0.0728 -0.3567  0.0175
   36LYR     HA  703   6.597   6.702   1.900 -0.6698  0.2197 -0.3116
   36LYR     CB  704   6.526   6.610   2.069  0.1508  0.8745 -0.3103
   36LYR    HB1  705   6.632   6.594   2.092 -0.0388  0.8096  0.5574
   36LYR    HB2  706   6.454   6.539   2.110 -0.4589  1.8281  0.3213
   36LYR     CG  707   6.484   6.741   2.141  0.0568 -0.1269  0.1007
   36LYR    HG1  708   6.376   6.752   2.130 -0.1503 -2.9426 -1.6554
   36LYR    HG2  709   6.532   6.824   2.089 -1.0591 -0.2537 -1.1995
   36LYR     CD  710   6.523   6.758   2.288  0.1899  0.1106 -0.2210
   36LYR    HD1  711   6.463   6.688   2.346  2.1307 -2.7704 -1.4662
   36LYR    HD2  712   6.497   6.859   2.320 -1.1336  0.0666 -1.1006
   36LYR     CE  713   6.672   6.727   2.322  0.3467 -0.1258  0.2185
   36LYR    HE1  714   6.736   6.759   2.240  0.7928 -0.1870  0.5441
   36LYR    HE2  715   6.677   6.619   2.335 -1.1862 -0.0396  2.0555
   36LYR     NZ  716   6.720   6.801   2.438  0.6515 -0.5211 -0.6386
   36LYR    HZ1  717   6.786   6.876   2.419  1.8166 -0.4791  2.8746
   36LYR      C  718   6.558   6.494   1.852  0.1325  0.5373  0.3321
   36LYR      O  719   6.474   6.406   1.824  0.1248  0.3651  0.5901
   37LY0      N  720   6.689   6.474   1.844  0.5507 -0.6997  0.0231
   37LY0      H  721   6.739   6.552   1.883 -3.7962  1.8607  1.1588
   37LY0     CA  722   6.763   6.359   1.800 -0.0364  0.8727 -0.0435
   37LY0     HA  723   6.727   6.331   1.701  0.2468 -1.7100  0.4965
   37LY0     CB  724   6.919   6.386   1.789  0.5005  0.1027  0.0776
   37LY0    HB1  725   6.981   6.304   1.754  2.8173  1.8536 -0.2310
   37LY0    HB2  726   6.955   6.402   1.891 -2.7317 -1.0589  1.5255
   37LY0     CG  727   6.952   6.493   1.690 -0.0130 -0.0142 -0.1596
   37LY0    HG1  728   7.054   6.528   1.703 -0.2408  0.7780 -0.4384
   37LY0    HG2  729   6.883   6.574   1.712  0.1055  0.5511 -1.7700
   37LY0     CD  730   6.931   6.457   1.546  0.1050  0.3145  0.1243
   37LY0    HD1  731   6.828   6.441   1.515  0.8898 -2.0765 -1.4636
   37LY0    HD2  732   6.981   6.361   1.541 -0.9255 -0.4595  2.8188
   37LY0     CE  733   7.007   6.528   1.436  0.1487  0.0380  0.0540
   37LY0    HE1  734   6.993   6.483   1.337 -0.1126  2.8110 -1.2629
   37LY0    HE2  735   7.115   6.518   1.446 -0.0087 -0.6144  1.2613
   37LY0     NZ  736   6.981   6.670   1.433  0.0837 -0.0207 -0.1458
   37LY0    HZ1  737   7.048   6.713   1.370  0.6712  0.3507  0.7169
   37LY0    HZ2  738   6.888   6.683   1.396  0.2287 -1.6781 -1.2022
   37LY0    HZ3  739   6.992   6.711   1.524 -1.3337  0.1963 -0.0524
   37LY0      C  740   6.738   6.243   1.887 -0.7447 -0.1636  0.1114
   37LY0      O  741   6.728   6.128   1.839 -0.0157 -0.2568 -0.7016
   38LER      N  742   6.698   6.258   2.012  0.0441  0.4859  0.1478
   38LER      H  743   6.730   6.342   2.059  1.6960  0.1013 -0.2200
   38LER     CA  744   6.653   6.156   2.107  0.0461  0.0279  0.1249
   38LER     HA  745   6.651   6.060   2.055 -1.4291  0.7399 -1.1987
   38LER     CB  746   6.749   6.154   2.230 -0.0731  0.2674  0.2693
   38LER    HB1  747   6.703   6.083   2.298  0.3105 -1.0310 -0.7842
   38LER    HB2  748   6.743   6.250   2.280  1.4517 -1.2381  3.6710
   38LER     CG  749   6.897   6.111   2.212  0.0296  0.9870  0.7116
   38LER     HG  750   6.938   6.179   2.138 -1.2061  0.4530 -0.5030
   38LER    CD1  751   6.979   6.127   2.336 -0.3654  0.2553  0.2299
   38LER   HD11  752   6.960   6.231   2.363 -0.5711  0.7004 -1.4608
   38LER   HD12  753   6.934   6.066   2.414  0.3059 -0.3722  0.1326
   38LER   HD13  754   7.085   6.108   2.322 -0.1335  0.9695  0.9279
   38LER    CD2  755   6.915   5.962   2.176  0.5766 -0.1028  0.2515
   38LER   HD21  756   6.884   5.894   2.255 -1.9207  0.5713 -0.0637
   38LER   HD22  757   6.855   5.931   2.090 -1.5367  3.5389  0.1828
   38LER   HD23  758   7.019   5.948   2.148  1.1762  1.8357  1.3001
   38LER      C  759   6.502   6.180   2.154 -0.3487  0.6848 -0.1650
   38LER      O  760   6.470   6.162   2.271 -0.2759  0.5419  0.4924
   39LY0      N  761   6.538   7.099   2.975 -0.1783  0.3551  0.3241
   39LY0     H1  762   6.628   7.143   2.961 -0.6476  1.1176 -0.4051
   39LY0     H2  763   6.502   7.130   3.064 -0.1596  2.8598 -0.4484
   39LY0     H3  764   6.469   7.136   2.910  1.9993  1.6145 -1.3943
   39LY0     CA  765   6.540   6.952   2.947  0.0525  0.0178 -0.4923
   39LY0     HA  766   6.615   6.910   3.013 -1.0874  0.8790  1.4442
   39LY0     CB  767   6.400   6.879   2.957  0.2710  0.3655 -0.5528
   39LY0    HB1  768   6.420   6.772   2.950 -2.0276 -0.1540 -0.2075
   39LY0    HB2  769   6.349   6.906   2.864  2.2236  0.2193 -1.7146
   39LY0     CG  770   6.319   6.899   3.091  0.1930  0.5344  0.3212
   39LY0    HG1  771   6.272   6.997   3.082  0.4214  0.5107 -1.4118
   39LY0    HG2  772   6.394   6.881   3.168  0.5842  0.0477 -0.1684
   39LY0     CD  773   6.214   6.794   3.124 -0.3260  0.1558 -0.2029
   39LY0    HD1  774   6.166   6.833   3.213  0.0318  1.6278 -0.6231
   39LY0    HD2  775   6.275   6.703   3.126  0.3238  0.6067  0.7087
   39LY0     CE  776   6.114   6.760   3.000 -0.0710  0.0757  0.0283
   39LY0    HE1  777   6.060   6.667   3.016  0.3051 -0.3873 -1.2808
   39LY0    HE2  778   6.168   6.746   2.906  0.9527  0.6957  0.5057
   39LY0     NZ  779   6.022   6.865   2.975  0.5246 -0.1564  1.1737
   39LY0    HZ1  780   5.960   6.894   3.049 -2.4994  0.4621 -1.3732
   39LY0    HZ2  781   6.078   6.946   2.952  3.1612 -0.9384  4.1241
   39LY0    HZ3  782   5.970   6.843   2.892  1.1772  2.5814 -0.0786
   39LY0      C  783   6.611   6.930   2.811  0.1348 -0.2436  0.8301
   39LY0      O  784   6.565   6.990   2.710  0.2950  0.2939 -0.2226
   40LER      N  785   6.720   6.856   2.798 -0.1858  0.7833 -0.7059
   40LER      H  786   6.757   6.812   2.882 -0.8125  0.6809 -0.4813
   40LER     CA  787   6.785   6.850   2.668 -0.3407  0.1710  0.4726
   40LER     HA  788   6.782   6.950   2.626 -0.9960  0.0947  0.3246
   40LER     CB  789   6.932   6.797   2.693 -0.1630 -0.0991 -0.0003
   40LER    HB1  790   6.928   6.688   2.700 -1.6803 -0.2624 -2.1686
   40LER    HB2  791   6.970   6.838   2.787 -1.3862 -1.0696  0.9583
   40LER     CG  792   7.044   6.833   2.597  0.2626 -0.4381 -0.5490
   40LER     HG  793   7.011   6.818   2.494 -0.1711  0.2567 -0.5197
   40LER    CD1  794   7.097   6.974   2.625 -0.2955 -0.1364  0.0484
   40LER   HD11  795   7.141   6.993   2.723 -0.3604 -1.2990  0.3200
   40LER   HD12  796   7.179   7.000   2.559  2.6988 -0.5989  3.2817
   40LER   HD13  797   7.012   7.041   2.613  1.4296  2.1716  0.0725
   40LER    CD2  798   7.166   6.753   2.624 -0.0737 -0.1910 -0.7386
   40LER   HD21  799   7.207   6.749   2.724  1.1825  0.0363 -1.2219
   40LER   HD22  800   7.147   6.647   2.606  2.1957 -0.6212 -0.8125
   40LER   HD23  801   7.245   6.766   2.550  0.1187  0.3957 -0.4292
   40LER      C  802   6.715   6.759   2.567  0.7413 -0.9352 -0.4667
   40LER      O  803   6.682   6.645   2.605 -0.3274  0.3213  0.5589
   41U      O5'  804   6.136   7.867   5.242 -0.2594  0.6601 -0.7320
   41U      H5T  805   6.206   7.860   5.308  0.2773  1.3862 -1.1976
   41U      C5'  806   6.103   8.005   5.231 -0.5747 -0.2835  0.1982
   41U     H5'1  807   6.102   8.058   5.326 -1.4654 -1.1182  0.6750
   41U     H5'2  808   6.005   8.008   5.183  0.8858 -1.8461 -3.2323
   41U      C4'  809   6.192   8.080   5.139  0.5599  0.8634  0.2960
   41U      H4'  810   6.173   8.187   5.140  0.0634  0.7890 -0.5076
   41U      O4'  811   6.324   8.053   5.183  0.0761  0.0205  0.2845
   41U      C1'  812   6.422   8.048   5.076  1.0023 -0.6439 -0.0744
   41U      H1'  813   6.487   8.135   5.088 -0.4437  0.3833  0.7226
   41U       N1  814   6.503   7.933   5.071  0.5874 -0.1366  0.1583
   41U       C6  815   6.467   7.813   5.135  0.1094 -0.4031 -0.1230
   41U       H6  816   6.375   7.812   5.191  0.2425  1.2251  0.1755
   41U       C5  817   6.538   7.701   5.113  0.2085  0.4416 -0.0160
   41U       H5  818   6.500   7.615   5.165  0.1726  1.4609  1.7438
   41U       C4  819   6.658   7.697   5.033 -0.1156 -0.4162 -1.0574
   41U       O4  820   6.733   7.604   5.031  0.0556 -0.2328  0.3053
   41U       N3  821   6.684   7.812   4.964  0.7190  0.3469 -0.1322
   41U       H3  822   6.772   7.812   4.915  0.3199  0.1786 -0.8517
   41U       C2  823   6.622   7.934   4.998  0.1281  0.1347 -0.4186
   41U       O2  824   6.673   8.030   4.950 -0.1752 -0.2620 -0.1685
   41U      C3'  825   6.199   8.026   4.993 -0.2636  0.3827 -0.4913
   41U      H3'  826   6.194   7.917   4.992  0.6999  0.3122  0.4050
   41U      C2'  827   6.341   8.068   4.950 -0.7510 -0.6395 -0.5793
   41U     H2'1  828   6.369   8.002   4.868  1.7168 -0.5202  0.0797
   41U      O2'  829   6.349   8.201   4.907  0.6728 -0.0458 -0.7828
   41U     HO'2  830   6.300   8.252   4.972 -0.8414  0.0946 -1.9930
   41U      O3'  831   6.092   8.083   4.917 -0.2133 -0.6013  0.4224
   42U        P  832   6.048   8.017   4.778 -0.6302 -0.2123  0.1542
   42U      O1P  833   5.945   8.104   4.717 -0.5883 -0.2567  0.2740
   42U      O2P  834   6.013   7.877   4.799 -0.0906  0.4007 -0.4324
   42U      O5'  835   6.163   8.018   4.664  0.0381 -0.0006 -0.2218
   42U      C5'  836   6.213   8.147   4.619  0.3457 -0.2669  0.6540
   42U     H5'1  837   6.228   8.203   4.711  1.4331 -0.3657  0.5516
   42U     H5'2  838   6.136   8.193   4.557  0.7447  1.3474  1.3145
   42U      C4'  839   6.349   8.133   4.542  0.1352 -0.4689  0.2959
   42U      H4'  840   6.376   8.235   4.515  0.3826 -1.2065 -2.5735
   42U      O4'  841   6.458   8.072   4.609  0.2701  0.8705  0.3624
   42U      C1'  842   6.539   8.015   4.511 -0.1492  0.2919 -0.0157
   42U      H1'  843   6.633   8.071   4.515 -0.1755  0.2831  1.3646
   42U       N1  844   6.564   7.873   4.554 -0.5634 -0.7433 -0.2066
   42U       C6  845   6.475   7.807   4.643  0.5490 -0.1417  0.4163
   42U       H6  846   6.375   7.845   4.655  0.3410 -0.0798 -1.2511
   42U       C5  847   6.515   7.689   4.693 -0.1437  0.5532  0.0687
   42U       H5  848   6.448   7.627   4.751  1.0855 -1.2573 -0.3739
   42U       C4  849   6.643   7.630   4.668 -0.3736  0.4666  0.4899
   42U       O4  850   6.686   7.520   4.709  0.1178  0.4389  0.4119
   42U       N3  851   6.726   7.702   4.583 -0.2813  0.3575  0.5318
   42U       H3  852   6.799   7.658   4.529 -1.7533  0.0858 -1.3441
   42U       C2  853   6.685   7.816   4.515  0.3157  0.1479 -0.4422
   42U       O2  854   6.763   7.870   4.431 -0.4582 -0.7432 -0.2748
   42U      C3'  855   6.327   8.056   4.411 -0.3141 -0.3292 -0.3258
   42U      H3'  856   6.267   7.967   4.432 -1.6098  0.9019  1.4189
   42U      C2'  857   6.476   8.031   4.375 -0.5249 -0.3963  0.0106
   42U     H2'1  858   6.487   7.940   4.315  5.1870 -0.2248  0.2513
   42U      O2'  859   6.526   8.143   4.318 -0.3393  0.1824  0.5643
   42U     HO'2  860   6.455   8.190   4.275 -0.9392 -0.7657  0.4821
   42U      O3'  861   6.264   8.130   4.307 -0.2933 -0.2898  0.0496
   43A        P  862   6.224   8.061   4.170  0.3271 -0.3288 -0.5491
   43A      O1P  863   6.172   8.164   4.077  0.3998 -0.1236  0.3460
   43A      O2P  864   6.142   7.936   4.189 -0.6129 -0.6538 -0.5143
   43A      O5'  865   6.353   8.006   4.089  0.4771  0.2818 -0.2434
   43A      C5'  866   6.448   8.090   4.015  0.0628 -0.1300 -0.4720
   43A     H5'1  867   6.470   8.173   4.083 -1.8155 -1.4003  1.8099
   43A     H5'2  868   6.394   8.124   3.926  0.3964 -1.5710 -1.2602
   43A      C4'  869   6.574   8.016   3.986  0.1636  0.0088  0.4142
   43A      H4'  870   6.636   8.089   3.934  0.5460 -0.2834  0.4578
   43A      O4'  871   6.646   7.983   4.101 -0.2626 -0.0073  0.4520
   43A      C1'  872   6.738   7.878   4.063  0.4502  0.0040  0.4140
   43A      H1'  873   6.845   7.901   4.068  1.2644 -2.9812 -0.7458
   43A       N9  874   6.715   7.766   4.150 -0.3457  0.0294 -0.3610
   43A       C8  875   6.602   7.730   4.216  0.7855 -0.0573  0.0812
   43A       H8  876   6.508   7.783   4.211 -0.2542 -1.8682 -0.5699
   43A       N7  877   6.613   7.619   4.284  0.4830  0.4929  0.4483
   43A       C5  878   6.748   7.577   4.258  0.6369  0.0856  0.4553
   43A       C6  879   6.829   7.466   4.298  0.2339  0.0620 -0.2542
   43A       N6  880   6.796   7.365   4.374 -0.1847  0.2504  0.3996
   43A      H61  881   6.704   7.362   4.416 -0.8612 -0.4342 -1.0465
   43A      H62  882   6.854   7.284   4.391  0.1843  0.4102 -0.0665
   43A       N1  883   6.953   7.449   4.248 -0.0221 -0.1176  0.2761
   43A       C2  884   7.000   7.545   4.172 -0.1467  0.0648  0.4256
   43A       H2  885   7.103   7.535   4.143 -0.3177 -0.9144  0.1461
   43A       N3  886   6.939   7.655   4.123  0.3117  0.4062 -0.1586
   43A       C4  887   6.811   7.667   4.173  0.6814 -0.5064  0.6610
   43A      C3'  888   6.558   7.891   3.905  0.2745  0.4833  0.2867
   43A      H3'  889   6.483   7.828   3.955  1.4175 -1.9142 -0.8601
   43A      C2'  890   6.696   7.840   3.918  0.5401  0.4192  0.3164
   43A     H2'1  891   6.701   7.733   3.898  0.2067  0.1407  1.6703
   43A      O2'  892   6.781   7.909   3.828  0.4761  0.0494 -0.3135
   43A     HO'2  893   6.872   7.878   3.823  1.4003  2.7406 -2.7539
   43A      O3'  894   6.517   7.924   3.774  0.0325  0.1569  0.8577
   44A        P  895   6.465   7.812   3.670 -0.2253 -0.1734  0.2753
   44A      O1P  896   6.451   7.884   3.542  0.2970  0.2183  0.0621
   44A      O2P  897   6.346   7.749   3.725 -0.4068  0.7985 -0.2163
   44A      O5'  898   6.584   7.701   3.654 -0.4300  0.0005  0.8161
   44A      C5'  899   6.696   7.714   3.566 -0.7215 -0.4226  0.1126
   44A     H5'1  900   6.745   7.811   3.573 -0.2275 -0.6509 -0.1564
   44A     H5'2  901   6.667   7.702   3.462 -1.4544 -0.2815  0.2983
   44A      C4'  902   6.809   7.608   3.597 -0.2452  0.1424 -0.7206
   44A      H4'  903   6.898   7.636   3.540  1.8501 -2.7143  0.8983
   44A      O4'  904   6.844   7.607   3.728 -0.3325 -0.2154  0.1487
   44A      C1'  905   6.899   7.480   3.769  0.0777  0.2522 -0.2221
   44A      H1'  906   7.004   7.486   3.800  0.2075  0.1113 -0.6163
   44A       N9  907   6.812   7.409   3.865 -0.1251  0.1539  0.1491
   44A       C8  908   6.687   7.442   3.916 -0.4162  0.4841  0.4769
   44A       H8  909   6.627   7.529   3.893 -0.6867  0.0562 -0.5014
   44A       N7  910   6.650   7.373   4.021 -0.2439  0.0138  0.7156
   44A       C5  911   6.751   7.279   4.037 -0.7497 -0.0849 -0.7553
   44A       C6  912   6.777   7.169   4.117  0.5225 -0.0192 -0.2867
   44A       N6  913   6.691   7.122   4.209  0.1729 -0.3958 -0.4774
   44A      H61  914   6.601   7.167   4.217  0.4434 -0.1970  4.0491
   44A      H62  915   6.716   7.044   4.269 -0.9972 -1.6751 -1.5816
   44A       N1  916   6.891   7.098   4.112 -0.0206 -0.1278  0.9034
   44A       C2  917   6.983   7.137   4.028  0.5592 -0.1308  0.4893
   44A       H2  918   7.072   7.076   4.031  0.6771 -0.0427 -0.6439
   44A       N3  919   6.968   7.231   3.938 -0.2239 -0.1782 -0.2776
   44A       C4  920   6.853   7.301   3.946 -0.4193 -0.2360 -0.0238
   44A      C3'  921   6.774   7.462   3.566  0.3326 -0.0192  0.3029
   44A      H3'  922   6.679   7.421   3.601 -0.7268  0.7975 -1.4604
   44A      C2'  923   6.882   7.389   3.641 -0.1290 -0.6002 -0.6812
   44A     H2'1  924   6.866   7.284   3.669  2.6187 -0.6967  0.8805
   44A      O2'  925   6.999   7.397   3.571  0.1160 -0.6671  0.3870
   44A     HO'2  926   6.987   7.422   3.480  1.7674 -0.6357  0.1449
   44A      O3'  927   6.792   7.433   3.427 -0.2264  0.0964  0.3414
   45U        P  928   6.727   7.309   3.349  0.1289 -0.0198  0.4189
   45U      O1P  929   6.753   7.327   3.203 -0.2003 -0.1528 -0.0349
   45U      O2P  930   6.582   7.315   3.395  0.1422  0.2206 -0.0547
   45U      O5'  931   6.807   7.185   3.416  0.5641 -0.8036  0.5044
   45U      C5'  932   6.934   7.143   3.366 -0.3808 -0.6539  0.3394
   45U     H5'1  933   7.017   7.210   3.389  1.9335 -3.7004  1.5637
   45U     H5'2  934   6.932   7.133   3.258 -2.7472  1.3471  0.1086
   45U      C4'  935   6.988   7.007   3.420  0.0408  0.4351  0.1573
   45U      H4'  936   7.085   6.990   3.374  0.1275  3.0798 -0.7807
   45U      O4'  937   6.989   7.008   3.562 -0.6684  0.1634 -0.1877
   45U      C1'  938   6.948   6.879   3.604  0.1803  0.4853  0.3522
   45U      H1'  939   7.032   6.830   3.654  0.0322  0.2668  0.3867
   45U       N1  940   6.833   6.893   3.700  0.0347  0.2622 -0.0941
   45U       C6  941   6.735   6.990   3.690  0.2629  0.3194  0.4421
   45U       H6  942   6.731   7.049   3.600  0.1983 -2.1895 -1.2989
   45U       C5  943   6.644   7.007   3.789 -0.0958  0.7946 -0.2851
   45U       H5  944   6.568   7.083   3.780 -2.0996 -1.2353 -1.4073
   45U       C4  945   6.641   6.923   3.908 -0.8849  0.1538 -0.6537
   45U       O4  946   6.556   6.941   4.000 -0.7575  0.8644  0.3290
   45U       N3  947   6.731   6.816   3.900 -0.3499 -0.6840 -0.3074
   45U       H3  948   6.723   6.751   3.977 -0.0554 -0.1976  0.1427
   45U       C2  949   6.825   6.793   3.799 -0.0977  0.0319  0.5688
   45U       O2  950   6.891   6.690   3.799 -0.2280  0.3059  0.1974
   45U      C3'  951   6.886   6.904   3.373  0.0435 -0.3319 -0.0694
   45U      H3'  952   6.788   6.953   3.378 -0.4736 -1.1190 -1.7207
   45U      C2'  953   6.902   6.798   3.481 -0.1464 -0.1550  0.1386
   45U     H2'1  954   6.811   6.739   3.490 -2.1123  2.0950 -3.0669
   45U      O2'  955   7.017   6.716   3.439 -0.6976 -0.1167 -0.6137
   45U     HO'2  956   7.028   6.745   3.348 -0.2320  3.1468  0.3498
   45U      O3'  957   6.903   6.841   3.247 -0.1555  0.0268  0.0968
   46U        P  958   6.786   6.748   3.180  0.2250  0.2348  0.3301
   46U      O1P  959   6.828   6.716   3.040  0.0995  0.3664 -0.0279
   46U      O2P  960   6.652   6.810   3.204 -0.7624 -0.0362 -0.4597
   46U      O5'  961   6.781   6.611   3.266  0.6083 -0.2908  0.2426
   46U      C5'  962   6.880   6.519   3.237 -0.4504 -0.3383 -0.1213
   46U     H5'1  963   6.979   6.564   3.251 -0.3176 -0.8801  0.8173
   46U     H5'2  964   6.871   6.496   3.131 -0.5175 -0.4910 -0.0828
   46U      C4'  965   6.873   6.398   3.335 -0.3221 -0.0390 -0.3498
   46U      H4'  966   6.949   6.322   3.312  0.9384  0.9913  0.3050
   46U      O4'  967   6.886   6.435   3.476  0.0928  0.3433 -0.1918
   46U      C1'  968   6.799   6.355   3.560  0.0833  0.2911 -0.0737
   46U      H1'  969   6.863   6.298   3.627  0.7660  2.3751  1.1692
   46U       N1  970   6.711   6.438   3.652 -0.7117  0.3999 -0.0645
   46U       C6  971   6.638   6.543   3.600  0.4701  0.5840 -0.8417
   46U       H6  972   6.662   6.564   3.497  3.6073  0.7729 -0.2034
   46U       C5  973   6.548   6.615   3.671  0.2248  0.0625 -0.0584
   46U       H5  974   6.496   6.694   3.618  2.1027  0.0541 -1.9960
   46U       C4  975   6.519   6.581   3.809 -0.4412  0.4366 -0.0097
   46U       O4  976   6.428   6.628   3.883  0.0357 -0.4580  0.1519
   46U       N3  977   6.596   6.474   3.852  0.0235 -0.2086  0.5211
   46U       H3  978   6.565   6.438   3.941 -0.0362 -4.6768 -1.0381
   46U       C2  979   6.688   6.397   3.788 -0.4479  0.3175  0.0870
   46U       O2  980   6.752   6.311   3.843 -0.1520 -0.3513  0.3878
   46U      C3'  981   6.731   6.334   3.335 -0.3041  0.7145 -0.8403
   46U      H3'  982   6.660   6.416   3.345  0.3850  1.1745  0.6873
   46U      C2'  983   6.717   6.262   3.469 -0.3708 -0.6216  0.2289
   46U     H2'1  984   6.615   6.255   3.508 -0.2775  0.9532  0.8348
   46U      O2'  985   6.784   6.138   3.468 -0.1794 -0.2540  0.1875
   46U     HO'2  986   6.750   6.104   3.385  0.2549 -2.4359  0.8463
   46U      O3'  987   6.716   6.249   3.221  0.0448 -0.5025  0.4142
   47A        P  988   6.581   6.225   3.144 -0.4282  0.1501  0.2496
   47A      O1P  989   6.618   6.138   3.025 -0.1252 -0.2665  0.2136
   47A      O2P  990   6.526   6.363   3.114  0.2977 -0.0186 -0.6788
   47A      O5'  991   6.484   6.153   3.254  0.4793  0.4494  0.2591
   47A      C5'  992   6.495   6.013   3.272 -0.4085 -0.1750  0.3849
   47A     H5'1  993   6.601   5.990   3.286 -0.4672 -0.0115  1.1185
   47A     H5'2  994   6.466   5.954   3.185  0.3606  1.5486 -1.1108
   47A      C4'  995   6.430   5.955   3.397 -0.6355  0.3110 -0.3243
   47A      H4'  996   6.463   5.851   3.401 -0.6542  0.3374  1.6568
   47A      O4'  997   6.468   6.009   3.524 -0.7534 -0.1580  0.3258
   47A      C1'  998   6.364   6.019   3.617  0.1035 -0.3083 -0.1111
   47A      H1'  999   6.392   5.978   3.715 -0.9705 -1.2553 -0.1810
   47A       N9 1000   6.317   6.156   3.645 -0.0271 -0.7509  0.5014
   47A       C8 1001   6.332   6.279   3.577 -0.3387  0.3856 -0.4449
   47A       H8 1002   6.392   6.282   3.488 -1.0302 -0.5092 -0.9510
   47A       N7 1003   6.277   6.383   3.637 -0.5432 -0.1814  0.0580
   47A       C5 1004   6.220   6.324   3.751  0.2859 -0.1989  0.0712
   47A       C6 1005   6.138   6.367   3.855 -0.7182 -0.1407  0.1364
   47A       N6 1006   6.111   6.497   3.885  0.0607  1.0805  0.1086
   47A      H61 1007   6.161   6.565   3.831  0.8466  1.1419  0.8741
   47A      H62 1008   6.063   6.515   3.972 -0.8508  1.9303 -0.5512
   47A       N1 1009   6.086   6.285   3.944  0.2553  0.7548  0.0598
   47A       C2 1010   6.124   6.151   3.934  0.1109 -0.6503 -0.1650
   47A       H2 1011   6.076   6.081   4.000  3.3290 -2.4851  0.3978
   47A       N3 1012   6.194   6.092   3.840 -0.2353 -0.3794 -0.0228
   47A       C4 1013   6.240   6.189   3.753 -0.0961  0.0595 -0.5793
   47A      C3' 1014   6.280   5.953   3.402  0.4296 -0.1577  0.2980
   47A      H3' 1015   6.245   6.050   3.367 -0.6356 -0.5952  0.0923
   47A      C2' 1016   6.259   5.928   3.552  0.2347  0.6244  0.1487
   47A     H2'1 1017   6.158   5.951   3.587 -0.8658 -3.8596  0.4696
   47A      O2' 1018   6.289   5.789   3.580  0.1093 -0.2486  0.2252
   47A     HO'2 1019   6.292   5.773   3.675  2.7141  0.4932  0.3573
   47A      O3' 1020   6.215   5.848   3.321  0.0916 -0.7160  0.0595
   48U        P 1021   6.059   5.858   3.289  0.0215  0.1986 -0.0202
   48U      O1P 1022   6.017   5.745   3.205 -0.0856  0.4899  0.6182
   48U      O2P 1023   6.038   5.989   3.228 -0.1284 -0.1110 -0.1192
   48U      O5' 1024   5.966   5.853   3.424  0.0652 -0.0814  0.3785
   48U      C5' 1025   5.967   5.742   3.514 -0.8706 -0.4273 -0.7182
   48U     H5'1 1026   6.069   5.720   3.545 -0.7630 -2.1950 -2.1444
   48U     H5'2 1027   5.924   5.657   3.461 -0.3238  0.7625 -3.1597
   48U      C4' 1028   5.888   5.772   3.643 -0.1114  0.3256  0.1088
   48U      H4' 1029   5.897   5.692   3.716 -0.2825 -0.7040 -0.9738
   48U      O4' 1030   5.936   5.884   3.711 -0.3824 -0.4094 -0.3680
   48U      C1' 1031   5.831   5.936   3.795  0.8092  0.6787  0.4013
   48U      H1' 1032   5.857   5.924   3.900  0.7016 -0.2591  0.3281
   48U       N1 1033   5.816   6.085   3.777  0.7529 -0.3791 -0.1932
   48U       C6 1034   5.844   6.148   3.653 -0.3964 -1.0889 -0.5486
   48U       H6 1035   5.872   6.082   3.572 -0.0779  0.5450 -1.8091
   48U       C5 1036   5.845   6.285   3.641  0.0611  0.6713 -0.3581
   48U       H5 1037   5.863   6.328   3.544  0.9596 -1.9520 -1.4466
   48U       C4 1038   5.802   6.366   3.750  0.0953  0.9400  0.1219
   48U       O4 1039   5.804   6.489   3.746 -0.1048  0.8481  0.0529
   48U       N3 1040   5.765   6.300   3.866  0.1093 -0.4283 -0.0423
   48U       H3 1041   5.730   6.356   3.943 -1.3680 -0.2229 -0.8198
   48U       C2 1042   5.762   6.164   3.881  0.1644  0.7900 -0.5459
   48U       O2 1043   5.709   6.113   3.984 -0.3048  0.2044 -0.2933
   48U      C3' 1044   5.746   5.803   3.615  0.0735 -0.3326 -0.8518
   48U      H3' 1045   5.737   5.889   3.548 -0.7840 -0.8449 -1.4135
   48U      C2' 1046   5.706   5.843   3.758  0.5423 -0.3280 -0.1422
   48U     H2'1 1047   5.613   5.899   3.756  1.1057  0.6241 -1.7629
   48U      O2' 1048   5.692   5.727   3.844 -0.3742 -0.4033 -0.4042
   48U     HO'2 1049   5.705   5.760   3.934  0.4322 -1.3770 -0.1487
   48U      O3' 1050   5.664   5.690   3.562  0.3445  0.3532 -0.3907
   49C        P 1051   5.537   5.720   3.474 -0.1887  0.0048 -0.0536
   49C      O1P 1052   5.484   5.594   3.420  0.4437  0.3216  0.4063
   49C      O2P 1053   5.574   5.825   3.372  0.4727 -0.1007  0.4289
   49C      O5' 1054   5.432   5.794   3.569 -0.1127 -0.8916  0.0485
   49C      C5' 1055   5.359   5.721   3.667  0.4244  0.1575 -0.1575
   49C     H5'1 1056   5.423   5.681   3.745  1.1732  1.2569 -0.1862
   49C     H5'2 1057   5.306   5.640   3.617 -0.6301  0.0601  1.0821
   49C      C4' 1058   5.265   5.824   3.739  1.0881 -0.1212  0.3546
   49C      H4' 1059   5.193   5.779   3.807 -0.4060  2.5560  0.6783
   49C      O4' 1060   5.326   5.919   3.819 -0.4373 -0.0528 -0.4108
   49C      C1' 1061   5.245   6.036   3.833 -0.1877 -0.4193  0.2470
   49C      H1' 1062   5.204   6.035   3.934 -2.2659  1.3163 -0.5090
   49C       N1 1063   5.329   6.157   3.802  0.0839 -1.0839 -0.0863
   49C       C6 1064   5.420   6.164   3.705 -0.0003  0.3118 -0.1636
   49C       H6 1065   5.447   6.072   3.657 -0.3526  1.6763 -3.2635
   49C       C5 1066   5.473   6.283   3.670 -0.0331 -1.1573 -0.3362
   49C       H5 1067   5.550   6.292   3.595  0.2433 -0.5784  0.0048
   49C       C4 1068   5.435   6.399   3.750  0.1200  0.0643 -0.2574
   49C       N4 1069   5.470   6.520   3.719 -0.1613  0.3638  0.4438
   49C      H41 1070   5.521   6.530   3.632 -3.1885 -1.1099 -1.7264
   49C      H42 1071   5.416   6.597   3.754 -3.3507 -1.3531 -0.2663
   49C       N3 1072   5.342   6.394   3.845  0.2632  0.7962 -0.4152
   49C       C2 1073   5.285   6.270   3.871 -0.5259  0.0939 -0.2366
   49C       O2 1074   5.197   6.260   3.958  0.3952  0.2786  0.4283
   49C      C3' 1075   5.183   5.909   3.637 -0.3448  0.1446 -0.6340
   49C      H3' 1076   5.260   5.956   3.575  2.2655 -1.3541  1.2810
   49C      C2' 1077   5.140   6.021   3.733  0.1561  0.3057 -0.5905
   49C     H2'1 1078   5.130   6.115   3.678  1.4220  0.7034 -0.1967
   49C      O2' 1079   5.023   5.986   3.799  0.3592  0.3155 -0.3214
   49C     HO'2 1080   4.954   5.988   3.732 -0.0789  1.5167  0.1415
   49C      O3' 1081   5.069   5.845   3.591  0.4162 -0.2244 -0.0472
   50U        P 1082   4.996   5.896   3.465  0.1972 -0.5155  0.0506
   50U      O1P 1083   4.895   5.795   3.434 -0.3146 -0.0627 -0.8257
   50U      O2P 1084   5.106   5.923   3.376 -0.0061 -0.2576  0.0025
   50U      O5' 1085   4.930   6.024   3.516 -0.1463  0.2196 -0.2660
   50U      C5' 1086   4.802   6.024   3.579 -0.2575  0.5751 -0.0580
   50U     H5'1 1087   4.808   5.964   3.669 -1.9225  1.6703  0.8412
   50U     H5'2 1088   4.744   5.971   3.504  1.6444 -1.2513 -0.3345
   50U      C4' 1089   4.759   6.167   3.612 -0.5049 -0.1080  0.3070
   50U      H4' 1090   4.669   6.161   3.673 -1.0955 -1.0940 -0.6285
   50U      O4' 1091   4.863   6.235   3.679 -0.0720  0.4815 -0.2025
   50U      C1' 1092   4.838   6.378   3.668 -0.7597 -0.4997  0.3286
   50U      H1' 1093   4.784   6.394   3.761 -1.2531 -1.6599  0.2591
   50U       N1 1094   4.956   6.459   3.633 -0.4242 -0.0190  0.0453
   50U       C6 1095   5.049   6.408   3.544  0.4483  0.0406 -0.1029
   50U       H6 1096   5.042   6.306   3.510  1.9559 -0.1606  0.1283
   50U       C5 1097   5.144   6.486   3.494  0.0688  0.1199 -0.4546
   50U       H5 1098   5.209   6.436   3.423  1.2562  1.0173 -0.0316
   50U       C4 1099   5.154   6.625   3.543  0.0437 -0.4524 -0.2419
   50U       O4 1100   5.245   6.694   3.506 -0.1667 -0.4750 -0.1878
   50U       N3 1101   5.056   6.669   3.634 -1.2848 -0.4378  0.0055
   50U       H3 1102   5.058   6.766   3.659  3.1033 -0.1589 -0.5731
   50U       C2 1103   4.965   6.587   3.688 -0.5900  0.5390  0.6959
   50U       O2 1104   4.886   6.629   3.770 -0.3664 -0.2470  0.9477
   50U      C3' 1105   4.719   6.248   3.493  0.0833  0.3107  0.2844
   50U      H3' 1106   4.787   6.231   3.410 -1.1649  2.4366 -1.2628
   50U      C2' 1107   4.737   6.396   3.552 -0.0743 -0.2706  0.4387
   50U     H2'1 1108   4.768   6.457   3.467 -2.4315 -1.2955 -1.2794
   50U      O2' 1109   4.612   6.439   3.603 -0.3077  0.0111  0.0706
   50U     HO'2 1110   4.544   6.413   3.540 -2.3454  1.9898  1.3266
   50U      O3' 1111   4.585   6.228   3.441  0.5907  0.0515 -0.7113
   51A        P 1112   4.532   6.285   3.306 -0.3544  0.0460 -0.3766
   51A      O1P 1113   4.399   6.218   3.268  0.2789 -0.3193 -0.1750
   51A      O2P 1114   4.633   6.273   3.211 -0.5957  0.2656 -0.1707
   51A      O5' 1115   4.513   6.437   3.320  0.1384  0.3453  0.2271
   51A      C5' 1116   4.397   6.498   3.370  0.0285 -0.0137  0.3660
   51A     H5'1 1117   4.377   6.458   3.470 -2.1965  0.3541  0.1317
   51A     H5'2 1118   4.311   6.465   3.310  0.8261  0.5262 -1.1162
   51A      C4' 1119   4.403   6.648   3.385  0.3018  0.1001  0.8210
   51A      H4' 1120   4.307   6.670   3.431 -0.4915  0.6672 -1.0204
   51A      O4' 1121   4.513   6.697   3.463 -0.2239 -0.0577 -0.7159
   51A      C1' 1122   4.552   6.829   3.422  0.1917 -0.3377 -0.4221
   51A      H1' 1123   4.527   6.905   3.495  0.9098 -1.3364  0.9013
   51A       N9 1124   4.693   6.835   3.378  0.3512 -0.3107 -0.2573
   51A       C8 1125   4.769   6.727   3.332 -0.3376 -0.1330  0.7413
   51A       H8 1126   4.718   6.635   3.307  1.8025 -0.8278 -1.4481
   51A       N7 1127   4.901   6.751   3.317  0.0266  0.2656 -0.6597
   51A       C5 1128   4.908   6.885   3.352  0.0058 -0.2526 -0.1787
   51A       C6 1129   5.007   6.990   3.359 -0.5510  0.5879 -0.1532
   51A       N6 1130   5.133   6.976   3.325 -0.3630 -0.3060 -0.2174
   51A      H61 1131   5.159   6.888   3.283  4.1426  0.4164  0.5585
   51A      H62 1132   5.198   7.052   3.322 -0.2469 -0.4159 -0.4849
   51A       N1 1133   4.986   7.111   3.404  0.1797 -0.4731 -0.2352
   51A       C2 1134   4.863   7.145   3.428 -0.4464 -0.2819 -0.4592
   51A       H2 1135   4.864   7.249   3.459  0.0664  0.1672 -1.8989
   51A       N3 1136   4.760   7.062   3.440  0.4507 -0.7655 -0.6404
   51A       C4 1137   4.782   6.932   3.397 -1.1631  0.3668  0.8701
   51A      C3' 1138   4.419   6.724   3.252 -0.1156  0.2642  0.6406
   51A      H3' 1139   4.496   6.687   3.184 -1.2513 -1.0874  0.0528
   51A      C2' 1140   4.464   6.857   3.305  0.2839  0.6824 -0.1575
   51A     H2'1 1141   4.515   6.915   3.228 -1.3527  0.4819 -1.4670
   51A      O2' 1142   4.350   6.922   3.347  0.1311  0.5202 -0.7207
   51A     HO'2 1143   4.290   6.874   3.290  1.4929  0.4772 -2.1893
   51A      O3' 1144   4.296   6.731   3.181 -0.4716  0.3879  0.3050
   52U        P 1145   4.300   6.756   3.019 -0.0856  0.0420 -0.0337
   52U      O1P 1146   4.162   6.765   2.965  0.1588 -0.4100 -0.3232
   52U      O2P 1147   4.397   6.662   2.961 -0.3627 -0.0259  0.0673
   52U      O5' 1148   4.364   6.900   3.023 -0.6777 -0.5692  0.1003
   52U      C5' 1149   4.284   7.016   3.045  0.2730 -0.6277  0.3788
   52U     H5'1 1150   4.244   7.019   3.146 -1.6345  1.7429 -0.3550
   52U     H5'2 1151   4.196   7.012   2.980 -0.6284 -1.0025  1.5870
   52U      C4' 1152   4.365   7.143   3.021  0.5204  0.2648 -0.5025
   52U      H4' 1153   4.297   7.227   3.036  0.2907  0.0459 -0.3092
   52U      O4' 1154   4.472   7.164   3.112  0.2074 -0.2427  0.4284
   52U      C1' 1155   4.576   7.225   3.038 -0.5430 -0.3403 -0.0884
   52U      H1' 1156   4.606   7.308   3.102 -0.3331 -0.8914  0.5362
   52U       N1 1157   4.698   7.144   3.022 -0.1194 -0.4597  0.2290
   52U       C6 1158   4.684   7.007   3.021  0.5745 -0.4465 -0.0654
   52U       H6 1159   4.590   6.954   3.025  0.2398  0.1856  1.0664
   52U       C5 1160   4.793   6.933   2.996  0.5862  0.6042 -0.5954
   52U       H5 1161   4.792   6.826   2.978  1.5886  0.6503 -1.0000
   52U       C4 1162   4.925   6.991   2.979  0.2779 -1.1232  0.2166
   52U       O4 1163   5.027   6.939   2.963  0.2472  0.3080  0.1472
   52U       N3 1164   4.931   7.131   2.980 -0.0262  0.2006 -0.5501
   52U       H3 1165   5.021   7.175   2.968 -0.2265  0.7304 -0.1373
   52U       C2 1166   4.821   7.209   2.996 -0.3306 -0.0680 -0.0343
   52U       O2 1167   4.839   7.332   3.003  0.0548  0.1198 -0.2733
   52U      C3' 1168   4.424   7.165   2.882  0.5823  0.4194 -0.4048
   52U      H3' 1169   4.480   7.074   2.857  1.9093  0.7216  1.2245
   52U      C2' 1170   4.528   7.277   2.902 -0.6058 -0.5538  0.2785
   52U     H2'1 1171   4.603   7.275   2.823 -1.3849 -0.3225 -0.4897
   52U      O2' 1172   4.470   7.409   2.900 -0.0361 -0.0811 -1.0156
   52U     HO'2 1173   4.527   7.466   2.847 -1.2513  1.7020 -0.4914
   52U      O3' 1174   4.322   7.206   2.790  0.3525  0.8226 -0.7415
   53U        P 1175   4.349   7.179   2.636 -0.5412 -0.0068 -0.1782
   53U      O1P 1176   4.216   7.212   2.577 -0.6124  0.3858 -0.0885
   53U      O2P 1177   4.404   7.040   2.631 -0.1882  0.2222 -0.0084
   53U      O5' 1178   4.453   7.298   2.590  0.7142  0.4108  0.1083
   53U      C5' 1179   4.409   7.427   2.565 -0.1588 -0.7055 -0.4563
   53U     H5'1 1180   4.346   7.463   2.647 -3.3845 -0.6917 -2.7317
   53U     H5'2 1181   4.349   7.449   2.476  0.4610  1.1431 -0.4615
   53U      C4' 1182   4.525   7.532   2.545  0.2166  0.1927  0.6153
   53U      H4' 1183   4.486   7.634   2.546  1.8461  0.8857 -0.8537
   53U      O4' 1184   4.606   7.510   2.659 -0.3902  0.3776 -0.5248
   53U      C1' 1185   4.742   7.534   2.625 -1.1159 -0.3479 -0.2451
   53U      H1' 1186   4.772   7.610   2.698 -0.3105 -2.2676  1.4986
   53U       N1 1187   4.823   7.407   2.639  0.1255  0.0540 -0.1912
   53U       C6 1188   4.775   7.279   2.601 -0.7147 -1.2498 -1.1460
   53U       H6 1189   4.672   7.272   2.567 -0.4755  0.6510 -2.4135
   53U       C5 1190   4.853   7.167   2.618 -0.5577 -0.3894  0.1887
   53U       H5 1191   4.814   7.067   2.608 -0.6317 -0.3506  0.0804
   53U       C4 1192   4.988   7.180   2.668 -0.2864 -0.3388  0.2085
   53U       O4 1193   5.056   7.084   2.691 -0.0388  0.6980 -0.6026
   53U       N3 1194   5.032   7.309   2.688 -0.3903  0.0884 -0.0419
   53U       H3 1195   5.126   7.313   2.725 -0.1280  1.0866 -0.7815
   53U       C2 1196   4.954   7.427   2.685 -0.4020  0.1542  1.1276
   53U       O2 1197   5.010   7.538   2.720  0.5457 -0.0833  0.2757
   53U      C3' 1198   4.618   7.519   2.422  0.2231 -0.9694  0.2311
   53U      H3' 1199   4.627   7.410   2.414 -1.3013 -1.3323  2.4658
   53U      C2' 1200   4.747   7.581   2.482  0.3278  0.3079 -0.0257
   53U     H2'1 1201   4.834   7.552   2.424  0.8469  2.0235 -0.1797
   53U      O2' 1202   4.737   7.726   2.480 -0.1041 -0.2063 -0.0489
   53U     HO'2 1203   4.826   7.760   2.493  0.1831 -1.4946  1.8864
   53U      O3' 1204   4.577   7.573   2.297 -0.1495  0.0053 -0.3231
   54C        P 1205   4.647   7.511   2.171 -0.2025  0.2665  0.4833
   54C      O1P 1206   4.590   7.596   2.064 -0.2141  0.2088  0.4142
   54C      O2P 1207   4.617   7.365   2.165  0.2519  0.3538 -0.6122
   54C      O5' 1208   4.812   7.531   2.172  0.4782 -0.7489  0.3288
   54C      C5' 1209   4.870   7.664   2.155 -0.4731 -0.4487  0.3085
   54C     H5'1 1210   4.839   7.731   2.236  1.0582  0.8337 -0.1286
   54C     H5'2 1211   4.843   7.705   2.058 -1.7921  0.1176  0.8729
   54C      C4' 1212   5.018   7.643   2.172  0.2982  0.6128  0.1315
   54C      H4' 1213   5.064   7.741   2.159  0.9604  0.2087 -0.6723
   54C      O4' 1214   5.062   7.578   2.293  0.4460  0.2089 -0.2881
   54C      C1' 1215   5.178   7.502   2.279  0.3409 -0.1580 -0.1092
   54C      H1' 1216   5.268   7.538   2.329  0.1677 -1.4278  1.1908
   54C       N1 1217   5.162   7.359   2.299  0.0280 -0.2485 -0.0665
   54C       C6 1218   5.041   7.290   2.305 -0.0296  0.5215  0.4654
   54C       H6 1219   4.947   7.339   2.286  0.0093  0.2058 -0.6212
   54C       C5 1220   5.040   7.159   2.342  0.0018  0.4157  0.5719
   54C       H5 1221   4.945   7.108   2.346  0.7170 -1.1835 -1.1057
   54C       C4 1222   5.167   7.097   2.368  0.1513  0.4933  0.0310
   54C       N4 1223   5.176   6.970   2.411 -0.5721 -0.5114  0.0625
   54C      H41 1224   5.094   6.911   2.412 -0.7267 -0.3517 -1.1811
   54C      H42 1225   5.269   6.947   2.444 -0.5313  0.8772  0.9531
   54C       N3 1226   5.281   7.159   2.347  0.3255  0.4499 -0.0302
   54C       C2 1227   5.279   7.286   2.310 -1.0614 -0.1204 -0.7433
   54C       O2 1228   5.390   7.339   2.295 -0.5382 -0.3704 -0.0091
   54C      C3' 1229   5.082   7.565   2.058 -0.3004 -0.1145 -0.1582
   54C      H3' 1230   5.020   7.479   2.032  0.8634 -0.6957 -1.1400
   54C      C2' 1231   5.211   7.522   2.132 -0.5850 -0.0708  0.4598
   54C     H2'1 1232   5.250   7.428   2.094  1.3777 -0.0935  2.3603
   54C      O2' 1233   5.309   7.631   2.123 -0.5634  0.2186  1.0700
   54C     HO'2 1234   5.271   7.680   2.050 -0.2783  0.8546  1.3391
   54C      O3' 1235   5.105   7.639   1.940  0.3216 -0.7365  0.3071
   55C        P 1236   5.129   7.573   1.799  0.4771 -0.2525 -0.0160
   55C      O1P 1237   5.161   7.691   1.716 -0.0506 -0.4761 -0.0182
   55C      O2P 1238   5.009   7.494   1.775 -0.0472  0.2857  0.3116
   55C      O5' 1239   5.257   7.481   1.811  0.0275 -0.0857  0.4131
   55C      C5' 1240   5.386   7.541   1.785 -0.1020 -0.1185  0.3553
   55C     H5'1 1241   5.406   7.618   1.859 -0.4641  0.0566  0.2699
   55C     H5'2 1242   5.401   7.572   1.681  0.9041 -0.4350  0.3877
   55C      C4' 1243   5.503   7.442   1.807 -0.7959  0.0984 -0.5626
   55C      H4' 1244   5.596   7.497   1.790  1.3933 -2.8109  1.0390
   55C      O4' 1245   5.504   7.391   1.943  0.2376  0.1318  0.7551
   55C      C1' 1246   5.569   7.264   1.943  0.1449 -0.2704  0.1556
   55C      H1' 1247   5.663   7.268   1.997  1.8473 -0.7963 -2.5877
   55C       N1 1248   5.478   7.157   1.989  0.2552  0.8737 -0.2922
   55C       C6 1249   5.344   7.160   1.993 -0.2342 -0.9748 -0.0636
   55C       H6 1250   5.294   7.253   1.971 -0.1342 -0.7016  0.8368
   55C       C5 1251   5.269   7.057   2.033  0.8423 -0.1656  0.1530
   55C       H5 1252   5.164   7.072   2.050  0.7216  1.9567 -1.9338
   55C       C4 1253   5.334   6.937   2.071 -0.1500 -0.1116  0.0385
   55C       N4 1254   5.271   6.836   2.119  0.6300  0.2549  0.1569
   55C      H41 1255   5.181   6.852   2.162  0.4470 -1.0515  0.2905
   55C      H42 1256   5.320   6.768   2.175 -0.8907 -0.6014  0.4682
   55C       N3 1257   5.463   6.932   2.066 -0.0382 -0.0893 -0.4847
   55C       C2 1258   5.538   7.038   2.028 -0.1117  0.2692  0.1073
   55C       O2 1259   5.657   7.017   2.010  0.1313  0.6261 -0.6756
   55C      C3' 1260   5.509   7.318   1.723  0.1144 -0.3944  0.2300
   55C      H3' 1261   5.412   7.268   1.727 -0.4871  0.7380  0.2792
   55C      C2' 1262   5.613   7.243   1.807  0.0632  0.0179  0.6718
   55C     H2'1 1263   5.607   7.137   1.782 -1.2689  0.6510 -2.0669
   55C      O2' 1264   5.738   7.301   1.785  0.2240  0.2832 -0.8598
   55C     HO'2 1265   5.799   7.233   1.812  0.0689  0.5805  0.2941
   55C      O3' 1266   5.550   7.350   1.589  0.6886  0.4493 -0.0170
   56G        P 1267   5.509   7.260   1.471  0.0337  0.2293  0.0672
   56G      O1P 1268   5.563   7.328   1.347 -0.0354  0.0631  0.5335
   56G      O2P 1269   5.365   7.228   1.482  0.0822 -0.2806 -0.0487
   56G      O5' 1270   5.583   7.125   1.497  0.1900  1.3082 -0.0462
   56G      C5' 1271   5.726   7.118   1.482  0.0537  0.1082  0.4931
   56G     H5'1 1272   5.778   7.198   1.535  2.3481 -1.5588  0.9280
   56G     H5'2 1273   5.755   7.137   1.379 -0.4802  0.1686  0.3489
   56G      C4' 1274   5.766   6.979   1.524  0.1181  0.6209 -0.0712
   56G      H4' 1275   5.868   6.971   1.486 -0.2691 -0.5179 -0.9531
   56G      O4' 1276   5.754   6.951   1.663 -0.6489  0.2773 -0.2402
   56G      C1' 1277   5.750   6.809   1.667  0.3616  0.8247  0.1675
   56G      H1' 1278   5.829   6.772   1.732 -1.7049 -0.4888  2.0775
   56G       N9 1279   5.625   6.763   1.731 -0.5027  0.4865 -0.5818
   56G       C8 1280   5.500   6.819   1.733 -0.6287 -0.0510 -0.8560
   56G       H8 1281   5.487   6.921   1.700 -1.9030  0.3237  0.6949
   56G       N7 1282   5.403   6.750   1.790 -0.9716  0.7159  0.5543
   56G       C5 1283   5.484   6.648   1.848  0.4255 -0.6338 -0.5320
   56G       C6 1284   5.445   6.539   1.940  0.6059  0.3946 -0.3323
   56G       O6 1285   5.330   6.511   1.980  0.0420 -0.5276  0.1540
   56G       N1 1286   5.546   6.458   1.979 -0.1431 -0.0879  0.4663
   56G       H1 1287   5.531   6.392   2.055  0.5499  0.0701  0.7429
   56G       C2 1288   5.672   6.472   1.926 -0.3111 -0.9648 -0.2297
   56G       N2 1289   5.751   6.371   1.942  0.2101 -0.1178  0.2030
   56G      H21 1290   5.713   6.283   1.976 -1.4153  0.3947 -0.1976
   56G      H22 1291   5.841   6.371   1.898  0.5149 -2.2423  0.7021
   56G       N3 1292   5.712   6.563   1.839 -0.6389  0.4479 -0.4142
   56G       C4 1293   5.615   6.649   1.802  0.6568 -0.0189 -0.1071
   56G      C3' 1294   5.702   6.866   1.444  0.1720  0.4673  0.2208
   56G      H3' 1295   5.594   6.881   1.440  0.1693  0.5245  0.5065
   56G      C2' 1296   5.745   6.748   1.524  0.3646 -0.5489 -0.2311
   56G     H2'1 1297   5.671   6.670   1.506 -0.6732 -0.1712  2.0926
   56G      O2' 1298   5.879   6.704   1.518 -0.1789  0.2619 -0.3861
   56G     HO'2 1299   5.877   6.620   1.473 -3.3362 -0.2543  0.5126
   56G      O3' 1300   5.746   6.865   1.308 -0.6678  0.4387  0.0025
   57U        P 1301   5.677   6.761   1.205  0.2432 -0.8087  0.2431
   57U      O1P 1302   5.754   6.773   1.078  0.3036  0.0108 -0.7061
   57U      O2P 1303   5.527   6.780   1.209 -0.1370  0.0508  0.2178
   57U      O5' 1304   5.705   6.620   1.258 -0.3954  0.5780  0.4520
   57U      C5' 1305   5.823   6.551   1.220 -0.5694  0.4384  0.1030
   57U     H5'1 1306   5.912   6.602   1.258  0.3605 -0.1039 -1.2988
   57U     H5'2 1307   5.832   6.539   1.112 -1.4410 -1.3107  0.1780
   57U      C4' 1308   5.823   6.416   1.289 -0.2388  0.5134  0.0447
   57U      H4' 1309   5.923   6.377   1.270 -0.3388 -0.7592  1.8491
   57U      O4' 1310   5.809   6.423   1.432 -0.7310  0.6174  0.2296
   57U      C1' 1311   5.733   6.310   1.472 -0.0155  0.2269  0.0877
   57U      H1' 1312   5.793   6.270   1.554  1.7897  2.9733  0.2293
   57U       N1 1313   5.597   6.347   1.535  0.2516  0.3736  0.0298
   57U       C6 1314   5.524   6.452   1.485 -0.3567  0.7103  0.5556
   57U       H6 1315   5.561   6.503   1.398 -1.8191  0.8534 -0.0048
   57U       C5 1316   5.404   6.482   1.535  0.1728 -0.3128  0.2018
   57U       H5 1317   5.339   6.557   1.493  0.1046  0.7851  2.1672
   57U       C4 1318   5.341   6.407   1.643 -0.1066 -0.2479 -0.3382
   57U       O4 1319   5.235   6.430   1.699 -0.0393  0.2897  0.2873
   57U       N3 1320   5.420   6.306   1.693  0.2191 -0.0212 -0.1881
   57U       H3 1321   5.375   6.244   1.759 -0.4966  1.3932  0.6970
   57U       C2 1322   5.532   6.257   1.626  0.7716 -0.2580 -0.3208
   57U       O2 1323   5.580   6.145   1.649 -0.0072 -0.6044  0.0182
   57U      C3' 1324   5.718   6.313   1.244  0.0815 -0.0806  0.2426
   57U      H3' 1325   5.624   6.369   1.242 -1.8372 -3.0596 -0.2684
   57U      C2' 1326   5.727   6.213   1.356 -0.4672 -0.2382  0.4504
   57U     H2'1 1327   5.633   6.158   1.359 -0.3503 -0.4612  0.1112
   57U      O2' 1328   5.840   6.119   1.353  0.0683  0.4463 -0.3175
   57U     HO'2 1329   5.909   6.167   1.399 -0.9796 -1.4426  3.6545
   57U      O3' 1330   5.738   6.258   1.117  0.0196 -0.2040 -0.2214
   58A        P 1331   5.622   6.231   1.010 -0.1195  0.2056  0.1580
   58A      O1P 1332   5.688   6.192   0.879  0.3369 -0.1378 -0.3457
   58A      O2P 1333   5.513   6.331   1.009 -0.6255 -0.9908 -0.6371
   58A      O5' 1334   5.549   6.108   1.069  0.0849 -0.3844 -0.2703
   58A      C5' 1335   5.621   5.985   1.070  0.3507  0.0990 -0.1880
   58A     H5'1 1336   5.717   5.997   1.120  2.1822 -1.5811 -3.0253
   58A     H5'2 1337   5.628   5.944   0.969  1.3842  1.1557 -0.5723
   58A      C4' 1338   5.545   5.886   1.158 -0.7287 -0.1735  0.4636
   58A      H4' 1339   5.599   5.791   1.152  1.0805  0.7258  1.7240
   58A      O4' 1340   5.543   5.920   1.296 -0.5418  0.2937  0.6704
   58A      C1' 1341   5.426   5.877   1.360  0.6652 -0.0584  0.4098
   58A      H1' 1342   5.456   5.819   1.448  0.8893 -0.5034  0.0443
   58A       N9 1343   5.337   5.992   1.398  0.1117  0.2711  0.2188
   58A       C8 1344   5.350   6.122   1.366  0.3564  0.2808  0.2676
   58A       H8 1345   5.425   6.151   1.293 -2.6317 -1.3615 -3.8322
   58A       N7 1346   5.271   6.206   1.432 -0.4915  0.2309 -0.7918
   58A       C5 1347   5.196   6.117   1.514 -0.0851 -0.2463 -0.5961
   58A       C6 1348   5.088   6.122   1.605  0.3055  0.4467 -0.0239
   58A       N6 1349   5.041   6.239   1.656  0.6514 -0.2623 -0.6611
   58A      H61 1350   5.100   6.316   1.628  2.3275 -0.9498  0.7446
   58A      H62 1351   4.973   6.242   1.730  3.4977 -2.1574  2.3042
   58A       N1 1352   5.033   6.019   1.665  0.5776 -0.5357 -0.0060
   58A       C2 1353   5.085   5.903   1.636  0.4010 -0.1602 -0.7609
   58A       H2 1354   5.025   5.820   1.672 -0.5168  0.4985 -0.7404
   58A       N3 1355   5.181   5.874   1.551 -0.6636 -0.6618  0.2629
   58A       C4 1356   5.237   5.989   1.493 -0.0009  0.0566 -0.1312
   58A      C3' 1357   5.405   5.857   1.118  0.3036  0.1947 -0.1017
   58A      H3' 1358   5.352   5.952   1.109  2.3985  1.3952 -0.4846
   58A      C2' 1359   5.363   5.792   1.249  1.6984 -0.1516  0.0362
   58A     H2'1 1360   5.255   5.788   1.257  1.6380  2.6353  2.7403
   58A      O2' 1361   5.420   5.661   1.251 -0.3690  0.1498  0.0821
   58A     HO'2 1362   5.427   5.617   1.166  1.4221  0.3316  0.1053
   58A      O3' 1363   5.403   5.777   1.002 -0.5017 -0.6664 -0.6292
   59C        P 1364   5.279   5.785   0.904 -0.1305  0.7180 -0.2637
   59C      O1P 1365   5.310   5.700   0.787  0.0986 -0.4187  0.3733
   59C      O2P 1366   5.252   5.926   0.879  0.1122 -0.9478  0.0522
   59C      O5' 1367   5.158   5.731   0.989  0.1941 -0.1747 -0.0678
   59C      C5' 1368   5.152   5.588   1.035 -0.6031  0.0658 -0.1603
   59C     H5'1 1369   5.232   5.572   1.108  0.4390  0.7675 -1.1142
   59C     H5'2 1370   5.158   5.514   0.956  1.5901 -1.3250  1.1830
   59C      C4' 1371   5.022   5.578   1.107 -0.5667 -0.2504 -0.5310
   59C      H4' 1372   5.008   5.475   1.138 -0.8063 -0.2109 -0.5081
   59C      O4' 1373   5.030   5.648   1.230  0.4271  0.2046 -0.1544
   59C      C1' 1374   4.897   5.700   1.262  1.1819  0.5440  0.0142
   59C      H1' 1375   4.860   5.651   1.352 -1.5818  0.9422 -0.8395
   59C       N1 1376   4.900   5.851   1.277 -0.1816  0.0418 -0.0743
   59C       C6 1377   4.994   5.927   1.213 -0.4887  0.1894  0.6325
   59C       H6 1378   5.063   5.882   1.145  0.7490  1.3557  1.0734
   59C       C5 1379   4.996   6.064   1.231  0.8019  0.2108 -0.1743
   59C       H5 1380   5.060   6.126   1.170 -1.4664 -0.2957 -3.3771
   59C       C4 1381   4.882   6.120   1.302  0.5298 -0.4047 -0.3104
   59C       N4 1382   4.880   6.251   1.328 -0.5408  1.0231 -0.2477
   59C      H41 1383   4.957   6.313   1.306 -1.5180  2.5184  0.3972
   59C      H42 1384   4.812   6.255   1.402 -0.2767 -3.6562  0.5193
   59C       N3 1385   4.787   6.048   1.357  0.3387 -0.4990  0.1235
   59C       C2 1386   4.787   5.918   1.339  0.0021  0.4030  0.3531
   59C       O2 1387   4.690   5.854   1.384 -0.1213  0.4202 -0.5300
   59C      C3' 1388   4.899   5.633   1.035 -0.1313 -0.0248 -0.4595
   59C      H3' 1389   4.918   5.726   0.983  1.4070  0.1022  0.2649
   59C      C2' 1390   4.800   5.662   1.149 -0.6595 -0.0668  0.2515
   59C     H2'1 1391   4.724   5.733   1.117 -0.4380  0.4184  0.7679
   59C      O2' 1392   4.733   5.541   1.184  0.2697 -0.3486 -0.6412
   59C     HO'2 1393   4.659   5.541   1.122 -1.8599  1.2292  1.7269
   59C      O3' 1394   4.861   5.541   0.940  0.2630 -0.9359  0.1078
   60U        P 1395   4.755   5.578   0.828 -0.5892 -0.2839 -0.6665
   60U      O1P 1396   4.767   5.485   0.713  0.0927  0.0609  0.4662
   60U      O2P 1397   4.768   5.720   0.790  0.1422 -0.0470  0.2543
   60U      O5' 1398   4.610   5.560   0.899 -0.4054  0.1707 -0.4405
   60U      C5' 1399   4.543   5.435   0.921  0.0907 -0.4051  0.3064
   60U     H5'1 1400   4.608   5.375   0.984  0.2073 -0.0913  0.4904
   60U     H5'2 1401   4.530   5.387   0.824  1.6909  0.4183 -0.3636
   60U      C4' 1402   4.409   5.468   0.983 -0.1239  0.3434  0.0896
   60U      H4' 1403   4.350   5.378   1.000  0.1587  0.4199  1.6179
   60U      O4' 1404   4.432   5.534   1.107  0.7788 -0.0334 -0.4116
   60U      C1' 1405   4.336   5.637   1.122  0.6070  0.9156 -0.2764
   60U      H1' 1406   4.278   5.612   1.211 -0.4781  2.1517 -0.6142
   60U       N1 1407   4.405   5.766   1.141  0.1597  0.1696 -0.9731
   60U       C6 1408   4.479   5.813   1.036 -0.0962 -0.2206  0.1050
   60U       H6 1409   4.481   5.750   0.948  1.0341 -1.9662  1.3183
   60U       C5 1410   4.536   5.932   1.036  0.3816 -0.6230  0.4251
   60U       H5 1411   4.581   5.968   0.944  0.0542  0.6956  0.7586
   60U       C4 1412   4.525   6.025   1.141  0.2484 -0.8224 -0.0396
   60U       O4 1413   4.575   6.142   1.152  0.5202 -0.3360 -0.1796
   60U       N3 1414   4.439   5.979   1.239  0.1940  0.1709 -0.5363
   60U       H3 1415   4.443   6.038   1.322  3.7077 -0.3751 -0.1671
   60U       C2 1416   4.377   5.852   1.249 -0.1593  0.0883 -1.0824
   60U       O2 1417   4.304   5.821   1.343  0.0989  0.4654 -0.3904
   60U      C3' 1418   4.318   5.561   0.898 -0.4100 -0.0813 -0.0751
   60U      H3' 1419   4.365   5.621   0.821 -0.8222 -1.3498 -1.3642
   60U      C2' 1420   4.239   5.637   1.006 -0.2094 -0.1095 -0.2805
   60U     H2'1 1421   4.210   5.739   0.979  1.4340  0.4631  0.0408
   60U      O2' 1422   4.121   5.565   1.051  0.6919  0.4680  0.1831
   60U     HO'2 1423   4.063   5.557   0.976 -1.1990 -1.5373  1.7599
   60U      O3' 1424   4.238   5.470   0.826  0.1002 -0.3654 -0.4379
   61U        P 1425   4.143   5.522   0.710 -0.0736 -0.4492  0.1369
   61U      O1P 1426   4.078   5.655   0.753  0.5333 -0.3045 -0.3889
   61U      O2P 1427   4.048   5.411   0.677 -0.1597 -0.4549  0.0102
   61U      O5' 1428   4.245   5.554   0.594  0.0398  0.2345 -0.5985
   61U      C5' 1429   4.302   5.461   0.495 -0.0612  0.7212 -0.0846
   61U     H5'1 1430   4.223   5.439   0.423 -0.0251 -1.4257  0.4881
   61U     H5'2 1431   4.339   5.378   0.554  0.0285  2.1142  1.9433
   61U      C4' 1432   4.423   5.522   0.431  0.2545  0.0106 -0.2631
   61U      H4' 1433   4.470   5.450   0.364  1.7537  0.2693  0.4751
   61U      O4' 1434   4.386   5.636   0.355  0.0655 -0.0387  0.6261
   61U      C1' 1435   4.463   5.752   0.400 -0.4010  0.5491 -0.7805
   61U      H1' 1436   4.556   5.751   0.343 -0.7761  0.9744 -1.4290
   61U       N1 1437   4.378   5.877   0.387 -0.6230 -0.1802 -0.4232
   61U       C6 1438   4.244   5.878   0.404 -0.5521 -0.2379 -0.0358
   61U       H6 1439   4.204   5.782   0.432 -2.6540  1.1877  2.3516
   61U       C5 1440   4.172   5.983   0.387  0.7006  0.2507 -0.1468
   61U       H5 1441   4.065   5.971   0.392  0.7459  0.3591  2.7482
   61U       C4 1442   4.227   6.114   0.360  0.2586  0.5050  0.1417
   61U       O4 1443   4.162   6.219   0.355 -0.7683 -0.4646  0.3555
   61U       N3 1444   4.368   6.109   0.346 -0.0837 -0.0032  0.0644
   61U       H3 1445   4.417   6.196   0.331  1.2947 -0.8364 -0.5333
   61U       C2 1446   4.443   5.993   0.351  0.6423 -0.9871  0.5392
   61U       O2 1447   4.561   6.009   0.317  0.3208 -0.6666  0.2358
   61U      C3' 1448   4.529   5.561   0.539 -0.1747  0.3117 -0.3167
   61U      H3' 1449   4.494   5.523   0.635 -1.3960  3.2454  0.5068
   61U      C2' 1450   4.514   5.715   0.538 -0.2182 -0.0641 -0.3907
   61U     H2'1 1451   4.440   5.753   0.608 -1.5199  0.4856 -2.0131
   61U      O2' 1452   4.644   5.782   0.548 -0.2123  0.0881 -0.7558
   61U     HO'2 1453   4.679   5.774   0.637 -1.0171 -0.3494 -0.4695
   61U      O3' 1454   4.655   5.514   0.484  0.3367 -0.4787  0.6870
   61U      H3T 1455   4.715   5.511   0.559 -1.1925 -2.2304  1.9122
   62G      O5' 1456   4.376   6.443   2.267 -0.4441 -0.2735  0.3318
   62G      H5T 1457   4.421   6.394   2.336 -0.7916  1.6547  2.0276
   62G      C5' 1458   4.240   6.397   2.264  1.0684  0.0312 -0.0912
   62G     H5'1 1459   4.174   6.482   2.246  2.4145  1.0935 -0.1641
   62G     H5'2 1460   4.215   6.355   2.361 -0.2612 -2.6197 -1.4814
   62G      C4' 1461   4.223   6.282   2.173 -0.4918  1.1493  0.5193
   62G      H4' 1462   4.124   6.246   2.204  0.2436  1.3110  3.3829
   62G      O4' 1463   4.217   6.321   2.040  0.2181  0.5908 -0.0854
   62G      C1' 1464   4.277   6.209   1.959 -0.3096 -0.4148 -0.1836
   62G      H1' 1465   4.212   6.183   1.875 -0.6457 -0.4792  0.0900
   62G       N9 1466   4.404   6.252   1.908 -0.3528  0.1083  0.6709
   62G       C8 1467   4.453   6.383   1.903  0.2095  0.3166 -0.1768
   62G       H8 1468   4.404   6.447   1.975 -2.0765 -2.2335  0.7350
   62G       N7 1469   4.552   6.398   1.821 -0.4184  0.2447 -0.8158
   62G       C5 1470   4.568   6.276   1.758 -0.8079 -0.1248  1.3859
   62G       C6 1471   4.647   6.240   1.642  1.1909  0.9072  0.1036
   62G       O6 1472   4.724   6.299   1.576 -0.5089 -0.1906 -0.2549
   62G       N1 1473   4.623   6.103   1.606  0.2503 -0.1048 -0.3394
   62G       H1 1474   4.672   6.067   1.526 -0.9608 -0.1451 -1.0965
   62G       C2 1475   4.533   6.024   1.669 -0.1642  1.4416  0.0187
   62G       N2 1476   4.528   5.896   1.631  0.4860 -0.3417  0.0938
   62G      H21 1477   4.560   5.867   1.540  2.0963 -1.5235  0.9919
   62G      H22 1478   4.464   5.850   1.694  0.9019 -0.5931  0.3324
   62G       N3 1479   4.458   6.056   1.770  0.7021  0.2385 -1.1902
   62G       C4 1480   4.476   6.185   1.809 -0.0074  0.5072  0.2441
   62G      C3' 1481   4.311   6.159   2.185  0.6256 -0.6027 -0.3359
   62G      H3' 1482   4.415   6.192   2.186  0.6716 -0.6762 -1.4504
   62G      C2' 1483   4.290   6.094   2.058  0.0815  0.1472  0.5367
   62G     H2'1 1484   4.372   6.026   2.034  0.1362 -0.4347  2.2079
   62G      O2' 1485   4.168   6.029   2.055 -0.2183  0.2657 -0.2185
   62G     HO'2 1486   4.156   5.996   2.144  0.4701  2.2407  0.6656
   62G      O3' 1487   4.266   6.086   2.300  0.0844  0.1935 -0.4021
   63U        P 1488   4.357   6.085   2.430  0.0353 -0.2919 -0.1970
   63U      O1P 1489   4.276   6.021   2.537 -0.0487 -0.2466 -0.3030
   63U      O2P 1490   4.414   6.226   2.447 -0.0758  0.2624  0.2561
   63U      O5' 1491   4.460   5.985   2.386 -0.4917 -0.3147  0.5138
   63U      C5' 1492   4.426   5.846   2.387 -0.3664 -0.0551 -0.1280
   63U     H5'1 1493   4.327   5.827   2.344 -0.4560  0.1172  0.0022
   63U     H5'2 1494   4.444   5.808   2.487  1.3758  4.1600  1.4125
   63U      C4' 1495   4.524   5.767   2.304  0.6533  0.5184 -0.2099
   63U      H4' 1496   4.503   5.661   2.314  1.6190 -0.0593 -3.3181
   63U      O4' 1497   4.505   5.786   2.165 -0.2328 -0.2573  0.0747
   63U      C1' 1498   4.635   5.785   2.107 -0.4559  1.0917 -0.0499
   63U      H1' 1499   4.632   5.717   2.022  1.0289 -2.4692  2.4855
   63U       N1 1500   4.677   5.916   2.047  0.0259  0.5745 -0.0166
   63U       C6 1501   4.658   6.036   2.105 -0.7126  0.0255  0.2426
   63U       H6 1502   4.597   6.036   2.194 -0.6590  0.1657  0.2806
   63U       C5 1503   4.720   6.149   2.059  0.6272  0.2483 -0.9622
   63U       H5 1504   4.711   6.244   2.111  1.0440 -0.0265 -0.3828
   63U       C4 1505   4.809   6.148   1.950  0.3254 -0.3550 -0.2272
   63U       O4 1506   4.861   6.246   1.905 -0.2036 -0.2342  0.0383
   63U       N3 1507   4.817   6.027   1.890  0.0162 -0.1148  0.2174
   63U       H3 1508   4.866   6.027   1.802  1.4135  2.2490  0.9243
   63U       C2 1509   4.760   5.908   1.938 -0.2698  0.6213 -0.0042
   63U       O2 1510   4.791   5.805   1.880 -0.3957 -0.2517 -0.6299
   63U      C3' 1511   4.668   5.777   2.339  0.1044 -0.1865 -0.7022
   63U      H3' 1512   4.695   5.879   2.364  1.2618 -0.6708  0.1166
   63U      C2' 1513   4.732   5.729   2.210  0.0932  0.6840  0.6219
   63U     H2'1 1514   4.835   5.762   2.192  0.6704 -1.5676 -0.6035
   63U      O2' 1515   4.728   5.588   2.192  0.0610  0.0080 -0.0638
   63U     HO'2 1516   4.688   5.547   2.269  1.2705 -1.8865 -0.3748
   63U      O3' 1517   4.700   5.694   2.454 -0.3149 -0.2482 -0.2637
   64A        P 1518   4.828   5.728   2.546  0.0314  0.2690 -0.0434
   64A      O1P 1519   4.836   5.621   2.653 -0.2096 -0.0566 -0.3324
   64A      O2P 1520   4.833   5.866   2.582  0.3072 -0.1425  0.4976
   64A      O5' 1521   4.950   5.718   2.438  0.5811  0.6077 -0.4056
   64A      C5' 1522   4.998   5.581   2.417 -0.7567  0.3887 -0.0878
   64A     H5'1 1523   4.923   5.519   2.369  0.3113  0.1188 -1.4670
   64A     H5'2 1524   5.026   5.537   2.513  1.3511 -2.3937 -1.8546
   64A      C4' 1525   5.122   5.580   2.327 -0.1969 -0.2943  0.0736
   64A      H4' 1526   5.156   5.476   2.325 -1.6325 -0.7822 -0.8635
   64A      O4' 1527   5.101   5.629   2.196  0.1905  0.1225 -0.2356
   64A      C1' 1528   5.218   5.687   2.146 -0.2379  0.2989 -0.4041
   64A      H1' 1529   5.253   5.643   2.053 -0.8467 -0.6820 -0.1845
   64A       N9 1530   5.177   5.828   2.131 -0.0304  0.2674  0.6475
   64A       C8 1531   5.082   5.906   2.194 -0.1050 -0.5149 -0.0824
   64A       H8 1532   5.024   5.877   2.280 -0.3388  1.6351  0.5542
   64A       N7 1533   5.068   6.027   2.143  0.0751  0.7611  0.5731
   64A       C5 1534   5.166   6.026   2.038  0.2375 -0.1206  0.4062
   64A       C6 1535   5.217   6.124   1.949 -0.0524  0.7153 -0.1067
   64A       N6 1536   5.168   6.249   1.949 -0.8037  0.3543 -0.3278
   64A      H61 1537   5.091   6.269   2.012 -0.6271  3.1484 -0.8930
   64A      H62 1538   5.212   6.324   1.897  0.2182 -0.2032 -0.2983
   64A       N1 1539   5.316   6.103   1.863 -0.3628  0.4926  0.2681
   64A       C2 1540   5.366   5.979   1.867  0.7537 -0.6823  0.3644
   64A       H2 1541   5.451   5.960   1.804  1.2821 -0.0955  0.8799
   64A       N3 1542   5.332   5.882   1.949 -0.5160  0.2426 -0.3817
   64A       C4 1543   5.233   5.905   2.032  0.8334  0.0037  0.2180
   64A      C3' 1544   5.247   5.654   2.378  0.6930 -0.3913 -0.0957
   64A      H3' 1545   5.203   5.752   2.397 -0.7955 -0.9182 -0.6642
   64A      C2' 1546   5.335   5.672   2.256 -0.5175  0.3284 -0.9795
   64A     H2'1 1547   5.398   5.761   2.263 -0.7369  0.3920  0.4866
   64A      O2' 1548   5.417   5.557   2.232  0.2922  0.2132  0.2419
   64A     HO'2 1549   5.505   5.576   2.267 -0.2733  1.0631  1.2986
   64A      O3' 1550   5.297   5.588   2.496  0.5770  0.2570 -0.3696
   65C        P 1551   5.362   5.676   2.603  0.5421 -0.2311  0.5196
   65C      O1P 1552   5.419   5.594   2.717 -0.2258  0.0843 -0.7585
   65C      O2P 1553   5.271   5.785   2.633 -0.3715 -0.0797 -0.2786
   65C      O5' 1554   5.488   5.753   2.529 -0.4895 -0.3631 -0.4387
   65C      C5' 1555   5.611   5.681   2.498  0.5469 -0.0414  0.0656
   65C     H5'1 1556   5.592   5.590   2.441 -0.9882 -1.2001  2.2774
   65C     H5'2 1557   5.670   5.669   2.589 -2.8870  1.2293  2.6784
   65C      C4' 1558   5.700   5.761   2.411 -0.4414  0.5792 -0.6697
   65C      H4' 1559   5.784   5.697   2.385 -0.0877  0.6788  0.1977
   65C      O4' 1560   5.628   5.792   2.291  0.0646 -0.2126 -0.2910
   65C      C1' 1561   5.679   5.920   2.243  0.5183 -0.1014  0.5528
   65C      H1' 1562   5.719   5.902   2.143  0.1682  0.1933  0.3527
   65C       N1 1563   5.566   6.025   2.247  0.6976  0.2126 -0.0306
   65C       C6 1564   5.457   6.035   2.337 -0.4567 -0.8175 -0.1165
   65C       H6 1565   5.451   5.970   2.422  0.8267 -0.9296 -0.0992
   65C       C5 1566   5.368   6.131   2.315 -0.0772  0.2827  0.1035
   65C       H5 1567   5.282   6.138   2.380 -0.8869  2.2599 -1.1128
   65C       C4 1568   5.387   6.232   2.215 -0.6816  0.0853 -0.0905
   65C       N4 1569   5.316   6.342   2.220 -0.4238 -0.1724  0.5435
   65C      H41 1570   5.245   6.345   2.292  1.0706  0.3329  2.0391
   65C      H42 1571   5.344   6.418   2.161 -0.1184 -0.2588  0.5773
   65C       N3 1572   5.492   6.225   2.135 -0.4004 -0.3134  0.2318
   65C       C2 1573   5.579   6.121   2.150  0.6713  0.7246  0.3638
   65C       O2 1574   5.678   6.121   2.075 -0.3838 -0.4534 -0.1196
   65C      C3' 1575   5.753   5.896   2.465  0.1466  0.3747  0.1459
   65C      H3' 1576   5.667   5.948   2.506 -1.9931 -2.2206 -0.7636
   65C      C2' 1577   5.789   5.967   2.333  0.0402  0.1124 -1.0678
   65C     H2'1 1578   5.800   6.075   2.343 -1.4376  0.3623 -1.8116
   65C      O2' 1579   5.908   5.912   2.275 -0.3761  0.3800  0.2900
   65C     HO'2 1580   5.984   5.949   2.319 -0.8801  0.6932  0.9107
   65C      O3' 1581   5.863   5.883   2.562 -0.2795 -0.4278  0.2306
   66G        P 1582   5.891   6.001   2.660 -0.8763 -0.1661  0.1634
   66G      O1P 1583   5.994   5.956   2.747  0.2764 -0.2984  0.1980
   66G      O2P 1584   5.759   6.038   2.721 -0.4176  0.4368 -0.6574
   66G      O5' 1585   5.955   6.121   2.571  0.9420  0.2025 -0.4267
   66G      C5' 1586   6.084   6.117   2.518 -0.5765  0.5965  0.0117
   66G     H5'1 1587   6.088   6.035   2.445 -1.5599  0.3450  0.2337
   66G     H5'2 1588   6.147   6.089   2.602  0.2241 -2.9546 -1.5804
   66G      C4' 1589   6.119   6.247   2.449 -0.4970 -0.0841  0.7081
   66G      H4' 1590   6.225   6.241   2.422 -1.0421 -0.6110 -1.5766
   66G      O4' 1591   6.050   6.260   2.319  0.2698  0.1914  0.1501
   66G      C1' 1592   6.014   6.396   2.296  0.5904  0.2467 -0.0847
   66G      H1' 1593   6.051   6.430   2.199  2.3871 -1.5041 -0.0696
   66G       N9 1594   5.870   6.429   2.312  0.3686 -0.8992 -0.2018
   66G       C8 1595   5.775   6.361   2.389 -0.4687 -0.1638 -0.1211
   66G       H8 1596   5.805   6.280   2.454  0.1433  1.6042  1.9283
   66G       N7 1597   5.655   6.422   2.388  0.0873  0.1745  0.4013
   66G       C5 1598   5.676   6.529   2.300  0.6014 -0.6659  0.0712
   66G       C6 1599   5.589   6.629   2.251 -0.7842  0.0678 -0.0809
   66G       O6 1600   5.471   6.646   2.267  0.5260 -0.3601 -0.4134
   66G       N1 1601   5.659   6.727   2.175  0.0042  0.6313 -0.2601
   66G       H1 1602   5.596   6.800   2.145 -0.9165  1.1471  2.5966
   66G       C2 1603   5.787   6.720   2.132  0.0510 -0.0475 -0.4990
   66G       N2 1604   5.837   6.820   2.064  0.3429  0.0334  0.4236
   66G      H21 1605   5.792   6.911   2.062  0.4201  0.0639  0.1388
   66G      H22 1606   5.933   6.807   2.037 -0.3506 -2.9030 -1.0449
   66G       N3 1607   5.865   6.624   2.175  0.3572 -0.3138 -0.3415
   66G       C4 1608   5.805   6.532   2.257 -0.1750  0.0224 -0.5627
   66G      C3' 1609   6.095   6.385   2.517  0.0992 -0.1368 -0.0700
   66G      H3' 1610   6.002   6.373   2.572 -0.3287 -0.4427 -0.8379
   66G      C2' 1611   6.093   6.476   2.392  0.1060 -0.2988  0.5899
   66G     H2'1 1612   6.042   6.569   2.414  0.7417  0.2889 -0.3303
   66G      O2' 1613   6.218   6.494   2.340 -0.2337 -0.3235 -0.1373
   66G     HO'2 1614   6.205   6.523   2.249  1.1225  0.2400 -0.1693
   66G      O3' 1615   6.200   6.417   2.605 -0.2685  0.1672 -0.5384
   67G        P 1616   6.168   6.510   2.732  0.3324  0.0573  0.2620
   67G      O1P 1617   6.291   6.509   2.816  0.0021 -0.4102  0.6049
   67G      O2P 1618   6.042   6.478   2.797  0.0161  0.6965  0.4802
   67G      O5' 1619   6.162   6.654   2.653  0.4503 -0.1642  0.2139
   67G      C5' 1620   6.278   6.718   2.592  0.5405  0.2747  0.3209
   67G     H5'1 1621   6.332   6.641   2.537  0.5161 -0.9081  1.8764
   67G     H5'2 1622   6.343   6.757   2.670  3.1099  0.2497 -1.6686
   67G      C4' 1623   6.229   6.829   2.494 -0.6105 -0.1747 -0.5941
   67G      H4' 1624   6.328   6.851   2.456 -0.3844  0.0298  0.0853
   67G      O4' 1625   6.138   6.796   2.383  0.2831  0.6652 -0.1491
   67G      C1' 1626   6.041   6.897   2.358 -0.2788  0.1444  0.5889
   67G      H1' 1627   6.025   6.910   2.251 -1.6929  2.4968  1.0048
   67G       N9 1628   5.903   6.865   2.404  0.2303 -0.1113 -0.0210
   67G       C8 1629   5.855   6.764   2.482 -0.4370  0.0278 -0.3224
   67G       H8 1630   5.927   6.691   2.515  0.5733  0.1427 -2.1384
   67G       N7 1631   5.730   6.766   2.512 -0.9641  0.4629 -0.0260
   67G       C5 1632   5.693   6.882   2.445  0.4968  0.2918 -0.2004
   67G       C6 1633   5.564   6.951   2.443  0.3071 -0.2472 -0.6878
   67G       O6 1634   5.459   6.912   2.491  0.5821 -0.0270  0.0604
   67G       N1 1635   5.558   7.063   2.368 -0.2351  0.0592 -0.2083
   67G       H1 1636   5.468   7.108   2.358 -0.1228  0.7648  1.6773
   67G       C2 1637   5.670   7.119   2.316 -0.2109  0.1725 -0.1146
   67G       N2 1638   5.653   7.237   2.255  0.3791  0.9097 -0.1416
   67G      H21 1639   5.563   7.283   2.260  1.0644  2.1861  1.8286
   67G      H22 1640   5.726   7.284   2.205 -0.9303  2.5810 -0.5922
   67G       N3 1641   5.790   7.063   2.324 -1.3152 -0.1231 -0.2191
   67G       C4 1642   5.794   6.941   2.379 -0.4396 -1.1290  0.2739
   67G      C3' 1643   6.170   6.965   2.547  0.2529  0.3257  0.1692
   67G      H3' 1644   6.102   6.923   2.622 -0.4455  0.9895 -0.0816
   67G      C2' 1645   6.095   7.019   2.424 -0.8096  0.0921 -0.1222
   67G     H2'1 1646   6.021   7.089   2.464 -0.5651  0.3785 -0.1658
   67G      O2' 1647   6.189   7.093   2.339 -0.3540 -0.0959  0.4242
   67G     HO'2 1648   6.255   7.124   2.401 -0.8087 -0.5803  1.1874
   67G      O3' 1649   6.261   7.062   2.596 -0.8877  0.8743  0.4011
   68A        P 1650   6.232   7.140   2.731 -0.1907  0.2380  0.0471
   68A      O1P 1651   6.361   7.214   2.762  0.2576  0.4607  0.2946
   68A      O2P 1652   6.165   7.056   2.832 -0.6606 -0.3721  0.1956
   68A      O5' 1653   6.122   7.255   2.698 -0.0509 -0.5418 -1.1417
   68A      C5' 1654   6.156   7.372   2.621  0.2619 -0.2644 -0.4021
   68A     H5'1 1655   6.198   7.352   2.522  2.9224  1.7044  0.2052
   68A     H5'2 1656   6.221   7.436   2.680  0.1433  0.8864 -1.4574
   68A      C4' 1657   6.033   7.459   2.591 -0.5601  0.4869 -0.6821
   68A      H4' 1658   6.058   7.547   2.532 -1.3251  0.3602 -1.2198
   68A      O4' 1659   5.937   7.377   2.539  0.6012 -0.2171 -0.5648
   68A      C1' 1660   5.811   7.430   2.578  0.3144  0.0221  1.0104
   68A      H1' 1661   5.760   7.465   2.489  3.6716 -0.2969 -1.2576
   68A       N9 1662   5.723   7.324   2.626 -0.2731  0.1035 -0.2735
   68A       C8 1663   5.753   7.192   2.653  0.6472 -0.0206  0.2452
   68A       H8 1664   5.857   7.162   2.650  1.3511  1.9261  1.8849
   68A       N7 1665   5.648   7.121   2.678 -0.6750  0.0743 -0.5915
   68A       C5 1666   5.544   7.211   2.672 -0.0956 -0.1369  0.2478
   68A       C6 1667   5.406   7.204   2.691  0.1244 -0.0884  0.4941
   68A       N6 1668   5.342   7.091   2.703 -1.0047  0.6240  0.1345
   68A      H61 1669   5.398   7.011   2.676  0.0412  1.5715 -0.6136
   68A      H62 1670   5.247   7.085   2.735  0.6387  0.1395  6.3258
   68A       N1 1671   5.328   7.318   2.681  0.2510  0.0516  0.2529
   68A       C2 1672   5.392   7.431   2.657 -0.6141 -0.0052 -0.1322
   68A       H2 1673   5.325   7.515   2.642 -0.4859  0.0768 -0.2402
   68A       N3 1674   5.518   7.454   2.621  0.2768 -0.8925  0.2892
   68A       C4 1675   5.589   7.337   2.639 -0.1183  0.3781 -0.8199
   68A      C3' 1676   5.969   7.501   2.727  0.5714  0.3195 -0.1879
   68A      H3' 1677   5.956   7.412   2.788 -1.1299  1.1549  0.7241
   68A      C2' 1678   5.825   7.537   2.682 -0.0922  0.4268  0.4740
   68A     H2'1 1679   5.757   7.523   2.766  0.3697 -0.4831  0.7160
   68A      O2' 1680   5.834   7.669   2.630  0.0649  0.0034  0.2745
   68A     HO'2 1681   5.855   7.728   2.703 -0.3195 -1.3386  1.5274
   68A      O3' 1682   6.047   7.603   2.805 -0.1546 -0.0965  0.1706
   69A        P 1683   6.029   7.603   2.957  0.1915 -0.0264  0.2262
   69A      O1P 1684   6.115   7.709   3.005 -0.6501 -0.3818 -0.1960
   69A      O2P 1685   6.059   7.466   3.012  0.1327 -0.3412 -0.7586
   69A      O5' 1686   5.879   7.640   3.000  0.0225  0.1477 -0.2477
   69A      C5' 1687   5.834   7.771   2.974 -0.5143  0.3628  0.0800
   69A     H5'1 1688   5.866   7.808   2.877 -1.9600 -0.5559 -0.7856
   69A     H5'2 1689   5.876   7.831   3.055  0.3932  2.0604 -1.5879
   69A      C4' 1690   5.673   7.787   2.976 -0.9127 -0.0410  0.1997
   69A      H4' 1691   5.631   7.879   2.937 -1.9458 -0.2898  0.6805
   69A      O4' 1692   5.605   7.686   2.904 -0.0299  0.2147  0.2315
   69A      C1' 1693   5.483   7.668   2.979 -0.1305  0.6840 -0.0745
   69A      H1' 1694   5.391   7.698   2.928 -0.3907 -0.3368 -0.2186
   69A       N9 1695   5.487   7.524   3.011  1.0014 -0.7029  0.4498
   69A       C8 1696   5.587   7.435   3.019 -0.2382  0.1684  0.0577
   69A       H8 1697   5.690   7.465   3.003  0.7152 -3.7794 -2.5821
   69A       N7 1698   5.551   7.310   3.032 -0.0794 -0.0736 -0.4505
   69A       C5 1699   5.410   7.323   3.020  0.3229  0.2511 -0.1456
   69A       C6 1700   5.297   7.239   3.019  0.1587  0.3687 -0.6906
   69A       N6 1701   5.285   7.102   3.024  0.0185 -0.3577  0.6350
   69A      H61 1702   5.369   7.049   3.041  1.7802  2.1618  0.4107
   69A      H62 1703   5.197   7.060   2.998  1.0429 -2.6453  0.6562
   69A       N1 1704   5.176   7.282   2.999  0.1010  0.0203  0.3921
   69A       C2 1705   5.156   7.412   2.987  0.1466 -0.2281  0.1090
   69A       H2 1706   5.053   7.441   2.976  0.4102  1.4629  1.6827
   69A       N3 1707   5.247   7.509   2.996  0.2510 -0.5060  0.5062
   69A       C4 1708   5.369   7.454   2.999  0.0684  0.1603  0.2276
   69A      C3' 1709   5.634   7.772   3.123 -0.1958 -0.5772  0.0545
   69A      H3' 1710   5.693   7.688   3.160  1.0560 -0.4888 -1.6069
   69A      C2' 1711   5.484   7.742   3.113  0.0131  0.6745 -0.2826
   69A     H2'1 1712   5.451   7.677   3.195  2.9492  0.0272  0.4910
   69A      O2' 1713   5.397   7.851   3.101 -0.3196  0.0328 -0.2732
   69A     HO'2 1714   5.394   7.873   3.194 -0.0823 -2.0228  0.2685
   69A      O3' 1715   5.650   7.883   3.206  0.1668 -0.3501 -0.3816
   70U        P 1716   5.696   7.848   3.358 -0.1587 -0.5558  0.1432
   70U      O1P 1717   5.751   7.975   3.420  0.2209 -0.2841 -0.7080
   70U      O2P 1718   5.793   7.733   3.361  0.6710  0.4475 -0.0007
   70U      O5' 1719   5.552   7.812   3.426  0.1796 -0.1745  0.4034
   70U      C5' 1720   5.460   7.919   3.438  0.3610  0.6361  0.1807
   70U     H5'1 1721   5.440   7.969   3.343  1.0727  1.1265  0.2735
   70U     H5'2 1722   5.509   7.975   3.518  0.4596  0.2543  0.3908
   70U      C4' 1723   5.332   7.859   3.491  0.1297 -0.7233 -0.2617
   70U      H4' 1724   5.267   7.944   3.508  0.0419 -0.8578  0.0843
   70U      O4' 1725   5.284   7.775   3.387  0.0602 -0.0010 -0.0058
   70U      C1' 1726   5.202   7.671   3.437 -0.6781 -0.1839  0.7054
   70U      H1' 1727   5.099   7.686   3.407 -0.1751 -1.0109 -1.6807
   70U       N1 1728   5.247   7.533   3.390  0.2892  0.3156 -0.9966
   70U       C6 1729   5.382   7.499   3.389  0.6036 -0.2611 -0.4964
   70U       H6 1730   5.461   7.570   3.407  0.1444  0.9389 -2.8372
   70U       C5 1731   5.415   7.368   3.371 -0.2774  0.7318  0.2192
   70U       H5 1732   5.518   7.335   3.367 -0.3897  0.3584  0.3681
   70U       C4 1733   5.320   7.258   3.369 -0.1981 -0.1586  0.9564
   70U       O4 1734   5.349   7.139   3.381  0.0916 -0.1344  0.1531
   70U       N3 1735   5.190   7.302   3.368 -0.1033 -1.5289  0.2631
   70U       H3 1736   5.112   7.237   3.369  0.0793 -1.7994 -1.1832
   70U       C2 1737   5.148   7.431   3.379 -0.2489 -0.4706 -0.2788
   70U       O2 1738   5.024   7.455   3.379  0.1042 -0.1811  0.2031
   70U      C3' 1739   5.333   7.771   3.612 -0.1416 -0.3664 -0.0727
   70U      H3' 1740   5.418   7.704   3.597  1.0185  1.0942 -0.2828
   70U      C2' 1741   5.205   7.683   3.589  0.0200 -0.2462 -0.2588
   70U     H2'1 1742   5.224   7.582   3.624  0.5306 -0.5950 -1.4816
   70U      O2' 1743   5.083   7.730   3.638  0.6628 -0.0527  0.8786
   70U     HO'2 1744   5.083   7.688   3.724  1.6456  0.6686  1.2432
   70U      O3' 1745   5.331   7.856   3.726  0.3812  0.2453 -0.6106
   71A        P 1746   5.357   7.790   3.867  0.0082 -0.4474 -0.0711
   71A      O1P 1747   5.349   7.903   3.968  0.4440 -0.5073 -0.4695
   71A      O2P 1748   5.474   7.717   3.860  0.5346  0.1558  0.1697
   71A      O5' 1749   5.237   7.689   3.903 -0.8091  0.1555 -0.0350
   71A      C5' 1750   5.116   7.740   3.950 -0.0622  0.3425 -0.1540
   71A     H5'1 1751   5.077   7.814   3.880 -0.5402 -1.3975 -1.7925
   71A     H5'2 1752   5.143   7.787   4.044  1.4769  0.9099 -0.8468
   71A      C4' 1753   5.008   7.631   3.969 -0.2415  0.7579 -0.1379
   71A      H4' 1754   4.916   7.672   4.011 -0.7254 -0.8133  0.3833
   71A      O4' 1755   4.975   7.570   3.844 -0.0195  0.2295 -0.3873
   71A      C1' 1756   4.943   7.431   3.867 -1.0820  0.1645  0.0073
   71A      H1' 1757   4.844   7.410   3.827 -1.0777 -0.4015  0.2914
   71A       N9 1758   5.047   7.344   3.800  0.3834 -0.2994  0.3057
   71A       C8 1759   5.175   7.377   3.762 -0.3680 -0.6091  0.2364
   71A       H8 1760   5.232   7.459   3.803  0.1065 -0.9527  0.2701
   71A       N7 1761   5.229   7.282   3.690 -0.7274 -0.4436 -0.1386
   71A       C5 1762   5.134   7.175   3.698 -0.3200  0.1812 -0.1671
   71A       C6 1763   5.139   7.037   3.658  0.3619 -0.0683 -0.1143
   71A       N6 1764   5.244   6.981   3.599  0.3869  0.2150 -0.0844
   71A      H61 1765   5.312   7.051   3.572  2.1026 -0.6372  1.8676
   71A      H62 1766   5.247   6.889   3.559  2.3820 -0.2935  1.1345
   71A       N1 1767   5.030   6.958   3.680  0.3155  0.0433 -0.5636
   71A       C2 1768   4.930   7.008   3.753  0.2836 -0.4410  0.7646
   71A       H2 1769   4.851   6.937   3.776 -0.7664  0.5048  0.1619
   71A       N3 1770   4.916   7.130   3.808  0.6922  0.0424  0.0745
   71A       C4 1771   5.024   7.206   3.771 -0.0727 -0.1571 -0.1315
   71A      C3' 1772   5.066   7.509   4.060  0.2254 -0.2937  0.1269
   71A      H3' 1773   5.163   7.473   4.026  1.1876  3.5003 -1.6839
   71A      C2' 1774   4.954   7.411   4.019 -0.3797 -0.0693 -0.6968
   71A     H2'1 1775   4.983   7.307   4.035 -2.3670 -0.6153 -0.3307
   71A      O2' 1776   4.832   7.423   4.085 -0.2865 -0.3347 -0.4707
   71A     HO'2 1777   4.806   7.516   4.093  1.1197 -0.0093  0.7758
   71A      O3' 1778   5.076   7.539   4.195 -0.5778  0.0914  0.9897
   72G        P 1779   5.174   7.460   4.285  0.0852  0.0220  0.2689
   72G      O1P 1780   5.168   7.520   4.419  0.1844 -0.1306  0.7660
   72G      O2P 1781   5.309   7.449   4.220 -0.8022 -0.2881 -0.3368
   72G      O5' 1782   5.118   7.319   4.300 -0.1675  0.5300 -0.0603
   72G      C5' 1783   4.996   7.292   4.370  0.4076 -0.0265 -0.0204
   72G     H5'1 1784   4.915   7.359   4.342  0.8559  0.3169 -0.5053
   72G     H5'2 1785   5.014   7.317   4.475 -0.0408 -1.7527  0.5055
   72G      C4' 1786   4.940   7.152   4.364  0.3169 -0.0724 -0.1607
   72G      H4' 1787   4.848   7.143   4.422  0.6531 -1.0565  0.2429
   72G      O4' 1788   4.904   7.107   4.228 -0.7253 -0.1336  0.0919
   72G      C1' 1789   4.949   6.973   4.209  0.2003  0.3449  0.5060
   72G      H1' 1790   4.864   6.910   4.183  0.3990  0.0960  0.4584
   72G       N9 1791   5.055   6.953   4.116 -0.5482  0.4133  0.2638
   72G       C8 1792   5.120   7.048   4.050 -0.3732  0.0594  0.4313
   72G       H8 1793   5.112   7.153   4.072  0.0685 -0.3580  2.8030
   72G       N7 1794   5.207   7.002   3.965  0.2238 -0.2831 -0.1272
   72G       C5 1795   5.194   6.860   3.976 -0.3842 -0.5824  0.7248
   72G       C6 1796   5.267   6.752   3.916  0.1390 -0.6573  0.3633
   72G       O6 1797   5.362   6.757   3.833 -0.1178 -0.0866 -0.1656
   72G       N1 1798   5.221   6.628   3.957 -0.4368  0.4560  0.0264
   72G       H1 1799   5.272   6.552   3.913 -1.6679 -0.4366  0.0856
   72G       C2 1800   5.113   6.606   4.036 -0.5084  0.6656  0.5342
   72G       N2 1801   5.098   6.482   4.066  0.8529 -0.1420 -0.0372
   72G      H21 1802   5.146   6.403   4.025  3.5160  0.3408  1.9010
   72G      H22 1803   5.037   6.462   4.144  1.0966 -0.2844  0.1182
   72G       N3 1804   5.045   6.705   4.102 -0.1506  0.0193 -1.0017
   72G       C4 1805   5.090   6.829   4.064 -0.8288  0.1584  0.7577
   72G      C3' 1806   5.042   7.052   4.410 -0.7051 -0.5073 -0.6013
   72G      H3' 1807   5.136   7.075   4.359 -1.2266  0.5099 -1.1480
   72G      C2' 1808   4.988   6.920   4.349  1.0263 -0.2582 -0.2529
   72G     H2'1 1809   5.063   6.841   4.349  1.1586 -0.1944  1.5981
   72G      O2' 1810   4.861   6.868   4.403  0.0008  0.0897  0.1179
   72G     HO'2 1811   4.872   6.773   4.392  2.4049  0.3129  0.1935
   72G      O3' 1812   5.054   7.033   4.556 -0.6387  0.2541 -0.4766
   73A        P 1813   5.197   7.006   4.609  0.0688  0.1424 -0.0501
   73A      O1P 1814   5.192   7.028   4.755  0.5045 -0.1080  0.0412
   73A      O2P 1815   5.301   7.069   4.534  0.2975 -0.3194 -0.1801
   73A      O5' 1816   5.217   6.851   4.575  0.1967  0.0827 -0.7593
   73A      C5' 1817   5.129   6.755   4.634  0.3266  0.2349  0.5281
   73A     H5'1 1818   5.030   6.763   4.589  1.1592 -1.4510 -1.8021
   73A     H5'2 1819   5.117   6.783   4.739 -0.5720  2.2529 -0.0519
   73A      C4' 1820   5.167   6.608   4.608  0.0611  0.3036  0.1332
   73A      H4' 1821   5.102   6.549   4.673  0.3336 -0.1256  0.0192
   73A      O4' 1822   5.138   6.573   4.471  0.2445 -0.1766 -0.3439
   73A      C1' 1823   5.246   6.497   4.420  0.3899  0.0933 -0.1143
   73A      H1' 1824   5.207   6.413   4.362 -0.7285 -1.3517  2.5110
   73A       N9 1825   5.342   6.570   4.337  0.1347  0.1452  0.4703
   73A       C8 1826   5.365   6.706   4.321 -0.5840  0.0212 -0.0638
   73A       H8 1827   5.317   6.774   4.390 -3.1022 -0.6040 -1.0880
   73A       N7 1828   5.458   6.740   4.229 -0.3196  0.6028 -0.1260
   73A       C5 1829   5.488   6.610   4.169 -0.3280  0.2533  0.3757
   73A       C6 1830   5.570   6.565   4.060  0.4507  1.1862 -0.4152
   73A       N6 1831   5.632   6.648   3.974  0.4780 -0.6427 -0.0058
   73A      H61 1832   5.599   6.743   3.968 -0.1538 -0.8635 -0.2046
   73A      H62 1833   5.682   6.602   3.898  2.9725 -0.0071  1.1670
   73A       N1 1834   5.589   6.435   4.039 -0.3470  0.1293 -0.2339
   73A       C2 1835   5.511   6.353   4.113  0.4127  1.1135 -0.1560
   73A       H2 1836   5.518   6.247   4.094 -2.0038  0.8226  0.1977
   73A       N3 1837   5.417   6.385   4.206 -0.2942  0.3211  0.7678
   73A       C4 1838   5.419   6.515   4.238  0.4262 -0.5232  0.2903
   73A      C3' 1839   5.313   6.570   4.632 -0.2851  0.0192  0.3425
   73A      H3' 1840   5.370   6.653   4.591  1.2995 -0.4810  1.4342
   73A      C2' 1841   5.319   6.445   4.541  0.3897 -0.1661 -0.1723
   73A     H2'1 1842   5.425   6.425   4.529  0.5181  0.0958  0.4672
   73A      O2' 1843   5.262   6.326   4.592  0.4963  0.2291 -0.0525
   73A     HO'2 1844   5.206   6.341   4.668 -1.3339  2.3254 -1.6915
   73A      O3' 1845   5.342   6.531   4.768 -0.3474 -0.4270  0.2736
   74U        P 1846   5.488   6.557   4.819  0.2750 -0.4361  0.0328
   74U      O1P 1847   5.493   6.505   4.954  0.0768  0.1301  0.0455
   74U      O2P 1848   5.533   6.696   4.793  0.4538  0.3782 -0.6670
   74U      O5' 1849   5.585   6.464   4.735  0.1473 -0.4441  0.5687
   74U      C5' 1850   5.575   6.326   4.751  0.1043 -0.0311  0.5948
   74U     H5'1 1851   5.470   6.298   4.741  0.6249 -1.7165 -0.6092
   74U     H5'2 1852   5.594   6.301   4.855 -1.0350 -0.5378  0.6878
   74U      C4' 1853   5.662   6.235   4.663  0.5576  0.0800  0.2714
   74U      H4' 1854   5.640   6.133   4.693 -0.5029  0.8452  2.3504
   74U      O4' 1855   5.642   6.258   4.522  0.0769  0.3560  0.0784
   74U      C1' 1856   5.759   6.225   4.453  0.7260  0.1744 -1.0892
   74U      H1' 1857   5.746   6.132   4.397  3.4672 -1.1082  0.2354
   74U       N1 1858   5.805   6.325   4.355  0.0496  0.4673  0.1831
   74U       C6 1859   5.752   6.453   4.356 -0.1357  0.1860  0.0227
   74U       H6 1860   5.672   6.475   4.424 -0.8550  0.2748 -0.8374
   74U       C5 1861   5.809   6.548   4.279  0.1904 -0.0225  0.4979
   74U       H5 1862   5.789   6.653   4.294  4.6191  0.9747  0.8802
   74U       C4 1863   5.911   6.519   4.181  0.4737  0.4147  0.0881
   74U       O4 1864   5.973   6.599   4.108  0.6698 -0.1354 -0.4273
   74U       N3 1865   5.955   6.386   4.183  0.0526  0.4717 -0.8443
   74U       H3 1866   6.011   6.362   4.102  0.6231 -1.4061  0.0641
   74U       C2 1867   5.907   6.285   4.264  1.0527  0.6335 -0.2452
   74U       O2 1868   5.941   6.170   4.246  0.6547 -0.0535  0.8252
   74U      C3' 1869   5.814   6.254   4.697 -0.4306 -0.0943 -0.3169
   74U      H3' 1870   5.836   6.361   4.697 -0.6143 -0.0505 -0.9915
   74U      C2' 1871   5.865   6.195   4.566 -0.0052  0.7508 -0.3060
   74U     H2'1 1872   5.962   6.242   4.550  1.1127 -1.5253 -0.5994
   74U      O2' 1873   5.877   6.051   4.571  0.2550 -0.1794  0.2100
   74U     HO'2 1874   5.945   6.033   4.637  0.6695  0.8184  0.0685
   74U      O3' 1875   5.869   6.195   4.812  0.5262 -0.6288  0.3172
   75A        P 1876   6.011   6.226   4.872 -0.1573  0.3072  0.3146
   75A      O1P 1877   6.018   6.150   4.999 -0.1743 -0.3311  0.1154
   75A      O2P 1878   6.027   6.373   4.868 -0.2248  0.4825  0.4822
   75A      O5' 1879   6.097   6.151   4.766  0.1027 -0.2777  0.4475
   75A      C5' 1880   6.143   6.022   4.790  0.3832  0.2225 -0.2898
   75A     H5'1 1881   6.053   5.962   4.779 -0.0487  0.6786  0.6626
   75A     H5'2 1882   6.191   5.999   4.886 -0.1273 -1.1994 -0.3535
   75A      C4' 1883   6.241   5.986   4.677 -0.1326  0.7271 -0.4541
   75A      H4' 1884   6.276   5.883   4.686  1.7721  1.3387 -0.4525
   75A      O4' 1885   6.186   6.010   4.553 -0.0237  0.5930 -0.4169
   75A      C1' 1886   6.283   6.027   4.459 -0.5365 -0.2426 -0.4514
   75A      H1' 1887   6.275   5.944   4.389  1.3453 -2.1926  1.5205
   75A       N9 1888   6.268   6.161   4.399 -0.0466 -0.3769 -0.0822
   75A       C8 1889   6.213   6.278   4.458  0.1401 -0.5796 -0.0337
   75A       H8 1890   6.167   6.269   4.556  0.1850 -2.3509 -0.1476
   75A       N7 1891   6.221   6.387   4.385 -0.3306  0.3729 -0.4353
   75A       C5 1892   6.297   6.341   4.275  0.3999  0.2234  0.0483
   75A       C6 1893   6.348   6.395   4.155 -0.4745  0.9233 -0.2785
   75A       N6 1894   6.328   6.516   4.110  0.3486  0.6230  0.0452
   75A      H61 1895   6.254   6.568   4.156 -2.7241 -1.2253 -2.3858
   75A      H62 1896   6.364   6.539   4.019  0.9329 -0.8852 -0.1244
   75A       N1 1897   6.426   6.329   4.064 -0.2462 -0.2026 -0.4482
   75A       C2 1898   6.434   6.202   4.084 -0.1970 -0.4904 -0.0558
   75A       H2 1899   6.486   6.146   4.008  2.4097  2.3045 -0.5228
   75A       N3 1900   6.389   6.129   4.183  0.3415 -0.8097 -0.6065
   75A       C4 1901   6.321   6.202   4.279  0.2612  0.5494  0.3074
   75A      C3' 1902   6.373   6.063   4.679  0.0959  0.6248  0.8500
   75A      H3' 1903   6.359   6.171   4.693 -0.0014  0.9356 -1.4097
   75A      C2' 1904   6.412   6.026   4.535 -0.3238  0.1032 -0.3342
   75A     H2'1 1905   6.476   6.105   4.497 -0.3774  0.3513  0.0867
   75A      O2' 1906   6.478   5.898   4.522 -0.1795 -0.6617 -0.1997
   75A     HO'2 1907   6.522   5.882   4.606 -2.9336  2.5976  2.1155
   75A      O3' 1908   6.463   6.010   4.771  0.3677 -0.2985 -0.0224
   76A        P 1909   6.584   6.099   4.820 -0.3448  0.0782  0.2496
   76A      O1P 1910   6.661   6.016   4.911  0.3634  0.0523  0.0897
   76A      O2P 1911   6.530   6.232   4.854  0.4757 -0.7740 -0.4843
   76A      O5' 1912   6.668   6.125   4.693 -0.1940  0.3429  0.5874
   76A      C5' 1913   6.746   6.017   4.645 -0.6376  0.1064 -0.0266
   76A     H5'1 1914   6.701   5.919   4.628 -0.3848 -0.0193  0.0176
   76A     H5'2 1915   6.823   5.990   4.717 -2.0949  0.3733  1.7066
   76A      C4' 1916   6.820   6.042   4.513 -0.3186  0.3863  0.1448
   76A      H4' 1917   6.877   5.956   4.478  2.2542  1.4130  1.5575
   76A      O4' 1918   6.731   6.082   4.407 -0.7716  0.5171 -0.5816
   76A      C1' 1919   6.784   6.187   4.334  0.1779  0.1404 -0.1104
   76A      H1' 1920   6.785   6.150   4.231  1.7970  0.8377 -0.3725
   76A       N9 1921   6.706   6.312   4.353 -0.5479 -0.2522  0.7105
   76A       C8 1922   6.631   6.365   4.446  0.5087  0.2011  0.5208
   76A       H8 1923   6.610   6.301   4.531  3.6724  1.2200  2.2309
   76A       N7 1924   6.569   6.476   4.422 -0.2637  0.0230  0.2611
   76A       C5 1925   6.628   6.514   4.301  0.1566  1.0493  0.1149
   76A       C6 1926   6.621   6.626   4.216 -0.3665  0.7916  0.1623
   76A       N6 1927   6.552   6.738   4.231 -0.8276 -0.1615 -0.2530
   76A      H61 1928   6.515   6.754   4.323 -2.0090 -0.7069 -0.6067
   76A      H62 1929   6.557   6.816   4.168 -0.6396  0.4261  0.4850
   76A       N1 1930   6.701   6.629   4.112 -0.1820  0.3131 -0.3943
   76A       C2 1931   6.783   6.528   4.090 -0.5186  0.7785  0.5541
   76A       H2 1932   6.842   6.536   4.000 -1.3458 -0.4420 -0.1201
   76A       N3 1933   6.794   6.414   4.155  0.6317  0.4492  0.3294
   76A       C4 1934   6.705   6.410   4.257 -0.1958 -0.1278  0.1717
   76A      C3' 1935   6.926   6.155   4.520 -0.6647  0.3367 -0.3640
   76A      H3' 1936   6.892   6.238   4.581  1.2043  0.5135  0.5039
   76A      C2' 1937   6.933   6.200   4.371  0.1716 -0.0530 -0.3639
   76A     H2'1 1938   6.965   6.304   4.357  0.5967 -0.2616 -0.9973
   76A      O2' 1939   7.006   6.118   4.281  0.0443 -0.0010  0.0058
   76A     HO'2 1940   7.028   6.181   4.212  0.1120 -0.0727 -0.0387
   76A      O3' 1941   7.052   6.112   4.559 -0.0235 -0.0918  0.2310
   77U        P 1942   7.144   6.202   4.649  0.0544  0.0775  0.6145
   77U      O1P 1943   7.265   6.128   4.690 -0.5874 -0.0679 -0.2513
   77U      O2P 1944   7.053   6.257   4.750  0.6718 -0.1631  0.4378
   77U      O5' 1945   7.186   6.308   4.548  0.2855  0.3724  0.5102
   77U      C5' 1946   7.272   6.273   4.435  0.2533  0.2005 -0.2723
   77U     H5'1 1947   7.234   6.188   4.379  3.4924 -1.6353  0.0363
   77U     H5'2 1948   7.367   6.230   4.467 -0.7627 -0.0904  2.6877
   77U      C4' 1949   7.293   6.382   4.331  0.9635 -0.3541  0.0832
   77U      H4' 1950   7.362   6.334   4.261  0.2537 -1.1289 -0.1012
   77U      O4' 1951   7.169   6.438   4.276  0.2813  0.5325  0.1586
   77U      C1' 1952   7.184   6.571   4.232  0.3213 -0.3778 -0.7483
   77U      H1' 1953   7.183   6.574   4.123 -0.6900  0.4366 -0.7289
   77U       N1 1954   7.070   6.660   4.289 -0.2676  0.3019 -0.2455
   77U       C6 1955   7.009   6.630   4.409 -0.7982 -0.2587  0.0570
   77U       H6 1956   7.038   6.541   4.463 -2.1918 -1.1153 -0.5355
   77U       C5 1957   6.905   6.701   4.452  0.1904  0.4531  0.0122
   77U       H5 1958   6.862   6.666   4.545 -2.3202  2.8819 -0.1104
   77U       C4 1959   6.866   6.818   4.384 -0.6011 -0.4568 -0.3040
   77U       O4 1960   6.771   6.886   4.418  0.0528 -0.0235 -0.0945
   77U       N3 1961   6.935   6.855   4.269 -0.0959 -0.4578  0.7232
   77U       H3 1962   6.898   6.938   4.225 -0.8263 -0.4582  1.3096
   77U       C2 1963   7.026   6.771   4.216  0.6768  0.5342  0.0824
   77U       O2 1964   7.077   6.807   4.115 -0.1935  0.8692  0.6865
   77U      C3' 1965   7.352   6.511   4.387  0.2162  0.0639 -0.1780
   77U      H3' 1966   7.290   6.533   4.473 -3.9796 -3.6857 -1.8051
   77U      C2' 1967   7.327   6.606   4.278 -0.1632  0.2018  0.4514
   77U     H2'1 1968   7.351   6.707   4.312  0.3946  0.1000  0.3608
   77U      O2' 1969   7.416   6.581   4.160  0.2297  0.1340 -0.5284
   77U     HO'2 1970   7.498   6.560   4.206 -0.9084  1.7967  2.5083
   77U      O3' 1971   7.487   6.490   4.428  0.7559  0.8086  0.3944
   78U        P 1972   7.546   6.601   4.523 -0.5099 -0.0467 -0.3564
   78U      O1P 1973   7.686   6.565   4.552 -0.2865 -0.0596 -0.3033
   78U      O2P 1974   7.456   6.615   4.639 -1.0185  0.7351 -0.5611
   78U      O5' 1975   7.554   6.745   4.454 -0.5975  0.0157  0.4102
   78U      C5' 1976   7.669   6.788   4.385  0.3169 -0.6496 -0.1418
   78U     H5'1 1977   7.691   6.717   4.306 -0.5255  0.1537 -1.1299
   78U     H5'2 1978   7.750   6.794   4.458  0.0312  0.5236  0.1071
   78U      C4' 1979   7.645   6.927   4.323 -0.3598  0.7182 -0.2913
   78U      H4' 1980   7.736   6.955   4.270 -0.1457  2.5976  0.9608
   78U      O4' 1981   7.520   6.944   4.257  0.4575 -0.0425  0.6580
   78U      C1' 1982   7.464   7.070   4.281  0.2588 -0.0884  0.2191
   78U      H1' 1983   7.461   7.131   4.191  0.0139  0.6262  0.7054
   78U       N1 1984   7.324   7.079   4.334 -0.2764  0.1603 -0.1890
   78U       C6 1985   7.277   6.981   4.415  0.3630  0.8976  0.2841
   78U       H6 1986   7.345   6.904   4.449 -0.6265  0.7073  1.9835
   78U       C5 1987   7.141   6.986   4.454 -0.6053  0.0246 -0.0665
   78U       H5 1988   7.100   6.912   4.521  1.3566 -0.7376  0.3450
   78U       C4 1989   7.057   7.098   4.417 -0.1933  0.1973 -0.0012
   78U       O4 1990   6.937   7.130   4.455  0.6754  0.3012 -0.2256
   78U       N3 1991   7.114   7.177   4.314 -0.7362 -0.1381  0.4260
   78U       H3 1992   7.057   7.254   4.281 -0.9174 -0.4275  0.0518
   78U       C2 1993   7.243   7.178   4.278 -0.5634 -0.1978  0.3894
   78U       O2 1994   7.281   7.264   4.192 -0.0016 -0.3907 -0.9526
   78U      C3' 1995   7.621   7.028   4.439 -0.0377  0.7724 -0.2744
   78U      H3' 1996   7.558   6.970   4.508 -0.7695  0.0729 -1.4880
   78U      C2' 1997   7.550   7.146   4.374 -0.1225  0.1043  0.3043
   78U     H2'1 1998   7.505   7.199   4.458  1.4037 -0.1971  1.3516
   78U      O2' 1999   7.629   7.235   4.291  0.1796  0.0172 -0.2911
   78U     HO'2 2000   7.650   7.313   4.344 -1.3692 -0.6585  1.4555
   78U      O3' 2001   7.736   7.076   4.502 -0.0503  0.1144  0.0236
   79A        P 2002   7.733   7.156   4.639  0.0474  0.1703 -0.0873
   79A      O1P 2003   7.865   7.159   4.706 -0.6559  0.0016  0.1819
   79A      O2P 2004   7.620   7.103   4.716 -0.1576 -0.2655  0.2974
   79A      O5' 2005   7.697   7.307   4.584 -0.0814 -0.3467 -0.1575
   79A      C5' 2006   7.793   7.387   4.516 -0.7485  0.3108  0.1383
   79A     H5'1 2007   7.833   7.334   4.430 -0.6096  0.7088 -0.0458
   79A     H5'2 2008   7.876   7.403   4.585 -0.8822 -1.5457  0.7762
   79A      C4' 2009   7.739   7.520   4.463 -0.1135 -0.7122  0.0151
   79A      H4' 2010   7.813   7.562   4.395 -1.6577  2.4550  0.1160
   79A      O4' 2011   7.626   7.494   4.389 -0.2279  0.1643  0.0802
   79A      C1' 2012   7.515   7.584   4.414 -0.4390 -0.0283 -0.0068
   79A      H1' 2013   7.475   7.622   4.321  0.7199  3.0850  0.6535
   79A       N9 2014   7.401   7.530   4.491 -0.0939  0.0135  0.0401
   79A       C8 2015   7.400   7.417   4.570 -0.9215 -0.5151  0.3277
   79A       H8 2016   7.485   7.356   4.594 -1.7423 -1.1860  1.6015
   79A       N7 2017   7.277   7.388   4.607  0.8245 -0.2397  0.2586
   79A       C5 2018   7.196   7.492   4.562 -0.5260  0.6703 -0.0425
   79A       C6 2019   7.054   7.522   4.573 -0.2952 -0.5875 -0.0897
   79A       N6 2020   6.970   7.444   4.640 -1.2672  0.3363  0.5254
   79A      H61 2021   7.007   7.356   4.673 -3.2647 -0.0704  1.8737
   79A      H62 2022   6.872   7.469   4.650 -2.0378 -0.3765 -3.4284
   79A       N1 2023   7.002   7.627   4.506 -0.3423  0.1041 -0.5945
   79A       C2 2024   7.087   7.706   4.453 -0.6914 -0.3108 -0.0843
   79A       H2 2025   7.049   7.795   4.407 -2.8021 -1.7738 -1.3231
   79A       N3 2026   7.223   7.696   4.433 -0.1949 -0.0778  0.1406
   79A       C4 2027   7.273   7.577   4.484  0.0654 -0.5232 -0.3246
   79A      C3' 2028   7.690   7.621   4.566  0.4481  0.3554  0.2910
   79A      H3' 2029   7.650   7.562   4.647  2.8791  0.1591  1.4390
   79A      C2' 2030   7.578   7.699   4.500  0.0905  0.1057  0.0388
   79A     H2'1 2031   7.504   7.744   4.566 -0.7221  0.6272 -1.1916
   79A      O2' 2032   7.630   7.796   4.409  0.4619  0.1037  0.4155
   79A     HO'2 2033   7.720   7.805   4.440  1.0079 -2.3517 -0.2883
   79A      O3' 2034   7.801   7.694   4.612  0.5582  0.3602  0.6363
   80A        P 2035   7.784   7.796   4.745  0.0078  0.2670 -0.1215
   80A      O1P 2036   7.917   7.859   4.758 -0.0196  0.2518  0.4443
   80A      O2P 2037   7.738   7.712   4.854  0.1996  0.2994  0.0278
   80A      O5' 2038   7.675   7.906   4.718  0.3665 -0.3952 -0.1825
   80A      C5' 2039   7.699   8.029   4.646  0.2402  0.3469  0.5176
   80A     H5'1 2040   7.706   8.009   4.539  0.8416 -0.6734  0.7365
   80A     H5'2 2041   7.787   8.084   4.678  0.5224  0.5031 -0.4760
   80A      C4' 2042   7.561   8.100   4.651 -0.4994  0.1177  0.2885
   80A      H4' 2043   7.580   8.190   4.592  1.3660 -0.4931 -0.1206
   80A      O4' 2044   7.456   8.022   4.588 -0.4123 -0.6982 -0.0152
   80A      C1' 2045   7.340   8.042   4.669  0.1483 -0.7015  0.6580
   80A      H1' 2046   7.262   8.091   4.609  1.7450 -0.6485 -1.4878
   80A       N9 2047   7.291   7.911   4.718  0.0045 -0.3464  0.2483
   80A       C8 2048   7.356   7.809   4.776  0.5204  0.4027 -0.1602
   80A       H8 2049   7.464   7.814   4.781  0.4846  1.5699 -0.2655
   80A       N7 2050   7.280   7.715   4.827  0.5733 -1.3368  0.2489
   80A       C5 2051   7.149   7.769   4.806  0.1563  0.6002  0.8319
   80A       C6 2052   7.021   7.735   4.835 -0.0361 -0.5174  0.1489
   80A       N6 2053   6.984   7.633   4.906  0.0532  0.3915  0.1805
   80A      H61 2054   7.059   7.576   4.942 -0.5895  0.2191  1.2682
   80A      H62 2055   6.889   7.603   4.924  0.8846 -1.6204  1.5550
   80A       N1 2056   6.921   7.819   4.808  0.4803 -0.0260 -0.2034
   80A       C2 2057   6.945   7.929   4.740 -0.0758 -0.0848  0.0156
   80A       H2 2058   6.862   7.993   4.715  1.1464  1.2920 -0.6564
   80A       N3 2059   7.064   7.975   4.698  0.0568 -0.9064 -0.5105
   80A       C4 2060   7.158   7.889   4.736 -0.5315  0.7264 -0.0862
   80A      C3' 2061   7.521   8.127   4.789  0.2076  0.0685 -0.1799
   80A      H3' 2062   7.521   8.037   4.850 -0.9509 -0.2261 -0.5774
   80A      C2' 2063   7.372   8.150   4.771 -0.2610  0.3245  0.4900
   80A     H2'1 2064   7.324   8.141   4.868  0.0657  1.4792  0.7783
   80A      O2' 2065   7.344   8.278   4.723 -0.5860  0.1923 -0.2833
   80A     HO'2 2066   7.408   8.337   4.763 -0.8925  0.0569  0.4093
   80A      O3' 2067   7.590   8.237   4.842 -0.8242 -0.4420  0.3299
   81U        P 2068   7.618   8.238   5.001 -0.0277  0.0010 -0.4312
   81U      O1P 2069   7.698   8.361   5.021 -0.4648  0.6631  0.1059
   81U      O2P 2070   7.679   8.111   5.038 -0.4208  0.0641 -0.1477
   81U      O5' 2071   7.477   8.253   5.081 -0.3284 -0.3723 -0.2754
   81U      C5' 2072   7.407   8.372   5.080  0.2398 -0.6000 -0.1560
   81U     H5'1 2073   7.394   8.396   4.975  1.0151  1.7761  0.2271
   81U     H5'2 2074   7.454   8.456   5.133 -0.0083 -0.5681  0.0170
   81U      C4' 2075   7.264   8.368   5.136 -0.8747  0.6688  0.0468
   81U      H4' 2076   7.208   8.461   5.132 -2.0083  0.0052  0.0909
   81U      O4' 2077   7.186   8.274   5.073  0.4810  0.4061 -0.3115
   81U      C1' 2078   7.072   8.252   5.158  0.6364 -0.5812  0.7458
   81U      H1' 2079   6.985   8.311   5.129 -0.8162 -3.4218 -1.1769
   81U       N1 2080   7.041   8.108   5.170  0.1539 -0.5437 -0.1032
   81U       C6 2081   7.125   8.007   5.126 -0.2944  0.0353  0.0360
   81U       H6 2082   7.225   8.026   5.091 -0.5724 -0.8599 -1.3174
   81U       C5 2083   7.087   7.873   5.136  0.0664 -0.6764  0.1208
   81U       H5 2084   7.158   7.793   5.121  1.8296  1.0209 -1.1235
   81U       C4 2085   6.967   7.847   5.209  0.0230  0.5966  0.0582
   81U       O4 2086   6.936   7.733   5.244  0.0572  0.0173  0.0858
   81U       N3 2087   6.881   7.949   5.234 -0.2030 -0.1521 -0.2133
   81U       H3 2088   6.785   7.921   5.253  0.4062 -0.3063  3.2154
   81U       C2 2089   6.912   8.077   5.210 -0.7005 -0.9464  0.2343
   81U       O2 2090   6.825   8.163   5.211 -0.1033  0.3698 -1.2055
   81U      C3' 2091   7.263   8.340   5.289  0.2296 -0.3868  1.1564
   81U      H3' 2092   7.320   8.250   5.310 -0.0035 -0.8660 -0.1681
   81U      C2' 2093   7.117   8.300   5.301  0.8308  0.0059 -0.7448
   81U     H2'1 2094   7.105   8.210   5.361  0.2892  0.0980 -0.7057
   81U      O2' 2095   7.038   8.402   5.357  0.3684 -0.0723 -0.0123
   81U     HO'2 2096   7.043   8.395   5.453  0.8657  1.1583  0.0674
   81U      O3' 2097   7.302   8.452   5.363 -0.1432 -0.4187 -0.1675
   82U        P 2098   7.370   8.424   5.506  0.0551  0.3807 -0.1856
   82U      O1P 2099   7.299   8.309   5.569 -0.1488  0.6365  0.0092
   82U      O2P 2100   7.369   8.555   5.573 -0.0684 -0.3831  0.0481
   82U      O5' 2101   7.518   8.376   5.496 -0.3179 -0.2092 -0.0126
   82U      C5' 2102   7.624   8.471   5.474 -0.1456  0.2166 -0.3842
   82U     H5'1 2103   7.626   8.536   5.561 -1.9885 -0.8482  0.5052
   82U     H5'2 2104   7.610   8.520   5.377 -0.9930  2.1978  0.6846
   82U      C4' 2105   7.755   8.396   5.474 -0.4451 -0.1934 -0.4914
   82U      H4' 2106   7.839   8.465   5.478 -0.1040 -0.6598  1.9375
   82U      O4' 2107   7.759   8.296   5.567  0.9538 -0.1704 -0.1795
   82U      C1' 2108   7.779   8.165   5.510 -0.6940 -0.8077  0.3446
   82U      H1' 2109   7.885   8.145   5.496  0.3682  4.1153 -0.2624
   82U       N1 2110   7.730   8.053   5.597 -0.3200  0.3227 -0.0126
   82U       C6 2111   7.613   8.068   5.671 -0.1906 -0.6053 -0.0776
   82U       H6 2112   7.570   8.167   5.669  0.5141 -0.2960 -2.0414
   82U       C5 2113   7.548   7.964   5.725 -0.0656  0.3383 -0.2472
   82U       H5 2114   7.449   7.976   5.765 -1.1788 -0.2406 -2.6671
   82U       C4 2115   7.606   7.829   5.719  0.4020  0.1150 -0.3495
   82U       O4 2116   7.563   7.727   5.768  0.3346  1.3494  0.1690
   82U       N3 2117   7.724   7.822   5.655  0.7824 -0.2181 -0.2063
   82U       H3 2118   7.762   7.728   5.648 -2.8742 -1.7567 -3.8724
   82U       C2 2119   7.788   7.924   5.594  0.1538 -0.3238  0.2513
   82U       O2 2120   7.890   7.893   5.534 -0.1006 -0.1305 -0.4109
   82U      C3' 2121   7.769   8.320   5.344  0.4499 -0.5815  0.3276
   82U      H3' 2122   7.719   8.379   5.267  2.2307  0.3073 -0.2118
   82U      C2' 2123   7.721   8.176   5.369  0.0125  0.4163 -0.2574
   82U     H2'1 2124   7.614   8.156   5.375  0.4590 -1.8326  2.1310
   82U      O2' 2125   7.763   8.081   5.281  0.2031 -0.1734 -0.2898
   82U     HO'2 2126   7.721   8.092   5.196 -0.2924 -0.0169 -0.0271
   82U      O3' 2127   7.909   8.316   5.306 -0.1215  0.1241 -0.3812
   82U      H3T 2128   7.917   8.298   5.212 -0.8114  0.4312 -0.5000
   8.60542   8.60542   6.08501   0.00000   0.00000   0.00000   0.00000   4.30283   4.30283
