# Supplementary material for: Constant-pH Molecular Dynamics of Cationic Peptide Dendrimers Binding to siRNA
Source: J Chem Inf Model. 2026 Feb 5;66(8):4734–43. doi: 10.1021/acs.jcim.5c02636 (PMC13126635; doi:10.1021/acs.jcim.5c02636)
Supplement: Supplementary file 2 [file ci5c02636_si_002.zip › zip/MH18_07_out_6.gro]

Protein
 2128
    1LY0      N    1   6.134   9.025   3.790  0.6221  0.1537 -0.0468
    1LY0     H1    2   6.150   9.110   3.842 -0.0285 -0.9082  1.9931
    1LY0     H2    3   6.225   8.981   3.791  0.4876 -0.1171  1.0411
    1LY0     H3    4   6.063   8.967   3.832 -0.7430  1.8949  0.1632
    1LY0     CA    5   6.108   9.084   3.656  0.0901  0.5135 -0.6451
    1LY0     HA    6   6.035   9.164   3.669  1.1845  1.3339  0.6794
    1LY0     CB    7   6.239   9.139   3.593 -0.2194 -0.7793  0.5734
    1LY0    HB1    8   6.308   9.055   3.588 -1.2420 -1.6801  1.2607
    1LY0    HB2    9   6.291   9.209   3.658  0.7404  1.5657 -2.4465
    1LY0     CG   10   6.211   9.210   3.455 -0.6360 -0.3001  0.5243
    1LY0    HG1   11   6.126   9.278   3.454 -1.7885 -1.7023 -0.4432
    1LY0    HG2   12   6.200   9.136   3.376 -2.2189  1.1454 -0.6863
    1LY0     CD   13   6.336   9.284   3.413  0.0999  0.2261  0.3258
    1LY0    HD1   14   6.418   9.213   3.421  0.2167  0.3847  0.5279
    1LY0    HD2   15   6.358   9.364   3.483  3.4041 -1.1226  1.0015
    1LY0     CE   16   6.304   9.330   3.274  0.4857  0.8362  0.8644
    1LY0    HE1   17   6.209   9.382   3.263 -0.0026 -0.4178 -1.1976
    1LY0    HE2   18   6.288   9.240   3.215 -0.2605  0.6260  1.3721
    1LY0     NZ   19   6.420   9.390   3.208  0.0665  0.1999  0.4685
    1LY0    HZ1   20   6.499   9.328   3.208 -0.6664 -0.8124  2.1527
    1LY0    HZ2   21   6.398   9.419   3.114 -0.9839 -1.2124  0.2343
    1LY0    HZ3   22   6.451   9.474   3.255 -0.7726  1.8595 -1.7537
    1LY0      C   23   6.042   8.979   3.560 -0.0421  0.0108 -0.1121
    1LY0      O   24   5.954   9.013   3.483  0.1256  0.3838 -0.1435
    2LER      N   25   6.078   8.846   3.570 -0.1504 -0.7276 -0.0298
    2LER      H   26   6.141   8.824   3.646 -2.9548 -2.0984  2.0759
    2LER     CA   27   6.058   8.745   3.466 -0.5899  0.0150 -0.1969
    2LER     HA   28   5.965   8.776   3.418 -0.4376  1.3222  0.3111
    2LER     CB   29   6.166   8.744   3.352  0.4019 -0.0929  0.1077
    2LER    HB1   30   6.183   8.642   3.317  2.1909  1.1037 -2.9565
    2LER    HB2   31   6.263   8.785   3.383  0.1292  0.7007 -0.0564
    2LER     CG   32   6.130   8.825   3.231  0.1881 -0.0261  0.2310
    2LER     HG   33   6.075   8.915   3.257 -1.4889 -0.8471 -0.2996
    2LER    CD1   34   6.259   8.862   3.158  0.4894 -0.6084 -0.3998
    2LER   HD11   35   6.301   8.948   3.210 -3.8123  1.3556  0.2092
    2LER   HD12   36   6.329   8.779   3.141  1.7800  0.1461  1.0168
    2LER   HD13   37   6.224   8.897   3.061 -0.2147  0.0638  0.0918
    2LER    CD2   38   6.043   8.731   3.139  0.6279 -0.3253 -0.3395
    2LER   HD21   39   6.019   8.787   3.048 -0.7958  0.5637  0.5460
    2LER   HD22   40   6.102   8.641   3.118  1.5190  0.0641  0.4163
    2LER   HD23   41   5.944   8.714   3.180  0.2857  1.8872 -0.1569
    2LER      C   42   6.038   8.608   3.532  0.2874 -0.0715  0.2511
    2LER      O   43   6.112   8.573   3.620 -0.0665  0.3458  0.0150
    3LYR      N   44   5.953   8.524   3.478  0.5316 -0.0191 -0.9053
    3LYR      H   45   5.911   8.543   3.389  0.6959  1.4667 -0.7010
    3LYR     CA   46   5.920   8.392   3.537 -0.2627  0.1124  0.5006
    3LYR     HA   47   5.989   8.369   3.619  0.8566 -1.2910 -0.7853
    3LYR     CB   48   5.771   8.383   3.581 -0.1781  0.7703  0.7281
    3LYR    HB1   49   5.746   8.278   3.590  2.5963 -0.4194 -2.8685
    3LYR    HB2   50   5.715   8.423   3.496  0.0166  1.6454  0.9971
    3LYR     CG   51   5.749   8.454   3.713 -0.6634  0.8699 -0.0769
    3LYR    HG1   52   5.804   8.547   3.727  0.7659 -0.1935  1.8941
    3LYR    HG2   53   5.779   8.396   3.801  1.3325  2.9500  0.7365
    3LYR     CD   54   5.600   8.483   3.722  0.2624  0.4121  0.2886
    3LYR    HD1   55   5.559   8.384   3.741  1.6550 -0.0201  1.2325
    3LYR    HD2   56   5.550   8.526   3.636  0.4089 -2.5796 -1.4485
    3LYR     CE   57   5.564   8.577   3.836  0.6530  0.0772  0.5993
    3LYR    HE1   58   5.456   8.588   3.837  0.8522  2.6756  1.3425
    3LYR    HE2   59   5.613   8.673   3.826  0.7371 -0.0682 -0.4867
    3LYR     NZ   60   5.602   8.517   3.967 -0.3049  0.0813  0.0864
    3LYR    HZ1   61   5.676   8.565   4.016 -1.5901  1.8092  0.4345
    3LYR      C   62   5.947   8.289   3.431 -0.7612 -0.3215  0.4093
    3LYR      O   63   5.936   8.316   3.315  0.1936 -0.0130  0.6638
    4LY0      N   64   5.970   8.164   3.467 -0.6313 -0.2324 -0.4384
    4LY0      H   65   5.965   8.149   3.567  1.4518  1.2042 -0.0499
    4LY0     CA   66   5.987   8.046   3.368  0.8881 -0.9349  0.1513
    4LY0     HA   67   5.937   8.073   3.275 -1.3368  3.1395  2.2429
    4LY0     CB   68   6.134   8.009   3.343  0.1764 -0.0467  0.6314
    4LY0    HB1   69   6.135   7.936   3.262 -3.3874  0.4951 -0.0697
    4LY0    HB2   70   6.182   7.963   3.430 -1.0717  0.5755  1.6693
    4LY0     CG   71   6.210   8.128   3.295  0.5011 -0.2359 -0.6157
    4LY0    HG1   72   6.229   8.187   3.384 -0.2718  0.5578 -0.9588
    4LY0    HG2   73   6.145   8.170   3.218 -0.2564  0.7995  0.5493
    4LY0     CD   74   6.345   8.084   3.239  0.2314 -0.6062  0.3625
    4LY0    HD1   75   6.339   8.014   3.156  1.0473  2.1081 -2.1991
    4LY0    HD2   76   6.398   8.041   3.324  1.1744  1.3611  0.8313
    4LY0     CE   77   6.420   8.208   3.198 -0.4761  0.1883  0.3599
    4LY0    HE1   78   6.413   8.285   3.274  0.6043  0.7233 -0.0570
    4LY0    HE2   79   6.377   8.246   3.105  0.3874  0.5567  0.1045
    4LY0     NZ   80   6.562   8.173   3.171 -0.0073 -0.1232 -0.2831
    4LY0    HZ1   81   6.612   8.245   3.122  0.6915 -1.4461 -1.5840
    4LY0    HZ2   82   6.614   8.141   3.252 -0.5451  1.2765  0.6483
    4LY0    HZ3   83   6.564   8.103   3.099  1.1526  0.1861 -0.5710
    4LY0      C   84   5.903   7.927   3.405  0.2295  0.4430 -0.0768
    4LY0      O   85   5.905   7.887   3.522  0.2842  0.0996  0.2441
    5LER      N   86   5.820   7.879   3.318  0.8926  0.3260 -0.2416
    5LER      H   87   5.840   7.916   3.226 -0.0627  0.7234 -0.2917
    5LER     CA   88   5.710   7.781   3.340  0.1401  0.7597 -0.4385
    5LER     HA   89   5.704   7.765   3.447 -1.0265 -0.1433 -0.6115
    5LER     CB   90   5.569   7.822   3.288  0.0357  0.1141 -0.3696
    5LER    HB1   91   5.493   7.756   3.328  0.6005 -0.1165  0.3460
    5LER    HB2   92   5.566   7.811   3.179 -0.1437  1.4612 -0.5184
    5LER     CG   93   5.515   7.967   3.320 -0.2459  0.0910 -0.1963
    5LER     HG   94   5.528   7.975   3.428 -0.7922 -1.3846  0.0010
    5LER    CD1   95   5.580   8.086   3.245  0.0125 -0.2983 -0.2936
    5LER   HD11   96   5.577   8.069   3.137 -0.9366 -1.1874 -0.1389
    5LER   HD12   97   5.516   8.169   3.276 -0.3386 -1.3827  2.1201
    5LER   HD13   98   5.682   8.112   3.275 -0.3723  1.2526 -0.2345
    5LER    CD2   99   5.365   7.966   3.290  0.4943  0.0102 -0.0378
    5LER   HD21  100   5.320   8.057   3.329 -1.2258 -0.6835 -0.3284
    5LER   HD22  101   5.346   7.954   3.183 -0.3718 -1.4135  0.2532
    5LER   HD23  102   5.315   7.889   3.347 -0.1139 -0.7514 -1.5487
    5LER      C  103   5.764   7.649   3.275 -0.2166 -0.4850 -0.3720
    5LER      O  104   5.874   7.655   3.216  0.0049 -0.1521 -0.3864
    6LYR      N  105   5.694   7.538   3.287  0.4162  0.4115  0.5425
    6LYR      H  106   5.605   7.548   3.333 -0.7612  0.3516 -1.5980
    6LYR     CA  107   5.748   7.403   3.266 -0.1697  0.0979  0.0077
    6LYR     HA  108   5.826   7.401   3.190 -0.1379  0.3232  0.0338
    6LYR     CB  109   5.799   7.353   3.410 -0.5575 -0.5638  0.6228
    6LYR    HB1  110   5.821   7.247   3.398 -0.2664 -0.5630  1.1100
    6LYR    HB2  111   5.719   7.365   3.482  0.5459  3.5130  1.4524
    6LYR     CG  112   5.921   7.427   3.463  0.1571 -0.0294 -0.2017
    6LYR    HG1  113   5.899   7.529   3.492  1.7114  1.1141 -2.6740
    6LYR    HG2  114   5.999   7.439   3.388 -0.1022 -0.4351 -0.5407
    6LYR     CD  115   5.995   7.350   3.572 -0.2773 -0.1708 -0.6153
    6LYR    HD1  116   5.924   7.321   3.650 -0.7266  0.2842 -0.8457
    6LYR    HD2  117   6.065   7.417   3.621 -1.4690  0.1449  0.7237
    6LYR     CE  118   6.067   7.224   3.523 -0.4873 -0.1873  0.0126
    6LYR    HE1  119   6.152   7.256   3.463 -1.1758 -0.7571 -1.3022
    6LYR    HE2  120   5.998   7.161   3.466 -0.2553  0.1866 -0.6972
    6LYR     NZ  121   6.111   7.160   3.649 -0.2199  0.1889 -0.6163
    6LYR    HZ1  122   6.045   7.093   3.685  0.3682 -0.2538 -0.3289
    6LYR      C  123   5.643   7.302   3.218 -0.3710 -0.3852 -0.4005
    6LYR      O  124   5.518   7.330   3.233 -0.0875 -1.2068 -0.6169
    7LER      N  125   5.684   7.185   3.167  0.1961  0.8438 -0.0966
    7LER      H  126   5.782   7.161   3.169  0.2152  0.9162 -0.1634
    7LER     CA  127   5.592   7.075   3.128 -0.6619 -0.4155 -0.7538
    7LER     HA  128   5.520   7.126   3.064 -1.3655 -1.1647 -0.5864
    7LER     CB  129   5.668   6.959   3.052 -0.8335 -0.5187  0.1496
    7LER    HB1  130   5.606   6.872   3.029  1.2227 -1.8458 -0.5843
    7LER    HB2  131   5.747   6.917   3.113 -1.5939 -0.6605  1.0674
    7LER     CG  132   5.734   7.005   2.923  0.0499  0.4433  1.2053
    7LER     HG  133   5.788   7.100   2.924 -0.9445  1.0710 -0.2192
    7LER    CD1  134   5.841   6.910   2.870  1.1315  0.1615 -0.3508
    7LER   HD11  135   5.790   6.814   2.858 -1.5347  0.7900  3.7443
    7LER   HD12  136   5.889   6.952   2.782 -0.6733  2.3422 -0.3696
    7LER   HD13  137   5.921   6.890   2.942  0.5188 -3.6476 -0.4821
    7LER    CD2  138   5.621   7.015   2.820 -0.0109  0.5161  0.7330
    7LER   HD21  139   5.662   7.039   2.722 -0.8909 -0.0315  0.2206
    7LER   HD22  140   5.568   6.921   2.817  1.1707 -0.1583  0.1784
    7LER   HD23  141   5.555   7.098   2.846 -1.3978 -0.4497  0.3873
    7LER      C  142   5.513   7.011   3.246 -0.1447  0.0630  0.3116
    7LER      O  143   5.570   6.962   3.343  0.2853  0.2298 -0.5436
    8LER      N  144   5.380   6.991   3.224 -0.6425  0.3041 -0.0972
    8LER      H  145   5.342   7.028   3.138 -0.3888 -2.7501 -1.6660
    8LER     CA  146   5.302   6.885   3.294 -0.8498 -0.0027 -0.2477
    8LER     HA  147   5.208   6.903   3.242 -0.3838 -0.9984 -1.4612
    8LER     CB  148   5.343   6.743   3.256  0.9380 -0.2185 -0.4690
    8LER    HB1  149   5.277   6.681   3.317 -1.4035  1.7196 -0.8554
    8LER    HB2  150   5.445   6.728   3.291  0.9330  0.9360  0.0615
    8LER     CG  151   5.324   6.708   3.105 -0.5965 -0.1151 -0.2190
    8LER     HG  152   5.359   6.795   3.050  2.2839 -0.5393  0.7761
    8LER    CD1  153   5.410   6.588   3.048  0.0495 -0.2438  0.2579
    8LER   HD11  154   5.503   6.616   3.098  0.0801  0.8709 -0.3857
    8LER   HD12  155   5.373   6.501   3.102  0.3759  0.1486  1.1335
    8LER   HD13  156   5.418   6.583   2.939 -0.7469  1.3989  0.0965
    8LER    CD2  157   5.179   6.686   3.075 -0.1064 -0.3013 -0.4465
    8LER   HD21  158   5.164   6.665   2.969  0.7855 -1.3406 -0.3843
    8LER   HD22  159   5.158   6.597   3.135  0.1739 -0.2143 -0.2163
    8LER   HD23  160   5.121   6.775   3.099  0.0567 -0.0623 -0.9321
    8LER      C  161   5.281   6.909   3.448  0.8463 -0.9989  0.4067
    8LER      O  162   5.233   6.818   3.517  0.2159 -0.2004  0.4954
    9LYR      N  163   5.317   7.026   3.495  0.2105 -0.3367  0.3702
    9LYR      H  164   5.367   7.085   3.430  0.8364 -2.5382 -1.2615
    9LYR     CA  165   5.303   7.069   3.636 -0.1152  0.5022 -0.0563
    9LYR     HA  166   5.215   7.016   3.673 -0.6013  0.5710 -1.0771
    9LYR     CB  167   5.430   7.018   3.708  0.4946  0.4612 -0.2600
    9LYR    HB1  168   5.436   6.910   3.690 -2.1129  0.5762 -2.3079
    9LYR    HB2  169   5.401   7.028   3.813 -2.9170 -1.1132 -0.9269
    9LYR     CG  170   5.562   7.096   3.656 -0.1288 -0.0175  0.4753
    9LYR    HG1  171   5.541   7.202   3.660  0.6082  0.1276  0.6336
    9LYR    HG2  172   5.581   7.053   3.557 -0.0607 -0.6899  0.7715
    9LYR     CD  173   5.679   7.064   3.738  0.2139 -1.0529  0.2251
    9LYR    HD1  174   5.653   7.084   3.842  0.8878  1.9673 -0.1027
    9LYR    HD2  175   5.754   7.137   3.708 -1.6756 -0.5158 -3.9472
    9LYR     CE  176   5.742   6.929   3.725  0.8691  0.2546  0.8999
    9LYR    HE1  177   5.677   6.854   3.771 -0.3836 -0.0994 -1.3094
    9LYR    HE2  178   5.835   6.942   3.780  1.1869  0.3599  0.3447
    9LYR     NZ  179   5.765   6.889   3.584  0.2541  0.5953  0.6522
    9LYR    HZ1  180   5.690   6.864   3.522  0.7501  1.4393 -0.3296
    9LYR      C  181   5.269   7.217   3.650 -0.2098  0.4948 -0.0709
    9LYR      O  182   5.312   7.297   3.566 -0.4159  0.2010 -0.3281
   10LER      N  183   5.202   7.252   3.757  0.0685 -0.2325 -0.1194
   10LER      H  184   5.177   7.176   3.819 -1.1809 -0.0153 -0.3191
   10LER     CA  185   5.159   7.392   3.796  0.5921  1.0699 -0.2168
   10LER     HA  186   5.126   7.452   3.711 -1.7158 -0.7766 -0.7100
   10LER     CB  187   5.034   7.378   3.887  0.5512 -0.5789 -0.2246
   10LER    HB1  188   5.067   7.347   3.986  3.0620  1.8823 -0.1707
   10LER    HB2  189   4.975   7.298   3.842  2.3966 -2.1466  0.0062
   10LER     CG  190   4.968   7.518   3.904 -0.7015 -0.0002  0.3759
   10LER     HG  191   5.044   7.591   3.933 -1.1795  0.9628 -0.6960
   10LER    CD1  192   4.893   7.560   3.781  0.1292  0.2671 -0.1010
   10LER   HD11  193   4.815   7.489   3.750  1.9955 -1.9054 -0.0748
   10LER   HD12  194   4.846   7.658   3.789  0.0488  0.3898 -1.6445
   10LER   HD13  195   4.957   7.560   3.693 -1.0655  1.4661 -1.0194
   10LER    CD2  196   4.863   7.516   4.013 -0.4031 -0.1639  0.7435
   10LER   HD21  197   4.904   7.484   4.108 -0.4637 -0.8868  0.5358
   10LER   HD22  198   4.832   7.620   4.013 -1.9070 -0.4957 -1.8053
   10LER   HD23  199   4.785   7.448   3.977  0.5185 -0.8903  0.0565
   10LER      C  200   5.270   7.465   3.864  0.2376  0.1145  0.5773
   10LER      O  201   5.273   7.586   3.848 -0.3580 -0.1143 -0.2628
   11LER      N  202   5.370   7.397   3.918  0.5380 -0.7494 -0.3597
   11LER      H  203   5.366   7.296   3.917  0.1803 -0.7495  0.3315
   11LER     CA  204   5.488   7.463   3.975  0.4466  0.3597  0.3397
   11LER     HA  205   5.460   7.532   4.055  0.3101  0.6135  0.0735
   11LER     CB  206   5.584   7.355   4.028  0.3252 -0.6664  0.3541
   11LER    HB1  207   5.635   7.304   3.946 -1.8884 -2.0525 -0.2533
   11LER    HB2  208   5.528   7.280   4.084  3.2890 -1.9938  1.7523
   11LER     CG  209   5.698   7.405   4.122  0.5261 -0.0630 -0.0508
   11LER     HG  210   5.760   7.480   4.073 -1.1603  2.5628  1.5933
   11LER    CD1  211   5.649   7.473   4.251  0.5796  0.0506 -0.0066
   11LER   HD11  212   5.589   7.404   4.311 -0.5773 -0.8416 -2.0884
   11LER   HD12  213   5.739   7.506   4.304  1.7453  0.4107 -2.0934
   11LER   HD13  214   5.597   7.564   4.220  2.2997  0.4819 -1.8200
   11LER    CD2  215   5.799   7.293   4.147  0.1602 -0.1871 -0.2954
   11LER   HD21  216   5.755   7.206   4.196 -1.1278  0.2998 -0.5529
   11LER   HD22  217   5.846   7.265   4.053  0.4065  1.1287 -0.5803
   11LER   HD23  218   5.880   7.339   4.203  1.5367 -1.0267 -1.5167
   11LER      C  219   5.562   7.534   3.858 -0.3622 -0.1645 -0.4130
   11LER      O  220   5.553   7.498   3.746  0.3983 -0.2581  0.2423
   12LER      N  221   5.635   7.642   3.901  0.8409 -0.8214  0.4226
   12LER      H  222   5.635   7.671   3.998  3.0697 -0.2347  0.2859
   12LER     CA  223   5.701   7.740   3.810 -0.3366  0.5212  0.0710
   12LER     HA  224   5.731   7.693   3.716  1.9160  2.8579 -0.4823
   12LER     CB  225   5.612   7.862   3.778 -0.5268  0.2000  0.4986
   12LER    HB1  226   5.529   7.816   3.725 -0.7265 -0.1125  1.0751
   12LER    HB2  227   5.669   7.920   3.705 -1.0617 -1.2763 -1.1829
   12LER     CG  228   5.562   7.957   3.889 -0.4773 -0.1757 -0.5335
   12LER     HG  229   5.653   7.986   3.941  0.3360 -1.3878 -1.2369
   12LER    CD1  230   5.524   8.096   3.823 -0.4030  0.2639 -0.0309
   12LER   HD11  231   5.456   8.072   3.742  1.2472 -1.1322 -1.0897
   12LER   HD12  232   5.457   8.147   3.892 -1.7420 -2.6081  0.9462
   12LER   HD13  233   5.612   8.141   3.775 -0.1058 -1.2567 -0.9632
   12LER    CD2  234   5.460   7.894   3.988 -0.3406  0.2239  0.1032
   12LER   HD21  235   5.372   7.957   3.999 -0.7059 -0.2325 -0.2270
   12LER   HD22  236   5.431   7.793   3.960 -0.3148  0.2240  0.0752
   12LER   HD23  237   5.511   7.875   4.083 -2.5657  1.1940  1.5746
   12LER      C  238   5.831   7.794   3.873  0.3094  0.1723 -0.0050
   12LER      O  239   5.836   7.790   3.996  0.0950  0.2170  0.4132
   13LER      N  240   5.925   7.839   3.793 -0.1334 -0.2941  0.6839
   13LER      H  241   5.897   7.832   3.696 -0.3624 -0.6647  0.7726
   13LER     CA  242   6.037   7.912   3.836 -0.5020  0.5883  0.1668
   13LER     HA  243   6.061   7.902   3.942  0.8207 -0.0168 -0.1721
   13LER     CB  244   6.157   7.862   3.751  0.3869  0.3762  0.4928
   13LER    HB1  245   6.249   7.915   3.775  0.2422  0.6295  0.4942
   13LER    HB2  246   6.128   7.884   3.648 -2.4743 -2.1217  0.6338
   13LER     CG  247   6.194   7.711   3.750 -0.1392 -0.3501  0.7775
   13LER     HG  248   6.115   7.665   3.691  0.2177 -0.4159  0.3455
   13LER    CD1  249   6.327   7.685   3.683  0.0699  0.7753  0.3895
   13LER   HD11  250   6.405   7.708   3.755  0.2460  0.4072  0.3199
   13LER   HD12  251   6.333   7.581   3.650 -2.8057  0.7275 -0.3090
   13LER   HD13  252   6.342   7.755   3.601  0.0753  1.0886  0.6578
   13LER    CD2  253   6.203   7.658   3.897 -0.1526  0.0472  0.8993
   13LER   HD21  254   6.107   7.661   3.948  0.1095  0.5740  1.3652
   13LER   HD22  255   6.235   7.554   3.881  0.8872  0.8250 -3.6289
   13LER   HD23  256   6.276   7.708   3.960  1.5879 -2.0011  0.6415
   13LER      C  257   6.026   8.064   3.817 -0.4255  0.3225 -0.4383
   13LER      O  258   5.933   8.116   3.757  0.1183  0.4091 -0.1527
   14NH2      N  259   6.120   8.138   3.872 -0.2876  0.2737 -0.0748
   14NH2     H1  260   6.195   8.090   3.921  0.1036 -1.0161 -1.8258
   14NH2     H2  261   6.108   8.238   3.873 -3.0385  0.0263  2.2724
   15LY0      N  262   5.368   8.215   4.531  0.7214 -0.2180 -0.2824
   15LY0     H1  263   5.318   8.131   4.556 -3.6055  2.5310  1.3543
   15LY0     H2  264   5.461   8.182   4.507  2.3949  4.2480 -0.8336
   15LY0     H3  265   5.376   8.285   4.603  1.4373  2.7907 -3.0769
   15LY0     CA  266   5.307   8.284   4.413 -0.1498  0.2467 -0.1014
   15LY0     HA  267   5.270   8.210   4.342  1.2810 -0.7061  0.1159
   15LY0     CB  268   5.186   8.364   4.464 -0.5647 -0.4877 -0.0100
   15LY0    HB1  269   5.136   8.421   4.385  0.1753  1.3182  0.7732
   15LY0    HB2  270   5.211   8.419   4.554 -2.5360  0.7919 -0.1753
   15LY0     CG  271   5.070   8.263   4.499 -0.5025 -0.3738 -0.0585
   15LY0    HG1  272   5.102   8.180   4.561 -1.4552 -0.2211  0.6617
   15LY0    HG2  273   5.051   8.213   4.404  1.0551  1.7388 -1.5692
   15LY0     CD  274   4.940   8.322   4.559  0.3743  0.6694  0.9558
   15LY0    HD1  275   4.884   8.388   4.493 -0.1804  1.3353  2.0583
   15LY0    HD2  276   4.972   8.375   4.649  0.5846  1.9522  0.1446
   15LY0     CE  277   4.852   8.199   4.592 -0.5386  0.0551 -0.5385
   15LY0    HE1  278   4.882   8.177   4.694  1.9786 -0.2018 -1.2590
   15LY0    HE2  279   4.879   8.113   4.529  4.2199  0.0498  1.0933
   15LY0     NZ  280   4.706   8.238   4.589 -0.9621 -0.0169  0.1512
   15LY0    HZ1  281   4.681   8.311   4.655  2.1013 -0.5478  2.0865
   15LY0    HZ2  282   4.679   8.250   4.493  1.5813 -1.2338 -0.7942
   15LY0    HZ3  283   4.649   8.163   4.626 -1.2669 -0.4705 -1.1978
   15LY0      C  284   5.403   8.368   4.328 -0.5695 -0.1664 -0.4688
   15LY0      O  285   5.389   8.485   4.320  0.1430 -0.2681  0.3185
   16LER      N  286   5.501   8.307   4.257  0.6008  0.0263 -0.4632
   16LER      H  287   5.495   8.206   4.266 -1.6438  0.2966  3.0215
   16LER     CA  288   5.599   8.372   4.163 -0.8115  0.0424 -0.2670
   16LER     HA  289   5.653   8.449   4.217 -0.9799 -0.9862  1.4595
   16LER     CB  290   5.707   8.270   4.112  0.3318 -0.5379  0.2080
   16LER    HB1  291   5.756   8.301   4.020 -0.4385 -1.5369 -0.5689
   16LER    HB2  292   5.644   8.187   4.079  0.1555 -0.2063 -0.2965
   16LER     CG  293   5.803   8.217   4.220  0.2562 -0.0002 -0.2602
   16LER     HG  294   5.750   8.186   4.309 -0.9257 -2.4237 -1.7017
   16LER    CD1  295   5.870   8.090   4.167 -0.4835 -0.5263 -0.2160
   16LER   HD11  296   5.941   8.054   4.242  0.8915 -0.2040 -1.3207
   16LER   HD12  297   5.796   8.012   4.147  0.0146 -1.2099  0.5306
   16LER   HD13  298   5.917   8.123   4.074  0.9248  1.7837  1.2361
   16LER    CD2  299   5.913   8.318   4.239 -0.3406 -0.2826  0.3009
   16LER   HD21  300   5.876   8.406   4.291 -1.7620 -0.1015 -0.9656
   16LER   HD22  301   5.993   8.271   4.298  0.0237  1.2599  1.0826
   16LER   HD23  302   5.963   8.359   4.152 -0.3418  1.3893  1.0519
   16LER      C  303   5.531   8.427   4.037  0.5891 -0.6431  0.4979
   16LER      O  304   5.433   8.367   3.989 -0.6820 -0.1264 -0.0144
   17LY0      N  305   6.680   6.073   4.527 -0.6880  0.6972  1.0767
   17LY0     H1  306   6.702   6.028   4.439  1.3104  2.6395  0.5128
   17LY0     H2  307   6.608   6.012   4.563  0.5445 -0.4357  1.7171
   17LY0     H3  308   6.766   6.072   4.580  1.0373  1.9538 -1.4934
   17LY0     CA  309   6.630   6.211   4.511  0.3832 -0.5154  0.2685
   17LY0     HA  310   6.565   6.246   4.591  0.2182  0.5848 -0.3400
   17LY0     CB  311   6.746   6.317   4.497  0.4864  0.1649  0.5062
   17LY0    HB1  312   6.717   6.422   4.500  2.2884  0.6756  1.8449
   17LY0    HB2  313   6.789   6.293   4.399 -1.9338  0.9907 -0.8341
   17LY0     CG  314   6.846   6.305   4.614  0.7858 -0.2927 -0.0482
   17LY0    HG1  315   6.899   6.210   4.616  0.9442 -0.1903  0.7046
   17LY0    HG2  316   6.779   6.305   4.699  0.8966 -0.9302  0.0379
   17LY0     CD  317   6.950   6.420   4.623  0.7175 -0.3971  0.8881
   17LY0    HD1  318   6.896   6.514   4.638 -2.1411 -1.7309 -0.2681
   17LY0    HD2  319   7.021   6.424   4.540  0.6532 -2.1130  0.7287
   17LY0     CE  320   7.037   6.396   4.748  0.6051  0.3998 -0.2249
   17LY0    HE1  321   6.967   6.390   4.832 -0.1608  0.8729 -0.8163
   17LY0    HE2  322   7.097   6.482   4.776  0.4610 -0.0679  1.7004
   17LY0     NZ  323   7.116   6.269   4.737 -0.1065 -0.3042 -0.0121
   17LY0    HZ1  324   7.063   6.196   4.784  0.1352 -0.2052  0.4218
   17LY0    HZ2  325   7.136   6.251   4.640  3.9230 -2.4804  0.9968
   17LY0    HZ3  326   7.207   6.274   4.781 -0.6943  1.0686  1.1171
   17LY0      C  327   6.545   6.217   4.381 -0.3143 -0.3618 -0.2509
   17LY0      O  328   6.535   6.124   4.303  0.8676  0.2235 -0.0312
   18LER      N  329   6.485   6.334   4.360 -0.7412  0.7250 -0.0332
   18LER      H  330   6.488   6.406   4.430  1.6103  0.0137  0.6807
   18LER     CA  331   6.409   6.362   4.241 -0.5098  0.5790  0.4615
   18LER     HA  332   6.382   6.273   4.186  1.7215 -1.0034  1.7787
   18LER     CB  333   6.273   6.430   4.276 -0.9297  0.1401 -0.0821
   18LER    HB1  334   6.233   6.470   4.183 -0.5476  1.5983  0.3600
   18LER    HB2  335   6.290   6.514   4.344 -1.1369  0.4454 -0.4044
   18LER     CG  336   6.165   6.338   4.339  0.2421  0.8463 -0.0978
   18LER     HG  337   6.162   6.236   4.300 -1.4394  0.9704 -0.3698
   18LER    CD1  338   6.196   6.322   4.488 -0.0037  0.4790 -0.3046
   18LER   HD11  339   6.284   6.259   4.502  1.1755  1.7718 -1.5189
   18LER   HD12  340   6.213   6.416   4.539  2.9252  0.8933 -1.8212
   18LER   HD13  341   6.116   6.268   4.539  1.2580 -0.9962  0.1744
   18LER    CD2  342   6.029   6.391   4.331  0.1807 -0.2232 -0.9707
   18LER   HD21  343   5.998   6.388   4.226 -1.0934  0.3687 -0.6318
   18LER   HD22  344   5.965   6.332   4.397  0.5243  1.8651  1.3911
   18LER   HD23  345   6.025   6.489   4.380 -3.1177 -2.1293  3.1832
   18LER      C  346   6.498   6.451   4.154  0.6995 -0.3751  1.0685
   18LER      O  347   6.600   6.507   4.194 -0.0048  0.0533  0.2072
   19LYR      N  348   6.463   6.456   4.021 -0.2814  0.6353 -0.3776
   19LYR      H  349   6.384   6.402   3.989 -0.6040  0.2590  0.9808
   19LYR     CA  350   6.520   6.537   3.913 -0.6915 -0.5044 -0.4517
   19LYR     HA  351   6.627   6.521   3.924 -1.0467 -1.5232  2.8911
   19LYR     CB  352   6.470   6.496   3.774  0.6632  0.4099  0.3467
   19LYR    HB1  353   6.513   6.565   3.702 -1.6138  0.9047 -0.6332
   19LYR    HB2  354   6.362   6.503   3.756  0.3760 -2.0973  0.6886
   19LYR     CG  355   6.510   6.351   3.733 -0.0213  0.5763  0.3743
   19LYR    HG1  356   6.505   6.274   3.811 -1.3764  0.8423  0.5736
   19LYR    HG2  357   6.616   6.358   3.709  0.2528 -1.2264  0.8748
   19LYR     CD  358   6.426   6.297   3.617  0.3630 -0.6296  0.4543
   19LYR    HD1  359   6.401   6.378   3.549  0.6127  0.9411  2.1442
   19LYR    HD2  360   6.333   6.256   3.656  0.6760 -0.7523  1.0945
   19LYR     CE  361   6.489   6.176   3.546  0.4854  0.3532 -0.4366
   19LYR    HE1  362   6.553   6.115   3.609 -1.0804 -1.8419 -0.8633
   19LYR    HE2  363   6.548   6.214   3.463  1.2812  0.1859  0.0429
   19LYR     NZ  364   6.392   6.080   3.495 -0.5669  0.3419  0.2751
   19LYR    HZ1  365   6.351   6.017   3.562 -1.1619  0.7232  0.2791
   19LYR      C  366   6.504   6.690   3.929 -0.0774  0.9898 -0.1858
   19LYR      O  367   6.412   6.729   4.001  0.1675  0.4103 -0.6361
   20LY0      N  368   6.584   6.769   3.858 -0.7105 -0.7160 -0.7898
   20LY0      H  369   6.667   6.729   3.817 -1.2670 -0.6801 -1.9913
   20LY0     CA  370   6.562   6.911   3.850  0.0458  0.1433  0.1626
   20LY0     HA  371   6.582   6.948   3.951  1.2485  1.2879 -0.4671
   20LY0     CB  372   6.666   6.975   3.755 -0.4152  0.4148 -0.0630
   20LY0    HB1  373   6.763   6.929   3.771 -0.3717  1.2780  2.7727
   20LY0    HB2  374   6.680   7.081   3.774  0.5925 -0.1268  2.7047
   20LY0     CG  375   6.618   6.964   3.616  0.0033 -0.0311  0.7220
   20LY0    HG1  376   6.539   7.037   3.596  2.3521  2.1065 -1.5696
   20LY0    HG2  377   6.589   6.859   3.606  1.8069 -0.4533 -0.6981
   20LY0     CD  378   6.720   6.992   3.510 -1.2596  0.6660  0.7961
   20LY0    HD1  379   6.768   7.086   3.533  0.9027  0.1228 -1.2049
   20LY0    HD2  380   6.686   7.005   3.407 -1.3804 -0.0119  0.7442
   20LY0     CE  381   6.847   6.900   3.505  0.2342  0.4818  0.7750
   20LY0    HE1  382   6.910   6.894   3.595 -0.3340 -3.1744  1.0957
   20LY0    HE2  383   6.902   6.931   3.416 -0.3978 -0.2852  0.1051
   20LY0     NZ  384   6.803   6.767   3.465  0.5793  0.4267 -0.1469
   20LY0    HZ1  385   6.860   6.727   3.392 -0.7652 -0.6634 -0.6488
   20LY0    HZ2  386   6.825   6.701   3.538  1.4733  0.9328  0.0630
   20LY0    HZ3  387   6.709   6.767   3.430 -0.0758 -0.4196  1.4806
   20LY0      C  388   6.422   6.961   3.811 -0.9154  0.2313 -0.3082
   20LY0      O  389   6.345   6.896   3.741 -0.5802  0.1739 -0.2225
   21LER      N  390   6.393   7.077   3.865 -0.1811  0.2578  0.4406
   21LER      H  391   6.459   7.127   3.923 -0.5717 -0.1922  1.2972
   21LER     CA  392   6.251   7.123   3.846  0.2041 -0.1282  0.2071
   21LER     HA  393   6.179   7.044   3.871 -0.3803  0.7631  1.4949
   21LER     CB  394   6.219   7.231   3.959  0.3194 -0.0173 -0.0219
   21LER    HB1  395   6.121   7.277   3.952 -0.1261 -0.8985  0.2834
   21LER    HB2  396   6.285   7.318   3.952 -0.6195  0.5974 -1.6573
   21LER     CG  397   6.220   7.174   4.101 -0.8166 -0.3339 -0.3892
   21LER     HG  398   6.314   7.126   4.127 -0.1930  1.7326  1.4254
   21LER    CD1  399   6.197   7.281   4.211  0.2328  0.0226 -0.0091
   21LER   HD11  400   6.288   7.339   4.226  0.8099 -0.8543 -0.0119
   21LER   HD12  401   6.102   7.332   4.193  0.5712  0.4679 -0.5371
   21LER   HD13  402   6.190   7.234   4.309  0.3337  3.0507  1.5674
   21LER    CD2  403   6.114   7.071   4.113  0.3576 -0.7122  0.5578
   21LER   HD21  404   6.149   6.977   4.070 -0.4621 -1.5567  1.6565
   21LER   HD22  405   6.101   7.046   4.219  1.8194 -1.4694  0.5765
   21LER   HD23  406   6.024   7.105   4.061  0.6278  1.2560  1.3065
   21LER      C  407   6.236   7.167   3.702 -0.9662  0.8250  0.5787
   21LER      O  408   6.325   7.224   3.636  0.0604 -0.1493  0.5795
   22LY0      N  409   6.379   5.707   3.721 -0.8663 -0.6991  0.5360
   22LY0     H1  410   6.461   5.761   3.746 -0.3202  0.0707 -2.4796
   22LY0     H2  411   6.297   5.766   3.716  0.9695  2.0242  0.0059
   22LY0     H3  412   6.371   5.637   3.793 -2.7126 -0.0254  1.0425
   22LY0     CA  413   6.402   5.637   3.589 -0.3093 -0.4163 -0.1789
   22LY0     HA  414   6.499   5.588   3.595 -0.7542 -1.0978  2.2787
   22LY0     CB  415   6.290   5.534   3.554 -0.6454 -0.1350 -0.7041
   22LY0    HB1  416   6.197   5.584   3.527 -0.4306  0.6793  0.0175
   22LY0    HB2  417   6.270   5.475   3.644 -0.9560  0.5309 -0.3224
   22LY0     CG  418   6.318   5.440   3.427 -0.3250  0.3084  0.0943
   22LY0    HG1  419   6.315   5.510   3.343 -1.4797  2.3572  1.7487
   22LY0    HG2  420   6.237   5.368   3.416  0.3317 -0.2758 -1.0672
   22LY0     CD  421   6.456   5.367   3.432 -0.2749  0.3658 -0.3414
   22LY0    HD1  422   6.471   5.298   3.514  1.6224 -0.4714 -1.3251
   22LY0    HD2  423   6.536   5.442   3.437 -0.5433  0.5532  3.0081
   22LY0     CE  424   6.482   5.283   3.309 -0.1433 -0.1489  0.0420
   22LY0    HE1  425   6.468   5.334   3.214  0.7510 -1.4408 -0.8144
   22LY0    HE2  426   6.415   5.198   3.315 -1.7582  1.1405  1.0829
   22LY0     NZ  427   6.625   5.243   3.304 -0.2239  0.1949 -0.0489
   22LY0    HZ1  428   6.689   5.320   3.313  1.6051 -1.2383 -0.0755
   22LY0    HZ2  429   6.641   5.167   3.369  0.8200 -0.2353 -0.7835
   22LY0    HZ3  430   6.649   5.204   3.214  1.9498  1.4696 -0.0727
   22LY0      C  431   6.416   5.746   3.471  0.0981 -0.2561  0.0278
   22LY0      O  432   6.524   5.752   3.416 -0.5611  0.7647 -0.5897
   23LER      N  433   6.303   5.818   3.440 -0.0651  0.4433  0.0162
   23LER      H  434   6.223   5.815   3.501 -1.1725 -0.9935 -1.4159
   23LER     CA  435   6.290   5.919   3.330 -0.3226 -0.0618  0.7281
   23LER     HA  436   6.320   5.878   3.233 -2.0849 -2.4128  1.0676
   23LER     CB  437   6.141   5.959   3.323 -0.4911  0.3201  0.6121
   23LER    HB1  438   6.111   6.011   3.414 -0.5445  2.4795 -0.5565
   23LER    HB2  439   6.096   5.861   3.316  0.6135 -0.1350 -0.4706
   23LER     CG  440   6.091   6.039   3.197  0.0467  0.6364 -0.6330
   23LER     HG  441   6.139   6.137   3.195  1.2138  0.0780 -1.0130
   23LER    CD1  442   6.109   5.975   3.063 -0.0533 -0.2904 -0.0047
   23LER   HD11  443   6.044   5.888   3.055  0.1730 -0.4976  0.3693
   23LER   HD12  444   6.084   6.056   2.995  0.8267 -0.1663 -0.1890
   23LER   HD13  445   6.215   5.954   3.052  0.5396  1.0755  2.3905
   23LER    CD2  446   5.938   6.058   3.210 -0.6432 -0.7227  0.3648
   23LER   HD21  447   5.907   6.123   3.128 -0.7792 -2.5683 -1.1159
   23LER   HD22  448   5.873   5.970   3.214 -2.8650  0.8692  1.3459
   23LER   HD23  449   5.927   6.112   3.304  0.9050 -0.3925  0.3836
   23LER      C  450   6.380   6.043   3.364 -0.6612 -0.1530  0.2833
   23LER      O  451   6.414   6.123   3.276  0.7324 -0.6234 -0.4780
   24LY0      N  452   5.320   8.429   2.653  0.5712 -0.1954 -0.6444
   24LY0     H1  453   5.302   8.382   2.740  1.0355  2.2474  0.8864
   24LY0     H2  454   5.368   8.368   2.588 -0.9314 -1.1183 -0.9421
   24LY0     H3  455   5.223   8.448   2.630  0.7547 -0.9603 -2.1670
   24LY0     CA  456   5.394   8.559   2.679 -0.3755  0.2606  1.0912
   24LY0     HA  457   5.425   8.588   2.578 -0.6906 -1.6559  0.3983
   24LY0     CB  458   5.302   8.672   2.728  0.0784 -0.6315 -0.4382
   24LY0    HB1  459   5.312   8.687   2.835  2.0033 -1.4721 -0.4516
   24LY0    HB2  460   5.197   8.659   2.701  0.2818  0.0394 -1.6126
   24LY0     CG  461   5.347   8.795   2.648 -0.2904  0.2253  0.1235
   24LY0    HG1  462   5.336   8.776   2.541 -1.9527 -1.4491  0.5450
   24LY0    HG2  463   5.455   8.810   2.655  0.3666 -3.8576  1.5323
   24LY0     CD  464   5.271   8.922   2.668 -0.7955  0.0443  0.6397
   24LY0    HD1  465   5.166   8.908   2.643 -0.5177 -3.2946  0.8062
   24LY0    HD2  466   5.313   8.990   2.594  1.0622 -1.6740 -0.0054
   24LY0     CE  467   5.299   8.978   2.806  0.4585  0.3504  0.1123
   24LY0    HE1  468   5.394   9.031   2.797  0.3937  0.3330 -0.8110
   24LY0    HE2  469   5.303   8.894   2.875  0.4373  0.5601  0.3699
   24LY0     NZ  470   5.196   9.082   2.844  0.1584  0.0307  0.3290
   24LY0    HZ1  471   5.195   9.157   2.777 -0.8708 -0.5449 -0.3218
   24LY0    HZ2  472   5.100   9.050   2.846  0.1924 -0.1420 -0.5679
   24LY0    HZ3  473   5.214   9.118   2.937 -1.3398 -1.8357  1.4289
   24LY0      C  474   5.518   8.546   2.769 -0.7562 -0.1109  0.6592
   24LY0      O  475   5.615   8.619   2.749  0.1105 -0.1393  0.8999
   25LER      N  476   5.520   8.469   2.872  0.1356 -0.4258  0.2664
   25LER      H  477   5.426   8.436   2.888  0.0077 -1.0858 -1.5465
   25LER     CA  478   5.630   8.406   2.937  0.1598  0.1446 -0.7442
   25LER     HA  479   5.706   8.484   2.945  0.1966  0.0146  0.2586
   25LER     CB  480   5.588   8.367   3.081 -0.1367 -0.6312  0.1036
   25LER    HB1  481   5.665   8.313   3.136 -0.4191 -1.0896  0.0469
   25LER    HB2  482   5.506   8.296   3.074  0.0861 -0.8312 -0.4650
   25LER     CG  483   5.546   8.490   3.172  0.2105 -0.6038  0.0084
   25LER     HG  484   5.477   8.548   3.112  1.3709  0.2658 -0.5150
   25LER    CD1  485   5.470   8.438   3.298 -0.2075  0.4778  0.7626
   25LER   HD11  486   5.438   8.521   3.362  1.1644  0.6918  1.2078
   25LER   HD12  487   5.404   8.361   3.260 -0.9510  2.1085 -1.4629
   25LER   HD13  488   5.542   8.391   3.365 -1.2155 -1.2258  0.6824
   25LER    CD2  489   5.665   8.585   3.215 -0.1998  0.1025 -0.1625
   25LER   HD21  490   5.627   8.659   3.285 -0.3237  1.7444 -1.8768
   25LER   HD22  491   5.738   8.524   3.270 -2.1495  0.4961  3.1002
   25LER   HD23  492   5.709   8.623   3.123 -0.6312  0.4410 -0.2277
   25LER      C  493   5.680   8.286   2.864 -0.6369  0.5095  0.4555
   25LER      O  494   5.606   8.230   2.781  0.5061  0.2249  0.6492
   26LYR      N  495   5.803   8.241   2.890 -0.4099  0.0749 -0.1398
   26LYR      H  496   5.859   8.299   2.951  1.8303 -0.9907 -1.0779
   26LYR     CA  497   5.863   8.111   2.826  0.8762 -0.4240  0.2000
   26LYR     HA  498   5.833   8.109   2.722 -1.0628 -1.5953  0.7293
   26LYR     CB  499   6.014   8.122   2.833  0.7378 -0.2679 -1.1259
   26LYR    HB1  500   6.047   8.024   2.797 -2.0440 -1.3588 -0.9446
   26LYR    HB2  501   6.049   8.139   2.935  1.0433 -1.8543 -0.9451
   26LYR     CG  502   6.057   8.229   2.733 -0.3254 -0.0717 -0.2147
   26LYR    HG1  503   6.018   8.327   2.760  2.1134  0.3613  2.1908
   26LYR    HG2  504   6.022   8.201   2.634 -3.0377  0.1913  0.5668
   26LYR     CD  505   6.205   8.249   2.729 -0.3002 -0.1806  0.3524
   26LYR    HD1  506   6.256   8.169   2.673 -1.0651 -0.5434  0.1673
   26LYR    HD2  507   6.246   8.239   2.829 -0.8444  0.0160  0.5974
   26LYR     CE  508   6.265   8.380   2.661  0.8621 -0.4317  0.0765
   26LYR    HE1  509   6.240   8.458   2.732  0.3972 -1.5327  1.1572
   26LYR    HE2  510   6.213   8.391   2.566  0.9215 -2.2804 -0.2101
   26LYR     NZ  511   6.406   8.380   2.649  0.3123  0.2164 -0.0028
   26LYR    HZ1  512   6.448   8.338   2.567  1.9138  0.8519  0.4427
   26LYR      C  513   5.813   7.984   2.895  0.3083 -0.1842 -0.5167
   26LYR      O  514   5.804   7.981   3.019  0.1114 -0.2060  0.0366
   27LY0      N  515   5.784   7.879   2.814  0.2129 -0.1959 -0.3027
   27LY0      H  516   5.782   7.898   2.715  0.1162  0.5221 -0.1729
   27LY0     CA  517   5.777   7.737   2.849  0.0589  1.0777  0.1356
   27LY0     HA  518   5.735   7.722   2.948 -0.7443  0.9762 -0.2096
   27LY0     CB  519   5.673   7.673   2.752 -0.0078  0.0283 -0.1496
   27LY0    HB1  520   5.713   7.675   2.651 -1.4999 -1.4655 -0.8191
   27LY0    HB2  521   5.585   7.737   2.744 -0.8904 -1.2408 -0.9796
   27LY0     CG  522   5.634   7.531   2.800  0.0385  0.4129 -0.1371
   27LY0    HG1  523   5.635   7.519   2.908  2.1348 -0.3255 -0.2054
   27LY0    HG2  524   5.713   7.467   2.761  1.0898  0.1112  2.3301
   27LY0     CD  525   5.504   7.487   2.740 -0.0340  0.3778  1.2683
   27LY0    HD1  526   5.517   7.491   2.632  1.4798  0.6355  1.4374
   27LY0    HD2  527   5.419   7.547   2.773  0.5786  1.1763  1.4421
   27LY0     CE  528   5.478   7.339   2.778 -0.4838 -0.1896 -0.2083
   27LY0    HE1  529   5.441   7.337   2.881 -0.3009  3.6081  0.0725
   27LY0    HE2  530   5.571   7.286   2.757 -0.7415 -0.7708  0.0719
   27LY0     NZ  531   5.377   7.271   2.688  0.0268 -0.7311 -1.3309
   27LY0    HZ1  532   5.351   7.176   2.709  1.9585 -1.0502 -0.1402
   27LY0    HZ2  533   5.288   7.316   2.705 -0.3983 -1.6052 -1.1808
   27LY0    HZ3  534   5.403   7.270   2.590 -0.4124 -1.6936 -1.4468
   27LY0      C  535   5.914   7.659   2.844  0.3589  0.2538  0.4475
   27LY0      O  536   5.972   7.640   2.732  0.9810  0.4142 -0.2862
   28LER      N  537   5.963   7.605   2.951  0.7449  0.3286  0.1856
   28LER      H  538   5.920   7.629   3.039 -0.6026  1.0315 -0.6241
   28LER     CA  539   6.073   7.509   2.962 -0.3116  0.7745 -0.3990
   28LER     HA  540   6.160   7.541   2.904  0.8103  0.7864  1.2153
   28LER     CB  541   6.137   7.501   3.105 -0.1536  0.1958 -0.2969
   28LER    HB1  542   6.221   7.432   3.108  1.6965  2.2398 -1.4271
   28LER    HB2  543   6.060   7.462   3.171  1.4337 -0.7038  1.0983
   28LER     CG  544   6.206   7.634   3.159 -0.2504 -0.1322  0.5762
   28LER     HG  545   6.142   7.720   3.139 -0.8894 -0.7013  0.1643
   28LER    CD1  546   6.220   7.619   3.308  0.2323  0.6852 -0.0900
   28LER   HD11  547   6.256   7.519   3.332  0.4839  1.1063  1.3500
   28LER   HD12  548   6.280   7.700   3.350  1.5300 -0.4200  0.2327
   28LER   HD13  549   6.119   7.634   3.347 -0.3965 -0.0728 -1.3302
   28LER    CD2  550   6.343   7.670   3.099  0.8653  0.4889 -0.6350
   28LER   HD21  551   6.338   7.667   2.991  0.7468  0.2296 -0.6241
   28LER   HD22  552   6.374   7.760   3.152  1.6343 -0.5845  0.8200
   28LER   HD23  553   6.404   7.584   3.125  1.7876  1.6867  1.3930
   28LER      C  554   6.029   7.365   2.912 -0.1297 -0.1078 -0.0232
   28LER      O  555   5.913   7.322   2.922 -0.1234 -0.3326 -0.2362
   29LYR      N  556   6.130   7.296   2.858 -0.1295  0.1955  0.1235
   29LYR      H  557   6.213   7.350   2.839 -0.6385  1.0473  0.2377
   29LYR     CA  558   6.131   7.163   2.807 -0.0686 -0.5094 -0.3078
   29LYR     HA  559   6.031   7.146   2.768 -0.0704  0.8208 -0.9219
   29LYR     CB  560   6.239   7.145   2.705 -0.5792 -0.2063 -0.4318
   29LYR    HB1  561   6.258   7.040   2.681 -2.4343 -1.1563  1.9418
   29LYR    HB2  562   6.328   7.186   2.752 -1.4703 -0.4553  1.5377
   29LYR     CG  563   6.210   7.206   2.573  0.0947  0.7106 -0.1022
   29LYR    HG1  564   6.191   7.312   2.594 -2.3027  0.3538 -0.1506
   29LYR    HG2  565   6.119   7.152   2.547  0.4492 -0.1639  0.4303
   29LYR     CD  566   6.300   7.194   2.452 -0.8821  0.6981 -0.1460
   29LYR    HD1  567   6.308   7.086   2.439 -2.1166  0.3565  1.5605
   29LYR    HD2  568   6.397   7.235   2.481 -0.0234 -0.9518 -0.5741
   29LYR     CE  569   6.236   7.250   2.331  0.4556 -0.1897  0.5825
   29LYR    HE1  570   6.160   7.181   2.295  0.8299  0.1816 -1.0314
   29LYR    HE2  571   6.311   7.254   2.252 -1.7243 -1.0961 -1.6711
   29LYR     NZ  572   6.178   7.384   2.344 -0.1011  1.0419 -0.3058
   29LYR    HZ1  573   6.093   7.387   2.399  0.7744 -2.8032  1.6041
   29LYR      C  574   6.155   7.055   2.920  0.6505 -0.8991  0.0324
   29LYR      O  575   6.193   6.939   2.895 -0.7130  0.0477 -0.4236
   30LER      N  576   6.133   7.090   3.044 -0.1399  0.1581  0.0024
   30LER      H  577   6.097   7.182   3.066  1.1039  0.7674 -0.4142
   30LER     CA  578   6.165   7.001   3.167  0.1486 -0.1509  0.1372
   30LER     HA  579   6.211   6.908   3.134  2.3327  0.4924  1.2212
   30LER     CB  580   6.257   7.079   3.267  0.0024 -0.3016  0.2710
   30LER    HB1  581   6.262   7.033   3.366  0.2100  2.5028  1.6553
   30LER    HB2  582   6.209   7.177   3.274  0.2236 -0.2654  1.5541
   30LER     CG  583   6.408   7.095   3.222  0.4321 -0.2674 -0.0051
   30LER     HG  584   6.418   7.135   3.121  0.0427  1.7163  0.7120
   30LER    CD1  585   6.485   7.190   3.311  0.0070 -0.6581  0.1700
   30LER   HD11  586   6.482   7.158   3.415  0.7506  1.2059  0.7993
   30LER   HD12  587   6.589   7.195   3.277  1.4078  0.1974  4.0794
   30LER   HD13  588   6.442   7.290   3.308  1.9541  0.2288  0.1289
   30LER    CD2  589   6.482   6.965   3.227  0.2766  0.2172 -0.2621
   30LER   HD21  590   6.476   6.925   3.329 -1.4855  2.4410  0.5943
   30LER   HD22  591   6.443   6.908   3.143 -0.0337 -0.5975  0.4164
   30LER   HD23  592   6.587   6.988   3.209  0.4713 -0.3649  0.0803
   30LER      C  593   6.026   6.982   3.243 -0.2134 -0.1540  0.5127
   30LER      O  594   5.944   7.073   3.250 -0.3806 -0.2950 -0.0740
   31LER      N  595   6.008   6.865   3.308 -0.5263  0.4370 -0.7370
   31LER      H  596   6.067   6.787   3.282 -2.0502 -0.8868 -0.3588
   31LER     CA  597   5.892   6.834   3.385 -0.2650 -0.3860 -0.1277
   31LER     HA  598   5.810   6.889   3.339 -0.5949 -0.0426  0.8485
   31LER     CB  599   5.867   6.685   3.391  0.8177 -0.1865 -0.3044
   31LER    HB1  600   5.808   6.665   3.481  1.7564 -2.1656 -0.0516
   31LER    HB2  601   5.960   6.631   3.409  0.9100  0.0245 -0.1464
   31LER     CG  602   5.786   6.627   3.271 -0.0707 -0.0630  0.4888
   31LER     HG  603   5.704   6.697   3.257  1.6643  2.0382  0.3123
   31LER    CD1  604   5.864   6.621   3.142 -0.4894  0.9954 -0.0739
   31LER   HD11  605   5.865   6.723   3.104 -0.8953  1.0991  0.1874
   31LER   HD12  606   5.967   6.589   3.159 -1.3880 -1.3739  1.3795
   31LER   HD13  607   5.819   6.546   3.077  0.5069 -0.0347  0.3878
   31LER    CD2  608   5.724   6.491   3.299 -0.6031  0.6905  0.8974
   31LER   HD21  609   5.633   6.505   3.357 -1.3092  0.0547 -0.0370
   31LER   HD22  610   5.685   6.449   3.206  0.5490 -0.2605  0.8189
   31LER   HD23  611   5.799   6.421   3.334  0.2394  1.7795  1.3274
   31LER      C  612   5.889   6.891   3.531  0.2187  0.1287  0.2188
   31LER      O  613   5.992   6.891   3.595  0.0026  0.2507  0.6431
   32LY0      N  614   6.596   8.195   2.320 -0.1766  0.0038  0.3569
   32LY0     H1  615   6.670   8.263   2.330 -0.1751  0.6116 -2.7528
   32LY0     H2  616   6.601   8.156   2.227 -1.8759  0.6733 -0.0519
   32LY0     H3  617   6.516   8.256   2.326  1.0239  1.4881  3.3488
   32LY0     CA  618   6.594   8.097   2.432  0.8203  0.6924  0.4882
   32LY0     HA  619   6.511   8.029   2.419  1.1581 -0.1056  2.2643
   32LY0     CB  620   6.723   8.010   2.408  0.4804 -0.4729  0.3881
   32LY0    HB1  621   6.734   7.952   2.499  0.6400 -1.3377 -0.1680
   32LY0    HB2  622   6.810   8.076   2.413  1.0357 -1.0694 -0.8923
   32LY0     CG  623   6.721   7.917   2.289  0.2815  0.1524  0.3044
   32LY0    HG1  624   6.816   7.863   2.293 -0.2660 -1.0291 -1.4490
   32LY0    HG2  625   6.706   7.975   2.198  0.9318 -0.0311  0.0746
   32LY0     CD  626   6.608   7.817   2.302 -0.0797  0.1165 -0.3060
   32LY0    HD1  627   6.508   7.860   2.295 -0.2361  0.6128  3.3538
   32LY0    HD2  628   6.617   7.775   2.402 -1.6870 -1.6032 -0.8218
   32LY0     CE  629   6.627   7.698   2.216 -0.4644  0.0696  0.1247
   32LY0    HE1  630   6.549   7.627   2.243  0.4979 -0.3288  2.0796
   32LY0    HE2  631   6.724   7.659   2.246 -0.6979  1.6157  3.3438
   32LY0     NZ  632   6.619   7.733   2.073  0.1539  0.5859 -0.0181
   32LY0    HZ1  633   6.533   7.781   2.054 -0.4759 -0.7247 -0.6107
   32LY0    HZ2  634   6.702   7.782   2.042 -0.7505  1.2800 -1.4443
   32LY0    HZ3  635   6.607   7.647   2.022  0.4542  0.2226  0.5125
   32LY0      C  636   6.595   8.162   2.571 -0.3004 -0.4229 -0.1774
   32LY0      O  637   6.555   8.093   2.660  0.1238  0.0231 -0.2751
   33LER      N  638   6.641   8.287   2.586 -0.2852  0.2132  0.2318
   33LER      H  639   6.657   8.343   2.504 -1.2362  2.0936  1.2519
   33LER     CA  640   6.631   8.360   2.714 -1.2317  0.4825 -0.5579
   33LER     HA  641   6.658   8.288   2.791  0.8925  2.6040  0.8108
   33LER     CB  642   6.732   8.473   2.720 -0.0161 -0.0133  0.0832
   33LER    HB1  643   6.737   8.507   2.824  1.0925  1.4010 -0.4137
   33LER    HB2  644   6.680   8.551   2.664 -1.2956 -0.9330 -0.0753
   33LER     CG  645   6.869   8.448   2.677 -0.3330  0.5621  0.3122
   33LER     HG  646   6.875   8.431   2.569  0.5389 -0.4082  0.4953
   33LER    CD1  647   6.942   8.573   2.718 -0.6044  0.3497  0.1559
   33LER   HD11  648   6.943   8.572   2.827  1.6347 -1.5081  0.1800
   33LER   HD12  649   7.047   8.559   2.691 -0.9731 -1.1983 -0.6422
   33LER   HD13  650   6.902   8.663   2.671 -0.8348  0.1427 -0.0531
   33LER    CD2  651   6.942   8.326   2.744 -0.0933 -0.1560  0.0766
   33LER   HD21  652   6.967   8.365   2.843  3.9268  2.1182 -1.5843
   33LER   HD22  653   6.876   8.241   2.761  0.3966 -0.3110  1.3249
   33LER   HD23  654   7.025   8.291   2.682  0.1189  0.1420  0.1875
   33LER      C  655   6.493   8.402   2.747 -0.7686 -1.0054 -1.1154
   33LER      O  656   6.459   8.406   2.866 -0.1502  0.8288 -0.2341
   34LY0      N  657   5.055   7.896   2.334 -0.0515 -0.0292 -0.4673
   34LY0     H1  658   5.134   7.909   2.273  1.8859 -2.1369  1.3717
   34LY0     H2  659   5.075   7.825   2.403  1.6199 -0.7963 -1.6897
   34LY0     H3  660   4.978   7.855   2.283  2.8743 -2.7454 -3.1134
   34LY0     CA  661   5.024   8.024   2.402 -0.0251  0.1319  0.3363
   34LY0     HA  662   4.980   8.087   2.325  0.1524 -0.3788 -0.1880
   34LY0     CB  663   4.906   8.016   2.508 -0.1647 -0.1154 -0.0754
   34LY0    HB1  664   4.928   7.968   2.603 -1.5835 -0.8302 -0.0696
   34LY0    HB2  665   4.822   7.959   2.466 -1.4090  1.2069  0.5151
   34LY0     CG  666   4.844   8.158   2.538  0.0558 -0.7063  0.3307
   34LY0    HG1  667   4.808   8.193   2.441  0.0503 -1.1873  0.1598
   34LY0    HG2  668   4.918   8.230   2.573 -0.5821  0.7213 -1.1560
   34LY0     CD  669   4.733   8.169   2.648  0.3620 -0.2237 -0.0384
   34LY0    HD1  670   4.778   8.154   2.746  0.9450  0.3527 -0.2087
   34LY0    HD2  671   4.653   8.098   2.626 -0.2246  0.5149 -0.3670
   34LY0     CE  672   4.669   8.321   2.660  0.5955 -0.0421  0.0783
   34LY0    HE1  673   4.644   8.358   2.560 -0.6204 -0.8388  0.0538
   34LY0    HE2  674   4.750   8.381   2.700  0.8062  0.9585 -1.7215
   34LY0     NZ  675   4.543   8.312   2.745  0.1084 -0.7491  0.2467
   34LY0    HZ1  676   4.483   8.239   2.710  1.4934 -1.8102  0.0179
   34LY0    HZ2  677   4.577   8.287   2.836  0.8805 -0.4728  0.0407
   34LY0    HZ3  678   4.493   8.400   2.742 -0.2598 -0.9094  1.1751
   34LY0      C  679   5.137   8.091   2.468 -0.0247  0.1637 -0.2954
   34LY0      O  680   5.173   8.199   2.430 -1.1232  0.3060 -0.1785
   35LER      N  681   5.210   8.018   2.551 -0.1625 -0.3634  0.9057
   35LER      H  682   5.177   7.928   2.582  0.4531  0.2978  3.7616
   35LER     CA  683   5.343   8.054   2.592 -0.6626 -0.2347 -0.3745
   35LER     HA  684   5.344   8.156   2.629  2.2474  0.4392 -1.9966
   35LER     CB  685   5.388   7.960   2.707 -1.0582 -0.5183 -0.2260
   35LER    HB1  686   5.487   7.987   2.742 -1.0589  0.1305 -0.7033
   35LER    HB2  687   5.399   7.861   2.662  0.9029 -0.2009 -0.5062
   35LER     CG  688   5.298   7.950   2.831 -0.6531 -0.6623 -0.1047
   35LER     HG  689   5.196   7.924   2.804 -0.7748 -1.0974  0.7385
   35LER    CD1  690   5.350   7.828   2.909  0.2841 -0.0589  0.0138
   35LER   HD11  691   5.356   7.735   2.852 -1.7146  1.1464 -2.3707
   35LER   HD12  692   5.452   7.848   2.942  0.1560  0.1526  0.2839
   35LER   HD13  693   5.294   7.802   2.999  1.6938 -0.2945  0.8553
   35LER    CD2  694   5.298   8.079   2.919  1.0565  0.3681 -0.6607
   35LER   HD21  695   5.220   8.069   2.994 -0.2216  0.5266 -1.9165
   35LER   HD22  696   5.394   8.097   2.966 -0.1193 -0.0219  2.0490
   35LER   HD23  697   5.258   8.156   2.853 -2.9958 -1.1998 -0.3505
   35LER      C  698   5.456   8.042   2.488 -0.2649 -0.2524 -0.7190
   35LER      O  699   5.443   7.964   2.394  0.0006 -1.1641  0.2668
   36LYR      N  700   5.571   8.109   2.497  0.1229 -0.0883 -0.0471
   36LYR      H  701   5.588   8.165   2.579  2.0272  0.0808 -0.5049
   36LYR     CA  702   5.681   8.083   2.398 -0.5264  0.7328 -0.4082
   36LYR     HA  703   5.631   8.071   2.302  0.0720 -0.5733 -0.5806
   36LYR     CB  704   5.782   8.195   2.397 -0.5017 -0.1512 -0.1166
   36LYR    HB1  705   5.826   8.207   2.496  0.6164  0.5565 -0.6838
   36LYR    HB2  706   5.732   8.291   2.383 -0.0901  0.4820  2.2727
   36LYR     CG  707   5.908   8.168   2.313  1.0397  0.0387 -0.1310
   36LYR    HG1  708   5.899   8.143   2.208 -1.2289 -1.8802  0.4400
   36LYR    HG2  709   5.959   8.083   2.358 -0.8173 -0.9775  0.1502
   36LYR     CD  710   5.994   8.299   2.324 -0.6452 -0.2794 -0.4384
   36LYR    HD1  711   5.996   8.335   2.427 -1.3909  2.3731 -1.2770
   36LYR    HD2  712   5.947   8.378   2.266  0.9917  1.5401  0.5828
   36LYR     CE  713   6.136   8.279   2.268 -0.6394 -0.2830 -0.2609
   36LYR    HE1  714   6.143   8.230   2.171  0.1148 -1.6741  0.4667
   36LYR    HE2  715   6.190   8.212   2.335 -0.1170  0.0387 -0.3603
   36LYR     NZ  716   6.201   8.406   2.263  0.0092  0.1064 -0.6131
   36LYR    HZ1  717   6.152   8.469   2.200 -3.0923 -0.8415  0.6505
   36LYR      C  718   5.746   7.946   2.423 -0.3327 -0.6391 -0.4247
   36LYR      O  719   5.796   7.928   2.531  0.0357 -0.8009 -0.5821
   37LY0      N  720   5.768   7.863   2.325  0.7327 -0.2061  0.4585
   37LY0      H  721   5.741   7.894   2.232 -0.1105 -1.2246  0.3430
   37LY0     CA  722   5.818   7.725   2.332 -0.3249  0.3469  0.3924
   37LY0     HA  723   5.794   7.676   2.426 -4.5000  1.1164 -0.0839
   37LY0     CB  724   5.738   7.641   2.228  0.1545  0.3319 -0.6181
   37LY0    HB1  725   5.773   7.667   2.128  0.7571 -0.1234 -0.5264
   37LY0    HB2  726   5.632   7.667   2.229  0.5476  2.4083  2.9245
   37LY0     CG  727   5.759   7.488   2.245  0.0976  0.5396  0.1501
   37LY0    HG1  728   5.732   7.458   2.346 -0.3117  0.6865  0.0850
   37LY0    HG2  729   5.862   7.460   2.220 -0.7556 -1.3113 -1.5053
   37LY0     CD  730   5.667   7.428   2.137 -0.7112  0.1911  0.2786
   37LY0    HD1  731   5.689   7.474   2.041  0.4556  2.1857  1.4303
   37LY0    HD2  732   5.566   7.457   2.165 -1.1552 -2.4856  1.7786
   37LY0     CE  733   5.674   7.274   2.125 -0.0453 -0.1368  0.4973
   37LY0    HE1  734   5.633   7.234   2.218 -2.9461  1.3873 -0.0125
   37LY0    HE2  735   5.779   7.243   2.121  0.8271  2.6130 -0.1211
   37LY0     NZ  736   5.605   7.223   2.006 -0.1044 -0.5779  0.0963
   37LY0    HZ1  737   5.513   7.266   2.008  0.9100  1.7538 -0.5154
   37LY0    HZ2  738   5.652   7.252   1.922  0.9963 -1.0610  0.5237
   37LY0    HZ3  739   5.604   7.122   2.007 -0.7195 -0.6546  3.3652
   37LY0      C  740   5.968   7.715   2.307  0.6871  0.0735 -0.5488
   37LY0      O  741   6.012   7.790   2.220 -0.3431  0.0880 -0.6741
   38LER      N  742   6.048   7.633   2.376 -0.0379  0.1709  0.4569
   38LER      H  743   5.998   7.573   2.440 -0.9661  1.5822  1.1219
   38LER     CA  744   6.194   7.624   2.368  1.1380 -0.4903 -0.3281
   38LER     HA  745   6.234   7.682   2.286  1.1314  0.2317  0.1699
   38LER     CB  746   6.250   7.684   2.499  0.7901 -0.5457  0.0792
   38LER    HB1  747   6.358   7.696   2.498  0.5427  2.4455 -0.9223
   38LER    HB2  748   6.235   7.614   2.580  1.2181 -3.1616 -1.9549
   38LER     CG  749   6.199   7.817   2.539 -0.6103  0.0075 -0.4297
   38LER     HG  750   6.091   7.803   2.543 -0.4167 -2.4705 -1.7806
   38LER    CD1  751   6.266   7.851   2.673 -0.8764  0.7532  0.5010
   38LER   HD11  752   6.264   7.766   2.741 -2.6502  1.0936  0.9237
   38LER   HD12  753   6.365   7.895   2.657 -1.2908  2.0892  1.4957
   38LER   HD13  754   6.213   7.933   2.721  3.3074  1.7752  4.0949
   38LER    CD2  755   6.234   7.919   2.431 -0.2761  0.5518  0.9867
   38LER   HD21  756   6.213   7.885   2.329  1.0864  1.3212  0.4195
   38LER   HD22  757   6.178   8.011   2.446  1.2083  1.8658 -0.9121
   38LER   HD23  758   6.338   7.952   2.435  0.4343 -1.6130  1.6058
   38LER      C  759   6.258   7.492   2.330 -0.4906  0.2738 -0.3355
   38LER      O  760   6.376   7.487   2.292 -0.2395 -0.1991  0.0555
   39LY0      N  761   6.036   8.931   2.244  0.1358 -0.6175  0.5590
   39LY0     H1  762   6.078   9.006   2.297  0.7736  0.4101 -1.3181
   39LY0     H2  763   5.983   8.874   2.309  0.4209 -1.5582 -0.0124
   39LY0     H3  764   5.974   8.974   2.177 -1.9348 -3.2962  0.5653
   39LY0     CA  765   6.152   8.859   2.175  0.1455  0.1654 -0.4359
   39LY0     HA  766   6.112   8.805   2.089  0.2238  0.8353 -0.9084
   39LY0     CB  767   6.254   8.954   2.115 -0.3798 -0.6012  0.0922
   39LY0    HB1  768   6.334   8.891   2.076 -1.0956 -0.1845 -2.1615
   39LY0    HB2  769   6.290   9.026   2.189 -2.4616  2.3712 -1.5717
   39LY0     CG  770   6.196   9.045   2.010 -0.2643 -0.2670 -0.1569
   39LY0    HG1  771   6.143   9.123   2.063  1.1198  0.8932 -0.4134
   39LY0    HG2  772   6.129   8.987   1.947  0.2547  0.3834 -1.3448
   39LY0     CD  773   6.296   9.119   1.922 -0.0971 -0.1441  0.1047
   39LY0    HD1  774   6.372   9.049   1.887  1.1769  1.1595  0.1872
   39LY0    HD2  775   6.345   9.195   1.982 -0.7310 -0.2239  0.7442
   39LY0     CE  776   6.227   9.186   1.803 -0.5463 -0.2852  0.7223
   39LY0    HE1  777   6.168   9.273   1.833 -2.0466 -0.1379 -2.2911
   39LY0    HE2  778   6.154   9.121   1.754  0.1065 -0.3544 -0.1716
   39LY0     NZ  779   6.328   9.230   1.708 -0.4435 -0.1744 -0.2935
   39LY0    HZ1  780   6.374   9.313   1.741  0.4822 -0.5091 -0.6957
   39LY0    HZ2  781   6.396   9.159   1.686 -2.0175 -2.2875  1.1916
   39LY0    HZ3  782   6.279   9.262   1.625 -2.5685  0.6848  1.2004
   39LY0      C  783   6.211   8.758   2.275  0.5950  0.3057  0.4522
   39LY0      O  784   6.175   8.757   2.394  0.0916  0.0100  0.3286
   40LER      N  785   6.290   8.669   2.212  0.3909  0.3392 -0.2410
   40LER      H  786   6.278   8.654   2.112  0.4479 -1.8367  0.0307
   40LER     CA  787   6.376   8.573   2.266  0.0785 -0.1247 -0.3105
   40LER     HA  788   6.438   8.549   2.180  0.5845 -3.0015  0.7491
   40LER     CB  789   6.480   8.639   2.361  0.2169  0.0796 -0.4756
   40LER    HB1  790   6.563   8.570   2.376  0.1208  0.3492  1.6098
   40LER    HB2  791   6.441   8.645   2.463  0.2914 -0.7531 -0.3897
   40LER     CG  792   6.544   8.777   2.327  0.1623  0.6006 -0.1877
   40LER     HG  793   6.470   8.856   2.317  0.7886  1.1677 -0.3806
   40LER    CD1  794   6.638   8.817   2.434 -0.0722  0.1614 -0.4300
   40LER   HD11  795   6.582   8.837   2.526  1.8031  1.1438  0.5446
   40LER   HD12  796   6.708   8.735   2.447 -3.0525 -3.3627 -4.0147
   40LER   HD13  797   6.678   8.914   2.405 -1.2399  0.3195 -1.6096
   40LER    CD2  798   6.624   8.758   2.196 -0.3017  0.0291 -0.4011
   40LER   HD21  799   6.690   8.844   2.190  0.1642 -0.2234  0.8137
   40LER   HD22  800   6.677   8.663   2.192 -0.2751  0.0867 -2.1791
   40LER   HD23  801   6.555   8.757   2.112 -2.5709 -1.3575  1.3497
   40LER      C  802   6.313   8.448   2.320  0.0996  0.2716  0.4674
   40LER      O  803   6.384   8.366   2.374  0.0669  0.0174 -0.5330
   41U      O5'  804   8.358   4.828   3.910 -0.4363 -0.2462 -0.3417
   41U      H5T  805   8.266   4.854   3.903 -0.6746 -0.9767  0.0010
   41U      C5'  806   8.387   4.726   3.818 -0.1113  0.0151 -0.7125
   41U     H5'1  807   8.492   4.698   3.821  0.3046  1.4999 -0.6017
   41U     H5'2  808   8.356   4.745   3.715 -0.3174 -2.2202 -1.1052
   41U      C4'  809   8.307   4.599   3.856 -0.0695 -0.1528  0.9001
   41U      H4'  810   8.349   4.519   3.796  2.8924  0.3057  2.1985
   41U      O4'  811   8.320   4.552   3.986 -0.1503  0.2258 -0.5399
   41U      C1'  812   8.191   4.518   4.040 -0.2228 -0.3742  0.0060
   41U      H1'  813   8.212   4.428   4.097  2.7627 -0.3577 -0.8761
   41U       N1  814   8.149   4.619   4.144 -0.2863 -0.0568 -0.2804
   41U       C6  815   8.215   4.737   4.177  0.0463  0.3102  0.4946
   41U       H6  816   8.313   4.764   4.141  0.6876 -1.3440  0.8982
   41U       C5  817   8.175   4.819   4.273  0.0540 -0.1387 -0.8892
   41U       H5  818   8.225   4.907   4.310 -0.6494 -0.4006  0.7636
   41U       C4  819   8.058   4.785   4.355  0.0158  0.0501  0.5442
   41U       O4  820   8.013   4.853   4.443  0.1840 -0.0088  0.4747
   41U       N3  821   8.003   4.668   4.320 -0.1462  0.5195  0.8004
   41U       H3  822   7.927   4.637   4.379 -1.2002  0.0491 -0.7176
   41U       C2  823   8.050   4.580   4.226  0.0343 -0.0766  0.2507
   41U       O2  824   8.004   4.466   4.222  0.1084 -0.3851 -0.7451
   41U      C3'  825   8.155   4.607   3.821 -0.3684 -0.5083  0.4756
   41U      H3'  826   8.118   4.703   3.855  0.5078 -0.8561  2.5236
   41U      C2'  827   8.101   4.502   3.916  0.1379  0.1841  0.1413
   41U     H2'1  828   7.995   4.515   3.938 -0.1682 -2.9924  1.0420
   41U      O2'  829   8.132   4.371   3.874 -0.2521 -0.0424 -0.3853
   41U     HO'2  830   8.118   4.370   3.779 -1.8143  1.5958 -0.2385
   41U      O3'  831   8.123   4.583   3.681  0.3361 -0.1927 -0.7137
   42U        P  832   7.989   4.634   3.627  0.1245  0.2692  0.3123
   42U      O1P  833   7.981   4.579   3.492  0.0382  0.0236 -0.3310
   42U      O2P  834   7.963   4.772   3.652 -0.8107  0.2655 -0.5904
   42U      O5'  835   7.874   4.563   3.708  0.0435  0.6620  0.3144
   42U      C5'  836   7.827   4.431   3.682  0.6228 -0.0209 -0.0742
   42U     H5'1  837   7.907   4.362   3.708 -0.1832 -1.0339 -0.1962
   42U     H5'2  838   7.789   4.412   3.582  0.5695 -0.5484  0.0417
   42U      C4'  839   7.710   4.397   3.777  0.0264 -0.2896 -0.6697
   42U      H4'  840   7.668   4.301   3.746 -1.5098  0.3676 -0.7157
   42U      O4'  841   7.752   4.384   3.911 -0.5365 -0.5343 -0.2208
   42U      C1'  842   7.660   4.425   4.006  0.0474 -0.1621  0.1223
   42U      H1'  843   7.644   4.339   4.071  0.3795 -2.1542 -2.2751
   42U       N1  844   7.697   4.555   4.080 -0.5771  0.2465 -0.3752
   42U       C6  845   7.770   4.655   4.015 -0.4053 -0.1123  0.0814
   42U       H6  846   7.796   4.633   3.912 -0.4737 -0.4549  0.1368
   42U       C5  847   7.786   4.780   4.072 -0.0661 -0.1585  0.3453
   42U       H5  848   7.847   4.855   4.023  1.8691 -1.8326  0.0474
   42U       C4  849   7.733   4.801   4.208  0.3302 -0.4247  0.3834
   42U       O4  850   7.741   4.911   4.265  0.0531  0.5497  0.7848
   42U       N3  851   7.669   4.697   4.265  0.1044  0.0290  0.3051
   42U       H3  852   7.619   4.718   4.350  1.6082  1.8541  0.8107
   42U       C2  853   7.642   4.578   4.203 -0.2685 -0.1679  1.0328
   42U       O2  854   7.578   4.491   4.264 -0.1659 -0.0459 -0.5541
   42U      C3'  855   7.588   4.495   3.788 -0.6116 -0.2961  0.1951
   42U      H3'  856   7.621   4.598   3.801 -0.0944 -0.8315  4.3038
   42U      C2'  857   7.531   4.448   3.930  1.0122 -0.3007  0.0506
   42U     H2'1  858   7.474   4.523   3.985  1.3008 -1.6604  2.3070
   42U      O2'  859   7.466   4.327   3.921 -0.6144  0.0925  0.4449
   42U     HO'2  860   7.410   4.302   3.995  0.8822 -1.9342  0.9844
   42U      O3'  861   7.502   4.463   3.682 -0.5797  0.4293  0.4338
   43A        P  862   7.404   4.563   3.621 -0.1113 -0.3283 -0.2615
   43A      O1P  863   7.333   4.503   3.512 -0.3443  0.0169  0.2335
   43A      O2P  864   7.476   4.688   3.592 -0.0724  0.5343 -0.3363
   43A      O5'  865   7.300   4.592   3.735  0.4700  0.1768 -0.9692
   43A      C5'  866   7.187   4.503   3.750  0.2838 -0.2551 -0.6015
   43A     H5'1  867   7.216   4.401   3.776 -1.8747 -0.6268  0.5787
   43A     H5'2  868   7.121   4.513   3.664  0.8169 -0.7254 -1.0762
   43A      C4'  869   7.104   4.555   3.861  0.4560  0.9217 -0.7539
   43A      H4'  870   7.015   4.494   3.877  1.1825  0.3982  1.7247
   43A      O4'  871   7.173   4.564   3.988 -0.4757 -0.2027 -0.0142
   43A      C1'  872   7.125   4.679   4.049  0.3387  0.1752 -0.0652
   43A      H1'  873   7.108   4.647   4.152 -3.3748  0.4442 -0.4670
   43A       N9  874   7.235   4.777   4.064  0.5575 -0.2431  0.5700
   43A       C8  875   7.359   4.775   3.999  0.0661 -0.0565 -0.4113
   43A       H8  876   7.379   4.715   3.911  1.4385  1.1114 -0.9417
   43A       N7  877   7.444   4.864   4.045  0.2818 -0.2734 -0.2908
   43A       C5  878   7.372   4.930   4.151  0.4562  0.5302 -0.2201
   43A       C6  879   7.393   5.034   4.245 -0.2825  0.7633  0.4892
   43A       N6  880   7.510   5.099   4.253  0.1641 -0.0262  0.3778
   43A      H61  881   7.590   5.075   4.196 -0.0381 -1.2556  0.5909
   43A      H62  882   7.526   5.149   4.340  0.3210 -0.2853  0.4976
   43A       N1  883   7.315   5.061   4.348 -0.3941 -0.9818  0.2406
   43A       C2  884   7.206   4.986   4.354  0.6536  0.6055  0.0945
   43A       H2  885   7.138   5.015   4.433  0.3409  1.7091 -0.5614
   43A       N3  886   7.161   4.892   4.271  0.4827 -0.6969  0.2910
   43A       C4  887   7.252   4.867   4.168 -0.3684 -0.6701  0.2163
   43A      C3'  888   7.045   4.695   3.842  0.1855 -0.7644  0.4699
   43A      H3'  889   7.129   4.753   3.803  0.2367 -0.6467  0.7497
   43A      C2'  890   7.002   4.737   3.985 -0.4195  0.1407 -0.4797
   43A     H2'1  891   6.991   4.844   4.004  1.9648  0.5475 -0.9845
   43A      O2'  892   6.893   4.675   4.042 -0.0326 -0.7118 -0.3156
   43A     HO'2  893   6.868   4.733   4.114  0.8179  0.2055 -0.7450
   43A      O3'  894   6.934   4.706   3.752  0.1047  0.2555 -0.1665
   44A        P  895   6.923   4.846   3.662 -0.2333 -0.3112  0.2885
   44A      O1P  896   6.796   4.848   3.579 -0.7047  0.0394  0.1601
   44A      O2P  897   7.057   4.864   3.593  0.1027  0.5245 -0.4359
   44A      O5'  898   6.911   4.971   3.770 -0.6877  0.2973  0.2252
   44A      C5'  899   6.803   4.992   3.858 -0.7989 -0.0887 -0.3309
   44A     H5'1  900   6.789   4.901   3.915  3.5202 -0.7320  0.0702
   44A     H5'2  901   6.716   5.017   3.797 -0.4607 -0.5996 -1.0349
   44A      C4'  902   6.846   5.109   3.949  0.1678  0.3510 -0.3843
   44A      H4'  903   6.778   5.107   4.035  0.5140  1.5130 -0.0751
   44A      O4'  904   6.977   5.097   3.995 -0.6285  0.4038  0.6169
   44A      C1'  905   7.014   5.215   4.050 -0.1932  0.1857 -0.2041
   44A      H1'  906   6.989   5.204   4.156 -1.2182 -0.8224 -0.5287
   44A       N9  907   7.161   5.231   4.031  0.1607  0.4263 -0.1023
   44A       C8  908   7.243   5.183   3.930 -0.5150 -0.8491  0.2451
   44A       H8  909   7.211   5.118   3.850 -1.3185  0.2255 -0.3492
   44A       N7  910   7.367   5.230   3.938  0.2509 -0.1209  1.0781
   44A       C5  911   7.363   5.310   4.052 -0.5811  0.9850  0.0632
   44A       C6  912   7.460   5.380   4.128 -0.1418  0.0047  0.1418
   44A       N6  913   7.589   5.394   4.107  0.3331  0.7284  0.5772
   44A      H61  914   7.627   5.337   4.033  2.7335  1.3908  1.2053
   44A      H62  915   7.655   5.432   4.174  1.1206  1.1139 -0.3926
   44A       N1  916   7.426   5.436   4.243 -0.1025 -0.2611 -0.4103
   44A       C2  917   7.306   5.433   4.290 -0.8114  0.7733 -0.2646
   44A       H2  918   7.286   5.482   4.384  0.7071 -1.3686  1.2764
   44A       N3  919   7.207   5.362   4.230  0.2029  0.1310 -0.2464
   44A       C4  920   7.244   5.303   4.111 -0.3884  0.5110  0.8859
   44A      C3'  921   6.843   5.246   3.882  0.0851 -0.2828 -0.1488
   44A      H3'  922   6.894   5.245   3.786  0.2993  1.7326 -0.0994
   44A      C2'  923   6.922   5.323   3.987 -0.4958  0.6828 -0.0458
   44A     H2'1  924   6.990   5.396   3.944  0.6400  0.9831  2.1119
   44A      O2'  925   6.845   5.384   4.093 -0.6447 -0.2532  0.3084
   44A     HO'2  926   6.816   5.471   4.064  1.5537  0.6807  0.6845
   44A      O3'  927   6.715   5.288   3.859 -0.1577  0.1934  0.1564
   45U        P  928   6.693   5.434   3.791 -0.2697  0.2124  0.1372
   45U      O1P  929   6.547   5.446   3.751 -0.3552 -0.8171  0.0386
   45U      O2P  930   6.799   5.459   3.693  0.2143 -0.6149 -0.1212
   45U      O5'  931   6.714   5.537   3.912 -0.1582  0.1221 -0.1648
   45U      C5'  932   6.614   5.572   4.009 -0.9161  0.1476 -0.0219
   45U     H5'1  933   6.583   5.477   4.050 -0.3000 -0.5735 -1.1628
   45U     H5'2  934   6.533   5.624   3.958  0.9053  1.0939 -2.1424
   45U      C4'  935   6.665   5.668   4.114  0.7988 -0.4536  0.1261
   45U      H4'  936   6.588   5.692   4.187  1.4217 -0.1516  0.6946
   45U      O4'  937   6.779   5.630   4.182 -0.3463  0.2679 -0.2035
   45U      C1'  938   6.871   5.738   4.207  1.0136 -0.5563  0.4374
   45U      H1'  939   6.885   5.750   4.315 -0.2599 -2.4584  0.8559
   45U       N1  940   7.001   5.734   4.133 -0.4392  0.5230  0.6482
   45U       C6  941   7.018   5.672   4.011 -0.1210  0.2187  0.1059
   45U       H6  942   6.933   5.635   3.955  0.3284 -0.1430 -0.3594
   45U       C5  943   7.143   5.642   3.960 -0.1037 -0.4165 -0.2015
   45U       H5  944   7.149   5.594   3.863  0.0694 -3.3378  1.1458
   45U       C4  945   7.262   5.689   4.032 -0.5612  0.2777  0.6035
   45U       O4  946   7.381   5.665   4.004 -0.2725  0.4161  0.0057
   45U       N3  947   7.240   5.753   4.149 -0.0473  0.0236 -0.0054
   45U       H3  948   7.317   5.798   4.196 -1.2439  0.9414  1.1748
   45U       C2  949   7.112   5.778   4.204  0.2383  0.0937  0.0441
   45U       O2  950   7.106   5.851   4.297  0.5345  0.6602 -0.2701
   45U      C3'  951   6.695   5.803   4.054 -0.4467 -0.4503  0.9028
   45U      H3'  952   6.740   5.786   3.957 -0.7925  0.2941  0.6052
   45U      C2'  953   6.793   5.860   4.153 -0.2408  0.0525  0.0090
   45U     H2'1  954   6.855   5.935   4.105 -0.5335  0.4127  0.1856
   45U      O2'  955   6.727   5.918   4.268  0.1236 -0.0291  0.4178
   45U     HO'2  956   6.638   5.945   4.245 -0.2360 -0.6627  1.0331
   45U      O3'  957   6.596   5.900   4.045  0.8843  0.7463 -0.1910
   46U        P  958   6.572   5.987   3.916 -0.0102 -0.0469  0.1173
   46U      O1P  959   6.461   6.075   3.946  0.0722 -0.3115  0.0371
   46U      O2P  960   6.570   5.901   3.797  0.6221 -0.5085  0.2825
   46U      O5'  961   6.710   6.067   3.921 -0.0599 -0.1529  0.0980
   46U      C5'  962   6.731   6.164   4.019  0.6963 -0.8966  0.5797
   46U     H5'1  963   6.723   6.127   4.121 -1.0279  0.3069  0.9179
   46U     H5'2  964   6.653   6.239   4.013  0.6421 -0.9396  0.7427
   46U      C4'  965   6.864   6.241   4.013  0.5889 -0.7940 -0.5301
   46U      H4'  966   6.857   6.311   4.097  0.6040  1.4295 -2.3027
   46U      O4'  967   6.961   6.155   4.051  0.4272  0.2652 -0.0608
   46U      C1'  968   7.085   6.207   3.999 -0.0060  0.1726  0.1024
   46U      H1'  969   7.134   6.243   4.090 -1.3297  0.7636  0.6036
   46U       N1  970   7.176   6.100   3.944  0.6627 -0.4875  0.0325
   46U       C6  971   7.120   6.004   3.864 -0.0271 -0.4435  0.2438
   46U       H6  972   7.015   6.002   3.838  0.2860 -0.9589 -1.0705
   46U       C5  973   7.203   5.915   3.801 -0.5549  0.2097 -0.8910
   46U       H5  974   7.154   5.847   3.733 -0.2088 -0.1516 -0.7767
   46U       C4  975   7.350   5.917   3.810  0.4414  0.1002 -0.6149
   46U       O4  976   7.425   5.842   3.747  0.0180  0.0613 -0.1456
   46U       N3  977   7.396   6.022   3.891 -0.2199 -0.1860 -0.4939
   46U       H3  978   7.495   6.032   3.911 -0.1396  0.1341 -1.0241
   46U       C2  979   7.312   6.108   3.964  0.6230 -0.2802  0.3730
   46U       O2  980   7.362   6.196   4.038 -0.2205 -0.2608  0.0931
   46U      C3'  981   6.902   6.304   3.876  0.0627  0.2964 -0.0525
   46U      H3'  982   6.873   6.238   3.795 -2.2106  1.6168 -0.4027
   46U      C2'  983   7.053   6.322   3.909 -0.0181 -0.4104  0.3307
   46U     H2'1  984   7.109   6.317   3.816  0.1216  0.7903  0.3422
   46U      O2'  985   7.079   6.439   3.985  0.0304  0.2224  0.3896
   46U     HO'2  986   7.080   6.503   3.913  3.1544 -0.2832 -0.1735
   46U      O3'  987   6.847   6.436   3.858  0.2002  0.6084  0.3390
   47A        P  988   6.863   6.500   3.715 -0.2235  0.2676  0.4141
   47A      O1P  989   6.780   6.616   3.709  0.5386 -0.7956 -0.3232
   47A      O2P  990   6.853   6.387   3.625 -0.3365 -1.0344  0.0175
   47A      O5'  991   7.009   6.549   3.721  0.0016 -0.2760  0.0147
   47A      C5'  992   7.047   6.683   3.772 -0.0679  0.0844  0.2514
   47A     H5'1  993   7.025   6.701   3.877 -0.2842  0.1996  0.1863
   47A     H5'2  994   6.998   6.755   3.706 -0.5611 -0.3681  0.1121
   47A      C4'  995   7.198   6.701   3.744  0.9616  1.0744  0.9517
   47A      H4'  996   7.246   6.791   3.782  3.1893 -0.0721  1.0412
   47A      O4'  997   7.261   6.579   3.792  0.5664 -0.2463 -0.9294
   47A      C1'  998   7.382   6.569   3.712  0.2836 -0.0026  0.8194
   47A      H1'  999   7.468   6.602   3.771  2.1103 -1.6361 -0.8113
   47A       N9 1000   7.412   6.429   3.665  0.1735 -1.1135  0.0490
   47A       C8 1001   7.326   6.338   3.634  0.0663 -0.2409 -0.3899
   47A       H8 1002   7.219   6.354   3.639  0.1669  1.0474 -1.6975
   47A       N7 1003   7.372   6.217   3.608  0.4912  0.0714 -0.3170
   47A       C5 1004   7.507   6.242   3.627  0.6935 -0.0038  0.6619
   47A       C6 1005   7.618   6.161   3.610 -0.4191  0.1979  0.9082
   47A       N6 1006   7.623   6.033   3.564  0.0742  0.5902  0.4785
   47A      H61 1007   7.539   6.000   3.518  0.5598 -0.0808  0.0602
   47A      H62 1008   7.713   5.987   3.564  0.8013  1.9155 -1.3601
   47A       N1 1009   7.748   6.208   3.619  0.3703 -0.2681  0.3666
   47A       C2 1010   7.759   6.340   3.645 -0.0051  0.2588 -0.1641
   47A       H2 1011   7.857   6.375   3.674 -0.7431  2.6996 -0.3920
   47A       N3 1012   7.660   6.428   3.664 -0.3556 -0.2458  0.1132
   47A       C4 1013   7.532   6.373   3.647 -0.7124 -0.1824 -0.6089
   47A      C3' 1014   7.223   6.700   3.591 -0.0836 -0.3165  0.4348
   47A      H3' 1015   7.171   6.617   3.543  0.1550 -0.0534 -0.2986
   47A      C2' 1016   7.369   6.667   3.599 -0.2994  0.3388  0.9316
   47A     H2'1 1017   7.415   6.632   3.506 -1.4543  0.2026  0.3854
   47A      O2' 1018   7.448   6.780   3.640 -0.2669  0.2803  0.6492
   47A     HO'2 1019   7.433   6.851   3.576  1.9735  0.9358  0.7721
   47A      O3' 1020   7.198   6.827   3.528  0.1611  0.0272 -0.2682
   48U        P 1021   7.171   6.827   3.370 -0.0820 -0.0136 -0.2704
   48U      O1P 1022   7.127   6.965   3.324 -0.9545 -0.0357 -0.1348
   48U      O2P 1023   7.079   6.714   3.333  0.1713  0.0396  0.1554
   48U      O5' 1024   7.311   6.804   3.296  0.7920 -0.3576 -0.3565
   48U      C5' 1025   7.406   6.905   3.291 -0.8241  0.1784 -0.9111
   48U     H5'1 1026   7.399   6.961   3.384 -0.7395  4.0009 -3.0093
   48U     H5'2 1027   7.380   6.986   3.223  1.0350 -0.2362 -2.1868
   48U      C4' 1028   7.552   6.851   3.268  0.3689 -0.3081 -0.0206
   48U      H4' 1029   7.615   6.935   3.296 -0.2631 -0.3033  1.4684
   48U      O4' 1030   7.568   6.739   3.349 -0.2447  0.3830  0.3309
   48U      C1' 1031   7.663   6.653   3.278 -0.3905 -0.4245 -0.1763
   48U      H1' 1032   7.747   6.664   3.346  0.5034  0.2967 -1.3616
   48U       N1 1033   7.617   6.510   3.264  0.1215 -0.9380 -0.5663
   48U       C6 1034   7.484   6.467   3.276 -0.4695 -0.3832 -0.3219
   48U       H6 1035   7.400   6.533   3.290 -0.6492 -0.8806  1.0534
   48U       C5 1036   7.457   6.332   3.276 -0.2349 -0.0620  0.2620
   48U       H5 1037   7.357   6.303   3.301 -0.9685  2.3911  0.4830
   48U       C4 1038   7.556   6.230   3.260  1.1000  0.7132  0.0969
   48U       O4 1039   7.534   6.110   3.289  0.5485 -0.0242 -0.3005
   48U       N3 1040   7.676   6.281   3.252 -0.1140 -0.3008  0.8739
   48U       H3 1041   7.748   6.212   3.267 -0.9256 -0.7135  3.2954
   48U       C2 1042   7.717   6.412   3.249  0.3053 -0.0168  0.4631
   48U       O2 1043   7.837   6.433   3.248 -0.0314 -0.4427 -0.5677
   48U      C3' 1044   7.589   6.814   3.122  0.2337 -0.5089  0.5801
   48U      H3' 1045   7.502   6.768   3.076 -0.7968  1.3409  0.5836
   48U      C2' 1046   7.704   6.716   3.140  0.6500  0.0627 -0.5705
   48U     H2'1 1047   7.695   6.637   3.065 -0.8627 -1.7315  1.3800
   48U      O2' 1048   7.826   6.785   3.149  0.4759 -0.1400  0.3179
   48U     HO'2 1049   7.878   6.774   3.070 -0.0982 -0.9759  0.0432
   48U      O3' 1050   7.625   6.933   3.042  0.5383  0.4941 -0.2067
   49C        P 1051   7.607   6.925   2.883  0.0214  0.3506 -0.1019
   49C      O1P 1052   7.632   7.062   2.836  0.3268  0.2028  0.4247
   49C      O2P 1053   7.473   6.862   2.859 -0.1752 -0.3027  0.6709
   49C      O5' 1054   7.725   6.830   2.824 -0.0834 -0.4703 -0.3408
   49C      C5' 1055   7.859   6.868   2.832 -0.1095  0.1540 -0.3398
   49C     H5'1 1056   7.879   6.905   2.932  0.0413 -1.0572  0.0920
   49C     H5'2 1057   7.872   6.945   2.755 -0.0168 -0.8932 -1.4000
   49C      C4' 1058   7.951   6.759   2.816 -0.0599  0.1486  0.3341
   49C      H4' 1059   8.053   6.797   2.824  0.2805 -0.7886  0.6489
   49C      O4' 1060   7.927   6.659   2.912 -0.7067  0.4599 -0.5961
   49C      C1' 1061   7.959   6.534   2.852 -0.6697 -0.5860  1.0684
   49C      H1' 1062   8.051   6.500   2.900 -1.1897 -1.7604  1.2647
   49C       N1 1063   7.853   6.430   2.865 -0.7370 -0.5819 -0.0988
   49C       C6 1064   7.724   6.463   2.882 -0.1407 -0.1636 -0.3607
   49C       H6 1065   7.686   6.558   2.847 -0.4673  0.1621  0.8364
   49C       C5 1066   7.629   6.364   2.908 -0.3676 -0.1906  0.5649
   49C       H5 1067   7.525   6.387   2.919 -1.1019 -1.8311 -1.9825
   49C       C4 1068   7.685   6.233   2.935 -0.3793  0.1671  0.3662
   49C       N4 1069   7.606   6.129   2.961  0.6944 -0.8795 -0.5534
   49C      H41 1070   7.505   6.139   2.965  0.8291  0.8267 -0.7780
   49C      H42 1071   7.657   6.042   2.960 -1.1138 -2.0089 -0.2828
   49C       N3 1072   7.812   6.199   2.918  0.0348 -0.4185  0.7427
   49C       C2 1073   7.900   6.294   2.877 -0.1384 -0.2063  0.2030
   49C       O2 1074   8.016   6.254   2.867  0.2861  0.5783 -0.1877
   49C      C3' 1075   7.946   6.694   2.677  0.8013 -0.0898  0.5420
   49C      H3' 1076   7.842   6.708   2.647  0.6237 -2.4253 -0.0899
   49C      C2' 1077   7.989   6.554   2.702 -0.2776  0.3282  0.0568
   49C     H2'1 1078   7.927   6.481   2.649 -0.4161 -0.2898  1.0355
   49C      O2' 1079   8.131   6.532   2.700 -0.4892 -0.1318  0.3965
   49C     HO'2 1080   8.178   6.583   2.633  0.4243  0.7686  1.6885
   49C      O3' 1081   8.018   6.782   2.585  0.0797  0.2115 -0.1617
   50U        P 1082   8.015   6.761   2.429 -0.2600  0.2558  0.1840
   50U      O1P 1083   8.091   6.880   2.388 -0.0571 -0.7654  0.2618
   50U      O2P 1084   7.874   6.743   2.385 -0.0781  0.4718  0.1326
   50U      O5' 1085   8.082   6.624   2.412 -0.3765 -0.0521  0.0098
   50U      C5' 1086   8.216   6.616   2.371 -1.0219  0.0961 -0.3156
   50U     H5'1 1087   8.274   6.632   2.463 -0.7984  0.5656 -0.5314
   50U     H5'2 1088   8.235   6.693   2.296 -0.1242  0.5307  0.3327
   50U      C4' 1089   8.257   6.479   2.320 -1.0041 -0.1249 -0.2215
   50U      H4' 1090   8.362   6.490   2.290 -0.5367 -0.6576  1.1343
   50U      O4' 1091   8.229   6.393   2.426  0.2491  0.2626 -0.7500
   50U      C1' 1092   8.195   6.263   2.368 -0.7124 -0.0055 -0.2737
   50U      H1' 1093   8.270   6.193   2.406 -0.8010 -0.5907 -1.1388
   50U       N1 1094   8.065   6.207   2.411 -0.2455 -0.2944  0.0722
   50U       C6 1095   7.965   6.294   2.433  0.3364 -0.3140 -0.2539
   50U       H6 1096   7.976   6.393   2.390  0.6651  0.0091  0.5552
   50U       C5 1097   7.852   6.258   2.504 -0.1041  0.2231 -0.3955
   50U       H5 1098   7.781   6.336   2.527 -0.8725 -0.9415  1.3911
   50U       C4 1099   7.825   6.120   2.531  1.3902 -0.2338  0.5045
   50U       O4 1100   7.719   6.077   2.584  0.0170 -0.4125  0.3478
   50U       N3 1101   7.921   6.033   2.489  0.1467 -0.0880 -0.1293
   50U       H3 1102   7.906   5.937   2.516  0.2476 -0.1561 -0.3166
   50U       C2 1103   8.044   6.076   2.430  0.3688  0.2258 -0.5135
   50U       O2 1104   8.127   5.988   2.398 -0.2283  0.2632 -0.6167
   50U      C3' 1105   8.185   6.424   2.195  0.6694  0.3415 -0.1381
   50U      H3' 1106   8.079   6.442   2.209  0.4864 -1.0450  0.4031
   50U      C2' 1107   8.218   6.277   2.218  0.2818 -0.3864  0.5710
   50U     H2'1 1108   8.142   6.217   2.167  0.0267 -1.6292  2.3157
   50U      O2' 1109   8.348   6.234   2.173 -0.9771 -0.0795  0.1417
   50U     HO'2 1110   8.380   6.284   2.098 -2.1189 -1.7079 -1.4850
   50U      O3' 1111   8.224   6.486   2.076  0.2884 -0.6623  0.6887
   51A        P 1112   8.121   6.474   1.948 -0.2434  0.3655 -0.3264
   51A      O1P 1113   8.199   6.525   1.836  0.1541 -0.4396  0.5266
   51A      O2P 1114   7.997   6.541   1.983 -0.1217 -0.2632 -0.6380
   51A      O5' 1115   8.092   6.321   1.931 -0.6833  0.2829 -0.2625
   51A      C5' 1116   8.176   6.237   1.854 -0.0276 -0.3981 -0.1010
   51A     H5'1 1117   8.279   6.235   1.890 -0.1086 -3.2263  0.1365
   51A     H5'2 1118   8.175   6.271   1.750  0.5986  0.3245  0.1141
   51A      C4' 1119   8.123   6.100   1.861 -0.0122  0.1924 -0.0157
   51A      H4' 1120   8.186   6.023   1.817 -2.3013 -1.0680 -1.2120
   51A      O4' 1121   8.076   6.071   1.994  0.2909 -0.6538 -0.0288
   51A      C1' 1122   7.973   5.972   1.988 -0.0291 -0.3256  0.3423
   51A      H1' 1123   8.000   5.872   2.022  0.7940  0.4561  2.1113
   51A       N9 1124   7.867   6.022   2.067  0.0158 -0.1050  0.1279
   51A       C8 1125   7.835   6.149   2.112  0.0625 -0.7006  0.9316
   51A       H8 1126   7.895   6.234   2.081 -1.5905 -0.3702 -1.6454
   51A       N7 1127   7.742   6.157   2.198  0.4313 -0.3692 -0.2536
   51A       C5 1128   7.692   6.028   2.205  0.3299  0.7098  0.5417
   51A       C6 1129   7.580   5.964   2.271  0.1022  0.4160 -0.3455
   51A       N6 1130   7.492   6.021   2.349 -0.0904  0.3618  0.1849
   51A      H61 1131   7.508   6.109   2.397 -0.0671  0.3093  0.2724
   51A      H62 1132   7.409   5.971   2.377 -1.6287  1.2361 -2.3745
   51A       N1 1133   7.541   5.844   2.232 -0.1340  0.1448 -1.0002
   51A       C2 1134   7.607   5.780   2.141  0.3504  0.0520  0.2065
   51A       H2 1135   7.570   5.681   2.118  1.0645 -0.3632  0.7980
   51A       N3 1136   7.716   5.823   2.073 -0.2507 -0.4797  0.8437
   51A       C4 1137   7.760   5.946   2.113 -0.9984 -0.4176 -0.0832
   51A      C3' 1138   7.997   6.084   1.779 -0.3149  0.9552 -0.3713
   51A      H3' 1139   7.931   6.166   1.804 -0.5681  0.5257  0.3952
   51A      C2' 1140   7.922   5.964   1.844 -0.3513  0.0100 -0.7847
   51A     H2'1 1141   7.813   5.964   1.833 -0.2150  1.0306 -2.5298
   51A      O2' 1142   7.973   5.845   1.784  0.4689  0.2446  0.5242
   51A     HO'2 1143   7.936   5.833   1.696 -0.6848 -3.5813  1.3344
   51A      O3' 1144   8.004   6.076   1.638 -0.2991  0.2864  0.0821
   52U        P 1145   7.893   6.156   1.557  0.3360  0.1664  0.4172
   52U      O1P 1146   7.927   6.122   1.415 -0.5162  0.3198  0.1908
   52U      O2P 1147   7.888   6.297   1.593  0.1766  0.0524 -0.0940
   52U      O5' 1148   7.754   6.086   1.581  0.3229  0.2610  0.2439
   52U      C5' 1149   7.722   5.968   1.507  0.7835 -0.2738  0.1393
   52U     H5'1 1150   7.804   5.896   1.510 -0.3840 -1.7301 -1.2489
   52U     H5'2 1151   7.702   5.999   1.405 -2.4581 -0.0916  0.7249
   52U      C4' 1152   7.601   5.892   1.565  0.4414  0.1610  0.6856
   52U      H4' 1153   7.600   5.800   1.506  1.9754  0.4454  0.1613
   52U      O4' 1154   7.603   5.872   1.702  0.1619 -0.3454  0.0642
   52U      C1' 1155   7.468   5.880   1.760 -0.2963 -0.3789  0.4908
   52U      H1' 1156   7.440   5.779   1.792 -1.7551 -0.9050 -2.0908
   52U       N1 1157   7.456   5.980   1.866 -0.1730 -0.2720  0.0483
   52U       C6 1158   7.543   6.090   1.862  0.1666  0.0388 -0.3180
   52U       H6 1159   7.630   6.093   1.798 -0.2035  3.2634 -0.8310
   52U       C5 1160   7.515   6.196   1.945  0.0888  0.1108  0.0114
   52U       H5 1161   7.580   6.282   1.951 -0.3541  0.3665  1.5467
   52U       C4 1162   7.418   6.190   2.050 -0.3262 -0.3656 -0.0603
   52U       O4 1163   7.418   6.264   2.147  0.2140  0.9564 -0.1298
   52U       N3 1164   7.335   6.077   2.042 -0.2704  0.4077  0.2877
   52U       H3 1165   7.280   6.065   2.125 -0.1078 -0.4358  0.2848
   52U       C2 1166   7.342   5.974   1.951 -0.2772  0.2451  0.0104
   52U       O2 1167   7.265   5.880   1.952 -0.0742 -0.5085  0.1864
   52U      C3' 1168   7.470   5.972   1.536 -0.2769  1.0169  0.0496
   52U      H3' 1169   7.472   6.080   1.550  1.9206  1.1446 -0.8348
   52U      C2' 1170   7.374   5.914   1.641 -0.4516 -0.4761 -0.1690
   52U     H2'1 1171   7.298   5.984   1.673 -0.4386  0.0678 -1.2725
   52U      O2' 1172   7.317   5.786   1.606 -0.2212  0.6086 -0.2448
   52U     HO'2 1173   7.221   5.790   1.603 -0.2428  0.8075  0.5682
   52U      O3' 1174   7.427   5.939   1.402 -0.6324  0.0391  0.4189
   53U        P 1175   7.322   6.030   1.332  0.3137 -0.2615  0.0903
   53U      O1P 1176   7.313   6.002   1.189 -0.1214 -0.0717  0.8270
   53U      O2P 1177   7.353   6.167   1.369  0.3282 -0.5570 -0.2765
   53U      O5' 1178   7.178   5.984   1.390  0.7979  0.1738  0.0557
   53U      C5' 1179   7.115   5.862   1.354  0.4142 -0.3156  0.3820
   53U     H5'1 1180   7.185   5.780   1.342  0.6220 -0.4468  2.1488
   53U     H5'2 1181   7.066   5.880   1.259  2.2334  0.1446 -0.5037
   53U      C4' 1182   7.004   5.816   1.448  0.4254  0.1400  0.1983
   53U      H4' 1183   6.956   5.722   1.420  0.1309  0.4324 -0.2999
   53U      O4' 1184   7.051   5.817   1.582 -0.1986  0.0077  0.3487
   53U      C1' 1185   6.950   5.848   1.676 -0.0822 -0.2583  0.6180
   53U      H1' 1186   6.926   5.757   1.731 -2.0709  1.1994  2.3121
   53U       N1 1187   6.994   5.960   1.767  0.5086 -0.3100 -0.2680
   53U       C6 1188   7.064   6.066   1.715  0.5063 -0.4670  0.0121
   53U       H6 1189   7.103   6.054   1.616  1.3764 -0.1720  0.3105
   53U       C5 1190   7.106   6.174   1.785  0.4636 -0.4019 -0.3951
   53U       H5 1191   7.164   6.253   1.740  0.3791 -0.3924 -0.4876
   53U       C4 1192   7.058   6.190   1.921 -0.2672 -0.1408 -0.6248
   53U       O4 1193   7.078   6.281   1.995 -0.0227 -0.3492  0.4308
   53U       N3 1194   6.974   6.089   1.971 -0.5714 -0.3144  0.2562
   53U       H3 1195   6.933   6.101   2.063  0.4877 -1.1815  0.8676
   53U       C2 1196   6.935   5.982   1.891 -0.6253  0.3783 -0.3513
   53U       O2 1197   6.845   5.911   1.929  0.0833  0.1841  0.1108
   53U      C3' 1198   6.891   5.919   1.443 -0.0641 -0.3555  0.1315
   53U      H3' 1199   6.930   6.020   1.430 -2.3574  0.6272  0.4762
   53U      C2' 1200   6.838   5.903   1.583  0.1208  0.5137  0.4005
   53U     H2'1 1201   6.796   5.999   1.615 -0.2041  0.9399 -1.2372
   53U      O2' 1202   6.743   5.798   1.580 -0.5030  0.7075 -0.5377
   53U     HO'2 1203   6.664   5.840   1.616 -0.0396 -0.0471  1.5421
   53U      O3' 1204   6.805   5.897   1.334 -0.1090  0.8023  0.3741
   54C        P 1205   6.722   6.020   1.271  0.1796  0.2399 -0.0465
   54C      O1P 1206   6.646   5.970   1.153 -0.5102  0.0425 -0.3232
   54C      O2P 1207   6.803   6.139   1.264  0.3678  0.4436  0.0690
   54C      O5' 1208   6.625   6.050   1.389 -0.7254  0.0247 -0.1852
   54C      C5' 1209   6.518   5.963   1.419 -0.8318  0.3367 -0.3941
   54C     H5'1 1210   6.561   5.863   1.414  0.1759  0.8062 -1.7923
   54C     H5'2 1211   6.447   5.961   1.337 -0.2303  1.0200 -0.9517
   54C      C4' 1212   6.453   5.977   1.553 -0.3744  0.0559 -0.3456
   54C      H4' 1213   6.388   5.890   1.549 -0.8019  0.4114 -1.6021
   54C      O4' 1214   6.533   5.978   1.670 -0.7956  0.5984  0.2147
   54C      C1' 1215   6.482   6.078   1.755  0.4297  0.5795 -0.1189
   54C      H1' 1216   6.472   6.038   1.856 -2.0993  0.0785 -0.4952
   54C       N1 1217   6.580   6.190   1.771 -0.0778  0.4355 -0.1386
   54C       C6 1218   6.674   6.223   1.672  0.4760 -0.2658 -0.1099
   54C       H6 1219   6.677   6.173   1.576 -1.6504 -0.2549 -0.2372
   54C       C5 1220   6.770   6.316   1.709  0.2468 -0.0651  0.6777
   54C       H5 1221   6.844   6.346   1.635 -0.0881 -0.9539 -0.0372
   54C       C4 1222   6.760   6.384   1.836 -0.2890  0.4294  1.1326
   54C       N4 1223   6.841   6.472   1.882  0.4345  0.2558  0.2892
   54C      H41 1224   6.929   6.470   1.832  1.0843 -2.4641  1.3704
   54C      H42 1225   6.833   6.515   1.973  0.4529 -3.0671  1.9816
   54C       N3 1226   6.666   6.354   1.924  0.4892 -1.1337  0.1577
   54C       C2 1227   6.580   6.255   1.894 -0.6591  0.2664 -0.3431
   54C       O2 1228   6.504   6.222   1.982  0.1563 -0.7920 -0.6944
   54C      C3' 1229   6.370   6.107   1.552  0.1706 -0.6256  0.6222
   54C      H3' 1230   6.435   6.189   1.521 -0.9922  1.2301  2.7529
   54C      C2' 1231   6.348   6.124   1.701  0.6052  0.5294 -0.7988
   54C     H2'1 1232   6.332   6.228   1.731  0.7707 -0.3100  2.6106
   54C      O2' 1233   6.242   6.040   1.735 -0.0633  0.6089  0.7443
   54C     HO'2 1234   6.184   6.012   1.664 -0.7620 -0.4804  1.6958
   54C      O3' 1235   6.251   6.109   1.474  0.9415  0.1241  0.4545
   55C        P 1236   6.176   6.238   1.437 -0.1479 -0.1380  0.2933
   55C      O1P 1237   6.044   6.201   1.396  0.4883 -0.5081 -0.0393
   55C      O2P 1238   6.262   6.309   1.340 -0.1995  0.3964  0.3524
   55C      O5' 1239   6.163   6.324   1.566  0.4117 -0.0862  0.0292
   55C      C5' 1240   6.057   6.305   1.663  0.8240  0.6835  0.2111
   55C     H5'1 1241   6.071   6.204   1.703  0.7955  0.4861 -0.2682
   55C     H5'2 1242   5.960   6.307   1.614  1.0015 -1.0612 -0.2746
   55C      C4' 1243   6.061   6.396   1.791 -0.1412  0.7397 -0.1092
   55C      H4' 1244   5.979   6.380   1.862  1.1349  2.5529  1.9110
   55C      O4' 1245   6.184   6.376   1.864  0.1117 -0.5250  0.1921
   55C      C1' 1246   6.212   6.501   1.924 -0.6786  0.8426 -0.3195
   55C      H1' 1247   6.212   6.493   2.032  0.1615  3.0821 -0.0974
   55C       N1 1248   6.350   6.554   1.881 -0.6631 -0.3443  0.2664
   55C       C6 1249   6.395   6.521   1.763 -0.3988  0.8706 -0.0876
   55C       H6 1250   6.344   6.441   1.709 -0.0225  0.5619  0.0105
   55C       C5 1251   6.509   6.577   1.711  0.4108  0.7272 -0.0495
   55C       H5 1252   6.548   6.544   1.616  0.6876 -0.5079  0.4633
   55C       C4 1253   6.572   6.674   1.795  0.2439 -0.6073 -0.3938
   55C       N4 1254   6.672   6.739   1.758  0.0809 -0.0883 -0.9660
   55C      H41 1255   6.731   6.697   1.687  0.2310  1.6061 -1.8972
   55C      H42 1256   6.708   6.801   1.828  1.9201 -1.7611 -0.3593
   55C       N3 1257   6.527   6.710   1.915 -0.4780 -0.1363  0.6101
   55C       C2 1258   6.413   6.655   1.956 -0.3240  0.1490 -0.2377
   55C       O2 1259   6.369   6.686   2.072 -0.0600 -0.3815  0.5092
   55C      C3' 1260   6.065   6.543   1.750  0.4888 -0.7445 -0.5845
   55C      H3' 1261   6.150   6.558   1.684 -1.4891  1.5291 -2.7944
   55C      C2' 1262   6.106   6.597   1.885 -0.0300 -0.0898 -0.0798
   55C     H2'1 1263   6.145   6.697   1.864  0.3841 -0.8263 -3.4672
   55C      O2' 1264   5.997   6.598   1.968  0.2260  0.2723 -0.6303
   55C     HO'2 1265   5.930   6.639   1.913 -2.3981 -0.2096  1.8992
   55C      O3' 1266   5.944   6.605   1.704  0.2712 -0.3027 -0.2058
   56G        P 1267   5.941   6.736   1.609  0.2885 -0.0237  0.1284
   56G      O1P 1268   5.803   6.759   1.567 -0.3808 -0.1793  0.4959
   56G      O2P 1269   6.044   6.721   1.511  0.1999 -0.3547 -0.0836
   56G      O5' 1270   5.975   6.854   1.718  0.0413  0.3442  0.4103
   56G      C5' 1271   5.877   6.887   1.819 -0.3357  0.4193  0.5790
   56G     H5'1 1272   5.834   6.802   1.871 -0.9030 -0.2973 -1.0129
   56G     H5'2 1273   5.789   6.931   1.773 -0.9636 -0.3626  1.0182
   56G      C4' 1274   5.928   6.978   1.923 -0.9323 -0.6134 -0.6228
   56G      H4' 1275   5.854   6.983   2.003  1.1192 -3.0850  1.6101
   56G      O4' 1276   6.050   6.925   1.976  0.7204 -0.4206 -0.8578
   56G      C1' 1277   6.136   7.031   2.014 -0.7259  0.2405  0.3073
   56G      H1' 1278   6.171   7.026   2.117  0.1401  1.4364  0.0926
   56G       N9 1279   6.267   7.033   1.923 -0.1422  0.3400 -0.5677
   56G       C8 1280   6.291   6.965   1.805 -0.1941  0.1129  0.1649
   56G       H8 1281   6.221   6.894   1.763  0.0517 -1.6548  2.5200
   56G       N7 1282   6.409   6.985   1.749 -0.2570  0.2659  0.1578
   56G       C5 1283   6.468   7.077   1.838 -0.2320  0.5106  0.1164
   56G       C6 1284   6.593   7.147   1.820  0.0887  0.1813 -0.1251
   56G       O6 1285   6.685   7.125   1.739  1.1489  0.5223  0.6219
   56G       N1 1286   6.617   7.242   1.921  0.4631 -0.1603  0.1202
   56G       H1 1287   6.712   7.274   1.935  0.0708  1.9600 -1.5223
   56G       C2 1288   6.527   7.272   2.023 -0.2424  0.3327 -0.1507
   56G       N2 1289   6.555   7.366   2.111 -0.3893  0.3742 -0.7202
   56G      H21 1290   6.644   7.409   2.091 -1.0425  1.5600 -1.2029
   56G      H22 1291   6.483   7.393   2.177 -0.2142 -1.8036  0.4869
   56G       N3 1292   6.407   7.215   2.036  0.1685  0.1111  0.4240
   56G       C4 1293   6.380   7.113   1.942  0.4981 -0.0626  0.4035
   56G      C3' 1294   5.968   7.119   1.873  0.2433  0.5380 -0.0646
   56G      H3' 1295   6.020   7.119   1.778  0.3537  0.3076 -0.0051
   56G      C2' 1296   6.060   7.160   1.985 -0.2098 -0.1417 -0.5217
   56G     H2'1 1297   6.136   7.236   1.969  0.3580 -0.1516  1.7214
   56G      O2' 1298   5.998   7.192   2.105  0.5509 -0.0479  0.3225
   56G     HO'2 1299   5.968   7.109   2.143  0.9040  0.5723  2.0419
   56G      O3' 1300   5.852   7.209   1.868  0.1883 -0.1268  0.4050
   57U        P 1301   5.855   7.319   1.761  0.0546  0.1108 -0.0961
   57U      O1P 1302   5.733   7.405   1.784 -1.3143 -0.0077  0.5305
   57U      O2P 1303   5.883   7.258   1.629  0.6353  0.4270  0.6366
   57U      O5' 1304   5.980   7.419   1.792  0.3916 -0.2895  0.0025
   57U      C5' 1305   5.968   7.502   1.910 -0.1933 -0.2531  0.4070
   57U     H5'1 1306   5.953   7.440   1.999  2.0073 -1.1082  0.2297
   57U     H5'2 1307   5.886   7.573   1.893 -0.0133  0.5233  2.4495
   57U      C4' 1308   6.101   7.577   1.940  0.3757  0.3732 -0.1774
   57U      H4' 1309   6.086   7.625   2.037 -1.9882  0.0252 -0.3007
   57U      O4' 1310   6.212   7.485   1.957  0.3962  0.4481 -0.1207
   57U      C1' 1311   6.336   7.541   1.918  0.0167 -0.4424 -0.5125
   57U      H1' 1312   6.407   7.550   2.000  0.8752 -0.7287 -1.2114
   57U       N1 1313   6.408   7.481   1.803  0.4385 -1.0767 -0.3410
   57U       C6 1314   6.345   7.392   1.723 -0.2278 -0.1399 -0.1086
   57U       H6 1315   6.240   7.373   1.739 -0.4110 -0.3077 -1.4064
   57U       C5 1316   6.409   7.341   1.612 -0.0166 -0.6316  0.8673
   57U       H5 1317   6.357   7.279   1.541 -0.0032 -0.7907  0.9959
   57U       C4 1318   6.540   7.383   1.575 -0.7514  0.2222  0.1605
   57U       O4 1319   6.598   7.363   1.468 -0.0584 -0.2613 -0.1915
   57U       N3 1320   6.602   7.475   1.663  0.3284 -0.1295  0.4494
   57U       H3 1321   6.700   7.499   1.653  0.3323  0.1113  0.9969
   57U       C2 1322   6.541   7.521   1.777 -0.2737  0.2405 -0.1566
   57U       O2 1323   6.607   7.587   1.854  0.0297  0.2191 -0.7485
   57U      C3' 1324   6.152   7.686   1.850 -0.0151  0.1939  0.1935
   57U      H3' 1325   6.125   7.647   1.752 -0.5271 -0.1288  0.4592
   57U      C2' 1326   6.301   7.683   1.878  0.6204 -0.9354 -0.3244
   57U     H2'1 1327   6.348   7.708   1.782 -3.3080 -1.4843 -2.6200
   57U      O2' 1328   6.335   7.763   1.991  1.0421 -0.2445 -0.3103
   57U     HO'2 1329   6.279   7.841   1.982  2.4824  0.8606 -0.0019
   57U      O3' 1330   6.097   7.808   1.881 -0.5371 -0.4935 -0.0944
   58A        P 1331   6.105   7.940   1.790  0.5743  0.1641  0.0609
   58A      O1P 1332   5.990   8.025   1.809 -0.0453 -0.4364 -0.0694
   58A      O2P 1333   6.127   7.893   1.649 -0.9326  0.1328 -0.3013
   58A      O5' 1334   6.239   8.011   1.847  0.0379  0.2998  0.1811
   58A      C5' 1335   6.229   8.091   1.960 -0.0248 -0.3395 -0.3878
   58A     H5'1 1336   6.188   8.029   2.039 -0.7912  0.1182 -0.4196
   58A     H5'2 1337   6.157   8.172   1.961 -0.9660 -1.1403 -1.1748
   58A      C4' 1338   6.367   8.146   2.012  0.3386 -0.1168  0.3992
   58A      H4' 1339   6.345   8.186   2.111 -0.2750  0.1390  0.1638
   58A      O4' 1340   6.468   8.054   2.025  0.0479 -0.1977  0.1571
   58A      C1' 1341   6.587   8.105   1.967 -0.0873 -0.5142  0.0883
   58A      H1' 1342   6.669   8.099   2.039  0.7588  0.6883 -0.7450
   58A       N9 1343   6.626   8.030   1.847  0.0438 -0.5672 -0.0980
   58A       C8 1344   6.575   7.924   1.794  0.7046  0.4842 -0.1936
   58A       H8 1345   6.487   7.875   1.832  1.6945 -1.9859 -0.8932
   58A       N7 1346   6.610   7.892   1.673  0.2770  0.1780 -0.6623
   58A       C5 1347   6.715   7.979   1.651  0.0892 -0.7661 -0.7442
   58A       C6 1348   6.800   7.999   1.543 -0.7041  0.0641 -0.0772
   58A       N6 1349   6.795   7.930   1.438  0.3874  0.0971  0.6920
   58A      H61 1350   6.724   7.860   1.426 -0.9873  1.3425  1.2605
   58A      H62 1351   6.861   7.943   1.362 -0.1214  2.6752  0.5982
   58A       N1 1352   6.894   8.098   1.549  0.2493  0.2001 -0.0797
   58A       C2 1353   6.900   8.176   1.656  0.1233 -0.3863  0.6809
   58A       H2 1354   6.976   8.252   1.647 -0.3688 -0.1192 -2.1193
   58A       N3 1355   6.815   8.174   1.764 -0.1219 -0.2354  0.0023
   58A       C4 1356   6.722   8.072   1.755 -0.1573 -0.6481 -0.1966
   58A      C3' 1357   6.410   8.259   1.921  0.0491  0.7840  0.0965
   58A      H3' 1358   6.398   8.231   1.816  2.5090  1.8831 -0.5432
   58A      C2' 1359   6.561   8.258   1.949  0.2649  0.8514  0.7000
   58A     H2'1 1360   6.613   8.304   1.865 -2.2051 -0.2503 -1.5528
   58A      O2' 1361   6.595   8.324   2.076 -0.3325  0.5830  0.8879
   58A     HO'2 1362   6.568   8.271   2.152  0.4050 -0.7101  0.2909
   58A      O3' 1363   6.346   8.382   1.953 -0.4612  0.3560  0.1482
   59C        P 1364   6.350   8.503   1.850 -0.0260  0.0577 -0.2789
   59C      O1P 1365   6.302   8.619   1.933 -0.3181  0.1339 -0.3908
   59C      O2P 1366   6.267   8.451   1.738 -0.6690  0.3056  0.7524
   59C      O5' 1367   6.494   8.533   1.796 -0.1788  0.1761 -0.1954
   59C      C5' 1368   6.588   8.613   1.865 -0.5034  0.5279 -0.8615
   59C     H5'1 1369   6.611   8.559   1.957  2.4139 -0.2887 -1.9587
   59C     H5'2 1370   6.543   8.707   1.899 -0.5303 -0.0110  0.6821
   59C      C4' 1371   6.721   8.652   1.799  0.1502  0.1381 -0.0454
   59C      H4' 1372   6.775   8.718   1.867  1.1053 -0.3528 -0.3056
   59C      O4' 1373   6.805   8.539   1.761 -0.0749 -0.2236 -0.3059
   59C      C1' 1374   6.856   8.564   1.630 -0.0138  0.7706 -0.4250
   59C      H1' 1375   6.965   8.562   1.634 -0.0416  0.6102  1.2983
   59C       N1 1376   6.795   8.478   1.524  0.0659 -0.0211  0.3314
   59C       C6 1377   6.684   8.404   1.543 -0.4776 -0.0987 -0.7125
   59C       H6 1378   6.629   8.418   1.635 -0.5699  2.5508 -1.1002
   59C       C5 1379   6.643   8.320   1.449  0.6530 -0.4140  0.7939
   59C       H5 1380   6.555   8.262   1.468 -1.2994  0.8079 -3.2733
   59C       C4 1381   6.718   8.306   1.329  0.7115 -0.5696  0.3431
   59C       N4 1382   6.689   8.215   1.246  0.3496 -0.5842 -0.9966
   59C      H41 1383   6.617   8.148   1.268  0.5027 -0.1181  1.0579
   59C      H42 1384   6.746   8.199   1.163  0.6679 -1.1822 -0.6713
   59C       N3 1385   6.820   8.383   1.302 -0.3230 -0.3103  0.0847
   59C       C2 1386   6.867   8.466   1.401  0.3808 -0.7319 -0.5349
   59C       O2 1387   6.962   8.541   1.370 -0.5394 -0.1670 -0.4811
   59C      C3' 1388   6.684   8.728   1.672  0.6284  0.5046 -0.4498
   59C      H3' 1389   6.607   8.672   1.618 -0.2398  0.1899  1.0598
   59C      C2' 1390   6.810   8.705   1.592 -0.5258 -0.0392 -0.0156
   59C     H2'1 1391   6.792   8.720   1.485 -0.5559  1.6206  0.1945
   59C      O2' 1392   6.913   8.799   1.630  0.3988 -0.2673 -0.1084
   59C     HO'2 1393   6.874   8.883   1.657 -0.8287 -0.7562 -0.2912
   59C      O3' 1394   6.659   8.866   1.692 -0.5013 -0.0858 -0.0249
   60U        P 1395   6.574   8.944   1.576 -0.0029  0.2289  0.0311
   60U      O1P 1396   6.552   9.089   1.614  0.0785 -0.4156 -0.0970
   60U      O2P 1397   6.453   8.853   1.570  0.1697  0.4340  0.2992
   60U      O5' 1398   6.655   8.940   1.433 -0.4026 -0.2770 -0.4231
   60U      C5' 1399   6.762   9.018   1.403  0.4551 -0.0393 -0.2880
   60U     H5'1 1400   6.845   8.997   1.471  2.5989  0.1573 -2.6559
   60U     H5'2 1401   6.727   9.120   1.414  0.0333  0.0146 -1.9172
   60U      C4' 1402   6.809   8.978   1.264  0.2500  0.0387 -0.6416
   60U      H4' 1403   6.888   9.046   1.234  1.6412 -1.1931  0.0691
   60U      O4' 1404   6.859   8.837   1.270 -0.0238 -0.2473 -0.1792
   60U      C1' 1405   6.815   8.771   1.147  0.2576 -0.5412  0.1655
   60U      H1' 1406   6.899   8.727   1.094 -0.0681  0.7491 -1.5123
   60U       N1 1407   6.712   8.668   1.154  0.4091  0.7208 -0.7475
   60U       C6 1408   6.625   8.664   1.259  0.2786 -0.3027 -0.8021
   60U       H6 1409   6.635   8.715   1.354 -3.4926 -3.3735  1.5705
   60U       C5 1410   6.520   8.585   1.258  0.2079 -0.1159 -0.0936
   60U       H5 1411   6.465   8.572   1.350  0.2498 -2.4866 -0.3391
   60U       C4 1412   6.492   8.491   1.155  0.5261 -0.6665  0.1086
   60U       O4 1413   6.402   8.402   1.154 -0.1257  0.5014  0.4024
   60U       N3 1414   6.584   8.500   1.051  0.1830 -0.0007 -0.1508
   60U       H3 1415   6.571   8.454   0.962  0.6955  4.3282 -2.7706
   60U       C2 1416   6.701   8.576   1.055 -0.1889  0.8894 -0.3914
   60U       O2 1417   6.796   8.548   0.979  0.4273 -0.4444  0.1305
   60U      C3' 1418   6.700   8.972   1.156  0.9289 -0.5758 -0.4049
   60U      H3' 1419   6.609   8.927   1.197  1.5988 -1.3133  0.2995
   60U      C2' 1420   6.759   8.883   1.058  0.0222  0.4359 -0.6144
   60U     H2'1 1421   6.676   8.862   0.989 -1.2330  4.3131 -0.5169
   60U      O2' 1422   6.869   8.946   0.991  0.0051  0.5401  0.1084
   60U     HO'2 1423   6.824   9.023   0.953 -2.8016 -1.0182 -0.0274
   60U      O3' 1424   6.672   9.106   1.103  0.0901 -0.1128 -0.2910
   61U        P 1425   6.548   9.139   1.019 -0.1710 -0.8993  0.2156
   61U      O1P 1426   6.554   9.064   0.896 -0.1784  0.3514 -0.0188
   61U      O2P 1427   6.539   9.294   1.001  0.1872 -0.0578 -0.1031
   61U      O5' 1428   6.412   9.078   1.087 -0.0467  0.6066 -0.1122
   61U      C5' 1429   6.317   9.171   1.136 -0.2463 -0.3213  0.5507
   61U     H5'1 1430   6.271   9.215   1.048  0.0173 -0.7172  0.2070
   61U     H5'2 1431   6.369   9.235   1.206  0.2716  1.1618 -1.1048
   61U      C4' 1432   6.202   9.104   1.214  0.4485  0.0421  0.4187
   61U      H4' 1433   6.134   9.186   1.238  0.8904  0.4306  0.3569
   61U      O4' 1434   6.150   9.002   1.128 -0.2654 -0.3371  0.3245
   61U      C1' 1435   6.153   8.880   1.195 -0.3983  0.0593  0.2054
   61U      H1' 1436   6.063   8.866   1.255 -1.5022  1.6939 -0.9697
   61U       N1 1437   6.172   8.768   1.102 -0.0562  0.6508 -0.0958
   61U       C6 1438   6.284   8.763   1.014 -0.4189 -0.3928  0.7215
   61U       H6 1439   6.352   8.847   1.013 -0.8845 -0.0222 -0.7409
   61U       C5 1440   6.304   8.662   0.929 -0.9877 -0.5226 -0.6600
   61U       H5 1441   6.391   8.668   0.865 -1.2173  2.1154 -0.8268
   61U       C4 1442   6.216   8.551   0.925  0.2762 -0.4962  0.2564
   61U       O4 1443   6.230   8.455   0.856  0.1476  0.5227  0.3495
   61U       N3 1444   6.108   8.556   1.009 -0.0438  0.0617 -0.0814
   61U       H3 1445   6.053   8.471   1.016 -0.0715  0.0938  0.0852
   61U       C2 1446   6.075   8.660   1.094  0.1294  0.3136  1.2620
   61U       O2 1447   5.962   8.658   1.147 -0.1630 -0.2221 -0.2078
   61U      C3' 1448   6.258   9.040   1.338  0.5333  0.1799 -0.1793
   61U      H3' 1449   6.362   9.071   1.355 -0.0460  1.7917  0.6626
   61U      C2' 1450   6.273   8.890   1.291 -0.4633 -1.0161  0.2818
   61U     H2'1 1451   6.366   8.878   1.236  1.5419  4.0808  1.9659
   61U      O2' 1452   6.272   8.789   1.392  0.0324 -0.8782 -0.8586
   61U     HO'2 1453   6.329   8.824   1.461 -1.0759 -2.0761  0.7601
   61U      O3' 1454   6.178   9.054   1.453 -0.2789  0.0562  0.7427
   61U      H3T 1455   6.087   9.054   1.425 -0.3089  1.1107  0.8012
   62G      O5' 1456   7.394   7.910   0.565 -0.6420  0.3037 -0.1666
   62G      H5T 1457   7.408   7.815   0.554 -0.4718  0.3812 -0.6198
   62G      C5' 1458   7.506   7.981   0.540 -0.0640  0.6630  0.5916
   62G     H5'1 1459   7.516   7.990   0.432 -0.1239 -3.6485  0.0283
   62G     H5'2 1460   7.593   7.921   0.567 -1.2194 -1.3952 -0.0728
   62G      C4' 1461   7.509   8.114   0.605  0.4258 -0.1098 -0.0909
   62G      H4' 1462   7.601   8.164   0.578  1.1734  0.0423  2.4201
   62G      O4' 1463   7.393   8.191   0.574 -0.3760 -0.1130  0.5998
   62G      C1' 1464   7.353   8.266   0.687 -0.0183 -0.2158 -0.0897
   62G      H1' 1465   7.347   8.372   0.662  0.0759 -0.1863  0.0137
   62G       N9 1466   7.221   8.233   0.741  0.1315 -0.9701  0.4020
   62G       C8 1467   7.131   8.149   0.688  0.2671  0.1101 -0.4357
   62G       H8 1468   7.136   8.095   0.595  0.3390  0.7059 -0.7857
   62G       N7 1469   7.026   8.131   0.771  0.1356  0.6753  0.0992
   62G       C5 1470   7.047   8.221   0.875  0.0607  0.6904  0.2804
   62G       C6 1471   6.958   8.257   0.986 -0.1282 -0.1356 -0.5759
   62G       O6 1472   6.849   8.210   1.022 -0.1278  0.2489  0.1450
   62G       N1 1473   7.016   8.354   1.068 -0.0873  1.1860 -0.1648
   62G       H1 1474   6.961   8.397   1.140  1.2554 -0.2151  1.7877
   62G       C2 1475   7.135   8.413   1.042  0.2503 -0.9771 -0.0100
   62G       N2 1476   7.168   8.508   1.121  0.0635 -0.2694  0.2829
   62G      H21 1477   7.107   8.533   1.198 -1.2402  0.7889 -1.0515
   62G      H22 1478   7.255   8.554   1.100 -0.1399 -0.4172 -0.9415
   62G       N3 1479   7.218   8.384   0.941  1.1927  0.0722  0.0422
   62G       C4 1480   7.168   8.281   0.865 -0.6679  0.3234  0.9456
   62G      C3' 1481   7.518   8.109   0.759 -0.0749  0.7218 -0.1754
   62G      H3' 1482   7.443   8.037   0.793  1.4693 -0.1557  1.5523
   62G      C2' 1483   7.462   8.250   0.798 -0.3418  0.5683  0.1024
   62G     H2'1 1484   7.425   8.237   0.900 -0.3340 -0.5606 -0.0347
   62G      O2' 1485   7.557   8.354   0.789 -0.2725  0.0963 -0.1400
   62G     HO'2 1486   7.644   8.318   0.805 -0.4706 -0.4430 -0.2816
   62G      O3' 1487   7.650   8.088   0.814 -0.3047  0.2668 -0.5424
   63U        P 1488   7.675   8.039   0.968  0.0632  0.2307 -0.9955
   63U      O1P 1489   7.819   8.040   0.983  0.1717  0.2273  0.5654
   63U      O2P 1490   7.602   7.916   0.988 -0.3696  0.2680 -0.2264
   63U      O5' 1491   7.625   8.145   1.076 -0.3304  0.2422  0.3433
   63U      C5' 1492   7.691   8.259   1.117  0.0419  0.2907  0.0938
   63U     H5'1 1493   7.689   8.324   1.030  2.3154  0.3123  0.0055
   63U     H5'2 1494   7.788   8.237   1.161 -0.2613  0.3851  0.8234
   63U      C4' 1495   7.610   8.326   1.224  0.2745 -0.3963 -0.1694
   63U      H4' 1496   7.657   8.418   1.259  0.0829  0.6682 -2.5171
   63U      O4' 1497   7.471   8.354   1.178 -0.2974  0.2864  0.5450
   63U      C1' 1498   7.385   8.345   1.294 -0.2096  0.7414 -0.3832
   63U      H1' 1499   7.333   8.438   1.318  0.6793  1.5599 -1.5111
   63U       N1 1500   7.287   8.238   1.274 -0.1016  0.4431  0.4180
   63U       C6 1501   7.313   8.128   1.193 -0.9092  0.5748  0.1259
   63U       H6 1502   7.413   8.112   1.156 -1.0768 -1.9074  0.6054
   63U       C5 1503   7.210   8.034   1.171 -0.9247  0.0004  0.5584
   63U       H5 1504   7.222   7.949   1.105 -0.8899  0.3593  0.0961
   63U       C4 1505   7.087   8.050   1.240  0.8958  0.1406  0.2221
   63U       O4 1506   6.987   7.988   1.219  0.0393 -0.1050  0.2263
   63U       N3 1507   7.072   8.163   1.320  0.3821 -0.7504  0.5373
   63U       H3 1508   6.978   8.175   1.357 -0.7129 -0.2551 -2.1962
   63U       C2 1509   7.173   8.248   1.351  0.0921 -0.1279  0.3796
   63U       O2 1510   7.159   8.331   1.432  0.2453  0.5704  0.0111
   63U      C3' 1511   7.593   8.234   1.343  0.6860 -0.1273  0.0099
   63U      H3' 1512   7.552   8.141   1.303  1.0528  0.3326 -1.5149
   63U      C2' 1513   7.480   8.312   1.413 -0.0988  0.9327 -0.0613
   63U     H2'1 1514   7.437   8.247   1.490  0.0152  0.2394 -0.5751
   63U      O2' 1515   7.526   8.431   1.472  0.2533 -0.2445  0.6147
   63U     HO'2 1516   7.585   8.430   1.548  3.0253 -0.3041 -1.3785
   63U      O3' 1517   7.698   8.192   1.433  0.3768 -0.0668 -0.2620
   64A        P 1518   7.728   8.044   1.481 -0.1870 -0.3446 -0.2368
   64A      O1P 1519   7.837   8.045   1.588  0.5334  0.4858 -0.0038
   64A      O2P 1520   7.743   7.963   1.357  0.2249  0.3206 -0.6591
   64A      O5' 1521   7.601   7.986   1.566 -0.4596 -0.0245 -1.3758
   64A      C5' 1522   7.562   8.058   1.678  0.8345 -0.0334  0.4932
   64A     H5'1 1523   7.558   8.166   1.662 -0.4570 -0.2667 -0.9200
   64A     H5'2 1524   7.634   8.044   1.759  1.6453  0.0284 -0.2051
   64A      C4' 1525   7.428   8.016   1.741  0.5370  0.1084 -0.2222
   64A      H4' 1526   7.401   8.092   1.815 -0.8863  0.7525 -1.3366
   64A      O4' 1527   7.309   8.031   1.662  0.4218 -0.5527  0.9722
   64A      C1' 1528   7.199   7.955   1.710 -0.3907 -0.1305 -0.3503
   64A      H1' 1529   7.113   8.006   1.753  0.3737  2.1049 -1.3105
   64A       N9 1530   7.159   7.880   1.592  0.2611  0.5649  0.2947
   64A       C8 1531   7.230   7.856   1.474  0.3891  0.1366 -0.6575
   64A       H8 1532   7.323   7.903   1.445  0.8484 -1.7470 -2.4902
   64A       N7 1533   7.178   7.763   1.398 -0.2556 -0.3903 -0.1001
   64A       C5 1534   7.063   7.728   1.467 -1.1370 -0.6607  0.0343
   64A       C6 1535   6.955   7.644   1.440 -0.7337 -0.0548 -0.9734
   64A       N6 1536   6.947   7.572   1.329  0.1230  0.2295 -0.1734
   64A      H61 1537   7.009   7.600   1.255  0.4136  0.4922  0.1636
   64A      H62 1538   6.866   7.513   1.318  0.0365  0.3721 -0.2969
   64A       N1 1539   6.854   7.629   1.527  0.1048 -0.0457 -0.1076
   64A       C2 1540   6.867   7.684   1.652 -0.1443 -0.4026 -0.0531
   64A       H2 1541   6.781   7.672   1.716  1.5258  0.6808  2.5917
   64A       N3 1542   6.958   7.777   1.686 -0.2260 -0.3328 -0.4382
   64A       C4 1543   7.052   7.794   1.592  0.1892  0.5754  0.0755
   64A      C3' 1544   7.409   7.875   1.796 -0.4397 -0.1517 -0.3944
   64A      H3' 1545   7.446   7.799   1.728 -1.0602  1.1796 -2.2992
   64A      C2' 1546   7.262   7.868   1.816  0.9909 -0.4826 -0.5502
   64A     H2'1 1547   7.223   7.767   1.803 -0.4715 -0.1259  0.7703
   64A      O2' 1548   7.226   7.919   1.947  0.1547  0.1036 -0.2179
   64A     HO'2 1549   7.238   7.842   2.003  0.4733  0.8744  0.7926
   64A      O3' 1550   7.489   7.857   1.920 -0.0241 -0.0329  0.6761
   65C        P 1551   7.508   7.709   1.980 -0.3763  0.2232  0.1529
   65C      O1P 1552   7.627   7.710   2.070 -0.1006  0.1037  0.3881
   65C      O2P 1553   7.510   7.613   1.867 -0.2671 -0.0776  0.0392
   65C      O5' 1554   7.388   7.666   2.067 -0.3640  0.4138 -0.7319
   65C      C5' 1555   7.368   7.727   2.193  0.5514 -0.1838  0.5997
   65C     H5'1 1556   7.379   7.835   2.183  0.9466 -0.3111 -0.4968
   65C     H5'2 1557   7.440   7.685   2.263  0.2724 -1.4428  0.1521
   65C      C4' 1558   7.227   7.695   2.239 -0.6232  0.2008 -0.6853
   65C      H4' 1559   7.209   7.766   2.319  0.8479  1.8037 -1.7039
   65C      O4' 1560   7.131   7.730   2.138  0.1846 -0.2803 -0.8539
   65C      C1' 1561   7.026   7.636   2.147  0.2055 -0.8132  0.2641
   65C      H1' 1562   6.928   7.682   2.162  2.2536  3.8825  1.0385
   65C       N1 1563   7.011   7.557   2.018  0.6086  0.2841  0.3554
   65C       C6 1564   7.110   7.544   1.927 -0.0105 -0.2313  0.2521
   65C       H6 1565   7.207   7.589   1.941  0.6622 -1.5364 -0.0161
   65C       C5 1566   7.093   7.475   1.817  0.5800  0.1436  0.3985
   65C       H5 1567   7.171   7.472   1.742  2.2275 -0.7445  2.0377
   65C       C4 1568   6.962   7.420   1.797  0.0848  0.4949  0.2627
   65C       N4 1569   6.935   7.353   1.685  0.3655  0.1124  0.1093
   65C      H41 1570   7.007   7.312   1.627 -1.4499 -2.3703 -0.5420
   65C      H42 1571   6.842   7.314   1.677  0.0858  1.0281 -1.7462
   65C       N3 1572   6.862   7.433   1.883 -0.3381  0.5175  1.0178
   65C       C2 1573   6.886   7.503   1.997 -0.2496 -0.4757  0.1355
   65C       O2 1574   6.803   7.501   2.084  0.5252 -0.1157  0.8299
   65C      C3' 1575   7.200   7.554   2.290  0.8407  1.0415  0.0002
   65C      H3' 1576   7.257   7.481   2.233 -0.3933 -0.5247  0.6825
   65C      C2' 1577   7.052   7.541   2.263  0.4365  0.1868  0.2989
   65C     H2'1 1578   7.027   7.436   2.247  0.5800  0.2996 -0.7066
   65C      O2' 1579   6.974   7.595   2.369  0.0981  0.4222 -0.2758
   65C     HO'2 1580   6.967   7.531   2.440  0.9687 -0.1183 -0.6709
   65C      O3' 1581   7.237   7.548   2.425  0.4269 -0.3365 -0.1950
   66G        P 1582   7.239   7.415   2.515  0.0562 -0.0541  0.4216
   66G      O1P 1583   7.284   7.455   2.648  0.2525 -0.1592  0.2711
   66G      O2P 1584   7.303   7.307   2.434  0.6876  0.0054  0.0324
   66G      O5' 1585   7.078   7.387   2.530 -0.4848 -0.4608  0.1043
   66G      C5' 1586   6.999   7.439   2.639  0.1287 -0.1326 -0.0181
   66G     H5'1 1587   7.007   7.547   2.639  0.3857 -0.1424  0.7465
   66G     H5'2 1588   7.035   7.404   2.736  1.8012 -0.2224 -0.6202
   66G      C4' 1589   6.856   7.377   2.624  0.2588  0.1168 -0.0985
   66G      H4' 1590   6.791   7.430   2.694 -2.4061 -1.4463 -1.2629
   66G      O4' 1591   6.795   7.386   2.499 -0.0683  0.4976  0.0614
   66G      C1' 1592   6.712   7.271   2.465  0.4778 -0.1338 -0.0582
   66G      H1' 1593   6.615   7.297   2.424 -0.8206 -3.0258  0.9274
   66G       N9 1594   6.770   7.185   2.361  0.9147  0.8654  0.1371
   66G       C8 1595   6.894   7.188   2.303  0.1859  0.9037 -0.9996
   66G       H8 1596   6.972   7.243   2.351  1.3669 -3.2816  2.4842
   66G       N7 1597   6.912   7.097   2.212 -0.0439 -0.0379  0.3648
   66G       C5 1598   6.784   7.035   2.208 -0.9615  0.6529  0.9923
   66G       C6 1599   6.733   6.939   2.112  0.6873 -0.0647  0.3727
   66G       O6 1600   6.777   6.888   2.007 -0.1306 -0.3493 -0.6723
   66G       N1 1601   6.600   6.899   2.135 -0.0208  0.3511 -0.6871
   66G       H1 1602   6.553   6.841   2.067  0.1781  0.9563 -1.3470
   66G       C2 1603   6.528   6.955   2.236  0.0430  0.0022 -0.3726
   66G       N2 1604   6.399   6.910   2.250 -0.0554 -0.2741  0.0840
   66G      H21 1605   6.374   6.833   2.190 -1.3770  1.1654 -1.3236
   66G      H22 1606   6.346   6.951   2.325  0.6339  1.0867 -0.1360
   66G       N3 1607   6.568   7.047   2.325 -0.4391  0.0289 -0.2180
   66G       C4 1608   6.700   7.085   2.299  0.1602  0.2170  0.1706
   66G      C3' 1609   6.838   7.224   2.653 -0.5766 -0.9778 -0.1603
   66G      H3' 1610   6.907   7.178   2.582  0.5271  0.9784 -0.4284
   66G      C2' 1611   6.702   7.188   2.598 -0.3068  0.3648  0.3709
   66G     H2'1 1612   6.703   7.084   2.567 -1.5031  0.9038 -1.6647
   66G      O2' 1613   6.589   7.244   2.669 -0.2763 -0.2190 -0.1210
   66G     HO'2 1614   6.538   7.178   2.716 -0.9697 -0.3139 -0.9911
   66G      O3' 1615   6.857   7.183   2.786  0.1462 -0.1834  0.0415
   67G        P 1616   6.896   7.032   2.814 -0.1213  0.2089  0.4431
   67G      O1P 1617   6.935   7.032   2.954 -0.0732  0.0096 -0.3385
   67G      O2P 1618   6.995   7.001   2.710  0.4769 -0.0338  0.0171
   67G      O5' 1619   6.769   6.936   2.790  0.2537 -0.5091 -0.8998
   67G      C5' 1620   6.649   6.965   2.862  0.1485 -0.1712 -0.2641
   67G     H5'1 1621   6.620   7.070   2.853  0.3908  0.1033  1.7374
   67G     H5'2 1622   6.665   6.939   2.966 -1.7568  0.5781  0.2629
   67G      C4' 1623   6.536   6.873   2.805  0.5118  0.2180 -0.4629
   67G      H4' 1624   6.442   6.901   2.854  1.5284  1.1239  1.0613
   67G      O4' 1625   6.516   6.882   2.664 -0.7563 -0.6237 -0.5369
   67G      C1' 1626   6.489   6.759   2.600  0.6148  0.0774  0.1812
   67G      H1' 1627   6.400   6.781   2.541 -0.0413 -0.8498  0.8154
   67G       N9 1628   6.606   6.722   2.510 -0.5404 -0.1607 -0.7140
   67G       C8 1629   6.721   6.789   2.497  0.4838  0.0531  0.4606
   67G       H8 1630   6.757   6.857   2.572 -1.8865  0.6834  1.0981
   67G       N7 1631   6.789   6.765   2.389 -0.4781 -0.4315  0.2760
   67G       C5 1632   6.708   6.674   2.321  0.3678  0.1792 -0.3434
   67G       C6 1633   6.726   6.605   2.197 -0.5049 -0.2531 -0.3808
   67G       O6 1634   6.816   6.613   2.118 -0.2863  0.1475 -0.1674
   67G       N1 1635   6.629   6.520   2.168  0.0915 -0.3520 -0.4215
   67G       H1 1636   6.655   6.461   2.090  0.0731 -0.7468 -0.1348
   67G       C2 1637   6.517   6.504   2.243  0.6405 -0.1681  0.0837
   67G       N2 1638   6.445   6.397   2.207  0.0919 -0.3115 -0.0536
   67G      H21 1639   6.467   6.347   2.121 -1.0751  1.0788 -1.2034
   67G      H22 1640   6.383   6.361   2.278  1.6027 -0.4000  1.2735
   67G       N3 1641   6.502   6.557   2.363 -0.1959 -0.1730 -0.3540
   67G       C4 1642   6.601   6.644   2.395  1.4436 -0.1554  0.2532
   67G      C3' 1643   6.556   6.722   2.835  0.4668 -0.5388 -0.3614
   67G      H3' 1644   6.664   6.707   2.826  0.5747  0.2804 -0.4708
   67G      C2' 1645   6.471   6.666   2.721  1.2659  0.2833  0.2144
   67G     H2'1 1646   6.508   6.566   2.696  0.5815  0.0883 -0.0402
   67G      O2' 1647   6.339   6.656   2.758  0.8232  0.5362  0.2910
   67G     HO'2 1648   6.337   6.673   2.852  0.9020  1.1079  0.1902
   67G      O3' 1649   6.507   6.673   2.965 -0.7521  0.1058 -0.3670
   68A        P 1650   6.566   6.536   3.034 -0.1675 -0.4267 -0.2905
   68A      O1P 1651   6.492   6.512   3.156  0.0057  0.2296 -0.4767
   68A      O2P 1652   6.709   6.550   3.042  0.0087  0.3515  0.3490
   68A      O5' 1653   6.529   6.420   2.943  0.6731  0.3831 -0.1901
   68A      C5' 1654   6.392   6.359   2.942 -0.9528 -0.3901 -0.1651
   68A     H5'1 1655   6.320   6.441   2.943 -0.6739 -0.1053 -1.4364
   68A     H5'2 1656   6.389   6.300   3.033 -0.1245  0.0979  0.1932
   68A      C4' 1657   6.379   6.268   2.822  0.0575 -0.8183 -0.3345
   68A      H4' 1658   6.274   6.238   2.821 -0.3268  0.4241  0.1138
   68A      O4' 1659   6.421   6.339   2.708 -0.0618  0.3341 -0.1097
   68A      C1' 1660   6.465   6.240   2.606  0.6274 -1.0229 -0.3168
   68A      H1' 1661   6.381   6.239   2.536 -0.5119 -0.4776  0.9707
   68A       N9 1662   6.589   6.289   2.548 -0.0641 -0.1045  0.0150
   68A       C8 1663   6.683   6.376   2.593  0.4442 -0.1611 -0.3326
   68A       H8 1664   6.676   6.420   2.692  0.6499  0.1146 -0.4374
   68A       N7 1665   6.788   6.389   2.523  0.0026  0.0525  0.5470
   68A       C5 1666   6.763   6.296   2.422 -0.3977 -0.0073  0.0031
   68A       C6 1667   6.833   6.261   2.303  0.3119  0.5602 -0.0386
   68A       N6 1668   6.939   6.314   2.248 -0.2388  0.3239  0.2891
   68A      H61 1669   6.991   6.387   2.295  0.9706 -0.6964  0.5792
   68A      H62 1670   6.976   6.279   2.161  5.0569 -1.6693  2.8917
   68A       N1 1671   6.789   6.161   2.220  0.3693 -0.2631  0.0880
   68A       C2 1672   6.671   6.106   2.254 -0.6651 -0.4688 -0.2014
   68A       H2 1673   6.624   6.044   2.179 -0.8942  0.0384 -0.4787
   68A       N3 1674   6.595   6.135   2.356 -0.3847 -0.3920  0.5733
   68A       C4 1675   6.648   6.228   2.442 -0.4721 -0.3980  0.1038
   68A      C3' 1676   6.469   6.147   2.829  0.2554  0.6591  0.6351
   68A      H3' 1677   6.562   6.191   2.865 -0.7541  2.1223  1.6075
   68A      C2' 1678   6.487   6.107   2.682 -0.4402 -0.3176  0.4536
   68A     H2'1 1679   6.591   6.074   2.676 -0.5303 -0.3948 -1.9731
   68A      O2' 1680   6.391   6.010   2.641  0.0553  0.0446  0.0756
   68A     HO'2 1681   6.436   5.926   2.634 -0.0009  0.1572 -2.4413
   68A      O3' 1682   6.427   6.043   2.908  0.0716 -0.6248 -0.0020
   69A        P 1683   6.526   5.942   2.974  0.2337  0.4641 -0.7422
   69A      O1P 1684   6.441   5.849   3.055 -0.4859  0.0148  0.1874
   69A      O2P 1685   6.630   6.007   3.049 -0.2418 -0.2053 -0.3462
   69A      O5' 1686   6.596   5.863   2.849 -1.1970 -0.3356  0.5702
   69A      C5' 1687   6.548   5.739   2.792  0.5453  0.0201  0.3231
   69A     H5'1 1688   6.441   5.748   2.772  0.4527  0.4581  0.9971
   69A     H5'2 1689   6.551   5.672   2.878  1.3520 -0.9331 -0.4275
   69A      C4' 1690   6.612   5.682   2.665 -0.6390 -0.3781 -0.0798
   69A      H4' 1691   6.541   5.613   2.620 -0.0296 -1.3300  0.3687
   69A      O4' 1692   6.636   5.797   2.584  0.0729 -0.4465  0.7136
   69A      C1' 1693   6.748   5.780   2.499  0.3993 -0.0143 -0.2010
   69A      H1' 1694   6.712   5.778   2.397  0.3360  0.7865 -0.1983
   69A       N9 1695   6.848   5.893   2.504 -0.4837 -0.5443  0.3397
   69A       C8 1696   6.862   6.000   2.595 -0.1414  0.0760  0.1081
   69A       H8 1697   6.810   6.009   2.689  1.5237 -2.0458  1.3228
   69A       N7 1698   6.960   6.080   2.562  0.0465  0.1370 -0.4384
   69A       C5 1699   7.017   6.025   2.452  0.4290 -0.7306  0.2776
   69A       C6 1700   7.122   6.060   2.368 -0.0742 -0.4016 -0.1117
   69A       N6 1701   7.193   6.172   2.374  0.3292  0.3415  0.3360
   69A      H61 1702   7.151   6.239   2.437 -2.1553 -0.7449 -0.0548
   69A      H62 1703   7.260   6.195   2.301 -1.1621  1.7369 -0.6668
   69A       N1 1704   7.155   5.994   2.261 -0.6547 -0.4973 -0.1678
   69A       C2 1705   7.080   5.884   2.232  0.0951 -0.1564  0.4236
   69A       H2 1706   7.109   5.814   2.156 -1.4854 -0.8989  0.4627
   69A       N3 1707   6.979   5.837   2.303 -0.4991  0.9171 -0.1532
   69A       C4 1708   6.952   5.912   2.417 -0.3107  0.1749  0.5873
   69A      C3' 1709   6.756   5.620   2.674 -0.5201  0.7959 -0.5643
   69A      H3' 1710   6.812   5.672   2.752 -1.6947  0.3715  0.6085
   69A      C2' 1711   6.814   5.649   2.535  0.2086  0.6302 -0.2472
   69A     H2'1 1712   6.922   5.649   2.544  0.0589  0.3948  2.5702
   69A      O2' 1713   6.782   5.543   2.445  0.3310  0.3099  0.2206
   69A     HO'2 1714   6.845   5.471   2.458  1.2459  0.9428 -0.5673
   69A      O3' 1715   6.742   5.485   2.715 -0.3262  0.2975 -0.1743
   70U        P 1716   6.866   5.397   2.765 -0.0903  0.2973 -0.0639
   70U      O1P 1717   6.824   5.276   2.833  0.5504  0.5338  0.3954
   70U      O2P 1718   6.960   5.485   2.837  0.0483  0.2667 -0.5961
   70U      O5' 1719   6.939   5.355   2.634  0.0304 -0.3253 -0.2385
   70U      C5' 1720   6.896   5.247   2.551  0.2506  0.2259  0.0244
   70U     H5'1 1721   6.804   5.271   2.496 -0.5489  0.2721  1.3393
   70U     H5'2 1722   6.886   5.155   2.608 -0.2382 -1.2776 -2.3389
   70U      C4' 1723   7.011   5.227   2.445  0.5534 -0.4949  0.0929
   70U      H4' 1724   6.981   5.134   2.397  2.1114 -0.1829 -1.5990
   70U      O4' 1725   7.024   5.338   2.353  0.3555 -0.2275 -0.1641
   70U      C1' 1726   7.162   5.361   2.316  0.7450 -0.6460 -0.0294
   70U      H1' 1727   7.159   5.373   2.207 -1.8085  2.3199  0.2287
   70U       N1 1728   7.213   5.492   2.383  0.3433  0.3263  1.3409
   70U       C6 1729   7.183   5.522   2.513  0.7284 -0.0585  0.2186
   70U       H6 1730   7.128   5.456   2.578  1.5785  0.3633  1.4103
   70U       C5 1731   7.220   5.643   2.567 -0.3407 -0.5296  0.0817
   70U       H5 1732   7.188   5.666   2.668 -0.8344 -0.5231 -0.0703
   70U       C4 1733   7.286   5.739   2.491 -0.1001 -0.5156  0.7927
   70U       O4 1734   7.309   5.858   2.516 -0.2891 -0.1107 -0.1092
   70U       N3 1735   7.320   5.699   2.360 -0.4272  0.5810 -0.3661
   70U       H3 1736   7.368   5.767   2.304  0.0132  2.5373  2.1727
   70U       C2 1737   7.286   5.583   2.307 -0.1802  0.0157 -0.5045
   70U       O2 1738   7.331   5.562   2.195 -0.0901 -0.5386 -0.6910
   70U      C3' 1739   7.152   5.194   2.491 -1.0472 -0.1085  0.1117
   70U      H3' 1740   7.187   5.262   2.569 -1.6702  0.0951  0.2158
   70U      C2' 1741   7.238   5.236   2.364  0.2072 -1.0823  0.0367
   70U     H2'1 1742   7.340   5.261   2.393  0.0245 -0.4003  0.1044
   70U      O2' 1743   7.238   5.135   2.258  0.2415  0.5006  0.7162
   70U     HO'2 1744   7.270   5.057   2.305  0.2503  0.8570  1.3129
   70U      O3' 1745   7.160   5.049   2.520 -0.1959 -0.3214 -0.2099
   71A        P 1746   7.274   5.003   2.633  0.4678 -0.5927 -0.2815
   71A      O1P 1747   7.284   4.858   2.643 -0.6218  0.4576 -0.2136
   71A      O2P 1748   7.244   5.090   2.750 -0.1021  0.1452  0.4453
   71A      O5' 1749   7.412   5.057   2.558 -0.0828 -0.5891 -0.0176
   71A      C5' 1750   7.500   4.978   2.474 -0.3734 -0.6150  0.5379
   71A     H5'1 1751   7.459   4.962   2.374 -2.1217  0.8904  0.9633
   71A     H5'2 1752   7.513   4.884   2.529  0.2051  0.9173  3.1997
   71A      C4' 1753   7.638   5.034   2.441 -0.1647 -0.3398 -0.1810
   71A      H4' 1754   7.695   4.953   2.395 -0.1898  0.4721 -1.7178
   71A      O4' 1755   7.620   5.139   2.348 -0.4317 -0.0200  0.3046
   71A      C1' 1756   7.711   5.248   2.365  0.1361 -1.2900  0.1670
   71A      H1' 1757   7.759   5.277   2.271  2.3030  0.4077  1.6699
   71A       N9 1758   7.649   5.375   2.422 -0.0649  0.0774 -0.9990
   71A       C8 1759   7.536   5.383   2.504 -0.0943 -0.6604  0.2169
   71A       H8 1760   7.481   5.296   2.534 -0.5230  0.2150  2.1745
   71A       N7 1761   7.513   5.504   2.545 -0.1923 -0.4012 -0.4114
   71A       C5 1762   7.618   5.586   2.489  0.2890 -0.4728  0.4986
   71A       C6 1763   7.666   5.721   2.502  0.5218 -0.6243  0.3242
   71A       N6 1764   7.600   5.810   2.567 -0.5913 -0.0674 -0.0434
   71A      H61 1765   7.505   5.796   2.599 -0.1630 -2.3262  0.4407
   71A      H62 1766   7.635   5.905   2.559 -0.1065 -0.2067  0.3853
   71A       N1 1767   7.777   5.761   2.446 -0.5649 -0.0547  0.1241
   71A       C2 1768   7.852   5.672   2.384  0.7794  0.1630  0.1437
   71A       H2 1769   7.941   5.710   2.337  1.8301 -0.8466  1.2394
   71A       N3 1770   7.815   5.547   2.356 -0.2043  0.8345 -0.1494
   71A       C4 1771   7.701   5.504   2.418 -0.3844 -0.3768 -0.1580
   71A      C3' 1772   7.726   5.094   2.548 -0.8998 -0.0389  0.5626
   71A      H3' 1773   7.664   5.148   2.620 -0.6303 -0.2802  0.9796
   71A      C2' 1774   7.816   5.189   2.453 -0.6854 -0.1462  0.1949
   71A     H2'1 1775   7.871   5.262   2.513 -0.1228 -0.4628  0.0739
   71A      O2' 1776   7.907   5.114   2.369  0.1210  0.9272 -0.4563
   71A     HO'2 1777   7.973   5.067   2.422 -0.8559 -0.3580 -0.3180
   71A      O3' 1778   7.808   4.995   2.620  0.2540 -0.2534 -0.0253
   72G        P 1779   7.850   5.027   2.772 -0.0234 -0.3734  0.2620
   72G      O1P 1780   7.925   4.912   2.829 -0.1171 -0.3292  0.0028
   72G      O2P 1781   7.746   5.095   2.849  0.2305 -0.0801  0.1557
   72G      O5' 1782   7.948   5.148   2.745 -0.9523  0.4292 -0.6111
   72G      C5' 1783   8.083   5.127   2.703  0.0707  0.6434  0.0758
   72G     H5'1 1784   8.080   5.072   2.609  0.8053  0.8807 -0.0930
   72G     H5'2 1785   8.135   5.073   2.782  0.6949 -0.4932 -1.0725
   72G      C4' 1786   8.160   5.259   2.672 -0.4966  0.3879 -0.0475
   72G      H4' 1787   8.246   5.228   2.612 -1.4159 -1.3267 -0.5580
   72G      O4' 1788   8.088   5.357   2.603 -0.1672 -0.4007 -0.0751
   72G      C1' 1789   8.112   5.488   2.653  0.8576  0.5355 -0.3383
   72G      H1' 1790   8.148   5.556   2.576  2.1656  1.6939  1.2279
   72G       N9 1791   7.988   5.542   2.707  0.2203 -0.2257 -0.5619
   72G       C8 1792   7.867   5.480   2.735 -0.5089 -0.9077 -0.2197
   72G       H8 1793   7.853   5.376   2.710 -2.1638 -0.4297 -1.4330
   72G       N7 1794   7.781   5.554   2.796  0.0402  0.0859  0.1354
   72G       C5 1795   7.852   5.676   2.807  0.3531 -0.1617 -0.1730
   72G       C6 1796   7.806   5.807   2.855  0.6225 -0.1023  0.6639
   72G       O6 1797   7.697   5.848   2.890  0.3285 -0.6980  0.3700
   72G       N1 1798   7.902   5.904   2.837 -0.0627  0.2960  0.0665
   72G       H1 1799   7.879   5.997   2.869  4.0656  1.1577  1.1072
   72G       C2 1800   8.011   5.896   2.764  0.8158  0.3482  0.5144
   72G       N2 1801   8.077   6.001   2.752 -0.2044 -0.2177 -0.0036
   72G      H21 1802   8.050   6.083   2.805 -4.4136 -0.3999 -1.5382
   72G      H22 1803   8.164   5.996   2.700  0.6934 -1.9835  1.5384
   72G       N3 1804   8.052   5.778   2.717  0.1249  0.2607  0.3385
   72G       C4 1805   7.969   5.671   2.742 -0.1751 -0.5048  0.0930
   72G      C3' 1806   8.200   5.333   2.798  0.1316  0.1820 -0.4528
   72G      H3' 1807   8.110   5.326   2.859  0.5131 -0.9769  0.0029
   72G      C2' 1808   8.228   5.474   2.752  0.0051 -1.1002 -0.3261
   72G     H2'1 1809   8.216   5.551   2.828 -1.6339  0.3157 -1.9519
   72G      O2' 1810   8.345   5.490   2.673 -0.2478 -0.1625  0.8953
   72G     HO'2 1811   8.430   5.492   2.717  0.9660  1.3702 -1.3572
   72G      O3' 1812   8.306   5.278   2.872  0.5578 -0.6138 -0.0861
   73A        P 1813   8.337   5.322   3.022  0.2563 -0.0700  0.0783
   73A      O1P 1814   8.461   5.253   3.061 -0.1585 -0.1083 -0.5998
   73A      O2P 1815   8.215   5.301   3.098  0.2318 -0.3763 -1.0778
   73A      O5' 1816   8.366   5.480   3.034 -0.5192  0.2767  0.2226
   73A      C5' 1817   8.495   5.538   3.009  0.5488  0.5878  0.0308
   73A     H5'1 1818   8.528   5.523   2.906 -1.8836  1.9737 -1.0273
   73A     H5'2 1819   8.554   5.486   3.086 -2.2173 -1.0420  1.2106
   73A      C4' 1820   8.487   5.692   3.039  0.0997  0.1634 -0.3275
   73A      H4' 1821   8.572   5.743   2.994  0.3975 -2.5428 -3.1381
   73A      O4' 1822   8.379   5.747   2.965 -0.5731  0.3401 -0.1183
   73A      C1' 1823   8.318   5.840   3.047 -0.5614  0.6861 -0.1092
   73A      H1' 1824   8.312   5.939   3.001  1.3837 -0.2623 -2.6300
   73A       N9 1825   8.181   5.810   3.094 -0.2601  0.2476  0.5974
   73A       C8 1826   8.114   5.692   3.085  0.4883  1.0671 -0.2736
   73A       H8 1827   8.148   5.594   3.053  1.5356  1.1916  0.4146
   73A       N7 1828   7.989   5.709   3.124 -0.2297  0.2358  0.2963
   73A       C5 1829   7.975   5.844   3.153  0.0640  0.0444  0.2204
   73A       C6 1830   7.872   5.936   3.188 -0.0284  0.4275  0.2390
   73A       N6 1831   7.750   5.899   3.225  0.1646  0.2639 -0.3649
   73A      H61 1832   7.725   5.802   3.221  1.4517 -0.1711  1.1756
   73A      H62 1833   7.698   5.977   3.264 -0.3188 -0.7069  0.9854
   73A       N1 1834   7.895   6.069   3.213 -0.0017 -0.2798  0.0455
   73A       C2 1835   8.010   6.112   3.167  0.2808 -0.8999 -0.5460
   73A       H2 1836   8.017   6.220   3.168 -0.1428 -0.8720 -0.3735
   73A       N3 1837   8.117   6.045   3.131  0.9652 -0.1091 -0.3366
   73A       C4 1838   8.091   5.911   3.130  0.3145 -0.3754 -0.3331
   73A      C3' 1839   8.480   5.735   3.181  0.7246 -0.2482  0.5970
   73A      H3' 1840   8.415   5.667   3.236 -0.7266 -0.1667 -0.9520
   73A      C2' 1841   8.406   5.863   3.173  0.1573  0.2532 -0.4501
   73A     H2'1 1842   8.344   5.874   3.262  1.2100 -1.0763  0.4706
   73A      O2' 1843   8.494   5.969   3.157  0.0613  0.0258  0.4181
   73A     HO'2 1844   8.450   6.054   3.165 -1.6233 -0.4818 -2.0859
   73A      O3' 1845   8.602   5.742   3.255  0.1666  0.2805  0.3231
   74U        P 1846   8.599   5.722   3.414 -0.3838  0.7583  0.2584
   74U      O1P 1847   8.734   5.716   3.465 -0.4068 -0.1308  0.5060
   74U      O2P 1848   8.505   5.610   3.441  0.0908  0.1482  0.3098
   74U      O5' 1849   8.535   5.858   3.463  0.0562  0.1489  0.7614
   74U      C5' 1850   8.613   5.984   3.449  0.7278 -0.2586  0.7264
   74U     H5'1 1851   8.635   6.006   3.345 -1.6771  0.4402  0.2854
   74U     H5'2 1852   8.711   5.975   3.496  1.6641  0.8402 -0.9070
   74U      C4' 1853   8.549   6.115   3.501  0.0415 -0.1776  0.1055
   74U      H4' 1854   8.624   6.194   3.493 -0.0321 -0.2897 -2.0398
   74U      O4' 1855   8.447   6.154   3.419  0.1774  0.1629  0.5162
   74U      C1' 1856   8.328   6.190   3.502 -0.4153 -0.4687  0.4383
   74U      H1' 1857   8.300   6.292   3.477 -0.2362 -0.2086  1.2691
   74U       N1 1858   8.205   6.099   3.514 -0.0785 -0.2415 -0.2320
   74U       C6 1859   8.221   5.965   3.503  0.1192  0.6428  1.1729
   74U       H6 1860   8.321   5.928   3.487 -0.2144  0.3636 -0.5404
   74U       C5 1861   8.111   5.881   3.504  0.6077  0.3792  0.8302
   74U       H5 1862   8.113   5.777   3.476 -1.2513  0.3191  0.7937
   74U       C4 1863   7.978   5.943   3.515  0.5307 -0.2363 -0.5905
   74U       O4 1864   7.868   5.886   3.507  0.1945  0.3379  0.2909
   74U       N3 1865   7.977   6.079   3.526 -0.3910  0.1541 -0.5905
   74U       H3 1866   7.888   6.128   3.533 -1.2307 -1.4525  0.6154
   74U       C2 1867   8.086   6.158   3.540  0.7220 -0.3643  0.6666
   74U       O2 1868   8.072   6.270   3.589 -0.5272  0.0576 -0.9144
   74U      C3' 1869   8.501   6.107   3.646  0.5720  0.9531  0.7029
   74U      H3' 1870   8.474   6.001   3.655  2.7519  0.1135 -1.5010
   74U      C2' 1871   8.397   6.213   3.640  0.7129  0.0350 -0.0547
   74U     H2'1 1872   8.331   6.209   3.727  3.6265 -0.0276  2.3051
   74U      O2' 1873   8.448   6.347   3.638  0.2734  0.6223 -0.1706
   74U     HO'2 1874   8.543   6.336   3.641 -0.0643 -3.7290  3.0783
   74U      O3' 1875   8.597   6.143   3.742 -1.0634  0.2669  0.3450
   75A        P 1876   8.611   6.070   3.882 -0.0548  0.0854 -0.0675
   75A      O1P 1877   8.741   6.112   3.934  0.0451 -0.5802 -0.1064
   75A      O2P 1878   8.582   5.926   3.856 -0.4583  0.0686 -0.9094
   75A      O5' 1879   8.488   6.136   3.955 -0.1003  0.7928  0.0179
   75A      C5' 1880   8.492   6.267   4.000  0.4418  0.3920  0.2702
   75A     H5'1 1881   8.511   6.332   3.915 -1.1784  0.4738 -0.0509
   75A     H5'2 1882   8.577   6.275   4.067  1.4991  0.7493 -1.0594
   75A      C4' 1883   8.368   6.311   4.078 -0.1227  0.5163 -0.7692
   75A      H4' 1884   8.395   6.399   4.136 -1.0883  1.7294 -2.0977
   75A      O4' 1885   8.252   6.331   4.003  0.1042 -0.0493  0.4584
   75A      C1' 1886   8.131   6.282   4.056  0.7572  0.5405  0.0429
   75A      H1' 1887   8.051   6.356   4.063 -1.5454 -1.9333  2.3873
   75A       N9 1888   8.069   6.176   3.978 -0.4067  0.3694 -0.0273
   75A       C8 1889   8.125   6.068   3.921 -0.1304  0.3175 -0.5375
   75A       H8 1890   8.232   6.053   3.916 -0.0697  0.9226 -1.2788
   75A       N7 1891   8.042   5.976   3.881  0.1798  0.4935  0.1769
   75A       C5 1892   7.917   6.033   3.908  0.8869 -0.1187 -0.2168
   75A       C6 1893   7.780   5.998   3.891 -0.1658  0.5405 -0.4042
   75A       N6 1894   7.748   5.880   3.846 -0.0331  0.0545  0.3282
   75A      H61 1895   7.823   5.819   3.814  0.4428  0.5483  0.4917
   75A      H62 1896   7.653   5.851   3.827  0.3862 -0.3173 -1.2883
   75A       N1 1897   7.680   6.075   3.926 -0.4874  0.0036 -0.4621
   75A       C2 1898   7.714   6.193   3.979  0.4817  0.0657  0.5862
   75A       H2 1899   7.633   6.264   3.993  0.3383  0.4518 -1.8349
   75A       N3 1900   7.836   6.241   4.000 -0.6815 -0.0701  0.1720
   75A       C4 1901   7.932   6.161   3.960 -0.4283 -0.3698 -0.2380
   75A      C3' 1902   8.313   6.208   4.181  0.5065 -0.3974 -0.2716
   75A      H3' 1903   8.328   6.110   4.134  0.5776 -0.2861 -0.4817
   75A      C2' 1904   8.164   6.236   4.196 -0.2080 -0.4035  0.0772
   75A     H2'1 1905   8.106   6.154   4.239  0.1411 -0.1248  1.1266
   75A      O2' 1906   8.153   6.343   4.296 -0.2345  0.0653 -0.3785
   75A     HO'2 1907   8.100   6.302   4.365  0.4851 -0.4186 -0.0885
   75A      O3' 1908   8.376   6.202   4.310 -0.0491  0.0598 -0.0552
   76A        P 1909   8.359   6.082   4.415  0.0579 -0.0789  0.5656
   76A      O1P 1910   8.468   6.098   4.510 -0.5686  0.5922  0.8198
   76A      O2P 1911   8.355   5.956   4.338  0.2693 -0.0927 -0.5490
   76A      O5' 1912   8.218   6.107   4.477  0.0085  0.3009 -0.3390
   76A      C5' 1913   8.200   6.212   4.573  0.3162  1.1741  0.2256
   76A     H5'1 1914   8.247   6.304   4.538 -1.5874  2.2017  0.1876
   76A     H5'2 1915   8.235   6.177   4.670 -3.0573  1.3780  1.6630
   76A      C4' 1916   8.048   6.239   4.589 -0.6996 -0.7444  0.2752
   76A      H4' 1917   8.034   6.334   4.642 -0.1831  0.5002 -1.7358
   76A      O4' 1918   7.980   6.247   4.464 -0.3381  0.5154  0.0913
   76A      C1' 1919   7.853   6.189   4.489  0.0377  0.0141 -0.4732
   76A      H1' 1920   7.777   6.263   4.466 -2.4746 -2.2803 -0.0318
   76A       N9 1921   7.829   6.065   4.412  0.7412 -0.2698 -0.0317
   76A       C8 1922   7.920   5.970   4.374 -0.2207 -0.0873 -0.5435
   76A       H8 1923   8.022   5.970   4.411 -0.0792 -2.2032 -0.8294
   76A       N7 1924   7.871   5.885   4.281 -0.0490  0.0258  0.4167
   76A       C5 1925   7.736   5.922   4.267 -0.5135 -0.6829 -0.0195
   76A       C6 1926   7.626   5.867   4.195  0.7970 -0.3371  0.0513
   76A       N6 1927   7.622   5.763   4.120 -0.3155  0.1534 -0.2378
   76A      H61 1928   7.714   5.726   4.101  0.9156  1.2586  2.9397
   76A      H62 1929   7.535   5.736   4.076 -0.1674 -1.3015  0.2988
   76A       N1 1930   7.513   5.934   4.204  0.2605 -0.1453 -0.7648
   76A       C2 1931   7.503   6.044   4.278  0.4784 -0.5338  0.0282
   76A       H2 1932   7.403   6.084   4.273  0.2040 -1.2709 -0.5530
   76A       N3 1933   7.595   6.101   4.358  0.1710  0.4648 -0.2312
   76A       C4 1934   7.711   6.034   4.341 -0.6845 -0.4473  0.0086
   76A      C3' 1935   7.978   6.127   4.671  0.6615  0.6323  0.2257
   76A      H3' 1936   7.998   6.030   4.627 -0.9118  0.8288 -1.0255
   76A      C2' 1937   7.833   6.150   4.638 -0.1513  0.4601  0.2288
   76A     H2'1 1938   7.782   6.054   4.645  3.1036 -1.3508  1.5361
   76A      O2' 1939   7.770   6.258   4.711 -0.6455 -0.1963  0.3115
   76A     HO'2 1940   7.816   6.266   4.795 -0.2253  1.1418 -0.0218
   76A      O3' 1941   7.989   6.141   4.809 -0.2152 -0.3622 -0.5133
   77U        P 1942   8.013   6.021   4.904 -0.2041 -0.2151 -0.0374
   77U      O1P 1943   8.041   6.074   5.041 -0.2617 -0.5071  0.7032
   77U      O2P 1944   8.109   5.931   4.849  0.2034 -0.1297 -0.0360
   77U      O5' 1945   7.868   5.951   4.904 -0.2239  0.4303  0.6537
   77U      C5' 1946   7.755   6.013   4.972  0.5877  0.9107  0.0043
   77U     H5'1 1947   7.752   6.120   4.952  1.9697  0.7910 -0.9623
   77U     H5'2 1948   7.761   6.003   5.081 -0.5498  0.0975  0.0159
   77U      C4' 1949   7.624   5.945   4.915 -0.2556  0.1452 -0.4723
   77U      H4' 1950   7.537   5.997   4.953 -0.6975  0.4753 -1.8775
   77U      O4' 1951   7.622   5.957   4.771  0.1935  0.8043  1.0008
   77U      C1' 1952   7.542   5.846   4.724 -0.5472 -0.5298 -0.4177
   77U      H1' 1953   7.447   5.894   4.702 -0.3640  0.2649  0.4686
   77U       N1 1954   7.613   5.770   4.611 -0.2134 -0.3699 -0.2251
   77U       C6 1955   7.750   5.753   4.609 -0.2388 -0.6431 -1.0200
   77U       H6 1956   7.816   5.797   4.683  0.2623 -0.1187 -1.7597
   77U       C5 1957   7.804   5.674   4.510 -0.2544 -0.4510  0.1446
   77U       H5 1958   7.911   5.658   4.510 -0.1684  0.0741 -1.1180
   77U       C4 1959   7.732   5.620   4.404  0.3096  0.2257  0.7235
   77U       O4 1960   7.768   5.549   4.308  0.2512  0.3004  0.3322
   77U       N3 1961   7.596   5.639   4.415 -0.3759 -0.3465 -0.0874
   77U       H3 1962   7.533   5.588   4.355 -1.6706  1.0543  0.0200
   77U       C2 1963   7.532   5.711   4.518  0.1028  0.3161  0.0664
   77U       O2 1964   7.411   5.713   4.511  0.2256 -0.4945  0.0664
   77U      C3' 1965   7.607   5.803   4.943  0.6955  0.1640 -0.6577
   77U      H3' 1966   7.704   5.757   4.923  1.3607  1.4988 -0.6546
   77U      C2' 1967   7.518   5.748   4.836  0.2431  0.4832  0.2727
   77U     H2'1 1968   7.554   5.647   4.815  0.7886  0.8708 -0.7108
   77U      O2' 1969   7.379   5.745   4.863  0.4848  0.3960  0.3777
   77U     HO'2 1970   7.361   5.692   4.942 -0.7344 -0.8788 -0.7079
   77U      O3' 1971   7.548   5.785   5.074  0.2563  0.0411  0.2508
   78U        P 1972   7.572   5.644   5.141  0.1929 -0.2163 -0.1540
   78U      O1P 1973   7.551   5.641   5.288  0.3923  0.4016 -0.1850
   78U      O2P 1974   7.693   5.582   5.088 -0.0895 -0.0478  0.3462
   78U      O5' 1975   7.437   5.574   5.081 -0.1182  0.0654 -0.1818
   78U      C5' 1976   7.332   5.535   5.169  1.1468  0.0366 -0.3569
   78U     H5'1 1977   7.307   5.607   5.247 -1.0937 -0.6257 -0.3771
   78U     H5'2 1978   7.377   5.454   5.227 -0.7318 -0.3901  0.5840
   78U      C4' 1979   7.208   5.491   5.096  0.9669  0.0212  0.7803
   78U      H4' 1980   7.122   5.529   5.152  0.9842  2.0142 -0.4538
   78U      O4' 1981   7.196   5.537   4.956 -0.1642 -0.5685 -1.0556
   78U      C1' 1982   7.150   5.428   4.872  0.3327  0.0854  0.0621
   78U      H1' 1983   7.062   5.454   4.812  0.0723 -2.0523 -0.5430
   78U       N1 1984   7.258   5.383   4.775 -0.2265 -0.1145  0.3639
   78U       C6 1985   7.393   5.424   4.788  0.9382 -0.9646  0.3034
   78U       H6 1986   7.415   5.501   4.860  0.2756  0.7318 -1.2373
   78U       C5 1987   7.486   5.382   4.702 -0.4697 -0.4347 -0.8750
   78U       H5 1988   7.588   5.415   4.717 -0.8843  1.9608 -2.6685
   78U       C4 1989   7.449   5.294   4.590 -0.1291  0.4907 -0.0107
   78U       O4 1990   7.526   5.239   4.509 -0.6872 -0.0203  0.3922
   78U       N3 1991   7.316   5.267   4.581 -0.8867 -0.9505  0.7441
   78U       H3 1992   7.286   5.218   4.498 -0.1281  2.3479 -1.6846
   78U       C2 1993   7.215   5.304   4.669  0.2259  0.2104  0.8045
   78U       O2 1994   7.099   5.262   4.654  0.7798  0.7651  0.3931
   78U      C3' 1995   7.211   5.344   5.091  0.7963  0.3496  0.3133
   78U      H3' 1996   7.308   5.301   5.066  0.6131  0.0059  0.1910
   78U      C2' 1997   7.108   5.321   4.972  0.5887 -0.4700  0.6756
   78U     H2'1 1998   7.120   5.225   4.922  1.1943 -0.0092 -0.0871
   78U      O2' 1999   6.977   5.356   5.013 -0.3218 -0.0006  0.3286
   78U     HO'2 2000   6.976   5.337   5.107  1.4763 -0.7021  0.2430
   78U      O3' 2001   7.153   5.277   5.207 -0.4408 -0.3653  0.2357
   79A        P 2002   7.167   5.127   5.243  0.2002 -0.0742  0.0455
   79A      O1P 2003   7.073   5.106   5.356  0.1202  0.3024  0.4426
   79A      O2P 2004   7.310   5.102   5.270  0.3627 -0.2387  0.2488
   79A      O5' 2005   7.119   5.034   5.118 -0.5057  0.2934  0.0070
   79A      C5' 2006   6.985   5.007   5.094  0.7528 -0.9885 -0.9628
   79A     H5'1 2007   6.934   5.099   5.070  1.0083 -1.4862 -3.7265
   79A     H5'2 2008   6.931   4.967   5.180  1.2832 -0.7468 -0.5096
   79A      C4' 2009   6.978   4.905   4.981 -0.3725 -0.6930  0.3565
   79A      H4' 2010   6.875   4.872   4.975 -0.2614 -0.8604 -0.8112
   79A      O4' 2011   7.005   4.960   4.854  0.0916  0.1419  0.4815
   79A      C1' 2012   7.078   4.866   4.770  1.0863 -0.0891 -0.0758
   79A      H1' 2013   7.019   4.852   4.679 -0.8721  2.8226  0.5873
   79A       N9 2014   7.213   4.910   4.742 -0.2965  0.1475  0.2255
   79A       C8 2015   7.286   5.008   4.815 -0.0784 -0.0471  0.3235
   79A       H8 2016   7.248   5.055   4.904  0.8070  1.1597  0.0801
   79A       N7 2017   7.404   5.022   4.772  0.3232  0.0822  0.0293
   79A       C5 2018   7.413   4.931   4.668 -0.1475 -0.9217  0.8208
   79A       C6 2019   7.519   4.896   4.581 -0.3592  0.2457  0.0508
   79A       N6 2020   7.633   4.955   4.566 -0.0061  0.4049 -0.6112
   79A      H61 2021   7.657   5.032   4.626 -1.7394  0.4841  0.0109
   79A      H62 2022   7.686   4.926   4.485 -1.8992  0.1858 -1.8281
   79A       N1 2023   7.495   4.805   4.486  0.4158  0.4225 -0.6168
   79A       C2 2024   7.380   4.738   4.488  0.2895 -0.0108 -0.4452
   79A       H2 2025   7.346   4.676   4.406 -0.2427  2.0381 -1.8405
   79A       N3 2026   7.278   4.759   4.565 -0.3889 -0.2547 -0.2238
   79A       C4 2027   7.300   4.857   4.655 -0.1780 -1.0371  0.2017
   79A      C3' 2028   7.068   4.784   4.995 -0.3224 -0.1760  0.4763
   79A      H3' 2029   7.166   4.826   5.018  0.4397 -0.7838 -1.4949
   79A      C2' 2030   7.080   4.731   4.850  0.2654 -0.3754 -0.4151
   79A     H2'1 2031   7.166   4.668   4.828  1.1187 -0.3383  2.4671
   79A      O2' 2032   6.949   4.676   4.821  0.4686 -0.7843  0.4673
   79A     HO'2 2033   6.964   4.615   4.749  0.5823  0.4215 -0.5740
   79A      O3' 2034   7.022   4.688   5.094 -0.0252  0.5535 -0.1965
   80A        P 2035   7.123   4.602   5.173 -0.6153 -0.2427  0.0981
   80A      O1P 2036   7.048   4.522   5.270  0.5038  0.2514 -0.2954
   80A      O2P 2037   7.216   4.702   5.228 -0.0006 -0.2098  0.3061
   80A      O5' 2038   7.205   4.506   5.078 -0.1019 -0.1176  0.6296
   80A      C5' 2039   7.141   4.393   5.022  0.3705 -0.2584 -0.6005
   80A     H5'1 2040   7.053   4.422   4.964  0.2535 -1.0932 -0.8521
   80A     H5'2 2041   7.108   4.332   5.106  0.4718  1.1001  0.4557
   80A      C4' 2042   7.232   4.316   4.927  0.5126 -0.1087  0.5244
   80A      H4' 2043   7.173   4.228   4.901  1.1680 -0.1555 -0.9104
   80A      O4' 2044   7.265   4.382   4.806 -0.2039  0.3084 -0.5737
   80A      C1' 2045   7.400   4.358   4.775  0.0231  1.3202 -0.1348
   80A      H1' 2046   7.420   4.314   4.678  0.6277 -1.1989  1.0402
   80A       N9 2047   7.489   4.479   4.781 -0.0532  0.3054 -0.1280
   80A       C8 2048   7.481   4.589   4.867 -0.1475  0.4773 -0.4248
   80A       H8 2049   7.397   4.605   4.932  0.5100 -1.3864  0.9696
   80A       N7 2050   7.580   4.675   4.849 -0.4620  0.0134  0.0365
   80A       C5 2051   7.656   4.613   4.743 -0.2980 -0.2796  0.2741
   80A       C6 2052   7.775   4.655   4.669  0.3999  0.6683  0.0278
   80A       N6 2053   7.843   4.766   4.691  0.6420 -0.6473  0.0365
   80A      H61 2054   7.813   4.828   4.765  4.9571  0.7276  0.8890
   80A      H62 2055   7.923   4.783   4.633 -0.3018 -1.2575 -1.5027
   80A       N1 2056   7.815   4.577   4.568  0.0187 -0.1337  0.1163
   80A       C2 2057   7.749   4.469   4.537 -0.1612 -0.2229 -0.4514
   80A       H2 2058   7.786   4.422   4.447  1.5309  1.6073 -0.7551
   80A       N3 2059   7.645   4.417   4.601  0.5221  0.0091 -0.2622
   80A       C4 2060   7.598   4.500   4.702  0.0659 -0.4660  0.6201
   80A      C3' 2061   7.361   4.258   4.991 -0.2665 -0.2640 -0.5071
   80A      H3' 2062   7.400   4.330   5.062 -1.7408 -1.0965  1.2205
   80A      C2' 2063   7.451   4.245   4.871 -0.8505 -0.9243  0.0420
   80A     H2'1 2064   7.556   4.257   4.897 -0.7568  0.6175 -0.9513
   80A      O2' 2065   7.434   4.127   4.796  0.0834  0.4332  0.4438
   80A     HO'2 2066   7.388   4.066   4.853  0.4911 -0.1948  0.1079
   80A      O3' 2067   7.345   4.134   5.067 -0.3236 -0.8914  0.3558
   81U        P 2068   7.465   4.070   5.154  0.0063  0.6783 -0.0548
   81U      O1P 2069   7.424   3.929   5.173 -0.6562  0.1725  0.2964
   81U      O2P 2070   7.469   4.154   5.276 -0.6414 -0.2150 -0.3592
   81U      O5' 2071   7.603   4.087   5.081  0.5915  0.3424 -0.2641
   81U      C5' 2072   7.649   3.981   4.995 -0.7943 -0.0207 -0.7691
   81U     H5'1 2073   7.572   3.956   4.922 -1.6248 -1.6991  0.6105
   81U     H5'2 2074   7.672   3.889   5.047 -1.6203  1.8517  3.3147
   81U      C4' 2075   7.784   4.022   4.937 -0.0748  0.2236  0.4165
   81U      H4' 2076   7.812   3.949   4.861  1.8521 -0.4234  1.6747
   81U      O4' 2077   7.782   4.150   4.873  0.0861  0.9983  0.2795
   81U      C1' 2078   7.910   4.204   4.881 -0.4321 -0.2779 -0.3983
   81U      H1' 2079   7.948   4.220   4.781  1.3775  0.9395  0.4356
   81U       N1 2080   7.896   4.333   4.955  0.1608 -0.5671  0.1896
   81U       C6 2081   7.802   4.351   5.054 -0.1254 -0.4239  0.0682
   81U       H6 2082   7.746   4.271   5.098 -0.7565 -0.3004 -0.4976
   81U       C5 2083   7.779   4.477   5.095  1.2233  0.4579  0.0130
   81U       H5 2084   7.710   4.492   5.176  0.6875  1.3270 -0.5895
   81U       C4 2085   7.856   4.592   5.058  0.1070 -0.5112  0.5796
   81U       O4 2086   7.830   4.705   5.090  0.2683  0.7110  0.1041
   81U       N3 2087   7.949   4.568   4.960  0.4605  0.3489 -0.4330
   81U       H3 2088   8.004   4.648   4.932 -0.2298  1.2158  0.6117
   81U       C2 2089   7.974   4.443   4.905 -0.2189 -1.2440  0.4032
   81U       O2 2090   8.055   4.434   4.810 -0.6628 -0.1145  0.2384
   81U      C3' 2091   7.896   4.025   5.039  0.6426 -0.2905  0.0656
   81U      H3' 2092   7.868   4.073   5.132 -0.7605  1.5074 -1.2188
   81U      C2' 2093   7.996   4.117   4.968 -0.2683 -0.1367 -0.6526
   81U     H2'1 2094   8.055   4.184   5.030 -0.7727  0.7562 -1.1141
   81U      O2' 2095   8.076   4.054   4.883 -0.4298 -0.0498 -0.2345
   81U     HO'2 2096   8.125   3.988   4.934  0.3292 -1.2336 -2.3615
   81U      O3' 2097   7.950   3.894   5.065 -0.0830 -0.4914  0.1051
   82U        P 2098   8.057   3.878   5.180 -0.1826 -0.3645 -0.0190
   82U      O1P 2099   8.181   3.937   5.126 -0.6553  0.0792 -0.8550
   82U      O2P 2100   8.051   3.733   5.213 -0.6272  0.5010  0.0623
   82U      O5' 2101   8.005   3.967   5.298  0.3600 -0.1156 -0.0707
   82U      C5' 2102   7.976   3.916   5.428 -0.2647 -0.0894  0.7926
   82U     H5'1 2103   8.064   3.874   5.475 -0.6747 -2.4864 -0.4240
   82U     H5'2 2104   7.901   3.837   5.418 -0.1887  0.0565 -1.2318
   82U      C4' 2105   7.911   4.023   5.516  0.1994 -0.0330 -0.0763
   82U      H4' 2106   7.898   3.981   5.616  1.2408  4.3699  2.1953
   82U      O4' 2107   7.983   4.146   5.536 -0.3150  0.0048 -0.0677
   82U      C1' 2108   7.912   4.254   5.473  0.5388 -0.1248  0.6234
   82U      H1' 2109   7.877   4.317   5.555  0.5804  1.1688 -0.3182
   82U       N1 2110   7.993   4.336   5.375 -0.3012  0.4041 -0.6507
   82U       C6 2111   8.108   4.286   5.312  0.2648  0.0136 -0.3396
   82U       H6 2112   8.132   4.181   5.316  0.9620  0.2059  0.9943
   82U       C5 2113   8.200   4.368   5.259  0.3337 -0.5231  0.1852
   82U       H5 2114   8.297   4.334   5.227  0.2274  1.7322 -2.9637
   82U       C4 2115   8.181   4.516   5.255  0.4238  0.3994 -0.3561
   82U       O4 2116   8.260   4.585   5.205  0.1790 -0.2305 -0.6213
   82U       N3 2117   8.058   4.557   5.304 -0.9716 -0.0489  0.4159
   82U       H3 2118   8.052   4.656   5.322 -0.2045  0.3594 -1.3450
   82U       C2 2119   7.969   4.474   5.368  0.0982  0.3568  0.2318
   82U       O2 2120   7.877   4.523   5.430  0.1912 -0.5855 -0.1949
   82U      C3' 2121   7.773   4.061   5.469  0.1009 -0.0735  0.1067
   82U      H3' 2122   7.744   3.993   5.388  2.4642  0.7936 -1.5643
   82U      C2' 2123   7.784   4.200   5.405 -0.1406  0.0996  0.7490
   82U     H2'1 2124   7.809   4.186   5.300  0.8628  1.4820  0.7785
   82U      O2' 2125   7.675   4.290   5.399 -0.5225 -0.2476  0.4412
   82U     HO'2 2126   7.609   4.237   5.354 -0.5632  0.9762 -1.0047
   82U      O3' 2127   7.675   4.052   5.572 -0.4733  0.3720  0.1781
   82U      H3T 2128   7.706   4.110   5.642  2.4429  0.2295 -0.8707
   8.58871   8.58871   6.07333   0.00000   0.00000   0.00000   0.00000   4.29491   4.29491
