# Supplementary material for: Constant-pH Molecular Dynamics of Cationic Peptide Dendrimers Binding to siRNA
Source: J Chem Inf Model. 2026 Feb 5;66(8):4734–43. doi: 10.1021/acs.jcim.5c02636 (PMC13126635; doi:10.1021/acs.jcim.5c02636)
Supplement: Supplementary file 2 [file ci5c02636_si_002.zip › zip/MH18_07_out_7.gro]

Protein
 2128
    1LY0      N    1   6.108   6.756   3.192 -0.3520  0.2400  0.3853
    1LY0     H1    2   6.182   6.689   3.180  1.1803  1.6712  1.3797
    1LY0     H2    3   6.136   6.847   3.160 -0.0700  0.1484  0.3777
    1LY0     H3    4   6.024   6.731   3.142  0.3319 -0.2609 -0.5318
    1LY0     CA    5   6.091   6.760   3.338 -0.7552  0.4498 -0.3855
    1LY0     HA    6   6.032   6.851   3.351  1.5038  1.9832 -0.2420
    1LY0     CB    7   6.017   6.638   3.401 -0.0197 -0.0454  0.2689
    1LY0    HB1    8   5.925   6.616   3.346  0.2908 -0.8736  0.0598
    1LY0    HB2    9   5.980   6.662   3.501  0.0352 -0.9425  0.5146
    1LY0     CG   10   6.107   6.513   3.411 -0.1764 -1.2501  0.1201
    1LY0    HG1   11   6.196   6.525   3.472 -0.2192 -2.2494  0.3939
    1LY0    HG2   12   6.146   6.474   3.317  0.6879  1.0791 -0.5567
    1LY0     CD   13   6.025   6.415   3.485  0.4295  0.0267 -0.0356
    1LY0    HD1   14   5.949   6.380   3.416  1.5352  0.3068 -1.4462
    1LY0    HD2   15   5.977   6.459   3.573 -1.5392 -2.0347 -0.0088
    1LY0     CE   16   6.106   6.298   3.536  0.1840  0.4961  0.2360
    1LY0    HE1   17   6.044   6.258   3.615 -0.4914  0.4715 -0.3042
    1LY0    HE2   18   6.198   6.335   3.582  0.3276  0.1826  0.2030
    1LY0     NZ   19   6.146   6.206   3.421  0.3088 -0.1826 -0.7234
    1LY0    HZ1   20   6.197   6.127   3.456  1.5010  0.3255 -1.2881
    1LY0    HZ2   21   6.065   6.183   3.364 -0.6427  1.8066 -0.2681
    1LY0    HZ3   22   6.206   6.254   3.356  0.8492 -1.8286 -1.4913
    1LY0      C   23   6.226   6.795   3.401  0.1421  0.3396  0.2352
    1LY0      O   24   6.328   6.746   3.357  0.1259 -0.4725 -0.2906
    2LER      N   25   6.222   6.868   3.510 -0.3198 -0.3077  0.2276
    2LER      H   26   6.142   6.913   3.552  1.7868  3.3974  0.7618
    2LER     CA   27   6.339   6.879   3.595 -0.8631  0.4639 -0.1455
    2LER     HA   28   6.434   6.869   3.542 -1.1405  1.9807 -0.9939
    2LER     CB   29   6.334   7.019   3.666  0.4005  0.4070 -0.2500
    2LER    HB1   30   6.229   7.028   3.696 -0.1107  1.5881 -2.2208
    2LER    HB2   31   6.345   7.093   3.587 -1.7416  2.7721  1.5075
    2LER     CG   32   6.428   7.051   3.785  0.9127 -0.3049  0.1392
    2LER     HG   33   6.402   6.966   3.847 -1.6885 -0.5761 -1.1665
    2LER    CD1   34   6.572   7.041   3.764 -0.6536 -0.0379  0.1009
    2LER   HD11   35   6.596   7.115   3.687  0.7422  1.6287  2.0255
    2LER   HD12   36   6.618   7.060   3.861  0.3883  1.2436 -0.6036
    2LER   HD13   37   6.603   6.942   3.730  0.1634 -0.0302  0.7677
    2LER    CD2   38   6.395   7.196   3.846  0.1021  1.0303  0.1609
    2LER   HD21   39   6.482   7.222   3.907 -0.3368 -1.5085  2.0534
    2LER   HD22   40   6.380   7.265   3.763  0.5648 -1.3969 -2.0920
    2LER   HD23   41   6.304   7.189   3.905 -0.1048  4.2726  0.4197
    2LER      C   42   6.345   6.769   3.709 -0.7295  0.0693 -0.1981
    2LER      O   43   6.243   6.729   3.762  0.6137 -0.4277  0.1488
    3LYR      N   44   6.463   6.727   3.748  0.2110 -0.3121 -0.2483
    3LYR      H   45   6.538   6.771   3.698 -0.4181 -0.9793 -1.8214
    3LYR     CA   46   6.495   6.650   3.874 -0.3207 -0.4689  0.0679
    3LYR     HA   47   6.431   6.683   3.956  0.7806 -1.3794  1.3190
    3LYR     CB   48   6.477   6.499   3.845 -0.4514 -0.7912  0.1294
    3LYR    HB1   49   6.377   6.462   3.871 -1.2873  0.8966 -0.5029
    3LYR    HB2   50   6.539   6.445   3.915  0.9000  0.9558  0.3491
    3LYR     CG   51   6.504   6.452   3.698  1.2455  0.3356 -0.9034
    3LYR    HG1   52   6.608   6.475   3.675  1.0255  1.0636 -1.1853
    3LYR    HG2   53   6.434   6.494   3.626 -3.9953 -3.5482  1.2410
    3LYR     CD   54   6.481   6.300   3.687 -0.3265  0.4323 -0.5055
    3LYR    HD1   55   6.375   6.276   3.698 -0.2523 -2.6795 -4.4971
    3LYR    HD2   56   6.547   6.264   3.766 -0.9662  0.3995  0.0263
    3LYR     CE   57   6.516   6.246   3.554  0.3283 -0.3051 -0.1885
    3LYR    HE1   58   6.615   6.286   3.530  0.2836 -0.0838 -0.0058
    3LYR    HE2   59   6.445   6.277   3.477 -0.0153 -0.8626 -0.0970
    3LYR     NZ   60   6.523   6.100   3.561  0.0821  0.4192  0.3251
    3LYR    HZ1   61   6.450   6.052   3.611 -0.6885  3.2270  2.1125
    3LYR      C   62   6.638   6.689   3.924 -0.4951  0.0500 -0.2942
    3LYR      O   63   6.715   6.760   3.855 -0.3462  0.2856  0.0696
    4LY0      N   64   6.681   6.638   4.041 -0.1995 -0.4357 -0.3927
    4LY0      H   65   6.625   6.574   4.095  2.3408 -2.0604  0.5257
    4LY0     CA   66   6.819   6.668   4.086  0.2083 -1.0726 -0.2065
    4LY0     HA   67   6.868   6.701   3.995 -4.0884 -0.9449 -2.7403
    4LY0     CB   68   6.798   6.791   4.177  0.8581 -0.0139  0.6494
    4LY0    HB1   69   6.718   6.856   4.142  1.3767 -0.4534 -1.4765
    4LY0    HB2   70   6.893   6.844   4.179  1.1473 -0.4994  0.0764
    4LY0     CG   71   6.756   6.756   4.324 -0.7188  0.3459  0.0271
    4LY0    HG1   72   6.830   6.691   4.370 -2.3262 -1.8422 -0.3365
    4LY0    HG2   73   6.668   6.692   4.329 -0.5724 -0.3060 -3.5502
    4LY0     CD   74   6.730   6.885   4.403  0.1098 -0.0704  0.0100
    4LY0    HD1   75   6.635   6.921   4.365 -0.1287 -1.7975 -1.1373
    4LY0    HD2   76   6.808   6.960   4.386  0.5663 -0.4478  0.3843
    4LY0     CE   77   6.718   6.859   4.553 -0.0839 -0.8661  0.2943
    4LY0    HE1   78   6.696   6.954   4.601  0.2576  0.4189 -1.9320
    4LY0    HE2   79   6.818   6.823   4.580 -0.0914 -1.5535 -0.5186
    4LY0     NZ   80   6.609   6.756   4.589 -0.5098 -0.0393  0.6900
    4LY0    HZ1   81   6.637   6.663   4.560  1.4911  0.7736 -0.0970
    4LY0    HZ2   82   6.598   6.753   4.689  0.1457  0.1843  0.7743
    4LY0    HZ3   83   6.518   6.765   4.546 -0.9268  2.2279  1.9314
    4LY0      C   84   6.889   6.546   4.151 -0.9495 -0.4464 -0.0641
    4LY0      O   85   6.819   6.462   4.209  0.2887  0.4567  0.5451
    5LER      N   86   7.024   6.549   4.155  0.4850  0.3780 -0.4122
    5LER      H   87   7.072   6.627   4.113  1.1934  0.3655  0.3685
    5LER     CA   88   7.103   6.433   4.206  0.1472 -0.1179 -0.0810
    5LER     HA   89   7.033   6.373   4.265  0.9069  0.5877  1.6007
    5LER     CB   90   7.149   6.344   4.084 -0.4167 -0.2597  0.0236
    5LER    HB1   91   7.208   6.406   4.017  1.0470 -1.6691 -0.0344
    5LER    HB2   92   7.062   6.311   4.027  0.4631 -2.4853 -0.1287
    5LER     CG   93   7.234   6.224   4.117 -0.2440  0.5391 -0.4764
    5LER     HG   94   7.314   6.252   4.186 -0.3878  1.6285 -0.7305
    5LER    CD1   95   7.160   6.108   4.189 -0.3931  0.0293  0.2319
    5LER   HD11   96   7.115   6.142   4.283  0.6517  1.7635  0.1400
    5LER   HD12   97   7.074   6.070   4.134  0.1360 -0.5054 -0.2268
    5LER   HD13   98   7.229   6.025   4.202 -0.6420 -0.2222 -0.0387
    5LER    CD2   99   7.295   6.161   3.990  0.3537 -0.1812 -0.1298
    5LER   HD21  100   7.347   6.236   3.931 -1.0805  0.6509 -0.3916
    5LER   HD22  101   7.371   6.086   4.012  0.6013  1.0029  3.8268
    5LER   HD23  102   7.213   6.123   3.929 -1.2665  0.0105  1.8190
    5LER      C  103   7.219   6.474   4.290 -0.6532 -0.7430 -0.2806
    5LER      O  104   7.303   6.559   4.251  0.0032  0.5633 -0.2762
    6LYR      N  105   7.237   6.413   4.404  0.0966  0.4952 -0.1843
    6LYR      H  106   7.157   6.360   4.437 -2.5412  2.9277 -2.0713
    6LYR     CA  107   7.351   6.430   4.499 -0.6771  0.1892 -0.0661
    6LYR     HA  108   7.400   6.520   4.463  0.8470 -0.5155  0.1893
    6LYR     CB  109   7.297   6.426   4.639  0.1318 -0.4072 -0.3896
    6LYR    HB1  110   7.380   6.413   4.710 -0.9485 -2.8221  0.5336
    6LYR    HB2  111   7.226   6.344   4.652  0.1826 -0.9502 -2.9753
    6LYR     CG  112   7.218   6.557   4.669  0.3863  0.4350  0.1858
    6LYR    HG1  113   7.120   6.552   4.622  1.8000 -0.1219 -2.9628
    6LYR    HG2  114   7.279   6.637   4.627 -2.2364  1.9780 -0.9510
    6LYR     CD  115   7.203   6.580   4.815  0.4665  0.1492 -0.2154
    6LYR    HD1  116   7.146   6.672   4.825  1.3534  0.5903  1.0482
    6LYR    HD2  117   7.298   6.597   4.867 -0.2124  2.6314  0.3364
    6LYR     CE  118   7.123   6.462   4.869 -0.2540 -0.3876  0.1087
    6LYR    HE1  119   7.190   6.376   4.871 -1.5052 -1.3783  1.0962
    6LYR    HE2  120   7.041   6.444   4.799  1.2046 -1.0420 -1.5071
    6LYR     NZ  121   7.074   6.492   5.005  0.1001  0.2316  0.1617
    6LYR    HZ1  122   7.053   6.589   5.025  0.8152  1.2153 -3.2582
    6LYR      C  123   7.459   6.317   4.474 -0.5246 -0.3328  0.2318
    6LYR      O  124   7.431   6.207   4.425 -0.0866  1.0399 -0.1849
    7LER      N  125   7.581   6.349   4.523  0.7235  0.2089 -0.1871
    7LER      H  126   7.591   6.433   4.578  1.7030 -0.0356  0.0332
    7LER     CA  127   7.691   6.252   4.517  0.0739 -0.5540 -0.3435
    7LER     HA  128   7.697   6.219   4.413  0.0613  0.3352 -0.6330
    7LER     CB  129   7.814   6.330   4.564  0.1934 -0.4362  0.5220
    7LER    HB1  130   7.891   6.254   4.577  2.3345  1.5716  0.1955
    7LER    HB2  131   7.790   6.381   4.658  0.8508  1.3483 -0.2329
    7LER     CG  132   7.873   6.439   4.463 -0.2402 -0.0462 -0.2306
    7LER     HG  133   7.794   6.509   4.435  2.5817  2.5906 -2.2883
    7LER    CD1  134   7.975   6.529   4.540 -0.1863 -0.2945  0.0281
    7LER   HD11  135   8.068   6.483   4.572 -0.7036 -1.2322  0.2259
    7LER   HD12  136   7.995   6.622   4.487 -2.2735 -0.0868 -0.4787
    7LER   HD13  137   7.929   6.573   4.628  1.4349 -0.7078  1.1176
    7LER    CD2  138   7.927   6.371   4.341  0.0041 -0.1246 -0.2213
    7LER   HD21  139   7.846   6.311   4.301  0.3668 -0.6359 -0.2030
    7LER   HD22  140   7.963   6.443   4.267  1.8725 -0.3862  0.3650
    7LER   HD23  141   8.009   6.303   4.366  0.0281  0.4548  1.3972
    7LER      C  142   7.679   6.124   4.602  0.2706 -0.1773  0.4464
    7LER      O  143   7.638   6.129   4.717 -0.2024  0.3432 -0.6050
    8LER      N  144   7.701   6.011   4.537  0.0220 -0.3877  0.4039
    8LER      H  145   7.715   6.029   4.439  2.8156  1.7903  1.0680
    8LER     CA  146   7.679   5.867   4.566  0.3802 -0.2565 -0.3484
    8LER     HA  147   7.704   5.808   4.479  1.0885 -0.1835 -0.1986
    8LER     CB  148   7.786   5.833   4.680 -0.5818  0.1938 -0.5975
    8LER    HB1  149   7.788   5.725   4.695  1.1499 -0.3016 -3.5373
    8LER    HB2  150   7.756   5.877   4.775  2.3058  0.8088  0.1401
    8LER     CG  151   7.931   5.875   4.664  0.2202  0.0542 -0.2592
    8LER     HG  152   7.931   5.982   4.683 -0.0477 -0.3434  2.3130
    8LER    CD1  153   8.009   5.816   4.782  0.3214 -0.9833  0.0907
    8LER   HD11  154   7.992   5.708   4.782 -1.2428 -0.7714 -1.5465
    8LER   HD12  155   8.113   5.846   4.792 -0.3833  1.6436  0.0835
    8LER   HD13  156   7.953   5.850   4.869  0.5321 -1.0395  0.2511
    8LER    CD2  157   8.003   5.836   4.532 -0.0011 -0.3600  0.2322
    8LER   HD21  158   8.104   5.876   4.517 -0.2112  0.4424  0.9044
    8LER   HD22  159   8.010   5.727   4.528 -1.2120 -0.4824  1.0725
    8LER   HD23  160   7.952   5.869   4.441  1.6793 -1.0780 -1.0411
    8LER      C  161   7.537   5.820   4.606 -0.2388 -0.0417 -0.2836
    8LER      O  162   7.528   5.698   4.625  0.4353 -0.0549  0.8597
    9LYR      N  163   7.436   5.904   4.621  0.4511  0.0549 -0.1761
    9LYR      H  164   7.453   6.003   4.619 -1.3171  0.3720 -1.1654
    9LYR     CA  165   7.310   5.855   4.680 -0.2914  0.3525  0.2487
    9LYR     HA  166   7.340   5.818   4.779 -0.1841  2.7602  1.1877
    9LYR     CB  167   7.217   5.979   4.695 -0.0880 -0.0069  0.1395
    9LYR    HB1  168   7.134   5.937   4.752 -0.6741  1.3737  0.3307
    9LYR    HB2  169   7.181   6.011   4.597  0.7075 -0.4096 -0.2958
    9LYR     CG  170   7.282   6.098   4.769  0.0056 -0.0443 -0.6108
    9LYR    HG1  171   7.198   6.153   4.811  1.4768  1.7873  0.0612
    9LYR    HG2  172   7.349   6.155   4.705 -0.4719 -1.3890 -2.3847
    9LYR     CD  173   7.347   6.058   4.901 -0.0944 -0.3495 -0.1959
    9LYR    HD1  174   7.440   6.002   4.890  0.9979  0.7844  2.5028
    9LYR    HD2  175   7.275   5.995   4.954  1.2620 -0.4606  1.6145
    9LYR     CE  176   7.388   6.175   4.994 -0.3692  0.3918  0.1811
    9LYR    HE1  177   7.406   6.121   5.087 -0.0084  1.9939  1.0749
    9LYR    HE2  178   7.302   6.239   5.014 -0.6779  0.1680 -0.4161
    9LYR     NZ  179   7.500   6.250   4.939  0.3051 -0.2740 -0.2009
    9LYR    HZ1  180   7.554   6.219   4.859 -0.1435  0.9642 -1.0127
    9LYR      C  181   7.227   5.744   4.618  0.0234 -0.5559  0.0978
    9LYR      O  182   7.139   5.693   4.688 -0.4776  0.4463  0.6555
   10LER      N  183   7.241   5.723   4.488  0.2653  0.4531 -0.0881
   10LER      H  184   7.301   5.783   4.433 -0.6369 -0.5366 -2.2438
   10LER     CA  185   7.186   5.605   4.412 -0.1402  0.5823 -0.8007
   10LER     HA  186   7.106   5.563   4.474  0.3653  0.5410 -0.1668
   10LER     CB  187   7.129   5.647   4.276 -0.7640  0.7816 -0.5387
   10LER    HB1  188   7.097   5.558   4.222 -0.7653  0.3979  0.0886
   10LER    HB2  189   7.206   5.700   4.219 -0.8268  2.0619  0.5301
   10LER     CG  190   7.005   5.742   4.274 -0.5638 -0.4244 -0.0535
   10LER     HG  191   7.024   5.826   4.340 -0.6726 -0.9294  0.6321
   10LER    CD1  192   6.972   5.787   4.135  1.6532 -0.7073  0.0501
   10LER   HD11  193   6.965   5.696   4.075  0.2701  0.2032 -1.2682
   10LER   HD12  194   6.873   5.833   4.142  2.5263  1.1212  0.9378
   10LER   HD13  195   7.043   5.854   4.088  0.6176  0.3113 -0.1041
   10LER    CD2  196   6.881   5.680   4.340  0.3992  0.6080  0.4192
   10LER   HD21  197   6.844   5.590   4.292 -0.1818  1.0051  0.1019
   10LER   HD22  198   6.897   5.643   4.441 -3.7628 -2.3428  0.2830
   10LER   HD23  199   6.793   5.745   4.344  0.0042  0.0917  0.2293
   10LER      C  200   7.292   5.491   4.389 -0.2601 -0.1633 -0.3441
   10LER      O  201   7.265   5.385   4.332  0.3876  0.1513  0.2171
   11LER      N  202   7.417   5.512   4.436  0.0078  0.2395 -0.1663
   11LER      H  203   7.435   5.592   4.495 -1.4600 -1.2932  2.5867
   11LER     CA  204   7.526   5.417   4.445  0.8111 -0.0330 -0.7038
   11LER     HA  205   7.512   5.336   4.372 -0.3819 -1.6284  1.1750
   11LER     CB  206   7.656   5.494   4.419 -0.5327 -0.0801 -0.3433
   11LER    HB1  207   7.671   5.570   4.495 -0.3533 -0.6806  0.2381
   11LER    HB2  208   7.636   5.540   4.323  0.2266  2.2796  0.5757
   11LER     CG  209   7.783   5.402   4.417 -0.3791  0.9169  0.2303
   11LER     HG  210   7.783   5.341   4.508  1.8034  0.0017 -0.3105
   11LER    CD1  211   7.780   5.330   4.284 -0.3176 -0.2798  0.7680
   11LER   HD11  212   7.786   5.396   4.198 -1.9100  0.4710  1.1949
   11LER   HD12  213   7.870   5.269   4.275 -0.4165 -0.2008 -1.2364
   11LER   HD13  214   7.697   5.263   4.263  0.6950 -1.0078 -1.1587
   11LER    CD2  215   7.908   5.477   4.420 -0.9026 -0.6877  0.5973
   11LER   HD21  216   7.921   5.525   4.323  1.1185  0.2273  1.2574
   11LER   HD22  217   7.904   5.551   4.500  1.4358  0.1306  0.0321
   11LER   HD23  218   7.986   5.403   4.441  3.1067  2.9400 -0.0656
   11LER      C  219   7.516   5.336   4.581 -0.6857 -0.6235 -0.2622
   11LER      O  220   7.503   5.209   4.590  0.2065 -0.5931 -0.4329
   12LER      N  221   7.529   5.412   4.688 -0.0296 -0.9011  0.2885
   12LER      H  222   7.538   5.513   4.682 -0.3060 -0.9300 -0.9730
   12LER     CA  223   7.523   5.354   4.823  0.0177 -0.0997  0.2830
   12LER     HA  224   7.565   5.253   4.820 -2.8192 -1.4087  1.0839
   12LER     CB  225   7.617   5.434   4.914 -0.0450  0.0343 -0.1226
   12LER    HB1  226   7.606   5.392   5.014 -0.6331  4.0742  1.6965
   12LER    HB2  227   7.575   5.533   4.928 -0.2918 -0.2754  1.4537
   12LER     CG  228   7.763   5.436   4.866 -0.4337 -0.4577 -0.1448
   12LER     HG  229   7.766   5.480   4.766 -0.8524  2.2331  0.9372
   12LER    CD1  230   7.843   5.513   4.969 -0.9365  0.1852 -0.1022
   12LER   HD11  231   7.812   5.617   4.974 -0.2982  0.3358  2.3088
   12LER   HD12  232   7.840   5.456   5.062  0.1478  0.3130  0.0162
   12LER   HD13  233   7.948   5.508   4.943 -0.8114  1.7048  0.0386
   12LER    CD2  234   7.807   5.292   4.870 -0.6400  0.0650  0.1105
   12LER   HD21  235   7.767   5.223   4.795 -1.3054  0.5045  0.0550
   12LER   HD22  236   7.914   5.286   4.848 -0.7480  1.0375 -0.7840
   12LER   HD23  237   7.782   5.241   4.963  0.8899  0.4859  0.7905
   12LER      C  238   7.378   5.346   4.881  0.1878 -0.3575  0.0390
   12LER      O  239   7.313   5.449   4.893 -0.0078 -0.0734 -0.2169
   13LER      N  240   7.318   5.230   4.909 -0.3700  0.0857  0.0049
   13LER      H  241   7.366   5.143   4.887 -2.5953 -1.3900  0.6294
   13LER     CA  242   7.172   5.211   4.945 -0.0677  0.8066 -0.1411
   13LER     HA  243   7.127   5.304   4.980 -0.0638  1.2915 -1.3445
   13LER     CB  244   7.090   5.181   4.817  0.0619 -0.0729  0.0474
   13LER    HB1  245   6.985   5.164   4.841 -0.1176  2.2770  1.2625
   13LER    HB2  246   7.127   5.089   4.773  1.7354  0.0800  1.0475
   13LER     CG  247   7.092   5.299   4.716 -0.0876  1.0732 -0.7755
   13LER     HG  248   7.194   5.330   4.697  1.0719 -1.3836  0.9120
   13LER    CD1  249   7.044   5.255   4.582 -0.4362  0.8483  0.1739
   13LER   HD11  250   7.117   5.184   4.541  1.0899  2.2476  0.3469
   13LER   HD12  251   6.952   5.198   4.586  0.3904 -0.5408  0.1642
   13LER   HD13  252   7.029   5.331   4.505 -1.1882 -1.7562 -2.4471
   13LER    CD2  253   7.012   5.420   4.757  0.1077 -0.0534  0.7153
   13LER   HD21  254   6.997   5.473   4.662 -0.2226 -1.2416  0.0839
   13LER   HD22  255   6.913   5.401   4.798 -0.2106  1.0008  0.4794
   13LER   HD23  256   7.060   5.484   4.830 -1.2435  2.4698 -0.4717
   13LER      C  257   7.143   5.108   5.054 -0.8765  0.5067  0.6511
   13LER      O  258   7.223   5.019   5.083  0.1516 -0.7874  0.1455
   14NH2      N  259   7.034   5.129   5.130 -0.1268 -0.3720 -0.2580
   14NH2     H1  260   6.980   5.213   5.124 -0.1855 -0.1080  2.5066
   14NH2     H2  261   7.028   5.068   5.211  1.2627 -2.5110 -1.6687
   15LY0      N  262   6.649   5.560   3.177 -0.2055 -0.2425  0.0025
   15LY0     H1  263   6.624   5.611   3.094 -1.3860 -0.0851  0.4289
   15LY0     H2  264   6.703   5.476   3.167  1.4613  0.4686  2.0708
   15LY0     H3  265   6.562   5.537   3.223 -1.2372 -1.2610 -2.3384
   15LY0     CA  266   6.731   5.652   3.261  0.2153 -0.0879  0.3785
   15LY0     HA  267   6.766   5.580   3.334 -3.4916 -0.1858  2.2950
   15LY0     CB  268   6.838   5.722   3.180 -0.1279  0.3724  0.6791
   15LY0    HB1  269   6.889   5.797   3.240 -0.1342  1.4807 -0.6559
   15LY0    HB2  270   6.802   5.780   3.095 -0.7826  0.8799  1.2911
   15LY0     CG  271   6.944   5.617   3.132 -0.7109 -0.3309 -0.7287
   15LY0    HG1  272   6.899   5.561   3.050  0.1210 -1.9200 -0.1567
   15LY0    HG2  273   6.972   5.548   3.213  1.9401 -0.4275 -1.6243
   15LY0     CD  274   7.064   5.681   3.068 -0.1585 -0.3083 -0.3889
   15LY0    HD1  275   7.112   5.758   3.128 -0.1500  1.1117 -2.1584
   15LY0    HD2  276   7.032   5.742   2.984  2.6233 -1.0675 -2.1217
   15LY0     CE  277   7.171   5.585   3.012 -0.3706  0.6680 -0.6676
   15LY0    HE1  278   7.118   5.515   2.947 -1.7860 -0.1491  1.2523
   15LY0    HE2  279   7.205   5.519   3.092 -0.6606 -0.3043 -1.3176
   15LY0     NZ  280   7.269   5.658   2.941 -0.6722  0.1219 -0.2947
   15LY0    HZ1  281   7.321   5.723   2.998 -1.5799  0.8252 -0.2559
   15LY0    HZ2  282   7.338   5.598   2.897  0.4923  0.4711  0.9922
   15LY0    HZ3  283   7.221   5.711   2.871 -2.8399 -0.5740  0.5967
   15LY0      C  284   6.649   5.749   3.345  1.1345 -0.3200  0.0285
   15LY0      O  285   6.537   5.784   3.298 -0.7025 -0.3494  0.0463
   16LER      N  286   6.700   5.792   3.463  0.0566 -0.1191  0.4649
   16LER      H  287   6.794   5.768   3.492 -0.0420 -1.1998 -0.0486
   16LER     CA  288   6.626   5.883   3.551 -0.0386  0.4674 -0.4027
   16LER     HA  289   6.524   5.848   3.534  0.1655  0.6640 -2.3154
   16LER     CB  290   6.670   5.871   3.698 -0.3379  0.1685  0.1121
   16LER    HB1  291   6.605   5.923   3.767  0.1323  0.3154  0.4490
   16LER    HB2  292   6.771   5.912   3.696 -0.1160 -0.3923 -0.6815
   16LER     CG  293   6.675   5.732   3.760  0.1897 -0.0100 -0.5937
   16LER     HG  294   6.737   5.660   3.707 -1.2767 -0.6526 -1.4842
   16LER    CD1  295   6.743   5.758   3.897  0.6747 -0.3622  0.0753
   16LER   HD11  296   6.849   5.770   3.874  0.7014  3.0366  1.4562
   16LER   HD12  297   6.712   5.852   3.940  1.6736 -0.1471  0.3587
   16LER   HD13  298   6.733   5.676   3.968 -0.2804  1.0429  1.6257
   16LER    CD2  299   6.538   5.676   3.788 -0.0840 -0.7962 -0.5659
   16LER   HD21  300   6.487   5.648   3.696  0.2455  1.8334 -1.6223
   16LER   HD22  301   6.553   5.577   3.833 -1.8992 -1.4032 -1.2170
   16LER   HD23  302   6.489   5.748   3.854  1.6317 -0.0697 -0.0351
   16LER      C  303   6.623   6.029   3.507  0.1503  0.5422 -0.3532
   16LER      O  304   6.704   6.077   3.430 -0.1684  0.1855 -0.2143
   17LY0      N  305   6.246   5.367   4.920 -0.1083  0.2737 -0.4450
   17LY0     H1  306   6.298   5.303   4.978 -1.7406 -0.5892  0.1576
   17LY0     H2  307   6.151   5.336   4.936 -0.4982  2.0457  1.0757
   17LY0     H3  308   6.267   5.357   4.822 -3.5524 -1.5291 -1.1821
   17LY0     CA  309   6.254   5.513   4.962  0.0897  0.0353  0.1906
   17LY0     HA  310   6.197   5.567   4.887  0.9518  0.8676  0.1205
   17LY0     CB  311   6.184   5.545   5.093 -0.4899  0.2788 -0.4235
   17LY0    HB1  312   6.222   5.643   5.119 -0.0282  0.3621 -1.3408
   17LY0    HB2  313   6.214   5.486   5.179  0.2144  1.0831 -0.1093
   17LY0     CG  314   6.034   5.554   5.097  0.4445  0.0902  0.3532
   17LY0    HG1  315   6.006   5.468   5.037  2.4128 -0.5367  0.2608
   17LY0    HG2  316   6.003   5.649   5.055  1.7239  0.9324  1.2509
   17LY0     CD  317   5.975   5.531   5.232  0.3593  0.8910  1.3251
   17LY0    HD1  318   6.037   5.595   5.295  2.4253 -1.3151  1.6894
   17LY0    HD2  319   5.983   5.427   5.261  2.2636  0.1739 -1.4440
   17LY0     CE  320   5.830   5.590   5.238 -0.7801  0.3596  0.6726
   17LY0    HE1  321   5.766   5.526   5.178 -1.6517  0.0092  1.9404
   17LY0    HE2  322   5.843   5.688   5.190 -4.3435  0.3416 -0.6203
   17LY0     NZ  323   5.807   5.597   5.381  0.1945 -0.3526 -0.6026
   17LY0    HZ1  324   5.869   5.662   5.426 -0.4102 -0.1340 -0.0723
   17LY0    HZ2  325   5.711   5.628   5.391  0.2404 -0.2487 -0.4765
   17LY0    HZ3  326   5.820   5.509   5.428 -0.4878 -0.8756 -1.3495
   17LY0      C  327   6.398   5.572   4.951  0.9143 -0.5505 -0.5453
   17LY0      O  328   6.494   5.536   5.022  0.4744  0.1754  0.0974
   18LER      N  329   6.397   5.677   4.865 -0.6888  0.5217  0.1412
   18LER      H  330   6.312   5.693   4.812 -0.0965  0.2659 -0.9071
   18LER     CA  331   6.511   5.769   4.832  0.5494 -0.0834 -0.2315
   18LER     HA  332   6.599   5.710   4.806  0.4531 -0.5230  0.4029
   18LER     CB  333   6.463   5.859   4.719  0.5050 -0.0388 -0.5855
   18LER    HB1  334   6.537   5.939   4.713 -0.9486  1.5348  1.3129
   18LER    HB2  335   6.373   5.905   4.761  1.2819  0.5412  0.5160
   18LER     CG  336   6.446   5.806   4.579 -0.1008  0.5217 -0.1018
   18LER     HG  337   6.365   5.733   4.568 -0.4205  0.8052  0.3437
   18LER    CD1  338   6.406   5.922   4.488  1.1213 -0.0317  0.5733
   18LER   HD11  339   6.487   5.991   4.463  1.8738 -0.7009  1.1307
   18LER   HD12  340   6.373   5.889   4.389 -0.8677  2.0066  0.4648
   18LER   HD13  341   6.314   5.970   4.523  1.6459  0.2612  1.5831
   18LER    CD2  342   6.571   5.736   4.525  0.0501  0.3288  0.2639
   18LER   HD21  343   6.612   5.664   4.597  1.1043 -1.3630 -1.9140
   18LER   HD22  344   6.537   5.678   4.439  0.1984 -0.8213  0.9469
   18LER   HD23  345   6.649   5.806   4.497  0.6509 -1.2952 -2.4856
   18LER      C  346   6.545   5.852   4.950  0.6164 -0.7157 -0.6292
   18LER      O  347   6.455   5.911   5.017  0.6871 -0.4420  0.1097
   19LYR      N  348   6.668   5.863   4.991 -0.5663 -0.0015  0.0102
   19LYR      H  349   6.742   5.814   4.943  1.7946  3.3400 -0.1220
   19LYR     CA  350   6.714   5.965   5.092  0.4255  0.2129  0.2715
   19LYR     HA  351   6.662   5.928   5.180  0.4104  1.9124  1.0055
   19LYR     CB  352   6.864   5.944   5.107 -0.6262  0.1255 -0.2587
   19LYR    HB1  353   6.925   5.988   5.029 -0.8104 -0.8234 -0.9613
   19LYR    HB2  354   6.883   5.837   5.101 -0.4096  0.2315 -2.4902
   19LYR     CG  355   6.907   5.983   5.252 -0.1573  0.4057 -0.2871
   19LYR    HG1  356   6.875   5.910   5.326 -3.2180  0.9749 -0.9310
   19LYR    HG2  357   6.860   6.078   5.275  0.9632  1.0020 -0.3894
   19LYR     CD  358   7.056   5.985   5.261 -0.1037 -0.3932 -0.5572
   19LYR    HD1  359   7.082   6.069   5.196 -0.4563  0.9432  0.9819
   19LYR    HD2  360   7.094   5.895   5.212  0.3723 -0.2747 -0.4117
   19LYR     CE  361   7.107   6.025   5.396 -0.3680 -0.0837 -0.2077
   19LYR    HE1  362   7.076   5.949   5.467 -2.6959 -0.9311 -2.0124
   19LYR    HE2  363   7.063   6.120   5.426  0.7238  0.8513 -1.4742
   19LYR     NZ  364   7.252   6.035   5.402 -0.0524 -0.5542  0.3091
   19LYR    HZ1  365   7.295   6.122   5.376 -1.1988  0.3781  1.3542
   19LYR      C  366   6.672   6.109   5.068 -0.5449  1.0730 -0.8444
   19LYR      O  367   6.699   6.164   4.964 -0.0938 -0.4180  0.7451
   20LY0      N  368   6.607   6.170   5.165  0.2665  0.2442 -0.0138
   20LY0      H  369   6.577   6.119   5.247  1.2771 -0.4726 -0.0732
   20LY0     CA  370   6.574   6.315   5.165  1.0152 -0.1695  0.2208
   20LY0     HA  371   6.507   6.339   5.082  2.2690 -0.9923 -1.0787
   20LY0     CB  372   6.498   6.357   5.292 -0.0132  1.1264  0.0780
   20LY0    HB1  373   6.498   6.462   5.318 -1.1570  1.0047  0.6314
   20LY0    HB2  374   6.552   6.308   5.373 -0.0048 -1.1833 -1.2324
   20LY0     CG  375   6.351   6.308   5.306 -0.2241  0.0060  0.3581
   20LY0    HG1  376   6.321   6.313   5.411 -0.5624 -0.5353  0.2915
   20LY0    HG2  377   6.345   6.202   5.283 -0.0776 -0.1969  1.2208
   20LY0     CD  378   6.254   6.380   5.202 -0.1454 -0.2278  0.5213
   20LY0    HD1  379   6.276   6.350   5.099  1.5146  1.0575  0.4616
   20LY0    HD2  380   6.266   6.488   5.202  1.5276 -0.3690  2.1806
   20LY0     CE  381   6.109   6.337   5.229  0.7861  0.0864  0.5100
   20LY0    HE1  382   6.082   6.361   5.332  0.7182  1.6765  0.1596
   20LY0    HE2  383   6.096   6.230   5.213 -0.3524  0.3208 -0.2975
   20LY0     NZ  384   6.009   6.413   5.143  0.4033 -0.1914  0.5295
   20LY0    HZ1  385   6.023   6.513   5.136 -2.4287  0.1692 -1.7220
   20LY0    HZ2  386   6.000   6.376   5.050 -3.0283 -3.1221  1.8031
   20LY0    HZ3  387   5.916   6.397   5.180  0.8803 -0.8654  1.4914
   20LY0      C  388   6.696   6.406   5.153 -0.5594 -0.6569 -0.2684
   20LY0      O  389   6.690   6.501   5.075  0.4499 -0.1838  0.2075
   21LER      N  390   6.806   6.380   5.220 -0.6349  0.0562 -0.1395
   21LER      H  391   6.800   6.302   5.284  2.4717  1.1038  1.6498
   21LER     CA  392   6.943   6.436   5.198 -0.0258 -0.0471 -0.4913
   21LER     HA  393   6.924   6.543   5.197 -0.4840 -0.1254 -0.2014
   21LER     CB  394   7.036   6.412   5.319 -0.4513  0.2179 -0.5289
   21LER    HB1  395   7.136   6.441   5.287 -0.6361 -0.7173 -1.9995
   21LER    HB2  396   7.045   6.306   5.340 -0.6529  0.7491  2.8022
   21LER     CG  397   7.006   6.484   5.453 -0.1503 -0.4472  0.4173
   21LER     HG  398   6.899   6.473   5.472 -0.1852 -0.1304  0.4026
   21LER    CD1  399   7.081   6.427   5.572  0.1892  0.1242 -0.0375
   21LER   HD11  400   7.053   6.323   5.587  0.0242  0.2106  0.2746
   21LER   HD12  401   7.188   6.440   5.554 -0.1927  1.4674 -1.5358
   21LER   HD13  402   7.048   6.488   5.656 -1.5199  1.3016 -1.4955
   21LER    CD2  403   7.052   6.630   5.430 -1.0386  0.3424  0.0778
   21LER   HD21  404   6.989   6.693   5.367  0.6264  2.9195  0.8529
   21LER   HD22  405   7.043   6.678   5.527  0.9399 -2.0424  1.5865
   21LER   HD23  406   7.158   6.629   5.405 -0.7368 -1.1602  1.2325
   21LER      C  407   7.001   6.398   5.064 -0.6352  0.3373 -0.2679
   21LER      O  408   7.000   6.282   5.025  0.3755 -0.1380  0.2605
   22LY0      N  409   7.536   5.652   5.744  0.2629  0.7364  0.4616
   22LY0     H1  410   7.591   5.573   5.775 -0.2491 -0.1945 -0.8808
   22LY0     H2  411   7.458   5.662   5.806  0.5943 -0.0867  1.0332
   22LY0     H3  412   7.513   5.628   5.648  0.2235  1.7182  0.2159
   22LY0     CA  413   7.626   5.767   5.735 -0.1311  0.2080  0.1529
   22LY0     HA  414   7.634   5.807   5.836 -0.2779  1.5120 -0.3296
   22LY0     CB  415   7.770   5.726   5.699  0.0802 -0.3622 -0.0832
   22LY0    HB1  416   7.774   5.676   5.603 -3.1367 -2.7708  0.8520
   22LY0    HB2  417   7.803   5.657   5.777 -1.0621  0.4294  1.1654
   22LY0     CG  418   7.872   5.840   5.706  0.3387  0.5351  0.0283
   22LY0    HG1  419   7.895   5.862   5.810 -0.7297  1.3172  0.1221
   22LY0    HG2  420   7.823   5.924   5.658  0.4626  1.2856  1.1900
   22LY0     CD  421   7.992   5.797   5.627 -0.3027 -0.2722  0.0782
   22LY0    HD1  422   7.981   5.805   5.519  0.9120  2.7286  0.0735
   22LY0    HD2  423   8.028   5.696   5.646  1.7905  0.4490  0.2337
   22LY0     CE  424   8.110   5.895   5.653  0.7244 -0.2799 -0.1061
   22LY0    HE1  425   8.115   5.912   5.761  0.9472 -0.7944 -0.0341
   22LY0    HE2  426   8.092   5.985   5.594  2.4382 -0.6061 -1.2072
   22LY0     NZ  427   8.239   5.843   5.605  0.2577 -0.4062 -0.2032
   22LY0    HZ1  428   8.236   5.819   5.507 -0.9802 -0.7104 -0.1066
   22LY0    HZ2  429   8.312   5.913   5.610 -1.1683  1.5411 -3.1522
   22LY0    HZ3  430   8.268   5.757   5.648 -0.9411 -0.6114  0.2303
   22LY0      C  431   7.568   5.883   5.652  0.1124  0.4298 -0.1557
   22LY0      O  432   7.535   5.994   5.700  0.1160  0.3125 -0.6049
   23LER      N  433   7.551   5.853   5.524 -0.4018 -0.4646  0.0647
   23LER      H  434   7.580   5.763   5.486 -0.2358 -0.2092 -0.4249
   23LER     CA  435   7.482   5.946   5.432  0.0959  0.0860  0.4682
   23LER     HA  436   7.510   6.045   5.469 -0.2991 -0.0667  1.2019
   23LER     CB  437   7.518   5.920   5.287 -0.0870  0.2732 -0.0565
   23LER    HB1  438   7.469   5.977   5.208 -0.4191 -0.7011 -0.5743
   23LER    HB2  439   7.492   5.815   5.276 -3.0600  1.1644 -3.5589
   23LER     CG  440   7.675   5.922   5.264  0.0869 -0.5163  0.0756
   23LER     HG  441   7.716   5.837   5.318 -1.3387 -1.2334  0.0750
   23LER    CD1  442   7.694   5.899   5.115 -0.3324 -0.4254  0.3406
   23LER   HD11  443   7.641   5.813   5.074  0.1133 -1.5245  1.9656
   23LER   HD12  444   7.673   5.988   5.056 -0.1527 -0.1852  0.6336
   23LER   HD13  445   7.799   5.883   5.093 -0.5373  0.4167 -1.3906
   23LER    CD2  446   7.741   6.053   5.302 -0.0485 -0.5143  0.2593
   23LER   HD21  447   7.727   6.074   5.408 -1.5309 -0.2486  0.0323
   23LER   HD22  448   7.845   6.044   5.273  0.0140  0.7706  0.0133
   23LER   HD23  449   7.704   6.135   5.240 -0.6067 -1.4742 -0.7149
   23LER      C  450   7.326   5.938   5.446 -0.2195 -0.3722 -0.7368
   23LER      O  451   7.271   5.832   5.480  0.5847 -0.7209  0.5259
   24LY0      N  452   6.586   6.790   3.294  0.1739  0.4329  0.3341
   24LY0     H1  453   6.568   6.819   3.199 -2.1340  0.1740  0.6403
   24LY0     H2  454   6.519   6.716   3.309 -0.0578  0.9568  2.1558
   24LY0     H3  455   6.565   6.863   3.361 -0.8484  0.5085 -0.0563
   24LY0     CA  456   6.726   6.758   3.315 -0.6831 -0.1965  0.5688
   24LY0     HA  457   6.757   6.679   3.246 -0.5109  1.2005 -1.0286
   24LY0     CB  458   6.814   6.882   3.282 -0.4630  0.3104  0.1404
   24LY0    HB1  459   6.918   6.869   3.314 -1.0656 -1.6707  1.4915
   24LY0    HB2  460   6.775   6.972   3.329 -1.1238  0.2763 -0.3397
   24LY0     CG  461   6.824   6.895   3.128 -0.4596 -0.2605  0.5504
   24LY0    HG1  462   6.727   6.931   3.092  0.1198 -0.4541 -1.2974
   24LY0    HG2  463   6.851   6.803   3.076  1.1060  0.4188  0.1023
   24LY0     CD  464   6.930   7.002   3.081 -0.5102  0.7802  0.5022
   24LY0    HD1  465   6.949   6.983   2.975 -2.3123  1.0414  0.1130
   24LY0    HD2  466   7.023   6.994   3.138  0.4651  0.5622 -1.0737
   24LY0     CE  467   6.890   7.147   3.083 -0.1629 -0.5101 -0.3032
   24LY0    HE1  468   6.867   7.173   3.186  1.0900 -0.6810  0.0437
   24LY0    HE2  469   6.807   7.171   3.018 -0.4698 -0.5114  0.0840
   24LY0     NZ  470   6.993   7.244   3.044 -0.3193  0.1940  0.1458
   24LY0    HZ1  471   7.071   7.235   3.107 -0.4111 -0.4229  0.1778
   24LY0    HZ2  472   7.031   7.227   2.952 -0.1774  0.0171  0.2356
   24LY0    HZ3  473   6.966   7.341   3.047 -1.6487 -0.1451 -0.0034
   24LY0      C  474   6.740   6.706   3.454  0.3191  0.6236 -0.1555
   24LY0      O  475   6.673   6.747   3.546  0.1107 -0.1836 -0.7495
   25LER      N  476   6.848   6.628   3.474  0.3040  0.2931 -0.4425
   25LER      H  477   6.898   6.593   3.394  1.3131  1.7756 -0.5086
   25LER     CA  478   6.885   6.585   3.609  0.0519 -0.3735  0.1363
   25LER     HA  479   6.805   6.597   3.682  0.0293  0.4720 -0.0249
   25LER     CB  480   6.914   6.436   3.589  0.4519 -0.0619  0.4444
   25LER    HB1  481   6.993   6.433   3.514  0.4721 -0.0180  0.4641
   25LER    HB2  482   6.821   6.391   3.554 -0.2126  1.2927  0.4186
   25LER     CG  483   6.946   6.356   3.720 -0.1327  0.0290 -0.2027
   25LER     HG  484   7.044   6.388   3.758 -0.0052 -0.5106 -0.0664
   25LER    CD1  485   6.848   6.374   3.839  0.0172 -0.4881 -0.9567
   25LER   HD11  486   6.858   6.474   3.882 -1.0356  0.0995 -2.0248
   25LER   HD12  487   6.740   6.376   3.821 -0.4399 -2.5063  1.0588
   25LER   HD13  488   6.858   6.291   3.910 -0.1053  0.0053 -0.3518
   25LER    CD2  489   6.935   6.203   3.692 -0.0073 -0.3047 -0.1584
   25LER   HD21  490   6.971   6.148   3.779  0.6591 -0.4259 -0.4979
   25LER   HD22  491   6.831   6.177   3.676  0.2604 -0.0764 -2.6311
   25LER   HD23  492   6.991   6.184   3.600  0.5706  0.4596  0.0202
   25LER      C  493   7.006   6.679   3.662  0.5190  0.4442  0.3044
   25LER      O  494   7.120   6.658   3.614  0.4671  0.5106 -0.1565
   26LYR      N  495   6.974   6.778   3.749  0.7433  0.0026 -0.3927
   26LYR      H  496   6.878   6.792   3.777  0.7633  1.2129 -0.8511
   26LYR     CA  497   7.073   6.866   3.801 -0.1951 -0.2922  0.0317
   26LYR     HA  498   7.124   6.893   3.708 -0.1216  0.0188  0.1608
   26LYR     CB  499   7.000   6.984   3.874 -0.0259 -0.1927  0.1645
   26LYR    HB1  500   6.933   6.940   3.949  2.7817 -2.8177  1.3157
   26LYR    HB2  501   6.933   7.035   3.804  0.7222  0.2629 -0.2291
   26LYR     CG  502   7.102   7.078   3.940 -0.2542  0.4621  0.0780
   26LYR    HG1  503   7.176   7.100   3.864  0.4787  1.2910  0.9989
   26LYR    HG2  504   7.146   7.028   4.026 -0.0626  0.0684 -0.2490
   26LYR     CD  505   7.042   7.200   3.994  0.5861  0.0480 -0.5745
   26LYR    HD1  506   7.120   7.263   4.036  0.8971  0.0210 -1.1050
   26LYR    HD2  507   6.985   7.159   4.077  1.1863 -1.4635 -0.8830
   26LYR     CE  508   6.940   7.278   3.904 -0.4474  0.1885  0.2787
   26LYR    HE1  509   6.848   7.221   3.890  0.6474 -1.5850  0.0875
   26LYR    HE2  510   6.977   7.291   3.802  0.8993 -1.7305  0.4741
   26LYR     NZ  511   6.934   7.408   3.969  0.1476 -0.2964  0.2710
   26LYR    HZ1  512   7.006   7.477   3.948 -0.1651  0.1925  0.7723
   26LYR      C  513   7.171   6.786   3.889 -0.4790 -0.0333  0.9656
   26LYR      O  514   7.129   6.721   3.988 -0.1321  0.1776  0.4133
   27LY0      N  515   7.301   6.782   3.861  1.0653  0.1905  0.0779
   27LY0      H  516   7.331   6.853   3.797 -1.8610  1.2332 -0.3199
   27LY0     CA  517   7.399   6.707   3.948 -0.3292 -0.0264 -0.2275
   27LY0     HA  518   7.349   6.631   4.008  1.8398 -2.2334 -1.0260
   27LY0     CB  519   7.513   6.645   3.867 -0.0924 -0.4912  0.2534
   27LY0    HB1  520   7.584   6.610   3.941  0.6976 -1.1429 -0.7918
   27LY0    HB2  521   7.564   6.721   3.808  0.5698 -1.8112 -0.9297
   27LY0     CG  522   7.464   6.533   3.776 -0.3063 -0.3093  0.7203
   27LY0    HG1  523   7.403   6.574   3.695 -0.1158  0.0704  0.7678
   27LY0    HG2  524   7.402   6.465   3.834  1.9561 -1.4953  1.8654
   27LY0     CD  525   7.587   6.457   3.724 -0.0214 -0.6443 -0.2373
   27LY0    HD1  526   7.620   6.398   3.810 -0.7193  1.2194  1.3773
   27LY0    HD2  527   7.644   6.538   3.678 -2.9421  2.0577  0.5553
   27LY0     CE  528   7.559   6.368   3.605  0.2556  0.5405  0.2004
   27LY0    HE1  529   7.578   6.424   3.513  2.7486 -1.8135 -0.8378
   27LY0    HE2  530   7.464   6.318   3.623 -0.8429  2.3510 -0.3375
   27LY0     NZ  531   7.665   6.262   3.603  0.4422 -0.5262  0.1382
   27LY0    HZ1  532   7.656   6.204   3.686 -1.0793 -0.3832  0.1074
   27LY0    HZ2  533   7.658   6.208   3.518  1.0017 -1.0713  0.4327
   27LY0    HZ3  534   7.760   6.296   3.596  1.0899 -2.3787 -0.8252
   27LY0      C  535   7.463   6.811   4.045  0.3477  0.5172 -0.0393
   27LY0      O  536   7.553   6.892   4.013 -0.0065  0.1598  0.4758
   28LER      N  537   7.423   6.813   4.172 -0.1037  0.3784  0.1229
   28LER      H  538   7.364   6.732   4.189  1.3363 -0.5131  1.1273
   28LER     CA  539   7.480   6.889   4.286 -0.2990  0.5611  0.4417
   28LER     HA  540   7.511   6.989   4.257  1.3714 -0.1565 -0.3710
   28LER     CB  541   7.376   6.901   4.399  0.0328  0.5020  0.6101
   28LER    HB1  542   7.422   6.966   4.474  0.7183 -1.2145  1.7408
   28LER    HB2  543   7.364   6.803   4.445  1.9967 -1.2948 -2.3697
   28LER     CG  544   7.243   6.962   4.357  0.5503  0.2439  0.4458
   28LER     HG  545   7.200   6.910   4.271 -1.6041  2.0169  0.3650
   28LER    CD1  546   7.140   6.949   4.474 -0.5252  0.2717  0.1656
   28LER   HD11  547   7.180   6.987   4.568  1.5341 -2.5199  0.5406
   28LER   HD12  548   7.047   7.004   4.455  0.0293  0.6889 -1.5289
   28LER   HD13  549   7.112   6.844   4.489 -1.8309  0.4259 -0.9749
   28LER    CD2  550   7.265   7.114   4.340  0.2542  0.1152  0.1311
   28LER   HD21  551   7.328   7.129   4.253 -0.5655 -2.2054 -0.9407
   28LER   HD22  552   7.163   7.150   4.322 -0.3824 -0.3201  2.4631
   28LER   HD23  553   7.286   7.160   4.437 -1.0884 -0.2900  0.6387
   28LER      C  554   7.613   6.826   4.334 -0.2999 -0.2475 -0.4780
   28LER      O  555   7.639   6.709   4.338 -0.1185  0.6910 -0.2472
   29LYR      N  556   7.698   6.921   4.389 -0.1359  0.0277 -0.3320
   29LYR      H  557   7.677   7.018   4.370  1.5474  0.4892  0.0213
   29LYR     CA  558   7.816   6.890   4.474  0.0666 -0.2281 -0.1346
   29LYR     HA  559   7.868   6.804   4.431 -2.0187 -2.2677  1.2375
   29LYR     CB  560   7.907   7.012   4.458 -0.7226  0.3114  0.1571
   29LYR    HB1  561   7.988   7.016   4.531  0.4971  0.0871 -1.1537
   29LYR    HB2  562   7.841   7.099   4.461  0.0533  0.9808 -1.3225
   29LYR     CG  563   7.979   7.018   4.324 -0.0001  0.2664 -0.1223
   29LYR    HG1  564   7.901   6.997   4.250  0.4408 -1.9912 -0.0416
   29LYR    HG2  565   8.047   6.932   4.324 -1.9720 -1.4147 -1.4851
   29LYR     CD  566   8.052   7.148   4.299 -0.4670 -0.3203  0.1469
   29LYR    HD1  567   8.103   7.143   4.203 -0.4146  1.9678 -0.0095
   29LYR    HD2  568   8.129   7.172   4.373  1.0074 -1.0389 -1.0983
   29LYR     CE  569   7.961   7.276   4.299 -0.1636 -0.3028  0.8438
   29LYR    HE1  570   8.029   7.361   4.306  1.6527 -1.5389 -0.7407
   29LYR    HE2  571   7.884   7.272   4.376  0.0183  0.0803  1.0489
   29LYR     NZ  572   7.889   7.291   4.169 -0.2901 -0.2410 -0.1904
   29LYR    HZ1  573   7.942   7.320   4.088 -0.2567  0.4734  0.0750
   29LYR      C  574   7.783   6.857   4.621  0.0008 -0.0739  0.3573
   29LYR      O  575   7.872   6.829   4.697 -0.5074  0.2229 -0.3699
   30LER      N  576   7.654   6.850   4.655 -0.6161  0.4479 -0.1907
   30LER      H  577   7.588   6.873   4.582 -0.5318 -2.2176 -1.2198
   30LER     CA  578   7.598   6.798   4.787  0.5015 -0.2759 -0.3050
   30LER     HA  579   7.661   6.828   4.871  2.4303 -1.9799 -1.0548
   30LER     CB  580   7.458   6.846   4.822 -0.5789 -0.3888 -0.2171
   30LER    HB1  581   7.414   6.785   4.900  0.6546 -1.4462 -0.3172
   30LER    HB2  582   7.401   6.838   4.730 -2.9334 -1.0713  1.2238
   30LER     CG  583   7.447   6.994   4.862 -0.4641 -0.4621 -0.1367
   30LER     HG  584   7.492   7.061   4.789 -1.9906  1.1830  0.3594
   30LER    CD1  585   7.302   7.031   4.886 -0.2045 -0.0988 -0.8615
   30LER   HD11  586   7.269   6.960   4.962 -0.0897 -0.9071 -1.5434
   30LER   HD12  587   7.298   7.136   4.914  0.2607  0.5842 -3.1754
   30LER   HD13  588   7.248   7.018   4.792  2.7871 -2.8971 -2.3923
   30LER    CD2  589   7.516   7.028   4.993  0.3890  0.4185  0.0539
   30LER   HD21  590   7.478   6.957   5.066  0.1334  1.7989  1.3393
   30LER   HD22  591   7.624   7.009   4.989  0.0496 -1.6348 -0.3422
   30LER   HD23  592   7.497   7.132   5.020  0.5515 -0.0042  1.9445
   30LER      C  593   7.600   6.644   4.779  0.0705 -0.0663 -0.2026
   30LER      O  594   7.605   6.589   4.671  0.1569  0.6075  0.0890
   31LER      N  595   7.616   6.584   4.895 -0.7150  0.0838  0.5313
   31LER      H  596   7.626   6.644   4.976  0.4167  1.2960 -0.4579
   31LER     CA  597   7.656   6.445   4.920 -0.3296 -0.7890  0.7051
   31LER     HA  598   7.680   6.405   4.821 -1.2971  1.2910 -0.4306
   31LER     CB  599   7.785   6.452   5.008 -0.4178  0.0138  0.0159
   31LER    HB1  600   7.772   6.504   5.102 -1.5084 -2.2317  1.1820
   31LER    HB2  601   7.857   6.515   4.956  0.1217  0.9631  1.8427
   31LER     CG  602   7.850   6.315   5.033  0.2449  0.2800  0.1778
   31LER     HG  603   7.769   6.251   5.068  0.0242  1.0337  1.0977
   31LER    CD1  604   7.912   6.256   4.906  0.5377  0.2666 -0.4799
   31LER   HD11  605   7.950   6.158   4.936 -0.2984  0.0468 -0.1187
   31LER   HD12  606   7.837   6.238   4.829 -1.5485 -0.2823  1.5693
   31LER   HD13  607   7.987   6.329   4.876  0.0928  0.3895 -1.3132
   31LER    CD2  608   7.956   6.320   5.138 -0.1096  0.5070  0.4072
   31LER   HD21  609   8.009   6.224   5.136  0.5450  0.8620  0.5571
   31LER   HD22  610   8.029   6.398   5.115 -0.3274  0.5850 -0.0421
   31LER   HD23  611   7.905   6.333   5.233 -0.4999  0.9142  0.1440
   31LER      C  612   7.537   6.373   4.984 -0.5732 -0.0399 -0.3358
   31LER      O  613   7.472   6.431   5.065  1.0460 -0.1826 -0.0002
   32LY0      N  614   6.566   7.908   3.785 -0.0274  0.9891 -0.2823
   32LY0     H1  615   6.549   7.823   3.734 -1.8156 -0.8001  2.9666
   32LY0     H2  616   6.492   7.975   3.797 -0.9857 -0.1154  0.1558
   32LY0     H3  617   6.654   7.944   3.751  0.5614  1.3974  1.5485
   32LY0     CA  618   6.593   7.853   3.928  0.2229 -0.6811  0.6263
   32LY0     HA  619   6.622   7.937   3.990 -2.0683 -0.5982  1.7011
   32LY0     CB  620   6.453   7.818   3.981 -0.2234 -0.7529 -0.2756
   32LY0    HB1  621   6.459   7.762   4.074  1.5493 -0.0940  0.0239
   32LY0    HB2  622   6.391   7.762   3.909  0.9629 -2.0250 -0.3561
   32LY0     CG  623   6.387   7.946   4.019 -0.3684 -0.1108 -0.6869
   32LY0    HG1  624   6.369   8.003   3.929 -0.7674 -0.2598 -0.7025
   32LY0    HG2  625   6.447   7.999   4.093  0.2875 -2.3875  0.5263
   32LY0     CD  626   6.249   7.921   4.070  0.3028 -0.1193  0.5622
   32LY0    HD1  627   6.196   7.856   3.999  2.3107 -1.9108  0.6072
   32LY0    HD2  628   6.197   8.017   4.079 -0.6280 -0.4998 -0.4922
   32LY0     CE  629   6.248   7.846   4.201 -0.0418 -0.2274  0.1382
   32LY0    HE1  630   6.301   7.752   4.186  2.2329  0.7550  1.4129
   32LY0    HE2  631   6.148   7.822   4.236 -0.4475  1.8431  0.5141
   32LY0     NZ  632   6.322   7.913   4.309  0.0229  0.7642  0.2558
   32LY0    HZ1  633   6.412   7.870   4.317 -0.6297 -1.1398 -1.7727
   32LY0    HZ2  634   6.328   8.013   4.291  1.5831  0.4437 -1.3111
   32LY0    HZ3  635   6.272   7.906   4.396 -1.0385 -0.8068 -0.4420
   32LY0      C  636   6.699   7.745   3.946 -0.4718 -0.1128  0.3718
   32LY0      O  637   6.771   7.721   3.848 -0.0258  0.4224  0.0766
   33LER      N  638   6.721   7.694   4.065  0.1412  0.5270 -0.2907
   33LER      H  639   6.651   7.718   4.133  0.2004  1.9380 -0.6982
   33LER     CA  640   6.831   7.599   4.084 -0.4434  0.9938  0.3049
   33LER     HA  641   6.918   7.641   4.034  0.6023 -2.2992 -0.9419
   33LER     CB  642   6.854   7.590   4.238 -0.3213 -0.8119 -0.2546
   33LER    HB1  643   6.764   7.554   4.286 -1.9246 -0.4549 -2.8118
   33LER    HB2  644   6.883   7.692   4.262 -1.6411 -0.4661 -0.0506
   33LER     CG  645   6.973   7.508   4.295  1.4082  0.9301  0.1931
   33LER     HG  646   6.950   7.404   4.272  3.0554  0.3844  0.9014
   33LER    CD1  647   7.105   7.536   4.221  0.6738  0.0946  0.4982
   33LER   HD11  648   7.131   7.637   4.250  0.5709  0.5290 -0.8377
   33LER   HD12  649   7.167   7.452   4.253 -3.6242 -2.5444  2.7893
   33LER   HD13  650   7.101   7.531   4.112 -0.8384  0.9686  0.4877
   33LER    CD2  651   6.995   7.522   4.445 -0.2024  0.3289  0.0272
   33LER   HD21  652   6.900   7.507   4.497 -0.6042 -3.0228 -1.3835
   33LER   HD22  653   7.062   7.440   4.473  0.3963  0.0252 -2.1105
   33LER   HD23  654   7.042   7.619   4.462 -2.2955  1.9537 -2.8078
   33LER      C  655   6.821   7.452   4.036  0.5082 -0.3738  0.5731
   33LER      O  656   6.725   7.382   4.055  0.1216  0.5346 -0.1990
   34LY0      N  657   7.769   7.214   2.878 -0.1214  0.3929  0.1804
   34LY0     H1  658   7.674   7.246   2.864 -0.4872 -0.4712  0.5704
   34LY0     H2  659   7.832   7.291   2.893 -1.3754  2.2580 -3.0102
   34LY0     H3  660   7.801   7.166   2.795  1.8985  0.6970  0.7444
   34LY0     CA  661   7.775   7.115   2.987  1.1039 -0.0149  0.9423
   34LY0     HA  662   7.750   7.166   3.080 -0.1903 -0.1222  0.6761
   34LY0     CB  663   7.665   7.010   2.968  0.1465 -0.0826 -0.6893
   34LY0    HB1  664   7.672   6.934   3.046  0.0780  1.1392  0.5398
   34LY0    HB2  665   7.688   6.952   2.879  2.3105 -0.3961  0.0198
   34LY0     CG  666   7.517   7.059   2.973 -0.4447  0.4170  0.0439
   34LY0    HG1  667   7.449   6.980   2.942  0.2051 -0.3693  0.5810
   34LY0    HG2  668   7.513   7.147   2.907 -2.7901  0.3273 -0.0062
   34LY0     CD  669   7.475   7.113   3.108  0.2603 -0.4195 -0.2358
   34LY0    HD1  670   7.374   7.142   3.079  0.0600 -2.3313 -1.6135
   34LY0    HD2  671   7.530   7.197   3.150 -2.1257 -0.6251  3.8514
   34LY0     CE  672   7.485   7.018   3.225 -0.0071  0.4325  0.7116
   34LY0    HE1  673   7.478   7.080   3.315  1.0603 -0.8893  1.7467
   34LY0    HE2  674   7.575   6.957   3.222  2.1682  3.4579 -0.3057
   34LY0     NZ  675   7.375   6.914   3.228  0.3209  0.3757  0.1452
   34LY0    HZ1  676   7.373   6.871   3.320 -0.4143  1.8192  0.8256
   34LY0    HZ2  677   7.283   6.953   3.219 -0.9663 -2.5296 -0.3959
   34LY0    HZ3  678   7.378   6.845   3.154  0.7350 -0.0232  0.5249
   34LY0      C  679   7.911   7.044   2.993  0.2323  0.2635  0.4351
   34LY0      O  680   7.955   6.980   2.896 -0.1501  0.1407  0.0836
   35LER      N  681   7.970   7.046   3.113  0.0441  0.1744 -0.1935
   35LER      H  682   7.913   7.096   3.180 -0.8609 -0.5896 -0.3727
   35LER     CA  683   8.099   6.989   3.155  0.5803  0.6411  0.0096
   35LER     HA  684   8.119   6.914   3.078  0.9669  2.3567 -1.6222
   35LER     CB  685   8.209   7.095   3.135  0.1462 -0.8792 -0.0471
   35LER    HB1  686   8.202   7.175   3.208  2.8135 -0.1424 -0.4707
   35LER    HB2  687   8.206   7.137   3.034  0.3464 -1.5022 -0.3201
   35LER     CG  688   8.359   7.047   3.152  0.4570  0.1242 -0.1245
   35LER     HG  689   8.367   7.007   3.253 -2.8790 -0.2151  0.1082
   35LER    CD1  690   8.396   6.933   3.058 -0.0682 -0.3332 -0.0730
   35LER   HD11  691   8.378   6.835   3.102  0.3137 -0.0682  0.6914
   35LER   HD12  692   8.338   6.931   2.966  1.0845 -2.0114 -0.8193
   35LER   HD13  693   8.500   6.935   3.026  0.4562 -0.0404  1.5401
   35LER    CD2  694   8.466   7.153   3.142  0.1315  0.4154 -0.5464
   35LER   HD21  695   8.557   7.108   3.182 -0.2925  0.3828  0.4139
   35LER   HD22  696   8.467   7.186   3.038 -1.2592  0.7017 -0.4922
   35LER   HD23  697   8.432   7.236   3.204 -0.5984  0.8102 -1.4583
   35LER      C  698   8.099   6.919   3.294 -0.6089  0.5967 -0.2246
   35LER      O  699   8.166   6.816   3.313 -0.3085  0.0455  0.3164
   36LYR      N  700   8.044   6.986   3.397  0.3491 -0.0467  0.3014
   36LYR      H  701   7.988   7.067   3.374  0.0363 -0.2752  0.2560
   36LYR     CA  702   8.072   6.960   3.538  0.1348 -0.6225  0.4463
   36LYR     HA  703   8.093   6.854   3.542  0.6229 -0.7590 -2.9289
   36LYR     CB  704   8.197   7.044   3.579 -0.0622  0.3454 -0.6548
   36LYR    HB1  705   8.190   7.147   3.544  1.3691  0.1795 -1.4879
   36LYR    HB2  706   8.278   6.989   3.532 -0.0754 -2.1338  1.9576
   36LYR     CG  707   8.232   7.042   3.727 -0.1481  0.2096  0.0055
   36LYR    HG1  708   8.221   6.939   3.759 -1.1103 -0.0960 -1.2147
   36LYR    HG2  709   8.165   7.110   3.780  1.3316  2.4141 -0.7973
   36LYR     CD  710   8.380   7.088   3.750 -0.1018 -0.6887 -0.2061
   36LYR    HD1  711   8.434   6.997   3.725 -0.4210 -1.5763  2.1361
   36LYR    HD2  712   8.389   7.105   3.857 -1.2596 -0.2416 -0.1591
   36LYR     CE  713   8.428   7.211   3.671  0.3209  0.3305  0.0747
   36LYR    HE1  714   8.354   7.292   3.671 -4.3286 -3.3806 -1.9419
   36LYR    HE2  715   8.455   7.189   3.568  1.0006 -0.7165  0.4607
   36LYR     NZ  716   8.552   7.266   3.734  0.2431 -0.6312  0.2216
   36LYR    HZ1  717   8.583   7.219   3.818 -0.4342 -1.1663  0.1819
   36LYR      C  718   7.957   6.983   3.639 -0.3761  0.2284 -0.1136
   36LYR      O  719   7.868   7.072   3.619  0.5029 -0.3125  0.3295
   37LY0      N  720   7.954   6.911   3.748 -0.9376  0.3149 -0.2812
   37LY0      H  721   8.031   6.846   3.750 -0.4753  0.7646 -1.7649
   37LY0     CA  722   7.846   6.920   3.849 -0.7225  0.2141 -0.2442
   37LY0     HA  723   7.750   6.898   3.803  0.3278 -0.6879 -2.1023
   37LY0     CB  724   7.863   6.815   3.959 -0.2860 -0.5644  0.2263
   37LY0    HB1  725   7.823   6.718   3.928  1.8642 -0.7773 -2.2464
   37LY0    HB2  726   7.807   6.833   4.051  0.7622 -3.3873  1.5528
   37LY0     CG  727   8.004   6.806   4.013 -0.5366  0.6332  0.1577
   37LY0    HG1  728   8.028   6.905   4.052 -2.3056  1.0990  0.1261
   37LY0    HG2  729   8.075   6.780   3.934 -1.3988 -2.5924  0.3258
   37LY0     CD  730   8.019   6.701   4.126  0.4306  0.0600  0.1771
   37LY0    HD1  731   8.018   6.600   4.083 -1.2483 -0.1295  0.5804
   37LY0    HD2  732   7.925   6.702   4.181 -1.2105  1.7891 -2.4460
   37LY0     CE  733   8.143   6.720   4.210  0.3249  0.1202  0.0975
   37LY0    HE1  734   8.118   6.685   4.311 -1.4411  2.7901  0.6811
   37LY0    HE2  735   8.165   6.826   4.214 -0.3785  0.2448  1.3267
   37LY0     NZ  736   8.247   6.640   4.154  0.5619  0.2205  0.3194
   37LY0    HZ1  737   8.325   6.635   4.218  0.1292 -1.3445  0.7780
   37LY0    HZ2  738   8.214   6.545   4.141  1.6301 -0.1551  0.3081
   37LY0    HZ3  739   8.287   6.676   4.069  0.0248 -0.3724 -0.1979
   37LY0      C  740   7.835   7.062   3.903 -0.0607  1.3561  0.8755
   37LY0      O  741   7.936   7.132   3.903  0.2791  0.0968 -0.0912
   38LER      N  742   7.720   7.102   3.952  0.1691 -0.1537 -0.5770
   38LER      H  743   7.641   7.042   3.967 -1.5229  2.1036  0.0897
   38LER     CA  744   7.722   7.237   4.008  0.3763 -0.6594 -0.1281
   38LER     HA  745   7.787   7.303   3.951 -2.0421 -0.7729 -3.2849
   38LER     CB  746   7.572   7.278   3.995 -0.2007  0.4445  0.1656
   38LER    HB1  747   7.513   7.213   4.060 -1.5336  2.0410  0.6333
   38LER    HB2  748   7.548   7.265   3.890  1.1840  0.2978 -0.1434
   38LER     CG  749   7.544   7.421   4.036 -0.4618  0.0910  0.6016
   38LER     HG  750   7.579   7.445   4.137 -0.4999  1.4271  0.3135
   38LER    CD1  751   7.617   7.523   3.946 -1.0215  0.7826 -0.0398
   38LER   HD11  752   7.725   7.512   3.951 -1.0252  0.6124 -0.3122
   38LER   HD12  753   7.596   7.512   3.840 -0.2359  1.2107 -0.2444
   38LER   HD13  754   7.588   7.622   3.981  0.6231  1.5108 -0.6267
   38LER    CD2  755   7.396   7.439   4.025 -0.3505 -0.7325  0.9466
   38LER   HD21  756   7.370   7.544   4.039 -1.0706 -0.2552 -2.8084
   38LER   HD22  757   7.370   7.414   3.922 -0.4297  0.5225  0.6458
   38LER   HD23  758   7.338   7.387   4.101 -1.2727  2.6412  2.7677
   38LER      C  759   7.764   7.248   4.154  0.3318 -0.5055  0.1981
   38LER      O  760   7.694   7.196   4.245  0.0096 -0.5256  0.4499
   39LY0      N  761   9.064   7.610   3.476  0.5130 -0.2241 -0.2793
   39LY0     H1  762   9.100   7.682   3.416  0.1643  0.2559  0.0794
   39LY0     H2  763   9.117   7.614   3.562  1.0360  1.7467 -0.6524
   39LY0     H3  764   9.083   7.533   3.412  0.3845  0.8660 -1.6757
   39LY0     CA  765   8.923   7.633   3.515  0.2497 -0.1457  0.2994
   39LY0     HA  766   8.911   7.721   3.578  0.1786 -0.8463  1.2795
   39LY0     CB  767   8.834   7.668   3.390  0.0667 -0.3284 -0.2666
   39LY0    HB1  768   8.854   7.770   3.360 -2.0674  0.3666  0.5024
   39LY0    HB2  769   8.734   7.657   3.432  0.8358  0.3234  1.8479
   39LY0     CG  770   8.845   7.573   3.271  0.5491  0.1277 -0.8664
   39LY0    HG1  771   8.845   7.469   3.302  0.9461 -0.0601 -1.4693
   39LY0    HG2  772   8.943   7.570   3.224  0.9634 -1.7665  0.0129
   39LY0     CD  773   8.734   7.612   3.172  0.5241  0.2652  0.4215
   39LY0    HD1  774   8.764   7.702   3.118 -1.4641  0.0039 -1.2294
   39LY0    HD2  775   8.640   7.625   3.225 -2.1390 -3.2317 -2.9046
   39LY0     CE  776   8.705   7.481   3.089 -0.5060  0.6600  0.4096
   39LY0    HE1  777   8.685   7.400   3.159  0.3196  0.7993  0.8238
   39LY0    HE2  778   8.791   7.449   3.029 -1.0584  1.0150 -0.6003
   39LY0     NZ  779   8.590   7.494   2.993 -0.0432 -0.4635  0.1297
   39LY0    HZ1  780   8.604   7.578   2.939 -0.7750 -0.7257 -0.4747
   39LY0    HZ2  781   8.574   7.412   2.936 -0.8155  0.4419 -0.9862
   39LY0    HZ3  782   8.498   7.509   3.031 -0.2754  0.4871 -0.7681
   39LY0      C  783   8.873   7.514   3.589  0.3358 -0.4308 -0.2267
   39LY0      O  784   8.897   7.397   3.552  0.3188 -0.2381 -1.1390
   40LER      N  785   8.794   7.536   3.697  0.1797  0.1435  0.2432
   40LER      H  786   8.782   7.631   3.728 -1.3112 -0.6357  2.2811
   40LER     CA  787   8.727   7.432   3.770 -0.1866 -0.3980  0.8869
   40LER     HA  788   8.784   7.339   3.777 -1.3393 -1.2136 -0.1553
   40LER     CB  789   8.689   7.480   3.909 -0.2487 -0.4710  0.6289
   40LER    HB1  790   8.622   7.404   3.951 -2.3502 -0.3105 -2.1360
   40LER    HB2  791   8.636   7.575   3.916  2.1843  0.9138  1.9039
   40LER     CG  792   8.810   7.488   4.008  0.6414  0.4885 -0.7910
   40LER     HG  793   8.859   7.584   3.990 -1.4928  1.8573  0.2289
   40LER    CD1  794   8.742   7.497   4.151 -0.6650  0.3809  0.2030
   40LER   HD11  795   8.816   7.498   4.230 -1.8218 -2.2412  1.4389
   40LER   HD12  796   8.664   7.574   4.154 -0.5879  0.4471  0.5480
   40LER   HD13  797   8.685   7.405   4.162 -1.3579  0.6481 -0.8921
   40LER    CD2  798   8.899   7.367   4.018 -0.0846  0.0192 -0.5514
   40LER   HD21  799   8.962   7.371   4.106 -2.4443 -0.1537  1.2519
   40LER   HD22  800   8.838   7.279   4.036 -0.1785  0.0105 -0.8943
   40LER   HD23  801   8.966   7.355   3.933  0.8016 -0.9768  0.2661
   40LER      C  802   8.602   7.391   3.700  0.4965  0.8597  0.2267
   40LER      O  803   8.534   7.466   3.630  0.1280  0.0256  0.6057
   41U      O5'  804   6.840   5.432   0.750 -0.7494 -0.0345 -0.1426
   41U      H5T  805   6.827   5.337   0.757  0.7836 -0.1713  1.3973
   41U      C5'  806   6.731   5.519   0.760  0.3729  0.5527 -0.7388
   41U     H5'1  807   6.742   5.607   0.698  0.4929  0.8087 -0.3568
   41U     H5'2  808   6.727   5.550   0.864 -0.9814 -1.3723 -0.1573
   41U      C4'  809   6.594   5.464   0.718 -0.5278 -0.1925  0.4987
   41U      H4'  810   6.602   5.479   0.611 -0.0747 -0.9725  0.4161
   41U      O4'  811   6.573   5.318   0.735  0.1045 -0.1793  0.6404
   41U      C1'  812   6.429   5.294   0.761 -0.3915  1.1327 -0.0660
   41U      H1'  813   6.393   5.231   0.679  2.0607 -1.0486  0.3847
   41U       N1  814   6.406   5.224   0.892 -0.2928  0.0855 -0.5334
   41U       C6  815   6.509   5.212   0.985  0.3098 -0.6256  0.4727
   41U       H6  816   6.601   5.266   0.969 -0.6341  0.8723 -0.1297
   41U       C5  817   6.489   5.138   1.100  0.5064 -0.0515  0.1086
   41U       H5  818   6.563   5.144   1.179  1.1331 -0.6051 -0.4227
   41U       C4  819   6.368   5.072   1.127 -0.1783 -0.0067  0.2760
   41U       O4  820   6.355   4.998   1.222 -0.0741  0.3952 -0.3449
   41U       N3  821   6.279   5.083   1.020  1.0532  0.6689  0.4010
   41U       H3  822   6.185   5.054   1.042  0.9688  0.0448 -0.7062
   41U       C2  823   6.288   5.158   0.910  0.5139  0.6099  0.2138
   41U       O2  824   6.195   5.149   0.834  0.1439  0.7416 -0.2999
   41U      C3'  825   6.485   5.543   0.777 -0.2695 -0.2373 -0.9538
   41U      H3'  826   6.509   5.553   0.883  0.6191  1.8343 -1.3125
   41U      C2'  827   6.378   5.438   0.751 -0.2170  0.7385 -0.2772
   41U     H2'1  828   6.296   5.448   0.823  0.4653 -2.1902  1.0587
   41U      O2'  829   6.329   5.459   0.618 -0.9128  0.1894  0.0156
   41U     HO'2  830   6.360   5.550   0.608 -1.0444  0.3164  0.7148
   41U      O3'  831   6.462   5.670   0.720  0.0435  0.6593 -0.0204
   42U        P  832   6.382   5.781   0.795 -0.3711  0.0571  0.2576
   42U      O1P  833   6.364   5.879   0.692 -0.0774 -0.5299  0.2376
   42U      O2P  834   6.460   5.807   0.916 -0.0356 -0.1155  0.7420
   42U      O5'  835   6.244   5.743   0.851  0.3251  0.1471 -0.1371
   42U      C5'  836   6.131   5.751   0.769 -0.3679 -0.0062 -0.5130
   42U     H5'1  837   6.155   5.719   0.668  0.7530  1.0290 -0.6026
   42U     H5'2  838   6.102   5.856   0.760 -1.6475 -0.4301 -1.5477
   42U      C4'  839   6.019   5.677   0.839  0.1805 -0.2076  0.5302
   42U      H4'  840   5.924   5.688   0.786 -0.7389  1.9258  2.4761
   42U      O4'  841   6.046   5.542   0.857 -0.5392  0.3622 -0.1488
   42U      C1'  842   5.997   5.503   0.988  0.9226 -0.7394 -0.4167
   42U      H1'  843   5.917   5.430   0.976  0.8545 -0.3629 -2.6691
   42U       N1  844   6.089   5.455   1.094  0.1279 -0.3796  0.2446
   42U       C6  845   6.220   5.489   1.092 -0.3011  0.0125  0.2826
   42U       H6  846   6.258   5.560   1.020  1.2311 -1.0728 -0.0135
   42U       C5  847   6.309   5.432   1.183  0.2296  0.2142  0.2619
   42U       H5  848   6.412   5.464   1.191  0.4305 -0.0588 -1.0796
   42U       C4  849   6.262   5.342   1.286  0.5910  0.3405  0.2161
   42U       O4  850   6.328   5.295   1.376  0.0940  0.4727 -0.1937
   42U       N3  851   6.130   5.313   1.276 -0.2162  0.5866 -0.4288
   42U       H3  852   6.098   5.257   1.354  0.3991  0.2769 -0.3929
   42U       C2  853   6.039   5.373   1.192 -0.1227 -0.1789 -0.8526
   42U       O2  854   5.920   5.350   1.213 -0.6061  0.4727  0.5102
   42U      C3'  855   5.988   5.733   0.973  0.5027 -0.1493  0.0126
   42U      H3'  856   6.079   5.765   1.025  0.1035 -1.7054  1.7841
   42U      C2'  857   5.915   5.621   1.044  0.1452 -0.1454 -0.1016
   42U     H2'1  858   5.920   5.626   1.153  0.5488  2.0959 -0.1846
   42U      O2'  859   5.785   5.599   0.996  0.2595  0.3782 -0.1934
   42U     HO'2  860   5.721   5.631   1.061 -1.2318 -0.7219 -1.0420
   42U      O3'  861   5.914   5.858   0.967  0.5041  0.2800  0.3467
   43A        P  862   5.893   5.946   1.104  0.2136  0.0413 -0.0881
   43A      O1P  863   5.820   6.074   1.081  0.1462 -0.8208  0.1561
   43A      O2P  864   6.025   5.960   1.168 -0.1490  0.1365 -0.0121
   43A      O5'  865   5.808   5.854   1.204  0.1792  0.4002  0.1746
   43A      C5'  866   5.667   5.849   1.203 -0.0314  0.4574 -0.1524
   43A     H5'1  867   5.634   5.806   1.108  0.1579  0.7063 -0.3346
   43A     H5'2  868   5.614   5.944   1.202 -1.5761 -0.2989 -2.9937
   43A      C4'  869   5.625   5.761   1.315  0.6107 -0.0649  0.1595
   43A      H4'  870   5.521   5.731   1.304  0.0698  1.7526  0.1155
   43A      O4'  871   5.693   5.635   1.317 -0.4487  0.0034  0.6043
   43A      C1'  872   5.699   5.584   1.450 -0.3454 -0.2033 -0.5692
   43A      H1'  873   5.649   5.487   1.454 -0.6535 -0.0112  0.6180
   43A       N9  874   5.836   5.559   1.498  0.3313  0.3141  0.2637
   43A       C8  875   5.952   5.598   1.440  0.0824 -0.5059  0.1323
   43A       H8  876   5.963   5.674   1.363  0.3976 -0.2329  0.4389
   43A       N7  877   6.058   5.554   1.504 -0.0379 -0.2636  0.0526
   43A       C5  878   6.003   5.468   1.605 -0.7320  0.4718 -0.3102
   43A       C6  879   6.054   5.375   1.704 -0.4961 -0.0605  0.4682
   43A       N6  880   6.175   5.357   1.733  0.3869 -0.3397  0.0973
   43A      H61  881   6.244   5.426   1.709 -1.2470  3.5202  4.7077
   43A      H62  882   6.200   5.278   1.791 -0.1733 -1.4035 -1.0705
   43A       N1  883   5.976   5.295   1.775  0.0118  0.7613 -0.4053
   43A       C2  884   5.844   5.315   1.763  0.1023  0.3580 -0.7654
   43A       H2  885   5.772   5.258   1.819  0.8507  0.7846  0.6836
   43A       N3  886   5.784   5.395   1.677  0.1340 -0.2133  0.1006
   43A       C4  887   5.868   5.470   1.598  0.1291 -0.2538  0.4327
   43A      C3'  888   5.638   5.813   1.461 -0.1885  0.5148  0.4015
   43A      H3'  889   5.735   5.862   1.470 -0.4776  1.0298  0.8074
   43A      C2'  890   5.628   5.689   1.540 -0.3694 -0.2390  0.7257
   43A     H2'1  891   5.678   5.704   1.636  1.3518 -1.2699  0.0261
   43A      O2'  892   5.490   5.657   1.550 -0.5411  0.4594  0.3013
   43A     HO'2  893   5.462   5.683   1.638 -0.3062  1.0935  0.1922
   43A      O3'  894   5.536   5.910   1.482  0.4634  0.0559 -0.4569
   44A        P  895   5.547   6.026   1.584  0.3884  0.4882  0.2842
   44A      O1P  896   5.427   6.119   1.574 -0.0087 -0.2828  0.1056
   44A      O2P  897   5.680   6.090   1.569  0.1150  0.5843  0.4087
   44A      O5'  898   5.536   5.945   1.725 -0.1130 -0.0802  0.0150
   44A      C5'  899   5.419   5.903   1.784  0.1772 -0.0237 -0.6996
   44A     H5'1  900   5.362   5.842   1.713  0.2485 -0.3682 -0.4604
   44A     H5'2  901   5.353   5.986   1.809  0.9855 -0.2150  2.5354
   44A      C4'  902   5.448   5.803   1.896 -0.2902  0.1455 -0.1466
   44A      H4'  903   5.359   5.745   1.918  1.4484 -2.1439  1.3257
   44A      O4'  904   5.551   5.720   1.853 -0.1648 -0.0835 -0.3234
   44A      C1'  905   5.631   5.678   1.966 -0.1643  0.9844 -0.2156
   44A      H1'  906   5.599   5.574   1.977 -2.0648  1.1911 -2.9574
   44A       N9  907   5.778   5.677   1.942 -0.8398 -0.5471  0.4687
   44A       C8  908   5.850   5.738   1.842  0.9806 -0.7816 -0.2887
   44A       H8  909   5.806   5.799   1.765  0.7172  1.6377  1.6315
   44A       N7  910   5.974   5.716   1.842 -0.4567 -0.4924  0.3998
   44A       C5  911   5.989   5.622   1.950 -0.2014 -0.5079 -0.4317
   44A       C6  912   6.096   5.546   2.011  0.2648 -0.1487  0.0597
   44A       N6  913   6.214   5.556   1.958 -0.4702 -0.2602  0.7464
   44A      H61  914   6.226   5.589   1.863 -1.8907 -0.0708  0.6134
   44A      H62  915   6.294   5.507   1.995  0.6977 -0.0421 -1.3349
   44A       N1  916   6.080   5.463   2.114 -0.5509 -0.4739  0.1158
   44A       C2  917   5.959   5.464   2.173  0.9537  0.0869 -0.1680
   44A       H2  918   5.948   5.392   2.253  0.1275  2.9662  2.4964
   44A       N3  919   5.852   5.530   2.133  0.1126 -0.0772  0.2832
   44A       C4  920   5.870   5.604   2.016 -0.5857  0.3008 -0.1277
   44A      C3'  921   5.508   5.867   2.030  0.4333  0.1517  0.0408
   44A      H3'  922   5.572   5.953   2.008 -0.9617  1.6580  1.6501
   44A      C2'  923   5.594   5.760   2.091 -0.2937  0.2836  0.0400
   44A     H2'1  924   5.684   5.806   2.133  0.0344  0.3063 -0.6646
   44A      O2'  925   5.522   5.686   2.193 -0.3880  0.0540 -0.2264
   44A     HO'2  926   5.516   5.736   2.275  0.3485 -0.6866  0.2928
   44A      O3'  927   5.406   5.923   2.117  0.1834  0.1237  0.1028
   45U        P  928   5.454   6.032   2.231 -0.1036 -0.2291 -0.1053
   45U      O1P  929   5.334   6.078   2.302  0.4692  0.0345  0.1307
   45U      O2P  930   5.536   6.138   2.177  0.4593 -0.1359  0.2789
   45U      O5'  931   5.545   5.947   2.338  0.0853  0.5559 -0.1894
   45U      C5'  932   5.497   5.921   2.472 -0.4675  0.2919 -0.3511
   45U     H5'1  933   5.421   5.844   2.459  0.9273 -1.2792  0.4289
   45U     H5'2  934   5.475   6.014   2.524 -0.4145 -1.9580  4.0966
   45U      C4'  935   5.608   5.852   2.546 -0.4251  0.3460 -0.3558
   45U      H4'  936   5.572   5.800   2.635 -0.0244  1.1682  0.2995
   45U      O4'  937   5.680   5.761   2.465 -0.7042  0.4780  0.3732
   45U      C1'  938   5.817   5.747   2.512 -0.3356 -0.1022 -0.0386
   45U      H1'  939   5.833   5.644   2.546 -2.6010 -0.4080  0.2650
   45U       N1  940   5.916   5.776   2.407 -0.0102  0.3421  0.3157
   45U       C6  941   5.889   5.855   2.297 -0.0723 -0.6651 -0.3351
   45U       H6  942   5.798   5.912   2.298  0.4483  0.2137  1.3751
   45U       C5  943   5.983   5.877   2.202  0.1108 -0.1857 -0.3433
   45U       H5  944   5.968   5.932   2.111  3.6953 -1.0823 -1.6198
   45U       C4  945   6.108   5.806   2.205  0.1709  0.2773 -0.1791
   45U       O4  946   6.203   5.813   2.126 -0.3366  0.0321 -0.1706
   45U       N3  947   6.129   5.727   2.318  0.6737  0.3055  0.5404
   45U       H3  948   6.219   5.683   2.328  0.3573 -2.2374 -4.4844
   45U       C2  949   6.035   5.706   2.417 -0.4182 -0.7208 -0.9119
   45U       O2  950   6.076   5.647   2.518  0.0949  0.3275  0.0844
   45U      C3'  951   5.719   5.949   2.589 -0.6108 -0.2056  0.1341
   45U      H3'  952   5.741   6.014   2.505 -0.9945  1.5723  1.3504
   45U      C2'  953   5.838   5.854   2.619  0.4011 -0.0526  0.1741
   45U     H2'1  954   5.937   5.899   2.614  0.0381  0.7221 -0.3839
   45U      O2'  955   5.826   5.788   2.737  0.5973 -0.0302 -0.4625
   45U     HO'2  956   5.790   5.855   2.795  0.9404  0.5544 -0.9149
   45U      O3'  957   5.700   6.029   2.709 -0.1194 -0.5431 -0.1974
   46U        P  958   5.767   6.170   2.724  0.0187  0.6074 -0.4020
   46U      O1P  959   5.696   6.236   2.836 -0.6689 -0.1768  0.1422
   46U      O2P  960   5.773   6.235   2.598  0.1541 -0.4571  0.2565
   46U      O5'  961   5.919   6.140   2.772  0.7243 -0.0288  0.0287
   46U      C5'  962   5.941   6.069   2.904  0.1450 -0.1837  0.0581
   46U     H5'1  963   5.859   5.997   2.914 -0.5800  0.2801 -2.0139
   46U     H5'2  964   5.935   6.138   2.988  0.5385 -2.5465  2.1548
   46U      C4'  965   6.079   6.001   2.904  0.1006  0.1808  0.7117
   46U      H4'  966   6.086   5.931   2.987 -0.2016 -2.8513 -1.6686
   46U      O4'  967   6.103   5.932   2.784 -0.2258 -0.4015  0.3651
   46U      C1'  968   6.240   5.903   2.767 -0.1856 -0.3105  0.0328
   46U      H1'  969   6.273   5.801   2.784  1.0550 -0.0181 -0.4622
   46U       N1  970   6.280   5.933   2.633  0.0269  0.1875 -0.1565
   46U       C6  971   6.207   6.021   2.552 -0.5617  0.5938 -0.2536
   46U       H6  972   6.120   6.070   2.592 -1.4784 -2.6536  2.1122
   46U       C5  973   6.239   6.034   2.423 -0.3190  0.2473  0.9520
   46U       H5  974   6.182   6.094   2.355 -1.3408 -1.4126  0.2855
   46U       C4  975   6.357   5.970   2.365 -0.3598  0.6444 -0.1843
   46U       O4  976   6.397   5.980   2.250  0.0671  0.2571 -0.0199
   46U       N3  977   6.431   5.892   2.450  0.2182 -0.1563 -0.6730
   46U       H3  978   6.515   5.853   2.409  1.1473  1.0068  0.0787
   46U       C2  979   6.400   5.873   2.584  0.2943  0.0764 -0.0859
   46U       O2  980   6.468   5.798   2.654 -0.6630 -0.3561 -0.2604
   46U      C3'  981   6.201   6.097   2.911 -0.0441 -0.4499  0.3301
   46U      H3'  982   6.191   6.180   2.840  1.0979  0.0123  0.6753
   46U      C2'  983   6.310   5.999   2.863 -0.0215 -0.5696  0.0447
   46U     H2'1  984   6.386   6.061   2.816  0.2874 -1.4012 -0.6011
   46U      O2'  985   6.371   5.914   2.960 -0.5214 -0.3273 -0.4086
   46U     HO'2  986   6.411   5.958   3.035  1.8180 -2.0656 -0.5188
   46U      O3'  987   6.221   6.142   3.039 -0.6116  0.1563 -0.0588
   47A        P  988   6.307   6.273   3.073  0.3926  0.4733 -0.2464
   47A      O1P  989   6.270   6.306   3.212 -0.1439  0.2459  0.3873
   47A      O2P  990   6.261   6.367   2.965 -0.2219  0.2397 -0.2196
   47A      O5'  991   6.465   6.242   3.057 -0.2775  0.7568  0.4193
   47A      C5'  992   6.538   6.168   3.159  0.4366  0.7685 -0.1352
   47A     H5'1  993   6.479   6.078   3.176  1.9948 -0.2388  0.2109
   47A     H5'2  994   6.546   6.231   3.248  0.6769  1.4283 -0.6209
   47A      C4'  995   6.678   6.133   3.108  0.0394  0.3037  0.0442
   47A      H4'  996   6.734   6.075   3.181 -2.3633 -2.7936 -0.3754
   47A      O4'  997   6.643   6.043   2.999 -0.6430 -0.0270  0.4159
   47A      C1'  998   6.752   6.056   2.908 -0.6210 -0.3483  0.2894
   47A      H1'  999   6.790   5.960   2.874  1.0267  0.4099 -0.0713
   47A       N9 1000   6.703   6.110   2.776 -0.3310 -0.2663  0.3891
   47A       C8 1001   6.592   6.185   2.743  0.0513 -0.2750 -0.4253
   47A       H8 1002   6.524   6.224   2.817 -0.7544  0.4824 -1.5259
   47A       N7 1003   6.578   6.203   2.616  0.7176  0.0679  0.5427
   47A       C5 1004   6.687   6.134   2.557 -0.2420 -0.4904  0.0523
   47A       C6 1005   6.738   6.107   2.428  0.0150  0.2770 -0.4392
   47A       N6 1006   6.684   6.153   2.316  0.0359 -0.1822 -0.2342
   47A      H61 1007   6.598   6.205   2.327  0.3163 -0.0888  1.9390
   47A      H62 1008   6.717   6.124   2.226 -1.8895  0.3993 -1.1907
   47A       N1 1009   6.853   6.051   2.412 -0.8364  0.8323  0.5512
   47A       C2 1010   6.922   6.006   2.518  0.0631  0.4122  0.1615
   47A       H2 1011   7.021   5.963   2.510 -0.4882 -1.1777  1.4009
   47A       N3 1012   6.884   6.021   2.646 -0.5165  0.0638 -0.3059
   47A       C4 1013   6.767   6.084   2.656 -0.5098 -0.5775 -0.2260
   47A      C3' 1014   6.768   6.246   3.056 -0.1076 -0.3690 -0.1909
   47A      H3' 1015   6.708   6.311   2.992  0.9653 -0.7830 -1.6718
   47A      C2' 1016   6.855   6.157   2.961 -0.5862  0.7437  0.1486
   47A     H2'1 1017   6.893   6.213   2.876 -2.8141 -0.1439 -1.5589
   47A      O2' 1018   6.952   6.082   3.033  0.5285  0.2717  0.0354
   47A     HO'2 1019   6.979   6.139   3.104 -0.0643 -1.0131  1.3385
   47A      O3' 1020   6.842   6.308   3.159 -0.6938 -0.1354  0.1721
   48U        P 1021   6.910   6.453   3.131  0.4476 -0.1947 -0.6210
   48U      O1P 1022   6.959   6.509   3.255 -0.4005  0.2800 -1.1744
   48U      O2P 1023   6.814   6.529   3.052  0.2207 -0.1845  1.0424
   48U      O5' 1024   7.035   6.422   3.039 -0.1501  0.6272 -0.0311
   48U      C5' 1025   7.148   6.355   3.089 -0.4352  0.0247  0.3601
   48U     H5'1 1026   7.124   6.268   3.151  2.1974  1.1478  3.2124
   48U     H5'2 1027   7.205   6.425   3.151 -0.1294  2.1180 -2.1325
   48U      C4' 1028   7.247   6.319   2.969 -0.3307  0.2394  0.0011
   48U      H4' 1029   7.329   6.255   2.999 -0.0201  0.1779 -0.9348
   48U      O4' 1030   7.176   6.258   2.869  0.0435 -0.0387 -0.2710
   48U      C1' 1031   7.234   6.295   2.741 -0.1872  0.6595 -0.4246
   48U      H1' 1032   7.285   6.209   2.698  2.5367  2.5541 -1.2169
   48U       N1 1033   7.125   6.344   2.649 -0.3215 -0.8241  0.3431
   48U       C6 1034   7.013   6.411   2.698  0.0009 -0.4756 -0.4215
   48U       H6 1035   7.002   6.428   2.804  2.3020  2.3257 -0.5191
   48U       C5 1036   6.911   6.445   2.618 -0.6852 -0.2173 -0.1406
   48U       H5 1037   6.821   6.492   2.654  0.5859  2.9533 -0.7808
   48U       C4 1038   6.913   6.414   2.475 -0.1711  0.1293  0.6276
   48U       O4 1039   6.823   6.445   2.394 -0.6636 -0.0640 -0.7183
   48U       N3 1040   7.028   6.349   2.435  0.8281 -0.8642  0.1922
   48U       H3 1041   7.046   6.346   2.336 -1.0110  1.8598 -0.3164
   48U       C2 1042   7.138   6.330   2.508 -0.0716 -0.4782 -0.6247
   48U       O2 1043   7.244   6.296   2.461 -0.1412  0.4957  0.7100
   48U      C3' 1044   7.306   6.449   2.908 -0.3969  0.5498 -0.1664
   48U      H3' 1045   7.223   6.519   2.910 -0.0892  0.9020  1.0173
   48U      C2' 1046   7.344   6.394   2.769  0.4319 -0.0178  0.0491
   48U     H2'1 1047   7.337   6.485   2.709  0.2175  0.3107  0.5593
   48U      O2' 1048   7.473   6.338   2.754  0.1805 -0.1734 -0.3418
   48U     HO'2 1049   7.528   6.407   2.717 -2.3758  3.2209  1.5946
   48U      O3' 1050   7.422   6.494   2.985 -0.3390  0.1785  0.1009
   49C        P 1051   7.459   6.646   2.996  0.4009  0.6473 -0.5625
   49C      O1P 1052   7.566   6.678   3.090 -0.4352  0.0558  0.3000
   49C      O2P 1053   7.328   6.713   3.025 -0.1708  0.7099 -0.4234
   49C      O5' 1054   7.504   6.677   2.853 -0.1459 -0.5686  0.5070
   49C      C5' 1055   7.634   6.653   2.805  0.0351  0.0829  0.2369
   49C     H5'1 1056   7.653   6.554   2.846  1.3842  1.7898  4.3127
   49C     H5'2 1057   7.705   6.717   2.859  0.5391 -0.7510  0.5757
   49C      C4' 1058   7.643   6.655   2.656  0.2751 -0.4366 -0.1771
   49C      H4' 1059   7.735   6.605   2.629  1.2511  0.7557  0.8103
   49C      O4' 1060   7.542   6.572   2.609  1.0387  0.6972  0.0408
   49C      C1' 1061   7.511   6.613   2.469 -0.8872 -0.3438  0.6817
   49C      H1' 1062   7.548   6.544   2.393  0.5984  0.1209  0.9409
   49C       N1 1063   7.368   6.651   2.447 -0.2503  0.0885 -0.1565
   49C       C6 1064   7.289   6.679   2.558 -0.0287  0.5189  0.1446
   49C       H6 1065   7.331   6.691   2.657 -0.1620 -0.1117  0.2822
   49C       C5 1066   7.159   6.701   2.535 -0.3309 -0.3859  0.1660
   49C       H5 1067   7.101   6.717   2.625  0.1574 -0.8332  0.5604
   49C       C4 1068   7.121   6.713   2.400  0.7852 -0.4072 -0.6908
   49C       N4 1069   6.993   6.731   2.370  0.5902 -0.1225 -0.2700
   49C      H41 1070   6.927   6.736   2.447 -0.0555  2.5573 -0.8925
   49C      H42 1071   6.957   6.730   2.276  0.2616  0.7340 -0.1597
   49C       N3 1072   7.196   6.688   2.296  0.2338 -0.5744 -0.0669
   49C       C2 1073   7.325   6.663   2.317 -0.2468  0.4599 -0.0616
   49C       O2 1074   7.400   6.674   2.215  0.4727 -0.6969  0.1339
   49C      C3' 1075   7.628   6.788   2.591  0.6867 -0.1158  0.4335
   49C      H3' 1076   7.538   6.832   2.635  2.0187  2.3630  0.8404
   49C      C2' 1077   7.604   6.736   2.448  0.5113 -0.6318 -0.3570
   49C     H2'1 1078   7.548   6.816   2.398  0.8894  0.4630  0.9233
   49C      O2' 1079   7.726   6.694   2.387  0.0103  0.4853  0.1415
   49C     HO'2 1080   7.792   6.762   2.404  0.2433  0.5560 -0.9682
   49C      O3' 1081   7.741   6.870   2.601 -0.1748  0.0911  0.5573
   50U        P 1082   7.709   7.023   2.591  0.1354  0.0790  0.3599
   50U      O1P 1083   7.831   7.100   2.626 -0.1268 -0.5283 -0.8609
   50U      O2P 1084   7.584   7.053   2.662  0.2062  0.4038  0.1406
   50U      O5' 1085   7.687   7.050   2.432 -0.5136  0.0600 -0.0386
   50U      C5' 1086   7.793   7.064   2.339  0.4904 -0.1767 -0.0937
   50U     H5'1 1087   7.857   6.977   2.345 -0.2559 -0.6822  0.8442
   50U     H5'2 1088   7.853   7.149   2.373  0.9762 -0.4269 -0.3192
   50U      C4' 1089   7.756   7.094   2.192 -0.1020 -0.4692  0.2602
   50U      H4' 1090   7.841   7.106   2.126  0.0908  0.9294  0.7151
   50U      O4' 1091   7.665   6.994   2.140  0.1327  0.1237  0.1940
   50U      C1' 1092   7.562   7.054   2.059 -0.2513  0.1128 -0.2456
   50U      H1' 1093   7.578   7.009   1.962  1.9843 -1.3417  0.7253
   50U       N1 1094   7.419   7.036   2.108  0.0318 -0.2795 -0.1406
   50U       C6 1095   7.387   7.020   2.239 -0.1098  0.3813  0.7612
   50U       H6 1096   7.475   7.014   2.300  0.3752  0.8592  0.1270
   50U       C5 1097   7.257   7.017   2.290  0.8523 -0.4045  0.3037
   50U       H5 1098   7.235   7.000   2.394  3.0275 -4.2001  0.3222
   50U       C4 1099   7.144   7.036   2.199 -0.7559 -0.0844 -0.0968
   50U       O4 1100   7.030   7.044   2.228 -0.1303 -0.1719 -0.4962
   50U       N3 1101   7.181   7.059   2.068 -0.2788 -0.2889  0.3000
   50U       H3 1102   7.116   7.106   2.007  1.5049  0.4007 -1.1788
   50U       C2 1103   7.313   7.062   2.021 -0.3696  0.8073  0.4852
   50U       O2 1104   7.329   7.064   1.896 -0.1121  0.1434  0.6699
   50U      C3' 1105   7.677   7.220   2.194 -0.1032  0.7749  0.3560
   50U      H3' 1106   7.610   7.213   2.279 -2.6412  0.9977 -1.5245
   50U      C2' 1107   7.596   7.203   2.060 -0.3462 -0.0943  0.1038
   50U     H2'1 1108   7.504   7.262   2.059 -0.0535  0.5266  2.9360
   50U      O2' 1109   7.676   7.240   1.944 -0.3352  0.2435 -0.4273
   50U     HO'2 1110   7.688   7.335   1.950 -3.4223  0.6786  1.2340
   50U      O3' 1111   7.757   7.330   2.188  0.2191  0.0028 -0.4496
   51A        P 1112   7.699   7.475   2.209 -0.1071 -0.0378  0.0402
   51A      O1P 1113   7.811   7.570   2.214  0.2537  0.5521 -0.1469
   51A      O2P 1114   7.600   7.467   2.316  0.0319 -0.1820 -0.3984
   51A      O5' 1115   7.615   7.514   2.080 -1.1876  0.1752  0.3538
   51A      C5' 1116   7.672   7.584   1.971 -0.1915 -0.3276  0.6273
   51A     H5'1 1117   7.745   7.522   1.919 -1.1104  0.3780 -1.5965
   51A     H5'2 1118   7.720   7.675   2.008 -2.8530  1.6397 -0.4910
   51A      C4' 1119   7.573   7.623   1.859 -0.0545  0.5292 -0.3331
   51A      H4' 1120   7.623   7.649   1.767  0.6645  2.8522  0.6398
   51A      O4' 1121   7.486   7.516   1.830  0.2774  0.7004 -0.3419
   51A      C1' 1122   7.353   7.558   1.820  0.3484  0.4780 -0.1079
   51A      H1' 1123   7.302   7.535   1.726 -0.5880  2.7645 -0.2176
   51A       N9 1124   7.269   7.504   1.931 -0.4864 -0.0554 -0.1286
   51A       C8 1125   7.297   7.480   2.070 -0.0765 -0.2578  0.3569
   51A       H8 1126   7.392   7.500   2.117  0.4389  3.8149 -1.9144
   51A       N7 1127   7.195   7.433   2.140  0.0291  0.4402  0.4784
   51A       C5 1128   7.087   7.438   2.050  0.0764  0.1094 -0.7178
   51A       C6 1129   6.951   7.400   2.053 -0.1581 -0.3509  0.6736
   51A       N6 1130   6.883   7.350   2.149  0.2228  0.7348 -0.3982
   51A      H61 1131   6.934   7.314   2.228 -0.9222  1.2864  0.6126
   51A      H62 1132   6.787   7.333   2.124  1.0820 -3.9306 -1.3651
   51A       N1 1133   6.871   7.428   1.950 -0.2204 -0.0685 -0.2075
   51A       C2 1134   6.933   7.473   1.844 -0.1150  0.3064 -0.2940
   51A       H2 1135   6.867   7.498   1.762 -0.9181 -0.7382  0.0087
   51A       N3 1136   7.058   7.501   1.815 -0.0972 -0.3680  0.4484
   51A       C4 1137   7.131   7.481   1.927 -0.4472 -0.3516  0.1262
   51A      C3' 1138   7.484   7.740   1.908 -0.7789  0.3176 -0.1958
   51A      H3' 1139   7.456   7.726   2.013  0.8304 -0.4540  0.1567
   51A      C2' 1140   7.357   7.711   1.829  0.1533 -0.1694  1.3153
   51A     H2'1 1141   7.271   7.753   1.882 -0.6600  0.0496 -0.1342
   51A      O2' 1142   7.355   7.744   1.688 -0.2940 -0.0743 -0.0837
   51A     HO'2 1143   7.406   7.825   1.679 -1.0124  0.7062  2.2871
   51A      O3' 1144   7.530   7.871   1.896  0.3130 -0.6981  0.1624
   52U        P 1145   7.497   7.988   1.991 -0.3714 -0.1776 -0.1747
   52U      O1P 1146   7.587   8.101   1.950  0.5422 -0.0538  0.0553
   52U      O2P 1147   7.502   7.954   2.135 -0.1215 -0.8056  0.0794
   52U      O5' 1148   7.343   8.034   1.960 -1.3453 -0.3266  0.4192
   52U      C5' 1149   7.306   8.078   1.829  0.5655  0.1316  0.2342
   52U     H5'1 1150   7.352   8.010   1.757 -0.0746 -0.3835  0.3031
   52U     H5'2 1151   7.342   8.180   1.814 -1.1146  0.6870 -0.3284
   52U      C4' 1152   7.158   8.080   1.827  0.1241  0.1358  0.4548
   52U      H4' 1153   7.127   8.129   1.735  2.3954  1.2247  0.1971
   52U      O4' 1154   7.105   7.946   1.825 -0.1597 -0.0654  0.0678
   52U      C1' 1155   6.983   7.951   1.894 -0.3824  0.2055 -0.1688
   52U      H1' 1156   6.902   7.928   1.825 -0.0672 -1.8892  0.0837
   52U       N1 1157   6.974   7.844   2.005  0.2087 -0.3751  0.3400
   52U       C6 1158   7.061   7.857   2.112  0.0981  0.0660  0.1456
   52U       H6 1159   7.151   7.916   2.110 -1.0572  1.9154 -0.7750
   52U       C5 1160   7.047   7.782   2.215 -0.1242 -0.5251 -0.4993
   52U       H5 1161   7.119   7.779   2.296  0.4162 -1.5156 -0.9990
   52U       C4 1162   6.934   7.694   2.239 -0.6556 -0.2111 -0.4784
   52U       O4 1163   6.912   7.628   2.344 -0.4183 -0.6683 -0.4350
   52U       N3 1164   6.850   7.692   2.136  0.8295  0.7316  0.3113
   52U       H3 1165   6.760   7.649   2.149  0.3508  1.3087 -0.9791
   52U       C2 1166   6.860   7.766   2.016  0.3902  1.0301 -0.1016
   52U       O2 1167   6.772   7.758   1.933 -0.0873  0.7149 -0.0505
   52U      C3' 1168   7.095   8.153   1.946 -0.7939 -0.5157  0.5803
   52U      H3' 1169   7.154   8.123   2.032  0.6063 -1.1548 -0.5574
   52U      C2' 1170   6.962   8.089   1.952 -1.2141  0.0650 -0.2120
   52U     H2'1 1171   6.922   8.080   2.053 -1.3684 -1.0902 -0.3602
   52U      O2' 1172   6.861   8.146   1.879  0.3551  0.1265 -0.2402
   52U     HO'2 1173   6.854   8.241   1.889  0.0614  0.1984 -1.1129
   52U      O3' 1174   7.096   8.296   1.939  0.2349 -0.0941  0.0875
   53U        P 1175   7.040   8.396   2.049  0.0071  0.2776 -0.1155
   53U      O1P 1176   7.082   8.532   2.012 -0.1035  0.3793 -0.1147
   53U      O2P 1177   7.078   8.342   2.183  0.6250 -0.0726 -0.3982
   53U      O5' 1178   6.881   8.395   2.043  0.2727 -0.2200 -0.4730
   53U      C5' 1179   6.793   8.473   1.966  0.3707 -0.1685  0.2718
   53U     H5'1 1180   6.794   8.468   1.858 -3.3463  1.8038 -0.0307
   53U     H5'2 1181   6.812   8.580   1.982  0.5359 -0.4251  2.0353
   53U      C4' 1182   6.647   8.455   2.000  0.2360 -0.0291  0.3015
   53U      H4' 1183   6.595   8.518   1.928  2.1292 -0.7834 -1.8435
   53U      O4' 1184   6.595   8.324   1.980 -0.4622 -0.6099 -0.2016
   53U      C1' 1185   6.505   8.302   2.088 -0.1376  0.0023 -0.9012
   53U      H1' 1186   6.404   8.282   2.050 -0.5312  0.5258 -0.1525
   53U       N1 1187   6.561   8.178   2.159  0.3680  1.2538  0.2686
   53U       C6 1188   6.692   8.162   2.178 -0.6297 -0.3192 -0.0717
   53U       H6 1189   6.766   8.221   2.125 -1.9882  2.1304  0.6194
   53U       C5 1190   6.733   8.063   2.263 -0.0027 -0.1595 -1.0175
   53U       H5 1191   6.840   8.051   2.274  0.2674  1.4118 -1.5982
   53U       C4 1192   6.643   7.978   2.336  0.6646  0.0070 -0.0628
   53U       O4 1193   6.685   7.903   2.422 -0.3802 -0.1310  0.5916
   53U       N3 1194   6.508   7.992   2.305 -0.1891 -0.2408 -0.3813
   53U       H3 1195   6.439   7.959   2.372 -0.1669 -0.1721 -0.3252
   53U       C2 1196   6.468   8.097   2.227 -1.0603 -0.4210  0.7964
   53U       O2 1197   6.351   8.133   2.228 -0.4323 -0.2390 -0.7133
   53U      C3' 1198   6.633   8.498   2.142  0.4051 -0.0357 -0.0261
   53U      H3' 1199   6.711   8.451   2.202  2.3729  2.1308 -0.7184
   53U      C2' 1200   6.497   8.431   2.173 -0.2627 -0.6028  0.1257
   53U     H2'1 1201   6.472   8.427   2.279 -1.6966  3.0273  0.0598
   53U      O2' 1202   6.388   8.506   2.117 -0.0368  0.6551 -0.6378
   53U     HO'2 1203   6.410   8.599   2.129 -0.6556  0.9597 -1.7199
   53U      O3' 1204   6.647   8.641   2.170  0.3046 -0.0116 -0.1220
   54C        P 1205   6.690   8.693   2.312  0.2978  0.2130 -0.1839
   54C      O1P 1206   6.696   8.839   2.316  0.3354 -0.3284 -0.8062
   54C      O2P 1207   6.813   8.619   2.346  0.2914 -0.5611 -0.2674
   54C      O5' 1208   6.577   8.641   2.410  0.2720  0.6524 -0.4927
   54C      C5' 1209   6.444   8.693   2.409 -0.0571 -0.3984  0.3057
   54C     H5'1 1210   6.392   8.687   2.314 -1.9349 -0.5015  1.2977
   54C     H5'2 1211   6.444   8.792   2.457  0.6401 -0.7785  1.1334
   54C      C4' 1212   6.351   8.621   2.517 -0.0728  0.0311  0.0826
   54C      H4' 1213   6.252   8.664   2.503 -0.3832 -0.1449  1.5217
   54C      O4' 1214   6.337   8.482   2.486  0.1466  0.1614  0.3794
   54C      C1' 1215   6.323   8.406   2.609 -0.8714 -0.3453 -0.2257
   54C      H1' 1216   6.230   8.350   2.611 -1.6047  0.8786  1.2576
   54C       N1 1217   6.440   8.313   2.631 -0.4953 -0.7779  0.6343
   54C       C6 1218   6.549   8.302   2.545 -0.1784 -0.1092  0.4903
   54C       H6 1219   6.569   8.388   2.484 -2.0318 -0.6844 -1.0353
   54C       C5 1220   6.631   8.198   2.559 -0.2748  0.2128 -0.5612
   54C       H5 1221   6.724   8.200   2.504 -0.3412  1.9575 -0.6649
   54C       C4 1222   6.607   8.109   2.671 -0.0822  0.4504 -0.9526
   54C       N4 1223   6.696   8.015   2.694 -0.6227  0.2775 -0.6700
   54C      H41 1224   6.772   8.004   2.628 -1.0930 -2.2854 -0.8814
   54C      H42 1225   6.688   7.964   2.781  1.2853  1.5074  0.2978
   54C       N3 1226   6.505   8.114   2.757  0.2558 -0.0342  0.0448
   54C       C2 1227   6.415   8.215   2.724 -0.6787 -0.2825  0.1455
   54C       O2 1228   6.310   8.210   2.793  0.2270  0.3464  1.4070
   54C      C3' 1229   6.398   8.615   2.657  0.0045 -0.4146 -0.2883
   54C      H3' 1230   6.500   8.578   2.650  0.3729  0.8058 -1.9084
   54C      C2' 1231   6.316   8.508   2.721 -0.0688 -0.0971 -0.1618
   54C     H2'1 1232   6.360   8.472   2.814  0.1954 -0.6627 -0.4960
   54C      O2' 1233   6.180   8.554   2.736 -0.0740  0.1308  0.2323
   54C     HO'2 1234   6.164   8.606   2.815  0.6697  0.2736  0.3019
   54C      O3' 1235   6.404   8.746   2.728 -0.1105 -0.5883 -0.0641
   55C        P 1236   6.493   8.777   2.847 -0.1198 -0.0543 -0.1597
   55C      O1P 1237   6.478   8.922   2.878 -0.0457 -0.8129 -0.3990
   55C      O2P 1238   6.624   8.723   2.818 -0.8795  0.5999 -0.4541
   55C      O5' 1239   6.438   8.695   2.968  0.5395  0.0774 -0.7507
   55C      C5' 1240   6.323   8.728   3.045 -0.2273 -0.3127  0.2404
   55C     H5'1 1241   6.250   8.746   2.966  0.9935  2.5910 -0.3524
   55C     H5'2 1242   6.336   8.821   3.101  1.8285  0.9150 -2.0639
   55C      C4' 1243   6.288   8.609   3.139  0.7244 -0.6362 -0.3515
   55C      H4' 1244   6.189   8.628   3.179  0.5363 -0.2322 -1.0025
   55C      O4' 1245   6.271   8.483   3.065 -0.5004  0.1572  0.1771
   55C      C1' 1246   6.311   8.377   3.148  0.4417  0.1213 -0.2836
   55C      H1' 1247   6.240   8.295   3.155 -0.1388  0.5819 -0.5811
   55C       N1 1248   6.446   8.320   3.104 -0.0590  0.0641 -0.0288
   55C       C6 1249   6.522   8.374   3.005  0.3258  0.7206 -0.7597
   55C       H6 1250   6.493   8.467   2.958 -2.0283  1.3480  1.6635
   55C       C5 1251   6.641   8.324   2.976 -0.2987  0.1021  0.7870
   55C       H5 1252   6.701   8.365   2.897 -1.1337 -0.1135  0.0136
   55C       C4 1253   6.689   8.211   3.048 -0.5607 -0.0693  0.2532
   55C       N4 1254   6.811   8.163   3.028  0.4856  0.0079 -0.4075
   55C      H41 1255   6.860   8.175   2.941  1.3490 -1.4907 -0.1665
   55C      H42 1256   6.820   8.082   3.088 -1.3864 -0.3219 -0.5283
   55C       N3 1257   6.614   8.146   3.138  0.2159 -0.3250 -0.3615
   55C       C2 1258   6.487   8.198   3.162 -0.9277 -0.2535 -0.0596
   55C       O2 1259   6.426   8.124   3.242  0.2909 -0.2963  0.5111
   55C      C3' 1260   6.396   8.590   3.245  0.2141  0.0002  0.4873
   55C      H3' 1261   6.488   8.584   3.187 -0.6031 -2.3948 -0.7058
   55C      C2' 1262   6.345   8.449   3.284 -0.1695  0.2254 -0.6062
   55C     H2'1 1263   6.434   8.408   3.332 -0.5663  0.7780  0.6516
   55C      O2' 1264   6.234   8.437   3.369 -1.0011 -0.1719 -0.1704
   55C     HO'2 1265   6.250   8.503   3.436 -1.2529 -0.7223  0.4374
   55C      O3' 1266   6.386   8.692   3.345  0.4625 -0.3711 -0.5164
   56G        P 1267   6.507   8.723   3.429 -0.2657 -0.0333 -0.0045
   56G      O1P 1268   6.472   8.833   3.523 -0.2984 -0.6465  0.2767
   56G      O2P 1269   6.616   8.736   3.324 -0.1447  1.0357 -0.1538
   56G      O5' 1270   6.531   8.590   3.513 -0.6445  0.1417  0.0544
   56G      C5' 1271   6.441   8.561   3.620  0.7890  0.5728 -0.6951
   56G     H5'1 1272   6.342   8.547   3.578  0.8082 -0.0831 -0.5400
   56G     H5'2 1273   6.444   8.637   3.697  1.0856 -0.2267  0.0992
   56G      C4' 1274   6.474   8.423   3.674  0.3863 -0.5517  0.4339
   56G      H4' 1275   6.388   8.394   3.735  0.1040  1.1331  0.8857
   56G      O4' 1276   6.482   8.329   3.565  0.4308 -0.7265  0.0129
   56G      C1' 1277   6.570   8.222   3.594  0.0423  0.2416  0.2706
   56G      H1' 1278   6.519   8.126   3.581  0.1831  0.3139 -0.9063
   56G       N9 1279   6.690   8.230   3.511 -0.8782  0.0552 -0.1010
   56G       C8 1280   6.716   8.305   3.404 -0.5691 -0.2215  0.6297
   56G       H8 1281   6.650   8.384   3.371  1.6571  1.2985 -0.3782
   56G       N7 1282   6.834   8.289   3.351 -0.1756 -0.6816  0.1391
   56G       C5 1283   6.881   8.172   3.415  0.1188 -0.6689  0.4285
   56G       C6 1284   7.002   8.097   3.410  0.2995  0.3934 -0.6003
   56G       O6 1285   7.104   8.117   3.341 -0.6126  0.0900 -0.3093
   56G       N1 1286   7.008   7.986   3.490  0.3730 -0.1417 -0.1955
   56G       H1 1287   7.091   7.931   3.475 -0.0832 -0.6031 -1.1141
   56G       C2 1288   6.919   7.970   3.598  0.2755 -0.0508  0.3406
   56G       N2 1289   6.947   7.860   3.663  0.2184  0.1577  0.2889
   56G      H21 1290   7.021   7.798   3.634 -2.0525 -2.4070 -0.4436
   56G      H22 1291   6.867   7.824   3.713 -0.8505 -1.8949 -2.6278
   56G       N3 1292   6.810   8.046   3.617  0.0007 -0.8210  0.2518
   56G       C4 1293   6.795   8.143   3.520  0.1352  0.5482  0.6275
   56G      C3' 1294   6.605   8.406   3.750 -0.4820 -0.1150 -0.2143
   56G      H3' 1295   6.683   8.455   3.692 -0.7291  3.1085  1.9497
   56G      C2' 1296   6.615   8.248   3.738  1.0231 -0.0835  0.2664
   56G     H2'1 1297   6.713   8.208   3.762  1.9029  1.3258 -0.8232
   56G      O2' 1298   6.514   8.191   3.820  0.1418  0.0845 -0.5214
   56G     HO'2 1299   6.528   8.097   3.802  1.4820  0.2518 -0.4491
   56G      O3' 1300   6.606   8.453   3.884 -0.0911 -0.5080 -0.0239
   57U        P 1301   6.760   8.484   3.949  0.0494 -0.4718 -0.1925
   57U      O1P 1302   6.748   8.545   4.082 -0.5309 -0.0349  0.3815
   57U      O2P 1303   6.845   8.558   3.851  0.2859 -0.1463 -0.8356
   57U      O5' 1304   6.835   8.338   3.978 -0.2046 -0.3317  0.5284
   57U      C5' 1305   6.771   8.242   4.062  0.1422 -0.0203  0.5512
   57U     H5'1 1306   6.675   8.213   4.020  0.5129 -1.1582  0.4347
   57U     H5'2 1307   6.750   8.280   4.162 -1.4450 -0.9204  0.5826
   57U      C4' 1308   6.843   8.114   4.088  0.8068  0.5009  0.1841
   57U      H4' 1309   6.769   8.060   4.147  0.3929  0.9389  0.0720
   57U      O4' 1310   6.867   8.050   3.969  0.5858 -0.4230  0.4009
   57U      C1' 1311   6.994   7.985   3.972 -0.1804 -0.5001  0.2850
   57U      H1' 1312   6.986   7.879   3.949 -1.3989 -1.1841  3.4980
   57U       N1 1313   7.089   8.049   3.881 -0.4591  0.6343  0.8588
   57U       C6 1314   7.067   8.162   3.804  0.4318  0.1888 -0.1908
   57U       H6 1315   6.974   8.216   3.816  0.8431  0.6926  0.8248
   57U       C5 1316   7.149   8.211   3.712 -0.2596 -0.0590 -0.3048
   57U       H5 1317   7.124   8.304   3.664 -1.1143  0.3360  0.8649
   57U       C4 1318   7.269   8.143   3.679  0.1786 -0.0994 -0.4206
   57U       O4 1319   7.339   8.178   3.585 -0.2182  0.3486 -0.3572
   57U       N3 1320   7.283   8.015   3.744 -0.6037  0.4365 -0.4520
   57U       H3 1321   7.362   7.957   3.720  0.6704  2.0123 -0.2733
   57U       C2 1322   7.203   7.971   3.851  0.2901 -0.0061  0.3785
   57U       O2 1323   7.234   7.868   3.916 -0.7278  0.0927  0.3373
   57U      C3' 1324   6.979   8.130   4.160 -0.0877  0.3812  0.4389
   57U      H3' 1325   7.018   8.217   4.107 -0.3512  0.0756 -0.2631
   57U      C2' 1326   7.051   8.008   4.113  0.5168  0.4602  0.0801
   57U     H2'1 1327   7.158   8.031   4.107  0.2986  1.2492 -1.2215
   57U      O2' 1328   7.037   7.890   4.187  0.1615 -0.0356  0.3626
   57U     HO'2 1329   7.113   7.872   4.242  1.7405  0.8286 -1.4063
   57U      O3' 1330   6.983   8.144   4.303  0.4603 -0.7640 -0.5538
   58A        P 1331   7.114   8.208   4.376 -0.2933 -0.6230  0.0962
   58A      O1P 1332   7.075   8.246   4.513  0.2871 -0.4284 -0.7020
   58A      O2P 1333   7.158   8.322   4.293  0.2901  0.2069 -0.0469
   58A      O5' 1334   7.236   8.103   4.373 -0.8897 -0.2615 -0.1442
   58A      C5' 1335   7.246   7.988   4.453  0.0882  0.7763  0.3253
   58A     H5'1 1336   7.158   7.924   4.459  1.0069 -0.4500  1.0261
   58A     H5'2 1337   7.266   8.017   4.556 -1.7636 -1.5350  1.4302
   58A      C4' 1338   7.348   7.892   4.399  0.6981 -1.1597  0.1176
   58A      H4' 1339   7.341   7.795   4.448  1.2706 -1.6852 -0.8085
   58A      O4' 1340   7.330   7.874   4.257  0.0560  0.0626 -0.2016
   58A      C1' 1341   7.459   7.861   4.193  0.0092 -0.4328 -0.6628
   58A      H1' 1342   7.460   7.773   4.130 -1.4153 -2.3207  1.7879
   58A       N9 1343   7.485   7.979   4.108 -0.3496 -0.1567  0.6308
   58A       C8 1344   7.423   8.097   4.097  0.3703 -0.2219  0.3536
   58A       H8 1345   7.342   8.123   4.163  1.4354  2.0147  0.8585
   58A       N7 1346   7.464   8.165   3.995  0.5002  0.0638 -0.9367
   58A       C5 1347   7.573   8.103   3.948  0.2395 -0.0206  0.0676
   58A       C6 1348   7.684   8.136   3.863 -0.1668 -0.3593  1.3934
   58A       N6 1349   7.707   8.249   3.793 -0.5405  0.3637  0.0309
   58A      H61 1350   7.642   8.325   3.804 -0.8770 -0.2126  3.1340
   58A      H62 1351   7.788   8.255   3.734  0.5742 -2.9908  0.9889
   58A       N1 1352   7.780   8.043   3.843  0.1939 -0.0876 -0.1332
   58A       C2 1353   7.785   7.931   3.917 -0.5886 -0.6918 -0.1062
   58A       H2 1354   7.865   7.861   3.897  0.4283  1.1581 -3.2057
   58A       N3 1355   7.693   7.894   4.013 -0.0466 -0.1629  0.8627
   58A       C4 1356   7.591   7.985   4.017 -0.4350 -1.1771 -0.2496
   58A      C3' 1357   7.496   7.935   4.418 -0.0099  0.2311  1.0812
   58A      H3' 1358   7.525   8.040   4.408  2.4627 -0.4589  0.3140
   58A      C2' 1359   7.561   7.848   4.305  0.5189 -0.4210 -0.3540
   58A     H2'1 1360   7.658   7.893   4.282  1.2745 -0.8113  1.8670
   58A      O2' 1361   7.583   7.721   4.345  0.2056 -0.2765 -0.3708
   58A     HO'2 1362   7.544   7.708   4.431  0.5057  1.3681  0.0437
   58A      O3' 1363   7.530   7.891   4.545  0.0347  0.9756 -0.5073
   59C        P 1364   7.636   7.960   4.639 -0.3152  0.0363 -0.5016
   59C      O1P 1365   7.639   7.870   4.755 -0.5155  0.8488  0.3361
   59C      O2P 1366   7.601   8.098   4.650 -0.0775 -0.2539 -0.3889
   59C      O5' 1367   7.777   7.954   4.562  0.3473  0.4987  0.0777
   59C      C5' 1368   7.839   7.830   4.549  0.1875  0.2852  0.1230
   59C     H5'1 1369   7.762   7.760   4.516 -0.5563  1.3383 -0.4593
   59C     H5'2 1370   7.873   7.808   4.650  2.6779  0.5923 -0.5995
   59C      C4' 1371   7.957   7.828   4.456  0.5230 -0.2887  0.6798
   59C      H4' 1372   8.006   7.730   4.453  0.1248 -0.4722 -1.3068
   59C      O4' 1373   7.901   7.866   4.329  0.3883  0.2813  1.0776
   59C      C1' 1374   8.004   7.918   4.242  0.3174  0.1066 -0.4947
   59C      H1' 1375   8.021   7.845   4.163  1.4434 -0.9995  0.7394
   59C       N1 1376   7.970   8.061   4.190 -0.9434 -0.0221 -0.0379
   59C       C6 1377   7.863   8.132   4.238 -0.0393  0.0148  0.0544
   59C       H6 1378   7.807   8.086   4.318 -0.8687 -0.8242 -0.9725
   59C       C5 1379   7.825   8.244   4.182 -0.2692 -0.8338  0.3998
   59C       H5 1380   7.732   8.293   4.209  0.3692  1.2846 -0.9253
   59C       C4 1381   7.903   8.296   4.075  0.2941 -0.5412  0.1860
   59C       N4 1382   7.865   8.400   4.010 -0.1554  0.6867 -0.2249
   59C      H41 1383   7.780   8.440   4.047  0.0751  0.0279  1.0646
   59C      H42 1384   7.932   8.436   3.944  1.2200  0.3434  0.9381
   59C       N3 1385   8.014   8.240   4.035  0.4828  0.5335 -0.5713
   59C       C2 1386   8.047   8.120   4.086  0.1102 -0.3891 -0.7430
   59C       O2 1387   8.146   8.068   4.043  0.1025 -0.1672  0.3432
   59C      C3' 1388   8.062   7.936   4.459  0.1405  0.2692 -0.1427
   59C      H3' 1389   8.003   8.028   4.465 -1.3064 -0.7192  3.6315
   59C      C2' 1390   8.130   7.916   4.328 -0.0247  0.2764  0.2480
   59C     H2'1 1391   8.193   8.004   4.312 -0.5581  0.9353  1.5646
   59C      O2' 1392   8.198   7.798   4.314 -0.2437  0.5911 -0.5425
   59C     HO'2 1393   8.234   7.774   4.399  0.2789 -1.2677 -1.2437
   59C      O3' 1394   8.143   7.930   4.577 -0.1523  0.2704  0.6063
   60U        P 1395   8.196   8.066   4.643 -0.1738  0.2155 -0.0184
   60U      O1P 1396   8.280   8.032   4.758  0.1952  0.3368 -0.4644
   60U      O2P 1397   8.078   8.150   4.665 -0.5253  0.1357 -0.2515
   60U      O5' 1398   8.288   8.142   4.530  0.0290 -0.1275 -0.3109
   60U      C5' 1399   8.408   8.084   4.469  0.6070  0.0895 -0.1688
   60U     H5'1 1400   8.385   7.985   4.430 -0.5560  0.3245 -0.1355
   60U     H5'2 1401   8.484   8.079   4.546  2.0483 -0.1025 -1.5578
   60U      C4' 1402   8.446   8.183   4.358 -0.0866  0.3347  0.8502
   60U      H4' 1403   8.536   8.154   4.304 -1.8778 -1.7307 -1.2531
   60U      O4' 1404   8.338   8.213   4.261  0.3591  0.2740  0.5949
   60U      C1' 1405   8.344   8.349   4.221  0.1886 -0.5847 -0.1286
   60U      H1' 1406   8.366   8.374   4.117 -0.2085  0.6809  0.0714
   60U       N1 1407   8.225   8.423   4.259  0.0331 -0.3126 -0.2112
   60U       C6 1408   8.130   8.374   4.352 -0.3187  0.1979 -0.4866
   60U       H6 1409   8.151   8.282   4.405 -0.5899  1.5981  2.2547
   60U       C5 1410   8.012   8.434   4.370  0.3105  0.1176  0.5423
   60U       H5 1411   7.940   8.398   4.442 -0.9193 -1.8724 -1.5366
   60U       C4 1412   7.966   8.550   4.294 -0.3445  0.5014 -0.1679
   60U       O4 1413   7.859   8.612   4.308 -0.5367 -0.0584  0.5821
   60U       N3 1414   8.064   8.591   4.208  0.2098 -0.7471 -0.2791
   60U       H3 1415   8.043   8.675   4.156  1.0613 -0.5495 -0.3068
   60U       C2 1416   8.194   8.540   4.188  0.2729 -0.9887  0.0387
   60U       O2 1417   8.278   8.597   4.118 -0.5081  0.0923 -0.3450
   60U      C3' 1418   8.471   8.324   4.420 -0.2954 -0.7742  0.0587
   60U      H3' 1419   8.388   8.340   4.489  0.6121  2.5141  0.5398
   60U      C2' 1420   8.460   8.413   4.299  1.2153 -0.6000  0.1843
   60U     H2'1 1421   8.435   8.513   4.336 -0.7279  0.0212 -2.4704
   60U      O2' 1422   8.572   8.409   4.216  0.4702  0.1945 -0.5722
   60U     HO'2 1423   8.646   8.423   4.275 -0.0881  0.5285  0.0516
   60U      O3' 1424   8.598   8.333   4.490  0.3572 -0.2079 -0.5362
   61U        P 1425   8.639   8.474   4.562  0.2186  0.2553  0.1030
   61U      O1P 1426   8.648   8.580   4.463  0.6492  0.0115 -0.3136
   61U      O2P 1427   8.757   8.432   4.646  0.0820  0.0350 -0.0392
   61U      O5' 1428   8.512   8.500   4.656 -0.0382 -0.2007 -0.4890
   61U      C5' 1429   8.526   8.503   4.798 -0.3990 -1.0711  0.1556
   61U     H5'1 1430   8.588   8.583   4.837 -1.8762 -0.6888  1.8533
   61U     H5'2 1431   8.578   8.413   4.831 -2.9218 -2.2872  1.0879
   61U      C4' 1432   8.385   8.510   4.861 -1.0853 -0.0918 -0.9069
   61U      H4' 1433   8.395   8.511   4.969  0.6250  2.8774 -0.9806
   61U      O4' 1434   8.331   8.633   4.825 -0.2753  0.7228 -0.2744
   61U      C1' 1435   8.202   8.620   4.770  0.6308 -0.4075 -0.2614
   61U      H1' 1436   8.129   8.633   4.849 -0.1003  0.5597 -1.0690
   61U       N1 1437   8.176   8.716   4.651 -0.3736 -0.2597 -0.3743
   61U       C6 1438   8.268   8.738   4.550  0.1141  0.4275 -0.2080
   61U       H6 1439   8.371   8.713   4.569  0.1595 -1.1481 -2.2823
   61U       C5 1440   8.239   8.782   4.424  0.2917  0.4255 -0.3019
   61U       H5 1441   8.310   8.787   4.343  1.2029 -0.5877  0.3974
   61U       C4 1442   8.106   8.827   4.398  0.3864 -0.6488 -0.7958
   61U       O4 1443   8.072   8.878   4.294  0.2317 -0.5237  0.9666
   61U       N3 1444   8.018   8.817   4.500  0.1492 -0.6965  0.4664
   61U       H3 1445   7.932   8.867   4.481  0.7490 -0.3647 -1.6297
   61U       C2 1446   8.044   8.761   4.627 -0.8552  0.2142  0.2417
   61U       O2 1447   7.950   8.742   4.700  0.6156 -0.3573  0.0898
   61U      C3' 1448   8.276   8.401   4.821  0.4130  0.3940 -0.1053
   61U      H3' 1449   8.325   8.311   4.786 -0.4868  0.0009 -0.3589
   61U      C2' 1450   8.192   8.474   4.720  0.6700  0.7528 -0.8347
   61U     H2'1 1451   8.228   8.462   4.618  0.3783 -0.1045 -0.8405
   61U      O2' 1452   8.063   8.419   4.720  0.1053 -0.6055  0.1612
   61U     HO'2 1453   8.071   8.324   4.707  1.9909 -0.3698 -0.8783
   61U      O3' 1454   8.201   8.357   4.932 -0.0189  0.3168 -0.0694
   61U      H3T 1455   8.107   8.366   4.913 -0.1912  0.8474  0.9498
   62G      O5' 1456   8.408   8.580   3.280  0.1742  0.3327  0.4101
   62G      H5T 1457   8.363   8.651   3.233  0.8513  1.0801  0.8595
   62G      C5' 1458   8.539   8.572   3.233 -0.1447 -0.3455 -0.0865
   62G     H5'1 1459   8.584   8.667   3.205 -0.5067  0.0001  0.5008
   62G     H5'2 1460   8.528   8.526   3.135 -0.8958  2.5632 -1.4813
   62G      C4' 1461   8.621   8.483   3.328 -0.5528  0.0085  0.0716
   62G      H4' 1462   8.716   8.469   3.277  0.3188  1.1673  1.2996
   62G      O4' 1463   8.658   8.546   3.454  0.0575  0.1288  0.1008
   62G      C1' 1464   8.632   8.456   3.564 -0.0000  0.1194  0.5647
   62G      H1' 1465   8.709   8.464   3.641 -0.0450  1.9277  0.4602
   62G       N9 1466   8.504   8.494   3.625 -0.0152 -0.0789 -0.0821
   62G       C8 1467   8.420   8.598   3.586  0.4366 -0.1477 -0.8505
   62G       H8 1468   8.443   8.680   3.520 -2.4237 -0.0441 -1.8683
   62G       N7 1469   8.302   8.595   3.651 -0.0752  0.7920 -0.3274
   62G       C5 1470   8.308   8.478   3.733 -0.2883  0.6748 -0.3838
   62G       C6 1471   8.210   8.411   3.815 -0.4752  0.4433 -0.1496
   62G       O6 1472   8.088   8.441   3.836  0.3156 -0.1511  0.6160
   62G       N1 1473   8.258   8.295   3.873 -0.2237 -0.3398 -0.2695
   62G       H1 1474   8.195   8.240   3.929  0.2893  0.2616  0.9202
   62G       C2 1475   8.381   8.251   3.861 -0.6369  0.0435  0.4973
   62G       N2 1476   8.409   8.136   3.919  0.4360  0.1907 -0.4141
   62G      H21 1477   8.331   8.089   3.964  1.4324 -1.5046 -0.3840
   62G      H22 1478   8.484   8.077   3.887 -0.0868 -0.5020 -0.3817
   62G       N3 1479   8.473   8.301   3.776  0.0073 -0.0549 -0.6636
   62G       C4 1480   8.430   8.419   3.720 -0.9587 -0.3311 -0.1693
   62G      C3' 1481   8.573   8.343   3.349  0.8278 -0.0763  0.2906
   62G      H3' 1482   8.464   8.347   3.347  0.7360  1.2122  2.7282
   62G      C2' 1483   8.615   8.314   3.496 -0.2905  0.5526 -0.2143
   62G     H2'1 1484   8.549   8.245   3.550 -0.9667  0.7414 -0.7840
   62G      O2' 1485   8.744   8.251   3.487  1.0256  0.3813 -0.1546
   62G     HO'2 1486   8.756   8.205   3.404  0.9151 -1.3407  0.7368
   62G      O3' 1487   8.630   8.254   3.255 -0.3194  0.7153 -0.3225
   63U        P 1488   8.537   8.135   3.193 -0.2515 -0.1199  0.1893
   63U      O1P 1489   8.632   8.054   3.115  0.0088 -0.3195 -0.3811
   63U      O2P 1490   8.422   8.199   3.121  0.1094  0.1815 -0.2223
   63U      O5' 1491   8.494   8.054   3.326 -0.4134  0.4449 -0.4725
   63U      C5' 1492   8.576   7.952   3.374 -0.7224 -0.1068 -0.1681
   63U     H5'1 1493   8.672   7.998   3.398 -1.0128 -0.0542  0.9669
   63U     H5'2 1494   8.570   7.868   3.305 -0.8751  0.4667 -0.8526
   63U      C4' 1495   8.524   7.886   3.504 -0.7303 -0.4299 -0.0785
   63U      H4' 1496   8.600   7.817   3.542  1.0960  1.3075 -0.3864
   63U      O4' 1497   8.485   7.968   3.619  0.7335  0.4601  0.2165
   63U      C1' 1498   8.359   7.921   3.673 -0.0457  0.5075  1.1646
   63U      H1' 1499   8.386   7.910   3.778 -0.4214 -0.1225  1.2014
   63U       N1 1500   8.250   8.021   3.652  0.0766 -0.7081 -0.3136
   63U       C6 1501   8.256   8.128   3.561 -0.1680  0.2186  0.3803
   63U       H6 1502   8.353   8.142   3.515  1.1047 -1.7094  2.3110
   63U       C5 1503   8.152   8.209   3.533  0.3883  0.2539 -0.0050
   63U       H5 1504   8.162   8.288   3.460 -0.1340 -0.9478 -1.4266
   63U       C4 1505   8.030   8.185   3.597  0.5397  0.0432 -0.2079
   63U       O4 1506   7.935   8.267   3.580 -0.6105 -0.0184  0.3655
   63U       N3 1507   8.025   8.078   3.680  0.1162  0.2790 -0.3466
   63U       H3 1508   7.937   8.059   3.725  0.3102 -0.0195 -0.0859
   63U       C2 1509   8.133   8.001   3.721 -1.0419  0.4635 -0.1410
   63U       O2 1510   8.110   7.911   3.803 -0.3012  0.2716  0.8934
   63U      C3' 1511   8.401   7.802   3.480 -0.2016  0.0362  0.3063
   63U      H3' 1512   8.334   7.860   3.417  0.1588 -1.1165 -1.1909
   63U      C2' 1513   8.330   7.783   3.616  0.0149 -0.3649  0.0821
   63U     H2'1 1514   8.224   7.766   3.600  0.0924 -1.3422  0.5628
   63U      O2' 1515   8.386   7.688   3.703 -0.2726  1.0084  0.1682
   63U     HO'2 1516   8.425   7.622   3.645 -1.3998  0.5247 -0.0740
   63U      O3' 1517   8.428   7.676   3.415  0.3834  0.2071 -0.5970
   64A        P 1518   8.328   7.627   3.298  0.1115 -0.1017  0.3278
   64A      O1P 1519   8.401   7.523   3.215 -0.5278 -0.3869 -0.0265
   64A      O2P 1520   8.265   7.742   3.232 -0.4213 -0.0714  0.2242
   64A      O5' 1521   8.201   7.561   3.365 -0.1167 -0.2898 -0.1578
   64A      C5' 1522   8.212   7.447   3.447  0.3042 -0.3519  0.2065
   64A     H5'1 1523   8.292   7.458   3.521 -1.7509  3.8741  2.1618
   64A     H5'2 1524   8.233   7.360   3.384  0.0845  0.0120 -0.3787
   64A      C4' 1525   8.088   7.443   3.532 -0.4092  0.2138 -0.0390
   64A      H4' 1526   8.101   7.353   3.592  0.3944 -0.0073 -0.5272
   64A      O4' 1527   8.079   7.558   3.616  0.3311  0.2631  0.7626
   64A      C1' 1528   7.944   7.570   3.662 -0.3243  0.2924  0.2479
   64A      H1' 1529   7.934   7.586   3.769 -1.2092  2.0242 -0.0450
   64A       N9 1530   7.890   7.693   3.601 -0.4782  0.9426  0.2443
   64A       C8 1531   7.942   7.771   3.505 -0.3831  0.0108 -0.0776
   64A       H8 1532   8.040   7.762   3.461  0.1626  0.5248  0.9942
   64A       N7 1533   7.866   7.873   3.474 -0.3433 -0.4420 -0.5481
   64A       C5 1534   7.753   7.857   3.552  0.3352  0.2790 -0.3185
   64A       C6 1535   7.628   7.928   3.572 -0.3026  0.3997  0.0723
   64A       N6 1536   7.595   8.041   3.511  0.6317 -0.1594 -1.5271
   64A      H61 1537   7.657   8.074   3.439  1.4025  1.1204 -0.3210
   64A      H62 1538   7.506   8.079   3.537  1.7142  0.1868  2.3343
   64A       N1 1539   7.544   7.893   3.669 -0.2036 -0.4518 -0.9523
   64A       C2 1540   7.583   7.788   3.737  0.0994 -0.1919 -0.3871
   64A       H2 1541   7.518   7.765   3.820  1.2462 -1.1597  0.2778
   64A       N3 1542   7.686   7.715   3.732 -0.3270  0.8594  1.3294
   64A       C4 1543   7.773   7.752   3.634 -0.3014 -0.0255 -0.8286
   64A      C3' 1544   7.949   7.426   3.469 -0.2272  0.0097  0.1594
   64A      H3' 1545   7.942   7.499   3.389  0.5286 -2.5225 -2.4072
   64A      C2' 1546   7.875   7.453   3.598  0.2971  0.2525  0.1886
   64A     H2'1 1547   7.770   7.480   3.581 -0.4486 -2.0548  0.8281
   64A      O2' 1548   7.877   7.346   3.690 -0.3560  0.6270  0.1961
   64A     HO'2 1549   7.858   7.262   3.647  0.0936 -0.0572  1.3035
   64A      O3' 1550   7.912   7.302   3.419 -0.6319  0.5800 -0.6364
   65C        P 1551   7.797   7.279   3.325  0.3629 -0.1351 -0.2632
   65C      O1P 1552   7.778   7.138   3.304  0.0787  0.3578  0.2244
   65C      O2P 1553   7.830   7.363   3.210 -0.1709 -0.0020  0.4204
   65C      O5' 1554   7.653   7.329   3.392  0.0472  0.2460 -0.2465
   65C      C5' 1555   7.598   7.260   3.506  0.8596 -0.0997  0.2555
   65C     H5'1 1556   7.670   7.270   3.586 -1.0233  1.8103  1.8329
   65C     H5'2 1557   7.564   7.159   3.480 -1.0073  0.5612 -0.0366
   65C      C4' 1558   7.477   7.334   3.557 -0.0176 -0.7210 -0.4275
   65C      H4' 1559   7.441   7.290   3.650 -1.7932  0.3992 -0.5475
   65C      O4' 1560   7.494   7.472   3.590 -0.2906 -0.2046  0.0452
   65C      C1' 1561   7.374   7.537   3.599 -0.5786 -0.0448 -0.3356
   65C      H1' 1562   7.351   7.572   3.700 -1.0923  0.2846 -0.5587
   65C       N1 1563   7.362   7.651   3.507 -0.5811  0.1444  0.1048
   65C       C6 1564   7.454   7.670   3.400 -0.4082 -0.4877  0.3132
   65C       H6 1565   7.531   7.597   3.382  0.6743  0.4567  0.9764
   65C       C5 1566   7.449   7.786   3.327 -0.2961 -0.2086 -0.2180
   65C       H5 1567   7.522   7.796   3.248  1.1202  1.2765  1.2201
   65C       C4 1568   7.351   7.879   3.354 -0.1141 -0.3326  0.4112
   65C       N4 1569   7.347   7.987   3.280  0.2463 -0.2928 -0.3450
   65C      H41 1570   7.423   7.992   3.214  1.0478 -0.4621  0.5539
   65C      H42 1571   7.281   8.062   3.294  1.2097  0.5393 -0.1423
   65C       N3 1572   7.261   7.859   3.448 -0.1478  0.3332 -0.7486
   65C       C2 1573   7.265   7.744   3.522 -0.7955  0.1897 -0.0712
   65C       O2 1574   7.186   7.734   3.615 -0.1224 -0.0744 -0.3110
   65C      C3' 1575   7.351   7.334   3.477 -0.0018 -0.1582  0.2910
   65C      H3' 1576   7.374   7.374   3.379  2.2137 -2.4352 -0.2101
   65C      C2' 1577   7.269   7.435   3.560  0.0929 -0.5979 -0.2717
   65C     H2'1 1578   7.190   7.480   3.500  0.6010  1.1478  0.3031
   65C      O2' 1579   7.205   7.390   3.682 -0.5372  0.7076  0.4887
   65C     HO'2 1580   7.157   7.466   3.716 -1.7428 -0.2563  1.0217
   65C      O3' 1581   7.294   7.206   3.457 -0.2877  0.3347 -0.0671
   66G        P 1582   7.172   7.185   3.362  0.0573  0.0759  0.2335
   66G      O1P 1583   7.156   7.035   3.359  0.0835  0.2896  0.3506
   66G      O2P 1584   7.200   7.250   3.230 -0.2965 -0.6881  0.3165
   66G      O5' 1585   7.032   7.258   3.422 -0.1305  0.2824 -0.2502
   66G      C5' 1586   6.966   7.201   3.533  0.3873 -0.6091 -0.7540
   66G     H5'1 1587   7.040   7.215   3.612 -0.2672  0.0337 -0.2477
   66G     H5'2 1588   6.945   7.094   3.534 -2.2820 -0.1812  0.9279
   66G      C4' 1589   6.834   7.273   3.575 -0.2583 -0.3730  0.8326
   66G      H4' 1590   6.792   7.219   3.660 -2.1187 -1.0966 -0.4907
   66G      O4' 1591   6.867   7.402   3.624  0.6055  0.5237 -0.1617
   66G      C1' 1592   6.761   7.494   3.597 -0.9652 -0.1288 -0.0166
   66G      H1' 1593   6.727   7.546   3.687 -0.8880 -0.8409  0.4288
   66G       N9 1594   6.811   7.578   3.486 -0.1002  0.3141 -0.5998
   66G       C8 1595   6.922   7.556   3.404 -0.0509 -0.0786  0.5825
   66G       H8 1596   6.986   7.471   3.418 -0.6206 -0.7907 -0.9452
   66G       N7 1597   6.941   7.654   3.324 -0.1009  0.3953 -0.1151
   66G       C5 1598   6.831   7.739   3.347 -0.6356  0.3094 -0.1293
   66G       C6 1599   6.801   7.865   3.282 -0.4126 -0.0447  0.3339
   66G       O6 1600   6.866   7.924   3.195 -0.2170  0.2102 -0.3576
   66G       N1 1601   6.686   7.923   3.330  0.0469 -0.4740  0.2500
   66G       H1 1602   6.644   7.994   3.271 -1.1795 -2.2180 -1.0614
   66G       C2 1603   6.596   7.865   3.420  0.1865 -0.0556 -0.5212
   66G       N2 1604   6.482   7.932   3.440 -0.0220  0.2379  0.1776
   66G      H21 1605   6.456   8.009   3.379  0.1373 -1.3376 -2.0118
   66G      H22 1606   6.431   7.909   3.524 -2.0299 -2.9721 -1.7000
   66G       N3 1607   6.617   7.738   3.476 -0.3156 -0.2286 -0.1957
   66G       C4 1608   6.746   7.688   3.437  1.5870 -0.2008 -0.3140
   66G      C3' 1609   6.725   7.293   3.470 -0.4412  0.3653  0.4387
   66G      H3' 1610   6.768   7.325   3.376 -1.8479  0.7815 -0.0892
   66G      C2' 1611   6.648   7.410   3.533 -0.1716 -0.1037  0.6025
   66G     H2'1 1612   6.584   7.470   3.469  2.2283  0.4138 -1.4630
   66G      O2' 1613   6.564   7.367   3.639  0.1496  0.3625  0.0807
   66G     HO'2 1614   6.521   7.285   3.616  3.2397 -1.4252  0.1917
   66G      O3' 1615   6.631   7.192   3.452  0.1679  0.8084 -0.1487
   67G        P 1616   6.544   7.175   3.313 -0.1878  0.4254  0.2829
   67G      O1P 1617   6.467   7.045   3.322  0.4105  0.1465 -0.3070
   67G      O2P 1618   6.632   7.195   3.193  0.4859  0.0160  0.2500
   67G      O5' 1619   6.442   7.288   3.318 -0.0858  0.0962  0.5489
   67G      C5' 1620   6.329   7.288   3.403  0.9332 -0.6223  0.6809
   67G     H5'1 1621   6.365   7.279   3.506  0.4230  0.9521  1.0246
   67G     H5'2 1622   6.271   7.202   3.369 -1.8742  1.0222  0.9727
   67G      C4' 1623   6.240   7.415   3.406 -0.8005 -0.0645  0.1581
   67G      H4' 1624   6.158   7.404   3.477 -1.5289 -0.5394 -0.7400
   67G      O4' 1625   6.305   7.538   3.444 -0.1162  0.0238 -0.5206
   67G      C1' 1626   6.252   7.643   3.357 -0.5781 -0.1078 -0.5718
   67G      H1' 1627   6.239   7.734   3.416  1.1158  0.7674 -1.4629
   67G       N9 1628   6.359   7.663   3.260 -0.4570 -0.6232  0.7786
   67G       C8 1629   6.468   7.590   3.239 -0.5370  0.3904  0.3666
   67G       H8 1630   6.489   7.493   3.283  0.5954  0.1418 -0.6413
   67G       N7 1631   6.551   7.640   3.148 -0.4055  0.1205  0.3923
   67G       C5 1632   6.477   7.750   3.098 -0.8159 -0.3825  0.2488
   67G       C6 1633   6.511   7.850   2.997 -0.5061 -0.7123 -1.1785
   67G       O6 1634   6.617   7.853   2.932 -0.1673 -0.0449  0.4235
   67G       N1 1635   6.409   7.941   2.968 -0.2903  0.6885  0.3934
   67G       H1 1636   6.423   8.010   2.895 -0.1323  1.1009  0.8119
   67G       C2 1637   6.291   7.940   3.032 -0.0349  0.4981  0.2469
   67G       N2 1638   6.205   8.033   3.001 -0.6651 -0.0236  0.0824
   67G      H21 1639   6.214   8.097   2.923 -0.1905  0.0342  0.1822
   67G      H22 1640   6.122   8.041   3.058 -1.6394  2.0125 -1.4969
   67G       N3 1641   6.263   7.858   3.134 -0.1132 -0.2323 -0.1055
   67G       C4 1642   6.357   7.766   3.164  0.3466 -0.2811 -0.0030
   67G      C3' 1643   6.162   7.442   3.274  0.4021  0.6735 -0.8119
   67G      H3' 1644   6.232   7.454   3.192  2.5976  1.0789  0.9959
   67G      C2' 1645   6.125   7.589   3.295  0.4622 -1.0088  0.2225
   67G     H2'1 1646   6.113   7.630   3.194  1.8776 -0.5166  0.2314
   67G      O2' 1647   6.015   7.612   3.378  0.2686  0.1221  0.1191
   67G     HO'2 1648   6.041   7.589   3.467  1.0156  0.3011 -0.0434
   67G      O3' 1649   6.052   7.361   3.237  0.4884 -0.2601 -0.0179
   68A        P 1650   6.029   7.329   3.084  0.2018  0.4203 -0.3369
   68A      O1P 1651   5.916   7.240   3.085  0.5663  0.2225 -0.3576
   68A      O2P 1652   6.151   7.278   3.030 -0.8130  0.1665 -0.6043
   68A      O5' 1653   5.987   7.470   3.028 -0.0071 -0.1548  0.7003
   68A      C5' 1654   5.851   7.512   3.023  0.1566  0.1277 -0.0539
   68A     H5'1 1655   5.815   7.524   3.125 -1.0141  1.1774 -0.5735
   68A     H5'2 1656   5.789   7.439   2.972  1.4304  0.5059 -2.2501
   68A      C4' 1657   5.838   7.647   2.944  0.2765 -0.3667 -0.3032
   68A      H4' 1658   5.738   7.690   2.934  0.0917 -1.2124 -3.2541
   68A      O4' 1659   5.936   7.746   2.974  0.0052 -0.0374  0.0082
   68A      C1' 1660   5.990   7.804   2.852 -0.6492 -0.1813  0.0586
   68A      H1' 1661   5.987   7.913   2.855  0.7573 -0.0871 -0.7807
   68A       N9 1662   6.130   7.759   2.818 -0.8116 -0.2340 -0.0021
   68A       C8 1663   6.205   7.658   2.868  0.7956  0.3570 -0.4648
   68A       H8 1664   6.165   7.597   2.948  0.8224  1.5104  0.4632
   68A       N7 1665   6.323   7.645   2.820 -0.3695  0.4022 -0.8432
   68A       C5 1666   6.326   7.748   2.718 -0.1616  0.7626  0.1422
   68A       C6 1667   6.420   7.787   2.619 -0.7398  0.0606  0.3500
   68A       N6 1668   6.537   7.726   2.590  0.2276  0.3157  0.0366
   68A      H61 1669   6.580   7.662   2.655  1.3556  0.4266 -0.5547
   68A      H62 1670   6.601   7.779   2.531 -0.4127  1.9896  0.7700
   68A       N1 1671   6.392   7.894   2.542  0.1418  0.1219  0.1171
   68A       C2 1672   6.271   7.952   2.553 -0.0698  0.7063 -0.4746
   68A       H2 1673   6.249   8.039   2.494 -0.9452  0.8156 -0.0089
   68A       N3 1674   6.169   7.915   2.631 -0.9949  0.3015 -0.6096
   68A       C4 1675   6.206   7.813   2.714 -1.1850 -0.3336 -0.6144
   68A      C3' 1676   5.861   7.616   2.798  0.2542 -0.8859  0.2796
   68A      H3' 1677   5.946   7.548   2.794 -0.4776 -1.7732 -1.1320
   68A      C2' 1678   5.901   7.751   2.741 -0.8226 -0.6278  0.0013
   68A     H2'1 1679   5.964   7.732   2.655  2.1872 -1.3799  2.2076
   68A      O2' 1680   5.793   7.840   2.724  0.9230 -0.3892  0.0648
   68A     HO'2 1681   5.804   7.888   2.641 -1.9831 -1.7654 -1.2699
   68A      O3' 1682   5.755   7.554   2.735  0.2451  0.1777  0.3882
   69A        P 1683   5.764   7.438   2.630 -0.0079 -0.0529 -0.4912
   69A      O1P 1684   5.625   7.400   2.592  1.1569 -0.1276  0.4695
   69A      O2P 1685   5.854   7.336   2.689  0.2381  0.5745 -0.2919
   69A      O5' 1686   5.836   7.501   2.510 -0.2613  0.4019 -0.0564
   69A      C5' 1687   5.782   7.606   2.434  0.0904  0.5333 -0.6509
   69A     H5'1 1688   5.776   7.697   2.495 -3.6690  0.5963 -0.8907
   69A     H5'2 1689   5.681   7.576   2.406 -0.5095 -0.5897  2.3111
   69A      C4' 1690   5.868   7.635   2.316 -0.5221  0.1718 -0.5893
   69A      H4' 1691   5.812   7.703   2.252 -0.3176  1.3985  0.4962
   69A      O4' 1692   5.989   7.693   2.360 -0.3845 -0.4302 -0.1384
   69A      C1' 1693   6.095   7.665   2.270  0.0602  0.0718 -0.5576
   69A      H1' 1694   6.131   7.755   2.221 -0.8001  0.2509 -0.8640
   69A       N9 1695   6.212   7.596   2.338  0.8424  0.0463 -0.1868
   69A       C8 1696   6.216   7.501   2.445  1.1724  0.4585  0.2724
   69A       H8 1697   6.135   7.470   2.508  0.6837 -3.2534 -1.8845
   69A       N7 1698   6.332   7.450   2.471 -0.3233  0.0639 -0.5124
   69A       C5 1699   6.413   7.516   2.377  0.0784 -0.0524  0.4975
   69A       C6 1700   6.554   7.522   2.343  0.6131  0.5661  0.2465
   69A       N6 1701   6.646   7.453   2.406 -0.0190  0.7616 -0.1423
   69A      H61 1702   6.621   7.389   2.480 -1.0187  0.6258 -0.5760
   69A      H62 1703   6.742   7.471   2.381 -0.2119  0.3655 -1.2269
   69A       N1 1704   6.599   7.593   2.239 -0.9967 -0.6566 -0.1630
   69A       C2 1705   6.513   7.658   2.167  0.9235 -0.6680 -0.1703
   69A       H2 1706   6.548   7.716   2.083 -2.6010  1.7576 -0.1694
   69A       N3 1707   6.383   7.675   2.182 -0.0463 -0.6847 -0.2118
   69A       C4 1708   6.339   7.601   2.293 -0.0545 -0.5294  0.5542
   69A      C3' 1709   5.914   7.517   2.233  0.4858 -0.0083 -0.4231
   69A      H3' 1710   5.943   7.441   2.306 -1.1895  0.5554  0.8715
   69A      C2' 1711   6.035   7.582   2.162 -0.4232 -0.4444  0.1833
   69A     H2'1 1712   6.110   7.508   2.134  0.0686 -0.0834  0.5345
   69A      O2' 1713   5.997   7.666   2.050  0.8442  0.1613 -0.1720
   69A     HO'2 1714   6.044   7.629   1.975 -2.3369 -1.4410 -1.5519
   69A      O3' 1715   5.814   7.470   2.142 -0.3009 -0.9597 -0.2296
   70U        P 1716   5.830   7.349   2.036  0.0877 -0.4470  0.1576
   70U      O1P 1717   5.710   7.344   1.957  0.0898 -0.4912 -0.0097
   70U      O2P 1718   5.875   7.227   2.109  0.2359  0.2883 -0.1282
   70U      O5' 1719   5.942   7.393   1.936  0.4993 -0.0912  0.0091
   70U      C5' 1720   5.910   7.477   1.817 -0.5102  0.5316 -0.2701
   70U     H5'1 1721   5.860   7.567   1.851  0.0711  0.1281  1.8113
   70U     H5'2 1722   5.849   7.423   1.745 -1.5440 -2.0778  2.3563
   70U      C4' 1723   6.044   7.508   1.749 -0.2735  0.3295  0.2184
   70U      H4' 1724   6.031   7.575   1.665  0.8515 -0.2974 -0.4940
   70U      O4' 1725   6.145   7.559   1.836  0.3271 -0.3818  0.2766
   70U      C1' 1726   6.274   7.532   1.786  0.2015  0.3070 -0.2154
   70U      H1' 1727   6.317   7.626   1.753 -0.0068  0.4103 -0.1896
   70U       N1 1728   6.359   7.469   1.892  0.5014  0.1737  0.3137
   70U       C6 1729   6.303   7.380   1.984 -0.1934 -0.0325 -0.6900
   70U       H6 1730   6.197   7.364   1.996 -0.3767  0.7118 -1.2499
   70U       C5 1731   6.389   7.310   2.066 -0.8475  0.6684 -1.0034
   70U       H5 1732   6.343   7.272   2.156  0.9893  3.0090  1.0674
   70U       C4 1733   6.533   7.318   2.063 -0.1962 -0.7441  0.0803
   70U       O4 1734   6.613   7.253   2.135  0.1130 -0.0369 -0.1745
   70U       N3 1735   6.576   7.413   1.974 -0.7622 -0.3248  0.5364
   70U       H3 1736   6.673   7.442   1.976 -1.1375  0.9881  1.5769
   70U       C2 1737   6.496   7.479   1.885 -1.2357 -0.6039  0.7176
   70U       O2 1738   6.555   7.557   1.811  0.0288  0.8077  0.3835
   70U      C3' 1739   6.114   7.388   1.693  0.6410  0.6938 -0.2281
   70U      H3' 1740   6.123   7.306   1.764 -4.1054 -0.8727 -1.0651
   70U      C2' 1741   6.252   7.438   1.672  0.3288  0.0971  0.3403
   70U     H2'1 1742   6.331   7.363   1.667  0.8575  0.6986 -0.8004
   70U      O2' 1743   6.257   7.517   1.557  0.9674 -0.2572  0.0142
   70U     HO'2 1744   6.201   7.487   1.486 -0.9781  1.0138  0.9390
   70U      O3' 1745   6.059   7.332   1.575  0.4475 -0.2181  0.4387
   71A        P 1746   6.085   7.170   1.545  0.2772 -0.0852 -0.2838
   71A      O1P 1747   5.997   7.130   1.425 -0.0536 -0.2041 -0.1672
   71A      O2P 1748   6.049   7.102   1.668 -0.2470 -0.4294 -0.2923
   71A      O5' 1749   6.240   7.170   1.515 -0.1919  0.8075  0.0820
   71A      C5' 1750   6.298   7.188   1.384 -0.0716  0.5639  0.1425
   71A     H5'1 1751   6.276   7.286   1.341  0.3098  1.3415  1.6428
   71A     H5'2 1752   6.252   7.117   1.315  0.7633  0.1172  0.0448
   71A      C4' 1753   6.455   7.179   1.381  0.3207  0.0586 -0.5389
   71A      H4' 1754   6.491   7.221   1.287 -1.9079  2.5107 -0.3976
   71A      O4' 1755   6.510   7.256   1.482  0.1668  0.0785 -0.7197
   71A      C1' 1756   6.638   7.207   1.522  0.4086 -0.9390 -0.6388
   71A      H1' 1757   6.712   7.278   1.486 -2.1965  1.8801 -0.8877
   71A       N9 1758   6.642   7.171   1.664  0.0200  0.4574 -0.2268
   71A       C8 1759   6.541   7.113   1.735  0.3376 -0.0389 -0.3014
   71A       H8 1760   6.438   7.108   1.705  0.5818  1.7386 -1.5768
   71A       N7 1761   6.561   7.093   1.862  0.1771  0.1059 -0.2722
   71A       C5 1762   6.703   7.108   1.862 -0.4549 -0.0510 -0.1319
   71A       C6 1763   6.811   7.075   1.954 -0.0465  0.1585  0.4814
   71A       N6 1764   6.792   7.025   2.074 -0.1839  0.5056  0.3434
   71A      H61 1765   6.706   7.006   2.122  1.3767 -2.1002  2.4165
   71A      H62 1766   6.877   6.996   2.121  0.2451  1.0916 -0.0683
   71A       N1 1767   6.940   7.084   1.916  0.0753 -0.4529 -0.3920
   71A       C2 1768   6.966   7.124   1.796 -0.4727  0.1031  0.3304
   71A       H2 1769   7.070   7.133   1.768 -0.0234 -0.2457  1.8059
   71A       N3 1770   6.882   7.159   1.704  0.0590  1.3517  0.9208
   71A       C4 1771   6.754   7.152   1.739 -0.0598  0.3039 -0.2098
   71A      C3' 1772   6.516   7.041   1.395  0.0049  0.2380 -0.1734
   71A      H3' 1773   6.469   6.992   1.480 -1.5709  1.9005 -0.0499
   71A      C2' 1774   6.658   7.085   1.439  0.0339 -0.1796  1.0074
   71A     H2'1 1775   6.717   7.016   1.500  3.3213  1.4600 -0.0619
   71A      O2' 1776   6.736   7.115   1.330 -0.4519  0.1432 -0.7248
   71A     HO'2 1777   6.829   7.122   1.354 -0.2481  0.8455 -1.6814
   71A      O3' 1778   6.514   6.970   1.275  0.0194  0.2255 -0.0913
   72G        P 1779   6.546   6.817   1.282  0.0618  0.4564  0.0020
   72G      O1P 1780   6.537   6.765   1.149  0.2211  0.3995  0.6554
   72G      O2P 1781   6.459   6.755   1.387 -0.0420  0.3082  0.3462
   72G      O5' 1782   6.703   6.794   1.328 -0.5074 -0.8152  0.2115
   72G      C5' 1783   6.801   6.822   1.231  0.2252  0.5878 -0.6025
   72G     H5'1 1784   6.775   6.917   1.185  0.7583  1.2270  0.3676
   72G     H5'2 1785   6.783   6.742   1.159 -1.1449  0.9699 -0.6924
   72G      C4' 1786   6.936   6.815   1.306 -1.3804 -0.2385  0.1164
   72G      H4' 1787   7.022   6.839   1.243 -0.8120  1.4617  1.4552
   72G      O4' 1788   6.942   6.901   1.419 -0.0880 -0.0088  0.3226
   72G      C1' 1789   7.030   6.838   1.510 -0.8983  0.5549 -0.1045
   72G      H1' 1790   7.121   6.896   1.521  0.1424 -0.5713 -2.1773
   72G       N9 1791   6.966   6.815   1.641 -0.2851  0.6456  0.3177
   72G       C8 1792   6.830   6.806   1.670 -0.1475  0.0302  0.3296
   72G       H8 1793   6.754   6.824   1.596  0.3300 -1.3151 -0.5201
   72G       N7 1794   6.802   6.794   1.798 -0.1102 -0.5097  0.4132
   72G       C5 1795   6.925   6.781   1.854 -0.3716  0.4437  0.0312
   72G       C6 1796   6.954   6.747   1.990 -0.0208 -0.4433 -0.0875
   72G       O6 1797   6.878   6.721   2.082  0.6598 -0.0751 -0.0224
   72G       N1 1798   7.088   6.736   2.020 -0.2493 -0.3664 -0.1220
   72G       H1 1799   7.119   6.734   2.117 -0.7841  0.5365  0.0757
   72G       C2 1800   7.182   6.754   1.922 -0.1544 -0.6286  0.3782
   72G       N2 1801   7.304   6.754   1.973  0.0306  0.3381  0.8363
   72G      H21 1802   7.315   6.736   2.072  0.6908  1.2556  0.9449
   72G      H22 1803   7.384   6.766   1.913  1.0319 -1.2808  1.7743
   72G       N3 1804   7.163   6.775   1.794  0.3117 -0.5343 -0.1488
   72G       C4 1805   7.028   6.791   1.765 -0.3680  0.5460  0.4943
   72G      C3' 1806   6.954   6.677   1.362  1.0558  0.0902  0.5391
   72G      H3' 1807   6.862   6.642   1.409  0.5602  0.9142  0.2180
   72G      C2' 1808   7.066   6.704   1.452 -0.4601  0.4071  0.3098
   72G     H2'1 1809   7.077   6.627   1.529  1.1245  0.1273 -0.1421
   72G      O2' 1810   7.194   6.713   1.381 -0.4735  0.2971  0.5362
   72G     HO'2 1811   7.192   6.646   1.312 -1.4040 -1.0405  1.8018
   72G      O3' 1812   6.991   6.578   1.265  0.1036 -0.4894 -0.3345
   73A        P 1813   6.970   6.419   1.284  0.2404  0.1731  0.0466
   73A      O1P 1814   6.998   6.365   1.149 -0.0083 -0.2017 -0.3247
   73A      O2P 1815   6.840   6.399   1.352  0.3819  0.0345 -0.1238
   73A      O5' 1816   7.088   6.364   1.378 -0.6532  0.0900 -0.2749
   73A      C5' 1817   7.228   6.375   1.351 -0.4622 -0.7073  0.4975
   73A     H5'1 1818   7.248   6.461   1.287 -1.0987 -1.8408 -1.2843
   73A     H5'2 1819   7.258   6.295   1.284 -0.1691 -0.4492  0.3220
   73A      C4' 1820   7.313   6.387   1.477 -0.1851  1.1106  0.3248
   73A      H4' 1821   7.418   6.393   1.448 -0.3300 -0.6077 -0.6766
   73A      O4' 1822   7.268   6.487   1.567 -0.1563  0.0679  0.2955
   73A      C1' 1823   7.282   6.450   1.705  0.3577  0.6268  0.5165
   73A      H1' 1824   7.349   6.517   1.759 -2.0012  1.2650  2.8452
   73A       N9 1825   7.151   6.443   1.774  0.1549  0.7959  0.0138
   73A       C8 1826   7.021   6.425   1.727 -0.6497  0.2743 -0.6019
   73A       H8 1827   7.010   6.417   1.620 -0.8684 -0.6139 -0.5217
   73A       N7 1828   6.928   6.426   1.818 -0.2785 -0.4936 -0.1214
   73A       C5 1829   7.007   6.422   1.930  0.4446 -0.2642  0.1669
   73A       C6 1830   6.973   6.417   2.066 -0.2579  0.1807  0.2719
   73A       N6 1831   6.850   6.410   2.105 -0.1236 -0.2784 -1.1831
   73A      H61 1832   6.771   6.407   2.042 -1.0136  0.1567 -0.1278
   73A      H62 1833   6.840   6.421   2.205  0.5971 -0.1839 -1.1145
   73A       N1 1834   7.071   6.415   2.163  1.2834  0.0026 -0.1119
   73A       C2 1835   7.193   6.426   2.122 -0.2886 -0.9086 -0.1274
   73A       H2 1836   7.269   6.415   2.199  1.5654 -1.0147 -1.8827
   73A       N3 1837   7.244   6.429   1.999  0.5925 -0.3184  0.3905
   73A       C4 1838   7.136   6.427   1.906 -0.9429  0.0405  0.4611
   73A      C3' 1839   7.307   6.259   1.553 -0.1327  0.0928 -0.0442
   73A      H3' 1840   7.205   6.220   1.557  0.6429 -1.9471  3.1795
   73A      C2' 1841   7.348   6.309   1.692  0.3840 -0.0519 -0.5748
   73A     H2'1 1842   7.322   6.244   1.775 -0.4726  1.7877  0.6816
   73A      O2' 1843   7.483   6.318   1.686 -0.5961  0.0208 -0.0432
   73A     HO'2 1844   7.516   6.246   1.632 -2.6477  0.2304 -1.7140
   73A      O3' 1845   7.403   6.166   1.501 -0.0702  0.0433  0.4008
   74U        P 1846   7.389   6.016   1.550  0.9573  0.7774  0.3782
   74U      O1P 1847   7.492   5.937   1.476  0.3988  0.1508 -0.3598
   74U      O2P 1848   7.248   5.965   1.534 -0.4664  0.0300  0.1522
   74U      O5' 1849   7.413   6.011   1.707  0.5212 -0.7941 -0.0332
   74U      C5' 1850   7.542   6.014   1.766  0.6166  0.3820 -0.2069
   74U     H5'1 1851   7.591   6.109   1.742 -0.5724  1.0376 -0.1348
   74U     H5'2 1852   7.609   5.931   1.742  0.4919  0.1457  0.2584
   74U      C4' 1853   7.535   6.003   1.919 -0.1017 -0.2620  0.3133
   74U      H4' 1854   7.638   6.016   1.954  0.2482  0.2206 -0.8466
   74U      O4' 1855   7.446   6.105   1.974  0.3849 -0.3787 -0.2998
   74U      C1' 1856   7.381   6.059   2.094  0.4148  0.4309 -0.4920
   74U      H1' 1857   7.409   6.116   2.183 -0.7380  0.7720 -0.3247
   74U       N1 1858   7.235   6.055   2.083  0.0329 -0.0088  0.2289
   74U       C6 1859   7.168   6.058   1.965 -0.7183  0.6292  0.0386
   74U       H6 1860   7.229   6.038   1.878  1.3811  1.0724  1.3235
   74U       C5 1861   7.032   6.085   1.960 -0.4894  0.8169 -0.0027
   74U       H5 1862   6.985   6.086   1.863  2.9763  1.8016 -1.8415
   74U       C4 1863   6.950   6.076   2.074 -0.2378  0.4041  0.3869
   74U       O4 1864   6.828   6.108   2.074 -0.5299  0.0200 -0.2039
   74U       N3 1865   7.025   6.056   2.184  0.8800  0.0216  0.7116
   74U       H3 1866   6.972   6.059   2.270  1.7880 -3.9716  1.6069
   74U       C2 1867   7.162   6.047   2.198  0.5518 -0.7352  0.2337
   74U       O2 1868   7.219   6.029   2.305 -0.7899  0.2809 -0.1869
   74U      C3' 1869   7.475   5.876   1.973 -0.4146  0.6052  0.2726
   74U      H3' 1870   7.383   5.857   1.918  0.5190 -1.5841 -0.6992
   74U      C2' 1871   7.428   5.909   2.117 -0.0724  0.3365 -0.8522
   74U     H2'1 1872   7.360   5.845   2.174  0.6869  1.1272  1.0311
   74U      O2' 1873   7.551   5.903   2.187  0.2336 -0.4639 -0.2999
   74U     HO'2 1874   7.592   5.826   2.147 -2.5113 -1.5199 -1.2801
   74U      O3' 1875   7.555   5.762   1.963  0.4435  0.6717 -0.0340
   75A        P 1876   7.491   5.618   1.922 -0.4411  0.0760  0.0078
   75A      O1P 1877   7.607   5.536   1.901 -0.2943  0.0998 -0.6723
   75A      O2P 1878   7.401   5.633   1.805 -0.3856 -0.0024  0.2340
   75A      O5' 1879   7.407   5.555   2.042  0.0353 -0.0421 -0.5597
   75A      C5' 1880   7.469   5.532   2.161  0.4730  0.0893 -0.4516
   75A     H5'1 1881   7.532   5.619   2.181  1.1275  0.1349 -2.5291
   75A     H5'2 1882   7.526   5.440   2.153 -0.4239 -0.6496  1.1647
   75A      C4' 1883   7.364   5.518   2.268 -0.1906 -0.1018  0.1543
   75A      H4' 1884   7.409   5.501   2.366 -0.7348 -0.8750  0.2722
   75A      O4' 1885   7.294   5.640   2.288  0.0436 -0.2299  0.3376
   75A      C1' 1886   7.168   5.607   2.348 -0.3689 -0.4947 -0.8736
   75A      H1' 1887   7.163   5.649   2.449 -0.6528  0.6007 -1.3371
   75A       N9 1888   7.057   5.657   2.264  0.0510 -0.4115  0.3085
   75A       C8 1889   7.058   5.700   2.131 -0.2773 -0.7203 -0.4914
   75A       H8 1890   7.144   5.686   2.068 -0.9067 -0.1665 -1.4879
   75A       N7 1891   6.947   5.749   2.086 -0.0979 -0.0136  0.7120
   75A       C5 1892   6.862   5.737   2.197  0.1719 -0.1491 -0.6737
   75A       C6 1893   6.728   5.783   2.232 -0.6249  0.5576  0.1927
   75A       N6 1894   6.641   5.849   2.148 -0.5660  0.0179  0.1082
   75A      H61 1895   6.660   5.864   2.050  1.3290 -1.3895  0.1842
   75A      H62 1896   6.559   5.885   2.194 -0.5049 -0.0500  0.2713
   75A       N1 1897   6.679   5.766   2.354 -0.8664  0.4032 -0.2038
   75A       C2 1898   6.761   5.709   2.444 -0.0871 -0.0089  0.1433
   75A       H2 1899   6.721   5.702   2.544 -1.8745 -0.1844 -0.5438
   75A       N3 1900   6.882   5.660   2.433  0.5426  0.4563 -0.2177
   75A       C4 1901   6.931   5.678   2.305  0.2580 -1.1439  0.4737
   75A      C3' 1902   7.260   5.411   2.249  0.4960 -0.4178 -0.4886
   75A      H3' 1903   7.209   5.432   2.155 -1.5183 -0.3874  0.5577
   75A      C2' 1904   7.169   5.458   2.361 -0.6288  0.5351  0.2811
   75A     H2'1 1905   7.068   5.417   2.348 -0.0655 -0.2228 -2.2062
   75A      O2' 1906   7.231   5.448   2.496  0.0659 -0.7758  0.4468
   75A     HO'2 1907   7.272   5.361   2.504 -0.9729 -1.2128  1.3675
   75A      O3' 1908   7.293   5.273   2.266 -0.3424 -0.2648  0.6305
   76A        P 1909   7.197   5.160   2.207  0.0384 -0.4411 -0.0983
   76A      O1P 1910   7.261   5.033   2.236 -0.1159  0.2144  0.3534
   76A      O2P 1911   7.180   5.180   2.062  0.2073 -0.3824 -0.4561
   76A      O5' 1912   7.067   5.163   2.292 -0.1903  0.1657 -0.2072
   76A      C5' 1913   7.068   5.123   2.432  0.2660  0.2095  0.2184
   76A     H5'1 1914   7.137   5.184   2.490 -1.2492 -0.1772  2.5663
   76A     H5'2 1915   7.119   5.028   2.449 -0.4652 -0.2260  0.0085
   76A      C4' 1916   6.949   5.140   2.514  0.4029  0.4776 -0.3789
   76A      H4' 1917   6.957   5.102   2.616 -1.9944 -0.9111 -0.6270
   76A      O4' 1918   6.901   5.275   2.531 -0.0113  0.1676  0.0574
   76A      C1' 1919   6.755   5.268   2.536 -0.3448  0.0605 -0.8034
   76A      H1' 1920   6.718   5.307   2.631  0.0352  2.0375 -1.4229
   76A       N9 1921   6.701   5.355   2.432  0.0520 -0.2505 -0.0141
   76A       C8 1922   6.759   5.386   2.308 -0.0519  0.4657  0.4330
   76A       H8 1923   6.857   5.350   2.282 -0.5815 -0.6837 -0.0611
   76A       N7 1924   6.687   5.453   2.225  0.2143 -0.3092 -0.0304
   76A       C5 1925   6.578   5.484   2.307  0.2784 -0.3375  0.8916
   76A       C6 1926   6.465   5.561   2.282  0.2412 -0.1743  1.1109
   76A       N6 1927   6.439   5.611   2.165 -0.0272 -0.2408 -0.0371
   76A      H61 1928   6.523   5.608   2.109  0.9707 -0.2251  1.4091
   76A      H62 1929   6.354   5.663   2.148  0.6449  1.0309  0.3410
   76A       N1 1930   6.368   5.578   2.373 -0.1348 -0.3999  0.5602
   76A       C2 1931   6.375   5.512   2.487  0.0750  0.8406  0.6591
   76A       H2 1932   6.301   5.548   2.557  0.2944  1.1156  0.7529
   76A       N3 1933   6.474   5.430   2.524 -0.1220  0.9519  0.1896
   76A       C4 1934   6.577   5.422   2.430 -0.1190  0.0062  0.2975
   76A      C3' 1935   6.830   5.047   2.468  0.2663  0.1197  0.2119
   76A      H3' 1936   6.822   5.064   2.361  2.0788  0.9227  0.1751
   76A      C2' 1937   6.716   5.120   2.533 -0.2263 -0.6836  0.4161
   76A     H2'1 1938   6.627   5.102   2.472  0.2040 -1.2069 -0.0739
   76A      O2' 1939   6.678   5.075   2.663 -0.4648  0.6319  0.1749
   76A     HO'2 1940   6.704   4.983   2.672 -0.2125  0.6654 -0.1794
   76A      O3' 1941   6.842   4.909   2.502 -0.7660  0.2989 -0.1707
   77U        P 1942   6.755   4.797   2.433  0.0599  0.2134 -0.0665
   77U      O1P 1943   6.796   4.669   2.496  0.1680 -0.1381 -0.3387
   77U      O2P 1944   6.780   4.819   2.292  0.1661 -0.1892  1.0022
   77U      O5' 1945   6.592   4.813   2.453 -0.3357 -0.0459  0.0960
   77U      C5' 1946   6.538   4.797   2.584  0.6713  0.6790  0.1618
   77U     H5'1 1947   6.593   4.841   2.667 -0.9558  1.0295  1.1031
   77U     H5'2 1948   6.531   4.690   2.603 -0.1994  0.4340 -1.3766
   77U      C4' 1949   6.395   4.853   2.582  0.0909 -0.0360 -0.2826
   77U      H4' 1950   6.356   4.829   2.681 -0.3914 -1.1295 -0.7150
   77U      O4' 1951   6.399   4.994   2.562 -0.3951  0.8764  0.2949
   77U      C1' 1952   6.279   5.034   2.495  0.4965 -0.6664 -0.1067
   77U      H1' 1953   6.227   5.113   2.549  1.8818 -0.3968  0.8807
   77U       N1 1954   6.317   5.090   2.363  0.1912 -0.4369 -0.5249
   77U       C6 1955   6.421   5.042   2.289 -0.9486 -0.2344  0.7318
   77U       H6 1956   6.469   4.949   2.316 -1.2689 -1.2690 -1.9424
   77U       C5 1957   6.467   5.106   2.178  0.1736  0.2866  0.4234
   77U       H5 1958   6.550   5.071   2.119  0.8981  1.0902  0.9547
   77U       C4 1959   6.405   5.231   2.142  0.7467 -0.3990 -0.5651
   77U       O4 1960   6.433   5.297   2.041 -0.6035 -0.2871 -0.0955
   77U       N3 1961   6.293   5.270   2.218 -0.5377 -0.3828 -0.2225
   77U       H3 1962   6.237   5.347   2.186  1.2691  1.0134 -0.1788
   77U       C2 1963   6.242   5.201   2.323 -0.4160  0.2206 -0.2063
   77U       O2 1964   6.142   5.247   2.376 -0.3908 -0.0711 -0.1277
   77U      C3' 1965   6.296   4.797   2.478 -0.3911 -0.0266 -0.1186
   77U      H3' 1966   6.343   4.796   2.380 -0.3384 -0.8562 -0.0854
   77U      C2' 1967   6.191   4.905   2.481 -1.1221 -0.0729  0.1207
   77U     H2'1 1968   6.132   4.891   2.391  0.2467 -0.1626 -0.7961
   77U      O2' 1969   6.117   4.909   2.597  0.3715 -0.2288  0.8329
   77U     HO'2 1970   6.092   4.817   2.614  1.0459 -0.2259  1.9131
   77U      O3' 1971   6.246   4.661   2.502 -0.2930 -0.1351  0.1924
   78U        P 1972   6.160   4.580   2.398 -0.1456 -0.1659 -0.0936
   78U      O1P 1973   6.129   4.452   2.467  0.3639 -0.4774  0.1987
   78U      O2P 1974   6.238   4.566   2.275  0.4926 -0.1741 -0.6356
   78U      O5' 1975   6.028   4.658   2.361 -0.2042 -0.4295  0.6335
   78U      C5' 1976   5.902   4.650   2.424  0.4489 -0.2416  0.8517
   78U     H5'1 1977   5.905   4.674   2.531 -0.9050  1.2336  0.5954
   78U     H5'2 1978   5.876   4.546   2.405 -0.3919 -0.0958  1.1195
   78U      C4' 1979   5.798   4.753   2.370  0.7854  0.4012  0.3289
   78U      H4' 1980   5.705   4.759   2.426 -0.4332 -0.2526 -1.5243
   78U      O4' 1981   5.859   4.881   2.356 -0.6166 -0.4997 -0.4574
   78U      C1' 1982   5.826   4.937   2.225 -0.1543 -0.4185 -0.4631
   78U      H1' 1983   5.768   5.026   2.247 -0.5169  0.3937 -4.0351
   78U       N1 1984   5.953   4.972   2.150  0.4219  0.4023  0.6480
   78U       C6 1985   6.058   4.884   2.130 -0.2796  0.2097  0.0616
   78U       H6 1986   6.057   4.786   2.177 -1.9044 -0.1790 -0.6822
   78U       C5 1987   6.154   4.914   2.043  0.3830 -0.5439 -0.3201
   78U       H5 1988   6.240   4.850   2.030  2.8048  2.2786  0.5275
   78U       C4 1989   6.155   5.041   1.972 -0.1157 -0.1372  0.3083
   78U       O4 1990   6.243   5.064   1.890  0.0491  0.3419 -0.0012
   78U       N3 1991   6.053   5.129   1.996  0.1258  0.6241  0.0508
   78U       H3 1992   6.043   5.209   1.935  3.8622  0.1088 -1.5092
   78U       C2 1993   5.950   5.094   2.080 -0.2586  0.0634 -0.4165
   78U       O2 1994   5.852   5.164   2.086  0.2405  0.1874 -0.3170
   78U      C3' 1995   5.774   4.711   2.228  0.2643 -0.2174  0.0773
   78U      H3' 1996   5.867   4.670   2.189  0.7636 -1.3048  2.2817
   78U      C2' 1997   5.737   4.836   2.153  0.5069 -0.7730  0.3813
   78U     H2'1 1998   5.760   4.820   2.048 -0.6316 -0.8009  0.1188
   78U      O2' 1999   5.592   4.870   2.162  0.2110  0.2782  0.5261
   78U     HO'2 2000   5.548   4.798   2.206 -0.9437  1.2091  0.9341
   78U      O3' 2001   5.677   4.603   2.231 -0.0131 -0.2016  0.1999
   79A        P 2002   5.683   4.495   2.119  0.1390 -0.0802 -0.2316
   79A      O1P 2003   5.571   4.396   2.124 -1.1197 -0.3136 -0.0042
   79A      O2P 2004   5.824   4.449   2.110  0.0978  0.8745 -0.1104
   79A      O5' 2005   5.641   4.589   1.995 -0.9856  0.2352 -0.1066
   79A      C5' 2006   5.507   4.632   1.971  0.9657 -0.5365  0.6918
   79A     H5'1 2007   5.468   4.687   2.057 -0.2173 -0.1543 -0.0667
   79A     H5'2 2008   5.441   4.546   1.960  1.3581 -0.7218 -0.2444
   79A      C4' 2009   5.504   4.727   1.849 -0.1042 -0.7007  0.0821
   79A      H4' 2010   5.407   4.775   1.833 -0.0009 -0.7212 -0.6368
   79A      O4' 2011   5.607   4.821   1.859  0.0393 -0.2162 -0.2886
   79A      C1' 2012   5.636   4.868   1.729 -0.1641 -0.4589  0.2582
   79A      H1' 2013   5.571   4.955   1.718 -1.3357 -1.0653  2.0091
   79A       N9 2014   5.780   4.884   1.705 -0.2046 -1.1829 -0.1993
   79A       C8 2015   5.886   4.825   1.766  0.0399  0.1449  0.2806
   79A       H8 2016   5.884   4.748   1.841  3.6317  0.6858  1.1454
   79A       N7 2017   6.009   4.866   1.727  0.0616 -1.0149 -0.3242
   79A       C5 2018   5.979   4.971   1.638  0.0321 -0.2579 -0.3915
   79A       C6 2019   6.045   5.068   1.564 -0.1089 -0.2327  0.4250
   79A       N6 2020   6.178   5.084   1.571  0.6031  0.0851  0.0407
   79A      H61 2021   6.237   5.015   1.615 -0.5011 -1.1348 -0.3373
   79A      H62 2022   6.210   5.156   1.508  0.2577  1.2342  1.1496
   79A       N1 2023   5.984   5.148   1.468  0.8398  0.2276  0.1218
   79A       C2 2024   5.855   5.128   1.453 -0.4867  0.3120  0.1857
   79A       H2 2025   5.813   5.191   1.376  1.1349  0.4073 -0.6807
   79A       N3 2026   5.774   5.054   1.524 -0.0702  0.9526  0.0358
   79A       C4 2027   5.842   4.976   1.618  0.4693 -0.4513  0.5074
   79A      C3' 2028   5.526   4.649   1.719 -0.6324 -0.1492 -0.4052
   79A      H3' 2029   5.600   4.571   1.739 -0.4886  0.3054  0.8709
   79A      C2' 2030   5.593   4.754   1.631 -0.3005  0.4087 -0.1624
   79A     H2'1 2031   5.684   4.720   1.582 -2.3981 -1.5922 -2.9744
   79A      O2' 2032   5.511   4.822   1.544 -0.3059 -0.1966 -0.0200
   79A     HO'2 2033   5.468   4.754   1.492 -0.2420 -0.8701  0.7775
   79A      O3' 2034   5.405   4.601   1.670 -0.1442 -0.2024  0.8464
   80A        P 2035   5.392   4.488   1.549  0.2089 -0.6260 -0.1611
   80A      O1P 2036   5.253   4.440   1.550  0.4464  0.9876 -0.7489
   80A      O2P 2037   5.509   4.403   1.555  0.1583 -0.1440 -0.7450
   80A      O5' 2038   5.408   4.574   1.413  0.1357 -0.7036  0.1440
   80A      C5' 2039   5.298   4.635   1.352  0.2101  0.6665  0.4387
   80A     H5'1 2040   5.247   4.687   1.433  2.6906 -0.1500  2.6713
   80A     H5'2 2041   5.237   4.549   1.323 -0.7354  0.5680  2.4876
   80A      C4' 2042   5.342   4.714   1.229 -0.3126 -0.6210 -0.2564
   80A      H4' 2043   5.262   4.770   1.181  2.4239  1.6210 -2.5703
   80A      O4' 2044   5.431   4.820   1.268 -0.3301 -0.1040 -0.7428
   80A      C1' 2045   5.528   4.839   1.176  0.2960 -0.6581 -0.9018
   80A      H1' 2046   5.533   4.944   1.147  1.7899 -0.0978  1.0862
   80A       N9 2047   5.662   4.815   1.227  0.3309 -0.5669 -0.1133
   80A       C8 2048   5.704   4.712   1.309 -0.1617 -0.3954  0.6616
   80A       H8 2049   5.637   4.632   1.338 -1.2143  0.1984 -0.0810
   80A       N7 2050   5.828   4.718   1.344  0.7652  0.3941  0.4045
   80A       C5 2051   5.882   4.824   1.267 -0.1024 -0.5523  0.5128
   80A       C6 2052   6.010   4.879   1.237 -0.1310  0.1482  0.0280
   80A       N6 2053   6.114   4.836   1.308  0.2406 -0.2443  0.5934
   80A      H61 2054   6.108   4.768   1.383 -1.7142 -1.5537 -0.6586
   80A      H62 2055   6.194   4.897   1.303  0.1340 -0.0826  0.8137
   80A       N1 2056   6.030   4.980   1.153  0.5303 -0.5096  0.2662
   80A       C2 2057   5.915   5.026   1.095  0.5036 -0.2943  0.1060
   80A       H2 2058   5.944   5.105   1.027  1.7044 -1.2632 -0.5515
   80A       N3 2059   5.789   4.986   1.106 -0.3069  0.7551  0.5472
   80A       C4 2060   5.776   4.882   1.194  0.6299 -0.5999 -0.3288
   80A      C3' 2061   5.419   4.638   1.117  0.5407 -0.0869 -0.0981
   80A      H3' 2062   5.484   4.568   1.170 -0.2638 -1.5443 -0.9615
   80A      C2' 2063   5.498   4.755   1.055  0.0298 -0.0819 -0.1729
   80A     H2'1 2064   5.595   4.736   1.008 -0.3032  3.0400 -2.3779
   80A      O2' 2065   5.423   4.840   0.970 -0.3258  0.0233  0.1073
   80A     HO'2 2066   5.459   4.816   0.884 -0.2924  0.3955  0.0164
   80A      O3' 2067   5.327   4.581   1.018 -0.0104  0.0059 -0.1263
   81U        P 2068   5.377   4.470   0.924 -0.0827  0.2099  0.0918
   81U      O1P 2069   5.258   4.429   0.850 -0.1594  0.1649  0.1565
   81U      O2P 2070   5.456   4.373   0.996  0.1668  0.3595  0.2925
   81U      O5' 2071   5.472   4.545   0.819 -0.2629  0.7417 -0.6154
   81U      C5' 2072   5.416   4.603   0.703 -0.0332 -0.5236  0.0634
   81U     H5'1 2073   5.338   4.670   0.739  0.5550 -0.1449  0.6501
   81U     H5'2 2074   5.380   4.525   0.636 -1.1743  1.3283 -1.5701
   81U      C4' 2075   5.517   4.698   0.630 -0.1604  1.3782 -0.0366
   81U      H4' 2076   5.457   4.763   0.566 -0.1190 -0.7397 -2.3650
   81U      O4' 2077   5.594   4.774   0.716  0.1092  0.3181 -0.0063
   81U      C1' 2078   5.723   4.812   0.661 -0.4364  0.8877  0.5837
   81U      H1' 2079   5.713   4.912   0.619 -2.5347  1.6030  2.5342
   81U       N1 2080   5.839   4.810   0.754 -0.7783 -0.3125 -0.1004
   81U       C6 2081   5.849   4.715   0.858  0.1454 -0.1408  0.4459
   81U       H6 2082   5.757   4.662   0.874 -1.2610  1.7339 -0.8975
   81U       C5 2083   5.962   4.705   0.928 -0.0732 -0.0486  0.3586
   81U       H5 2084   5.958   4.641   1.015  2.1561 -0.2672  0.3693
   81U       C4 2085   6.081   4.776   0.897 -0.4462 -0.1082  0.0783
   81U       O4 2086   6.192   4.764   0.945  1.1758  0.9463 -0.4130
   81U       N3 2087   6.071   4.875   0.795  0.2128  0.0618 -0.0817
   81U       H3 2088   6.155   4.919   0.759 -0.4302  0.5098 -1.0910
   81U       C2 2089   5.955   4.884   0.722  0.3800 -0.2647 -0.1507
   81U       O2 2090   5.958   4.971   0.636 -0.2968 -0.1388  0.2778
   81U      C3' 2091   5.623   4.623   0.552  0.0343  0.5282  0.3784
   81U      H3' 2092   5.639   4.533   0.613 -3.9550 -1.0304 -0.5462
   81U      C2' 2093   5.751   4.705   0.547 -0.9189  0.4908  0.1675
   81U     H2'1 2094   5.835   4.638   0.564 -1.1300  0.8626  3.2151
   81U      O2' 2095   5.771   4.767   0.420 -0.3375 -0.1619  0.5346
   81U     HO'2 2096   5.744   4.701   0.356 -0.0856 -0.3673  0.6350
   81U      O3' 2097   5.573   4.576   0.425  0.1394 -1.0535 -0.5472
   82U        P 2098   5.640   4.454   0.357  0.6305  0.1723 -0.4883
   82U      O1P 2099   5.788   4.471   0.351 -0.0906 -0.6608 -0.0090
   82U      O2P 2100   5.572   4.433   0.233  0.0521  0.5117 -0.3015
   82U      O5' 2101   5.623   4.328   0.452  0.0762  0.1627 -0.1996
   82U      C5' 2102   5.489   4.282   0.480  0.0223  0.3729  0.3321
   82U     H5'1 2103   5.446   4.247   0.386  0.9662  2.4893 -0.9581
   82U     H5'2 2104   5.424   4.361   0.518  0.4695  2.2027 -2.4598
   82U      C4' 2105   5.515   4.160   0.566 -0.2541 -0.1321 -0.4433
   82U      H4' 2106   5.424   4.102   0.582  0.5408 -2.1232 -2.6915
   82U      O4' 2107   5.601   4.067   0.499  0.2516 -0.1206 -0.2891
   82U      C1' 2108   5.658   3.992   0.605  0.6292  0.2307 -0.2768
   82U      H1' 2109   5.583   3.930   0.653  0.9295 -0.7642 -1.0633
   82U       N1 2110   5.770   3.908   0.548  0.4492  0.0090 -0.5281
   82U       C6 2111   5.903   3.936   0.563 -0.2122  0.9623 -0.9920
   82U       H6 2112   5.945   4.026   0.607 -0.3475  0.6767 -0.2743
   82U       C5 2113   5.998   3.847   0.528  1.3112 -0.1983 -0.7869
   82U       H5 2114   6.105   3.860   0.544  1.3147 -0.9297 -0.1294
   82U       C4 2115   5.965   3.716   0.482 -0.5232 -0.1202 -0.1100
   82U       O4 2116   6.044   3.624   0.471  0.2042  0.0311  0.0245
   82U       N3 2117   5.828   3.695   0.466  0.8260 -0.0960 -0.0964
   82U       H3 2118   5.802   3.604   0.430  2.4097 -0.6425  0.0403
   82U       C2 2119   5.727   3.780   0.507  0.0516  0.4888 -0.5035
   82U       O2 2120   5.610   3.740   0.497  0.4368  0.0472 -0.3684
   82U      C3' 2121   5.585   4.203   0.698  0.1985 -0.3482 -0.7077
   82U      H3' 2122   5.613   4.308   0.707  0.8467 -0.6080  0.4362
   82U      C2' 2123   5.705   4.101   0.702  0.0481  0.3183  0.8511
   82U     H2'1 2124   5.794   4.155   0.670 -0.7107  0.4284 -1.1688
   82U      O2' 2125   5.732   4.028   0.822  0.6760 -0.4459 -0.4860
   82U     HO'2 2126   5.679   4.063   0.893  0.2637  0.1757 -1.0826
   82U      O3' 2127   5.493   4.172   0.802  0.2206 -0.2749  0.3039
   82U      H3T 2128   5.472   4.260   0.836  3.7730  1.5225 -1.6106
   8.58390   8.58390   6.06980   0.00000   0.00000   0.00000   0.00000   4.29144   4.29144
