# Supplementary material for: Constant-pH Molecular Dynamics of Cationic Peptide Dendrimers Binding to siRNA
Source: J Chem Inf Model. 2026 Feb 5;66(8):4734–43. doi: 10.1021/acs.jcim.5c02636 (PMC13126635; doi:10.1021/acs.jcim.5c02636)
Supplement: Supplementary file 2 [file ci5c02636_si_002.zip › zip/MH18_07_out_8.gro]

Protein
 2128
    1LY0      N    1   4.295   4.573   0.898  0.2346 -0.6162 -0.1131
    1LY0     H1    2   4.349   4.516   0.962  0.6200 -2.0005 -1.5883
    1LY0     H2    3   4.208   4.525   0.878 -0.2081 -0.7476  1.9632
    1LY0     H3    4   4.349   4.585   0.813 -2.7105  0.1221 -2.0339
    1LY0     CA    5   4.251   4.712   0.936 -0.4843 -0.0801 -0.9234
    1LY0     HA    6   4.230   4.759   0.840 -0.5800  0.0664 -0.8312
    1LY0     CB    7   4.124   4.700   1.023  0.4832  0.6473 -0.6101
    1LY0    HB1    8   4.132   4.664   1.125 -2.7578  0.5111 -0.3095
    1LY0    HB2    9   4.054   4.643   0.962 -0.7988  1.6263 -0.0887
    1LY0     CG   10   4.068   4.849   1.039 -0.1252 -0.1243  0.8055
    1LY0    HG1   11   4.027   4.883   0.944 -2.0030 -0.4236  1.4729
    1LY0    HG2   12   4.135   4.926   1.076  0.2202 -0.1389  0.2165
    1LY0     CD   13   3.941   4.838   1.124 -0.5428 -0.2787 -0.5909
    1LY0    HD1   14   3.970   4.802   1.223  1.2717  0.3411 -0.8511
    1LY0    HD2   15   3.885   4.753   1.086  0.9710 -1.2919 -0.6669
    1LY0     CE   16   3.870   4.974   1.139  0.2636 -0.6823 -0.8041
    1LY0    HE1   17   3.947   5.050   1.148 -0.6395  0.0747  0.9263
    1LY0    HE2   18   3.825   4.977   1.238  2.9893  0.9313  0.4661
    1LY0     NZ   19   3.775   5.013   1.031 -0.0606 -0.8994  0.3714
    1LY0    HZ1   20   3.833   5.020   0.949  0.5783 -0.9955  0.8061
    1LY0    HZ2   21   3.702   4.944   1.020  1.8921 -3.4018  1.9682
    1LY0    HZ3   22   3.734   5.105   1.034  1.3859 -0.0720 -2.2456
    1LY0      C   23   4.350   4.805   1.006  0.2928 -0.1079  0.3688
    1LY0      O   24   4.386   4.917   0.960  0.5489  0.4765  0.1625
    2LER      N   25   4.390   4.772   1.132 -0.0332  0.2022  0.3056
    2LER      H   26   4.363   4.684   1.174  1.9090  0.4156  2.1950
    2LER     CA   27   4.481   4.854   1.208 -0.0522 -0.8581 -0.2798
    2LER     HA   28   4.458   4.960   1.197 -0.4060 -0.7827  0.9997
    2LER     CB   29   4.480   4.822   1.359  0.0627 -0.1670  0.0143
    2LER    HB1   30   4.572   4.859   1.404 -0.3787  0.2282  0.5991
    2LER    HB2   31   4.470   4.715   1.375  0.2208 -0.4585 -1.6404
    2LER     CG   32   4.368   4.899   1.435 -0.6406  1.0086 -0.0945
    2LER     HG   33   4.384   5.006   1.421  3.2878  0.7054  0.8093
    2LER    CD1   34   4.232   4.860   1.387 -0.5036 -0.4199 -0.0313
    2LER   HD11   35   4.209   4.906   1.291  0.0351  1.2033  0.5848
    2LER   HD12   36   4.225   4.753   1.367  2.5044 -1.1563  2.2291
    2LER   HD13   37   4.158   4.892   1.461 -1.0989 -0.2437 -0.6860
    2LER    CD2   38   4.370   4.873   1.585 -0.4139  0.1422  0.9145
    2LER   HD21   39   4.323   4.778   1.612 -0.1853  0.2327  1.6563
    2LER   HD22   40   4.470   4.876   1.629 -0.8179 -1.4970  2.0666
    2LER   HD23   41   4.309   4.951   1.630 -1.5672 -1.6932  2.7297
    2LER      C   42   4.627   4.832   1.158  0.3386 -0.0745  0.1540
    2LER      O   43   4.663   4.717   1.139  0.0176 -0.0258  0.2047
    3LYR      N   44   4.708   4.936   1.162 -0.2856 -0.1380 -0.2227
    3LYR      H   45   4.676   5.024   1.201 -2.8244 -1.6135  1.2570
    3LYR     CA   46   4.847   4.932   1.118 -1.2060  0.4485  0.3874
    3LYR     HA   47   4.861   4.848   1.050  0.2113  0.1994  0.9536
    3LYR     CB   48   4.882   5.066   1.050 -0.2690  0.6443 -0.6774
    3LYR    HB1   49   4.876   5.141   1.128 -0.5871  1.5529 -1.5526
    3LYR    HB2   50   4.802   5.088   0.978 -1.2233  0.7790  0.3999
    3LYR     CG   51   5.018   5.077   0.972 -1.0785  0.0896  0.3207
    3LYR    HG1   52   5.004   5.157   0.899 -2.9451 -0.8683 -0.4533
    3LYR    HG2   53   5.029   4.979   0.926 -0.8300 -0.3222  1.2383
    3LYR     CD   54   5.144   5.102   1.059 -0.4253 -0.9314  0.6781
    3LYR    HD1   55   5.142   5.044   1.152 -0.0207  0.5106  1.6130
    3LYR    HD2   56   5.155   5.208   1.079 -0.1801 -0.5251 -1.4138
    3LYR     CE   57   5.272   5.087   0.979 -0.0734  0.2715  0.6308
    3LYR    HE1   58   5.354   5.148   1.016  1.0067 -1.7004  1.5969
    3LYR    HE2   59   5.247   5.116   0.876  0.1032  1.2570  0.8517
    3LYR     NZ   60   5.315   4.944   0.966 -0.1457 -0.3243  0.0705
    3LYR    HZ1   61   5.321   4.879   1.043  0.5128 -2.0053 -1.3403
    3LYR      C   62   4.927   4.911   1.244  0.3862  0.2005 -0.1409
    3LYR      O   63   4.902   4.970   1.350  0.6697 -0.0119  0.3819
    4LY0      N   64   5.030   4.825   1.238  0.2990  0.1462  0.2285
    4LY0      H   65   5.044   4.780   1.149 -2.1403  0.3807 -0.3450
    4LY0     CA   66   5.117   4.786   1.351 -0.0029 -0.1887  0.1153
    4LY0     HA   67   5.057   4.796   1.441 -0.4611 -1.2831 -0.0486
    4LY0     CB   68   5.153   4.641   1.326  0.4641 -0.3807  0.6498
    4LY0    HB1   69   5.234   4.625   1.397  0.1739  1.2792  1.4034
    4LY0    HB2   70   5.178   4.629   1.221  1.5971 -0.8640  0.9591
    4LY0     CG   71   5.035   4.556   1.369  0.6410 -0.3204 -0.1527
    4LY0    HG1   72   4.941   4.602   1.336  0.7103 -0.3794 -0.4289
    4LY0    HG2   73   5.032   4.564   1.478  3.6320  2.5206 -0.0963
    4LY0     CD   74   5.038   4.420   1.304  0.0925  0.4442  0.0477
    4LY0    HD1   75   4.980   4.347   1.361 -0.6371  1.8981  1.2437
    4LY0    HD2   76   5.142   4.388   1.308 -0.5493 -1.9046 -0.5795
    4LY0     CE   77   4.982   4.438   1.155 -0.4882 -0.5563  0.0380
    4LY0    HE1   78   4.992   4.543   1.125 -1.9258 -0.3110  0.3401
    4LY0    HE2   79   4.873   4.431   1.158 -0.5670  0.4635  0.0294
    4LY0     NZ   80   5.054   4.347   1.056 -0.1566 -0.4871  0.8375
    4LY0    HZ1   81   5.020   4.352   0.961  0.3858 -1.9667  0.5397
    4LY0    HZ2   82   5.154   4.354   1.054 -0.0535 -1.7780  0.2768
    4LY0    HZ3   83   5.048   4.253   1.092 -2.7973 -0.6931  0.1215
    4LY0      C   84   5.231   4.881   1.347 -0.0957  0.0499 -0.1145
    4LY0      O   85   5.313   4.867   1.255 -0.0617 -0.3118  0.1655
    5LER      N   86   5.240   4.977   1.441 -0.9936  0.3456 -0.6074
    5LER      H   87   5.172   4.981   1.516 -2.6585 -0.3259 -2.0255
    5LER     CA   88   5.373   5.042   1.473 -0.5789 -0.1727 -0.0409
    5LER     HA   89   5.408   5.082   1.378  0.8305 -0.1745  0.4557
    5LER     CB   90   5.338   5.159   1.572 -0.4442  0.0590 -0.1826
    5LER    HB1   91   5.350   5.136   1.678 -0.1852  1.3714  0.0965
    5LER    HB2   92   5.233   5.184   1.560 -0.7293 -0.3061  1.3606
    5LER     CG   93   5.427   5.283   1.549 -0.4317 -0.7269  0.0133
    5LER     HG   94   5.402   5.320   1.449 -0.7217  0.6342  0.5615
    5LER    CD1   95   5.389   5.396   1.636  0.0021  0.1889 -0.3948
    5LER   HD11   96   5.445   5.484   1.604  1.4487 -0.7724 -0.5519
    5LER   HD12   97   5.282   5.417   1.628 -0.5662 -2.2825 -0.0934
    5LER   HD13   98   5.417   5.371   1.738  0.6680  0.2598 -0.5554
    5LER    CD2   99   5.573   5.257   1.563 -1.0172  0.0652  0.2486
    5LER   HD21  100   5.638   5.341   1.537 -0.4154 -0.6286 -0.5526
    5LER   HD22  101   5.610   5.239   1.664  0.9209  0.3887 -0.3606
    5LER   HD23  102   5.609   5.168   1.513  2.0764  1.8788 -1.0590
    5LER      C  103   5.471   4.938   1.529  0.5321  0.2540  0.1512
    5LER      O  104   5.471   4.914   1.647 -0.1295  0.3945 -0.8955
    6LYR      N  105   5.561   4.881   1.449  0.2638  0.2492  0.2368
    6LYR      H  106   5.539   4.886   1.351  1.3585  1.5369  0.0293
    6LYR     CA  107   5.645   4.764   1.486  0.9007  0.5435  0.1358
    6LYR     HA  108   5.591   4.714   1.566  0.2742 -1.2040 -1.3144
    6LYR     CB  109   5.652   4.662   1.373 -0.5921 -0.5361  0.1684
    6LYR    HB1  110   5.741   4.601   1.388 -0.9523 -1.0963  0.0594
    6LYR    HB2  111   5.656   4.717   1.279  2.4872 -0.1343  0.4318
    6LYR     CG  112   5.533   4.565   1.363 -0.5940  0.0351 -0.8908
    6LYR    HG1  113   5.451   4.628   1.331 -0.1422  0.7631 -0.6455
    6LYR    HG2  114   5.524   4.512   1.458  0.1846  0.5800 -0.4966
    6LYR     CD  115   5.543   4.471   1.242 -0.1370  0.3260 -0.3974
    6LYR    HD1  116   5.629   4.406   1.251  0.7145  1.4473 -0.1493
    6LYR    HD2  117   5.554   4.527   1.149  0.5040 -0.9894 -1.1332
    6LYR     CE  118   5.418   4.382   1.243  0.2348 -0.1833 -0.2026
    6LYR    HE1  119   5.327   4.441   1.234  0.6048  0.2189 -1.3544
    6LYR    HE2  120   5.412   4.323   1.335 -2.2364  0.3401  0.0533
    6LYR     NZ  121   5.426   4.286   1.136  0.0152  0.0857 -0.0795
    6LYR    HZ1  122   5.484   4.203   1.141  0.4582  0.2863 -1.5089
    6LYR      C  123   5.790   4.795   1.531 -0.5143 -0.4694  0.8338
    6LYR      O  124   5.853   4.888   1.481  0.5765  0.2512  0.5888
    7LER      N  125   5.841   4.710   1.622 -0.5888  0.3571  0.2715
    7LER      H  126   5.778   4.641   1.661 -2.9417  1.7555 -0.8522
    7LER     CA  127   5.982   4.699   1.662  0.7398 -0.0303  0.1362
    7LER     HA  128   6.002   4.784   1.727  1.0040 -0.8986  1.2056
    7LER     CB  129   5.999   4.568   1.741  0.3316 -0.3100  0.1792
    7LER    HB1  130   5.959   4.480   1.692 -1.2040  1.3931 -1.7870
    7LER    HB2  131   5.944   4.591   1.833 -1.0424  0.1963 -0.7441
    7LER     CG  132   6.146   4.543   1.776 -0.0123  0.7603  0.1669
    7LER     HG  133   6.203   4.637   1.777 -0.1448  0.9755  3.9708
    7LER    CD1  134   6.158   4.490   1.928  0.3433  0.4279  0.1697
    7LER   HD11  135   6.081   4.414   1.940  1.2350 -0.5081  0.1560
    7LER   HD12  136   6.258   4.454   1.950 -0.1801 -0.9806  0.3203
    7LER   HD13  137   6.126   4.562   2.003 -1.5292 -0.2133  0.0333
    7LER    CD2  138   6.215   4.444   1.689 -0.1187 -0.8872  0.4098
    7LER   HD21  139   6.311   4.426   1.737  0.0634  0.4891  0.5888
    7LER   HD22  140   6.165   4.348   1.681  0.3007 -1.0321 -0.6853
    7LER   HD23  141   6.227   4.475   1.585 -2.1919 -0.3308  0.2926
    7LER      C  142   6.082   4.723   1.540  0.1626 -0.5451 -0.0288
    7LER      O  143   6.088   4.645   1.448  0.1070  0.5606  0.4005
    8LER      N  144   6.162   4.826   1.547 -0.5432  0.8356  0.0812
    8LER      H  145   6.165   4.878   1.634  0.2438 -2.7375  2.3685
    8LER     CA  146   6.266   4.863   1.446  0.9575  0.4271  0.4575
    8LER     HA  147   6.311   4.951   1.492  1.8928 -0.8215  2.0460
    8LER     CB  148   6.384   4.765   1.420  0.0842 -0.9871  0.8633
    8LER    HB1  149   6.462   4.818   1.365 -1.2907 -0.0966 -0.3269
    8LER    HB2  150   6.351   4.680   1.361  1.3890 -1.2662  0.5058
    8LER     CG  151   6.456   4.714   1.543 -0.4439 -0.4481 -0.0354
    8LER     HG  152   6.383   4.708   1.623 -0.4101  0.3917  0.0687
    8LER    CD1  153   6.524   4.577   1.533  0.0449 -0.1135  0.4688
    8LER   HD11  154   6.612   4.570   1.469 -0.8217  0.1182 -0.7917
    8LER   HD12  155   6.559   4.557   1.634 -0.6539 -1.3825  0.4862
    8LER   HD13  156   6.453   4.498   1.504 -1.8842  2.0824 -1.1862
    8LER    CD2  157   6.564   4.811   1.599  0.3337 -0.8665  0.6997
    8LER   HD21  158   6.531   4.914   1.601  1.3983 -0.4641 -0.6850
    8LER   HD22  159   6.579   4.793   1.706  0.9775 -1.3243  0.5406
    8LER   HD23  160   6.656   4.804   1.540  0.4770 -1.0135  0.9368
    8LER      C  161   6.210   4.916   1.314 -0.1782 -0.6109  0.6248
    8LER      O  162   6.257   5.023   1.270 -0.0345 -0.6630  0.2452
    9LYR      N  163   6.104   4.864   1.252  0.1249  0.1163 -0.7311
    9LYR      H  164   6.077   4.778   1.298  2.5139 -0.8636 -1.0691
    9LYR     CA  165   6.062   4.889   1.117 -0.6919  0.3205 -0.2625
    9LYR     HA  166   6.149   4.898   1.053 -0.4873  1.0212  0.0987
    9LYR     CB  167   5.969   4.769   1.076  0.1771  0.2355  0.4176
    9LYR    HB1  168   5.933   4.789   0.975  0.1311  1.3838  0.6526
    9LYR    HB2  169   5.893   4.750   1.152 -1.3969 -2.3060 -1.5863
    9LYR     CG  170   6.060   4.644   1.069  0.3863 -0.2382 -0.6123
    9LYR    HG1  171   6.090   4.628   1.173  0.1916  2.3281 -0.1030
    9LYR    HG2  172   6.146   4.666   1.005  0.9090 -0.6504 -0.0736
    9LYR     CD  173   5.982   4.517   1.021 -0.2083 -0.1265  0.6739
    9LYR    HD1  174   6.044   4.431   0.994  1.0294  1.1485 -0.6966
    9LYR    HD2  175   5.923   4.536   0.931  0.8502 -0.4583 -0.1038
    9LYR     CE  176   5.876   4.466   1.115 -0.1970  0.3756 -0.9069
    9LYR    HE1  177   5.831   4.378   1.070 -0.3539 -0.2170  0.3636
    9LYR    HE2  178   5.796   4.540   1.124 -0.3758  0.0599  0.1913
    9LYR     NZ  179   5.923   4.428   1.252 -0.2835 -0.4933  0.3839
    9LYR    HZ1  180   5.977   4.495   1.305  2.2149 -0.0812 -2.4051
    9LYR      C  181   6.000   5.024   1.093  0.5362 -0.7273 -0.4958
    9LYR      O  182   5.949   5.050   0.983 -0.5807  0.2788  0.1984
   10LER      N  183   5.998   5.114   1.193 -0.6156  0.0908 -1.1657
   10LER      H  184   6.038   5.082   1.280 -0.2532  3.4627  0.0604
   10LER     CA  185   5.963   5.260   1.179  0.3616  0.3423 -0.8875
   10LER     HA  186   5.935   5.278   1.075  1.0125 -1.3661 -1.3915
   10LER     CB  187   5.839   5.279   1.272  0.4262 -0.0468 -0.4043
   10LER    HB1  188   5.821   5.385   1.287 -1.2861 -0.1164 -1.6248
   10LER    HB2  189   5.869   5.235   1.367  3.0943  1.1176 -0.6092
   10LER     CG  190   5.702   5.231   1.214  0.5726 -0.3275  0.6776
   10LER     HG  191   5.630   5.278   1.281  0.1822  0.5884 -0.3584
   10LER    CD1  192   5.672   5.281   1.072 -0.3502 -0.5095  0.4986
   10LER   HD11  193   5.657   5.389   1.079 -1.8089 -0.5631 -1.1142
   10LER   HD12  194   5.744   5.246   0.999 -1.2108 -1.5379  0.1172
   10LER   HD13  195   5.573   5.245   1.043 -0.8062  0.4777  0.7871
   10LER    CD2  196   5.692   5.077   1.217 -0.3231 -0.1608  0.1974
   10LER   HD21  197   5.738   5.039   1.126  2.9304 -1.9093  2.3680
   10LER   HD22  198   5.754   5.044   1.300 -1.6731  1.3758  1.8937
   10LER   HD23  199   5.595   5.032   1.235 -0.7223 -0.1559 -1.7489
   10LER      C  200   6.080   5.350   1.222 -0.1490 -0.0862  0.0384
   10LER      O  201   6.104   5.449   1.158  0.1992 -0.3176 -0.2950
   11LER      N  202   6.168   5.299   1.311 -0.7350 -0.1266  0.2950
   11LER      H  203   6.133   5.215   1.356 -1.2557  2.0389  4.4894
   11LER     CA  204   6.291   5.372   1.359 -0.1488  0.7867  0.2510
   11LER     HA  205   6.275   5.476   1.389  2.3679  1.5779 -0.9058
   11LER     CB  206   6.345   5.296   1.479  0.1994  0.2938 -0.3019
   11LER    HB1  207   6.454   5.303   1.486  0.2901 -1.4076  0.5405
   11LER    HB2  208   6.337   5.188   1.468  0.9825  0.3317 -1.3908
   11LER     CG  209   6.289   5.322   1.616 -0.3440  0.6066  0.0576
   11LER     HG  210   6.180   5.323   1.609 -0.2890 -0.4493 -1.3415
   11LER    CD1  211   6.313   5.211   1.719 -0.0469 -0.0532 -0.6479
   11LER   HD11  212   6.419   5.195   1.738 -0.2699 -0.9594 -0.1079
   11LER   HD12  213   6.263   5.237   1.812 -0.3183  2.5135 -1.4424
   11LER   HD13  214   6.276   5.118   1.677 -0.4987  0.1905 -0.7933
   11LER    CD2  215   6.336   5.457   1.660  0.4004 -0.0933  0.6680
   11LER   HD21  216   6.318   5.475   1.766 -2.5313 -0.1857  0.2726
   11LER   HD22  217   6.440   5.485   1.646 -0.1042  0.8902 -1.6728
   11LER   HD23  218   6.279   5.536   1.610  1.2400  1.2733  1.7906
   11LER      C  219   6.402   5.366   1.253 -0.1168 -0.4334 -0.7149
   11LER      O  220   6.479   5.462   1.229  0.7700  0.0992 -0.1689
   12LER      N  221   6.402   5.259   1.175  0.4826  0.0517  0.1683
   12LER      H  222   6.351   5.178   1.208  0.1019  0.8741  1.6816
   12LER     CA  223   6.485   5.241   1.061 -0.9163  0.9652 -0.1443
   12LER     HA  224   6.584   5.266   1.101 -1.3784 -1.7395  3.2813
   12LER     CB  225   6.482   5.085   1.027 -0.0381 -0.0614 -0.1408
   12LER    HB1  226   6.512   5.062   0.924  2.3690  0.1920  0.4433
   12LER    HB2  227   6.379   5.049   1.038  0.1898 -0.4941  0.6095
   12LER     CG  228   6.570   4.999   1.122  0.5972 -0.5914  0.2740
   12LER     HG  229   6.550   5.030   1.225 -0.8093 -0.2550 -0.0796
   12LER    CD1  230   6.532   4.855   1.110 -0.4189  0.7716 -0.3554
   12LER   HD11  231   6.596   4.797   1.176 -0.9015  2.0904  1.3463
   12LER   HD12  232   6.426   4.848   1.135 -0.5769 -1.6754 -1.3728
   12LER   HD13  233   6.552   4.819   1.009  0.2589  3.3673 -1.2056
   12LER    CD2  234   6.710   5.025   1.072 -0.4777 -0.0782  0.1968
   12LER   HD21  235   6.737   5.130   1.076 -0.6656 -0.0348  0.3238
   12LER   HD22  236   6.787   4.971   1.127  0.3506  0.1085 -0.7460
   12LER   HD23  237   6.728   5.011   0.965  1.4614 -0.3057  0.5102
   12LER      C  238   6.453   5.324   0.937 -0.4869  0.8628  0.7375
   12LER      O  239   6.538   5.325   0.849 -0.0088 -0.3325  0.2768
   13LER      N  240   6.334   5.388   0.934 -0.5534 -0.2154  0.0931
   13LER      H  241   6.275   5.387   1.016  1.7121 -4.6501  2.0509
   13LER     CA  242   6.291   5.466   0.817 -0.8742 -0.2279  0.6770
   13LER     HA  243   6.330   5.427   0.723  0.0308  1.9002  0.1241
   13LER     CB  244   6.133   5.469   0.813 -0.1141  0.1020  0.0440
   13LER    HB1  245   6.105   5.526   0.725  1.7687  0.4634 -0.3601
   13LER    HB2  246   6.104   5.529   0.900 -0.9003 -2.6203  1.7776
   13LER     CG  247   6.051   5.341   0.816  0.6742 -0.2663  0.2544
   13LER     HG  248   6.072   5.285   0.907 -0.7796 -1.4786 -0.1184
   13LER    CD1  249   5.901   5.360   0.811 -0.1734  0.3536 -0.3302
   13LER   HD11  250   5.846   5.267   0.818  0.3922 -0.0621 -1.2062
   13LER   HD12  251   5.878   5.425   0.895  2.2179  0.8506  0.0219
   13LER   HD13  252   5.865   5.411   0.721 -0.8053 -0.8177 -0.7604
   13LER    CD2  253   6.091   5.240   0.705  0.7428 -0.2454 -0.5291
   13LER   HD21  254   6.096   5.287   0.607  0.2129 -0.4724 -0.6713
   13LER   HD22  255   6.190   5.200   0.727  0.7106 -0.8076 -1.3665
   13LER   HD23  256   6.019   5.158   0.706 -0.1679  0.5494 -0.1130
   13LER      C  257   6.354   5.606   0.829  0.4478 -0.7638  0.6229
   13LER      O  258   6.382   5.662   0.940 -0.6261 -0.1785 -0.7801
   14NH2      N  259   6.378   5.673   0.713  0.0560  0.5458  0.2957
   14NH2     H1  260   6.340   5.646   0.624  1.6131 -2.1756  0.3435
   14NH2     H2  261   6.441   5.752   0.718  0.3033  0.4812 -1.3198
   15LY0      N  262   4.994   4.435   0.793 -0.4064  0.0003 -0.1094
   15LY0     H1  263   4.909   4.410   0.745  0.3927 -1.0483 -1.0290
   15LY0     H2  264   5.066   4.417   0.724  0.7945  1.2579  0.7589
   15LY0     H3  265   5.000   4.390   0.883  2.0902 -3.0124 -1.5984
   15LY0     CA  266   4.989   4.584   0.799  0.0428  0.3931  0.0273
   15LY0     HA  267   5.006   4.616   0.697  0.1777  1.0557  0.2501
   15LY0     CB  268   4.848   4.634   0.840 -0.3263 -0.1542  0.9373
   15LY0    HB1  269   4.846   4.662   0.945 -1.8133 -0.1988  0.9386
   15LY0    HB2  270   4.770   4.559   0.829 -0.2164 -0.6476  3.1944
   15LY0     CG  271   4.816   4.759   0.752 -0.3974 -0.7320  0.7519
   15LY0    HG1  272   4.814   4.726   0.648 -3.2275  0.1201  0.4618
   15LY0    HG2  273   4.897   4.830   0.760 -0.5936 -0.3119 -0.6999
   15LY0     CD  274   4.685   4.828   0.791 -0.4483  0.4835  0.1637
   15LY0    HD1  275   4.697   4.859   0.896 -0.1109  0.5606  0.1037
   15LY0    HD2  276   4.595   4.767   0.790  0.3606 -0.7322 -1.6032
   15LY0     CE  277   4.659   4.959   0.711  0.6806  0.0276  0.1024
   15LY0    HE1  278   4.680   4.939   0.606  0.0168  0.2740 -0.0792
   15LY0    HE2  279   4.724   5.043   0.735 -0.3618  0.6374  0.8966
   15LY0     NZ  280   4.519   5.004   0.720  0.1939 -0.1663  0.1476
   15LY0    HZ1  281   4.452   4.942   0.676 -0.6552  1.4249 -0.8858
   15LY0    HZ2  282   4.477   5.009   0.812 -3.8707  1.2012 -1.5226
   15LY0    HZ3  283   4.508   5.096   0.680  0.7894 -0.3866 -0.5571
   15LY0      C  284   5.104   4.650   0.881 -0.2997  0.3502  0.4087
   15LY0      O  285   5.087   4.707   0.990  0.1185 -0.5107  0.3134
   16LER      N  286   5.226   4.636   0.826 -0.0160  0.3444  0.4153
   16LER      H  287   5.231   4.599   0.732 -1.2040  0.9068  0.1141
   16LER     CA  288   5.334   4.728   0.870 -0.4636 -0.1756  0.3481
   16LER     HA  289   5.359   4.696   0.971 -0.7909 -1.2698  0.0976
   16LER     CB  290   5.454   4.698   0.781  0.3125  0.1779 -0.3438
   16LER    HB1  291   5.429   4.715   0.677 -1.0217 -1.4465 -0.3315
   16LER    HB2  292   5.498   4.598   0.789  1.6234  0.7967  0.8030
   16LER     CG  293   5.579   4.793   0.811  0.9202 -0.1524 -0.0978
   16LER     HG  294   5.547   4.894   0.788  1.0812 -0.1957 -0.5095
   16LER    CD1  295   5.624   4.769   0.964  0.2802  0.1687  0.6788
   16LER   HD11  296   5.658   4.666   0.966 -1.2646 -0.5525 -2.9471
   16LER   HD12  297   5.711   4.828   0.993  1.0280 -0.6533  0.1452
   16LER   HD13  298   5.549   4.791   1.041  0.3428  1.8400  0.3004
   16LER    CD2  299   5.697   4.750   0.725  0.3151  0.2176  0.9865
   16LER   HD21  300   5.720   4.645   0.746 -0.6315  0.3564  2.9450
   16LER   HD22  301   5.685   4.774   0.619  1.7455 -1.5440  0.3843
   16LER   HD23  302   5.785   4.807   0.754 -0.1956  2.4789 -1.5010
   16LER      C  303   5.300   4.876   0.850  0.4189  0.1694 -0.1696
   16LER      O  304   5.283   4.930   0.742 -0.1242  0.2602 -0.1025
   17LY0      N  305   5.993   4.559   0.634 -0.3316 -0.2844 -0.3842
   17LY0     H1  306   5.978   4.460   0.646 -0.2129 -0.3169 -0.5056
   17LY0     H2  307   6.069   4.586   0.694  0.4672 -1.4878 -0.8345
   17LY0     H3  308   5.912   4.595   0.682  1.2687  0.6748  1.7362
   17LY0     CA  309   6.009   4.613   0.494  0.0316  0.6654 -0.2973
   17LY0     HA  310   6.031   4.720   0.496 -2.3314  1.2851 -2.5779
   17LY0     CB  311   6.138   4.558   0.432  0.0586 -0.4452 -0.6604
   17LY0    HB1  312   6.143   4.600   0.332  2.8387  2.0792  0.3755
   17LY0    HB2  313   6.139   4.450   0.423  1.2279 -0.4585 -0.5756
   17LY0     CG  314   6.264   4.611   0.501 -0.0157 -0.2816 -0.0326
   17LY0    HG1  315   6.271   4.579   0.604  1.1753 -0.2900 -0.0991
   17LY0    HG2  316   6.266   4.720   0.508  0.3951 -0.3611  1.2790
   17LY0     CD  317   6.397   4.555   0.446  0.3387  0.3156  0.2850
   17LY0    HD1  318   6.419   4.591   0.345 -4.2311 -1.4437 -1.6628
   17LY0    HD2  319   6.387   4.446   0.440 -0.4164  0.4377 -2.0605
   17LY0     CE  320   6.517   4.592   0.537 -0.6974 -0.0139 -0.3649
   17LY0    HE1  321   6.512   4.535   0.630 -0.0181  0.4752 -0.0174
   17LY0    HE2  322   6.516   4.698   0.561  0.5537 -0.3073  1.1709
   17LY0     NZ  323   6.640   4.560   0.473  0.2279 -0.4509  0.3232
   17LY0    HZ1  324   6.723   4.575   0.529  0.8065 -1.0718 -0.3402
   17LY0    HZ2  325   6.646   4.469   0.430  1.3101  0.0730 -0.7105
   17LY0    HZ3  326   6.652   4.625   0.396  0.2211 -0.7313  0.0838
   17LY0      C  327   5.890   4.582   0.396 -1.1631 -0.5453 -0.9216
   17LY0      O  328   5.835   4.673   0.333 -0.5805 -0.2384  0.4449
   18LER      N  329   5.840   4.459   0.409  0.5369 -0.9350  0.1923
   18LER      H  330   5.875   4.401   0.484  0.7297  0.8884  1.5759
   18LER     CA  331   5.713   4.406   0.351  0.2134 -0.8381 -0.5345
   18LER     HA  332   5.694   4.445   0.251 -2.1332 -2.3137 -0.7512
   18LER     CB  333   5.722   4.258   0.345 -0.3612 -0.0956 -0.4191
   18LER    HB1  334   5.628   4.224   0.302 -0.1997 -1.4332  0.2248
   18LER    HB2  335   5.728   4.220   0.447  1.6845  2.0122  0.3277
   18LER     CG  336   5.842   4.191   0.263  1.2416  0.1841 -0.6760
   18LER     HG  337   5.933   4.222   0.314  0.0012 -0.6375  2.2664
   18LER    CD1  338   5.833   4.042   0.263 -0.5221  1.0350 -0.2308
   18LER   HD11  339   5.886   4.013   0.173 -2.0768  1.0790 -1.2036
   18LER   HD12  340   5.899   4.008   0.342  0.9661  0.5626 -1.6363
   18LER   HD13  341   5.734   3.997   0.249  0.3498 -0.6493 -1.2558
   18LER    CD2  342   5.845   4.247   0.120 -0.0018  0.2004  0.1389
   18LER   HD21  343   5.897   4.188   0.044  1.2343  0.6689  0.6072
   18LER   HD22  344   5.743   4.268   0.088  0.0200  1.9161  1.1272
   18LER   HD23  345   5.897   4.342   0.119  1.6820 -0.6840  0.6326
   18LER      C  346   5.594   4.450   0.431 -0.4066  0.1286  0.7827
   18LER      O  347   5.589   4.428   0.554 -0.2609 -0.5239  0.4735
   19LYR      N  348   5.489   4.501   0.362 -0.4824  0.1411  0.2491
   19LYR      H  349   5.505   4.494   0.263  1.0989 -2.6506  0.5980
   19LYR     CA  350   5.377   4.565   0.425 -0.2671  0.1453  0.3633
   19LYR     HA  351   5.417   4.634   0.498  1.8831  0.1910 -0.7777
   19LYR     CB  352   5.307   4.649   0.318 -0.1804  0.2212 -0.1808
   19LYR    HB1  353   5.218   4.683   0.370  0.1238  0.9014 -0.0938
   19LYR    HB2  354   5.284   4.584   0.233 -1.5133  1.1478 -0.5575
   19LYR     CG  355   5.397   4.772   0.270  0.3456  0.4888  0.3717
   19LYR    HG1  356   5.479   4.724   0.218 -0.0847 -1.9275  1.7698
   19LYR    HG2  357   5.426   4.827   0.360 -1.0574  1.0190  0.5276
   19LYR     CD  358   5.325   4.873   0.169 -0.3117  0.3583 -0.2677
   19LYR    HD1  359   5.252   4.934   0.224  0.0648 -0.2783  0.9850
   19LYR    HD2  360   5.279   4.810   0.093 -2.0709  0.3063  0.7848
   19LYR     CE  361   5.416   4.978   0.107 -0.2879  0.6603 -0.5826
   19LYR    HE1  362   5.364   5.031   0.028 -0.2751  1.6453  0.0526
   19LYR    HE2  363   5.502   4.931   0.060 -1.9782  1.1063 -4.4637
   19LYR     NZ  364   5.472   5.070   0.204 -0.2566  0.2763 -0.2980
   19LYR    HZ1  365   5.553   5.030   0.249  0.2366  0.8602 -0.6465
   19LYR      C  366   5.283   4.468   0.505 -0.0871 -0.0951  0.7162
   19LYR      O  367   5.183   4.514   0.568 -0.2654  0.0441 -0.3500
   20LY0      N  368   5.307   4.338   0.505  0.1560 -0.5022 -1.0594
   20LY0      H  369   5.382   4.312   0.442  0.5619 -0.2709 -0.6801
   20LY0     CA  370   5.240   4.232   0.584  0.1128 -0.3745  0.3591
   20LY0     HA  371   5.133   4.239   0.565  0.4392  2.3642 -1.0001
   20LY0     CB  372   5.276   4.088   0.533 -0.6741 -0.2123 -0.0819
   20LY0    HB1  373   5.235   4.015   0.603  0.0350 -1.3291 -0.8013
   20LY0    HB2  374   5.383   4.070   0.539 -0.3311  1.8206  0.4994
   20LY0     CG  375   5.218   4.062   0.395  0.7747 -0.1180  0.0280
   20LY0    HG1  376   5.271   4.118   0.318  0.6422 -1.1264 -0.8127
   20LY0    HG2  377   5.115   4.097   0.397  0.8109  0.0775  2.9970
   20LY0     CD  378   5.225   3.915   0.348 -0.1354  0.5342  0.0313
   20LY0    HD1  379   5.172   3.851   0.419 -0.7889 -0.1250 -1.0225
   20LY0    HD2  380   5.327   3.879   0.335 -1.1949 -3.0540  0.5468
   20LY0     CE  381   5.149   3.900   0.214  0.4206 -0.7410 -0.5137
   20LY0    HE1  382   5.185   3.976   0.144 -1.2959 -0.5506 -1.2428
   20LY0    HE2  383   5.045   3.930   0.226  0.4952 -1.0093  1.0405
   20LY0     NZ  384   5.157   3.771   0.150 -0.2281 -0.2442 -0.1254
   20LY0    HZ1  385   5.253   3.741   0.141 -0.3136 -0.7700  0.6545
   20LY0    HZ2  386   5.112   3.700   0.205  0.1534 -0.3487  0.0563
   20LY0    HZ3  387   5.108   3.774   0.061 -1.6680 -3.5802  0.4153
   20LY0      C  388   5.279   4.226   0.731  0.2694 -0.2524  0.7820
   20LY0      O  389   5.198   4.173   0.809 -0.4104 -0.2519 -0.4563
   21LER      N  390   5.395   4.275   0.769 -0.3620  0.0709  0.2189
   21LER      H  391   5.453   4.313   0.696  2.6689 -0.9685  1.9036
   21LER     CA  392   5.457   4.247   0.895  0.1210  0.2046 -0.9457
   21LER     HA  393   5.441   4.143   0.924 -0.1776  0.8935  1.6909
   21LER     CB  394   5.606   4.285   0.884 -0.4772 -0.5018  0.1229
   21LER    HB1  395   5.656   4.280   0.980  2.1765  0.9174 -1.0859
   21LER    HB2  396   5.614   4.384   0.840  0.6924 -0.9412 -0.6998
   21LER     CG  397   5.682   4.190   0.793 -0.6450  0.6892  0.2372
   21LER     HG  398   5.637   4.169   0.697  0.1258 -0.2620  0.0711
   21LER    CD1  399   5.822   4.246   0.775  0.6444  0.3763  0.5563
   21LER   HD11  400   5.826   4.337   0.714  2.0320  0.2003  0.3493
   21LER   HD12  401   5.862   4.286   0.868  1.2268  1.1574 -0.0080
   21LER   HD13  402   5.892   4.181   0.723  0.9225 -0.5408  2.0451
   21LER    CD2  403   5.697   4.059   0.859  0.0302 -0.2723 -0.0859
   21LER   HD21  404   5.758   3.996   0.794 -0.1833  0.7143 -1.2687
   21LER   HD22  405   5.742   4.067   0.958  0.7300 -1.5479 -0.2770
   21LER   HD23  406   5.600   4.009   0.863 -0.0385 -0.3354 -1.6494
   21LER      C  407   5.391   4.319   1.015  0.4710  0.0824  0.0661
   21LER      O  408   5.321   4.418   0.992  0.1591  0.2236  0.5978
   22LY0      N  409   5.518   5.744   0.274 -0.1379  0.1777 -0.4309
   22LY0     H1  410   5.482   5.838   0.279  2.2048  1.4654 -3.8736
   22LY0     H2  411   5.561   5.742   0.182  2.6621 -0.5316  0.8082
   22LY0     H3  412   5.593   5.729   0.339  1.5412  1.6197 -1.9563
   22LY0     CA  413   5.417   5.639   0.277 -0.0915  0.2743 -0.4107
   22LY0     HA  414   5.364   5.656   0.371 -3.6503  2.6868 -2.6375
   22LY0     CB  415   5.321   5.656   0.162  0.8598  0.1987 -0.1934
   22LY0    HB1  416   5.376   5.660   0.069 -0.5616 -0.5568 -1.1125
   22LY0    HB2  417   5.268   5.750   0.179  0.2785 -0.0919 -0.3660
   22LY0     CG  418   5.209   5.542   0.166  0.3915 -0.1755 -0.0905
   22LY0    HG1  419   5.151   5.542   0.259  0.8583 -1.3128  0.2202
   22LY0    HG2  420   5.247   5.441   0.151  1.6099  0.4420 -1.2866
   22LY0     CD  421   5.122   5.570   0.042  0.3641  0.5245 -0.3561
   22LY0    HD1  422   5.189   5.544  -0.041  2.1330 -0.6790  1.3410
   22LY0    HD2  423   5.096   5.675   0.027 -0.0287  0.5368  0.3918
   22LY0     CE  424   4.998   5.489   0.044 -0.0368  0.7025 -0.2774
   22LY0    HE1  425   5.018   5.391   0.087  1.2705  1.2806  0.4794
   22LY0    HE2  426   4.964   5.481  -0.059 -1.6135  0.1073  0.2588
   22LY0     NZ  427   4.896   5.554   0.130  0.7619 -0.1246 -0.2951
   22LY0    HZ1  428   4.923   5.563   0.227 -0.6126 -2.2873  0.3622
   22LY0    HZ2  429   4.881   5.645   0.090  0.4115 -1.1003 -2.5538
   22LY0    HZ3  430   4.805   5.510   0.128  0.7766 -0.2128  0.5084
   22LY0      C  431   5.489   5.499   0.271 -0.3056 -0.0532 -0.6866
   22LY0      O  432   5.584   5.488   0.195  0.1288  0.0091 -0.2228
   23LER      N  433   5.452   5.406   0.361 -0.6596 -0.1687  0.1607
   23LER      H  434   5.374   5.419   0.423 -1.6332 -1.3372 -0.7770
   23LER     CA  435   5.498   5.267   0.345 -0.0169 -0.1335 -0.4544
   23LER     HA  436   5.602   5.274   0.314 -0.7582  1.5739 -2.9282
   23LER     CB  437   5.484   5.198   0.483 -0.6169  0.0756  0.6217
   23LER    HB1  438   5.481   5.090   0.466 -1.5529  0.3024 -0.8761
   23LER    HB2  439   5.390   5.225   0.529 -0.0846 -0.3962  2.0302
   23LER     CG  440   5.596   5.234   0.574 -0.2095 -0.3836  0.2083
   23LER     HG  441   5.620   5.337   0.601  3.2417 -0.8129 -0.6683
   23LER    CD1  442   5.554   5.174   0.706  0.2347 -0.7927  0.8328
   23LER   HD11  443   5.465   5.217   0.752 -1.2964 -1.2230 -1.5250
   23LER   HD12  444   5.535   5.069   0.684 -0.9662 -0.0373 -2.4074
   23LER   HD13  445   5.640   5.195   0.769  0.2665  0.2020  0.4731
   23LER    CD2  446   5.727   5.168   0.526 -0.0613  1.0621  0.6490
   23LER   HD21  447   5.768   5.206   0.432  0.3071 -1.1788 -0.1688
   23LER   HD22  448   5.809   5.194   0.593 -0.0436  1.4461  0.4800
   23LER   HD23  449   5.712   5.060   0.527 -0.1100  1.0409 -0.5731
   23LER      C  450   5.418   5.187   0.238  0.2804  0.1349 -0.1111
   23LER      O  451   5.304   5.220   0.209  0.3248 -0.3215  0.0728
   24LY0      N  452   4.404   5.390   1.191  0.6702 -0.4866  0.1508
   24LY0     H1  453   4.487   5.443   1.169 -0.9056  1.8992 -0.5317
   24LY0     H2  454   4.333   5.462   1.196  1.2722  0.0902  0.4619
   24LY0     H3  455   4.393   5.324   1.116 -0.8557 -1.8494  1.5028
   24LY0     CA  456   4.409   5.336   1.327  0.1605 -0.1307  0.0914
   24LY0     HA  457   4.429   5.421   1.392  1.5476 -1.2963  1.2339
   24LY0     CB  458   4.270   5.284   1.372 -0.2484 -0.7570 -0.0859
   24LY0    HB1  459   4.259   5.184   1.328 -1.1014 -0.6894 -0.0422
   24LY0    HB2  460   4.191   5.356   1.352 -0.1279 -0.3489  0.9081
   24LY0     CG  461   4.268   5.251   1.524 -0.4411 -0.3082 -0.6670
   24LY0    HG1  462   4.302   5.340   1.578  0.1318  0.4909 -2.2670
   24LY0    HG2  463   4.331   5.167   1.552 -0.4430  0.3049  1.3703
   24LY0     CD  464   4.126   5.216   1.568  0.2879  0.4989  0.1497
   24LY0    HD1  465   4.114   5.115   1.528  2.4203  0.5614 -0.7962
   24LY0    HD2  466   4.048   5.281   1.528 -1.4785 -0.7710  1.4133
   24LY0     CE  467   4.103   5.221   1.713 -0.5528 -0.3645 -0.3845
   24LY0    HE1  468   4.150   5.314   1.745  1.4293 -1.6184  0.5767
   24LY0    HE2  469   4.151   5.143   1.772 -1.8589 -1.2659 -0.4854
   24LY0     NZ  470   3.960   5.226   1.741  0.1940 -0.3918  0.1215
   24LY0    HZ1  471   3.919   5.308   1.700  0.5378 -0.4638 -0.3784
   24LY0    HZ2  472   3.919   5.139   1.709  1.9121 -0.3496 -2.4531
   24LY0    HZ3  473   3.945   5.226   1.841  0.0557 -0.9221  0.1062
   24LY0      C  474   4.539   5.248   1.355 -0.3445 -0.0750  0.4013
   24LY0      O  475   4.589   5.165   1.276  0.2747  0.2579 -0.2511
   25LER      N  476   4.603   5.278   1.462 -0.3671 -0.2722  0.1596
   25LER      H  477   4.557   5.344   1.523  0.6896 -0.3423  1.0728
   25LER     CA  478   4.736   5.224   1.504 -0.5798  0.5220 -0.4674
   25LER     HA  479   4.779   5.174   1.416 -0.5140  2.3862 -1.5630
   25LER     CB  480   4.824   5.340   1.555 -0.9400  0.5231 -0.3418
   25LER    HB1  481   4.915   5.306   1.605 -0.6160  1.1020 -0.5373
   25LER    HB2  482   4.768   5.396   1.630 -2.1667 -0.3191 -0.5955
   25LER     CG  483   4.857   5.443   1.447  0.4382  0.1080  1.0593
   25LER     HG  484   4.763   5.465   1.396  0.1282 -0.6702  1.2862
   25LER    CD1  485   4.909   5.574   1.503 -0.2174 -0.1762 -0.2352
   25LER   HD11  486   4.834   5.619   1.567 -1.3115 -2.0467 -0.1257
   25LER   HD12  487   4.993   5.540   1.563 -1.2705 -0.4050  1.1737
   25LER   HD13  488   4.927   5.642   1.420 -3.6115  0.3482 -0.6957
   25LER    CD2  489   4.964   5.396   1.339  0.3715 -0.4852  0.1498
   25LER   HD21  490   4.933   5.302   1.293 -1.9267 -0.5013  1.5674
   25LER   HD22  491   4.976   5.463   1.255 -1.1991 -1.2059 -0.6869
   25LER   HD23  492   5.058   5.375   1.391 -0.3342 -4.5799  0.1537
   25LER      C  493   4.711   5.115   1.613  0.6010  0.2596  0.4093
   25LER      O  494   4.608   5.119   1.685  0.3330 -0.7528  0.1218
   26LYR      N  495   4.804   5.024   1.626 -0.3340  0.2900 -0.2420
   26LYR      H  496   4.865   5.019   1.545 -1.5424  0.0526 -1.1611
   26LYR     CA  497   4.842   4.945   1.746 -0.0079 -0.0334 -0.2922
   26LYR     HA  498   4.793   4.997   1.829 -0.9739 -0.8359 -0.3461
   26LYR     CB  499   4.773   4.811   1.739 -0.2079  0.0356  0.1193
   26LYR    HB1  500   4.665   4.823   1.731 -0.2657 -1.4993 -2.1514
   26LYR    HB2  501   4.795   4.748   1.825 -2.0145  0.0612  0.6325
   26LYR     CG  502   4.812   4.725   1.615 -0.0861  0.0291 -0.3818
   26LYR    HG1  503   4.920   4.716   1.604  0.0404 -1.1152  1.3618
   26LYR    HG2  504   4.782   4.783   1.528 -0.0137  0.3414 -0.2011
   26LYR     CD  505   4.750   4.586   1.629  0.0733 -0.5352 -0.0359
   26LYR    HD1  506   4.764   4.541   1.727  0.6321 -1.3751 -0.4858
   26LYR    HD2  507   4.791   4.518   1.555  1.5193  0.9030 -0.6038
   26LYR     CE  508   4.604   4.583   1.594  0.0100  0.2304 -0.0422
   26LYR    HE1  509   4.582   4.616   1.492  0.3204  0.2417 -0.1045
   26LYR    HE2  510   4.551   4.653   1.658 -1.0235 -1.3053  0.8430
   26LYR     NZ  511   4.552   4.449   1.620 -0.5117 -0.3536  0.4613
   26LYR    HZ1  512   4.572   4.370   1.560  0.3336 -0.4269  0.8291
   26LYR      C  513   4.996   4.943   1.769 -0.0497 -0.0129  0.4119
   26LYR      O  514   5.073   4.936   1.673  0.3812 -0.8072  0.5594
   27LY0      N  515   5.044   4.944   1.895  0.2010 -0.5962  0.4781
   27LY0      H  516   4.986   4.950   1.977  2.2721 -2.4210  2.2072
   27LY0     CA  517   5.188   4.924   1.920  0.2982 -0.5113 -0.3763
   27LY0     HA  518   5.244   4.958   1.833  0.2910 -0.9330 -0.5469
   27LY0     CB  519   5.235   5.009   2.044 -0.0039  0.2046 -0.2771
   27LY0    HB1  520   5.224   4.952   2.136  1.6507  0.1558 -0.0755
   27LY0    HB2  521   5.180   5.103   2.042 -1.0957 -0.3813  0.8061
   27LY0     CG  522   5.383   5.037   2.031 -0.2615 -0.4314  0.2624
   27LY0    HG1  523   5.401   5.069   1.928  0.0762 -0.8474  0.1891
   27LY0    HG2  524   5.438   4.944   2.044  1.4509  0.6117  0.7292
   27LY0     CD  525   5.444   5.135   2.128  0.2434  0.0370  0.0506
   27LY0    HD1  526   5.424   5.100   2.230  0.3864 -1.1509 -0.3112
   27LY0    HD2  527   5.384   5.224   2.114 -1.4015 -1.2363 -1.4713
   27LY0     CE  528   5.590   5.156   2.105  0.0004  0.1502 -0.0876
   27LY0    HE1  529   5.626   5.245   2.156  3.4295 -0.9160 -0.3508
   27LY0    HE2  530   5.615   5.190   2.004 -1.2490  3.6992  0.6826
   27LY0     NZ  531   5.673   5.057   2.161 -0.3389 -0.1876  0.1237
   27LY0    HZ1  532   5.763   5.097   2.182 -1.1252  1.1877  0.9987
   27LY0    HZ2  533   5.651   5.031   2.256  2.7085 -0.6120  0.7964
   27LY0    HZ3  534   5.676   4.972   2.106  0.3156  0.8192 -1.4580
   27LY0      C  535   5.227   4.775   1.921  0.6321 -0.3431 -0.4004
   27LY0      O  536   5.146   4.687   1.954  0.4010  0.0312  0.1620
   28LER      N  537   5.355   4.743   1.894 -0.3711 -0.3586  0.3911
   28LER      H  538   5.422   4.814   1.867  0.8680 -1.2784  0.9555
   28LER     CA  539   5.398   4.604   1.878 -0.5596  1.0842  0.2133
   28LER     HA  540   5.357   4.538   1.955  1.6740 -0.4701  0.1680
   28LER     CB  541   5.352   4.548   1.741 -0.4379  0.3070  0.1628
   28LER    HB1  542   5.408   4.592   1.658  0.4350 -1.5778 -0.3034
   28LER    HB2  543   5.250   4.581   1.724 -0.2064 -0.4803 -3.7998
   28LER     CG  544   5.334   4.398   1.726 -0.1722 -0.1030  0.9687
   28LER     HG  545   5.436   4.364   1.712  0.7000  2.6977 -0.1487
   28LER    CD1  546   5.275   4.325   1.852  0.0916  0.0407  0.4103
   28LER   HD11  547   5.223   4.232   1.827  0.0743 -0.6800  2.8189
   28LER   HD12  548   5.344   4.315   1.936 -0.2512 -1.5585  0.5460
   28LER   HD13  549   5.197   4.392   1.888  0.9996  0.7912  1.0433
   28LER    CD2  550   5.251   4.362   1.597 -0.4778 -0.1814  0.5354
   28LER   HD21  551   5.296   4.432   1.526  2.3235  0.2940  2.6087
   28LER   HD22  552   5.279   4.264   1.561 -1.0760 -0.4199  0.7077
   28LER   HD23  553   5.145   4.384   1.610 -0.8209 -1.2748 -0.3758
   28LER      C  554   5.552   4.585   1.893 -0.6970 -0.0451  0.0454
   28LER      O  555   5.626   4.642   1.813  0.2993  0.4571  0.2567
   29LYR      N  556   5.605   4.502   1.989  0.5151 -0.3644 -0.2383
   29LYR      H  557   5.544   4.468   2.062  0.5123  0.1868  0.0246
   29LYR     CA  558   5.741   4.462   2.011  0.1653  0.1249 -0.0619
   29LYR     HA  559   5.810   4.542   1.986 -0.0293  0.3436  0.0919
   29LYR     CB  560   5.762   4.440   2.165  0.1372  0.3445  1.0195
   29LYR    HB1  561   5.851   4.378   2.173 -1.6600 -3.2872 -3.1435
   29LYR    HB2  562   5.680   4.376   2.199  1.1540 -0.3964  2.1746
   29LYR     CG  563   5.765   4.572   2.239 -0.1365  0.0461 -0.2510
   29LYR    HG1  564   5.666   4.617   2.238 -0.9461 -1.5531  1.5330
   29LYR    HG2  565   5.835   4.640   2.189  1.9439 -0.8897  1.2362
   29LYR     CD  566   5.819   4.554   2.383  0.1236  0.2358 -0.5991
   29LYR    HD1  567   5.925   4.528   2.388  0.1183  0.4001  0.6489
   29LYR    HD2  568   5.766   4.470   2.428  0.6621 -0.9229 -2.0765
   29LYR     CE  569   5.802   4.675   2.476 -0.0227  0.4709  0.4617
   29LYR    HE1  570   5.852   4.755   2.421  0.8541  0.5932  1.4156
   29LYR    HE2  571   5.860   4.658   2.567 -0.3920 -1.6176  0.3570
   29LYR     NZ  572   5.667   4.712   2.509 -0.6795 -0.2800  0.1571
   29LYR    HZ1  573   5.622   4.644   2.569  1.1769 -1.2827  0.4953
   29LYR      C  574   5.781   4.334   1.928  0.0633 -0.0941  0.1372
   29LYR      O  575   5.886   4.280   1.956 -0.0858  0.6509  0.3176
   30LER      N  576   5.702   4.288   1.830 -0.1533  0.4309 -0.9536
   30LER      H  577   5.630   4.353   1.801  2.0652  2.7571 -1.6466
   30LER     CA  578   5.738   4.189   1.727 -0.1548 -0.4116 -0.1003
   30LER     HA  579   5.820   4.134   1.773  0.6887  2.1260  1.7136
   30LER     CB  580   5.617   4.098   1.685 -0.0533  0.1875  0.0447
   30LER    HB1  581   5.648   4.022   1.613  1.1012  2.6438 -2.2494
   30LER    HB2  582   5.542   4.154   1.630  0.0714 -0.1737 -0.5029
   30LER     CG  583   5.554   4.030   1.805  0.0971  0.0096 -0.7834
   30LER     HG  584   5.513   4.106   1.872 -1.0289 -0.7737 -0.5575
   30LER    CD1  585   5.441   3.939   1.761 -0.4199  0.1026 -0.7834
   30LER   HD11  586   5.474   3.862   1.692  0.1231  0.1844 -0.6241
   30LER   HD12  587   5.397   3.895   1.851 -0.3088  0.2114 -0.6742
   30LER   HD13  588   5.370   3.999   1.705 -0.5660  0.0751 -0.6291
   30LER    CD2  589   5.661   3.934   1.877 -0.7293 -0.2009 -0.5567
   30LER   HD21  590   5.692   3.852   1.811  1.6393 -1.5985  2.0659
   30LER   HD22  591   5.754   3.983   1.905 -1.6587  0.1262  2.1583
   30LER   HD23  592   5.618   3.898   1.970  0.8484  1.1088  0.7414
   30LER      C  593   5.795   4.266   1.600 -0.6801 -0.0250 -0.2734
   30LER      O  594   5.738   4.366   1.560  0.2758 -0.7329  0.0703
   31LER      N  595   5.914   4.220   1.550  0.0318  0.0698 -0.0977
   31LER      H  596   5.953   4.141   1.600 -1.0355 -1.8305 -2.1182
   31LER     CA  597   5.989   4.272   1.431  1.1019  0.0471  0.1393
   31LER     HA  598   6.031   4.369   1.459 -0.5721  0.6237  0.7687
   31LER     CB  599   6.115   4.182   1.412 -0.1688 -0.2267 -0.0948
   31LER    HB1  600   6.077   4.080   1.406 -0.8757  0.1207 -2.0114
   31LER    HB2  601   6.171   4.186   1.506 -0.8863 -0.3107  0.3507
   31LER     CG  602   6.201   4.206   1.288  0.1415  0.0779 -0.8041
   31LER     HG  603   6.150   4.184   1.195  0.1260  1.5898 -1.1743
   31LER    CD1  604   6.264   4.345   1.279  0.0784 -0.3816 -0.0132
   31LER   HD11  605   6.178   4.412   1.278 -1.0782 -1.7204 -2.6970
   31LER   HD12  606   6.338   4.369   1.355  0.2588 -1.3702  0.1323
   31LER   HD13  607   6.310   4.355   1.180  3.4242  0.6763  1.5035
   31LER    CD2  608   6.316   4.106   1.289  0.8395  0.0037 -0.2333
   31LER   HD21  609   6.381   4.120   1.203  2.4831  0.7470  1.0699
   31LER   HD22  610   6.374   4.108   1.382 -0.5167 -1.0577  0.6697
   31LER   HD23  611   6.283   4.003   1.278 -0.6198  0.6865 -3.2069
   31LER      C  612   5.912   4.303   1.304 -0.1610 -0.2839  0.5493
   31LER      O  613   5.846   4.215   1.249 -0.3132 -0.1957  0.1075
   32LY0      N  614   4.425   4.234   2.185 -0.8835 -0.3795  0.0481
   32LY0     H1  615   4.403   4.190   2.274 -1.3777  1.0060  0.6419
   32LY0     H2  616   4.474   4.319   2.207  0.3788 -1.5535  2.2132
   32LY0     H3  617   4.339   4.271   2.147 -1.6056 -2.1624 -0.1504
   32LY0     CA  618   4.512   4.148   2.099  0.4194  0.0914 -0.1604
   32LY0     HA  619   4.612   4.134   2.139  0.0928 -1.5900  0.1641
   32LY0     CB  620   4.446   4.010   2.075 -0.0792  0.4444 -0.2634
   32LY0    HB1  621   4.485   3.962   1.985 -0.4869 -1.2456  0.4185
   32LY0    HB2  622   4.339   4.026   2.067 -0.7905 -2.2503  2.1450
   32LY0     CG  623   4.483   3.912   2.193  0.2493 -0.9718  0.0114
   32LY0    HG1  624   4.451   3.955   2.288  0.5645 -0.6551 -0.0243
   32LY0    HG2  625   4.589   3.888   2.189  0.3892 -0.3645 -0.0414
   32LY0     CD  626   4.397   3.785   2.187 -0.7828  0.6522 -0.3633
   32LY0    HD1  627   4.289   3.787   2.202 -0.6680 -2.0220  1.7386
   32LY0    HD2  628   4.434   3.732   2.275 -0.2256  2.0923  0.3006
   32LY0     CE  629   4.437   3.694   2.068  0.5199 -0.0477 -0.2547
   32LY0    HE1  630   4.537   3.733   2.050  0.2677  0.8154  0.1634
   32LY0    HE2  631   4.384   3.717   1.975 -0.0429 -0.3798 -0.0227
   32LY0     NZ  632   4.419   3.547   2.102 -0.4665 -0.1901 -0.3065
   32LY0    HZ1  633   4.399   3.502   2.014  1.7330  0.5477 -1.2480
   32LY0    HZ2  634   4.508   3.509   2.132 -0.3375 -0.7108 -1.3121
   32LY0    HZ3  635   4.344   3.532   2.168  0.9946  1.4808  1.8634
   32LY0      C  636   4.541   4.219   1.967  0.1208  0.0255  0.2858
   32LY0      O  637   4.648   4.271   1.943 -0.2664 -0.3997 -0.0472
   33LER      N  638   4.437   4.223   1.883 -0.6545  0.0403  0.2399
   33LER      H  639   4.350   4.178   1.910 -1.4295  0.8936 -0.7438
   33LER     CA  640   4.436   4.272   1.749 -0.2739 -0.4584  0.2263
   33LER     HA  641   4.492   4.195   1.696 -1.0516 -2.5175  2.2503
   33LER     CB  642   4.288   4.287   1.699 -0.0728  0.8837  0.1127
   33LER    HB1  643   4.281   4.339   1.603 -1.7232 -1.7432 -1.3178
   33LER    HB2  644   4.230   4.351   1.766 -0.3692 -0.1200  0.8247
   33LER     CG  645   4.212   4.165   1.665  0.2700 -0.2522 -0.1713
   33LER     HG  646   4.217   4.100   1.753  0.5902  0.1939  0.1431
   33LER    CD1  647   4.068   4.194   1.634  0.0762 -0.2901  0.0481
   33LER   HD11  648   4.053   4.239   1.535  0.6972  0.3803  0.2429
   33LER   HD12  649   4.015   4.099   1.632  1.4234 -1.0527 -1.0952
   33LER   HD13  650   4.030   4.261   1.711  1.6323  0.6517  0.0506
   33LER    CD2  651   4.268   4.093   1.545  0.4040  0.0571 -0.0049
   33LER   HD21  652   4.209   4.004   1.523  1.1618 -0.7507  1.0957
   33LER   HD22  653   4.261   4.154   1.455 -1.0031 -1.9784 -1.3650
   33LER   HD23  654   4.372   4.064   1.559  0.0723 -1.2497 -0.0836
   33LER      C  655   4.501   4.418   1.738  0.0367  0.4454 -0.2960
   33LER      O  656   4.487   4.499   1.829 -0.1120 -0.2284 -0.3751
   34LY0      N  657   4.783   5.921   2.243 -0.2815  0.2442 -0.2333
   34LY0     H1  658   4.727   5.890   2.165 -1.0884 -2.8648  1.4171
   34LY0     H2  659   4.801   6.020   2.248 -0.5799  0.2978 -0.2077
   34LY0     H3  660   4.736   5.890   2.327 -1.5228 -1.9563 -1.6446
   34LY0     CA  661   4.911   5.854   2.240  0.0028 -0.0719 -0.4174
   34LY0     HA  662   4.966   5.871   2.147 -0.7806 -0.4884 -0.9681
   34LY0     CB  663   5.000   5.895   2.363 -0.4226  0.3191  0.4518
   34LY0    HB1  664   5.101   5.853   2.365  0.3484  2.1303  1.4066
   34LY0    HB2  665   4.947   5.866   2.453  0.7748  0.5106  1.2462
   34LY0     CG  666   5.018   6.044   2.392 -0.5293  0.2202 -0.4055
   34LY0    HG1  667   4.922   6.097   2.397  1.3253  3.7542  1.1097
   34LY0    HG2  668   5.069   6.083   2.304  0.8616  0.7040  0.5758
   34LY0     CD  669   5.097   6.080   2.524  0.1161 -0.7938  0.2720
   34LY0    HD1  670   5.193   6.029   2.523  1.1359  1.0569  0.5784
   34LY0    HD2  671   5.044   6.050   2.614  1.4673 -1.4706  0.8743
   34LY0     CE  672   5.116   6.232   2.523 -0.0717 -0.1512  0.1709
   34LY0    HE1  673   5.022   6.272   2.560  0.9971 -0.6849  3.7694
   34LY0    HE2  674   5.139   6.260   2.420  1.1051  0.2751  0.5333
   34LY0     NZ  675   5.226   6.275   2.613 -0.1212  0.0873  0.0138
   34LY0    HZ1  676   5.214   6.242   2.708 -2.0978  2.3740  0.6874
   34LY0    HZ2  677   5.312   6.246   2.570 -1.5766 -1.7148 -1.8784
   34LY0    HZ3  678   5.233   6.376   2.611  4.0894 -0.0265 -2.4878
   34LY0      C  679   4.894   5.702   2.242 -0.3573 -0.1259 -0.3568
   34LY0      O  680   4.784   5.658   2.279  0.5566  0.4541 -0.2759
   35LER      N  681   4.994   5.621   2.205  0.3174 -0.7166  0.1078
   35LER      H  682   5.080   5.658   2.168  0.6893  0.2103  1.7958
   35LER     CA  683   4.992   5.473   2.198  0.0648 -0.0609 -0.0635
   35LER     HA  684   4.889   5.441   2.183  0.2323 -0.6486  0.0288
   35LER     CB  685   5.085   5.416   2.087  0.5653  0.1870 -0.2907
   35LER    HB1  686   5.091   5.307   2.094  3.9629  0.2882 -0.2028
   35LER    HB2  687   5.181   5.461   2.108  0.4415  0.0541  0.5911
   35LER     CG  688   5.033   5.457   1.949 -0.8556 -1.1087  0.0031
   35LER     HG  689   5.029   5.566   1.949 -0.3984 -1.0736  1.3393
   35LER    CD1  690   5.136   5.409   1.841  0.2723 -0.0777 -0.3118
   35LER   HD11  691   5.237   5.423   1.878 -0.2680 -0.8916  1.6332
   35LER   HD12  692   5.122   5.302   1.828 -0.3697  0.3024 -3.7399
   35LER   HD13  693   5.112   5.470   1.754 -0.6338  4.0047  2.4589
   35LER    CD2  694   4.892   5.412   1.907 -0.0730 -0.0935 -0.0124
   35LER   HD21  695   4.813   5.427   1.981  2.6385  1.9599  2.7238
   35LER   HD22  696   4.859   5.476   1.824  1.1033 -0.1255 -0.5233
   35LER   HD23  697   4.894   5.307   1.877  2.8285  0.7741 -3.6854
   35LER      C  698   5.029   5.409   2.333  0.2029 -0.1122 -0.5623
   35LER      O  699   5.088   5.474   2.421 -0.2758  0.0308  0.3003
   36LYR      N  700   5.010   5.277   2.346  0.1951 -0.2878 -0.0099
   36LYR      H  701   4.985   5.219   2.267 -0.0895 -0.3015  0.0904
   36LYR     CA  702   5.028   5.197   2.466 -0.5632 -0.2091 -0.1442
   36LYR     HA  703   4.983   5.258   2.545 -2.1290  0.3094 -1.3808
   36LYR     CB  704   4.956   5.058   2.451  0.7970  0.3829  0.1809
   36LYR    HB1  705   4.995   4.980   2.516  1.2591  0.6989  0.2803
   36LYR    HB2  706   4.959   5.018   2.349  1.4593 -0.8269  0.6533
   36LYR     CG  707   4.806   5.063   2.491  0.5446 -0.7366  0.3046
   36LYR    HG1  708   4.765   4.963   2.476 -0.8914 -0.2124  0.6138
   36LYR    HG2  709   4.756   5.139   2.430 -1.0339 -2.0858 -0.1536
   36LYR     CD  710   4.782   5.110   2.635 -0.3710  0.4871 -1.1964
   36LYR    HD1  711   4.683   5.088   2.675 -0.0504 -0.7727 -1.0486
   36LYR    HD2  712   4.791   5.217   2.652  0.5601  0.2433  0.0410
   36LYR     CE  713   4.887   5.053   2.733  0.2650 -0.0799 -0.2942
   36LYR    HE1  714   4.981   5.108   2.721 -0.8434  2.1721  0.6066
   36LYR    HE2  715   4.888   4.945   2.719 -1.8300 -0.7368  3.2955
   36LYR     NZ  716   4.855   5.069   2.874 -0.8235 -0.2316  0.8706
   36LYR    HZ1  717   4.818   5.158   2.905 -0.4088  0.2725 -0.0612
   36LYR      C  718   5.181   5.189   2.481 -1.1057 -0.4024  0.0908
   36LYR      O  719   5.246   5.160   2.376  0.1698 -0.4562 -0.8934
   37LY0      N  720   5.240   5.201   2.604  0.0897 -0.1755  0.3051
   37LY0      H  721   5.187   5.220   2.688 -1.0671 -2.6553  0.2306
   37LY0     CA  722   5.382   5.196   2.624 -0.8342 -1.0068  0.3958
   37LY0     HA  723   5.427   5.238   2.534  0.4220 -0.8414  1.0839
   37LY0     CB  724   5.425   5.282   2.742 -0.0907  0.0870 -0.1632
   37LY0    HB1  725   5.530   5.264   2.766 -0.1731 -0.5103 -0.2282
   37LY0    HB2  726   5.366   5.257   2.830  1.8032 -0.7061  0.9602
   37LY0     CG  727   5.414   5.429   2.693 -0.8872 -0.4232  0.3653
   37LY0    HG1  728   5.319   5.457   2.649 -0.2871 -1.7633 -1.9308
   37LY0    HG2  729   5.490   5.425   2.615 -0.6147  0.6145  0.5606
   37LY0     CD  730   5.452   5.524   2.806  0.0123  0.4116 -0.2199
   37LY0    HD1  731   5.532   5.481   2.866 -2.8907 -3.2554  1.4258
   37LY0    HD2  732   5.375   5.524   2.883  1.0286 -1.2732  0.8675
   37LY0     CE  733   5.475   5.669   2.777 -0.3672 -1.2048 -0.0797
   37LY0    HE1  734   5.466   5.726   2.870 -1.6174 -0.0903 -0.8405
   37LY0    HE2  735   5.400   5.716   2.713 -0.5386  0.1213  1.0413
   37LY0     NZ  736   5.612   5.693   2.724  0.2477 -0.1031  0.1557
   37LY0    HZ1  737   5.687   5.678   2.790  1.7586  0.7387 -1.2999
   37LY0    HZ2  738   5.644   5.623   2.658 -0.1114 -1.0863  0.9880
   37LY0    HZ3  739   5.623   5.791   2.703 -0.5206  0.5989  2.6380
   37LY0      C  740   5.424   5.051   2.634 -0.4023 -0.1907 -0.1162
   37LY0      O  741   5.444   5.006   2.747  0.2730  0.2107 -0.1127
   38LER      N  742   5.429   4.977   2.521  0.3848 -0.2430 -0.1372
   38LER      H  743   5.391   5.024   2.440  0.8838 -0.4686 -0.5037
   38LER     CA  744   5.453   4.832   2.516 -0.0670  0.5809  0.6512
   38LER     HA  745   5.452   4.780   2.612  4.8252 -1.1580  0.0483
   38LER     CB  746   5.358   4.773   2.419  0.7895 -0.3771  0.7583
   38LER    HB1  747   5.378   4.665   2.412 -0.5635 -0.5378 -1.5191
   38LER    HB2  748   5.383   4.812   2.320  0.4089  1.1541  1.2514
   38LER     CG  749   5.211   4.803   2.445  0.5524 -0.1665  0.2346
   38LER     HG  750   5.192   4.910   2.437  0.3956 -0.3226 -1.9939
   38LER    CD1  751   5.121   4.732   2.335  0.4701 -0.3730  0.5828
   38LER   HD11  752   5.163   4.758   2.238 -2.1994  3.0711  0.1595
   38LER   HD12  753   5.105   4.627   2.362 -2.9449 -0.2522 -0.5542
   38LER   HD13  754   5.026   4.785   2.340  0.7960  0.3038 -0.1793
   38LER    CD2  755   5.177   4.752   2.583  0.3170  0.4986  0.1869
   38LER   HD21  756   5.227   4.806   2.664  0.2742  0.4683  0.2340
   38LER   HD22  757   5.070   4.763   2.597  0.2812 -0.4904  0.8039
   38LER   HD23  758   5.207   4.647   2.587 -2.1275 -0.2225  0.7888
   38LER      C  759   5.597   4.818   2.464  0.3565  0.1592  0.4704
   38LER      O  760   5.641   4.908   2.391 -0.6427 -0.1417 -0.2321
   39LY0      N  761   4.598   4.612   3.268  0.2005  0.0579  0.3482
   39LY0     H1  762   4.572   4.532   3.212  0.3311  0.5078 -0.3654
   39LY0     H2  763   4.593   4.595   3.368 -1.1578 -0.5163  0.1926
   39LY0     H3  764   4.536   4.686   3.238 -0.9307  0.0915  2.5336
   39LY0     CA  765   4.743   4.651   3.230 -0.5058  0.0686 -0.9471
   39LY0     HA  766   4.793   4.670   3.325 -0.8438  0.9046 -0.9280
   39LY0     CB  767   4.821   4.522   3.178  0.3424 -0.8351 -0.4333
   39LY0    HB1  768   4.788   4.432   3.229 -2.0969 -1.0195 -2.1767
   39LY0    HB2  769   4.927   4.547   3.192  0.1504  0.4871 -1.1234
   39LY0     CG  770   4.808   4.487   3.025 -0.0955 -0.4305 -0.0443
   39LY0    HG1  771   4.835   4.576   2.968 -2.7747  0.1349 -0.5634
   39LY0    HG2  772   4.711   4.451   2.992  0.1421 -0.8906 -0.2514
   39LY0     CD  773   4.912   4.376   3.003 -0.3886 -0.2000  0.1442
   39LY0    HD1  774   4.882   4.282   3.048 -0.3477 -0.1594  0.2578
   39LY0    HD2  775   5.008   4.414   3.039  0.0665 -1.3252  0.1484
   39LY0     CE  776   4.942   4.347   2.854 -0.4307 -0.0422  0.4653
   39LY0    HE1  777   4.852   4.326   2.797 -0.1802 -0.8251  0.3472
   39LY0    HE2  778   4.995   4.252   2.854  1.8138  1.1211  1.2851
   39LY0     NZ  779   5.008   4.464   2.789 -0.3748  1.2511 -0.1793
   39LY0    HZ1  780   5.102   4.487   2.818  0.4390  2.6422 -3.4861
   39LY0    HZ2  781   5.012   4.435   2.692 -0.7049 -0.4107  0.2720
   39LY0    HZ3  782   4.948   4.545   2.791 -0.9600  0.8122  0.2724
   39LY0      C  783   4.754   4.779   3.146  0.7479  0.9271  0.0646
   39LY0      O  784   4.684   4.781   3.045  0.6038 -0.6276 -0.5829
   40LER      N  785   4.827   4.882   3.179  0.4216  0.7597 -0.1075
   40LER      H  786   4.889   4.870   3.258 -1.1619 -0.4794  1.0120
   40LER     CA  787   4.838   5.006   3.100 -0.0101  0.0657 -0.1255
   40LER     HA  788   4.735   5.043   3.106 -1.0992 -2.6828 -0.2455
   40LER     CB  789   4.934   5.110   3.163 -0.8847  0.0415 -0.5816
   40LER    HB1  790   4.954   5.200   3.105  0.5254  1.0510  1.3821
   40LER    HB2  791   5.025   5.059   3.194 -1.1225 -0.6564 -0.9933
   40LER     CG  792   4.873   5.156   3.290  0.2569  1.2614 -0.4983
   40LER     HG  793   4.846   5.072   3.355 -0.4468  1.8789  0.0297
   40LER    CD1  794   4.973   5.236   3.372  0.1147 -0.3693 -0.3326
   40LER   HD11  795   5.010   5.325   3.321 -2.0526  0.1670 -1.0799
   40LER   HD12  796   4.924   5.271   3.463  1.4406  3.1576 -0.8201
   40LER   HD13  797   5.058   5.176   3.403  1.8419  3.3701  3.1627
   40LER    CD2  798   4.748   5.243   3.278 -0.3891  0.1489 -1.0709
   40LER   HD21  799   4.660   5.199   3.231 -1.4734  2.1342 -1.0201
   40LER   HD22  800   4.719   5.275   3.378 -0.7300 -2.7605 -0.1510
   40LER   HD23  801   4.793   5.328   3.226  2.3973  0.9600  2.2600
   40LER      C  802   4.889   4.976   2.961  0.4913  0.5722  0.2319
   40LER      O  803   4.950   4.876   2.935  0.0777 -0.1314  0.2761
   41U      O5'  804   6.594   7.199   4.923  0.5038  0.0626  0.1368
   41U      H5T  805   6.565   7.166   5.008  0.1155 -0.0817 -0.0525
   41U      C5'  806   6.618   7.344   4.938  0.3452  0.7859 -0.0993
   41U     H5'1  807   6.560   7.379   5.023 -1.0538  2.2201 -1.5802
   41U     H5'2  808   6.580   7.387   4.846  0.5094 -1.8600 -1.5054
   41U      C4'  809   6.767   7.378   4.957 -0.1549 -0.2936 -0.8680
   41U      H4'  810   6.775   7.482   4.989 -2.3248 -0.5024  0.5669
   41U      O4'  811   6.830   7.286   5.042  0.2957  0.0146 -0.4985
   41U      C1'  812   6.972   7.285   5.027 -0.0832 -0.1316 -0.5590
   41U      H1'  813   7.015   7.337   5.112 -2.8299 -0.3524  1.0703
   41U       N1  814   7.025   7.145   5.026 -0.9003  0.2782 -0.1477
   41U       C6  815   6.948   7.036   4.990 -0.6215 -0.9406 -0.1347
   41U       H6  816   6.844   7.046   4.961 -0.5458 -0.2522 -0.1880
   41U       C5  817   6.993   6.911   4.985 -0.7829 -0.1370 -0.1864
   41U       H5  818   6.919   6.835   4.968 -2.0451  0.8636  0.6678
   41U       C4  819   7.132   6.877   5.020  0.1123 -0.0131 -0.0827
   41U       O4  820   7.175   6.768   5.036  0.2142 -0.1396  0.4123
   41U       N3  821   7.206   6.992   5.046  0.0170  1.4901 -0.1666
   41U       H3  822   7.306   6.979   5.035 -0.1434  1.2851 -1.6425
   41U       C2  823   7.162   7.120   5.055  0.4531 -0.3539  0.4138
   41U       O2  824   7.236   7.212   5.090  0.9785 -0.2113  0.0247
   41U      C3'  825   6.856   7.363   4.830 -0.2913  0.4667 -0.5660
   41U      H3'  826   6.848   7.266   4.781  2.7435  0.9045 -2.1852
   41U      C2'  827   6.996   7.349   4.890 -0.0061  0.0449 -0.5465
   41U     H2'1  828   7.062   7.290   4.827  0.8622  1.1251 -0.6768
   41U      O2'  829   7.056   7.474   4.923  0.0584  0.1366 -0.5442
   41U     HO'2  830   7.010   7.543   4.874 -0.5410  0.8430  0.9526
   41U      O3'  831   6.841   7.476   4.749 -0.4638  0.2943 -0.3920
   42U        P  832   6.867   7.453   4.595  0.7970 -0.0388 -0.1171
   42U      O1P  833   6.812   7.562   4.515  0.0069 -0.6509 -0.5013
   42U      O2P  834   6.831   7.313   4.551 -0.5228  0.0270 -0.2716
   42U      O5'  835   7.027   7.458   4.584 -0.8084 -0.5112  0.0197
   42U      C5'  836   7.099   7.581   4.618 -0.4373  0.2166  0.1469
   42U     H5'1  837   7.077   7.623   4.717  1.7966  1.3032  0.2395
   42U     H5'2  838   7.081   7.658   4.543  2.8729  0.3483 -0.6779
   42U      C4'  839   7.253   7.561   4.622 -0.9266 -0.3727 -0.4618
   42U      H4'  840   7.304   7.647   4.667 -2.9879  0.1729  1.0250
   42U      O4'  841   7.284   7.450   4.714 -0.6357 -0.4548 -0.3497
   42U      C1'  842   7.386   7.369   4.654 -0.6702  0.7814  0.5895
   42U      H1'  843   7.477   7.377   4.713  0.0861 -0.6022 -0.3255
   42U       N1  844   7.348   7.222   4.642 -0.1343 -0.2567  0.8133
   42U       C6  845   7.218   7.187   4.640 -0.4278  1.0642  0.4050
   42U       H6  846   7.141   7.264   4.642 -1.7207 -0.0590 -1.7837
   42U       C5  847   7.179   7.058   4.664 -0.2657 -0.3588 -0.3967
   42U       H5  848   7.075   7.031   4.674  0.6137 -4.3731 -0.2543
   42U       C4  849   7.275   6.948   4.680 -0.0560  0.0058  0.2649
   42U       O4  850   7.245   6.827   4.691  0.0475  0.3053 -0.1482
   42U       N3  851   7.404   6.991   4.675 -0.2664 -0.4384 -0.1261
   42U       H3  852   7.477   6.923   4.685  0.0833 -0.2931 -1.4999
   42U       C2  853   7.443   7.122   4.672 -0.1048 -0.0879 -0.0142
   42U       O2  854   7.558   7.160   4.687 -0.5581  0.4038 -0.4188
   42U      C3'  855   7.308   7.523   4.486  0.8771  0.5329 -1.1596
   42U      H3'  856   7.240   7.465   4.424 -2.4282  1.4866  1.3214
   42U      C2'  857   7.426   7.428   4.518  0.5324 -0.5527  1.2406
   42U     H2'1  858   7.432   7.346   4.446 -2.3996  0.6392 -0.5403
   42U      O2'  859   7.552   7.495   4.537  0.1999 -0.1988 -0.2398
   42U     HO'2  860   7.555   7.558   4.464  0.3137 -1.5281 -1.4217
   42U      O3'  861   7.359   7.632   4.408 -0.0983 -0.2777 -0.5312
   43A        P  862   7.340   7.636   4.245 -0.1174  0.2443 -0.1749
   43A      O1P  863   7.406   7.759   4.191  0.6493 -0.2787 -0.3788
   43A      O2P  864   7.196   7.599   4.221 -0.2340  0.1384  0.8184
   43A      O5'  865   7.423   7.505   4.190  0.2105 -0.6113 -0.5388
   43A      C5'  866   7.563   7.512   4.159  0.1350  0.8148 -0.0939
   43A     H5'1  867   7.606   7.581   4.231 -1.1417  0.8936  0.6228
   43A     H5'2  868   7.578   7.557   4.060  2.6942 -2.6222 -1.4739
   43A      C4'  869   7.638   7.376   4.160 -0.2987  0.5215  0.0920
   43A      H4'  870   7.745   7.396   4.149  0.4698 -1.7124  2.5033
   43A      O4'  871   7.644   7.309   4.286 -0.0150 -0.3442 -0.1684
   43A      C1'  872   7.669   7.175   4.258  0.3133 -0.3981 -0.1604
   43A      H1'  873   7.765   7.140   4.295  0.3424 -0.4419 -0.2756
   43A       N9  874   7.563   7.080   4.305  0.1912 -0.0698  0.6998
   43A       C8  875   7.424   7.092   4.316 -0.1962  0.1559  0.2464
   43A       H8  876   7.375   7.187   4.301  3.6280  1.8730 -3.1276
   43A       N7  877   7.360   6.983   4.344  0.6686  0.2481  0.2139
   43A       C5  878   7.472   6.888   4.348  0.2124 -0.3737 -0.1239
   43A       C6  879   7.474   6.750   4.362  0.6490 -0.5801  0.5231
   43A       N6  880   7.373   6.686   4.408  0.1491  0.6078  0.0509
   43A      H61  881   7.301   6.744   4.450 -0.5118 -0.3840  0.3330
   43A      H62  882   7.371   6.586   4.422 -1.2491  0.7657  1.3327
   43A       N1  883   7.580   6.673   4.342  0.4323  0.6133  1.0485
   43A       C2  884   7.685   6.748   4.310  0.2708  0.0322  0.3040
   43A       H2  885   7.775   6.689   4.292  0.1223  0.0490 -0.5359
   43A       N3  886   7.706   6.880   4.300  0.3743 -0.5182 -0.5366
   43A       C4  887   7.590   6.946   4.319  0.4648 -0.0734  0.5419
   43A      C3'  888   7.589   7.278   4.057 -0.0963  0.3860  0.2712
   43A      H3'  889   7.484   7.264   4.083 -0.2208  1.2661  0.2461
   43A      C2'  890   7.679   7.166   4.104  0.0187 -0.2925  0.0425
   43A     H2'1  891   7.645   7.069   4.068  0.0931 -1.0336  1.8631
   43A      O2'  892   7.815   7.173   4.078  0.7340  0.2993 -0.9098
   43A     HO'2  893   7.838   7.207   3.991 -0.6925 -0.9712 -1.8352
   43A      O3'  894   7.612   7.315   3.926  0.1849  0.7162  0.3059
   44A        P  895   7.523   7.244   3.808 -0.3520  0.0950 -0.0845
   44A      O1P  896   7.555   7.303   3.675  0.7068  0.4069 -0.1632
   44A      O2P  897   7.386   7.249   3.856 -0.2061 -0.0373  0.1844
   44A      O5'  898   7.575   7.095   3.809  0.5665 -0.2795  0.8207
   44A      C5'  899   7.708   7.060   3.774  0.2031  0.3168  0.0941
   44A     H5'1  900   7.776   7.097   3.851  0.6393 -0.8665  0.2931
   44A     H5'2  901   7.738   7.093   3.675 -3.1130  1.1229 -0.7606
   44A      C4'  902   7.730   6.907   3.776  0.3697  0.0351  0.2521
   44A      H4'  903   7.826   6.878   3.733 -0.6706  1.8676 -3.8782
   44A      O4'  904   7.718   6.850   3.908 -0.2794 -0.3598  0.2375
   44A      C1'  905   7.662   6.723   3.893 -0.2354 -0.7472  0.6663
   44A      H1'  906   7.727   6.652   3.944  1.1616  1.2889  1.9187
   44A       N9  907   7.528   6.720   3.961  0.1283  0.2790 -0.1827
   44A       C8  908   7.424   6.812   3.973 -0.1507 -0.0737 -0.3085
   44A       H8  909   7.432   6.912   3.933 -1.5920 -0.2583 -1.1255
   44A       N7  910   7.321   6.768   4.040 -0.2278 -0.2355 -0.9768
   44A       C5  911   7.354   6.635   4.070  0.2515  0.4399  0.6192
   44A       C6  912   7.286   6.522   4.126 -0.2479  0.7250 -0.1518
   44A       N6  913   7.170   6.517   4.177 -0.2196 -0.6384  0.2979
   44A      H61  914   7.103   6.592   4.166  1.5794  1.0268  0.1905
   44A      H62  915   7.145   6.428   4.219 -0.2242 -0.5492  0.4873
   44A       N1  916   7.342   6.401   4.119 -0.1273  0.1450  0.0914
   44A       C2  917   7.456   6.387   4.054 -0.4150 -0.0218 -0.5059
   44A       H2  918   7.496   6.287   4.051 -1.9958 -0.6784 -2.2658
   44A       N3  919   7.530   6.482   4.005  0.0660  0.7356  0.3203
   44A       C4  920   7.474   6.603   4.007 -0.9442  0.1681 -0.4813
   44A      C3'  921   7.632   6.832   3.687  0.6577  0.3507  0.3470
   44A      H3'  922   7.529   6.866   3.702 -0.1912 -1.2770 -1.4090
   44A      C2'  923   7.654   6.693   3.745 -0.3638  0.3976 -0.5303
   44A     H2'1  924   7.568   6.629   3.727 -0.1633 -0.4507  1.3214
   44A      O2'  925   7.774   6.628   3.700  0.4615 -0.6753 -0.1137
   44A     HO'2  926   7.750   6.553   3.645  2.1155 -0.6157 -0.9819
   44A      O3'  927   7.668   6.852   3.553  0.1002  0.5526 -0.2558
   45U        P  928   7.565   6.812   3.437 -0.0102 -0.1739  0.3505
   45U      O1P  929   7.633   6.848   3.309 -0.2844  0.1395 -0.5662
   45U      O2P  930   7.445   6.888   3.460 -0.4994  0.0239 -0.5534
   45U      O5'  931   7.533   6.654   3.446  0.1839  0.4089  0.3120
   45U      C5'  932   7.621   6.564   3.392  0.4038 -0.1907 -0.5356
   45U     H5'1  933   7.718   6.592   3.430 -1.0903  2.5253  1.5813
   45U     H5'2  934   7.620   6.553   3.283 -1.1140  0.9198 -0.6747
   45U      C4'  935   7.582   6.426   3.459 -0.2976 -0.4033  0.4051
   45U      H4'  936   7.663   6.353   3.453  1.6768  1.7473 -1.0471
   45U      O4'  937   7.559   6.436   3.598 -0.4754 -0.4483 -0.4153
   45U      C1'  938   7.460   6.335   3.640 -0.2859 -0.0488  0.2268
   45U      H1'  939   7.503   6.262   3.709 -0.1662 -0.1242  0.0716
   45U       N1  940   7.337   6.399   3.699 -0.3831  0.4709 -0.1077
   45U       C6  941   7.300   6.528   3.678 -0.3007 -0.3375  0.0713
   45U       H6  942   7.357   6.590   3.610  1.3541  1.0144  2.5518
   45U       C5  943   7.189   6.584   3.734  0.4404 -0.0349  0.3466
   45U       H5  944   7.168   6.689   3.717 -1.2934 -0.2352  1.0422
   45U       C4  945   7.111   6.500   3.820  0.1888  0.2660 -0.5920
   45U       O4  946   7.013   6.538   3.886  0.3580  0.5010  0.2251
   45U       N3  947   7.153   6.372   3.841  0.5385 -0.0414  0.4811
   45U       H3  948   7.099   6.320   3.909 -0.4501  0.7505  0.3380
   45U       C2  949   7.267   6.318   3.787  0.1393 -0.1546  0.2126
   45U       O2  950   7.298   6.201   3.815 -0.3128 -0.2910  0.2896
   45U      C3'  951   7.457   6.359   3.395 -0.4132 -0.0010 -0.4163
   45U      H3'  952   7.383   6.437   3.376 -0.0773  0.2744 -0.6007
   45U      C2'  953   7.419   6.265   3.509  0.7572  0.1613  0.5556
   45U     H2'1  954   7.312   6.245   3.504  0.9360 -0.8622  0.6896
   45U      O2'  955   7.483   6.134   3.517 -0.5235  0.0682  0.2888
   45U     HO'2  956   7.523   6.101   3.437  0.0676 -0.9775  0.9944
   45U      O3'  957   7.497   6.303   3.276  0.3340 -0.2693 -0.1373
   46U        P  958   7.383   6.252   3.177  0.1193 -0.1778 -0.0887
   46U      O1P  959   7.448   6.207   3.053  0.5226 -0.0211 -0.0285
   46U      O2P  960   7.281   6.355   3.166 -0.5212 -0.0734  0.1183
   46U      O5'  961   7.306   6.134   3.237 -0.0700  0.3190  0.7390
   46U      C5'  962   7.342   5.999   3.207  0.1594  0.0701  0.3177
   46U     H5'1  963   7.447   5.997   3.239  0.0652 -0.5924  0.5982
   46U     H5'2  964   7.324   5.981   3.101 -1.2718 -0.2762  0.6025
   46U      C4'  965   7.266   5.901   3.289 -1.1597 -0.4428 -0.1197
   46U      H4'  966   7.302   5.800   3.272 -2.5835 -1.7318  3.4144
   46U      O4'  967   7.276   5.924   3.429 -0.3894  0.2501 -0.4715
   46U      C1'  968   7.153   5.879   3.488  1.3269 -0.4651  0.7803
   46U      H1'  969   7.179   5.799   3.558  2.1467 -2.4395 -1.6444
   46U       N1  970   7.077   5.988   3.551 -0.2672 -0.2004 -0.5227
   46U       C6  971   7.095   6.115   3.506  0.3955 -0.1449  0.4200
   46U       H6  972   7.167   6.124   3.426  2.3544  3.3465  2.3420
   46U       C5  973   7.022   6.222   3.548  0.3678 -0.3537  0.3878
   46U       H5  974   7.048   6.322   3.518 -2.5873  0.8499  1.4987
   46U       C4  975   6.934   6.208   3.662  0.5991  0.1163  0.2266
   46U       O4  976   6.885   6.299   3.731  0.2461  0.1300 -0.4924
   46U       N3  977   6.917   6.073   3.706  0.1888 -0.2156  0.6150
   46U       H3  978   6.859   6.052   3.786 -1.8701  2.0842 -0.1535
   46U       C2  979   6.985   5.966   3.653 -0.7724 -0.5166 -0.1959
   46U       O2  980   6.975   5.859   3.710 -0.4062  1.0698 -0.2000
   46U      C3'  981   7.122   5.903   3.247 -1.0822 -0.8457 -0.8069
   46U      H3'  982   7.087   6.006   3.237 -2.4447 -1.1174  0.8517
   46U      C2'  983   7.066   5.826   3.372 -0.3422  1.1835  0.2707
   46U     H2'1  984   6.960   5.843   3.387 -0.1955 -0.7451  5.4245
   46U      O2'  985   7.084   5.683   3.357  0.4781 -0.1429  0.2429
   46U     HO'2  986   7.087   5.672   3.262  0.6810 -0.2227  0.2595
   46U      O3'  987   7.110   5.824   3.131  0.3308 -0.1294 -0.0008
   47A        P  988   6.986   5.841   3.025  0.0260 -0.2234 -0.4174
   47A      O1P  989   7.022   5.766   2.902 -0.3420 -0.0465  0.3435
   47A      O2P  990   6.958   5.985   3.018  0.4849  0.5456  0.4013
   47A      O5'  991   6.856   5.773   3.090 -0.0101 -0.0300  0.4661
   47A      C5'  992   6.844   5.631   3.124  0.1871  0.0727 -0.1449
   47A     H5'1  993   6.937   5.598   3.170 -1.2017 -3.6668  0.3276
   47A     H5'2  994   6.815   5.585   3.030 -1.0755  0.4555  0.0336
   47A      C4'  995   6.741   5.609   3.236  0.5720 -0.1478  0.0048
   47A      H4'  996   6.736   5.502   3.260  0.1890  0.1051  1.1226
   47A      O4'  997   6.773   5.682   3.351  0.2591  0.6725 -0.1741
   47A      C1'  998   6.651   5.720   3.413 -0.1480  0.3061 -0.5974
   47A      H1'  999   6.642   5.684   3.515  0.1561 -1.8177 -1.2727
   47A       N9 1000   6.646   5.868   3.411  0.4006  0.2051  0.1218
   47A       C8 1001   6.727   5.962   3.351 -1.0435 -0.6919 -0.3272
   47A       H8 1002   6.796   5.945   3.269  1.2771  1.3768  1.0548
   47A       N7 1003   6.716   6.085   3.399  0.3441  0.2776 -0.6186
   47A       C5 1004   6.607   6.075   3.492 -0.5734 -0.2457 -0.2760
   47A       C6 1005   6.535   6.163   3.586 -0.1659 -0.0552 -0.7449
   47A       N6 1006   6.558   6.296   3.613  0.1434  0.4028 -1.1301
   47A      H61 1007   6.629   6.350   3.565  2.8047 -1.2459  0.7344
   47A      H62 1008   6.499   6.330   3.687  1.1132 -2.0221  0.8680
   47A       N1 1009   6.435   6.119   3.656  0.3010 -0.3528  0.4364
   47A       C2 1010   6.406   5.987   3.651  0.1801  0.5442  0.2227
   47A       H2 1011   6.334   5.962   3.728  0.5820  0.3074  0.5245
   47A       N3 1012   6.459   5.893   3.573 -0.1087  0.0948  0.2861
   47A       C4 1013   6.562   5.940   3.492  0.4888 -0.6106 -0.3137
   47A      C3' 1014   6.610   5.657   3.195 -0.5232 -0.4507 -0.3721
   47A      H3' 1015   6.618   5.758   3.153 -1.5516  0.4767  1.5397
   47A      C2' 1016   6.538   5.673   3.331 -0.2254  0.9582  0.0553
   47A     H2'1 1017   6.451   5.737   3.330  0.1227  1.4430  0.3623
   47A      O2' 1018   6.504   5.550   3.397 -0.1608 -0.3518  0.6611
   47A     HO'2 1019   6.504   5.485   3.327  0.5978 -0.5259  0.8183
   47A      O3' 1020   6.533   5.577   3.116 -0.2546 -0.6483 -0.6252
   48U        P 1021   6.426   5.636   3.013  0.0246 -0.1891 -0.0439
   48U      O1P 1022   6.391   5.522   2.929  0.0424  0.4863  0.2328
   48U      O2P 1023   6.486   5.752   2.948  0.0382 -0.1137  0.1265
   48U      O5' 1024   6.310   5.681   3.106  0.4051 -0.3356 -0.2678
   48U      C5' 1025   6.222   5.590   3.163 -0.2460 -0.6127  0.0561
   48U     H5'1 1026   6.270   5.516   3.227 -1.2919 -0.1886  1.3679
   48U     H5'2 1027   6.165   5.546   3.081 -1.3834 -0.8865  0.9771
   48U      C4' 1028   6.131   5.677   3.253 -0.3969  0.6700  0.6471
   48U      H4' 1029   6.059   5.610   3.299 -3.4047  2.0692 -1.6366
   48U      O4' 1030   6.193   5.751   3.364  0.3436  0.1478  0.0773
   48U      C1' 1031   6.114   5.864   3.384  0.3594 -0.3523  0.4209
   48U      H1' 1032   6.090   5.858   3.490  3.1222 -2.1891  1.0724
   48U       N1 1033   6.196   5.987   3.365 -0.3560  0.0032 -1.1539
   48U       C6 1034   6.309   5.997   3.277  0.3086 -0.1182 -1.0321
   48U       H6 1035   6.320   5.914   3.209 -1.6384 -2.2597  1.0763
   48U       C5 1036   6.379   6.113   3.263  0.0834 -0.4001  0.1385
   48U       H5 1037   6.460   6.119   3.192 -0.8965  1.0562 -0.9330
   48U       C4 1038   6.343   6.234   3.334  0.4624 -0.5705  0.1405
   48U       O4 1039   6.393   6.342   3.317 -0.0118  0.4272  0.1579
   48U       N3 1040   6.234   6.212   3.420  0.3348  0.3100 -0.3271
   48U       H3 1041   6.190   6.292   3.463 -0.6520 -0.7956  0.8009
   48U       C2 1042   6.158   6.097   3.438 -0.4965 -0.0217 -0.2940
   48U       O2 1043   6.057   6.099   3.502  0.0322 -0.0419 -0.0755
   48U      C3' 1044   6.035   5.775   3.176 -0.4643 -0.2431 -0.9199
   48U      H3' 1045   6.098   5.832   3.108  0.3667  0.4227  0.3450
   48U      C2' 1046   5.992   5.861   3.289  0.4839 -0.2115 -0.6930
   48U     H2'1 1047   5.961   5.963   3.265 -1.2176 -0.4481  0.3195
   48U      O2' 1048   5.880   5.798   3.356 -0.1685  0.2360  0.2359
   48U     HO'2 1049   5.844   5.729   3.299 -0.2181 -0.4316  1.0599
   48U      O3' 1050   5.936   5.718   3.106  0.7163 -0.1876 -0.3033
   49C        P 1051   5.882   5.773   2.959 -0.1500 -0.3443 -0.3040
   49C      O1P 1052   5.809   5.665   2.890 -0.1711  0.5890 -0.4791
   49C      O2P 1053   5.999   5.828   2.896  0.1628 -0.4318 -0.3699
   49C      O5' 1054   5.788   5.886   3.004 -0.2980 -0.1571  0.0447
   49C      C5' 1055   5.663   5.857   3.058  0.6781  0.2335  0.1975
   49C     H5'1 1056   5.668   5.764   3.114 -3.1941 -1.6343 -2.2005
   49C     H5'2 1057   5.592   5.854   2.976 -0.4333 -0.8961  1.1615
   49C      C4' 1058   5.616   5.965   3.150 -0.7476 -0.2963 -0.2818
   49C      H4' 1059   5.527   5.931   3.203 -0.2912 -0.1088  0.6183
   49C      O4' 1060   5.720   6.010   3.242  0.1244  0.7790 -0.7736
   49C      C1' 1061   5.720   6.159   3.253  0.1244  0.6042  0.8579
   49C      H1' 1062   5.710   6.184   3.358 -0.6937  1.4714  0.5754
   49C       N1 1063   5.837   6.235   3.197 -1.0247  0.4686 -0.4811
   49C       C6 1064   5.939   6.166   3.131  0.2883 -0.2002 -0.4073
   49C       H6 1065   5.924   6.063   3.099  0.0801  0.0934 -1.2841
   49C       C5 1066   6.049   6.234   3.102 -0.2077 -0.3195  0.5215
   49C       H5 1067   6.122   6.185   3.039 -1.5680 -0.5225 -0.9648
   49C       C4 1068   6.061   6.372   3.142 -0.1535  0.0486 -0.1030
   49C       N4 1069   6.169   6.434   3.106 -0.7039  0.7436 -0.9069
   49C      H41 1070   6.238   6.383   3.053 -0.3356  1.2027 -0.8727
   49C      H42 1071   6.178   6.527   3.145 -0.7140  0.5990 -0.5540
   49C       N3 1072   5.967   6.436   3.213 -0.0731 -0.4621  0.2641
   49C       C2 1073   5.853   6.364   3.242  0.0217 -0.0740 -0.7005
   49C       O2 1074   5.762   6.414   3.306 -0.5743 -0.0341  0.3018
   49C      C3' 1075   5.585   6.087   3.069  0.3655  0.2466 -0.5874
   49C      H3' 1076   5.654   6.092   2.985 -2.1225  3.0457 -2.6451
   49C      C2' 1077   5.590   6.197   3.177 -0.1056 -0.0854  0.1291
   49C     H2'1 1078   5.600   6.293   3.126  0.1684 -0.7280 -1.0616
   49C      O2' 1079   5.484   6.202   3.272 -0.5559 -0.0147 -0.4935
   49C     HO'2 1080   5.409   6.250   3.237 -1.3649  0.6261  1.9288
   49C      O3' 1081   5.461   6.080   3.011 -0.0883  0.1979  0.6968
   50U        P 1082   5.430   6.159   2.870 -0.4900  0.0902 -0.2338
   50U      O1P 1083   5.296   6.119   2.818  0.3262 -0.2063 -0.2235
   50U      O2P 1084   5.547   6.138   2.788 -0.5041  0.0994  0.2321
   50U      O5' 1085   5.418   6.310   2.923 -0.0434  0.5389  0.5761
   50U      C5' 1086   5.307   6.358   2.997 -0.7110 -0.6175 -1.3331
   50U     H5'1 1087   5.327   6.315   3.096  1.8845  0.4186 -1.3467
   50U     H5'2 1088   5.212   6.326   2.954 -1.2800  0.6628 -1.0883
   50U      C4' 1089   5.316   6.511   3.010 -0.3612 -0.0797 -0.1246
   50U      H4' 1090   5.223   6.552   3.049  0.5455  2.4913 -0.4743
   50U      O4' 1091   5.424   6.550   3.101  0.2444  0.2635  0.0592
   50U      C1' 1092   5.467   6.678   3.051 -0.6593 -0.8864  0.3207
   50U      H1' 1093   5.477   6.758   3.124  1.6503 -0.2179 -0.6206
   50U       N1 1094   5.610   6.670   3.001  0.3205  0.4965  0.0681
   50U       C6 1095   5.662   6.549   2.956  0.7025 -0.0008  0.0433
   50U       H6 1096   5.600   6.462   2.944  0.0219  0.5087 -0.2314
   50U       C5 1097   5.796   6.533   2.929  0.8673  0.3980  0.3602
   50U       H5 1098   5.832   6.435   2.901  0.9513  0.5021  0.0986
   50U       C4 1099   5.889   6.644   2.943  0.2454  0.5836  0.5976
   50U       O4 1100   6.011   6.639   2.936  0.2034  0.6535 -0.2063
   50U       N3 1101   5.827   6.762   2.977  0.1313 -0.7852  0.3051
   50U       H3 1102   5.882   6.847   2.980  0.2089 -0.8667  2.1423
   50U       C2 1103   5.697   6.780   3.008 -0.4993 -0.0269 -0.0955
   50U       O2 1104   5.660   6.893   3.049  0.0629  0.4807  0.5163
   50U      C3' 1105   5.325   6.594   2.886 -1.1942 -0.3433  0.8461
   50U      H3' 1106   5.393   6.556   2.809 -1.4792 -0.2842  0.5587
   50U      C2' 1107   5.368   6.729   2.945 -0.4475  0.1403  0.1909
   50U     H2'1 1108   5.426   6.787   2.874 -1.0678 -1.8435 -2.0694
   50U      O2' 1109   5.279   6.806   3.023  0.2114  0.2076  0.3784
   50U     HO'2 1110   5.193   6.766   3.006  0.0434  0.6496  0.1651
   50U      O3' 1111   5.202   6.596   2.822 -0.0626 -0.5026  0.0418
   51A        P 1112   5.187   6.632   2.667 -0.3700 -0.3790 -0.1089
   51A      O1P 1113   5.042   6.618   2.636  0.1903 -0.4264 -0.8962
   51A      O2P 1114   5.281   6.543   2.589 -0.5608  0.5893 -0.0334
   51A      O5' 1115   5.229   6.782   2.655 -0.1122 -0.5992 -0.6381
   51A      C5' 1116   5.155   6.886   2.725 -0.6165  0.2230 -0.2256
   51A     H5'1 1117   5.137   6.848   2.826  0.5962 -2.5704 -0.9663
   51A     H5'2 1118   5.058   6.901   2.678 -0.7673 -1.1347 -0.3683
   51A      C4' 1119   5.222   7.023   2.724  0.5694  0.4338 -0.3236
   51A      H4' 1120   5.160   7.103   2.762  0.0470  0.3777 -1.0383
   51A      O4' 1121   5.344   7.005   2.791 -0.2332 -0.4433 -0.3808
   51A      C1' 1122   5.436   7.095   2.723  0.1974 -0.3611  0.4071
   51A      H1' 1123   5.458   7.169   2.800  1.7495 -1.1930  0.7892
   51A       N9 1124   5.553   7.016   2.688  0.4863 -0.0584 -0.1724
   51A       C8 1125   5.559   6.877   2.666  0.2072 -0.3633  0.8632
   51A       H8 1126   5.473   6.813   2.657  0.0160  0.1674 -1.6093
   51A       N7 1127   5.679   6.831   2.665 -0.6246  0.0521 -0.2299
   51A       C5 1128   5.759   6.946   2.678 -0.4457 -0.6382 -0.1898
   51A       C6 1129   5.896   6.969   2.691  0.5147  0.0095  0.1898
   51A       N6 1130   5.988   6.873   2.691 -0.4121  0.2013  0.6295
   51A      H61 1131   5.956   6.781   2.664  0.6984  0.3288 -1.3905
   51A      H62 1132   6.086   6.897   2.697  0.0184 -1.1089 -0.5381
   51A       N1 1133   5.948   7.085   2.710  0.1410 -0.1236  0.6257
   51A       C2 1134   5.859   7.184   2.717 -0.6824 -0.5284 -0.0771
   51A       H2 1135   5.906   7.280   2.730 -0.1161 -0.7822 -0.1758
   51A       N3 1136   5.725   7.185   2.709  0.8014 -0.6661  0.0853
   51A       C4 1137   5.684   7.056   2.704  0.7656 -0.3819  0.3957
   51A      C3' 1138   5.254   7.066   2.583  0.1064  0.3340  0.3089
   51A      H3' 1139   5.283   6.988   2.512  0.5681  1.8893 -1.2812
   51A      C2' 1140   5.363   7.166   2.611 -0.3124 -0.4273  0.2326
   51A     H2'1 1141   5.425   7.189   2.525 -3.1352  1.8081 -1.3812
   51A      O2' 1142   5.312   7.287   2.656  0.1944  0.2190  0.7818
   51A     HO'2 1143   5.383   7.351   2.664  0.7044 -0.3234  0.6284
   51A      O3' 1144   5.143   7.142   2.519 -0.1412 -0.1656 -0.7991
   52U        P 1145   5.127   7.176   2.368  0.6015 -0.5185 -0.1133
   52U      O1P 1146   5.005   7.258   2.339  0.4434  0.0239  0.0500
   52U      O2P 1147   5.153   7.053   2.288  0.3020  0.4848 -0.1208
   52U      O5' 1148   5.250   7.274   2.325 -0.1435  0.2851  0.0432
   52U      C5' 1149   5.243   7.412   2.352  0.0898  0.1236 -0.1360
   52U     H5'1 1150   5.225   7.433   2.457  1.4484 -0.5297  0.2369
   52U     H5'2 1151   5.153   7.457   2.309 -1.3340 -1.1141  1.4015
   52U      C4' 1152   5.371   7.484   2.312  0.5534 -0.1967 -0.0070
   52U      H4' 1153   5.345   7.588   2.327 -1.1761 -0.5891 -0.0742
   52U      O4' 1154   5.477   7.450   2.399  0.0017  0.4610  0.2653
   52U      C1' 1155   5.603   7.454   2.329  0.0781 -0.0276 -0.0376
   52U      H1' 1156   5.662   7.531   2.378 -0.5080  0.0225  0.6168
   52U       N1 1157   5.671   7.324   2.315 -0.9998 -0.5565  0.0366
   52U       C6 1158   5.600   7.208   2.341 -0.5305  0.0719  0.4236
   52U       H6 1159   5.493   7.207   2.329 -0.3908 -1.0242 -1.0180
   52U       C5 1160   5.664   7.088   2.356 -0.0935 -0.2380  0.5697
   52U       H5 1161   5.615   6.991   2.354  1.5334 -1.0776 -0.9632
   52U       C4 1162   5.807   7.090   2.367 -0.0500  0.6391  0.0690
   52U       O4 1163   5.875   6.994   2.386  0.0325  0.2341 -0.1421
   52U       N3 1164   5.869   7.213   2.358  0.1700  0.0163 -0.2245
   52U       H3 1165   5.969   7.198   2.354 -0.0343 -1.4282 -0.6193
   52U       C2 1166   5.814   7.330   2.321 -0.1190  0.2212  0.1901
   52U       O2 1167   5.892   7.425   2.298  0.0827  0.1686  1.1701
   52U      C3' 1168   5.424   7.465   2.164  0.0525  0.2687 -0.0412
   52U      H3' 1169   5.416   7.360   2.136 -0.2328  0.5794 -1.2115
   52U      C2' 1170   5.564   7.502   2.186 -0.2197 -0.9114  0.1379
   52U     H2'1 1171   5.625   7.457   2.108 -2.2451 -1.9283 -0.9129
   52U      O2' 1172   5.562   7.644   2.185  0.3758  0.7400 -0.2432
   52U     HO'2 1173   5.507   7.660   2.108 -2.7940 -1.6941  1.2629
   52U      O3' 1174   5.365   7.542   2.061  0.1940  0.4776 -0.0510
   53U        P 1175   5.377   7.488   1.910  0.1745 -0.3310 -0.4588
   53U      O1P 1176   5.312   7.588   1.823 -0.7002 -0.4328 -0.3575
   53U      O2P 1177   5.330   7.350   1.915  0.2457  0.4719 -0.2167
   53U      O5' 1178   5.538   7.480   1.877  0.2302  0.4066  0.0796
   53U      C5' 1179   5.623   7.593   1.849 -0.2595 -0.1897 -0.1077
   53U     H5'1 1180   5.626   7.665   1.931  1.1688  2.1485 -2.0821
   53U     H5'2 1181   5.583   7.649   1.764 -3.8555 -1.6518  0.4328
   53U      C4' 1182   5.767   7.542   1.827 -0.2774  0.7791 -0.5966
   53U      H4' 1183   5.830   7.629   1.807 -0.4773  1.5207  1.7061
   53U      O4' 1184   5.813   7.471   1.938 -0.0424  0.1387 -0.0852
   53U      C1' 1185   5.912   7.374   1.899  0.5731 -0.4215  0.2006
   53U      H1' 1186   6.014   7.410   1.915  0.2783  0.6924 -0.3170
   53U       N1 1187   5.887   7.244   1.959  0.3414 -0.3244 -0.5923
   53U       C6 1188   5.763   7.187   1.967  0.1671  0.3369 -0.4565
   53U       H6 1189   5.677   7.243   1.937 -0.4625  0.0775  0.8067
   53U       C5 1190   5.744   7.059   1.998  0.6347  0.5813  0.3422
   53U       H5 1191   5.646   7.015   1.994  0.5165  0.6230  1.9269
   53U       C4 1192   5.855   6.978   2.038  0.0733  0.1606  0.1024
   53U       O4 1193   5.858   6.859   2.069 -0.4395  0.4076  0.1085
   53U       N3 1194   5.974   7.037   2.038 -0.4533 -0.0531  0.0382
   53U       H3 1195   6.052   6.983   2.073  0.6222  0.8721 -0.8475
   53U       C2 1196   5.994   7.171   2.005 -0.6371 -0.2347 -0.0924
   53U       O2 1197   6.105   7.225   2.014  0.1737 -0.4817  0.0540
   53U      C3' 1198   5.780   7.442   1.713 -0.1124  0.5323 -0.5249
   53U      H3' 1199   5.694   7.374   1.720  1.4014 -1.5327 -1.1146
   53U      C2' 1200   5.907   7.362   1.747 -0.1812  0.3908  0.1937
   53U     H2'1 1201   5.899   7.256   1.720  1.2079  0.8904 -2.5048
   53U      O2' 1202   6.028   7.417   1.713  0.4036  0.1960  0.1926
   53U     HO'2 1203   6.044   7.406   1.619  1.3894  0.4125  0.3290
   53U      O3' 1204   5.801   7.505   1.585  0.1516  0.1362  0.8390
   54C        P 1205   5.784   7.427   1.447  0.1716  0.1097  0.2698
   54C      O1P 1206   5.766   7.524   1.340  0.0093 -0.6650  0.8888
   54C      O2P 1207   5.685   7.316   1.468 -0.3731 -0.6693  0.0616
   54C      O5' 1208   5.923   7.366   1.437 -0.3502  0.1576 -0.1338
   54C      C5' 1209   6.031   7.443   1.381 -0.2681  0.5954 -0.0474
   54C     H5'1 1210   6.027   7.537   1.435  0.1995  0.6858 -0.1612
   54C     H5'2 1211   6.005   7.460   1.277 -2.0552 -0.7026  0.1550
   54C      C4' 1212   6.164   7.366   1.390 -0.7213 -0.3153  0.0333
   54C      H4' 1213   6.245   7.434   1.363  0.6121 -1.2695  1.4787
   54C      O4' 1214   6.196   7.326   1.521  0.4277  0.0792 -0.1154
   54C      C1' 1215   6.267   7.198   1.519 -0.5030 -0.4974 -1.2521
   54C      H1' 1216   6.366   7.209   1.563 -1.4063  1.6565  0.4276
   54C       N1 1217   6.197   7.075   1.577 -0.7155 -0.6105  0.7436
   54C       C6 1218   6.059   7.081   1.576  0.0537  0.4441 -0.5333
   54C       H6 1219   6.001   7.163   1.538 -1.0029 -0.2221 -0.4010
   54C       C5 1220   5.994   6.983   1.639  0.0109 -0.0574  0.0947
   54C       H5 1221   5.887   6.970   1.641  0.1247 -0.9000  1.2435
   54C       C4 1222   6.074   6.883   1.706  0.0790 -0.4656 -0.5072
   54C       N4 1223   6.016   6.777   1.761 -1.0905 -0.4162  0.0720
   54C      H41 1224   5.915   6.782   1.758 -1.0854  1.1099  1.0447
   54C      H42 1225   6.073   6.718   1.820 -1.4198 -0.1472  0.6627
   54C       N3 1226   6.206   6.881   1.709  0.1715  0.6116  0.0981
   54C       C2 1227   6.273   6.971   1.639  0.3868  0.4000  0.5391
   54C       O2 1228   6.395   6.963   1.632  0.1611 -0.2892  0.5593
   54C      C3' 1229   6.190   7.242   1.306  0.5470  0.2345 -0.3541
   54C      H3' 1230   6.104   7.176   1.318  1.0716 -0.3343  0.2855
   54C      C2' 1231   6.306   7.179   1.374 -0.3211  0.4051  0.5207
   54C     H2'1 1232   6.301   7.071   1.357 -0.8930  0.4416  0.4487
   54C      O2' 1233   6.430   7.246   1.356 -0.0937  0.5806  0.1704
   54C     HO'2 1234   6.438   7.284   1.268  1.1599  1.2699  0.5589
   54C      O3' 1235   6.207   7.272   1.169 -0.3285 -0.1733  0.4525
   55C        P 1236   6.183   7.175   1.045 -0.1374  0.2610 -0.2550
   55C      O1P 1237   6.235   7.236   0.922  0.0041  0.2153 -0.3436
   55C      O2P 1238   6.043   7.128   1.051  0.1472 -0.0235  0.3734
   55C      O5' 1239   6.277   7.053   1.075  0.0404  0.3571 -0.9546
   55C      C5' 1240   6.418   7.053   1.042 -0.2031 -0.2356 -0.4541
   55C     H5'1 1241   6.467   7.134   1.096 -0.8166  0.6068 -1.1245
   55C     H5'2 1242   6.434   7.080   0.937 -1.9695  1.3436 -0.3656
   55C      C4' 1243   6.497   6.929   1.082  0.3840  0.0923 -0.1527
   55C      H4' 1244   6.601   6.937   1.053  0.1883 -1.3980 -1.4137
   55C      O4' 1245   6.498   6.900   1.230  0.2453  0.3024  0.2295
   55C      C1' 1246   6.483   6.753   1.243 -0.7803 -0.2514  0.3909
   55C      H1' 1247   6.560   6.705   1.303 -1.8216 -2.0169  0.3757
   55C       N1 1248   6.357   6.723   1.309  0.4945  0.2832 -0.4011
   55C       C6 1249   6.245   6.806   1.305  0.1739  0.4094 -0.0554
   55C       H6 1250   6.248   6.903   1.257  0.2480  0.1596 -0.5580
   55C       C5 1251   6.129   6.766   1.364 -0.3229  0.4878 -0.3844
   55C       H5 1252   6.039   6.825   1.377 -0.5423  0.0481  0.2073
   55C       C4 1253   6.123   6.629   1.412  0.1863 -0.6494  0.1176
   55C       N4 1254   6.020   6.585   1.471  0.1412 -0.4552  1.1295
   55C      H41 1255   5.958   6.661   1.495  1.5943  0.7638  1.1894
   55C      H42 1256   6.035   6.511   1.538  0.3487  0.4792  2.1380
   55C       N3 1257   6.222   6.550   1.416 -0.0366  0.4828 -0.4773
   55C       C2 1258   6.339   6.596   1.370 -0.0734 -0.0071  0.8611
   55C       O2 1259   6.435   6.524   1.387  0.1594 -0.1580 -0.1520
   55C      C3' 1260   6.436   6.811   1.007 -0.0761 -0.0260 -0.9182
   55C      H3' 1261   6.327   6.807   1.011 -0.0518 -0.3471 -0.5491
   55C      C2' 1262   6.490   6.698   1.102  0.0034 -0.2142  0.1582
   55C     H2'1 1263   6.434   6.607   1.083  0.2891 -0.6872  1.5312
   55C      O2' 1264   6.624   6.663   1.059 -0.4382  0.0532 -0.5849
   55C     HO'2 1265   6.621   6.675   0.963 -1.1172  0.6035 -0.5007
   55C      O3' 1266   6.487   6.800   0.876 -0.3397 -0.2239 -0.5806
   56G        P 1267   6.404   6.730   0.749 -0.1885 -0.0358  0.2975
   56G      O1P 1268   6.485   6.752   0.626  0.1826 -0.0252  0.1447
   56G      O2P 1269   6.266   6.779   0.758 -0.0462  0.4506  0.2307
   56G      O5' 1270   6.399   6.576   0.795 -0.2791  0.1040 -0.1924
   56G      C5' 1271   6.500   6.481   0.772 -0.2313  0.3569 -0.3619
   56G     H5'1 1272   6.592   6.512   0.821 -0.1640  3.0948 -1.9649
   56G     H5'2 1273   6.510   6.464   0.664  0.7619  0.5233 -0.3085
   56G      C4' 1274   6.469   6.342   0.832  0.2722  0.0236 -0.2218
   56G      H4' 1275   6.551   6.274   0.805 -0.4063 -0.6623 -0.6009
   56G      O4' 1276   6.475   6.361   0.972  0.1479  0.0084 -0.2571
   56G      C1' 1277   6.372   6.277   1.037  0.1143  0.3481 -0.7875
   56G      H1' 1278   6.416   6.223   1.121 -1.0525  2.2337  1.1501
   56G       N9 1279   6.258   6.357   1.094 -0.6595 -0.1248 -0.2485
   56G       C8 1280   6.200   6.472   1.050  0.2186  0.0584  0.1051
   56G       H8 1281   6.252   6.538   0.982 -0.3636  1.6336  1.1334
   56G       N7 1282   6.089   6.496   1.105  1.1244  0.0457 -0.3682
   56G       C5 1283   6.064   6.383   1.188 -0.1701 -0.1793  0.0031
   56G       C6 1284   5.959   6.341   1.272  0.0326 -0.1708 -0.1504
   56G       O6 1285   5.855   6.404   1.292  0.0184  0.0961  0.1671
   56G       N1 1286   5.967   6.213   1.327  0.1941 -0.1065  0.0542
   56G       H1 1287   5.895   6.187   1.392  0.6183  0.2279  0.6638
   56G       C2 1288   6.078   6.135   1.304  0.0650  0.6076 -0.3450
   56G       N2 1289   6.089   6.024   1.375 -1.3619 -0.2971 -0.6987
   56G      H21 1290   6.018   5.988   1.437 -0.6046 -0.6647 -0.0243
   56G      H22 1291   6.182   5.986   1.373  0.2468  3.1990  0.0656
   56G       N3 1292   6.184   6.171   1.231 -0.6913  1.0339  0.4936
   56G       C4 1293   6.168   6.292   1.177  0.1326  0.2193 -0.1972
   56G      C3' 1294   6.335   6.277   0.796 -0.0904 -0.2046 -0.6587
   56G      H3' 1295   6.258   6.352   0.813 -1.0224 -1.1925 -0.3976
   56G      C2' 1296   6.331   6.180   0.919 -0.0347  0.5635 -0.1201
   56G     H2'1 1297   6.231   6.139   0.929  1.2972 -2.9019  0.5934
   56G      O2' 1298   6.425   6.067   0.918  0.0527  0.1951 -0.1671
   56G     HO'2 1299   6.382   5.996   0.967 -0.4275  0.2466 -0.5124
   56G      O3' 1300   6.344   6.221   0.666 -0.0817 -0.1613 -0.6369
   57U        P 1301   6.223   6.194   0.571  0.1781  0.0943  0.0544
   57U      O1P 1302   6.270   6.131   0.453  0.2977 -0.4461  0.5652
   57U      O2P 1303   6.143   6.317   0.568 -0.3223  0.6280  0.2506
   57U      O5' 1304   6.130   6.095   0.646 -0.2297 -0.2600 -0.1295
   57U      C5' 1305   6.158   5.957   0.655 -0.2353  0.3519  0.3030
   57U     H5'1 1306   6.260   5.940   0.690 -0.6609  1.3893  2.1915
   57U     H5'2 1307   6.152   5.922   0.552  0.8783  0.0633  0.3209
   57U      C4' 1308   6.054   5.897   0.751 -0.4522 -0.5947 -0.1316
   57U      H4' 1309   6.083   5.795   0.774 -0.8340 -0.3720  1.4727
   57U      O4' 1310   6.062   5.966   0.873 -0.1514  0.1272 -0.0501
   57U      C1' 1311   5.935   5.954   0.941  0.3196  0.1666  0.2948
   57U      H1' 1312   5.954   5.880   1.018 -0.1254 -0.0146  0.2348
   57U       N1 1313   5.863   6.075   0.988  0.4218 -0.4359  0.2467
   57U       C6 1314   5.894   6.193   0.926  0.0393 -0.5736  0.1497
   57U       H6 1315   5.980   6.206   0.862 -1.4349  0.1996 -1.7808
   57U       C5 1316   5.809   6.296   0.953  0.4358 -0.0437 -1.2363
   57U       H5 1317   5.832   6.389   0.904  0.5342  0.4478 -0.2867
   57U       C4 1318   5.696   6.286   1.041  0.0042 -0.2244  0.0840
   57U       O4 1319   5.600   6.362   1.045  0.0845  0.0247 -0.1082
   57U       N3 1320   5.683   6.171   1.115  0.2948  0.2814  0.4151
   57U       H3 1321   5.598   6.163   1.169  0.9693  0.4761  1.5389
   57U       C2 1322   5.772   6.062   1.101  0.4329 -0.3467  0.5021
   57U       O2 1323   5.761   5.965   1.177 -0.4721 -0.0957 -0.2178
   57U      C3' 1324   5.907   5.896   0.715  0.1093 -0.0984  0.3915
   57U      H3' 1325   5.873   5.995   0.684  0.6945 -0.1595 -0.4898
   57U      C2' 1326   5.840   5.873   0.853 -0.9125 -0.1287  0.0802
   57U     H2'1 1327   5.737   5.908   0.851 -0.2962  1.8107  0.1086
   57U      O2' 1328   5.842   5.735   0.896 -0.2246 -0.0039  0.0168
   57U     HO'2 1329   5.776   5.683   0.849 -1.3869  0.9544  0.5161
   57U      O3' 1330   5.870   5.791   0.624 -0.0016 -0.5620 -0.4036
   58A        P 1331   5.729   5.779   0.552 -0.1456 -0.0024  0.1800
   58A      O1P 1332   5.743   5.687   0.439 -0.0521 -0.2936 -0.3583
   58A      O2P 1333   5.679   5.913   0.517  0.5381  0.6115  0.2960
   58A      O5' 1334   5.621   5.723   0.655 -0.0581  0.9067  0.3818
   58A      C5' 1335   5.631   5.582   0.678  0.1207 -0.5527 -0.1194
   58A     H5'1 1336   5.733   5.550   0.697 -1.2300 -3.2892  3.5731
   58A     H5'2 1337   5.588   5.531   0.592 -0.1322 -3.1425  1.4402
   58A      C4' 1338   5.553   5.539   0.796 -0.3066  0.6999 -0.8951
   58A      H4' 1339   5.575   5.436   0.822  0.9227  1.3345  0.8473
   58A      O4' 1340   5.578   5.619   0.906 -0.4600  0.3518 -0.3332
   58A      C1' 1341   5.451   5.641   0.974  0.2062 -0.1653 -0.4057
   58A      H1' 1342   5.466   5.611   1.078 -0.3484  0.4539 -0.1421
   58A       N9 1343   5.404   5.789   0.962  0.2169  0.7505  0.0921
   58A       C8 1344   5.457   5.889   0.885 -0.1381 -0.6798  0.0247
   58A       H8 1345   5.547   5.886   0.825  2.1845 -1.0217  3.2453
   58A       N7 1346   5.398   6.007   0.899  0.3109 -0.1054 -0.2178
   58A       C5 1347   5.294   5.976   0.992 -0.6861  0.4099 -0.3977
   58A       C6 1348   5.187   6.048   1.056 -0.5358 -0.3293  0.8379
   58A       N6 1349   5.165   6.175   1.027 -0.1949  0.0473 -0.2856
   58A      H61 1350   5.228   6.212   0.957  5.0305 -2.9676  2.2121
   58A      H62 1351   5.089   6.227   1.069 -0.6822 -1.5281  0.8898
   58A       N1 1352   5.105   5.990   1.138 -0.7488  0.3145 -0.0327
   58A       C2 1353   5.124   5.862   1.165 -0.4882  0.0356 -0.9626
   58A       H2 1354   5.043   5.833   1.230 -1.6397  1.5848 -1.6512
   58A       N3 1355   5.221   5.783   1.128  0.1393 -0.3450 -0.5334
   58A       C4 1356   5.304   5.842   1.035 -0.3350 -0.6924  0.0257
   58A      C3' 1357   5.407   5.561   0.777  0.6162  0.8639 -0.5183
   58A      H3' 1358   5.399   5.657   0.725 -0.2270  1.0054 -0.1505
   58A      C2' 1359   5.342   5.554   0.917  0.2116  0.0167 -0.9875
   58A     H2'1 1360   5.238   5.584   0.927 -0.1405 -1.1385 -1.0494
   58A      O2' 1361   5.362   5.424   0.981  0.4899  0.6095 -0.1688
   58A     HO'2 1362   5.338   5.432   1.074 -2.7821  3.3217 -1.0598
   58A      O3' 1363   5.342   5.469   0.686  0.4366 -0.3252  0.0919
   59C        P 1364   5.211   5.510   0.605 -0.2095 -0.2110  0.1527
   59C      O1P 1365   5.168   5.400   0.522  0.1270 -0.0629 -0.3052
   59C      O2P 1366   5.233   5.636   0.536  0.2722 -0.3510 -0.0064
   59C      O5' 1367   5.102   5.524   0.724 -0.4101  0.3883 -0.1259
   59C      C5' 1368   5.067   5.409   0.801  0.4359 -0.1518  0.6783
   59C     H5'1 1369   5.145   5.364   0.863  0.6264 -2.1013 -0.8592
   59C     H5'2 1370   5.019   5.339   0.733 -1.5341  0.4087  1.4280
   59C      C4' 1371   4.946   5.441   0.888  0.0501 -0.1158 -0.3556
   59C      H4' 1372   4.922   5.359   0.957  0.7911 -0.4279 -0.4565
   59C      O4' 1373   4.977   5.557   0.972 -0.0730  0.2731  0.7438
   59C      C1' 1374   4.856   5.632   0.989 -0.1305  0.6288 -1.2737
   59C      H1' 1375   4.847   5.652   1.096  0.6744  1.0146 -1.2718
   59C       N1 1376   4.857   5.773   0.927 -0.6562 -0.2113  0.1198
   59C       C6 1377   4.965   5.805   0.852  0.4527 -0.1402  0.2164
   59C       H6 1378   5.036   5.729   0.825 -0.2943 -1.1883  1.0853
   59C       C5 1379   4.993   5.934   0.815  0.7846 -0.1342  0.1566
   59C       H5 1380   5.076   5.965   0.754 -0.3055  0.5926 -1.0025
   59C       C4 1381   4.900   6.025   0.874  0.0326 -0.2655  0.1646
   59C       N4 1382   4.920   6.149   0.853  0.0619  0.5399 -0.4877
   59C      H41 1383   5.002   6.173   0.799 -0.6653 -0.4388 -2.0976
   59C      H42 1384   4.845   6.210   0.882  0.8481  0.8155  1.0687
   59C       N3 1385   4.795   5.997   0.941 -0.2613 -0.3120 -0.2374
   59C       C2 1386   4.763   5.872   0.964 -0.3535  0.2887  0.3744
   59C       O2 1387   4.663   5.852   1.026  0.2298 -1.1154 -0.3922
   59C      C3' 1388   4.809   5.467   0.822 -0.1118  0.7109 -0.2712
   59C      H3' 1389   4.834   5.540   0.745  0.7807  1.3837  0.6378
   59C      C2' 1390   4.742   5.546   0.939 -0.2264  0.4249 -0.7504
   59C     H2'1 1391   4.652   5.599   0.909 -0.6578  0.9782  1.3253
   59C      O2' 1392   4.714   5.457   1.049  0.5844 -0.1289  0.0415
   59C     HO'2 1393   4.680   5.505   1.125 -1.3845  0.2353 -0.9972
   59C      O3' 1394   4.730   5.355   0.766  0.0874 -0.4060 -0.6922
   60U        P 1395   4.637   5.378   0.642 -0.0231  0.0913  0.3774
   60U      O1P 1396   4.569   5.250   0.623 -0.5946 -0.3099 -0.2245
   60U      O2P 1397   4.718   5.429   0.527  0.5651 -0.1965 -0.2254
   60U      O5' 1398   4.528   5.488   0.684 -0.0430 -0.5705 -0.3462
   60U      C5' 1399   4.427   5.462   0.777  0.1154  0.3466  0.4294
   60U     H5'1 1400   4.460   5.425   0.874  0.0637  2.7763  1.4268
   60U     H5'2 1401   4.365   5.382   0.735  1.4177 -0.2500 -0.4236
   60U      C4' 1402   4.343   5.585   0.790 -0.8141  0.3865 -0.0309
   60U      H4' 1403   4.260   5.562   0.857  0.6505  1.8680  2.4316
   60U      O4' 1404   4.415   5.684   0.857  0.2116  0.1385 -0.5260
   60U      C1' 1405   4.380   5.816   0.804  0.8695  0.5848  0.4724
   60U      H1' 1406   4.340   5.877   0.886 -1.3181 -2.3289  1.7608
   60U       N1 1407   4.490   5.882   0.728  1.0629  0.0100 -0.3465
   60U       C6 1408   4.595   5.812   0.692 -0.0719  0.0416 -0.5033
   60U       H6 1409   4.600   5.705   0.710 -0.6295 -0.2925 -2.1626
   60U       C5 1410   4.695   5.869   0.624 -0.0711  0.1668 -0.1995
   60U       H5 1411   4.787   5.815   0.605  0.4499  0.7191  0.6910
   60U       C4 1412   4.691   6.011   0.575  0.5092  0.2873 -0.7339
   60U       O4 1413   4.775   6.074   0.512  0.2787 -0.2661  0.0837
   60U       N3 1414   4.580   6.075   0.625 -0.1640 -0.6658  0.3535
   60U       H3 1415   4.572   6.176   0.621  0.2100 -0.4682  3.0069
   60U       C2 1416   4.480   6.020   0.704 -0.7914  0.5278  0.0576
   60U       O2 1417   4.382   6.082   0.742  0.0120 -0.1481 -0.1264
   60U      C3' 1418   4.278   5.642   0.666 -0.0524 -0.3100 -0.0888
   60U      H3' 1419   4.350   5.643   0.585 -0.4581 -0.4708 -0.4542
   60U      C2' 1420   4.265   5.789   0.713 -0.3861  0.3541  0.0933
   60U     H2'1 1421   4.260   5.863   0.633 -0.1678  0.8327  0.5156
   60U      O2' 1422   4.150   5.816   0.780 -0.1785  0.4384  0.3804
   60U     HO'2 1423   4.084   5.804   0.711  1.2523 -0.9125 -0.8428
   60U      O3' 1424   4.151   5.583   0.629  0.3719  0.0495 -0.3303
   61U        P 1425   4.078   5.636   0.500  0.4237 -0.2692  0.3148
   61U      O1P 1426   4.048   5.779   0.520  0.5488  0.6035  0.0395
   61U      O2P 1427   3.969   5.545   0.474 -0.0039  0.0131  0.3920
   61U      O5' 1428   4.185   5.626   0.379  0.4024  0.0958  0.1073
   61U      C5' 1429   4.199   5.512   0.301  0.1004  0.1835  0.1430
   61U     H5'1 1430   4.129   5.501   0.218  1.5295 -2.8464 -0.8409
   61U     H5'2 1431   4.180   5.417   0.351 -1.0769  0.7865  0.8744
   61U      C4' 1432   4.330   5.502   0.220 -0.4705 -0.1179 -0.1528
   61U      H4' 1433   4.345   5.418   0.152  2.3492  0.2667 -0.1204
   61U      O4' 1434   4.360   5.627   0.154  0.1345  0.2629  0.1402
   61U      C1' 1435   4.485   5.670   0.192 -0.4412 -0.2416  0.0940
   61U      H1' 1436   4.558   5.626   0.123  0.3657  1.1395  0.0286
   61U       N1 1437   4.503   5.818   0.198  0.5304  0.4555 -0.2955
   61U       C6 1438   4.425   5.889   0.274 -0.1166 -0.3148  0.6882
   61U       H6 1439   4.333   5.860   0.322 -1.0499  3.4321  1.4436
   61U       C5 1440   4.463   6.019   0.298  0.0851 -0.3489 -0.9662
   61U       H5 1441   4.402   6.088   0.353  1.7849  1.5239 -1.3122
   61U       C4 1442   4.583   6.076   0.243  0.5467 -0.4618 -0.7811
   61U       O4 1443   4.620   6.188   0.258 -0.2464  0.3712 -0.3134
   61U       N3 1444   4.657   5.995   0.166 -0.0888  0.3339  0.1366
   61U       H3 1445   4.750   6.027   0.145 -0.7257  1.2011 -1.5290
   61U       C2 1446   4.624   5.865   0.144 -0.1369 -0.0064  0.1935
   61U       O2 1447   4.711   5.809   0.081  0.2616 -0.0150  0.1802
   61U      C3' 1448   4.447   5.474   0.323 -0.0683 -0.7563 -0.2055
   61U      H3' 1449   4.416   5.479   0.427  0.3396 -2.2679  0.0008
   61U      C2' 1450   4.517   5.613   0.327  1.1316  1.0135 -0.1942
   61U     H2'1 1451   4.475   5.670   0.410  1.6189  1.2454 -0.1043
   61U      O2' 1452   4.651   5.595   0.348 -0.2235  0.1226  0.6261
   61U     HO'2 1453   4.671   5.558   0.434 -0.8865  0.8361  1.1038
   61U      O3' 1454   4.530   5.364   0.287  0.1364  0.1612 -0.2773
   61U      H3T 1455   4.623   5.382   0.301  0.6080 -1.5258 -0.9582
   62G      O5' 1456   4.322   6.815   1.366 -0.6946  0.3967 -0.6407
   62G      H5T 1457   4.299   6.903   1.335 -1.5759  0.9302  1.3211
   62G      C5' 1458   4.204   6.761   1.431  0.0447  0.5416  0.4155
   62G     H5'1 1459   4.118   6.812   1.388 -1.9956 -1.7357  1.5200
   62G     H5'2 1460   4.219   6.782   1.537 -0.0789  0.0433  0.5338
   62G      C4' 1461   4.181   6.607   1.419 -0.2042  0.0569  1.0434
   62G      H4' 1462   4.089   6.583   1.472 -1.3032  1.3540 -0.2065
   62G      O4' 1463   4.161   6.572   1.281 -0.3547  0.0071 -0.0688
   62G      C1' 1464   4.213   6.439   1.256 -0.1921 -0.4528  0.4877
   62G      H1' 1465   4.136   6.377   1.210  0.3049  0.6622 -1.9738
   62G       N9 1466   4.315   6.439   1.150 -0.6001 -0.4419 -0.4210
   62G       C8 1467   4.388   6.547   1.102  0.3672 -0.1548  0.2904
   62G       H8 1468   4.356   6.645   1.133  1.6198 -0.0709  1.3788
   62G       N7 1469   4.497   6.518   1.035 -0.3709  0.2143  0.1128
   62G       C5 1470   4.502   6.377   1.033  0.2972 -0.1806 -0.0833
   62G       C6 1471   4.593   6.281   0.975 -0.1987 -0.6286  0.5018
   62G       O6 1472   4.688   6.309   0.901  0.3389 -0.5541 -0.3290
   62G       N1 1473   4.571   6.146   1.014  0.3267 -0.0608  0.1485
   62G       H1 1474   4.633   6.074   0.979 -1.5712 -2.0682  0.6771
   62G       C2 1475   4.469   6.116   1.089  0.0528  0.1994 -0.3502
   62G       N2 1476   4.440   5.988   1.116 -0.4675 -0.0671 -0.4775
   62G      H21 1477   4.492   5.904   1.097 -2.2226 -1.5685  0.9178
   62G      H22 1478   4.354   5.981   1.169  0.3062 -1.9265  0.5993
   62G       N3 1479   4.372   6.197   1.143 -0.7588  0.0437  0.4541
   62G       C4 1480   4.396   6.333   1.112  0.0243 -0.2209 -0.0144
   62G      C3' 1481   4.300   6.518   1.456 -0.1139  0.2986 -0.5446
   62G      H3' 1482   4.393   6.560   1.417  0.5128 -0.9212 -0.4038
   62G      C2' 1483   4.262   6.387   1.389  0.1939  0.5571 -0.6593
   62G     H2'1 1484   4.352   6.325   1.378 -0.5463 -1.0448  1.6068
   62G      O2' 1485   4.161   6.319   1.463  0.1759  0.4933  0.0007
   62G     HO'2 1486   4.129   6.242   1.416 -2.5611  1.6625 -0.2413
   62G      O3' 1487   4.329   6.512   1.593 -0.3657  0.3550 -0.4956
   63U        P 1488   4.470   6.461   1.643  0.3556 -0.1436 -0.0669
   63U      O1P 1489   4.472   6.478   1.792 -0.2544 -0.2501  0.1828
   63U      O2P 1490   4.577   6.537   1.574  0.1715 -0.0896  0.4489
   63U      O5' 1491   4.492   6.306   1.612 -1.1570 -0.5748 -0.6399
   63U      C5' 1492   4.407   6.205   1.663  0.5864  0.5945  0.0740
   63U     H5'1 1493   4.300   6.225   1.662  0.1069 -1.7206  0.3890
   63U     H5'2 1494   4.433   6.197   1.769  0.5392  1.8260  0.1975
   63U      C4' 1495   4.432   6.075   1.593 -0.3839 -0.2235 -0.4848
   63U      H4' 1496   4.354   6.004   1.620  1.3424 -1.1040  2.7407
   63U      O4' 1497   4.450   6.081   1.451  0.0613  0.9400 -0.2663
   63U      C1' 1498   4.560   6.001   1.412  0.0063 -0.2821 -0.2871
   63U      H1' 1499   4.520   5.929   1.341 -0.1758 -0.6842  0.2114
   63U       N1 1500   4.662   6.093   1.348 -0.2426  0.3340  0.4814
   63U       C6 1501   4.644   6.230   1.342 -1.1681 -0.3728 -0.1887
   63U       H6 1502   4.558   6.280   1.382 -2.1597 -0.4595 -2.0801
   63U       C5 1503   4.736   6.310   1.274  0.5050 -0.1518 -0.1844
   63U       H5 1504   4.729   6.417   1.286 -2.4427 -0.2361 -0.4527
   63U       C4 1505   4.853   6.256   1.217 -0.3030  0.2492  0.7977
   63U       O4 1506   4.945   6.319   1.173 -0.3791  0.1805  0.0133
   63U       N3 1507   4.859   6.120   1.223  0.1501 -0.2742  0.4303
   63U       H3 1508   4.942   6.078   1.183 -1.2996 -2.8579 -0.1065
   63U       C2 1509   4.774   6.033   1.289  0.5563  0.2018  0.0412
   63U       O2 1510   4.809   5.915   1.295 -0.3178  0.0203  0.3039
   63U      C3' 1511   4.565   6.014   1.650 -0.6290 -0.5835  0.0963
   63U      H3' 1512   4.633   6.099   1.658 -1.8117  0.3514  0.6517
   63U      C2' 1513   4.620   5.929   1.532  0.0228  0.5476 -0.5645
   63U     H2'1 1514   4.728   5.936   1.529 -0.1012  3.0966 -1.1541
   63U      O2' 1515   4.568   5.791   1.531  0.0491 -0.6239  0.2970
   63U     HO'2 1516   4.474   5.797   1.514  0.7114  1.1157 -4.0667
   63U      O3' 1517   4.555   5.936   1.773  0.5040 -0.3198 -0.3586
   64A        P 1518   4.650   5.950   1.900 -0.0129 -0.1544  0.3794
   64A      O1P 1519   4.619   5.844   1.999 -0.0997  0.2411 -0.3201
   64A      O2P 1520   4.645   6.087   1.950 -0.0357 -0.2526  0.3894
   64A      O5' 1521   4.794   5.930   1.846  0.3308  0.0068 -0.6377
   64A      C5' 1522   4.839   5.796   1.808 -0.4047  0.2413  0.2254
   64A     H5'1 1523   4.766   5.757   1.737 -0.7054  0.1890  0.5599
   64A     H5'2 1524   4.828   5.736   1.899 -0.1320 -1.2638 -0.7051
   64A      C4' 1525   4.977   5.796   1.752  0.6607 -0.2884  0.2248
   64A      H4' 1526   5.003   5.690   1.751  2.7495  0.1261 -2.6134
   64A      O4' 1527   4.981   5.853   1.616  0.5863 -0.0381 -0.6844
   64A      C1' 1528   5.116   5.866   1.577  0.0577 -0.1980  0.1482
   64A      H1' 1529   5.140   5.785   1.508  0.1118  1.0459 -1.3300
   64A       N9 1530   5.139   6.005   1.523 -0.0731 -0.4305 -0.5881
   64A       C8 1531   5.060   6.116   1.543  0.1359  0.6326 -0.0342
   64A       H8 1532   4.984   6.121   1.619  0.7159 -1.3013  0.7258
   64A       N7 1533   5.099   6.215   1.465 -1.1734 -0.6036 -0.3204
   64A       C5 1534   5.216   6.161   1.400  0.6044  0.1057  0.0239
   64A       C6 1535   5.311   6.211   1.303 -0.0098 -0.4250  0.1433
   64A       N6 1536   5.327   6.333   1.259  0.0084  0.4189  0.2087
   64A      H61 1537   5.246   6.393   1.265  0.0168  0.3879  0.6465
   64A      H62 1538   5.399   6.348   1.190 -0.8581  1.5478 -0.4862
   64A       N1 1539   5.414   6.138   1.265 -0.3337 -0.7714 -0.2414
   64A       C2 1540   5.423   6.019   1.308 -0.7629 -0.1140  0.2688
   64A       H2 1541   5.506   5.965   1.264  0.6063  2.7145 -0.8744
   64A       N3 1542   5.344   5.957   1.387  0.4927 -0.0070  1.0136
   64A       C4 1543   5.245   6.035   1.442  0.3719 -0.1523 -0.6109
   64A      C3' 1544   5.095   5.861   1.823 -0.4681  0.2382 -0.5470
   64A      H3' 1545   5.074   5.963   1.856  0.8021  0.1570  0.5852
   64A      C2' 1546   5.204   5.863   1.709  0.3784 -0.2915  0.4873
   64A     H2'1 1547   5.277   5.943   1.720 -0.1777  0.4195 -0.7782
   64A      O2' 1548   5.283   5.745   1.705  0.6917  0.7419  0.3478
   64A     HO'2 1549   5.325   5.737   1.791 -0.4777 -1.0422  0.8041
   64A      O3' 1550   5.134   5.789   1.944 -0.2411  0.2248  0.0621
   65C        P 1551   5.256   5.834   2.043 -0.1951  0.3064  0.1837
   65C      O1P 1552   5.248   5.747   2.159  0.0291 -0.2359  0.6123
   65C      O2P 1553   5.242   5.976   2.064 -0.2741  0.2519  0.2613
   65C      O5' 1554   5.390   5.806   1.967  0.2146 -0.0679 -0.1576
   65C      C5' 1555   5.460   5.685   1.963 -0.4196  0.1924 -0.2808
   65C     H5'1 1556   5.393   5.615   1.912 -0.2823  0.6650 -1.1347
   65C     H5'2 1557   5.480   5.648   2.064 -0.9704  0.1922 -0.1699
   65C      C4' 1558   5.583   5.674   1.878  0.0599 -0.1068  0.5271
   65C      H4' 1559   5.618   5.573   1.855 -0.6974 -0.1204 -0.6245
   65C      O4' 1560   5.551   5.740   1.761 -0.4497  0.4634 -0.2074
   65C      C1' 1561   5.674   5.786   1.700 -0.1961  0.0411 -0.0446
   65C      H1' 1562   5.705   5.713   1.625 -0.7732  0.4788 -0.7142
   65C       N1 1563   5.679   5.923   1.652  0.1672  0.1581  0.3044
   65C       C6 1564   5.576   6.008   1.675  0.2879  0.4052 -0.3097
   65C       H6 1565   5.490   5.970   1.728 -0.4045 -0.4056 -1.9517
   65C       C5 1566   5.568   6.128   1.618 -0.1163 -1.1393 -0.1677
   65C       H5 1567   5.481   6.191   1.633 -0.4698 -1.7422  0.3866
   65C       C4 1568   5.680   6.172   1.541 -0.4573 -0.7531 -0.3769
   65C       N4 1569   5.677   6.293   1.491  0.2661 -0.1087 -0.2709
   65C      H41 1570   5.602   6.355   1.519 -1.5623 -1.4306 -1.9831
   65C      H42 1571   5.748   6.323   1.425  0.3019  0.0065 -0.1798
   65C       N3 1572   5.785   6.094   1.517  0.0471 -0.0200 -0.0129
   65C       C2 1573   5.782   5.968   1.569 -0.2510  0.0857  0.0912
   65C       O2 1574   5.886   5.904   1.555 -0.2476  0.2323 -0.1008
   65C      C3' 1575   5.694   5.751   1.936 -0.8780 -0.2962  0.1181
   65C      H3' 1576   5.661   5.851   1.966  1.4156  0.2708  0.9556
   65C      C2' 1577   5.777   5.764   1.813  0.0188 -0.8090 -0.8657
   65C     H2'1 1578   5.841   5.850   1.829 -2.5726  0.9501  0.7933
   65C      O2' 1579   5.850   5.645   1.795 -0.3697  0.0132 -0.2994
   65C     HO'2 1580   5.941   5.669   1.812 -1.0250  1.9573  0.6766
   65C      O3' 1581   5.759   5.673   2.035  0.3057 -0.0627  0.2140
   66G        P 1582   5.853   5.731   2.147 -0.3784 -0.2449 -0.1361
   66G      O1P 1583   5.874   5.621   2.247 -0.0400 -0.6397  0.4024
   66G      O2P 1584   5.807   5.860   2.199  0.3731 -0.4508  0.1626
   66G      O5' 1585   5.995   5.756   2.080 -0.0778 -0.0571 -0.3841
   66G      C5' 1586   6.090   5.648   2.063  0.8497 -0.0345 -0.1910
   66G     H5'1 1587   6.040   5.561   2.022 -0.5219  1.0157 -0.7942
   66G     H5'2 1588   6.129   5.621   2.162  1.0542 -1.0347 -0.5378
   66G      C4' 1589   6.208   5.687   1.971  0.2857 -0.5160  0.9444
   66G      H4' 1590   6.269   5.597   1.958 -0.0831 -0.3627 -2.8834
   66G      O4' 1591   6.162   5.727   1.840 -0.3394 -0.2690 -0.0036
   66G      C1' 1592   6.240   5.826   1.779  0.0729 -0.6269 -0.1832
   66G      H1' 1593   6.273   5.798   1.679 -0.0580  0.4176 -0.5352
   66G       N9 1594   6.162   5.955   1.769  0.4482 -0.7708 -0.1584
   66G       C8 1595   6.050   5.990   1.841 -0.0267  0.7702  0.7464
   66G       H8 1596   6.020   5.923   1.921  1.7815 -2.0134 -0.7503
   66G       N7 1597   5.992   6.102   1.808  0.0486  0.2795 -0.2695
   66G       C5 1598   6.079   6.152   1.712 -0.3436 -0.2390  0.5546
   66G       C6 1599   6.078   6.277   1.641 -0.6279 -0.9918 -0.3717
   66G       O6 1600   5.984   6.354   1.636 -0.3493  0.0126 -0.1370
   66G       N1 1601   6.194   6.303   1.571 -0.7755  0.8453  0.0661
   66G       H1 1602   6.195   6.377   1.503  0.4633 -0.3658 -1.3243
   66G       C2 1603   6.303   6.218   1.577 -0.3529  0.8866 -0.5352
   66G       N2 1604   6.419   6.244   1.514  0.1738 -0.4112 -0.0645
   66G      H21 1605   6.419   6.334   1.470 -0.2085  0.4973  1.7124
   66G      H22 1606   6.498   6.182   1.532 -0.2141 -0.9897 -0.3216
   66G       N3 1607   6.309   6.097   1.637  0.7186  0.0460  0.6885
   66G       C4 1608   6.192   6.067   1.700  0.3498 -0.6867 -0.0119
   66G      C3' 1609   6.301   5.812   2.006  0.5171  0.0539 -0.3133
   66G      H3' 1610   6.233   5.893   2.033 -0.8989 -1.2613  0.2083
   66G      C2' 1611   6.366   5.843   1.870  0.6401 -0.2033  0.3871
   66G     H2'1 1612   6.380   5.951   1.865 -1.6744  0.4052  3.6826
   66G      O2' 1613   6.471   5.759   1.818  0.1500 -0.4640  0.1042
   66G     HO'2 1614   6.512   5.808   1.746 -3.0577 -0.2138 -1.7595
   66G      O3' 1615   6.395   5.782   2.108  0.1583 -0.0420 -0.1026
   67G        P 1616   6.434   5.896   2.212 -0.2440 -0.1937  0.2241
   67G      O1P 1617   6.509   5.820   2.318  0.0706 -0.3203 -0.6271
   67G      O2P 1618   6.311   5.966   2.260  0.2683  0.0967 -0.3161
   67G      O5' 1619   6.524   6.001   2.134  0.2305  0.1379 -0.5537
   67G      C5' 1620   6.660   5.979   2.106  0.0919  0.2840 -0.9722
   67G     H5'1 1621   6.676   5.878   2.069  0.6912  0.5438 -1.4280
   67G     H5'2 1622   6.732   5.999   2.185 -0.0726 -2.3537 -0.0678
   67G      C4' 1623   6.708   6.056   1.984 -0.4171 -0.1820 -0.1451
   67G      H4' 1624   6.799   6.006   1.951 -0.0299  1.7069 -2.1135
   67G      O4' 1625   6.609   6.058   1.882  0.0642 -0.2786 -0.4227
   67G      C1' 1626   6.588   6.197   1.835  0.2110  0.7423  0.3179
   67G      H1' 1627   6.591   6.207   1.726  0.8762  0.6091  0.3187
   67G       N9 1628   6.460   6.263   1.875 -0.3846  0.6494  0.1356
   67G       C8 1629   6.364   6.221   1.964  0.1092 -0.4359  0.0531
   67G       H8 1630   6.373   6.126   2.013  0.7636  0.4259  1.6840
   67G       N7 1631   6.266   6.304   1.983 -0.3847 -0.3638 -0.3322
   67G       C5 1632   6.308   6.409   1.899 -0.1802 -0.3617  0.2482
   67G       C6 1633   6.247   6.539   1.884  0.0512 -0.4644  0.6414
   67G       O6 1634   6.143   6.576   1.933  1.1554 -0.1586  0.3272
   67G       N1 1635   6.321   6.625   1.796  0.3817  0.6163 -0.0320
   67G       H1 1636   6.281   6.716   1.779 -0.2424  0.0625 -1.7217
   67G       C2 1637   6.433   6.591   1.737 -0.0812 -0.9213  0.2299
   67G       N2 1638   6.485   6.695   1.671  0.4062  0.3446 -0.3234
   67G      H21 1639   6.436   6.782   1.662  0.6681  0.4745 -0.5165
   67G      H22 1640   6.579   6.688   1.633  0.8202  0.4423  0.6417
   67G       N3 1641   6.492   6.472   1.753 -0.4290 -0.0894  0.1603
   67G       C4 1642   6.424   6.387   1.836 -0.0895  0.0082  0.3159
   67G      C3' 1643   6.739   6.200   2.028 -0.0310  0.2065 -0.3196
   67G      H3' 1644   6.676   6.232   2.111 -1.1348  1.2052 -1.4987
   67G      C2' 1645   6.710   6.277   1.893  0.1426 -0.3022  0.4442
   67G     H2'1 1646   6.684   6.383   1.905  0.1286 -0.0823 -1.2875
   67G      O2' 1647   6.820   6.275   1.799  0.1576  0.0982  0.1639
   67G     HO'2 1648   6.901   6.299   1.844 -0.4987  0.9020  0.9433
   67G      O3' 1649   6.875   6.215   2.066 -0.1130  0.0339  0.2736
   68A        P 1650   6.923   6.310   2.180 -0.1867 -0.0732 -0.5887
   68A      O1P 1651   7.066   6.277   2.210  0.0626  0.1642 -0.2640
   68A      O2P 1652   6.831   6.313   2.296 -0.2410  0.3618 -0.0288
   68A      O5' 1653   6.914   6.468   2.140  1.0902  0.0363  0.0499
   68A      C5' 1654   6.983   6.514   2.030 -0.3598 -0.6029 -0.4739
   68A     H5'1 1655   6.970   6.446   1.946  0.5560 -2.6314  0.9358
   68A     H5'2 1656   7.089   6.532   2.051 -1.2893  2.2347  2.5810
   68A      C4' 1657   6.926   6.650   1.976  0.0697  0.1870 -0.2985
   68A      H4' 1658   6.992   6.691   1.900  0.1057 -1.4688 -1.2122
   68A      O4' 1659   6.805   6.627   1.914  0.0967 -0.1266  0.3918
   68A      C1' 1660   6.717   6.734   1.944  0.9273 -1.0999 -0.3949
   68A      H1' 1661   6.666   6.765   1.853  0.4873  0.4936  0.3631
   68A       N9 1662   6.610   6.684   2.033  0.2815  0.1124  0.6034
   68A       C8 1663   6.602   6.585   2.123  1.0253 -0.2083 -0.0549
   68A       H8 1664   6.677   6.508   2.135  1.8192  0.2057 -1.9482
   68A       N7 1665   6.498   6.588   2.198  0.3564  1.1550  0.1080
   68A       C5 1666   6.421   6.700   2.145 -0.2503 -0.2180 -0.4464
   68A       C6 1667   6.294   6.756   2.162 -0.4682  0.7788 -0.7485
   68A       N6 1668   6.202   6.718   2.248  0.4021  0.6425 -0.0647
   68A      H61 1669   6.235   6.670   2.330 -1.3639 -0.7431 -0.1075
   68A      H62 1670   6.110   6.760   2.245  0.4943  1.2982  3.0507
   68A       N1 1671   6.253   6.850   2.085 -0.3863  0.4719  1.0654
   68A       C2 1672   6.334   6.902   2.001 -0.4177  0.3101 -0.0893
   68A       H2 1673   6.297   6.986   1.943  0.2337  1.2013  0.7344
   68A       N3 1674   6.453   6.862   1.974 -0.9436 -0.9488  1.4227
   68A       C4 1675   6.492   6.751   2.046  0.8845 -1.0975 -0.1509
   68A      C3' 1676   6.910   6.756   2.079  0.1532 -0.7955 -0.0888
   68A      H3' 1677   6.862   6.708   2.164 -0.2045  0.0823  0.2214
   68A      C2' 1678   6.804   6.841   2.009 -0.1824  0.4669  0.1601
   68A     H2'1 1679   6.756   6.901   2.087  0.5771 -1.2977  2.0755
   68A      O2' 1680   6.863   6.926   1.908 -0.0476  0.4630 -0.0674
   68A     HO'2 1681   6.814   7.008   1.896 -2.8828 -0.9668  0.7971
   68A      O3' 1682   7.023   6.831   2.120  0.2319 -0.3826  0.1404
   69A        P 1683   7.024   6.908   2.257 -0.0755  0.0788  0.3443
   69A      O1P 1684   7.161   6.955   2.282  0.2490  0.6185 -0.3575
   69A      O2P 1685   6.964   6.816   2.356 -0.1809  0.0038 -0.1742
   69A      O5' 1686   6.925   7.040   2.253  0.1912 -0.2974 -0.3614
   69A      C5' 1687   6.964   7.157   2.185 -0.7192  0.2065  0.1085
   69A     H5'1 1688   6.992   7.121   2.086  1.5471 -2.1938  1.4801
   69A     H5'2 1689   7.052   7.202   2.232 -0.8100  0.0936  0.3880
   69A      C4' 1690   6.845   7.253   2.183  0.3839  0.3940  0.5300
   69A      H4' 1691   6.880   7.342   2.132  1.8617 -1.1289 -1.2598
   69A      O4' 1692   6.730   7.210   2.105 -0.4783  0.1481  0.0793
   69A      C1' 1693   6.619   7.271   2.167  0.7245 -0.1028 -0.3993
   69A      H1' 1694   6.552   7.331   2.106 -1.3455  0.3977  2.1922
   69A       N9 1695   6.537   7.172   2.239  0.5892 -0.0067  0.7076
   69A       C8 1696   6.567   7.046   2.277 -0.2010  0.4514  0.5722
   69A       H8 1697   6.666   7.003   2.266 -0.0183  0.8298  0.7394
   69A       N7 1698   6.464   6.978   2.327 -0.0006 -0.6208  0.2313
   69A       C5 1699   6.364   7.074   2.317  0.1800  0.1698 -0.1468
   69A       C6 1700   6.225   7.075   2.340 -0.4126 -0.3029  0.1385
   69A       N6 1701   6.162   6.972   2.395 -0.0806  0.1221  0.1007
   69A      H61 1702   6.215   6.889   2.412  0.9103  0.6043 -0.5310
   69A      H62 1703   6.063   6.984   2.412  0.2823  2.5214  0.9884
   69A       N1 1704   6.153   7.185   2.335  1.1334  0.3936  0.7281
   69A       C2 1705   6.208   7.298   2.302  0.6050  0.3119 -0.0097
   69A       H2 1706   6.140   7.381   2.308  1.0894  0.6070  1.9029
   69A       N3 1707   6.335   7.316   2.270  0.1056  0.1053 -0.6054
   69A       C4 1708   6.405   7.196   2.279  0.1059  0.3154  0.3974
   69A      C3' 1709   6.801   7.299   2.323 -0.6592  0.4920 -0.6127
   69A      H3' 1710   6.776   7.215   2.388  0.7566 -0.8623 -1.7486
   69A      C2' 1711   6.678   7.371   2.273 -0.0866  0.2205  0.2394
   69A     H2'1 1712   6.615   7.376   2.362  1.8025 -0.0792  1.6535
   69A      O2' 1713   6.709   7.498   2.206 -0.2174  0.2895 -0.0891
   69A     HO'2 1714   6.794   7.524   2.242  1.4914 -3.1949 -1.1237
   69A      O3' 1715   6.889   7.390   2.377 -0.4245 -0.0614  0.0227
   70U        P 1716   6.924   7.394   2.529 -0.0686  0.5360 -0.5983
   70U      O1P 1717   7.023   7.502   2.553  0.0254 -0.5430 -0.3398
   70U      O2P 1718   6.960   7.253   2.560  0.1524  0.1991  0.1819
   70U      O5' 1719   6.780   7.432   2.597 -0.3438  0.2445  0.2044
   70U      C5' 1720   6.748   7.574   2.617 -0.0327  0.5298  0.1689
   70U     H5'1 1721   6.763   7.639   2.531 -4.0831 -0.7853 -1.7918
   70U     H5'2 1722   6.810   7.622   2.693  3.4234  1.2667 -2.8246
   70U      C4' 1723   6.594   7.596   2.637 -0.7483 -0.3054  0.0444
   70U      H4' 1724   6.573   7.700   2.614  1.8992  0.0702 -1.0763
   70U      O4' 1725   6.510   7.514   2.550 -0.4394  0.2957  0.3036
   70U      C1' 1726   6.390   7.487   2.623 -0.6366 -0.7713  0.7619
   70U      H1' 1727   6.306   7.534   2.571  0.1899 -0.6643 -0.5134
   70U       N1 1728   6.377   7.342   2.636 -0.3034  0.3017  0.9090
   70U       C6 1729   6.478   7.250   2.621 -0.4346  0.6453  0.3806
   70U       H6 1730   6.573   7.290   2.590 -0.5023 -0.9299 -2.1238
   70U       C5 1731   6.461   7.120   2.648  0.2512  0.1337 -0.8615
   70U       H5 1732   6.534   7.043   2.628 -0.4326 -0.2753 -1.8403
   70U       C4 1733   6.328   7.076   2.683 -0.9930  1.2070  0.2947
   70U       O4 1734   6.301   6.957   2.710  0.4892 -0.3949 -0.4912
   70U       N3 1735   6.228   7.167   2.665 -0.3539 -0.0058  0.0091
   70U       H3 1736   6.132   7.138   2.671 -0.3490 -0.2486 -0.9914
   70U       C2 1737   6.247   7.296   2.654  0.8067  0.1086  0.4667
   70U       O2 1738   6.146   7.366   2.660 -0.0447  0.2226 -0.1433
   70U      C3' 1739   6.555   7.553   2.780 -0.1191 -0.1782 -0.6064
   70U      H3' 1740   6.589   7.452   2.801  2.1110  0.1827 -2.0918
   70U      C2' 1741   6.401   7.547   2.758 -0.0170 -0.2082  0.2367
   70U     H2'1 1742   6.343   7.477   2.819 -1.8099 -1.3038 -2.5564
   70U      O2' 1743   6.335   7.671   2.756  0.2520 -0.4440  0.4643
   70U     HO'2 1744   6.311   7.691   2.846  0.8846 -1.3875  0.8500
   70U      O3' 1745   6.602   7.648   2.872  0.7212 -0.5507 -0.0920
   71A        P 1746   6.683   7.611   3.009 -0.2983  0.5857  0.5663
   71A      O1P 1747   6.763   7.723   3.061 -0.5813 -0.6819 -0.7508
   71A      O2P 1748   6.758   7.487   2.986 -0.6773  0.2734  0.2571
   71A      O5' 1749   6.565   7.571   3.111  0.7098 -0.3099  0.2504
   71A      C5' 1750   6.472   7.678   3.156 -0.2787 -0.0654 -0.4270
   71A     H5'1 1751   6.470   7.763   3.088  1.1636 -0.0264 -0.4507
   71A     H5'2 1752   6.502   7.710   3.256  2.2871 -0.2579 -1.0733
   71A      C4' 1753   6.321   7.643   3.167 -0.4616  0.1083  0.1859
   71A      H4' 1754   6.257   7.728   3.189  0.3481  0.7302  0.1941
   71A      O4' 1755   6.288   7.581   3.052 -0.2941 -0.1671 -0.4086
   71A      C1' 1756   6.185   7.481   3.080 -0.0591 -0.0797 -0.1693
   71A      H1' 1757   6.091   7.499   3.029 -0.8085 -0.1963  1.1294
   71A       N9 1758   6.216   7.343   3.044  0.3884  0.3547 -0.6243
   71A       C8 1759   6.343   7.285   3.027  0.6221  0.9874  0.0382
   71A       H8 1760   6.429   7.345   3.052  0.9717  0.2509  0.6494
   71A       N7 1761   6.340   7.160   2.986  0.5659  0.2831  0.2109
   71A       C5 1762   6.203   7.125   2.998 -0.3491  0.5761  1.0442
   71A       C6 1763   6.128   6.999   2.995 -0.2991 -0.8380 -0.4018
   71A       N6 1764   6.176   6.877   2.972  1.1773 -0.1117  0.1132
   71A      H61 1765   6.276   6.870   2.957  1.9607  2.0305  3.1425
   71A      H62 1766   6.115   6.798   2.961  0.6883  0.1227  1.0723
   71A       N1 1767   5.992   7.002   3.017 -0.3614  0.4132 -0.1159
   71A       C2 1768   5.940   7.117   3.052 -0.2547  0.2555  0.3682
   71A       H2 1769   5.839   7.118   3.090 -0.1034 -0.1852  0.8010
   71A       N3 1770   5.996   7.238   3.060 -0.0542 -0.0948 -0.0768
   71A       C4 1771   6.127   7.234   3.031  0.3051 -0.3634  1.1579
   71A      C3' 1772   6.299   7.540   3.282 -0.1042  0.7192 -0.0356
   71A      H3' 1773   6.373   7.461   3.279 -1.7421 -1.0741  2.4099
   71A      C2' 1774   6.160   7.490   3.234 -0.0487 -0.3379  0.3723
   71A     H2'1 1775   6.123   7.395   3.273 -2.2160  0.9807  1.7484
   71A      O2' 1776   6.064   7.593   3.255  0.6913  0.1351 -0.3238
   71A     HO'2 1777   6.022   7.588   3.341  0.4058  0.7979 -0.4215
   71A      O3' 1778   6.286   7.602   3.410 -0.4979  0.4800 -0.0750
   72G        P 1779   6.317   7.510   3.542 -0.3221  0.4579  0.1463
   72G      O1P 1780   6.331   7.586   3.667 -0.3767 -0.2444 -0.2124
   72G      O2P 1781   6.424   7.413   3.497  0.6548  0.1032 -0.4792
   72G      O5' 1782   6.183   7.423   3.552 -0.1527 -0.3253 -0.0138
   72G      C5' 1783   6.057   7.472   3.594  0.6500  0.2420  0.3560
   72G     H5'1 1784   6.037   7.548   3.519  0.5436 -0.8834 -0.8017
   72G     H5'2 1785   6.056   7.515   3.694 -2.6495  1.5955 -0.1336
   72G      C4' 1786   5.942   7.368   3.579 -0.4106  0.6554 -0.0235
   72G      H4' 1787   5.843   7.405   3.607 -1.3011 -1.8345  0.3913
   72G      O4' 1788   5.931   7.310   3.452  0.2663 -0.0651  0.8238
   72G      C1' 1789   5.894   7.177   3.467  0.4330 -0.7193  0.2585
   72G      H1' 1790   5.823   7.159   3.387 -0.2569  2.7668 -0.0654
   72G       N9 1791   5.994   7.084   3.417  0.0816 -0.3968 -0.1796
   72G       C8 1792   6.126   7.111   3.391 -0.1544  0.0491  0.6973
   72G       H8 1793   6.174   7.207   3.402  1.7687 -0.6069 -1.2400
   72G       N7 1794   6.186   7.016   3.331  0.0962 -0.1360 -0.4753
   72G       C5 1795   6.089   6.908   3.336  0.1748  0.2158 -0.1909
   72G       C6 1796   6.102   6.770   3.296 -0.4025  0.6607  0.0360
   72G       O6 1797   6.195   6.710   3.240 -0.5460  0.1053  0.4814
   72G       N1 1798   5.988   6.695   3.319  0.5111  0.1189 -0.4081
   72G       H1 1799   5.997   6.596   3.306  2.8961  0.2528 -0.1260
   72G       C2 1800   5.876   6.752   3.374  0.2815  0.4452  0.9084
   72G       N2 1801   5.769   6.685   3.359  0.1515  0.1269 -0.3251
   72G      H21 1802   5.765   6.595   3.312 -1.9056 -1.0164  1.7837
   72G      H22 1803   5.681   6.731   3.379 -0.6736 -1.0746 -1.0469
   72G       N3 1804   5.862   6.877   3.406  0.2085 -0.2272  0.4352
   72G       C4 1805   5.969   6.952   3.388 -0.4724  1.2846  0.1669
   72G      C3' 1806   5.957   7.249   3.677 -0.0668 -0.5157 -0.0891
   72G      H3' 1807   6.063   7.225   3.691  0.0295 -0.5482 -0.8286
   72G      C2' 1808   5.868   7.145   3.614  0.4047 -0.4469  0.3359
   72G     H2'1 1809   5.902   7.045   3.642  0.0255 -1.3651 -2.2167
   72G      O2' 1810   5.727   7.142   3.634 -0.2649  0.0838 -0.9125
   72G     HO'2 1811   5.709   7.076   3.701  0.1041  1.9773  1.1666
   72G      O3' 1812   5.905   7.295   3.807  0.0571  0.2925 -0.6106
   73A        P 1813   5.963   7.219   3.933 -0.1268  0.4295 -0.1240
   73A      O1P 1814   5.911   7.292   4.049  0.2266 -0.6203  0.1992
   73A      O2P 1815   6.115   7.208   3.923  0.3660 -0.1312 -0.2798
   73A      O5' 1816   5.907   7.068   3.924 -0.3636  0.4206 -0.0992
   73A      C5' 1817   5.774   7.041   3.952  0.7626 -0.4183  0.4912
   73A     H5'1 1818   5.713   7.108   3.891  2.4224  0.1768 -0.5920
   73A     H5'2 1819   5.750   7.059   4.056 -0.5130 -0.1316  0.1557
   73A      C4' 1820   5.725   6.904   3.927  0.4995 -0.1153 -0.3954
   73A      H4' 1821   5.621   6.903   3.956  1.0805  1.3097  2.0311
   73A      O4' 1822   5.742   6.872   3.788 -0.2572 -0.4794  0.2470
   73A      C1' 1823   5.764   6.734   3.778 -0.0613 -0.5282  0.2951
   73A      H1' 1824   5.690   6.690   3.712 -0.7961 -2.4754  2.3119
   73A       N9 1825   5.909   6.721   3.732 -0.0041  0.1804 -0.3137
   73A       C8 1826   6.012   6.805   3.740 -0.3441  0.7322 -0.4818
   73A       H8 1827   6.002   6.898   3.795  1.5084  1.4238 -1.2322
   73A       N7 1828   6.123   6.768   3.680 -0.2445  0.3039 -0.2257
   73A       C5 1829   6.086   6.641   3.627  0.2647  0.0879 -0.0531
   73A       C6 1830   6.147   6.535   3.550  0.6329  0.0314 -0.6174
   73A       N6 1831   6.270   6.535   3.500  0.6320 -0.1517  0.5973
   73A      H61 1832   6.335   6.607   3.527  0.7505  0.1111 -0.3660
   73A      H62 1833   6.287   6.471   3.424  0.4268  0.7162 -0.2007
   73A       N1 1834   6.083   6.424   3.511  0.2901  0.5357 -0.1874
   73A       C2 1835   5.954   6.418   3.547 -0.8551 -0.3371  0.8236
   73A       H2 1836   5.906   6.329   3.510 -1.0385 -0.4232  1.2554
   73A       N3 1837   5.881   6.503   3.619  0.0823  0.0232  0.0516
   73A       C4 1838   5.956   6.611   3.660  0.0580 -0.2779 -0.2890
   73A      C3' 1839   5.793   6.800   4.010 -0.0100  0.1153 -0.0861
   73A      H3' 1840   5.901   6.815   4.017 -0.2474  1.5820  0.7567
   73A      C2' 1841   5.754   6.682   3.921 -0.7512  0.4597 -0.6169
   73A     H2'1 1842   5.813   6.590   3.931  0.2574  1.1325 -0.2721
   73A      O2' 1843   5.623   6.642   3.930 -0.4112 -0.2627 -0.3005
   73A     HO'2 1844   5.613   6.563   3.877 -0.7564 -2.0883  2.2658
   73A      O3' 1845   5.743   6.779   4.139 -0.1211 -0.4037  0.1340
   74U        P 1846   5.825   6.697   4.246 -0.4115 -0.0041 -0.3733
   74U      O1P 1847   5.755   6.694   4.374 -0.3336 -0.0615 -0.7385
   74U      O2P 1848   5.961   6.754   4.245  0.1665 -0.5400  0.4898
   74U      O5' 1849   5.846   6.544   4.201 -0.2513 -0.5161  1.2210
   74U      C5' 1850   5.741   6.448   4.216 -0.4833  1.1141  0.3072
   74U     H5'1 1851   5.654   6.470   4.153  2.1588  2.9115 -3.1012
   74U     H5'2 1852   5.697   6.449   4.315 -0.2898 -0.7149  0.4518
   74U      C4' 1853   5.790   6.303   4.175  0.1214  0.0664 -0.2226
   74U      H4' 1854   5.715   6.225   4.184  1.1823 -0.9327  0.1537
   74U      O4' 1855   5.828   6.304   4.039  0.0073  0.4547  0.0222
   74U      C1' 1856   5.948   6.224   4.023 -0.0310 -0.5193  0.3130
   74U      H1' 1857   5.929   6.156   3.939  1.5973  1.8464 -2.1472
   74U       N1 1858   6.069   6.298   3.977  0.3118  0.3007  0.1708
   74U       C6 1859   6.090   6.434   3.988 -0.0350  0.4750  0.6904
   74U       H6 1860   6.018   6.497   4.040 -0.3313 -0.1383  1.0379
   74U       C5 1861   6.197   6.488   3.931  0.3538  0.8211  0.8272
   74U       H5 1862   6.214   6.595   3.939  2.0793  0.6562 -0.0496
   74U       C4 1863   6.292   6.409   3.852  0.4532  0.0659  0.0911
   74U       O4 1864   6.395   6.450   3.804  0.1644 -0.6904 -0.2231
   74U       N3 1865   6.258   6.285   3.831 -0.4094 -0.0326  0.5047
   74U       H3 1866   6.320   6.224   3.780  1.8468  0.5066  2.4285
   74U       C2 1867   6.160   6.224   3.899  0.3038  0.6115  0.7755
   74U       O2 1868   6.157   6.100   3.895 -0.0125  0.1728 -0.1551
   74U      C3' 1869   5.922   6.265   4.245  0.1694 -0.6244  0.1078
   74U      H3' 1870   6.002   6.340   4.246 -0.4453  0.0373  0.6115
   74U      C2' 1871   5.971   6.149   4.157 -0.2958 -0.3104 -0.3182
   74U     H2'1 1872   6.078   6.126   4.163 -0.4599 -0.9549  0.2398
   74U      O2' 1873   5.898   6.028   4.178  0.6145 -0.1982  0.2970
   74U     HO'2 1874   5.958   5.973   4.230 -0.7189 -0.7035  1.3711
   74U      O3' 1875   5.895   6.217   4.375  0.2670  0.8129 -0.7326
   75A        P 1876   6.002   6.210   4.485 -0.0327 -0.1023  0.0693
   75A      O1P 1877   5.932   6.156   4.602  0.2796  0.4600 -0.2236
   75A      O2P 1878   6.063   6.345   4.495 -0.1588 -0.1832 -0.5496
   75A      O5' 1879   6.100   6.110   4.441 -0.0264  0.4081  0.1216
   75A      C5' 1880   6.065   5.973   4.447 -0.3304 -0.2776  1.1154
   75A     H5'1 1881   5.968   5.953   4.402  0.7290 -0.4622 -1.2617
   75A     H5'2 1882   6.057   5.943   4.552 -3.3638  0.1562  1.0796
   75A      C4' 1883   6.175   5.888   4.378  0.1645  1.0607 -0.1800
   75A      H4' 1884   6.139   5.787   4.397 -0.7592  1.4661  0.2572
   75A      O4' 1885   6.192   5.914   4.237  0.3888 -0.1151  0.2392
   75A      C1' 1886   6.329   5.893   4.205 -0.6298 -0.5908 -0.2895
   75A      H1' 1887   6.344   5.806   4.141 -0.4061 -1.1661  0.5235
   75A       N9 1888   6.387   6.015   4.146  0.7463  0.3377  0.2136
   75A       C8 1889   6.363   6.144   4.177 -0.2865 -0.3675 -0.2062
   75A       H8 1890   6.298   6.168   4.260  0.4118 -1.0154  0.5356
   75A       N7 1891   6.436   6.232   4.110 -0.0658  0.2124 -0.3042
   75A       C5 1892   6.519   6.146   4.029  0.5979 -0.2393  0.4507
   75A       C6 1893   6.619   6.170   3.931 -0.2246  0.1338  0.1863
   75A       N6 1894   6.660   6.291   3.901  0.5664 -0.0501 -0.1717
   75A      H61 1895   6.611   6.370   3.941  2.1508  0.3681  0.9971
   75A      H62 1896   6.726   6.309   3.827  2.2493  0.6911  1.4360
   75A       N1 1897   6.672   6.068   3.870 -0.1640 -0.0363  0.2199
   75A       C2 1898   6.624   5.948   3.886 -0.1373 -0.1575 -0.0281
   75A       H2 1899   6.681   5.872   3.833  0.3197  1.0522 -1.3400
   75A       N3 1900   6.544   5.910   3.977  0.4485 -0.6852 -0.4237
   75A       C4 1901   6.485   6.014   4.042 -0.2642 -0.4358  0.2835
   75A      C3' 1902   6.313   5.911   4.442 -0.7413 -0.1750 -0.3542
   75A      H3' 1903   6.322   6.019   4.458 -0.2150 -0.4361  1.3334
   75A      C2' 1904   6.406   5.855   4.333 -0.5165  0.4801  0.0073
   75A     H2'1 1905   6.501   5.910   4.337 -1.1275  1.4914  2.2006
   75A      O2' 1906   6.409   5.713   4.320 -0.3986 -0.2116 -0.5075
   75A     HO'2 1907   6.412   5.682   4.411 -0.1378 -2.3095 -1.1797
   75A      O3' 1908   6.346   5.843   4.560  0.4453 -0.0512 -0.1298
   76A        P 1909   6.466   5.873   4.650  0.3171 -0.0664 -0.4850
   76A      O1P 1910   6.454   5.795   4.773 -0.5245 -0.0098  0.5997
   76A      O2P 1911   6.485   6.020   4.656 -0.4375  0.3441 -0.3645
   76A      O5' 1912   6.593   5.818   4.564  0.3732 -0.1813 -0.2185
   76A      C5' 1913   6.624   5.684   4.550  0.4653  0.0266 -0.2657
   76A     H5'1 1914   6.537   5.624   4.522 -0.8957  1.4182  0.7635
   76A     H5'2 1915   6.646   5.642   4.649 -2.9776 -1.3328  0.0911
   76A      C4' 1916   6.739   5.663   4.458 -1.0450  0.1635  0.2273
   76A      H4' 1917   6.746   5.558   4.431 -0.9189  0.3340 -0.4210
   76A      O4' 1918   6.722   5.732   4.335 -0.2251 -0.3681  0.4368
   76A      C1' 1919   6.852   5.793   4.299  0.1884  0.5689 -0.2915
   76A      H1' 1920   6.877   5.758   4.199  1.0508  1.1565 -0.2946
   76A       N9 1921   6.843   5.934   4.293 -1.3116 -0.8535  0.0885
   76A       C8 1922   6.782   6.028   4.372 -0.1394  0.4973  0.0286
   76A       H8 1923   6.734   6.005   4.466  1.6381 -0.7308  0.7006
   76A       N7 1924   6.773   6.152   4.327 -0.1729  0.0872  0.6795
   76A       C5 1925   6.839   6.139   4.206 -0.1802  0.5068  0.5616
   76A       C6 1926   6.883   6.230   4.108  0.1123 -0.6590  0.2095
   76A       N6 1927   6.864   6.361   4.103  0.0669  0.3382 -0.7330
   76A      H61 1928   6.797   6.400   4.167  1.0640  1.5787 -0.3977
   76A      H62 1929   6.929   6.410   4.043  3.2055 -0.9308  1.3756
   76A       N1 1930   6.972   6.193   4.018  0.0529 -0.0277 -0.3418
   76A       C2 1931   7.007   6.062   4.011  0.0142  0.7067  0.6869
   76A       H2 1932   7.077   6.035   3.934 -1.1497  1.4418 -0.6812
   76A       N3 1933   6.965   5.962   4.087 -0.0302  0.3490 -0.3126
   76A       C4 1934   6.887   6.008   4.188  0.6965 -0.6250  0.2934
   76A      C3' 1935   6.874   5.708   4.519 -0.3604 -0.3769 -0.4184
   76A      H3' 1936   6.868   5.808   4.561 -0.8062  0.2169 -1.8199
   76A      C2' 1937   6.959   5.733   4.391 -0.1239 -0.1797 -0.5293
   76A     H2'1 1938   7.046   5.794   4.413  0.9176 -1.2037 -1.6381
   76A      O2' 1939   7.007   5.615   4.331  0.2163 -0.2021  0.1540
   76A     HO'2 1940   7.082   5.586   4.384  0.2791 -1.9340 -0.8028
   76A      O3' 1941   6.928   5.606   4.606 -0.0152 -0.0651 -0.1393
   77U        P 1942   7.029   5.642   4.724 -0.1385  0.1269 -0.1171
   77U      O1P 1943   7.058   5.518   4.804 -0.5401 -0.3368 -0.0191
   77U      O2P 1944   6.973   5.752   4.794 -0.1251 -0.0011 -0.0742
   77U      O5' 1945   7.162   5.686   4.657 -0.8711  0.2544  0.1612
   77U      C5' 1946   7.252   5.592   4.597  0.8640  0.2714 -0.3949
   77U     H5'1 1947   7.196   5.536   4.523  1.6416 -1.8881  0.5722
   77U     H5'2 1948   7.295   5.524   4.671  0.9643 -0.2586 -0.9399
   77U      C4' 1949   7.362   5.672   4.528 -0.1246 -0.0187  0.7534
   77U      H4' 1950   7.432   5.601   4.484 -0.8137 -0.7431  0.8011
   77U      O4' 1951   7.311   5.737   4.410  0.3700  0.4108 -0.0500
   77U      C1' 1952   7.365   5.872   4.404 -0.3789  1.0739  0.5270
   77U      H1' 1953   7.421   5.867   4.310 -2.6990 -2.2932 -0.8559
   77U       N1 1954   7.266   5.975   4.390  0.1219 -0.1346 -0.2434
   77U       C6 1955   7.191   6.013   4.504 -0.3775 -1.0546  0.5823
   77U       H6 1956   7.181   5.943   4.586 -0.1155 -1.3547  0.3613
   77U       C5 1957   7.131   6.137   4.503  0.1568  0.3371  0.3202
   77U       H5 1958   7.076   6.169   4.590  2.2611  1.5580  1.2987
   77U       C4 1959   7.132   6.223   4.389 -0.3261 -0.8974  0.8265
   77U       O4 1960   7.064   6.326   4.379 -0.1534 -0.4672 -0.3265
   77U       N3 1961   7.216   6.187   4.289 -0.2939  0.0792  0.6302
   77U       H3 1962   7.218   6.252   4.212 -0.5429 -0.5865  0.0576
   77U       C2 1963   7.284   6.062   4.284  0.3090  0.4992  0.2775
   77U       O2 1964   7.352   6.039   4.182  0.5117  0.4242 -0.2043
   77U      C3' 1965   7.439   5.769   4.618  1.0173  0.1351 -0.4990
   77U      H3' 1966   7.381   5.803   4.704  1.0724 -0.1629 -0.3421
   77U      C2' 1967   7.457   5.892   4.526  0.0929  0.3663  0.5478
   77U     H2'1 1968   7.439   5.987   4.575  2.9391  0.6022  1.3178
   77U      O2' 1969   7.590   5.916   4.472  0.0389 -0.6923 -0.2803
   77U     HO'2 1970   7.648   5.871   4.534 -1.0471 -1.0847  0.4852
   77U      O3' 1971   7.564   5.717   4.659 -0.3523 -0.1032  0.1769
   78U        P 1972   7.656   5.764   4.782 -0.0810  0.6538 -0.3299
   78U      O1P 1973   7.741   5.653   4.817 -0.4424  0.4552 -0.5898
   78U      O2P 1974   7.576   5.828   4.886 -0.3947 -0.4480  0.4152
   78U      O5' 1975   7.743   5.877   4.717  0.1451  0.5094  0.8151
   78U      C5' 1976   7.848   5.838   4.636 -0.7170  0.1511  0.4550
   78U     H5'1 1977   7.810   5.782   4.550  1.7165  0.8022 -1.1291
   78U     H5'2 1978   7.906   5.772   4.701 -0.6631 -0.1155  0.1355
   78U      C4' 1979   7.928   5.957   4.582  0.0472  1.1011 -0.2671
   78U      H4' 1980   8.021   5.920   4.537 -1.1145 -1.4274 -0.8021
   78U      O4' 1981   7.855   6.022   4.475 -1.2071  0.3784  0.0208
   78U      C1' 1982   7.871   6.166   4.487 -0.4637  1.2430  0.4220
   78U      H1' 1983   7.901   6.213   4.393 -2.3935  1.2684 -0.2330
   78U       N1 1984   7.748   6.239   4.519  0.4236 -0.5771 -0.3273
   78U       C6 1985   7.641   6.182   4.592  0.1928 -0.1344 -0.2225
   78U       H6 1986   7.666   6.087   4.637  2.6625  0.0557 -1.0345
   78U       C5 1987   7.515   6.234   4.604  0.0321 -0.5519  0.1376
   78U       H5 1988   7.438   6.191   4.666  0.4480  0.6890  1.5596
   78U       C4 1989   7.485   6.354   4.526 -0.1623 -0.8239  0.7869
   78U       O4 1990   7.376   6.412   4.516  0.3444  0.9161  0.7259
   78U       N3 1991   7.593   6.409   4.458 -0.2749 -0.4045 -0.0088
   78U       H3 1992   7.583   6.505   4.427 -0.5997 -0.1868  0.7329
   78U       C2 1993   7.725   6.362   4.461 -0.0481  0.8334  0.7062
   78U       O2 1994   7.812   6.431   4.405 -0.4026  0.6870 -0.1941
   78U      C3' 1995   7.962   6.064   4.687  1.0377  0.1115  0.1346
   78U      H3' 1996   7.883   6.093   4.758  0.8554  2.2337 -0.8454
   78U      C2' 1997   7.985   6.175   4.593  0.6457  0.0026 -0.2412
   78U     H2'1 1998   7.956   6.266   4.647 -2.7564 -0.8547 -0.3820
   78U      O2' 1999   8.110   6.185   4.531 -0.1575 -0.0011  0.1481
   78U     HO'2 2000   8.173   6.165   4.601  0.4577  0.6982 -0.1924
   78U      O3' 2001   8.082   6.015   4.754  0.4627  0.0187  0.4311
   79A        P 2002   8.120   6.069   4.899  0.1203  0.0638  0.1028
   79A      O1P 2003   8.249   6.007   4.925  0.8732  0.6842  0.0892
   79A      O2P 2004   8.013   6.046   4.992 -0.1634 -0.2501 -0.5677
   79A      O5' 2005   8.129   6.228   4.894 -0.0313  0.4301  0.0913
   79A      C5' 2006   8.245   6.288   4.847 -0.2791  0.4199  0.3698
   79A     H5'1 2007   8.278   6.250   4.751  0.1374  0.2448  0.5788
   79A     H5'2 2008   8.323   6.270   4.921 -0.2738  1.0425  0.5251
   79A      C4' 2009   8.242   6.442   4.831  0.1672  0.4961 -0.1792
   79A      H4' 2010   8.339   6.475   4.795  1.7557 -1.6382  1.8736
   79A      O4' 2011   8.133   6.482   4.737  0.1751 -0.1297 -0.0683
   79A      C1' 2012   8.089   6.613   4.768  0.0125 -0.3518  0.3323
   79A      H1' 2013   8.113   6.677   4.683  0.1903  0.1810  0.7768
   79A       N9 2014   7.946   6.600   4.797  0.1962 -0.6096  0.1773
   79A       C8 2015   7.883   6.497   4.856  1.3476 -0.7672 -0.1666
   79A       H8 2016   7.924   6.412   4.908 -1.2356 -1.8063  0.3104
   79A       N7 2017   7.751   6.506   4.850 -0.0970 -0.1463 -0.6860
   79A       C5 2018   7.730   6.618   4.771 -0.2720 -0.0828  0.2369
   79A       C6 2019   7.617   6.693   4.735 -0.4173  0.2792 -0.0882
   79A       N6 2020   7.492   6.653   4.761  0.7339  0.0018  0.1208
   79A      H61 2021   7.473   6.569   4.813 -0.9575  0.3310  0.0856
   79A      H62 2022   7.413   6.705   4.725  0.8659 -1.5191 -2.5886
   79A       N1 2023   7.630   6.802   4.663  0.0392  0.1542  0.6715
   79A       C2 2024   7.753   6.842   4.628 -0.1230  1.5346  1.0845
   79A       H2 2025   7.758   6.929   4.564 -0.2035 -0.3693 -1.7283
   79A       N3 2026   7.869   6.786   4.664  0.3691 -0.4187  0.1210
   79A       C4 2027   7.847   6.671   4.733  0.3290 -0.2228 -0.4441
   79A      C3' 2028   8.202   6.520   4.953  0.1522  0.3690  0.0759
   79A      H3' 2029   8.118   6.473   5.005 -0.4526  0.0081 -1.1803
   79A      C2' 2030   8.157   6.656   4.899 -0.1360  0.1863 -0.3712
   79A     H2'1 2031   8.079   6.694   4.966 -1.1550  0.2382 -1.5448
   79A      O2' 2032   8.266   6.741   4.874 -0.4268 -0.0165  0.0223
   79A     HO'2 2033   8.321   6.745   4.953  0.6725 -1.6957 -0.6343
   79A      O3' 2034   8.307   6.536   5.047 -0.2452  0.4663  0.8015
   80A        P 2035   8.283   6.547   5.201 -0.2743 -0.0488  0.5038
   80A      O1P 2036   8.414   6.541   5.269 -0.1651  0.1924  0.8087
   80A      O2P 2037   8.178   6.450   5.241  0.4793 -1.0267 -0.6529
   80A      O5' 2038   8.215   6.691   5.230  0.2777  0.6002  0.4475
   80A      C5' 2039   8.286   6.811   5.213 -0.1589  0.0438 -0.8064
   80A     H5'1 2040   8.355   6.814   5.129 -0.0159 -0.2850 -0.7027
   80A     H5'2 2041   8.343   6.830   5.305  0.9722  2.0179 -1.8410
   80A      C4' 2042   8.195   6.934   5.220  0.7233 -0.8930  0.1785
   80A      H4' 2043   8.256   7.023   5.229 -1.3439  0.4455  2.0077
   80A      O4' 2044   8.104   6.946   5.112  0.0683 -0.5206 -0.0080
   80A      C1' 2045   7.983   6.998   5.156 -0.0585 -0.0835 -0.5212
   80A      H1' 2046   7.964   7.094   5.108 -2.6941  0.1533  0.7794
   80A       N9 2047   7.880   6.901   5.120 -0.2367  0.4768  0.3546
   80A       C8 2048   7.878   6.769   5.140  0.3471  0.5074  0.2994
   80A       H8 2049   7.962   6.712   5.175  1.0495 -1.0088 -3.3913
   80A       N7 2050   7.758   6.719   5.142 -0.8878 -0.0921  0.4355
   80A       C5 2051   7.676   6.817   5.082 -0.2762  0.2339  0.5409
   80A       C6 2052   7.545   6.832   5.060  0.5854  0.5042 -0.1422
   80A       N6 2053   7.472   6.723   5.063  0.5411  0.2517 -0.1082
   80A      H61 2054   7.515   6.634   5.082 -0.4079 -0.7711 -2.3251
   80A      H62 2055   7.378   6.734   5.028  0.1846  2.4559  1.3703
   80A       N1 2056   7.494   6.943   5.007 -0.0749  0.1129 -0.2678
   80A       C2 2057   7.582   7.042   4.985  0.0365  0.0152 -0.0246
   80A       H2 2058   7.543   7.136   4.948  0.9280 -0.2818 -1.8914
   80A       N3 2059   7.710   7.040   5.004 -0.0407 -0.2581  0.0148
   80A       C4 2060   7.758   6.926   5.054  1.1493  0.0265  0.3613
   80A      C3' 2061   8.108   6.936   5.349  0.2961 -0.2245  0.4312
   80A      H3' 2062   8.075   6.834   5.365 -0.2709  0.0959  1.4189
   80A      C2' 2063   7.985   7.020   5.306 -0.4016 -0.2960  0.1269
   80A     H2'1 2064   7.895   6.990   5.360 -0.0954  1.2853  1.6298
   80A      O2' 2065   8.014   7.155   5.341  0.8027  0.4404 -0.2730
   80A     HO'2 2066   8.082   7.156   5.408  0.9988 -2.0475 -0.3313
   80A      O3' 2067   8.174   6.985   5.461 -0.2494  0.0823  0.0630
   81U        P 2068   8.101   6.976   5.608  0.2705  0.1019  0.1887
   81U      O1P 2069   8.196   7.013   5.712  0.6251 -0.5945 -0.2983
   81U      O2P 2070   8.034   6.847   5.624  0.3556 -0.6097 -0.5157
   81U      O5' 2071   7.992   7.088   5.613  0.6405 -0.3534  0.0223
   81U      C5' 2072   8.017   7.223   5.654 -0.2203 -0.2425  0.4559
   81U     H5'1 2073   8.097   7.267   5.595 -1.3879  0.4412 -0.6612
   81U     H5'2 2074   8.039   7.219   5.761 -1.2519  2.3275  0.8195
   81U      C4' 2075   7.888   7.309   5.644  0.2206  0.1484 -0.1584
   81U      H4' 2076   7.919   7.410   5.668  0.4618  0.7029 -2.5374
   81U      O4' 2077   7.843   7.307   5.511 -0.9193  0.4807 -0.0520
   81U      C1' 2078   7.707   7.348   5.515  0.0650 -0.1622 -0.1695
   81U      H1' 2079   7.687   7.444   5.468  2.6085  0.4143 -0.2375
   81U       N1 2080   7.623   7.249   5.438 -0.0014  0.5104 -0.4197
   81U       C6 2081   7.653   7.115   5.458  0.1136  0.4640  0.6281
   81U       H6 2082   7.746   7.083   5.503 -0.4443 -2.5592 -0.1399
   81U       C5 2083   7.565   7.019   5.424 -0.5603  0.1103 -0.0831
   81U       H5 2084   7.603   6.918   5.425  0.2656  0.3918 -1.1174
   81U       C4 2085   7.434   7.049   5.366  0.6790  0.6267  0.2336
   81U       O4 2086   7.352   6.964   5.340 -0.0110 -0.3953 -0.4781
   81U       N3 2087   7.413   7.185   5.342  0.0767  0.7288  0.7756
   81U       H3 2088   7.319   7.202   5.312  0.5505 -1.1460 -2.0889
   81U       C2 2089   7.496   7.289   5.380  0.2269  0.0089  0.2047
   81U       O2 2090   7.455   7.407   5.389 -0.1120 -0.2653 -0.1393
   81U      C3' 2091   7.765   7.269   5.730  0.3386 -0.4892 -0.0944
   81U      H3' 2092   7.750   7.162   5.713 -1.4531 -0.0392 -1.6439
   81U      C2' 2093   7.663   7.354   5.661  0.4550  0.2495  0.4417
   81U     H2'1 2094   7.564   7.313   5.679  0.4054  0.7211  1.3031
   81U      O2' 2095   7.670   7.491   5.710  0.5883 -1.1293  0.4077
   81U     HO'2 2096   7.658   7.493   5.805 -2.1413  0.3681  0.1315
   81U      O3' 2097   7.774   7.301   5.867  0.1553  0.6570  0.3711
   82U        P 2098   7.686   7.222   5.978  0.2785  0.0347  0.0895
   82U      O1P 2099   7.544   7.261   5.960  0.0966  0.3067 -0.1088
   82U      O2P 2100   7.751   7.257   6.105 -0.0163 -0.1661 -0.3312
   82U      O5' 2101   7.705   7.065   5.943  0.0288  0.5253 -0.0471
   82U      C5' 2102   7.825   6.999   5.992  0.2622 -0.1145 -0.0616
   82U     H5'1 2103   7.838   7.032   6.095 -2.9314  0.0525  0.4038
   82U     H5'2 2104   7.914   7.040   5.944  1.5267 -0.5600  1.8208
   82U      C4' 2105   7.832   6.844   5.974 -0.3307  0.2781 -0.1763
   82U      H4' 2106   7.934   6.808   5.993  0.8994  3.0886 -0.9209
   82U      O4' 2107   7.735   6.777   6.052 -0.5405  0.1176  0.1364
   82U      C1' 2108   7.646   6.711   5.964 -0.4691  0.1402  0.0818
   82U      H1' 2109   7.681   6.608   5.966  0.7988  0.5234 -0.8837
   82U       N1 2110   7.510   6.732   6.020  0.0827 -0.6997  0.1184
   82U       C6 2111   7.458   6.863   6.033 -1.0649  0.0497 -0.2660
   82U       H6 2112   7.525   6.946   6.013 -1.7659  1.0022  1.1525
   82U       C5 2113   7.331   6.887   6.073  0.0028 -0.3682  0.9094
   82U       H5 2114   7.303   6.991   6.084  3.6313  0.7098  1.0091
   82U       C4 2115   7.230   6.778   6.090  0.2447  0.2388  0.7931
   82U       O4 2116   7.111   6.790   6.129 -0.1894  0.4231  0.1220
   82U       N3 2117   7.291   6.656   6.070 -0.3259 -0.1329 -0.4577
   82U       H3 2118   7.224   6.580   6.069  0.1455 -0.5760  0.4604
   82U       C2 2119   7.426   6.631   6.043  0.4951  0.5289 -0.4370
   82U       O2 2120   7.459   6.507   6.044  0.1189 -0.3476 -0.0510
   82U      C3' 2121   7.809   6.814   5.828  0.3206  0.4665  0.4429
   82U      H3' 2122   7.825   6.898   5.760  2.0776 -0.4978 -0.3991
   82U      C2' 2123   7.670   6.771   5.818  0.1066  0.2880 -0.8034
   82U     H2'1 2124   7.603   6.855   5.799  1.4607  1.6612  0.2483
   82U      O2' 2125   7.648   6.676   5.713 -0.2072 -0.3667 -0.0573
   82U     HO'2 2126   7.707   6.707   5.644  0.6304  0.3242  0.9397
   82U      O3' 2127   7.890   6.708   5.781  0.0594  0.0254 -0.3859
   82U      H3T 2128   7.947   6.745   5.713 -0.0900  1.0905  0.0479
   8.58295   8.58295   6.06945   0.00000   0.00000   0.00000   0.00000   4.29184   4.29184
