# Supplementary material for: Constant-pH Molecular Dynamics of Cationic Peptide Dendrimers Binding to siRNA
Source: J Chem Inf Model. 2026 Feb 5;66(8):4734–43. doi: 10.1021/acs.jcim.5c02636 (PMC13126635; doi:10.1021/acs.jcim.5c02636)
Supplement: Supplementary file 2 [file ci5c02636_si_002.zip › zip/MH18_07_out_9.gro]

Protein
 2128
    1LY0      N    1   5.994   6.209   4.287 -0.2737 -0.4156 -0.1316
    1LY0     H1    2   5.980   6.139   4.359  0.3045 -1.6661 -1.1990
    1LY0     H2    3   5.905   6.223   4.242  0.7214 -0.2303 -2.1615
    1LY0     H3    4   6.067   6.191   4.220  0.8906 -0.5674  1.1189
    1LY0     CA    5   6.035   6.347   4.339 -0.2465  0.2432  0.1932
    1LY0     HA    6   6.007   6.341   4.444 -1.0517 -0.1091 -0.0339
    1LY0     CB    7   6.188   6.365   4.335 -0.1232  0.2786  0.3458
    1LY0    HB1    8   6.212   6.461   4.381  3.7112 -0.8634  1.0746
    1LY0    HB2    9   6.227   6.378   4.234  1.8439 -1.2909  0.8403
    1LY0     CG   10   6.276   6.260   4.411  0.1472  0.2201 -0.2974
    1LY0    HG1   11   6.381   6.287   4.409  0.5915 -1.4002  0.0011
    1LY0    HG2   12   6.284   6.165   4.358 -0.5646 -0.2207  0.3683
    1LY0     CD   13   6.233   6.239   4.560 -0.8563  0.8312 -0.2711
    1LY0    HD1   14   6.136   6.189   4.567  0.0405 -0.9493  0.2109
    1LY0    HD2   15   6.242   6.337   4.608 -2.0053  0.7784  0.0901
    1LY0     CE   16   6.344   6.148   4.616  0.1154  0.4039 -0.3740
    1LY0    HE1   17   6.444   6.192   4.618  0.3107 -0.0283  1.4712
    1LY0    HE2   18   6.355   6.058   4.556  0.8904 -0.3060  0.7821
    1LY0     NZ   19   6.310   6.101   4.750  1.1032  0.1121 -0.1972
    1LY0    HZ1   20   6.333   6.170   4.820 -0.6239  0.9789 -0.4184
    1LY0    HZ2   21   6.211   6.108   4.767  0.9929 -1.9075  0.1315
    1LY0    HZ3   22   6.346   6.009   4.769 -1.1656 -0.3359  2.5420
    1LY0      C   23   5.973   6.469   4.264 -0.3606  0.3967 -0.1661
    1LY0      O   24   6.017   6.495   4.152 -0.1969 -1.2220  0.2110
    2LER      N   25   5.874   6.529   4.319  0.2082 -0.6262  0.3546
    2LER      H   26   5.837   6.498   4.407  0.2496  0.5326  0.8062
    2LER     CA   27   5.792   6.630   4.250 -0.4244  0.1871 -0.3701
    2LER     HA   28   5.743   6.575   4.170 -0.5677 -2.8589  1.6265
    2LER     CB   29   5.676   6.677   4.350 -0.7524 -0.5123  0.6387
    2LER    HB1   30   5.719   6.739   4.428  0.7535 -2.1691  1.2184
    2LER    HB2   31   5.640   6.580   4.386 -0.7515 -0.6535  0.2605
    2LER     CG   32   5.564   6.760   4.288 -0.7701  0.0046 -0.4570
    2LER     HG   33   5.612   6.851   4.252 -0.3385  0.0325  0.1860
    2LER    CD1   34   5.505   6.690   4.170 -0.7192 -0.7224 -0.1907
    2LER   HD11   35   5.478   6.585   4.181  0.4536 -0.9932  0.2718
    2LER   HD12   36   5.414   6.743   4.141 -1.0554 -0.6995  0.8883
    2LER   HD13   37   5.567   6.701   4.081 -2.0459  0.5555 -1.0069
    2LER    CD2   38   5.455   6.787   4.385  0.6993 -0.6305 -0.5256
    2LER   HD21   39   5.491   6.836   4.475 -2.0717  2.1941 -0.7709
    2LER   HD22   40   5.381   6.852   4.339  0.6176  1.0064  1.7316
    2LER   HD23   41   5.400   6.699   4.421 -0.8411  0.9262  1.1356
    2LER      C   42   5.870   6.751   4.190 -0.0758  0.6468  0.4257
    2LER      O   43   5.967   6.801   4.255  0.5905 -0.1947  0.6784
    3LYR      N   44   5.842   6.777   4.062  0.6824 -0.4953  0.1374
    3LYR      H   45   5.780   6.714   4.012  2.3716 -1.0371 -1.3725
    3LYR     CA   46   5.914   6.863   3.974 -0.5909 -0.0407  0.7958
    3LYR     HA   47   6.022   6.847   3.981 -0.4659 -0.2998 -1.2168
    3LYR     CB   48   5.875   6.839   3.827  0.4314  0.2991  0.0317
    3LYR    HB1   49   5.911   6.915   3.758 -1.1933 -0.7740 -2.1474
    3LYR    HB2   50   5.772   6.872   3.813  0.1814 -0.6162 -0.3745
    3LYR     CG   51   5.887   6.696   3.752  0.2041 -0.2920 -0.1549
    3LYR    HG1   52   5.877   6.712   3.645  0.1033 -1.8006 -0.3923
    3LYR    HG2   53   5.805   6.632   3.785  2.1392 -1.6378  2.5088
    3LYR     CD   54   6.018   6.622   3.773 -0.0743  0.6339 -0.2408
    3LYR    HD1   55   6.042   6.637   3.878 -0.7510 -0.1065  0.0262
    3LYR    HD2   56   6.097   6.674   3.719  1.3025  0.2206  1.3128
    3LYR     CE   57   6.031   6.478   3.738  0.3510 -0.0756  0.0887
    3LYR    HE1   58   6.125   6.449   3.785 -0.1590 -0.9703  0.5810
    3LYR    HE2   59   6.036   6.465   3.630  1.7336  0.4602  0.0646
    3LYR     NZ   60   5.919   6.407   3.800 -0.6059 -0.3609  0.7546
    3LYR    HZ1   61   5.924   6.406   3.901  2.8260  2.1067  0.8190
    3LYR      C   62   5.902   7.011   4.015  0.2117  0.2712 -0.1220
    3LYR      O   63   5.810   7.057   4.085 -0.2026  0.0861 -0.2102
    4LY0      N   64   5.998   7.094   3.973 -0.0683 -0.1867 -0.3470
    4LY0      H   65   6.058   7.056   3.901 -0.1766 -0.7966 -0.1213
    4LY0     CA   66   5.991   7.242   3.969 -0.2851 -0.1395  0.2791
    4LY0     HA   67   5.983   7.264   4.076  1.0900 -2.7822  0.9994
    4LY0     CB   68   6.131   7.300   3.911  1.0339  0.2704 -0.0476
    4LY0    HB1   69   6.123   7.406   3.884 -3.3644  0.3918  0.9567
    4LY0    HB2   70   6.170   7.251   3.822  0.0557  2.3450 -1.7154
    4LY0     CG   71   6.238   7.288   4.023 -0.4331  0.0870  0.6167
    4LY0    HG1   72   6.236   7.183   4.050  0.5756 -0.7400 -2.1651
    4LY0    HG2   73   6.212   7.353   4.106  0.3968  0.3214  0.7000
    4LY0     CD   74   6.378   7.325   3.970  0.0652  0.3799  0.4281
    4LY0    HD1   75   6.386   7.432   3.952  2.6467  0.2174  0.2031
    4LY0    HD2   76   6.400   7.269   3.879  1.7206 -2.6553  2.4976
    4LY0     CE   77   6.484   7.283   4.068  0.2448  0.1733  0.1346
    4LY0    HE1   78   6.573   7.308   4.010 -0.8599  0.3006 -1.5402
    4LY0    HE2   79   6.477   7.177   4.091  0.2860  0.4417  1.4999
    4LY0     NZ   80   6.479   7.371   4.188  0.0633  0.0444 -0.2672
    4LY0    HZ1   81   6.383   7.386   4.219 -0.3893 -2.3818 -0.3395
    4LY0    HZ2   82   6.518   7.330   4.271  1.0070  1.0282 -0.1919
    4LY0    HZ3   83   6.536   7.450   4.161  0.9712 -0.7579 -0.7699
    4LY0      C   84   5.866   7.307   3.914  0.1832 -0.4825 -0.4245
    4LY0      O   85   5.796   7.252   3.833 -0.0746  0.0347  0.5742
    5LER      N   86   5.845   7.430   3.958 -0.0317 -0.6539 -0.0341
    5LER      H   87   5.932   7.466   3.995 -1.0203  0.1608  1.6510
    5LER     CA   88   5.752   7.534   3.906 -0.1136 -0.2491  0.2520
    5LER     HA   89   5.702   7.497   3.817  0.7004 -0.4840 -0.1161
    5LER     CB   90   5.656   7.586   4.013  0.4787  0.1926 -0.2825
    5LER    HB1   91   5.609   7.682   3.991 -0.4781  0.0694  1.0950
    5LER    HB2   92   5.711   7.597   4.106 -0.2209 -1.4252  0.3370
    5LER     CG   93   5.546   7.487   4.037 -0.1380 -0.2330 -0.1405
    5LER     HG   94   5.598   7.391   4.048 -2.1427 -1.1757  1.8268
    5LER    CD1   95   5.465   7.505   4.156  0.1657  1.2541 -0.8762
    5LER   HD11   96   5.420   7.605   4.159 -0.9478  0.7390  0.7125
    5LER   HD12   97   5.389   7.428   4.170  2.7434 -0.9502  2.4397
    5LER   HD13   98   5.536   7.487   4.236  0.1792  1.0811 -0.9276
    5LER    CD2   99   5.438   7.469   3.928 -0.7068  0.3793  0.7845
    5LER   HD21  100   5.470   7.462   3.824 -2.5424  1.6855  0.0731
    5LER   HD22  101   5.384   7.375   3.938 -0.1592  0.0843  1.0100
    5LER   HD23  102   5.362   7.546   3.938 -0.8038  0.1079  2.2252
    5LER      C  103   5.828   7.657   3.850 -0.5332  0.2847  0.3982
    5LER      O  104   5.780   7.724   3.757  0.1109  0.6203  0.4831
    6LYR      N  105   5.954   7.679   3.897  0.6568 -0.3512 -0.3540
    6LYR      H  106   5.977   7.643   3.988  0.6546 -0.0520 -0.2332
    6LYR     CA  107   6.059   7.754   3.829 -0.2716 -0.0941  0.2420
    6LYR     HA  108   6.028   7.856   3.811 -2.1801 -0.7567 -0.4464
    6LYR     CB  109   6.182   7.767   3.919  0.8939 -1.3798 -0.0814
    6LYR    HB1  110   6.253   7.825   3.862 -0.7860  0.6428 -0.2264
    6LYR    HB2  111   6.243   7.678   3.939 -0.2369 -2.3794 -0.9146
    6LYR     CG  112   6.152   7.855   4.044 -0.0319 -0.2275 -0.2354
    6LYR    HG1  113   6.069   7.811   4.100 -0.1243 -2.3317 -1.8889
    6LYR    HG2  114   6.124   7.954   4.009  0.4054 -0.0904 -0.2052
    6LYR     CD  115   6.272   7.873   4.139  0.8200  0.0791  0.1343
    6LYR    HD1  116   6.255   7.944   4.219  0.0404  2.7366 -2.2278
    6LYR    HD2  117   6.361   7.909   4.087  0.3852  2.7647  1.1042
    6LYR     CE  118   6.306   7.744   4.212 -0.6616 -0.1646  0.3807
    6LYR    HE1  119   6.317   7.658   4.146 -1.4485 -1.1158  1.4472
    6LYR    HE2  120   6.228   7.715   4.283 -0.6737  1.2418  0.9780
    6LYR     NZ  121   6.422   7.762   4.292 -0.5662  0.8179 -0.4932
    6LYR    HZ1  122   6.407   7.828   4.367 -0.3116  0.3036  0.0253
    6LYR      C  123   6.103   7.697   3.695  0.0643 -0.1367 -1.1672
    6LYR      O  124   6.102   7.578   3.673 -0.6958  0.2112 -0.1519
    7LER      N  125   6.151   7.788   3.611  0.2176  0.3894 -1.0690
    7LER      H  126   6.155   7.887   3.632 -0.3198  0.0563  0.8155
    7LER     CA  127   6.163   7.761   3.468 -0.0576  0.7003  0.0164
    7LER     HA  128   6.120   7.662   3.454  0.8691  0.3235 -0.2309
    7LER     CB  129   6.087   7.866   3.391 -0.1378 -0.0777 -0.9052
    7LER    HB1  130   6.167   7.933   3.360  0.0914  0.3082  0.4867
    7LER    HB2  131   6.023   7.922   3.459  0.7481  0.0607 -0.1797
    7LER     CG  132   6.007   7.805   3.278 -0.4902  0.1355  0.1858
    7LER     HG  133   6.069   7.732   3.227 -0.8327  0.0719 -0.1453
    7LER    CD1  134   5.869   7.754   3.321  0.7514 -0.3102  0.1203
    7LER   HD11  135   5.822   7.701   3.239 -1.1338  0.3640  0.7266
    7LER   HD12  136   5.898   7.688   3.403  2.6144 -1.0226 -1.0385
    7LER   HD13  137   5.812   7.844   3.343  0.9392 -0.3532  0.8059
    7LER    CD2  138   5.985   7.921   3.179  0.8431  0.3299 -0.5650
    7LER   HD21  139   5.939   7.884   3.087  1.6709  0.1657 -0.9179
    7LER   HD22  140   5.915   7.992   3.222  0.5635 -0.1288 -0.2512
    7LER   HD23  141   6.075   7.974   3.148  0.9367  1.0234  0.8303
    7LER      C  142   6.313   7.749   3.427  0.5441  0.3890 -0.2072
    7LER      O  143   6.404   7.805   3.488  0.9095  0.5705 -0.0030
    8LER      N  144   6.335   7.671   3.317 -0.1319  0.1990 -0.5980
    8LER      H  145   6.258   7.611   3.291  0.5524 -0.7774 -0.4050
    8LER     CA  146   6.463   7.652   3.247  0.5882  0.4738 -0.1278
    8LER     HA  147   6.439   7.575   3.174 -1.7887  1.8072 -0.8491
    8LER     CB  148   6.507   7.775   3.173 -1.0251 -0.6683 -0.1346
    8LER    HB1  149   6.591   7.748   3.109 -1.4395  0.6882 -1.2958
    8LER    HB2  150   6.550   7.845   3.244  1.0012 -1.7138 -0.2593
    8LER     CG  151   6.398   7.840   3.086 -0.1779  0.0849 -0.5506
    8LER     HG  152   6.326   7.882   3.156  0.7595 -0.8847  1.0661
    8LER    CD1  153   6.464   7.945   3.005  0.2469 -0.9593 -0.9242
    8LER   HD11  154   6.555   7.920   2.950  0.9546  2.7244 -1.6999
    8LER   HD12  155   6.404   8.001   2.934 -1.9478 -1.9563  0.0484
    8LER   HD13  156   6.480   8.030   3.072 -0.3028 -1.9413  0.4891
    8LER    CD2  157   6.323   7.746   2.988 -0.5010 -0.1887 -0.5213
    8LER   HD21  158   6.266   7.672   3.043 -2.1403  1.0755 -0.4268
    8LER   HD22  159   6.252   7.803   2.927  0.1154 -0.1786 -1.2443
    8LER   HD23  160   6.402   7.703   2.926  0.3616  0.0939  0.3509
    8LER      C  161   6.583   7.596   3.330  0.7076  0.4468  0.5030
    8LER      O  162   6.699   7.633   3.307  0.1531  0.3050 -0.1226
    9LYR      N  163   6.558   7.517   3.435 -0.2273 -1.2246 -0.1155
    9LYR      H  164   6.464   7.481   3.446  0.3917 -3.0113 -0.5310
    9LYR     CA  165   6.659   7.467   3.526 -0.5227 -0.1579  0.3859
    9LYR     HA  166   6.759   7.499   3.496 -0.9330  0.4138 -0.3989
    9LYR     CB  167   6.629   7.523   3.668  0.1527 -0.5821 -0.7918
    9LYR    HB1  168   6.650   7.444   3.740  2.1115  0.7760  0.2188
    9LYR    HB2  169   6.525   7.544   3.692  0.4925  0.7046 -0.3630
    9LYR     CG  170   6.720   7.638   3.715 -0.2862 -0.2409 -0.6501
    9LYR    HG1  171   6.719   7.717   3.640  0.9694  1.4861  1.0764
    9LYR    HG2  172   6.819   7.594   3.718  0.1855  0.8150  2.3770
    9LYR     CD  173   6.678   7.701   3.853 -0.0480 -0.4780  0.3553
    9LYR    HD1  174   6.738   7.791   3.871  0.4345 -0.8488  0.6240
    9LYR    HD2  175   6.700   7.627   3.930  0.2505 -0.3673  0.3800
    9LYR     CE  176   6.535   7.740   3.867 -0.1194  0.7285  0.4027
    9LYR    HE1  177   6.521   7.772   3.970 -1.9964 -1.0771  0.7634
    9LYR    HE2  178   6.478   7.648   3.860 -0.4475  0.7464  2.3291
    9LYR     NZ  179   6.494   7.845   3.769 -0.0959 -0.3723 -0.1222
    9LYR    HZ1  180   6.455   7.811   3.682 -2.2431  2.2392 -0.3161
    9LYR      C  181   6.669   7.315   3.520  0.1469 -0.1026  0.2933
    9LYR      O  182   6.778   7.264   3.563  0.1603  0.4686 -0.3272
   10LER      N  183   6.559   7.244   3.493  0.0658 -0.5918  0.3774
   10LER      H  184   6.470   7.289   3.475  0.1796 -0.3224  0.4728
   10LER     CA  185   6.546   7.099   3.500 -0.0383  0.2150  0.3623
   10LER     HA  186   6.643   7.055   3.478 -0.3887 -0.4531  0.1249
   10LER     CB  187   6.512   7.063   3.645 -0.1421 -0.1357 -0.0368
   10LER    HB1  188   6.488   6.957   3.644 -0.2223 -0.1155 -0.1843
   10LER    HB2  189   6.433   7.125   3.688 -0.1548  0.3585 -0.7650
   10LER     CG  190   6.627   7.073   3.753  0.6865  0.6303 -0.3284
   10LER     HG  191   6.650   7.179   3.770  2.0715 -0.0395  2.7453
   10LER    CD1  192   6.563   7.010   3.886  0.4211 -0.2347 -0.0450
   10LER   HD11  193   6.459   7.039   3.895  0.7768  0.9101  0.6269
   10LER   HD12  194   6.575   6.902   3.871 -1.0363 -0.1331 -2.2723
   10LER   HD13  195   6.621   7.060   3.964  3.6348  0.9666 -2.9288
   10LER    CD2  196   6.751   6.990   3.714  0.4530 -0.4150 -0.4450
   10LER   HD21  197   6.810   6.975   3.804  1.0991 -2.0302 -1.1017
   10LER   HD22  198   6.722   6.889   3.686  1.7914 -1.4830  1.7581
   10LER   HD23  199   6.816   7.033   3.638  1.0643 -1.8901 -0.7875
   10LER      C  200   6.432   7.054   3.400 -0.3024 -0.6402 -0.6665
   10LER      O  201   6.352   7.132   3.351 -0.6115 -0.0401 -0.3112
   11LER      N  202   6.406   6.925   3.388  0.1290  0.7008  0.2284
   11LER      H  203   6.459   6.866   3.450 -3.1040 -1.5303  1.1732
   11LER     CA  204   6.283   6.872   3.324  0.6159 -0.2087  0.2112
   11LER     HA  205   6.281   6.917   3.225 -0.2897  1.8032  1.0846
   11LER     CB  206   6.294   6.714   3.320  0.7023  0.5657 -0.1322
   11LER    HB1  207   6.299   6.683   3.425 -0.6858 -0.3150 -0.3058
   11LER    HB2  208   6.386   6.692   3.267  0.5500  0.1200 -0.2147
   11LER     CG  209   6.180   6.631   3.259 -0.4604  0.0522 -0.1105
   11LER     HG  210   6.093   6.695   3.243  1.0513  1.7520 -2.3471
   11LER    CD1  211   6.222   6.555   3.132 -0.3108  0.2999  0.7092
   11LER   HD11  212   6.139   6.495   3.094  0.6505 -0.0273 -0.9958
   11LER   HD12  213   6.243   6.638   3.065  0.1293  0.2538  0.7848
   11LER   HD13  214   6.308   6.488   3.144  0.6200  0.3492 -3.7566
   11LER    CD2  215   6.129   6.524   3.356  0.0502  0.4299  0.1782
   11LER   HD21  216   6.091   6.557   3.452 -0.4835  0.3689 -0.0125
   11LER   HD22  217   6.054   6.459   3.312  1.9674 -1.3930 -0.6018
   11LER   HD23  218   6.203   6.449   3.383  1.0858  2.0439  2.0830
   11LER      C  219   6.146   6.910   3.396 -0.2650  0.2752  0.4173
   11LER      O  220   6.133   6.911   3.520  0.2172  0.4817  0.2863
   12LER      N  221   6.046   6.936   3.315 -0.0800 -0.3301 -0.2285
   12LER      H  222   6.068   6.943   3.217  1.4676  1.5830  0.1886
   12LER     CA  223   5.920   7.001   3.360 -0.4444 -0.6394  0.4840
   12LER     HA  224   5.901   6.996   3.467 -4.2810 -0.1178 -0.0304
   12LER     CB  225   5.937   7.155   3.336  0.1111 -0.1107  0.4621
   12LER    HB1  226   5.841   7.206   3.340  0.8014  1.1503  2.2105
   12LER    HB2  227   5.978   7.172   3.236 -0.1475  0.6973  0.4793
   12LER     CG  228   6.033   7.236   3.429  0.0424 -0.1441 -0.1611
   12LER     HG  229   6.128   7.183   3.445  2.0231  3.1505 -0.0549
   12LER    CD1  230   6.057   7.379   3.382 -0.1030  0.6171  0.5108
   12LER   HD11  231   5.968   7.434   3.352  0.7216  2.4161  1.2032
   12LER   HD12  232   6.109   7.443   3.454  2.6365 -1.1721  0.2741
   12LER   HD13  233   6.130   7.366   3.303 -0.3865  2.0710 -0.0119
   12LER    CD2  234   5.970   7.235   3.568 -0.5658  0.7135 -0.0625
   12LER   HD21  235   6.039   7.295   3.627 -0.2260  1.0083 -0.7467
   12LER   HD22  236   5.869   7.276   3.560 -1.6727 -1.3854  1.9086
   12LER   HD23  237   5.969   7.132   3.603 -0.0862  0.5062 -0.6436
   12LER      C  238   5.796   6.938   3.297  0.4748  0.5114 -0.1758
   12LER      O  239   5.789   6.900   3.180  0.7398  0.0258 -0.0404
   13LER      N  240   5.695   6.917   3.386  0.1412  0.5566  0.7798
   13LER      H  241   5.695   6.975   3.468 -0.4176  0.7931  0.6151
   13LER     CA  242   5.564   6.848   3.356  0.1914  0.0342  0.7395
   13LER     HA  243   5.583   6.746   3.324 -1.0038  0.3716 -1.1417
   13LER     CB  244   5.484   6.843   3.485  0.3204  0.3234 -0.2710
   13LER    HB1  245   5.384   6.800   3.471 -0.5204  1.6055  1.4339
   13LER    HB2  246   5.471   6.947   3.515 -3.4385 -1.1310  4.3964
   13LER     CG  247   5.557   6.772   3.603  0.3979  0.6469  0.7736
   13LER     HG  248   5.659   6.811   3.612  0.9209 -0.4243 -0.2570
   13LER    CD1  249   5.484   6.783   3.732  0.0697 -0.9642 -0.4782
   13LER   HD11  250   5.479   6.890   3.750 -0.8543 -0.8948 -1.1388
   13LER   HD12  251   5.384   6.742   3.735 -1.5363  2.6241 -0.2626
   13LER   HD13  252   5.555   6.730   3.797  0.5353 -1.3944 -1.3234
   13LER    CD2  253   5.567   6.622   3.573 -0.0824 -0.0817  0.9897
   13LER   HD21  254   5.622   6.574   3.654 -0.2068  0.1767  1.2306
   13LER   HD22  255   5.473   6.567   3.568  0.7149 -1.4210 -0.3989
   13LER   HD23  256   5.616   6.595   3.480 -0.0321 -0.8544  1.2307
   13LER      C  257   5.490   6.915   3.238  0.3970 -0.3298  0.1871
   13LER      O  258   5.478   7.038   3.229  0.1079 -0.2160 -0.4145
   14NH2      N  259   5.429   6.839   3.145 -0.5169 -0.5625  0.5127
   14NH2     H1  260   5.448   6.740   3.142  0.1686 -0.4075 -0.8494
   14NH2     H2  261   5.372   6.886   3.077 -0.7157  2.0741  2.3058
   15LY0      N  262   5.329   6.462   3.800  0.1769  0.3185 -0.0331
   15LY0     H1  263   5.253   6.526   3.817  0.8020  0.9473  0.4212
   15LY0     H2  264   5.299   6.367   3.781  1.1701  0.0848 -0.4869
   15LY0     H3  265   5.366   6.478   3.708 -1.8143 -2.9461 -1.5962
   15LY0     CA  266   5.414   6.455   3.923  0.3386  0.0522 -0.4785
   15LY0     HA  267   5.424   6.557   3.958  1.6483  0.9515 -3.1603
   15LY0     CB  268   5.348   6.357   4.034 -0.5889 -0.3754  0.2124
   15LY0    HB1  269   5.423   6.343   4.112 -0.0327 -0.5340 -0.3444
   15LY0    HB2  270   5.322   6.257   3.998 -0.8023 -1.5515  3.3131
   15LY0     CG  271   5.225   6.416   4.098  0.7490 -0.4845  0.5826
   15LY0    HG1  272   5.162   6.459   4.020 -1.4921  0.2674  2.6677
   15LY0    HG2  273   5.259   6.500   4.159 -0.9637  1.2339 -0.7059
   15LY0     CD  274   5.146   6.323   4.189 -0.2153  0.3468  0.3171
   15LY0    HD1  275   5.075   6.376   4.252 -1.6990  0.6749 -1.5552
   15LY0    HD2  276   5.214   6.254   4.239  0.5051 -0.3079 -1.4785
   15LY0     CE  277   5.056   6.228   4.104 -1.1459  0.0803 -1.3661
   15LY0    HE1  278   5.088   6.227   4.000  1.1460  0.1162 -0.7076
   15LY0    HE2  279   4.951   6.259   4.107 -1.2842 -0.4120 -0.6082
   15LY0     NZ  280   5.058   6.091   4.168 -0.2079  0.8567 -0.5917
   15LY0    HZ1  281   5.023   6.101   4.262  0.3329  0.6707 -0.3644
   15LY0    HZ2  282   4.997   6.024   4.123 -2.2423  2.5160 -0.4489
   15LY0    HZ3  283   5.156   6.069   4.171 -0.0639  1.3270 -1.4034
   15LY0      C  284   5.563   6.414   3.897 -0.6381 -0.7487  0.4270
   15LY0      O  285   5.657   6.478   3.945  0.0836  0.2151 -0.4755
   16LER      N  286   5.587   6.305   3.830 -0.4908  0.4294  0.5283
   16LER      H  287   5.514   6.244   3.796  0.5875  0.1993 -1.5130
   16LER     CA  288   5.725   6.256   3.828 -0.4390  0.7959  0.6952
   16LER     HA  289   5.766   6.266   3.929 -0.4038 -2.2770  1.0845
   16LER     CB  290   5.714   6.106   3.777  0.0947 -0.1738 -0.6071
   16LER    HB1  291   5.669   6.101   3.679 -0.1753 -0.6819 -0.4559
   16LER    HB2  292   5.632   6.060   3.833 -0.3659  1.0683 -0.2101
   16LER     CG  293   5.830   6.016   3.801  0.1037  0.2921 -0.9047
   16LER     HG  294   5.907   6.066   3.743 -0.3191  2.9546  0.6425
   16LER    CD1  295   5.888   6.020   3.943 -0.3182  0.4886 -0.6572
   16LER   HD11  296   5.955   5.935   3.950 -1.0230 -0.0244  0.0608
   16LER   HD12  297   5.949   6.110   3.947  1.6287 -0.7074 -2.0796
   16LER   HD13  298   5.809   6.009   4.017  0.0377  0.8142 -0.2269
   16LER    CD2  299   5.797   5.875   3.745  1.1727  0.0432  0.3430
   16LER   HD21  300   5.741   5.891   3.652  2.0965  2.0874  0.0814
   16LER   HD22  301   5.881   5.813   3.714  0.7536 -0.2884 -0.1576
   16LER   HD23  302   5.729   5.823   3.813  1.8321  0.0075  0.9819
   16LER      C  303   5.822   6.338   3.734  0.1115 -0.1670  0.1482
   16LER      O  304   5.826   6.315   3.611  0.0307 -0.1600  0.1689
   17LY0      N  305   7.048   7.264   3.618  0.0637 -0.4523  0.1869
   17LY0     H1  306   6.949   7.244   3.627 -0.3460  1.1479 -0.3989
   17LY0     H2  307   7.068   7.361   3.641  2.5519 -0.8839  0.0808
   17LY0     H3  308   7.075   7.253   3.521  2.5069 -1.7055  0.9481
   17LY0     CA  309   7.128   7.165   3.690  0.4559 -0.3071 -0.5012
   17LY0     HA  310   7.118   7.071   3.636  0.3464 -0.2828 -0.5243
   17LY0     CB  311   7.278   7.208   3.684 -0.3077 -0.2492  0.8133
   17LY0    HB1  312   7.296   7.252   3.586  0.1395  4.1604  2.6176
   17LY0    HB2  313   7.335   7.116   3.700 -0.6824 -1.3699 -3.3208
   17LY0     CG  314   7.306   7.318   3.782  0.6111 -0.5304  0.1551
   17LY0    HG1  315   7.302   7.272   3.881  1.1822 -2.3583 -0.6159
   17LY0    HG2  316   7.222   7.388   3.782  1.8315  0.9877  0.1196
   17LY0     CD  317   7.438   7.392   3.746  0.1467 -0.3214  0.4623
   17LY0    HD1  318   7.420   7.447   3.653 -3.0731 -2.6201 -0.4677
   17LY0    HD2  319   7.519   7.319   3.741  1.1971  0.8823 -1.3084
   17LY0     CE  320   7.461   7.501   3.856  0.5292 -0.2929  0.2300
   17LY0    HE1  321   7.437   7.461   3.954  0.8148  0.6039  0.6757
   17LY0    HE2  322   7.385   7.574   3.831  0.6189  0.5500  2.2338
   17LY0     NZ  323   7.599   7.551   3.851  0.2195  0.1986  0.4149
   17LY0    HZ1  324   7.612   7.627   3.916  1.1751  0.2132  0.2120
   17LY0    HZ2  325   7.666   7.484   3.885  1.2386 -0.2581 -2.2419
   17LY0    HZ3  326   7.626   7.596   3.765 -0.7918  1.3180  0.6665
   17LY0      C  327   7.058   7.138   3.825 -0.4487  0.3823  0.0535
   17LY0      O  328   6.953   7.202   3.848 -0.2266  0.0896 -0.1435
   18LER      N  329   7.107   7.041   3.907 -0.8413  0.0933  0.0455
   18LER      H  330   7.186   6.984   3.880 -0.6809 -0.1699  1.0338
   18LER     CA  331   7.042   7.001   4.030  0.2776 -0.3284 -0.0460
   18LER     HA  332   6.935   6.987   4.014  0.1033 -0.4684  1.1565
   18LER     CB  333   7.103   6.868   4.072 -0.2852 -0.8538  0.4546
   18LER    HB1  334   7.069   6.862   4.176  1.5984  0.4816  1.2124
   18LER    HB2  335   7.212   6.873   4.072 -0.2319 -1.4729 -1.2681
   18LER     CG  336   7.062   6.746   3.985  0.0794 -0.2795 -0.3614
   18LER     HG  337   7.076   6.764   3.878  0.0450  0.6059 -0.2240
   18LER    CD1  338   7.154   6.639   4.035 -0.1708 -0.3256  0.0202
   18LER   HD11  339   7.140   6.632   4.143 -1.5549  0.2641 -0.1112
   18LER   HD12  340   7.133   6.539   3.996 -0.8895  0.2437 -1.0983
   18LER   HD13  341   7.257   6.665   4.010  0.3549 -1.2978  1.0480
   18LER    CD2  342   6.920   6.698   4.018  0.2021 -0.2648  0.7822
   18LER   HD21  343   6.837   6.763   3.990  1.0313 -0.3780 -2.3490
   18LER   HD22  344   6.919   6.601   3.968  1.5173 -0.9186  1.9524
   18LER   HD23  345   6.922   6.680   4.126  1.7617 -2.8561  0.4170
   18LER      C  346   7.068   7.111   4.135  0.1481 -0.2378 -0.5021
   18LER      O  347   7.183   7.134   4.176  0.5565 -0.2649  0.2095
   19LYR      N  348   6.960   7.178   4.180  0.0590 -0.3938  0.0046
   19LYR      H  349   6.871   7.147   4.145 -0.9985 -0.2787  2.4041
   19LYR     CA  350   6.967   7.278   4.290  0.1149  0.0003  0.2435
   19LYR     HA  351   7.028   7.233   4.368 -1.5051 -0.0554  1.5326
   19LYR     CB  352   7.018   7.404   4.237  0.5684  0.1147 -0.1459
   19LYR    HB1  353   7.126   7.400   4.225  0.5552  1.6633 -0.9927
   19LYR    HB2  354   7.011   7.483   4.312 -2.7811 -1.0850  1.0086
   19LYR     CG  355   6.947   7.460   4.111 -0.6485  0.6023 -0.2529
   19LYR    HG1  356   6.843   7.464   4.144 -0.1247  0.6469  1.4919
   19LYR    HG2  357   6.963   7.392   4.028 -1.4432  1.2530 -0.9645
   19LYR     CD  358   6.995   7.600   4.067 -0.9561  0.1195 -0.0590
   19LYR    HD1  359   6.996   7.677   4.144  2.2592  1.0706 -0.8933
   19LYR    HD2  360   6.927   7.631   3.988 -0.0725 -2.1745 -1.8509
   19LYR     CE  361   7.138   7.597   4.009 -0.1721 -0.0746  0.4967
   19LYR    HE1  362   7.135   7.517   3.936  0.0181  0.2188  0.1638
   19LYR    HE2  363   7.216   7.580   4.083  0.5966 -0.3435 -0.3580
   19LYR     NZ  364   7.160   7.727   3.939 -0.1978  0.0981  0.3506
   19LYR    HZ1  365   7.169   7.813   3.992  0.1570 -1.1038  2.3685
   19LYR      C  366   6.829   7.302   4.358  0.2765 -0.7567  0.0510
   19LYR      O  367   6.721   7.283   4.300 -0.7541  0.1956 -0.3584
   20LY0      N  368   6.837   7.364   4.481  0.5963 -0.0988  0.2807
   20LY0      H  369   6.929   7.374   4.522  0.5494  3.7108 -0.1126
   20LY0     CA  370   6.711   7.408   4.555  0.0475  0.0857  0.1768
   20LY0     HA  371   6.643   7.324   4.570 -1.7149  1.7815  2.3992
   20LY0     CB  372   6.760   7.451   4.695  0.6008  0.5747  0.8665
   20LY0    HB1  373   6.835   7.529   4.688 -0.0574  1.1214 -0.3113
   20LY0    HB2  374   6.801   7.362   4.743  0.3222 -1.6589 -2.6856
   20LY0     CG  375   6.643   7.504   4.775  0.0182  0.2456  0.0319
   20LY0    HG1  376   6.560   7.434   4.778 -1.2893  1.7662  1.9777
   20LY0    HG2  377   6.608   7.598   4.731  1.3853  1.0917  0.6622
   20LY0     CD  378   6.696   7.527   4.913  0.1984 -0.7072  0.6416
   20LY0    HD1  379   6.778   7.598   4.911 -0.6076  0.2202  0.0616
   20LY0    HD2  380   6.727   7.431   4.955  0.3068 -1.2115 -0.5682
   20LY0     CE  381   6.599   7.590   5.010  0.0433 -0.3304 -0.1603
   20LY0    HE1  382   6.503   7.537   5.012 -0.4001  0.4649  0.7053
   20LY0    HE2  383   6.576   7.690   4.974  2.1045 -0.0033 -0.6719
   20LY0     NZ  384   6.651   7.600   5.149  0.6098 -0.1258  0.7117
   20LY0    HZ1  385   6.724   7.533   5.169  1.2218  0.9947  2.5601
   20LY0    HZ2  386   6.687   7.692   5.173  0.1082 -0.0045  1.0099
   20LY0    HZ3  387   6.578   7.591   5.218  0.1964 -2.0002  0.0855
   20LY0      C  388   6.641   7.519   4.487  0.3362 -0.6734  0.6349
   20LY0      O  389   6.522   7.512   4.462  0.8221 -0.2851  0.0599
   21LER      N  390   6.715   7.616   4.450  0.3007  0.6371  0.3024
   21LER      H  391   6.814   7.621   4.472  0.7822  1.4350 -1.8222
   21LER     CA  392   6.658   7.733   4.378  0.4029  0.3810 -0.0304
   21LER     HA  393   6.626   7.812   4.446 -0.8426 -0.4252  0.3460
   21LER     CB  394   6.780   7.804   4.311  0.3405  0.0113  0.2133
   21LER    HB1  395   6.820   7.735   4.238 -5.0326 -0.0891 -3.1563
   21LER    HB2  396   6.862   7.806   4.383  2.0537 -0.3869 -1.6607
   21LER     CG  397   6.746   7.935   4.245 -0.2030 -0.5540  0.1644
   21LER     HG  398   6.658   7.930   4.182 -1.0847  2.6602  0.9695
   21LER    CD1  399   6.729   8.037   4.353 -0.1649  0.4865  0.0695
   21LER   HD11  400   6.712   8.137   4.313  2.6731  0.9361 -0.2140
   21LER   HD12  401   6.646   8.010   4.418 -1.4888 -0.3494 -1.8768
   21LER   HD13  402   6.826   8.046   4.402  0.5241  0.3538 -1.2114
   21LER    CD2  403   6.871   7.969   4.163  1.6922  0.4936 -0.2097
   21LER   HD21  404   6.879   8.078   4.157 -3.8337  1.6345  4.1184
   21LER   HD22  405   6.957   7.934   4.220  0.7258 -1.4951  0.1302
   21LER   HD23  406   6.870   7.913   4.070  1.5684  0.1418  0.0007
   21LER      C  407   6.545   7.705   4.277  0.0635 -0.2887 -0.1025
   21LER      O  408   6.574   7.635   4.177 -0.3084  0.1599 -0.4661
   22LY0      N  409   7.588   7.908   3.483 -0.2001  0.3792 -0.3086
   22LY0     H1  410   7.648   7.875   3.557 -0.6931  1.4054  0.5639
   22LY0     H2  411   7.568   8.005   3.500 -1.3053  0.0288  0.4936
   22LY0     H3  412   7.645   7.894   3.400  0.2306  1.2012 -0.1574
   22LY0     CA  413   7.464   7.834   3.470 -0.4380 -0.1731  0.6639
   22LY0     HA  414   7.396   7.885   3.402 -0.3829  0.0252  0.7566
   22LY0     CB  415   7.492   7.690   3.423  0.1522 -0.5477  0.2279
   22LY0    HB1  416   7.539   7.632   3.503  0.6756  0.2172  0.4869
   22LY0    HB2  417   7.563   7.690   3.340  0.8296 -0.4922  0.7993
   22LY0     CG  418   7.352   7.630   3.393 -0.2457 -0.1581  0.3910
   22LY0    HG1  419   7.294   7.697   3.329 -1.3769 -0.8321  0.6893
   22LY0    HG2  420   7.294   7.620   3.484 -1.0448 -0.8321 -0.1803
   22LY0     CD  421   7.353   7.495   3.323  0.4456  0.5672  0.4596
   22LY0    HD1  422   7.248   7.466   3.310  0.0823  1.9685  0.0312
   22LY0    HD2  423   7.414   7.423   3.377  1.4140  0.3527 -0.8832
   22LY0     CE  424   7.411   7.514   3.174  0.1955  0.0070  0.0657
   22LY0    HE1  425   7.505   7.564   3.197  0.4423 -2.0022  4.5050
   22LY0    HE2  426   7.343   7.576   3.116  0.1083  0.2011  0.3725
   22LY0     NZ  427   7.433   7.383   3.104  0.3930  0.1599  0.0969
   22LY0    HZ1  428   7.504   7.327   3.151 -0.8630 -1.0350  0.6542
   22LY0    HZ2  429   7.345   7.334   3.117 -0.0139  0.7009 -0.5830
   22LY0    HZ3  430   7.447   7.384   3.004 -2.8760 -0.0796 -0.4639
   22LY0      C  431   7.395   7.828   3.607 -0.4122  0.5738 -0.4980
   22LY0      O  432   7.457   7.779   3.701  0.0003  0.5111 -0.8150
   23LER      N  433   7.270   7.873   3.618 -0.2183  0.4909  0.5667
   23LER      H  434   7.220   7.914   3.541  0.6308 -0.2317 -0.3958
   23LER     CA  435   7.186   7.880   3.743  0.0639 -0.0153 -0.2615
   23LER     HA  436   7.233   7.944   3.817  1.7987 -0.1633 -1.1966
   23LER     CB  437   7.046   7.931   3.717  0.2634  0.7403  0.1690
   23LER    HB1  438   6.986   7.911   3.805 -0.8387 -1.0487 -0.9168
   23LER    HB2  439   7.002   7.869   3.639 -1.3113  0.1854  1.4606
   23LER     CG  440   7.037   8.073   3.666  0.3493 -0.0467  0.3256
   23LER     HG  441   7.115   8.105   3.596  1.8828  3.5702  3.2912
   23LER    CD1  442   6.897   8.095   3.615 -0.0693  0.3446  0.6594
   23LER   HD11  443   6.882   8.201   3.596 -1.3240  0.0676  0.0288
   23LER   HD12  444   6.894   8.032   3.526  2.3694 -0.7103  1.2194
   23LER   HD13  445   6.821   8.072   3.689  1.1104  1.9647  2.4775
   23LER    CD2  446   7.056   8.156   3.790 -0.8870  0.5625 -0.1596
   23LER   HD21  447   6.991   8.123   3.871  0.6120  0.3933  1.0234
   23LER   HD22  448   7.162   8.151   3.813 -0.7160 -0.0526 -1.0470
   23LER   HD23  449   7.036   8.261   3.765  0.3489  0.9244  0.2818
   23LER      C  450   7.174   7.740   3.809  0.2308  0.0646 -0.0894
   23LER      O  451   7.174   7.641   3.744  0.3649  0.2089  0.2674
   24LY0      N  452   4.740   7.227   3.542  0.2544  0.0282  0.2560
   24LY0     H1  453   4.764   7.242   3.639 -0.9531 -1.0098  0.7455
   24LY0     H2  454   4.694   7.138   3.531 -0.9308  0.4925  1.2167
   24LY0     H3  455   4.824   7.232   3.487  0.0559  0.5985 -0.0058
   24LY0     CA  456   4.649   7.330   3.487  0.8158 -0.2155  0.4749
   24LY0     HA  457   4.626   7.298   3.385  3.3342 -0.4113 -0.1102
   24LY0     CB  458   4.505   7.337   3.553  0.5260  0.2776 -0.0265
   24LY0    HB1  459   4.446   7.412   3.501 -1.1617 -1.2557 -0.4396
   24LY0    HB2  460   4.509   7.357   3.660 -0.1487  0.0037  0.0575
   24LY0     CG  461   4.428   7.197   3.553 -0.0659 -0.3542 -0.2947
   24LY0    HG1  462   4.484   7.113   3.593  0.3218 -0.7656 -1.6491
   24LY0    HG2  463   4.412   7.176   3.447  0.5401  1.2089 -0.7182
   24LY0     CD  464   4.286   7.212   3.624 -0.5357  0.6100  0.0419
   24LY0    HD1  465   4.221   7.289   3.582 -0.7434  2.0320  2.7949
   24LY0    HD2  466   4.311   7.238   3.727 -1.9061  0.2958  0.4766
   24LY0     CE  467   4.213   7.075   3.630  0.3173  0.3217  0.4524
   24LY0    HE1  468   4.280   7.003   3.676  1.1156  1.5308  1.2518
   24LY0    HE2  469   4.196   7.038   3.529  0.4830 -1.5310  1.0741
   24LY0     NZ  470   4.088   7.088   3.713 -0.6489 -0.6012 -0.8466
   24LY0    HZ1  471   4.050   7.000   3.746 -0.7947 -1.4253 -3.0702
   24LY0    HZ2  472   4.096   7.159   3.785 -1.5033  0.6405 -1.9115
   24LY0    HZ3  473   4.014   7.127   3.656 -0.4649 -0.9420 -1.3234
   24LY0      C  474   4.700   7.476   3.488 -0.2764 -0.1820 -0.8378
   24LY0      O  475   4.696   7.547   3.393 -0.5986  0.0121  0.2355
   25LER      N  476   4.773   7.515   3.591  0.4677  0.0607  0.2333
   25LER      H  477   4.783   7.442   3.660  0.1885  0.6065  0.8675
   25LER     CA  478   4.811   7.651   3.626  0.2064 -0.0231 -0.1345
   25LER     HA  479   4.738   7.718   3.580  1.1364  0.0148 -1.5925
   25LER     CB  480   4.816   7.669   3.778  1.1162 -0.1370 -0.0737
   25LER    HB1  481   4.852   7.769   3.805  2.2925 -1.0247  1.9321
   25LER    HB2  482   4.891   7.602   3.819  2.3325  1.2089  0.0065
   25LER     CG  483   4.676   7.655   3.847  0.0401  0.0796 -0.5912
   25LER     HG  484   4.649   7.551   3.830  2.5265 -0.8246  0.5058
   25LER    CD1  485   4.685   7.671   3.997 -0.4586 -0.3607 -0.4249
   25LER   HD11  486   4.757   7.751   4.016 -0.6189 -0.3768  0.2795
   25LER   HD12  487   4.593   7.697   4.048 -0.7278 -1.8721 -0.0858
   25LER   HD13  488   4.744   7.589   4.038  1.8406  0.5826 -1.6723
   25LER    CD2  489   4.576   7.758   3.797  0.1184 -0.7137  0.0499
   25LER   HD21  490   4.565   7.743   3.690  0.2096 -0.9048  0.0665
   25LER   HD22  491   4.476   7.743   3.839  0.2448 -2.2847 -0.1330
   25LER   HD23  492   4.610   7.860   3.811 -0.8925 -0.4980  1.1112
   25LER      C  493   4.946   7.675   3.555  0.0916 -0.2816 -0.1538
   25LER      O  494   5.029   7.582   3.540  0.0067  0.2249  0.5440
   26LYR      N  495   4.967   7.800   3.516  0.1931 -0.0752 -0.0614
   26LYR      H  496   4.899   7.871   3.537 -0.7794 -1.0558  0.1673
   26LYR     CA  497   5.093   7.837   3.449  0.0459 -0.3743  0.3751
   26LYR     HA  498   5.105   7.765   3.368  3.5627 -2.1456  2.2605
   26LYR     CB  499   5.088   7.980   3.380  0.2202  0.0235 -0.5284
   26LYR    HB1  500   5.186   8.010   3.342 -0.0677  0.5747 -0.8339
   26LYR    HB2  501   5.051   8.044   3.461 -0.1208 -1.6651  0.7016
   26LYR     CG  502   4.988   7.989   3.263 -0.7751 -0.4072  0.2284
   26LYR    HG1  503   4.887   7.978   3.301 -0.5485 -1.9579  0.4463
   26LYR    HG2  504   5.014   7.907   3.196  0.4611 -0.0727  0.2664
   26LYR     CD  505   4.990   8.132   3.206 -0.4185  0.6952  0.4189
   26LYR    HD1  506   5.086   8.149   3.159  0.3594  0.0915  1.7291
   26LYR    HD2  507   4.965   8.201   3.286  1.0705 -0.1577  1.6818
   26LYR     CE  508   4.893   8.137   3.090 -0.2208  0.5947 -0.2334
   26LYR    HE1  509   4.790   8.139   3.126 -0.2234  2.2144 -0.2483
   26LYR    HE2  510   4.910   8.045   3.034  1.5732  0.5747  0.2711
   26LYR     NZ  511   4.911   8.256   3.009  0.0914 -0.1597  0.2383
   26LYR    HZ1  512   5.003   8.264   2.968  0.5447 -2.9905  0.5173
   26LYR      C  513   5.218   7.830   3.537 -0.2574  0.9051 -0.2963
   26LYR      O  514   5.210   7.847   3.655  0.2547 -0.3425  0.2625
   27LY0      N  515   5.333   7.799   3.475  0.5678 -0.6359  0.7051
   27LY0      H  516   5.323   7.778   3.377  1.5794  2.5436 -0.1958
   27LY0     CA  517   5.467   7.805   3.546  0.0120 -0.2912 -0.0369
   27LY0     HA  518   5.457   7.771   3.649  0.2998  1.0615  0.4582
   27LY0     CB  519   5.560   7.708   3.473  1.3823 -0.5379 -0.5029
   27LY0    HB1  520   5.659   7.710   3.520  0.6215 -0.1019  1.1642
   27LY0    HB2  521   5.580   7.735   3.369  1.1568  0.8802 -0.2061
   27LY0     CG  522   5.510   7.556   3.477  0.3728 -0.0309 -0.2625
   27LY0    HG1  523   5.420   7.552   3.416  0.4677 -0.1952 -0.3918
   27LY0    HG2  524   5.501   7.529   3.583  0.7838 -2.2948 -0.7548
   27LY0     CD  525   5.620   7.470   3.410  0.0249  0.0636 -0.4216
   27LY0    HD1  526   5.702   7.468   3.481  1.5541 -0.8880 -2.1118
   27LY0    HD2  527   5.662   7.515   3.319 -1.0195 -0.7501 -1.3296
   27LY0     CE  528   5.580   7.329   3.373  0.5065 -0.7061  0.4064
   27LY0    HE1  529   5.544   7.277   3.461 -0.5292 -0.0889  0.3539
   27LY0    HE2  530   5.673   7.275   3.356  1.2624 -0.4275  3.2408
   27LY0     NZ  531   5.487   7.319   3.256 -0.6188  0.2794 -0.4654
   27LY0    HZ1  532   5.525   7.356   3.170  0.5274 -1.6479 -0.8491
   27LY0    HZ2  533   5.466   7.224   3.227 -2.3005  1.1359 -2.3811
   27LY0    HZ3  534   5.395   7.350   3.284 -0.1856 -0.5810  2.1502
   27LY0      C  535   5.522   7.948   3.565 -0.5075 -0.1312  0.1332
   27LY0      O  536   5.467   8.046   3.509 -0.5503  0.3241 -0.6998
   28LER      N  537   5.619   7.963   3.648  0.2239 -0.5218  0.3922
   28LER      H  538   5.664   7.878   3.678  1.8651  0.1748  0.0157
   28LER     CA  539   5.669   8.094   3.702  1.1248 -0.5030  0.1029
   28LER     HA  540   5.578   8.148   3.727  0.2447 -0.9571 -1.9054
   28LER     CB  541   5.759   8.068   3.824 -0.6347  0.5093 -0.7055
   28LER    HB1  542   5.806   8.163   3.850 -2.2175  0.6958  1.9134
   28LER    HB2  543   5.839   8.001   3.793 -0.3225  0.0147  1.0571
   28LER     CG  544   5.698   8.006   3.950  0.1631  0.4476 -0.6607
   28LER     HG  545   5.673   7.904   3.919  2.4496 -0.3068 -0.2295
   28LER    CD1  546   5.815   7.971   4.053  0.0072 -0.4842 -0.8401
   28LER   HD11  547   5.845   8.063   4.102 -0.4754 -0.1646 -1.1441
   28LER   HD12  548   5.794   7.898   4.132  0.0787 -0.3404 -0.6882
   28LER   HD13  549   5.909   7.938   4.009 -0.2769 -1.7116 -0.5858
   28LER    CD2  550   5.579   8.076   4.012 -0.3417 -0.1823  0.3641
   28LER   HD21  551   5.610   8.176   4.043  0.6685  0.3176 -2.0757
   28LER   HD22  552   5.492   8.071   3.946 -0.1651 -0.6740  0.1665
   28LER   HD23  553   5.543   8.012   4.093  2.1737 -1.7358  0.3653
   28LER      C  554   5.748   8.172   3.595  0.2231 -0.2286  0.3087
   28LER      O  555   5.798   8.115   3.500  0.2856 -0.4914 -0.2524
   29LYR      N  556   5.784   8.299   3.620  0.2081  0.2701  1.1118
   29LYR      H  557   5.742   8.332   3.706 -1.5554 -1.0929  0.8294
   29LYR     CA  558   5.890   8.382   3.556  0.2494  0.5678  0.2877
   29LYR     HA  559   5.914   8.345   3.456 -0.7266 -1.0229  0.6012
   29LYR     CB  560   5.845   8.530   3.557 -0.8366  0.1141  0.7545
   29LYR    HB1  561   5.930   8.597   3.547  1.2356 -2.5212 -0.9573
   29LYR    HB2  562   5.799   8.542   3.655 -0.0762  0.9926  1.0104
   29LYR     CG  563   5.748   8.569   3.441 -0.3042  0.1570 -0.7006
   29LYR    HG1  564   5.681   8.486   3.420 -0.3438  0.0640 -0.2104
   29LYR    HG2  565   5.806   8.588   3.351  0.9768  1.3893  0.3313
   29LYR     CD  566   5.671   8.692   3.479  0.8223 -0.1457  0.2908
   29LYR    HD1  567   5.639   8.743   3.388 -1.8048 -0.1243  1.1482
   29LYR    HD2  568   5.733   8.759   3.538  0.3944 -0.5110  1.1722
   29LYR     CE  569   5.542   8.662   3.556  0.6079 -0.0130 -0.1973
   29LYR    HE1  570   5.494   8.759   3.564 -0.0730 -0.2638 -1.1193
   29LYR    HE2  571   5.558   8.615   3.654 -0.3055  0.2599  0.0958
   29LYR     NZ  572   5.447   8.577   3.481 -0.0848 -0.1406  0.0237
   29LYR    HZ1  573   5.395   8.626   3.410  0.3013 -1.2302 -1.0484
   29LYR      C  574   6.025   8.373   3.642  0.6392  0.0687 -0.2602
   29LYR      O  575   6.125   8.424   3.589 -0.4312  0.1633 -0.5365
   30LER      N  576   6.034   8.317   3.767  0.7633  0.0735 -0.4554
   30LER      H  577   5.942   8.296   3.804  1.5565 -0.6862  1.2081
   30LER     CA  578   6.147   8.284   3.847 -0.0055  0.0591 -0.2086
   30LER     HA  579   6.215   8.368   3.839 -1.9042  1.6512 -0.4470
   30LER     CB  580   6.105   8.257   3.992 -0.1931 -0.3712 -0.2844
   30LER    HB1  581   6.043   8.167   3.993 -1.6554  0.6104  1.4762
   30LER    HB2  582   6.048   8.343   4.025  2.2486  0.8175  1.0656
   30LER     CG  583   6.222   8.233   4.090 -0.8372 -0.7753  0.3985
   30LER     HG  584   6.273   8.139   4.068 -1.0098 -1.1219  1.4152
   30LER    CD1  585   6.327   8.347   4.090 -0.0274  0.0555  0.0558
   30LER   HD11  586   6.413   8.334   4.156  1.0206  1.7585 -0.9083
   30LER   HD12  587   6.380   8.352   3.995  0.1646  1.5468  0.2117
   30LER   HD13  588   6.272   8.437   4.117 -1.2681 -0.4040 -0.8263
   30LER    CD2  589   6.169   8.209   4.225  0.0517 -0.5428 -0.3123
   30LER   HD21  590   6.085   8.140   4.217  0.5002 -1.1128 -0.1359
   30LER   HD22  591   6.246   8.168   4.290  0.3847  0.3017 -0.1597
   30LER   HD23  592   6.124   8.299   4.268  1.8423 -0.0817  0.6873
   30LER      C  593   6.222   8.162   3.782 -0.2901 -0.0276 -0.8415
   30LER      O  594   6.169   8.049   3.758 -0.2535 -0.9640 -0.6175
   31LER      N  595   6.355   8.178   3.758  0.0065  0.1389  0.2721
   31LER      H  596   6.395   8.269   3.777 -0.1927  0.1217  0.7783
   31LER     CA  597   6.428   8.073   3.692 -0.1675  0.5690  0.1274
   31LER     HA  598   6.363   8.013   3.629  1.8466 -1.0641 -0.5494
   31LER     CB  599   6.537   8.130   3.594  0.3631  0.3523 -0.1243
   31LER    HB1  600   6.592   8.041   3.564 -1.2069 -1.0503  0.9788
   31LER    HB2  601   6.601   8.192   3.657  0.9814 -0.3562 -0.0381
   31LER     CG  602   6.478   8.204   3.470 -0.1689  1.3418  0.0910
   31LER     HG  603   6.431   8.291   3.515 -0.3694  0.9676  0.6129
   31LER    CD1  604   6.596   8.236   3.371  0.2886  0.4983 -0.3260
   31LER   HD11  605   6.549   8.308   3.304 -0.1547  0.2162 -0.3203
   31LER   HD12  606   6.681   8.283   3.422 -1.3387  1.0447  2.0384
   31LER   HD13  607   6.625   8.147   3.316 -0.3812  0.5743 -0.8054
   31LER    CD2  608   6.378   8.115   3.404 -0.3189  0.0964 -0.7554
   31LER   HD21  609   6.287   8.103   3.464  0.9018 -2.1472  0.7969
   31LER   HD22  610   6.345   8.142   3.304  0.9549 -2.2428 -1.8815
   31LER   HD23  611   6.425   8.018   3.393  0.6738  0.5928 -0.9681
   31LER      C  612   6.496   7.976   3.794  0.0789 -0.5324  0.5045
   31LER      O  613   6.535   8.018   3.909  0.1587 -0.0713  0.6441
   32LY0      N  614   4.485   8.577   2.665 -0.1305  0.3788  0.6779
   32LY0     H1  615   4.569   8.595   2.613 -0.6392 -0.2087 -0.3730
   32LY0     H2  616   4.404   8.633   2.645 -2.3395 -2.8844 -0.3195
   32LY0     H3  617   4.467   8.481   2.639  0.1585  1.0183 -2.1974
   32LY0     CA  618   4.525   8.566   2.808  0.3732 -0.2604 -0.1442
   32LY0     HA  619   4.540   8.665   2.850 -2.1786  0.4127 -0.6515
   32LY0     CB  620   4.413   8.491   2.886  0.2801  0.1791 -0.0495
   32LY0    HB1  621   4.318   8.538   2.862  0.1588 -0.0610 -0.0410
   32LY0    HB2  622   4.442   8.511   2.989  1.3236  0.7773 -0.4428
   32LY0     CG  623   4.399   8.343   2.866  0.0678 -0.2405  0.2632
   32LY0    HG1  624   4.478   8.282   2.909  0.7874  2.0970  2.4597
   32LY0    HG2  625   4.395   8.318   2.760  1.0547 -0.6566  0.3148
   32LY0     CD  626   4.273   8.283   2.929 -0.4853  0.0208 -0.2312
   32LY0    HD1  627   4.181   8.339   2.912 -0.1175  0.4264 -0.9220
   32LY0    HD2  628   4.303   8.289   3.034  2.1219 -1.7355 -0.7826
   32LY0     CE  629   4.248   8.138   2.891 -0.3620  0.3027  0.5518
   32LY0    HE1  630   4.175   8.103   2.964  0.9338 -1.6019  1.0152
   32LY0    HE2  631   4.337   8.076   2.907  1.3695  3.0871  2.8555
   32LY0     NZ  632   4.208   8.131   2.750 -0.1884 -0.3783  0.1514
   32LY0    HZ1  633   4.271   8.173   2.684 -0.5761 -0.4535 -0.2733
   32LY0    HZ2  634   4.200   8.034   2.723  1.9065 -0.3271 -0.7991
   32LY0    HZ3  635   4.116   8.171   2.739  0.2623  0.4418 -0.7902
   32LY0      C  636   4.663   8.495   2.818  0.4808  0.4042 -0.4601
   32LY0      O  637   4.682   8.387   2.759 -0.6440  0.0957  0.4071
   33LER      N  638   4.751   8.550   2.900  0.2436  0.0886  0.2883
   33LER      H  639   4.725   8.642   2.935 -1.6147  0.2001 -1.2156
   33LER     CA  640   4.880   8.490   2.949  0.0360  0.1851  0.0615
   33LER     HA  641   4.940   8.458   2.864 -0.9775 -3.1464  0.4354
   33LER     CB  642   4.959   8.583   3.040 -0.2132 -0.6784 -0.5988
   33LER    HB1  643   5.040   8.528   3.089 -1.4948 -0.0284  2.4791
   33LER    HB2  644   4.888   8.612   3.117  1.1402  0.7742  0.1580
   33LER     CG  645   5.008   8.710   2.974 -0.0539 -0.5177 -0.4159
   33LER     HG  646   4.916   8.753   2.935 -0.3338  0.3685  1.1323
   33LER    CD1  647   5.056   8.817   3.081 -0.2973 -0.4159 -0.3686
   33LER   HD11  648   4.999   8.801   3.172 -1.3147  2.6091 -0.3600
   33LER   HD12  649   5.161   8.809   3.110 -0.0708  1.3402 -0.5995
   33LER   HD13  650   5.028   8.917   3.047  0.5877 -0.1133 -0.2471
   33LER    CD2  651   5.105   8.701   2.852  0.4371  0.0929 -0.6401
   33LER   HD21  652   5.059   8.639   2.775  2.7149  0.4979 -2.4187
   33LER   HD22  653   5.106   8.800   2.807 -2.1887  0.1715 -0.6816
   33LER   HD23  654   5.191   8.663   2.906  0.4746  1.2212  0.1265
   33LER      C  655   4.836   8.364   3.024 -0.4834 -0.2607  0.1490
   33LER      O  656   4.728   8.372   3.083  0.1098  0.5676 -0.7839
   34LY0      N  657   5.350   7.885   2.350  0.6870 -0.0011 -0.4499
   34LY0     H1  658   5.395   7.892   2.440  2.2631 -0.7774 -1.1259
   34LY0     H2  659   5.430   7.882   2.288  1.5119  0.3143  0.5683
   34LY0     H3  660   5.294   7.801   2.345  2.4403 -1.2899  0.3953
   34LY0     CA  661   5.265   8.007   2.342 -0.0559  0.3918 -0.4256
   34LY0     HA  662   5.335   8.090   2.356 -0.2091  0.3408  0.8047
   34LY0     CB  663   5.189   8.012   2.208 -0.4993 -0.1454  0.1849
   34LY0    HB1  664   5.095   8.066   2.220 -0.4012  0.4733 -1.5722
   34LY0    HB2  665   5.174   7.914   2.162 -1.7296  0.6760 -1.2312
   34LY0     CG  666   5.272   8.103   2.110  0.0260  0.5956 -0.7461
   34LY0    HG1  667   5.366   8.049   2.105 -0.2135  0.3262 -3.9226
   34LY0    HG2  668   5.289   8.200   2.158 -0.5293  0.1095  0.4875
   34LY0     CD  669   5.210   8.124   1.974  0.9239  0.3963 -0.0829
   34LY0    HD1  670   5.117   8.182   1.979  1.6642  1.4954  2.3245
   34LY0    HD2  671   5.194   8.022   1.938  0.1299 -0.1263  1.6289
   34LY0     CE  672   5.315   8.195   1.891  0.2465 -0.1508 -0.6426
   34LY0    HE1  673   5.358   8.287   1.929  1.3220  0.1079 -2.3676
   34LY0    HE2  674   5.252   8.217   1.805  0.6148 -3.1746 -1.8141
   34LY0     NZ  675   5.425   8.104   1.855  0.2747  0.2958  0.4446
   34LY0    HZ1  676   5.499   8.146   1.801  2.0195  0.4949  2.7975
   34LY0    HZ2  677   5.477   8.068   1.934  0.8932 -2.6844 -1.1970
   34LY0    HZ3  678   5.390   8.024   1.805 -0.9597  1.5037 -0.6741
   34LY0      C  679   5.178   8.003   2.462 -0.2796 -0.0827  0.5263
   34LY0      O  680   5.098   7.913   2.470  0.0781 -0.0994  0.0522
   35LER      N  681   5.183   8.110   2.544 -0.8579  0.2539  0.2259
   35LER      H  682   5.252   8.181   2.521  2.5847 -2.3131  1.7207
   35LER     CA  683   5.086   8.143   2.652 -0.6027 -1.2268 -0.0323
   35LER     HA  684   5.128   8.229   2.704 -0.3228 -0.6905 -1.1082
   35LER     CB  685   4.947   8.176   2.601  0.5784  0.6875 -0.0912
   35LER    HB1  686   4.879   8.208   2.679 -1.2713  1.2386 -1.8404
   35LER    HB2  687   4.899   8.081   2.575  1.5443 -0.3472  1.7112
   35LER     CG  688   4.933   8.274   2.478 -0.7168 -0.2830 -0.1374
   35LER     HG  689   4.996   8.239   2.396  1.1884 -0.9646  1.5424
   35LER    CD1  690   4.785   8.267   2.437 -0.4384 -0.2679  0.3252
   35LER   HD11  691   4.770   8.343   2.361 -0.2708 -2.1676 -1.7109
   35LER   HD12  692   4.758   8.164   2.413 -0.6104  0.1057 -1.1682
   35LER   HD13  693   4.717   8.308   2.511 -0.5280  1.8037 -0.8241
   35LER    CD2  694   4.981   8.420   2.517 -0.3540 -0.2713  0.1011
   35LER   HD21  695   5.088   8.414   2.536 -0.4666 -0.4707  0.6809
   35LER   HD22  696   4.973   8.478   2.425 -1.1032 -0.9889 -0.3035
   35LER   HD23  697   4.927   8.457   2.603  0.0935 -0.5234  0.4960
   35LER      C  698   5.085   8.032   2.763  0.5183  0.1315 -0.2645
   35LER      O  699   4.981   7.981   2.812  0.2166 -0.3517  0.0855
   36LYR      N  700   5.197   8.005   2.820  0.5323 -0.4745  0.0819
   36LYR      H  701   5.273   8.064   2.789 -0.3649 -0.7186 -2.8940
   36LYR     CA  702   5.213   7.909   2.929  0.1792  0.3620  0.2531
   36LYR     HA  703   5.117   7.877   2.968 -1.0940  2.5543 -0.9247
   36LYR     CB  704   5.283   7.776   2.875 -0.4042  0.0924  0.3331
   36LYR    HB1  705   5.301   7.710   2.960  0.3268 -1.5303 -1.0274
   36LYR    HB2  706   5.380   7.796   2.830  0.5627  2.1781  3.0999
   36LYR     CG  707   5.183   7.704   2.775  0.9559  0.4080  1.1759
   36LYR    HG1  708   5.113   7.774   2.731 -1.1242  0.2778  3.9873
   36LYR    HG2  709   5.112   7.652   2.839  1.2694 -0.7531  0.6048
   36LYR     CD  710   5.252   7.614   2.665  0.4725  0.9744 -0.1393
   36LYR    HD1  711   5.320   7.541   2.708 -0.5688 -1.1114 -1.8422
   36LYR    HD2  712   5.311   7.679   2.601 -0.4485  1.1133 -0.8763
   36LYR     CE  713   5.156   7.544   2.570  0.5162 -0.2819 -0.2011
   36LYR    HE1  714   5.103   7.624   2.518 -0.5827 -0.0353  1.2424
   36LYR    HE2  715   5.088   7.482   2.627  1.3544 -1.4672 -0.4552
   36LYR     NZ  716   5.219   7.454   2.471 -0.1085  0.5833 -0.0356
   36LYR    HZ1  717   5.232   7.357   2.496  4.0798  1.1611  0.7700
   36LYR      C  718   5.287   7.971   3.046 -0.0329  0.4610  0.0974
   36LYR      O  719   5.276   7.917   3.155 -0.1377  0.6905  0.3819
   37LY0      N  720   5.369   8.080   3.029  0.0506 -0.2795 -0.5282
   37LY0      H  721   5.369   8.131   2.942 -0.3201 -0.0533 -0.3994
   37LY0     CA  722   5.453   8.130   3.138  0.6472  0.0128 -0.5476
   37LY0     HA  723   5.461   8.061   3.222 -2.4995 -1.0636 -0.9812
   37LY0     CB  724   5.597   8.148   3.090 -0.5617  0.9559  0.4885
   37LY0    HB1  725   5.597   8.210   3.001 -0.3238  1.8620  1.1099
   37LY0    HB2  726   5.632   8.049   3.060 -2.0479 -0.5345  3.2565
   37LY0     CG  727   5.692   8.207   3.189 -0.0093  0.4690  0.6092
   37LY0    HG1  728   5.702   8.142   3.277 -1.8366 -0.5618  0.0974
   37LY0    HG2  729   5.645   8.302   3.216 -1.8018  0.4190 -2.0277
   37LY0     CD  730   5.829   8.243   3.134  0.2857  0.6165  0.3146
   37LY0    HD1  731   5.858   8.190   3.043  1.9287 -0.3395  1.3544
   37LY0    HD2  732   5.908   8.232   3.208  2.0692 -0.1626 -1.6001
   37LY0     CE  733   5.817   8.385   3.073 -0.2865 -0.0799 -0.7229
   37LY0    HE1  734   5.778   8.454   3.147  0.2700  0.4457 -0.9097
   37LY0    HE2  735   5.748   8.378   2.989 -0.5990  0.7081 -0.5356
   37LY0     NZ  736   5.950   8.442   3.021 -0.2959 -0.3279 -0.6231
   37LY0    HZ1  737   6.008   8.460   3.102  0.1391  0.6770 -1.1388
   37LY0    HZ2  738   6.005   8.379   2.965  0.2301 -1.7783  1.4336
   37LY0    HZ3  739   5.927   8.531   2.980  1.3862  1.4198  1.9349
   37LY0      C  740   5.389   8.264   3.196  0.3283  0.1829  0.1622
   37LY0      O  741   5.335   8.339   3.113 -0.1967 -0.4705  0.0879
   38LER      N  742   5.382   8.280   3.329 -0.0996 -0.2253 -0.1754
   38LER      H  743   5.413   8.206   3.390  0.7796  1.4834  1.5352
   38LER     CA  744   5.316   8.388   3.400  0.8559 -0.4084  0.7458
   38LER     HA  745   5.290   8.465   3.328  2.5172 -2.0376 -1.7379
   38LER     CB  746   5.190   8.340   3.471  1.0215 -0.0245  0.6282
   38LER    HB1  747   5.213   8.275   3.555 -4.0877 -2.1578  0.7151
   38LER    HB2  748   5.131   8.277   3.405  2.1318  1.3024 -1.7608
   38LER     CG  749   5.090   8.453   3.520 -0.3342  0.3165  0.6250
   38LER     HG  750   5.141   8.536   3.569 -1.8916  2.1039 -0.6595
   38LER    CD1  751   5.017   8.511   3.398  0.6978  0.4420  0.0271
   38LER   HD11  752   4.949   8.588   3.433  0.7668 -0.0149  1.2154
   38LER   HD12  753   5.083   8.562   3.329 -0.0099  1.5143  0.1289
   38LER   HD13  754   4.958   8.433   3.349  0.9667  2.1325 -3.2501
   38LER    CD2  755   4.996   8.395   3.621 -0.7186  0.1243 -0.0347
   38LER   HD21  756   4.929   8.331   3.564 -2.0731 -0.1767  1.7864
   38LER   HD22  757   5.052   8.327   3.685 -1.3018 -0.7016 -0.3886
   38LER   HD23  758   4.939   8.471   3.675 -1.6180 -1.6847  1.6574
   38LER      C  759   5.417   8.447   3.499  0.7047 -0.4796  0.0913
   38LER      O  760   5.448   8.380   3.593 -0.2501 -1.0115  0.1161
   39LY0      N  761   5.182   7.008   2.524  0.1447  0.2980  0.7881
   39LY0     H1  762   5.216   6.929   2.577 -1.4174  0.9734  2.9087
   39LY0     H2  763   5.142   7.079   2.583 -0.1991  2.6304 -2.0071
   39LY0     H3  764   5.099   6.972   2.478  0.2209 -0.8337  1.4955
   39LY0     CA  765   5.271   7.048   2.413 -0.3007 -0.0569  0.0186
   39LY0     HA  766   5.362   7.067   2.470 -0.8725  0.3514  0.8121
   39LY0     CB  767   5.296   6.923   2.321 -0.3193 -0.8439  0.7837
   39LY0    HB1  768   5.209   6.900   2.258 -0.3149 -0.0078  0.4561
   39LY0    HB2  769   5.323   6.842   2.389  0.8392 -0.1055  1.2110
   39LY0     CG  770   5.411   6.949   2.224  0.5779  0.1288 -0.0829
   39LY0    HG1  771   5.486   7.008   2.278 -1.3782  1.4714  1.2802
   39LY0    HG2  772   5.365   6.995   2.137 -0.7696  0.5688  0.8294
   39LY0     CD  773   5.482   6.820   2.185  0.8709  0.5373 -0.3959
   39LY0    HD1  774   5.412   6.739   2.165  1.4154  0.2428 -1.1530
   39LY0    HD2  775   5.546   6.786   2.266 -0.4643  0.3113  0.5878
   39LY0     CE  776   5.558   6.846   2.051 -0.0737 -0.0891 -0.1772
   39LY0    HE1  777   5.649   6.901   2.072  0.2395 -0.0055 -1.6930
   39LY0    HE2  778   5.496   6.897   1.977  2.0360 -1.1192 -2.8027
   39LY0     NZ  779   5.603   6.723   1.993  0.4038  0.7621  0.2873
   39LY0    HZ1  780   5.650   6.673   2.067 -0.4381 -0.2906  0.1576
   39LY0    HZ2  781   5.526   6.665   1.962 -0.3554  1.2979  1.1276
   39LY0    HZ3  782   5.677   6.734   1.926  1.4187 -1.0518  1.0369
   39LY0      C  783   5.233   7.177   2.342  0.1047  0.1184  0.3991
   39LY0      O  784   5.111   7.208   2.326  0.0003  0.3311 -0.2513
   40LER      N  785   5.327   7.252   2.295 -0.3880 -0.3337  0.6631
   40LER      H  786   5.421   7.227   2.323 -0.3258 -3.1291 -1.5974
   40LER     CA  787   5.306   7.393   2.242  0.2024  0.0268  0.3252
   40LER     HA  788   5.406   7.431   2.223 -0.7844  1.5770 -2.2070
   40LER     CB  789   5.249   7.394   2.100 -0.2801 -0.2400 -0.0762
   40LER    HB1  790   5.257   7.499   2.069  0.9977 -0.2126  0.3086
   40LER    HB2  791   5.150   7.348   2.100 -0.2024 -0.4731 -1.6725
   40LER     CG  792   5.326   7.315   1.996 -0.0891 -0.4598 -0.5329
   40LER     HG  793   5.333   7.208   2.016  0.3371 -0.6028 -1.3973
   40LER    CD1  794   5.245   7.322   1.865  0.2657  0.3980 -0.4822
   40LER   HD11  795   5.293   7.265   1.786 -1.7892 -0.6487 -1.0674
   40LER   HD12  796   5.142   7.286   1.877  0.0722  0.6123 -1.3914
   40LER   HD13  797   5.245   7.424   1.829 -0.1147  0.8687  0.7930
   40LER    CD2  798   5.465   7.366   1.974  0.0631 -0.0783 -0.0582
   40LER   HD21  799   5.501   7.328   1.878 -0.4758  0.2487 -0.3947
   40LER   HD22  800   5.464   7.475   1.969 -0.8709 -0.1148 -1.1238
   40LER   HD23  801   5.527   7.319   2.050 -0.9900 -1.9217 -0.2780
   40LER      C  802   5.248   7.493   2.346 -0.1574  0.3419  0.3223
   40LER      O  803   5.231   7.611   2.306 -0.0595 -0.2990  0.5304
   41U      O5'  804   5.832   6.974   1.226  0.2764  0.5225 -0.2300
   41U      H5T  805   5.792   6.891   1.253 -1.1894  1.4025  0.4175
   41U      C5'  806   5.878   6.974   1.085  0.4946 -0.5030 -0.1796
   41U     H5'1  807   5.806   6.922   1.021 -1.6678  1.8348  0.1939
   41U     H5'2  808   5.974   6.924   1.078  0.1896 -1.0658 -0.4222
   41U      C4'  809   5.896   7.112   1.019 -0.3558  0.0191  0.3782
   41U      H4'  810   5.924   7.090   0.916 -0.4315 -0.1255  0.3893
   41U      O4'  811   5.791   7.209   1.017 -0.1281  0.6284  0.3540
   41U      C1'  812   5.832   7.334   1.062 -0.2043 -0.5875  0.3760
   41U      H1'  813   5.799   7.400   0.982 -5.0628 -3.0046  0.0350
   41U       N1  814   5.775   7.378   1.187 -0.8520 -0.9092 -0.1811
   41U       C6  815   5.700   7.292   1.267  0.1653  0.2203 -0.2221
   41U       H6  816   5.687   7.188   1.240 -1.0926  0.7380 -1.7926
   41U       C5  817   5.647   7.337   1.386 -0.1637  0.2258 -0.2688
   41U       H5  818   5.599   7.271   1.457 -0.4203  0.1356 -0.5286
   41U       C4  819   5.654   7.475   1.424  0.1152  0.3699 -0.4074
   41U       O4  820   5.602   7.522   1.526  0.0631 -0.4063 -0.0613
   41U       N3  821   5.710   7.555   1.324 -0.2421 -0.1170  0.0116
   41U       H3  822   5.711   7.654   1.345 -1.2212 -0.1724  0.3797
   41U       C2  823   5.771   7.516   1.212  0.7765 -0.2888  0.2534
   41U       O2  824   5.822   7.596   1.136 -0.1621 -0.4106  0.4154
   41U      C3'  825   6.012   7.188   1.084 -0.1596 -0.2109  0.1336
   41U      H3'  826   6.015   7.183   1.193 -1.6351  0.3237  0.2184
   41U      C2'  827   5.984   7.336   1.049  0.4091 -0.1334  0.5171
   41U     H2'1  828   6.026   7.399   1.127  1.9864  1.5369 -1.5551
   41U      O2'  829   6.008   7.378   0.916 -0.4408 -0.1154  0.4611
   41U     HO'2  830   6.101   7.364   0.897 -0.2467 -0.7950  1.7661
   41U      O3'  831   6.135   7.156   1.016  0.2956  0.5552 -0.2640
   42U        P  832   6.274   7.155   1.092 -0.4115  0.1721 -0.3050
   42U      O1P  833   6.368   7.084   0.999  0.1100  0.8017 -0.6752
   42U      O2P  834   6.255   7.094   1.228  0.5343  0.4024 -0.1298
   42U      O5'  835   6.310   7.318   1.109 -0.3857  0.5547 -0.2745
   42U      C5'  836   6.363   7.390   1.005 -0.0576  0.3632 -0.2204
   42U     H5'1  837   6.318   7.365   0.909  1.8519 -0.2508 -1.0088
   42U     H5'2  838   6.469   7.365   0.995 -0.6207 -1.2638 -3.6740
   42U      C4'  839   6.354   7.543   1.025 -0.0032 -0.2146 -0.6223
   42U      H4'  840   6.379   7.602   0.937 -0.2826 -0.0205 -0.5688
   42U      O4'  841   6.225   7.590   1.066 -0.3804  0.3516 -0.2384
   42U      C1'  842   6.242   7.702   1.156  1.0975 -0.4906  0.2138
   42U      H1'  843   6.213   7.799   1.114  3.4709  0.1119 -0.1615
   42U       N1  844   6.175   7.673   1.279 -0.2694 -0.6931 -0.0610
   42U       C6  845   6.152   7.542   1.319 -0.0432  0.2152 -0.3581
   42U       H6  846   6.200   7.464   1.262  2.9320  1.6898 -0.0887
   42U       C5  847   6.064   7.516   1.421  0.6629 -0.4746  0.6796
   42U       H5  848   6.051   7.415   1.457  0.2304 -0.5424  0.3323
   42U       C4  849   6.011   7.618   1.504  0.5945 -0.1123  0.0941
   42U       O4  850   5.939   7.601   1.600  0.7847 -0.0822  0.1112
   42U       N3  851   6.057   7.742   1.475  0.3803 -0.0176 -0.1229
   42U       H3  852   6.007   7.819   1.517 -0.3283 -1.6677  2.2249
   42U       C2  853   6.123   7.779   1.362  0.0474 -0.0352  0.4552
   42U       O2  854   6.139   7.899   1.342 -0.1225 -0.1333  0.1502
   42U      C3'  855   6.438   7.575   1.152 -0.2803 -1.0119  0.1796
   42U      H3'  856   6.400   7.510   1.231 -2.4857 -1.0380 -0.8344
   42U      C2'  857   6.392   7.716   1.181 -0.6273  0.2314 -0.4471
   42U     H2'1  858   6.413   7.745   1.284 -1.8082  0.4596 -0.2635
   42U      O2'  859   6.460   7.801   1.085 -0.1328 -0.1286  0.3223
   42U     HO'2  860   6.549   7.818   1.117  0.5695 -1.6882 -0.6909
   42U      O3'  861   6.574   7.558   1.131 -0.2201  0.2492  0.6398
   43A        P  862   6.667   7.506   1.245 -0.1320  0.2651  0.1822
   43A      O1P  863   6.802   7.492   1.194  0.5296 -0.6678 -0.0371
   43A      O2P  864   6.605   7.386   1.304 -0.6251 -0.0102  0.0649
   43A      O5'  865   6.675   7.618   1.368  0.3974  0.3027 -0.2316
   43A      C5'  866   6.754   7.729   1.344 -0.4407 -0.0859  0.2974
   43A     H5'1  867   6.740   7.769   1.243  1.1370  0.2531  0.1956
   43A     H5'2  868   6.857   7.696   1.350 -0.6118 -1.0645 -1.4648
   43A      C4'  869   6.727   7.840   1.444  0.0981  0.2018 -0.0282
   43A      H4'  870   6.791   7.922   1.411  0.4758 -0.8536 -2.0984
   43A      O4'  871   6.589   7.882   1.440  0.3231 -0.7367 -0.1857
   43A      C1'  872   6.553   7.935   1.567 -0.0096  0.2549  0.0250
   43A      H1'  873   6.515   8.037   1.553  2.4953  1.5326  1.6834
   43A       N9  874   6.444   7.850   1.626 -0.5629 -0.3886  0.0480
   43A       C8  875   6.410   7.722   1.584  0.4887  0.0048  0.1445
   43A       H8  876   6.449   7.680   1.493  0.0453 -1.1417  0.4721
   43A       N7  877   6.332   7.664   1.672  0.2579 -0.3881 -0.0401
   43A       C5  878   6.303   7.761   1.766  0.7551 -0.4249  0.7191
   43A       C6  879   6.240   7.764   1.893 -0.0920  0.1157 -0.1098
   43A       N6  880   6.177   7.664   1.948  0.4165  0.0598  0.3249
   43A      H61  881   6.187   7.578   1.895  0.5237 -0.7966  1.6944
   43A      H62  882   6.129   7.667   2.036  1.5549  1.7098  0.9402
   43A       N1  883   6.248   7.872   1.965  0.0422 -0.2723  0.2093
   43A       C2  884   6.314   7.972   1.924 -0.4204 -0.9664  0.1625
   43A       H2  885   6.321   8.062   1.984  1.9741 -0.1509 -1.1819
   43A       N3  886   6.385   7.987   1.816 -0.9523 -0.2227 -0.3779
   43A       C4  887   6.376   7.876   1.740  0.3338 -0.4876 -0.5404
   43A      C3'  888   6.750   7.815   1.594  0.7674 -0.6078  0.9596
   43A      H3'  889   6.704   7.722   1.628  0.6895 -1.4551 -1.3279
   43A      C2'  890   6.679   7.933   1.654 -0.3534  0.3430  0.6971
   43A     H2'1  891   6.663   7.905   1.758 -0.0702 -1.2700  0.3341
   43A      O2'  892   6.748   8.050   1.633  0.1710  0.7122  0.2995
   43A     HO'2  893   6.750   8.112   1.706  0.1475  0.7868  0.2369
   43A      O3'  894   6.891   7.817   1.619  0.3296 -0.2660  0.1153
   44A        P  895   6.942   7.754   1.748 -0.1609 -0.0355 -0.0132
   44A      O1P  896   7.090   7.757   1.730 -0.0406  0.0434 -0.0597
   44A      O2P  897   6.879   7.621   1.766  0.1314 -0.1981  0.0833
   44A      O5'  898   6.894   7.859   1.862 -0.1924 -0.2351 -0.4078
   44A      C5'  899   6.945   7.992   1.873 -0.4686  0.2532 -0.6220
   44A     H5'1  900   6.912   8.052   1.789 -1.3122  3.2193  1.6739
   44A     H5'2  901   7.054   7.990   1.870 -0.4489  0.2043 -0.0131
   44A      C4'  902   6.896   8.054   2.007  0.3596 -0.0795  0.1424
   44A      H4'  903   6.930   8.157   2.012 -0.1594  0.1394 -0.6206
   44A      O4'  904   6.750   8.066   2.005 -0.5678 -0.5318  0.3476
   44A      C1'  905   6.696   8.039   2.127  0.6037 -0.2543  0.4123
   44A      H1'  906   6.636   8.126   2.153  0.1332 -0.0621 -1.2145
   44A       N9  907   6.613   7.911   2.124 -0.4336  0.3624 -0.2740
   44A       C8  908   6.626   7.798   2.042 -0.0877 -0.2570 -0.3655
   44A       H8  909   6.703   7.786   1.967  0.9155  0.2209  0.5605
   44A       N7  910   6.532   7.715   2.069 -0.0858 -0.4476  0.2942
   44A       C5  911   6.463   7.764   2.175  0.1500 -0.2342 -0.2891
   44A       C6  912   6.350   7.720   2.246 -0.5856 -0.4348 -0.4097
   44A       N6  913   6.292   7.601   2.228 -0.0077 -0.0320  0.2237
   44A      H61  914   6.323   7.550   2.146 -0.8343  1.3957 -1.0236
   44A      H62  915   6.202   7.586   2.270 -1.4497  2.9128 -1.5108
   44A       N1  916   6.312   7.793   2.347  0.1540  0.2752 -0.3884
   44A       C2  917   6.371   7.907   2.371 -0.8303 -0.4577 -0.4405
   44A       H2  918   6.328   7.960   2.455  2.3141  0.2828  0.8209
   44A       N3  919   6.469   7.962   2.309 -0.1367 -0.2883 -0.2421
   44A       C4  920   6.515   7.885   2.210 -0.5888 -0.0248 -0.7771
   44A      C3'  921   6.930   7.976   2.135 -0.6582 -0.3274 -0.1786
   44A      H3'  922   6.919   7.868   2.138 -0.3283 -0.3497  1.9025
   44A      C2'  923   6.816   8.033   2.218  0.1718  0.3295  0.2230
   44A     H2'1  924   6.805   7.964   2.301 -0.2925 -1.0412 -0.9481
   44A      O2'  925   6.846   8.166   2.265  0.1118  0.0353  0.6675
   44A     HO'2  926   6.931   8.159   2.308  0.0221 -3.8726  0.5667
   44A      O3'  927   7.055   8.008   2.192 -0.1142 -0.4823  0.4946
   45U        P  928   7.141   7.903   2.269 -0.1963 -0.1468 -0.1016
   45U      O1P  929   7.260   7.973   2.313 -0.1133  0.2719  0.0899
   45U      O2P  930   7.150   7.781   2.181 -0.0361  0.6144  0.3747
   45U      O5'  931   7.042   7.881   2.393 -0.0540 -0.5920  0.5499
   45U      C5'  932   7.048   7.971   2.493 -0.2808 -0.2334 -0.2204
   45U     H5'1  933   7.031   8.073   2.460  1.9429 -0.0883 -1.0717
   45U     H5'2  934   7.146   7.964   2.540 -0.5024 -0.0691  0.2738
   45U      C4'  935   6.936   7.945   2.601  0.5163  0.5383 -0.4879
   45U      H4'  936   6.943   8.020   2.680  1.6700  1.9116 -1.8567
   45U      O4'  937   6.805   7.944   2.557 -0.2669 -0.0734 -0.2261
   45U      C1'  938   6.733   7.839   2.633 -0.2773 -1.4380  0.6115
   45U      H1'  939   6.646   7.886   2.678  1.6996  1.4126  1.7650
   45U       N1  940   6.682   7.727   2.544  0.1802  0.3296  0.4449
   45U       C6  941   6.750   7.690   2.434 -0.4002  0.0986  0.7051
   45U       H6  942   6.841   7.741   2.409 -1.3593  1.3622 -0.3695
   45U       C5  943   6.698   7.594   2.354  0.3164 -0.1223  0.5180
   45U       H5  944   6.748   7.569   2.262  1.8147  1.5408  0.8229
   45U       C4  945   6.580   7.518   2.394  0.3280  0.3109  0.3165
   45U       O4  946   6.520   7.437   2.324 -0.5979  0.0444  0.0779
   45U       N3  947   6.525   7.553   2.512 -0.3152 -0.2017  0.5333
   45U       H3  948   6.442   7.503   2.542 -0.4912 -0.8415 -0.9422
   45U       C2  949   6.578   7.647   2.593  0.3670 -1.2576  0.6253
   45U       O2  950   6.540   7.666   2.709 -0.2306  0.6057 -0.7212
   45U      C3'  951   6.963   7.808   2.668 -0.4679 -0.5466  0.5710
   45U      H3'  952   6.968   7.734   2.588  0.3397 -1.3161  1.3062
   45U      C2'  953   6.830   7.782   2.739  0.6249  0.4607  0.1686
   45U     H2'1  954   6.814   7.675   2.755  1.6701 -0.1728 -2.5079
   45U      O2'  955   6.826   7.852   2.858  0.6800  0.4295  0.1476
   45U     HO'2  956   6.811   7.787   2.926 -2.1475  0.4706 -0.3149
   45U      O3'  957   7.076   7.811   2.755 -0.1308 -0.2855 -0.1607
   46U        P  958   7.165   7.679   2.778  0.2809 -0.1578 -0.6085
   46U      O1P  959   7.275   7.704   2.868 -0.2695 -0.0549 -0.5404
   46U      O2P  960   7.189   7.617   2.647 -0.2504  0.1441 -0.1264
   46U      O5'  961   7.063   7.590   2.864 -0.0996 -0.1048  0.0409
   46U      C5'  962   7.046   7.617   3.001 -0.0752 -0.1493 -0.3447
   46U     H5'1  963   7.030   7.724   3.013 -0.7102 -0.3831  1.0827
   46U     H5'2  964   7.133   7.577   3.053 -1.0923 -2.0198  0.0268
   46U      C4'  965   6.925   7.548   3.077  0.1857 -0.7116  0.0211
   46U      H4'  966   6.900   7.599   3.170  3.4314 -0.5576  0.9349
   46U      O4'  967   6.809   7.560   2.999  0.1271  0.3905 -0.1743
   46U      C1'  968   6.729   7.440   3.001 -0.2328 -0.6640 -0.3105
   46U      H1'  969   6.634   7.462   3.049 -0.3469  3.1740 -1.9784
   46U       N1  970   6.704   7.389   2.865 -0.0290 -0.2119 -0.0733
   46U       C6  971   6.797   7.415   2.765 -0.7089  0.3544 -0.5546
   46U       H6  972   6.885   7.472   2.790 -0.6368 -1.0010  2.8175
   46U       C5  973   6.787   7.353   2.646  0.2295 -0.0875 -0.0708
   46U       H5  974   6.870   7.358   2.577  1.2979 -1.4958  1.0336
   46U       C4  975   6.677   7.266   2.614 -0.2166 -0.5448 -0.1318
   46U       O4  976   6.646   7.221   2.508 -0.0403  0.0920  0.3456
   46U       N3  977   6.587   7.258   2.716 -0.8352  0.8477  0.2252
   46U       H3  978   6.507   7.200   2.694 -0.0078 -0.3762  0.3481
   46U       C2  979   6.594   7.308   2.843 -0.3417  0.5579 -0.0723
   46U       O2  980   6.510   7.267   2.931 -0.3862 -0.8029 -0.0414
   46U      C3'  981   6.949   7.399   3.092 -0.2253 -0.1782 -0.7144
   46U      H3'  982   7.011   7.370   3.007 -1.8060 -0.6739 -1.7430
   46U      C2'  983   6.806   7.344   3.092 -0.3983 -0.5115  0.0339
   46U     H2'1  984   6.812   7.243   3.052  0.4163  0.0212 -1.2316
   46U      O2'  985   6.759   7.339   3.224  0.3344 -1.2127  0.3290
   46U     HO'2  986   6.835   7.314   3.277 -0.0284 -1.4783  0.7242
   46U      O3'  987   7.008   7.360   3.219 -0.3276 -0.1762 -0.5493
   47A        P  988   7.101   7.228   3.233  0.2627 -0.1667 -0.1185
   47A      O1P  989   7.135   7.206   3.375 -0.0274  0.7798  0.1363
   47A      O2P  990   7.206   7.233   3.135  0.0328  0.1898 -0.6979
   47A      O5'  991   6.994   7.108   3.206 -1.0091 -0.4721  0.0100
   47A      C5'  992   6.911   7.056   3.311  0.3827 -0.4786  1.0566
   47A     H5'1  993   6.869   7.136   3.372 -2.9737 -0.8355 -0.5622
   47A     H5'2  994   6.990   7.014   3.374  1.7934  1.2173  0.4927
   47A      C4'  995   6.801   6.967   3.264  0.0431 -0.4354 -0.4969
   47A      H4'  996   6.734   6.949   3.348  1.3740  0.0731  0.7175
   47A      O4'  997   6.725   7.020   3.161  0.4877  0.0028 -0.4553
   47A      C1'  998   6.687   6.911   3.080 -0.2870  0.4650 -0.4300
   47A      H1'  999   6.579   6.900   3.083 -0.2094 -0.3594 -0.3247
   47A       N9 1000   6.717   6.932   2.941 -0.3563  0.1553 -0.0297
   47A       C8 1001   6.812   7.013   2.891  0.3683 -0.3918  0.2342
   47A       H8 1002   6.880   7.067   2.955  1.2225 -1.0799 -0.0874
   47A       N7 1003   6.820   7.015   2.761  0.0163  0.2154  0.3225
   47A       C5 1004   6.719   6.922   2.726 -0.3040 -0.3356 -0.3059
   47A       C6 1005   6.678   6.866   2.604  0.6661 -0.6168 -0.7206
   47A       N6 1006   6.715   6.898   2.484 -0.9055  0.4067  0.3931
   47A      H61 1007   6.778   6.976   2.476  2.7254 -2.3956 -2.5979
   47A      H62 1008   6.672   6.852   2.405  0.2805 -1.1393  0.5771
   47A       N1 1009   6.584   6.770   2.606  0.4010  0.8077 -0.5850
   47A       C2 1010   6.536   6.733   2.726  0.5398  0.0056 -0.2109
   47A       H2 1011   6.461   6.655   2.729  2.4586 -1.9478 -0.3968
   47A       N3 1012   6.559   6.778   2.850  0.4983 -0.2238  0.2731
   47A       C4 1013   6.662   6.866   2.839 -0.0724 -0.4697  0.5717
   47A      C3' 1014   6.869   6.840   3.228  0.5379  0.3976 -0.1774
   47A      H3' 1015   6.954   6.868   3.166 -1.3715  0.4863 -3.0054
   47A      C2' 1016   6.753   6.784   3.142  0.4916 -1.2559  0.6520
   47A     H2'1 1017   6.796   6.717   3.067  1.5144 -0.2957  0.3569
   47A      O2' 1018   6.656   6.714   3.218  0.8628 -0.2835  0.1046
   47A     HO'2 1019   6.612   6.664   3.150 -0.3724 -2.7818  2.5251
   47A      O3' 1020   6.899   6.759   3.337  0.5839  0.0499 -0.2792
   48U        P 1021   6.986   6.630   3.308  0.0241  0.3225 -0.0616
   48U      O1P 1022   7.015   6.581   3.446  0.3152 -0.1629  0.1442
   48U      O2P 1023   7.098   6.676   3.223  0.7838  0.6936  0.5202
   48U      O5' 1024   6.906   6.516   3.216  0.0431 -0.2039 -0.6602
   48U      C5' 1025   6.798   6.435   3.268  0.3523  0.2575 -0.3203
   48U     H5'1 1026   6.750   6.494   3.346 -0.6039 -0.9833  0.0731
   48U     H5'2 1027   6.834   6.347   3.323  0.1080 -0.0390 -0.6285
   48U      C4' 1028   6.685   6.386   3.176  0.2187 -0.6458 -0.0104
   48U      H4' 1029   6.600   6.357   3.238  1.4070 -2.3676  0.9050
   48U      O4' 1030   6.639   6.484   3.075 -0.1091 -0.1847  0.3889
   48U      C1' 1031   6.613   6.410   2.956  0.0377 -0.6301  0.3357
   48U      H1' 1032   6.509   6.417   2.926 -0.0862 -0.9291  0.6783
   48U       N1 1033   6.704   6.453   2.843  0.4460  0.5426 -0.0771
   48U       C6 1034   6.823   6.515   2.863  0.5301 -0.2166  0.0693
   48U       H6 1035   6.859   6.525   2.965 -0.7991 -0.8032  0.6309
   48U       C5 1036   6.901   6.564   2.762  1.0265 -0.3151  0.5337
   48U       H5 1037   6.991   6.622   2.779 -0.8481  3.2514 -0.5632
   48U       C4 1038   6.856   6.552   2.628  0.7118 -0.4994  0.0965
   48U       O4 1039   6.903   6.601   2.530  0.3247  0.2396 -0.1215
   48U       N3 1040   6.733   6.496   2.614 -0.4170  0.5865  0.1584
   48U       H3 1041   6.696   6.496   2.520 -0.6979 -0.2894  0.2548
   48U       C2 1042   6.659   6.443   2.712  0.5172  0.2237 -0.0256
   48U       O2 1043   6.557   6.386   2.680 -0.1737  1.0824 -0.3195
   48U      C3' 1044   6.728   6.263   3.102  0.2434  0.9641 -0.6480
   48U      H3' 1045   6.824   6.274   3.051 -0.3015  1.1944 -1.6647
   48U      C2' 1046   6.633   6.257   2.984  0.1550  0.0481  0.0004
   48U     H2'1 1047   6.678   6.208   2.897 -0.6948  1.6619 -1.4002
   48U      O2' 1048   6.508   6.204   3.017 -0.2167  0.2458  0.9092
   48U     HO'2 1049   6.459   6.218   2.935  1.1810  0.8076  0.1282
   48U      O3' 1050   6.718   6.146   3.183  0.2680 -0.2953 -0.3300
   49C        P 1051   6.817   6.022   3.159  0.2380 -0.1164  0.1167
   49C      O1P 1052   6.791   5.929   3.268 -0.8478 -0.6245 -0.0134
   49C      O2P 1053   6.953   6.073   3.146  0.3355  0.0993  0.5455
   49C      O5' 1054   6.762   5.966   3.020 -0.0458 -0.2525 -0.3882
   49C      C5' 1055   6.630   5.908   3.016  0.4150 -1.1679 -0.1895
   49C     H5'1 1056   6.555   5.979   3.052  1.4601  0.2376 -0.7056
   49C     H5'2 1057   6.632   5.817   3.075  1.2627 -0.8228  0.3248
   49C      C4' 1058   6.596   5.872   2.873 -0.3247 -1.1248 -0.4093
   49C      H4' 1059   6.500   5.824   2.859 -0.2433 -1.7237  0.9781
   49C      O4' 1060   6.593   5.994   2.794  0.7064 -0.2997  0.2551
   49C      C1' 1061   6.640   5.959   2.661  0.2181 -0.7102  0.3222
   49C      H1' 1062   6.566   5.986   2.586  0.0920 -1.5887  0.1233
   49C       N1 1063   6.755   6.043   2.618 -0.3489  0.1528  0.1666
   49C       C6 1064   6.841   6.105   2.706  0.7796  0.6976  0.1851
   49C       H6 1065   6.845   6.072   2.809 -0.5119 -2.6686 -0.6925
   49C       C5 1066   6.917   6.210   2.667 -0.4245  0.8211  0.3975
   49C       H5 1067   6.984   6.269   2.728  1.3179 -1.6441  1.0520
   49C       C4 1068   6.917   6.236   2.532 -0.9228 -0.3053  0.8975
   49C       N4 1069   7.000   6.322   2.490 -0.6054  0.6250  0.0331
   49C      H41 1070   7.080   6.351   2.544 -0.5845 -0.0124  0.3502
   49C      H42 1071   7.010   6.318   2.389 -1.2902  0.1156 -0.0281
   49C       N3 1072   6.835   6.180   2.440 -0.2696 -0.4549  0.2726
   49C       C2 1073   6.758   6.083   2.483  0.3001  1.2586 -0.2763
   49C       O2 1074   6.696   6.020   2.401  0.0642 -0.0413  0.3914
   49C      C3' 1075   6.696   5.786   2.802 -0.5845  0.3446 -0.1865
   49C      H3' 1076   6.796   5.820   2.828 -0.7045  0.6267 -0.0934
   49C      C2' 1077   6.671   5.810   2.653 -0.2180  0.2938  0.1993
   49C     H2'1 1078   6.760   5.783   2.595  1.5076  3.0483  1.3849
   49C      O2' 1079   6.548   5.754   2.612  0.3383 -0.1857  0.3380
   49C     HO'2 1080   6.525   5.684   2.673  0.1157 -2.2629 -1.9340
   49C      O3' 1081   6.679   5.645   2.820  0.2698  0.0817  0.7154
   50U        P 1082   6.800   5.547   2.812 -0.3690  0.5128  0.3832
   50U      O1P 1083   6.754   5.410   2.847  0.1451  0.2909 -0.0883
   50U      O2P 1084   6.915   5.594   2.879 -0.4680  0.2205 -0.1549
   50U      O5' 1085   6.851   5.557   2.658 -0.0002  0.5979  0.0164
   50U      C5' 1086   6.793   5.477   2.558  0.2001  0.2166 -0.2665
   50U     H5'1 1087   6.686   5.497   2.568  0.5143  1.2500  1.2497
   50U     H5'2 1088   6.810   5.370   2.572  0.5796  0.3007 -0.0690
   50U      C4' 1089   6.849   5.512   2.419 -0.0923  0.0875 -0.5655
   50U      H4' 1090   6.809   5.441   2.346  0.8047 -0.4964 -0.5011
   50U      O4' 1091   6.819   5.644   2.387  0.0582 -0.0583 -0.0376
   50U      C1' 1092   6.917   5.688   2.287 -0.1896  0.3823  0.0995
   50U      H1' 1093   6.864   5.700   2.193 -3.9217  0.2849  1.9988
   50U       N1 1094   6.976   5.821   2.315 -0.1423 -0.2212 -0.7384
   50U       C6 1095   7.017   5.845   2.446 -0.8192 -0.4192 -0.1212
   50U       H6 1096   6.981   5.787   2.530 -1.1302  1.5761  1.1999
   50U       C5 1097   7.099   5.948   2.477 -0.2999  0.8968 -0.0571
   50U       H5 1098   7.131   5.977   2.576  0.9928  1.5202 -0.6252
   50U       C4 1099   7.158   6.031   2.376  0.3338 -0.0581 -0.2717
   50U       O4 1100   7.233   6.130   2.398 -0.1834 -0.0566  0.6287
   50U       N3 1101   7.123   5.995   2.246  0.7599  0.8781  0.6783
   50U       H3 1102   7.174   6.041   2.172  1.5868 -1.3481 -0.2135
   50U       C2 1103   7.032   5.900   2.209  0.0903  0.8687 -0.7252
   50U       O2 1104   7.017   5.877   2.089 -0.4714 -0.0535 -0.6895
   50U      C3' 1105   7.002   5.506   2.406 -0.5152  0.3247 -0.3884
   50U      H3' 1106   7.048   5.563   2.487  0.3556  0.2908 -0.8546
   50U      C2' 1107   7.023   5.573   2.271 -0.0237 -0.2502  0.7922
   50U     H2'1 1108   7.123   5.615   2.264 -0.4973  0.7909  0.1899
   50U      O2' 1109   6.975   5.495   2.158 -0.3754 -0.0037  0.4947
   50U     HO'2 1110   7.028   5.415   2.165  1.9029  1.1162 -1.7891
   50U      O3' 1111   7.053   5.366   2.396  0.3723 -0.3345 -0.3331
   51A        P 1112   7.211   5.355   2.414  0.1856  0.2070 -0.3066
   51A      O1P 1113   7.238   5.211   2.415 -0.5082 -0.1916 -0.2913
   51A      O2P 1114   7.242   5.434   2.535 -0.2092 -0.0183  0.1373
   51A      O5' 1115   7.280   5.428   2.288 -0.2020  0.5867  0.1945
   51A      C5' 1116   7.335   5.345   2.185 -0.0240  1.0670  0.3352
   51A     H5'1 1117   7.259   5.287   2.134 -0.5274  0.3851  1.7995
   51A     H5'2 1118   7.406   5.271   2.224 -1.4381  1.0466  3.0771
   51A      C4' 1119   7.406   5.426   2.076  0.5491  0.3778  0.4049
   51A      H4' 1120   7.403   5.370   1.983 -0.5754  0.1394  0.5739
   51A      O4' 1121   7.334   5.552   2.051  0.1484  0.1276 -0.1553
   51A      C1' 1122   7.436   5.646   2.020 -0.3538 -0.6766 -0.6655
   51A      H1' 1123   7.418   5.702   1.929  0.1659  1.9805  0.7628
   51A       N9 1124   7.442   5.743   2.135  0.8446  0.7319 -0.2461
   51A       C8 1125   7.407   5.745   2.270 -0.2307  0.4674 -0.1756
   51A       H8 1126   7.349   5.664   2.312  0.1097  0.9492  1.2735
   51A       N7 1127   7.436   5.855   2.339  0.3523  0.7888  0.4230
   51A       C5 1128   7.498   5.932   2.241  0.1982  0.4617  0.2860
   51A       C6 1129   7.558   6.061   2.235 -0.3579 -0.1479 -0.5517
   51A       N6 1130   7.553   6.149   2.335 -0.2846  0.1343  0.3223
   51A      H61 1131   7.522   6.122   2.428  1.9151  2.0560  1.7255
   51A      H62 1132   7.594   6.240   2.319  0.5096 -0.2762 -0.0447
   51A       N1 1133   7.619   6.106   2.129  0.5400 -0.1672  0.7029
   51A       C2 1134   7.615   6.026   2.021 -0.2061 -0.1007  0.1988
   51A       H2 1135   7.655   6.065   1.928 -1.2358  0.2313 -0.1237
   51A       N3 1136   7.548   5.911   2.005 -0.6254 -0.6879  0.4496
   51A       C4 1137   7.503   5.863   2.125 -1.3808 -0.7881  0.3287
   51A      C3' 1138   7.550   5.471   2.116 -0.2792 -0.4047 -0.3080
   51A      H3' 1139   7.541   5.512   2.217 -0.7397 -0.8401 -0.1615
   51A      C2' 1140   7.579   5.580   2.018  0.0391  0.3145 -0.0589
   51A     H2'1 1141   7.653   5.647   2.062 -1.6718  1.0700  1.8673
   51A      O2' 1142   7.616   5.536   1.891 -0.0526  0.2324 -0.7546
   51A     HO'2 1143   7.637   5.443   1.896 -1.0927  0.0506  1.4866
   51A      O3' 1144   7.641   5.361   2.106 -0.1059  0.2809  0.8438
   52U        P 1145   7.745   5.323   2.215 -0.0113 -0.1980 -0.1506
   52U      O1P 1146   7.796   5.191   2.190  0.0426  0.3160 -0.1900
   52U      O2P 1147   7.686   5.356   2.344  0.0875 -0.3411  0.1760
   52U      O5' 1148   7.860   5.432   2.195  0.0510  0.7639  0.0882
   52U      C5' 1149   7.927   5.438   2.072 -0.3278 -0.3510 -0.1750
   52U     H5'1 1150   7.854   5.429   1.992 -0.2459  1.0604 -0.4290
   52U     H5'2 1151   7.999   5.356   2.064 -1.3176 -1.3207  0.5427
   52U      C4' 1152   7.998   5.570   2.057  0.3943 -0.2713  0.1110
   52U      H4' 1153   8.052   5.565   1.963  0.6229 -0.6090  0.2578
   52U      O4' 1154   7.901   5.671   2.044 -0.3393 -0.1663 -0.4362
   52U      C1' 1155   7.965   5.795   2.090  0.2250  0.1976 -0.4506
   52U      H1' 1156   7.951   5.860   2.004  1.2736 -1.9615 -2.3528
   52U       N1 1157   7.900   5.846   2.211 -0.4648 -0.3295 -0.8148
   52U       C6 1158   7.826   5.757   2.283  0.7352 -0.1221 -0.3843
   52U       H6 1159   7.806   5.658   2.246  0.9219 -0.8074  1.2818
   52U       C5 1160   7.765   5.797   2.399 -0.1145  0.3281 -0.2480
   52U       H5 1161   7.706   5.724   2.452  2.6731 -1.7730  0.2028
   52U       C4 1162   7.777   5.935   2.444 -0.5575  0.0703 -0.1398
   52U       O4 1163   7.728   5.990   2.536 -0.2072  0.0962 -0.4640
   52U       N3 1164   7.868   6.012   2.372 -0.3522  0.5059 -0.0594
   52U       H3 1165   7.887   6.106   2.406  1.0700  1.0958 -2.2643
   52U       C2 1166   7.925   5.976   2.253 -0.1673 -0.0281 -0.0305
   52U       O2 1167   7.996   6.053   2.189  0.5202  0.1412  0.7149
   52U      C3' 1168   8.098   5.616   2.164  0.5071  0.4763 -0.5654
   52U      H3' 1169   8.050   5.597   2.260 -1.1832 -1.3549 -1.6986
   52U      C2' 1170   8.111   5.759   2.121 -0.1675 -0.0465 -0.2936
   52U     H2'1 1171   8.152   5.813   2.206  0.1625 -2.1463  0.9490
   52U      O2' 1172   8.182   5.775   1.997  0.5043 -0.3188  0.1164
   52U     HO'2 1173   8.237   5.853   2.004 -0.7933  0.5111  1.7357
   52U      O3' 1174   8.218   5.546   2.150 -0.7207  0.4236  0.3803
   53U        P 1175   8.318   5.546   2.280 -0.2679 -0.2446  0.4730
   53U      O1P 1176   8.437   5.465   2.242  0.3509 -0.3506  0.7323
   53U      O2P 1177   8.236   5.510   2.397 -0.3838  0.1303  0.0092
   53U      O5' 1178   8.367   5.705   2.281  0.2373 -0.2211  0.6238
   53U      C5' 1179   8.450   5.756   2.183  0.1577 -0.5349  0.5970
   53U     H5'1 1180   8.409   5.740   2.083 -1.3456  1.3945  0.8572
   53U     H5'2 1181   8.543   5.699   2.179 -0.8239 -2.1467 -0.3573
   53U      C4' 1182   8.481   5.907   2.207 -0.1596 -0.2537  0.1054
   53U      H4' 1183   8.527   5.955   2.120 -1.5557  0.8964 -0.0301
   53U      O4' 1184   8.362   5.979   2.200  0.3709 -0.2291  0.2494
   53U      C1' 1185   8.373   6.085   2.290  0.1640  0.2553 -0.0644
   53U      H1' 1186   8.337   6.181   2.253 -0.5154  0.9155  2.1357
   53U       N1 1187   8.281   6.074   2.411  0.1510  0.0079  0.7495
   53U       C6 1188   8.222   5.954   2.449  0.6646  0.3049  0.3074
   53U       H6 1189   8.251   5.861   2.401  0.6711  1.0748 -1.2594
   53U       C5 1190   8.117   5.954   2.538  0.0745  0.2710 -0.4188
   53U       H5 1191   8.059   5.867   2.563  0.8907 -0.9486 -2.4906
   53U       C4 1192   8.084   6.074   2.611  0.0788 -0.2694 -0.2471
   53U       O4 1193   7.991   6.085   2.690  0.4564  0.5359 -0.0491
   53U       N3 1194   8.154   6.182   2.578 -0.2629  0.7278 -0.2941
   53U       H3 1195   8.123   6.270   2.616  1.6079  1.0431  0.6039
   53U       C2 1196   8.242   6.193   2.471  0.4331 -0.4123 -0.0304
   53U       O2 1197   8.290   6.303   2.442 -0.2903  0.1921 -0.3891
   53U      C3' 1198   8.554   5.941   2.337  0.7984 -0.0247  0.8785
   53U      H3' 1199   8.495   5.898   2.419 -0.8965  1.9253  0.7605
   53U      C2' 1200   8.523   6.088   2.330 -0.5210 -0.7195 -1.0239
   53U     H2'1 1201   8.550   6.134   2.425  1.5323 -1.6652 -1.0872
   53U      O2' 1202   8.600   6.147   2.227 -0.0141 -0.6695 -0.1908
   53U     HO'2 1203   8.549   6.215   2.183  1.3456 -0.1668 -1.0809
   53U      O3' 1204   8.689   5.912   2.326 -0.2287  0.6185 -0.1504
   54C        P 1205   8.768   5.917   2.469  0.3876 -0.0339  0.5313
   54C      O1P 1206   8.907   5.891   2.435  0.1267 -0.1951 -0.1531
   54C      O2P 1207   8.694   5.834   2.564 -0.4108 -0.2308 -0.9071
   54C      O5' 1208   8.762   6.069   2.529 -0.0800 -0.2596  0.2060
   54C      C5' 1209   8.821   6.184   2.469 -0.0814 -0.1785 -0.1772
   54C     H5'1 1210   8.775   6.192   2.370 -2.0922  1.2078  0.8100
   54C     H5'2 1211   8.930   6.188   2.470 -0.0605  2.0520 -2.0472
   54C      C4' 1212   8.773   6.306   2.547  0.1971 -1.1059 -1.1992
   54C      H4' 1213   8.840   6.381   2.506  0.2880 -1.2339 -1.2878
   54C      O4' 1214   8.634   6.350   2.534 -0.1805 -0.4253  0.1558
   54C      C1' 1215   8.589   6.394   2.660  0.1282 -0.6212 -0.2803
   54C      H1' 1216   8.541   6.492   2.652 -0.6312 -0.7264  2.2438
   54C       N1 1217   8.489   6.311   2.736 -0.5993  0.3232  0.3098
   54C       C6 1218   8.465   6.178   2.705  0.1322 -0.9340  0.2014
   54C       H6 1219   8.519   6.132   2.624 -0.3970  2.0927 -2.0468
   54C       C5 1220   8.368   6.107   2.771 -0.3792 -0.1041 -0.4155
   54C       H5 1221   8.350   6.002   2.751  0.3909  0.0790 -2.3629
   54C       C4 1222   8.294   6.175   2.861 -0.1337  0.8026 -0.2666
   54C       N4 1223   8.189   6.121   2.917  0.4296  0.6141  0.1383
   54C      H41 1224   8.158   6.036   2.872  0.6836  1.8634 -2.5881
   54C      H42 1225   8.144   6.186   2.979  0.1036 -0.6788  1.3111
   54C       N3 1226   8.305   6.303   2.886  0.0717  0.2472 -0.3115
   54C       C2 1227   8.412   6.371   2.836 -0.4001 -0.1257  0.1726
   54C       O2 1228   8.429   6.485   2.875 -0.1389  0.3385 -0.4585
   54C      C3' 1229   8.800   6.293   2.700 -0.1729  0.7304  0.1428
   54C      H3' 1230   8.762   6.198   2.739  0.7806  0.2022 -0.1882
   54C      C2' 1231   8.712   6.411   2.748 -0.8659  0.1583 -0.0155
   54C     H2'1 1232   8.693   6.410   2.855 -0.5099  2.0836  0.1029
   54C      O2' 1233   8.780   6.531   2.724  0.1378 -0.0747  0.1377
   54C     HO'2 1234   8.873   6.506   2.723 -0.0809 -1.0400 -1.8050
   54C      O3' 1235   8.933   6.318   2.735 -1.1301 -0.7868  0.9824
   55C        P 1236   8.996   6.260   2.862 -0.0315  0.0094  0.0149
   55C      O1P 1237   9.135   6.304   2.857 -0.5472 -0.2130 -0.4025
   55C      O2P 1238   8.976   6.115   2.846  0.4139 -0.3702 -0.3643
   55C      O5' 1239   8.934   6.303   2.993 -0.0077 -0.1599  0.2699
   55C      C5' 1240   8.950   6.437   3.039  0.2232 -0.3568 -0.1895
   55C     H5'1 1241   8.928   6.504   2.956  3.1767  0.0759 -0.7264
   55C     H5'2 1242   9.053   6.453   3.070  0.2071 -0.4896 -0.0625
   55C      C4' 1243   8.857   6.455   3.161  0.0852 -0.5155 -0.0771
   55C      H4' 1244   8.872   6.560   3.182  0.0937 -0.3173 -1.0191
   55C      O4' 1245   8.724   6.432   3.122  0.5453  0.5492 -0.1846
   55C      C1' 1246   8.644   6.419   3.246 -0.4410  0.0053  0.1250
   55C      H1' 1247   8.604   6.519   3.262 -1.4035 -0.4556  0.6614
   55C       N1 1248   8.536   6.307   3.237 -0.5592 -0.6130  0.1653
   55C       C6 1249   8.547   6.207   3.142  0.8106 -0.2247  0.4063
   55C       H6 1250   8.632   6.217   3.075  0.9772 -2.8112  0.1649
   55C       C5 1251   8.455   6.107   3.139 -0.0416  0.7456 -0.6121
   55C       H5 1252   8.471   6.029   3.067  0.3269 -0.2601  0.5331
   55C       C4 1253   8.353   6.115   3.231  0.1947 -0.1694 -0.7586
   55C       N4 1254   8.282   6.013   3.251  0.2142  0.5531  0.4387
   55C      H41 1255   8.286   5.938   3.184  0.2042  1.7986 -1.0178
   55C      H42 1256   8.207   6.025   3.318 -3.6783 -1.5503 -3.0768
   55C       N3 1257   8.339   6.206   3.326 -0.4293  0.1554  0.6912
   55C       C2 1258   8.426   6.308   3.327 -0.2012  0.0802  0.4767
   55C       O2 1259   8.411   6.402   3.403 -0.3059  0.0759  0.2316
   55C      C3' 1260   8.888   6.373   3.280 -1.0448 -0.0789  0.4795
   55C      H3' 1261   8.913   6.268   3.263  0.7667  0.2489  0.9478
   55C      C2' 1262   8.750   6.370   3.349 -0.0597 -0.3249 -0.3057
   55C     H2'1 1263   8.733   6.272   3.394 -0.5611 -0.2946 -0.4294
   55C      O2' 1264   8.745   6.471   3.448 -0.1784  0.6368  0.1378
   55C     HO'2 1265   8.807   6.448   3.517  0.8055  0.6044 -0.7473
   55C      O3' 1266   8.989   6.419   3.372 -0.3609  0.1275 -1.0893
   56G        P 1267   9.030   6.331   3.509  0.4898 -0.0281 -0.2744
   56G      O1P 1268   9.150   6.390   3.566 -0.0626 -0.3535 -0.3758
   56G      O2P 1269   9.020   6.188   3.479  0.1393  0.5295  0.0057
   56G      O5' 1270   8.916   6.361   3.609 -0.3305 -0.0742  0.0127
   56G      C5' 1271   8.920   6.488   3.680  0.1895  0.6736 -0.2900
   56G     H5'1 1272   8.917   6.573   3.612 -3.1494  0.3566 -0.6812
   56G     H5'2 1273   9.009   6.489   3.744  0.0540 -0.4695 -0.0562
   56G      C4' 1274   8.799   6.487   3.773 -0.1114 -0.1742 -0.1513
   56G      H4' 1275   8.808   6.582   3.826  1.9936 -0.5644  0.2829
   56G      O4' 1276   8.675   6.469   3.704 -0.0024  0.0766 -0.1688
   56G      C1' 1277   8.594   6.382   3.788  0.0218  0.2175  0.0200
   56G      H1' 1278   8.503   6.439   3.805 -0.5443 -0.3089 -1.1101
   56G       N9 1279   8.552   6.257   3.726  0.1050  0.5406  0.0840
   56G       C8 1280   8.618   6.176   3.634  0.2295 -0.1794  0.1285
   56G       H8 1281   8.718   6.192   3.597 -0.4279 -1.2487 -2.3221
   56G       N7 1282   8.535   6.093   3.582  0.7531  0.2848  0.7733
   56G       C5 1283   8.411   6.112   3.646 -0.1484  0.2434 -0.1187
   56G       C6 1284   8.281   6.040   3.640 -0.4441 -0.1538 -0.0587
   56G       O6 1285   8.240   5.962   3.559 -0.3689  0.2283  0.7828
   56G       N1 1286   8.200   6.062   3.750 -0.0549  0.3133  0.3796
   56G       H1 1287   8.110   6.019   3.763 -0.3711  1.8522  4.9449
   56G       C2 1288   8.227   6.159   3.840 -0.7405  0.9229 -0.7001
   56G       N2 1289   8.140   6.183   3.930  0.0698  0.3732  0.5519
   56G      H21 1290   8.055   6.129   3.930 -0.3777  1.0148  1.7783
   56G      H22 1291   8.158   6.239   4.013  0.0419  1.0285  0.1187
   56G       N3 1292   8.339   6.233   3.852  0.5935  0.1625 -0.6732
   56G       C4 1293   8.428   6.199   3.751  0.5167 -0.2195  0.7937
   56G      C3' 1294   8.801   6.371   3.879 -0.2336 -0.9496  0.4107
   56G      H3' 1295   8.821   6.277   3.827  0.2092 -1.1225  0.8922
   56G      C2' 1296   8.657   6.368   3.924  0.3521  0.6380 -0.3018
   56G     H2'1 1297   8.634   6.270   3.964 -1.5887  0.5515 -1.5271
   56G      O2' 1298   8.619   6.481   4.000 -0.0758  0.7076  0.7424
   56G     HO'2 1299   8.651   6.465   4.089  1.9325 -0.2396 -0.0988
   56G      O3' 1300   8.896   6.383   3.982  0.0858  0.3838  0.0063
   57U        P 1301   8.931   6.246   4.059  0.2044  0.0068  0.0836
   57U      O1P 1302   9.031   6.284   4.161  0.1972 -0.1069 -0.0086
   57U      O2P 1303   8.970   6.141   3.953  0.4096 -0.1922  0.2061
   57U      O5' 1304   8.801   6.183   4.131 -0.0702  0.1326 -0.5173
   57U      C5' 1305   8.737   6.236   4.248 -0.5532 -0.0540 -0.1548
   57U     H5'1 1306   8.722   6.344   4.237  0.0820  0.1015  0.4783
   57U     H5'2 1307   8.801   6.218   4.334  0.4961  0.7367 -0.7400
   57U      C4' 1308   8.614   6.159   4.279  0.2430  0.8666  0.2349
   57U      H4' 1309   8.575   6.202   4.371  0.0285  1.8219 -0.2853
   57U      O4' 1310   8.505   6.172   4.175 -0.5102  0.0924  0.0887
   57U      C1' 1311   8.427   6.050   4.183  0.1976 -0.1821 -0.3235
   57U      H1' 1312   8.324   6.085   4.193  1.0443  2.5267 -0.3617
   57U       N1 1313   8.429   5.974   4.058  0.4411  0.0852  0.1704
   57U       C6 1314   8.535   5.969   3.972 -0.2856  0.1715  0.0997
   57U       H6 1315   8.619   6.036   3.982 -0.8461  1.1658 -1.4810
   57U       C5 1316   8.538   5.879   3.868 -0.1405 -0.0104 -0.2220
   57U       H5 1317   8.618   5.880   3.796 -1.6850 -0.8813 -2.0305
   57U       C4 1318   8.432   5.790   3.841  0.1120  0.4541  1.0706
   57U       O4 1319   8.427   5.703   3.755  0.1616 -0.1271  0.4412
   57U       N3 1320   8.328   5.806   3.924  0.5483 -0.2231  0.5357
   57U       H3 1321   8.242   5.763   3.892  0.3646  0.7946 -0.4212
   57U       C2 1322   8.321   5.893   4.031  0.2046  0.4264  0.0190
   57U       O2 1323   8.215   5.904   4.090  0.3025 -0.0845  0.7891
   57U      C3' 1324   8.622   6.007   4.310 -0.2288  0.2796 -0.9882
   57U      H3' 1325   8.673   5.958   4.228  1.2401  0.7717 -0.4026
   57U      C2' 1326   8.469   5.972   4.311  0.2295  0.4311  0.4549
   57U     H2'1 1327   8.456   5.865   4.296  1.3374  0.5782 -1.9442
   57U      O2' 1328   8.395   6.009   4.429 -0.5853  0.0309  0.1456
   57U     HO'2 1329   8.462   6.020   4.497  2.2884 -2.0486 -2.0673
   57U      O3' 1330   8.689   5.976   4.435 -0.0721  0.3555  0.6336
   58A        P 1331   8.745   5.839   4.470  0.3075 -0.4132  0.0999
   58A      O1P 1332   8.838   5.855   4.585 -0.3343  0.1355 -0.1064
   58A      O2P 1333   8.805   5.784   4.347  0.2173  0.3852  0.1002
   58A      O5' 1334   8.608   5.761   4.492  0.5256  0.2847 -0.3908
   58A      C5' 1335   8.558   5.728   4.620 -0.9018  0.7274  0.1186
   58A     H5'1 1336   8.534   5.823   4.668 -0.2042  0.9196  0.0988
   58A     H5'2 1337   8.634   5.679   4.682 -0.3135  2.7730  1.1285
   58A      C4' 1338   8.433   5.636   4.604  0.0619 -0.2808 -0.1932
   58A      H4' 1339   8.366   5.638   4.690  1.2960 -0.8564  0.8198
   58A      O4' 1340   8.362   5.664   4.481  0.5216  0.0373  0.3020
   58A      C1' 1341   8.308   5.545   4.429 -0.3835  0.2395  0.1657
   58A      H1' 1342   8.200   5.534   4.433 -0.3422  0.0097  0.6566
   58A       N9 1343   8.353   5.534   4.291  0.0026  0.1929  0.0590
   58A       C8 1344   8.464   5.589   4.238  0.2224 -0.0929  1.0929
   58A       H8 1345   8.526   5.665   4.285 -1.9978  3.9988 -1.9583
   58A       N7 1346   8.485   5.554   4.111  0.3319  0.0438 -0.7325
   58A       C5 1347   8.379   5.467   4.090  0.5262  0.9658 -0.2983
   58A       C6 1348   8.345   5.380   3.982  0.4421  0.3756  0.5380
   58A       N6 1349   8.419   5.359   3.877  0.2655  0.3295  0.1161
   58A      H61 1350   8.515   5.390   3.879  0.2409  0.4023  1.5048
   58A      H62 1351   8.392   5.295   3.804  0.8707  1.5837 -1.2468
   58A       N1 1352   8.239   5.300   3.978 -0.2530  1.1456 -0.7896
   58A       C2 1353   8.158   5.298   4.089 -0.3424  0.2766  0.4397
   58A       H2 1354   8.064   5.246   4.077  0.3809 -0.7916 -0.9359
   58A       N3 1355   8.178   5.374   4.201  0.4862  0.0177  0.0140
   58A       C4 1356   8.290   5.456   4.194  0.3762  0.8738  0.2415
   58A      C3' 1357   8.482   5.488   4.579 -0.5546 -0.2464  0.4212
   58A      H3' 1358   8.570   5.487   4.513 -1.3160 -2.0544 -0.6360
   58A      C2' 1359   8.364   5.428   4.507  0.3143  0.4328  0.0749
   58A     H2'1 1360   8.401   5.350   4.441 -0.5774 -1.5444  1.8147
   58A      O2' 1361   8.262   5.392   4.603 -0.4730 -0.5795  0.3166
   58A     HO'2 1362   8.181   5.357   4.564  0.1491 -1.0013 -0.6294
   58A      O3' 1363   8.536   5.421   4.693 -0.2653  0.3873  0.3713
   59C        P 1364   8.639   5.293   4.672 -0.1097 -0.5597 -0.3805
   59C      O1P 1365   8.677   5.260   4.814 -0.0989  0.3541  0.2695
   59C      O2P 1366   8.747   5.342   4.579  0.3296  0.4814  0.0415
   59C      O5' 1367   8.549   5.175   4.608  0.2767  0.3345  0.1189
   59C      C5' 1368   8.432   5.122   4.670 -0.4109 -1.3407 -0.4770
   59C     H5'1 1369   8.367   5.206   4.694  1.8175 -0.0842  1.5622
   59C     H5'2 1370   8.452   5.076   4.766  0.2663 -1.6151 -0.7419
   59C      C4' 1371   8.360   5.035   4.569  1.0282 -0.2722 -0.0004
   59C      H4' 1372   8.264   5.007   4.612  1.1288 -2.1435 -0.8955
   59C      O4' 1373   8.343   5.098   4.445  0.2143 -0.0994  0.3610
   59C      C1' 1374   8.327   5.012   4.343  0.0935  0.3781  0.5832
   59C      H1' 1375   8.228   4.984   4.308  0.9309  0.8997 -2.6043
   59C       N1 1376   8.413   5.049   4.229 -0.1858 -0.2545  0.3064
   59C       C6 1377   8.529   5.120   4.254 -0.3732 -0.0803  0.2543
   59C       H6 1378   8.561   5.134   4.356 -0.3298  2.6552 -0.0604
   59C       C5 1379   8.607   5.157   4.149 -0.1528 -0.1744  0.2806
   59C       H5 1380   8.697   5.211   4.172 -1.3779  2.1488 -0.0547
   59C       C4 1381   8.573   5.112   4.020 -0.6337 -0.6814  0.1176
   59C       N4 1382   8.652   5.143   3.916  0.2226 -0.0315  0.5580
   59C      H41 1383   8.730   5.206   3.932 -2.4289  3.0695  2.6512
   59C      H42 1384   8.635   5.099   3.827  2.1378  2.2696 -1.1020
   59C       N3 1385   8.468   5.034   3.997 -0.2261 -0.4670 -0.0544
   59C       C2 1386   8.386   5.002   4.098  0.4755 -0.0553  0.0292
   59C       O2 1387   8.286   4.933   4.072 -0.0415 -0.2174  0.2665
   59C      C3' 1388   8.445   4.912   4.533 -0.2006  0.1128  0.5992
   59C      H3' 1389   8.547   4.946   4.514  0.3722 -1.0225  1.4716
   59C      C2' 1390   8.370   4.873   4.398 -0.0836  0.5180  0.5012
   59C     H2'1 1391   8.440   4.823   4.332 -1.2188  1.6999 -1.7245
   59C      O2' 1392   8.255   4.801   4.417  0.5166 -0.0760  0.5485
   59C     HO'2 1393   8.217   4.822   4.503 -0.7376  1.9787 -0.4284
   59C      O3' 1394   8.434   4.799   4.621  0.7482  0.2100  0.2994
   60U        P 1395   8.566   4.713   4.635 -0.0389 -0.5775 -0.2986
   60U      O1P 1396   8.553   4.619   4.749 -0.2956  0.1729 -0.0382
   60U      O2P 1397   8.682   4.797   4.620 -0.1306 -0.2204 -0.5207
   60U      O5' 1398   8.570   4.630   4.502  0.4229  0.3365  0.3715
   60U      C5' 1399   8.467   4.540   4.461 -0.0875  0.0203 -0.2931
   60U     H5'1 1400   8.368   4.580   4.483  1.2295  1.7121  3.3796
   60U     H5'2 1401   8.469   4.448   4.519  1.6380  0.3000  0.1253
   60U      C4' 1402   8.496   4.506   4.311 -0.5396 -0.2627 -0.4478
   60U      H4' 1403   8.422   4.431   4.281  0.8298 -1.9660  0.2958
   60U      O4' 1404   8.489   4.626   4.238  0.0659 -0.4112  0.3730
   60U      C1' 1405   8.566   4.609   4.113 -0.4222  0.0944  0.4755
   60U      H1' 1406   8.505   4.596   4.025 -3.1403  0.7309  2.1519
   60U       N1 1407   8.658   4.722   4.085  0.4184  0.0464 -0.0630
   60U       C6 1408   8.704   4.798   4.189 -0.4552 -0.0137  0.3956
   60U       H6 1409   8.683   4.769   4.291 -0.7380 -0.0969  0.3151
   60U       C5 1410   8.796   4.895   4.164  0.6227  0.2272  0.6287
   60U       H5 1411   8.835   4.948   4.250  0.4622 -0.0186  0.8570
   60U       C4 1412   8.850   4.920   4.031 -0.3935  0.7850 -0.6771
   60U       O4 1413   8.944   4.995   4.008 -0.3158 -0.0587  0.1876
   60U       N3 1414   8.785   4.851   3.932  0.4213  0.0208 -0.3708
   60U       H3 1415   8.806   4.875   3.836  0.8867  1.0471 -0.0217
   60U       C2 1416   8.681   4.760   3.951 -0.2695  0.7550  0.1053
   60U       O2 1417   8.622   4.710   3.858 -0.2724 -0.0646  0.9868
   60U      C3' 1418   8.631   4.449   4.276 -0.2794  0.4400 -0.0937
   60U      H3' 1419   8.710   4.493   4.337 -1.0770 -0.7930  1.8919
   60U      C2' 1420   8.645   4.485   4.129  0.5959  0.2228  0.7140
   60U     H2'1 1421   8.749   4.502   4.102  0.5329 -0.1771  0.2067
   60U      O2' 1422   8.572   4.385   4.044 -0.3684  0.4299 -0.6420
   60U     HO'2 1423   8.631   4.310   4.038 -0.3505  0.3382  0.5039
   60U      O3' 1424   8.637   4.308   4.292 -0.2700 -0.2767 -0.5209
   61U        P 1425   8.776   4.238   4.321 -0.0150  0.3310 -0.0169
   61U      O1P 1426   8.887   4.313   4.256 -0.3423  0.5752 -0.4339
   61U      O2P 1427   8.756   4.100   4.284 -0.2285  0.2592 -0.4572
   61U      O5' 1428   8.796   4.236   4.477  0.6161  0.5187 -0.4257
   61U      C5' 1429   8.710   4.177   4.572 -0.3180 -0.7464  0.5508
   61U     H5'1 1430   8.725   4.069   4.576 -1.2396 -0.9136 -0.2208
   61U     H5'2 1431   8.605   4.202   4.559  0.0348  0.3504 -0.3801
   61U      C4' 1432   8.737   4.236   4.712 -0.6227  0.0356  0.1589
   61U      H4' 1433   8.671   4.191   4.786 -0.0647  0.5266  0.9688
   61U      O4' 1434   8.856   4.183   4.763 -0.0893 -0.0557 -0.0923
   61U      C1' 1435   8.956   4.278   4.782  0.0557  0.8335  0.4515
   61U      H1' 1436   8.972   4.284   4.889 -2.3742 -2.6529  1.2058
   61U       N1 1437   9.079   4.235   4.708 -0.2802  0.2638  0.1519
   61U       C6 1438   9.080   4.157   4.592 -0.4608 -0.3903 -0.0502
   61U       H6 1439   8.991   4.125   4.540 -0.9323  0.2416  0.3662
   61U       C5 1440   9.200   4.122   4.532  0.7341 -0.3268  0.2156
   61U       H5 1441   9.190   4.063   4.442  1.6170  1.4416 -1.1184
   61U       C4 1442   9.325   4.161   4.583  0.3173 -0.0429  0.5056
   61U       O4 1443   9.437   4.143   4.537 -0.2736 -0.5672 -1.1177
   61U       N3 1444   9.319   4.244   4.694 -0.5662 -0.9533  0.1345
   61U       H3 1445   9.407   4.256   4.743 -0.3745  1.6354 -0.7068
   61U       C2 1446   9.204   4.276   4.763 -0.3511 -0.4111  0.0367
   61U       O2 1447   9.221   4.344   4.863  0.2530 -0.0700  0.3018
   61U      C3' 1448   8.751   4.386   4.726 -0.4430  0.0447 -0.3131
   61U      H3' 1449   8.706   4.438   4.641 -0.3943  0.5079 -0.0573
   61U      C2' 1450   8.900   4.402   4.721  0.0467 -0.3651  0.2229
   61U     H2'1 1451   8.925   4.413   4.616 -0.1628  0.4515  0.2518
   61U      O2' 1452   8.949   4.511   4.793 -0.3225 -0.5623  0.0239
   61U     HO'2 1453   8.908   4.507   4.880 -1.3892  0.0366 -0.4300
   61U      O3' 1454   8.683   4.432   4.850 -0.3668  0.0598  0.3343
   61U      H3T 1455   8.637   4.513   4.828 -3.4850 -0.7206  3.0955
   62G      O5' 1456   8.205   4.730   2.966 -0.0278  0.3429 -0.3132
   62G      H5T 1457   8.158   4.793   3.022  0.3571 -0.3537  0.8118
   62G      C5' 1458   8.305   4.658   3.036  0.5364  0.1978 -0.0717
   62G     H5'1 1459   8.371   4.732   3.081  2.9707 -0.4189 -2.3550
   62G     H5'2 1460   8.366   4.598   2.968  2.4677  1.0311  0.8441
   62G      C4' 1461   8.246   4.575   3.158  0.2546  0.3822 -0.7062
   62G      H4' 1462   8.188   4.495   3.112  0.4091 -1.7232  2.4668
   62G      O4' 1463   8.348   4.522   3.248 -0.1641 -0.4074  0.4244
   62G      C1' 1464   8.310   4.542   3.380 -0.3395 -0.0589 -0.7838
   62G      H1' 1465   8.335   4.455   3.441  1.4596  2.3350  2.1904
   62G       N9 1466   8.385   4.667   3.431 -0.4228 -0.4792  0.4903
   62G       C8 1467   8.498   4.723   3.372 -0.1324  0.6165 -0.8532
   62G       H8 1468   8.540   4.669   3.289 -0.5350 -0.9102 -0.0934
   62G       N7 1469   8.562   4.812   3.446  0.0837  0.4912  0.3412
   62G       C5 1470   8.481   4.824   3.559 -0.1356 -0.4497  0.0865
   62G       C6 1471   8.494   4.907   3.676  0.5037  0.0686  0.4471
   62G       O6 1472   8.582   4.993   3.692  0.6976 -0.5743 -0.2847
   62G       N1 1473   8.396   4.884   3.767  0.1294  0.5507 -0.1691
   62G       H1 1474   8.414   4.934   3.853  0.6437  0.7437 -0.3869
   62G       C2 1475   8.304   4.786   3.759  0.0868 -0.0663 -0.4351
   62G       N2 1476   8.214   4.778   3.855  0.4191 -0.0519  0.3480
   62G      H21 1477   8.213   4.841   3.933 -0.2124  0.3332  0.0385
   62G      H22 1478   8.156   4.695   3.858 -0.9344  0.8916  2.8212
   62G       N3 1479   8.286   4.712   3.654 -0.5740  0.6556  0.3066
   62G       C4 1480   8.376   4.732   3.553  0.7253  0.2370 -0.4467
   62G      C3' 1481   8.143   4.647   3.241 -0.0723  0.2744 -0.8019
   62G      H3' 1482   8.178   4.749   3.259 -1.4541  0.3269  2.1348
   62G      C2' 1483   8.157   4.562   3.371 -0.3519  0.3533 -0.0230
   62G     H2'1 1484   8.109   4.613   3.455  2.0409  1.4984  0.7405
   62G      O2' 1485   8.081   4.449   3.350 -0.0336  0.0576 -0.0456
   62G     HO'2 1486   8.021   4.461   3.276 -1.4295 -1.6260  0.7628
   62G      O3' 1487   8.014   4.641   3.180  0.2054  0.2945 -0.3435
   63U        P 1488   7.912   4.766   3.173  0.1905 -0.5913 -0.1595
   63U      O1P 1489   7.793   4.722   3.097 -0.0157  0.2004 -0.4795
   63U      O2P 1490   7.981   4.883   3.123  0.0295  0.1146  0.1880
   63U      O5' 1491   7.880   4.790   3.323  0.0830  0.6879 -0.0349
   63U      C5' 1492   7.787   4.714   3.394  0.3483  0.3207  0.0380
   63U     H5'1 1493   7.802   4.606   3.397 -2.2224 -0.2071 -1.8424
   63U     H5'2 1494   7.686   4.724   3.353 -1.2529  0.7147  3.7111
   63U      C4' 1495   7.786   4.771   3.540 -0.5089 -0.1047 -0.0221
   63U      H4' 1496   7.718   4.701   3.588 -0.6080  0.7298  1.0933
   63U      O4' 1497   7.917   4.772   3.598 -0.4698 -0.2314  0.1320
   63U      C1' 1498   7.928   4.878   3.696  0.0095 -0.4286  0.1757
   63U      H1' 1499   7.944   4.830   3.792  1.9332  1.7168  1.0233
   63U       N1 1500   8.042   4.972   3.665  0.2590  0.0104  0.2157
   63U       C6 1501   8.104   4.977   3.542  0.3011  0.0608 -0.6639
   63U       H6 1502   8.073   4.904   3.469  1.5526 -1.6942  0.4745
   63U       C5 1503   8.198   5.070   3.522  0.4024  1.0365 -0.0395
   63U       H5 1504   8.260   5.074   3.434  0.4452  1.1236 -0.0049
   63U       C4 1505   8.238   5.158   3.629 -0.5119 -0.3731  0.7023
   63U       O4 1506   8.314   5.250   3.613  0.2430 -0.1137  0.1852
   63U       N3 1507   8.181   5.138   3.749 -0.1115 -0.1236 -0.1812
   63U       H3 1508   8.185   5.210   3.819 -1.6019 -0.1384 -0.0497
   63U       C2 1509   8.082   5.045   3.775  0.4557  0.2453 -0.0891
   63U       O2 1510   8.040   5.034   3.895 -0.2165 -0.3248 -0.2383
   63U      C3' 1511   7.728   4.914   3.557 -0.3181  0.4764 -0.7513
   63U      H3' 1512   7.781   4.971   3.480 -0.1643 -1.3676 -2.0565
   63U      C2' 1513   7.792   4.948   3.691  0.1209 -0.4424 -0.1899
   63U     H2'1 1514   7.812   5.055   3.690  0.0060 -0.4205  0.0079
   63U      O2' 1515   7.716   4.907   3.810 -0.2374 -0.5640 -0.2640
   63U     HO'2 1516   7.720   4.984   3.867  0.7138 -0.1345 -0.8714
   63U      O3' 1517   7.586   4.925   3.533  0.7178  0.3002 -0.1546
   64A        P 1518   7.530   5.044   3.449 -0.0261  0.1993 -0.2664
   64A      O1P 1519   7.386   5.020   3.425 -0.0644  0.5556  0.6080
   64A      O2P 1520   7.626   5.092   3.345  1.0163 -0.4244 -0.0365
   64A      O5' 1521   7.530   5.146   3.570 -0.3374  0.3366 -0.6879
   64A      C5' 1522   7.457   5.123   3.691 -0.1347  0.0442  0.8595
   64A     H5'1 1523   7.465   5.019   3.722 -1.8188 -0.3969 -0.0849
   64A     H5'2 1524   7.355   5.159   3.677 -0.4677 -0.1449  2.5384
   64A      C4' 1525   7.504   5.204   3.812  0.1628  0.5822 -0.3663
   64A      H4' 1526   7.444   5.176   3.898 -0.2429  0.4607 -0.6865
   64A      O4' 1527   7.641   5.182   3.839  0.3103 -0.2586 -0.4681
   64A      C1' 1528   7.697   5.306   3.883 -0.2175  0.5238  0.1028
   64A      H1' 1529   7.751   5.287   3.976  1.9546 -5.0270 -1.8562
   64A       N9 1530   7.807   5.343   3.790  0.7468 -0.4640 -0.4295
   64A       C8 1531   7.828   5.313   3.660 -0.1159 -0.1641  0.4687
   64A       H8 1532   7.764   5.243   3.607  0.0023 -0.2328  0.4162
   64A       N7 1533   7.939   5.367   3.610 -0.7477  0.0522  0.0539
   64A       C5 1534   7.991   5.443   3.718 -0.0598  0.5330  0.2168
   64A       C6 1535   8.105   5.525   3.742  0.1257  0.3832 -0.2285
   64A       N6 1536   8.197   5.552   3.652  0.0330  0.3994 -0.1990
   64A      H61 1537   8.183   5.518   3.557 -1.3231 -0.1659  0.1680
   64A      H62 1538   8.264   5.625   3.671  0.4145  0.2620 -0.9790
   64A       N1 1539   8.121   5.589   3.854  0.1722 -0.3187 -0.8253
   64A       C2 1540   8.034   5.561   3.955 -0.5206 -0.1888  0.6034
   64A       H2 1541   8.057   5.603   4.051 -0.2495  0.0247  0.4450
   64A       N3 1542   7.928   5.479   3.948  0.0266 -0.1077  0.0945
   64A       C4 1543   7.909   5.424   3.828 -0.0850 -0.3645 -0.8402
   64A      C3' 1544   7.480   5.353   3.796 -0.5205 -0.3576  0.5906
   64A      H3' 1545   7.509   5.385   3.696 -2.9571 -1.8368 -0.6757
   64A      C2' 1546   7.580   5.411   3.895 -0.1693 -0.1752 -0.1319
   64A     H2'1 1547   7.623   5.507   3.867 -0.8938  0.2292  0.1285
   64A      O2' 1548   7.539   5.403   4.029 -0.7705  0.9277 -0.2319
   64A     HO'2 1549   7.589   5.467   4.081  1.7637  1.5834 -3.1828
   64A      O3' 1550   7.354   5.398   3.826 -0.0769  0.1082 -0.1679
   65C        P 1551   7.292   5.527   3.764  0.1790 -0.0924  0.1977
   65C      O1P 1552   7.153   5.538   3.816 -0.3153 -0.0112  0.6246
   65C      O2P 1553   7.304   5.531   3.618 -0.3906 -0.6222 -0.2666
   65C      O5' 1554   7.380   5.640   3.823  0.2161  0.2685 -0.0598
   65C      C5' 1555   7.361   5.670   3.954  0.7683 -0.4176 -0.4039
   65C     H5'1 1556   7.377   5.584   4.019  1.6237  0.5216  0.6653
   65C     H5'2 1557   7.262   5.713   3.965  0.1669 -1.9123  0.4272
   65C      C4' 1558   7.452   5.788   3.996  1.0917  0.3197 -0.3556
   65C      H4' 1559   7.419   5.828   4.092  0.0711 -2.7461  0.6948
   65C      O4' 1560   7.595   5.745   4.000  0.2227  0.3245  0.4972
   65C      C1' 1561   7.675   5.856   3.973  0.4904 -0.2265 -0.6814
   65C      H1' 1562   7.739   5.877   4.059 -0.8378  0.9035  0.0765
   65C       N1 1563   7.763   5.839   3.852 -0.6893  0.6459  0.1160
   65C       C6 1564   7.720   5.741   3.757 -0.8500  0.0486  0.1799
   65C       H6 1565   7.630   5.683   3.769 -1.8641  1.2222 -1.3979
   65C       C5 1566   7.794   5.722   3.644 -0.2525 -1.2396  0.2114
   65C       H5 1567   7.762   5.651   3.568  0.3004 -0.9905 -0.2641
   65C       C4 1568   7.914   5.798   3.626 -0.3085 -0.1143  0.4395
   65C       N4 1569   7.999   5.764   3.527 -0.6367  0.0992 -0.0334
   65C      H41 1570   7.983   5.699   3.452 -0.6792 -1.3499  1.2046
   65C      H42 1571   8.083   5.821   3.531  0.2426 -1.1720  0.2588
   65C       N3 1572   7.949   5.889   3.714  0.4559  0.1948 -0.8952
   65C       C2 1573   7.875   5.916   3.827  0.5074 -0.3366 -0.2662
   65C       O2 1574   7.908   6.007   3.901 -0.7155  0.1103  0.3755
   65C      C3' 1575   7.448   5.910   3.899 -0.5363  0.2877  0.8286
   65C      H3' 1576   7.465   5.878   3.796  1.4456 -1.3671  1.5857
   65C      C2' 1577   7.578   5.979   3.952 -0.1232 -0.1373  0.4993
   65C     H2'1 1578   7.617   6.049   3.878 -1.2367 -1.4826 -1.4412
   65C      O2' 1579   7.577   6.047   4.076 -0.1243  0.2082 -0.5250
   65C     HO'2 1580   7.657   6.100   4.069  1.4420 -1.9796 -0.3176
   65C      O3' 1581   7.320   5.976   3.907 -0.2245 -0.0567 -0.5020
   66G        P 1582   7.272   6.085   3.800 -0.0474 -0.6946 -0.5686
   66G      O1P 1583   7.143   6.140   3.846 -0.0552  0.4504 -0.3344
   66G      O2P 1584   7.282   6.023   3.667 -0.4938 -0.3501 -0.2171
   66G      O5' 1585   7.382   6.195   3.795 -0.4351 -0.4780 -0.9519
   66G      C5' 1586   7.391   6.294   3.895  0.2844  0.3588  0.1682
   66G     H5'1 1587   7.384   6.248   3.993 -0.7147  0.8794  0.3472
   66G     H5'2 1588   7.299   6.351   3.887  0.9397  1.6161  1.2302
   66G      C4' 1589   7.514   6.380   3.885  0.6188 -0.6982  0.5295
   66G      H4' 1590   7.515   6.463   3.955 -0.0903  1.1371 -1.5008
   66G      O4' 1591   7.628   6.299   3.898 -0.2731 -0.0068 -0.2828
   66G      C1' 1592   7.740   6.356   3.829 -0.7888 -0.5100  0.4315
   66G      H1' 1593   7.818   6.386   3.898 -0.9692  1.0095  0.0191
   66G       N9 1594   7.787   6.263   3.721 -0.4295 -0.6553  0.0272
   66G       C8 1595   7.716   6.162   3.662 -0.2258  0.9393 -0.2473
   66G       H8 1596   7.621   6.126   3.698 -0.6644  4.2351  2.4684
   66G       N7 1597   7.774   6.101   3.560  0.4386 -0.5336 -0.5640
   66G       C5 1598   7.894   6.170   3.551  0.5180  0.1161 -0.7536
   66G       C6 1599   7.997   6.155   3.459  0.4670 -0.8541 -0.1863
   66G       O6 1600   8.012   6.075   3.370 -0.3530  1.0283  0.5194
   66G       N1 1601   8.100   6.248   3.476 -0.2239  0.0863  0.1329
   66G       H1 1602   8.183   6.227   3.423  0.5826  0.6666  1.1202
   66G       C2 1603   8.096   6.350   3.564 -0.4266  0.6968 -0.0374
   66G       N2 1604   8.189   6.438   3.556  0.0039  0.1749  0.1014
   66G      H21 1605   8.255   6.433   3.480  0.5401 -1.3667  0.6361
   66G      H22 1606   8.187   6.523   3.612 -0.8456  0.0136  0.3351
   66G       N3 1607   8.003   6.363   3.655  0.1591 -0.4130  0.3703
   66G       C4 1608   7.906   6.268   3.645 -0.6570 -0.2436 -0.2059
   66G      C3' 1609   7.533   6.445   3.748 -0.3841 -0.3234  0.5088
   66G      H3' 1610   7.521   6.366   3.674 -3.1448  0.3672  0.0721
   66G      C2' 1611   7.684   6.477   3.757 -0.2363  0.1043  0.2420
   66G     H2'1 1612   7.724   6.495   3.657 -2.2566  1.4525 -0.3789
   66G      O2' 1613   7.703   6.597   3.827  0.2436 -0.4799  0.2766
   66G     HO'2 1614   7.797   6.607   3.844 -0.0209 -0.7319  2.0531
   66G      O3' 1615   7.448   6.558   3.715 -0.0442  0.3275  0.1944
   67G        P 1616   7.417   6.591   3.566 -0.5289  0.4271  0.1734
   67G      O1P 1617   7.310   6.692   3.563 -0.0308 -0.0494  0.0149
   67G      O2P 1618   7.398   6.468   3.483 -0.4203  0.1281 -0.0395
   67G      O5' 1619   7.551   6.662   3.516 -0.0186  0.4952  0.0813
   67G      C5' 1620   7.578   6.791   3.560 -0.7866  0.2853 -0.3673
   67G     H5'1 1621   7.588   6.803   3.667  2.3303  1.0423 -0.6375
   67G     H5'2 1622   7.499   6.858   3.527 -1.1471 -0.1586 -0.4160
   67G      C4' 1623   7.713   6.839   3.504  0.5872 -0.5565 -0.3148
   67G      H4' 1624   7.723   6.942   3.538  0.9194 -1.0584  1.1789
   67G      O4' 1625   7.833   6.776   3.542  0.2504  0.4091  0.1433
   67G      C1' 1626   7.920   6.772   3.433 -0.6658 -0.7388  0.1373
   67G      H1' 1627   8.021   6.794   3.467 -0.7656  0.2319 -0.1642
   67G       N9 1628   7.926   6.629   3.383  0.2013 -0.6578  0.1222
   67G       C8 1629   7.837   6.524   3.397 -0.1253 -0.8584  0.2771
   67G       H8 1630   7.744   6.534   3.452 -0.4027 -0.6249 -0.2298
   67G       N7 1631   7.858   6.425   3.318 -0.5827 -0.3644 -0.0530
   67G       C5 1632   7.975   6.457   3.249  1.1147 -0.6811  0.1645
   67G       C6 1633   8.049   6.379   3.156 -0.9465 -0.0339 -0.5235
   67G       O6 1634   8.015   6.268   3.111  0.0518  0.2525  0.5197
   67G       N1 1635   8.166   6.434   3.109  0.3739  0.8924 -0.1628
   67G       H1 1636   8.213   6.378   3.040  0.0801  1.2445 -0.6569
   67G       C2 1637   8.208   6.552   3.161 -0.1129 -0.5946  0.3811
   67G       N2 1638   8.312   6.608   3.107  0.1441 -0.1533 -0.2737
   67G      H21 1639   8.354   6.571   3.023  1.8737  0.9095  0.0731
   67G      H22 1640   8.354   6.681   3.162 -0.7995 -0.9684  1.5970
   67G       N3 1641   8.141   6.629   3.246 -0.4473 -0.7560  1.0726
   67G       C4 1642   8.017   6.579   3.283 -0.2112 -0.1762 -0.3501
   67G      C3' 1643   7.719   6.858   3.351  0.3331 -0.5673  1.0054
   67G      H3' 1644   7.679   6.768   3.303 -0.3171  0.2908 -0.1028
   67G      C2' 1645   7.874   6.872   3.331 -0.7195 -1.4764  0.3280
   67G     H2'1 1646   7.902   6.841   3.231 -0.3022 -0.0295 -0.0254
   67G      O2' 1647   7.927   6.995   3.372  0.2938  0.4083 -0.6754
   67G     HO'2 1648   7.981   7.038   3.304  2.8121 -0.4407  0.6526
   67G      O3' 1649   7.653   6.974   3.313 -0.8827 -0.1776  0.2048
   68A        P 1650   7.606   6.997   3.160  0.4165  0.4286  0.0457
   68A      O1P 1651   7.545   7.135   3.143 -0.3561  0.1077  1.2028
   68A      O2P 1652   7.525   6.881   3.122  0.2885  0.0969 -0.4091
   68A      O5' 1653   7.737   6.998   3.069  0.5156 -0.2138 -0.2175
   68A      C5' 1654   7.828   7.105   3.075 -0.0360 -0.8051  0.3497
   68A     H5'1 1655   7.854   7.121   3.179  0.2063  0.3710  0.1308
   68A     H5'2 1656   7.785   7.197   3.036  2.6549 -0.4413 -2.1445
   68A      C4' 1657   7.958   7.074   2.992  0.5606  0.0798 -0.4213
   68A      H4' 1658   8.013   7.168   2.993 -1.9204  1.6293 -0.2666
   68A      O4' 1659   8.030   6.970   3.039 -0.8030  0.4548 -0.0061
   68A      C1' 1660   8.081   6.900   2.922 -0.1723  0.5561 -0.5650
   68A      H1' 1661   8.185   6.883   2.950 -0.7971  0.3532  1.8223
   68A       N9 1662   8.010   6.768   2.897  0.2311  0.8664 -0.8357
   68A       C8 1663   7.905   6.719   2.974 -0.9762 -0.8713  0.2449
   68A       H8 1664   7.858   6.782   3.049  1.1204 -1.4022  2.1054
   68A       N7 1665   7.861   6.598   2.950 -0.5454 -0.3279  0.0598
   68A       C5 1666   7.961   6.559   2.853  0.3229  0.3488  0.0682
   68A       C6 1667   7.985   6.439   2.784  0.4657 -0.3545 -0.1680
   68A       N6 1668   7.911   6.332   2.799  0.1542 -0.0575  0.6641
   68A      H61 1669   7.827   6.335   2.854 -1.4768 -0.1394 -1.6611
   68A      H62 1670   7.930   6.248   2.745 -0.5076  0.6218 -0.6768
   68A       N1 1671   8.078   6.428   2.693  0.6609  0.1422  0.7322
   68A       C2 1672   8.163   6.526   2.673  0.3786 -0.1644  0.2452
   68A       H2 1673   8.232   6.502   2.593  0.6947 -1.1482  0.8086
   68A       N3 1674   8.159   6.646   2.736 -0.0633  0.3314 -0.5098
   68A       C4 1675   8.057   6.656   2.829 -0.1858  0.5107 -0.7537
   68A      C3' 1676   7.923   7.047   2.845  0.2245 -0.2516 -0.6852
   68A      H3' 1677   7.847   6.970   2.833  0.6038 -0.8384  0.4691
   68A      C2' 1678   8.054   6.986   2.798  0.1142 -0.6520 -0.2148
   68A     H2'1 1679   8.040   6.919   2.713  2.1242 -1.5964  0.1527
   68A      O2' 1680   8.170   7.067   2.787  0.4459  0.0117 -0.7275
   68A     HO'2 1681   8.174   7.100   2.697 -1.2329 -0.6477 -1.0873
   68A      O3' 1682   7.873   7.161   2.775  0.2204  0.2430 -0.6824
   69A        P 1683   7.782   7.136   2.647  0.1283 -0.2359  0.0357
   69A      O1P 1684   7.742   7.261   2.588  0.6066  0.3768  0.6203
   69A      O2P 1685   7.676   7.051   2.700 -0.4487  0.2948  0.2950
   69A      O5' 1686   7.868   7.055   2.543 -0.1632  0.3107  0.1112
   69A      C5' 1687   7.986   7.102   2.480  0.2541 -0.5110 -0.1165
   69A     H5'1 1688   8.050   7.136   2.561  1.6895 -3.9184  0.3490
   69A     H5'2 1689   7.949   7.176   2.409 -1.3750 -0.2061  0.9989
   69A      C4' 1690   8.059   6.994   2.388 -0.2041  0.0490  0.1360
   69A      H4' 1691   8.150   7.043   2.354 -0.5126  0.3680 -0.2490
   69A      O4' 1692   8.097   6.879   2.464 -0.1151  0.2811 -0.0344
   69A      C1' 1693   8.074   6.765   2.383  0.3039  0.1317  0.0380
   69A      H1' 1694   8.157   6.694   2.386 -0.1789 -0.5555 -1.7615
   69A       N9 1695   7.960   6.690   2.437 -1.0770 -0.3338 -0.2536
   69A       C8 1696   7.878   6.718   2.546 -0.5632  0.3369  0.0800
   69A       H8 1697   7.867   6.811   2.600 -1.0539  1.5220 -1.9732
   69A       N7 1698   7.801   6.619   2.572  0.6196 -0.4601 -0.2448
   69A       C5 1699   7.848   6.509   2.489  0.3117 -0.3221 -0.7801
   69A       C6 1700   7.825   6.374   2.475 -0.2060 -0.1153  0.2646
   69A       N6 1701   7.738   6.303   2.544 -0.1989  0.3251  0.3666
   69A      H61 1702   7.682   6.354   2.611  1.3762  0.1131  1.9333
   69A      H62 1703   7.709   6.212   2.513 -3.0541  0.9186  1.0132
   69A       N1 1704   7.887   6.305   2.377 -0.3243  0.2778 -0.0087
   69A       C2 1705   7.976   6.366   2.296  0.9943 -0.1312  0.0265
   69A       H2 1706   8.022   6.299   2.225 -0.4646  0.4359 -1.5103
   69A       N3 1707   8.017   6.490   2.305  0.9460 -0.1907  0.0499
   69A       C4 1708   7.944   6.557   2.401  0.2618 -0.2801  0.2503
   69A      C3' 1709   7.979   6.949   2.267  0.5419  0.3326 -0.0582
   69A      H3' 1710   7.883   6.928   2.315  1.4113 -1.5079  0.9689
   69A      C2' 1711   8.047   6.817   2.236 -0.6083  0.2387 -0.0456
   69A     H2'1 1712   7.987   6.744   2.180 -0.1800 -0.7018  0.6865
   69A      O2' 1713   8.173   6.839   2.176  0.3464 -0.6564 -0.7220
   69A     HO'2 1714   8.155   6.881   2.091  2.0192  1.7829  0.0241
   69A      O3' 1715   7.979   7.047   2.162  0.7628 -0.1614  0.4594
   70U        P 1716   7.853   7.078   2.067  0.3791 -0.1052 -0.0936
   70U      O1P 1717   7.882   7.193   1.980 -0.4999  0.5332  0.3462
   70U      O2P 1718   7.745   7.075   2.163 -0.2193  0.6795 -0.4103
   70U      O5' 1719   7.844   6.952   1.972  0.0743 -0.1005  0.3967
   70U      C5' 1720   7.925   6.943   1.860 -0.2060  0.5819  0.7506
   70U     H5'1 1721   8.027   6.976   1.881  0.5178  0.9706 -2.6786
   70U     H5'2 1722   7.875   7.004   1.786 -1.3538  0.9964  1.8454
   70U      C4' 1723   7.931   6.801   1.810  0.4668 -0.4363  0.4454
   70U      H4' 1724   8.002   6.812   1.728 -2.1293  0.5940 -1.8204
   70U      O4' 1725   7.985   6.710   1.898 -0.1522  0.4382  0.3858
   70U      C1' 1726   7.914   6.586   1.879  0.3732  0.4242  0.5765
   70U      H1' 1727   7.987   6.506   1.868  0.4131 -0.2618  4.4754
   70U       N1 1728   7.823   6.552   1.989  0.5859  0.1822 -0.2032
   70U       C6 1729   7.771   6.645   2.079  0.3122  0.4953 -0.2308
   70U       H6 1730   7.785   6.752   2.068 -0.4256  0.5578 -0.5560
   70U       C5 1731   7.669   6.613   2.168  0.2270  0.1882  0.0730
   70U       H5 1732   7.629   6.695   2.226 -1.5776 -0.0452 -0.7765
   70U       C4 1733   7.635   6.476   2.195 -0.3646  0.1811  1.0777
   70U       O4 1734   7.559   6.437   2.275 -0.0777 -0.0932  0.5588
   70U       N3 1735   7.716   6.390   2.115  0.6577  0.3251  0.7068
   70U       H3 1736   7.680   6.296   2.129 -0.2456  0.7090  1.0148
   70U       C2 1737   7.801   6.419   2.007  1.6026 -0.0786 -1.3321
   70U       O2 1738   7.847   6.333   1.933  0.5730  0.5224 -0.1180
   70U      C3' 1739   7.798   6.762   1.750 -0.1061 -0.1957 -0.3094
   70U      H3' 1740   7.720   6.783   1.823  0.7822 -1.3350  1.0340
   70U      C2' 1741   7.838   6.610   1.751  0.5413 -0.3419 -0.3536
   70U     H2'1 1742   7.744   6.555   1.744 -1.1490  2.1520  1.0503
   70U      O2' 1743   7.914   6.574   1.639 -0.1898 -0.7281  0.3126
   70U     HO'2 1744   7.904   6.649   1.580 -0.0453  0.7921  2.1356
   70U      O3' 1745   7.774   6.814   1.616 -0.3053  0.0529  0.1030
   71A        P 1746   7.637   6.837   1.566 -0.1744  0.1237  0.2208
   71A      O1P 1747   7.660   6.882   1.428  0.5376 -0.6980  0.1961
   71A      O2P 1748   7.583   6.930   1.665  0.2037 -0.5895 -0.1787
   71A      O5' 1749   7.571   6.697   1.560 -0.2461  0.5188  0.0735
   71A      C5' 1750   7.599   6.619   1.447 -0.1460  0.5489  0.0891
   71A     H5'1 1751   7.705   6.603   1.433 -0.0132  0.0735  1.4677
   71A     H5'2 1752   7.554   6.658   1.356  1.1052  1.1612 -0.2771
   71A      C4' 1753   7.534   6.483   1.458  0.4092  0.6978 -0.2961
   71A      H4' 1754   7.567   6.432   1.367 -1.4337 -1.1140 -0.0401
   71A      O4' 1755   7.585   6.403   1.565  0.7134 -0.1969 -1.0438
   71A      C1' 1756   7.485   6.325   1.612  0.6713 -0.3939 -0.6708
   71A      H1' 1757   7.516   6.222   1.624  2.3517  0.3635  2.2121
   71A       N9 1758   7.450   6.363   1.748  0.6119  0.3435 -0.1549
   71A       C8 1759   7.484   6.477   1.818  0.3910  0.5995  0.3566
   71A       H8 1760   7.539   6.559   1.772  0.2035 -0.4149 -1.8214
   71A       N7 1761   7.443   6.477   1.940  0.3558  0.2798  0.4916
   71A       C5 1762   7.388   6.351   1.953 -0.3447  0.7517  0.5863
   71A       C6 1763   7.328   6.271   2.055  0.2455 -0.7084 -0.3883
   71A       N6 1764   7.315   6.319   2.175 -0.4656  0.1908  0.7262
   71A      H61 1765   7.364   6.398   2.214  0.8271 -0.2016 -0.0484
   71A      H62 1766   7.265   6.247   2.225 -2.2677 -0.1605 -1.4450
   71A       N1 1767   7.275   6.148   2.042 -0.6595 -0.3195 -0.3963
   71A       C2 1768   7.288   6.097   1.924 -0.0258 -0.7018  0.1878
   71A       H2 1769   7.237   6.003   1.909  0.8376 -1.0780 -0.4785
   71A       N3 1770   7.342   6.154   1.814 -0.3225 -0.1196  0.1589
   71A       C4 1771   7.377   6.286   1.836  0.0173 -0.0356  0.1015
   71A      C3' 1772   7.381   6.487   1.485  0.1308  0.0610  0.1482
   71A      H3' 1773   7.367   6.554   1.570 -1.0115  0.3912 -0.2885
   71A      C2' 1774   7.364   6.339   1.520  0.7400 -0.1541  0.4411
   71A     H2'1 1775   7.268   6.328   1.570 -0.2112 -0.0345 -1.2943
   71A      O2' 1776   7.370   6.241   1.418 -0.0379  0.5713 -0.2166
   71A     HO'2 1777   7.314   6.276   1.349 -0.2941  0.3045 -0.1474
   71A      O3' 1778   7.314   6.527   1.366 -0.1021  0.1538  0.3754
   72G        P 1779   7.173   6.582   1.379  0.2618 -0.0384  0.2490
   72G      O1P 1780   7.119   6.613   1.246 -0.2409 -0.6305 -0.0653
   72G      O2P 1781   7.178   6.699   1.469  0.4554 -0.1965  0.2684
   72G      O5' 1782   7.086   6.463   1.445  0.0195  0.0747 -0.1923
   72G      C5' 1783   7.021   6.370   1.364  0.2285 -0.0175 -0.6842
   72G     H5'1 1784   7.090   6.312   1.302  0.8327 -0.6229  0.5208
   72G     H5'2 1785   6.962   6.430   1.295  1.1148 -0.8886 -2.2740
   72G      C4' 1786   6.924   6.278   1.434  0.1581 -0.2545  0.3212
   72G      H4' 1787   6.882   6.215   1.356 -1.1274 -0.5564  1.2187
   72G      O4' 1788   6.996   6.199   1.529  0.2933 -0.1270 -0.1187
   72G      C1' 1789   6.916   6.181   1.649  0.2921 -0.7174 -0.1655
   72G      H1' 1790   6.912   6.074   1.668  0.3909 -0.6149  0.4275
   72G       N9 1791   6.977   6.250   1.765 -0.2361 -1.3253 -0.1416
   72G       C8 1792   7.050   6.369   1.769 -0.6352 -0.2918 -0.4270
   72G       H8 1793   7.088   6.421   1.682  0.5991  3.0772  1.9383
   72G       N7 1794   7.061   6.421   1.889 -0.8462  0.1516  0.2972
   72G       C5 1795   6.991   6.327   1.972  0.0617  0.2215 -0.2654
   72G       C6 1796   6.960   6.326   2.115 -0.7759 -0.4353 -0.2190
   72G       O6 1797   7.001   6.387   2.208 -0.2943 -0.7136  0.3393
   72G       N1 1798   6.871   6.229   2.149 -0.0988  0.1075 -0.0256
   72G       H1 1799   6.824   6.237   2.238 -1.4078 -0.6207 -0.6250
   72G       C2 1800   6.824   6.144   2.057  0.4206  0.3088 -0.5125
   72G       N2 1801   6.739   6.057   2.106  0.4289  0.9082 -0.7745
   72G      H21 1802   6.715   6.055   2.204 -0.6753 -0.9743 -1.0262
   72G      H22 1803   6.683   6.016   2.032  0.8012  1.9184 -1.6354
   72G       N3 1804   6.846   6.137   1.929 -0.1566  0.7180 -0.8249
   72G       C4 1805   6.934   6.236   1.890 -0.0327  0.1442 -0.3879
   72G      C3' 1806   6.804   6.341   1.507 -0.2705  0.1695  0.4150
   72G      H3' 1807   6.849   6.422   1.565 -0.4470 -0.7085  1.8099
   72G      C2' 1808   6.777   6.235   1.613  0.6507 -0.1419  0.7918
   72G     H2'1 1809   6.722   6.269   1.701 -1.8339 -2.9475  0.4827
   72G      O2' 1810   6.702   6.124   1.563 -0.7676  0.1468 -0.3610
   72G     HO'2 1811   6.615   6.162   1.548 -0.5213  0.7211 -0.3831
   72G      O3' 1812   6.691   6.379   1.425  0.6678  0.1337  0.5547
   73A        P 1813   6.568   6.458   1.484  0.1779  0.5221 -0.1947
   73A      O1P 1814   6.474   6.502   1.382 -0.2535 -0.1941 -0.0630
   73A      O2P 1815   6.623   6.560   1.573  0.0030  0.3955 -0.5845
   73A      O5' 1816   6.498   6.343   1.556  0.1089 -0.7999 -0.1534
   73A      C5' 1817   6.392   6.365   1.638 -0.5924 -0.5175 -0.0385
   73A     H5'1 1818   6.304   6.384   1.577 -0.3775 -1.5977 -0.7040
   73A     H5'2 1819   6.418   6.449   1.703  3.1324 -1.3928 -0.1604
   73A      C4' 1820   6.373   6.248   1.728  0.2286  0.5577  0.4119
   73A      H4' 1821   6.343   6.161   1.669 -0.5672  1.6203 -0.8215
   73A      O4' 1822   6.499   6.208   1.791  0.4056 -0.1103 -0.3513
   73A      C1' 1823   6.480   6.227   1.929 -0.9298 -0.0421 -0.3506
   73A      H1' 1824   6.526   6.147   1.985  0.2611 -0.7906 -2.2906
   73A       N9 1825   6.545   6.348   1.974  0.3109  0.5753  0.4002
   73A       C8 1826   6.623   6.434   1.903  0.1294 -0.2578 -0.3371
   73A       H8 1827   6.627   6.443   1.796  0.0007  2.0206 -0.1857
   73A       N7 1828   6.692   6.517   1.972 -0.8778  0.6830 -0.0616
   73A       C5 1829   6.670   6.475   2.099 -0.8565  0.1164 -0.2411
   73A       C6 1830   6.720   6.516   2.227 -0.2174  0.4383 -0.7066
   73A       N6 1831   6.818   6.607   2.249  0.6080 -0.3044  0.0795
   73A      H61 1832   6.852   6.669   2.178 -0.7129  1.2245  0.7194
   73A      H62 1833   6.859   6.602   2.342  0.6283 -0.5104  0.0607
   73A       N1 1834   6.682   6.449   2.338  0.0409  0.7710  0.6492
   73A       C2 1835   6.601   6.346   2.327 -0.7210 -0.0516  0.5411
   73A       H2 1836   6.558   6.316   2.421  1.3489 -1.2830  1.1553
   73A       N3 1837   6.551   6.296   2.210  0.1640 -0.1779 -0.1979
   73A       C4 1838   6.586   6.366   2.103 -0.5030  0.1188  0.4599
   73A      C3' 1839   6.281   6.297   1.836 -0.2096  0.4248  0.7506
   73A      H3' 1840   6.299   6.403   1.855 -0.6561  0.5167  0.6655
   73A      C2' 1841   6.328   6.217   1.958 -0.3808  0.0380 -0.6722
   73A     H2'1 1842   6.305   6.268   2.052 -0.7365 -3.4185  1.2765
   73A      O2' 1843   6.278   6.082   1.956  0.0146  0.2634  0.0304
   73A     HO'2 1844   6.225   6.073   1.877 -1.4662 -2.6379  1.1776
   73A      O3' 1845   6.145   6.264   1.808 -0.3495 -0.5196 -0.4053
   74U        P 1846   6.025   6.365   1.836 -0.5582 -0.4766 -0.2836
   74U      O1P 1847   5.901   6.297   1.797  0.1159 -0.7150 -0.3871
   74U      O2P 1848   6.054   6.499   1.782 -0.0930  0.5871  0.2396
   74U      O5' 1849   6.025   6.376   1.990  0.5037 -0.8694 -0.5524
   74U      C5' 1850   5.984   6.263   2.066 -0.1241  0.5031 -0.1846
   74U     H5'1 1851   6.025   6.171   2.025 -1.5640 -0.6974  0.9859
   74U     H5'2 1852   5.875   6.260   2.065 -0.1124 -1.5973  0.8557
   74U      C4' 1853   6.017   6.266   2.216  0.1697  0.4761  0.4840
   74U      H4' 1854   5.979   6.173   2.257  3.1169 -2.0680 -2.0092
   74U      O4' 1855   6.156   6.277   2.252 -0.4700  0.4609 -0.0052
   74U      C1' 1856   6.167   6.368   2.361  1.2396  0.2323  0.4438
   74U      H1' 1857   6.217   6.321   2.446 -0.9074  0.2348  1.7769
   74U       N1 1858   6.247   6.486   2.324  0.8976 -0.4853 -0.3394
   74U       C6 1859   6.258   6.520   2.187  0.1846  0.4153  0.1536
   74U       H6 1860   6.197   6.467   2.116  1.8822 -0.6877 -0.5414
   74U       C5 1861   6.342   6.624   2.148  0.5052  0.2771  0.0921
   74U       H5 1862   6.347   6.651   2.043  0.5092 -0.8249 -0.2018
   74U       C4 1863   6.419   6.695   2.242 -0.5689 -0.1623 -0.6543
   74U       O4 1864   6.507   6.782   2.224  0.2683  0.0703  0.0991
   74U       N3 1865   6.404   6.652   2.374 -0.4171 -0.2672 -0.5298
   74U       H3 1866   6.457   6.704   2.442 -1.4719  1.1611 -0.7359
   74U       C2 1867   6.321   6.553   2.419  0.9519  0.1365 -0.2355
   74U       O2 1868   6.318   6.531   2.537 -0.1418 -0.1464  0.4461
   74U      C3' 1869   5.946   6.389   2.277 -0.8272  0.4102  0.3742
   74U      H3' 1870   5.965   6.475   2.214  2.3225  0.6125  1.4363
   74U      C2' 1871   6.028   6.403   2.406  0.1618  0.1202  0.2530
   74U     H2'1 1872   6.006   6.506   2.435 -0.4284 -0.6714  2.8528
   74U      O2' 1873   5.970   6.318   2.502 -0.2895 -0.1952  0.3243
   74U     HO'2 1874   5.896   6.279   2.454  0.6888  1.0543 -2.4122
   74U      O3' 1875   5.812   6.364   2.311  0.7865  0.1981  0.4896
   75A        P 1876   5.704   6.476   2.314 -0.0980 -0.2111 -0.0931
   75A      O1P 1877   5.570   6.428   2.337  0.1599  0.0115 -0.7495
   75A      O2P 1878   5.721   6.564   2.193 -0.0127  0.7239 -0.1567
   75A      O5' 1879   5.752   6.560   2.440  0.0382 -0.1001 -0.4568
   75A      C5' 1880   5.717   6.518   2.565 -0.3104 -0.6091 -0.9812
   75A     H5'1 1881   5.764   6.420   2.568 -1.5780 -1.2056  1.1315
   75A     H5'2 1882   5.609   6.503   2.571  0.1529 -4.1663  1.0151
   75A      C4' 1883   5.770   6.604   2.679  0.2339 -0.1244 -0.1530
   75A      H4' 1884   5.741   6.574   2.780  1.3140 -1.1939 -0.1389
   75A      O4' 1885   5.917   6.606   2.671  0.1563 -0.3201 -0.0638
   75A      C1' 1886   5.967   6.726   2.731 -0.0358  0.2006  0.3971
   75A      H1' 1887   6.025   6.691   2.817  1.9129 -1.1923 -1.3953
   75A       N9 1888   6.060   6.798   2.640  0.1671  0.4738 -0.8379
   75A       C8 1889   6.055   6.798   2.503  0.3549 -0.0418 -0.2603
   75A       H8 1890   5.978   6.749   2.446  0.3288  1.4131 -1.5369
   75A       N7 1891   6.153   6.852   2.436  0.4647 -0.2333 -0.2327
   75A       C5 1892   6.219   6.919   2.543  0.2171 -0.0047  0.0165
   75A       C6 1893   6.339   6.998   2.547  0.2018 -0.1163  0.0899
   75A       N6 1894   6.417   7.022   2.440  0.2069  0.1879  0.1583
   75A      H61 1895   6.375   7.010   2.349 -1.5488  1.1203  0.7848
   75A      H62 1896   6.499   7.070   2.474  0.4408 -0.9223  1.2302
   75A       N1 1897   6.379   7.050   2.667  0.0826 -0.7324  0.2765
   75A       C2 1898   6.309   7.028   2.775  0.1892 -0.2168  0.4159
   75A       H2 1899   6.343   7.066   2.871 -0.5064 -2.5560  1.6645
   75A       N3 1900   6.205   6.944   2.786 -0.3372 -0.0872 -0.2104
   75A       C4 1901   6.161   6.891   2.670 -0.1197 -0.6424  0.7515
   75A      C3' 1902   5.740   6.754   2.671 -0.0044  0.1277  0.4095
   75A      H3' 1903   5.764   6.788   2.571  3.4124 -0.1275  0.9914
   75A      C2' 1904   5.845   6.806   2.770  0.0088  0.5734  0.4442
   75A     H2'1 1905   5.863   6.912   2.751  2.1820  0.4090  1.2928
   75A      O2' 1906   5.809   6.798   2.908  0.1369  0.6401 -0.2371
   75A     HO'2 1907   5.742   6.865   2.928  0.1069  0.9223 -1.2027
   75A      O3' 1908   5.614   6.803   2.712 -0.2527  0.5367 -0.1287
   76A        P 1909   5.555   6.946   2.666 -0.1359  0.2858  0.4123
   76A      O1P 1910   5.416   6.954   2.711  0.0346 -0.1874  0.0411
   76A      O2P 1911   5.595   6.970   2.525  0.0853  0.4647  0.6663
   76A      O5' 1912   5.634   7.057   2.753 -0.2092 -0.7038  0.7241
   76A      C5' 1913   5.615   7.074   2.894  0.0753 -0.0046  0.0518
   76A     H5'1 1914   5.602   6.980   2.946 -0.0193 -0.0104  0.0170
   76A     H5'2 1915   5.526   7.136   2.907 -1.2296 -1.2438 -2.2690
   76A      C4' 1916   5.722   7.152   2.963 -0.2219  0.6635  0.8314
   76A      H4' 1917   5.698   7.130   3.066 -2.0060 -4.5439 -0.3912
   76A      O4' 1918   5.858   7.107   2.934 -0.4028 -0.4227 -0.0243
   76A      C1' 1919   5.940   7.219   2.913  0.1631 -0.5723 -1.0756
   76A      H1' 1920   6.026   7.201   2.976 -0.1869  0.3969 -0.3094
   76A       N9 1921   5.981   7.241   2.773 -0.0314  0.4004  0.1995
   76A       C8 1922   5.932   7.176   2.659 -0.1322  0.1699  0.0309
   76A       H8 1923   5.851   7.105   2.655 -0.3741  0.4857 -3.1284
   76A       N7 1924   6.012   7.189   2.554 -0.4153 -0.0171  0.2435
   76A       C5 1925   6.109   7.280   2.598  0.5507  0.5191  0.3992
   76A       C6 1926   6.222   7.330   2.541  0.1400 -0.3248  0.2634
   76A       N6 1927   6.260   7.319   2.418  0.0329  0.1254  0.3500
   76A      H61 1928   6.216   7.259   2.350  1.1849  0.0115 -0.3391
   76A      H62 1929   6.358   7.343   2.405  0.5940 -1.6086  1.1261
   76A       N1 1930   6.313   7.393   2.617 -0.4094 -0.1785 -0.7002
   76A       C2 1931   6.275   7.432   2.739  0.3547 -0.1655 -0.2515
   76A       H2 1932   6.336   7.502   2.793 -0.9821  0.7949  0.0588
   76A       N3 1933   6.161   7.404   2.799 -0.5735  0.4391 -0.2160
   76A       C4 1934   6.087   7.319   2.725  0.2703 -0.6431 -0.1645
   76A      C3' 1935   5.718   7.300   2.935 -0.5024 -0.2296  1.2227
   76A      H3' 1936   5.703   7.313   2.828  3.8719  0.2760  0.5139
   76A      C2' 1937   5.858   7.343   2.965  0.0343  0.4419  0.5133
   76A     H2'1 1938   5.887   7.420   2.894 -1.2153 -1.3185 -2.0553
   76A      O2' 1939   5.880   7.382   3.096 -0.2829  0.1149 -0.3488
   76A     HO'2 1940   5.963   7.430   3.098  0.7041 -1.5185 -0.8980
   76A      O3' 1941   5.623   7.373   3.011 -0.2017 -0.0635  0.0984
   77U        P 1942   5.503   7.452   2.943  0.3794  0.0537  0.0718
   77U      O1P 1943   5.409   7.487   3.053  0.2674  0.2788 -0.1170
   77U      O2P 1944   5.457   7.374   2.829  0.0010 -0.1806  0.0686
   77U      O5' 1945   5.584   7.579   2.888 -0.1412 -0.9168 -0.4782
   77U      C5' 1946   5.617   7.686   2.972  0.1589  0.3039 -0.5295
   77U     H5'1 1947   5.649   7.636   3.063 -1.4512 -0.6569 -0.4455
   77U     H5'2 1948   5.530   7.746   3.000  0.8057  0.4485  1.2849
   77U      C4' 1949   5.728   7.777   2.920  0.1653 -0.3667 -0.5497
   77U      H4' 1950   5.738   7.852   2.999 -2.0858 -1.2383  0.6688
   77U      O4' 1951   5.852   7.710   2.917 -0.5052  0.4758 -0.1391
   77U      C1' 1952   5.929   7.789   2.824 -0.1645  0.8335  1.0597
   77U      H1' 1953   6.017   7.829   2.873 -0.5664  0.6442  1.9545
   77U       N1 1954   5.968   7.700   2.707 -0.6954  0.4370  0.3198
   77U       C6 1955   5.884   7.603   2.656  0.0079  0.3940 -0.2057
   77U       H6 1956   5.798   7.579   2.717 -1.1523  2.8831 -0.7379
   77U       C5 1957   5.902   7.546   2.535  0.6300  0.1510 -0.0285
   77U       H5 1958   5.839   7.466   2.499 -0.2914  0.2651  1.2821
   77U       C4 1959   6.020   7.582   2.459  0.4142 -0.1404 -0.2146
   77U       O4 1960   6.036   7.548   2.338 -0.1962  0.0431 -0.2676
   77U       N3 1961   6.112   7.662   2.519  0.6268  0.3307 -0.5447
   77U       H3 1962   6.181   7.704   2.457  1.1444  0.9848  0.4458
   77U       C2 1963   6.087   7.726   2.639  0.0922  0.4256 -0.1054
   77U       O2 1964   6.162   7.822   2.669  0.4502 -0.4017  0.1307
   77U      C3' 1965   5.694   7.849   2.784 -0.1197 -0.5230 -0.1660
   77U      H3' 1966   5.665   7.775   2.710  0.7379 -0.6481 -0.3860
   77U      C2' 1967   5.840   7.898   2.760  0.4333 -0.3053 -0.1273
   77U     H2'1 1968   5.850   7.912   2.653  0.9301 -0.4555 -0.1005
   77U      O2' 1969   5.860   8.026   2.819 -0.4218  0.7866  0.3723
   77U     HO'2 1970   5.839   8.091   2.751 -0.6835 -0.6059 -0.9308
   77U      O3' 1971   5.598   7.957   2.808 -0.3459  0.8366 -0.1209
   78U        P 1972   5.530   8.040   2.694 -0.3297 -0.6127 -0.3871
   78U      O1P 1973   5.445   8.139   2.756 -0.8808 -0.5222 -0.1000
   78U      O2P 1974   5.465   7.950   2.595  0.6144 -0.6483  0.1736
   78U      O5' 1975   5.656   8.103   2.626 -0.9534 -0.6696 -0.4420
   78U      C5' 1976   5.689   8.229   2.661 -0.5613 -0.4535  0.1836
   78U     H5'1 1977   5.711   8.251   2.766  0.4770 -1.2027  0.1360
   78U     H5'2 1978   5.615   8.297   2.618  0.8160 -0.1238 -1.7711
   78U      C4' 1979   5.812   8.270   2.584 -0.4552  0.2884  0.3341
   78U      H4' 1980   5.847   8.363   2.628  1.4311 -0.0760 -0.3010
   78U      O4' 1981   5.910   8.166   2.578 -0.4656  0.2756 -0.1328
   78U      C1' 1982   5.979   8.183   2.458 -0.3560 -0.5984 -0.3966
   78U      H1' 1983   6.084   8.181   2.484 -0.8067 -0.3528  1.5704
   78U       N1 1984   5.956   8.070   2.360  0.6522  0.0270  0.7579
   78U       C6 1985   5.842   7.992   2.364 -0.1101  0.1185 -0.1904
   78U       H6 1986   5.772   8.008   2.444  1.4132 -2.4411  1.8028
   78U       C5 1987   5.829   7.895   2.268 -0.4558 -0.6415 -1.0540
   78U       H5 1988   5.743   7.830   2.268 -2.0672  1.2909  1.6207
   78U       C4 1989   5.921   7.874   2.165 -0.4548  0.6158  0.2419
   78U       O4 1990   5.914   7.789   2.073 -0.7320 -0.9051  0.7873
   78U       N3 1991   6.030   7.956   2.168 -0.5488 -0.1077 -0.3075
   78U       H3 1992   6.093   7.966   2.089  1.5575  1.2370  1.4418
   78U       C2 1993   6.054   8.044   2.263 -0.1326 -0.2893  0.1202
   78U       O2 1994   6.168   8.100   2.251 -0.0940  0.1619  1.3702
   78U      C3' 1995   5.795   8.313   2.444 -0.2464 -0.1041  0.0382
   78U      H3' 1996   5.729   8.252   2.383  1.3040 -0.6231 -1.1930
   78U      C2' 1997   5.938   8.312   2.389  0.1652 -0.3923  0.2928
   78U     H2'1 1998   5.932   8.316   2.280 -0.3910 -1.4961  0.2689
   78U      O2' 1999   6.013   8.424   2.434  0.0205 -0.6849  0.3274
   78U     HO'2 2000   5.944   8.485   2.458  2.3061  2.7476 -1.1008
   78U      O3' 2001   5.752   8.453   2.445 -0.0711  0.7030 -0.0140
   79A        P 2002   5.667   8.505   2.320  0.2284 -0.3348 -0.1141
   79A      O1P 2003   5.606   8.635   2.346 -0.4015 -0.1999  0.1511
   79A      O2P 2004   5.572   8.397   2.295  0.7378  0.3670  0.1204
   79A      O5' 2005   5.755   8.513   2.189  0.0616  0.0660 -0.1347
   79A      C5' 2006   5.816   8.636   2.137  0.5001 -0.6965  0.2417
   79A     H5'1 2007   5.889   8.672   2.209  0.5416 -0.3285  0.0155
   79A     H5'2 2008   5.734   8.707   2.128 -1.2495 -2.3427  2.0323
   79A      C4' 2009   5.883   8.615   2.006 -0.5826  0.1999  0.6792
   79A      H4' 2010   5.936   8.703   1.970  0.1178 -1.1710 -1.8211
   79A      O4' 2011   5.979   8.515   1.998  0.8626 -0.1634  0.5710
   79A      C1' 2012   5.973   8.461   1.865 -0.3702 -0.0617  0.3470
   79A      H1' 2013   6.073   8.464   1.822 -0.4371  1.7493  0.2458
   79A       N9 2014   5.933   8.318   1.879 -0.2987 -0.3920 -0.0414
   79A       C8 2015   5.863   8.254   1.981 -0.3783  0.1245  0.5296
   79A       H8 2016   5.812   8.300   2.064 -2.7117  0.6086 -1.0480
   79A       N7 2017   5.863   8.123   1.975  0.2277 -0.4200  0.0552
   79A       C5 2018   5.925   8.097   1.857  0.4671 -0.2542 -0.4492
   79A       C6 2019   5.951   7.985   1.773 -0.6483 -0.0724 -0.2137
   79A       N6 2020   5.929   7.856   1.801  0.3678 -0.1435 -0.3392
   79A      H61 2021   5.902   7.823   1.893  1.2618 -0.2830 -0.1151
   79A      H62 2022   5.942   7.788   1.728 -0.6548  0.1857 -0.8466
   79A       N1 2023   6.012   7.996   1.654  0.4733  0.3999 -0.0875
   79A       C2 2024   6.047   8.117   1.616 -0.0066 -0.3457 -0.2264
   79A       H2 2025   6.088   8.112   1.517  0.8985 -2.0952  0.2135
   79A       N3 2026   6.020   8.231   1.669  0.7025  0.2579  0.0798
   79A       C4 2027   5.959   8.217   1.789  1.1572  0.0761  0.2054
   79A      C3' 2028   5.778   8.581   1.899 -0.2019  0.5747 -0.0317
   79A      H3' 2029   5.719   8.498   1.936 -0.3506  0.0492 -1.3941
   79A      C2' 2030   5.870   8.537   1.784  0.1166 -0.0899  0.4461
   79A     H2'1 2031   5.807   8.471   1.724  0.0605  0.2258  0.1543
   79A      O2' 2032   5.919   8.649   1.724 -0.3032 -0.2488  0.0890
   79A     HO'2 2033   5.944   8.716   1.788  1.1891  1.3741 -2.0253
   79A      O3' 2034   5.683   8.687   1.863  0.2571  0.1460  0.5045
   80A        P 2035   5.538   8.645   1.799 -0.1566 -0.1264 -0.2394
   80A      O1P 2036   5.464   8.772   1.774  0.2186 -0.1923  0.1673
   80A      O2P 2037   5.479   8.545   1.896  0.4157 -0.0918  0.2820
   80A      O5' 2038   5.569   8.581   1.661 -0.1570 -0.0205  0.0595
   80A      C5' 2039   5.612   8.653   1.547  0.3173 -0.8422 -0.9516
   80A     H5'1 2040   5.693   8.722   1.573  0.0647 -1.9805  3.8164
   80A     H5'2 2041   5.527   8.711   1.511  0.5356  1.1272  1.3970
   80A      C4' 2042   5.666   8.569   1.431 -0.3002 -0.8602  0.1263
   80A      H4' 2043   5.703   8.633   1.351  1.8778 -1.2499  0.7513
   80A      O4' 2044   5.769   8.480   1.472 -0.7555  0.3539 -0.2706
   80A      C1' 2045   5.763   8.355   1.399 -0.3343  0.3903  0.1758
   80A      H1' 2046   5.853   8.335   1.341 -1.6513  0.4637 -1.9949
   80A       N9 2047   5.731   8.233   1.483 -0.0847  0.1686 -0.7235
   80A       C8 2048   5.678   8.219   1.606 -0.4672  0.7113 -0.1114
   80A       H8 2049   5.647   8.309   1.657  2.6059  0.9729  1.5851
   80A       N7 2050   5.662   8.098   1.653 -0.5306  0.6332  0.8465
   80A       C5 2051   5.710   8.013   1.553 -0.1377  0.1017  0.2983
   80A       C6 2052   5.713   7.875   1.522 -0.3844  0.0327  0.6170
   80A       N6 2053   5.675   7.782   1.602 -0.1712  0.4042  0.0021
   80A      H61 2054   5.645   7.804   1.696 -0.2093  2.1559 -0.3817
   80A      H62 2055   5.677   7.686   1.571 -1.3517  0.8665 -1.6966
   80A       N1 2056   5.760   7.833   1.405 -0.2017 -0.7564 -0.1072
   80A       C2 2057   5.800   7.924   1.315  0.0219  0.1001 -0.4383
   80A       H2 2058   5.834   7.881   1.221  1.7064  1.1147 -0.3319
   80A       N3 2059   5.802   8.057   1.335 -0.1343  0.1661  0.2554
   80A       C4 2060   5.753   8.097   1.449  0.8089 -0.1321 -0.4253
   80A      C3' 2061   5.561   8.474   1.362 -0.0553 -0.3724  0.0245
   80A      H3' 2062   5.499   8.435   1.443 -1.1935 -0.0043 -0.6380
   80A      C2' 2063   5.650   8.363   1.300  0.6906 -0.3166 -0.1972
   80A     H2'1 2064   5.607   8.264   1.283 -0.0660  0.4620 -3.8108
   80A      O2' 2065   5.706   8.411   1.181  0.4732  0.8059  0.0442
   80A     HO'2 2066   5.686   8.504   1.169 -0.0844  0.7968  0.8492
   80A      O3' 2067   5.488   8.546   1.265  0.7799  0.2329 -0.5153
   81U        P 2068   5.333   8.498   1.248 -0.5123 -0.1361  0.4619
   81U      O1P 2069   5.267   8.598   1.157 -1.0265  0.7682  0.1407
   81U      O2P 2070   5.269   8.470   1.379 -0.4172  0.7296  0.1254
   81U      O5' 2071   5.341   8.349   1.186  0.2483 -0.1780 -0.2252
   81U      C5' 2072   5.380   8.335   1.052  0.3167 -0.0335 -0.0379
   81U     H5'1 2073   5.484   8.368   1.045 -0.4803  2.3764 -1.4207
   81U     H5'2 2074   5.315   8.396   0.990  1.2748  1.5612  0.4584
   81U      C4' 2075   5.366   8.185   1.014  0.5016  0.0037  0.2011
   81U      H4' 2076   5.388   8.164   0.910  0.5807  0.1967  0.1788
   81U      O4' 2077   5.467   8.109   1.082 -0.0303  0.2334 -0.8998
   81U      C1' 2078   5.409   7.981   1.121 -0.1786  0.5911 -0.3462
   81U      H1' 2079   5.465   7.897   1.082 -0.9254  1.2482 -3.0615
   81U       N1 2080   5.394   7.957   1.271  0.1779 -0.2734 -0.1638
   81U       C6 2081   5.383   8.059   1.356 -0.6046  0.1419  0.2499
   81U       H6 2082   5.404   8.159   1.320  0.6215 -0.5753 -1.1576
   81U       C5 2083   5.373   8.036   1.496 -0.8217 -0.6452 -0.1491
   81U       H5 2084   5.377   8.119   1.564 -2.2803 -1.2574  0.7266
   81U       C4 2085   5.372   7.902   1.546 -0.3473 -0.3704 -0.2207
   81U       O4 2086   5.351   7.874   1.664  0.2943 -0.0958 -0.2479
   81U       N3 2087   5.401   7.805   1.448  0.0392  0.2649  0.1740
   81U       H3 2088   5.390   7.707   1.467 -0.5125 -0.0416 -1.5603
   81U       C2 2089   5.409   7.828   1.315  0.3040  0.2639 -0.6751
   81U       O2 2090   5.421   7.735   1.243 -0.2162 -0.2394 -0.6800
   81U      C3' 2091   5.231   8.124   1.048  0.6690 -0.6704  0.4389
   81U      H3' 2092   5.189   8.156   1.143 -0.4270 -0.5026 -0.0800
   81U      C2' 2093   5.271   7.976   1.059  0.1635 -0.5325 -0.0845
   81U     H2'1 2094   5.193   7.929   1.120 -0.0576 -0.2360 -0.1406
   81U      O2' 2095   5.260   7.899   0.948 -0.0123  0.2314 -0.2240
   81U     HO'2 2096   5.165   7.886   0.942  0.0871  0.1314 -2.7450
   81U      O3' 2097   5.130   8.146   0.945 -0.3214  0.0609  0.0842
   82U        P 2098   4.990   8.069   0.952  0.0279 -0.0610 -0.1421
   82U      O1P 2099   5.005   7.926   0.949 -0.0486  0.1414 -0.6144
   82U      O2P 2100   4.894   8.130   0.852 -0.0921  0.2516 -0.0824
   82U      O5' 2101   4.954   8.118   1.100 -0.3003 -0.0711 -0.3732
   82U      C5' 2102   4.864   8.228   1.119 -0.0594 -0.0581  0.3309
   82U     H5'1 2103   4.768   8.216   1.069  0.1678 -0.3178 -0.0399
   82U     H5'2 2104   4.905   8.309   1.058 -1.0503 -0.0518 -0.3481
   82U      C4' 2105   4.855   8.267   1.267 -0.3291  0.6362 -0.4046
   82U      H4' 2106   4.770   8.333   1.286  1.2983  2.3316  1.4905
   82U      O4' 2107   4.845   8.150   1.356  0.1722 -0.6231  0.6134
   82U      C1' 2108   4.931   8.160   1.462 -0.2290  0.1563 -0.3874
   82U      H1' 2109   4.886   8.209   1.549  1.5244  2.3501 -0.6310
   82U       N1 2110   4.988   8.027   1.495  0.1722  0.2957 -0.2520
   82U       C6 2111   5.012   7.933   1.391 -0.3804 -0.3217 -0.3126
   82U       H6 2112   4.989   7.971   1.293 -1.9847 -1.3859 -0.3879
   82U       C5 2113   5.071   7.812   1.417  0.3600  0.1886 -0.5384
   82U       H5 2114   5.102   7.740   1.343  0.9889  0.1338 -0.2237
   82U       C4 2115   5.084   7.765   1.556  0.1895 -0.0564 -0.5032
   82U       O4 2116   5.136   7.657   1.591  0.4152 -0.3621 -0.4869
   82U       N3 2117   5.040   7.860   1.647 -0.0143 -0.3071 -0.2492
   82U       H3 2118   5.041   7.827   1.743 -0.5024 -1.1640 -0.5235
   82U       C2 2119   4.997   7.986   1.626 -0.3249 -0.2934  0.2876
   82U       O2 2120   4.989   8.060   1.723 -0.5314  0.2375  0.3984
   82U      C3' 2121   4.972   8.350   1.322  0.7054  0.4226  0.6003
   82U      H3' 2122   5.038   8.391   1.246  2.0830 -0.1523  1.4337
   82U      C2' 2123   5.046   8.250   1.410  0.3053  0.1150 -0.4268
   82U     H2'1 2124   5.108   8.188   1.345  0.6906  0.8013 -0.7139
   82U      O2' 2125   5.114   8.328   1.514  0.6303  0.8312  0.6029
   82U     HO'2 2126   5.167   8.385   1.458  2.9795 -1.5714  0.1597
   82U      O3' 2127   4.911   8.461   1.394 -0.0064 -0.1410 -0.1296
   82U      H3T 2128   4.981   8.496   1.451  0.4652 -2.4366  0.8218
   8.58618   8.58618   6.07085   0.00000   0.00000   0.00000   0.00000   4.29311   4.29311
