# Supplementary material for: Constant-pH Molecular Dynamics of Cationic Peptide Dendrimers Binding to siRNA
Source: J Chem Inf Model. 2026 Feb 5;66(8):4734–43. doi: 10.1021/acs.jcim.5c02636 (PMC13126635; doi:10.1021/acs.jcim.5c02636)
Supplement: Supplementary file 2 [file ci5c02636_si_002.zip › zip/MH47.fixgro]

# MOLDEF FORMAT:
#
#  The processed lines of the moldef file must start with one of the
#  following characters (which usually occur in the file in this order):
#
#  - G : A group name definition, consisting of a string (without
#    spaces). Line examples: "G Protein", "G Lipids". The group 'None' is
#    predefined and reserved, corresponding to a group with no molecules
#    that can be used in other definitions (see below). A group definition
#    is followed by the definition of its molecules, one per line, starting
#    with one of the lower-case characters listed below.
#
#  - a : A molecule defined by the _ordinal_ range of its atoms. Line
#    example: "a 3521 5283", which means that a molecule starts at the
#    3521st atom and ends at the 5283rd one, regardless of their numbers in
#    the .gro file. The molecule is assigned to the currently defined group
#    (as defined by the last G-line).
#
#  - n : One or more molecules defined by the residue name. Line examples:
#    "n ATP", "n DMPC". The molecules are assigned to the currently defined
#    group.
#
#  - g : One or more molecules defined through a previously defined group
#    (not the current one). Line examples: "g Protein", "g Lipids". This is
#    useful to define larger groups (e.g., a group System containing the
#    groups Protein and Lipids). The molecules are assigned to the currently
#    defined group.
#
#  - A : Specify a group to be used (sequentially) in an assembling stage,
#    giving one line per stage (1st A-line for stage 1, 2nd A-line for stage
#    2, etc). Line examples: "A Protein", "A Lipids".
#
#  - C : Specify the three groups to be centered along each box vector
#    (a,b,c), and the corresponding types of message, 'E' or 'W' (error or
#    warning), to generate if the group exceeds the box along that
#    direction. Line example: "C Protein Protein System E E W", which
#    centers Protein along directions a and b, and System along direction c,
#    giving an error if Protein exceeds the extent of a and/or b but
#    allowing System to exceed the c extent (writing just a
#    warning). Together with the P-line, this E/W selection provides
#    detailed control over the centering/PBC behavior, avoiding to
#    accidentally apply PBCs to groups intended to remain whole.
#
#  - P : Specify the three groups for which PBCs should be applied along
#    each box vector (a,b,c). Line example: "P System System None", which
#    means applying PBCs to group System along directions a and b, but do
#    not apply PBCs to any group along direction c.
#
#  - Lines not starting with one of the above characters are ignored.

G dendrimer
a 1 791

G siRNAA
a 792 1443

G siRNAB
a 1444 2116

G siRNA
g siRNAA
g siRNAB

G Protein
g dendrimer
g siRNAA
g siRNAB

G Solvent
n SOL
n K
n CL

# Groups to be (sequentially) assembled:
A siRNAA
A siRNAB
A dendrimer

# Groups to be centered along each of the three box vectors:
C Protein Protein Protein W W W 

# Use PBC "P System System None" along each of the three box vectors:
P Protein Protein Protein
