# Supplementary material for: Constant-pH Molecular Dynamics of Cationic Peptide Dendrimers Binding to siRNA
Source: J Chem Inf Model. 2026 Feb 5;66(8):4734–43. doi: 10.1021/acs.jcim.5c02636 (PMC13126635; doi:10.1021/acs.jcim.5c02636)
Supplement: Supplementary file 2 [file ci5c02636_si_002.zip › zip/MH47_05.top]

;
;	File 'MH47-siRNA_switched.top' was generated
;	By user: unknown (1059)
;	On host: bio027
;	At date: Wed Jul 24 14:50:48 2024

;
;	This is a standalone topology file
;
;	Created by:
;	                 :-) GROMACS - gmx pdb2gmx, VERSION 5.1.5 (-:
;	
;	Executable:   /gromacs/gromacs-5.1.5_pH_I/bin/gmx
;	Data prefix:  /gromacs/gromacs-5.1.5_pH_I
;	Command line:
;	  gmx pdb2gmx -f ./rep1_switched.pdb -p MH47-siRNA_switched.top -o MH47-siRNA_switched.gro -ff Amber14SBpH -water tip3p -ignh -renum -merge all -ter
;	Force field was read from current directory or a relative path - path added.
;

; Include forcefield parameters
#include "./Amber14SBpH.ff/forcefield.itp"
;[ begin_tit_molecule ]

[ moleculetype ]
; Name            nrexcl
Protein            3

[ atoms ]
;   nr       type  resnr residue  atom   cgnr     charge       mass  typeB    chargeB      massB
; residue   1 LY0 rtp LY0  q +1.0
     1         N3      1    LY0      N      1      0.129     14.011   ; qtot 0.129
     2          H      1    LY0     H1      2      0.206      1.008   ; qtot 0.335
     3          H      1    LY0     H2      3      0.206      1.008   ; qtot 0.541
     4          H      1    LY0     H3      4      0.206      1.008   ; qtot 0.747
     5         CX      1    LY0     CA      5      0.067     12.011   ; qtot 0.814
     6         HP      1    LY0     HA      6      0.143      1.008   ; qtot 0.957
     7         CT      1    LY0     CB      7     -0.135      12.01   ; qtot 0.822
     8         HC      1    LY0    HB1      8      0.034      1.008   ; qtot 0.856
     9         HC      1    LY0    HB2      9      0.034      1.008   ; qtot 0.89
    10         CT      1    LY0     CG     10      0.066      12.01   ; qtot 0.956
    11         HC      1    LY0    HG1     11       0.01      1.008   ; qtot 0.966
    12         HC      1    LY0    HG2     12       0.01      1.008   ; qtot 0.976
    13         CT      1    LY0     CD     13     -0.037      12.01   ; qtot 0.939
    14         HC      1    LY0    HD1     14      0.012      1.008   ; qtot 0.951
    15         HC      1    LY0    HD2     15      0.012      1.008   ; qtot 0.963
    16         CT      1    LY0     CE     16      0.326      12.01   ; qtot 1.289
    17         HP      1    LY0    HE1     17     -0.034      1.008   ; qtot 1.255
    18         HP      1    LY0    HE2     18     -0.034      1.008   ; qtot 1.221
    19         N3      1    LY0     NZ     19     -1.036      14.01   ; qtot 0.185
    20        HGL      1    LY0    HZ1     20          0      1.008   ; qtot 0.185
    21          H      1    LY0    HZ2     21      0.386      1.008   ; qtot 0.571
    22          H      1    LY0    HZ3     22      0.386      1.008   ; qtot 0.957
    23          C      1    LY0      C     23       0.62     12.011   ; qtot 1.577
    24          O      1    LY0      O     24     -0.577         16   ; qtot 1
; residue   2 LER rtp LER  q  0.0
    25          N      2    LER      N     25     -0.416      14.01   ; qtot 0.584
    26          H      2    LER      H     26      0.272      1.008   ; qtot 0.856
    27         CX      2    LER     CA     27     -0.052      12.01   ; qtot 0.804
    28         H1      2    LER     HA     28      0.092      1.008   ; qtot 0.896
    29         2C      2    LER     CB     29      -0.11      12.01   ; qtot 0.786
    30         HC      2    LER    HB1     30      0.046      1.008   ; qtot 0.832
    31         HC      2    LER    HB2     31      0.046      1.008   ; qtot 0.878
    32         3C      2    LER     CG     32      0.353      12.01   ; qtot 1.231
    33         HC      2    LER     HG     33     -0.036      1.008   ; qtot 1.195
    34         CT      2    LER    CD1     34     -0.412      12.01   ; qtot 0.783
    35         HC      2    LER   HD11     35        0.1      1.008   ; qtot 0.883
    36         HC      2    LER   HD12     36        0.1      1.008   ; qtot 0.983
    37         HC      2    LER   HD13     37        0.1      1.008   ; qtot 1.083
    38         CT      2    LER    CD2     38     -0.412      12.01   ; qtot 0.671
    39         HC      2    LER   HD21     39        0.1      1.008   ; qtot 0.771
    40         HC      2    LER   HD22     40        0.1      1.008   ; qtot 0.871
    41         HC      2    LER   HD23     41        0.1      1.008   ; qtot 0.971
    42          C      2    LER      C     42      0.597      12.01   ; qtot 1.568
    43          O      2    LER      O     43     -0.568         16   ; qtot 1
; residue   3 LYR rtp LYR  q  0.0
    44          N      3    LYR      N     44     -0.416      14.01   ; qtot 0.584
    45          H      3    LYR      H     45      0.272      1.008   ; qtot 0.856
    46         CX      3    LYR     CA     46     -0.072      12.01   ; qtot 0.784
    47         H1      3    LYR     HA     47      0.099      1.008   ; qtot 0.883
    48         CT      3    LYR     CB     48     -0.048      12.01   ; qtot 0.835
    49         HC      3    LYR    HB1     49      0.034      1.008   ; qtot 0.869
    50         HC      3    LYR    HB2     50      0.034      1.008   ; qtot 0.903
    51         CT      3    LYR     CG     51      0.066      12.01   ; qtot 0.969
    52         HC      3    LYR    HG1     52       0.01      1.008   ; qtot 0.979
    53         HC      3    LYR    HG2     53       0.01      1.008   ; qtot 0.989
    54         CT      3    LYR     CD     54      0.038      12.01   ; qtot 1.027
    55         HC      3    LYR    HD1     55       0.03      1.008   ; qtot 1.057
    56         HC      3    LYR    HD2     56       0.03      1.008   ; qtot 1.087
    57         CT      3    LYR     CE     57     -0.072      12.01   ; qtot 1.015
    58         HP      3    LYR    HE1     58       0.05      1.008   ; qtot 1.065
    59         HP      3    LYR    HE2     59       0.05      1.008   ; qtot 1.115
    60          N      3    LYR     NZ     60     -0.416      14.01   ; qtot 0.699
    61          H      3    LYR    HZ1     61      0.272      1.008   ; qtot 0.971
    62          C      3    LYR      C     62      0.597      12.01   ; qtot 1.568
    63          O      3    LYR      O     63     -0.568         16   ; qtot 1
; residue   4 LER rtp LER  q  0.0
    64          N      4    LER      N     64     -0.416      14.01   ; qtot 0.584
    65          H      4    LER      H     65      0.272      1.008   ; qtot 0.856
    66         CX      4    LER     CA     66     -0.052      12.01   ; qtot 0.804
    67         H1      4    LER     HA     67      0.092      1.008   ; qtot 0.896
    68         2C      4    LER     CB     68      -0.11      12.01   ; qtot 0.786
    69         HC      4    LER    HB1     69      0.046      1.008   ; qtot 0.832
    70         HC      4    LER    HB2     70      0.046      1.008   ; qtot 0.878
    71         3C      4    LER     CG     71      0.353      12.01   ; qtot 1.231
    72         HC      4    LER     HG     72     -0.036      1.008   ; qtot 1.195
    73         CT      4    LER    CD1     73     -0.412      12.01   ; qtot 0.783
    74         HC      4    LER   HD11     74        0.1      1.008   ; qtot 0.883
    75         HC      4    LER   HD12     75        0.1      1.008   ; qtot 0.983
    76         HC      4    LER   HD13     76        0.1      1.008   ; qtot 1.083
    77         CT      4    LER    CD2     77     -0.412      12.01   ; qtot 0.671
    78         HC      4    LER   HD21     78        0.1      1.008   ; qtot 0.771
    79         HC      4    LER   HD22     79        0.1      1.008   ; qtot 0.871
    80         HC      4    LER   HD23     80        0.1      1.008   ; qtot 0.971
    81          C      4    LER      C     81      0.597      12.01   ; qtot 1.568
    82          O      4    LER      O     82     -0.568         16   ; qtot 1
; residue   5 LER rtp LER  q  0.0
    83          N      5    LER      N     83     -0.416      14.01   ; qtot 0.584
    84          H      5    LER      H     84      0.272      1.008   ; qtot 0.856
    85         CX      5    LER     CA     85     -0.052      12.01   ; qtot 0.804
    86         H1      5    LER     HA     86      0.092      1.008   ; qtot 0.896
    87         2C      5    LER     CB     87      -0.11      12.01   ; qtot 0.786
    88         HC      5    LER    HB1     88      0.046      1.008   ; qtot 0.832
    89         HC      5    LER    HB2     89      0.046      1.008   ; qtot 0.878
    90         3C      5    LER     CG     90      0.353      12.01   ; qtot 1.231
    91         HC      5    LER     HG     91     -0.036      1.008   ; qtot 1.195
    92         CT      5    LER    CD1     92     -0.412      12.01   ; qtot 0.783
    93         HC      5    LER   HD11     93        0.1      1.008   ; qtot 0.883
    94         HC      5    LER   HD12     94        0.1      1.008   ; qtot 0.983
    95         HC      5    LER   HD13     95        0.1      1.008   ; qtot 1.083
    96         CT      5    LER    CD2     96     -0.412      12.01   ; qtot 0.671
    97         HC      5    LER   HD21     97        0.1      1.008   ; qtot 0.771
    98         HC      5    LER   HD22     98        0.1      1.008   ; qtot 0.871
    99         HC      5    LER   HD23     99        0.1      1.008   ; qtot 0.971
   100          C      5    LER      C    100      0.597      12.01   ; qtot 1.568
   101          O      5    LER      O    101     -0.568         16   ; qtot 1
; residue   6 LYR rtp LYR  q  0.0
   102          N      6    LYR      N    102     -0.416      14.01   ; qtot 0.584
   103          H      6    LYR      H    103      0.272      1.008   ; qtot 0.856
   104         CX      6    LYR     CA    104     -0.072      12.01   ; qtot 0.784
   105         H1      6    LYR     HA    105      0.099      1.008   ; qtot 0.883
   106         CT      6    LYR     CB    106     -0.048      12.01   ; qtot 0.835
   107         HC      6    LYR    HB1    107      0.034      1.008   ; qtot 0.869
   108         HC      6    LYR    HB2    108      0.034      1.008   ; qtot 0.903
   109         CT      6    LYR     CG    109      0.066      12.01   ; qtot 0.969
   110         HC      6    LYR    HG1    110       0.01      1.008   ; qtot 0.979
   111         HC      6    LYR    HG2    111       0.01      1.008   ; qtot 0.989
   112         CT      6    LYR     CD    112      0.038      12.01   ; qtot 1.027
   113         HC      6    LYR    HD1    113       0.03      1.008   ; qtot 1.057
   114         HC      6    LYR    HD2    114       0.03      1.008   ; qtot 1.087
   115         CT      6    LYR     CE    115     -0.072      12.01   ; qtot 1.015
   116         HP      6    LYR    HE1    116       0.05      1.008   ; qtot 1.065
   117         HP      6    LYR    HE2    117       0.05      1.008   ; qtot 1.115
   118          N      6    LYR     NZ    118     -0.416      14.01   ; qtot 0.699
   119          H      6    LYR    HZ1    119      0.272      1.008   ; qtot 0.971
   120          C      6    LYR      C    120      0.597      12.01   ; qtot 1.568
   121          O      6    LYR      O    121     -0.568         16   ; qtot 1
; residue   7 LER rtp LER  q  0.0
   122          N      7    LER      N    122     -0.416      14.01   ; qtot 0.584
   123          H      7    LER      H    123      0.272      1.008   ; qtot 0.856
   124         CX      7    LER     CA    124     -0.052      12.01   ; qtot 0.804
   125         H1      7    LER     HA    125      0.092      1.008   ; qtot 0.896
   126         2C      7    LER     CB    126      -0.11      12.01   ; qtot 0.786
   127         HC      7    LER    HB1    127      0.046      1.008   ; qtot 0.832
   128         HC      7    LER    HB2    128      0.046      1.008   ; qtot 0.878
   129         3C      7    LER     CG    129      0.353      12.01   ; qtot 1.231
   130         HC      7    LER     HG    130     -0.036      1.008   ; qtot 1.195
   131         CT      7    LER    CD1    131     -0.412      12.01   ; qtot 0.783
   132         HC      7    LER   HD11    132        0.1      1.008   ; qtot 0.883
   133         HC      7    LER   HD12    133        0.1      1.008   ; qtot 0.983
   134         HC      7    LER   HD13    134        0.1      1.008   ; qtot 1.083
   135         CT      7    LER    CD2    135     -0.412      12.01   ; qtot 0.671
   136         HC      7    LER   HD21    136        0.1      1.008   ; qtot 0.771
   137         HC      7    LER   HD22    137        0.1      1.008   ; qtot 0.871
   138         HC      7    LER   HD23    138        0.1      1.008   ; qtot 0.971
   139          C      7    LER      C    139      0.597      12.01   ; qtot 1.568
   140          O      7    LER      O    140     -0.568         16   ; qtot 1
; residue   8 LER rtp LER  q  0.0
   141          N      8    LER      N    141     -0.416      14.01   ; qtot 0.584
   142          H      8    LER      H    142      0.272      1.008   ; qtot 0.856
   143         CX      8    LER     CA    143     -0.052      12.01   ; qtot 0.804
   144         H1      8    LER     HA    144      0.092      1.008   ; qtot 0.896
   145         2C      8    LER     CB    145      -0.11      12.01   ; qtot 0.786
   146         HC      8    LER    HB1    146      0.046      1.008   ; qtot 0.832
   147         HC      8    LER    HB2    147      0.046      1.008   ; qtot 0.878
   148         3C      8    LER     CG    148      0.353      12.01   ; qtot 1.231
   149         HC      8    LER     HG    149     -0.036      1.008   ; qtot 1.195
   150         CT      8    LER    CD1    150     -0.412      12.01   ; qtot 0.783
   151         HC      8    LER   HD11    151        0.1      1.008   ; qtot 0.883
   152         HC      8    LER   HD12    152        0.1      1.008   ; qtot 0.983
   153         HC      8    LER   HD13    153        0.1      1.008   ; qtot 1.083
   154         CT      8    LER    CD2    154     -0.412      12.01   ; qtot 0.671
   155         HC      8    LER   HD21    155        0.1      1.008   ; qtot 0.771
   156         HC      8    LER   HD22    156        0.1      1.008   ; qtot 0.871
   157         HC      8    LER   HD23    157        0.1      1.008   ; qtot 0.971
   158          C      8    LER      C    158      0.597      12.01   ; qtot 1.568
   159          O      8    LER      O    159     -0.568         16   ; qtot 1
; residue   9 LYR rtp LYR  q  0.0
   160          N      9    LYR      N    160     -0.416      14.01   ; qtot 0.584
   161          H      9    LYR      H    161      0.272      1.008   ; qtot 0.856
   162         CX      9    LYR     CA    162     -0.072      12.01   ; qtot 0.784
   163         H1      9    LYR     HA    163      0.099      1.008   ; qtot 0.883
   164         CT      9    LYR     CB    164     -0.048      12.01   ; qtot 0.835
   165         HC      9    LYR    HB1    165      0.034      1.008   ; qtot 0.869
   166         HC      9    LYR    HB2    166      0.034      1.008   ; qtot 0.903
   167         CT      9    LYR     CG    167      0.066      12.01   ; qtot 0.969
   168         HC      9    LYR    HG1    168       0.01      1.008   ; qtot 0.979
   169         HC      9    LYR    HG2    169       0.01      1.008   ; qtot 0.989
   170         CT      9    LYR     CD    170      0.038      12.01   ; qtot 1.027
   171         HC      9    LYR    HD1    171       0.03      1.008   ; qtot 1.057
   172         HC      9    LYR    HD2    172       0.03      1.008   ; qtot 1.087
   173         CT      9    LYR     CE    173     -0.072      12.01   ; qtot 1.015
   174         HP      9    LYR    HE1    174       0.05      1.008   ; qtot 1.065
   175         HP      9    LYR    HE2    175       0.05      1.008   ; qtot 1.115
   176          N      9    LYR     NZ    176     -0.416      14.01   ; qtot 0.699
   177          H      9    LYR    HZ1    177      0.272      1.008   ; qtot 0.971
   178          C      9    LYR      C    178      0.597      12.01   ; qtot 1.568
   179          O      9    LYR      O    179     -0.568         16   ; qtot 1
; residue  10 LER rtp LER  q  0.0
   180          N     10    LER      N    180     -0.416      14.01   ; qtot 0.584
   181          H     10    LER      H    181      0.272      1.008   ; qtot 0.856
   182         CX     10    LER     CA    182     -0.052      12.01   ; qtot 0.804
   183         H1     10    LER     HA    183      0.092      1.008   ; qtot 0.896
   184         2C     10    LER     CB    184      -0.11      12.01   ; qtot 0.786
   185         HC     10    LER    HB1    185      0.046      1.008   ; qtot 0.832
   186         HC     10    LER    HB2    186      0.046      1.008   ; qtot 0.878
   187         3C     10    LER     CG    187      0.353      12.01   ; qtot 1.231
   188         HC     10    LER     HG    188     -0.036      1.008   ; qtot 1.195
   189         CT     10    LER    CD1    189     -0.412      12.01   ; qtot 0.783
   190         HC     10    LER   HD11    190        0.1      1.008   ; qtot 0.883
   191         HC     10    LER   HD12    191        0.1      1.008   ; qtot 0.983
   192         HC     10    LER   HD13    192        0.1      1.008   ; qtot 1.083
   193         CT     10    LER    CD2    193     -0.412      12.01   ; qtot 0.671
   194         HC     10    LER   HD21    194        0.1      1.008   ; qtot 0.771
   195         HC     10    LER   HD22    195        0.1      1.008   ; qtot 0.871
   196         HC     10    LER   HD23    196        0.1      1.008   ; qtot 0.971
   197          C     10    LER      C    197      0.597      12.01   ; qtot 1.568
   198          O     10    LER      O    198     -0.568         16   ; qtot 1
; residue  11 LER rtp LER  q  0.0
   199          N     11    LER      N    199     -0.416      14.01   ; qtot 0.584
   200          H     11    LER      H    200      0.272      1.008   ; qtot 0.856
   201         CX     11    LER     CA    201     -0.052      12.01   ; qtot 0.804
   202         H1     11    LER     HA    202      0.092      1.008   ; qtot 0.896
   203         2C     11    LER     CB    203      -0.11      12.01   ; qtot 0.786
   204         HC     11    LER    HB1    204      0.046      1.008   ; qtot 0.832
   205         HC     11    LER    HB2    205      0.046      1.008   ; qtot 0.878
   206         3C     11    LER     CG    206      0.353      12.01   ; qtot 1.231
   207         HC     11    LER     HG    207     -0.036      1.008   ; qtot 1.195
   208         CT     11    LER    CD1    208     -0.412      12.01   ; qtot 0.783
   209         HC     11    LER   HD11    209        0.1      1.008   ; qtot 0.883
   210         HC     11    LER   HD12    210        0.1      1.008   ; qtot 0.983
   211         HC     11    LER   HD13    211        0.1      1.008   ; qtot 1.083
   212         CT     11    LER    CD2    212     -0.412      12.01   ; qtot 0.671
   213         HC     11    LER   HD21    213        0.1      1.008   ; qtot 0.771
   214         HC     11    LER   HD22    214        0.1      1.008   ; qtot 0.871
   215         HC     11    LER   HD23    215        0.1      1.008   ; qtot 0.971
   216          C     11    LER      C    216      0.597      12.01   ; qtot 1.568
   217          O     11    LER      O    217     -0.568         16   ; qtot 1
; residue  12 LER rtp LER  q  0.0
   218          N     12    LER      N    218     -0.416      14.01   ; qtot 0.584
   219          H     12    LER      H    219      0.272      1.008   ; qtot 0.856
   220         CX     12    LER     CA    220     -0.052      12.01   ; qtot 0.804
   221         H1     12    LER     HA    221      0.092      1.008   ; qtot 0.896
   222         2C     12    LER     CB    222      -0.11      12.01   ; qtot 0.786
   223         HC     12    LER    HB1    223      0.046      1.008   ; qtot 0.832
   224         HC     12    LER    HB2    224      0.046      1.008   ; qtot 0.878
   225         3C     12    LER     CG    225      0.353      12.01   ; qtot 1.231
   226         HC     12    LER     HG    226     -0.036      1.008   ; qtot 1.195
   227         CT     12    LER    CD1    227     -0.412      12.01   ; qtot 0.783
   228         HC     12    LER   HD11    228        0.1      1.008   ; qtot 0.883
   229         HC     12    LER   HD12    229        0.1      1.008   ; qtot 0.983
   230         HC     12    LER   HD13    230        0.1      1.008   ; qtot 1.083
   231         CT     12    LER    CD2    231     -0.412      12.01   ; qtot 0.671
   232         HC     12    LER   HD21    232        0.1      1.008   ; qtot 0.771
   233         HC     12    LER   HD22    233        0.1      1.008   ; qtot 0.871
   234         HC     12    LER   HD23    234        0.1      1.008   ; qtot 0.971
   235          C     12    LER      C    235      0.597      12.01   ; qtot 1.568
   236          O     12    LER      O    236     -0.568         16   ; qtot 1
; residue  13 LER rtp LER  q  0.0
   237          N     13    LER      N    237     -0.416      14.01   ; qtot 0.584
   238          H     13    LER      H    238      0.272      1.008   ; qtot 0.856
   239         CX     13    LER     CA    239     -0.052      12.01   ; qtot 0.804
   240         H1     13    LER     HA    240      0.092      1.008   ; qtot 0.896
   241         2C     13    LER     CB    241      -0.11      12.01   ; qtot 0.786
   242         HC     13    LER    HB1    242      0.046      1.008   ; qtot 0.832
   243         HC     13    LER    HB2    243      0.046      1.008   ; qtot 0.878
   244         3C     13    LER     CG    244      0.353      12.01   ; qtot 1.231
   245         HC     13    LER     HG    245     -0.036      1.008   ; qtot 1.195
   246         CT     13    LER    CD1    246     -0.412      12.01   ; qtot 0.783
   247         HC     13    LER   HD11    247        0.1      1.008   ; qtot 0.883
   248         HC     13    LER   HD12    248        0.1      1.008   ; qtot 0.983
   249         HC     13    LER   HD13    249        0.1      1.008   ; qtot 1.083
   250         CT     13    LER    CD2    250     -0.412      12.01   ; qtot 0.671
   251         HC     13    LER   HD21    251        0.1      1.008   ; qtot 0.771
   252         HC     13    LER   HD22    252        0.1      1.008   ; qtot 0.871
   253         HC     13    LER   HD23    253        0.1      1.008   ; qtot 0.971
   254          C     13    LER      C    254      0.597      12.01   ; qtot 1.568
   255          O     13    LER      O    255     -0.568         16   ; qtot 1
; residue  14 NH2 rtp NH2  q  0.0
   256          N     14    NH2      N    256     -0.462      14.01   ; qtot 0.538
   257          H     14    NH2     H1    257      0.231      1.008   ; qtot 0.769
   258          H     14    NH2     H2    258      0.231      1.008   ; qtot 1
; residue  15 LY0 rtp LY0  q +1.0
   259         N3     15    LY0      N    259      0.129     14.011   ; qtot 1.129
   260          H     15    LY0     H1    260      0.206      1.008   ; qtot 1.335
   261          H     15    LY0     H2    261      0.206      1.008   ; qtot 1.541
   262          H     15    LY0     H3    262      0.206      1.008   ; qtot 1.747
   263         CX     15    LY0     CA    263      0.067     12.011   ; qtot 1.814
   264         HP     15    LY0     HA    264      0.143      1.008   ; qtot 1.957
   265         CT     15    LY0     CB    265     -0.135      12.01   ; qtot 1.822
   266         HC     15    LY0    HB1    266      0.034      1.008   ; qtot 1.856
   267         HC     15    LY0    HB2    267      0.034      1.008   ; qtot 1.89
   268         CT     15    LY0     CG    268      0.066      12.01   ; qtot 1.956
   269         HC     15    LY0    HG1    269       0.01      1.008   ; qtot 1.966
   270         HC     15    LY0    HG2    270       0.01      1.008   ; qtot 1.976
   271         CT     15    LY0     CD    271     -0.037      12.01   ; qtot 1.939
   272         HC     15    LY0    HD1    272      0.012      1.008   ; qtot 1.951
   273         HC     15    LY0    HD2    273      0.012      1.008   ; qtot 1.963
   274         CT     15    LY0     CE    274      0.326      12.01   ; qtot 2.289
   275         HP     15    LY0    HE1    275     -0.034      1.008   ; qtot 2.255
   276         HP     15    LY0    HE2    276     -0.034      1.008   ; qtot 2.221
   277         N3     15    LY0     NZ    277     -1.036      14.01   ; qtot 1.185
   278        HGL     15    LY0    HZ1    278          0      1.008   ; qtot 1.185
   279          H     15    LY0    HZ2    279      0.386      1.008   ; qtot 1.571
   280          H     15    LY0    HZ3    280      0.386      1.008   ; qtot 1.957
   281          C     15    LY0      C    281       0.62     12.011   ; qtot 2.577
   282          O     15    LY0      O    282     -0.577         16   ; qtot 2
; residue  16 LER rtp LER  q  0.0
   283          N     16    LER      N    283     -0.416      14.01   ; qtot 1.584
   284          H     16    LER      H    284      0.272      1.008   ; qtot 1.856
   285         CX     16    LER     CA    285     -0.052      12.01   ; qtot 1.804
   286         H1     16    LER     HA    286      0.092      1.008   ; qtot 1.896
   287         2C     16    LER     CB    287      -0.11      12.01   ; qtot 1.786
   288         HC     16    LER    HB1    288      0.046      1.008   ; qtot 1.832
   289         HC     16    LER    HB2    289      0.046      1.008   ; qtot 1.878
   290         3C     16    LER     CG    290      0.353      12.01   ; qtot 2.231
   291         HC     16    LER     HG    291     -0.036      1.008   ; qtot 2.195
   292         CT     16    LER    CD1    292     -0.412      12.01   ; qtot 1.783
   293         HC     16    LER   HD11    293        0.1      1.008   ; qtot 1.883
   294         HC     16    LER   HD12    294        0.1      1.008   ; qtot 1.983
   295         HC     16    LER   HD13    295        0.1      1.008   ; qtot 2.083
   296         CT     16    LER    CD2    296     -0.412      12.01   ; qtot 1.671
   297         HC     16    LER   HD21    297        0.1      1.008   ; qtot 1.771
   298         HC     16    LER   HD22    298        0.1      1.008   ; qtot 1.871
   299         HC     16    LER   HD23    299        0.1      1.008   ; qtot 1.971
   300          C     16    LER      C    300      0.597      12.01   ; qtot 2.568
   301          O     16    LER      O    301     -0.568         16   ; qtot 2
; residue  17 LY0 rtp LY0  q +1.0
   302         N3     17    LY0      N    302      0.129     14.011   ; qtot 2.129
   303          H     17    LY0     H1    303      0.206      1.008   ; qtot 2.335
   304          H     17    LY0     H2    304      0.206      1.008   ; qtot 2.541
   305          H     17    LY0     H3    305      0.206      1.008   ; qtot 2.747
   306         CX     17    LY0     CA    306      0.067     12.011   ; qtot 2.814
   307         HP     17    LY0     HA    307      0.143      1.008   ; qtot 2.957
   308         CT     17    LY0     CB    308     -0.135      12.01   ; qtot 2.822
   309         HC     17    LY0    HB1    309      0.034      1.008   ; qtot 2.856
   310         HC     17    LY0    HB2    310      0.034      1.008   ; qtot 2.89
   311         CT     17    LY0     CG    311      0.066      12.01   ; qtot 2.956
   312         HC     17    LY0    HG1    312       0.01      1.008   ; qtot 2.966
   313         HC     17    LY0    HG2    313       0.01      1.008   ; qtot 2.976
   314         CT     17    LY0     CD    314     -0.037      12.01   ; qtot 2.939
   315         HC     17    LY0    HD1    315      0.012      1.008   ; qtot 2.951
   316         HC     17    LY0    HD2    316      0.012      1.008   ; qtot 2.963
   317         CT     17    LY0     CE    317      0.326      12.01   ; qtot 3.289
   318         HP     17    LY0    HE1    318     -0.034      1.008   ; qtot 3.255
   319         HP     17    LY0    HE2    319     -0.034      1.008   ; qtot 3.221
   320         N3     17    LY0     NZ    320     -1.036      14.01   ; qtot 2.185
   321        HGL     17    LY0    HZ1    321          0      1.008   ; qtot 2.185
   322          H     17    LY0    HZ2    322      0.386      1.008   ; qtot 2.571
   323          H     17    LY0    HZ3    323      0.386      1.008   ; qtot 2.957
   324          C     17    LY0      C    324       0.62     12.011   ; qtot 3.577
   325          O     17    LY0      O    325     -0.577         16   ; qtot 3
; residue  18 LER rtp LER  q  0.0
   326          N     18    LER      N    326     -0.416      14.01   ; qtot 2.584
   327          H     18    LER      H    327      0.272      1.008   ; qtot 2.856
   328         CX     18    LER     CA    328     -0.052      12.01   ; qtot 2.804
   329         H1     18    LER     HA    329      0.092      1.008   ; qtot 2.896
   330         2C     18    LER     CB    330      -0.11      12.01   ; qtot 2.786
   331         HC     18    LER    HB1    331      0.046      1.008   ; qtot 2.832
   332         HC     18    LER    HB2    332      0.046      1.008   ; qtot 2.878
   333         3C     18    LER     CG    333      0.353      12.01   ; qtot 3.231
   334         HC     18    LER     HG    334     -0.036      1.008   ; qtot 3.195
   335         CT     18    LER    CD1    335     -0.412      12.01   ; qtot 2.783
   336         HC     18    LER   HD11    336        0.1      1.008   ; qtot 2.883
   337         HC     18    LER   HD12    337        0.1      1.008   ; qtot 2.983
   338         HC     18    LER   HD13    338        0.1      1.008   ; qtot 3.083
   339         CT     18    LER    CD2    339     -0.412      12.01   ; qtot 2.671
   340         HC     18    LER   HD21    340        0.1      1.008   ; qtot 2.771
   341         HC     18    LER   HD22    341        0.1      1.008   ; qtot 2.871
   342         HC     18    LER   HD23    342        0.1      1.008   ; qtot 2.971
   343          C     18    LER      C    343      0.597      12.01   ; qtot 3.568
   344          O     18    LER      O    344     -0.568         16   ; qtot 3
; residue  19 LYR rtp LYR  q  0.0
   345          N     19    LYR      N    345     -0.416      14.01   ; qtot 2.584
   346          H     19    LYR      H    346      0.272      1.008   ; qtot 2.856
   347         CX     19    LYR     CA    347     -0.072      12.01   ; qtot 2.784
   348         H1     19    LYR     HA    348      0.099      1.008   ; qtot 2.883
   349         CT     19    LYR     CB    349     -0.048      12.01   ; qtot 2.835
   350         HC     19    LYR    HB1    350      0.034      1.008   ; qtot 2.869
   351         HC     19    LYR    HB2    351      0.034      1.008   ; qtot 2.903
   352         CT     19    LYR     CG    352      0.066      12.01   ; qtot 2.969
   353         HC     19    LYR    HG1    353       0.01      1.008   ; qtot 2.979
   354         HC     19    LYR    HG2    354       0.01      1.008   ; qtot 2.989
   355         CT     19    LYR     CD    355      0.038      12.01   ; qtot 3.027
   356         HC     19    LYR    HD1    356       0.03      1.008   ; qtot 3.057
   357         HC     19    LYR    HD2    357       0.03      1.008   ; qtot 3.087
   358         CT     19    LYR     CE    358     -0.072      12.01   ; qtot 3.015
   359         HP     19    LYR    HE1    359       0.05      1.008   ; qtot 3.065
   360         HP     19    LYR    HE2    360       0.05      1.008   ; qtot 3.115
   361          N     19    LYR     NZ    361     -0.416      14.01   ; qtot 2.699
   362          H     19    LYR    HZ1    362      0.272      1.008   ; qtot 2.971
   363          C     19    LYR      C    363      0.597      12.01   ; qtot 3.568
   364          O     19    LYR      O    364     -0.568         16   ; qtot 3
; residue  20 LER rtp LER  q  0.0
   365          N     20    LER      N    365     -0.416      14.01   ; qtot 2.584
   366          H     20    LER      H    366      0.272      1.008   ; qtot 2.856
   367         CX     20    LER     CA    367     -0.052      12.01   ; qtot 2.804
   368         H1     20    LER     HA    368      0.092      1.008   ; qtot 2.896
   369         2C     20    LER     CB    369      -0.11      12.01   ; qtot 2.786
   370         HC     20    LER    HB1    370      0.046      1.008   ; qtot 2.832
   371         HC     20    LER    HB2    371      0.046      1.008   ; qtot 2.878
   372         3C     20    LER     CG    372      0.353      12.01   ; qtot 3.231
   373         HC     20    LER     HG    373     -0.036      1.008   ; qtot 3.195
   374         CT     20    LER    CD1    374     -0.412      12.01   ; qtot 2.783
   375         HC     20    LER   HD11    375        0.1      1.008   ; qtot 2.883
   376         HC     20    LER   HD12    376        0.1      1.008   ; qtot 2.983
   377         HC     20    LER   HD13    377        0.1      1.008   ; qtot 3.083
   378         CT     20    LER    CD2    378     -0.412      12.01   ; qtot 2.671
   379         HC     20    LER   HD21    379        0.1      1.008   ; qtot 2.771
   380         HC     20    LER   HD22    380        0.1      1.008   ; qtot 2.871
   381         HC     20    LER   HD23    381        0.1      1.008   ; qtot 2.971
   382          C     20    LER      C    382      0.597      12.01   ; qtot 3.568
   383          O     20    LER      O    383     -0.568         16   ; qtot 3
; residue  21 LER rtp LER  q  0.0
   384          N     21    LER      N    384     -0.416      14.01   ; qtot 2.584
   385          H     21    LER      H    385      0.272      1.008   ; qtot 2.856
   386         CX     21    LER     CA    386     -0.052      12.01   ; qtot 2.804
   387         H1     21    LER     HA    387      0.092      1.008   ; qtot 2.896
   388         2C     21    LER     CB    388      -0.11      12.01   ; qtot 2.786
   389         HC     21    LER    HB1    389      0.046      1.008   ; qtot 2.832
   390         HC     21    LER    HB2    390      0.046      1.008   ; qtot 2.878
   391         3C     21    LER     CG    391      0.353      12.01   ; qtot 3.231
   392         HC     21    LER     HG    392     -0.036      1.008   ; qtot 3.195
   393         CT     21    LER    CD1    393     -0.412      12.01   ; qtot 2.783
   394         HC     21    LER   HD11    394        0.1      1.008   ; qtot 2.883
   395         HC     21    LER   HD12    395        0.1      1.008   ; qtot 2.983
   396         HC     21    LER   HD13    396        0.1      1.008   ; qtot 3.083
   397         CT     21    LER    CD2    397     -0.412      12.01   ; qtot 2.671
   398         HC     21    LER   HD21    398        0.1      1.008   ; qtot 2.771
   399         HC     21    LER   HD22    399        0.1      1.008   ; qtot 2.871
   400         HC     21    LER   HD23    400        0.1      1.008   ; qtot 2.971
   401          C     21    LER      C    401      0.597      12.01   ; qtot 3.568
   402          O     21    LER      O    402     -0.568         16   ; qtot 3
; residue  22 LY0 rtp LY0  q +1.0
   403         N3     22    LY0      N    403      0.129     14.011   ; qtot 3.129
   404          H     22    LY0     H1    404      0.206      1.008   ; qtot 3.335
   405          H     22    LY0     H2    405      0.206      1.008   ; qtot 3.541
   406          H     22    LY0     H3    406      0.206      1.008   ; qtot 3.747
   407         CX     22    LY0     CA    407      0.067     12.011   ; qtot 3.814
   408         HP     22    LY0     HA    408      0.143      1.008   ; qtot 3.957
   409         CT     22    LY0     CB    409     -0.135      12.01   ; qtot 3.822
   410         HC     22    LY0    HB1    410      0.034      1.008   ; qtot 3.856
   411         HC     22    LY0    HB2    411      0.034      1.008   ; qtot 3.89
   412         CT     22    LY0     CG    412      0.066      12.01   ; qtot 3.956
   413         HC     22    LY0    HG1    413       0.01      1.008   ; qtot 3.966
   414         HC     22    LY0    HG2    414       0.01      1.008   ; qtot 3.976
   415         CT     22    LY0     CD    415     -0.037      12.01   ; qtot 3.939
   416         HC     22    LY0    HD1    416      0.012      1.008   ; qtot 3.951
   417         HC     22    LY0    HD2    417      0.012      1.008   ; qtot 3.963
   418         CT     22    LY0     CE    418      0.326      12.01   ; qtot 4.289
   419         HP     22    LY0    HE1    419     -0.034      1.008   ; qtot 4.255
   420         HP     22    LY0    HE2    420     -0.034      1.008   ; qtot 4.221
   421         N3     22    LY0     NZ    421     -1.036      14.01   ; qtot 3.185
   422        HGL     22    LY0    HZ1    422          0      1.008   ; qtot 3.185
   423          H     22    LY0    HZ2    423      0.386      1.008   ; qtot 3.571
   424          H     22    LY0    HZ3    424      0.386      1.008   ; qtot 3.957
   425          C     22    LY0      C    425       0.62     12.011   ; qtot 4.577
   426          O     22    LY0      O    426     -0.577         16   ; qtot 4
; residue  23 LER rtp LER  q  0.0
   427          N     23    LER      N    427     -0.416      14.01   ; qtot 3.584
   428          H     23    LER      H    428      0.272      1.008   ; qtot 3.856
   429         CX     23    LER     CA    429     -0.052      12.01   ; qtot 3.804
   430         H1     23    LER     HA    430      0.092      1.008   ; qtot 3.896
   431         2C     23    LER     CB    431      -0.11      12.01   ; qtot 3.786
   432         HC     23    LER    HB1    432      0.046      1.008   ; qtot 3.832
   433         HC     23    LER    HB2    433      0.046      1.008   ; qtot 3.878
   434         3C     23    LER     CG    434      0.353      12.01   ; qtot 4.231
   435         HC     23    LER     HG    435     -0.036      1.008   ; qtot 4.195
   436         CT     23    LER    CD1    436     -0.412      12.01   ; qtot 3.783
   437         HC     23    LER   HD11    437        0.1      1.008   ; qtot 3.883
   438         HC     23    LER   HD12    438        0.1      1.008   ; qtot 3.983
   439         HC     23    LER   HD13    439        0.1      1.008   ; qtot 4.083
   440         CT     23    LER    CD2    440     -0.412      12.01   ; qtot 3.671
   441         HC     23    LER   HD21    441        0.1      1.008   ; qtot 3.771
   442         HC     23    LER   HD22    442        0.1      1.008   ; qtot 3.871
   443         HC     23    LER   HD23    443        0.1      1.008   ; qtot 3.971
   444          C     23    LER      C    444      0.597      12.01   ; qtot 4.568
   445          O     23    LER      O    445     -0.568         16   ; qtot 4
; residue  24 LY0 rtp LY0  q +1.0
   446         N3     24    LY0      N    446      0.129     14.011   ; qtot 4.129
   447          H     24    LY0     H1    447      0.206      1.008   ; qtot 4.335
   448          H     24    LY0     H2    448      0.206      1.008   ; qtot 4.541
   449          H     24    LY0     H3    449      0.206      1.008   ; qtot 4.747
   450         CX     24    LY0     CA    450      0.067     12.011   ; qtot 4.814
   451         HP     24    LY0     HA    451      0.143      1.008   ; qtot 4.957
   452         CT     24    LY0     CB    452     -0.135      12.01   ; qtot 4.822
   453         HC     24    LY0    HB1    453      0.034      1.008   ; qtot 4.856
   454         HC     24    LY0    HB2    454      0.034      1.008   ; qtot 4.89
   455         CT     24    LY0     CG    455      0.066      12.01   ; qtot 4.956
   456         HC     24    LY0    HG1    456       0.01      1.008   ; qtot 4.966
   457         HC     24    LY0    HG2    457       0.01      1.008   ; qtot 4.976
   458         CT     24    LY0     CD    458     -0.037      12.01   ; qtot 4.939
   459         HC     24    LY0    HD1    459      0.012      1.008   ; qtot 4.951
   460         HC     24    LY0    HD2    460      0.012      1.008   ; qtot 4.963
   461         CT     24    LY0     CE    461      0.326      12.01   ; qtot 5.289
   462         HP     24    LY0    HE1    462     -0.034      1.008   ; qtot 5.255
   463         HP     24    LY0    HE2    463     -0.034      1.008   ; qtot 5.221
   464         N3     24    LY0     NZ    464     -1.036      14.01   ; qtot 4.185
   465        HGL     24    LY0    HZ1    465          0      1.008   ; qtot 4.185
   466          H     24    LY0    HZ2    466      0.386      1.008   ; qtot 4.571
   467          H     24    LY0    HZ3    467      0.386      1.008   ; qtot 4.957
   468          C     24    LY0      C    468       0.62     12.011   ; qtot 5.577
   469          O     24    LY0      O    469     -0.577         16   ; qtot 5
; residue  25 LER rtp LER  q  0.0
   470          N     25    LER      N    470     -0.416      14.01   ; qtot 4.584
   471          H     25    LER      H    471      0.272      1.008   ; qtot 4.856
   472         CX     25    LER     CA    472     -0.052      12.01   ; qtot 4.804
   473         H1     25    LER     HA    473      0.092      1.008   ; qtot 4.896
   474         2C     25    LER     CB    474      -0.11      12.01   ; qtot 4.786
   475         HC     25    LER    HB1    475      0.046      1.008   ; qtot 4.832
   476         HC     25    LER    HB2    476      0.046      1.008   ; qtot 4.878
   477         3C     25    LER     CG    477      0.353      12.01   ; qtot 5.231
   478         HC     25    LER     HG    478     -0.036      1.008   ; qtot 5.195
   479         CT     25    LER    CD1    479     -0.412      12.01   ; qtot 4.783
   480         HC     25    LER   HD11    480        0.1      1.008   ; qtot 4.883
   481         HC     25    LER   HD12    481        0.1      1.008   ; qtot 4.983
   482         HC     25    LER   HD13    482        0.1      1.008   ; qtot 5.083
   483         CT     25    LER    CD2    483     -0.412      12.01   ; qtot 4.671
   484         HC     25    LER   HD21    484        0.1      1.008   ; qtot 4.771
   485         HC     25    LER   HD22    485        0.1      1.008   ; qtot 4.871
   486         HC     25    LER   HD23    486        0.1      1.008   ; qtot 4.971
   487          C     25    LER      C    487      0.597      12.01   ; qtot 5.568
   488          O     25    LER      O    488     -0.568         16   ; qtot 5
; residue  26 LYR rtp LYR  q  0.0
   489          N     26    LYR      N    489     -0.416      14.01   ; qtot 4.584
   490          H     26    LYR      H    490      0.272      1.008   ; qtot 4.856
   491         CX     26    LYR     CA    491     -0.072      12.01   ; qtot 4.784
   492         H1     26    LYR     HA    492      0.099      1.008   ; qtot 4.883
   493         CT     26    LYR     CB    493     -0.048      12.01   ; qtot 4.835
   494         HC     26    LYR    HB1    494      0.034      1.008   ; qtot 4.869
   495         HC     26    LYR    HB2    495      0.034      1.008   ; qtot 4.903
   496         CT     26    LYR     CG    496      0.066      12.01   ; qtot 4.969
   497         HC     26    LYR    HG1    497       0.01      1.008   ; qtot 4.979
   498         HC     26    LYR    HG2    498       0.01      1.008   ; qtot 4.989
   499         CT     26    LYR     CD    499      0.038      12.01   ; qtot 5.027
   500         HC     26    LYR    HD1    500       0.03      1.008   ; qtot 5.057
   501         HC     26    LYR    HD2    501       0.03      1.008   ; qtot 5.087
   502         CT     26    LYR     CE    502     -0.072      12.01   ; qtot 5.015
   503         HP     26    LYR    HE1    503       0.05      1.008   ; qtot 5.065
   504         HP     26    LYR    HE2    504       0.05      1.008   ; qtot 5.115
   505          N     26    LYR     NZ    505     -0.416      14.01   ; qtot 4.699
   506          H     26    LYR    HZ1    506      0.272      1.008   ; qtot 4.971
   507          C     26    LYR      C    507      0.597      12.01   ; qtot 5.568
   508          O     26    LYR      O    508     -0.568         16   ; qtot 5
; residue  27 LER rtp LER  q  0.0
   509          N     27    LER      N    509     -0.416      14.01   ; qtot 4.584
   510          H     27    LER      H    510      0.272      1.008   ; qtot 4.856
   511         CX     27    LER     CA    511     -0.052      12.01   ; qtot 4.804
   512         H1     27    LER     HA    512      0.092      1.008   ; qtot 4.896
   513         2C     27    LER     CB    513      -0.11      12.01   ; qtot 4.786
   514         HC     27    LER    HB1    514      0.046      1.008   ; qtot 4.832
   515         HC     27    LER    HB2    515      0.046      1.008   ; qtot 4.878
   516         3C     27    LER     CG    516      0.353      12.01   ; qtot 5.231
   517         HC     27    LER     HG    517     -0.036      1.008   ; qtot 5.195
   518         CT     27    LER    CD1    518     -0.412      12.01   ; qtot 4.783
   519         HC     27    LER   HD11    519        0.1      1.008   ; qtot 4.883
   520         HC     27    LER   HD12    520        0.1      1.008   ; qtot 4.983
   521         HC     27    LER   HD13    521        0.1      1.008   ; qtot 5.083
   522         CT     27    LER    CD2    522     -0.412      12.01   ; qtot 4.671
   523         HC     27    LER   HD21    523        0.1      1.008   ; qtot 4.771
   524         HC     27    LER   HD22    524        0.1      1.008   ; qtot 4.871
   525         HC     27    LER   HD23    525        0.1      1.008   ; qtot 4.971
   526          C     27    LER      C    526      0.597      12.01   ; qtot 5.568
   527          O     27    LER      O    527     -0.568         16   ; qtot 5
; residue  28 LER rtp LER  q  0.0
   528          N     28    LER      N    528     -0.416      14.01   ; qtot 4.584
   529          H     28    LER      H    529      0.272      1.008   ; qtot 4.856
   530         CX     28    LER     CA    530     -0.052      12.01   ; qtot 4.804
   531         H1     28    LER     HA    531      0.092      1.008   ; qtot 4.896
   532         2C     28    LER     CB    532      -0.11      12.01   ; qtot 4.786
   533         HC     28    LER    HB1    533      0.046      1.008   ; qtot 4.832
   534         HC     28    LER    HB2    534      0.046      1.008   ; qtot 4.878
   535         3C     28    LER     CG    535      0.353      12.01   ; qtot 5.231
   536         HC     28    LER     HG    536     -0.036      1.008   ; qtot 5.195
   537         CT     28    LER    CD1    537     -0.412      12.01   ; qtot 4.783
   538         HC     28    LER   HD11    538        0.1      1.008   ; qtot 4.883
   539         HC     28    LER   HD12    539        0.1      1.008   ; qtot 4.983
   540         HC     28    LER   HD13    540        0.1      1.008   ; qtot 5.083
   541         CT     28    LER    CD2    541     -0.412      12.01   ; qtot 4.671
   542         HC     28    LER   HD21    542        0.1      1.008   ; qtot 4.771
   543         HC     28    LER   HD22    543        0.1      1.008   ; qtot 4.871
   544         HC     28    LER   HD23    544        0.1      1.008   ; qtot 4.971
   545          C     28    LER      C    545      0.597      12.01   ; qtot 5.568
   546          O     28    LER      O    546     -0.568         16   ; qtot 5
; residue  29 LYR rtp LYR  q  0.0
   547          N     29    LYR      N    547     -0.416      14.01   ; qtot 4.584
   548          H     29    LYR      H    548      0.272      1.008   ; qtot 4.856
   549         CX     29    LYR     CA    549     -0.072      12.01   ; qtot 4.784
   550         H1     29    LYR     HA    550      0.099      1.008   ; qtot 4.883
   551         CT     29    LYR     CB    551     -0.048      12.01   ; qtot 4.835
   552         HC     29    LYR    HB1    552      0.034      1.008   ; qtot 4.869
   553         HC     29    LYR    HB2    553      0.034      1.008   ; qtot 4.903
   554         CT     29    LYR     CG    554      0.066      12.01   ; qtot 4.969
   555         HC     29    LYR    HG1    555       0.01      1.008   ; qtot 4.979
   556         HC     29    LYR    HG2    556       0.01      1.008   ; qtot 4.989
   557         CT     29    LYR     CD    557      0.038      12.01   ; qtot 5.027
   558         HC     29    LYR    HD1    558       0.03      1.008   ; qtot 5.057
   559         HC     29    LYR    HD2    559       0.03      1.008   ; qtot 5.087
   560         CT     29    LYR     CE    560     -0.072      12.01   ; qtot 5.015
   561         HP     29    LYR    HE1    561       0.05      1.008   ; qtot 5.065
   562         HP     29    LYR    HE2    562       0.05      1.008   ; qtot 5.115
   563          N     29    LYR     NZ    563     -0.416      14.01   ; qtot 4.699
   564          H     29    LYR    HZ1    564      0.272      1.008   ; qtot 4.971
   565          C     29    LYR      C    565      0.597      12.01   ; qtot 5.568
   566          O     29    LYR      O    566     -0.568         16   ; qtot 5
; residue  30 LER rtp LER  q  0.0
   567          N     30    LER      N    567     -0.416      14.01   ; qtot 4.584
   568          H     30    LER      H    568      0.272      1.008   ; qtot 4.856
   569         CX     30    LER     CA    569     -0.052      12.01   ; qtot 4.804
   570         H1     30    LER     HA    570      0.092      1.008   ; qtot 4.896
   571         2C     30    LER     CB    571      -0.11      12.01   ; qtot 4.786
   572         HC     30    LER    HB1    572      0.046      1.008   ; qtot 4.832
   573         HC     30    LER    HB2    573      0.046      1.008   ; qtot 4.878
   574         3C     30    LER     CG    574      0.353      12.01   ; qtot 5.231
   575         HC     30    LER     HG    575     -0.036      1.008   ; qtot 5.195
   576         CT     30    LER    CD1    576     -0.412      12.01   ; qtot 4.783
   577         HC     30    LER   HD11    577        0.1      1.008   ; qtot 4.883
   578         HC     30    LER   HD12    578        0.1      1.008   ; qtot 4.983
   579         HC     30    LER   HD13    579        0.1      1.008   ; qtot 5.083
   580         CT     30    LER    CD2    580     -0.412      12.01   ; qtot 4.671
   581         HC     30    LER   HD21    581        0.1      1.008   ; qtot 4.771
   582         HC     30    LER   HD22    582        0.1      1.008   ; qtot 4.871
   583         HC     30    LER   HD23    583        0.1      1.008   ; qtot 4.971
   584          C     30    LER      C    584      0.597      12.01   ; qtot 5.568
   585          O     30    LER      O    585     -0.568         16   ; qtot 5
; residue  31 LER rtp LER  q  0.0
   586          N     31    LER      N    586     -0.416      14.01   ; qtot 4.584
   587          H     31    LER      H    587      0.272      1.008   ; qtot 4.856
   588         CX     31    LER     CA    588     -0.052      12.01   ; qtot 4.804
   589         H1     31    LER     HA    589      0.092      1.008   ; qtot 4.896
   590         2C     31    LER     CB    590      -0.11      12.01   ; qtot 4.786
   591         HC     31    LER    HB1    591      0.046      1.008   ; qtot 4.832
   592         HC     31    LER    HB2    592      0.046      1.008   ; qtot 4.878
   593         3C     31    LER     CG    593      0.353      12.01   ; qtot 5.231
   594         HC     31    LER     HG    594     -0.036      1.008   ; qtot 5.195
   595         CT     31    LER    CD1    595     -0.412      12.01   ; qtot 4.783
   596         HC     31    LER   HD11    596        0.1      1.008   ; qtot 4.883
   597         HC     31    LER   HD12    597        0.1      1.008   ; qtot 4.983
   598         HC     31    LER   HD13    598        0.1      1.008   ; qtot 5.083
   599         CT     31    LER    CD2    599     -0.412      12.01   ; qtot 4.671
   600         HC     31    LER   HD21    600        0.1      1.008   ; qtot 4.771
   601         HC     31    LER   HD22    601        0.1      1.008   ; qtot 4.871
   602         HC     31    LER   HD23    602        0.1      1.008   ; qtot 4.971
   603          C     31    LER      C    603      0.597      12.01   ; qtot 5.568
   604          O     31    LER      O    604     -0.568         16   ; qtot 5
; residue  32 LY0 rtp LY0  q +1.0
   605         N3     32    LY0      N    605      0.129     14.011   ; qtot 5.129
   606          H     32    LY0     H1    606      0.206      1.008   ; qtot 5.335
   607          H     32    LY0     H2    607      0.206      1.008   ; qtot 5.541
   608          H     32    LY0     H3    608      0.206      1.008   ; qtot 5.747
   609         CX     32    LY0     CA    609      0.067     12.011   ; qtot 5.814
   610         HP     32    LY0     HA    610      0.143      1.008   ; qtot 5.957
   611         CT     32    LY0     CB    611     -0.135      12.01   ; qtot 5.822
   612         HC     32    LY0    HB1    612      0.034      1.008   ; qtot 5.856
   613         HC     32    LY0    HB2    613      0.034      1.008   ; qtot 5.89
   614         CT     32    LY0     CG    614      0.066      12.01   ; qtot 5.956
   615         HC     32    LY0    HG1    615       0.01      1.008   ; qtot 5.966
   616         HC     32    LY0    HG2    616       0.01      1.008   ; qtot 5.976
   617         CT     32    LY0     CD    617     -0.037      12.01   ; qtot 5.939
   618         HC     32    LY0    HD1    618      0.012      1.008   ; qtot 5.951
   619         HC     32    LY0    HD2    619      0.012      1.008   ; qtot 5.963
   620         CT     32    LY0     CE    620      0.326      12.01   ; qtot 6.289
   621         HP     32    LY0    HE1    621     -0.034      1.008   ; qtot 6.255
   622         HP     32    LY0    HE2    622     -0.034      1.008   ; qtot 6.221
   623         N3     32    LY0     NZ    623     -1.036      14.01   ; qtot 5.185
   624        HGL     32    LY0    HZ1    624          0      1.008   ; qtot 5.185
   625          H     32    LY0    HZ2    625      0.386      1.008   ; qtot 5.571
   626          H     32    LY0    HZ3    626      0.386      1.008   ; qtot 5.957
   627          C     32    LY0      C    627       0.62     12.011   ; qtot 6.577
   628          O     32    LY0      O    628     -0.577         16   ; qtot 6
; residue  33 LER rtp LER  q  0.0
   629          N     33    LER      N    629     -0.416      14.01   ; qtot 5.584
   630          H     33    LER      H    630      0.272      1.008   ; qtot 5.856
   631         CX     33    LER     CA    631     -0.052      12.01   ; qtot 5.804
   632         H1     33    LER     HA    632      0.092      1.008   ; qtot 5.896
   633         2C     33    LER     CB    633      -0.11      12.01   ; qtot 5.786
   634         HC     33    LER    HB1    634      0.046      1.008   ; qtot 5.832
   635         HC     33    LER    HB2    635      0.046      1.008   ; qtot 5.878
   636         3C     33    LER     CG    636      0.353      12.01   ; qtot 6.231
   637         HC     33    LER     HG    637     -0.036      1.008   ; qtot 6.195
   638         CT     33    LER    CD1    638     -0.412      12.01   ; qtot 5.783
   639         HC     33    LER   HD11    639        0.1      1.008   ; qtot 5.883
   640         HC     33    LER   HD12    640        0.1      1.008   ; qtot 5.983
   641         HC     33    LER   HD13    641        0.1      1.008   ; qtot 6.083
   642         CT     33    LER    CD2    642     -0.412      12.01   ; qtot 5.671
   643         HC     33    LER   HD21    643        0.1      1.008   ; qtot 5.771
   644         HC     33    LER   HD22    644        0.1      1.008   ; qtot 5.871
   645         HC     33    LER   HD23    645        0.1      1.008   ; qtot 5.971
   646          C     33    LER      C    646      0.597      12.01   ; qtot 6.568
   647          O     33    LER      O    647     -0.568         16   ; qtot 6
; residue  34 LY0 rtp LY0  q +1.0
   648         N3     34    LY0      N    648      0.129     14.011   ; qtot 6.129
   649          H     34    LY0     H1    649      0.206      1.008   ; qtot 6.335
   650          H     34    LY0     H2    650      0.206      1.008   ; qtot 6.541
   651          H     34    LY0     H3    651      0.206      1.008   ; qtot 6.747
   652         CX     34    LY0     CA    652      0.067     12.011   ; qtot 6.814
   653         HP     34    LY0     HA    653      0.143      1.008   ; qtot 6.957
   654         CT     34    LY0     CB    654     -0.135      12.01   ; qtot 6.822
   655         HC     34    LY0    HB1    655      0.034      1.008   ; qtot 6.856
   656         HC     34    LY0    HB2    656      0.034      1.008   ; qtot 6.89
   657         CT     34    LY0     CG    657      0.066      12.01   ; qtot 6.956
   658         HC     34    LY0    HG1    658       0.01      1.008   ; qtot 6.966
   659         HC     34    LY0    HG2    659       0.01      1.008   ; qtot 6.976
   660         CT     34    LY0     CD    660     -0.037      12.01   ; qtot 6.939
   661         HC     34    LY0    HD1    661      0.012      1.008   ; qtot 6.951
   662         HC     34    LY0    HD2    662      0.012      1.008   ; qtot 6.963
   663         CT     34    LY0     CE    663      0.326      12.01   ; qtot 7.289
   664         HP     34    LY0    HE1    664     -0.034      1.008   ; qtot 7.255
   665         HP     34    LY0    HE2    665     -0.034      1.008   ; qtot 7.221
   666         N3     34    LY0     NZ    666     -1.036      14.01   ; qtot 6.185
   667        HGL     34    LY0    HZ1    667          0      1.008   ; qtot 6.185
   668          H     34    LY0    HZ2    668      0.386      1.008   ; qtot 6.571
   669          H     34    LY0    HZ3    669      0.386      1.008   ; qtot 6.957
   670          C     34    LY0      C    670       0.62     12.011   ; qtot 7.577
   671          O     34    LY0      O    671     -0.577         16   ; qtot 7
; residue  35 LER rtp LER  q  0.0
   672          N     35    LER      N    672     -0.416      14.01   ; qtot 6.584
   673          H     35    LER      H    673      0.272      1.008   ; qtot 6.856
   674         CX     35    LER     CA    674     -0.052      12.01   ; qtot 6.804
   675         H1     35    LER     HA    675      0.092      1.008   ; qtot 6.896
   676         2C     35    LER     CB    676      -0.11      12.01   ; qtot 6.786
   677         HC     35    LER    HB1    677      0.046      1.008   ; qtot 6.832
   678         HC     35    LER    HB2    678      0.046      1.008   ; qtot 6.878
   679         3C     35    LER     CG    679      0.353      12.01   ; qtot 7.231
   680         HC     35    LER     HG    680     -0.036      1.008   ; qtot 7.195
   681         CT     35    LER    CD1    681     -0.412      12.01   ; qtot 6.783
   682         HC     35    LER   HD11    682        0.1      1.008   ; qtot 6.883
   683         HC     35    LER   HD12    683        0.1      1.008   ; qtot 6.983
   684         HC     35    LER   HD13    684        0.1      1.008   ; qtot 7.083
   685         CT     35    LER    CD2    685     -0.412      12.01   ; qtot 6.671
   686         HC     35    LER   HD21    686        0.1      1.008   ; qtot 6.771
   687         HC     35    LER   HD22    687        0.1      1.008   ; qtot 6.871
   688         HC     35    LER   HD23    688        0.1      1.008   ; qtot 6.971
   689          C     35    LER      C    689      0.597      12.01   ; qtot 7.568
   690          O     35    LER      O    690     -0.568         16   ; qtot 7
; residue  36 LYR rtp LYR  q  0.0
   691          N     36    LYR      N    691     -0.416      14.01   ; qtot 6.584
   692          H     36    LYR      H    692      0.272      1.008   ; qtot 6.856
   693         CX     36    LYR     CA    693     -0.072      12.01   ; qtot 6.784
   694         H1     36    LYR     HA    694      0.099      1.008   ; qtot 6.883
   695         CT     36    LYR     CB    695     -0.048      12.01   ; qtot 6.835
   696         HC     36    LYR    HB1    696      0.034      1.008   ; qtot 6.869
   697         HC     36    LYR    HB2    697      0.034      1.008   ; qtot 6.903
   698         CT     36    LYR     CG    698      0.066      12.01   ; qtot 6.969
   699         HC     36    LYR    HG1    699       0.01      1.008   ; qtot 6.979
   700         HC     36    LYR    HG2    700       0.01      1.008   ; qtot 6.989
   701         CT     36    LYR     CD    701      0.038      12.01   ; qtot 7.027
   702         HC     36    LYR    HD1    702       0.03      1.008   ; qtot 7.057
   703         HC     36    LYR    HD2    703       0.03      1.008   ; qtot 7.087
   704         CT     36    LYR     CE    704     -0.072      12.01   ; qtot 7.015
   705         HP     36    LYR    HE1    705       0.05      1.008   ; qtot 7.065
   706         HP     36    LYR    HE2    706       0.05      1.008   ; qtot 7.115
   707          N     36    LYR     NZ    707     -0.416      14.01   ; qtot 6.699
   708          H     36    LYR    HZ1    708      0.272      1.008   ; qtot 6.971
   709          C     36    LYR      C    709      0.597      12.01   ; qtot 7.568
   710          O     36    LYR      O    710     -0.568         16   ; qtot 7
; residue  37 LER rtp LER  q  0.0
   711          N     37    LER      N    711     -0.416      14.01   ; qtot 6.584
   712          H     37    LER      H    712      0.272      1.008   ; qtot 6.856
   713         CX     37    LER     CA    713     -0.052      12.01   ; qtot 6.804
   714         H1     37    LER     HA    714      0.092      1.008   ; qtot 6.896
   715         2C     37    LER     CB    715      -0.11      12.01   ; qtot 6.786
   716         HC     37    LER    HB1    716      0.046      1.008   ; qtot 6.832
   717         HC     37    LER    HB2    717      0.046      1.008   ; qtot 6.878
   718         3C     37    LER     CG    718      0.353      12.01   ; qtot 7.231
   719         HC     37    LER     HG    719     -0.036      1.008   ; qtot 7.195
   720         CT     37    LER    CD1    720     -0.412      12.01   ; qtot 6.783
   721         HC     37    LER   HD11    721        0.1      1.008   ; qtot 6.883
   722         HC     37    LER   HD12    722        0.1      1.008   ; qtot 6.983
   723         HC     37    LER   HD13    723        0.1      1.008   ; qtot 7.083
   724         CT     37    LER    CD2    724     -0.412      12.01   ; qtot 6.671
   725         HC     37    LER   HD21    725        0.1      1.008   ; qtot 6.771
   726         HC     37    LER   HD22    726        0.1      1.008   ; qtot 6.871
   727         HC     37    LER   HD23    727        0.1      1.008   ; qtot 6.971
   728          C     37    LER      C    728      0.597      12.01   ; qtot 7.568
   729          O     37    LER      O    729     -0.568         16   ; qtot 7
; residue  38 LER rtp LER  q  0.0
   730          N     38    LER      N    730     -0.416      14.01   ; qtot 6.584
   731          H     38    LER      H    731      0.272      1.008   ; qtot 6.856
   732         CX     38    LER     CA    732     -0.052      12.01   ; qtot 6.804
   733         H1     38    LER     HA    733      0.092      1.008   ; qtot 6.896
   734         2C     38    LER     CB    734      -0.11      12.01   ; qtot 6.786
   735         HC     38    LER    HB1    735      0.046      1.008   ; qtot 6.832
   736         HC     38    LER    HB2    736      0.046      1.008   ; qtot 6.878
   737         3C     38    LER     CG    737      0.353      12.01   ; qtot 7.231
   738         HC     38    LER     HG    738     -0.036      1.008   ; qtot 7.195
   739         CT     38    LER    CD1    739     -0.412      12.01   ; qtot 6.783
   740         HC     38    LER   HD11    740        0.1      1.008   ; qtot 6.883
   741         HC     38    LER   HD12    741        0.1      1.008   ; qtot 6.983
   742         HC     38    LER   HD13    742        0.1      1.008   ; qtot 7.083
   743         CT     38    LER    CD2    743     -0.412      12.01   ; qtot 6.671
   744         HC     38    LER   HD21    744        0.1      1.008   ; qtot 6.771
   745         HC     38    LER   HD22    745        0.1      1.008   ; qtot 6.871
   746         HC     38    LER   HD23    746        0.1      1.008   ; qtot 6.971
   747          C     38    LER      C    747      0.597      12.01   ; qtot 7.568
   748          O     38    LER      O    748     -0.568         16   ; qtot 7
; residue  39 LY0 rtp LY0  q +1.0
   749         N3     39    LY0      N    749      0.129     14.011   ; qtot 7.129
   750          H     39    LY0     H1    750      0.206      1.008   ; qtot 7.335
   751          H     39    LY0     H2    751      0.206      1.008   ; qtot 7.541
   752          H     39    LY0     H3    752      0.206      1.008   ; qtot 7.747
   753         CX     39    LY0     CA    753      0.067     12.011   ; qtot 7.814
   754         HP     39    LY0     HA    754      0.143      1.008   ; qtot 7.957
   755         CT     39    LY0     CB    755     -0.135      12.01   ; qtot 7.822
   756         HC     39    LY0    HB1    756      0.034      1.008   ; qtot 7.856
   757         HC     39    LY0    HB2    757      0.034      1.008   ; qtot 7.89
   758         CT     39    LY0     CG    758      0.066      12.01   ; qtot 7.956
   759         HC     39    LY0    HG1    759       0.01      1.008   ; qtot 7.966
   760         HC     39    LY0    HG2    760       0.01      1.008   ; qtot 7.976
   761         CT     39    LY0     CD    761     -0.037      12.01   ; qtot 7.939
   762         HC     39    LY0    HD1    762      0.012      1.008   ; qtot 7.951
   763         HC     39    LY0    HD2    763      0.012      1.008   ; qtot 7.963
   764         CT     39    LY0     CE    764      0.326      12.01   ; qtot 8.289
   765         HP     39    LY0    HE1    765     -0.034      1.008   ; qtot 8.255
   766         HP     39    LY0    HE2    766     -0.034      1.008   ; qtot 8.221
   767         N3     39    LY0     NZ    767     -1.036      14.01   ; qtot 7.185
   768        HGL     39    LY0    HZ1    768          0      1.008   ; qtot 7.185
   769          H     39    LY0    HZ2    769      0.386      1.008   ; qtot 7.571
   770          H     39    LY0    HZ3    770      0.386      1.008   ; qtot 7.957
   771          C     39    LY0      C    771       0.62     12.011   ; qtot 8.577
   772          O     39    LY0      O    772     -0.577         16   ; qtot 8
; residue  40 LER rtp LER  q  0.0
   773          N     40    LER      N    773     -0.416      14.01   ; qtot 7.584
   774          H     40    LER      H    774      0.272      1.008   ; qtot 7.856
   775         CX     40    LER     CA    775     -0.052      12.01   ; qtot 7.804
   776         H1     40    LER     HA    776      0.092      1.008   ; qtot 7.896
   777         2C     40    LER     CB    777      -0.11      12.01   ; qtot 7.786
   778         HC     40    LER    HB1    778      0.046      1.008   ; qtot 7.832
   779         HC     40    LER    HB2    779      0.046      1.008   ; qtot 7.878
   780         3C     40    LER     CG    780      0.353      12.01   ; qtot 8.231
   781         HC     40    LER     HG    781     -0.036      1.008   ; qtot 8.195
   782         CT     40    LER    CD1    782     -0.412      12.01   ; qtot 7.783
   783         HC     40    LER   HD11    783        0.1      1.008   ; qtot 7.883
   784         HC     40    LER   HD12    784        0.1      1.008   ; qtot 7.983
   785         HC     40    LER   HD13    785        0.1      1.008   ; qtot 8.083
   786         CT     40    LER    CD2    786     -0.412      12.01   ; qtot 7.671
   787         HC     40    LER   HD21    787        0.1      1.008   ; qtot 7.771
   788         HC     40    LER   HD22    788        0.1      1.008   ; qtot 7.871
   789         HC     40    LER   HD23    789        0.1      1.008   ; qtot 7.971
   790          C     40    LER      C    790      0.597      12.01   ; qtot 8.568
   791          O     40    LER      O    791     -0.568         16   ; qtot 8
; residue  41 U   rtp RU5  q -0.3
   792         OH     41      U    O5'    792    -0.6223         16   ; qtot 7.378
   793         HO     41      U    H5T    793     0.4295      1.008   ; qtot 7.807
   794         CI     41      U    C5'    794     0.0558      12.01   ; qtot 7.863
   795         H1     41      U   H5'1    795     0.0679      1.008   ; qtot 7.931
   796         H1     41      U   H5'2    796     0.0679      1.008   ; qtot 7.999
   797         CT     41      U    C4'    797     0.1065      12.01   ; qtot 8.105
   798         H1     41      U    H4'    798     0.1174      1.008   ; qtot 8.223
   799         OS     41      U    O4'    799    -0.3548         16   ; qtot 7.868
   800         CT     41      U    C1'    800     0.0674      12.01   ; qtot 7.935
   801         H2     41      U    H1'    801     0.1824      1.008   ; qtot 8.118
   802         N*     41      U     N1    802     0.0418      14.01   ; qtot 8.159
   803         CS     41      U     C6    803    -0.1126      12.01   ; qtot 8.047
   804         H4     41      U     H6    804     0.2188      1.008   ; qtot 8.266
   805         CS     41      U     C5    805    -0.3635      12.01   ; qtot 7.902
   806         HA     41      U     H5    806     0.1811      1.008   ; qtot 8.083
   807          C     41      U     C4    807     0.5952      12.01   ; qtot 8.678
   808          O     41      U     O4    808    -0.5761         16   ; qtot 8.102
   809         NA     41      U     N3    809    -0.3549      14.01   ; qtot 7.747
   810          H     41      U     H3    810     0.3154      1.008   ; qtot 8.063
   811          C     41      U     C2    811     0.4687      12.01   ; qtot 8.532
   812          O     41      U     O2    812    -0.5477         16   ; qtot 7.984
   813         CT     41      U    C3'    813     0.2022      12.01   ; qtot 8.186
   814         H1     41      U    H3'    814     0.0615      1.008   ; qtot 8.248
   815         CT     41      U    C2'    815      0.067      12.01   ; qtot 8.315
   816         H1     41      U   H2'1    816     0.0972      1.008   ; qtot 8.412
   817         OH     41      U    O2'    817    -0.6139         16   ; qtot 7.798
   818         HO     41      U   HO'2    818     0.4186      1.008   ; qtot 8.216
   819         OS     41      U    O3'    819    -0.5246         16   ; qtot 7.692
; residue  42 U   rtp RU   q -1.0
   820          P     42      U      P    820     1.1662      30.97   ; qtot 8.858
   821         O2     42      U    O1P    821     -0.776         16   ; qtot 8.082
   822         O2     42      U    O2P    822     -0.776         16   ; qtot 7.306
   823         OS     42      U    O5'    823    -0.4989         16   ; qtot 6.807
   824         CI     42      U    C5'    824     0.0558      12.01   ; qtot 6.863
   825         H1     42      U   H5'1    825     0.0679      1.008   ; qtot 6.931
   826         H1     42      U   H5'2    826     0.0679      1.008   ; qtot 6.999
   827         CT     42      U    C4'    827     0.1065      12.01   ; qtot 7.105
   828         H1     42      U    H4'    828     0.1174      1.008   ; qtot 7.223
   829         OS     42      U    O4'    829    -0.3548         16   ; qtot 6.868
   830         CT     42      U    C1'    830     0.0674      12.01   ; qtot 6.935
   831         H2     42      U    H1'    831     0.1824      1.008   ; qtot 7.118
   832         N*     42      U     N1    832     0.0418      14.01   ; qtot 7.159
   833         CS     42      U     C6    833    -0.1126      12.01   ; qtot 7.047
   834         H4     42      U     H6    834     0.2188      1.008   ; qtot 7.266
   835         CS     42      U     C5    835    -0.3635      12.01   ; qtot 6.902
   836         HA     42      U     H5    836     0.1811      1.008   ; qtot 7.083
   837          C     42      U     C4    837     0.5952      12.01   ; qtot 7.678
   838          O     42      U     O4    838    -0.5761         16   ; qtot 7.102
   839         NA     42      U     N3    839    -0.3549      14.01   ; qtot 6.747
   840          H     42      U     H3    840     0.3154      1.008   ; qtot 7.063
   841          C     42      U     C2    841     0.4687      12.01   ; qtot 7.532
   842          O     42      U     O2    842    -0.5477         16   ; qtot 6.984
   843         CT     42      U    C3'    843     0.2022      12.01   ; qtot 7.186
   844         H1     42      U    H3'    844     0.0615      1.008   ; qtot 7.248
   845         CT     42      U    C2'    845      0.067      12.01   ; qtot 7.315
   846         H1     42      U   H2'1    846     0.0972      1.008   ; qtot 7.412
   847         OH     42      U    O2'    847    -0.6139         16   ; qtot 6.798
   848         HO     42      U   HO'2    848     0.4186      1.008   ; qtot 7.216
   849         OS     42      U    O3'    849    -0.5246         16   ; qtot 6.692
; residue  43 A   rtp RA   q -1.0
   850          P     43      A      P    850     1.1662      30.97   ; qtot 7.858
   851         O2     43      A    O1P    851     -0.776         16   ; qtot 7.082
   852         O2     43      A    O2P    852     -0.776         16   ; qtot 6.306
   853         OS     43      A    O5'    853    -0.4989         16   ; qtot 5.807
   854         CI     43      A    C5'    854     0.0558      12.01   ; qtot 5.863
   855         H1     43      A   H5'1    855     0.0679      1.008   ; qtot 5.931
   856         H1     43      A   H5'2    856     0.0679      1.008   ; qtot 5.999
   857         CT     43      A    C4'    857     0.1065      12.01   ; qtot 6.105
   858         H1     43      A    H4'    858     0.1174      1.008   ; qtot 6.223
   859         OS     43      A    O4'    859    -0.3548         16   ; qtot 5.868
   860         CT     43      A    C1'    860     0.0394      12.01   ; qtot 5.907
   861         H2     43      A    H1'    861     0.2007      1.008   ; qtot 6.108
   862         N*     43      A     N9    862    -0.0251      14.01   ; qtot 6.083
   863         C5     43      A     C8    863     0.2006      12.01   ; qtot 6.283
   864         H5     43      A     H8    864     0.1553      1.008   ; qtot 6.439
   865         NB     43      A     N7    865    -0.6073      14.01   ; qtot 5.831
   866         CB     43      A     C5    866     0.0515      12.01   ; qtot 5.883
   867         CA     43      A     C6    867     0.7009      12.01   ; qtot 6.584
   868         N2     43      A     N6    868    -0.9019      14.01   ; qtot 5.682
   869          H     43      A    H61    869     0.4115      1.008   ; qtot 6.093
   870          H     43      A    H62    870     0.4115      1.008   ; qtot 6.505
   871         NC     43      A     N1    871    -0.7615      14.01   ; qtot 5.743
   872         CQ     43      A     C2    872     0.5875      12.01   ; qtot 6.331
   873         H5     43      A     H2    873     0.0473      1.008   ; qtot 6.378
   874         NC     43      A     N3    874    -0.6997      14.01   ; qtot 5.679
   875         CB     43      A     C4    875     0.3053      12.01   ; qtot 5.984
   876         CT     43      A    C3'    876     0.2022      12.01   ; qtot 6.186
   877         H1     43      A    H3'    877     0.0615      1.008   ; qtot 6.248
   878         CT     43      A    C2'    878      0.067      12.01   ; qtot 6.315
   879         H1     43      A   H2'1    879     0.0972      1.008   ; qtot 6.412
   880         OH     43      A    O2'    880    -0.6139         16   ; qtot 5.798
   881         HO     43      A   HO'2    881     0.4186      1.008   ; qtot 6.216
   882         OS     43      A    O3'    882    -0.5246         16   ; qtot 5.692
; residue  44 A   rtp RA   q -1.0
   883          P     44      A      P    883     1.1662      30.97   ; qtot 6.858
   884         O2     44      A    O1P    884     -0.776         16   ; qtot 6.082
   885         O2     44      A    O2P    885     -0.776         16   ; qtot 5.306
   886         OS     44      A    O5'    886    -0.4989         16   ; qtot 4.807
   887         CI     44      A    C5'    887     0.0558      12.01   ; qtot 4.863
   888         H1     44      A   H5'1    888     0.0679      1.008   ; qtot 4.931
   889         H1     44      A   H5'2    889     0.0679      1.008   ; qtot 4.999
   890         CT     44      A    C4'    890     0.1065      12.01   ; qtot 5.105
   891         H1     44      A    H4'    891     0.1174      1.008   ; qtot 5.223
   892         OS     44      A    O4'    892    -0.3548         16   ; qtot 4.868
   893         CT     44      A    C1'    893     0.0394      12.01   ; qtot 4.907
   894         H2     44      A    H1'    894     0.2007      1.008   ; qtot 5.108
   895         N*     44      A     N9    895    -0.0251      14.01   ; qtot 5.083
   896         C5     44      A     C8    896     0.2006      12.01   ; qtot 5.283
   897         H5     44      A     H8    897     0.1553      1.008   ; qtot 5.439
   898         NB     44      A     N7    898    -0.6073      14.01   ; qtot 4.831
   899         CB     44      A     C5    899     0.0515      12.01   ; qtot 4.883
   900         CA     44      A     C6    900     0.7009      12.01   ; qtot 5.584
   901         N2     44      A     N6    901    -0.9019      14.01   ; qtot 4.682
   902          H     44      A    H61    902     0.4115      1.008   ; qtot 5.093
   903          H     44      A    H62    903     0.4115      1.008   ; qtot 5.505
   904         NC     44      A     N1    904    -0.7615      14.01   ; qtot 4.743
   905         CQ     44      A     C2    905     0.5875      12.01   ; qtot 5.331
   906         H5     44      A     H2    906     0.0473      1.008   ; qtot 5.378
   907         NC     44      A     N3    907    -0.6997      14.01   ; qtot 4.679
   908         CB     44      A     C4    908     0.3053      12.01   ; qtot 4.984
   909         CT     44      A    C3'    909     0.2022      12.01   ; qtot 5.186
   910         H1     44      A    H3'    910     0.0615      1.008   ; qtot 5.248
   911         CT     44      A    C2'    911      0.067      12.01   ; qtot 5.315
   912         H1     44      A   H2'1    912     0.0972      1.008   ; qtot 5.412
   913         OH     44      A    O2'    913    -0.6139         16   ; qtot 4.798
   914         HO     44      A   HO'2    914     0.4186      1.008   ; qtot 5.216
   915         OS     44      A    O3'    915    -0.5246         16   ; qtot 4.692
; residue  45 U   rtp RU   q -1.0
   916          P     45      U      P    916     1.1662      30.97   ; qtot 5.858
   917         O2     45      U    O1P    917     -0.776         16   ; qtot 5.082
   918         O2     45      U    O2P    918     -0.776         16   ; qtot 4.306
   919         OS     45      U    O5'    919    -0.4989         16   ; qtot 3.807
   920         CI     45      U    C5'    920     0.0558      12.01   ; qtot 3.863
   921         H1     45      U   H5'1    921     0.0679      1.008   ; qtot 3.931
   922         H1     45      U   H5'2    922     0.0679      1.008   ; qtot 3.999
   923         CT     45      U    C4'    923     0.1065      12.01   ; qtot 4.105
   924         H1     45      U    H4'    924     0.1174      1.008   ; qtot 4.223
   925         OS     45      U    O4'    925    -0.3548         16   ; qtot 3.868
   926         CT     45      U    C1'    926     0.0674      12.01   ; qtot 3.935
   927         H2     45      U    H1'    927     0.1824      1.008   ; qtot 4.118
   928         N*     45      U     N1    928     0.0418      14.01   ; qtot 4.159
   929         CS     45      U     C6    929    -0.1126      12.01   ; qtot 4.047
   930         H4     45      U     H6    930     0.2188      1.008   ; qtot 4.266
   931         CS     45      U     C5    931    -0.3635      12.01   ; qtot 3.902
   932         HA     45      U     H5    932     0.1811      1.008   ; qtot 4.083
   933          C     45      U     C4    933     0.5952      12.01   ; qtot 4.678
   934          O     45      U     O4    934    -0.5761         16   ; qtot 4.102
   935         NA     45      U     N3    935    -0.3549      14.01   ; qtot 3.747
   936          H     45      U     H3    936     0.3154      1.008   ; qtot 4.063
   937          C     45      U     C2    937     0.4687      12.01   ; qtot 4.532
   938          O     45      U     O2    938    -0.5477         16   ; qtot 3.984
   939         CT     45      U    C3'    939     0.2022      12.01   ; qtot 4.186
   940         H1     45      U    H3'    940     0.0615      1.008   ; qtot 4.248
   941         CT     45      U    C2'    941      0.067      12.01   ; qtot 4.315
   942         H1     45      U   H2'1    942     0.0972      1.008   ; qtot 4.412
   943         OH     45      U    O2'    943    -0.6139         16   ; qtot 3.798
   944         HO     45      U   HO'2    944     0.4186      1.008   ; qtot 4.216
   945         OS     45      U    O3'    945    -0.5246         16   ; qtot 3.692
; residue  46 U   rtp RU   q -1.0
   946          P     46      U      P    946     1.1662      30.97   ; qtot 4.858
   947         O2     46      U    O1P    947     -0.776         16   ; qtot 4.082
   948         O2     46      U    O2P    948     -0.776         16   ; qtot 3.306
   949         OS     46      U    O5'    949    -0.4989         16   ; qtot 2.807
   950         CI     46      U    C5'    950     0.0558      12.01   ; qtot 2.863
   951         H1     46      U   H5'1    951     0.0679      1.008   ; qtot 2.931
   952         H1     46      U   H5'2    952     0.0679      1.008   ; qtot 2.999
   953         CT     46      U    C4'    953     0.1065      12.01   ; qtot 3.105
   954         H1     46      U    H4'    954     0.1174      1.008   ; qtot 3.223
   955         OS     46      U    O4'    955    -0.3548         16   ; qtot 2.868
   956         CT     46      U    C1'    956     0.0674      12.01   ; qtot 2.935
   957         H2     46      U    H1'    957     0.1824      1.008   ; qtot 3.118
   958         N*     46      U     N1    958     0.0418      14.01   ; qtot 3.159
   959         CS     46      U     C6    959    -0.1126      12.01   ; qtot 3.047
   960         H4     46      U     H6    960     0.2188      1.008   ; qtot 3.266
   961         CS     46      U     C5    961    -0.3635      12.01   ; qtot 2.902
   962         HA     46      U     H5    962     0.1811      1.008   ; qtot 3.083
   963          C     46      U     C4    963     0.5952      12.01   ; qtot 3.678
   964          O     46      U     O4    964    -0.5761         16   ; qtot 3.102
   965         NA     46      U     N3    965    -0.3549      14.01   ; qtot 2.747
   966          H     46      U     H3    966     0.3154      1.008   ; qtot 3.063
   967          C     46      U     C2    967     0.4687      12.01   ; qtot 3.532
   968          O     46      U     O2    968    -0.5477         16   ; qtot 2.984
   969         CT     46      U    C3'    969     0.2022      12.01   ; qtot 3.186
   970         H1     46      U    H3'    970     0.0615      1.008   ; qtot 3.248
   971         CT     46      U    C2'    971      0.067      12.01   ; qtot 3.315
   972         H1     46      U   H2'1    972     0.0972      1.008   ; qtot 3.412
   973         OH     46      U    O2'    973    -0.6139         16   ; qtot 2.798
   974         HO     46      U   HO'2    974     0.4186      1.008   ; qtot 3.216
   975         OS     46      U    O3'    975    -0.5246         16   ; qtot 2.692
; residue  47 A   rtp RA   q -1.0
   976          P     47      A      P    976     1.1662      30.97   ; qtot 3.858
   977         O2     47      A    O1P    977     -0.776         16   ; qtot 3.082
   978         O2     47      A    O2P    978     -0.776         16   ; qtot 2.306
   979         OS     47      A    O5'    979    -0.4989         16   ; qtot 1.807
   980         CI     47      A    C5'    980     0.0558      12.01   ; qtot 1.863
   981         H1     47      A   H5'1    981     0.0679      1.008   ; qtot 1.931
   982         H1     47      A   H5'2    982     0.0679      1.008   ; qtot 1.999
   983         CT     47      A    C4'    983     0.1065      12.01   ; qtot 2.105
   984         H1     47      A    H4'    984     0.1174      1.008   ; qtot 2.223
   985         OS     47      A    O4'    985    -0.3548         16   ; qtot 1.868
   986         CT     47      A    C1'    986     0.0394      12.01   ; qtot 1.907
   987         H2     47      A    H1'    987     0.2007      1.008   ; qtot 2.108
   988         N*     47      A     N9    988    -0.0251      14.01   ; qtot 2.083
   989         C5     47      A     C8    989     0.2006      12.01   ; qtot 2.283
   990         H5     47      A     H8    990     0.1553      1.008   ; qtot 2.439
   991         NB     47      A     N7    991    -0.6073      14.01   ; qtot 1.831
   992         CB     47      A     C5    992     0.0515      12.01   ; qtot 1.883
   993         CA     47      A     C6    993     0.7009      12.01   ; qtot 2.584
   994         N2     47      A     N6    994    -0.9019      14.01   ; qtot 1.682
   995          H     47      A    H61    995     0.4115      1.008   ; qtot 2.093
   996          H     47      A    H62    996     0.4115      1.008   ; qtot 2.505
   997         NC     47      A     N1    997    -0.7615      14.01   ; qtot 1.743
   998         CQ     47      A     C2    998     0.5875      12.01   ; qtot 2.331
   999         H5     47      A     H2    999     0.0473      1.008   ; qtot 2.378
  1000         NC     47      A     N3   1000    -0.6997      14.01   ; qtot 1.679
  1001         CB     47      A     C4   1001     0.3053      12.01   ; qtot 1.984
  1002         CT     47      A    C3'   1002     0.2022      12.01   ; qtot 2.186
  1003         H1     47      A    H3'   1003     0.0615      1.008   ; qtot 2.248
  1004         CT     47      A    C2'   1004      0.067      12.01   ; qtot 2.315
  1005         H1     47      A   H2'1   1005     0.0972      1.008   ; qtot 2.412
  1006         OH     47      A    O2'   1006    -0.6139         16   ; qtot 1.798
  1007         HO     47      A   HO'2   1007     0.4186      1.008   ; qtot 2.216
  1008         OS     47      A    O3'   1008    -0.5246         16   ; qtot 1.692
; residue  48 U   rtp RU   q -1.0
  1009          P     48      U      P   1009     1.1662      30.97   ; qtot 2.858
  1010         O2     48      U    O1P   1010     -0.776         16   ; qtot 2.082
  1011         O2     48      U    O2P   1011     -0.776         16   ; qtot 1.306
  1012         OS     48      U    O5'   1012    -0.4989         16   ; qtot 0.8072
  1013         CI     48      U    C5'   1013     0.0558      12.01   ; qtot 0.863
  1014         H1     48      U   H5'1   1014     0.0679      1.008   ; qtot 0.9309
  1015         H1     48      U   H5'2   1015     0.0679      1.008   ; qtot 0.9988
  1016         CT     48      U    C4'   1016     0.1065      12.01   ; qtot 1.105
  1017         H1     48      U    H4'   1017     0.1174      1.008   ; qtot 1.223
  1018         OS     48      U    O4'   1018    -0.3548         16   ; qtot 0.8679
  1019         CT     48      U    C1'   1019     0.0674      12.01   ; qtot 0.9353
  1020         H2     48      U    H1'   1020     0.1824      1.008   ; qtot 1.118
  1021         N*     48      U     N1   1021     0.0418      14.01   ; qtot 1.159
  1022         CS     48      U     C6   1022    -0.1126      12.01   ; qtot 1.047
  1023         H4     48      U     H6   1023     0.2188      1.008   ; qtot 1.266
  1024         CS     48      U     C5   1024    -0.3635      12.01   ; qtot 0.9022
  1025         HA     48      U     H5   1025     0.1811      1.008   ; qtot 1.083
  1026          C     48      U     C4   1026     0.5952      12.01   ; qtot 1.678
  1027          O     48      U     O4   1027    -0.5761         16   ; qtot 1.102
  1028         NA     48      U     N3   1028    -0.3549      14.01   ; qtot 0.7475
  1029          H     48      U     H3   1029     0.3154      1.008   ; qtot 1.063
  1030          C     48      U     C2   1030     0.4687      12.01   ; qtot 1.532
  1031          O     48      U     O2   1031    -0.5477         16   ; qtot 0.9839
  1032         CT     48      U    C3'   1032     0.2022      12.01   ; qtot 1.186
  1033         H1     48      U    H3'   1033     0.0615      1.008   ; qtot 1.248
  1034         CT     48      U    C2'   1034      0.067      12.01   ; qtot 1.315
  1035         H1     48      U   H2'1   1035     0.0972      1.008   ; qtot 1.412
  1036         OH     48      U    O2'   1036    -0.6139         16   ; qtot 0.7979
  1037         HO     48      U   HO'2   1037     0.4186      1.008   ; qtot 1.216
  1038         OS     48      U    O3'   1038    -0.5246         16   ; qtot 0.6919
; residue  49 C   rtp RC   q -1.0
  1039          P     49      C      P   1039     1.1662      30.97   ; qtot 1.858
  1040         O2     49      C    O1P   1040     -0.776         16   ; qtot 1.082
  1041         O2     49      C    O2P   1041     -0.776         16   ; qtot 0.3061
  1042         OS     49      C    O5'   1042    -0.4989         16   ; qtot -0.1928
  1043         CI     49      C    C5'   1043     0.0558      12.01   ; qtot -0.137
  1044         H1     49      C   H5'1   1044     0.0679      1.008   ; qtot -0.0691
  1045         H1     49      C   H5'2   1045     0.0679      1.008   ; qtot -0.001201
  1046         CT     49      C    C4'   1046     0.1065      12.01   ; qtot 0.1053
  1047         H1     49      C    H4'   1047     0.1174      1.008   ; qtot 0.2227
  1048         OS     49      C    O4'   1048    -0.3548         16   ; qtot -0.1321
  1049         CT     49      C    C1'   1049     0.0066      12.01   ; qtot -0.1255
  1050         H2     49      C    H1'   1050     0.2029      1.008   ; qtot 0.0774
  1051         N*     49      C     N1   1051    -0.0484      14.01   ; qtot 0.029
  1052         C4     49      C     C6   1052     0.0053      12.01   ; qtot 0.0343
  1053         H4     49      C     H6   1053     0.1958      1.008   ; qtot 0.2301
  1054         C4     49      C     C5   1054    -0.5215      12.01   ; qtot -0.2914
  1055         HA     49      C     H5   1055     0.1928      1.008   ; qtot -0.0986
  1056         CA     49      C     C4   1056     0.8185      12.01   ; qtot 0.7199
  1057         N2     49      C     N4   1057     -0.953      14.01   ; qtot -0.2331
  1058          H     49      C    H41   1058     0.4234      1.008   ; qtot 0.1903
  1059          H     49      C    H42   1059     0.4234      1.008   ; qtot 0.6137
  1060         NC     49      C     N3   1060    -0.7584      14.01   ; qtot -0.1447
  1061          C     49      C     C2   1061     0.7538      12.01   ; qtot 0.6091
  1062          O     49      C     O2   1062    -0.6252         16   ; qtot -0.0161
  1063         CT     49      C    C3'   1063     0.2022      12.01   ; qtot 0.1861
  1064         H1     49      C    H3'   1064     0.0615      1.008   ; qtot 0.2476
  1065         CT     49      C    C2'   1065      0.067      12.01   ; qtot 0.3146
  1066         H1     49      C   H2'1   1066     0.0972      1.008   ; qtot 0.4118
  1067         OH     49      C    O2'   1067    -0.6139         16   ; qtot -0.2021
  1068         HO     49      C   HO'2   1068     0.4186      1.008   ; qtot 0.2165
  1069         OS     49      C    O3'   1069    -0.5246         16   ; qtot -0.3081
; residue  50 U   rtp RU   q -1.0
  1070          P     50      U      P   1070     1.1662      30.97   ; qtot 0.8581
  1071         O2     50      U    O1P   1071     -0.776         16   ; qtot 0.0821
  1072         O2     50      U    O2P   1072     -0.776         16   ; qtot -0.6939
  1073         OS     50      U    O5'   1073    -0.4989         16   ; qtot -1.193
  1074         CI     50      U    C5'   1074     0.0558      12.01   ; qtot -1.137
  1075         H1     50      U   H5'1   1075     0.0679      1.008   ; qtot -1.069
  1076         H1     50      U   H5'2   1076     0.0679      1.008   ; qtot -1.001
  1077         CT     50      U    C4'   1077     0.1065      12.01   ; qtot -0.8947
  1078         H1     50      U    H4'   1078     0.1174      1.008   ; qtot -0.7773
  1079         OS     50      U    O4'   1079    -0.3548         16   ; qtot -1.132
  1080         CT     50      U    C1'   1080     0.0674      12.01   ; qtot -1.065
  1081         H2     50      U    H1'   1081     0.1824      1.008   ; qtot -0.8823
  1082         N*     50      U     N1   1082     0.0418      14.01   ; qtot -0.8405
  1083         CS     50      U     C6   1083    -0.1126      12.01   ; qtot -0.9531
  1084         H4     50      U     H6   1084     0.2188      1.008   ; qtot -0.7343
  1085         CS     50      U     C5   1085    -0.3635      12.01   ; qtot -1.098
  1086         HA     50      U     H5   1086     0.1811      1.008   ; qtot -0.9167
  1087          C     50      U     C4   1087     0.5952      12.01   ; qtot -0.3215
  1088          O     50      U     O4   1088    -0.5761         16   ; qtot -0.8976
  1089         NA     50      U     N3   1089    -0.3549      14.01   ; qtot -1.253
  1090          H     50      U     H3   1090     0.3154      1.008   ; qtot -0.9371
  1091          C     50      U     C2   1091     0.4687      12.01   ; qtot -0.4684
  1092          O     50      U     O2   1092    -0.5477         16   ; qtot -1.016
  1093         CT     50      U    C3'   1093     0.2022      12.01   ; qtot -0.8139
  1094         H1     50      U    H3'   1094     0.0615      1.008   ; qtot -0.7524
  1095         CT     50      U    C2'   1095      0.067      12.01   ; qtot -0.6854
  1096         H1     50      U   H2'1   1096     0.0972      1.008   ; qtot -0.5882
  1097         OH     50      U    O2'   1097    -0.6139         16   ; qtot -1.202
  1098         HO     50      U   HO'2   1098     0.4186      1.008   ; qtot -0.7835
  1099         OS     50      U    O3'   1099    -0.5246         16   ; qtot -1.308
; residue  51 A   rtp RA   q -1.0
  1100          P     51      A      P   1100     1.1662      30.97   ; qtot -0.1419
  1101         O2     51      A    O1P   1101     -0.776         16   ; qtot -0.9179
  1102         O2     51      A    O2P   1102     -0.776         16   ; qtot -1.694
  1103         OS     51      A    O5'   1103    -0.4989         16   ; qtot -2.193
  1104         CI     51      A    C5'   1104     0.0558      12.01   ; qtot -2.137
  1105         H1     51      A   H5'1   1105     0.0679      1.008   ; qtot -2.069
  1106         H1     51      A   H5'2   1106     0.0679      1.008   ; qtot -2.001
  1107         CT     51      A    C4'   1107     0.1065      12.01   ; qtot -1.895
  1108         H1     51      A    H4'   1108     0.1174      1.008   ; qtot -1.777
  1109         OS     51      A    O4'   1109    -0.3548         16   ; qtot -2.132
  1110         CT     51      A    C1'   1110     0.0394      12.01   ; qtot -2.093
  1111         H2     51      A    H1'   1111     0.2007      1.008   ; qtot -1.892
  1112         N*     51      A     N9   1112    -0.0251      14.01   ; qtot -1.917
  1113         C5     51      A     C8   1113     0.2006      12.01   ; qtot -1.717
  1114         H5     51      A     H8   1114     0.1553      1.008   ; qtot -1.561
  1115         NB     51      A     N7   1115    -0.6073      14.01   ; qtot -2.169
  1116         CB     51      A     C5   1116     0.0515      12.01   ; qtot -2.117
  1117         CA     51      A     C6   1117     0.7009      12.01   ; qtot -1.416
  1118         N2     51      A     N6   1118    -0.9019      14.01   ; qtot -2.318
  1119          H     51      A    H61   1119     0.4115      1.008   ; qtot -1.907
  1120          H     51      A    H62   1120     0.4115      1.008   ; qtot -1.495
  1121         NC     51      A     N1   1121    -0.7615      14.01   ; qtot -2.257
  1122         CQ     51      A     C2   1122     0.5875      12.01   ; qtot -1.669
  1123         H5     51      A     H2   1123     0.0473      1.008   ; qtot -1.622
  1124         NC     51      A     N3   1124    -0.6997      14.01   ; qtot -2.321
  1125         CB     51      A     C4   1125     0.3053      12.01   ; qtot -2.016
  1126         CT     51      A    C3'   1126     0.2022      12.01   ; qtot -1.814
  1127         H1     51      A    H3'   1127     0.0615      1.008   ; qtot -1.752
  1128         CT     51      A    C2'   1128      0.067      12.01   ; qtot -1.685
  1129         H1     51      A   H2'1   1129     0.0972      1.008   ; qtot -1.588
  1130         OH     51      A    O2'   1130    -0.6139         16   ; qtot -2.202
  1131         HO     51      A   HO'2   1131     0.4186      1.008   ; qtot -1.784
  1132         OS     51      A    O3'   1132    -0.5246         16   ; qtot -2.308
; residue  52 U   rtp RU   q -1.0
  1133          P     52      U      P   1133     1.1662      30.97   ; qtot -1.142
  1134         O2     52      U    O1P   1134     -0.776         16   ; qtot -1.918
  1135         O2     52      U    O2P   1135     -0.776         16   ; qtot -2.694
  1136         OS     52      U    O5'   1136    -0.4989         16   ; qtot -3.193
  1137         CI     52      U    C5'   1137     0.0558      12.01   ; qtot -3.137
  1138         H1     52      U   H5'1   1138     0.0679      1.008   ; qtot -3.069
  1139         H1     52      U   H5'2   1139     0.0679      1.008   ; qtot -3.001
  1140         CT     52      U    C4'   1140     0.1065      12.01   ; qtot -2.895
  1141         H1     52      U    H4'   1141     0.1174      1.008   ; qtot -2.777
  1142         OS     52      U    O4'   1142    -0.3548         16   ; qtot -3.132
  1143         CT     52      U    C1'   1143     0.0674      12.01   ; qtot -3.065
  1144         H2     52      U    H1'   1144     0.1824      1.008   ; qtot -2.882
  1145         N*     52      U     N1   1145     0.0418      14.01   ; qtot -2.841
  1146         CS     52      U     C6   1146    -0.1126      12.01   ; qtot -2.953
  1147         H4     52      U     H6   1147     0.2188      1.008   ; qtot -2.734
  1148         CS     52      U     C5   1148    -0.3635      12.01   ; qtot -3.098
  1149         HA     52      U     H5   1149     0.1811      1.008   ; qtot -2.917
  1150          C     52      U     C4   1150     0.5952      12.01   ; qtot -2.322
  1151          O     52      U     O4   1151    -0.5761         16   ; qtot -2.898
  1152         NA     52      U     N3   1152    -0.3549      14.01   ; qtot -3.253
  1153          H     52      U     H3   1153     0.3154      1.008   ; qtot -2.937
  1154          C     52      U     C2   1154     0.4687      12.01   ; qtot -2.468
  1155          O     52      U     O2   1155    -0.5477         16   ; qtot -3.016
  1156         CT     52      U    C3'   1156     0.2022      12.01   ; qtot -2.814
  1157         H1     52      U    H3'   1157     0.0615      1.008   ; qtot -2.752
  1158         CT     52      U    C2'   1158      0.067      12.01   ; qtot -2.685
  1159         H1     52      U   H2'1   1159     0.0972      1.008   ; qtot -2.588
  1160         OH     52      U    O2'   1160    -0.6139         16   ; qtot -3.202
  1161         HO     52      U   HO'2   1161     0.4186      1.008   ; qtot -2.784
  1162         OS     52      U    O3'   1162    -0.5246         16   ; qtot -3.308
; residue  53 U   rtp RU   q -1.0
  1163          P     53      U      P   1163     1.1662      30.97   ; qtot -2.142
  1164         O2     53      U    O1P   1164     -0.776         16   ; qtot -2.918
  1165         O2     53      U    O2P   1165     -0.776         16   ; qtot -3.694
  1166         OS     53      U    O5'   1166    -0.4989         16   ; qtot -4.193
  1167         CI     53      U    C5'   1167     0.0558      12.01   ; qtot -4.137
  1168         H1     53      U   H5'1   1168     0.0679      1.008   ; qtot -4.069
  1169         H1     53      U   H5'2   1169     0.0679      1.008   ; qtot -4.001
  1170         CT     53      U    C4'   1170     0.1065      12.01   ; qtot -3.895
  1171         H1     53      U    H4'   1171     0.1174      1.008   ; qtot -3.777
  1172         OS     53      U    O4'   1172    -0.3548         16   ; qtot -4.132
  1173         CT     53      U    C1'   1173     0.0674      12.01   ; qtot -4.065
  1174         H2     53      U    H1'   1174     0.1824      1.008   ; qtot -3.882
  1175         N*     53      U     N1   1175     0.0418      14.01   ; qtot -3.841
  1176         CS     53      U     C6   1176    -0.1126      12.01   ; qtot -3.953
  1177         H4     53      U     H6   1177     0.2188      1.008   ; qtot -3.734
  1178         CS     53      U     C5   1178    -0.3635      12.01   ; qtot -4.098
  1179         HA     53      U     H5   1179     0.1811      1.008   ; qtot -3.917
  1180          C     53      U     C4   1180     0.5952      12.01   ; qtot -3.322
  1181          O     53      U     O4   1181    -0.5761         16   ; qtot -3.898
  1182         NA     53      U     N3   1182    -0.3549      14.01   ; qtot -4.253
  1183          H     53      U     H3   1183     0.3154      1.008   ; qtot -3.937
  1184          C     53      U     C2   1184     0.4687      12.01   ; qtot -3.468
  1185          O     53      U     O2   1185    -0.5477         16   ; qtot -4.016
  1186         CT     53      U    C3'   1186     0.2022      12.01   ; qtot -3.814
  1187         H1     53      U    H3'   1187     0.0615      1.008   ; qtot -3.752
  1188         CT     53      U    C2'   1188      0.067      12.01   ; qtot -3.685
  1189         H1     53      U   H2'1   1189     0.0972      1.008   ; qtot -3.588
  1190         OH     53      U    O2'   1190    -0.6139         16   ; qtot -4.202
  1191         HO     53      U   HO'2   1191     0.4186      1.008   ; qtot -3.784
  1192         OS     53      U    O3'   1192    -0.5246         16   ; qtot -4.308
; residue  54 C   rtp RC   q -1.0
  1193          P     54      C      P   1193     1.1662      30.97   ; qtot -3.142
  1194         O2     54      C    O1P   1194     -0.776         16   ; qtot -3.918
  1195         O2     54      C    O2P   1195     -0.776         16   ; qtot -4.694
  1196         OS     54      C    O5'   1196    -0.4989         16   ; qtot -5.193
  1197         CI     54      C    C5'   1197     0.0558      12.01   ; qtot -5.137
  1198         H1     54      C   H5'1   1198     0.0679      1.008   ; qtot -5.069
  1199         H1     54      C   H5'2   1199     0.0679      1.008   ; qtot -5.001
  1200         CT     54      C    C4'   1200     0.1065      12.01   ; qtot -4.895
  1201         H1     54      C    H4'   1201     0.1174      1.008   ; qtot -4.777
  1202         OS     54      C    O4'   1202    -0.3548         16   ; qtot -5.132
  1203         CT     54      C    C1'   1203     0.0066      12.01   ; qtot -5.126
  1204         H2     54      C    H1'   1204     0.2029      1.008   ; qtot -4.923
  1205         N*     54      C     N1   1205    -0.0484      14.01   ; qtot -4.971
  1206         C4     54      C     C6   1206     0.0053      12.01   ; qtot -4.966
  1207         H4     54      C     H6   1207     0.1958      1.008   ; qtot -4.77
  1208         C4     54      C     C5   1208    -0.5215      12.01   ; qtot -5.291
  1209         HA     54      C     H5   1209     0.1928      1.008   ; qtot -5.099
  1210         CA     54      C     C4   1210     0.8185      12.01   ; qtot -4.28
  1211         N2     54      C     N4   1211     -0.953      14.01   ; qtot -5.233
  1212          H     54      C    H41   1212     0.4234      1.008   ; qtot -4.81
  1213          H     54      C    H42   1213     0.4234      1.008   ; qtot -4.386
  1214         NC     54      C     N3   1214    -0.7584      14.01   ; qtot -5.145
  1215          C     54      C     C2   1215     0.7538      12.01   ; qtot -4.391
  1216          O     54      C     O2   1216    -0.6252         16   ; qtot -5.016
  1217         CT     54      C    C3'   1217     0.2022      12.01   ; qtot -4.814
  1218         H1     54      C    H3'   1218     0.0615      1.008   ; qtot -4.752
  1219         CT     54      C    C2'   1219      0.067      12.01   ; qtot -4.685
  1220         H1     54      C   H2'1   1220     0.0972      1.008   ; qtot -4.588
  1221         OH     54      C    O2'   1221    -0.6139         16   ; qtot -5.202
  1222         HO     54      C   HO'2   1222     0.4186      1.008   ; qtot -4.784
  1223         OS     54      C    O3'   1223    -0.5246         16   ; qtot -5.308
; residue  55 C   rtp RC   q -1.0
  1224          P     55      C      P   1224     1.1662      30.97   ; qtot -4.142
  1225         O2     55      C    O1P   1225     -0.776         16   ; qtot -4.918
  1226         O2     55      C    O2P   1226     -0.776         16   ; qtot -5.694
  1227         OS     55      C    O5'   1227    -0.4989         16   ; qtot -6.193
  1228         CI     55      C    C5'   1228     0.0558      12.01   ; qtot -6.137
  1229         H1     55      C   H5'1   1229     0.0679      1.008   ; qtot -6.069
  1230         H1     55      C   H5'2   1230     0.0679      1.008   ; qtot -6.001
  1231         CT     55      C    C4'   1231     0.1065      12.01   ; qtot -5.895
  1232         H1     55      C    H4'   1232     0.1174      1.008   ; qtot -5.777
  1233         OS     55      C    O4'   1233    -0.3548         16   ; qtot -6.132
  1234         CT     55      C    C1'   1234     0.0066      12.01   ; qtot -6.126
  1235         H2     55      C    H1'   1235     0.2029      1.008   ; qtot -5.923
  1236         N*     55      C     N1   1236    -0.0484      14.01   ; qtot -5.971
  1237         C4     55      C     C6   1237     0.0053      12.01   ; qtot -5.966
  1238         H4     55      C     H6   1238     0.1958      1.008   ; qtot -5.77
  1239         C4     55      C     C5   1239    -0.5215      12.01   ; qtot -6.291
  1240         HA     55      C     H5   1240     0.1928      1.008   ; qtot -6.099
  1241         CA     55      C     C4   1241     0.8185      12.01   ; qtot -5.28
  1242         N2     55      C     N4   1242     -0.953      14.01   ; qtot -6.233
  1243          H     55      C    H41   1243     0.4234      1.008   ; qtot -5.81
  1244          H     55      C    H42   1244     0.4234      1.008   ; qtot -5.386
  1245         NC     55      C     N3   1245    -0.7584      14.01   ; qtot -6.145
  1246          C     55      C     C2   1246     0.7538      12.01   ; qtot -5.391
  1247          O     55      C     O2   1247    -0.6252         16   ; qtot -6.016
  1248         CT     55      C    C3'   1248     0.2022      12.01   ; qtot -5.814
  1249         H1     55      C    H3'   1249     0.0615      1.008   ; qtot -5.752
  1250         CT     55      C    C2'   1250      0.067      12.01   ; qtot -5.685
  1251         H1     55      C   H2'1   1251     0.0972      1.008   ; qtot -5.588
  1252         OH     55      C    O2'   1252    -0.6139         16   ; qtot -6.202
  1253         HO     55      C   HO'2   1253     0.4186      1.008   ; qtot -5.784
  1254         OS     55      C    O3'   1254    -0.5246         16   ; qtot -6.308
; residue  56 G   rtp RG   q -1.0
  1255          P     56      G      P   1255     1.1662      30.97   ; qtot -5.142
  1256         O2     56      G    O1P   1256     -0.776         16   ; qtot -5.918
  1257         O2     56      G    O2P   1257     -0.776         16   ; qtot -6.694
  1258         OS     56      G    O5'   1258    -0.4989         16   ; qtot -7.193
  1259         CI     56      G    C5'   1259     0.0558      12.01   ; qtot -7.137
  1260         H1     56      G   H5'1   1260     0.0679      1.008   ; qtot -7.069
  1261         H1     56      G   H5'2   1261     0.0679      1.008   ; qtot -7.001
  1262         CT     56      G    C4'   1262     0.1065      12.01   ; qtot -6.895
  1263         H1     56      G    H4'   1263     0.1174      1.008   ; qtot -6.777
  1264         OS     56      G    O4'   1264    -0.3548         16   ; qtot -7.132
  1265         CT     56      G    C1'   1265     0.0191      12.01   ; qtot -7.113
  1266         H2     56      G    H1'   1266     0.2006      1.008   ; qtot -6.912
  1267         N*     56      G     N9   1267     0.0492      14.01   ; qtot -6.863
  1268         CP     56      G     C8   1268     0.1374      12.01   ; qtot -6.726
  1269         H5     56      G     H8   1269      0.164      1.008   ; qtot -6.562
  1270         NB     56      G     N7   1270    -0.5709      14.01   ; qtot -7.133
  1271         CB     56      G     C5   1271     0.1744      12.01   ; qtot -6.958
  1272          C     56      G     C6   1272      0.477      12.01   ; qtot -6.481
  1273          O     56      G     O6   1273    -0.5597         16   ; qtot -7.041
  1274         NA     56      G     N1   1274    -0.4787      14.01   ; qtot -7.52
  1275          H     56      G     H1   1275     0.3424      1.008   ; qtot -7.177
  1276         CA     56      G     C2   1276     0.7657      12.01   ; qtot -6.412
  1277         N2     56      G     N2   1277    -0.9672      14.01   ; qtot -7.379
  1278          H     56      G    H21   1278     0.4364      1.008   ; qtot -6.942
  1279          H     56      G    H22   1279     0.4364      1.008   ; qtot -6.506
  1280         NC     56      G     N3   1280    -0.6323      14.01   ; qtot -7.138
  1281         CB     56      G     C4   1281     0.1222      12.01   ; qtot -7.016
  1282         CT     56      G    C3'   1282     0.2022      12.01   ; qtot -6.814
  1283         H1     56      G    H3'   1283     0.0615      1.008   ; qtot -6.752
  1284         CT     56      G    C2'   1284      0.067      12.01   ; qtot -6.685
  1285         H1     56      G   H2'1   1285     0.0972      1.008   ; qtot -6.588
  1286         OH     56      G    O2'   1286    -0.6139         16   ; qtot -7.202
  1287         HO     56      G   HO'2   1287     0.4186      1.008   ; qtot -6.784
  1288         OS     56      G    O3'   1288    -0.5246         16   ; qtot -7.308
; residue  57 U   rtp RU   q -1.0
  1289          P     57      U      P   1289     1.1662      30.97   ; qtot -6.142
  1290         O2     57      U    O1P   1290     -0.776         16   ; qtot -6.918
  1291         O2     57      U    O2P   1291     -0.776         16   ; qtot -7.694
  1292         OS     57      U    O5'   1292    -0.4989         16   ; qtot -8.193
  1293         CI     57      U    C5'   1293     0.0558      12.01   ; qtot -8.137
  1294         H1     57      U   H5'1   1294     0.0679      1.008   ; qtot -8.069
  1295         H1     57      U   H5'2   1295     0.0679      1.008   ; qtot -8.001
  1296         CT     57      U    C4'   1296     0.1065      12.01   ; qtot -7.895
  1297         H1     57      U    H4'   1297     0.1174      1.008   ; qtot -7.777
  1298         OS     57      U    O4'   1298    -0.3548         16   ; qtot -8.132
  1299         CT     57      U    C1'   1299     0.0674      12.01   ; qtot -8.065
  1300         H2     57      U    H1'   1300     0.1824      1.008   ; qtot -7.882
  1301         N*     57      U     N1   1301     0.0418      14.01   ; qtot -7.841
  1302         CS     57      U     C6   1302    -0.1126      12.01   ; qtot -7.953
  1303         H4     57      U     H6   1303     0.2188      1.008   ; qtot -7.734
  1304         CS     57      U     C5   1304    -0.3635      12.01   ; qtot -8.098
  1305         HA     57      U     H5   1305     0.1811      1.008   ; qtot -7.917
  1306          C     57      U     C4   1306     0.5952      12.01   ; qtot -7.322
  1307          O     57      U     O4   1307    -0.5761         16   ; qtot -7.898
  1308         NA     57      U     N3   1308    -0.3549      14.01   ; qtot -8.253
  1309          H     57      U     H3   1309     0.3154      1.008   ; qtot -7.937
  1310          C     57      U     C2   1310     0.4687      12.01   ; qtot -7.468
  1311          O     57      U     O2   1311    -0.5477         16   ; qtot -8.016
  1312         CT     57      U    C3'   1312     0.2022      12.01   ; qtot -7.814
  1313         H1     57      U    H3'   1313     0.0615      1.008   ; qtot -7.752
  1314         CT     57      U    C2'   1314      0.067      12.01   ; qtot -7.685
  1315         H1     57      U   H2'1   1315     0.0972      1.008   ; qtot -7.588
  1316         OH     57      U    O2'   1316    -0.6139         16   ; qtot -8.202
  1317         HO     57      U   HO'2   1317     0.4186      1.008   ; qtot -7.784
  1318         OS     57      U    O3'   1318    -0.5246         16   ; qtot -8.308
; residue  58 A   rtp RA   q -1.0
  1319          P     58      A      P   1319     1.1662      30.97   ; qtot -7.142
  1320         O2     58      A    O1P   1320     -0.776         16   ; qtot -7.918
  1321         O2     58      A    O2P   1321     -0.776         16   ; qtot -8.694
  1322         OS     58      A    O5'   1322    -0.4989         16   ; qtot -9.193
  1323         CI     58      A    C5'   1323     0.0558      12.01   ; qtot -9.137
  1324         H1     58      A   H5'1   1324     0.0679      1.008   ; qtot -9.069
  1325         H1     58      A   H5'2   1325     0.0679      1.008   ; qtot -9.001
  1326         CT     58      A    C4'   1326     0.1065      12.01   ; qtot -8.895
  1327         H1     58      A    H4'   1327     0.1174      1.008   ; qtot -8.777
  1328         OS     58      A    O4'   1328    -0.3548         16   ; qtot -9.132
  1329         CT     58      A    C1'   1329     0.0394      12.01   ; qtot -9.093
  1330         H2     58      A    H1'   1330     0.2007      1.008   ; qtot -8.892
  1331         N*     58      A     N9   1331    -0.0251      14.01   ; qtot -8.917
  1332         C5     58      A     C8   1332     0.2006      12.01   ; qtot -8.717
  1333         H5     58      A     H8   1333     0.1553      1.008   ; qtot -8.561
  1334         NB     58      A     N7   1334    -0.6073      14.01   ; qtot -9.169
  1335         CB     58      A     C5   1335     0.0515      12.01   ; qtot -9.117
  1336         CA     58      A     C6   1336     0.7009      12.01   ; qtot -8.416
  1337         N2     58      A     N6   1337    -0.9019      14.01   ; qtot -9.318
  1338          H     58      A    H61   1338     0.4115      1.008   ; qtot -8.907
  1339          H     58      A    H62   1339     0.4115      1.008   ; qtot -8.495
  1340         NC     58      A     N1   1340    -0.7615      14.01   ; qtot -9.257
  1341         CQ     58      A     C2   1341     0.5875      12.01   ; qtot -8.669
  1342         H5     58      A     H2   1342     0.0473      1.008   ; qtot -8.622
  1343         NC     58      A     N3   1343    -0.6997      14.01   ; qtot -9.321
  1344         CB     58      A     C4   1344     0.3053      12.01   ; qtot -9.016
  1345         CT     58      A    C3'   1345     0.2022      12.01   ; qtot -8.814
  1346         H1     58      A    H3'   1346     0.0615      1.008   ; qtot -8.752
  1347         CT     58      A    C2'   1347      0.067      12.01   ; qtot -8.685
  1348         H1     58      A   H2'1   1348     0.0972      1.008   ; qtot -8.588
  1349         OH     58      A    O2'   1349    -0.6139         16   ; qtot -9.202
  1350         HO     58      A   HO'2   1350     0.4186      1.008   ; qtot -8.784
  1351         OS     58      A    O3'   1351    -0.5246         16   ; qtot -9.308
; residue  59 C   rtp RC   q -1.0
  1352          P     59      C      P   1352     1.1662      30.97   ; qtot -8.142
  1353         O2     59      C    O1P   1353     -0.776         16   ; qtot -8.918
  1354         O2     59      C    O2P   1354     -0.776         16   ; qtot -9.694
  1355         OS     59      C    O5'   1355    -0.4989         16   ; qtot -10.19
  1356         CI     59      C    C5'   1356     0.0558      12.01   ; qtot -10.14
  1357         H1     59      C   H5'1   1357     0.0679      1.008   ; qtot -10.07
  1358         H1     59      C   H5'2   1358     0.0679      1.008   ; qtot -10
  1359         CT     59      C    C4'   1359     0.1065      12.01   ; qtot -9.895
  1360         H1     59      C    H4'   1360     0.1174      1.008   ; qtot -9.777
  1361         OS     59      C    O4'   1361    -0.3548         16   ; qtot -10.13
  1362         CT     59      C    C1'   1362     0.0066      12.01   ; qtot -10.13
  1363         H2     59      C    H1'   1363     0.2029      1.008   ; qtot -9.923
  1364         N*     59      C     N1   1364    -0.0484      14.01   ; qtot -9.971
  1365         C4     59      C     C6   1365     0.0053      12.01   ; qtot -9.966
  1366         H4     59      C     H6   1366     0.1958      1.008   ; qtot -9.77
  1367         C4     59      C     C5   1367    -0.5215      12.01   ; qtot -10.29
  1368         HA     59      C     H5   1368     0.1928      1.008   ; qtot -10.1
  1369         CA     59      C     C4   1369     0.8185      12.01   ; qtot -9.28
  1370         N2     59      C     N4   1370     -0.953      14.01   ; qtot -10.23
  1371          H     59      C    H41   1371     0.4234      1.008   ; qtot -9.81
  1372          H     59      C    H42   1372     0.4234      1.008   ; qtot -9.386
  1373         NC     59      C     N3   1373    -0.7584      14.01   ; qtot -10.14
  1374          C     59      C     C2   1374     0.7538      12.01   ; qtot -9.391
  1375          O     59      C     O2   1375    -0.6252         16   ; qtot -10.02
  1376         CT     59      C    C3'   1376     0.2022      12.01   ; qtot -9.814
  1377         H1     59      C    H3'   1377     0.0615      1.008   ; qtot -9.752
  1378         CT     59      C    C2'   1378      0.067      12.01   ; qtot -9.685
  1379         H1     59      C   H2'1   1379     0.0972      1.008   ; qtot -9.588
  1380         OH     59      C    O2'   1380    -0.6139         16   ; qtot -10.2
  1381         HO     59      C   HO'2   1381     0.4186      1.008   ; qtot -9.784
  1382         OS     59      C    O3'   1382    -0.5246         16   ; qtot -10.31
; residue  60 U   rtp RU   q -1.0
  1383          P     60      U      P   1383     1.1662      30.97   ; qtot -9.142
  1384         O2     60      U    O1P   1384     -0.776         16   ; qtot -9.918
  1385         O2     60      U    O2P   1385     -0.776         16   ; qtot -10.69
  1386         OS     60      U    O5'   1386    -0.4989         16   ; qtot -11.19
  1387         CI     60      U    C5'   1387     0.0558      12.01   ; qtot -11.14
  1388         H1     60      U   H5'1   1388     0.0679      1.008   ; qtot -11.07
  1389         H1     60      U   H5'2   1389     0.0679      1.008   ; qtot -11
  1390         CT     60      U    C4'   1390     0.1065      12.01   ; qtot -10.89
  1391         H1     60      U    H4'   1391     0.1174      1.008   ; qtot -10.78
  1392         OS     60      U    O4'   1392    -0.3548         16   ; qtot -11.13
  1393         CT     60      U    C1'   1393     0.0674      12.01   ; qtot -11.06
  1394         H2     60      U    H1'   1394     0.1824      1.008   ; qtot -10.88
  1395         N*     60      U     N1   1395     0.0418      14.01   ; qtot -10.84
  1396         CS     60      U     C6   1396    -0.1126      12.01   ; qtot -10.95
  1397         H4     60      U     H6   1397     0.2188      1.008   ; qtot -10.73
  1398         CS     60      U     C5   1398    -0.3635      12.01   ; qtot -11.1
  1399         HA     60      U     H5   1399     0.1811      1.008   ; qtot -10.92
  1400          C     60      U     C4   1400     0.5952      12.01   ; qtot -10.32
  1401          O     60      U     O4   1401    -0.5761         16   ; qtot -10.9
  1402         NA     60      U     N3   1402    -0.3549      14.01   ; qtot -11.25
  1403          H     60      U     H3   1403     0.3154      1.008   ; qtot -10.94
  1404          C     60      U     C2   1404     0.4687      12.01   ; qtot -10.47
  1405          O     60      U     O2   1405    -0.5477         16   ; qtot -11.02
  1406         CT     60      U    C3'   1406     0.2022      12.01   ; qtot -10.81
  1407         H1     60      U    H3'   1407     0.0615      1.008   ; qtot -10.75
  1408         CT     60      U    C2'   1408      0.067      12.01   ; qtot -10.69
  1409         H1     60      U   H2'1   1409     0.0972      1.008   ; qtot -10.59
  1410         OH     60      U    O2'   1410    -0.6139         16   ; qtot -11.2
  1411         HO     60      U   HO'2   1411     0.4186      1.008   ; qtot -10.78
  1412         OS     60      U    O3'   1412    -0.5246         16   ; qtot -11.31
; residue  61 U   rtp RU3  q -0.7
  1413          P     61      U      P   1413     1.1662      30.97   ; qtot -10.14
  1414         O2     61      U    O1P   1414     -0.776         16   ; qtot -10.92
  1415         O2     61      U    O2P   1415     -0.776         16   ; qtot -11.69
  1416         OS     61      U    O5'   1416    -0.4989         16   ; qtot -12.19
  1417         CI     61      U    C5'   1417     0.0558      12.01   ; qtot -12.14
  1418         H1     61      U   H5'1   1418     0.0679      1.008   ; qtot -12.07
  1419         H1     61      U   H5'2   1419     0.0679      1.008   ; qtot -12
  1420         CT     61      U    C4'   1420     0.1065      12.01   ; qtot -11.89
  1421         H1     61      U    H4'   1421     0.1174      1.008   ; qtot -11.78
  1422         OS     61      U    O4'   1422    -0.3548         16   ; qtot -12.13
  1423         CT     61      U    C1'   1423     0.0674      12.01   ; qtot -12.06
  1424         H2     61      U    H1'   1424     0.1824      1.008   ; qtot -11.88
  1425         N*     61      U     N1   1425     0.0418      14.01   ; qtot -11.84
  1426         CS     61      U     C6   1426    -0.1126      12.01   ; qtot -11.95
  1427         H4     61      U     H6   1427     0.2188      1.008   ; qtot -11.73
  1428         CS     61      U     C5   1428    -0.3635      12.01   ; qtot -12.1
  1429         HA     61      U     H5   1429     0.1811      1.008   ; qtot -11.92
  1430          C     61      U     C4   1430     0.5952      12.01   ; qtot -11.32
  1431          O     61      U     O4   1431    -0.5761         16   ; qtot -11.9
  1432         NA     61      U     N3   1432    -0.3549      14.01   ; qtot -12.25
  1433          H     61      U     H3   1433     0.3154      1.008   ; qtot -11.94
  1434          C     61      U     C2   1434     0.4687      12.01   ; qtot -11.47
  1435          O     61      U     O2   1435    -0.5477         16   ; qtot -12.02
  1436         CT     61      U    C3'   1436     0.2022      12.01   ; qtot -11.81
  1437         H1     61      U    H3'   1437     0.0615      1.008   ; qtot -11.75
  1438         CT     61      U    C2'   1438      0.067      12.01   ; qtot -11.69
  1439         H1     61      U   H2'1   1439     0.0972      1.008   ; qtot -11.59
  1440         OH     61      U    O2'   1440    -0.6139         16   ; qtot -12.2
  1441         HO     61      U   HO'2   1441     0.4186      1.008   ; qtot -11.78
  1442         OH     61      U    O3'   1442    -0.6541         16   ; qtot -12.44
  1443         HO     61      U    H3T   1443     0.4376      1.008   ; qtot -12
; residue  62 G   rtp RG5  q -0.3
  1444         OH     62      G    O5'   1444    -0.6223         16   ; qtot -12.62
  1445         HO     62      G    H5T   1445     0.4295      1.008   ; qtot -12.19
  1446         CI     62      G    C5'   1446     0.0558      12.01   ; qtot -12.14
  1447         H1     62      G   H5'1   1447     0.0679      1.008   ; qtot -12.07
  1448         H1     62      G   H5'2   1448     0.0679      1.008   ; qtot -12
  1449         CT     62      G    C4'   1449     0.1065      12.01   ; qtot -11.89
  1450         H1     62      G    H4'   1450     0.1174      1.008   ; qtot -11.78
  1451         OS     62      G    O4'   1451    -0.3548         16   ; qtot -12.13
  1452         CT     62      G    C1'   1452     0.0191      12.01   ; qtot -12.11
  1453         H2     62      G    H1'   1453     0.2006      1.008   ; qtot -11.91
  1454         N*     62      G     N9   1454     0.0492      14.01   ; qtot -11.86
  1455         CP     62      G     C8   1455     0.1374      12.01   ; qtot -11.73
  1456         H5     62      G     H8   1456      0.164      1.008   ; qtot -11.56
  1457         NB     62      G     N7   1457    -0.5709      14.01   ; qtot -12.13
  1458         CB     62      G     C5   1458     0.1744      12.01   ; qtot -11.96
  1459          C     62      G     C6   1459      0.477      12.01   ; qtot -11.48
  1460          O     62      G     O6   1460    -0.5597         16   ; qtot -12.04
  1461         NA     62      G     N1   1461    -0.4787      14.01   ; qtot -12.52
  1462          H     62      G     H1   1462     0.3424      1.008   ; qtot -12.18
  1463         CA     62      G     C2   1463     0.7657      12.01   ; qtot -11.41
  1464         N2     62      G     N2   1464    -0.9672      14.01   ; qtot -12.38
  1465          H     62      G    H21   1465     0.4364      1.008   ; qtot -11.94
  1466          H     62      G    H22   1466     0.4364      1.008   ; qtot -11.51
  1467         NC     62      G     N3   1467    -0.6323      14.01   ; qtot -12.14
  1468         CB     62      G     C4   1468     0.1222      12.01   ; qtot -12.02
  1469         CT     62      G    C3'   1469     0.2022      12.01   ; qtot -11.81
  1470         H1     62      G    H3'   1470     0.0615      1.008   ; qtot -11.75
  1471         CT     62      G    C2'   1471      0.067      12.01   ; qtot -11.69
  1472         H1     62      G   H2'1   1472     0.0972      1.008   ; qtot -11.59
  1473         OH     62      G    O2'   1473    -0.6139         16   ; qtot -12.2
  1474         HO     62      G   HO'2   1474     0.4186      1.008   ; qtot -11.78
  1475         OS     62      G    O3'   1475    -0.5246         16   ; qtot -12.31
; residue  63 U   rtp RU   q -1.0
  1476          P     63      U      P   1476     1.1662      30.97   ; qtot -11.14
  1477         O2     63      U    O1P   1477     -0.776         16   ; qtot -11.92
  1478         O2     63      U    O2P   1478     -0.776         16   ; qtot -12.69
  1479         OS     63      U    O5'   1479    -0.4989         16   ; qtot -13.19
  1480         CI     63      U    C5'   1480     0.0558      12.01   ; qtot -13.14
  1481         H1     63      U   H5'1   1481     0.0679      1.008   ; qtot -13.07
  1482         H1     63      U   H5'2   1482     0.0679      1.008   ; qtot -13
  1483         CT     63      U    C4'   1483     0.1065      12.01   ; qtot -12.89
  1484         H1     63      U    H4'   1484     0.1174      1.008   ; qtot -12.78
  1485         OS     63      U    O4'   1485    -0.3548         16   ; qtot -13.13
  1486         CT     63      U    C1'   1486     0.0674      12.01   ; qtot -13.06
  1487         H2     63      U    H1'   1487     0.1824      1.008   ; qtot -12.88
  1488         N*     63      U     N1   1488     0.0418      14.01   ; qtot -12.84
  1489         CS     63      U     C6   1489    -0.1126      12.01   ; qtot -12.95
  1490         H4     63      U     H6   1490     0.2188      1.008   ; qtot -12.73
  1491         CS     63      U     C5   1491    -0.3635      12.01   ; qtot -13.1
  1492         HA     63      U     H5   1492     0.1811      1.008   ; qtot -12.92
  1493          C     63      U     C4   1493     0.5952      12.01   ; qtot -12.32
  1494          O     63      U     O4   1494    -0.5761         16   ; qtot -12.9
  1495         NA     63      U     N3   1495    -0.3549      14.01   ; qtot -13.25
  1496          H     63      U     H3   1496     0.3154      1.008   ; qtot -12.94
  1497          C     63      U     C2   1497     0.4687      12.01   ; qtot -12.47
  1498          O     63      U     O2   1498    -0.5477         16   ; qtot -13.02
  1499         CT     63      U    C3'   1499     0.2022      12.01   ; qtot -12.81
  1500         H1     63      U    H3'   1500     0.0615      1.008   ; qtot -12.75
  1501         CT     63      U    C2'   1501      0.067      12.01   ; qtot -12.69
  1502         H1     63      U   H2'1   1502     0.0972      1.008   ; qtot -12.59
  1503         OH     63      U    O2'   1503    -0.6139         16   ; qtot -13.2
  1504         HO     63      U   HO'2   1504     0.4186      1.008   ; qtot -12.78
  1505         OS     63      U    O3'   1505    -0.5246         16   ; qtot -13.31
; residue  64 A   rtp RA   q -1.0
  1506          P     64      A      P   1506     1.1662      30.97   ; qtot -12.14
  1507         O2     64      A    O1P   1507     -0.776         16   ; qtot -12.92
  1508         O2     64      A    O2P   1508     -0.776         16   ; qtot -13.69
  1509         OS     64      A    O5'   1509    -0.4989         16   ; qtot -14.19
  1510         CI     64      A    C5'   1510     0.0558      12.01   ; qtot -14.14
  1511         H1     64      A   H5'1   1511     0.0679      1.008   ; qtot -14.07
  1512         H1     64      A   H5'2   1512     0.0679      1.008   ; qtot -14
  1513         CT     64      A    C4'   1513     0.1065      12.01   ; qtot -13.89
  1514         H1     64      A    H4'   1514     0.1174      1.008   ; qtot -13.78
  1515         OS     64      A    O4'   1515    -0.3548         16   ; qtot -14.13
  1516         CT     64      A    C1'   1516     0.0394      12.01   ; qtot -14.09
  1517         H2     64      A    H1'   1517     0.2007      1.008   ; qtot -13.89
  1518         N*     64      A     N9   1518    -0.0251      14.01   ; qtot -13.92
  1519         C5     64      A     C8   1519     0.2006      12.01   ; qtot -13.72
  1520         H5     64      A     H8   1520     0.1553      1.008   ; qtot -13.56
  1521         NB     64      A     N7   1521    -0.6073      14.01   ; qtot -14.17
  1522         CB     64      A     C5   1522     0.0515      12.01   ; qtot -14.12
  1523         CA     64      A     C6   1523     0.7009      12.01   ; qtot -13.42
  1524         N2     64      A     N6   1524    -0.9019      14.01   ; qtot -14.32
  1525          H     64      A    H61   1525     0.4115      1.008   ; qtot -13.91
  1526          H     64      A    H62   1526     0.4115      1.008   ; qtot -13.5
  1527         NC     64      A     N1   1527    -0.7615      14.01   ; qtot -14.26
  1528         CQ     64      A     C2   1528     0.5875      12.01   ; qtot -13.67
  1529         H5     64      A     H2   1529     0.0473      1.008   ; qtot -13.62
  1530         NC     64      A     N3   1530    -0.6997      14.01   ; qtot -14.32
  1531         CB     64      A     C4   1531     0.3053      12.01   ; qtot -14.02
  1532         CT     64      A    C3'   1532     0.2022      12.01   ; qtot -13.81
  1533         H1     64      A    H3'   1533     0.0615      1.008   ; qtot -13.75
  1534         CT     64      A    C2'   1534      0.067      12.01   ; qtot -13.69
  1535         H1     64      A   H2'1   1535     0.0972      1.008   ; qtot -13.59
  1536         OH     64      A    O2'   1536    -0.6139         16   ; qtot -14.2
  1537         HO     64      A   HO'2   1537     0.4186      1.008   ; qtot -13.78
  1538         OS     64      A    O3'   1538    -0.5246         16   ; qtot -14.31
; residue  65 C   rtp RC   q -1.0
  1539          P     65      C      P   1539     1.1662      30.97   ; qtot -13.14
  1540         O2     65      C    O1P   1540     -0.776         16   ; qtot -13.92
  1541         O2     65      C    O2P   1541     -0.776         16   ; qtot -14.69
  1542         OS     65      C    O5'   1542    -0.4989         16   ; qtot -15.19
  1543         CI     65      C    C5'   1543     0.0558      12.01   ; qtot -15.14
  1544         H1     65      C   H5'1   1544     0.0679      1.008   ; qtot -15.07
  1545         H1     65      C   H5'2   1545     0.0679      1.008   ; qtot -15
  1546         CT     65      C    C4'   1546     0.1065      12.01   ; qtot -14.89
  1547         H1     65      C    H4'   1547     0.1174      1.008   ; qtot -14.78
  1548         OS     65      C    O4'   1548    -0.3548         16   ; qtot -15.13
  1549         CT     65      C    C1'   1549     0.0066      12.01   ; qtot -15.13
  1550         H2     65      C    H1'   1550     0.2029      1.008   ; qtot -14.92
  1551         N*     65      C     N1   1551    -0.0484      14.01   ; qtot -14.97
  1552         C4     65      C     C6   1552     0.0053      12.01   ; qtot -14.97
  1553         H4     65      C     H6   1553     0.1958      1.008   ; qtot -14.77
  1554         C4     65      C     C5   1554    -0.5215      12.01   ; qtot -15.29
  1555         HA     65      C     H5   1555     0.1928      1.008   ; qtot -15.1
  1556         CA     65      C     C4   1556     0.8185      12.01   ; qtot -14.28
  1557         N2     65      C     N4   1557     -0.953      14.01   ; qtot -15.23
  1558          H     65      C    H41   1558     0.4234      1.008   ; qtot -14.81
  1559          H     65      C    H42   1559     0.4234      1.008   ; qtot -14.39
  1560         NC     65      C     N3   1560    -0.7584      14.01   ; qtot -15.14
  1561          C     65      C     C2   1561     0.7538      12.01   ; qtot -14.39
  1562          O     65      C     O2   1562    -0.6252         16   ; qtot -15.02
  1563         CT     65      C    C3'   1563     0.2022      12.01   ; qtot -14.81
  1564         H1     65      C    H3'   1564     0.0615      1.008   ; qtot -14.75
  1565         CT     65      C    C2'   1565      0.067      12.01   ; qtot -14.69
  1566         H1     65      C   H2'1   1566     0.0972      1.008   ; qtot -14.59
  1567         OH     65      C    O2'   1567    -0.6139         16   ; qtot -15.2
  1568         HO     65      C   HO'2   1568     0.4186      1.008   ; qtot -14.78
  1569         OS     65      C    O3'   1569    -0.5246         16   ; qtot -15.31
; residue  66 G   rtp RG   q -1.0
  1570          P     66      G      P   1570     1.1662      30.97   ; qtot -14.14
  1571         O2     66      G    O1P   1571     -0.776         16   ; qtot -14.92
  1572         O2     66      G    O2P   1572     -0.776         16   ; qtot -15.69
  1573         OS     66      G    O5'   1573    -0.4989         16   ; qtot -16.19
  1574         CI     66      G    C5'   1574     0.0558      12.01   ; qtot -16.14
  1575         H1     66      G   H5'1   1575     0.0679      1.008   ; qtot -16.07
  1576         H1     66      G   H5'2   1576     0.0679      1.008   ; qtot -16
  1577         CT     66      G    C4'   1577     0.1065      12.01   ; qtot -15.89
  1578         H1     66      G    H4'   1578     0.1174      1.008   ; qtot -15.78
  1579         OS     66      G    O4'   1579    -0.3548         16   ; qtot -16.13
  1580         CT     66      G    C1'   1580     0.0191      12.01   ; qtot -16.11
  1581         H2     66      G    H1'   1581     0.2006      1.008   ; qtot -15.91
  1582         N*     66      G     N9   1582     0.0492      14.01   ; qtot -15.86
  1583         CP     66      G     C8   1583     0.1374      12.01   ; qtot -15.73
  1584         H5     66      G     H8   1584      0.164      1.008   ; qtot -15.56
  1585         NB     66      G     N7   1585    -0.5709      14.01   ; qtot -16.13
  1586         CB     66      G     C5   1586     0.1744      12.01   ; qtot -15.96
  1587          C     66      G     C6   1587      0.477      12.01   ; qtot -15.48
  1588          O     66      G     O6   1588    -0.5597         16   ; qtot -16.04
  1589         NA     66      G     N1   1589    -0.4787      14.01   ; qtot -16.52
  1590          H     66      G     H1   1590     0.3424      1.008   ; qtot -16.18
  1591         CA     66      G     C2   1591     0.7657      12.01   ; qtot -15.41
  1592         N2     66      G     N2   1592    -0.9672      14.01   ; qtot -16.38
  1593          H     66      G    H21   1593     0.4364      1.008   ; qtot -15.94
  1594          H     66      G    H22   1594     0.4364      1.008   ; qtot -15.51
  1595         NC     66      G     N3   1595    -0.6323      14.01   ; qtot -16.14
  1596         CB     66      G     C4   1596     0.1222      12.01   ; qtot -16.02
  1597         CT     66      G    C3'   1597     0.2022      12.01   ; qtot -15.81
  1598         H1     66      G    H3'   1598     0.0615      1.008   ; qtot -15.75
  1599         CT     66      G    C2'   1599      0.067      12.01   ; qtot -15.69
  1600         H1     66      G   H2'1   1600     0.0972      1.008   ; qtot -15.59
  1601         OH     66      G    O2'   1601    -0.6139         16   ; qtot -16.2
  1602         HO     66      G   HO'2   1602     0.4186      1.008   ; qtot -15.78
  1603         OS     66      G    O3'   1603    -0.5246         16   ; qtot -16.31
; residue  67 G   rtp RG   q -1.0
  1604          P     67      G      P   1604     1.1662      30.97   ; qtot -15.14
  1605         O2     67      G    O1P   1605     -0.776         16   ; qtot -15.92
  1606         O2     67      G    O2P   1606     -0.776         16   ; qtot -16.69
  1607         OS     67      G    O5'   1607    -0.4989         16   ; qtot -17.19
  1608         CI     67      G    C5'   1608     0.0558      12.01   ; qtot -17.14
  1609         H1     67      G   H5'1   1609     0.0679      1.008   ; qtot -17.07
  1610         H1     67      G   H5'2   1610     0.0679      1.008   ; qtot -17
  1611         CT     67      G    C4'   1611     0.1065      12.01   ; qtot -16.89
  1612         H1     67      G    H4'   1612     0.1174      1.008   ; qtot -16.78
  1613         OS     67      G    O4'   1613    -0.3548         16   ; qtot -17.13
  1614         CT     67      G    C1'   1614     0.0191      12.01   ; qtot -17.11
  1615         H2     67      G    H1'   1615     0.2006      1.008   ; qtot -16.91
  1616         N*     67      G     N9   1616     0.0492      14.01   ; qtot -16.86
  1617         CP     67      G     C8   1617     0.1374      12.01   ; qtot -16.73
  1618         H5     67      G     H8   1618      0.164      1.008   ; qtot -16.56
  1619         NB     67      G     N7   1619    -0.5709      14.01   ; qtot -17.13
  1620         CB     67      G     C5   1620     0.1744      12.01   ; qtot -16.96
  1621          C     67      G     C6   1621      0.477      12.01   ; qtot -16.48
  1622          O     67      G     O6   1622    -0.5597         16   ; qtot -17.04
  1623         NA     67      G     N1   1623    -0.4787      14.01   ; qtot -17.52
  1624          H     67      G     H1   1624     0.3424      1.008   ; qtot -17.18
  1625         CA     67      G     C2   1625     0.7657      12.01   ; qtot -16.41
  1626         N2     67      G     N2   1626    -0.9672      14.01   ; qtot -17.38
  1627          H     67      G    H21   1627     0.4364      1.008   ; qtot -16.94
  1628          H     67      G    H22   1628     0.4364      1.008   ; qtot -16.51
  1629         NC     67      G     N3   1629    -0.6323      14.01   ; qtot -17.14
  1630         CB     67      G     C4   1630     0.1222      12.01   ; qtot -17.02
  1631         CT     67      G    C3'   1631     0.2022      12.01   ; qtot -16.81
  1632         H1     67      G    H3'   1632     0.0615      1.008   ; qtot -16.75
  1633         CT     67      G    C2'   1633      0.067      12.01   ; qtot -16.69
  1634         H1     67      G   H2'1   1634     0.0972      1.008   ; qtot -16.59
  1635         OH     67      G    O2'   1635    -0.6139         16   ; qtot -17.2
  1636         HO     67      G   HO'2   1636     0.4186      1.008   ; qtot -16.78
  1637         OS     67      G    O3'   1637    -0.5246         16   ; qtot -17.31
; residue  68 A   rtp RA   q -1.0
  1638          P     68      A      P   1638     1.1662      30.97   ; qtot -16.14
  1639         O2     68      A    O1P   1639     -0.776         16   ; qtot -16.92
  1640         O2     68      A    O2P   1640     -0.776         16   ; qtot -17.69
  1641         OS     68      A    O5'   1641    -0.4989         16   ; qtot -18.19
  1642         CI     68      A    C5'   1642     0.0558      12.01   ; qtot -18.14
  1643         H1     68      A   H5'1   1643     0.0679      1.008   ; qtot -18.07
  1644         H1     68      A   H5'2   1644     0.0679      1.008   ; qtot -18
  1645         CT     68      A    C4'   1645     0.1065      12.01   ; qtot -17.89
  1646         H1     68      A    H4'   1646     0.1174      1.008   ; qtot -17.78
  1647         OS     68      A    O4'   1647    -0.3548         16   ; qtot -18.13
  1648         CT     68      A    C1'   1648     0.0394      12.01   ; qtot -18.09
  1649         H2     68      A    H1'   1649     0.2007      1.008   ; qtot -17.89
  1650         N*     68      A     N9   1650    -0.0251      14.01   ; qtot -17.92
  1651         C5     68      A     C8   1651     0.2006      12.01   ; qtot -17.72
  1652         H5     68      A     H8   1652     0.1553      1.008   ; qtot -17.56
  1653         NB     68      A     N7   1653    -0.6073      14.01   ; qtot -18.17
  1654         CB     68      A     C5   1654     0.0515      12.01   ; qtot -18.12
  1655         CA     68      A     C6   1655     0.7009      12.01   ; qtot -17.42
  1656         N2     68      A     N6   1656    -0.9019      14.01   ; qtot -18.32
  1657          H     68      A    H61   1657     0.4115      1.008   ; qtot -17.91
  1658          H     68      A    H62   1658     0.4115      1.008   ; qtot -17.5
  1659         NC     68      A     N1   1659    -0.7615      14.01   ; qtot -18.26
  1660         CQ     68      A     C2   1660     0.5875      12.01   ; qtot -17.67
  1661         H5     68      A     H2   1661     0.0473      1.008   ; qtot -17.62
  1662         NC     68      A     N3   1662    -0.6997      14.01   ; qtot -18.32
  1663         CB     68      A     C4   1663     0.3053      12.01   ; qtot -18.02
  1664         CT     68      A    C3'   1664     0.2022      12.01   ; qtot -17.81
  1665         H1     68      A    H3'   1665     0.0615      1.008   ; qtot -17.75
  1666         CT     68      A    C2'   1666      0.067      12.01   ; qtot -17.69
  1667         H1     68      A   H2'1   1667     0.0972      1.008   ; qtot -17.59
  1668         OH     68      A    O2'   1668    -0.6139         16   ; qtot -18.2
  1669         HO     68      A   HO'2   1669     0.4186      1.008   ; qtot -17.78
  1670         OS     68      A    O3'   1670    -0.5246         16   ; qtot -18.31
; residue  69 A   rtp RA   q -1.0
  1671          P     69      A      P   1671     1.1662      30.97   ; qtot -17.14
  1672         O2     69      A    O1P   1672     -0.776         16   ; qtot -17.92
  1673         O2     69      A    O2P   1673     -0.776         16   ; qtot -18.69
  1674         OS     69      A    O5'   1674    -0.4989         16   ; qtot -19.19
  1675         CI     69      A    C5'   1675     0.0558      12.01   ; qtot -19.14
  1676         H1     69      A   H5'1   1676     0.0679      1.008   ; qtot -19.07
  1677         H1     69      A   H5'2   1677     0.0679      1.008   ; qtot -19
  1678         CT     69      A    C4'   1678     0.1065      12.01   ; qtot -18.89
  1679         H1     69      A    H4'   1679     0.1174      1.008   ; qtot -18.78
  1680         OS     69      A    O4'   1680    -0.3548         16   ; qtot -19.13
  1681         CT     69      A    C1'   1681     0.0394      12.01   ; qtot -19.09
  1682         H2     69      A    H1'   1682     0.2007      1.008   ; qtot -18.89
  1683         N*     69      A     N9   1683    -0.0251      14.01   ; qtot -18.92
  1684         C5     69      A     C8   1684     0.2006      12.01   ; qtot -18.72
  1685         H5     69      A     H8   1685     0.1553      1.008   ; qtot -18.56
  1686         NB     69      A     N7   1686    -0.6073      14.01   ; qtot -19.17
  1687         CB     69      A     C5   1687     0.0515      12.01   ; qtot -19.12
  1688         CA     69      A     C6   1688     0.7009      12.01   ; qtot -18.42
  1689         N2     69      A     N6   1689    -0.9019      14.01   ; qtot -19.32
  1690          H     69      A    H61   1690     0.4115      1.008   ; qtot -18.91
  1691          H     69      A    H62   1691     0.4115      1.008   ; qtot -18.5
  1692         NC     69      A     N1   1692    -0.7615      14.01   ; qtot -19.26
  1693         CQ     69      A     C2   1693     0.5875      12.01   ; qtot -18.67
  1694         H5     69      A     H2   1694     0.0473      1.008   ; qtot -18.62
  1695         NC     69      A     N3   1695    -0.6997      14.01   ; qtot -19.32
  1696         CB     69      A     C4   1696     0.3053      12.01   ; qtot -19.02
  1697         CT     69      A    C3'   1697     0.2022      12.01   ; qtot -18.81
  1698         H1     69      A    H3'   1698     0.0615      1.008   ; qtot -18.75
  1699         CT     69      A    C2'   1699      0.067      12.01   ; qtot -18.69
  1700         H1     69      A   H2'1   1700     0.0972      1.008   ; qtot -18.59
  1701         OH     69      A    O2'   1701    -0.6139         16   ; qtot -19.2
  1702         HO     69      A   HO'2   1702     0.4186      1.008   ; qtot -18.78
  1703         OS     69      A    O3'   1703    -0.5246         16   ; qtot -19.31
; residue  70 U   rtp RU   q -1.0
  1704          P     70      U      P   1704     1.1662      30.97   ; qtot -18.14
  1705         O2     70      U    O1P   1705     -0.776         16   ; qtot -18.92
  1706         O2     70      U    O2P   1706     -0.776         16   ; qtot -19.69
  1707         OS     70      U    O5'   1707    -0.4989         16   ; qtot -20.19
  1708         CI     70      U    C5'   1708     0.0558      12.01   ; qtot -20.14
  1709         H1     70      U   H5'1   1709     0.0679      1.008   ; qtot -20.07
  1710         H1     70      U   H5'2   1710     0.0679      1.008   ; qtot -20
  1711         CT     70      U    C4'   1711     0.1065      12.01   ; qtot -19.89
  1712         H1     70      U    H4'   1712     0.1174      1.008   ; qtot -19.78
  1713         OS     70      U    O4'   1713    -0.3548         16   ; qtot -20.13
  1714         CT     70      U    C1'   1714     0.0674      12.01   ; qtot -20.06
  1715         H2     70      U    H1'   1715     0.1824      1.008   ; qtot -19.88
  1716         N*     70      U     N1   1716     0.0418      14.01   ; qtot -19.84
  1717         CS     70      U     C6   1717    -0.1126      12.01   ; qtot -19.95
  1718         H4     70      U     H6   1718     0.2188      1.008   ; qtot -19.73
  1719         CS     70      U     C5   1719    -0.3635      12.01   ; qtot -20.1
  1720         HA     70      U     H5   1720     0.1811      1.008   ; qtot -19.92
  1721          C     70      U     C4   1721     0.5952      12.01   ; qtot -19.32
  1722          O     70      U     O4   1722    -0.5761         16   ; qtot -19.9
  1723         NA     70      U     N3   1723    -0.3549      14.01   ; qtot -20.25
  1724          H     70      U     H3   1724     0.3154      1.008   ; qtot -19.94
  1725          C     70      U     C2   1725     0.4687      12.01   ; qtot -19.47
  1726          O     70      U     O2   1726    -0.5477         16   ; qtot -20.02
  1727         CT     70      U    C3'   1727     0.2022      12.01   ; qtot -19.81
  1728         H1     70      U    H3'   1728     0.0615      1.008   ; qtot -19.75
  1729         CT     70      U    C2'   1729      0.067      12.01   ; qtot -19.69
  1730         H1     70      U   H2'1   1730     0.0972      1.008   ; qtot -19.59
  1731         OH     70      U    O2'   1731    -0.6139         16   ; qtot -20.2
  1732         HO     70      U   HO'2   1732     0.4186      1.008   ; qtot -19.78
  1733         OS     70      U    O3'   1733    -0.5246         16   ; qtot -20.31
; residue  71 A   rtp RA   q -1.0
  1734          P     71      A      P   1734     1.1662      30.97   ; qtot -19.14
  1735         O2     71      A    O1P   1735     -0.776         16   ; qtot -19.92
  1736         O2     71      A    O2P   1736     -0.776         16   ; qtot -20.69
  1737         OS     71      A    O5'   1737    -0.4989         16   ; qtot -21.19
  1738         CI     71      A    C5'   1738     0.0558      12.01   ; qtot -21.14
  1739         H1     71      A   H5'1   1739     0.0679      1.008   ; qtot -21.07
  1740         H1     71      A   H5'2   1740     0.0679      1.008   ; qtot -21
  1741         CT     71      A    C4'   1741     0.1065      12.01   ; qtot -20.89
  1742         H1     71      A    H4'   1742     0.1174      1.008   ; qtot -20.78
  1743         OS     71      A    O4'   1743    -0.3548         16   ; qtot -21.13
  1744         CT     71      A    C1'   1744     0.0394      12.01   ; qtot -21.09
  1745         H2     71      A    H1'   1745     0.2007      1.008   ; qtot -20.89
  1746         N*     71      A     N9   1746    -0.0251      14.01   ; qtot -20.92
  1747         C5     71      A     C8   1747     0.2006      12.01   ; qtot -20.72
  1748         H5     71      A     H8   1748     0.1553      1.008   ; qtot -20.56
  1749         NB     71      A     N7   1749    -0.6073      14.01   ; qtot -21.17
  1750         CB     71      A     C5   1750     0.0515      12.01   ; qtot -21.12
  1751         CA     71      A     C6   1751     0.7009      12.01   ; qtot -20.42
  1752         N2     71      A     N6   1752    -0.9019      14.01   ; qtot -21.32
  1753          H     71      A    H61   1753     0.4115      1.008   ; qtot -20.91
  1754          H     71      A    H62   1754     0.4115      1.008   ; qtot -20.5
  1755         NC     71      A     N1   1755    -0.7615      14.01   ; qtot -21.26
  1756         CQ     71      A     C2   1756     0.5875      12.01   ; qtot -20.67
  1757         H5     71      A     H2   1757     0.0473      1.008   ; qtot -20.62
  1758         NC     71      A     N3   1758    -0.6997      14.01   ; qtot -21.32
  1759         CB     71      A     C4   1759     0.3053      12.01   ; qtot -21.02
  1760         CT     71      A    C3'   1760     0.2022      12.01   ; qtot -20.81
  1761         H1     71      A    H3'   1761     0.0615      1.008   ; qtot -20.75
  1762         CT     71      A    C2'   1762      0.067      12.01   ; qtot -20.69
  1763         H1     71      A   H2'1   1763     0.0972      1.008   ; qtot -20.59
  1764         OH     71      A    O2'   1764    -0.6139         16   ; qtot -21.2
  1765         HO     71      A   HO'2   1765     0.4186      1.008   ; qtot -20.78
  1766         OS     71      A    O3'   1766    -0.5246         16   ; qtot -21.31
; residue  72 G   rtp RG   q -1.0
  1767          P     72      G      P   1767     1.1662      30.97   ; qtot -20.14
  1768         O2     72      G    O1P   1768     -0.776         16   ; qtot -20.92
  1769         O2     72      G    O2P   1769     -0.776         16   ; qtot -21.69
  1770         OS     72      G    O5'   1770    -0.4989         16   ; qtot -22.19
  1771         CI     72      G    C5'   1771     0.0558      12.01   ; qtot -22.14
  1772         H1     72      G   H5'1   1772     0.0679      1.008   ; qtot -22.07
  1773         H1     72      G   H5'2   1773     0.0679      1.008   ; qtot -22
  1774         CT     72      G    C4'   1774     0.1065      12.01   ; qtot -21.89
  1775         H1     72      G    H4'   1775     0.1174      1.008   ; qtot -21.78
  1776         OS     72      G    O4'   1776    -0.3548         16   ; qtot -22.13
  1777         CT     72      G    C1'   1777     0.0191      12.01   ; qtot -22.11
  1778         H2     72      G    H1'   1778     0.2006      1.008   ; qtot -21.91
  1779         N*     72      G     N9   1779     0.0492      14.01   ; qtot -21.86
  1780         CP     72      G     C8   1780     0.1374      12.01   ; qtot -21.73
  1781         H5     72      G     H8   1781      0.164      1.008   ; qtot -21.56
  1782         NB     72      G     N7   1782    -0.5709      14.01   ; qtot -22.13
  1783         CB     72      G     C5   1783     0.1744      12.01   ; qtot -21.96
  1784          C     72      G     C6   1784      0.477      12.01   ; qtot -21.48
  1785          O     72      G     O6   1785    -0.5597         16   ; qtot -22.04
  1786         NA     72      G     N1   1786    -0.4787      14.01   ; qtot -22.52
  1787          H     72      G     H1   1787     0.3424      1.008   ; qtot -22.18
  1788         CA     72      G     C2   1788     0.7657      12.01   ; qtot -21.41
  1789         N2     72      G     N2   1789    -0.9672      14.01   ; qtot -22.38
  1790          H     72      G    H21   1790     0.4364      1.008   ; qtot -21.94
  1791          H     72      G    H22   1791     0.4364      1.008   ; qtot -21.51
  1792         NC     72      G     N3   1792    -0.6323      14.01   ; qtot -22.14
  1793         CB     72      G     C4   1793     0.1222      12.01   ; qtot -22.02
  1794         CT     72      G    C3'   1794     0.2022      12.01   ; qtot -21.81
  1795         H1     72      G    H3'   1795     0.0615      1.008   ; qtot -21.75
  1796         CT     72      G    C2'   1796      0.067      12.01   ; qtot -21.69
  1797         H1     72      G   H2'1   1797     0.0972      1.008   ; qtot -21.59
  1798         OH     72      G    O2'   1798    -0.6139         16   ; qtot -22.2
  1799         HO     72      G   HO'2   1799     0.4186      1.008   ; qtot -21.78
  1800         OS     72      G    O3'   1800    -0.5246         16   ; qtot -22.31
; residue  73 A   rtp RA   q -1.0
  1801          P     73      A      P   1801     1.1662      30.97   ; qtot -21.14
  1802         O2     73      A    O1P   1802     -0.776         16   ; qtot -21.92
  1803         O2     73      A    O2P   1803     -0.776         16   ; qtot -22.69
  1804         OS     73      A    O5'   1804    -0.4989         16   ; qtot -23.19
  1805         CI     73      A    C5'   1805     0.0558      12.01   ; qtot -23.14
  1806         H1     73      A   H5'1   1806     0.0679      1.008   ; qtot -23.07
  1807         H1     73      A   H5'2   1807     0.0679      1.008   ; qtot -23
  1808         CT     73      A    C4'   1808     0.1065      12.01   ; qtot -22.89
  1809         H1     73      A    H4'   1809     0.1174      1.008   ; qtot -22.78
  1810         OS     73      A    O4'   1810    -0.3548         16   ; qtot -23.13
  1811         CT     73      A    C1'   1811     0.0394      12.01   ; qtot -23.09
  1812         H2     73      A    H1'   1812     0.2007      1.008   ; qtot -22.89
  1813         N*     73      A     N9   1813    -0.0251      14.01   ; qtot -22.92
  1814         C5     73      A     C8   1814     0.2006      12.01   ; qtot -22.72
  1815         H5     73      A     H8   1815     0.1553      1.008   ; qtot -22.56
  1816         NB     73      A     N7   1816    -0.6073      14.01   ; qtot -23.17
  1817         CB     73      A     C5   1817     0.0515      12.01   ; qtot -23.12
  1818         CA     73      A     C6   1818     0.7009      12.01   ; qtot -22.42
  1819         N2     73      A     N6   1819    -0.9019      14.01   ; qtot -23.32
  1820          H     73      A    H61   1820     0.4115      1.008   ; qtot -22.91
  1821          H     73      A    H62   1821     0.4115      1.008   ; qtot -22.5
  1822         NC     73      A     N1   1822    -0.7615      14.01   ; qtot -23.26
  1823         CQ     73      A     C2   1823     0.5875      12.01   ; qtot -22.67
  1824         H5     73      A     H2   1824     0.0473      1.008   ; qtot -22.62
  1825         NC     73      A     N3   1825    -0.6997      14.01   ; qtot -23.32
  1826         CB     73      A     C4   1826     0.3053      12.01   ; qtot -23.02
  1827         CT     73      A    C3'   1827     0.2022      12.01   ; qtot -22.81
  1828         H1     73      A    H3'   1828     0.0615      1.008   ; qtot -22.75
  1829         CT     73      A    C2'   1829      0.067      12.01   ; qtot -22.69
  1830         H1     73      A   H2'1   1830     0.0972      1.008   ; qtot -22.59
  1831         OH     73      A    O2'   1831    -0.6139         16   ; qtot -23.2
  1832         HO     73      A   HO'2   1832     0.4186      1.008   ; qtot -22.78
  1833         OS     73      A    O3'   1833    -0.5246         16   ; qtot -23.31
; residue  74 U   rtp RU   q -1.0
  1834          P     74      U      P   1834     1.1662      30.97   ; qtot -22.14
  1835         O2     74      U    O1P   1835     -0.776         16   ; qtot -22.92
  1836         O2     74      U    O2P   1836     -0.776         16   ; qtot -23.69
  1837         OS     74      U    O5'   1837    -0.4989         16   ; qtot -24.19
  1838         CI     74      U    C5'   1838     0.0558      12.01   ; qtot -24.14
  1839         H1     74      U   H5'1   1839     0.0679      1.008   ; qtot -24.07
  1840         H1     74      U   H5'2   1840     0.0679      1.008   ; qtot -24
  1841         CT     74      U    C4'   1841     0.1065      12.01   ; qtot -23.89
  1842         H1     74      U    H4'   1842     0.1174      1.008   ; qtot -23.78
  1843         OS     74      U    O4'   1843    -0.3548         16   ; qtot -24.13
  1844         CT     74      U    C1'   1844     0.0674      12.01   ; qtot -24.06
  1845         H2     74      U    H1'   1845     0.1824      1.008   ; qtot -23.88
  1846         N*     74      U     N1   1846     0.0418      14.01   ; qtot -23.84
  1847         CS     74      U     C6   1847    -0.1126      12.01   ; qtot -23.95
  1848         H4     74      U     H6   1848     0.2188      1.008   ; qtot -23.73
  1849         CS     74      U     C5   1849    -0.3635      12.01   ; qtot -24.1
  1850         HA     74      U     H5   1850     0.1811      1.008   ; qtot -23.92
  1851          C     74      U     C4   1851     0.5952      12.01   ; qtot -23.32
  1852          O     74      U     O4   1852    -0.5761         16   ; qtot -23.9
  1853         NA     74      U     N3   1853    -0.3549      14.01   ; qtot -24.25
  1854          H     74      U     H3   1854     0.3154      1.008   ; qtot -23.94
  1855          C     74      U     C2   1855     0.4687      12.01   ; qtot -23.47
  1856          O     74      U     O2   1856    -0.5477         16   ; qtot -24.02
  1857         CT     74      U    C3'   1857     0.2022      12.01   ; qtot -23.81
  1858         H1     74      U    H3'   1858     0.0615      1.008   ; qtot -23.75
  1859         CT     74      U    C2'   1859      0.067      12.01   ; qtot -23.69
  1860         H1     74      U   H2'1   1860     0.0972      1.008   ; qtot -23.59
  1861         OH     74      U    O2'   1861    -0.6139         16   ; qtot -24.2
  1862         HO     74      U   HO'2   1862     0.4186      1.008   ; qtot -23.78
  1863         OS     74      U    O3'   1863    -0.5246         16   ; qtot -24.31
; residue  75 A   rtp RA   q -1.0
  1864          P     75      A      P   1864     1.1662      30.97   ; qtot -23.14
  1865         O2     75      A    O1P   1865     -0.776         16   ; qtot -23.92
  1866         O2     75      A    O2P   1866     -0.776         16   ; qtot -24.69
  1867         OS     75      A    O5'   1867    -0.4989         16   ; qtot -25.19
  1868         CI     75      A    C5'   1868     0.0558      12.01   ; qtot -25.14
  1869         H1     75      A   H5'1   1869     0.0679      1.008   ; qtot -25.07
  1870         H1     75      A   H5'2   1870     0.0679      1.008   ; qtot -25
  1871         CT     75      A    C4'   1871     0.1065      12.01   ; qtot -24.89
  1872         H1     75      A    H4'   1872     0.1174      1.008   ; qtot -24.78
  1873         OS     75      A    O4'   1873    -0.3548         16   ; qtot -25.13
  1874         CT     75      A    C1'   1874     0.0394      12.01   ; qtot -25.09
  1875         H2     75      A    H1'   1875     0.2007      1.008   ; qtot -24.89
  1876         N*     75      A     N9   1876    -0.0251      14.01   ; qtot -24.92
  1877         C5     75      A     C8   1877     0.2006      12.01   ; qtot -24.72
  1878         H5     75      A     H8   1878     0.1553      1.008   ; qtot -24.56
  1879         NB     75      A     N7   1879    -0.6073      14.01   ; qtot -25.17
  1880         CB     75      A     C5   1880     0.0515      12.01   ; qtot -25.12
  1881         CA     75      A     C6   1881     0.7009      12.01   ; qtot -24.42
  1882         N2     75      A     N6   1882    -0.9019      14.01   ; qtot -25.32
  1883          H     75      A    H61   1883     0.4115      1.008   ; qtot -24.91
  1884          H     75      A    H62   1884     0.4115      1.008   ; qtot -24.5
  1885         NC     75      A     N1   1885    -0.7615      14.01   ; qtot -25.26
  1886         CQ     75      A     C2   1886     0.5875      12.01   ; qtot -24.67
  1887         H5     75      A     H2   1887     0.0473      1.008   ; qtot -24.62
  1888         NC     75      A     N3   1888    -0.6997      14.01   ; qtot -25.32
  1889         CB     75      A     C4   1889     0.3053      12.01   ; qtot -25.02
  1890         CT     75      A    C3'   1890     0.2022      12.01   ; qtot -24.81
  1891         H1     75      A    H3'   1891     0.0615      1.008   ; qtot -24.75
  1892         CT     75      A    C2'   1892      0.067      12.01   ; qtot -24.69
  1893         H1     75      A   H2'1   1893     0.0972      1.008   ; qtot -24.59
  1894         OH     75      A    O2'   1894    -0.6139         16   ; qtot -25.2
  1895         HO     75      A   HO'2   1895     0.4186      1.008   ; qtot -24.78
  1896         OS     75      A    O3'   1896    -0.5246         16   ; qtot -25.31
; residue  76 A   rtp RA   q -1.0
  1897          P     76      A      P   1897     1.1662      30.97   ; qtot -24.14
  1898         O2     76      A    O1P   1898     -0.776         16   ; qtot -24.92
  1899         O2     76      A    O2P   1899     -0.776         16   ; qtot -25.69
  1900         OS     76      A    O5'   1900    -0.4989         16   ; qtot -26.19
  1901         CI     76      A    C5'   1901     0.0558      12.01   ; qtot -26.14
  1902         H1     76      A   H5'1   1902     0.0679      1.008   ; qtot -26.07
  1903         H1     76      A   H5'2   1903     0.0679      1.008   ; qtot -26
  1904         CT     76      A    C4'   1904     0.1065      12.01   ; qtot -25.89
  1905         H1     76      A    H4'   1905     0.1174      1.008   ; qtot -25.78
  1906         OS     76      A    O4'   1906    -0.3548         16   ; qtot -26.13
  1907         CT     76      A    C1'   1907     0.0394      12.01   ; qtot -26.09
  1908         H2     76      A    H1'   1908     0.2007      1.008   ; qtot -25.89
  1909         N*     76      A     N9   1909    -0.0251      14.01   ; qtot -25.92
  1910         C5     76      A     C8   1910     0.2006      12.01   ; qtot -25.72
  1911         H5     76      A     H8   1911     0.1553      1.008   ; qtot -25.56
  1912         NB     76      A     N7   1912    -0.6073      14.01   ; qtot -26.17
  1913         CB     76      A     C5   1913     0.0515      12.01   ; qtot -26.12
  1914         CA     76      A     C6   1914     0.7009      12.01   ; qtot -25.42
  1915         N2     76      A     N6   1915    -0.9019      14.01   ; qtot -26.32
  1916          H     76      A    H61   1916     0.4115      1.008   ; qtot -25.91
  1917          H     76      A    H62   1917     0.4115      1.008   ; qtot -25.5
  1918         NC     76      A     N1   1918    -0.7615      14.01   ; qtot -26.26
  1919         CQ     76      A     C2   1919     0.5875      12.01   ; qtot -25.67
  1920         H5     76      A     H2   1920     0.0473      1.008   ; qtot -25.62
  1921         NC     76      A     N3   1921    -0.6997      14.01   ; qtot -26.32
  1922         CB     76      A     C4   1922     0.3053      12.01   ; qtot -26.02
  1923         CT     76      A    C3'   1923     0.2022      12.01   ; qtot -25.81
  1924         H1     76      A    H3'   1924     0.0615      1.008   ; qtot -25.75
  1925         CT     76      A    C2'   1925      0.067      12.01   ; qtot -25.69
  1926         H1     76      A   H2'1   1926     0.0972      1.008   ; qtot -25.59
  1927         OH     76      A    O2'   1927    -0.6139         16   ; qtot -26.2
  1928         HO     76      A   HO'2   1928     0.4186      1.008   ; qtot -25.78
  1929         OS     76      A    O3'   1929    -0.5246         16   ; qtot -26.31
; residue  77 U   rtp RU   q -1.0
  1930          P     77      U      P   1930     1.1662      30.97   ; qtot -25.14
  1931         O2     77      U    O1P   1931     -0.776         16   ; qtot -25.92
  1932         O2     77      U    O2P   1932     -0.776         16   ; qtot -26.69
  1933         OS     77      U    O5'   1933    -0.4989         16   ; qtot -27.19
  1934         CI     77      U    C5'   1934     0.0558      12.01   ; qtot -27.14
  1935         H1     77      U   H5'1   1935     0.0679      1.008   ; qtot -27.07
  1936         H1     77      U   H5'2   1936     0.0679      1.008   ; qtot -27
  1937         CT     77      U    C4'   1937     0.1065      12.01   ; qtot -26.89
  1938         H1     77      U    H4'   1938     0.1174      1.008   ; qtot -26.78
  1939         OS     77      U    O4'   1939    -0.3548         16   ; qtot -27.13
  1940         CT     77      U    C1'   1940     0.0674      12.01   ; qtot -27.06
  1941         H2     77      U    H1'   1941     0.1824      1.008   ; qtot -26.88
  1942         N*     77      U     N1   1942     0.0418      14.01   ; qtot -26.84
  1943         CS     77      U     C6   1943    -0.1126      12.01   ; qtot -26.95
  1944         H4     77      U     H6   1944     0.2188      1.008   ; qtot -26.73
  1945         CS     77      U     C5   1945    -0.3635      12.01   ; qtot -27.1
  1946         HA     77      U     H5   1946     0.1811      1.008   ; qtot -26.92
  1947          C     77      U     C4   1947     0.5952      12.01   ; qtot -26.32
  1948          O     77      U     O4   1948    -0.5761         16   ; qtot -26.9
  1949         NA     77      U     N3   1949    -0.3549      14.01   ; qtot -27.25
  1950          H     77      U     H3   1950     0.3154      1.008   ; qtot -26.94
  1951          C     77      U     C2   1951     0.4687      12.01   ; qtot -26.47
  1952          O     77      U     O2   1952    -0.5477         16   ; qtot -27.02
  1953         CT     77      U    C3'   1953     0.2022      12.01   ; qtot -26.81
  1954         H1     77      U    H3'   1954     0.0615      1.008   ; qtot -26.75
  1955         CT     77      U    C2'   1955      0.067      12.01   ; qtot -26.69
  1956         H1     77      U   H2'1   1956     0.0972      1.008   ; qtot -26.59
  1957         OH     77      U    O2'   1957    -0.6139         16   ; qtot -27.2
  1958         HO     77      U   HO'2   1958     0.4186      1.008   ; qtot -26.78
  1959         OS     77      U    O3'   1959    -0.5246         16   ; qtot -27.31
; residue  78 U   rtp RU   q -1.0
  1960          P     78      U      P   1960     1.1662      30.97   ; qtot -26.14
  1961         O2     78      U    O1P   1961     -0.776         16   ; qtot -26.92
  1962         O2     78      U    O2P   1962     -0.776         16   ; qtot -27.69
  1963         OS     78      U    O5'   1963    -0.4989         16   ; qtot -28.19
  1964         CI     78      U    C5'   1964     0.0558      12.01   ; qtot -28.14
  1965         H1     78      U   H5'1   1965     0.0679      1.008   ; qtot -28.07
  1966         H1     78      U   H5'2   1966     0.0679      1.008   ; qtot -28
  1967         CT     78      U    C4'   1967     0.1065      12.01   ; qtot -27.89
  1968         H1     78      U    H4'   1968     0.1174      1.008   ; qtot -27.78
  1969         OS     78      U    O4'   1969    -0.3548         16   ; qtot -28.13
  1970         CT     78      U    C1'   1970     0.0674      12.01   ; qtot -28.06
  1971         H2     78      U    H1'   1971     0.1824      1.008   ; qtot -27.88
  1972         N*     78      U     N1   1972     0.0418      14.01   ; qtot -27.84
  1973         CS     78      U     C6   1973    -0.1126      12.01   ; qtot -27.95
  1974         H4     78      U     H6   1974     0.2188      1.008   ; qtot -27.73
  1975         CS     78      U     C5   1975    -0.3635      12.01   ; qtot -28.1
  1976         HA     78      U     H5   1976     0.1811      1.008   ; qtot -27.92
  1977          C     78      U     C4   1977     0.5952      12.01   ; qtot -27.32
  1978          O     78      U     O4   1978    -0.5761         16   ; qtot -27.9
  1979         NA     78      U     N3   1979    -0.3549      14.01   ; qtot -28.25
  1980          H     78      U     H3   1980     0.3154      1.008   ; qtot -27.94
  1981          C     78      U     C2   1981     0.4687      12.01   ; qtot -27.47
  1982          O     78      U     O2   1982    -0.5477         16   ; qtot -28.02
  1983         CT     78      U    C3'   1983     0.2022      12.01   ; qtot -27.81
  1984         H1     78      U    H3'   1984     0.0615      1.008   ; qtot -27.75
  1985         CT     78      U    C2'   1985      0.067      12.01   ; qtot -27.69
  1986         H1     78      U   H2'1   1986     0.0972      1.008   ; qtot -27.59
  1987         OH     78      U    O2'   1987    -0.6139         16   ; qtot -28.2
  1988         HO     78      U   HO'2   1988     0.4186      1.008   ; qtot -27.78
  1989         OS     78      U    O3'   1989    -0.5246         16   ; qtot -28.31
; residue  79 A   rtp RA   q -1.0
  1990          P     79      A      P   1990     1.1662      30.97   ; qtot -27.14
  1991         O2     79      A    O1P   1991     -0.776         16   ; qtot -27.92
  1992         O2     79      A    O2P   1992     -0.776         16   ; qtot -28.69
  1993         OS     79      A    O5'   1993    -0.4989         16   ; qtot -29.19
  1994         CI     79      A    C5'   1994     0.0558      12.01   ; qtot -29.14
  1995         H1     79      A   H5'1   1995     0.0679      1.008   ; qtot -29.07
  1996         H1     79      A   H5'2   1996     0.0679      1.008   ; qtot -29
  1997         CT     79      A    C4'   1997     0.1065      12.01   ; qtot -28.89
  1998         H1     79      A    H4'   1998     0.1174      1.008   ; qtot -28.78
  1999         OS     79      A    O4'   1999    -0.3548         16   ; qtot -29.13
  2000         CT     79      A    C1'   2000     0.0394      12.01   ; qtot -29.09
  2001         H2     79      A    H1'   2001     0.2007      1.008   ; qtot -28.89
  2002         N*     79      A     N9   2002    -0.0251      14.01   ; qtot -28.92
  2003         C5     79      A     C8   2003     0.2006      12.01   ; qtot -28.72
  2004         H5     79      A     H8   2004     0.1553      1.008   ; qtot -28.56
  2005         NB     79      A     N7   2005    -0.6073      14.01   ; qtot -29.17
  2006         CB     79      A     C5   2006     0.0515      12.01   ; qtot -29.12
  2007         CA     79      A     C6   2007     0.7009      12.01   ; qtot -28.42
  2008         N2     79      A     N6   2008    -0.9019      14.01   ; qtot -29.32
  2009          H     79      A    H61   2009     0.4115      1.008   ; qtot -28.91
  2010          H     79      A    H62   2010     0.4115      1.008   ; qtot -28.5
  2011         NC     79      A     N1   2011    -0.7615      14.01   ; qtot -29.26
  2012         CQ     79      A     C2   2012     0.5875      12.01   ; qtot -28.67
  2013         H5     79      A     H2   2013     0.0473      1.008   ; qtot -28.62
  2014         NC     79      A     N3   2014    -0.6997      14.01   ; qtot -29.32
  2015         CB     79      A     C4   2015     0.3053      12.01   ; qtot -29.02
  2016         CT     79      A    C3'   2016     0.2022      12.01   ; qtot -28.81
  2017         H1     79      A    H3'   2017     0.0615      1.008   ; qtot -28.75
  2018         CT     79      A    C2'   2018      0.067      12.01   ; qtot -28.69
  2019         H1     79      A   H2'1   2019     0.0972      1.008   ; qtot -28.59
  2020         OH     79      A    O2'   2020    -0.6139         16   ; qtot -29.2
  2021         HO     79      A   HO'2   2021     0.4186      1.008   ; qtot -28.78
  2022         OS     79      A    O3'   2022    -0.5246         16   ; qtot -29.31
; residue  80 A   rtp RA   q -1.0
  2023          P     80      A      P   2023     1.1662      30.97   ; qtot -28.14
  2024         O2     80      A    O1P   2024     -0.776         16   ; qtot -28.92
  2025         O2     80      A    O2P   2025     -0.776         16   ; qtot -29.69
  2026         OS     80      A    O5'   2026    -0.4989         16   ; qtot -30.19
  2027         CI     80      A    C5'   2027     0.0558      12.01   ; qtot -30.14
  2028         H1     80      A   H5'1   2028     0.0679      1.008   ; qtot -30.07
  2029         H1     80      A   H5'2   2029     0.0679      1.008   ; qtot -30
  2030         CT     80      A    C4'   2030     0.1065      12.01   ; qtot -29.89
  2031         H1     80      A    H4'   2031     0.1174      1.008   ; qtot -29.78
  2032         OS     80      A    O4'   2032    -0.3548         16   ; qtot -30.13
  2033         CT     80      A    C1'   2033     0.0394      12.01   ; qtot -30.09
  2034         H2     80      A    H1'   2034     0.2007      1.008   ; qtot -29.89
  2035         N*     80      A     N9   2035    -0.0251      14.01   ; qtot -29.92
  2036         C5     80      A     C8   2036     0.2006      12.01   ; qtot -29.72
  2037         H5     80      A     H8   2037     0.1553      1.008   ; qtot -29.56
  2038         NB     80      A     N7   2038    -0.6073      14.01   ; qtot -30.17
  2039         CB     80      A     C5   2039     0.0515      12.01   ; qtot -30.12
  2040         CA     80      A     C6   2040     0.7009      12.01   ; qtot -29.42
  2041         N2     80      A     N6   2041    -0.9019      14.01   ; qtot -30.32
  2042          H     80      A    H61   2042     0.4115      1.008   ; qtot -29.91
  2043          H     80      A    H62   2043     0.4115      1.008   ; qtot -29.5
  2044         NC     80      A     N1   2044    -0.7615      14.01   ; qtot -30.26
  2045         CQ     80      A     C2   2045     0.5875      12.01   ; qtot -29.67
  2046         H5     80      A     H2   2046     0.0473      1.008   ; qtot -29.62
  2047         NC     80      A     N3   2047    -0.6997      14.01   ; qtot -30.32
  2048         CB     80      A     C4   2048     0.3053      12.01   ; qtot -30.02
  2049         CT     80      A    C3'   2049     0.2022      12.01   ; qtot -29.81
  2050         H1     80      A    H3'   2050     0.0615      1.008   ; qtot -29.75
  2051         CT     80      A    C2'   2051      0.067      12.01   ; qtot -29.69
  2052         H1     80      A   H2'1   2052     0.0972      1.008   ; qtot -29.59
  2053         OH     80      A    O2'   2053    -0.6139         16   ; qtot -30.2
  2054         HO     80      A   HO'2   2054     0.4186      1.008   ; qtot -29.78
  2055         OS     80      A    O3'   2055    -0.5246         16   ; qtot -30.31
; residue  81 U   rtp RU   q -1.0
  2056          P     81      U      P   2056     1.1662      30.97   ; qtot -29.14
  2057         O2     81      U    O1P   2057     -0.776         16   ; qtot -29.92
  2058         O2     81      U    O2P   2058     -0.776         16   ; qtot -30.69
  2059         OS     81      U    O5'   2059    -0.4989         16   ; qtot -31.19
  2060         CI     81      U    C5'   2060     0.0558      12.01   ; qtot -31.14
  2061         H1     81      U   H5'1   2061     0.0679      1.008   ; qtot -31.07
  2062         H1     81      U   H5'2   2062     0.0679      1.008   ; qtot -31
  2063         CT     81      U    C4'   2063     0.1065      12.01   ; qtot -30.89
  2064         H1     81      U    H4'   2064     0.1174      1.008   ; qtot -30.78
  2065         OS     81      U    O4'   2065    -0.3548         16   ; qtot -31.13
  2066         CT     81      U    C1'   2066     0.0674      12.01   ; qtot -31.06
  2067         H2     81      U    H1'   2067     0.1824      1.008   ; qtot -30.88
  2068         N*     81      U     N1   2068     0.0418      14.01   ; qtot -30.84
  2069         CS     81      U     C6   2069    -0.1126      12.01   ; qtot -30.95
  2070         H4     81      U     H6   2070     0.2188      1.008   ; qtot -30.73
  2071         CS     81      U     C5   2071    -0.3635      12.01   ; qtot -31.1
  2072         HA     81      U     H5   2072     0.1811      1.008   ; qtot -30.92
  2073          C     81      U     C4   2073     0.5952      12.01   ; qtot -30.32
  2074          O     81      U     O4   2074    -0.5761         16   ; qtot -30.9
  2075         NA     81      U     N3   2075    -0.3549      14.01   ; qtot -31.25
  2076          H     81      U     H3   2076     0.3154      1.008   ; qtot -30.94
  2077          C     81      U     C2   2077     0.4687      12.01   ; qtot -30.47
  2078          O     81      U     O2   2078    -0.5477         16   ; qtot -31.02
  2079         CT     81      U    C3'   2079     0.2022      12.01   ; qtot -30.81
  2080         H1     81      U    H3'   2080     0.0615      1.008   ; qtot -30.75
  2081         CT     81      U    C2'   2081      0.067      12.01   ; qtot -30.69
  2082         H1     81      U   H2'1   2082     0.0972      1.008   ; qtot -30.59
  2083         OH     81      U    O2'   2083    -0.6139         16   ; qtot -31.2
  2084         HO     81      U   HO'2   2084     0.4186      1.008   ; qtot -30.78
  2085         OS     81      U    O3'   2085    -0.5246         16   ; qtot -31.31
; residue  82 U   rtp RU3  q -0.7
  2086          P     82      U      P   2086     1.1662      30.97   ; qtot -30.14
  2087         O2     82      U    O1P   2087     -0.776         16   ; qtot -30.92
  2088         O2     82      U    O2P   2088     -0.776         16   ; qtot -31.69
  2089         OS     82      U    O5'   2089    -0.4989         16   ; qtot -32.19
  2090         CI     82      U    C5'   2090     0.0558      12.01   ; qtot -32.14
  2091         H1     82      U   H5'1   2091     0.0679      1.008   ; qtot -32.07
  2092         H1     82      U   H5'2   2092     0.0679      1.008   ; qtot -32
  2093         CT     82      U    C4'   2093     0.1065      12.01   ; qtot -31.89
  2094         H1     82      U    H4'   2094     0.1174      1.008   ; qtot -31.78
  2095         OS     82      U    O4'   2095    -0.3548         16   ; qtot -32.13
  2096         CT     82      U    C1'   2096     0.0674      12.01   ; qtot -32.06
  2097         H2     82      U    H1'   2097     0.1824      1.008   ; qtot -31.88
  2098         N*     82      U     N1   2098     0.0418      14.01   ; qtot -31.84
  2099         CS     82      U     C6   2099    -0.1126      12.01   ; qtot -31.95
  2100         H4     82      U     H6   2100     0.2188      1.008   ; qtot -31.73
  2101         CS     82      U     C5   2101    -0.3635      12.01   ; qtot -32.1
  2102         HA     82      U     H5   2102     0.1811      1.008   ; qtot -31.92
  2103          C     82      U     C4   2103     0.5952      12.01   ; qtot -31.32
  2104          O     82      U     O4   2104    -0.5761         16   ; qtot -31.9
  2105         NA     82      U     N3   2105    -0.3549      14.01   ; qtot -32.25
  2106          H     82      U     H3   2106     0.3154      1.008   ; qtot -31.94
  2107          C     82      U     C2   2107     0.4687      12.01   ; qtot -31.47
  2108          O     82      U     O2   2108    -0.5477         16   ; qtot -32.02
  2109         CT     82      U    C3'   2109     0.2022      12.01   ; qtot -31.81
  2110         H1     82      U    H3'   2110     0.0615      1.008   ; qtot -31.75
  2111         CT     82      U    C2'   2111      0.067      12.01   ; qtot -31.69
  2112         H1     82      U   H2'1   2112     0.0972      1.008   ; qtot -31.59
  2113         OH     82      U    O2'   2113    -0.6139         16   ; qtot -32.2
  2114         HO     82      U   HO'2   2114     0.4186      1.008   ; qtot -31.78
  2115         OH     82      U    O3'   2115    -0.6541         16   ; qtot -32.44
  2116         HO     82      U    H3T   2116     0.4376      1.008   ; qtot -32

[ bonds ]
;  ai    aj funct            c0            c1            c2            c3
    1     2     1 
    1     3     1 
    1     4     1 
    1     5     1 
    5     6     1 
    5     7     1 
    5    23     1 
    7     8     1 
    7     9     1 
    7    10     1 
   10    11     1 
   10    12     1 
   10    13     1 
   13    14     1 
   13    15     1 
   13    16     1 
   16    17     1 
   16    18     1 
   16    19     1 
   19    20     1 
   19    21     1 
   19    22     1 
   23    24     1 
   23    25     1 
   25    26     1 
   25    27     1 
   27    28     1 
   27    29     1 
   27    42     1 
   29    30     1 
   29    31     1 
   29    32     1 
   32    33     1 
   32    34     1 
   32    38     1 
   34    35     1 
   34    36     1 
   34    37     1 
   38    39     1 
   38    40     1 
   38    41     1 
   42    43     1 
   42    44     1 
   44    45     1 
   44    46     1 
   46    47     1 
   46    48     1 
   46    62     1 
   48    49     1 
   48    50     1 
   48    51     1 
   51    52     1 
   51    53     1 
   51    54     1 
   54    55     1 
   54    56     1 
   54    57     1 
   57    58     1 
   57    59     1 
   57    60     1 
   60    61     1 
   60   300     1 
   62    63     1 
   62    64     1 
   64    65     1 
   64    66     1 
   66    67     1 
   66    68     1 
   66    81     1 
   68    69     1 
   68    70     1 
   68    71     1 
   71    72     1 
   71    73     1 
   71    77     1 
   73    74     1 
   73    75     1 
   73    76     1 
   77    78     1 
   77    79     1 
   77    80     1 
   81    82     1 
   81    83     1 
   83    84     1 
   83    85     1 
   85    86     1 
   85    87     1 
   85   100     1 
   87    88     1 
   87    89     1 
   87    90     1 
   90    91     1 
   90    92     1 
   90    96     1 
   92    93     1 
   92    94     1 
   92    95     1 
   96    97     1 
   96    98     1 
   96    99     1 
  100   101     1 
  100   102     1 
  102   103     1 
  102   104     1 
  104   105     1 
  104   106     1 
  104   120     1 
  106   107     1 
  106   108     1 
  106   109     1 
  109   110     1 
  109   111     1 
  109   112     1 
  112   113     1 
  112   114     1 
  112   115     1 
  115   116     1 
  115   117     1 
  115   118     1 
  118   119     1 
  118   401     1 
  120   121     1 
  120   122     1 
  122   123     1 
  122   124     1 
  124   125     1 
  124   126     1 
  124   139     1 
  126   127     1 
  126   128     1 
  126   129     1 
  129   130     1 
  129   131     1 
  129   135     1 
  131   132     1 
  131   133     1 
  131   134     1 
  135   136     1 
  135   137     1 
  135   138     1 
  139   140     1 
  139   141     1 
  141   142     1 
  141   143     1 
  143   144     1 
  143   145     1 
  143   158     1 
  145   146     1 
  145   147     1 
  145   148     1 
  148   149     1 
  148   150     1 
  148   154     1 
  150   151     1 
  150   152     1 
  150   153     1 
  154   155     1 
  154   156     1 
  154   157     1 
  158   159     1 
  158   160     1 
  160   161     1 
  160   162     1 
  162   163     1 
  162   164     1 
  162   178     1 
  164   165     1 
  164   166     1 
  164   167     1 
  167   168     1 
  167   169     1 
  167   170     1 
  170   171     1 
  170   172     1 
  170   173     1 
  173   174     1 
  173   175     1 
  173   176     1 
  176   177     1 
  176   603     1 
  178   179     1 
  178   180     1 
  180   181     1 
  180   182     1 
  182   183     1 
  182   184     1 
  182   197     1 
  184   185     1 
  184   186     1 
  184   187     1 
  187   188     1 
  187   189     1 
  187   193     1 
  189   190     1 
  189   191     1 
  189   192     1 
  193   194     1 
  193   195     1 
  193   196     1 
  197   198     1 
  197   199     1 
  199   200     1 
  199   201     1 
  201   202     1 
  201   203     1 
  201   216     1 
  203   204     1 
  203   205     1 
  203   206     1 
  206   207     1 
  206   208     1 
  206   212     1 
  208   209     1 
  208   210     1 
  208   211     1 
  212   213     1 
  212   214     1 
  212   215     1 
  216   217     1 
  216   218     1 
  218   219     1 
  218   220     1 
  220   221     1 
  220   222     1 
  220   235     1 
  222   223     1 
  222   224     1 
  222   225     1 
  225   226     1 
  225   227     1 
  225   231     1 
  227   228     1 
  227   229     1 
  227   230     1 
  231   232     1 
  231   233     1 
  231   234     1 
  235   236     1 
  235   237     1 
  237   238     1 
  237   239     1 
  239   240     1 
  239   241     1 
  239   254     1 
  241   242     1 
  241   243     1 
  241   244     1 
  244   245     1 
  244   246     1 
  244   250     1 
  246   247     1 
  246   248     1 
  246   249     1 
  250   251     1 
  250   252     1 
  250   253     1 
  254   255     1 
  254   256     1 
  256   257     1 
  256   258     1 
  259   260     1 
  259   261     1 
  259   262     1 
  259   263     1 
  263   264     1 
  263   265     1 
  263   281     1 
  265   266     1 
  265   267     1 
  265   268     1 
  268   269     1 
  268   270     1 
  268   271     1 
  271   272     1 
  271   273     1 
  271   274     1 
  274   275     1 
  274   276     1 
  274   277     1 
  277   278     1 
  277   279     1 
  277   280     1 
  281   282     1 
  281   283     1 
  283   284     1 
  283   285     1 
  285   286     1 
  285   287     1 
  285   300     1 
  287   288     1 
  287   289     1 
  287   290     1 
  290   291     1 
  290   292     1 
  290   296     1 
  292   293     1 
  292   294     1 
  292   295     1 
  296   297     1 
  296   298     1 
  296   299     1 
  300   301     1 
  302   303     1 
  302   304     1 
  302   305     1 
  302   306     1 
  306   307     1 
  306   308     1 
  306   324     1 
  308   309     1 
  308   310     1 
  308   311     1 
  311   312     1 
  311   313     1 
  311   314     1 
  314   315     1 
  314   316     1 
  314   317     1 
  317   318     1 
  317   319     1 
  317   320     1 
  320   321     1 
  320   322     1 
  320   323     1 
  324   325     1 
  324   326     1 
  326   327     1 
  326   328     1 
  328   329     1 
  328   330     1 
  328   343     1 
  330   331     1 
  330   332     1 
  330   333     1 
  333   334     1 
  333   335     1 
  333   339     1 
  335   336     1 
  335   337     1 
  335   338     1 
  339   340     1 
  339   341     1 
  339   342     1 
  343   344     1 
  343   345     1 
  345   346     1 
  345   347     1 
  347   348     1 
  347   349     1 
  347   363     1 
  349   350     1 
  349   351     1 
  349   352     1 
  352   353     1 
  352   354     1 
  352   355     1 
  355   356     1 
  355   357     1 
  355   358     1 
  358   359     1 
  358   360     1 
  358   361     1 
  361   362     1 
  361   444     1 
  363   364     1 
  363   365     1 
  365   366     1 
  365   367     1 
  367   368     1 
  367   369     1 
  367   382     1 
  369   370     1 
  369   371     1 
  369   372     1 
  372   373     1 
  372   374     1 
  372   378     1 
  374   375     1 
  374   376     1 
  374   377     1 
  378   379     1 
  378   380     1 
  378   381     1 
  382   383     1 
  382   384     1 
  384   385     1 
  384   386     1 
  386   387     1 
  386   388     1 
  386   401     1 
  388   389     1 
  388   390     1 
  388   391     1 
  391   392     1 
  391   393     1 
  391   397     1 
  393   394     1 
  393   395     1 
  393   396     1 
  397   398     1 
  397   399     1 
  397   400     1 
  401   402     1 
  403   404     1 
  403   405     1 
  403   406     1 
  403   407     1 
  407   408     1 
  407   409     1 
  407   425     1 
  409   410     1 
  409   411     1 
  409   412     1 
  412   413     1 
  412   414     1 
  412   415     1 
  415   416     1 
  415   417     1 
  415   418     1 
  418   419     1 
  418   420     1 
  418   421     1 
  421   422     1 
  421   423     1 
  421   424     1 
  425   426     1 
  425   427     1 
  427   428     1 
  427   429     1 
  429   430     1 
  429   431     1 
  429   444     1 
  431   432     1 
  431   433     1 
  431   434     1 
  434   435     1 
  434   436     1 
  434   440     1 
  436   437     1 
  436   438     1 
  436   439     1 
  440   441     1 
  440   442     1 
  440   443     1 
  444   445     1 
  446   447     1 
  446   448     1 
  446   449     1 
  446   450     1 
  450   451     1 
  450   452     1 
  450   468     1 
  452   453     1 
  452   454     1 
  452   455     1 
  455   456     1 
  455   457     1 
  455   458     1 
  458   459     1 
  458   460     1 
  458   461     1 
  461   462     1 
  461   463     1 
  461   464     1 
  464   465     1 
  464   466     1 
  464   467     1 
  468   469     1 
  468   470     1 
  470   471     1 
  470   472     1 
  472   473     1 
  472   474     1 
  472   487     1 
  474   475     1 
  474   476     1 
  474   477     1 
  477   478     1 
  477   479     1 
  477   483     1 
  479   480     1 
  479   481     1 
  479   482     1 
  483   484     1 
  483   485     1 
  483   486     1 
  487   488     1 
  487   489     1 
  489   490     1 
  489   491     1 
  491   492     1 
  491   493     1 
  491   507     1 
  493   494     1 
  493   495     1 
  493   496     1 
  496   497     1 
  496   498     1 
  496   499     1 
  499   500     1 
  499   501     1 
  499   502     1 
  502   503     1 
  502   504     1 
  502   505     1 
  505   506     1 
  505   646     1 
  507   508     1 
  507   509     1 
  509   510     1 
  509   511     1 
  511   512     1 
  511   513     1 
  511   526     1 
  513   514     1 
  513   515     1 
  513   516     1 
  516   517     1 
  516   518     1 
  516   522     1 
  518   519     1 
  518   520     1 
  518   521     1 
  522   523     1 
  522   524     1 
  522   525     1 
  526   527     1 
  526   528     1 
  528   529     1 
  528   530     1 
  530   531     1 
  530   532     1 
  530   545     1 
  532   533     1 
  532   534     1 
  532   535     1 
  535   536     1 
  535   537     1 
  535   541     1 
  537   538     1 
  537   539     1 
  537   540     1 
  541   542     1 
  541   543     1 
  541   544     1 
  545   546     1 
  545   547     1 
  547   548     1 
  547   549     1 
  549   550     1 
  549   551     1 
  549   565     1 
  551   552     1 
  551   553     1 
  551   554     1 
  554   555     1 
  554   556     1 
  554   557     1 
  557   558     1 
  557   559     1 
  557   560     1 
  560   561     1 
  560   562     1 
  560   563     1 
  563   564     1 
  563   747     1 
  565   566     1 
  565   567     1 
  567   568     1 
  567   569     1 
  569   570     1 
  569   571     1 
  569   584     1 
  571   572     1 
  571   573     1 
  571   574     1 
  574   575     1 
  574   576     1 
  574   580     1 
  576   577     1 
  576   578     1 
  576   579     1 
  580   581     1 
  580   582     1 
  580   583     1 
  584   585     1 
  584   586     1 
  586   587     1 
  586   588     1 
  588   589     1 
  588   590     1 
  588   603     1 
  590   591     1 
  590   592     1 
  590   593     1 
  593   594     1 
  593   595     1 
  593   599     1 
  595   596     1 
  595   597     1 
  595   598     1 
  599   600     1 
  599   601     1 
  599   602     1 
  603   604     1 
  605   606     1 
  605   607     1 
  605   608     1 
  605   609     1 
  609   610     1 
  609   611     1 
  609   627     1 
  611   612     1 
  611   613     1 
  611   614     1 
  614   615     1 
  614   616     1 
  614   617     1 
  617   618     1 
  617   619     1 
  617   620     1 
  620   621     1 
  620   622     1 
  620   623     1 
  623   624     1 
  623   625     1 
  623   626     1 
  627   628     1 
  627   629     1 
  629   630     1 
  629   631     1 
  631   632     1 
  631   633     1 
  631   646     1 
  633   634     1 
  633   635     1 
  633   636     1 
  636   637     1 
  636   638     1 
  636   642     1 
  638   639     1 
  638   640     1 
  638   641     1 
  642   643     1 
  642   644     1 
  642   645     1 
  646   647     1 
  648   649     1 
  648   650     1 
  648   651     1 
  648   652     1 
  652   653     1 
  652   654     1 
  652   670     1 
  654   655     1 
  654   656     1 
  654   657     1 
  657   658     1 
  657   659     1 
  657   660     1 
  660   661     1 
  660   662     1 
  660   663     1 
  663   664     1 
  663   665     1 
  663   666     1 
  666   667     1 
  666   668     1 
  666   669     1 
  670   671     1 
  670   672     1 
  672   673     1 
  672   674     1 
  674   675     1 
  674   676     1 
  674   689     1 
  676   677     1 
  676   678     1 
  676   679     1 
  679   680     1 
  679   681     1 
  679   685     1 
  681   682     1 
  681   683     1 
  681   684     1 
  685   686     1 
  685   687     1 
  685   688     1 
  689   690     1 
  689   691     1 
  691   692     1 
  691   693     1 
  693   694     1 
  693   695     1 
  693   709     1 
  695   696     1 
  695   697     1 
  695   698     1 
  698   699     1 
  698   700     1 
  698   701     1 
  701   702     1 
  701   703     1 
  701   704     1 
  704   705     1 
  704   706     1 
  704   707     1 
  707   708     1 
  707   790     1 
  709   710     1 
  709   711     1 
  711   712     1 
  711   713     1 
  713   714     1 
  713   715     1 
  713   728     1 
  715   716     1 
  715   717     1 
  715   718     1 
  718   719     1 
  718   720     1 
  718   724     1 
  720   721     1 
  720   722     1 
  720   723     1 
  724   725     1 
  724   726     1 
  724   727     1 
  728   729     1 
  728   730     1 
  730   731     1 
  730   732     1 
  732   733     1 
  732   734     1 
  732   747     1 
  734   735     1 
  734   736     1 
  734   737     1 
  737   738     1 
  737   739     1 
  737   743     1 
  739   740     1 
  739   741     1 
  739   742     1 
  743   744     1 
  743   745     1 
  743   746     1 
  747   748     1 
  749   750     1 
  749   751     1 
  749   752     1 
  749   753     1 
  753   754     1 
  753   755     1 
  753   771     1 
  755   756     1 
  755   757     1 
  755   758     1 
  758   759     1 
  758   760     1 
  758   761     1 
  761   762     1 
  761   763     1 
  761   764     1 
  764   765     1 
  764   766     1 
  764   767     1 
  767   768     1 
  767   769     1 
  767   770     1 
  771   772     1 
  771   773     1 
  773   774     1 
  773   775     1 
  775   776     1 
  775   777     1 
  775   790     1 
  777   778     1 
  777   779     1 
  777   780     1 
  780   781     1 
  780   782     1 
  780   786     1 
  782   783     1 
  782   784     1 
  782   785     1 
  786   787     1 
  786   788     1 
  786   789     1 
  790   791     1 
  792   793     1 
  792   794     1 
  794   795     1 
  794   796     1 
  794   797     1 
  797   798     1 
  797   799     1 
  797   813     1 
  799   800     1 
  800   801     1 
  800   802     1 
  800   815     1 
  802   803     1 
  802   811     1 
  803   804     1 
  803   805     1 
  805   806     1 
  805   807     1 
  807   808     1 
  807   809     1 
  809   810     1 
  809   811     1 
  811   812     1 
  813   814     1 
  813   815     1 
  813   819     1 
  815   816     1 
  815   817     1 
  817   818     1 
  819   820     1 
  820   821     1 
  820   822     1 
  820   823     1 
  823   824     1 
  824   825     1 
  824   826     1 
  824   827     1 
  827   828     1 
  827   829     1 
  827   843     1 
  829   830     1 
  830   831     1 
  830   832     1 
  830   845     1 
  832   833     1 
  832   841     1 
  833   834     1 
  833   835     1 
  835   836     1 
  835   837     1 
  837   838     1 
  837   839     1 
  839   840     1 
  839   841     1 
  841   842     1 
  843   844     1 
  843   845     1 
  843   849     1 
  845   846     1 
  845   847     1 
  847   848     1 
  849   850     1 
  850   851     1 
  850   852     1 
  850   853     1 
  853   854     1 
  854   855     1 
  854   856     1 
  854   857     1 
  857   858     1 
  857   859     1 
  857   876     1 
  859   860     1 
  860   861     1 
  860   862     1 
  860   878     1 
  862   863     1 
  862   875     1 
  863   864     1 
  863   865     1 
  865   866     1 
  866   867     1 
  866   875     1 
  867   868     1 
  867   871     1 
  868   869     1 
  868   870     1 
  871   872     1 
  872   873     1 
  872   874     1 
  874   875     1 
  876   877     1 
  876   878     1 
  876   882     1 
  878   879     1 
  878   880     1 
  880   881     1 
  882   883     1 
  883   884     1 
  883   885     1 
  883   886     1 
  886   887     1 
  887   888     1 
  887   889     1 
  887   890     1 
  890   891     1 
  890   892     1 
  890   909     1 
  892   893     1 
  893   894     1 
  893   895     1 
  893   911     1 
  895   896     1 
  895   908     1 
  896   897     1 
  896   898     1 
  898   899     1 
  899   900     1 
  899   908     1 
  900   901     1 
  900   904     1 
  901   902     1 
  901   903     1 
  904   905     1 
  905   906     1 
  905   907     1 
  907   908     1 
  909   910     1 
  909   911     1 
  909   915     1 
  911   912     1 
  911   913     1 
  913   914     1 
  915   916     1 
  916   917     1 
  916   918     1 
  916   919     1 
  919   920     1 
  920   921     1 
  920   922     1 
  920   923     1 
  923   924     1 
  923   925     1 
  923   939     1 
  925   926     1 
  926   927     1 
  926   928     1 
  926   941     1 
  928   929     1 
  928   937     1 
  929   930     1 
  929   931     1 
  931   932     1 
  931   933     1 
  933   934     1 
  933   935     1 
  935   936     1 
  935   937     1 
  937   938     1 
  939   940     1 
  939   941     1 
  939   945     1 
  941   942     1 
  941   943     1 
  943   944     1 
  945   946     1 
  946   947     1 
  946   948     1 
  946   949     1 
  949   950     1 
  950   951     1 
  950   952     1 
  950   953     1 
  953   954     1 
  953   955     1 
  953   969     1 
  955   956     1 
  956   957     1 
  956   958     1 
  956   971     1 
  958   959     1 
  958   967     1 
  959   960     1 
  959   961     1 
  961   962     1 
  961   963     1 
  963   964     1 
  963   965     1 
  965   966     1 
  965   967     1 
  967   968     1 
  969   970     1 
  969   971     1 
  969   975     1 
  971   972     1 
  971   973     1 
  973   974     1 
  975   976     1 
  976   977     1 
  976   978     1 
  976   979     1 
  979   980     1 
  980   981     1 
  980   982     1 
  980   983     1 
  983   984     1 
  983   985     1 
  983  1002     1 
  985   986     1 
  986   987     1 
  986   988     1 
  986  1004     1 
  988   989     1 
  988  1001     1 
  989   990     1 
  989   991     1 
  991   992     1 
  992   993     1 
  992  1001     1 
  993   994     1 
  993   997     1 
  994   995     1 
  994   996     1 
  997   998     1 
  998   999     1 
  998  1000     1 
 1000  1001     1 
 1002  1003     1 
 1002  1004     1 
 1002  1008     1 
 1004  1005     1 
 1004  1006     1 
 1006  1007     1 
 1008  1009     1 
 1009  1010     1 
 1009  1011     1 
 1009  1012     1 
 1012  1013     1 
 1013  1014     1 
 1013  1015     1 
 1013  1016     1 
 1016  1017     1 
 1016  1018     1 
 1016  1032     1 
 1018  1019     1 
 1019  1020     1 
 1019  1021     1 
 1019  1034     1 
 1021  1022     1 
 1021  1030     1 
 1022  1023     1 
 1022  1024     1 
 1024  1025     1 
 1024  1026     1 
 1026  1027     1 
 1026  1028     1 
 1028  1029     1 
 1028  1030     1 
 1030  1031     1 
 1032  1033     1 
 1032  1034     1 
 1032  1038     1 
 1034  1035     1 
 1034  1036     1 
 1036  1037     1 
 1038  1039     1 
 1039  1040     1 
 1039  1041     1 
 1039  1042     1 
 1042  1043     1 
 1043  1044     1 
 1043  1045     1 
 1043  1046     1 
 1046  1047     1 
 1046  1048     1 
 1046  1063     1 
 1048  1049     1 
 1049  1050     1 
 1049  1051     1 
 1049  1065     1 
 1051  1052     1 
 1051  1061     1 
 1052  1053     1 
 1052  1054     1 
 1054  1055     1 
 1054  1056     1 
 1056  1057     1 
 1056  1060     1 
 1057  1058     1 
 1057  1059     1 
 1060  1061     1 
 1061  1062     1 
 1063  1064     1 
 1063  1065     1 
 1063  1069     1 
 1065  1066     1 
 1065  1067     1 
 1067  1068     1 
 1069  1070     1 
 1070  1071     1 
 1070  1072     1 
 1070  1073     1 
 1073  1074     1 
 1074  1075     1 
 1074  1076     1 
 1074  1077     1 
 1077  1078     1 
 1077  1079     1 
 1077  1093     1 
 1079  1080     1 
 1080  1081     1 
 1080  1082     1 
 1080  1095     1 
 1082  1083     1 
 1082  1091     1 
 1083  1084     1 
 1083  1085     1 
 1085  1086     1 
 1085  1087     1 
 1087  1088     1 
 1087  1089     1 
 1089  1090     1 
 1089  1091     1 
 1091  1092     1 
 1093  1094     1 
 1093  1095     1 
 1093  1099     1 
 1095  1096     1 
 1095  1097     1 
 1097  1098     1 
 1099  1100     1 
 1100  1101     1 
 1100  1102     1 
 1100  1103     1 
 1103  1104     1 
 1104  1105     1 
 1104  1106     1 
 1104  1107     1 
 1107  1108     1 
 1107  1109     1 
 1107  1126     1 
 1109  1110     1 
 1110  1111     1 
 1110  1112     1 
 1110  1128     1 
 1112  1113     1 
 1112  1125     1 
 1113  1114     1 
 1113  1115     1 
 1115  1116     1 
 1116  1117     1 
 1116  1125     1 
 1117  1118     1 
 1117  1121     1 
 1118  1119     1 
 1118  1120     1 
 1121  1122     1 
 1122  1123     1 
 1122  1124     1 
 1124  1125     1 
 1126  1127     1 
 1126  1128     1 
 1126  1132     1 
 1128  1129     1 
 1128  1130     1 
 1130  1131     1 
 1132  1133     1 
 1133  1134     1 
 1133  1135     1 
 1133  1136     1 
 1136  1137     1 
 1137  1138     1 
 1137  1139     1 
 1137  1140     1 
 1140  1141     1 
 1140  1142     1 
 1140  1156     1 
 1142  1143     1 
 1143  1144     1 
 1143  1145     1 
 1143  1158     1 
 1145  1146     1 
 1145  1154     1 
 1146  1147     1 
 1146  1148     1 
 1148  1149     1 
 1148  1150     1 
 1150  1151     1 
 1150  1152     1 
 1152  1153     1 
 1152  1154     1 
 1154  1155     1 
 1156  1157     1 
 1156  1158     1 
 1156  1162     1 
 1158  1159     1 
 1158  1160     1 
 1160  1161     1 
 1162  1163     1 
 1163  1164     1 
 1163  1165     1 
 1163  1166     1 
 1166  1167     1 
 1167  1168     1 
 1167  1169     1 
 1167  1170     1 
 1170  1171     1 
 1170  1172     1 
 1170  1186     1 
 1172  1173     1 
 1173  1174     1 
 1173  1175     1 
 1173  1188     1 
 1175  1176     1 
 1175  1184     1 
 1176  1177     1 
 1176  1178     1 
 1178  1179     1 
 1178  1180     1 
 1180  1181     1 
 1180  1182     1 
 1182  1183     1 
 1182  1184     1 
 1184  1185     1 
 1186  1187     1 
 1186  1188     1 
 1186  1192     1 
 1188  1189     1 
 1188  1190     1 
 1190  1191     1 
 1192  1193     1 
 1193  1194     1 
 1193  1195     1 
 1193  1196     1 
 1196  1197     1 
 1197  1198     1 
 1197  1199     1 
 1197  1200     1 
 1200  1201     1 
 1200  1202     1 
 1200  1217     1 
 1202  1203     1 
 1203  1204     1 
 1203  1205     1 
 1203  1219     1 
 1205  1206     1 
 1205  1215     1 
 1206  1207     1 
 1206  1208     1 
 1208  1209     1 
 1208  1210     1 
 1210  1211     1 
 1210  1214     1 
 1211  1212     1 
 1211  1213     1 
 1214  1215     1 
 1215  1216     1 
 1217  1218     1 
 1217  1219     1 
 1217  1223     1 
 1219  1220     1 
 1219  1221     1 
 1221  1222     1 
 1223  1224     1 
 1224  1225     1 
 1224  1226     1 
 1224  1227     1 
 1227  1228     1 
 1228  1229     1 
 1228  1230     1 
 1228  1231     1 
 1231  1232     1 
 1231  1233     1 
 1231  1248     1 
 1233  1234     1 
 1234  1235     1 
 1234  1236     1 
 1234  1250     1 
 1236  1237     1 
 1236  1246     1 
 1237  1238     1 
 1237  1239     1 
 1239  1240     1 
 1239  1241     1 
 1241  1242     1 
 1241  1245     1 
 1242  1243     1 
 1242  1244     1 
 1245  1246     1 
 1246  1247     1 
 1248  1249     1 
 1248  1250     1 
 1248  1254     1 
 1250  1251     1 
 1250  1252     1 
 1252  1253     1 
 1254  1255     1 
 1255  1256     1 
 1255  1257     1 
 1255  1258     1 
 1258  1259     1 
 1259  1260     1 
 1259  1261     1 
 1259  1262     1 
 1262  1263     1 
 1262  1264     1 
 1262  1282     1 
 1264  1265     1 
 1265  1266     1 
 1265  1267     1 
 1265  1284     1 
 1267  1268     1 
 1267  1281     1 
 1268  1269     1 
 1268  1270     1 
 1270  1271     1 
 1271  1272     1 
 1271  1281     1 
 1272  1273     1 
 1272  1274     1 
 1274  1275     1 
 1274  1276     1 
 1276  1277     1 
 1276  1280     1 
 1277  1278     1 
 1277  1279     1 
 1280  1281     1 
 1282  1283     1 
 1282  1284     1 
 1282  1288     1 
 1284  1285     1 
 1284  1286     1 
 1286  1287     1 
 1288  1289     1 
 1289  1290     1 
 1289  1291     1 
 1289  1292     1 
 1292  1293     1 
 1293  1294     1 
 1293  1295     1 
 1293  1296     1 
 1296  1297     1 
 1296  1298     1 
 1296  1312     1 
 1298  1299     1 
 1299  1300     1 
 1299  1301     1 
 1299  1314     1 
 1301  1302     1 
 1301  1310     1 
 1302  1303     1 
 1302  1304     1 
 1304  1305     1 
 1304  1306     1 
 1306  1307     1 
 1306  1308     1 
 1308  1309     1 
 1308  1310     1 
 1310  1311     1 
 1312  1313     1 
 1312  1314     1 
 1312  1318     1 
 1314  1315     1 
 1314  1316     1 
 1316  1317     1 
 1318  1319     1 
 1319  1320     1 
 1319  1321     1 
 1319  1322     1 
 1322  1323     1 
 1323  1324     1 
 1323  1325     1 
 1323  1326     1 
 1326  1327     1 
 1326  1328     1 
 1326  1345     1 
 1328  1329     1 
 1329  1330     1 
 1329  1331     1 
 1329  1347     1 
 1331  1332     1 
 1331  1344     1 
 1332  1333     1 
 1332  1334     1 
 1334  1335     1 
 1335  1336     1 
 1335  1344     1 
 1336  1337     1 
 1336  1340     1 
 1337  1338     1 
 1337  1339     1 
 1340  1341     1 
 1341  1342     1 
 1341  1343     1 
 1343  1344     1 
 1345  1346     1 
 1345  1347     1 
 1345  1351     1 
 1347  1348     1 
 1347  1349     1 
 1349  1350     1 
 1351  1352     1 
 1352  1353     1 
 1352  1354     1 
 1352  1355     1 
 1355  1356     1 
 1356  1357     1 
 1356  1358     1 
 1356  1359     1 
 1359  1360     1 
 1359  1361     1 
 1359  1376     1 
 1361  1362     1 
 1362  1363     1 
 1362  1364     1 
 1362  1378     1 
 1364  1365     1 
 1364  1374     1 
 1365  1366     1 
 1365  1367     1 
 1367  1368     1 
 1367  1369     1 
 1369  1370     1 
 1369  1373     1 
 1370  1371     1 
 1370  1372     1 
 1373  1374     1 
 1374  1375     1 
 1376  1377     1 
 1376  1378     1 
 1376  1382     1 
 1378  1379     1 
 1378  1380     1 
 1380  1381     1 
 1382  1383     1 
 1383  1384     1 
 1383  1385     1 
 1383  1386     1 
 1386  1387     1 
 1387  1388     1 
 1387  1389     1 
 1387  1390     1 
 1390  1391     1 
 1390  1392     1 
 1390  1406     1 
 1392  1393     1 
 1393  1394     1 
 1393  1395     1 
 1393  1408     1 
 1395  1396     1 
 1395  1404     1 
 1396  1397     1 
 1396  1398     1 
 1398  1399     1 
 1398  1400     1 
 1400  1401     1 
 1400  1402     1 
 1402  1403     1 
 1402  1404     1 
 1404  1405     1 
 1406  1407     1 
 1406  1408     1 
 1406  1412     1 
 1408  1409     1 
 1408  1410     1 
 1410  1411     1 
 1412  1413     1 
 1413  1414     1 
 1413  1415     1 
 1413  1416     1 
 1416  1417     1 
 1417  1418     1 
 1417  1419     1 
 1417  1420     1 
 1420  1421     1 
 1420  1422     1 
 1420  1436     1 
 1422  1423     1 
 1423  1424     1 
 1423  1425     1 
 1423  1438     1 
 1425  1426     1 
 1425  1434     1 
 1426  1427     1 
 1426  1428     1 
 1428  1429     1 
 1428  1430     1 
 1430  1431     1 
 1430  1432     1 
 1432  1433     1 
 1432  1434     1 
 1434  1435     1 
 1436  1437     1 
 1436  1438     1 
 1436  1442     1 
 1438  1439     1 
 1438  1440     1 
 1440  1441     1 
 1442  1443     1 
 1444  1445     1 
 1444  1446     1 
 1446  1447     1 
 1446  1448     1 
 1446  1449     1 
 1449  1450     1 
 1449  1451     1 
 1449  1469     1 
 1451  1452     1 
 1452  1453     1 
 1452  1454     1 
 1452  1471     1 
 1454  1455     1 
 1454  1468     1 
 1455  1456     1 
 1455  1457     1 
 1457  1458     1 
 1458  1459     1 
 1458  1468     1 
 1459  1460     1 
 1459  1461     1 
 1461  1462     1 
 1461  1463     1 
 1463  1464     1 
 1463  1467     1 
 1464  1465     1 
 1464  1466     1 
 1467  1468     1 
 1469  1470     1 
 1469  1471     1 
 1469  1475     1 
 1471  1472     1 
 1471  1473     1 
 1473  1474     1 
 1475  1476     1 
 1476  1477     1 
 1476  1478     1 
 1476  1479     1 
 1479  1480     1 
 1480  1481     1 
 1480  1482     1 
 1480  1483     1 
 1483  1484     1 
 1483  1485     1 
 1483  1499     1 
 1485  1486     1 
 1486  1487     1 
 1486  1488     1 
 1486  1501     1 
 1488  1489     1 
 1488  1497     1 
 1489  1490     1 
 1489  1491     1 
 1491  1492     1 
 1491  1493     1 
 1493  1494     1 
 1493  1495     1 
 1495  1496     1 
 1495  1497     1 
 1497  1498     1 
 1499  1500     1 
 1499  1501     1 
 1499  1505     1 
 1501  1502     1 
 1501  1503     1 
 1503  1504     1 
 1505  1506     1 
 1506  1507     1 
 1506  1508     1 
 1506  1509     1 
 1509  1510     1 
 1510  1511     1 
 1510  1512     1 
 1510  1513     1 
 1513  1514     1 
 1513  1515     1 
 1513  1532     1 
 1515  1516     1 
 1516  1517     1 
 1516  1518     1 
 1516  1534     1 
 1518  1519     1 
 1518  1531     1 
 1519  1520     1 
 1519  1521     1 
 1521  1522     1 
 1522  1523     1 
 1522  1531     1 
 1523  1524     1 
 1523  1527     1 
 1524  1525     1 
 1524  1526     1 
 1527  1528     1 
 1528  1529     1 
 1528  1530     1 
 1530  1531     1 
 1532  1533     1 
 1532  1534     1 
 1532  1538     1 
 1534  1535     1 
 1534  1536     1 
 1536  1537     1 
 1538  1539     1 
 1539  1540     1 
 1539  1541     1 
 1539  1542     1 
 1542  1543     1 
 1543  1544     1 
 1543  1545     1 
 1543  1546     1 
 1546  1547     1 
 1546  1548     1 
 1546  1563     1 
 1548  1549     1 
 1549  1550     1 
 1549  1551     1 
 1549  1565     1 
 1551  1552     1 
 1551  1561     1 
 1552  1553     1 
 1552  1554     1 
 1554  1555     1 
 1554  1556     1 
 1556  1557     1 
 1556  1560     1 
 1557  1558     1 
 1557  1559     1 
 1560  1561     1 
 1561  1562     1 
 1563  1564     1 
 1563  1565     1 
 1563  1569     1 
 1565  1566     1 
 1565  1567     1 
 1567  1568     1 
 1569  1570     1 
 1570  1571     1 
 1570  1572     1 
 1570  1573     1 
 1573  1574     1 
 1574  1575     1 
 1574  1576     1 
 1574  1577     1 
 1577  1578     1 
 1577  1579     1 
 1577  1597     1 
 1579  1580     1 
 1580  1581     1 
 1580  1582     1 
 1580  1599     1 
 1582  1583     1 
 1582  1596     1 
 1583  1584     1 
 1583  1585     1 
 1585  1586     1 
 1586  1587     1 
 1586  1596     1 
 1587  1588     1 
 1587  1589     1 
 1589  1590     1 
 1589  1591     1 
 1591  1592     1 
 1591  1595     1 
 1592  1593     1 
 1592  1594     1 
 1595  1596     1 
 1597  1598     1 
 1597  1599     1 
 1597  1603     1 
 1599  1600     1 
 1599  1601     1 
 1601  1602     1 
 1603  1604     1 
 1604  1605     1 
 1604  1606     1 
 1604  1607     1 
 1607  1608     1 
 1608  1609     1 
 1608  1610     1 
 1608  1611     1 
 1611  1612     1 
 1611  1613     1 
 1611  1631     1 
 1613  1614     1 
 1614  1615     1 
 1614  1616     1 
 1614  1633     1 
 1616  1617     1 
 1616  1630     1 
 1617  1618     1 
 1617  1619     1 
 1619  1620     1 
 1620  1621     1 
 1620  1630     1 
 1621  1622     1 
 1621  1623     1 
 1623  1624     1 
 1623  1625     1 
 1625  1626     1 
 1625  1629     1 
 1626  1627     1 
 1626  1628     1 
 1629  1630     1 
 1631  1632     1 
 1631  1633     1 
 1631  1637     1 
 1633  1634     1 
 1633  1635     1 
 1635  1636     1 
 1637  1638     1 
 1638  1639     1 
 1638  1640     1 
 1638  1641     1 
 1641  1642     1 
 1642  1643     1 
 1642  1644     1 
 1642  1645     1 
 1645  1646     1 
 1645  1647     1 
 1645  1664     1 
 1647  1648     1 
 1648  1649     1 
 1648  1650     1 
 1648  1666     1 
 1650  1651     1 
 1650  1663     1 
 1651  1652     1 
 1651  1653     1 
 1653  1654     1 
 1654  1655     1 
 1654  1663     1 
 1655  1656     1 
 1655  1659     1 
 1656  1657     1 
 1656  1658     1 
 1659  1660     1 
 1660  1661     1 
 1660  1662     1 
 1662  1663     1 
 1664  1665     1 
 1664  1666     1 
 1664  1670     1 
 1666  1667     1 
 1666  1668     1 
 1668  1669     1 
 1670  1671     1 
 1671  1672     1 
 1671  1673     1 
 1671  1674     1 
 1674  1675     1 
 1675  1676     1 
 1675  1677     1 
 1675  1678     1 
 1678  1679     1 
 1678  1680     1 
 1678  1697     1 
 1680  1681     1 
 1681  1682     1 
 1681  1683     1 
 1681  1699     1 
 1683  1684     1 
 1683  1696     1 
 1684  1685     1 
 1684  1686     1 
 1686  1687     1 
 1687  1688     1 
 1687  1696     1 
 1688  1689     1 
 1688  1692     1 
 1689  1690     1 
 1689  1691     1 
 1692  1693     1 
 1693  1694     1 
 1693  1695     1 
 1695  1696     1 
 1697  1698     1 
 1697  1699     1 
 1697  1703     1 
 1699  1700     1 
 1699  1701     1 
 1701  1702     1 
 1703  1704     1 
 1704  1705     1 
 1704  1706     1 
 1704  1707     1 
 1707  1708     1 
 1708  1709     1 
 1708  1710     1 
 1708  1711     1 
 1711  1712     1 
 1711  1713     1 
 1711  1727     1 
 1713  1714     1 
 1714  1715     1 
 1714  1716     1 
 1714  1729     1 
 1716  1717     1 
 1716  1725     1 
 1717  1718     1 
 1717  1719     1 
 1719  1720     1 
 1719  1721     1 
 1721  1722     1 
 1721  1723     1 
 1723  1724     1 
 1723  1725     1 
 1725  1726     1 
 1727  1728     1 
 1727  1729     1 
 1727  1733     1 
 1729  1730     1 
 1729  1731     1 
 1731  1732     1 
 1733  1734     1 
 1734  1735     1 
 1734  1736     1 
 1734  1737     1 
 1737  1738     1 
 1738  1739     1 
 1738  1740     1 
 1738  1741     1 
 1741  1742     1 
 1741  1743     1 
 1741  1760     1 
 1743  1744     1 
 1744  1745     1 
 1744  1746     1 
 1744  1762     1 
 1746  1747     1 
 1746  1759     1 
 1747  1748     1 
 1747  1749     1 
 1749  1750     1 
 1750  1751     1 
 1750  1759     1 
 1751  1752     1 
 1751  1755     1 
 1752  1753     1 
 1752  1754     1 
 1755  1756     1 
 1756  1757     1 
 1756  1758     1 
 1758  1759     1 
 1760  1761     1 
 1760  1762     1 
 1760  1766     1 
 1762  1763     1 
 1762  1764     1 
 1764  1765     1 
 1766  1767     1 
 1767  1768     1 
 1767  1769     1 
 1767  1770     1 
 1770  1771     1 
 1771  1772     1 
 1771  1773     1 
 1771  1774     1 
 1774  1775     1 
 1774  1776     1 
 1774  1794     1 
 1776  1777     1 
 1777  1778     1 
 1777  1779     1 
 1777  1796     1 
 1779  1780     1 
 1779  1793     1 
 1780  1781     1 
 1780  1782     1 
 1782  1783     1 
 1783  1784     1 
 1783  1793     1 
 1784  1785     1 
 1784  1786     1 
 1786  1787     1 
 1786  1788     1 
 1788  1789     1 
 1788  1792     1 
 1789  1790     1 
 1789  1791     1 
 1792  1793     1 
 1794  1795     1 
 1794  1796     1 
 1794  1800     1 
 1796  1797     1 
 1796  1798     1 
 1798  1799     1 
 1800  1801     1 
 1801  1802     1 
 1801  1803     1 
 1801  1804     1 
 1804  1805     1 
 1805  1806     1 
 1805  1807     1 
 1805  1808     1 
 1808  1809     1 
 1808  1810     1 
 1808  1827     1 
 1810  1811     1 
 1811  1812     1 
 1811  1813     1 
 1811  1829     1 
 1813  1814     1 
 1813  1826     1 
 1814  1815     1 
 1814  1816     1 
 1816  1817     1 
 1817  1818     1 
 1817  1826     1 
 1818  1819     1 
 1818  1822     1 
 1819  1820     1 
 1819  1821     1 
 1822  1823     1 
 1823  1824     1 
 1823  1825     1 
 1825  1826     1 
 1827  1828     1 
 1827  1829     1 
 1827  1833     1 
 1829  1830     1 
 1829  1831     1 
 1831  1832     1 
 1833  1834     1 
 1834  1835     1 
 1834  1836     1 
 1834  1837     1 
 1837  1838     1 
 1838  1839     1 
 1838  1840     1 
 1838  1841     1 
 1841  1842     1 
 1841  1843     1 
 1841  1857     1 
 1843  1844     1 
 1844  1845     1 
 1844  1846     1 
 1844  1859     1 
 1846  1847     1 
 1846  1855     1 
 1847  1848     1 
 1847  1849     1 
 1849  1850     1 
 1849  1851     1 
 1851  1852     1 
 1851  1853     1 
 1853  1854     1 
 1853  1855     1 
 1855  1856     1 
 1857  1858     1 
 1857  1859     1 
 1857  1863     1 
 1859  1860     1 
 1859  1861     1 
 1861  1862     1 
 1863  1864     1 
 1864  1865     1 
 1864  1866     1 
 1864  1867     1 
 1867  1868     1 
 1868  1869     1 
 1868  1870     1 
 1868  1871     1 
 1871  1872     1 
 1871  1873     1 
 1871  1890     1 
 1873  1874     1 
 1874  1875     1 
 1874  1876     1 
 1874  1892     1 
 1876  1877     1 
 1876  1889     1 
 1877  1878     1 
 1877  1879     1 
 1879  1880     1 
 1880  1881     1 
 1880  1889     1 
 1881  1882     1 
 1881  1885     1 
 1882  1883     1 
 1882  1884     1 
 1885  1886     1 
 1886  1887     1 
 1886  1888     1 
 1888  1889     1 
 1890  1891     1 
 1890  1892     1 
 1890  1896     1 
 1892  1893     1 
 1892  1894     1 
 1894  1895     1 
 1896  1897     1 
 1897  1898     1 
 1897  1899     1 
 1897  1900     1 
 1900  1901     1 
 1901  1902     1 
 1901  1903     1 
 1901  1904     1 
 1904  1905     1 
 1904  1906     1 
 1904  1923     1 
 1906  1907     1 
 1907  1908     1 
 1907  1909     1 
 1907  1925     1 
 1909  1910     1 
 1909  1922     1 
 1910  1911     1 
 1910  1912     1 
 1912  1913     1 
 1913  1914     1 
 1913  1922     1 
 1914  1915     1 
 1914  1918     1 
 1915  1916     1 
 1915  1917     1 
 1918  1919     1 
 1919  1920     1 
 1919  1921     1 
 1921  1922     1 
 1923  1924     1 
 1923  1925     1 
 1923  1929     1 
 1925  1926     1 
 1925  1927     1 
 1927  1928     1 
 1929  1930     1 
 1930  1931     1 
 1930  1932     1 
 1930  1933     1 
 1933  1934     1 
 1934  1935     1 
 1934  1936     1 
 1934  1937     1 
 1937  1938     1 
 1937  1939     1 
 1937  1953     1 
 1939  1940     1 
 1940  1941     1 
 1940  1942     1 
 1940  1955     1 
 1942  1943     1 
 1942  1951     1 
 1943  1944     1 
 1943  1945     1 
 1945  1946     1 
 1945  1947     1 
 1947  1948     1 
 1947  1949     1 
 1949  1950     1 
 1949  1951     1 
 1951  1952     1 
 1953  1954     1 
 1953  1955     1 
 1953  1959     1 
 1955  1956     1 
 1955  1957     1 
 1957  1958     1 
 1959  1960     1 
 1960  1961     1 
 1960  1962     1 
 1960  1963     1 
 1963  1964     1 
 1964  1965     1 
 1964  1966     1 
 1964  1967     1 
 1967  1968     1 
 1967  1969     1 
 1967  1983     1 
 1969  1970     1 
 1970  1971     1 
 1970  1972     1 
 1970  1985     1 
 1972  1973     1 
 1972  1981     1 
 1973  1974     1 
 1973  1975     1 
 1975  1976     1 
 1975  1977     1 
 1977  1978     1 
 1977  1979     1 
 1979  1980     1 
 1979  1981     1 
 1981  1982     1 
 1983  1984     1 
 1983  1985     1 
 1983  1989     1 
 1985  1986     1 
 1985  1987     1 
 1987  1988     1 
 1989  1990     1 
 1990  1991     1 
 1990  1992     1 
 1990  1993     1 
 1993  1994     1 
 1994  1995     1 
 1994  1996     1 
 1994  1997     1 
 1997  1998     1 
 1997  1999     1 
 1997  2016     1 
 1999  2000     1 
 2000  2001     1 
 2000  2002     1 
 2000  2018     1 
 2002  2003     1 
 2002  2015     1 
 2003  2004     1 
 2003  2005     1 
 2005  2006     1 
 2006  2007     1 
 2006  2015     1 
 2007  2008     1 
 2007  2011     1 
 2008  2009     1 
 2008  2010     1 
 2011  2012     1 
 2012  2013     1 
 2012  2014     1 
 2014  2015     1 
 2016  2017     1 
 2016  2018     1 
 2016  2022     1 
 2018  2019     1 
 2018  2020     1 
 2020  2021     1 
 2022  2023     1 
 2023  2024     1 
 2023  2025     1 
 2023  2026     1 
 2026  2027     1 
 2027  2028     1 
 2027  2029     1 
 2027  2030     1 
 2030  2031     1 
 2030  2032     1 
 2030  2049     1 
 2032  2033     1 
 2033  2034     1 
 2033  2035     1 
 2033  2051     1 
 2035  2036     1 
 2035  2048     1 
 2036  2037     1 
 2036  2038     1 
 2038  2039     1 
 2039  2040     1 
 2039  2048     1 
 2040  2041     1 
 2040  2044     1 
 2041  2042     1 
 2041  2043     1 
 2044  2045     1 
 2045  2046     1 
 2045  2047     1 
 2047  2048     1 
 2049  2050     1 
 2049  2051     1 
 2049  2055     1 
 2051  2052     1 
 2051  2053     1 
 2053  2054     1 
 2055  2056     1 
 2056  2057     1 
 2056  2058     1 
 2056  2059     1 
 2059  2060     1 
 2060  2061     1 
 2060  2062     1 
 2060  2063     1 
 2063  2064     1 
 2063  2065     1 
 2063  2079     1 
 2065  2066     1 
 2066  2067     1 
 2066  2068     1 
 2066  2081     1 
 2068  2069     1 
 2068  2077     1 
 2069  2070     1 
 2069  2071     1 
 2071  2072     1 
 2071  2073     1 
 2073  2074     1 
 2073  2075     1 
 2075  2076     1 
 2075  2077     1 
 2077  2078     1 
 2079  2080     1 
 2079  2081     1 
 2079  2085     1 
 2081  2082     1 
 2081  2083     1 
 2083  2084     1 
 2085  2086     1 
 2086  2087     1 
 2086  2088     1 
 2086  2089     1 
 2089  2090     1 
 2090  2091     1 
 2090  2092     1 
 2090  2093     1 
 2093  2094     1 
 2093  2095     1 
 2093  2109     1 
 2095  2096     1 
 2096  2097     1 
 2096  2098     1 
 2096  2111     1 
 2098  2099     1 
 2098  2107     1 
 2099  2100     1 
 2099  2101     1 
 2101  2102     1 
 2101  2103     1 
 2103  2104     1 
 2103  2105     1 
 2105  2106     1 
 2105  2107     1 
 2107  2108     1 
 2109  2110     1 
 2109  2111     1 
 2109  2115     1 
 2111  2112     1 
 2111  2113     1 
 2113  2114     1 
 2115  2116     1 

[ pairs ]
;  ai    aj funct            c0            c1            c2            c3
    1     8     1 
    1     9     1 
    1    10     1 
    1    24     1 
    1    25     1 
    2     6     1 
    2     7     1 
    2    23     1 
    3     6     1 
    3     7     1 
    3    23     1 
    4     6     1 
    4     7     1 
    4    23     1 
    5    11     1 
    5    12     1 
    5    13     1 
    5    26     1 
    5    27     1 
    6     8     1 
    6     9     1 
    6    10     1 
    6    24     1 
    6    25     1 
    7    14     1 
    7    15     1 
    7    16     1 
    7    24     1 
    7    25     1 
    8    11     1 
    8    12     1 
    8    13     1 
    8    23     1 
    9    11     1 
    9    12     1 
    9    13     1 
    9    23     1 
   10    17     1 
   10    18     1 
   10    19     1 
   10    23     1 
   11    14     1 
   11    15     1 
   11    16     1 
   12    14     1 
   12    15     1 
   12    16     1 
   13    20     1 
   13    21     1 
   13    22     1 
   14    17     1 
   14    18     1 
   14    19     1 
   15    17     1 
   15    18     1 
   15    19     1 
   17    20     1 
   17    21     1 
   17    22     1 
   18    20     1 
   18    21     1 
   18    22     1 
   23    28     1 
   23    29     1 
   23    42     1 
   24    26     1 
   24    27     1 
   25    30     1 
   25    31     1 
   25    32     1 
   25    43     1 
   25    44     1 
   26    28     1 
   26    29     1 
   26    42     1 
   27    33     1 
   27    34     1 
   27    38     1 
   27    45     1 
   27    46     1 
   28    30     1 
   28    31     1 
   28    32     1 
   28    43     1 
   28    44     1 
   29    35     1 
   29    36     1 
   29    37     1 
   29    39     1 
   29    40     1 
   29    41     1 
   29    43     1 
   29    44     1 
   30    33     1 
   30    34     1 
   30    38     1 
   30    42     1 
   31    33     1 
   31    34     1 
   31    38     1 
   31    42     1 
   32    42     1 
   33    35     1 
   33    36     1 
   33    37     1 
   33    39     1 
   33    40     1 
   33    41     1 
   34    39     1 
   34    40     1 
   34    41     1 
   35    38     1 
   36    38     1 
   37    38     1 
   42    47     1 
   42    48     1 
   42    62     1 
   43    45     1 
   43    46     1 
   44    49     1 
   44    50     1 
   44    51     1 
   44    63     1 
   44    64     1 
   45    47     1 
   45    48     1 
   45    62     1 
   46    52     1 
   46    53     1 
   46    54     1 
   46    65     1 
   46    66     1 
   47    49     1 
   47    50     1 
   47    51     1 
   47    63     1 
   47    64     1 
   48    55     1 
   48    56     1 
   48    57     1 
   48    63     1 
   48    64     1 
   49    52     1 
   49    53     1 
   49    54     1 
   49    62     1 
   50    52     1 
   50    53     1 
   50    54     1 
   50    62     1 
   51    58     1 
   51    59     1 
   51    60     1 
   51    62     1 
   52    55     1 
   52    56     1 
   52    57     1 
   53    55     1 
   53    56     1 
   53    57     1 
   54    61     1 
   54   300     1 
   55    58     1 
   55    59     1 
   55    60     1 
   56    58     1 
   56    59     1 
   56    60     1 
   57   285     1 
   57   301     1 
   58    61     1 
   58   300     1 
   59    61     1 
   59   300     1 
   60   283     1 
   60   286     1 
   60   287     1 
   61   285     1 
   61   301     1 
   62    67     1 
   62    68     1 
   62    81     1 
   63    65     1 
   63    66     1 
   64    69     1 
   64    70     1 
   64    71     1 
   64    82     1 
   64    83     1 
   65    67     1 
   65    68     1 
   65    81     1 
   66    72     1 
   66    73     1 
   66    77     1 
   66    84     1 
   66    85     1 
   67    69     1 
   67    70     1 
   67    71     1 
   67    82     1 
   67    83     1 
   68    74     1 
   68    75     1 
   68    76     1 
   68    78     1 
   68    79     1 
   68    80     1 
   68    82     1 
   68    83     1 
   69    72     1 
   69    73     1 
   69    77     1 
   69    81     1 
   70    72     1 
   70    73     1 
   70    77     1 
   70    81     1 
   71    81     1 
   72    74     1 
   72    75     1 
   72    76     1 
   72    78     1 
   72    79     1 
   72    80     1 
   73    78     1 
   73    79     1 
   73    80     1 
   74    77     1 
   75    77     1 
   76    77     1 
   81    86     1 
   81    87     1 
   81   100     1 
   82    84     1 
   82    85     1 
   83    88     1 
   83    89     1 
   83    90     1 
   83   101     1 
   83   102     1 
   84    86     1 
   84    87     1 
   84   100     1 
   85    91     1 
   85    92     1 
   85    96     1 
   85   103     1 
   85   104     1 
   86    88     1 
   86    89     1 
   86    90     1 
   86   101     1 
   86   102     1 
   87    93     1 
   87    94     1 
   87    95     1 
   87    97     1 
   87    98     1 
   87    99     1 
   87   101     1 
   87   102     1 
   88    91     1 
   88    92     1 
   88    96     1 
   88   100     1 
   89    91     1 
   89    92     1 
   89    96     1 
   89   100     1 
   90   100     1 
   91    93     1 
   91    94     1 
   91    95     1 
   91    97     1 
   91    98     1 
   91    99     1 
   92    97     1 
   92    98     1 
   92    99     1 
   93    96     1 
   94    96     1 
   95    96     1 
  100   105     1 
  100   106     1 
  100   120     1 
  101   103     1 
  101   104     1 
  102   107     1 
  102   108     1 
  102   109     1 
  102   121     1 
  102   122     1 
  103   105     1 
  103   106     1 
  103   120     1 
  104   110     1 
  104   111     1 
  104   112     1 
  104   123     1 
  104   124     1 
  105   107     1 
  105   108     1 
  105   109     1 
  105   121     1 
  105   122     1 
  106   113     1 
  106   114     1 
  106   115     1 
  106   121     1 
  106   122     1 
  107   110     1 
  107   111     1 
  107   112     1 
  107   120     1 
  108   110     1 
  108   111     1 
  108   112     1 
  108   120     1 
  109   116     1 
  109   117     1 
  109   118     1 
  109   120     1 
  110   113     1 
  110   114     1 
  110   115     1 
  111   113     1 
  111   114     1 
  111   115     1 
  112   119     1 
  112   401     1 
  113   116     1 
  113   117     1 
  113   118     1 
  114   116     1 
  114   117     1 
  114   118     1 
  115   386     1 
  115   402     1 
  116   119     1 
  116   401     1 
  117   119     1 
  117   401     1 
  118   384     1 
  118   387     1 
  118   388     1 
  119   386     1 
  119   402     1 
  120   125     1 
  120   126     1 
  120   139     1 
  121   123     1 
  121   124     1 
  122   127     1 
  122   128     1 
  122   129     1 
  122   140     1 
  122   141     1 
  123   125     1 
  123   126     1 
  123   139     1 
  124   130     1 
  124   131     1 
  124   135     1 
  124   142     1 
  124   143     1 
  125   127     1 
  125   128     1 
  125   129     1 
  125   140     1 
  125   141     1 
  126   132     1 
  126   133     1 
  126   134     1 
  126   136     1 
  126   137     1 
  126   138     1 
  126   140     1 
  126   141     1 
  127   130     1 
  127   131     1 
  127   135     1 
  127   139     1 
  128   130     1 
  128   131     1 
  128   135     1 
  128   139     1 
  129   139     1 
  130   132     1 
  130   133     1 
  130   134     1 
  130   136     1 
  130   137     1 
  130   138     1 
  131   136     1 
  131   137     1 
  131   138     1 
  132   135     1 
  133   135     1 
  134   135     1 
  139   144     1 
  139   145     1 
  139   158     1 
  140   142     1 
  140   143     1 
  141   146     1 
  141   147     1 
  141   148     1 
  141   159     1 
  141   160     1 
  142   144     1 
  142   145     1 
  142   158     1 
  143   149     1 
  143   150     1 
  143   154     1 
  143   161     1 
  143   162     1 
  144   146     1 
  144   147     1 
  144   148     1 
  144   159     1 
  144   160     1 
  145   151     1 
  145   152     1 
  145   153     1 
  145   155     1 
  145   156     1 
  145   157     1 
  145   159     1 
  145   160     1 
  146   149     1 
  146   150     1 
  146   154     1 
  146   158     1 
  147   149     1 
  147   150     1 
  147   154     1 
  147   158     1 
  148   158     1 
  149   151     1 
  149   152     1 
  149   153     1 
  149   155     1 
  149   156     1 
  149   157     1 
  150   155     1 
  150   156     1 
  150   157     1 
  151   154     1 
  152   154     1 
  153   154     1 
  158   163     1 
  158   164     1 
  158   178     1 
  159   161     1 
  159   162     1 
  160   165     1 
  160   166     1 
  160   167     1 
  160   179     1 
  160   180     1 
  161   163     1 
  161   164     1 
  161   178     1 
  162   168     1 
  162   169     1 
  162   170     1 
  162   181     1 
  162   182     1 
  163   165     1 
  163   166     1 
  163   167     1 
  163   179     1 
  163   180     1 
  164   171     1 
  164   172     1 
  164   173     1 
  164   179     1 
  164   180     1 
  165   168     1 
  165   169     1 
  165   170     1 
  165   178     1 
  166   168     1 
  166   169     1 
  166   170     1 
  166   178     1 
  167   174     1 
  167   175     1 
  167   176     1 
  167   178     1 
  168   171     1 
  168   172     1 
  168   173     1 
  169   171     1 
  169   172     1 
  169   173     1 
  170   177     1 
  170   603     1 
  171   174     1 
  171   175     1 
  171   176     1 
  172   174     1 
  172   175     1 
  172   176     1 
  173   588     1 
  173   604     1 
  174   177     1 
  174   603     1 
  175   177     1 
  175   603     1 
  176   586     1 
  176   589     1 
  176   590     1 
  177   588     1 
  177   604     1 
  178   183     1 
  178   184     1 
  178   197     1 
  179   181     1 
  179   182     1 
  180   185     1 
  180   186     1 
  180   187     1 
  180   198     1 
  180   199     1 
  181   183     1 
  181   184     1 
  181   197     1 
  182   188     1 
  182   189     1 
  182   193     1 
  182   200     1 
  182   201     1 
  183   185     1 
  183   186     1 
  183   187     1 
  183   198     1 
  183   199     1 
  184   190     1 
  184   191     1 
  184   192     1 
  184   194     1 
  184   195     1 
  184   196     1 
  184   198     1 
  184   199     1 
  185   188     1 
  185   189     1 
  185   193     1 
  185   197     1 
  186   188     1 
  186   189     1 
  186   193     1 
  186   197     1 
  187   197     1 
  188   190     1 
  188   191     1 
  188   192     1 
  188   194     1 
  188   195     1 
  188   196     1 
  189   194     1 
  189   195     1 
  189   196     1 
  190   193     1 
  191   193     1 
  192   193     1 
  197   202     1 
  197   203     1 
  197   216     1 
  198   200     1 
  198   201     1 
  199   204     1 
  199   205     1 
  199   206     1 
  199   217     1 
  199   218     1 
  200   202     1 
  200   203     1 
  200   216     1 
  201   207     1 
  201   208     1 
  201   212     1 
  201   219     1 
  201   220     1 
  202   204     1 
  202   205     1 
  202   206     1 
  202   217     1 
  202   218     1 
  203   209     1 
  203   210     1 
  203   211     1 
  203   213     1 
  203   214     1 
  203   215     1 
  203   217     1 
  203   218     1 
  204   207     1 
  204   208     1 
  204   212     1 
  204   216     1 
  205   207     1 
  205   208     1 
  205   212     1 
  205   216     1 
  206   216     1 
  207   209     1 
  207   210     1 
  207   211     1 
  207   213     1 
  207   214     1 
  207   215     1 
  208   213     1 
  208   214     1 
  208   215     1 
  209   212     1 
  210   212     1 
  211   212     1 
  216   221     1 
  216   222     1 
  216   235     1 
  217   219     1 
  217   220     1 
  218   223     1 
  218   224     1 
  218   225     1 
  218   236     1 
  218   237     1 
  219   221     1 
  219   222     1 
  219   235     1 
  220   226     1 
  220   227     1 
  220   231     1 
  220   238     1 
  220   239     1 
  221   223     1 
  221   224     1 
  221   225     1 
  221   236     1 
  221   237     1 
  222   228     1 
  222   229     1 
  222   230     1 
  222   232     1 
  222   233     1 
  222   234     1 
  222   236     1 
  222   237     1 
  223   226     1 
  223   227     1 
  223   231     1 
  223   235     1 
  224   226     1 
  224   227     1 
  224   231     1 
  224   235     1 
  225   235     1 
  226   228     1 
  226   229     1 
  226   230     1 
  226   232     1 
  226   233     1 
  226   234     1 
  227   232     1 
  227   233     1 
  227   234     1 
  228   231     1 
  229   231     1 
  230   231     1 
  235   240     1 
  235   241     1 
  235   254     1 
  236   238     1 
  236   239     1 
  237   242     1 
  237   243     1 
  237   244     1 
  237   255     1 
  237   256     1 
  238   240     1 
  238   241     1 
  238   254     1 
  239   245     1 
  239   246     1 
  239   250     1 
  239   257     1 
  239   258     1 
  240   242     1 
  240   243     1 
  240   244     1 
  240   255     1 
  240   256     1 
  241   247     1 
  241   248     1 
  241   249     1 
  241   251     1 
  241   252     1 
  241   253     1 
  241   255     1 
  241   256     1 
  242   245     1 
  242   246     1 
  242   250     1 
  242   254     1 
  243   245     1 
  243   246     1 
  243   250     1 
  243   254     1 
  244   254     1 
  245   247     1 
  245   248     1 
  245   249     1 
  245   251     1 
  245   252     1 
  245   253     1 
  246   251     1 
  246   252     1 
  246   253     1 
  247   250     1 
  248   250     1 
  249   250     1 
  255   257     1 
  255   258     1 
  259   266     1 
  259   267     1 
  259   268     1 
  259   282     1 
  259   283     1 
  260   264     1 
  260   265     1 
  260   281     1 
  261   264     1 
  261   265     1 
  261   281     1 
  262   264     1 
  262   265     1 
  262   281     1 
  263   269     1 
  263   270     1 
  263   271     1 
  263   284     1 
  263   285     1 
  264   266     1 
  264   267     1 
  264   268     1 
  264   282     1 
  264   283     1 
  265   272     1 
  265   273     1 
  265   274     1 
  265   282     1 
  265   283     1 
  266   269     1 
  266   270     1 
  266   271     1 
  266   281     1 
  267   269     1 
  267   270     1 
  267   271     1 
  267   281     1 
  268   275     1 
  268   276     1 
  268   277     1 
  268   281     1 
  269   272     1 
  269   273     1 
  269   274     1 
  270   272     1 
  270   273     1 
  270   274     1 
  271   278     1 
  271   279     1 
  271   280     1 
  272   275     1 
  272   276     1 
  272   277     1 
  273   275     1 
  273   276     1 
  273   277     1 
  275   278     1 
  275   279     1 
  275   280     1 
  276   278     1 
  276   279     1 
  276   280     1 
  281   286     1 
  281   287     1 
  281   300     1 
  282   284     1 
  282   285     1 
  283   288     1 
  283   289     1 
  283   290     1 
  283   301     1 
  284   286     1 
  284   287     1 
  284   300     1 
  285   291     1 
  285   292     1 
  285   296     1 
  286   288     1 
  286   289     1 
  286   290     1 
  286   301     1 
  287   293     1 
  287   294     1 
  287   295     1 
  287   297     1 
  287   298     1 
  287   299     1 
  287   301     1 
  288   291     1 
  288   292     1 
  288   296     1 
  288   300     1 
  289   291     1 
  289   292     1 
  289   296     1 
  289   300     1 
  290   300     1 
  291   293     1 
  291   294     1 
  291   295     1 
  291   297     1 
  291   298     1 
  291   299     1 
  292   297     1 
  292   298     1 
  292   299     1 
  293   296     1 
  294   296     1 
  295   296     1 
  302   309     1 
  302   310     1 
  302   311     1 
  302   325     1 
  302   326     1 
  303   307     1 
  303   308     1 
  303   324     1 
  304   307     1 
  304   308     1 
  304   324     1 
  305   307     1 
  305   308     1 
  305   324     1 
  306   312     1 
  306   313     1 
  306   314     1 
  306   327     1 
  306   328     1 
  307   309     1 
  307   310     1 
  307   311     1 
  307   325     1 
  307   326     1 
  308   315     1 
  308   316     1 
  308   317     1 
  308   325     1 
  308   326     1 
  309   312     1 
  309   313     1 
  309   314     1 
  309   324     1 
  310   312     1 
  310   313     1 
  310   314     1 
  310   324     1 
  311   318     1 
  311   319     1 
  311   320     1 
  311   324     1 
  312   315     1 
  312   316     1 
  312   317     1 
  313   315     1 
  313   316     1 
  313   317     1 
  314   321     1 
  314   322     1 
  314   323     1 
  315   318     1 
  315   319     1 
  315   320     1 
  316   318     1 
  316   319     1 
  316   320     1 
  318   321     1 
  318   322     1 
  318   323     1 
  319   321     1 
  319   322     1 
  319   323     1 
  324   329     1 
  324   330     1 
  324   343     1 
  325   327     1 
  325   328     1 
  326   331     1 
  326   332     1 
  326   333     1 
  326   344     1 
  326   345     1 
  327   329     1 
  327   330     1 
  327   343     1 
  328   334     1 
  328   335     1 
  328   339     1 
  328   346     1 
  328   347     1 
  329   331     1 
  329   332     1 
  329   333     1 
  329   344     1 
  329   345     1 
  330   336     1 
  330   337     1 
  330   338     1 
  330   340     1 
  330   341     1 
  330   342     1 
  330   344     1 
  330   345     1 
  331   334     1 
  331   335     1 
  331   339     1 
  331   343     1 
  332   334     1 
  332   335     1 
  332   339     1 
  332   343     1 
  333   343     1 
  334   336     1 
  334   337     1 
  334   338     1 
  334   340     1 
  334   341     1 
  334   342     1 
  335   340     1 
  335   341     1 
  335   342     1 
  336   339     1 
  337   339     1 
  338   339     1 
  343   348     1 
  343   349     1 
  343   363     1 
  344   346     1 
  344   347     1 
  345   350     1 
  345   351     1 
  345   352     1 
  345   364     1 
  345   365     1 
  346   348     1 
  346   349     1 
  346   363     1 
  347   353     1 
  347   354     1 
  347   355     1 
  347   366     1 
  347   367     1 
  348   350     1 
  348   351     1 
  348   352     1 
  348   364     1 
  348   365     1 
  349   356     1 
  349   357     1 
  349   358     1 
  349   364     1 
  349   365     1 
  350   353     1 
  350   354     1 
  350   355     1 
  350   363     1 
  351   353     1 
  351   354     1 
  351   355     1 
  351   363     1 
  352   359     1 
  352   360     1 
  352   361     1 
  352   363     1 
  353   356     1 
  353   357     1 
  353   358     1 
  354   356     1 
  354   357     1 
  354   358     1 
  355   362     1 
  355   444     1 
  356   359     1 
  356   360     1 
  356   361     1 
  357   359     1 
  357   360     1 
  357   361     1 
  358   429     1 
  358   445     1 
  359   362     1 
  359   444     1 
  360   362     1 
  360   444     1 
  361   427     1 
  361   430     1 
  361   431     1 
  362   429     1 
  362   445     1 
  363   368     1 
  363   369     1 
  363   382     1 
  364   366     1 
  364   367     1 
  365   370     1 
  365   371     1 
  365   372     1 
  365   383     1 
  365   384     1 
  366   368     1 
  366   369     1 
  366   382     1 
  367   373     1 
  367   374     1 
  367   378     1 
  367   385     1 
  367   386     1 
  368   370     1 
  368   371     1 
  368   372     1 
  368   383     1 
  368   384     1 
  369   375     1 
  369   376     1 
  369   377     1 
  369   379     1 
  369   380     1 
  369   381     1 
  369   383     1 
  369   384     1 
  370   373     1 
  370   374     1 
  370   378     1 
  370   382     1 
  371   373     1 
  371   374     1 
  371   378     1 
  371   382     1 
  372   382     1 
  373   375     1 
  373   376     1 
  373   377     1 
  373   379     1 
  373   380     1 
  373   381     1 
  374   379     1 
  374   380     1 
  374   381     1 
  375   378     1 
  376   378     1 
  377   378     1 
  382   387     1 
  382   388     1 
  382   401     1 
  383   385     1 
  383   386     1 
  384   389     1 
  384   390     1 
  384   391     1 
  384   402     1 
  385   387     1 
  385   388     1 
  385   401     1 
  386   392     1 
  386   393     1 
  386   397     1 
  387   389     1 
  387   390     1 
  387   391     1 
  387   402     1 
  388   394     1 
  388   395     1 
  388   396     1 
  388   398     1 
  388   399     1 
  388   400     1 
  388   402     1 
  389   392     1 
  389   393     1 
  389   397     1 
  389   401     1 
  390   392     1 
  390   393     1 
  390   397     1 
  390   401     1 
  391   401     1 
  392   394     1 
  392   395     1 
  392   396     1 
  392   398     1 
  392   399     1 
  392   400     1 
  393   398     1 
  393   399     1 
  393   400     1 
  394   397     1 
  395   397     1 
  396   397     1 
  403   410     1 
  403   411     1 
  403   412     1 
  403   426     1 
  403   427     1 
  404   408     1 
  404   409     1 
  404   425     1 
  405   408     1 
  405   409     1 
  405   425     1 
  406   408     1 
  406   409     1 
  406   425     1 
  407   413     1 
  407   414     1 
  407   415     1 
  407   428     1 
  407   429     1 
  408   410     1 
  408   411     1 
  408   412     1 
  408   426     1 
  408   427     1 
  409   416     1 
  409   417     1 
  409   418     1 
  409   426     1 
  409   427     1 
  410   413     1 
  410   414     1 
  410   415     1 
  410   425     1 
  411   413     1 
  411   414     1 
  411   415     1 
  411   425     1 
  412   419     1 
  412   420     1 
  412   421     1 
  412   425     1 
  413   416     1 
  413   417     1 
  413   418     1 
  414   416     1 
  414   417     1 
  414   418     1 
  415   422     1 
  415   423     1 
  415   424     1 
  416   419     1 
  416   420     1 
  416   421     1 
  417   419     1 
  417   420     1 
  417   421     1 
  419   422     1 
  419   423     1 
  419   424     1 
  420   422     1 
  420   423     1 
  420   424     1 
  425   430     1 
  425   431     1 
  425   444     1 
  426   428     1 
  426   429     1 
  427   432     1 
  427   433     1 
  427   434     1 
  427   445     1 
  428   430     1 
  428   431     1 
  428   444     1 
  429   435     1 
  429   436     1 
  429   440     1 
  430   432     1 
  430   433     1 
  430   434     1 
  430   445     1 
  431   437     1 
  431   438     1 
  431   439     1 
  431   441     1 
  431   442     1 
  431   443     1 
  431   445     1 
  432   435     1 
  432   436     1 
  432   440     1 
  432   444     1 
  433   435     1 
  433   436     1 
  433   440     1 
  433   444     1 
  434   444     1 
  435   437     1 
  435   438     1 
  435   439     1 
  435   441     1 
  435   442     1 
  435   443     1 
  436   441     1 
  436   442     1 
  436   443     1 
  437   440     1 
  438   440     1 
  439   440     1 
  446   453     1 
  446   454     1 
  446   455     1 
  446   469     1 
  446   470     1 
  447   451     1 
  447   452     1 
  447   468     1 
  448   451     1 
  448   452     1 
  448   468     1 
  449   451     1 
  449   452     1 
  449   468     1 
  450   456     1 
  450   457     1 
  450   458     1 
  450   471     1 
  450   472     1 
  451   453     1 
  451   454     1 
  451   455     1 
  451   469     1 
  451   470     1 
  452   459     1 
  452   460     1 
  452   461     1 
  452   469     1 
  452   470     1 
  453   456     1 
  453   457     1 
  453   458     1 
  453   468     1 
  454   456     1 
  454   457     1 
  454   458     1 
  454   468     1 
  455   462     1 
  455   463     1 
  455   464     1 
  455   468     1 
  456   459     1 
  456   460     1 
  456   461     1 
  457   459     1 
  457   460     1 
  457   461     1 
  458   465     1 
  458   466     1 
  458   467     1 
  459   462     1 
  459   463     1 
  459   464     1 
  460   462     1 
  460   463     1 
  460   464     1 
  462   465     1 
  462   466     1 
  462   467     1 
  463   465     1 
  463   466     1 
  463   467     1 
  468   473     1 
  468   474     1 
  468   487     1 
  469   471     1 
  469   472     1 
  470   475     1 
  470   476     1 
  470   477     1 
  470   488     1 
  470   489     1 
  471   473     1 
  471   474     1 
  471   487     1 
  472   478     1 
  472   479     1 
  472   483     1 
  472   490     1 
  472   491     1 
  473   475     1 
  473   476     1 
  473   477     1 
  473   488     1 
  473   489     1 
  474   480     1 
  474   481     1 
  474   482     1 
  474   484     1 
  474   485     1 
  474   486     1 
  474   488     1 
  474   489     1 
  475   478     1 
  475   479     1 
  475   483     1 
  475   487     1 
  476   478     1 
  476   479     1 
  476   483     1 
  476   487     1 
  477   487     1 
  478   480     1 
  478   481     1 
  478   482     1 
  478   484     1 
  478   485     1 
  478   486     1 
  479   484     1 
  479   485     1 
  479   486     1 
  480   483     1 
  481   483     1 
  482   483     1 
  487   492     1 
  487   493     1 
  487   507     1 
  488   490     1 
  488   491     1 
  489   494     1 
  489   495     1 
  489   496     1 
  489   508     1 
  489   509     1 
  490   492     1 
  490   493     1 
  490   507     1 
  491   497     1 
  491   498     1 
  491   499     1 
  491   510     1 
  491   511     1 
  492   494     1 
  492   495     1 
  492   496     1 
  492   508     1 
  492   509     1 
  493   500     1 
  493   501     1 
  493   502     1 
  493   508     1 
  493   509     1 
  494   497     1 
  494   498     1 
  494   499     1 
  494   507     1 
  495   497     1 
  495   498     1 
  495   499     1 
  495   507     1 
  496   503     1 
  496   504     1 
  496   505     1 
  496   507     1 
  497   500     1 
  497   501     1 
  497   502     1 
  498   500     1 
  498   501     1 
  498   502     1 
  499   506     1 
  499   646     1 
  500   503     1 
  500   504     1 
  500   505     1 
  501   503     1 
  501   504     1 
  501   505     1 
  502   631     1 
  502   647     1 
  503   506     1 
  503   646     1 
  504   506     1 
  504   646     1 
  505   629     1 
  505   632     1 
  505   633     1 
  506   631     1 
  506   647     1 
  507   512     1 
  507   513     1 
  507   526     1 
  508   510     1 
  508   511     1 
  509   514     1 
  509   515     1 
  509   516     1 
  509   527     1 
  509   528     1 
  510   512     1 
  510   513     1 
  510   526     1 
  511   517     1 
  511   518     1 
  511   522     1 
  511   529     1 
  511   530     1 
  512   514     1 
  512   515     1 
  512   516     1 
  512   527     1 
  512   528     1 
  513   519     1 
  513   520     1 
  513   521     1 
  513   523     1 
  513   524     1 
  513   525     1 
  513   527     1 
  513   528     1 
  514   517     1 
  514   518     1 
  514   522     1 
  514   526     1 
  515   517     1 
  515   518     1 
  515   522     1 
  515   526     1 
  516   526     1 
  517   519     1 
  517   520     1 
  517   521     1 
  517   523     1 
  517   524     1 
  517   525     1 
  518   523     1 
  518   524     1 
  518   525     1 
  519   522     1 
  520   522     1 
  521   522     1 
  526   531     1 
  526   532     1 
  526   545     1 
  527   529     1 
  527   530     1 
  528   533     1 
  528   534     1 
  528   535     1 
  528   546     1 
  528   547     1 
  529   531     1 
  529   532     1 
  529   545     1 
  530   536     1 
  530   537     1 
  530   541     1 
  530   548     1 
  530   549     1 
  531   533     1 
  531   534     1 
  531   535     1 
  531   546     1 
  531   547     1 
  532   538     1 
  532   539     1 
  532   540     1 
  532   542     1 
  532   543     1 
  532   544     1 
  532   546     1 
  532   547     1 
  533   536     1 
  533   537     1 
  533   541     1 
  533   545     1 
  534   536     1 
  534   537     1 
  534   541     1 
  534   545     1 
  535   545     1 
  536   538     1 
  536   539     1 
  536   540     1 
  536   542     1 
  536   543     1 
  536   544     1 
  537   542     1 
  537   543     1 
  537   544     1 
  538   541     1 
  539   541     1 
  540   541     1 
  545   550     1 
  545   551     1 
  545   565     1 
  546   548     1 
  546   549     1 
  547   552     1 
  547   553     1 
  547   554     1 
  547   566     1 
  547   567     1 
  548   550     1 
  548   551     1 
  548   565     1 
  549   555     1 
  549   556     1 
  549   557     1 
  549   568     1 
  549   569     1 
  550   552     1 
  550   553     1 
  550   554     1 
  550   566     1 
  550   567     1 
  551   558     1 
  551   559     1 
  551   560     1 
  551   566     1 
  551   567     1 
  552   555     1 
  552   556     1 
  552   557     1 
  552   565     1 
  553   555     1 
  553   556     1 
  553   557     1 
  553   565     1 
  554   561     1 
  554   562     1 
  554   563     1 
  554   565     1 
  555   558     1 
  555   559     1 
  555   560     1 
  556   558     1 
  556   559     1 
  556   560     1 
  557   564     1 
  557   747     1 
  558   561     1 
  558   562     1 
  558   563     1 
  559   561     1 
  559   562     1 
  559   563     1 
  560   732     1 
  560   748     1 
  561   564     1 
  561   747     1 
  562   564     1 
  562   747     1 
  563   730     1 
  563   733     1 
  563   734     1 
  564   732     1 
  564   748     1 
  565   570     1 
  565   571     1 
  565   584     1 
  566   568     1 
  566   569     1 
  567   572     1 
  567   573     1 
  567   574     1 
  567   585     1 
  567   586     1 
  568   570     1 
  568   571     1 
  568   584     1 
  569   575     1 
  569   576     1 
  569   580     1 
  569   587     1 
  569   588     1 
  570   572     1 
  570   573     1 
  570   574     1 
  570   585     1 
  570   586     1 
  571   577     1 
  571   578     1 
  571   579     1 
  571   581     1 
  571   582     1 
  571   583     1 
  571   585     1 
  571   586     1 
  572   575     1 
  572   576     1 
  572   580     1 
  572   584     1 
  573   575     1 
  573   576     1 
  573   580     1 
  573   584     1 
  574   584     1 
  575   577     1 
  575   578     1 
  575   579     1 
  575   581     1 
  575   582     1 
  575   583     1 
  576   581     1 
  576   582     1 
  576   583     1 
  577   580     1 
  578   580     1 
  579   580     1 
  584   589     1 
  584   590     1 
  584   603     1 
  585   587     1 
  585   588     1 
  586   591     1 
  586   592     1 
  586   593     1 
  586   604     1 
  587   589     1 
  587   590     1 
  587   603     1 
  588   594     1 
  588   595     1 
  588   599     1 
  589   591     1 
  589   592     1 
  589   593     1 
  589   604     1 
  590   596     1 
  590   597     1 
  590   598     1 
  590   600     1 
  590   601     1 
  590   602     1 
  590   604     1 
  591   594     1 
  591   595     1 
  591   599     1 
  591   603     1 
  592   594     1 
  592   595     1 
  592   599     1 
  592   603     1 
  593   603     1 
  594   596     1 
  594   597     1 
  594   598     1 
  594   600     1 
  594   601     1 
  594   602     1 
  595   600     1 
  595   601     1 
  595   602     1 
  596   599     1 
  597   599     1 
  598   599     1 
  605   612     1 
  605   613     1 
  605   614     1 
  605   628     1 
  605   629     1 
  606   610     1 
  606   611     1 
  606   627     1 
  607   610     1 
  607   611     1 
  607   627     1 
  608   610     1 
  608   611     1 
  608   627     1 
  609   615     1 
  609   616     1 
  609   617     1 
  609   630     1 
  609   631     1 
  610   612     1 
  610   613     1 
  610   614     1 
  610   628     1 
  610   629     1 
  611   618     1 
  611   619     1 
  611   620     1 
  611   628     1 
  611   629     1 
  612   615     1 
  612   616     1 
  612   617     1 
  612   627     1 
  613   615     1 
  613   616     1 
  613   617     1 
  613   627     1 
  614   621     1 
  614   622     1 
  614   623     1 
  614   627     1 
  615   618     1 
  615   619     1 
  615   620     1 
  616   618     1 
  616   619     1 
  616   620     1 
  617   624     1 
  617   625     1 
  617   626     1 
  618   621     1 
  618   622     1 
  618   623     1 
  619   621     1 
  619   622     1 
  619   623     1 
  621   624     1 
  621   625     1 
  621   626     1 
  622   624     1 
  622   625     1 
  622   626     1 
  627   632     1 
  627   633     1 
  627   646     1 
  628   630     1 
  628   631     1 
  629   634     1 
  629   635     1 
  629   636     1 
  629   647     1 
  630   632     1 
  630   633     1 
  630   646     1 
  631   637     1 
  631   638     1 
  631   642     1 
  632   634     1 
  632   635     1 
  632   636     1 
  632   647     1 
  633   639     1 
  633   640     1 
  633   641     1 
  633   643     1 
  633   644     1 
  633   645     1 
  633   647     1 
  634   637     1 
  634   638     1 
  634   642     1 
  634   646     1 
  635   637     1 
  635   638     1 
  635   642     1 
  635   646     1 
  636   646     1 
  637   639     1 
  637   640     1 
  637   641     1 
  637   643     1 
  637   644     1 
  637   645     1 
  638   643     1 
  638   644     1 
  638   645     1 
  639   642     1 
  640   642     1 
  641   642     1 
  648   655     1 
  648   656     1 
  648   657     1 
  648   671     1 
  648   672     1 
  649   653     1 
  649   654     1 
  649   670     1 
  650   653     1 
  650   654     1 
  650   670     1 
  651   653     1 
  651   654     1 
  651   670     1 
  652   658     1 
  652   659     1 
  652   660     1 
  652   673     1 
  652   674     1 
  653   655     1 
  653   656     1 
  653   657     1 
  653   671     1 
  653   672     1 
  654   661     1 
  654   662     1 
  654   663     1 
  654   671     1 
  654   672     1 
  655   658     1 
  655   659     1 
  655   660     1 
  655   670     1 
  656   658     1 
  656   659     1 
  656   660     1 
  656   670     1 
  657   664     1 
  657   665     1 
  657   666     1 
  657   670     1 
  658   661     1 
  658   662     1 
  658   663     1 
  659   661     1 
  659   662     1 
  659   663     1 
  660   667     1 
  660   668     1 
  660   669     1 
  661   664     1 
  661   665     1 
  661   666     1 
  662   664     1 
  662   665     1 
  662   666     1 
  664   667     1 
  664   668     1 
  664   669     1 
  665   667     1 
  665   668     1 
  665   669     1 
  670   675     1 
  670   676     1 
  670   689     1 
  671   673     1 
  671   674     1 
  672   677     1 
  672   678     1 
  672   679     1 
  672   690     1 
  672   691     1 
  673   675     1 
  673   676     1 
  673   689     1 
  674   680     1 
  674   681     1 
  674   685     1 
  674   692     1 
  674   693     1 
  675   677     1 
  675   678     1 
  675   679     1 
  675   690     1 
  675   691     1 
  676   682     1 
  676   683     1 
  676   684     1 
  676   686     1 
  676   687     1 
  676   688     1 
  676   690     1 
  676   691     1 
  677   680     1 
  677   681     1 
  677   685     1 
  677   689     1 
  678   680     1 
  678   681     1 
  678   685     1 
  678   689     1 
  679   689     1 
  680   682     1 
  680   683     1 
  680   684     1 
  680   686     1 
  680   687     1 
  680   688     1 
  681   686     1 
  681   687     1 
  681   688     1 
  682   685     1 
  683   685     1 
  684   685     1 
  689   694     1 
  689   695     1 
  689   709     1 
  690   692     1 
  690   693     1 
  691   696     1 
  691   697     1 
  691   698     1 
  691   710     1 
  691   711     1 
  692   694     1 
  692   695     1 
  692   709     1 
  693   699     1 
  693   700     1 
  693   701     1 
  693   712     1 
  693   713     1 
  694   696     1 
  694   697     1 
  694   698     1 
  694   710     1 
  694   711     1 
  695   702     1 
  695   703     1 
  695   704     1 
  695   710     1 
  695   711     1 
  696   699     1 
  696   700     1 
  696   701     1 
  696   709     1 
  697   699     1 
  697   700     1 
  697   701     1 
  697   709     1 
  698   705     1 
  698   706     1 
  698   707     1 
  698   709     1 
  699   702     1 
  699   703     1 
  699   704     1 
  700   702     1 
  700   703     1 
  700   704     1 
  701   708     1 
  701   790     1 
  702   705     1 
  702   706     1 
  702   707     1 
  703   705     1 
  703   706     1 
  703   707     1 
  704   775     1 
  704   791     1 
  705   708     1 
  705   790     1 
  706   708     1 
  706   790     1 
  707   773     1 
  707   776     1 
  707   777     1 
  708   775     1 
  708   791     1 
  709   714     1 
  709   715     1 
  709   728     1 
  710   712     1 
  710   713     1 
  711   716     1 
  711   717     1 
  711   718     1 
  711   729     1 
  711   730     1 
  712   714     1 
  712   715     1 
  712   728     1 
  713   719     1 
  713   720     1 
  713   724     1 
  713   731     1 
  713   732     1 
  714   716     1 
  714   717     1 
  714   718     1 
  714   729     1 
  714   730     1 
  715   721     1 
  715   722     1 
  715   723     1 
  715   725     1 
  715   726     1 
  715   727     1 
  715   729     1 
  715   730     1 
  716   719     1 
  716   720     1 
  716   724     1 
  716   728     1 
  717   719     1 
  717   720     1 
  717   724     1 
  717   728     1 
  718   728     1 
  719   721     1 
  719   722     1 
  719   723     1 
  719   725     1 
  719   726     1 
  719   727     1 
  720   725     1 
  720   726     1 
  720   727     1 
  721   724     1 
  722   724     1 
  723   724     1 
  728   733     1 
  728   734     1 
  728   747     1 
  729   731     1 
  729   732     1 
  730   735     1 
  730   736     1 
  730   737     1 
  730   748     1 
  731   733     1 
  731   734     1 
  731   747     1 
  732   738     1 
  732   739     1 
  732   743     1 
  733   735     1 
  733   736     1 
  733   737     1 
  733   748     1 
  734   740     1 
  734   741     1 
  734   742     1 
  734   744     1 
  734   745     1 
  734   746     1 
  734   748     1 
  735   738     1 
  735   739     1 
  735   743     1 
  735   747     1 
  736   738     1 
  736   739     1 
  736   743     1 
  736   747     1 
  737   747     1 
  738   740     1 
  738   741     1 
  738   742     1 
  738   744     1 
  738   745     1 
  738   746     1 
  739   744     1 
  739   745     1 
  739   746     1 
  740   743     1 
  741   743     1 
  742   743     1 
  749   756     1 
  749   757     1 
  749   758     1 
  749   772     1 
  749   773     1 
  750   754     1 
  750   755     1 
  750   771     1 
  751   754     1 
  751   755     1 
  751   771     1 
  752   754     1 
  752   755     1 
  752   771     1 
  753   759     1 
  753   760     1 
  753   761     1 
  753   774     1 
  753   775     1 
  754   756     1 
  754   757     1 
  754   758     1 
  754   772     1 
  754   773     1 
  755   762     1 
  755   763     1 
  755   764     1 
  755   772     1 
  755   773     1 
  756   759     1 
  756   760     1 
  756   761     1 
  756   771     1 
  757   759     1 
  757   760     1 
  757   761     1 
  757   771     1 
  758   765     1 
  758   766     1 
  758   767     1 
  758   771     1 
  759   762     1 
  759   763     1 
  759   764     1 
  760   762     1 
  760   763     1 
  760   764     1 
  761   768     1 
  761   769     1 
  761   770     1 
  762   765     1 
  762   766     1 
  762   767     1 
  763   765     1 
  763   766     1 
  763   767     1 
  765   768     1 
  765   769     1 
  765   770     1 
  766   768     1 
  766   769     1 
  766   770     1 
  771   776     1 
  771   777     1 
  771   790     1 
  772   774     1 
  772   775     1 
  773   778     1 
  773   779     1 
  773   780     1 
  773   791     1 
  774   776     1 
  774   777     1 
  774   790     1 
  775   781     1 
  775   782     1 
  775   786     1 
  776   778     1 
  776   779     1 
  776   780     1 
  776   791     1 
  777   783     1 
  777   784     1 
  777   785     1 
  777   787     1 
  777   788     1 
  777   789     1 
  777   791     1 
  778   781     1 
  778   782     1 
  778   786     1 
  778   790     1 
  779   781     1 
  779   782     1 
  779   786     1 
  779   790     1 
  780   790     1 
  781   783     1 
  781   784     1 
  781   785     1 
  781   787     1 
  781   788     1 
  781   789     1 
  782   787     1 
  782   788     1 
  782   789     1 
  783   786     1 
  784   786     1 
  785   786     1 
  792   798     1 
  792   799     1 
  792   813     1 
  793   795     1 
  793   796     1 
  793   797     1 
  794   800     1 
  794   814     1 
  794   815     1 
  794   819     1 
  795   798     1 
  795   799     1 
  795   813     1 
  796   798     1 
  796   799     1 
  796   813     1 
  797   801     1 
  797   802     1 
  797   816     1 
  797   817     1 
  797   820     1 
  798   800     1 
  798   814     1 
  798   815     1 
  798   819     1 
  799   803     1 
  799   811     1 
  799   814     1 
  799   816     1 
  799   817     1 
  799   819     1 
  800   804     1 
  800   805     1 
  800   809     1 
  800   812     1 
  800   814     1 
  800   818     1 
  800   819     1 
  801   803     1 
  801   811     1 
  801   813     1 
  801   816     1 
  801   817     1 
  802   806     1 
  802   807     1 
  802   810     1 
  802   813     1 
  802   816     1 
  802   817     1 
  803   808     1 
  803   809     1 
  803   812     1 
  803   815     1 
  804   806     1 
  804   807     1 
  804   811     1 
  805   810     1 
  805   811     1 
  806   808     1 
  806   809     1 
  807   812     1 
  808   810     1 
  808   811     1 
  810   812     1 
  811   815     1 
  813   818     1 
  813   821     1 
  813   822     1 
  813   823     1 
  814   816     1 
  814   817     1 
  814   820     1 
  815   820     1 
  816   818     1 
  816   819     1 
  817   819     1 
  819   824     1 
  820   825     1 
  820   826     1 
  820   827     1 
  821   824     1 
  822   824     1 
  823   828     1 
  823   829     1 
  823   843     1 
  824   830     1 
  824   844     1 
  824   845     1 
  824   849     1 
  825   828     1 
  825   829     1 
  825   843     1 
  826   828     1 
  826   829     1 
  826   843     1 
  827   831     1 
  827   832     1 
  827   846     1 
  827   847     1 
  827   850     1 
  828   830     1 
  828   844     1 
  828   845     1 
  828   849     1 
  829   833     1 
  829   841     1 
  829   844     1 
  829   846     1 
  829   847     1 
  829   849     1 
  830   834     1 
  830   835     1 
  830   839     1 
  830   842     1 
  830   844     1 
  830   848     1 
  830   849     1 
  831   833     1 
  831   841     1 
  831   843     1 
  831   846     1 
  831   847     1 
  832   836     1 
  832   837     1 
  832   840     1 
  832   843     1 
  832   846     1 
  832   847     1 
  833   838     1 
  833   839     1 
  833   842     1 
  833   845     1 
  834   836     1 
  834   837     1 
  834   841     1 
  835   840     1 
  835   841     1 
  836   838     1 
  836   839     1 
  837   842     1 
  838   840     1 
  838   841     1 
  840   842     1 
  841   845     1 
  843   848     1 
  843   851     1 
  843   852     1 
  843   853     1 
  844   846     1 
  844   847     1 
  844   850     1 
  845   850     1 
  846   848     1 
  846   849     1 
  847   849     1 
  849   854     1 
  850   855     1 
  850   856     1 
  850   857     1 
  851   854     1 
  852   854     1 
  853   858     1 
  853   859     1 
  853   876     1 
  854   860     1 
  854   877     1 
  854   878     1 
  854   882     1 
  855   858     1 
  855   859     1 
  855   876     1 
  856   858     1 
  856   859     1 
  856   876     1 
  857   861     1 
  857   862     1 
  857   879     1 
  857   880     1 
  857   883     1 
  858   860     1 
  858   877     1 
  858   878     1 
  858   882     1 
  859   863     1 
  859   875     1 
  859   877     1 
  859   879     1 
  859   880     1 
  859   882     1 
  860   864     1 
  860   865     1 
  860   866     1 
  860   874     1 
  860   877     1 
  860   881     1 
  860   882     1 
  861   863     1 
  861   875     1 
  861   876     1 
  861   879     1 
  861   880     1 
  862   867     1 
  862   872     1 
  862   876     1 
  862   879     1 
  862   880     1 
  863   867     1 
  863   874     1 
  863   878     1 
  864   866     1 
  864   875     1 
  865   868     1 
  865   871     1 
  865   874     1 
  866   869     1 
  866   870     1 
  866   872     1 
  867   873     1 
  867   874     1 
  868   872     1 
  868   875     1 
  869   871     1 
  870   871     1 
  871   875     1 
  873   875     1 
  875   878     1 
  876   881     1 
  876   884     1 
  876   885     1 
  876   886     1 
  877   879     1 
  877   880     1 
  877   883     1 
  878   883     1 
  879   881     1 
  879   882     1 
  880   882     1 
  882   887     1 
  883   888     1 
  883   889     1 
  883   890     1 
  884   887     1 
  885   887     1 
  886   891     1 
  886   892     1 
  886   909     1 
  887   893     1 
  887   910     1 
  887   911     1 
  887   915     1 
  888   891     1 
  888   892     1 
  888   909     1 
  889   891     1 
  889   892     1 
  889   909     1 
  890   894     1 
  890   895     1 
  890   912     1 
  890   913     1 
  890   916     1 
  891   893     1 
  891   910     1 
  891   911     1 
  891   915     1 
  892   896     1 
  892   908     1 
  892   910     1 
  892   912     1 
  892   913     1 
  892   915     1 
  893   897     1 
  893   898     1 
  893   899     1 
  893   907     1 
  893   910     1 
  893   914     1 
  893   915     1 
  894   896     1 
  894   908     1 
  894   909     1 
  894   912     1 
  894   913     1 
  895   900     1 
  895   905     1 
  895   909     1 
  895   912     1 
  895   913     1 
  896   900     1 
  896   907     1 
  896   911     1 
  897   899     1 
  897   908     1 
  898   901     1 
  898   904     1 
  898   907     1 
  899   902     1 
  899   903     1 
  899   905     1 
  900   906     1 
  900   907     1 
  901   905     1 
  901   908     1 
  902   904     1 
  903   904     1 
  904   908     1 
  906   908     1 
  908   911     1 
  909   914     1 
  909   917     1 
  909   918     1 
  909   919     1 
  910   912     1 
  910   913     1 
  910   916     1 
  911   916     1 
  912   914     1 
  912   915     1 
  913   915     1 
  915   920     1 
  916   921     1 
  916   922     1 
  916   923     1 
  917   920     1 
  918   920     1 
  919   924     1 
  919   925     1 
  919   939     1 
  920   926     1 
  920   940     1 
  920   941     1 
  920   945     1 
  921   924     1 
  921   925     1 
  921   939     1 
  922   924     1 
  922   925     1 
  922   939     1 
  923   927     1 
  923   928     1 
  923   942     1 
  923   943     1 
  923   946     1 
  924   926     1 
  924   940     1 
  924   941     1 
  924   945     1 
  925   929     1 
  925   937     1 
  925   940     1 
  925   942     1 
  925   943     1 
  925   945     1 
  926   930     1 
  926   931     1 
  926   935     1 
  926   938     1 
  926   940     1 
  926   944     1 
  926   945     1 
  927   929     1 
  927   937     1 
  927   939     1 
  927   942     1 
  927   943     1 
  928   932     1 
  928   933     1 
  928   936     1 
  928   939     1 
  928   942     1 
  928   943     1 
  929   934     1 
  929   935     1 
  929   938     1 
  929   941     1 
  930   932     1 
  930   933     1 
  930   937     1 
  931   936     1 
  931   937     1 
  932   934     1 
  932   935     1 
  933   938     1 
  934   936     1 
  934   937     1 
  936   938     1 
  937   941     1 
  939   944     1 
  939   947     1 
  939   948     1 
  939   949     1 
  940   942     1 
  940   943     1 
  940   946     1 
  941   946     1 
  942   944     1 
  942   945     1 
  943   945     1 
  945   950     1 
  946   951     1 
  946   952     1 
  946   953     1 
  947   950     1 
  948   950     1 
  949   954     1 
  949   955     1 
  949   969     1 
  950   956     1 
  950   970     1 
  950   971     1 
  950   975     1 
  951   954     1 
  951   955     1 
  951   969     1 
  952   954     1 
  952   955     1 
  952   969     1 
  953   957     1 
  953   958     1 
  953   972     1 
  953   973     1 
  953   976     1 
  954   956     1 
  954   970     1 
  954   971     1 
  954   975     1 
  955   959     1 
  955   967     1 
  955   970     1 
  955   972     1 
  955   973     1 
  955   975     1 
  956   960     1 
  956   961     1 
  956   965     1 
  956   968     1 
  956   970     1 
  956   974     1 
  956   975     1 
  957   959     1 
  957   967     1 
  957   969     1 
  957   972     1 
  957   973     1 
  958   962     1 
  958   963     1 
  958   966     1 
  958   969     1 
  958   972     1 
  958   973     1 
  959   964     1 
  959   965     1 
  959   968     1 
  959   971     1 
  960   962     1 
  960   963     1 
  960   967     1 
  961   966     1 
  961   967     1 
  962   964     1 
  962   965     1 
  963   968     1 
  964   966     1 
  964   967     1 
  966   968     1 
  967   971     1 
  969   974     1 
  969   977     1 
  969   978     1 
  969   979     1 
  970   972     1 
  970   973     1 
  970   976     1 
  971   976     1 
  972   974     1 
  972   975     1 
  973   975     1 
  975   980     1 
  976   981     1 
  976   982     1 
  976   983     1 
  977   980     1 
  978   980     1 
  979   984     1 
  979   985     1 
  979  1002     1 
  980   986     1 
  980  1003     1 
  980  1004     1 
  980  1008     1 
  981   984     1 
  981   985     1 
  981  1002     1 
  982   984     1 
  982   985     1 
  982  1002     1 
  983   987     1 
  983   988     1 
  983  1005     1 
  983  1006     1 
  983  1009     1 
  984   986     1 
  984  1003     1 
  984  1004     1 
  984  1008     1 
  985   989     1 
  985  1001     1 
  985  1003     1 
  985  1005     1 
  985  1006     1 
  985  1008     1 
  986   990     1 
  986   991     1 
  986   992     1 
  986  1000     1 
  986  1003     1 
  986  1007     1 
  986  1008     1 
  987   989     1 
  987  1001     1 
  987  1002     1 
  987  1005     1 
  987  1006     1 
  988   993     1 
  988   998     1 
  988  1002     1 
  988  1005     1 
  988  1006     1 
  989   993     1 
  989  1000     1 
  989  1004     1 
  990   992     1 
  990  1001     1 
  991   994     1 
  991   997     1 
  991  1000     1 
  992   995     1 
  992   996     1 
  992   998     1 
  993   999     1 
  993  1000     1 
  994   998     1 
  994  1001     1 
  995   997     1 
  996   997     1 
  997  1001     1 
  999  1001     1 
 1001  1004     1 
 1002  1007     1 
 1002  1010     1 
 1002  1011     1 
 1002  1012     1 
 1003  1005     1 
 1003  1006     1 
 1003  1009     1 
 1004  1009     1 
 1005  1007     1 
 1005  1008     1 
 1006  1008     1 
 1008  1013     1 
 1009  1014     1 
 1009  1015     1 
 1009  1016     1 
 1010  1013     1 
 1011  1013     1 
 1012  1017     1 
 1012  1018     1 
 1012  1032     1 
 1013  1019     1 
 1013  1033     1 
 1013  1034     1 
 1013  1038     1 
 1014  1017     1 
 1014  1018     1 
 1014  1032     1 
 1015  1017     1 
 1015  1018     1 
 1015  1032     1 
 1016  1020     1 
 1016  1021     1 
 1016  1035     1 
 1016  1036     1 
 1016  1039     1 
 1017  1019     1 
 1017  1033     1 
 1017  1034     1 
 1017  1038     1 
 1018  1022     1 
 1018  1030     1 
 1018  1033     1 
 1018  1035     1 
 1018  1036     1 
 1018  1038     1 
 1019  1023     1 
 1019  1024     1 
 1019  1028     1 
 1019  1031     1 
 1019  1033     1 
 1019  1037     1 
 1019  1038     1 
 1020  1022     1 
 1020  1030     1 
 1020  1032     1 
 1020  1035     1 
 1020  1036     1 
 1021  1025     1 
 1021  1026     1 
 1021  1029     1 
 1021  1032     1 
 1021  1035     1 
 1021  1036     1 
 1022  1027     1 
 1022  1028     1 
 1022  1031     1 
 1022  1034     1 
 1023  1025     1 
 1023  1026     1 
 1023  1030     1 
 1024  1029     1 
 1024  1030     1 
 1025  1027     1 
 1025  1028     1 
 1026  1031     1 
 1027  1029     1 
 1027  1030     1 
 1029  1031     1 
 1030  1034     1 
 1032  1037     1 
 1032  1040     1 
 1032  1041     1 
 1032  1042     1 
 1033  1035     1 
 1033  1036     1 
 1033  1039     1 
 1034  1039     1 
 1035  1037     1 
 1035  1038     1 
 1036  1038     1 
 1038  1043     1 
 1039  1044     1 
 1039  1045     1 
 1039  1046     1 
 1040  1043     1 
 1041  1043     1 
 1042  1047     1 
 1042  1048     1 
 1042  1063     1 
 1043  1049     1 
 1043  1064     1 
 1043  1065     1 
 1043  1069     1 
 1044  1047     1 
 1044  1048     1 
 1044  1063     1 
 1045  1047     1 
 1045  1048     1 
 1045  1063     1 
 1046  1050     1 
 1046  1051     1 
 1046  1066     1 
 1046  1067     1 
 1046  1070     1 
 1047  1049     1 
 1047  1064     1 
 1047  1065     1 
 1047  1069     1 
 1048  1052     1 
 1048  1061     1 
 1048  1064     1 
 1048  1066     1 
 1048  1067     1 
 1048  1069     1 
 1049  1053     1 
 1049  1054     1 
 1049  1060     1 
 1049  1062     1 
 1049  1064     1 
 1049  1068     1 
 1049  1069     1 
 1050  1052     1 
 1050  1061     1 
 1050  1063     1 
 1050  1066     1 
 1050  1067     1 
 1051  1055     1 
 1051  1056     1 
 1051  1063     1 
 1051  1066     1 
 1051  1067     1 
 1052  1057     1 
 1052  1060     1 
 1052  1062     1 
 1052  1065     1 
 1053  1055     1 
 1053  1056     1 
 1053  1061     1 
 1054  1058     1 
 1054  1059     1 
 1054  1061     1 
 1055  1057     1 
 1055  1060     1 
 1056  1062     1 
 1057  1061     1 
 1058  1060     1 
 1059  1060     1 
 1061  1065     1 
 1063  1068     1 
 1063  1071     1 
 1063  1072     1 
 1063  1073     1 
 1064  1066     1 
 1064  1067     1 
 1064  1070     1 
 1065  1070     1 
 1066  1068     1 
 1066  1069     1 
 1067  1069     1 
 1069  1074     1 
 1070  1075     1 
 1070  1076     1 
 1070  1077     1 
 1071  1074     1 
 1072  1074     1 
 1073  1078     1 
 1073  1079     1 
 1073  1093     1 
 1074  1080     1 
 1074  1094     1 
 1074  1095     1 
 1074  1099     1 
 1075  1078     1 
 1075  1079     1 
 1075  1093     1 
 1076  1078     1 
 1076  1079     1 
 1076  1093     1 
 1077  1081     1 
 1077  1082     1 
 1077  1096     1 
 1077  1097     1 
 1077  1100     1 
 1078  1080     1 
 1078  1094     1 
 1078  1095     1 
 1078  1099     1 
 1079  1083     1 
 1079  1091     1 
 1079  1094     1 
 1079  1096     1 
 1079  1097     1 
 1079  1099     1 
 1080  1084     1 
 1080  1085     1 
 1080  1089     1 
 1080  1092     1 
 1080  1094     1 
 1080  1098     1 
 1080  1099     1 
 1081  1083     1 
 1081  1091     1 
 1081  1093     1 
 1081  1096     1 
 1081  1097     1 
 1082  1086     1 
 1082  1087     1 
 1082  1090     1 
 1082  1093     1 
 1082  1096     1 
 1082  1097     1 
 1083  1088     1 
 1083  1089     1 
 1083  1092     1 
 1083  1095     1 
 1084  1086     1 
 1084  1087     1 
 1084  1091     1 
 1085  1090     1 
 1085  1091     1 
 1086  1088     1 
 1086  1089     1 
 1087  1092     1 
 1088  1090     1 
 1088  1091     1 
 1090  1092     1 
 1091  1095     1 
 1093  1098     1 
 1093  1101     1 
 1093  1102     1 
 1093  1103     1 
 1094  1096     1 
 1094  1097     1 
 1094  1100     1 
 1095  1100     1 
 1096  1098     1 
 1096  1099     1 
 1097  1099     1 
 1099  1104     1 
 1100  1105     1 
 1100  1106     1 
 1100  1107     1 
 1101  1104     1 
 1102  1104     1 
 1103  1108     1 
 1103  1109     1 
 1103  1126     1 
 1104  1110     1 
 1104  1127     1 
 1104  1128     1 
 1104  1132     1 
 1105  1108     1 
 1105  1109     1 
 1105  1126     1 
 1106  1108     1 
 1106  1109     1 
 1106  1126     1 
 1107  1111     1 
 1107  1112     1 
 1107  1129     1 
 1107  1130     1 
 1107  1133     1 
 1108  1110     1 
 1108  1127     1 
 1108  1128     1 
 1108  1132     1 
 1109  1113     1 
 1109  1125     1 
 1109  1127     1 
 1109  1129     1 
 1109  1130     1 
 1109  1132     1 
 1110  1114     1 
 1110  1115     1 
 1110  1116     1 
 1110  1124     1 
 1110  1127     1 
 1110  1131     1 
 1110  1132     1 
 1111  1113     1 
 1111  1125     1 
 1111  1126     1 
 1111  1129     1 
 1111  1130     1 
 1112  1117     1 
 1112  1122     1 
 1112  1126     1 
 1112  1129     1 
 1112  1130     1 
 1113  1117     1 
 1113  1124     1 
 1113  1128     1 
 1114  1116     1 
 1114  1125     1 
 1115  1118     1 
 1115  1121     1 
 1115  1124     1 
 1116  1119     1 
 1116  1120     1 
 1116  1122     1 
 1117  1123     1 
 1117  1124     1 
 1118  1122     1 
 1118  1125     1 
 1119  1121     1 
 1120  1121     1 
 1121  1125     1 
 1123  1125     1 
 1125  1128     1 
 1126  1131     1 
 1126  1134     1 
 1126  1135     1 
 1126  1136     1 
 1127  1129     1 
 1127  1130     1 
 1127  1133     1 
 1128  1133     1 
 1129  1131     1 
 1129  1132     1 
 1130  1132     1 
 1132  1137     1 
 1133  1138     1 
 1133  1139     1 
 1133  1140     1 
 1134  1137     1 
 1135  1137     1 
 1136  1141     1 
 1136  1142     1 
 1136  1156     1 
 1137  1143     1 
 1137  1157     1 
 1137  1158     1 
 1137  1162     1 
 1138  1141     1 
 1138  1142     1 
 1138  1156     1 
 1139  1141     1 
 1139  1142     1 
 1139  1156     1 
 1140  1144     1 
 1140  1145     1 
 1140  1159     1 
 1140  1160     1 
 1140  1163     1 
 1141  1143     1 
 1141  1157     1 
 1141  1158     1 
 1141  1162     1 
 1142  1146     1 
 1142  1154     1 
 1142  1157     1 
 1142  1159     1 
 1142  1160     1 
 1142  1162     1 
 1143  1147     1 
 1143  1148     1 
 1143  1152     1 
 1143  1155     1 
 1143  1157     1 
 1143  1161     1 
 1143  1162     1 
 1144  1146     1 
 1144  1154     1 
 1144  1156     1 
 1144  1159     1 
 1144  1160     1 
 1145  1149     1 
 1145  1150     1 
 1145  1153     1 
 1145  1156     1 
 1145  1159     1 
 1145  1160     1 
 1146  1151     1 
 1146  1152     1 
 1146  1155     1 
 1146  1158     1 
 1147  1149     1 
 1147  1150     1 
 1147  1154     1 
 1148  1153     1 
 1148  1154     1 
 1149  1151     1 
 1149  1152     1 
 1150  1155     1 
 1151  1153     1 
 1151  1154     1 
 1153  1155     1 
 1154  1158     1 
 1156  1161     1 
 1156  1164     1 
 1156  1165     1 
 1156  1166     1 
 1157  1159     1 
 1157  1160     1 
 1157  1163     1 
 1158  1163     1 
 1159  1161     1 
 1159  1162     1 
 1160  1162     1 
 1162  1167     1 
 1163  1168     1 
 1163  1169     1 
 1163  1170     1 
 1164  1167     1 
 1165  1167     1 
 1166  1171     1 
 1166  1172     1 
 1166  1186     1 
 1167  1173     1 
 1167  1187     1 
 1167  1188     1 
 1167  1192     1 
 1168  1171     1 
 1168  1172     1 
 1168  1186     1 
 1169  1171     1 
 1169  1172     1 
 1169  1186     1 
 1170  1174     1 
 1170  1175     1 
 1170  1189     1 
 1170  1190     1 
 1170  1193     1 
 1171  1173     1 
 1171  1187     1 
 1171  1188     1 
 1171  1192     1 
 1172  1176     1 
 1172  1184     1 
 1172  1187     1 
 1172  1189     1 
 1172  1190     1 
 1172  1192     1 
 1173  1177     1 
 1173  1178     1 
 1173  1182     1 
 1173  1185     1 
 1173  1187     1 
 1173  1191     1 
 1173  1192     1 
 1174  1176     1 
 1174  1184     1 
 1174  1186     1 
 1174  1189     1 
 1174  1190     1 
 1175  1179     1 
 1175  1180     1 
 1175  1183     1 
 1175  1186     1 
 1175  1189     1 
 1175  1190     1 
 1176  1181     1 
 1176  1182     1 
 1176  1185     1 
 1176  1188     1 
 1177  1179     1 
 1177  1180     1 
 1177  1184     1 
 1178  1183     1 
 1178  1184     1 
 1179  1181     1 
 1179  1182     1 
 1180  1185     1 
 1181  1183     1 
 1181  1184     1 
 1183  1185     1 
 1184  1188     1 
 1186  1191     1 
 1186  1194     1 
 1186  1195     1 
 1186  1196     1 
 1187  1189     1 
 1187  1190     1 
 1187  1193     1 
 1188  1193     1 
 1189  1191     1 
 1189  1192     1 
 1190  1192     1 
 1192  1197     1 
 1193  1198     1 
 1193  1199     1 
 1193  1200     1 
 1194  1197     1 
 1195  1197     1 
 1196  1201     1 
 1196  1202     1 
 1196  1217     1 
 1197  1203     1 
 1197  1218     1 
 1197  1219     1 
 1197  1223     1 
 1198  1201     1 
 1198  1202     1 
 1198  1217     1 
 1199  1201     1 
 1199  1202     1 
 1199  1217     1 
 1200  1204     1 
 1200  1205     1 
 1200  1220     1 
 1200  1221     1 
 1200  1224     1 
 1201  1203     1 
 1201  1218     1 
 1201  1219     1 
 1201  1223     1 
 1202  1206     1 
 1202  1215     1 
 1202  1218     1 
 1202  1220     1 
 1202  1221     1 
 1202  1223     1 
 1203  1207     1 
 1203  1208     1 
 1203  1214     1 
 1203  1216     1 
 1203  1218     1 
 1203  1222     1 
 1203  1223     1 
 1204  1206     1 
 1204  1215     1 
 1204  1217     1 
 1204  1220     1 
 1204  1221     1 
 1205  1209     1 
 1205  1210     1 
 1205  1217     1 
 1205  1220     1 
 1205  1221     1 
 1206  1211     1 
 1206  1214     1 
 1206  1216     1 
 1206  1219     1 
 1207  1209     1 
 1207  1210     1 
 1207  1215     1 
 1208  1212     1 
 1208  1213     1 
 1208  1215     1 
 1209  1211     1 
 1209  1214     1 
 1210  1216     1 
 1211  1215     1 
 1212  1214     1 
 1213  1214     1 
 1215  1219     1 
 1217  1222     1 
 1217  1225     1 
 1217  1226     1 
 1217  1227     1 
 1218  1220     1 
 1218  1221     1 
 1218  1224     1 
 1219  1224     1 
 1220  1222     1 
 1220  1223     1 
 1221  1223     1 
 1223  1228     1 
 1224  1229     1 
 1224  1230     1 
 1224  1231     1 
 1225  1228     1 
 1226  1228     1 
 1227  1232     1 
 1227  1233     1 
 1227  1248     1 
 1228  1234     1 
 1228  1249     1 
 1228  1250     1 
 1228  1254     1 
 1229  1232     1 
 1229  1233     1 
 1229  1248     1 
 1230  1232     1 
 1230  1233     1 
 1230  1248     1 
 1231  1235     1 
 1231  1236     1 
 1231  1251     1 
 1231  1252     1 
 1231  1255     1 
 1232  1234     1 
 1232  1249     1 
 1232  1250     1 
 1232  1254     1 
 1233  1237     1 
 1233  1246     1 
 1233  1249     1 
 1233  1251     1 
 1233  1252     1 
 1233  1254     1 
 1234  1238     1 
 1234  1239     1 
 1234  1245     1 
 1234  1247     1 
 1234  1249     1 
 1234  1253     1 
 1234  1254     1 
 1235  1237     1 
 1235  1246     1 
 1235  1248     1 
 1235  1251     1 
 1235  1252     1 
 1236  1240     1 
 1236  1241     1 
 1236  1248     1 
 1236  1251     1 
 1236  1252     1 
 1237  1242     1 
 1237  1245     1 
 1237  1247     1 
 1237  1250     1 
 1238  1240     1 
 1238  1241     1 
 1238  1246     1 
 1239  1243     1 
 1239  1244     1 
 1239  1246     1 
 1240  1242     1 
 1240  1245     1 
 1241  1247     1 
 1242  1246     1 
 1243  1245     1 
 1244  1245     1 
 1246  1250     1 
 1248  1253     1 
 1248  1256     1 
 1248  1257     1 
 1248  1258     1 
 1249  1251     1 
 1249  1252     1 
 1249  1255     1 
 1250  1255     1 
 1251  1253     1 
 1251  1254     1 
 1252  1254     1 
 1254  1259     1 
 1255  1260     1 
 1255  1261     1 
 1255  1262     1 
 1256  1259     1 
 1257  1259     1 
 1258  1263     1 
 1258  1264     1 
 1258  1282     1 
 1259  1265     1 
 1259  1283     1 
 1259  1284     1 
 1259  1288     1 
 1260  1263     1 
 1260  1264     1 
 1260  1282     1 
 1261  1263     1 
 1261  1264     1 
 1261  1282     1 
 1262  1266     1 
 1262  1267     1 
 1262  1285     1 
 1262  1286     1 
 1262  1289     1 
 1263  1265     1 
 1263  1283     1 
 1263  1284     1 
 1263  1288     1 
 1264  1268     1 
 1264  1281     1 
 1264  1283     1 
 1264  1285     1 
 1264  1286     1 
 1264  1288     1 
 1265  1269     1 
 1265  1270     1 
 1265  1271     1 
 1265  1280     1 
 1265  1283     1 
 1265  1287     1 
 1265  1288     1 
 1266  1268     1 
 1266  1281     1 
 1266  1282     1 
 1266  1285     1 
 1266  1286     1 
 1267  1272     1 
 1267  1276     1 
 1267  1282     1 
 1267  1285     1 
 1267  1286     1 
 1268  1272     1 
 1268  1280     1 
 1268  1284     1 
 1269  1271     1 
 1269  1281     1 
 1270  1273     1 
 1270  1274     1 
 1270  1280     1 
 1271  1275     1 
 1271  1276     1 
 1272  1277     1 
 1272  1280     1 
 1273  1275     1 
 1273  1276     1 
 1273  1281     1 
 1274  1278     1 
 1274  1279     1 
 1274  1281     1 
 1275  1277     1 
 1275  1280     1 
 1277  1281     1 
 1278  1280     1 
 1279  1280     1 
 1281  1284     1 
 1282  1287     1 
 1282  1290     1 
 1282  1291     1 
 1282  1292     1 
 1283  1285     1 
 1283  1286     1 
 1283  1289     1 
 1284  1289     1 
 1285  1287     1 
 1285  1288     1 
 1286  1288     1 
 1288  1293     1 
 1289  1294     1 
 1289  1295     1 
 1289  1296     1 
 1290  1293     1 
 1291  1293     1 
 1292  1297     1 
 1292  1298     1 
 1292  1312     1 
 1293  1299     1 
 1293  1313     1 
 1293  1314     1 
 1293  1318     1 
 1294  1297     1 
 1294  1298     1 
 1294  1312     1 
 1295  1297     1 
 1295  1298     1 
 1295  1312     1 
 1296  1300     1 
 1296  1301     1 
 1296  1315     1 
 1296  1316     1 
 1296  1319     1 
 1297  1299     1 
 1297  1313     1 
 1297  1314     1 
 1297  1318     1 
 1298  1302     1 
 1298  1310     1 
 1298  1313     1 
 1298  1315     1 
 1298  1316     1 
 1298  1318     1 
 1299  1303     1 
 1299  1304     1 
 1299  1308     1 
 1299  1311     1 
 1299  1313     1 
 1299  1317     1 
 1299  1318     1 
 1300  1302     1 
 1300  1310     1 
 1300  1312     1 
 1300  1315     1 
 1300  1316     1 
 1301  1305     1 
 1301  1306     1 
 1301  1309     1 
 1301  1312     1 
 1301  1315     1 
 1301  1316     1 
 1302  1307     1 
 1302  1308     1 
 1302  1311     1 
 1302  1314     1 
 1303  1305     1 
 1303  1306     1 
 1303  1310     1 
 1304  1309     1 
 1304  1310     1 
 1305  1307     1 
 1305  1308     1 
 1306  1311     1 
 1307  1309     1 
 1307  1310     1 
 1309  1311     1 
 1310  1314     1 
 1312  1317     1 
 1312  1320     1 
 1312  1321     1 
 1312  1322     1 
 1313  1315     1 
 1313  1316     1 
 1313  1319     1 
 1314  1319     1 
 1315  1317     1 
 1315  1318     1 
 1316  1318     1 
 1318  1323     1 
 1319  1324     1 
 1319  1325     1 
 1319  1326     1 
 1320  1323     1 
 1321  1323     1 
 1322  1327     1 
 1322  1328     1 
 1322  1345     1 
 1323  1329     1 
 1323  1346     1 
 1323  1347     1 
 1323  1351     1 
 1324  1327     1 
 1324  1328     1 
 1324  1345     1 
 1325  1327     1 
 1325  1328     1 
 1325  1345     1 
 1326  1330     1 
 1326  1331     1 
 1326  1348     1 
 1326  1349     1 
 1326  1352     1 
 1327  1329     1 
 1327  1346     1 
 1327  1347     1 
 1327  1351     1 
 1328  1332     1 
 1328  1344     1 
 1328  1346     1 
 1328  1348     1 
 1328  1349     1 
 1328  1351     1 
 1329  1333     1 
 1329  1334     1 
 1329  1335     1 
 1329  1343     1 
 1329  1346     1 
 1329  1350     1 
 1329  1351     1 
 1330  1332     1 
 1330  1344     1 
 1330  1345     1 
 1330  1348     1 
 1330  1349     1 
 1331  1336     1 
 1331  1341     1 
 1331  1345     1 
 1331  1348     1 
 1331  1349     1 
 1332  1336     1 
 1332  1343     1 
 1332  1347     1 
 1333  1335     1 
 1333  1344     1 
 1334  1337     1 
 1334  1340     1 
 1334  1343     1 
 1335  1338     1 
 1335  1339     1 
 1335  1341     1 
 1336  1342     1 
 1336  1343     1 
 1337  1341     1 
 1337  1344     1 
 1338  1340     1 
 1339  1340     1 
 1340  1344     1 
 1342  1344     1 
 1344  1347     1 
 1345  1350     1 
 1345  1353     1 
 1345  1354     1 
 1345  1355     1 
 1346  1348     1 
 1346  1349     1 
 1346  1352     1 
 1347  1352     1 
 1348  1350     1 
 1348  1351     1 
 1349  1351     1 
 1351  1356     1 
 1352  1357     1 
 1352  1358     1 
 1352  1359     1 
 1353  1356     1 
 1354  1356     1 
 1355  1360     1 
 1355  1361     1 
 1355  1376     1 
 1356  1362     1 
 1356  1377     1 
 1356  1378     1 
 1356  1382     1 
 1357  1360     1 
 1357  1361     1 
 1357  1376     1 
 1358  1360     1 
 1358  1361     1 
 1358  1376     1 
 1359  1363     1 
 1359  1364     1 
 1359  1379     1 
 1359  1380     1 
 1359  1383     1 
 1360  1362     1 
 1360  1377     1 
 1360  1378     1 
 1360  1382     1 
 1361  1365     1 
 1361  1374     1 
 1361  1377     1 
 1361  1379     1 
 1361  1380     1 
 1361  1382     1 
 1362  1366     1 
 1362  1367     1 
 1362  1373     1 
 1362  1375     1 
 1362  1377     1 
 1362  1381     1 
 1362  1382     1 
 1363  1365     1 
 1363  1374     1 
 1363  1376     1 
 1363  1379     1 
 1363  1380     1 
 1364  1368     1 
 1364  1369     1 
 1364  1376     1 
 1364  1379     1 
 1364  1380     1 
 1365  1370     1 
 1365  1373     1 
 1365  1375     1 
 1365  1378     1 
 1366  1368     1 
 1366  1369     1 
 1366  1374     1 
 1367  1371     1 
 1367  1372     1 
 1367  1374     1 
 1368  1370     1 
 1368  1373     1 
 1369  1375     1 
 1370  1374     1 
 1371  1373     1 
 1372  1373     1 
 1374  1378     1 
 1376  1381     1 
 1376  1384     1 
 1376  1385     1 
 1376  1386     1 
 1377  1379     1 
 1377  1380     1 
 1377  1383     1 
 1378  1383     1 
 1379  1381     1 
 1379  1382     1 
 1380  1382     1 
 1382  1387     1 
 1383  1388     1 
 1383  1389     1 
 1383  1390     1 
 1384  1387     1 
 1385  1387     1 
 1386  1391     1 
 1386  1392     1 
 1386  1406     1 
 1387  1393     1 
 1387  1407     1 
 1387  1408     1 
 1387  1412     1 
 1388  1391     1 
 1388  1392     1 
 1388  1406     1 
 1389  1391     1 
 1389  1392     1 
 1389  1406     1 
 1390  1394     1 
 1390  1395     1 
 1390  1409     1 
 1390  1410     1 
 1390  1413     1 
 1391  1393     1 
 1391  1407     1 
 1391  1408     1 
 1391  1412     1 
 1392  1396     1 
 1392  1404     1 
 1392  1407     1 
 1392  1409     1 
 1392  1410     1 
 1392  1412     1 
 1393  1397     1 
 1393  1398     1 
 1393  1402     1 
 1393  1405     1 
 1393  1407     1 
 1393  1411     1 
 1393  1412     1 
 1394  1396     1 
 1394  1404     1 
 1394  1406     1 
 1394  1409     1 
 1394  1410     1 
 1395  1399     1 
 1395  1400     1 
 1395  1403     1 
 1395  1406     1 
 1395  1409     1 
 1395  1410     1 
 1396  1401     1 
 1396  1402     1 
 1396  1405     1 
 1396  1408     1 
 1397  1399     1 
 1397  1400     1 
 1397  1404     1 
 1398  1403     1 
 1398  1404     1 
 1399  1401     1 
 1399  1402     1 
 1400  1405     1 
 1401  1403     1 
 1401  1404     1 
 1403  1405     1 
 1404  1408     1 
 1406  1411     1 
 1406  1414     1 
 1406  1415     1 
 1406  1416     1 
 1407  1409     1 
 1407  1410     1 
 1407  1413     1 
 1408  1413     1 
 1409  1411     1 
 1409  1412     1 
 1410  1412     1 
 1412  1417     1 
 1413  1418     1 
 1413  1419     1 
 1413  1420     1 
 1414  1417     1 
 1415  1417     1 
 1416  1421     1 
 1416  1422     1 
 1416  1436     1 
 1417  1423     1 
 1417  1437     1 
 1417  1438     1 
 1417  1442     1 
 1418  1421     1 
 1418  1422     1 
 1418  1436     1 
 1419  1421     1 
 1419  1422     1 
 1419  1436     1 
 1420  1424     1 
 1420  1425     1 
 1420  1439     1 
 1420  1440     1 
 1420  1443     1 
 1421  1423     1 
 1421  1437     1 
 1421  1438     1 
 1421  1442     1 
 1422  1426     1 
 1422  1434     1 
 1422  1437     1 
 1422  1439     1 
 1422  1440     1 
 1422  1442     1 
 1423  1427     1 
 1423  1428     1 
 1423  1432     1 
 1423  1435     1 
 1423  1437     1 
 1423  1441     1 
 1423  1442     1 
 1424  1426     1 
 1424  1434     1 
 1424  1436     1 
 1424  1439     1 
 1424  1440     1 
 1425  1429     1 
 1425  1430     1 
 1425  1433     1 
 1425  1436     1 
 1425  1439     1 
 1425  1440     1 
 1426  1431     1 
 1426  1432     1 
 1426  1435     1 
 1426  1438     1 
 1427  1429     1 
 1427  1430     1 
 1427  1434     1 
 1428  1433     1 
 1428  1434     1 
 1429  1431     1 
 1429  1432     1 
 1430  1435     1 
 1431  1433     1 
 1431  1434     1 
 1433  1435     1 
 1434  1438     1 
 1436  1441     1 
 1437  1439     1 
 1437  1440     1 
 1437  1443     1 
 1438  1443     1 
 1439  1441     1 
 1439  1442     1 
 1440  1442     1 
 1444  1450     1 
 1444  1451     1 
 1444  1469     1 
 1445  1447     1 
 1445  1448     1 
 1445  1449     1 
 1446  1452     1 
 1446  1470     1 
 1446  1471     1 
 1446  1475     1 
 1447  1450     1 
 1447  1451     1 
 1447  1469     1 
 1448  1450     1 
 1448  1451     1 
 1448  1469     1 
 1449  1453     1 
 1449  1454     1 
 1449  1472     1 
 1449  1473     1 
 1449  1476     1 
 1450  1452     1 
 1450  1470     1 
 1450  1471     1 
 1450  1475     1 
 1451  1455     1 
 1451  1468     1 
 1451  1470     1 
 1451  1472     1 
 1451  1473     1 
 1451  1475     1 
 1452  1456     1 
 1452  1457     1 
 1452  1458     1 
 1452  1467     1 
 1452  1470     1 
 1452  1474     1 
 1452  1475     1 
 1453  1455     1 
 1453  1468     1 
 1453  1469     1 
 1453  1472     1 
 1453  1473     1 
 1454  1459     1 
 1454  1463     1 
 1454  1469     1 
 1454  1472     1 
 1454  1473     1 
 1455  1459     1 
 1455  1467     1 
 1455  1471     1 
 1456  1458     1 
 1456  1468     1 
 1457  1460     1 
 1457  1461     1 
 1457  1467     1 
 1458  1462     1 
 1458  1463     1 
 1459  1464     1 
 1459  1467     1 
 1460  1462     1 
 1460  1463     1 
 1460  1468     1 
 1461  1465     1 
 1461  1466     1 
 1461  1468     1 
 1462  1464     1 
 1462  1467     1 
 1464  1468     1 
 1465  1467     1 
 1466  1467     1 
 1468  1471     1 
 1469  1474     1 
 1469  1477     1 
 1469  1478     1 
 1469  1479     1 
 1470  1472     1 
 1470  1473     1 
 1470  1476     1 
 1471  1476     1 
 1472  1474     1 
 1472  1475     1 
 1473  1475     1 
 1475  1480     1 
 1476  1481     1 
 1476  1482     1 
 1476  1483     1 
 1477  1480     1 
 1478  1480     1 
 1479  1484     1 
 1479  1485     1 
 1479  1499     1 
 1480  1486     1 
 1480  1500     1 
 1480  1501     1 
 1480  1505     1 
 1481  1484     1 
 1481  1485     1 
 1481  1499     1 
 1482  1484     1 
 1482  1485     1 
 1482  1499     1 
 1483  1487     1 
 1483  1488     1 
 1483  1502     1 
 1483  1503     1 
 1483  1506     1 
 1484  1486     1 
 1484  1500     1 
 1484  1501     1 
 1484  1505     1 
 1485  1489     1 
 1485  1497     1 
 1485  1500     1 
 1485  1502     1 
 1485  1503     1 
 1485  1505     1 
 1486  1490     1 
 1486  1491     1 
 1486  1495     1 
 1486  1498     1 
 1486  1500     1 
 1486  1504     1 
 1486  1505     1 
 1487  1489     1 
 1487  1497     1 
 1487  1499     1 
 1487  1502     1 
 1487  1503     1 
 1488  1492     1 
 1488  1493     1 
 1488  1496     1 
 1488  1499     1 
 1488  1502     1 
 1488  1503     1 
 1489  1494     1 
 1489  1495     1 
 1489  1498     1 
 1489  1501     1 
 1490  1492     1 
 1490  1493     1 
 1490  1497     1 
 1491  1496     1 
 1491  1497     1 
 1492  1494     1 
 1492  1495     1 
 1493  1498     1 
 1494  1496     1 
 1494  1497     1 
 1496  1498     1 
 1497  1501     1 
 1499  1504     1 
 1499  1507     1 
 1499  1508     1 
 1499  1509     1 
 1500  1502     1 
 1500  1503     1 
 1500  1506     1 
 1501  1506     1 
 1502  1504     1 
 1502  1505     1 
 1503  1505     1 
 1505  1510     1 
 1506  1511     1 
 1506  1512     1 
 1506  1513     1 
 1507  1510     1 
 1508  1510     1 
 1509  1514     1 
 1509  1515     1 
 1509  1532     1 
 1510  1516     1 
 1510  1533     1 
 1510  1534     1 
 1510  1538     1 
 1511  1514     1 
 1511  1515     1 
 1511  1532     1 
 1512  1514     1 
 1512  1515     1 
 1512  1532     1 
 1513  1517     1 
 1513  1518     1 
 1513  1535     1 
 1513  1536     1 
 1513  1539     1 
 1514  1516     1 
 1514  1533     1 
 1514  1534     1 
 1514  1538     1 
 1515  1519     1 
 1515  1531     1 
 1515  1533     1 
 1515  1535     1 
 1515  1536     1 
 1515  1538     1 
 1516  1520     1 
 1516  1521     1 
 1516  1522     1 
 1516  1530     1 
 1516  1533     1 
 1516  1537     1 
 1516  1538     1 
 1517  1519     1 
 1517  1531     1 
 1517  1532     1 
 1517  1535     1 
 1517  1536     1 
 1518  1523     1 
 1518  1528     1 
 1518  1532     1 
 1518  1535     1 
 1518  1536     1 
 1519  1523     1 
 1519  1530     1 
 1519  1534     1 
 1520  1522     1 
 1520  1531     1 
 1521  1524     1 
 1521  1527     1 
 1521  1530     1 
 1522  1525     1 
 1522  1526     1 
 1522  1528     1 
 1523  1529     1 
 1523  1530     1 
 1524  1528     1 
 1524  1531     1 
 1525  1527     1 
 1526  1527     1 
 1527  1531     1 
 1529  1531     1 
 1531  1534     1 
 1532  1537     1 
 1532  1540     1 
 1532  1541     1 
 1532  1542     1 
 1533  1535     1 
 1533  1536     1 
 1533  1539     1 
 1534  1539     1 
 1535  1537     1 
 1535  1538     1 
 1536  1538     1 
 1538  1543     1 
 1539  1544     1 
 1539  1545     1 
 1539  1546     1 
 1540  1543     1 
 1541  1543     1 
 1542  1547     1 
 1542  1548     1 
 1542  1563     1 
 1543  1549     1 
 1543  1564     1 
 1543  1565     1 
 1543  1569     1 
 1544  1547     1 
 1544  1548     1 
 1544  1563     1 
 1545  1547     1 
 1545  1548     1 
 1545  1563     1 
 1546  1550     1 
 1546  1551     1 
 1546  1566     1 
 1546  1567     1 
 1546  1570     1 
 1547  1549     1 
 1547  1564     1 
 1547  1565     1 
 1547  1569     1 
 1548  1552     1 
 1548  1561     1 
 1548  1564     1 
 1548  1566     1 
 1548  1567     1 
 1548  1569     1 
 1549  1553     1 
 1549  1554     1 
 1549  1560     1 
 1549  1562     1 
 1549  1564     1 
 1549  1568     1 
 1549  1569     1 
 1550  1552     1 
 1550  1561     1 
 1550  1563     1 
 1550  1566     1 
 1550  1567     1 
 1551  1555     1 
 1551  1556     1 
 1551  1563     1 
 1551  1566     1 
 1551  1567     1 
 1552  1557     1 
 1552  1560     1 
 1552  1562     1 
 1552  1565     1 
 1553  1555     1 
 1553  1556     1 
 1553  1561     1 
 1554  1558     1 
 1554  1559     1 
 1554  1561     1 
 1555  1557     1 
 1555  1560     1 
 1556  1562     1 
 1557  1561     1 
 1558  1560     1 
 1559  1560     1 
 1561  1565     1 
 1563  1568     1 
 1563  1571     1 
 1563  1572     1 
 1563  1573     1 
 1564  1566     1 
 1564  1567     1 
 1564  1570     1 
 1565  1570     1 
 1566  1568     1 
 1566  1569     1 
 1567  1569     1 
 1569  1574     1 
 1570  1575     1 
 1570  1576     1 
 1570  1577     1 
 1571  1574     1 
 1572  1574     1 
 1573  1578     1 
 1573  1579     1 
 1573  1597     1 
 1574  1580     1 
 1574  1598     1 
 1574  1599     1 
 1574  1603     1 
 1575  1578     1 
 1575  1579     1 
 1575  1597     1 
 1576  1578     1 
 1576  1579     1 
 1576  1597     1 
 1577  1581     1 
 1577  1582     1 
 1577  1600     1 
 1577  1601     1 
 1577  1604     1 
 1578  1580     1 
 1578  1598     1 
 1578  1599     1 
 1578  1603     1 
 1579  1583     1 
 1579  1596     1 
 1579  1598     1 
 1579  1600     1 
 1579  1601     1 
 1579  1603     1 
 1580  1584     1 
 1580  1585     1 
 1580  1586     1 
 1580  1595     1 
 1580  1598     1 
 1580  1602     1 
 1580  1603     1 
 1581  1583     1 
 1581  1596     1 
 1581  1597     1 
 1581  1600     1 
 1581  1601     1 
 1582  1587     1 
 1582  1591     1 
 1582  1597     1 
 1582  1600     1 
 1582  1601     1 
 1583  1587     1 
 1583  1595     1 
 1583  1599     1 
 1584  1586     1 
 1584  1596     1 
 1585  1588     1 
 1585  1589     1 
 1585  1595     1 
 1586  1590     1 
 1586  1591     1 
 1587  1592     1 
 1587  1595     1 
 1588  1590     1 
 1588  1591     1 
 1588  1596     1 
 1589  1593     1 
 1589  1594     1 
 1589  1596     1 
 1590  1592     1 
 1590  1595     1 
 1592  1596     1 
 1593  1595     1 
 1594  1595     1 
 1596  1599     1 
 1597  1602     1 
 1597  1605     1 
 1597  1606     1 
 1597  1607     1 
 1598  1600     1 
 1598  1601     1 
 1598  1604     1 
 1599  1604     1 
 1600  1602     1 
 1600  1603     1 
 1601  1603     1 
 1603  1608     1 
 1604  1609     1 
 1604  1610     1 
 1604  1611     1 
 1605  1608     1 
 1606  1608     1 
 1607  1612     1 
 1607  1613     1 
 1607  1631     1 
 1608  1614     1 
 1608  1632     1 
 1608  1633     1 
 1608  1637     1 
 1609  1612     1 
 1609  1613     1 
 1609  1631     1 
 1610  1612     1 
 1610  1613     1 
 1610  1631     1 
 1611  1615     1 
 1611  1616     1 
 1611  1634     1 
 1611  1635     1 
 1611  1638     1 
 1612  1614     1 
 1612  1632     1 
 1612  1633     1 
 1612  1637     1 
 1613  1617     1 
 1613  1630     1 
 1613  1632     1 
 1613  1634     1 
 1613  1635     1 
 1613  1637     1 
 1614  1618     1 
 1614  1619     1 
 1614  1620     1 
 1614  1629     1 
 1614  1632     1 
 1614  1636     1 
 1614  1637     1 
 1615  1617     1 
 1615  1630     1 
 1615  1631     1 
 1615  1634     1 
 1615  1635     1 
 1616  1621     1 
 1616  1625     1 
 1616  1631     1 
 1616  1634     1 
 1616  1635     1 
 1617  1621     1 
 1617  1629     1 
 1617  1633     1 
 1618  1620     1 
 1618  1630     1 
 1619  1622     1 
 1619  1623     1 
 1619  1629     1 
 1620  1624     1 
 1620  1625     1 
 1621  1626     1 
 1621  1629     1 
 1622  1624     1 
 1622  1625     1 
 1622  1630     1 
 1623  1627     1 
 1623  1628     1 
 1623  1630     1 
 1624  1626     1 
 1624  1629     1 
 1626  1630     1 
 1627  1629     1 
 1628  1629     1 
 1630  1633     1 
 1631  1636     1 
 1631  1639     1 
 1631  1640     1 
 1631  1641     1 
 1632  1634     1 
 1632  1635     1 
 1632  1638     1 
 1633  1638     1 
 1634  1636     1 
 1634  1637     1 
 1635  1637     1 
 1637  1642     1 
 1638  1643     1 
 1638  1644     1 
 1638  1645     1 
 1639  1642     1 
 1640  1642     1 
 1641  1646     1 
 1641  1647     1 
 1641  1664     1 
 1642  1648     1 
 1642  1665     1 
 1642  1666     1 
 1642  1670     1 
 1643  1646     1 
 1643  1647     1 
 1643  1664     1 
 1644  1646     1 
 1644  1647     1 
 1644  1664     1 
 1645  1649     1 
 1645  1650     1 
 1645  1667     1 
 1645  1668     1 
 1645  1671     1 
 1646  1648     1 
 1646  1665     1 
 1646  1666     1 
 1646  1670     1 
 1647  1651     1 
 1647  1663     1 
 1647  1665     1 
 1647  1667     1 
 1647  1668     1 
 1647  1670     1 
 1648  1652     1 
 1648  1653     1 
 1648  1654     1 
 1648  1662     1 
 1648  1665     1 
 1648  1669     1 
 1648  1670     1 
 1649  1651     1 
 1649  1663     1 
 1649  1664     1 
 1649  1667     1 
 1649  1668     1 
 1650  1655     1 
 1650  1660     1 
 1650  1664     1 
 1650  1667     1 
 1650  1668     1 
 1651  1655     1 
 1651  1662     1 
 1651  1666     1 
 1652  1654     1 
 1652  1663     1 
 1653  1656     1 
 1653  1659     1 
 1653  1662     1 
 1654  1657     1 
 1654  1658     1 
 1654  1660     1 
 1655  1661     1 
 1655  1662     1 
 1656  1660     1 
 1656  1663     1 
 1657  1659     1 
 1658  1659     1 
 1659  1663     1 
 1661  1663     1 
 1663  1666     1 
 1664  1669     1 
 1664  1672     1 
 1664  1673     1 
 1664  1674     1 
 1665  1667     1 
 1665  1668     1 
 1665  1671     1 
 1666  1671     1 
 1667  1669     1 
 1667  1670     1 
 1668  1670     1 
 1670  1675     1 
 1671  1676     1 
 1671  1677     1 
 1671  1678     1 
 1672  1675     1 
 1673  1675     1 
 1674  1679     1 
 1674  1680     1 
 1674  1697     1 
 1675  1681     1 
 1675  1698     1 
 1675  1699     1 
 1675  1703     1 
 1676  1679     1 
 1676  1680     1 
 1676  1697     1 
 1677  1679     1 
 1677  1680     1 
 1677  1697     1 
 1678  1682     1 
 1678  1683     1 
 1678  1700     1 
 1678  1701     1 
 1678  1704     1 
 1679  1681     1 
 1679  1698     1 
 1679  1699     1 
 1679  1703     1 
 1680  1684     1 
 1680  1696     1 
 1680  1698     1 
 1680  1700     1 
 1680  1701     1 
 1680  1703     1 
 1681  1685     1 
 1681  1686     1 
 1681  1687     1 
 1681  1695     1 
 1681  1698     1 
 1681  1702     1 
 1681  1703     1 
 1682  1684     1 
 1682  1696     1 
 1682  1697     1 
 1682  1700     1 
 1682  1701     1 
 1683  1688     1 
 1683  1693     1 
 1683  1697     1 
 1683  1700     1 
 1683  1701     1 
 1684  1688     1 
 1684  1695     1 
 1684  1699     1 
 1685  1687     1 
 1685  1696     1 
 1686  1689     1 
 1686  1692     1 
 1686  1695     1 
 1687  1690     1 
 1687  1691     1 
 1687  1693     1 
 1688  1694     1 
 1688  1695     1 
 1689  1693     1 
 1689  1696     1 
 1690  1692     1 
 1691  1692     1 
 1692  1696     1 
 1694  1696     1 
 1696  1699     1 
 1697  1702     1 
 1697  1705     1 
 1697  1706     1 
 1697  1707     1 
 1698  1700     1 
 1698  1701     1 
 1698  1704     1 
 1699  1704     1 
 1700  1702     1 
 1700  1703     1 
 1701  1703     1 
 1703  1708     1 
 1704  1709     1 
 1704  1710     1 
 1704  1711     1 
 1705  1708     1 
 1706  1708     1 
 1707  1712     1 
 1707  1713     1 
 1707  1727     1 
 1708  1714     1 
 1708  1728     1 
 1708  1729     1 
 1708  1733     1 
 1709  1712     1 
 1709  1713     1 
 1709  1727     1 
 1710  1712     1 
 1710  1713     1 
 1710  1727     1 
 1711  1715     1 
 1711  1716     1 
 1711  1730     1 
 1711  1731     1 
 1711  1734     1 
 1712  1714     1 
 1712  1728     1 
 1712  1729     1 
 1712  1733     1 
 1713  1717     1 
 1713  1725     1 
 1713  1728     1 
 1713  1730     1 
 1713  1731     1 
 1713  1733     1 
 1714  1718     1 
 1714  1719     1 
 1714  1723     1 
 1714  1726     1 
 1714  1728     1 
 1714  1732     1 
 1714  1733     1 
 1715  1717     1 
 1715  1725     1 
 1715  1727     1 
 1715  1730     1 
 1715  1731     1 
 1716  1720     1 
 1716  1721     1 
 1716  1724     1 
 1716  1727     1 
 1716  1730     1 
 1716  1731     1 
 1717  1722     1 
 1717  1723     1 
 1717  1726     1 
 1717  1729     1 
 1718  1720     1 
 1718  1721     1 
 1718  1725     1 
 1719  1724     1 
 1719  1725     1 
 1720  1722     1 
 1720  1723     1 
 1721  1726     1 
 1722  1724     1 
 1722  1725     1 
 1724  1726     1 
 1725  1729     1 
 1727  1732     1 
 1727  1735     1 
 1727  1736     1 
 1727  1737     1 
 1728  1730     1 
 1728  1731     1 
 1728  1734     1 
 1729  1734     1 
 1730  1732     1 
 1730  1733     1 
 1731  1733     1 
 1733  1738     1 
 1734  1739     1 
 1734  1740     1 
 1734  1741     1 
 1735  1738     1 
 1736  1738     1 
 1737  1742     1 
 1737  1743     1 
 1737  1760     1 
 1738  1744     1 
 1738  1761     1 
 1738  1762     1 
 1738  1766     1 
 1739  1742     1 
 1739  1743     1 
 1739  1760     1 
 1740  1742     1 
 1740  1743     1 
 1740  1760     1 
 1741  1745     1 
 1741  1746     1 
 1741  1763     1 
 1741  1764     1 
 1741  1767     1 
 1742  1744     1 
 1742  1761     1 
 1742  1762     1 
 1742  1766     1 
 1743  1747     1 
 1743  1759     1 
 1743  1761     1 
 1743  1763     1 
 1743  1764     1 
 1743  1766     1 
 1744  1748     1 
 1744  1749     1 
 1744  1750     1 
 1744  1758     1 
 1744  1761     1 
 1744  1765     1 
 1744  1766     1 
 1745  1747     1 
 1745  1759     1 
 1745  1760     1 
 1745  1763     1 
 1745  1764     1 
 1746  1751     1 
 1746  1756     1 
 1746  1760     1 
 1746  1763     1 
 1746  1764     1 
 1747  1751     1 
 1747  1758     1 
 1747  1762     1 
 1748  1750     1 
 1748  1759     1 
 1749  1752     1 
 1749  1755     1 
 1749  1758     1 
 1750  1753     1 
 1750  1754     1 
 1750  1756     1 
 1751  1757     1 
 1751  1758     1 
 1752  1756     1 
 1752  1759     1 
 1753  1755     1 
 1754  1755     1 
 1755  1759     1 
 1757  1759     1 
 1759  1762     1 
 1760  1765     1 
 1760  1768     1 
 1760  1769     1 
 1760  1770     1 
 1761  1763     1 
 1761  1764     1 
 1761  1767     1 
 1762  1767     1 
 1763  1765     1 
 1763  1766     1 
 1764  1766     1 
 1766  1771     1 
 1767  1772     1 
 1767  1773     1 
 1767  1774     1 
 1768  1771     1 
 1769  1771     1 
 1770  1775     1 
 1770  1776     1 
 1770  1794     1 
 1771  1777     1 
 1771  1795     1 
 1771  1796     1 
 1771  1800     1 
 1772  1775     1 
 1772  1776     1 
 1772  1794     1 
 1773  1775     1 
 1773  1776     1 
 1773  1794     1 
 1774  1778     1 
 1774  1779     1 
 1774  1797     1 
 1774  1798     1 
 1774  1801     1 
 1775  1777     1 
 1775  1795     1 
 1775  1796     1 
 1775  1800     1 
 1776  1780     1 
 1776  1793     1 
 1776  1795     1 
 1776  1797     1 
 1776  1798     1 
 1776  1800     1 
 1777  1781     1 
 1777  1782     1 
 1777  1783     1 
 1777  1792     1 
 1777  1795     1 
 1777  1799     1 
 1777  1800     1 
 1778  1780     1 
 1778  1793     1 
 1778  1794     1 
 1778  1797     1 
 1778  1798     1 
 1779  1784     1 
 1779  1788     1 
 1779  1794     1 
 1779  1797     1 
 1779  1798     1 
 1780  1784     1 
 1780  1792     1 
 1780  1796     1 
 1781  1783     1 
 1781  1793     1 
 1782  1785     1 
 1782  1786     1 
 1782  1792     1 
 1783  1787     1 
 1783  1788     1 
 1784  1789     1 
 1784  1792     1 
 1785  1787     1 
 1785  1788     1 
 1785  1793     1 
 1786  1790     1 
 1786  1791     1 
 1786  1793     1 
 1787  1789     1 
 1787  1792     1 
 1789  1793     1 
 1790  1792     1 
 1791  1792     1 
 1793  1796     1 
 1794  1799     1 
 1794  1802     1 
 1794  1803     1 
 1794  1804     1 
 1795  1797     1 
 1795  1798     1 
 1795  1801     1 
 1796  1801     1 
 1797  1799     1 
 1797  1800     1 
 1798  1800     1 
 1800  1805     1 
 1801  1806     1 
 1801  1807     1 
 1801  1808     1 
 1802  1805     1 
 1803  1805     1 
 1804  1809     1 
 1804  1810     1 
 1804  1827     1 
 1805  1811     1 
 1805  1828     1 
 1805  1829     1 
 1805  1833     1 
 1806  1809     1 
 1806  1810     1 
 1806  1827     1 
 1807  1809     1 
 1807  1810     1 
 1807  1827     1 
 1808  1812     1 
 1808  1813     1 
 1808  1830     1 
 1808  1831     1 
 1808  1834     1 
 1809  1811     1 
 1809  1828     1 
 1809  1829     1 
 1809  1833     1 
 1810  1814     1 
 1810  1826     1 
 1810  1828     1 
 1810  1830     1 
 1810  1831     1 
 1810  1833     1 
 1811  1815     1 
 1811  1816     1 
 1811  1817     1 
 1811  1825     1 
 1811  1828     1 
 1811  1832     1 
 1811  1833     1 
 1812  1814     1 
 1812  1826     1 
 1812  1827     1 
 1812  1830     1 
 1812  1831     1 
 1813  1818     1 
 1813  1823     1 
 1813  1827     1 
 1813  1830     1 
 1813  1831     1 
 1814  1818     1 
 1814  1825     1 
 1814  1829     1 
 1815  1817     1 
 1815  1826     1 
 1816  1819     1 
 1816  1822     1 
 1816  1825     1 
 1817  1820     1 
 1817  1821     1 
 1817  1823     1 
 1818  1824     1 
 1818  1825     1 
 1819  1823     1 
 1819  1826     1 
 1820  1822     1 
 1821  1822     1 
 1822  1826     1 
 1824  1826     1 
 1826  1829     1 
 1827  1832     1 
 1827  1835     1 
 1827  1836     1 
 1827  1837     1 
 1828  1830     1 
 1828  1831     1 
 1828  1834     1 
 1829  1834     1 
 1830  1832     1 
 1830  1833     1 
 1831  1833     1 
 1833  1838     1 
 1834  1839     1 
 1834  1840     1 
 1834  1841     1 
 1835  1838     1 
 1836  1838     1 
 1837  1842     1 
 1837  1843     1 
 1837  1857     1 
 1838  1844     1 
 1838  1858     1 
 1838  1859     1 
 1838  1863     1 
 1839  1842     1 
 1839  1843     1 
 1839  1857     1 
 1840  1842     1 
 1840  1843     1 
 1840  1857     1 
 1841  1845     1 
 1841  1846     1 
 1841  1860     1 
 1841  1861     1 
 1841  1864     1 
 1842  1844     1 
 1842  1858     1 
 1842  1859     1 
 1842  1863     1 
 1843  1847     1 
 1843  1855     1 
 1843  1858     1 
 1843  1860     1 
 1843  1861     1 
 1843  1863     1 
 1844  1848     1 
 1844  1849     1 
 1844  1853     1 
 1844  1856     1 
 1844  1858     1 
 1844  1862     1 
 1844  1863     1 
 1845  1847     1 
 1845  1855     1 
 1845  1857     1 
 1845  1860     1 
 1845  1861     1 
 1846  1850     1 
 1846  1851     1 
 1846  1854     1 
 1846  1857     1 
 1846  1860     1 
 1846  1861     1 
 1847  1852     1 
 1847  1853     1 
 1847  1856     1 
 1847  1859     1 
 1848  1850     1 
 1848  1851     1 
 1848  1855     1 
 1849  1854     1 
 1849  1855     1 
 1850  1852     1 
 1850  1853     1 
 1851  1856     1 
 1852  1854     1 
 1852  1855     1 
 1854  1856     1 
 1855  1859     1 
 1857  1862     1 
 1857  1865     1 
 1857  1866     1 
 1857  1867     1 
 1858  1860     1 
 1858  1861     1 
 1858  1864     1 
 1859  1864     1 
 1860  1862     1 
 1860  1863     1 
 1861  1863     1 
 1863  1868     1 
 1864  1869     1 
 1864  1870     1 
 1864  1871     1 
 1865  1868     1 
 1866  1868     1 
 1867  1872     1 
 1867  1873     1 
 1867  1890     1 
 1868  1874     1 
 1868  1891     1 
 1868  1892     1 
 1868  1896     1 
 1869  1872     1 
 1869  1873     1 
 1869  1890     1 
 1870  1872     1 
 1870  1873     1 
 1870  1890     1 
 1871  1875     1 
 1871  1876     1 
 1871  1893     1 
 1871  1894     1 
 1871  1897     1 
 1872  1874     1 
 1872  1891     1 
 1872  1892     1 
 1872  1896     1 
 1873  1877     1 
 1873  1889     1 
 1873  1891     1 
 1873  1893     1 
 1873  1894     1 
 1873  1896     1 
 1874  1878     1 
 1874  1879     1 
 1874  1880     1 
 1874  1888     1 
 1874  1891     1 
 1874  1895     1 
 1874  1896     1 
 1875  1877     1 
 1875  1889     1 
 1875  1890     1 
 1875  1893     1 
 1875  1894     1 
 1876  1881     1 
 1876  1886     1 
 1876  1890     1 
 1876  1893     1 
 1876  1894     1 
 1877  1881     1 
 1877  1888     1 
 1877  1892     1 
 1878  1880     1 
 1878  1889     1 
 1879  1882     1 
 1879  1885     1 
 1879  1888     1 
 1880  1883     1 
 1880  1884     1 
 1880  1886     1 
 1881  1887     1 
 1881  1888     1 
 1882  1886     1 
 1882  1889     1 
 1883  1885     1 
 1884  1885     1 
 1885  1889     1 
 1887  1889     1 
 1889  1892     1 
 1890  1895     1 
 1890  1898     1 
 1890  1899     1 
 1890  1900     1 
 1891  1893     1 
 1891  1894     1 
 1891  1897     1 
 1892  1897     1 
 1893  1895     1 
 1893  1896     1 
 1894  1896     1 
 1896  1901     1 
 1897  1902     1 
 1897  1903     1 
 1897  1904     1 
 1898  1901     1 
 1899  1901     1 
 1900  1905     1 
 1900  1906     1 
 1900  1923     1 
 1901  1907     1 
 1901  1924     1 
 1901  1925     1 
 1901  1929     1 
 1902  1905     1 
 1902  1906     1 
 1902  1923     1 
 1903  1905     1 
 1903  1906     1 
 1903  1923     1 
 1904  1908     1 
 1904  1909     1 
 1904  1926     1 
 1904  1927     1 
 1904  1930     1 
 1905  1907     1 
 1905  1924     1 
 1905  1925     1 
 1905  1929     1 
 1906  1910     1 
 1906  1922     1 
 1906  1924     1 
 1906  1926     1 
 1906  1927     1 
 1906  1929     1 
 1907  1911     1 
 1907  1912     1 
 1907  1913     1 
 1907  1921     1 
 1907  1924     1 
 1907  1928     1 
 1907  1929     1 
 1908  1910     1 
 1908  1922     1 
 1908  1923     1 
 1908  1926     1 
 1908  1927     1 
 1909  1914     1 
 1909  1919     1 
 1909  1923     1 
 1909  1926     1 
 1909  1927     1 
 1910  1914     1 
 1910  1921     1 
 1910  1925     1 
 1911  1913     1 
 1911  1922     1 
 1912  1915     1 
 1912  1918     1 
 1912  1921     1 
 1913  1916     1 
 1913  1917     1 
 1913  1919     1 
 1914  1920     1 
 1914  1921     1 
 1915  1919     1 
 1915  1922     1 
 1916  1918     1 
 1917  1918     1 
 1918  1922     1 
 1920  1922     1 
 1922  1925     1 
 1923  1928     1 
 1923  1931     1 
 1923  1932     1 
 1923  1933     1 
 1924  1926     1 
 1924  1927     1 
 1924  1930     1 
 1925  1930     1 
 1926  1928     1 
 1926  1929     1 
 1927  1929     1 
 1929  1934     1 
 1930  1935     1 
 1930  1936     1 
 1930  1937     1 
 1931  1934     1 
 1932  1934     1 
 1933  1938     1 
 1933  1939     1 
 1933  1953     1 
 1934  1940     1 
 1934  1954     1 
 1934  1955     1 
 1934  1959     1 
 1935  1938     1 
 1935  1939     1 
 1935  1953     1 
 1936  1938     1 
 1936  1939     1 
 1936  1953     1 
 1937  1941     1 
 1937  1942     1 
 1937  1956     1 
 1937  1957     1 
 1937  1960     1 
 1938  1940     1 
 1938  1954     1 
 1938  1955     1 
 1938  1959     1 
 1939  1943     1 
 1939  1951     1 
 1939  1954     1 
 1939  1956     1 
 1939  1957     1 
 1939  1959     1 
 1940  1944     1 
 1940  1945     1 
 1940  1949     1 
 1940  1952     1 
 1940  1954     1 
 1940  1958     1 
 1940  1959     1 
 1941  1943     1 
 1941  1951     1 
 1941  1953     1 
 1941  1956     1 
 1941  1957     1 
 1942  1946     1 
 1942  1947     1 
 1942  1950     1 
 1942  1953     1 
 1942  1956     1 
 1942  1957     1 
 1943  1948     1 
 1943  1949     1 
 1943  1952     1 
 1943  1955     1 
 1944  1946     1 
 1944  1947     1 
 1944  1951     1 
 1945  1950     1 
 1945  1951     1 
 1946  1948     1 
 1946  1949     1 
 1947  1952     1 
 1948  1950     1 
 1948  1951     1 
 1950  1952     1 
 1951  1955     1 
 1953  1958     1 
 1953  1961     1 
 1953  1962     1 
 1953  1963     1 
 1954  1956     1 
 1954  1957     1 
 1954  1960     1 
 1955  1960     1 
 1956  1958     1 
 1956  1959     1 
 1957  1959     1 
 1959  1964     1 
 1960  1965     1 
 1960  1966     1 
 1960  1967     1 
 1961  1964     1 
 1962  1964     1 
 1963  1968     1 
 1963  1969     1 
 1963  1983     1 
 1964  1970     1 
 1964  1984     1 
 1964  1985     1 
 1964  1989     1 
 1965  1968     1 
 1965  1969     1 
 1965  1983     1 
 1966  1968     1 
 1966  1969     1 
 1966  1983     1 
 1967  1971     1 
 1967  1972     1 
 1967  1986     1 
 1967  1987     1 
 1967  1990     1 
 1968  1970     1 
 1968  1984     1 
 1968  1985     1 
 1968  1989     1 
 1969  1973     1 
 1969  1981     1 
 1969  1984     1 
 1969  1986     1 
 1969  1987     1 
 1969  1989     1 
 1970  1974     1 
 1970  1975     1 
 1970  1979     1 
 1970  1982     1 
 1970  1984     1 
 1970  1988     1 
 1970  1989     1 
 1971  1973     1 
 1971  1981     1 
 1971  1983     1 
 1971  1986     1 
 1971  1987     1 
 1972  1976     1 
 1972  1977     1 
 1972  1980     1 
 1972  1983     1 
 1972  1986     1 
 1972  1987     1 
 1973  1978     1 
 1973  1979     1 
 1973  1982     1 
 1973  1985     1 
 1974  1976     1 
 1974  1977     1 
 1974  1981     1 
 1975  1980     1 
 1975  1981     1 
 1976  1978     1 
 1976  1979     1 
 1977  1982     1 
 1978  1980     1 
 1978  1981     1 
 1980  1982     1 
 1981  1985     1 
 1983  1988     1 
 1983  1991     1 
 1983  1992     1 
 1983  1993     1 
 1984  1986     1 
 1984  1987     1 
 1984  1990     1 
 1985  1990     1 
 1986  1988     1 
 1986  1989     1 
 1987  1989     1 
 1989  1994     1 
 1990  1995     1 
 1990  1996     1 
 1990  1997     1 
 1991  1994     1 
 1992  1994     1 
 1993  1998     1 
 1993  1999     1 
 1993  2016     1 
 1994  2000     1 
 1994  2017     1 
 1994  2018     1 
 1994  2022     1 
 1995  1998     1 
 1995  1999     1 
 1995  2016     1 
 1996  1998     1 
 1996  1999     1 
 1996  2016     1 
 1997  2001     1 
 1997  2002     1 
 1997  2019     1 
 1997  2020     1 
 1997  2023     1 
 1998  2000     1 
 1998  2017     1 
 1998  2018     1 
 1998  2022     1 
 1999  2003     1 
 1999  2015     1 
 1999  2017     1 
 1999  2019     1 
 1999  2020     1 
 1999  2022     1 
 2000  2004     1 
 2000  2005     1 
 2000  2006     1 
 2000  2014     1 
 2000  2017     1 
 2000  2021     1 
 2000  2022     1 
 2001  2003     1 
 2001  2015     1 
 2001  2016     1 
 2001  2019     1 
 2001  2020     1 
 2002  2007     1 
 2002  2012     1 
 2002  2016     1 
 2002  2019     1 
 2002  2020     1 
 2003  2007     1 
 2003  2014     1 
 2003  2018     1 
 2004  2006     1 
 2004  2015     1 
 2005  2008     1 
 2005  2011     1 
 2005  2014     1 
 2006  2009     1 
 2006  2010     1 
 2006  2012     1 
 2007  2013     1 
 2007  2014     1 
 2008  2012     1 
 2008  2015     1 
 2009  2011     1 
 2010  2011     1 
 2011  2015     1 
 2013  2015     1 
 2015  2018     1 
 2016  2021     1 
 2016  2024     1 
 2016  2025     1 
 2016  2026     1 
 2017  2019     1 
 2017  2020     1 
 2017  2023     1 
 2018  2023     1 
 2019  2021     1 
 2019  2022     1 
 2020  2022     1 
 2022  2027     1 
 2023  2028     1 
 2023  2029     1 
 2023  2030     1 
 2024  2027     1 
 2025  2027     1 
 2026  2031     1 
 2026  2032     1 
 2026  2049     1 
 2027  2033     1 
 2027  2050     1 
 2027  2051     1 
 2027  2055     1 
 2028  2031     1 
 2028  2032     1 
 2028  2049     1 
 2029  2031     1 
 2029  2032     1 
 2029  2049     1 
 2030  2034     1 
 2030  2035     1 
 2030  2052     1 
 2030  2053     1 
 2030  2056     1 
 2031  2033     1 
 2031  2050     1 
 2031  2051     1 
 2031  2055     1 
 2032  2036     1 
 2032  2048     1 
 2032  2050     1 
 2032  2052     1 
 2032  2053     1 
 2032  2055     1 
 2033  2037     1 
 2033  2038     1 
 2033  2039     1 
 2033  2047     1 
 2033  2050     1 
 2033  2054     1 
 2033  2055     1 
 2034  2036     1 
 2034  2048     1 
 2034  2049     1 
 2034  2052     1 
 2034  2053     1 
 2035  2040     1 
 2035  2045     1 
 2035  2049     1 
 2035  2052     1 
 2035  2053     1 
 2036  2040     1 
 2036  2047     1 
 2036  2051     1 
 2037  2039     1 
 2037  2048     1 
 2038  2041     1 
 2038  2044     1 
 2038  2047     1 
 2039  2042     1 
 2039  2043     1 
 2039  2045     1 
 2040  2046     1 
 2040  2047     1 
 2041  2045     1 
 2041  2048     1 
 2042  2044     1 
 2043  2044     1 
 2044  2048     1 
 2046  2048     1 
 2048  2051     1 
 2049  2054     1 
 2049  2057     1 
 2049  2058     1 
 2049  2059     1 
 2050  2052     1 
 2050  2053     1 
 2050  2056     1 
 2051  2056     1 
 2052  2054     1 
 2052  2055     1 
 2053  2055     1 
 2055  2060     1 
 2056  2061     1 
 2056  2062     1 
 2056  2063     1 
 2057  2060     1 
 2058  2060     1 
 2059  2064     1 
 2059  2065     1 
 2059  2079     1 
 2060  2066     1 
 2060  2080     1 
 2060  2081     1 
 2060  2085     1 
 2061  2064     1 
 2061  2065     1 
 2061  2079     1 
 2062  2064     1 
 2062  2065     1 
 2062  2079     1 
 2063  2067     1 
 2063  2068     1 
 2063  2082     1 
 2063  2083     1 
 2063  2086     1 
 2064  2066     1 
 2064  2080     1 
 2064  2081     1 
 2064  2085     1 
 2065  2069     1 
 2065  2077     1 
 2065  2080     1 
 2065  2082     1 
 2065  2083     1 
 2065  2085     1 
 2066  2070     1 
 2066  2071     1 
 2066  2075     1 
 2066  2078     1 
 2066  2080     1 
 2066  2084     1 
 2066  2085     1 
 2067  2069     1 
 2067  2077     1 
 2067  2079     1 
 2067  2082     1 
 2067  2083     1 
 2068  2072     1 
 2068  2073     1 
 2068  2076     1 
 2068  2079     1 
 2068  2082     1 
 2068  2083     1 
 2069  2074     1 
 2069  2075     1 
 2069  2078     1 
 2069  2081     1 
 2070  2072     1 
 2070  2073     1 
 2070  2077     1 
 2071  2076     1 
 2071  2077     1 
 2072  2074     1 
 2072  2075     1 
 2073  2078     1 
 2074  2076     1 
 2074  2077     1 
 2076  2078     1 
 2077  2081     1 
 2079  2084     1 
 2079  2087     1 
 2079  2088     1 
 2079  2089     1 
 2080  2082     1 
 2080  2083     1 
 2080  2086     1 
 2081  2086     1 
 2082  2084     1 
 2082  2085     1 
 2083  2085     1 
 2085  2090     1 
 2086  2091     1 
 2086  2092     1 
 2086  2093     1 
 2087  2090     1 
 2088  2090     1 
 2089  2094     1 
 2089  2095     1 
 2089  2109     1 
 2090  2096     1 
 2090  2110     1 
 2090  2111     1 
 2090  2115     1 
 2091  2094     1 
 2091  2095     1 
 2091  2109     1 
 2092  2094     1 
 2092  2095     1 
 2092  2109     1 
 2093  2097     1 
 2093  2098     1 
 2093  2112     1 
 2093  2113     1 
 2093  2116     1 
 2094  2096     1 
 2094  2110     1 
 2094  2111     1 
 2094  2115     1 
 2095  2099     1 
 2095  2107     1 
 2095  2110     1 
 2095  2112     1 
 2095  2113     1 
 2095  2115     1 
 2096  2100     1 
 2096  2101     1 
 2096  2105     1 
 2096  2108     1 
 2096  2110     1 
 2096  2114     1 
 2096  2115     1 
 2097  2099     1 
 2097  2107     1 
 2097  2109     1 
 2097  2112     1 
 2097  2113     1 
 2098  2102     1 
 2098  2103     1 
 2098  2106     1 
 2098  2109     1 
 2098  2112     1 
 2098  2113     1 
 2099  2104     1 
 2099  2105     1 
 2099  2108     1 
 2099  2111     1 
 2100  2102     1 
 2100  2103     1 
 2100  2107     1 
 2101  2106     1 
 2101  2107     1 
 2102  2104     1 
 2102  2105     1 
 2103  2108     1 
 2104  2106     1 
 2104  2107     1 
 2106  2108     1 
 2107  2111     1 
 2109  2114     1 
 2110  2112     1 
 2110  2113     1 
 2110  2116     1 
 2111  2116     1 
 2112  2114     1 
 2112  2115     1 
 2113  2115     1 

[ angles ]
;  ai    aj    ak funct            c0            c1            c2            c3
    2     1     3     1 
    2     1     4     1 
    2     1     5     1 
    3     1     4     1 
    3     1     5     1 
    4     1     5     1 
    1     5     6     1 
    1     5     7     1 
    1     5    23     1 
    6     5     7     1 
    6     5    23     1 
    7     5    23     1 
    5     7     8     1 
    5     7     9     1 
    5     7    10     1 
    8     7     9     1 
    8     7    10     1 
    9     7    10     1 
    7    10    11     1 
    7    10    12     1 
    7    10    13     1 
   11    10    12     1 
   11    10    13     1 
   12    10    13     1 
   10    13    14     1 
   10    13    15     1 
   10    13    16     1 
   14    13    15     1 
   14    13    16     1 
   15    13    16     1 
   13    16    17     1 
   13    16    18     1 
   13    16    19     1 
   17    16    18     1 
   17    16    19     1 
   18    16    19     1 
   16    19    20     1 
   16    19    21     1 
   16    19    22     1 
   20    19    21     1 
   20    19    22     1 
   21    19    22     1 
    5    23    24     1 
    5    23    25     1 
   24    23    25     1 
   23    25    26     1 
   23    25    27     1 
   26    25    27     1 
   25    27    28     1 
   25    27    29     1 
   25    27    42     1 
   28    27    29     1 
   28    27    42     1 
   29    27    42     1 
   27    29    30     1 
   27    29    31     1 
   27    29    32     1 
   30    29    31     1 
   30    29    32     1 
   31    29    32     1 
   29    32    33     1 
   29    32    34     1 
   29    32    38     1 
   33    32    34     1 
   33    32    38     1 
   34    32    38     1 
   32    34    35     1 
   32    34    36     1 
   32    34    37     1 
   35    34    36     1 
   35    34    37     1 
   36    34    37     1 
   32    38    39     1 
   32    38    40     1 
   32    38    41     1 
   39    38    40     1 
   39    38    41     1 
   40    38    41     1 
   27    42    43     1 
   27    42    44     1 
   43    42    44     1 
   42    44    45     1 
   42    44    46     1 
   45    44    46     1 
   44    46    47     1 
   44    46    48     1 
   44    46    62     1 
   47    46    48     1 
   47    46    62     1 
   48    46    62     1 
   46    48    49     1 
   46    48    50     1 
   46    48    51     1 
   49    48    50     1 
   49    48    51     1 
   50    48    51     1 
   48    51    52     1 
   48    51    53     1 
   48    51    54     1 
   52    51    53     1 
   52    51    54     1 
   53    51    54     1 
   51    54    55     1 
   51    54    56     1 
   51    54    57     1 
   55    54    56     1 
   55    54    57     1 
   56    54    57     1 
   54    57    58     1 
   54    57    59     1 
   54    57    60     1 
   58    57    59     1 
   58    57    60     1 
   59    57    60     1 
   57    60    61     1 
   57    60   300     1 
   61    60   300     1 
   46    62    63     1 
   46    62    64     1 
   63    62    64     1 
   62    64    65     1 
   62    64    66     1 
   65    64    66     1 
   64    66    67     1 
   64    66    68     1 
   64    66    81     1 
   67    66    68     1 
   67    66    81     1 
   68    66    81     1 
   66    68    69     1 
   66    68    70     1 
   66    68    71     1 
   69    68    70     1 
   69    68    71     1 
   70    68    71     1 
   68    71    72     1 
   68    71    73     1 
   68    71    77     1 
   72    71    73     1 
   72    71    77     1 
   73    71    77     1 
   71    73    74     1 
   71    73    75     1 
   71    73    76     1 
   74    73    75     1 
   74    73    76     1 
   75    73    76     1 
   71    77    78     1 
   71    77    79     1 
   71    77    80     1 
   78    77    79     1 
   78    77    80     1 
   79    77    80     1 
   66    81    82     1 
   66    81    83     1 
   82    81    83     1 
   81    83    84     1 
   81    83    85     1 
   84    83    85     1 
   83    85    86     1 
   83    85    87     1 
   83    85   100     1 
   86    85    87     1 
   86    85   100     1 
   87    85   100     1 
   85    87    88     1 
   85    87    89     1 
   85    87    90     1 
   88    87    89     1 
   88    87    90     1 
   89    87    90     1 
   87    90    91     1 
   87    90    92     1 
   87    90    96     1 
   91    90    92     1 
   91    90    96     1 
   92    90    96     1 
   90    92    93     1 
   90    92    94     1 
   90    92    95     1 
   93    92    94     1 
   93    92    95     1 
   94    92    95     1 
   90    96    97     1 
   90    96    98     1 
   90    96    99     1 
   97    96    98     1 
   97    96    99     1 
   98    96    99     1 
   85   100   101     1 
   85   100   102     1 
  101   100   102     1 
  100   102   103     1 
  100   102   104     1 
  103   102   104     1 
  102   104   105     1 
  102   104   106     1 
  102   104   120     1 
  105   104   106     1 
  105   104   120     1 
  106   104   120     1 
  104   106   107     1 
  104   106   108     1 
  104   106   109     1 
  107   106   108     1 
  107   106   109     1 
  108   106   109     1 
  106   109   110     1 
  106   109   111     1 
  106   109   112     1 
  110   109   111     1 
  110   109   112     1 
  111   109   112     1 
  109   112   113     1 
  109   112   114     1 
  109   112   115     1 
  113   112   114     1 
  113   112   115     1 
  114   112   115     1 
  112   115   116     1 
  112   115   117     1 
  112   115   118     1 
  116   115   117     1 
  116   115   118     1 
  117   115   118     1 
  115   118   119     1 
  115   118   401     1 
  119   118   401     1 
  104   120   121     1 
  104   120   122     1 
  121   120   122     1 
  120   122   123     1 
  120   122   124     1 
  123   122   124     1 
  122   124   125     1 
  122   124   126     1 
  122   124   139     1 
  125   124   126     1 
  125   124   139     1 
  126   124   139     1 
  124   126   127     1 
  124   126   128     1 
  124   126   129     1 
  127   126   128     1 
  127   126   129     1 
  128   126   129     1 
  126   129   130     1 
  126   129   131     1 
  126   129   135     1 
  130   129   131     1 
  130   129   135     1 
  131   129   135     1 
  129   131   132     1 
  129   131   133     1 
  129   131   134     1 
  132   131   133     1 
  132   131   134     1 
  133   131   134     1 
  129   135   136     1 
  129   135   137     1 
  129   135   138     1 
  136   135   137     1 
  136   135   138     1 
  137   135   138     1 
  124   139   140     1 
  124   139   141     1 
  140   139   141     1 
  139   141   142     1 
  139   141   143     1 
  142   141   143     1 
  141   143   144     1 
  141   143   145     1 
  141   143   158     1 
  144   143   145     1 
  144   143   158     1 
  145   143   158     1 
  143   145   146     1 
  143   145   147     1 
  143   145   148     1 
  146   145   147     1 
  146   145   148     1 
  147   145   148     1 
  145   148   149     1 
  145   148   150     1 
  145   148   154     1 
  149   148   150     1 
  149   148   154     1 
  150   148   154     1 
  148   150   151     1 
  148   150   152     1 
  148   150   153     1 
  151   150   152     1 
  151   150   153     1 
  152   150   153     1 
  148   154   155     1 
  148   154   156     1 
  148   154   157     1 
  155   154   156     1 
  155   154   157     1 
  156   154   157     1 
  143   158   159     1 
  143   158   160     1 
  159   158   160     1 
  158   160   161     1 
  158   160   162     1 
  161   160   162     1 
  160   162   163     1 
  160   162   164     1 
  160   162   178     1 
  163   162   164     1 
  163   162   178     1 
  164   162   178     1 
  162   164   165     1 
  162   164   166     1 
  162   164   167     1 
  165   164   166     1 
  165   164   167     1 
  166   164   167     1 
  164   167   168     1 
  164   167   169     1 
  164   167   170     1 
  168   167   169     1 
  168   167   170     1 
  169   167   170     1 
  167   170   171     1 
  167   170   172     1 
  167   170   173     1 
  171   170   172     1 
  171   170   173     1 
  172   170   173     1 
  170   173   174     1 
  170   173   175     1 
  170   173   176     1 
  174   173   175     1 
  174   173   176     1 
  175   173   176     1 
  173   176   177     1 
  173   176   603     1 
  177   176   603     1 
  162   178   179     1 
  162   178   180     1 
  179   178   180     1 
  178   180   181     1 
  178   180   182     1 
  181   180   182     1 
  180   182   183     1 
  180   182   184     1 
  180   182   197     1 
  183   182   184     1 
  183   182   197     1 
  184   182   197     1 
  182   184   185     1 
  182   184   186     1 
  182   184   187     1 
  185   184   186     1 
  185   184   187     1 
  186   184   187     1 
  184   187   188     1 
  184   187   189     1 
  184   187   193     1 
  188   187   189     1 
  188   187   193     1 
  189   187   193     1 
  187   189   190     1 
  187   189   191     1 
  187   189   192     1 
  190   189   191     1 
  190   189   192     1 
  191   189   192     1 
  187   193   194     1 
  187   193   195     1 
  187   193   196     1 
  194   193   195     1 
  194   193   196     1 
  195   193   196     1 
  182   197   198     1 
  182   197   199     1 
  198   197   199     1 
  197   199   200     1 
  197   199   201     1 
  200   199   201     1 
  199   201   202     1 
  199   201   203     1 
  199   201   216     1 
  202   201   203     1 
  202   201   216     1 
  203   201   216     1 
  201   203   204     1 
  201   203   205     1 
  201   203   206     1 
  204   203   205     1 
  204   203   206     1 
  205   203   206     1 
  203   206   207     1 
  203   206   208     1 
  203   206   212     1 
  207   206   208     1 
  207   206   212     1 
  208   206   212     1 
  206   208   209     1 
  206   208   210     1 
  206   208   211     1 
  209   208   210     1 
  209   208   211     1 
  210   208   211     1 
  206   212   213     1 
  206   212   214     1 
  206   212   215     1 
  213   212   214     1 
  213   212   215     1 
  214   212   215     1 
  201   216   217     1 
  201   216   218     1 
  217   216   218     1 
  216   218   219     1 
  216   218   220     1 
  219   218   220     1 
  218   220   221     1 
  218   220   222     1 
  218   220   235     1 
  221   220   222     1 
  221   220   235     1 
  222   220   235     1 
  220   222   223     1 
  220   222   224     1 
  220   222   225     1 
  223   222   224     1 
  223   222   225     1 
  224   222   225     1 
  222   225   226     1 
  222   225   227     1 
  222   225   231     1 
  226   225   227     1 
  226   225   231     1 
  227   225   231     1 
  225   227   228     1 
  225   227   229     1 
  225   227   230     1 
  228   227   229     1 
  228   227   230     1 
  229   227   230     1 
  225   231   232     1 
  225   231   233     1 
  225   231   234     1 
  232   231   233     1 
  232   231   234     1 
  233   231   234     1 
  220   235   236     1 
  220   235   237     1 
  236   235   237     1 
  235   237   238     1 
  235   237   239     1 
  238   237   239     1 
  237   239   240     1 
  237   239   241     1 
  237   239   254     1 
  240   239   241     1 
  240   239   254     1 
  241   239   254     1 
  239   241   242     1 
  239   241   243     1 
  239   241   244     1 
  242   241   243     1 
  242   241   244     1 
  243   241   244     1 
  241   244   245     1 
  241   244   246     1 
  241   244   250     1 
  245   244   246     1 
  245   244   250     1 
  246   244   250     1 
  244   246   247     1 
  244   246   248     1 
  244   246   249     1 
  247   246   248     1 
  247   246   249     1 
  248   246   249     1 
  244   250   251     1 
  244   250   252     1 
  244   250   253     1 
  251   250   252     1 
  251   250   253     1 
  252   250   253     1 
  239   254   255     1 
  239   254   256     1 
  255   254   256     1 
  254   256   257     1 
  254   256   258     1 
  257   256   258     1 
  260   259   261     1 
  260   259   262     1 
  260   259   263     1 
  261   259   262     1 
  261   259   263     1 
  262   259   263     1 
  259   263   264     1 
  259   263   265     1 
  259   263   281     1 
  264   263   265     1 
  264   263   281     1 
  265   263   281     1 
  263   265   266     1 
  263   265   267     1 
  263   265   268     1 
  266   265   267     1 
  266   265   268     1 
  267   265   268     1 
  265   268   269     1 
  265   268   270     1 
  265   268   271     1 
  269   268   270     1 
  269   268   271     1 
  270   268   271     1 
  268   271   272     1 
  268   271   273     1 
  268   271   274     1 
  272   271   273     1 
  272   271   274     1 
  273   271   274     1 
  271   274   275     1 
  271   274   276     1 
  271   274   277     1 
  275   274   276     1 
  275   274   277     1 
  276   274   277     1 
  274   277   278     1 
  274   277   279     1 
  274   277   280     1 
  278   277   279     1 
  278   277   280     1 
  279   277   280     1 
  263   281   282     1 
  263   281   283     1 
  282   281   283     1 
  281   283   284     1 
  281   283   285     1 
  284   283   285     1 
  283   285   286     1 
  283   285   287     1 
  283   285   300     1 
  286   285   287     1 
  286   285   300     1 
  287   285   300     1 
  285   287   288     1 
  285   287   289     1 
  285   287   290     1 
  288   287   289     1 
  288   287   290     1 
  289   287   290     1 
  287   290   291     1 
  287   290   292     1 
  287   290   296     1 
  291   290   292     1 
  291   290   296     1 
  292   290   296     1 
  290   292   293     1 
  290   292   294     1 
  290   292   295     1 
  293   292   294     1 
  293   292   295     1 
  294   292   295     1 
  290   296   297     1 
  290   296   298     1 
  290   296   299     1 
  297   296   298     1 
  297   296   299     1 
  298   296   299     1 
   60   300   285     1 
   60   300   301     1 
  285   300   301     1 
  303   302   304     1 
  303   302   305     1 
  303   302   306     1 
  304   302   305     1 
  304   302   306     1 
  305   302   306     1 
  302   306   307     1 
  302   306   308     1 
  302   306   324     1 
  307   306   308     1 
  307   306   324     1 
  308   306   324     1 
  306   308   309     1 
  306   308   310     1 
  306   308   311     1 
  309   308   310     1 
  309   308   311     1 
  310   308   311     1 
  308   311   312     1 
  308   311   313     1 
  308   311   314     1 
  312   311   313     1 
  312   311   314     1 
  313   311   314     1 
  311   314   315     1 
  311   314   316     1 
  311   314   317     1 
  315   314   316     1 
  315   314   317     1 
  316   314   317     1 
  314   317   318     1 
  314   317   319     1 
  314   317   320     1 
  318   317   319     1 
  318   317   320     1 
  319   317   320     1 
  317   320   321     1 
  317   320   322     1 
  317   320   323     1 
  321   320   322     1 
  321   320   323     1 
  322   320   323     1 
  306   324   325     1 
  306   324   326     1 
  325   324   326     1 
  324   326   327     1 
  324   326   328     1 
  327   326   328     1 
  326   328   329     1 
  326   328   330     1 
  326   328   343     1 
  329   328   330     1 
  329   328   343     1 
  330   328   343     1 
  328   330   331     1 
  328   330   332     1 
  328   330   333     1 
  331   330   332     1 
  331   330   333     1 
  332   330   333     1 
  330   333   334     1 
  330   333   335     1 
  330   333   339     1 
  334   333   335     1 
  334   333   339     1 
  335   333   339     1 
  333   335   336     1 
  333   335   337     1 
  333   335   338     1 
  336   335   337     1 
  336   335   338     1 
  337   335   338     1 
  333   339   340     1 
  333   339   341     1 
  333   339   342     1 
  340   339   341     1 
  340   339   342     1 
  341   339   342     1 
  328   343   344     1 
  328   343   345     1 
  344   343   345     1 
  343   345   346     1 
  343   345   347     1 
  346   345   347     1 
  345   347   348     1 
  345   347   349     1 
  345   347   363     1 
  348   347   349     1 
  348   347   363     1 
  349   347   363     1 
  347   349   350     1 
  347   349   351     1 
  347   349   352     1 
  350   349   351     1 
  350   349   352     1 
  351   349   352     1 
  349   352   353     1 
  349   352   354     1 
  349   352   355     1 
  353   352   354     1 
  353   352   355     1 
  354   352   355     1 
  352   355   356     1 
  352   355   357     1 
  352   355   358     1 
  356   355   357     1 
  356   355   358     1 
  357   355   358     1 
  355   358   359     1 
  355   358   360     1 
  355   358   361     1 
  359   358   360     1 
  359   358   361     1 
  360   358   361     1 
  358   361   362     1 
  358   361   444     1 
  362   361   444     1 
  347   363   364     1 
  347   363   365     1 
  364   363   365     1 
  363   365   366     1 
  363   365   367     1 
  366   365   367     1 
  365   367   368     1 
  365   367   369     1 
  365   367   382     1 
  368   367   369     1 
  368   367   382     1 
  369   367   382     1 
  367   369   370     1 
  367   369   371     1 
  367   369   372     1 
  370   369   371     1 
  370   369   372     1 
  371   369   372     1 
  369   372   373     1 
  369   372   374     1 
  369   372   378     1 
  373   372   374     1 
  373   372   378     1 
  374   372   378     1 
  372   374   375     1 
  372   374   376     1 
  372   374   377     1 
  375   374   376     1 
  375   374   377     1 
  376   374   377     1 
  372   378   379     1 
  372   378   380     1 
  372   378   381     1 
  379   378   380     1 
  379   378   381     1 
  380   378   381     1 
  367   382   383     1 
  367   382   384     1 
  383   382   384     1 
  382   384   385     1 
  382   384   386     1 
  385   384   386     1 
  384   386   387     1 
  384   386   388     1 
  384   386   401     1 
  387   386   388     1 
  387   386   401     1 
  388   386   401     1 
  386   388   389     1 
  386   388   390     1 
  386   388   391     1 
  389   388   390     1 
  389   388   391     1 
  390   388   391     1 
  388   391   392     1 
  388   391   393     1 
  388   391   397     1 
  392   391   393     1 
  392   391   397     1 
  393   391   397     1 
  391   393   394     1 
  391   393   395     1 
  391   393   396     1 
  394   393   395     1 
  394   393   396     1 
  395   393   396     1 
  391   397   398     1 
  391   397   399     1 
  391   397   400     1 
  398   397   399     1 
  398   397   400     1 
  399   397   400     1 
  118   401   386     1 
  118   401   402     1 
  386   401   402     1 
  404   403   405     1 
  404   403   406     1 
  404   403   407     1 
  405   403   406     1 
  405   403   407     1 
  406   403   407     1 
  403   407   408     1 
  403   407   409     1 
  403   407   425     1 
  408   407   409     1 
  408   407   425     1 
  409   407   425     1 
  407   409   410     1 
  407   409   411     1 
  407   409   412     1 
  410   409   411     1 
  410   409   412     1 
  411   409   412     1 
  409   412   413     1 
  409   412   414     1 
  409   412   415     1 
  413   412   414     1 
  413   412   415     1 
  414   412   415     1 
  412   415   416     1 
  412   415   417     1 
  412   415   418     1 
  416   415   417     1 
  416   415   418     1 
  417   415   418     1 
  415   418   419     1 
  415   418   420     1 
  415   418   421     1 
  419   418   420     1 
  419   418   421     1 
  420   418   421     1 
  418   421   422     1 
  418   421   423     1 
  418   421   424     1 
  422   421   423     1 
  422   421   424     1 
  423   421   424     1 
  407   425   426     1 
  407   425   427     1 
  426   425   427     1 
  425   427   428     1 
  425   427   429     1 
  428   427   429     1 
  427   429   430     1 
  427   429   431     1 
  427   429   444     1 
  430   429   431     1 
  430   429   444     1 
  431   429   444     1 
  429   431   432     1 
  429   431   433     1 
  429   431   434     1 
  432   431   433     1 
  432   431   434     1 
  433   431   434     1 
  431   434   435     1 
  431   434   436     1 
  431   434   440     1 
  435   434   436     1 
  435   434   440     1 
  436   434   440     1 
  434   436   437     1 
  434   436   438     1 
  434   436   439     1 
  437   436   438     1 
  437   436   439     1 
  438   436   439     1 
  434   440   441     1 
  434   440   442     1 
  434   440   443     1 
  441   440   442     1 
  441   440   443     1 
  442   440   443     1 
  361   444   429     1 
  361   444   445     1 
  429   444   445     1 
  447   446   448     1 
  447   446   449     1 
  447   446   450     1 
  448   446   449     1 
  448   446   450     1 
  449   446   450     1 
  446   450   451     1 
  446   450   452     1 
  446   450   468     1 
  451   450   452     1 
  451   450   468     1 
  452   450   468     1 
  450   452   453     1 
  450   452   454     1 
  450   452   455     1 
  453   452   454     1 
  453   452   455     1 
  454   452   455     1 
  452   455   456     1 
  452   455   457     1 
  452   455   458     1 
  456   455   457     1 
  456   455   458     1 
  457   455   458     1 
  455   458   459     1 
  455   458   460     1 
  455   458   461     1 
  459   458   460     1 
  459   458   461     1 
  460   458   461     1 
  458   461   462     1 
  458   461   463     1 
  458   461   464     1 
  462   461   463     1 
  462   461   464     1 
  463   461   464     1 
  461   464   465     1 
  461   464   466     1 
  461   464   467     1 
  465   464   466     1 
  465   464   467     1 
  466   464   467     1 
  450   468   469     1 
  450   468   470     1 
  469   468   470     1 
  468   470   471     1 
  468   470   472     1 
  471   470   472     1 
  470   472   473     1 
  470   472   474     1 
  470   472   487     1 
  473   472   474     1 
  473   472   487     1 
  474   472   487     1 
  472   474   475     1 
  472   474   476     1 
  472   474   477     1 
  475   474   476     1 
  475   474   477     1 
  476   474   477     1 
  474   477   478     1 
  474   477   479     1 
  474   477   483     1 
  478   477   479     1 
  478   477   483     1 
  479   477   483     1 
  477   479   480     1 
  477   479   481     1 
  477   479   482     1 
  480   479   481     1 
  480   479   482     1 
  481   479   482     1 
  477   483   484     1 
  477   483   485     1 
  477   483   486     1 
  484   483   485     1 
  484   483   486     1 
  485   483   486     1 
  472   487   488     1 
  472   487   489     1 
  488   487   489     1 
  487   489   490     1 
  487   489   491     1 
  490   489   491     1 
  489   491   492     1 
  489   491   493     1 
  489   491   507     1 
  492   491   493     1 
  492   491   507     1 
  493   491   507     1 
  491   493   494     1 
  491   493   495     1 
  491   493   496     1 
  494   493   495     1 
  494   493   496     1 
  495   493   496     1 
  493   496   497     1 
  493   496   498     1 
  493   496   499     1 
  497   496   498     1 
  497   496   499     1 
  498   496   499     1 
  496   499   500     1 
  496   499   501     1 
  496   499   502     1 
  500   499   501     1 
  500   499   502     1 
  501   499   502     1 
  499   502   503     1 
  499   502   504     1 
  499   502   505     1 
  503   502   504     1 
  503   502   505     1 
  504   502   505     1 
  502   505   506     1 
  502   505   646     1 
  506   505   646     1 
  491   507   508     1 
  491   507   509     1 
  508   507   509     1 
  507   509   510     1 
  507   509   511     1 
  510   509   511     1 
  509   511   512     1 
  509   511   513     1 
  509   511   526     1 
  512   511   513     1 
  512   511   526     1 
  513   511   526     1 
  511   513   514     1 
  511   513   515     1 
  511   513   516     1 
  514   513   515     1 
  514   513   516     1 
  515   513   516     1 
  513   516   517     1 
  513   516   518     1 
  513   516   522     1 
  517   516   518     1 
  517   516   522     1 
  518   516   522     1 
  516   518   519     1 
  516   518   520     1 
  516   518   521     1 
  519   518   520     1 
  519   518   521     1 
  520   518   521     1 
  516   522   523     1 
  516   522   524     1 
  516   522   525     1 
  523   522   524     1 
  523   522   525     1 
  524   522   525     1 
  511   526   527     1 
  511   526   528     1 
  527   526   528     1 
  526   528   529     1 
  526   528   530     1 
  529   528   530     1 
  528   530   531     1 
  528   530   532     1 
  528   530   545     1 
  531   530   532     1 
  531   530   545     1 
  532   530   545     1 
  530   532   533     1 
  530   532   534     1 
  530   532   535     1 
  533   532   534     1 
  533   532   535     1 
  534   532   535     1 
  532   535   536     1 
  532   535   537     1 
  532   535   541     1 
  536   535   537     1 
  536   535   541     1 
  537   535   541     1 
  535   537   538     1 
  535   537   539     1 
  535   537   540     1 
  538   537   539     1 
  538   537   540     1 
  539   537   540     1 
  535   541   542     1 
  535   541   543     1 
  535   541   544     1 
  542   541   543     1 
  542   541   544     1 
  543   541   544     1 
  530   545   546     1 
  530   545   547     1 
  546   545   547     1 
  545   547   548     1 
  545   547   549     1 
  548   547   549     1 
  547   549   550     1 
  547   549   551     1 
  547   549   565     1 
  550   549   551     1 
  550   549   565     1 
  551   549   565     1 
  549   551   552     1 
  549   551   553     1 
  549   551   554     1 
  552   551   553     1 
  552   551   554     1 
  553   551   554     1 
  551   554   555     1 
  551   554   556     1 
  551   554   557     1 
  555   554   556     1 
  555   554   557     1 
  556   554   557     1 
  554   557   558     1 
  554   557   559     1 
  554   557   560     1 
  558   557   559     1 
  558   557   560     1 
  559   557   560     1 
  557   560   561     1 
  557   560   562     1 
  557   560   563     1 
  561   560   562     1 
  561   560   563     1 
  562   560   563     1 
  560   563   564     1 
  560   563   747     1 
  564   563   747     1 
  549   565   566     1 
  549   565   567     1 
  566   565   567     1 
  565   567   568     1 
  565   567   569     1 
  568   567   569     1 
  567   569   570     1 
  567   569   571     1 
  567   569   584     1 
  570   569   571     1 
  570   569   584     1 
  571   569   584     1 
  569   571   572     1 
  569   571   573     1 
  569   571   574     1 
  572   571   573     1 
  572   571   574     1 
  573   571   574     1 
  571   574   575     1 
  571   574   576     1 
  571   574   580     1 
  575   574   576     1 
  575   574   580     1 
  576   574   580     1 
  574   576   577     1 
  574   576   578     1 
  574   576   579     1 
  577   576   578     1 
  577   576   579     1 
  578   576   579     1 
  574   580   581     1 
  574   580   582     1 
  574   580   583     1 
  581   580   582     1 
  581   580   583     1 
  582   580   583     1 
  569   584   585     1 
  569   584   586     1 
  585   584   586     1 
  584   586   587     1 
  584   586   588     1 
  587   586   588     1 
  586   588   589     1 
  586   588   590     1 
  586   588   603     1 
  589   588   590     1 
  589   588   603     1 
  590   588   603     1 
  588   590   591     1 
  588   590   592     1 
  588   590   593     1 
  591   590   592     1 
  591   590   593     1 
  592   590   593     1 
  590   593   594     1 
  590   593   595     1 
  590   593   599     1 
  594   593   595     1 
  594   593   599     1 
  595   593   599     1 
  593   595   596     1 
  593   595   597     1 
  593   595   598     1 
  596   595   597     1 
  596   595   598     1 
  597   595   598     1 
  593   599   600     1 
  593   599   601     1 
  593   599   602     1 
  600   599   601     1 
  600   599   602     1 
  601   599   602     1 
  176   603   588     1 
  176   603   604     1 
  588   603   604     1 
  606   605   607     1 
  606   605   608     1 
  606   605   609     1 
  607   605   608     1 
  607   605   609     1 
  608   605   609     1 
  605   609   610     1 
  605   609   611     1 
  605   609   627     1 
  610   609   611     1 
  610   609   627     1 
  611   609   627     1 
  609   611   612     1 
  609   611   613     1 
  609   611   614     1 
  612   611   613     1 
  612   611   614     1 
  613   611   614     1 
  611   614   615     1 
  611   614   616     1 
  611   614   617     1 
  615   614   616     1 
  615   614   617     1 
  616   614   617     1 
  614   617   618     1 
  614   617   619     1 
  614   617   620     1 
  618   617   619     1 
  618   617   620     1 
  619   617   620     1 
  617   620   621     1 
  617   620   622     1 
  617   620   623     1 
  621   620   622     1 
  621   620   623     1 
  622   620   623     1 
  620   623   624     1 
  620   623   625     1 
  620   623   626     1 
  624   623   625     1 
  624   623   626     1 
  625   623   626     1 
  609   627   628     1 
  609   627   629     1 
  628   627   629     1 
  627   629   630     1 
  627   629   631     1 
  630   629   631     1 
  629   631   632     1 
  629   631   633     1 
  629   631   646     1 
  632   631   633     1 
  632   631   646     1 
  633   631   646     1 
  631   633   634     1 
  631   633   635     1 
  631   633   636     1 
  634   633   635     1 
  634   633   636     1 
  635   633   636     1 
  633   636   637     1 
  633   636   638     1 
  633   636   642     1 
  637   636   638     1 
  637   636   642     1 
  638   636   642     1 
  636   638   639     1 
  636   638   640     1 
  636   638   641     1 
  639   638   640     1 
  639   638   641     1 
  640   638   641     1 
  636   642   643     1 
  636   642   644     1 
  636   642   645     1 
  643   642   644     1 
  643   642   645     1 
  644   642   645     1 
  505   646   631     1 
  505   646   647     1 
  631   646   647     1 
  649   648   650     1 
  649   648   651     1 
  649   648   652     1 
  650   648   651     1 
  650   648   652     1 
  651   648   652     1 
  648   652   653     1 
  648   652   654     1 
  648   652   670     1 
  653   652   654     1 
  653   652   670     1 
  654   652   670     1 
  652   654   655     1 
  652   654   656     1 
  652   654   657     1 
  655   654   656     1 
  655   654   657     1 
  656   654   657     1 
  654   657   658     1 
  654   657   659     1 
  654   657   660     1 
  658   657   659     1 
  658   657   660     1 
  659   657   660     1 
  657   660   661     1 
  657   660   662     1 
  657   660   663     1 
  661   660   662     1 
  661   660   663     1 
  662   660   663     1 
  660   663   664     1 
  660   663   665     1 
  660   663   666     1 
  664   663   665     1 
  664   663   666     1 
  665   663   666     1 
  663   666   667     1 
  663   666   668     1 
  663   666   669     1 
  667   666   668     1 
  667   666   669     1 
  668   666   669     1 
  652   670   671     1 
  652   670   672     1 
  671   670   672     1 
  670   672   673     1 
  670   672   674     1 
  673   672   674     1 
  672   674   675     1 
  672   674   676     1 
  672   674   689     1 
  675   674   676     1 
  675   674   689     1 
  676   674   689     1 
  674   676   677     1 
  674   676   678     1 
  674   676   679     1 
  677   676   678     1 
  677   676   679     1 
  678   676   679     1 
  676   679   680     1 
  676   679   681     1 
  676   679   685     1 
  680   679   681     1 
  680   679   685     1 
  681   679   685     1 
  679   681   682     1 
  679   681   683     1 
  679   681   684     1 
  682   681   683     1 
  682   681   684     1 
  683   681   684     1 
  679   685   686     1 
  679   685   687     1 
  679   685   688     1 
  686   685   687     1 
  686   685   688     1 
  687   685   688     1 
  674   689   690     1 
  674   689   691     1 
  690   689   691     1 
  689   691   692     1 
  689   691   693     1 
  692   691   693     1 
  691   693   694     1 
  691   693   695     1 
  691   693   709     1 
  694   693   695     1 
  694   693   709     1 
  695   693   709     1 
  693   695   696     1 
  693   695   697     1 
  693   695   698     1 
  696   695   697     1 
  696   695   698     1 
  697   695   698     1 
  695   698   699     1 
  695   698   700     1 
  695   698   701     1 
  699   698   700     1 
  699   698   701     1 
  700   698   701     1 
  698   701   702     1 
  698   701   703     1 
  698   701   704     1 
  702   701   703     1 
  702   701   704     1 
  703   701   704     1 
  701   704   705     1 
  701   704   706     1 
  701   704   707     1 
  705   704   706     1 
  705   704   707     1 
  706   704   707     1 
  704   707   708     1 
  704   707   790     1 
  708   707   790     1 
  693   709   710     1 
  693   709   711     1 
  710   709   711     1 
  709   711   712     1 
  709   711   713     1 
  712   711   713     1 
  711   713   714     1 
  711   713   715     1 
  711   713   728     1 
  714   713   715     1 
  714   713   728     1 
  715   713   728     1 
  713   715   716     1 
  713   715   717     1 
  713   715   718     1 
  716   715   717     1 
  716   715   718     1 
  717   715   718     1 
  715   718   719     1 
  715   718   720     1 
  715   718   724     1 
  719   718   720     1 
  719   718   724     1 
  720   718   724     1 
  718   720   721     1 
  718   720   722     1 
  718   720   723     1 
  721   720   722     1 
  721   720   723     1 
  722   720   723     1 
  718   724   725     1 
  718   724   726     1 
  718   724   727     1 
  725   724   726     1 
  725   724   727     1 
  726   724   727     1 
  713   728   729     1 
  713   728   730     1 
  729   728   730     1 
  728   730   731     1 
  728   730   732     1 
  731   730   732     1 
  730   732   733     1 
  730   732   734     1 
  730   732   747     1 
  733   732   734     1 
  733   732   747     1 
  734   732   747     1 
  732   734   735     1 
  732   734   736     1 
  732   734   737     1 
  735   734   736     1 
  735   734   737     1 
  736   734   737     1 
  734   737   738     1 
  734   737   739     1 
  734   737   743     1 
  738   737   739     1 
  738   737   743     1 
  739   737   743     1 
  737   739   740     1 
  737   739   741     1 
  737   739   742     1 
  740   739   741     1 
  740   739   742     1 
  741   739   742     1 
  737   743   744     1 
  737   743   745     1 
  737   743   746     1 
  744   743   745     1 
  744   743   746     1 
  745   743   746     1 
  563   747   732     1 
  563   747   748     1 
  732   747   748     1 
  750   749   751     1 
  750   749   752     1 
  750   749   753     1 
  751   749   752     1 
  751   749   753     1 
  752   749   753     1 
  749   753   754     1 
  749   753   755     1 
  749   753   771     1 
  754   753   755     1 
  754   753   771     1 
  755   753   771     1 
  753   755   756     1 
  753   755   757     1 
  753   755   758     1 
  756   755   757     1 
  756   755   758     1 
  757   755   758     1 
  755   758   759     1 
  755   758   760     1 
  755   758   761     1 
  759   758   760     1 
  759   758   761     1 
  760   758   761     1 
  758   761   762     1 
  758   761   763     1 
  758   761   764     1 
  762   761   763     1 
  762   761   764     1 
  763   761   764     1 
  761   764   765     1 
  761   764   766     1 
  761   764   767     1 
  765   764   766     1 
  765   764   767     1 
  766   764   767     1 
  764   767   768     1 
  764   767   769     1 
  764   767   770     1 
  768   767   769     1 
  768   767   770     1 
  769   767   770     1 
  753   771   772     1 
  753   771   773     1 
  772   771   773     1 
  771   773   774     1 
  771   773   775     1 
  774   773   775     1 
  773   775   776     1 
  773   775   777     1 
  773   775   790     1 
  776   775   777     1 
  776   775   790     1 
  777   775   790     1 
  775   777   778     1 
  775   777   779     1 
  775   777   780     1 
  778   777   779     1 
  778   777   780     1 
  779   777   780     1 
  777   780   781     1 
  777   780   782     1 
  777   780   786     1 
  781   780   782     1 
  781   780   786     1 
  782   780   786     1 
  780   782   783     1 
  780   782   784     1 
  780   782   785     1 
  783   782   784     1 
  783   782   785     1 
  784   782   785     1 
  780   786   787     1 
  780   786   788     1 
  780   786   789     1 
  787   786   788     1 
  787   786   789     1 
  788   786   789     1 
  707   790   775     1 
  707   790   791     1 
  775   790   791     1 
  793   792   794     1 
  792   794   795     1 
  792   794   796     1 
  792   794   797     1 
  795   794   796     1 
  795   794   797     1 
  796   794   797     1 
  794   797   798     1 
  794   797   799     1 
  794   797   813     1 
  798   797   799     1 
  798   797   813     1 
  799   797   813     1 
  797   799   800     1 
  799   800   801     1 
  799   800   802     1 
  799   800   815     1 
  801   800   802     1 
  801   800   815     1 
  802   800   815     1 
  800   802   803     1 
  800   802   811     1 
  803   802   811     1 
  802   803   804     1 
  802   803   805     1 
  804   803   805     1 
  803   805   806     1 
  803   805   807     1 
  806   805   807     1 
  805   807   808     1 
  805   807   809     1 
  808   807   809     1 
  807   809   810     1 
  807   809   811     1 
  810   809   811     1 
  802   811   809     1 
  802   811   812     1 
  809   811   812     1 
  797   813   814     1 
  797   813   815     1 
  797   813   819     1 
  814   813   815     1 
  814   813   819     1 
  815   813   819     1 
  800   815   813     1 
  800   815   816     1 
  800   815   817     1 
  813   815   816     1 
  813   815   817     1 
  816   815   817     1 
  815   817   818     1 
  813   819   820     1 
  819   820   821     1 
  819   820   822     1 
  819   820   823     1 
  821   820   822     1 
  821   820   823     1 
  822   820   823     1 
  820   823   824     1 
  823   824   825     1 
  823   824   826     1 
  823   824   827     1 
  825   824   826     1 
  825   824   827     1 
  826   824   827     1 
  824   827   828     1 
  824   827   829     1 
  824   827   843     1 
  828   827   829     1 
  828   827   843     1 
  829   827   843     1 
  827   829   830     1 
  829   830   831     1 
  829   830   832     1 
  829   830   845     1 
  831   830   832     1 
  831   830   845     1 
  832   830   845     1 
  830   832   833     1 
  830   832   841     1 
  833   832   841     1 
  832   833   834     1 
  832   833   835     1 
  834   833   835     1 
  833   835   836     1 
  833   835   837     1 
  836   835   837     1 
  835   837   838     1 
  835   837   839     1 
  838   837   839     1 
  837   839   840     1 
  837   839   841     1 
  840   839   841     1 
  832   841   839     1 
  832   841   842     1 
  839   841   842     1 
  827   843   844     1 
  827   843   845     1 
  827   843   849     1 
  844   843   845     1 
  844   843   849     1 
  845   843   849     1 
  830   845   843     1 
  830   845   846     1 
  830   845   847     1 
  843   845   846     1 
  843   845   847     1 
  846   845   847     1 
  845   847   848     1 
  843   849   850     1 
  849   850   851     1 
  849   850   852     1 
  849   850   853     1 
  851   850   852     1 
  851   850   853     1 
  852   850   853     1 
  850   853   854     1 
  853   854   855     1 
  853   854   856     1 
  853   854   857     1 
  855   854   856     1 
  855   854   857     1 
  856   854   857     1 
  854   857   858     1 
  854   857   859     1 
  854   857   876     1 
  858   857   859     1 
  858   857   876     1 
  859   857   876     1 
  857   859   860     1 
  859   860   861     1 
  859   860   862     1 
  859   860   878     1 
  861   860   862     1 
  861   860   878     1 
  862   860   878     1 
  860   862   863     1 
  860   862   875     1 
  863   862   875     1 
  862   863   864     1 
  862   863   865     1 
  864   863   865     1 
  863   865   866     1 
  865   866   867     1 
  865   866   875     1 
  867   866   875     1 
  866   867   868     1 
  866   867   871     1 
  868   867   871     1 
  867   868   869     1 
  867   868   870     1 
  869   868   870     1 
  867   871   872     1 
  871   872   873     1 
  871   872   874     1 
  873   872   874     1 
  872   874   875     1 
  862   875   866     1 
  862   875   874     1 
  866   875   874     1 
  857   876   877     1 
  857   876   878     1 
  857   876   882     1 
  877   876   878     1 
  877   876   882     1 
  878   876   882     1 
  860   878   876     1 
  860   878   879     1 
  860   878   880     1 
  876   878   879     1 
  876   878   880     1 
  879   878   880     1 
  878   880   881     1 
  876   882   883     1 
  882   883   884     1 
  882   883   885     1 
  882   883   886     1 
  884   883   885     1 
  884   883   886     1 
  885   883   886     1 
  883   886   887     1 
  886   887   888     1 
  886   887   889     1 
  886   887   890     1 
  888   887   889     1 
  888   887   890     1 
  889   887   890     1 
  887   890   891     1 
  887   890   892     1 
  887   890   909     1 
  891   890   892     1 
  891   890   909     1 
  892   890   909     1 
  890   892   893     1 
  892   893   894     1 
  892   893   895     1 
  892   893   911     1 
  894   893   895     1 
  894   893   911     1 
  895   893   911     1 
  893   895   896     1 
  893   895   908     1 
  896   895   908     1 
  895   896   897     1 
  895   896   898     1 
  897   896   898     1 
  896   898   899     1 
  898   899   900     1 
  898   899   908     1 
  900   899   908     1 
  899   900   901     1 
  899   900   904     1 
  901   900   904     1 
  900   901   902     1 
  900   901   903     1 
  902   901   903     1 
  900   904   905     1 
  904   905   906     1 
  904   905   907     1 
  906   905   907     1 
  905   907   908     1 
  895   908   899     1 
  895   908   907     1 
  899   908   907     1 
  890   909   910     1 
  890   909   911     1 
  890   909   915     1 
  910   909   911     1 
  910   909   915     1 
  911   909   915     1 
  893   911   909     1 
  893   911   912     1 
  893   911   913     1 
  909   911   912     1 
  909   911   913     1 
  912   911   913     1 
  911   913   914     1 
  909   915   916     1 
  915   916   917     1 
  915   916   918     1 
  915   916   919     1 
  917   916   918     1 
  917   916   919     1 
  918   916   919     1 
  916   919   920     1 
  919   920   921     1 
  919   920   922     1 
  919   920   923     1 
  921   920   922     1 
  921   920   923     1 
  922   920   923     1 
  920   923   924     1 
  920   923   925     1 
  920   923   939     1 
  924   923   925     1 
  924   923   939     1 
  925   923   939     1 
  923   925   926     1 
  925   926   927     1 
  925   926   928     1 
  925   926   941     1 
  927   926   928     1 
  927   926   941     1 
  928   926   941     1 
  926   928   929     1 
  926   928   937     1 
  929   928   937     1 
  928   929   930     1 
  928   929   931     1 
  930   929   931     1 
  929   931   932     1 
  929   931   933     1 
  932   931   933     1 
  931   933   934     1 
  931   933   935     1 
  934   933   935     1 
  933   935   936     1 
  933   935   937     1 
  936   935   937     1 
  928   937   935     1 
  928   937   938     1 
  935   937   938     1 
  923   939   940     1 
  923   939   941     1 
  923   939   945     1 
  940   939   941     1 
  940   939   945     1 
  941   939   945     1 
  926   941   939     1 
  926   941   942     1 
  926   941   943     1 
  939   941   942     1 
  939   941   943     1 
  942   941   943     1 
  941   943   944     1 
  939   945   946     1 
  945   946   947     1 
  945   946   948     1 
  945   946   949     1 
  947   946   948     1 
  947   946   949     1 
  948   946   949     1 
  946   949   950     1 
  949   950   951     1 
  949   950   952     1 
  949   950   953     1 
  951   950   952     1 
  951   950   953     1 
  952   950   953     1 
  950   953   954     1 
  950   953   955     1 
  950   953   969     1 
  954   953   955     1 
  954   953   969     1 
  955   953   969     1 
  953   955   956     1 
  955   956   957     1 
  955   956   958     1 
  955   956   971     1 
  957   956   958     1 
  957   956   971     1 
  958   956   971     1 
  956   958   959     1 
  956   958   967     1 
  959   958   967     1 
  958   959   960     1 
  958   959   961     1 
  960   959   961     1 
  959   961   962     1 
  959   961   963     1 
  962   961   963     1 
  961   963   964     1 
  961   963   965     1 
  964   963   965     1 
  963   965   966     1 
  963   965   967     1 
  966   965   967     1 
  958   967   965     1 
  958   967   968     1 
  965   967   968     1 
  953   969   970     1 
  953   969   971     1 
  953   969   975     1 
  970   969   971     1 
  970   969   975     1 
  971   969   975     1 
  956   971   969     1 
  956   971   972     1 
  956   971   973     1 
  969   971   972     1 
  969   971   973     1 
  972   971   973     1 
  971   973   974     1 
  969   975   976     1 
  975   976   977     1 
  975   976   978     1 
  975   976   979     1 
  977   976   978     1 
  977   976   979     1 
  978   976   979     1 
  976   979   980     1 
  979   980   981     1 
  979   980   982     1 
  979   980   983     1 
  981   980   982     1 
  981   980   983     1 
  982   980   983     1 
  980   983   984     1 
  980   983   985     1 
  980   983  1002     1 
  984   983   985     1 
  984   983  1002     1 
  985   983  1002     1 
  983   985   986     1 
  985   986   987     1 
  985   986   988     1 
  985   986  1004     1 
  987   986   988     1 
  987   986  1004     1 
  988   986  1004     1 
  986   988   989     1 
  986   988  1001     1 
  989   988  1001     1 
  988   989   990     1 
  988   989   991     1 
  990   989   991     1 
  989   991   992     1 
  991   992   993     1 
  991   992  1001     1 
  993   992  1001     1 
  992   993   994     1 
  992   993   997     1 
  994   993   997     1 
  993   994   995     1 
  993   994   996     1 
  995   994   996     1 
  993   997   998     1 
  997   998   999     1 
  997   998  1000     1 
  999   998  1000     1 
  998  1000  1001     1 
  988  1001   992     1 
  988  1001  1000     1 
  992  1001  1000     1 
  983  1002  1003     1 
  983  1002  1004     1 
  983  1002  1008     1 
 1003  1002  1004     1 
 1003  1002  1008     1 
 1004  1002  1008     1 
  986  1004  1002     1 
  986  1004  1005     1 
  986  1004  1006     1 
 1002  1004  1005     1 
 1002  1004  1006     1 
 1005  1004  1006     1 
 1004  1006  1007     1 
 1002  1008  1009     1 
 1008  1009  1010     1 
 1008  1009  1011     1 
 1008  1009  1012     1 
 1010  1009  1011     1 
 1010  1009  1012     1 
 1011  1009  1012     1 
 1009  1012  1013     1 
 1012  1013  1014     1 
 1012  1013  1015     1 
 1012  1013  1016     1 
 1014  1013  1015     1 
 1014  1013  1016     1 
 1015  1013  1016     1 
 1013  1016  1017     1 
 1013  1016  1018     1 
 1013  1016  1032     1 
 1017  1016  1018     1 
 1017  1016  1032     1 
 1018  1016  1032     1 
 1016  1018  1019     1 
 1018  1019  1020     1 
 1018  1019  1021     1 
 1018  1019  1034     1 
 1020  1019  1021     1 
 1020  1019  1034     1 
 1021  1019  1034     1 
 1019  1021  1022     1 
 1019  1021  1030     1 
 1022  1021  1030     1 
 1021  1022  1023     1 
 1021  1022  1024     1 
 1023  1022  1024     1 
 1022  1024  1025     1 
 1022  1024  1026     1 
 1025  1024  1026     1 
 1024  1026  1027     1 
 1024  1026  1028     1 
 1027  1026  1028     1 
 1026  1028  1029     1 
 1026  1028  1030     1 
 1029  1028  1030     1 
 1021  1030  1028     1 
 1021  1030  1031     1 
 1028  1030  1031     1 
 1016  1032  1033     1 
 1016  1032  1034     1 
 1016  1032  1038     1 
 1033  1032  1034     1 
 1033  1032  1038     1 
 1034  1032  1038     1 
 1019  1034  1032     1 
 1019  1034  1035     1 
 1019  1034  1036     1 
 1032  1034  1035     1 
 1032  1034  1036     1 
 1035  1034  1036     1 
 1034  1036  1037     1 
 1032  1038  1039     1 
 1038  1039  1040     1 
 1038  1039  1041     1 
 1038  1039  1042     1 
 1040  1039  1041     1 
 1040  1039  1042     1 
 1041  1039  1042     1 
 1039  1042  1043     1 
 1042  1043  1044     1 
 1042  1043  1045     1 
 1042  1043  1046     1 
 1044  1043  1045     1 
 1044  1043  1046     1 
 1045  1043  1046     1 
 1043  1046  1047     1 
 1043  1046  1048     1 
 1043  1046  1063     1 
 1047  1046  1048     1 
 1047  1046  1063     1 
 1048  1046  1063     1 
 1046  1048  1049     1 
 1048  1049  1050     1 
 1048  1049  1051     1 
 1048  1049  1065     1 
 1050  1049  1051     1 
 1050  1049  1065     1 
 1051  1049  1065     1 
 1049  1051  1052     1 
 1049  1051  1061     1 
 1052  1051  1061     1 
 1051  1052  1053     1 
 1051  1052  1054     1 
 1053  1052  1054     1 
 1052  1054  1055     1 
 1052  1054  1056     1 
 1055  1054  1056     1 
 1054  1056  1057     1 
 1054  1056  1060     1 
 1057  1056  1060     1 
 1056  1057  1058     1 
 1056  1057  1059     1 
 1058  1057  1059     1 
 1056  1060  1061     1 
 1051  1061  1060     1 
 1051  1061  1062     1 
 1060  1061  1062     1 
 1046  1063  1064     1 
 1046  1063  1065     1 
 1046  1063  1069     1 
 1064  1063  1065     1 
 1064  1063  1069     1 
 1065  1063  1069     1 
 1049  1065  1063     1 
 1049  1065  1066     1 
 1049  1065  1067     1 
 1063  1065  1066     1 
 1063  1065  1067     1 
 1066  1065  1067     1 
 1065  1067  1068     1 
 1063  1069  1070     1 
 1069  1070  1071     1 
 1069  1070  1072     1 
 1069  1070  1073     1 
 1071  1070  1072     1 
 1071  1070  1073     1 
 1072  1070  1073     1 
 1070  1073  1074     1 
 1073  1074  1075     1 
 1073  1074  1076     1 
 1073  1074  1077     1 
 1075  1074  1076     1 
 1075  1074  1077     1 
 1076  1074  1077     1 
 1074  1077  1078     1 
 1074  1077  1079     1 
 1074  1077  1093     1 
 1078  1077  1079     1 
 1078  1077  1093     1 
 1079  1077  1093     1 
 1077  1079  1080     1 
 1079  1080  1081     1 
 1079  1080  1082     1 
 1079  1080  1095     1 
 1081  1080  1082     1 
 1081  1080  1095     1 
 1082  1080  1095     1 
 1080  1082  1083     1 
 1080  1082  1091     1 
 1083  1082  1091     1 
 1082  1083  1084     1 
 1082  1083  1085     1 
 1084  1083  1085     1 
 1083  1085  1086     1 
 1083  1085  1087     1 
 1086  1085  1087     1 
 1085  1087  1088     1 
 1085  1087  1089     1 
 1088  1087  1089     1 
 1087  1089  1090     1 
 1087  1089  1091     1 
 1090  1089  1091     1 
 1082  1091  1089     1 
 1082  1091  1092     1 
 1089  1091  1092     1 
 1077  1093  1094     1 
 1077  1093  1095     1 
 1077  1093  1099     1 
 1094  1093  1095     1 
 1094  1093  1099     1 
 1095  1093  1099     1 
 1080  1095  1093     1 
 1080  1095  1096     1 
 1080  1095  1097     1 
 1093  1095  1096     1 
 1093  1095  1097     1 
 1096  1095  1097     1 
 1095  1097  1098     1 
 1093  1099  1100     1 
 1099  1100  1101     1 
 1099  1100  1102     1 
 1099  1100  1103     1 
 1101  1100  1102     1 
 1101  1100  1103     1 
 1102  1100  1103     1 
 1100  1103  1104     1 
 1103  1104  1105     1 
 1103  1104  1106     1 
 1103  1104  1107     1 
 1105  1104  1106     1 
 1105  1104  1107     1 
 1106  1104  1107     1 
 1104  1107  1108     1 
 1104  1107  1109     1 
 1104  1107  1126     1 
 1108  1107  1109     1 
 1108  1107  1126     1 
 1109  1107  1126     1 
 1107  1109  1110     1 
 1109  1110  1111     1 
 1109  1110  1112     1 
 1109  1110  1128     1 
 1111  1110  1112     1 
 1111  1110  1128     1 
 1112  1110  1128     1 
 1110  1112  1113     1 
 1110  1112  1125     1 
 1113  1112  1125     1 
 1112  1113  1114     1 
 1112  1113  1115     1 
 1114  1113  1115     1 
 1113  1115  1116     1 
 1115  1116  1117     1 
 1115  1116  1125     1 
 1117  1116  1125     1 
 1116  1117  1118     1 
 1116  1117  1121     1 
 1118  1117  1121     1 
 1117  1118  1119     1 
 1117  1118  1120     1 
 1119  1118  1120     1 
 1117  1121  1122     1 
 1121  1122  1123     1 
 1121  1122  1124     1 
 1123  1122  1124     1 
 1122  1124  1125     1 
 1112  1125  1116     1 
 1112  1125  1124     1 
 1116  1125  1124     1 
 1107  1126  1127     1 
 1107  1126  1128     1 
 1107  1126  1132     1 
 1127  1126  1128     1 
 1127  1126  1132     1 
 1128  1126  1132     1 
 1110  1128  1126     1 
 1110  1128  1129     1 
 1110  1128  1130     1 
 1126  1128  1129     1 
 1126  1128  1130     1 
 1129  1128  1130     1 
 1128  1130  1131     1 
 1126  1132  1133     1 
 1132  1133  1134     1 
 1132  1133  1135     1 
 1132  1133  1136     1 
 1134  1133  1135     1 
 1134  1133  1136     1 
 1135  1133  1136     1 
 1133  1136  1137     1 
 1136  1137  1138     1 
 1136  1137  1139     1 
 1136  1137  1140     1 
 1138  1137  1139     1 
 1138  1137  1140     1 
 1139  1137  1140     1 
 1137  1140  1141     1 
 1137  1140  1142     1 
 1137  1140  1156     1 
 1141  1140  1142     1 
 1141  1140  1156     1 
 1142  1140  1156     1 
 1140  1142  1143     1 
 1142  1143  1144     1 
 1142  1143  1145     1 
 1142  1143  1158     1 
 1144  1143  1145     1 
 1144  1143  1158     1 
 1145  1143  1158     1 
 1143  1145  1146     1 
 1143  1145  1154     1 
 1146  1145  1154     1 
 1145  1146  1147     1 
 1145  1146  1148     1 
 1147  1146  1148     1 
 1146  1148  1149     1 
 1146  1148  1150     1 
 1149  1148  1150     1 
 1148  1150  1151     1 
 1148  1150  1152     1 
 1151  1150  1152     1 
 1150  1152  1153     1 
 1150  1152  1154     1 
 1153  1152  1154     1 
 1145  1154  1152     1 
 1145  1154  1155     1 
 1152  1154  1155     1 
 1140  1156  1157     1 
 1140  1156  1158     1 
 1140  1156  1162     1 
 1157  1156  1158     1 
 1157  1156  1162     1 
 1158  1156  1162     1 
 1143  1158  1156     1 
 1143  1158  1159     1 
 1143  1158  1160     1 
 1156  1158  1159     1 
 1156  1158  1160     1 
 1159  1158  1160     1 
 1158  1160  1161     1 
 1156  1162  1163     1 
 1162  1163  1164     1 
 1162  1163  1165     1 
 1162  1163  1166     1 
 1164  1163  1165     1 
 1164  1163  1166     1 
 1165  1163  1166     1 
 1163  1166  1167     1 
 1166  1167  1168     1 
 1166  1167  1169     1 
 1166  1167  1170     1 
 1168  1167  1169     1 
 1168  1167  1170     1 
 1169  1167  1170     1 
 1167  1170  1171     1 
 1167  1170  1172     1 
 1167  1170  1186     1 
 1171  1170  1172     1 
 1171  1170  1186     1 
 1172  1170  1186     1 
 1170  1172  1173     1 
 1172  1173  1174     1 
 1172  1173  1175     1 
 1172  1173  1188     1 
 1174  1173  1175     1 
 1174  1173  1188     1 
 1175  1173  1188     1 
 1173  1175  1176     1 
 1173  1175  1184     1 
 1176  1175  1184     1 
 1175  1176  1177     1 
 1175  1176  1178     1 
 1177  1176  1178     1 
 1176  1178  1179     1 
 1176  1178  1180     1 
 1179  1178  1180     1 
 1178  1180  1181     1 
 1178  1180  1182     1 
 1181  1180  1182     1 
 1180  1182  1183     1 
 1180  1182  1184     1 
 1183  1182  1184     1 
 1175  1184  1182     1 
 1175  1184  1185     1 
 1182  1184  1185     1 
 1170  1186  1187     1 
 1170  1186  1188     1 
 1170  1186  1192     1 
 1187  1186  1188     1 
 1187  1186  1192     1 
 1188  1186  1192     1 
 1173  1188  1186     1 
 1173  1188  1189     1 
 1173  1188  1190     1 
 1186  1188  1189     1 
 1186  1188  1190     1 
 1189  1188  1190     1 
 1188  1190  1191     1 
 1186  1192  1193     1 
 1192  1193  1194     1 
 1192  1193  1195     1 
 1192  1193  1196     1 
 1194  1193  1195     1 
 1194  1193  1196     1 
 1195  1193  1196     1 
 1193  1196  1197     1 
 1196  1197  1198     1 
 1196  1197  1199     1 
 1196  1197  1200     1 
 1198  1197  1199     1 
 1198  1197  1200     1 
 1199  1197  1200     1 
 1197  1200  1201     1 
 1197  1200  1202     1 
 1197  1200  1217     1 
 1201  1200  1202     1 
 1201  1200  1217     1 
 1202  1200  1217     1 
 1200  1202  1203     1 
 1202  1203  1204     1 
 1202  1203  1205     1 
 1202  1203  1219     1 
 1204  1203  1205     1 
 1204  1203  1219     1 
 1205  1203  1219     1 
 1203  1205  1206     1 
 1203  1205  1215     1 
 1206  1205  1215     1 
 1205  1206  1207     1 
 1205  1206  1208     1 
 1207  1206  1208     1 
 1206  1208  1209     1 
 1206  1208  1210     1 
 1209  1208  1210     1 
 1208  1210  1211     1 
 1208  1210  1214     1 
 1211  1210  1214     1 
 1210  1211  1212     1 
 1210  1211  1213     1 
 1212  1211  1213     1 
 1210  1214  1215     1 
 1205  1215  1214     1 
 1205  1215  1216     1 
 1214  1215  1216     1 
 1200  1217  1218     1 
 1200  1217  1219     1 
 1200  1217  1223     1 
 1218  1217  1219     1 
 1218  1217  1223     1 
 1219  1217  1223     1 
 1203  1219  1217     1 
 1203  1219  1220     1 
 1203  1219  1221     1 
 1217  1219  1220     1 
 1217  1219  1221     1 
 1220  1219  1221     1 
 1219  1221  1222     1 
 1217  1223  1224     1 
 1223  1224  1225     1 
 1223  1224  1226     1 
 1223  1224  1227     1 
 1225  1224  1226     1 
 1225  1224  1227     1 
 1226  1224  1227     1 
 1224  1227  1228     1 
 1227  1228  1229     1 
 1227  1228  1230     1 
 1227  1228  1231     1 
 1229  1228  1230     1 
 1229  1228  1231     1 
 1230  1228  1231     1 
 1228  1231  1232     1 
 1228  1231  1233     1 
 1228  1231  1248     1 
 1232  1231  1233     1 
 1232  1231  1248     1 
 1233  1231  1248     1 
 1231  1233  1234     1 
 1233  1234  1235     1 
 1233  1234  1236     1 
 1233  1234  1250     1 
 1235  1234  1236     1 
 1235  1234  1250     1 
 1236  1234  1250     1 
 1234  1236  1237     1 
 1234  1236  1246     1 
 1237  1236  1246     1 
 1236  1237  1238     1 
 1236  1237  1239     1 
 1238  1237  1239     1 
 1237  1239  1240     1 
 1237  1239  1241     1 
 1240  1239  1241     1 
 1239  1241  1242     1 
 1239  1241  1245     1 
 1242  1241  1245     1 
 1241  1242  1243     1 
 1241  1242  1244     1 
 1243  1242  1244     1 
 1241  1245  1246     1 
 1236  1246  1245     1 
 1236  1246  1247     1 
 1245  1246  1247     1 
 1231  1248  1249     1 
 1231  1248  1250     1 
 1231  1248  1254     1 
 1249  1248  1250     1 
 1249  1248  1254     1 
 1250  1248  1254     1 
 1234  1250  1248     1 
 1234  1250  1251     1 
 1234  1250  1252     1 
 1248  1250  1251     1 
 1248  1250  1252     1 
 1251  1250  1252     1 
 1250  1252  1253     1 
 1248  1254  1255     1 
 1254  1255  1256     1 
 1254  1255  1257     1 
 1254  1255  1258     1 
 1256  1255  1257     1 
 1256  1255  1258     1 
 1257  1255  1258     1 
 1255  1258  1259     1 
 1258  1259  1260     1 
 1258  1259  1261     1 
 1258  1259  1262     1 
 1260  1259  1261     1 
 1260  1259  1262     1 
 1261  1259  1262     1 
 1259  1262  1263     1 
 1259  1262  1264     1 
 1259  1262  1282     1 
 1263  1262  1264     1 
 1263  1262  1282     1 
 1264  1262  1282     1 
 1262  1264  1265     1 
 1264  1265  1266     1 
 1264  1265  1267     1 
 1264  1265  1284     1 
 1266  1265  1267     1 
 1266  1265  1284     1 
 1267  1265  1284     1 
 1265  1267  1268     1 
 1265  1267  1281     1 
 1268  1267  1281     1 
 1267  1268  1269     1 
 1267  1268  1270     1 
 1269  1268  1270     1 
 1268  1270  1271     1 
 1270  1271  1272     1 
 1270  1271  1281     1 
 1272  1271  1281     1 
 1271  1272  1273     1 
 1271  1272  1274     1 
 1273  1272  1274     1 
 1272  1274  1275     1 
 1272  1274  1276     1 
 1275  1274  1276     1 
 1274  1276  1277     1 
 1274  1276  1280     1 
 1277  1276  1280     1 
 1276  1277  1278     1 
 1276  1277  1279     1 
 1278  1277  1279     1 
 1276  1280  1281     1 
 1267  1281  1271     1 
 1267  1281  1280     1 
 1271  1281  1280     1 
 1262  1282  1283     1 
 1262  1282  1284     1 
 1262  1282  1288     1 
 1283  1282  1284     1 
 1283  1282  1288     1 
 1284  1282  1288     1 
 1265  1284  1282     1 
 1265  1284  1285     1 
 1265  1284  1286     1 
 1282  1284  1285     1 
 1282  1284  1286     1 
 1285  1284  1286     1 
 1284  1286  1287     1 
 1282  1288  1289     1 
 1288  1289  1290     1 
 1288  1289  1291     1 
 1288  1289  1292     1 
 1290  1289  1291     1 
 1290  1289  1292     1 
 1291  1289  1292     1 
 1289  1292  1293     1 
 1292  1293  1294     1 
 1292  1293  1295     1 
 1292  1293  1296     1 
 1294  1293  1295     1 
 1294  1293  1296     1 
 1295  1293  1296     1 
 1293  1296  1297     1 
 1293  1296  1298     1 
 1293  1296  1312     1 
 1297  1296  1298     1 
 1297  1296  1312     1 
 1298  1296  1312     1 
 1296  1298  1299     1 
 1298  1299  1300     1 
 1298  1299  1301     1 
 1298  1299  1314     1 
 1300  1299  1301     1 
 1300  1299  1314     1 
 1301  1299  1314     1 
 1299  1301  1302     1 
 1299  1301  1310     1 
 1302  1301  1310     1 
 1301  1302  1303     1 
 1301  1302  1304     1 
 1303  1302  1304     1 
 1302  1304  1305     1 
 1302  1304  1306     1 
 1305  1304  1306     1 
 1304  1306  1307     1 
 1304  1306  1308     1 
 1307  1306  1308     1 
 1306  1308  1309     1 
 1306  1308  1310     1 
 1309  1308  1310     1 
 1301  1310  1308     1 
 1301  1310  1311     1 
 1308  1310  1311     1 
 1296  1312  1313     1 
 1296  1312  1314     1 
 1296  1312  1318     1 
 1313  1312  1314     1 
 1313  1312  1318     1 
 1314  1312  1318     1 
 1299  1314  1312     1 
 1299  1314  1315     1 
 1299  1314  1316     1 
 1312  1314  1315     1 
 1312  1314  1316     1 
 1315  1314  1316     1 
 1314  1316  1317     1 
 1312  1318  1319     1 
 1318  1319  1320     1 
 1318  1319  1321     1 
 1318  1319  1322     1 
 1320  1319  1321     1 
 1320  1319  1322     1 
 1321  1319  1322     1 
 1319  1322  1323     1 
 1322  1323  1324     1 
 1322  1323  1325     1 
 1322  1323  1326     1 
 1324  1323  1325     1 
 1324  1323  1326     1 
 1325  1323  1326     1 
 1323  1326  1327     1 
 1323  1326  1328     1 
 1323  1326  1345     1 
 1327  1326  1328     1 
 1327  1326  1345     1 
 1328  1326  1345     1 
 1326  1328  1329     1 
 1328  1329  1330     1 
 1328  1329  1331     1 
 1328  1329  1347     1 
 1330  1329  1331     1 
 1330  1329  1347     1 
 1331  1329  1347     1 
 1329  1331  1332     1 
 1329  1331  1344     1 
 1332  1331  1344     1 
 1331  1332  1333     1 
 1331  1332  1334     1 
 1333  1332  1334     1 
 1332  1334  1335     1 
 1334  1335  1336     1 
 1334  1335  1344     1 
 1336  1335  1344     1 
 1335  1336  1337     1 
 1335  1336  1340     1 
 1337  1336  1340     1 
 1336  1337  1338     1 
 1336  1337  1339     1 
 1338  1337  1339     1 
 1336  1340  1341     1 
 1340  1341  1342     1 
 1340  1341  1343     1 
 1342  1341  1343     1 
 1341  1343  1344     1 
 1331  1344  1335     1 
 1331  1344  1343     1 
 1335  1344  1343     1 
 1326  1345  1346     1 
 1326  1345  1347     1 
 1326  1345  1351     1 
 1346  1345  1347     1 
 1346  1345  1351     1 
 1347  1345  1351     1 
 1329  1347  1345     1 
 1329  1347  1348     1 
 1329  1347  1349     1 
 1345  1347  1348     1 
 1345  1347  1349     1 
 1348  1347  1349     1 
 1347  1349  1350     1 
 1345  1351  1352     1 
 1351  1352  1353     1 
 1351  1352  1354     1 
 1351  1352  1355     1 
 1353  1352  1354     1 
 1353  1352  1355     1 
 1354  1352  1355     1 
 1352  1355  1356     1 
 1355  1356  1357     1 
 1355  1356  1358     1 
 1355  1356  1359     1 
 1357  1356  1358     1 
 1357  1356  1359     1 
 1358  1356  1359     1 
 1356  1359  1360     1 
 1356  1359  1361     1 
 1356  1359  1376     1 
 1360  1359  1361     1 
 1360  1359  1376     1 
 1361  1359  1376     1 
 1359  1361  1362     1 
 1361  1362  1363     1 
 1361  1362  1364     1 
 1361  1362  1378     1 
 1363  1362  1364     1 
 1363  1362  1378     1 
 1364  1362  1378     1 
 1362  1364  1365     1 
 1362  1364  1374     1 
 1365  1364  1374     1 
 1364  1365  1366     1 
 1364  1365  1367     1 
 1366  1365  1367     1 
 1365  1367  1368     1 
 1365  1367  1369     1 
 1368  1367  1369     1 
 1367  1369  1370     1 
 1367  1369  1373     1 
 1370  1369  1373     1 
 1369  1370  1371     1 
 1369  1370  1372     1 
 1371  1370  1372     1 
 1369  1373  1374     1 
 1364  1374  1373     1 
 1364  1374  1375     1 
 1373  1374  1375     1 
 1359  1376  1377     1 
 1359  1376  1378     1 
 1359  1376  1382     1 
 1377  1376  1378     1 
 1377  1376  1382     1 
 1378  1376  1382     1 
 1362  1378  1376     1 
 1362  1378  1379     1 
 1362  1378  1380     1 
 1376  1378  1379     1 
 1376  1378  1380     1 
 1379  1378  1380     1 
 1378  1380  1381     1 
 1376  1382  1383     1 
 1382  1383  1384     1 
 1382  1383  1385     1 
 1382  1383  1386     1 
 1384  1383  1385     1 
 1384  1383  1386     1 
 1385  1383  1386     1 
 1383  1386  1387     1 
 1386  1387  1388     1 
 1386  1387  1389     1 
 1386  1387  1390     1 
 1388  1387  1389     1 
 1388  1387  1390     1 
 1389  1387  1390     1 
 1387  1390  1391     1 
 1387  1390  1392     1 
 1387  1390  1406     1 
 1391  1390  1392     1 
 1391  1390  1406     1 
 1392  1390  1406     1 
 1390  1392  1393     1 
 1392  1393  1394     1 
 1392  1393  1395     1 
 1392  1393  1408     1 
 1394  1393  1395     1 
 1394  1393  1408     1 
 1395  1393  1408     1 
 1393  1395  1396     1 
 1393  1395  1404     1 
 1396  1395  1404     1 
 1395  1396  1397     1 
 1395  1396  1398     1 
 1397  1396  1398     1 
 1396  1398  1399     1 
 1396  1398  1400     1 
 1399  1398  1400     1 
 1398  1400  1401     1 
 1398  1400  1402     1 
 1401  1400  1402     1 
 1400  1402  1403     1 
 1400  1402  1404     1 
 1403  1402  1404     1 
 1395  1404  1402     1 
 1395  1404  1405     1 
 1402  1404  1405     1 
 1390  1406  1407     1 
 1390  1406  1408     1 
 1390  1406  1412     1 
 1407  1406  1408     1 
 1407  1406  1412     1 
 1408  1406  1412     1 
 1393  1408  1406     1 
 1393  1408  1409     1 
 1393  1408  1410     1 
 1406  1408  1409     1 
 1406  1408  1410     1 
 1409  1408  1410     1 
 1408  1410  1411     1 
 1406  1412  1413     1 
 1412  1413  1414     1 
 1412  1413  1415     1 
 1412  1413  1416     1 
 1414  1413  1415     1 
 1414  1413  1416     1 
 1415  1413  1416     1 
 1413  1416  1417     1 
 1416  1417  1418     1 
 1416  1417  1419     1 
 1416  1417  1420     1 
 1418  1417  1419     1 
 1418  1417  1420     1 
 1419  1417  1420     1 
 1417  1420  1421     1 
 1417  1420  1422     1 
 1417  1420  1436     1 
 1421  1420  1422     1 
 1421  1420  1436     1 
 1422  1420  1436     1 
 1420  1422  1423     1 
 1422  1423  1424     1 
 1422  1423  1425     1 
 1422  1423  1438     1 
 1424  1423  1425     1 
 1424  1423  1438     1 
 1425  1423  1438     1 
 1423  1425  1426     1 
 1423  1425  1434     1 
 1426  1425  1434     1 
 1425  1426  1427     1 
 1425  1426  1428     1 
 1427  1426  1428     1 
 1426  1428  1429     1 
 1426  1428  1430     1 
 1429  1428  1430     1 
 1428  1430  1431     1 
 1428  1430  1432     1 
 1431  1430  1432     1 
 1430  1432  1433     1 
 1430  1432  1434     1 
 1433  1432  1434     1 
 1425  1434  1432     1 
 1425  1434  1435     1 
 1432  1434  1435     1 
 1420  1436  1437     1 
 1420  1436  1438     1 
 1420  1436  1442     1 
 1437  1436  1438     1 
 1437  1436  1442     1 
 1438  1436  1442     1 
 1423  1438  1436     1 
 1423  1438  1439     1 
 1423  1438  1440     1 
 1436  1438  1439     1 
 1436  1438  1440     1 
 1439  1438  1440     1 
 1438  1440  1441     1 
 1436  1442  1443     1 
 1445  1444  1446     1 
 1444  1446  1447     1 
 1444  1446  1448     1 
 1444  1446  1449     1 
 1447  1446  1448     1 
 1447  1446  1449     1 
 1448  1446  1449     1 
 1446  1449  1450     1 
 1446  1449  1451     1 
 1446  1449  1469     1 
 1450  1449  1451     1 
 1450  1449  1469     1 
 1451  1449  1469     1 
 1449  1451  1452     1 
 1451  1452  1453     1 
 1451  1452  1454     1 
 1451  1452  1471     1 
 1453  1452  1454     1 
 1453  1452  1471     1 
 1454  1452  1471     1 
 1452  1454  1455     1 
 1452  1454  1468     1 
 1455  1454  1468     1 
 1454  1455  1456     1 
 1454  1455  1457     1 
 1456  1455  1457     1 
 1455  1457  1458     1 
 1457  1458  1459     1 
 1457  1458  1468     1 
 1459  1458  1468     1 
 1458  1459  1460     1 
 1458  1459  1461     1 
 1460  1459  1461     1 
 1459  1461  1462     1 
 1459  1461  1463     1 
 1462  1461  1463     1 
 1461  1463  1464     1 
 1461  1463  1467     1 
 1464  1463  1467     1 
 1463  1464  1465     1 
 1463  1464  1466     1 
 1465  1464  1466     1 
 1463  1467  1468     1 
 1454  1468  1458     1 
 1454  1468  1467     1 
 1458  1468  1467     1 
 1449  1469  1470     1 
 1449  1469  1471     1 
 1449  1469  1475     1 
 1470  1469  1471     1 
 1470  1469  1475     1 
 1471  1469  1475     1 
 1452  1471  1469     1 
 1452  1471  1472     1 
 1452  1471  1473     1 
 1469  1471  1472     1 
 1469  1471  1473     1 
 1472  1471  1473     1 
 1471  1473  1474     1 
 1469  1475  1476     1 
 1475  1476  1477     1 
 1475  1476  1478     1 
 1475  1476  1479     1 
 1477  1476  1478     1 
 1477  1476  1479     1 
 1478  1476  1479     1 
 1476  1479  1480     1 
 1479  1480  1481     1 
 1479  1480  1482     1 
 1479  1480  1483     1 
 1481  1480  1482     1 
 1481  1480  1483     1 
 1482  1480  1483     1 
 1480  1483  1484     1 
 1480  1483  1485     1 
 1480  1483  1499     1 
 1484  1483  1485     1 
 1484  1483  1499     1 
 1485  1483  1499     1 
 1483  1485  1486     1 
 1485  1486  1487     1 
 1485  1486  1488     1 
 1485  1486  1501     1 
 1487  1486  1488     1 
 1487  1486  1501     1 
 1488  1486  1501     1 
 1486  1488  1489     1 
 1486  1488  1497     1 
 1489  1488  1497     1 
 1488  1489  1490     1 
 1488  1489  1491     1 
 1490  1489  1491     1 
 1489  1491  1492     1 
 1489  1491  1493     1 
 1492  1491  1493     1 
 1491  1493  1494     1 
 1491  1493  1495     1 
 1494  1493  1495     1 
 1493  1495  1496     1 
 1493  1495  1497     1 
 1496  1495  1497     1 
 1488  1497  1495     1 
 1488  1497  1498     1 
 1495  1497  1498     1 
 1483  1499  1500     1 
 1483  1499  1501     1 
 1483  1499  1505     1 
 1500  1499  1501     1 
 1500  1499  1505     1 
 1501  1499  1505     1 
 1486  1501  1499     1 
 1486  1501  1502     1 
 1486  1501  1503     1 
 1499  1501  1502     1 
 1499  1501  1503     1 
 1502  1501  1503     1 
 1501  1503  1504     1 
 1499  1505  1506     1 
 1505  1506  1507     1 
 1505  1506  1508     1 
 1505  1506  1509     1 
 1507  1506  1508     1 
 1507  1506  1509     1 
 1508  1506  1509     1 
 1506  1509  1510     1 
 1509  1510  1511     1 
 1509  1510  1512     1 
 1509  1510  1513     1 
 1511  1510  1512     1 
 1511  1510  1513     1
[truncated: 224,752 more chars]
