# Supplementary material for: Constant-pH Molecular Dynamics of Cationic Peptide Dendrimers Binding to siRNA
Source: J Chem Inf Model. 2026 Feb 5;66(8):4734–43. doi: 10.1021/acs.jcim.5c02636 (PMC13126635; doi:10.1021/acs.jcim.5c02636)
Supplement: Supplementary file 2 [file ci5c02636_si_002.zip › zip/MH47_05_in_1.gro]

Protein t=   0.00000
 2116
    1LY0      N    1   7.775   9.522   3.804 -0.4994  0.6625 -0.7131
    1LY0     H1    2   7.858   9.567   3.769  0.1678  0.6845  0.7965
    1LY0     H2    3   7.793   9.496   3.900  0.0047 -0.3570 -1.0586
    1LY0     H3    4   7.721   9.607   3.811 -0.6693  0.6282 -1.5290
    1LY0     CA    5   7.712   9.419   3.715  0.2193 -0.3589 -0.2973
    1LY0     HA    6   7.799   9.361   3.685  2.6435  2.8723 -0.0723
    1LY0     CB    7   7.595   9.340   3.771  0.1429  0.4863  0.0790
    1LY0    HB1    8   7.621   9.296   3.867 -2.2155  1.9706  1.4882
    1LY0    HB2    9   7.580   9.263   3.696  3.0127 -2.2094  2.0306
    1LY0     CG   10   7.464   9.417   3.796  0.1933 -0.5201  0.5122
    1LY0    HG1   11   7.402   9.344   3.848 -0.2174 -0.7727 -0.3049
    1LY0    HG2   12   7.418   9.420   3.697 -0.5301  1.2747  0.8785
    1LY0     CD   13   7.444   9.555   3.855 -0.0844  0.5413  0.1673
    1LY0    HD1   14   7.340   9.583   3.836 -0.0466  1.9480  1.8191
    1LY0    HD2   15   7.500   9.628   3.796 -1.0047 -0.0720 -1.5303
    1LY0     CE   16   7.468   9.570   4.012 -0.2081 -0.9346  0.3417
    1LY0    HE1   17   7.392   9.521   4.074  0.8624 -0.5919  1.9991
    1LY0    HE2   18   7.468   9.678   4.031  0.7636 -0.8680  0.0049
    1LY0     NZ   19   7.604   9.529   4.044  0.1650  0.1584 -0.5458
    1LY0    HZ1   20   7.669   9.571   3.979  0.6183 -0.0774 -0.2417
    1LY0    HZ2   21   7.627   9.563   4.136  1.3372  2.2975 -1.5507
    1LY0    HZ3   22   7.597   9.429   4.037 -1.8342  0.3570 -2.6473
    1LY0      C   23   7.668   9.487   3.580 -0.1840 -0.3434 -0.1667
    1LY0      O   24   7.593   9.585   3.579  0.1393 -0.5966 -0.2273
    2LER      N   25   7.708   9.426   3.469  0.0596 -0.3669  0.4327
    2LER      H   26   7.768   9.345   3.474 -0.1078 -0.5979 -0.9050
    2LER     CA   27   7.665   9.465   3.335  0.1432  0.2031 -0.7228
    2LER     HA   28   7.645   9.572   3.330 -1.8467 -0.1521 -1.3347
    2LER     CB   29   7.773   9.436   3.224 -0.6897 -0.2654  0.3166
    2LER    HB1   30   7.794   9.329   3.223  0.2672 -0.1095 -1.5032
    2LER    HB2   31   7.861   9.488   3.263 -0.6225 -1.4720  1.8786
    2LER     CG   32   7.767   9.487   3.076 -0.1235  0.4130  0.1996
    2LER     HG   33   7.794   9.593   3.074  0.7163  0.1933 -0.5270
    2LER    CD1   34   7.883   9.412   3.007  0.1169 -0.3560  0.1633
    2LER   HD11   35   7.869   9.305   3.001 -0.2422 -0.3358  0.5586
    2LER   HD12   36   7.897   9.452   2.907  1.4187 -0.9348  0.1054
    2LER   HD13   37   7.971   9.415   3.071  0.0588  0.5938  0.2208
    2LER    CD2   38   7.633   9.482   3.007  0.6000 -0.7268  0.6595
    2LER   HD21   39   7.646   9.487   2.899  0.1807  1.2964  0.6742
    2LER   HD22   40   7.584   9.387   3.030  0.1548 -0.8247 -0.6024
    2LER   HD23   41   7.578   9.570   3.039  0.8631 -0.9694  1.8247
    2LER      C   42   7.530   9.397   3.303  0.9936  0.2938  0.2725
    2LER      O   43   7.527   9.276   3.292 -0.1243 -0.3327  0.1357
    3LYR      N   44   7.425   9.479   3.293  0.0599  0.1390 -0.0445
    3LYR      H   45   7.448   9.578   3.299 -1.1289  0.5698 -1.8139
    3LYR     CA   46   7.286   9.423   3.308 -0.7511  0.1071  0.4476
    3LYR     HA   47   7.274   9.363   3.399 -2.5249 -2.5320 -1.3817
    3LYR     CB   48   7.194   9.540   3.314 -0.0252 -0.3574 -0.0384
    3LYR    HB1   49   7.205   9.605   3.227  2.9567 -0.9164 -0.1794
    3LYR    HB2   50   7.232   9.595   3.400  0.6886  0.0512 -0.6028
    3LYR     CG   51   7.046   9.519   3.336  0.0466 -0.2348 -0.4413
    3LYR    HG1   52   7.013   9.464   3.249  0.2010  0.7139 -1.1087
    3LYR    HG2   53   7.002   9.619   3.335  0.4647 -0.0484 -1.5311
    3LYR     CD   54   7.007   9.448   3.468  0.0042  0.4516 -0.2349
    3LYR    HD1   55   7.058   9.500   3.549 -0.6063  2.8555 -1.3147
    3LYR    HD2   56   7.036   9.343   3.466 -0.6177  0.2495  0.7578
    3LYR     CE   57   6.852   9.452   3.479  0.0542  0.3301 -0.4660
    3LYR    HE1   58   6.816   9.554   3.474 -4.8552 -1.1112  0.3932
    3LYR    HE2   59   6.837   9.405   3.576  0.3747 -0.6335 -0.8689
    3LYR     NZ   60   6.787   9.381   3.373 -0.3576 -0.2749 -0.1277
    3LYR    HZ1   61   6.815   9.285   3.354  3.2431  0.5139  0.4711
    3LYR      C   62   7.250   9.323   3.194 -0.1113  0.0667  0.0791
    3LYR      O   63   7.178   9.231   3.221  0.7635 -0.0475  0.0872
    4LER      N   64   7.301   9.344   3.073  0.0819 -0.6796 -0.4413
    4LER      H   65   7.359   9.423   3.049 -1.2099  0.1196 -1.0390
    4LER     CA   66   7.268   9.256   2.962  0.0795 -0.2312 -0.0007
    4LER     HA   67   7.162   9.234   2.958 -0.0211  0.4148 -0.9412
    4LER     CB   68   7.324   9.324   2.836 -0.1786  0.4342  0.0346
    4LER    HB1   69   7.304   9.253   2.755 -0.6698  0.8316 -0.1992
    4LER    HB2   70   7.433   9.327   2.847 -0.1803 -0.8567  0.5942
    4LER     CG   71   7.281   9.469   2.807  0.4673  0.3127  0.9792
    4LER     HG   72   7.292   9.529   2.897 -1.2898  1.2661  0.6041
    4LER    CD1   73   7.375   9.519   2.695 -0.0939 -0.3557 -0.2589
    4LER   HD11   74   7.400   9.444   2.621 -0.1147  0.0076 -0.6408
    4LER   HD12   75   7.336   9.611   2.652 -0.1629 -0.4290 -0.3520
    4LER   HD13   76   7.469   9.539   2.746 -0.1069 -0.8933 -0.0130
    4LER    CD2   77   7.143   9.469   2.749  0.3582 -0.0913 -0.2731
    4LER   HD21   78   7.137   9.387   2.677 -0.8099 -1.5196  1.3781
    4LER   HD22   79   7.070   9.458   2.829 -2.4907  1.3768 -2.4453
    4LER   HD23   80   7.116   9.566   2.706  1.5195  0.1713 -0.4389
    4LER      C   81   7.333   9.118   2.995  0.7955  0.0820 -0.0102
    4LER      O   82   7.281   9.018   2.945  0.0448 -0.4203  0.2837
    5LER      N   83   7.432   9.103   3.080 -0.0801 -0.0958  0.2805
    5LER      H   84   7.484   9.184   3.111  0.1977 -0.6078  1.1756
    5LER     CA   85   7.489   8.974   3.110 -0.3498 -0.4244 -0.3248
    5LER     HA   86   7.487   8.911   3.021 -2.7488  0.6813 -1.1583
    5LER     CB   87   7.638   8.983   3.165 -0.4690 -0.4283  0.9940
    5LER    HB1   88   7.684   8.885   3.178 -0.6149 -0.7317 -0.6076
    5LER    HB2   89   7.635   9.039   3.259  0.7497  2.4665 -0.5612
    5LER     CG   90   7.725   9.057   3.064 -0.7774 -0.8103  0.1141
    5LER     HG   91   7.697   9.162   3.061  0.1490 -0.5671 -0.3558
    5LER    CD1   92   7.869   9.049   3.121 -0.2015 -0.3472  0.6633
    5LER   HD11   93   7.880   9.120   3.203 -1.9924  0.4398  0.2524
    5LER   HD12   94   7.901   8.947   3.145 -1.0665 -1.0384 -0.9560
    5LER   HD13   95   7.934   9.083   3.040 -2.2124 -0.0723 -0.9188
    5LER    CD2   96   7.721   9.001   2.921  0.2122  0.1226  0.2220
    5LER   HD21   97   7.801   9.039   2.859  0.2373 -2.5991 -1.5882
    5LER   HD22   98   7.750   8.896   2.926  1.4645  0.4658  0.4364
    5LER   HD23   99   7.623   9.019   2.878 -0.4306  3.2607  2.6390
    5LER      C  100   7.410   8.902   3.217  0.0040 -0.1127  0.9177
    5LER      O  101   7.450   8.788   3.240 -0.3599 -0.0839 -0.0092
    6LYR      N  102   7.298   8.953   3.283 -0.3775 -0.1100  0.3621
    6LYR      H  103   7.276   9.048   3.256 -0.1109 -0.6628 -2.0377
    6LYR     CA  104   7.208   8.881   3.381  0.6973  0.1905 -0.7566
    6LYR     HA  105   7.273   8.806   3.427 -0.0250 -1.8443 -2.8592
    6LYR     CB  106   7.164   8.977   3.485  0.0963  0.2980  0.0340
    6LYR    HB1  107   7.071   8.933   3.522 -0.2282  1.3620  0.5188
    6LYR    HB2  108   7.128   9.066   3.433 -0.5343 -0.7778 -1.4471
    6LYR     CG  109   7.269   9.002   3.591 -0.0024  0.5291 -0.0695
    6LYR    HG1  110   7.352   9.052   3.541  0.6478 -1.1491 -0.7114
    6LYR    HG2  111   7.299   8.902   3.622  1.2607  0.3615 -1.7147
    6LYR     CD  112   7.229   9.084   3.710 -0.4864  0.0507  0.0591
    6LYR    HD1  113   7.138   9.053   3.761 -0.8178 -0.3202 -0.7453
    6LYR    HD2  114   7.227   9.187   3.674 -2.8965 -0.6267 -2.0847
    6LYR     CE  115   7.323   9.082   3.834  0.0617  0.2991  0.3685
    6LYR    HE1  116   7.300   9.164   3.902 -3.0041  0.0882 -0.2391
    6LYR    HE2  117   7.422   9.084   3.788 -0.8872 -0.1872 -1.8552
    6LYR     NZ  118   7.315   8.965   3.912  0.7364 -0.2200 -0.3947
    6LYR    HZ1  119   7.226   8.921   3.895  0.1622  0.8140 -0.1918
    6LYR      C  120   7.101   8.794   3.318  0.0342  0.2809 -0.3974
    6LYR      O  121   7.027   8.851   3.236 -0.5061  1.0512 -0.2465
    7LER      N  122   7.096   8.661   3.344  0.2695 -0.5470  0.2151
    7LER      H  123   7.167   8.624   3.405 -1.3509 -1.3793  1.6820
    7LER     CA  124   7.002   8.577   3.277  0.7801  0.8563  0.9218
    7LER     HA  125   6.969   8.619   3.182 -0.5526 -1.0904  0.4424
    7LER     CB  126   7.053   8.436   3.261 -1.3553 -0.7230 -0.6583
    7LER    HB1  127   6.970   8.375   3.226 -1.5729 -0.7998 -0.0323
    7LER    HB2  128   7.064   8.384   3.357 -2.6401 -3.4880 -1.8849
    7LER     CG  129   7.181   8.415   3.175  0.4572 -0.4197  0.3109
    7LER     HG  130   7.266   8.465   3.219  0.5691  0.6442 -1.0417
    7LER    CD1  131   7.218   8.262   3.168 -0.0509 -0.4879 -0.5526
    7LER   HD11  132   7.203   8.216   3.265 -1.4452  0.3954 -0.3266
    7LER   HD12  133   7.161   8.205   3.094  0.3998  2.3793 -3.3346
    7LER   HD13  134   7.324   8.248   3.145  1.0610 -0.0658  3.5790
    7LER    CD2  135   7.163   8.444   3.024  0.1510 -0.0984 -0.5091
    7LER   HD21  136   7.078   8.395   2.976  0.0387 -0.1518 -0.2558
    7LER   HD22  137   7.159   8.551   3.002  1.8957  0.1135  0.0895
    7LER   HD23  138   7.245   8.412   2.960 -0.2846  3.6817 -3.3288
    7LER      C  139   6.878   8.566   3.364 -1.0684  0.5797 -0.2040
    7LER      O  140   6.875   8.573   3.488  0.2182 -0.0736 -0.3341
    8LER      N  141   6.761   8.564   3.294  0.2114  0.4996 -0.1676
    8LER      H  142   6.752   8.570   3.194 -0.7510 -1.8162 -0.2682
    8LER     CA  143   6.629   8.565   3.362 -0.4457 -0.2084  0.4043
    8LER     HA  144   6.621   8.652   3.427 -1.1010  0.0086  0.0420
    8LER     CB  145   6.508   8.557   3.266 -0.2761  0.4981  0.0568
    8LER    HB1  146   6.419   8.541   3.327  0.1886  3.1539  1.5411
    8LER    HB2  147   6.522   8.469   3.202 -3.0768 -0.8682  1.1380
    8LER     CG  148   6.493   8.685   3.189  0.1939 -0.8697 -0.5254
    8LER     HG  149   6.593   8.707   3.151  0.2745  2.1284  1.0946
    8LER    CD1  150   6.396   8.676   3.072  0.0022 -0.5055  0.7594
    8LER   HD11  151   6.434   8.605   2.998  0.0023 -1.5183  1.7122
    8LER   HD12  152   6.297   8.641   3.103 -0.0337  0.7985  2.2011
    8LER   HD13  153   6.378   8.778   3.040 -0.3028 -0.2682  1.6722
    8LER    CD2  154   6.454   8.814   3.267 -0.7731  0.5630 -0.2973
    8LER   HD21  155   6.539   8.831   3.333  1.2314 -1.4037 -2.2026
    8LER   HD22  156   6.458   8.901   3.202 -0.7611  0.3864 -0.5337
    8LER   HD23  157   6.353   8.814   3.308 -0.6559  1.0234  0.0008
    8LER      C  158   6.621   8.435   3.439  0.1337 -0.3104 -0.7751
    8LER      O  159   6.661   8.332   3.391  0.1450 -0.1098  0.0803
    9LYR      N  160   6.564   8.433   3.558  0.0909 -0.3554 -0.0326
    9LYR      H  161   6.529   8.520   3.597 -0.2769 -0.2887 -0.4931
    9LYR     CA  162   6.568   8.321   3.661  0.5333  0.4743 -0.3077
    9LYR     HA  163   6.655   8.258   3.644  0.0939 -0.6568  1.3959
    9LYR     CB  164   6.566   8.384   3.798  0.3619 -0.5043 -0.6323
    9LYR    HB1  165   6.560   8.316   3.883 -2.1301  1.2696  0.7700
    9LYR    HB2  166   6.488   8.460   3.804 -1.2627 -2.1325 -0.3582
    9LYR     CG  167   6.709   8.449   3.803 -0.3651  0.3881 -0.2640
    9LYR    HG1  168   6.734   8.500   3.710 -0.3389 -0.3345 -0.6521
    9LYR    HG2  169   6.780   8.367   3.807 -1.1701 -0.5680 -3.1596
    9LYR     CD  170   6.737   8.545   3.917  0.0307 -0.7092  0.7145
    9LYR    HD1  171   6.843   8.570   3.924 -0.4495  1.8088  0.1567
    9LYR    HD2  172   6.720   8.498   4.013  0.2230 -1.3925  0.4199
    9LYR     CE  173   6.668   8.681   3.886  0.3466 -0.2112 -0.0238
    9LYR    HE1  174   6.571   8.678   3.937  1.0109 -2.2563  1.2122
    9LYR    HE2  175   6.635   8.695   3.783  2.5353 -0.8070 -0.8553
    9LYR     NZ  176   6.744   8.787   3.946  0.3389 -0.3296 -0.2549
    9LYR    HZ1  177   6.725   8.809   4.043 -0.4355  0.7878 -0.6271
    9LYR      C  178   6.457   8.217   3.635 -0.3698  0.2766  0.5314
    9LYR      O  179   6.442   8.137   3.723 -0.0262 -0.0362 -0.1636
   10LER      N  180   6.381   8.237   3.526  0.6043  0.0413  0.3033
   10LER      H  181   6.407   8.314   3.465 -0.0906  0.2568  0.2740
   10LER     CA  182   6.264   8.150   3.485  0.0261 -0.4160 -0.1505
   10LER     HA  183   6.229   8.095   3.572 -0.5322 -2.5226 -1.6268
   10LER     CB  184   6.151   8.244   3.427  0.2942  0.7318  0.6869
   10LER    HB1  185   6.061   8.189   3.400  0.4091  0.3319  1.1121
   10LER    HB2  186   6.200   8.282   3.337 -0.7209  1.9997  0.6254
   10LER     CG  187   6.109   8.361   3.522 -0.1837  0.2576  0.0169
   10LER     HG  188   6.197   8.416   3.557  0.1491  2.1657 -3.3286
   10LER    CD1  189   6.039   8.465   3.430  0.3031 -0.4266 -0.4107
   10LER   HD11  190   6.112   8.508   3.362  0.8922 -0.2416  0.3167
   10LER   HD12  191   5.958   8.431   3.366  1.6909 -2.1664 -1.3232
   10LER   HD13  192   6.014   8.551   3.493  1.7221 -0.0507 -0.3054
   10LER    CD2  193   6.013   8.317   3.631  0.2298  0.1959 -0.2906
   10LER   HD21  194   5.941   8.252   3.580  1.1044 -1.0145 -0.0403
   10LER   HD22  195   6.063   8.274   3.718 -0.9951 -3.1382 -1.0808
   10LER   HD23  196   5.953   8.400   3.669  1.1488  0.5639  0.3861
   10LER      C  197   6.300   8.040   3.385 -0.4753  0.2842 -0.1811
   10LER      O  198   6.225   7.942   3.372 -0.4289  0.0814  0.4084
   11LER      N  199   6.421   8.052   3.322  0.3062 -0.1280  0.2409
   11LER      H  200   6.470   8.140   3.331  0.1197  0.2471 -1.7766
   11LER     CA  201   6.453   7.969   3.203  0.0153  0.8103  0.4327
   11LER     HA  202   6.365   7.942   3.145  0.2729 -0.5943  0.6533
   11LER     CB  203   6.552   8.038   3.118 -0.4944  0.3563 -0.0665
   11LER    HB1  204   6.561   7.972   3.031  3.7849  0.5343  0.0196
   11LER    HB2  205   6.646   8.049   3.171 -1.2814  3.0285  0.9371
   11LER     CG  206   6.507   8.174   3.060 -0.2625  0.0790  0.7150
   11LER     HG  207   6.471   8.234   3.144  1.5905  1.5264  0.5433
   11LER    CD1  208   6.636   8.248   3.014 -0.0764 -0.1527  0.0299
   11LER   HD11  209   6.699   8.261   3.103 -1.0263  2.2586  0.4359
   11LER   HD12  210   6.697   8.196   2.940  0.3379 -0.0146  0.2660
   11LER   HD13  211   6.613   8.350   2.984  1.3447  0.0974 -0.3163
   11LER    CD2  212   6.401   8.171   2.951 -0.0963 -0.6152 -0.8197
   11LER   HD21  213   6.371   8.270   2.916 -2.6090 -0.5994  1.1089
   11LER   HD22  214   6.445   8.112   2.870  1.8336  0.8760 -0.9612
   11LER   HD23  215   6.316   8.122   2.997  0.7582 -0.9523  0.4613
   11LER      C  216   6.504   7.829   3.251  1.0959  0.2731  0.4395
   11LER      O  217   6.541   7.815   3.367 -0.9478 -0.6478 -0.1024
   12LER      N  218   6.494   7.727   3.167  0.3976  0.8217 -0.0196
   12LER      H  219   6.487   7.749   3.069 -0.4128 -1.5408 -0.5581
   12LER     CA  220   6.550   7.593   3.190 -0.3019  0.1814  0.1191
   12LER     HA  221   6.514   7.563   3.289  1.1463 -1.8421  0.0967
   12LER     CB  222   6.490   7.493   3.090 -0.1845 -0.1720  0.1786
   12LER    HB1  223   6.539   7.396   3.078  0.7081  0.5572 -2.8756
   12LER    HB2  224   6.490   7.540   2.992 -0.7109 -1.2583 -0.3650
   12LER     CG  225   6.339   7.458   3.111  0.1610  0.7940  0.9796
   12LER     HG  226   6.281   7.543   3.147  1.0319  1.0309  1.8446
   12LER    CD1  227   6.289   7.403   2.977  0.4244 -0.2988  0.2796
   12LER   HD11  228   6.305   7.481   2.901  0.1485 -1.2015 -0.7355
   12LER   HD12  229   6.350   7.316   2.955 -1.4290 -2.4546  3.1134
   12LER   HD13  230   6.189   7.361   2.977  0.3789 -0.2338  1.7030
   12LER    CD2  231   6.329   7.346   3.215 -1.2560 -0.1426 -0.2326
   12LER   HD21  232   6.392   7.266   3.177 -0.0333  0.7223 -0.0854
   12LER   HD22  233   6.337   7.389   3.315 -1.8200 -1.1775  0.2674
   12LER   HD23  234   6.228   7.306   3.211 -2.1619  1.4524  3.0302
   12LER      C  235   6.704   7.586   3.197  0.0756  0.4968 -0.0347
   12LER      O  236   6.763   7.537   3.297 -0.0733  0.3919 -0.0796
   13LER      N  237   6.771   7.649   3.099 -0.8458 -0.6972  0.1479
   13LER      H  238   6.719   7.704   3.031  1.1811  1.7956  0.4338
   13LER     CA  239   6.920   7.669   3.087  0.4383 -0.2179  0.0724
   13LER     HA  240   6.935   7.702   2.984  2.1430  0.0703  0.3787
   13LER     CB  241   6.978   7.780   3.170  0.4969  0.4051  0.3609
   13LER    HB1  242   7.078   7.802   3.133  0.3447  0.5448  0.0318
   13LER    HB2  243   6.978   7.736   3.270 -0.1922 -0.1988  0.1009
   13LER     CG  244   6.896   7.907   3.173 -0.0793  0.1561  0.2088
   13LER     HG  245   6.797   7.883   3.211 -0.3774 -1.9812 -1.7022
   13LER    CD1  246   6.969   7.992   3.285 -0.0044  0.5446  0.1798
   13LER   HD11  247   6.912   8.080   3.313  1.1263  0.9428  1.2970
   13LER   HD12  248   6.978   7.930   3.374  0.9433 -2.9544 -2.1302
   13LER   HD13  249   7.068   8.023   3.253  0.6812 -0.7623  0.9220
   13LER    CD2  250   6.886   7.975   3.029  0.4347 -0.0271  0.2122
   13LER   HD21  251   6.985   7.978   2.983  0.0389  0.8059 -0.5922
   13LER   HD22  252   6.824   7.908   2.970  1.3998 -1.4269  0.7263
   13LER   HD23  253   6.838   8.072   3.036 -0.8057 -0.5424 -0.7843
   13LER      C  254   7.000   7.541   3.096 -1.5365 -0.2768 -0.2527
   13LER      O  255   7.121   7.531   3.121 -0.6119 -0.4712  0.0006
   14NH2      N  256   6.939   7.431   3.068 -0.7100  0.0107 -0.6202
   14NH2     H1  257   6.841   7.424   3.042 -1.6555 -0.2661  2.6103
   14NH2     H2  258   6.990   7.346   3.086 -0.0525  0.3233 -0.9740
   15LY0      N  259   6.208   9.438   3.232  0.0010 -0.0974  0.6759
   15LY0     H1  260   6.270   9.423   3.310  1.4328 -1.5969 -0.6633
   15LY0     H2  261   6.230   9.529   3.194 -2.2852  1.4835  2.8672
   15LY0     H3  262   6.111   9.431   3.260 -0.8792  0.3968 -1.9640
   15LY0     CA  263   6.243   9.342   3.132 -1.0430  0.5392  0.6908
   15LY0     HA  264   6.175   9.257   3.140  0.7593 -1.3834 -2.6001
   15LY0     CB  265   6.233   9.394   2.987 -0.4463  0.3848  0.8842
   15LY0    HB1  266   6.313   9.468   2.982  0.2512 -0.4143 -0.4575
   15LY0    HB2  267   6.142   9.454   2.980  0.4239  1.7601  1.0225
   15LY0     CG  268   6.246   9.286   2.883  0.8240 -0.3095 -0.0709
   15LY0    HG1  269   6.156   9.227   2.901 -1.5834  3.3434  0.9214
   15LY0    HG2  270   6.334   9.222   2.890 -0.0846 -1.4506  1.8934
   15LY0     CD  271   6.247   9.347   2.749 -0.1744 -0.1476  0.3239
   15LY0    HD1  272   6.163   9.417   2.748  0.1731  0.3067  1.2046
   15LY0    HD2  273   6.231   9.266   2.678 -0.7971  0.0739  0.2054
   15LY0     CE  274   6.383   9.410   2.713 -0.0235 -0.1733 -0.2293
   15LY0    HE1  275   6.454   9.328   2.727  0.5835  0.1733 -1.1802
   15LY0    HE2  276   6.405   9.494   2.780  1.7363  0.2332 -1.2524
   15LY0     NZ  277   6.371   9.451   2.568  0.2070  0.2159 -0.4656
   15LY0    HZ1  278   6.464   9.464   2.531  1.2162 -1.7355  1.1988
   15LY0    HZ2  279   6.311   9.384   2.522  2.0003 -1.4588 -0.5027
   15LY0    HZ3  280   6.326   9.541   2.562  1.1015  0.6408 -1.0083
   15LY0      C  281   6.380   9.281   3.166 -0.2657  0.4805  0.3288
   15LY0      O  282   6.389   9.162   3.192 -0.1962  0.4542 -0.4517
   16LER      N  283   6.486   9.362   3.159 -0.2575  0.3516 -0.1633
   16LER      H  284   6.465   9.460   3.144 -0.6221  0.3255  0.1713
   16LER     CA  285   6.630   9.329   3.190  0.7080  0.4328 -0.5851
   16LER     HA  286   6.627   9.234   3.243  0.5276  0.8369  0.1536
   16LER     CB  287   6.715   9.317   3.060 -0.3449  0.0195 -0.7391
   16LER    HB1  288   6.820   9.306   3.086 -0.8170 -0.9200  0.8864
   16LER    HB2  289   6.703   9.412   3.007  1.3129  2.0905  2.2828
   16LER     CG  290   6.686   9.203   2.965  0.4258 -0.1816  0.2913
   16LER     HG  291   6.582   9.208   2.932  0.2923  1.6895  0.9160
   16LER    CD1  292   6.777   9.231   2.843  0.8199  0.2905  0.2391
   16LER   HD11  293   6.748   9.166   2.761 -1.8738 -0.6954  1.8314
   16LER   HD12  294   6.772   9.337   2.821 -1.7331  0.3455  0.8107
   16LER   HD13  295   6.880   9.209   2.872  0.4707  1.3503  2.5437
   16LER    CD2  296   6.706   9.071   3.030 -0.5977  0.2448 -0.5808
   16LER   HD21  297   6.801   9.075   3.083 -0.8593 -0.1793 -0.0714
   16LER   HD22  298   6.634   9.052   3.109 -1.2516  2.2241 -0.6335
   16LER   HD23  299   6.706   8.997   2.950 -1.5356  0.2555 -0.6011
   16LER      C  300   6.695   9.427   3.292  0.3649 -0.0909  0.0235
   16LER      O  301   6.655   9.548   3.295 -0.8093  0.7059  0.0602
   17LY0      N  302   7.606   7.633   3.563  0.0616 -0.1434  0.2455
   17LY0     H1  303   7.567   7.584   3.641  2.3555 -0.1326  1.4835
   17LY0     H2  304   7.578   7.595   3.473  0.1231  0.3776  0.0016
   17LY0     H3  305   7.706   7.617   3.569 -0.0526 -0.6289  0.9676
   17LY0     CA  306   7.583   7.778   3.562 -0.1785  0.4498  0.3077
   17LY0     HA  307   7.643   7.813   3.478  0.0085  0.2282  0.3479
   17LY0     CB  308   7.430   7.796   3.524  0.3462 -0.0959 -0.5990
   17LY0    HB1  309   7.363   7.738   3.587  0.9663  0.9726  1.1279
   17LY0    HB2  310   7.414   7.782   3.418 -1.0644  1.0092 -0.5484
   17LY0     CG  311   7.390   7.947   3.547  0.1966 -0.1833 -0.0696
   17LY0    HG1  312   7.400   7.981   3.650  3.0046  0.6760 -0.5390
   17LY0    HG2  313   7.284   7.958   3.525  0.0881 -2.9209 -1.2598
   17LY0     CD  314   7.466   8.032   3.441 -0.3316 -0.0081 -0.0148
   17LY0    HD1  315   7.422   8.010   3.344 -0.1170  1.5871 -0.4944
   17LY0    HD2  316   7.570   8.000   3.448  0.1776  1.4670 -0.4195
   17LY0     CE  317   7.470   8.179   3.461  0.3423  0.1797 -0.0109
   17LY0    HE1  318   7.382   8.216   3.514  0.2505 -1.4493  1.0560
   17LY0    HE2  319   7.465   8.214   3.358 -0.0108 -1.5478 -0.6166
   17LY0     NZ  320   7.588   8.226   3.529  0.1834 -0.2398 -0.2944
   17LY0    HZ1  321   7.658   8.169   3.484 -1.6983 -1.7948 -1.4433
   17LY0    HZ2  322   7.607   8.324   3.522  1.9749 -0.5936 -0.8702
   17LY0    HZ3  323   7.570   8.204   3.626  3.0496  3.4449  1.2936
   17LY0      C  324   7.613   7.832   3.704  0.2466 -0.1973 -0.1799
   17LY0      O  325   7.538   7.792   3.791 -0.3739  0.0082 -0.4324
   18LER      N  326   7.717   7.917   3.724 -0.1009 -0.6096 -0.3660
   18LER      H  327   7.777   7.936   3.645  1.9178 -1.2534  0.9440
   18LER     CA  328   7.746   7.978   3.858  0.5143 -0.1394 -0.4673
   18LER     HA  329   7.754   7.906   3.939  1.0070  0.4316  0.0080
   18LER     CB  330   7.882   8.051   3.853  0.1187  0.6598  0.0786
   18LER    HB1  331   7.906   8.100   3.948 -0.3816 -0.5923  0.8689
   18LER    HB2  332   7.888   8.119   3.768  2.4487 -0.1042 -0.4328
   18LER     CG  333   8.008   7.963   3.823 -0.3867  0.4442 -0.2995
   18LER     HG  334   7.989   7.909   3.730  1.5198 -1.3943  0.2930
   18LER    CD1  335   8.131   8.045   3.809  0.8026  0.2288 -0.6718
   18LER   HD11  336   8.218   7.987   3.778 -0.5791 -2.5688  0.3409
   18LER   HD12  337   8.103   8.109   3.726  0.2684 -2.2105 -2.4733
   18LER   HD13  338   8.154   8.106   3.897  0.4430 -0.8260  0.1808
   18LER    CD2  339   8.037   7.864   3.939  0.3566 -0.5802  0.4296
   18LER   HD21  340   8.122   7.798   3.919 -0.1877 -0.9985 -0.6156
   18LER   HD22  341   8.061   7.906   4.037  0.8266 -0.8555  0.4368
   18LER   HD23  342   7.949   7.800   3.940 -1.0606  1.2547 -0.4712
   18LER      C  343   7.644   8.080   3.904  1.0315 -0.2905  0.0419
   18LER      O  344   7.595   8.168   3.828  0.3689  0.2843  0.2354
   19LYR      N  345   7.605   8.076   4.034  0.2645  0.1192 -0.3591
   19LYR      H  346   7.655   8.016   4.099  2.1217  0.9991 -0.9140
   19LYR     CA  347   7.488   8.149   4.083 -0.2939  0.4088 -0.1602
   19LYR     HA  348   7.421   8.160   3.998  3.0009  1.0260 -2.8455
   19LYR     CB  349   7.431   8.058   4.199 -0.0697 -0.8660 -0.1831
   19LYR    HB1  350   7.360   8.108   4.264  0.1636 -1.1241  0.2714
   19LYR    HB2  351   7.517   8.036   4.262 -0.0604  1.9570  0.9471
   19LYR     CG  352   7.369   7.935   4.140 -0.0708 -0.1880 -0.0393
   19LYR    HG1  353   7.450   7.874   4.098  1.3613  1.6371 -0.0240
   19LYR    HG2  354   7.306   7.960   4.054 -0.3821  0.6230  0.4210
   19LYR     CD  355   7.293   7.832   4.232 -0.4337  0.0812  0.3324
   19LYR    HD1  356   7.354   7.812   4.320  0.9747  2.7601  0.0589
   19LYR    HD2  357   7.297   7.740   4.174  2.4649  0.6467 -0.5430
   19LYR     CE  358   7.154   7.873   4.278  0.1371  0.8315 -0.5828
   19LYR    HE1  359   7.143   7.980   4.261  0.5369  0.7400 -1.4491
   19LYR    HE2  360   7.140   7.844   4.382 -0.2537 -1.0171 -1.1072
   19LYR     NZ  361   7.054   7.813   4.194  0.2262  0.0692  0.5207
   19LYR    HZ1  362   7.059   7.713   4.188 -1.1195 -0.0048  0.2770
   19LYR      C  363   7.523   8.292   4.124  0.0408  0.8255 -0.1944
   19LYR      O  364   7.483   8.336   4.234  0.2594  0.3089  0.3628
   20LER      N  365   7.590   8.360   4.033 -0.1703 -0.2181  0.3943
   20LER      H  366   7.616   8.318   3.945  0.0741  3.2783 -1.3980
   20LER     CA  367   7.626   8.501   4.055 -0.2317  0.0698  0.1288
   20LER     HA  368   7.641   8.509   4.162  1.8185  3.0455 -0.2535
   20LER     CB  369   7.757   8.534   3.979  0.7350 -0.1131 -0.1958
   20LER    HB1  370   7.774   8.640   3.995  0.8670  0.0398 -1.2547
   20LER    HB2  371   7.737   8.521   3.872 -2.5632  1.5337  0.1033
   20LER     CG  372   7.871   8.440   4.018  0.6267  0.6271  0.5145
   20LER     HG  373   7.844   8.337   3.995 -0.3622  0.7780  0.9234
   20LER    CD1  374   7.998   8.474   3.937  0.2946  0.5768 -0.4902
   20LER   HD11  375   8.079   8.421   3.987  0.6840  3.6157  2.4375
   20LER   HD12  376   7.990   8.433   3.836 -0.7544  1.4086 -0.7695
   20LER   HD13  377   8.020   8.581   3.938  0.4077  0.6098 -2.3614
   20LER    CD2  378   7.918   8.461   4.163  0.4111  0.5159  0.0353
   20LER   HD21  379   7.973   8.552   4.186  1.4958  0.0858 -0.7723
   20LER   HD22  380   7.837   8.447   4.235  0.6544 -1.2962 -0.0003
   20LER   HD23  381   7.978   8.373   4.189  0.5145 -0.3668 -2.7877
   20LER      C  382   7.506   8.595   4.015  0.2802  0.4516 -0.9134
   20LER      O  383   7.446   8.572   3.902 -0.4776  0.3852 -0.0436
   21LER      N  384   7.467   8.692   4.101  0.1628  0.2468  0.0742
   21LER      H  385   7.519   8.698   4.187  1.0238 -2.5717 -0.1627
   21LER     CA  386   7.360   8.785   4.070 -0.0900 -0.3035 -0.2801
   21LER     HA  387   7.292   8.727   4.009  0.2964 -0.8017 -0.2447
   21LER     CB  388   7.276   8.832   4.198  0.2010  0.1646  0.5919
   21LER    HB1  389   7.199   8.904   4.170 -0.6043 -0.8703  0.0648
   21LER    HB2  390   7.343   8.861   4.278  2.8115 -0.3200 -1.2726
   21LER     CG  391   7.199   8.710   4.258 -0.0290 -0.4725  0.0265
   21LER     HG  392   7.274   8.637   4.287 -0.3971 -0.7281  0.3493
   21LER    CD1  393   7.125   8.760   4.381  0.1404  0.5789  0.3466
   21LER   HD11  394   7.100   8.671   4.438 -2.0299  1.0024  0.1314
   21LER   HD12  395   7.183   8.837   4.432 -0.0558 -0.1294  1.6645
   21LER   HD13  396   7.032   8.808   4.350  1.4798  1.0400 -3.4953
   21LER    CD2  397   7.099   8.639   4.167  0.2389 -0.6417  0.2703
   21LER   HD21  398   7.028   8.717   4.137  1.3629  0.5426  0.6146
   21LER   HD22  399   7.147   8.595   4.080  1.4890  1.5918 -0.2291
   21LER   HD23  400   7.039   8.562   4.216 -0.6935 -0.2264 -0.1791
   21LER      C  401   7.412   8.909   3.989  0.5477 -0.2551  0.3076
   21LER      O  402   7.522   8.958   4.021  0.0522 -0.6024  0.1563
   22LY0      N  403   6.475   7.685   4.091 -0.1214 -0.0269  0.3764
   22LY0     H1  404   6.375   7.695   4.098 -0.2056  0.0467 -0.6756
   22LY0     H2  405   6.492   7.618   4.017 -0.1499 -0.0336  0.3758
   22LY0     H3  406   6.510   7.642   4.175  1.6120 -1.3632 -0.9437
   22LY0     CA  407   6.537   7.813   4.074 -0.0114 -0.0725 -0.2487
   22LY0     HA  408   6.520   7.848   3.971 -3.0334 -1.7260 -0.4251
   22LY0     CB  409   6.482   7.919   4.174 -0.5861  0.9006  0.2750
   22LY0    HB1  410   6.512   7.894   4.275  2.2496  1.1827 -0.3956
   22LY0    HB2  411   6.373   7.922   4.169 -0.6727  0.6823  1.6720
   22LY0     CG  412   6.543   8.057   4.148 -0.1948  0.1347 -0.6759
   22LY0    HG1  413   6.513   8.094   4.050 -1.8236 -2.3830 -1.2300
   22LY0    HG2  414   6.651   8.044   4.143 -0.3081 -1.1032 -0.3248
   22LY0     CD  415   6.506   8.154   4.261  0.3353 -0.9651  0.4720
   22LY0    HD1  416   6.561   8.114   4.346  2.5815  0.2133 -0.3491
   22LY0    HD2  417   6.399   8.161   4.277  0.1251 -0.4753 -1.0144
   22LY0     CE  418   6.578   8.290   4.221  0.4062  0.3885  0.8962
   22LY0    HE1  419   6.553   8.315   4.118  0.2702 -1.6325  0.3940
   22LY0    HE2  420   6.685   8.269   4.225  0.3722  0.1338  0.4873
   22LY0     NZ  421   6.550   8.393   4.314  0.5075 -1.0892  0.5734
   22LY0    HZ1  422   6.552   8.355   4.408  1.1004  1.3772  1.6426
   22LY0    HZ2  423   6.609   8.473   4.296 -0.8392 -0.3334 -0.6917
   22LY0    HZ3  424   6.458   8.422   4.285  0.7224  2.2685  2.6361
   22LY0      C  425   6.691   7.791   4.089 -0.7524  0.0595  0.0410
   22LY0      O  426   6.738   7.735   4.187 -0.2564 -0.9335  0.0236
   23LER      N  427   6.774   7.833   3.989 -0.5961 -0.1929 -0.4311
   23LER      H  428   6.738   7.875   3.904  0.3275 -1.5512 -1.5570
   23LER     CA  429   6.920   7.805   3.987  0.2990 -0.4834 -0.2614
   23LER     HA  430   6.932   7.698   4.006  1.2292 -0.4300 -0.5111
   23LER     CB  431   6.970   7.841   3.852  0.1615  0.4014 -0.3459
   23LER    HB1  432   7.079   7.849   3.848  0.0280  2.4160 -1.0363
   23LER    HB2  433   6.935   7.944   3.847 -2.3215 -0.2931  1.0118
   23LER     CG  434   6.915   7.756   3.735 -0.0537  0.3163  0.1716
   23LER     HG  435   6.806   7.750   3.741 -0.0353 -0.1112  0.1104
   23LER    CD1  436   6.955   7.824   3.606  0.1146 -0.5555 -0.0585
   23LER   HD11  437   6.939   7.932   3.609  0.6820 -0.4782  0.4895
   23LER   HD12  438   7.058   7.796   3.582 -0.1532 -0.3860 -1.5588
   23LER   HD13  439   6.904   7.781   3.520 -0.3731 -0.3655  0.1331
   23LER    CD2  440   6.964   7.613   3.746  0.5663  0.1092  0.9820
   23LER   HD21  441   7.069   7.623   3.772  0.9512 -1.7487  0.3385
   23LER   HD22  442   6.904   7.550   3.811 -0.0390 -0.1971  0.1495
   23LER   HD23  443   6.954   7.566   3.648 -0.0871  0.7080  0.7563
   23LER      C  444   6.985   7.888   4.104  0.6356  0.3868 -0.0655
   23LER      O  445   6.956   8.008   4.118  0.0151  0.0502  0.7898
   24LY0      N  446   8.881   8.883   2.487  0.2965 -0.0442  0.1332
   24LY0     H1  447   8.903   8.788   2.462  0.2742  0.3329 -1.4129
   24LY0     H2  448   8.795   8.912   2.443 -0.2204 -2.3876 -0.5162
   24LY0     H3  449   8.958   8.939   2.453 -0.0485  0.0704 -0.4599
   24LY0     CA  450   8.875   8.903   2.627 -0.3998  0.1424  0.6572
   24LY0     HA  451   8.958   8.851   2.674 -1.8455 -2.7186  0.2465
   24LY0     CB  452   8.880   9.051   2.660 -0.2965  0.2210 -0.0878
   24LY0    HB1  453   8.788   9.100   2.630 -1.0798 -1.4799 -0.5566
   24LY0    HB2  454   8.958   9.094   2.597  0.1024 -1.1580 -0.5790
   24LY0     CG  455   8.907   9.071   2.813  0.8043  0.3208 -0.2055
   24LY0    HG1  456   8.861   8.995   2.877  1.8165 -1.4297 -1.4422
   24LY0    HG2  457   8.865   9.168   2.840 -0.5746  0.4670 -2.5836
   24LY0     CD  458   9.055   9.075   2.842 -0.3846  0.1777 -0.7430
   24LY0    HD1  459   9.106   9.167   2.811  2.1016 -0.9465 -0.2536
   24LY0    HD2  460   9.109   8.990   2.800  2.4301  1.0913  0.7302
   24LY0     CE  461   9.083   9.077   2.995 -0.1115 -0.2534 -0.4296
   24LY0    HE1  462   9.035   8.992   3.044 -1.2670  0.2631 -0.6362
   24LY0    HE2  463   9.038   9.166   3.039 -1.7632 -2.0410  1.7371
   24LY0     NZ  464   9.223   9.075   3.027 -0.1070 -0.2219  0.0398
   24LY0    HZ1  465   9.255   9.162   2.986 -3.9693  1.1163 -0.5358
   24LY0    HZ2  466   9.245   9.056   3.123  0.0861  0.7898  0.2082
   24LY0    HZ3  467   9.265   8.995   2.982 -2.2119 -1.5247  0.2866
   24LY0      C  468   8.752   8.840   2.689 -0.0321 -0.8622 -0.1086
   24LY0      O  469   8.649   8.855   2.626 -0.7786 -0.0063  0.5455
   25LER      N  470   8.767   8.774   2.804 -0.7356 -0.2649 -0.8889
   25LER      H  471   8.862   8.765   2.837 -1.0379  1.1575  0.4928
   25LER     CA  472   8.664   8.704   2.879 -0.3613  0.0481  0.1160
   25LER     HA  473   8.618   8.638   2.806  0.1795  1.5318 -1.6537
   25LER     CB  474   8.740   8.620   2.989  0.7746  0.4489  0.3383
   25LER    HB1  475   8.800   8.692   3.044  2.2227 -1.0962  0.8630
   25LER    HB2  476   8.794   8.542   2.936  0.9516  0.3199  0.7021
   25LER     CG  477   8.639   8.543   3.090 -0.8960 -0.3719  0.3690
   25LER     HG  478   8.557   8.606   3.125 -0.8323 -0.1444  0.1119
   25LER    CD1  479   8.570   8.429   3.007  0.2731  0.3594 -0.1402
   25LER   HD11  480   8.511   8.366   3.073  1.2027 -0.6296 -0.2356
   25LER   HD12  481   8.499   8.472   2.936 -0.4751 -0.9783 -0.2221
   25LER   HD13  482   8.645   8.372   2.953  0.7994  0.3357  0.6015
   25LER    CD2  483   8.697   8.466   3.210 -0.3342 -0.0298 -0.4494
   25LER   HD21  484   8.620   8.401   3.252  0.3733  0.8936  2.4880
   25LER   HD22  485   8.789   8.411   3.189 -0.7195 -2.7203  3.7529
   25LER   HD23  486   8.732   8.542   3.279 -1.4372  0.2512 -0.1735
   25LER      C  487   8.553   8.791   2.925 -0.2803  0.2128  0.6868
   25LER      O  488   8.580   8.901   2.977  0.2587 -0.0841  0.5707
   26LYR      N  489   8.435   8.741   2.914  0.2400  0.5040 -0.0152
   26LYR      H  490   8.421   8.675   2.839  0.1211  2.1656 -1.5208
   26LYR     CA  491   8.316   8.796   2.978  0.7383  0.4249  0.2700
   26LYR     HA  492   8.342   8.878   3.046 -0.1172  1.8000 -0.9854
   26LYR     CB  493   8.218   8.858   2.879  0.0415  0.3434 -0.5720
   26LYR    HB1  494   8.254   8.956   2.846 -1.0906  0.5861 -1.1219
   26LYR    HB2  495   8.125   8.877   2.933 -0.2405  0.4887 -1.1026
   26LYR     CG  496   8.178   8.772   2.756  0.0322 -0.4172  0.1765
   26LYR    HG1  497   8.140   8.677   2.794 -1.5741  0.3939  0.7090
   26LYR    HG2  498   8.260   8.751   2.687 -0.6295 -1.2784 -0.3772
   26LYR     CD  499   8.063   8.827   2.669  0.2559 -0.2638 -0.2923
   26LYR    HD1  500   8.095   8.928   2.643 -3.4348  1.1769  0.0615
   26LYR    HD2  501   7.969   8.835   2.725  0.6280  1.8480  0.1385
   26LYR     CE  502   8.039   8.744   2.537  0.3637  0.3577  0.0029
   26LYR    HE1  503   8.029   8.640   2.567 -1.1277  0.6244  0.4815
   26LYR    HE2  504   8.125   8.755   2.471  0.2208  1.2071 -0.0626
   26LYR     NZ  505   7.912   8.774   2.468  0.3850  0.1945 -0.0473
   26LYR    HZ1  506   7.917   8.844   2.394 -1.1297  0.0111 -0.3521
   26LYR      C  507   8.251   8.685   3.058  0.9070  0.4321 -0.8275
   26LYR      O  508   8.246   8.573   3.011  0.1138 -0.1896  0.0783
   27LER      N  509   8.206   8.704   3.184 -0.7426 -0.3854  0.0748
   27LER      H  510   8.225   8.798   3.218  1.9359 -0.8268  0.0089
   27LER     CA  511   8.133   8.611   3.273  0.0434  0.6272 -0.0565
   27LER     HA  512   8.136   8.513   3.226  0.6339  0.5872  0.0626
   27LER     CB  513   8.226   8.597   3.397  0.1135 -0.4287  0.2675
   27LER    HB1  514   8.229   8.691   3.452 -0.5485  0.4818 -1.1973
   27LER    HB2  515   8.321   8.560   3.360 -0.1797 -1.1123  0.1854
   27LER     CG  516   8.154   8.495   3.492  0.3746 -0.1230  0.5597
   27LER     HG  517   8.057   8.522   3.534  1.4898 -0.5736  3.7326
   27LER    CD1  518   8.138   8.349   3.451  0.3381  0.0926 -0.6063
   27LER   HD11  519   8.091   8.300   3.537 -1.5618 -0.5183 -1.9090
   27LER   HD12  520   8.069   8.339   3.366 -2.2976  0.4845  1.3464
   27LER   HD13  521   8.232   8.302   3.423  1.6808  2.4201 -0.2541
   27LER    CD2  522   8.242   8.493   3.621  0.1344 -1.0631  0.9324
   27LER   HD21  523   8.203   8.424   3.695 -1.4522 -0.5062  0.6647
   27LER   HD22  524   8.343   8.474   3.586  0.5479 -1.5643  2.3568
   27LER   HD23  525   8.239   8.598   3.653  0.1720 -0.8663  0.3164
   27LER      C  526   7.985   8.645   3.295  0.7588  0.3108 -0.2572
   27LER      O  527   7.946   8.758   3.326  0.0941  0.3113  0.0739
   28LER      N  528   7.894   8.550   3.277  0.8430  0.3847  0.2291
   28LER      H  529   7.928   8.457   3.257 -1.1367 -0.4302  0.4604
   28LER     CA  530   7.745   8.558   3.288  0.7717  0.1064 -0.2469
   28LER     HA  531   7.719   8.660   3.259  1.4053  0.7334  1.2679
   28LER     CB  532   7.678   8.466   3.193  0.2157 -0.4341  0.4158
   28LER    HB1  533   7.571   8.479   3.208  0.2044 -2.3817  2.6879
   28LER    HB2  534   7.699   8.367   3.232 -1.3522 -1.3000 -0.8101
   28LER     CG  535   7.702   8.471   3.043  0.5217 -0.2229  0.2315
   28LER     HG  536   7.796   8.418   3.026  0.5543  0.1352 -0.7689
   28LER    CD1  537   7.591   8.412   2.953 -0.1010 -0.6305 -0.6775
   28LER   HD11  538   7.566   8.306   2.964  0.0346 -0.4689  1.6966
   28LER   HD12  539   7.501   8.472   2.960 -0.4526 -1.2509  0.4312
   28LER   HD13  540   7.609   8.433   2.848  1.5373  1.8724  0.0094
   28LER    CD2  541   7.739   8.609   2.984 -0.4335 -0.3018 -0.1406
   28LER   HD21  542   7.652   8.675   2.982  0.3797  0.8275 -2.1822
   28LER   HD22  543   7.813   8.654   3.051 -0.1390  0.5783 -1.0236
   28LER   HD23  544   7.781   8.596   2.884 -1.8415 -2.0032 -0.5511
   28LER      C  545   7.686   8.543   3.427 -0.2031 -0.0918  0.5535
   28LER      O  546   7.747   8.469   3.504  0.2181 -0.2520  0.3032
   29LYR      N  547   7.577   8.608   3.459  0.3815  0.2071 -0.6647
   29LYR      H  548   7.536   8.661   3.383 -0.4531  0.8655  0.2242
   29LYR     CA  549   7.515   8.624   3.592 -0.5019  0.5769 -0.2169
   29LYR     HA  550   7.566   8.561   3.665 -3.7151 -1.6741  0.3017
   29LYR     CB  551   7.536   8.770   3.636 -0.2100 -0.7951 -0.0476
   29LYR    HB1  552   7.478   8.785   3.727  0.7977 -1.9495  0.8188
   29LYR    HB2  553   7.502   8.832   3.553  1.8741  0.1620 -0.2463
   29LYR     CG  554   7.683   8.805   3.671 -0.1860 -0.6709 -0.2330
   29LYR    HG1  555   7.751   8.771   3.592  0.6370  0.9533 -0.2679
   29LYR    HG2  556   7.707   8.753   3.765  0.6166 -1.4418 -0.8370
   29LYR     CD  557   7.693   8.958   3.683  0.9207  0.2808 -0.4317
   29LYR    HD1  558   7.771   8.988   3.753 -0.6467  2.4816  0.4634
   29LYR    HD2  559   7.603   9.001   3.726 -0.3111 -0.5631 -2.0486
   29LYR     CE  560   7.718   9.012   3.542 -0.1725 -0.2343  0.1000
   29LYR    HE1  561   7.692   9.117   3.558  2.4508  0.1897  2.3493
   29LYR    HE2  562   7.651   8.963   3.471  0.7411 -0.6869 -0.4779
   29LYR     NZ  563   7.860   9.000   3.503  0.0606  0.2246 -1.2580
   29LYR    HZ1  564   7.900   8.908   3.494  0.3481 -0.0248  1.6457
   29LYR      C  565   7.364   8.575   3.574 -0.5799 -0.6982  0.2087
   29LYR      O  566   7.320   8.533   3.465 -0.2096 -0.4462  0.6841
   30LER      N  567   7.282   8.578   3.681 -0.3442  0.0261 -0.0724
   30LER      H  568   7.318   8.589   3.774 -0.7060 -1.1736  0.2353
   30LER     CA  569   7.141   8.567   3.691 -0.7424  0.5059 -0.0701
   30LER     HA  570   7.107   8.552   3.589  2.3241  1.6349 -1.3757
   30LER     CB  571   7.105   8.453   3.786  0.4587  0.5936 -0.0974
   30LER    HB1  572   6.996   8.444   3.794  0.1635  1.0978 -2.7466
   30LER    HB2  573   7.143   8.479   3.885  0.2565 -0.2852  0.2221
   30LER     CG  574   7.158   8.313   3.745  0.5023  0.0580  0.2732
   30LER     HG  575   7.264   8.317   3.720  0.2711 -1.1997 -0.9818
   30LER    CD1  576   7.145   8.209   3.857  0.0154 -0.0721 -1.1860
   30LER   HD11  577   7.191   8.116   3.827  1.2560  0.0560  0.2385
   30LER   HD12  578   7.189   8.247   3.949 -0.9897  1.5586 -1.3239
   30LER   HD13  579   7.038   8.201   3.880  0.1301  1.6419  0.1561
   30LER    CD2  580   7.083   8.258   3.621 -0.7013 -0.3423 -0.7962
   30LER   HD21  581   7.054   8.345   3.563  0.2851  0.5777  0.0361
   30LER   HD22  582   7.150   8.196   3.561  0.3709 -0.7862  0.7945
   30LER   HD23  583   6.996   8.204   3.658 -1.2214  0.7701 -0.3464
   30LER      C  584   7.074   8.690   3.753 -0.7368 -0.1872  0.2394
   30LER      O  585   7.128   8.761   3.842 -0.1606 -0.5671 -0.0954
   31LER      N  586   6.960   8.719   3.709  0.4592 -0.5917  0.1454
   31LER      H  587   6.919   8.663   3.636  0.2079 -0.4641  0.1871
   31LER     CA  588   6.886   8.848   3.744 -0.5167  0.7647  0.6828
   31LER     HA  589   6.962   8.925   3.737 -1.7343  1.8875 -0.9241
   31LER     CB  590   6.786   8.886   3.636  0.0751 -0.1920  0.3473
   31LER    HB1  591   6.709   8.808   3.631  0.0937 -0.2145  0.4170
   31LER    HB2  592   6.840   8.878   3.543  0.3134 -0.7050  0.5263
   31LER     CG  593   6.716   9.024   3.652  0.0357  0.1763 -0.9280
   31LER     HG  594   6.662   9.010   3.746 -1.9326 -2.7823 -2.3383
   31LER    CD1  595   6.815   9.135   3.659  0.0408 -0.1734 -0.6637
   31LER   HD11  596   6.767   9.233   3.669 -0.5808 -0.6546  1.6973
   31LER   HD12  597   6.875   9.118   3.748 -2.1292  0.3539  0.9785
   31LER   HD13  598   6.881   9.132   3.572  1.4567 -0.0566  0.3836
   31LER    CD2  599   6.612   9.038   3.544  0.7415 -0.4215 -0.8156
   31LER   HD21  600   6.551   9.126   3.560 -0.4508 -1.0895 -1.5601
   31LER   HD22  601   6.664   9.041   3.448  0.9638  0.6945 -0.6734
   31LER   HD23  602   6.544   8.957   3.569  0.7250 -0.0963  0.2488
   31LER      C  603   6.836   8.864   3.891  0.0271  0.5079 -0.7041
   31LER      O  604   6.889   8.954   3.955  0.8228 -0.4026 -0.1073
   32LY0      N  605   7.550   8.509   1.987  0.2241 -0.2448  0.5368
   32LY0     H1  606   7.483   8.435   1.970 -1.1209  0.8204  0.9689
   32LY0     H2  607   7.507   8.599   2.003 -0.1289 -0.2577 -0.2454
   32LY0     H3  608   7.609   8.525   1.907 -0.7771  2.4174  0.2309
   32LY0     CA  609   7.627   8.468   2.110  0.3268 -0.5355 -0.2712
   32LY0     HA  610   7.554   8.425   2.178 -1.5453  1.7555 -0.7343
   32LY0     CB  611   7.734   8.358   2.090  0.4000  0.0084  0.2590
   32LY0    HB1  612   7.816   8.407   2.038 -2.3698  2.6524 -1.9829
   32LY0    HB2  613   7.696   8.282   2.022  2.0203  0.4890 -1.2535
   32LY0     CG  614   7.772   8.293   2.219  0.8638  0.1895  0.4643
   32LY0    HG1  615   7.687   8.254   2.275  1.6059  0.7861  2.0962
   32LY0    HG2  616   7.829   8.356   2.288  2.3953 -2.3741  1.7162
   32LY0     CD  617   7.872   8.181   2.175  0.6225  0.2537 -1.0250
   32LY0    HD1  618   7.907   8.126   2.262  1.0021  0.2330 -1.1914
   32LY0    HD2  619   7.964   8.227   2.141  1.3647 -0.6835 -0.3333
   32LY0     CE  620   7.827   8.081   2.065 -0.6574 -0.4212 -0.0042
   32LY0    HE1  621   7.794   8.116   1.967  0.8622  0.2320 -0.3067
   32LY0    HE2  622   7.752   8.013   2.106  0.0915 -0.4682  1.3545
   32LY0     NZ  623   7.935   7.995   2.020 -0.5167  0.0899  0.6949
   32LY0    HZ1  624   7.972   7.950   2.102 -2.7250 -2.6364  0.3529
   32LY0    HZ2  625   7.893   7.925   1.960 -1.0375  1.2054 -0.2704
   32LY0    HZ3  626   7.998   8.052   1.966  1.7194 -2.2321  0.6602
   32LY0      C  627   7.686   8.588   2.186 -0.4090  0.0906 -0.1650
   32LY0      O  628   7.783   8.639   2.136  0.8045  0.1523 -0.3996
   33LER      N  629   7.637   8.633   2.299  0.7646 -0.3222 -0.3191
   33LER      H  630   7.560   8.586   2.345  0.0282  0.6043 -0.5618
   33LER     CA  631   7.689   8.745   2.378  0.1180  0.0080  0.0957
   33LER     HA  632   7.733   8.809   2.301 -0.0220 -0.5887 -0.4878
   33LER     CB  633   7.574   8.816   2.458  0.2452  0.3838  0.1973
   33LER    HB1  634   7.516   8.745   2.517 -1.4194  2.4326  1.1383
   33LER    HB2  635   7.498   8.847   2.386  2.2002  0.7972 -1.8169
   33LER     CG  636   7.609   8.934   2.548 -0.4087  0.5965  0.0939
   33LER     HG  637   7.695   8.900   2.606 -1.5797  1.3343  2.3632
   33LER    CD1  638   7.656   9.059   2.472 -0.0498  0.3655 -0.3790
   33LER   HD11  639   7.745   9.034   2.414  0.3812  0.5864  0.1711
   33LER   HD12  640   7.573   9.089   2.408 -0.1046  0.0912 -0.4385
   33LER   HD13  641   7.676   9.139   2.543 -1.3810 -0.2420  0.7281
   33LER    CD2  642   7.489   8.984   2.630 -0.1517 -0.7024 -0.1304
   33LER   HD21  643   7.517   9.073   2.687 -2.6810  0.9833 -1.3698
   33LER   HD22  644   7.410   9.017   2.562 -0.4061  0.3924  0.6740
   33LER   HD23  645   7.450   8.906   2.694 -0.0034 -1.0743 -0.4886
   33LER      C  646   7.799   8.700   2.469 -0.1013  0.4091 -0.4212
   33LER      O  647   7.797   8.589   2.521  0.3889 -0.1988 -0.2638
   34LY0      N  648   9.144   9.592   2.661 -0.2387 -0.4812 -0.0479
   34LY0     H1  649   9.131   9.663   2.589 -3.2909 -0.9284 -0.0753
   34LY0     H2  650   9.176   9.512   2.609 -0.3398 -0.4057 -0.2256
   34LY0     H3  651   9.213   9.620   2.729 -2.0993  3.1617  0.6070
   34LY0     CA  652   9.017   9.564   2.717  0.2764 -0.3559  0.0195
   34LY0     HA  653   8.970   9.659   2.741 -0.8551 -1.4237  2.4340
   34LY0     CB  654   8.923   9.495   2.613  0.0646 -0.2263 -0.1325
   34LY0    HB1  655   8.947   9.390   2.603 -3.1118 -0.9594 -1.2384
   34LY0    HB2  656   8.927   9.558   2.525 -1.4661  1.2175  0.7650
   34LY0     CG  657   8.772   9.497   2.649 -0.4141 -0.3219 -0.4037
   34LY0    HG1  658   8.738   9.600   2.661 -0.2296 -0.4002  0.9380
   34LY0    HG2  659   8.766   9.451   2.747  0.0575 -0.4400 -0.4272
   34LY0     CD  660   8.682   9.419   2.547  0.3829  0.4237  0.5988
   34LY0    HD1  661   8.722   9.319   2.532  1.0124  0.7940 -0.3251
   34LY0    HD2  662   8.687   9.459   2.445  0.4112 -0.9904  0.0213
   34LY0     CE  663   8.542   9.407   2.600 -0.6852  0.2398 -0.3997
   34LY0    HE1  664   8.540   9.365   2.700 -0.2433  3.7810  1.2245
   34LY0    HE2  665   8.492   9.343   2.526  0.0356 -1.9380  0.9064
   34LY0     NZ  666   8.482   9.537   2.594  0.5831  0.1737 -0.6467
   34LY0    HZ1  667   8.487   9.560   2.496  0.1788 -0.8539 -0.9284
   34LY0    HZ2  668   8.390   9.508   2.625  0.7384 -1.0615 -1.2668
   34LY0    HZ3  669   8.525   9.595   2.665 -0.0390 -0.7955  0.5658
   34LY0      C  670   9.029   9.489   2.852  0.5892  0.3911 -0.8013
   34LY0      O  671   9.116   9.405   2.877  0.0722 -0.5665  0.1426
   35LER      N  672   8.932   9.511   2.946 -0.2233  0.0856  0.9249
   35LER      H  673   8.866   9.583   2.921  0.6282  0.1964 -1.1440
   35LER     CA  674   8.913   9.439   3.067  0.1413 -0.2309 -0.7342
   35LER     HA  675   9.001   9.385   3.104 -1.4444 -1.2962  1.8363
   35LER     CB  676   8.881   9.546   3.174  0.0063  0.2068  0.4518
   35LER    HB1  677   8.866   9.509   3.276 -0.1408 -0.0825  0.3266
   35LER    HB2  678   8.787   9.596   3.150  1.7047  3.4202 -0.0659
   35LER     CG  679   8.984   9.661   3.185 -0.1701 -0.0053  0.0294
   35LER     HG  680   8.996   9.697   3.083  1.0623 -1.5174 -0.4162
   35LER    CD1  681   8.935   9.770   3.275  0.2366 -0.5359 -0.5946
   35LER   HD11  682   8.913   9.732   3.374 -2.7180  2.1435 -0.0494
   35LER   HD12  683   8.999   9.859   3.276  2.1734 -1.7707 -2.9079
   35LER   HD13  684   8.841   9.801   3.228 -1.3416 -0.3335  2.4776
   35LER    CD2  685   9.126   9.628   3.232 -0.0316 -0.3266 -0.1953
   35LER   HD21  686   9.173   9.558   3.162 -1.9723  1.0536 -3.0559
   35LER   HD22  687   9.190   9.715   3.215  0.8703 -1.1562 -1.3240
   35LER   HD23  688   9.132   9.591   3.334  1.7279 -0.3952 -0.2832
   35LER      C  689   8.800   9.340   3.071  0.2962 -0.3374 -0.2905
   35LER      O  690   8.712   9.332   2.984 -0.3876  0.2305 -0.1516
   36LYR      N  691   8.786   9.263   3.177  0.6061 -0.3313 -0.0751
   36LYR      H  692   8.858   9.275   3.247  0.5209  0.4670 -0.1160
   36LYR     CA  693   8.690   9.153   3.192  0.0146  0.2195  0.1983
   36LYR     HA  694   8.692   9.100   3.097  2.2033 -0.1118  0.3668
   36LYR     CB  695   8.739   9.046   3.292 -0.1880 -0.2707  0.1052
   36LYR    HB1  696   8.662   8.977   3.326  0.1678 -0.5653  0.3210
   36LYR    HB2  697   8.765   9.093   3.387  1.9207 -0.5204 -0.2831
   36LYR     CG  698   8.857   8.965   3.243  0.7447 -0.5148  0.6538
   36LYR    HG1  699   8.942   9.034   3.235  0.1156  0.1836 -0.2567
   36LYR    HG2  700   8.836   8.920   3.146 -0.9296  2.4033 -0.4585
   36LYR     CD  701   8.887   8.867   3.356  0.6699  0.3240  0.4172
   36LYR    HD1  702   8.816   8.785   3.342  0.4494  0.7634 -1.2703
   36LYR    HD2  703   8.892   8.918   3.452  0.4489 -0.7416  1.0188
   36LYR     CE  704   9.034   8.816   3.355 -0.4097 -0.3697 -0.4686
   36LYR    HE1  705   9.093   8.891   3.406  0.3907 -0.6311 -0.9981
   36LYR    HE2  706   9.077   8.809   3.255  0.7435  2.0931 -0.2200
   36LYR     NZ  707   9.043   8.693   3.430 -1.3399  0.1875  0.2859
   36LYR    HZ1  708   9.064   8.694   3.529  0.6150 -0.5293 -0.0665
   36LYR      C  709   8.552   9.207   3.235  0.1521  0.9947  0.4358
   36LYR      O  710   8.544   9.274   3.336 -0.4379  0.1284  0.2645
   37LER      N  711   8.449   9.170   3.152  0.1993  0.6525 -0.4557
   37LER      H  712   8.468   9.099   3.084 -2.1734 -0.4374 -0.0902
   37LER     CA  713   8.309   9.204   3.167 -0.3639  0.2318  0.1390
   37LER     HA  714   8.299   9.302   3.215  0.3827  0.8140 -0.8575
   37LER     CB  715   8.232   9.228   3.026 -0.0841  0.7046 -0.4020
   37LER    HB1  716   8.129   9.263   3.027  0.3983  2.2209  0.2003
   37LER    HB2  717   8.220   9.132   2.976  1.2908 -0.4150  1.3023
   37LER     CG  718   8.307   9.324   2.942  0.1875  0.2966  0.4527
   37LER     HG  719   8.413   9.299   2.939 -0.3363 -2.1125 -1.6196
   37LER    CD1  720   8.249   9.318   2.798 -0.2846  0.0635 -0.3423
   37LER   HD11  721   8.289   9.408   2.751  1.9080 -0.3996  0.5112
   37LER   HD12  722   8.293   9.234   2.745  0.2031  0.2728 -0.2771
   37LER   HD13  723   8.141   9.311   2.807 -0.0862 -0.9201  2.6255
   37LER    CD2  724   8.305   9.468   2.994 -0.2249  0.0020  0.1997
   37LER   HD21  725   8.334   9.478   3.099 -0.0552  2.3086 -0.0225
   37LER   HD22  726   8.372   9.530   2.935 -0.4063 -0.3392 -0.3723
   37LER   HD23  727   8.202   9.502   2.984  0.0757  0.7965 -0.2993
   37LER      C  728   8.223   9.114   3.262 -0.2765  0.0392 -0.6709
   37LER      O  729   8.240   8.988   3.250  0.0105 -0.2606  0.2982
   38LER      N  730   8.155   9.166   3.365 -0.4145  0.4957  0.0244
   38LER      H  731   8.138   9.266   3.366 -0.4081  0.5160 -0.8673
   38LER     CA  732   8.087   9.075   3.465  0.2810 -0.6523 -0.0051
   38LER     HA  733   8.093   8.974   3.424 -0.2352 -1.3852  1.6247
   38LER     CB  734   8.169   9.088   3.601  0.6393 -0.3555  0.5394
   38LER    HB1  735   8.159   9.190   3.637 -1.5030 -1.5777  3.8560
   38LER    HB2  736   8.271   9.056   3.579  0.2900  0.3408 -2.6219
   38LER     CG  737   8.105   9.003   3.713 -0.5439 -0.1649 -0.6172
   38LER     HG  738   8.008   9.042   3.745 -1.1712 -2.9882  1.2735
   38LER    CD1  739   8.101   8.852   3.681  0.3687 -0.5048 -0.4863
   38LER   HD11  740   8.197   8.829   3.634  1.5529  0.3361  1.4082
   38LER   HD12  741   8.081   8.789   3.767  0.9114  0.0374  0.0436
   38LER   HD13  742   8.016   8.834   3.614 -0.9461 -1.3637  1.3503
   38LER    CD2  743   8.191   9.028   3.844 -0.2233 -0.0996 -0.3084
   38LER   HD21  744   8.181   9.135   3.866 -2.6307  0.3296 -2.8940
   38LER   HD22  745   8.146   8.967   3.923  0.5704 -0.1808  0.0935
   38LER   HD23  746   8.293   8.995   3.824  0.9352  2.2558  1.2407
   38LER      C  747   7.939   9.105   3.479 -0.2456 -0.0039  0.0268
   38LER      O  748   7.910   9.219   3.508 -0.2830  0.8688 -0.5909
   39LY0      N  749   8.902   8.415   3.863  0.3690  0.4958 -0.3513
   39LY0     H1  750   8.908   8.512   3.892 -1.8828  1.1596 -1.8541
   39LY0     H2  751   8.826   8.371   3.912 -0.2300  0.6992 -1.0766
   39LY0     H3  752   8.985   8.367   3.895  0.2838  0.0687 -0.7732
   39LY0     CA  753   8.881   8.407   3.720  0.5628 -0.1434 -0.3167
   39LY0     HA  754   8.898   8.302   3.696  0.2572 -0.1522 -0.4919
   39LY0     CB  755   8.743   8.452   3.677 -0.0252 -0.7585 -0.0997
   39LY0    HB1  756   8.681   8.401   3.751 -0.0070  0.4822  0.8124
   39LY0    HB2  757   8.708   8.417   3.580 -0.9010  0.9912 -0.4630
   39LY0     CG  758   8.722   8.605   3.689  0.1317 -0.0150  0.4768
   39LY0    HG1  759   8.788   8.648   3.614 -0.0383  0.0173  0.3456
   39LY0    HG2  760   8.747   8.635   3.790  2.2403  1.3869 -0.3724
   39LY0     CD  761   8.575   8.644   3.654 -0.0468  0.0185  0.3257
   39LY0    HD1  762   8.510   8.612   3.735  0.7013 -2.0522  0.1832
   39LY0    HD2  763   8.552   8.601   3.556  1.4026  0.3842 -0.2135
   39LY0     CE  764   8.557   8.799   3.639 -0.4943  0.0298  0.2791
   39LY0    HE1  765   8.464   8.818   3.586 -0.5435 -1.4779 -0.2077
   39LY0    HE2  766   8.641   8.840   3.582  0.7382  1.8404  3.1714
   39LY0     NZ  767   8.539   8.860   3.768 -0.0293  0.2104 -0.5343
   39LY0    HZ1  768   8.629   8.870   3.813 -0.9086  0.3663  1.2854
   39LY0    HZ2  769   8.508   8.953   3.744  1.5153  0.2268 -2.6660
   39LY0    HZ3  770   8.471   8.813   3.827  0.4196 -0.8295 -0.8249
   39LY0      C  771   8.991   8.475   3.647 -0.2492  0.5745 -0.6975
   39LY0      O  772   9.070   8.557   3.694  0.5938  0.1890  0.1152
   40LER      N  773   9.021   8.410   3.535  0.4642 -0.4987  1.0204
   40LER      H  774   8.951   8.357   3.486 -0.2208 -0.6009  2.0781
   40LER     CA  775   9.124   8.457   3.444 -0.3285  0.3613  0.0792
   40LER     HA  776   9.210   8.497   3.498  0.1045  0.0222 -0.3469
   40LER     CB  777   9.170   8.332   3.366 -0.6485  0.5205 -0.4508
   40LER    HB1  778   9.229   8.362   3.280  0.5799  1.1330  0.5710
   40LER    HB2  779   9.089   8.273   3.323  0.9820 -3.5414  1.5272
   40LER     CG  780   9.252   8.226   3.451  0.0622  0.1246  0.4083
   40LER     HG  781   9.209   8.212   3.550  2.1939 -1.4345  1.1733
   40LER    CD1  782   9.269   8.098   3.363 -0.2881 -0.0130  0.5816
   40LER   HD11  783   9.173   8.049   3.346  0.8266 -2.1564  0.1489
   40LER   HD12  784   9.316   8.126   3.268  1.3140 -2.1226  0.6770
   40LER   HD13  785   9.336   8.024   3.406  1.0191  0.3627 -0.7169
   40LER    CD2  786   9.396   8.277   3.480 -0.0991  1.0530  0.1807
   40LER   HD21  787   9.385   8.366   3.542  0.7143  0.4118  1.3027
   40LER   HD22  788   9.459   8.204   3.532  0.0111  1.2859  0.3772
   40LER   HD23  789   9.447   8.309   3.390  1.3858 -0.0690  0.5810
   40LER      C  790   9.073   8.577   3.364 -0.0015 -1.0946  0.3292
   40LER      O  791   9.033   8.561   3.245 -0.5733 -0.2274 -0.3516
   41U      O5'  792   5.181   8.086   1.427  0.1136 -0.3514  0.5683
   41U      H5T  793   5.147   8.087   1.337 -0.1516 -0.0047  0.6702
   41U      C5'  794   5.116   8.190   1.493 -0.5930 -0.6055  0.8232
   41U     H5'1  795   5.126   8.287   1.444 -0.5451 -1.6114 -1.2830
   41U     H5'2  796   5.153   8.207   1.594 -2.8394 -1.1172  1.7906
   41U      C4'  797   4.963   8.171   1.501  0.8282  0.0260 -0.2654
   41U      H4'  798   4.912   8.263   1.529 -0.5268 -0.3119 -1.5104
   41U      O4'  799   4.915   8.126   1.376 -0.5256  0.4850  0.7461
   41U      C1'  800   4.801   8.047   1.399  0.0955 -0.0148 -0.0278
   41U      H1'  801   4.717   8.104   1.359  0.9525  1.9401  0.8017
   41U       N1  802   4.821   7.919   1.330 -0.5589 -0.3248  0.1994
   41U       C6  803   4.944   7.850   1.326  0.0547 -0.0743 -0.0508
   41U       H6  804   5.031   7.902   1.362 -1.4202  0.9554  2.2231
   41U       C5  805   4.954   7.725   1.269 -0.7789 -0.2222 -0.3036
   41U       H5  806   5.051   7.680   1.259 -0.0818  0.9483  0.9614
   41U       C4  807   4.837   7.665   1.203 -0.5689  0.1227 -0.0301
   41U       O4  808   4.838   7.555   1.145  0.1835 -0.3920 -0.0460
   41U       N3  809   4.717   7.742   1.207  0.1756  0.1829  0.6178
   41U       H3  810   4.636   7.685   1.185 -0.2834  0.6956  0.9447
   41U       C2  811   4.707   7.863   1.275 -0.3247 -0.6591  0.4842
   41U       O2  812   4.598   7.924   1.280  0.5820  0.2112 -0.0412
   41U      C3'  813   4.918   8.060   1.601  0.1526 -0.1037  0.4764
   41U      H3'  814   4.982   7.972   1.591  0.0323 -0.0367 -1.1689
   41U      C2'  815   4.779   8.023   1.552  0.5100  0.2946  0.0791
   41U     H2'1  816   4.759   7.917   1.564  1.0820  0.0344 -1.0903
   41U      O2'  817   4.675   8.110   1.604 -0.0285  0.3895  0.6790
   41U     HO'2  818   4.636   8.075   1.684 -0.9397 -2.0756 -0.7491
   41U      O3'  819   4.908   8.107   1.727  0.0756  0.0482 -0.0484
   42U        P  820   4.933   8.014   1.854  0.1411  0.0968 -0.1764
   42U      O1P  821   4.952   8.082   1.982 -0.1668  0.2965 -0.0768
   42U      O2P  822   5.026   7.910   1.817 -0.3144  0.2722 -0.0044
   42U      O5'  823   4.793   7.943   1.859 -0.2982  0.1975  0.1969
   42U      C5'  824   4.678   8.007   1.915 -0.8152  0.4192  0.1860
   42U     H5'1  825   4.654   8.102   1.867  1.9321  0.3173 -1.5784
   42U     H5'2  826   4.686   8.019   2.023 -0.3458  0.1070  0.1878
   42U      C4'  827   4.552   7.920   1.892 -0.4669 -0.2270  0.0904
   42U      H4'  828   4.467   7.975   1.931 -1.5268 -1.8096  0.1401
   42U      O4'  829   4.532   7.890   1.753  0.1599  0.7108 -0.5454
   42U      C1'  830   4.463   7.770   1.735  0.2175  0.2937 -0.0298
   42U      H1'  831   4.358   7.783   1.708 -0.2124 -1.7191  0.5448
   42U       N1  832   4.527   7.680   1.635  0.4108 -0.0105  0.0455
   42U       C6  833   4.661   7.664   1.623  0.7673  0.0700 -0.3272
   42U       H6  834   4.729   7.725   1.681 -0.2004  0.0293  0.9060
   42U       C5  835   4.713   7.575   1.537 -0.1046 -0.1728 -1.2222
   42U       H5  836   4.820   7.558   1.535 -0.3909 -2.2985 -0.2824
   42U       C4  837   4.629   7.492   1.461  0.6819 -0.1488  0.9521
   42U       O4  838   4.671   7.401   1.394  0.2151 -0.2037  0.2956
   42U       N3  839   4.497   7.530   1.456  0.0406 -0.5380  0.5583
   42U       H3  840   4.430   7.468   1.412 -0.9414  0.3777  0.7283
   42U       C2  841   4.444   7.625   1.538  0.8111 -0.2657  0.6247
   42U       O2  842   4.328   7.665   1.516 -0.2134  0.4673 -0.0142
   42U      C3'  843   4.559   7.779   1.960 -0.4131 -0.6743 -0.1001
   42U      H3'  844   4.661   7.743   1.945 -0.0062 -0.3323  1.6853
   42U      C2'  845   4.462   7.700   1.868 -0.4779 -0.1049  0.4986
   42U     H2'1  846   4.494   7.596   1.863 -0.6359 -0.1484  0.3785
   42U      O2'  847   4.326   7.703   1.914  0.5383  0.0741  0.7636
   42U     HO'2  848   4.327   7.676   2.006 -0.4481 -1.5662  0.3535
   42U      O3'  849   4.523   7.786   2.096  0.6947  0.2819  0.1031
   43A        P  850   4.545   7.665   2.194 -0.2555 -0.0841  0.4100
   43A      O1P  851   4.519   7.717   2.333  0.7373  0.2612  0.6618
   43A      O2P  852   4.676   7.609   2.160  0.6281 -0.3716 -1.0451
   43A      O5'  853   4.431   7.556   2.149  0.0670 -0.3956 -0.0046
   43A      C5'  854   4.312   7.539   2.225  0.1438  0.4341 -0.1229
   43A     H5'1  855   4.279   7.641   2.243 -1.1447  0.4420 -2.2100
   43A     H5'2  856   4.331   7.498   2.325 -0.4844  2.3494  0.8262
   43A      C4'  857   4.203   7.460   2.160 -0.4875  0.1297 -0.5652
   43A      H4'  858   4.105   7.487   2.198 -1.4585 -0.0879 -2.7649
   43A      O4'  859   4.197   7.458   2.018  0.5961 -0.0081 -0.0127
   43A      C1'  860   4.195   7.320   1.971  1.1564 -0.3451 -0.6482
   43A      H1'  861   4.105   7.302   1.912 -1.6542  2.4588  2.3586
   43A       N9  862   4.322   7.281   1.893  0.4780  1.1283  0.6376
   43A       C8  863   4.451   7.299   1.922  0.9642  0.1740 -0.1846
   43A       H8  864   4.487   7.352   2.008  0.1578 -0.3899  0.5111
   43A       N7  865   4.526   7.259   1.824 -0.1249 -0.0905 -0.5928
   43A       C5  866   4.435   7.206   1.727  0.0667 -0.6438  0.1895
   43A       C6  867   4.455   7.141   1.603 -0.4924 -0.3077 -0.2817
   43A       N6  868   4.573   7.122   1.545  0.5662  0.0113  0.0924
   43A      H61  869   4.659   7.154   1.589  1.6847 -2.7068  0.0792
   43A      H62  870   4.579   7.067   1.460  2.0914  0.4877 -0.1580
   43A       N1  871   4.352   7.095   1.542  0.5081 -0.8355  0.4863
   43A       C2  872   4.230   7.098   1.597  0.1731 -0.1551  0.0973
   43A       H2  873   4.157   7.046   1.537  0.2992 -1.0325  0.6725
   43A       N3  874   4.197   7.154   1.715  0.1003 -0.7636 -0.3744
   43A       C4  875   4.313   7.207   1.775 -0.6261  0.4082 -0.4505
   43A      C3'  876   4.229   7.316   2.201 -0.2206  0.3449  0.4928
   43A      H3'  877   4.336   7.295   2.190 -0.5912 -0.6458 -1.8022
   43A      C2'  878   4.186   7.230   2.085  0.4774  0.7662 -0.6239
   43A     H2'1  879   4.246   7.140   2.073  0.0049  0.2729  0.6315
   43A      O2'  880   4.052   7.187   2.096 -0.0614 -0.5874 -0.6135
   43A     HO'2  881   4.058   7.116   2.161  0.3462 -0.6998 -0.7722
   43A      O3'  882   4.174   7.279   2.326 -0.0404 -0.1209  0.5008
   44A        P  883   4.214   7.142   2.404 -0.2504 -0.0075 -0.1610
   44A      O1P  884   4.140   7.143   2.532  0.1028  1.1182 -0.2292
   44A      O2P  885   4.362   7.138   2.409  0.0454 -0.9608  0.2583
   44A      O5'  886   4.160   7.025   2.315 -0.3824  0.7395 -0.2165
   44A      C5'  887   4.027   6.982   2.331 -0.0578  0.3275 -0.9019
   44A     H5'1  888   3.955   7.065   2.336 -0.0200  0.4665 -2.3704
   44A     H5'2  889   4.020   6.933   2.428  1.8369 -3.4682 -2.4982
   44A      C4'  890   3.979   6.876   2.235 -0.4765  0.1674 -0.1558
   44A      H4'  891   3.870   6.869   2.244 -0.4660 -0.3659 -0.4409
   44A      O4'  892   4.007   6.907   2.100 -0.6468 -0.1464  0.3372
   44A      C1'  893   4.030   6.798   2.016  0.1968 -0.1286 -0.2568
   44A      H1'  894   3.953   6.779   1.941  0.1487 -1.5348  0.1113
   44A       N9  895   4.166   6.805   1.951 -0.9800  0.8443 -0.3096
   44A       C8  896   4.270   6.874   2.009  0.4880 -0.4201  0.3502
   44A       H8  897   4.262   6.927   2.103 -0.9224  1.5307 -0.8017
   44A       N7  898   4.374   6.885   1.935  0.4939 -0.5466 -0.5326
   44A       C5  899   4.339   6.804   1.823 -0.0772  0.1792  0.3436
   44A       C6  900   4.409   6.739   1.716 -0.0876 -0.1958 -0.2593
   44A       N6  901   4.540   6.752   1.688  0.2474  0.3085 -0.5156
   44A      H61  902   4.601   6.810   1.744 -3.5464  3.6940  0.5978
   44A      H62  903   4.569   6.699   1.606 -0.9164  0.5303 -1.1081
   44A       N1  904   4.339   6.668   1.625 -0.3115 -0.0968 -0.4032
   44A       C2  905   4.212   6.644   1.638  0.0557  0.1560 -0.0207
   44A       H2  906   4.157   6.591   1.562 -0.7748 -1.4601  1.6137
   44A       N3  907   4.139   6.680   1.747 -0.7124 -0.1718 -0.6212
   44A       C4  908   4.207   6.765   1.828  0.2427  0.6108 -0.4349
   44A      C3'  909   4.051   6.748   2.252  0.6972 -0.2312 -0.0867
   44A      H3'  910   4.160   6.749   2.255  0.7177 -1.4662  1.4685
   44A      C2'  911   4.023   6.684   2.118 -0.5753 -0.2593  0.3219
   44A     H2'1  912   4.100   6.609   2.101 -0.8272 -1.4297  3.6500
   44A      O2'  913   3.893   6.628   2.120  0.1196  0.4938  0.1649
   44A     HO'2  914   3.847   6.647   2.202  0.2949  0.2140  0.3291
   44A      O3'  915   3.990   6.671   2.366 -0.2981 -0.1067  0.4976
   45U        P  916   4.071   6.560   2.434 -0.4727  0.1419  0.2976
   45U      O1P  917   3.987   6.467   2.510 -0.3175  0.5824 -0.1910
   45U      O2P  918   4.188   6.623   2.503  0.0098 -0.4233  0.6346
   45U      O5'  919   4.140   6.476   2.317  0.5883  0.0444  0.0260
   45U      C5'  920   4.070   6.385   2.243  0.7651  0.8019 -0.0381
   45U     H5'1  921   3.973   6.421   2.209  0.3953 -0.2400 -0.1110
   45U     H5'2  922   4.041   6.306   2.313  0.5970 -0.6080 -1.6492
   45U      C4'  923   4.146   6.313   2.135  0.4036 -0.4149 -0.3870
   45U      H4'  924   4.079   6.237   2.095 -1.7032 -0.4301  2.8410
   45U      O4'  925   4.194   6.406   2.037 -0.2319  0.0589  0.3744
   45U      C1'  926   4.307   6.350   1.972 -0.4843 -0.1048 -0.2484
   45U      H1'  927   4.279   6.324   1.870  0.6059  0.7758 -0.7916
   45U       N1  928   4.429   6.439   1.973  0.2163  0.3275 -0.4727
   45U       C6  929   4.451   6.539   2.068  0.8158 -0.3474  1.2092
   45U       H6  930   4.382   6.553   2.151 -2.1101 -3.2620 -0.5081
   45U       C5  931   4.558   6.623   2.058  0.2483 -0.5606  0.1876
   45U       H5  932   4.572   6.709   2.123 -1.9603  0.4041 -0.5317
   45U       C4  933   4.657   6.602   1.955 -0.5685 -0.1383 -0.2371
   45U       O4  934   4.761   6.662   1.926  0.0876 -0.2297 -1.0431
   45U       N3  935   4.641   6.482   1.883 -0.5876  0.3563 -0.5240
   45U       H3  936   4.702   6.474   1.803  0.5378 -1.9878  0.4937
   45U       C2  937   4.533   6.399   1.889 -0.2927  0.0056 -0.9233
   45U       O2  938   4.532   6.295   1.826 -0.2219  0.0240 -0.7286
   45U      C3'  939   4.274   6.237   2.177 -0.2687 -0.4700  0.5899
   45U      H3'  940   4.331   6.293   2.251  0.2195 -0.2758  0.0712
   45U      C2'  941   4.343   6.220   2.049  1.0016 -0.0472 -0.0351
   45U     H2'1  942   4.448   6.198   2.069  0.9877 -1.1811 -1.0936
   45U      O2'  943   4.294   6.110   1.973  0.3201  0.0775 -0.0942
   45U     HO'2  944   4.290   6.028   2.023 -1.8621 -0.1142 -0.4830
   45U      O3'  945   4.225   6.122   2.236 -0.1262 -0.6050  0.1179
   46U        P  946   4.319   6.032   2.328 -0.2494 -0.2773 -0.2444
   46U      O1P  947   4.247   5.908   2.364  0.2064 -0.0610 -0.1762
   46U      O2P  948   4.371   6.116   2.437  0.3012 -0.4872 -0.0106
   46U      O5'  949   4.444   5.988   2.243 -0.5971  0.6302 -0.2305
   46U      C5'  950   4.443   5.867   2.170 -0.7393  0.8372  0.0932
   46U     H5'1  951   4.351   5.862   2.113 -0.2854 -1.0143 -0.5431
   46U     H5'2  952   4.448   5.793   2.251  1.1569  1.5882  0.7115
   46U      C4'  953   4.564   5.849   2.081  0.5468  0.1968  0.1133
   46U      H4'  954   4.542   5.774   2.006 -0.5863 -0.6317  1.2247
   46U      O4'  955   4.582   5.970   2.010 -0.5358 -0.5967 -0.2753
   46U      C1'  956   4.716   5.984   1.960 -0.0991  0.4852  0.5014
   46U      H1'  957   4.714   5.985   1.851  1.8300  0.8679  0.4383
   46U       N1  958   4.795   6.106   2.002  0.1866  0.6972  0.4276
   46U       C6  959   4.767   6.179   2.112 -0.7180  0.1673 -0.1309
   46U       H6  960   4.685   6.144   2.172 -0.1407 -0.9159  0.0614
   46U       C5  961   4.849   6.291   2.136  0.4260 -0.6395  0.0066
   46U       H5  962   4.829   6.350   2.225  0.2601  1.1258 -1.1562
   46U       C4  963   4.961   6.330   2.047 -0.3253 -0.7116 -0.1105
   46U       O4  964   5.035   6.428   2.063  0.0573 -0.4304  0.4210
   46U       N3  965   4.980   6.246   1.946  0.7477 -0.6705 -0.1079
   46U       H3  966   5.042   6.277   1.873 -0.6006  0.4275 -0.8427
   46U       C2  967   4.903   6.138   1.920  0.5470 -0.1869 -0.0666
   46U       O2  968   4.935   6.068   1.823  0.2829  0.2555 -0.3782
   46U      C3'  969   4.699   5.815   2.139 -0.5322 -0.7154  0.0772
   46U      H3'  970   4.708   5.892   2.216 -1.4594  0.8982 -1.3522
   46U      C2'  971   4.784   5.859   2.018 -0.3540 -0.2667 -0.4868
   46U     H2'1  972   4.888   5.869   2.050 -0.6112 -0.8620  0.5981
   46U      O2'  973   4.782   5.777   1.909 -0.4543  0.1403  0.1264
   46U     HO'2  974   4.812   5.688   1.929  0.7975 -0.6518 -4.2801
   46U      O3'  975   4.715   5.690   2.196  0.3398 -0.2522 -0.4202
   47A        P  976   4.834   5.656   2.296  0.5589 -0.1401 -0.2197
   47A      O1P  977   4.825   5.518   2.348 -0.1931  0.0466  0.2985
   47A      O2P  978   4.843   5.762   2.397 -0.0834  0.3444 -0.0520
   47A      O5'  979   4.960   5.671   2.200 -0.1494  0.0627  0.4464
   47A      C5'  980   4.990   5.572   2.098  0.0922  0.3609  0.7050
   47A     H5'1  981   4.905   5.552   2.034 -0.3854 -0.0460  1.4569
   47A     H5'2  982   5.010   5.479   2.151 -1.5662 -0.9627 -0.8803
   47A      C4'  983   5.114   5.615   2.018  0.5572  0.3088  0.0505
   47A      H4'  984   5.129   5.539   1.941  0.7561  0.4746 -0.0786
   47A      O4'  985   5.105   5.742   1.954 -0.0318 -0.7255  0.1229
   47A      C1'  986   5.231   5.809   1.959  0.7755  0.0977 -0.1319
   47A      H1'  987   5.248   5.819   1.852 -3.7102 -1.7268 -1.2553
   47A       N9  988   5.230   5.936   2.030 -0.3340  0.6954  0.0647
   47A       C8  989   5.143   5.980   2.128 -0.2377 -0.0161 -0.5373
   47A       H8  990   5.068   5.919   2.176 -0.2279  0.9863  0.8257
   47A       N7  991   5.173   6.106   2.166  0.2448  0.3480 -0.1378
   47A       C5  992   5.278   6.146   2.089 -0.3143 -0.3436 -0.1965
   47A       C6  993   5.351   6.271   2.066  0.0897 -0.1264  0.3696
   47A       N6  994   5.342   6.384   2.129 -0.0089  0.2058 -1.0266
   47A      H61  995   5.260   6.397   2.186  0.3031  2.3042 -0.9521
   47A      H62  996   5.377   6.470   2.088  1.9684 -0.2125 -0.3486
   47A       N1  997   5.443   6.277   1.966  0.4965  0.3270  0.0374
   47A       C2  998   5.472   6.165   1.901  0.1777 -0.1631 -0.0385
   47A       H2  999   5.558   6.178   1.837 -1.0804  1.8264 -1.4277
   47A       N3 1000   5.411   6.048   1.909 -0.7166 -0.5167  0.1010
   47A       C4 1001   5.314   6.045   2.003 -0.4692  0.4261  0.2727
   47A      C3' 1002   5.240   5.621   2.109 -0.6736 -0.7559 -0.3294
   47A      H3' 1003   5.211   5.672   2.201 -2.7274 -1.2918 -0.6351
   47A      C2' 1004   5.327   5.708   2.022 -0.4216 -0.0370  0.0704
   47A     H2'1 1005   5.407   5.755   2.079  0.6251 -0.4761 -0.9801
   47A      O2' 1006   5.384   5.636   1.910  0.3847 -0.1947 -0.4138
   47A     HO'2 1007   5.414   5.551   1.944  1.2439  0.3844  0.2935
   47A      O3' 1008   5.306   5.499   2.126 -0.0955 -0.2636  0.2048
   48U        P 1009   5.391   5.480   2.272 -0.4653  0.0096 -0.1439
   48U      O1P 1010   5.427   5.338   2.289 -0.2574 -0.4592 -0.4489
   48U      O2P 1011   5.317   5.550   2.382  0.4526  0.1964  0.8453
   48U      O5' 1012   5.527   5.555   2.239  1.3489 -0.3967 -0.3981
   48U      C5' 1013   5.612   5.499   2.140  0.6207  0.0800 -0.1935
   48U     H5'1 1014   5.543   5.474   2.060  0.7963  0.5675 -0.4981
   48U     H5'2 1015   5.654   5.409   2.185 -4.1736 -2.9477 -0.9534
   48U      C4' 1016   5.718   5.588   2.083 -0.5398  0.0467 -0.2678
   48U      H4' 1017   5.781   5.542   2.007  0.0150 -0.6146  0.5730
   48U      O4' 1018   5.651   5.699   2.026 -0.1354  0.2159 -0.1743
   48U      C1' 1019   5.737   5.812   2.048 -0.3745 -0.0601  0.2237
   48U      H1' 1020   5.778   5.861   1.959  1.8124 -2.5718 -0.2656
   48U       N1 1021   5.672   5.919   2.138  0.2558  0.5233 -0.8255
   48U       C6 1022   5.592   5.886   2.247 -0.5087 -0.2097  0.2935
   48U       H6 1023   5.569   5.781   2.261 -1.0437 -0.4352 -2.0006
   48U       C5 1024   5.531   5.982   2.320 -0.3814 -0.0241  0.3983
   48U       H5 1025   5.465   5.939   2.394 -1.9825  1.7193  0.0479
   48U       C4 1026   5.552   6.121   2.302  0.4574 -0.2968 -0.4503
   48U       O4 1027   5.509   6.213   2.372  0.2186  0.0333 -0.0587
   48U       N3 1028   5.648   6.148   2.212 -0.2693 -0.6670  0.3458
   48U       H3 1029   5.684   6.242   2.211  2.2288 -1.5176 -1.1714
   48U       C2 1030   5.708   6.055   2.122  0.7749 -0.2443  0.0473
   48U       O2 1031   5.793   6.092   2.039  0.4129 -0.5064  0.6363
   48U      C3' 1032   5.819   5.641   2.188 -0.4095 -0.1961 -0.7360
   48U      H3' 1033   5.757   5.663   2.274  0.6789 -1.2168  0.3354
   48U      C2' 1034   5.865   5.764   2.120  0.7568  0.0724 -0.0120
   48U     H2'1 1035   5.912   5.836   2.187  1.7633  0.5385 -1.1688
   48U      O2' 1036   5.949   5.737   2.008 -0.6389  0.2837  0.3271
   48U     HO'2 1037   5.905   5.687   1.939 -0.7634 -0.1532  0.7136
   48U      O3' 1038   5.926   5.556   2.219 -0.1262 -0.5749 -0.1713
   49C        P 1039   5.976   5.540   2.371  0.4841  0.1853  0.3454
   49C      O1P 1040   6.081   5.438   2.367  0.2648 -0.6835 -0.0601
   49C      O2P 1041   5.853   5.511   2.454 -0.6381 -0.4244 -1.2215
   49C      O5' 1042   6.045   5.674   2.409  0.3165 -0.2528  0.1898
   49C      C5' 1043   6.160   5.728   2.345 -0.7008  0.2955  0.0210
   49C     H5'1 1044   6.143   5.715   2.238  1.3535  0.5171 -0.3823
   49C     H5'2 1045   6.250   5.686   2.388 -0.5180  2.1299  1.5938
   49C      C4' 1046   6.175   5.876   2.379 -0.0033  0.5273  0.0295
   49C      H4' 1047   6.267   5.904   2.326  0.5658 -0.7704  0.2971
   49C      O4' 1048   6.070   5.962   2.346 -0.0415  0.4686 -0.0201
   49C      C1' 1049   6.088   6.080   2.429  0.6760  1.1616  0.0311
   49C      H1' 1050   6.131   6.155   2.363 -2.2452  2.0308 -1.0115
   49C       N1 1051   5.956   6.141   2.466 -0.1135 -0.1111 -1.1203
   49C       C6 1052   5.859   6.064   2.536 -0.4952  0.4709  0.9908
   49C       H6 1053   5.865   5.957   2.552  0.2445  0.7003  2.3137
   49C       C5 1054   5.761   6.131   2.605 -0.5843  0.8125  0.2369
   49C       H5 1055   5.676   6.087   2.655 -0.4810  1.6216  1.1544
   49C       C4 1056   5.753   6.269   2.600 -0.7766  0.1745 -0.0104
   49C       N4 1057   5.649   6.337   2.644  0.1270 -0.5315  0.0096
   49C      H41 1058   5.567   6.289   2.679 -0.2415  0.3961  0.4399
   49C      H42 1059   5.637   6.430   2.608 -1.5940 -0.1766  1.3759
   49C       N3 1060   5.850   6.336   2.543  0.5010  0.4096  0.2792
   49C       C2 1061   5.948   6.276   2.476  0.5277 -0.3681  0.7191
   49C       O2 1062   6.032   6.343   2.423 -0.3424 -0.0525  0.3429
   49C      C3' 1063   6.200   5.896   2.535 -0.3268  0.8664 -0.0897
   49C      H3' 1064   6.119   5.839   2.579 -1.5189  2.3726 -0.2307
   49C      C2' 1065   6.177   6.044   2.548 -1.1465 -0.3526  0.0962
   49C     H2'1 1066   6.141   6.066   2.648  0.7225 -2.6284  1.3846
   49C      O2' 1067   6.302   6.107   2.527  0.7628  0.3096 -0.2015
   49C     HO'2 1068   6.364   6.084   2.596  2.1802 -0.8131 -1.7583
   49C      O3' 1069   6.320   5.835   2.582 -0.0321  0.3029 -0.4430
   50U        P 1070   6.350   5.822   2.736 -0.1937  0.1168  0.3961
   50U      O1P 1071   6.467   5.729   2.740  0.4372  0.3409 -0.8016
   50U      O2P 1072   6.231   5.800   2.816  0.2737  0.1549  0.0199
   50U      O5' 1073   6.404   5.973   2.764 -0.0027  0.1184  0.2759
   50U      C5' 1074   6.531   6.019   2.741 -0.5217  0.3046  0.6319
   50U     H5'1 1075   6.552   6.000   2.636  0.1335  0.6154  0.7004
   50U     H5'2 1076   6.601   5.962   2.801 -1.6178 -0.8975  0.8325
   50U      C4' 1077   6.550   6.166   2.779 -0.1386 -0.3604 -0.3026
   50U      H4' 1078   6.646   6.198   2.737  0.1352  0.3866  0.8502
   50U      O4' 1079   6.452   6.254   2.716 -0.6401  0.1480 -0.2584
   50U      C1' 1080   6.403   6.343   2.810  0.1718 -0.3173  0.6784
   50U      H1' 1081   6.417   6.447   2.779 -0.4881 -0.4866 -0.2202
   50U       N1 1082   6.260   6.330   2.838 -0.8493 -0.2847 -0.0914
   50U       C6 1083   6.196   6.212   2.870  0.6359  0.0592  0.0498
   50U       H6 1084   6.251   6.119   2.876  0.4299 -0.0593  0.1135
   50U       C5 1085   6.059   6.210   2.893  0.7782  0.0158 -0.6911
   50U       H5 1086   6.011   6.118   2.925  0.0094  0.1840 -1.3345
   50U       C4 1087   5.979   6.334   2.893  0.2213  1.1734  0.3808
   50U       O4 1088   5.863   6.347   2.917  0.3525 -0.4711  0.1574
   50U       N3 1089   6.054   6.445   2.868  0.7311 -0.5212  0.1902
   50U       H3 1090   6.011   6.534   2.890  2.1268  0.5389 -1.2233
   50U       C2 1091   6.187   6.452   2.845  0.4401 -0.1520 -0.8287
   50U       O2 1092   6.239   6.565   2.856 -0.2251 -0.5158  0.0630
   50U      C3' 1093   6.549   6.183   2.926  1.1529  0.4942  0.1530
   50U      H3' 1094   6.488   6.110   2.980  0.7137  0.9846  0.3212
   50U      C2' 1095   6.482   6.319   2.937  0.4324  0.0269  0.7172
   50U     H2'1 1096   6.411   6.317   3.021 -1.2905  1.7915 -0.6120
   50U      O2' 1097   6.567   6.426   2.948 -0.2883  0.1036  0.2270
   50U     HO'2 1098   6.598   6.439   3.038 -1.3388  0.8623  0.4926
   50U      O3' 1099   6.679   6.183   2.983 -0.1142 -0.4988  0.4316
   51A        P 1100   6.690   6.166   3.137  0.0805 -0.3763  0.0067
   51A      O1P 1101   6.838   6.166   3.161  0.6149 -0.0427 -0.6461
   51A      O2P 1102   6.604   6.056   3.179  0.4916 -0.1978 -0.4253
   51A      O5' 1103   6.636   6.287   3.222 -0.0867  0.2787 -0.7344
   51A      C5' 1104   6.719   6.404   3.240  0.6248 -0.5460  0.1252
   51A     H5'1 1105   6.762   6.441   3.147  2.2109  0.2926  1.1624
   51A     H5'2 1106   6.803   6.381   3.305  0.7975  1.4559  0.6782
   51A      C4' 1107   6.640   6.517   3.308  0.0963  0.0054 -1.4348
   51A      H4' 1108   6.721   6.585   3.333 -0.7442 -0.0565  1.9617
   51A      O4' 1109   6.539   6.561   3.224 -0.2250  0.4430 -0.4646
   51A      C1' 1110   6.430   6.611   3.300  0.5207 -0.3070  0.1179
   51A      H1' 1111   6.416   6.719   3.290 -0.2102 -0.3383  0.6599
   51A       N9 1112   6.308   6.531   3.277 -0.1730 -0.4265 -0.4913
   51A       C8 1113   6.285   6.394   3.261 -0.0420 -0.4946 -0.1714
   51A       H8 1114   6.363   6.320   3.267 -0.5759 -0.9761  1.1873
   51A       N7 1115   6.162   6.353   3.232  0.3012 -0.5522  0.2066
   51A       C5 1116   6.093   6.483   3.239  0.5061 -0.1920 -0.3868
   51A       C6 1117   5.956   6.520   3.243  0.0411 -0.4064 -0.1427
   51A       N6 1118   5.851   6.446   3.219 -0.3048 -0.3207  0.6992
   51A      H61 1119   5.871   6.369   3.156  2.1543 -0.9704  2.1254
   51A      H62 1120   5.757   6.482   3.216  0.1251  0.8059 -0.8679
   51A       N1 1121   5.919   6.640   3.285  0.2977 -0.5959  0.1436
   51A       C2 1122   6.013   6.722   3.330 -1.2148 -0.3905 -0.0389
   51A       H2 1123   5.975   6.820   3.356 -1.3664 -0.4806  0.0814
   51A       N3 1124   6.146   6.703   3.324  0.2962  0.1297  0.2710
   51A       C4 1125   6.182   6.585   3.267 -0.0074 -0.7569  0.0567
   51A      C3' 1126   6.578   6.487   3.445  0.1495 -0.0539 -0.2087
   51A      H3' 1127   6.537   6.387   3.431 -0.2645 -0.4787  3.1150
   51A      C2' 1128   6.464   6.590   3.447 -0.9190 -0.2486  0.8916
   51A     H2'1 1129   6.386   6.539   3.504  0.5300 -1.6858  1.6727
   51A      O2' 1130   6.510   6.701   3.506 -0.0880 -0.0690 -0.0118
   51A     HO'2 1131   6.555   6.665   3.583  0.6370  0.1787 -0.3044
   51A      O3' 1132   6.672   6.494   3.556  0.1341  0.0531  0.1806
   52U        P 1133   6.654   6.379   3.666  0.1321 -0.6715 -0.2323
   52U      O1P 1134   6.766   6.399   3.764  0.3620  0.2309 -0.0811
   52U      O2P 1135   6.627   6.246   3.601  0.5074 -0.3860  0.6133
   52U      O5' 1136   6.524   6.421   3.756 -0.0228  0.2170  0.1503
   52U      C5' 1137   6.532   6.540   3.843 -0.5575  0.0451 -0.2105
   52U     H5'1 1138   6.590   6.617   3.793  1.0755  1.4881  3.5302
   52U     H5'2 1139   6.571   6.524   3.944 -0.3029  2.8501  0.2228
   52U      C4' 1140   6.402   6.608   3.870  0.4340 -0.3029  0.6283
   52U      H4' 1141   6.408   6.706   3.916 -2.8228  0.3822 -0.1379
   52U      O4' 1142   6.329   6.628   3.750 -0.1119 -0.5909  0.0440
   52U      C1' 1143   6.194   6.596   3.763  0.4067  0.2577 -0.3735
   52U      H1' 1144   6.140   6.688   3.740  1.7596  1.4545  1.0672
   52U       N1 1145   6.131   6.487   3.684 -0.3074 -0.4264  0.3527
   52U       C6 1146   6.200   6.370   3.658 -0.5057  0.2088 -0.5553
   52U       H6 1147   6.305   6.359   3.681 -0.6015 -0.2518 -0.3293
   52U       C5 1148   6.139   6.265   3.595  0.0733 -0.6446 -0.7079
   52U       H5 1149   6.188   6.172   3.571  1.9991  0.7349 -2.4459
   52U       C4 1150   6.002   6.279   3.544 -0.0131  0.4721 -0.0350
   52U       O4 1151   5.938   6.200   3.478  0.0650  0.0168 -0.2016
   52U       N3 1152   5.949   6.404   3.561  0.0042 -0.4461 -0.4011
   52U       H3 1153   5.856   6.427   3.529  0.0291  1.0725  0.5401
   52U       C2 1154   5.998   6.501   3.638 -0.4568 -0.3325  0.9536
   52U       O2 1155   5.939   6.607   3.656 -0.1161  0.2500  0.1552
   52U      C3' 1156   6.309   6.525   3.952  0.0714 -0.3297 -0.8533
   52U      H3' 1157   6.336   6.421   3.932  1.2158 -0.2852  0.3132
   52U      C2' 1158   6.178   6.568   3.910  0.1222  0.5787  0.0636
   52U     H2'1 1159   6.103   6.494   3.939 -1.0527  1.8867  0.4656
   52U      O2' 1160   6.141   6.693   3.969 -0.2132  0.3398 -0.1240
   52U     HO'2 1161   6.153   6.688   4.064 -1.4632  0.1571  0.0484
   52U      O3' 1162   6.335   6.554   4.091  0.1559 -0.1762  0.5542
   53U        P 1163   6.274   6.470   4.208  0.3056  0.0875  0.3868
   53U      O1P 1164   6.325   6.522   4.339 -0.4904 -0.2419 -0.7358
   53U      O2P 1165   6.297   6.325   4.179 -0.0087  0.3023  0.2539
   53U      O5' 1166   6.120   6.497   4.206 -0.2286 -0.1204 -0.1610
   53U      C5' 1167   6.049   6.592   4.278 -0.4054  0.4021  0.0344
   53U     H5'1 1168   6.086   6.690   4.246  1.3990 -0.1622  0.2916
   53U     H5'2 1169   6.062   6.572   4.385  1.8270  0.9296 -0.0877
   53U      C4' 1170   5.897   6.586   4.240  0.4909  0.0250  0.5270
   53U      H4' 1171   5.855   6.681   4.274 -0.0615  0.6270 -1.6441
   53U      O4' 1172   5.844   6.583   4.101 -0.2837  0.1884  0.4321
   53U      C1' 1173   5.741   6.486   4.086  0.3396  0.0456  0.2964
   53U      H1' 1174   5.657   6.531   4.033  0.2292  1.9795  1.9491
   53U       N1 1175   5.782   6.368   4.014  0.0405 -0.3327  0.7784
   53U       C6 1176   5.916   6.329   3.995  0.9441 -0.1235  0.4366
   53U       H6 1177   5.996   6.367   4.056  0.3808 -0.4581  1.4061
   53U       C5 1178   5.945   6.250   3.890 -0.3854  0.0579 -0.6625
   53U       H5 1179   6.047   6.236   3.859  1.0725  1.0415  3.1207
   53U       C4 1180   5.846   6.187   3.810  1.0246  0.2772  0.0369
   53U       O4 1181   5.868   6.107   3.721  0.6485 -0.1472 -0.1190
   53U       N3 1182   5.719   6.208   3.851 -0.1084 -0.7982  0.2531
   53U       H3 1183   5.655   6.154   3.794  0.6312 -2.3906  0.8856
   53U       C2 1184   5.680   6.301   3.948  0.1613 -0.2899  0.0050
   53U       O2 1185   5.560   6.324   3.972  0.4011 -0.1413  0.6987
   53U      C3' 1186   5.825   6.471   4.305  0.1265  0.0965  0.3776
   53U      H3' 1187   5.892   6.386   4.291  0.8094  1.0661 -3.0609
   53U      C2' 1188   5.693   6.458   4.224 -0.3410 -0.4610 -0.3790
   53U     H2'1 1189   5.659   6.355   4.231  2.3781 -1.3763  0.8402
   53U      O2' 1190   5.588   6.552   4.258  0.2151  0.5023  0.1516
   53U     HO'2 1191   5.509   6.498   4.266 -0.9877  2.1210 -0.1098
   53U      O3' 1192   5.794   6.497   4.440  0.4940  0.2377 -0.2306
   54C        P 1193   5.776   6.370   4.549 -0.0549 -0.1719 -0.4616
   54C      O1P 1194   5.769   6.431   4.683 -0.2622 -0.1599 -0.1290
   54C      O2P 1195   5.881   6.269   4.526 -0.5490 -0.6777  0.2429
   54C      O5' 1196   5.639   6.305   4.519  0.1519  0.0069  0.2178
   54C      C5' 1197   5.526   6.372   4.554 -0.3294 -0.1163 -0.3680
   54C     H5'1 1198   5.527   6.480   4.538 -1.8398 -0.4586 -3.6824
   54C     H5'2 1199   5.516   6.351   4.660 -1.8605 -0.1267 -0.4891
   54C      C4' 1200   5.403   6.314   4.489 -1.0682 -0.2275  0.5022
   54C      H4' 1201   5.312   6.372   4.504 -1.0814 -0.0534 -0.2328
   54C      O4' 1202   5.431   6.305   4.353 -0.2704  0.1731 -0.6742
   54C      C1' 1203   5.364   6.200   4.286  0.1630 -0.3277  0.7266
   54C      H1' 1204   5.285   6.249   4.229 -0.5385  0.6209  2.4288
   54C       N1 1205   5.454   6.118   4.194 -0.1573 -0.0668 -0.3521
   54C       C6 1206   5.583   6.098   4.219  0.4150  0.1544 -0.2882
   54C       H6 1207   5.636   6.159   4.290 -2.0659  0.0904  1.7716
   54C       C5 1208   5.655   6.019   4.142 -0.7808 -0.2657 -0.2939
   54C       H5 1209   5.758   6.002   4.168 -0.4944  1.4310 -0.1831
   54C       C4 1210   5.586   5.947   4.043 -0.1335  0.1862 -0.1179
   54C       N4 1211   5.652   5.885   3.951 -0.0256 -0.1415  0.6301
   54C      H41 1212   5.751   5.870   3.967  0.1787 -0.9638 -1.1788
   54C      H42 1213   5.604   5.840   3.874  0.7836  1.1772 -0.6998
   54C       N3 1214   5.457   5.938   4.028 -0.2411 -0.5550  0.2920
   54C       C2 1215   5.386   6.026   4.105 -0.0170 -0.0745  0.3172
   54C       O2 1216   5.262   6.012   4.110  0.0351  0.1374  0.2314
   54C      C3' 1217   5.371   6.173   4.529  0.0197  0.3897  0.6832
   54C      H3' 1218   5.463   6.117   4.540  0.4992  0.9702 -0.2780
   54C      C2' 1219   5.301   6.117   4.397  0.7278  0.0385 -1.0514
   54C     H2'1 1220   5.325   6.011   4.394  0.0294 -0.1372 -0.5534
   54C      O2' 1221   5.159   6.137   4.401  0.0746 -0.3198 -0.2868
   54C     HO'2 1222   5.139   6.195   4.475  1.3075  0.5297 -0.5860
   54C      O3' 1223   5.291   6.164   4.645 -0.9292  0.8913 -0.5835
   55C        P 1224   5.259   6.037   4.724  0.0293 -0.2586  0.3075
   55C      O1P 1225   5.174   6.081   4.836 -0.1278 -0.0399  0.1549
   55C      O2P 1226   5.391   5.975   4.748  0.4847 -0.0279 -0.1563
   55C      O5' 1227   5.169   5.945   4.629 -0.0385 -0.4370  0.1333
   55C      C5' 1228   5.030   5.956   4.603 -0.4739  0.1187  0.5753
   55C     H5'1 1229   5.013   6.056   4.562 -0.6331 -0.0496  0.2226
   55C     H5'2 1230   4.979   5.946   4.698  2.6859 -0.1916  2.3634
   55C      C4' 1231   4.977   5.852   4.509  0.0100  0.0975  0.3126
   55C      H4' 1232   4.872   5.880   4.496 -0.7199 -1.7994  1.6425
   55C      O4' 1233   5.031   5.852   4.375 -0.3487 -0.1932 -0.3906
   55C      C1' 1234   5.027   5.726   4.320 -0.0852  0.4096  0.1157
   55C      H1' 1235   4.965   5.732   4.231  1.2978  0.9796 -0.8331
   55C       N1 1236   5.162   5.674   4.279  0.5355  0.1394 -0.5022
   55C       C6 1237   5.275   5.717   4.342  0.3288  0.0063  0.2923
   55C       H6 1238   5.264   5.794   4.416 -0.0320  0.8438 -0.6163
   55C       C5 1239   5.397   5.690   4.288  0.5420 -0.1187  0.0316
   55C       H5 1240   5.490   5.718   4.337  1.2332 -1.3696 -0.5055
   55C       C4 1241   5.398   5.595   4.178 -0.4423 -0.4494 -0.7263
   55C       N4 1242   5.516   5.566   4.129 -0.1636 -0.3112  0.0901
   55C      H41 1243   5.598   5.609   4.169 -0.4854  0.0625  0.3590
   55C      H42 1244   5.516   5.514   4.042 -1.1156  0.1411 -0.1990
   55C       N3 1245   5.287   5.545   4.125  0.2049 -0.1779  0.0793
   55C       C2 1246   5.168   5.591   4.167  0.7399 -0.7031  0.4499
   55C       O2 1247   5.062   5.568   4.103  0.0740 -0.3977 -0.6814
   55C      C3' 1248   4.987   5.715   4.566 -0.1009 -0.0263  0.0741
   55C      H3' 1249   5.093   5.703   4.591  0.2222  0.1914 -1.1328
   55C      C2' 1250   4.954   5.647   4.435  0.4728  0.3777  0.5433
   55C     H2'1 1251   5.006   5.551   4.433  0.5685  0.4266  0.6426
   55C      O2' 1252   4.813   5.652   4.403 -0.3821  0.0908 -0.0217
   55C     HO'2 1253   4.770   5.618   4.482  1.7330 -1.3844  0.5674
   55C      O3' 1254   4.904   5.667   4.666 -0.0286  0.5621 -0.0774
   56G        P 1255   4.942   5.545   4.753  0.1035 -0.0820 -0.1685
   56G      O1P 1256   4.854   5.536   4.871 -0.1005  0.8849  0.1946
   56G      O2P 1257   5.090   5.544   4.774 -0.5558  0.5104 -0.1049
   56G      O5' 1258   4.909   5.420   4.654 -0.1211  0.2924  0.1417
   56G      C5' 1259   4.780   5.389   4.606 -0.5185 -0.0821  0.2586
   56G     H5'1 1260   4.752   5.484   4.560 -1.1912  0.5363  1.8588
   56G     H5'2 1261   4.711   5.353   4.682 -0.5385  0.7541  0.6547
   56G      C4' 1262   4.791   5.274   4.507  0.1548  0.1459 -0.1958
   56G      H4' 1263   4.692   5.252   4.468  0.4933 -1.3043 -0.2900
   56G      O4' 1264   4.879   5.323   4.404  0.2645  0.2495 -0.2614
   56G      C1' 1265   4.953   5.213   4.353  0.0998 -0.0620  0.2060
   56G      H1' 1266   4.929   5.190   4.249  0.6159 -0.2804  0.1347
   56G       N9 1267   5.101   5.240   4.365  0.6574  0.1210  0.0196
   56G       C8 1268   5.164   5.315   4.464  0.2328 -0.1333  0.2889
   56G       H8 1269   5.116   5.355   4.552 -0.5664  0.8359 -0.5681
   56G       N7 1270   5.289   5.344   4.432 -0.1795  0.4612  0.6540
   56G       C5 1271   5.319   5.266   4.316  0.6737 -0.8949 -0.5000
   56G       C6 1272   5.438   5.246   4.239  0.1672  0.1296 -0.4002
   56G       O6 1273   5.548   5.287   4.252 -1.0316 -0.1336 -0.1211
   56G       N1 1274   5.412   5.158   4.142  0.3462 -0.0973  0.0691
   56G       H1 1275   5.486   5.136   4.076 -1.2156  0.2318 -1.8793
   56G       C2 1276   5.292   5.102   4.121 -0.7748 -0.2537  0.0364
   56G       N2 1277   5.285   5.012   4.030  0.7046 -0.1312  0.2263
   56G      H21 1278   5.362   4.993   3.968 -0.9026  0.2973 -1.9969
   56G      H22 1279   5.192   4.973   4.026  0.9884 -0.7996  0.0834
   56G       N3 1280   5.173   5.126   4.177 -0.3711 -0.4334  0.1915
   56G       C4 1281   5.194   5.205   4.283  0.0848  0.3951  0.7760
   56G      C3' 1282   4.862   5.155   4.568  0.7495  0.2691 -0.2756
   56G      H3' 1283   4.936   5.170   4.646 -2.1963  0.1180  2.8015
   56G      C2' 1284   4.929   5.096   4.443  0.5630  0.4234 -0.3693
   56G     H2'1 1285   5.028   5.057   4.468  0.9777 -1.2063 -3.9398
   56G      O2' 1286   4.853   4.991   4.377 -0.5709 -0.2072  0.5111
   56G     HO'2 1287   4.859   4.911   4.429 -3.5039 -1.1741 -0.4314
   56G      O3' 1288   4.759   5.070   4.618  0.2931 -0.3331  0.2046
   57U        P 1289   4.795   4.947   4.717 -0.0908 -0.2261  0.3311
   57U      O1P 1290   4.670   4.898   4.768 -0.2132  0.2869  0.0481
   57U      O2P 1291   4.903   4.988   4.810 -0.4141  0.1016 -0.7986
   57U      O5' 1292   4.864   4.829   4.633 -0.0236 -0.1989  0.8343
   57U      C5' 1293   4.792   4.727   4.565 -0.0771  0.5333  0.5900
   57U     H5'1 1294   4.715   4.771   4.502  0.1409 -0.8804 -0.7507
   57U     H5'2 1295   4.745   4.659   4.636  2.3486 -0.9069  0.9648
   57U      C4' 1296   4.891   4.640   4.485 -0.2714  0.0808  0.1431
   57U      H4' 1297   4.832   4.568   4.428 -0.9648 -0.3382  1.3484
   57U      O4' 1298   4.963   4.726   4.401  0.0583  0.5794  0.2249
   57U      C1' 1299   5.091   4.677   4.375  0.4112 -0.2057  0.6584
   57U      H1' 1300   5.091   4.646   4.271 -1.2929 -1.7244  1.0647
   57U       N1 1301   5.196   4.778   4.405  0.0478 -0.1371 -0.6194
   57U       C6 1302   5.189   4.864   4.518 -0.1067  0.8064 -0.1146
   57U       H6 1303   5.108   4.859   4.589 -1.3390  1.8293 -1.4000
   57U       C5 1304   5.291   4.951   4.540 -0.1638 -0.3871 -0.2861
   57U       H5 1305   5.287   5.024   4.620  2.7901  0.2236 -0.5695
   57U       C4 1306   5.401   4.958   4.444 -0.0911 -0.4808  0.1160
   57U       O4 1307   5.489   5.039   4.455  0.5251 -0.0812  0.7262
   57U       N3 1308   5.397   4.871   4.336 -0.3921 -0.2874 -0.3998
   57U       H3 1309   5.478   4.868   4.276 -1.2162 -1.2276 -1.5162
   57U       C2 1310   5.305   4.773   4.320 -0.1202  0.7914  0.2229
   57U       O2 1311   5.333   4.688   4.235  0.3657 -0.0505  0.7524
   57U      C3' 1312   4.997   4.560   4.559 -0.4592  0.4385 -0.4932
   57U      H3' 1313   5.027   4.612   4.650  0.8477  1.3277 -1.3988
   57U      C2' 1314   5.111   4.544   4.456 -0.4977  0.3237  0.0040
   57U     H2'1 1315   5.211   4.533   4.497 -1.0944 -4.4576  0.7694
   57U      O2' 1316   5.081   4.425   4.380 -0.2050 -0.3013  0.2317
   57U     HO'2 1317   5.058   4.357   4.444  2.8814 -2.0165 -0.2734
   57U      O3' 1318   4.960   4.437   4.615  0.3021 -0.0682  0.9422
   58A        P 1319   5.032   4.365   4.732 -0.1287  0.3687  0.0860
   58A      O1P 1320   4.963   4.239   4.781 -0.0212 -0.4289 -0.0862
   58A      O2P 1321   5.059   4.467   4.830 -0.2694 -0.5836 -0.1651
   58A      O5' 1322   5.173   4.327   4.660 -0.5109  0.0577 -0.1028
   58A      C5' 1323   5.196   4.208   4.585  0.1104  0.2512 -0.2231
   58A     H5'1 1324   5.131   4.208   4.498  1.0000 -1.3751 -0.9366
   58A     H5'2 1325   5.163   4.126   4.649 -0.8320  0.3927 -0.5044
   58A      C4' 1326   5.340   4.186   4.544 -0.4237 -0.5977  0.2723
   58A      H4' 1327   5.350   4.091   4.491  1.8904 -0.1237 -0.2545
   58A      O4' 1328   5.381   4.292   4.465  0.1824  0.1029 -0.4109
   58A      C1' 1329   5.515   4.319   4.493 -0.3837  0.0131 -0.1606
   58A      H1' 1330   5.571   4.305   4.401  0.5431 -0.3569  0.4353
   58A       N9 1331   5.527   4.459   4.547  0.3319  1.3904 -0.7404
   58A       C8 1332   5.450   4.509   4.649 -0.7725  0.0709 -0.5004
   58A       H8 1333   5.360   4.462   4.685 -1.1595  0.9231 -0.3178
   58A       N7 1334   5.482   4.634   4.679  0.8180 -0.5029  0.0576
   58A       C5 1335   5.593   4.661   4.601  0.3679  0.4559  0.4449
   58A       C6 1336   5.686   4.772   4.575  0.7195  0.2020  0.0370
   58A       N6 1337   5.687   4.881   4.646 -0.8286 -0.0489  0.6456
   58A      H61 1338   5.620   4.887   4.721 -1.5785 -2.4615  0.2697
   58A      H62 1339   5.766   4.940   4.626 -0.2947 -0.2854  1.9287
   58A       N1 1340   5.790   4.760   4.498 -0.1351 -0.3820 -0.2332
   58A       C2 1341   5.809   4.640   4.449  0.5359  0.2237  0.4365
   58A       H2 1342   5.894   4.624   4.384 -1.4285 -0.5555 -2.1251
   58A       N3 1343   5.734   4.529   4.449  0.1633  0.3191 -0.4512
   58A       C4 1344   5.625   4.550   4.529 -0.9271 -0.7498  0.4486
   58A      C3' 1345   5.434   4.174   4.662 -0.1689  0.2347  0.0577
   58A      H3' 1346   5.393   4.244   4.734 -1.0953 -0.2868  0.0524
   58A      C2' 1347   5.568   4.217   4.597 -0.2473  0.0255 -0.0006
   58A     H2'1 1348   5.636   4.268   4.665 -0.9885  0.7311  0.2378
   58A      O2' 1349   5.631   4.114   4.531  0.6647 -0.6574  0.4327
   58A     HO'2 1350   5.725   4.121   4.550  0.9064  4.9765 -0.9793
   58A      O3' 1351   5.444   4.038   4.709  0.0799 -0.2276  0.4037
   59C        P 1352   5.468   4.004   4.858 -0.3753  0.0491  0.0803
   59C      O1P 1353   5.443   3.860   4.870 -0.3485 -0.3345 -0.3844
   59C      O2P 1354   5.405   4.116   4.932 -0.1393 -0.1546  0.2317
   59C      O5' 1355   5.627   4.026   4.849 -0.0840  0.1209 -0.6445
   59C      C5' 1356   5.724   3.945   4.784  0.4018 -0.1477 -0.4874
   59C     H5'1 1357   5.692   3.924   4.682 -1.3413 -3.2949  0.5759
   59C     H5'2 1358   5.724   3.849   4.837  0.2703  0.5636  0.8496
   59C      C4' 1359   5.866   4.003   4.791  0.3738  0.3666  0.0268
   59C      H4' 1360   5.942   3.932   4.760  2.4349  1.4914  2.2135
   59C      O4' 1361   5.863   4.114   4.702  0.3813  0.3224  0.2958
   59C      C1' 1362   5.950   4.209   4.759 -1.1038 -0.0937 -0.3974
   59C      H1' 1363   6.037   4.231   4.696  0.4872 -1.0046  1.3595
   59C       N1 1364   5.877   4.336   4.778 -0.1529  0.3663 -0.9813
   59C       C6 1365   5.771   4.345   4.865  0.4106 -0.4388 -0.4210
   59C       H6 1366   5.725   4.254   4.900 -0.4895 -0.4429 -1.5583
   59C       C5 1367   5.725   4.471   4.913 -0.3624 -0.3067 -0.2140
   59C       H5 1368   5.638   4.483   4.976  0.6723  1.2500  0.9922
   59C       C4 1369   5.790   4.579   4.864  0.1802  0.7175  0.3576
   59C       N4 1370   5.759   4.696   4.906 -0.1221 -0.4763  0.5083
   59C      H41 1371   5.670   4.708   4.952 -1.4823  1.0753 -2.2889
   59C      H42 1372   5.820   4.771   4.878 -2.5890  0.5814 -2.6255
   59C       N3 1373   5.896   4.569   4.786 -0.0572 -1.0022 -0.0498
   59C       C2 1374   5.940   4.447   4.743 -0.3439  0.2281  0.4105
   59C       O2 1375   6.046   4.447   4.680  0.2454  0.1773 -0.5593
   59C      C3' 1376   5.912   4.053   4.931 -0.1861 -0.5368  0.1402
   59C      H3' 1377   5.824   4.093   4.980 -1.1686 -1.6054 -0.7117
   59C      C2' 1378   6.016   4.159   4.891 -0.5505 -0.2825  0.6664
   59C     H2'1 1379   6.036   4.227   4.973  1.2824  0.3054 -0.1881
   59C      O2' 1380   6.132   4.092   4.851  0.3878 -0.4399  0.1254
   59C     HO'2 1381   6.136   4.011   4.903  2.4251  0.1804  1.0212
   59C      O3' 1382   5.969   3.955   5.018 -0.1473  0.1021  0.2348
   60U        P 1383   5.984   3.979   5.174  0.3478  0.0511 -0.3454
   60U      O1P 1384   6.029   3.850   5.228 -0.1686 -0.3962  0.9894
   60U      O2P 1385   5.854   4.033   5.223  0.9488 -0.0459  0.2904
   60U      O5' 1386   6.095   4.095   5.194  0.1637 -0.3621  0.9110
   60U      C5' 1387   6.230   4.064   5.172 -0.5573  0.4101 -0.4752
   60U     H5'1 1388   6.259   4.025   5.075 -0.1792  0.8448 -0.5453
   60U     H5'2 1389   6.270   3.999   5.250 -1.7886  0.4654  0.2296
   60U      C4' 1390   6.304   4.201   5.176  0.1066  0.0507 -0.1189
   60U      H4' 1391   6.408   4.192   5.145 -0.0035  1.0645 -0.8484
   60U      O4' 1392   6.246   4.294   5.082 -0.3311 -0.3784 -0.2349
   60U      C1' 1393   6.240   4.427   5.129  0.5057 -0.6979  0.4315
   60U      H1' 1394   6.298   4.489   5.060  0.0742  0.5114  1.1241
   60U       N1 1395   6.103   4.493   5.140  1.1373 -0.0600 -0.5654
   60U       C6 1396   5.991   4.418   5.182 -0.5054 -0.6261  0.7308
   60U       H6 1397   5.998   4.311   5.195 -1.7710 -0.9349 -0.8203
   60U       C5 1398   5.876   4.481   5.206  0.1971 -0.2858 -0.0200
   60U       H5 1399   5.790   4.427   5.245 -0.7372 -1.2720 -3.1622
   60U       C4 1400   5.857   4.620   5.183 -0.0793  0.2947  0.3290
   60U       O4 1401   5.748   4.676   5.193  0.1063  0.2147 -0.6733
   60U       N3 1402   5.973   4.688   5.136 -0.0360 -0.4895  0.3728
   60U       H3 1403   5.952   4.785   5.117 -1.1425 -0.5168  1.3337
   60U       C2 1404   6.099   4.635   5.118  0.0245 -0.0221  0.4938
   60U       O2 1405   6.192   4.709   5.088 -0.5895  0.1993  0.1780
   60U      C3' 1406   6.309   4.275   5.309  0.8951  0.1091 -0.5397
   60U      H3' 1407   6.211   4.260   5.355  0.7292  1.7688 -0.3031
   60U      C2' 1408   6.320   4.423   5.260 -0.4047 -0.1508  0.0025
   60U     H2'1 1409   6.263   4.490   5.324 -0.2888  1.8923 -1.9182
   60U      O2' 1410   6.454   4.465   5.227 -0.5408 -0.0229  0.0913
   60U     HO'2 1411   6.509   4.440   5.301 -0.4909 -1.3780 -0.3772
   60U      O3' 1412   6.421   4.238   5.392 -0.3241  0.7439  0.0116
   61U        P 1413   6.432   4.299   5.536  0.1984  0.1948  0.0616
   61U      O1P 1414   6.507   4.205   5.616  0.4548 -0.0918 -0.5003
   61U      O2P 1415   6.302   4.358   5.579  0.0508 -0.2640  0.0463
   61U      O5' 1416   6.536   4.418   5.522  0.2765  0.0198 -0.4504
   61U      C5' 1417   6.671   4.386   5.482  0.0521 -0.3059 -0.3707
   61U     H5'1 1418   6.666   4.338   5.384  0.8049 -1.7783  0.2742
   61U     H5'2 1419   6.721   4.312   5.545 -2.3172 -1.3848  0.3830
   61U      C4' 1420   6.762   4.507   5.460 -0.7879  0.3023 -0.0511
   61U      H4' 1421   6.860   4.495   5.415 -0.2549  3.8635 -0.1396
   61U      O4' 1422   6.695   4.599   5.372 -0.2291  0.0582 -0.0346
   61U      C1' 1423   6.675   4.733   5.427 -0.4536  0.7530 -0.5584
   61U      H1' 1424   6.761   4.797   5.406 -1.2499  2.0804  0.1065
   61U       N1 1425   6.542   4.791   5.398 -0.0204 -0.0571  0.8758
   61U       C6 1426   6.419   4.730   5.420  0.4373 -0.5419  0.4665
   61U       H6 1427   6.419   4.637   5.475  1.0834 -0.4123  0.6928
   61U       C5 1428   6.305   4.793   5.387  0.6643 -0.0767 -0.6397
   61U       H5 1429   6.212   4.747   5.416 -0.0256 -0.7319 -3.5285
   61U       C4 1430   6.306   4.926   5.332 -0.6474 -0.5768 -0.2696
   61U       O4 1431   6.205   4.994   5.332  0.2496 -0.1762 -0.3943
   61U       N3 1432   6.428   4.981   5.306  0.0029 -0.3932 -0.2308
   61U       H3 1433   6.434   5.078   5.275 -0.8459  0.4989  2.1863
   61U       C2 1434   6.546   4.916   5.333  0.8529 -0.1267  0.0914
   61U       O2 1435   6.648   4.975   5.301  0.6809  0.0755  0.0655
   61U      C3' 1436   6.783   4.594   5.587  0.3100  0.1426 -0.1638
   61U      H3' 1437   6.785   4.540   5.682 -3.0310  1.5794  0.8490
   61U      C2' 1438   6.686   4.713   5.577 -0.2506 -0.1286 -0.7426
   61U     H2'1 1439   6.588   4.683   5.615 -0.1819 -1.5559 -1.6356
   61U      O2' 1440   6.726   4.832   5.634  0.4680 -0.5758 -0.6431
   61U     HO'2 1441   6.659   4.901   5.633  1.7733  0.9569  2.6460
   61U      O3' 1442   6.915   4.647   5.583  0.2677  0.1618 -0.3075
   61U      H3T 1443   6.899   4.740   5.568 -1.0084  0.1015  0.5325
   62G      O5' 1444   6.532   5.423   4.986 -0.3596  0.3591 -0.1396
   62G      H5T 1445   6.519   5.494   5.050  0.2191  1.0777 -0.8002
   62G      C5' 1446   6.660   5.357   5.005  0.7057 -0.7333 -0.2452
   62G     H5'1 1447   6.693   5.361   5.109  1.5750 -1.9034 -0.4455
   62G     H5'2 1448   6.734   5.409   4.944  1.8872 -0.6630  1.1990
   62G      C4' 1449   6.659   5.213   4.958  0.7787 -0.6410 -0.1163
   62G      H4' 1450   6.758   5.169   4.963  1.0057 -0.4191 -2.0958
   62G      O4' 1451   6.557   5.133   5.027  0.0449 -0.5692 -0.4785
   62G      C1' 1452   6.517   5.029   4.944 -0.0061 -1.0010 -0.2100
   62G      H1' 1453   6.542   4.929   4.981  1.6910 -0.4215  0.3158
   62G       N9 1454   6.364   5.048   4.931 -0.4455  0.2908 -0.8528
   62G       C8 1455   6.281   5.144   4.983 -0.1577  0.0602 -0.0835
   62G       H8 1456   6.332   5.227   5.030  1.2130 -0.4917 -0.5497
   62G       N7 1457   6.151   5.127   4.962 -0.8687  0.5641 -0.5823
   62G       C5 1458   6.149   4.998   4.899  0.0607  0.3740  0.7996
   62G       C6 1459   6.037   4.915   4.863 -0.4738 -0.4046  0.5256
   62G       O6 1460   5.919   4.938   4.888 -0.2102  0.1530 -0.0917
   62G       N1 1461   6.075   4.793   4.810  0.5106 -0.1921  0.4484
   62G       H1 1462   6.007   4.719   4.801  0.7198 -0.7564  2.7226
   62G       C2 1463   6.206   4.766   4.776 -0.0593  0.5170 -0.5115
   62G       N2 1464   6.231   4.652   4.725  0.3480 -0.2845 -0.2630
   62G      H21 1465   6.149   4.593   4.718 -1.9388  2.5507  0.3460
   62G      H22 1466   6.327   4.624   4.709  1.0985  0.4237  2.4364
   62G       N3 1467   6.309   4.844   4.809  0.4195  0.3344 -0.0526
   62G       C4 1468   6.279   4.961   4.866 -0.0141  0.4095  0.5170
   62G      C3' 1469   6.626   5.194   4.812  0.1065  0.0059 -0.1335
   62G      H3' 1470   6.538   5.256   4.796 -0.6703 -1.3890 -1.5758
   62G      C2' 1471   6.591   5.048   4.807  0.4108  0.3862 -0.2928
   62G     H2'1 1472   6.527   5.025   4.721  1.1931  0.9237 -1.0264
   62G      O2' 1473   6.705   4.963   4.802 -0.1745  0.0796 -0.9546
   62G     HO'2 1474   6.780   5.008   4.762  1.5253 -2.7942 -1.3011
   62G      O3' 1475   6.730   5.227   4.725  0.4956 -1.2436  0.1875
   63U        P 1476   6.700   5.261   4.570  0.1978  0.0647  0.0122
   63U      O1P 1477   6.828   5.283   4.503  0.1877 -0.1818  0.4354
   63U      O2P 1478   6.591   5.363   4.562 -0.7874  0.1962 -0.0480
   63U      O5' 1479   6.633   5.133   4.509  0.2171  1.2602 -0.2904
   63U      C5' 1480   6.707   5.011   4.467  0.6934  0.4885 -0.1151
   63U     H5'1 1481   6.764   4.968   4.549  1.1215 -0.9366 -1.1292
   63U     H5'2 1482   6.767   5.036   4.379 -1.2337 -2.8914 -2.6094
   63U      C4' 1483   6.604   4.907   4.417  0.5428 -0.0018  0.3538
   63U      H4' 1484   6.652   4.811   4.399 -0.3346 -0.1687 -1.3546
   63U      O4' 1485   6.505   4.890   4.521 -0.2050  0.2688  0.9763
   63U      C1' 1486   6.386   4.850   4.451  0.4892  0.2239  0.3280
   63U      H1' 1487   6.373   4.743   4.466  0.7428  0.1816  0.2429
   63U       N1 1488   6.261   4.928   4.494  0.1996  0.0682  0.0175
   63U       C6 1489   6.268   5.056   4.540 -0.6135 -0.0340 -1.1991
   63U       H6 1490   6.362   5.105   4.560 -1.2571  0.6706  0.2749
   63U       C5 1491   6.153   5.118   4.570  1.0673  0.2008 -0.6435
   63U       H5 1492   6.155   5.220   4.605  2.5527 -0.1472  0.3832
   63U       C4 1493   6.020   5.051   4.564  0.4744  0.6485 -0.2361
   63U       O4 1494   5.916   5.096   4.610 -0.0242  0.3101 -0.2183
   63U       N3 1495   6.025   4.929   4.503 -0.1961 -0.8308  0.4663
   63U       H3 1496   5.943   4.890   4.458  2.9188 -2.5897 -4.5470
   63U       C2 1497   6.139   4.864   4.469 -0.3427 -0.6633 -0.1321
   63U       O2 1498   6.122   4.758   4.415 -0.0825 -0.3913  0.3841
   63U      C3' 1499   6.540   4.944   4.284  0.0300  0.5306 -0.1530
   63U      H3' 1500   6.515   5.050   4.284  1.8221  0.9763 -0.4196
   63U      C2' 1501   6.405   4.858   4.296 -0.5122 -0.9650 -0.8756
   63U     H2'1 1502   6.319   4.915   4.261  0.3240  0.5948 -0.4744
   63U      O2' 1503   6.412   4.735   4.241  0.3298  0.2583 -0.1604
   63U     HO'2 1504   6.340   4.726   4.177 -0.7820  1.1609  0.9221
   63U      O3' 1505   6.614   4.905   4.169 -0.5010  0.2174  0.3090
   64A        P 1506   6.577   4.932   4.022 -0.1035 -0.1626 -0.1659
   64A      O1P 1507   6.689   4.884   3.940 -0.1988  0.4448  0.1679
   64A      O2P 1508   6.536   5.073   4.005  0.6856 -0.2129 -0.0332
   64A      O5' 1509   6.447   4.850   3.979 -0.3946  0.2685  0.6749
   64A      C5' 1510   6.453   4.714   3.925 -0.0202  0.0310 -0.0640
   64A     H5'1 1511   6.496   4.650   4.002 -0.9354 -1.3953 -0.6923
   64A     H5'2 1512   6.517   4.713   3.837 -0.9035 -0.2780 -0.7152
   64A      C4' 1513   6.315   4.649   3.894  0.5003 -0.0331 -0.9882
   64A      H4' 1514   6.329   4.554   3.844 -0.5919  0.8211 -3.0720
   64A      O4' 1515   6.241   4.658   4.017 -0.4096 -0.4773 -0.0938
   64A      C1' 1516   6.100   4.661   3.992 -0.0057  0.8564 -1.1659
   64A      H1' 1517   6.064   4.565   4.030  0.8291  1.1448  0.4497
   64A       N9 1518   6.034   4.765   4.071 -0.5258 -0.1206  0.0694
   64A       C8 1519   6.083   4.888   4.099 -0.0555 -0.0800  0.0181
   64A       H8 1520   6.184   4.915   4.074  0.2587 -2.5160 -1.6704
   64A       N7 1521   6.000   4.965   4.164 -0.2988  0.1692  0.3055
   64A       C5 1522   5.887   4.886   4.172 -0.6938 -0.9589  0.0260
   64A       C6 1523   5.756   4.911   4.216 -1.1681 -0.6051 -0.5931
   64A       N6 1524   5.717   5.026   4.276  0.1709 -0.3088  0.9617
   64A      H61 1525   5.785   5.098   4.294  0.2117 -0.7677  2.8666
   64A      H62 1526   5.619   5.039   4.295  0.3877  1.4226  1.0125
   64A       N1 1527   5.664   4.821   4.186 -0.2312  0.6613 -0.1857
   64A       C2 1528   5.692   4.708   4.122 -0.1795  0.9462  0.5490
   64A       H2 1529   5.611   4.640   4.101  1.8886 -1.0309 -1.5563
   64A       N3 1530   5.810   4.673   4.076 -0.3012  0.1081 -0.2815
   64A       C4 1531   5.905   4.770   4.101  0.4069  0.7229  0.1164
   64A      C3' 1532   6.224   4.714   3.793  0.0191  0.3069 -0.1192
   64A      H3' 1533   6.221   4.822   3.808  0.5774  0.5454 -1.5315
   64A      C2' 1534   6.089   4.659   3.846 -0.7623 -0.6392  0.0431
   64A     H2'1 1535   6.011   4.728   3.813 -0.7614  0.3822  2.0083
   64A      O2' 1536   6.067   4.524   3.802  0.3047 -0.7153  0.9009
   64A     HO'2 1537   6.085   4.522   3.708 -0.8756 -2.1666  0.6781
   64A      O3' 1538   6.248   4.681   3.658  0.1926 -0.1088 -0.4264
   65C        P 1539   6.210   4.776   3.541 -0.3780 -0.2594  0.4268
   65C      O1P 1540   6.259   4.715   3.421 -0.1119  0.0767 -0.2345
   65C      O2P 1541   6.270   4.911   3.577  0.4328 -0.6655 -0.4417
   65C      O5' 1542   6.052   4.799   3.531  0.0526  0.0584  0.3810
   65C      C5' 1543   5.972   4.690   3.495 -0.4818 -0.0049 -0.1822
   65C     H5'1 1544   6.001   4.601   3.551 -0.9532 -0.1503 -0.1631
   65C     H5'2 1545   5.980   4.667   3.389 -3.7992  2.9873 -1.2446
   65C      C4' 1546   5.826   4.712   3.533  0.3700  0.4452 -0.3037
   65C      H4' 1547   5.773   4.625   3.494  0.8715 -0.5709  1.1759
   65C      O4' 1548   5.788   4.715   3.671  0.4341 -0.7691  0.0124
   65C      C1' 1549   5.687   4.811   3.696  0.5550 -0.5827 -0.1396
   65C      H1' 1550   5.602   4.754   3.732 -0.3376  0.8282  0.0464
   65C       N1 1551   5.711   4.919   3.792  0.0534 -0.1193  0.2244
   65C       C6 1552   5.832   4.991   3.795  0.3712  0.6282  0.4544
   65C       H6 1553   5.909   4.949   3.732 -0.5319 -2.5625  1.2775
   65C       C5 1554   5.855   5.088   3.883 -0.1970 -1.2025  0.6678
   65C       H5 1555   5.951   5.136   3.889 -1.3634  1.7861 -1.9286
   65C       C4 1556   5.745   5.132   3.961 -0.0308 -0.3874 -0.1267
   65C       N4 1557   5.763   5.229   4.051  0.1727 -0.0088  0.0829
   65C      H41 1558   5.850   5.280   4.051 -0.3515  0.9000  0.6964
   65C      H42 1559   5.686   5.264   4.106 -0.3196 -1.9445  0.7203
   65C       N3 1560   5.619   5.083   3.945  0.9923 -1.1073 -0.2648
   65C       C2 1561   5.600   4.981   3.856  0.3464  0.2902  0.1416
   65C       O2 1562   5.488   4.945   3.835  0.1819 -0.7445  0.3976
   65C      C3' 1563   5.763   4.841   3.465  0.4038 -0.3059 -0.6146
   65C      H3' 1564   5.823   4.931   3.479  0.6587 -0.7053  1.0278
   65C      C2' 1565   5.642   4.867   3.563  0.1259  0.2379  0.7326
   65C     H2'1 1566   5.615   4.972   3.570  1.5905  0.5624  1.9986
   65C      O2' 1567   5.526   4.792   3.525 -0.1486 -0.0623 -0.3403
   65C     HO'2 1568   5.507   4.842   3.445  2.8346  1.5021 -0.2225
   65C      O3' 1569   5.723   4.820   3.330 -0.6006 -0.5159 -0.3477
   66G        P 1570   5.671   4.942   3.243 -0.2504 -0.0345  0.0163
   66G      O1P 1571   5.683   4.890   3.109 -0.4718 -0.0325  0.4838
   66G      O2P 1572   5.751   5.059   3.279  0.9528 -0.2982 -0.1531
   66G      O5' 1573   5.516   4.977   3.266  0.6513  0.2419 -0.1704
   66G      C5' 1574   5.404   4.892   3.239  0.1008 -0.9000 -0.2301
   66G     H5'1 1575   5.423   4.790   3.271 -1.9843 -0.6168  2.2929
   66G     H5'2 1576   5.391   4.893   3.131 -1.5728 -1.0994 -0.0676
   66G      C4' 1577   5.272   4.949   3.298  0.1139  0.9096 -0.2933
   66G      H4' 1578   5.191   4.886   3.260  0.5056  0.5286 -0.5098
   66G      O4' 1579   5.275   4.934   3.438  0.3267  0.6970  0.2529
   66G      C1' 1580   5.219   5.054   3.491  0.9092  0.2749  0.1776
   66G      H1' 1581   5.142   5.029   3.564  2.1418  0.8992  1.7575
   66G       N9 1582   5.320   5.140   3.564  0.1532  0.8639  0.9462
   66G       C8 1583   5.457   5.157   3.539 -0.7191  0.3285 -0.1296
   66G       H8 1584   5.504   5.123   3.449 -2.6731  0.5840 -1.3143
   66G       N7 1585   5.517   5.222   3.632  0.2224 -0.2066  0.0783
   66G       C5 1586   5.423   5.259   3.726  0.4124 -0.3932 -0.6109
   66G       C6 1587   5.424   5.345   3.839  0.2505 -0.5944  0.2311
   66G       O6 1588   5.519   5.404   3.881  0.6483 -0.0725  0.4979
   66G       N1 1589   5.303   5.367   3.901  0.4960  0.3616  0.5223
   66G       H1 1590   5.293   5.414   3.989 -0.7932 -0.5340  0.8673
   66G       C2 1591   5.186   5.322   3.848  0.4643 -0.0173 -0.3045
   66G       N2 1592   5.076   5.363   3.908 -0.8313  0.6502  0.0128
   66G      H21 1593   5.077   5.439   3.974 -2.3314 -0.5173  1.4904
   66G      H22 1594   4.984   5.351   3.868 -1.1070  0.3194  0.7282
   66G       N3 1595   5.174   5.242   3.747 -0.5536 -0.6236 -0.0341
   66G       C4 1596   5.297   5.215   3.682 -0.3246  0.4126 -0.2114
   66G      C3' 1597   5.233   5.089   3.264  0.8547 -0.6840 -0.4762
   66G      H3' 1598   5.320   5.153   3.250  0.3994  0.3650  1.2031
   66G      C2' 1599   5.145   5.130   3.383 -0.0214 -0.2710 -0.2750
   66G     H2'1 1600   5.149   5.236   3.407 -0.4469 -0.7044  1.8767
   66G      O2' 1601   5.010   5.077   3.362 -0.0892 -0.1001  0.0896
   66G     HO'2 1602   4.991   5.083   3.268 -1.2453 -1.2045  0.2305
   66G      O3' 1603   5.161   5.086   3.144  0.0837 -0.2342 -0.0017
   67G        P 1604   5.121   5.216   3.063 -0.1548  0.2066 -0.0245
   67G      O1P 1605   5.048   5.175   2.949  0.4584  0.1619  0.1064
   67G      O2P 1606   5.242   5.290   3.033 -0.5622  0.0332 -0.7908
   67G      O5' 1607   5.027   5.286   3.177  0.6755 -0.2157 -0.5630
   67G      C5' 1608   5.023   5.429   3.200 -0.0819  0.2462 -0.0687
   67G     H5'1 1609   4.987   5.479   3.110  3.0524 -0.3868 -1.7967
   67G     H5'2 1610   5.120   5.467   3.231  0.6664 -1.9961  0.5145
   67G      C4' 1611   4.927   5.459   3.312  0.5313 -0.3605 -0.5092
   67G      H4' 1612   4.824   5.424   3.309 -0.0622  1.2477 -0.0363
   67G      O4' 1613   4.974   5.402   3.436 -0.0391  0.3349 -0.2332
   67G      C1' 1614   4.966   5.492   3.545  0.8513 -0.6882  0.4225
   67G      H1' 1615   4.917   5.457   3.635 -0.9872 -1.2557 -0.7447
   67G       N9 1616   5.112   5.532   3.578 -0.3484  0.0653  0.4263
   67G       C8 1617   5.222   5.479   3.518 -0.2641  0.9949 -0.0439
   67G       H8 1618   5.215   5.415   3.431 -1.3829  2.7650 -1.3355
   67G       N7 1619   5.337   5.526   3.558 -0.0008  0.2477 -0.0894
   67G       C5 1620   5.295   5.622   3.656  0.5600  0.1008  0.4699
   67G       C6 1621   5.375   5.705   3.735  0.0197 -0.0830  0.5074
   67G       O6 1622   5.498   5.713   3.739 -0.5513 -0.2541 -0.5314
   67G       N1 1623   5.298   5.774   3.832 -1.1043 -0.0917 -0.0325
   67G       H1 1624   5.352   5.831   3.896  1.5494 -0.8802 -1.4073
   67G       C2 1625   5.165   5.767   3.834 -0.3816  0.6061  1.1098
   67G       N2 1626   5.110   5.848   3.920 -0.4336 -0.1333 -0.0940
   67G      H21 1627   5.169   5.905   3.978 -0.3368 -0.6721  0.3371
   67G      H22 1628   5.015   5.834   3.953 -0.3206  1.2213  0.8719
   67G       N3 1629   5.080   5.695   3.757 -0.2666 -0.2122  0.3156
   67G       C4 1630   5.155   5.621   3.670 -0.6962 -0.0474  1.0110
   67G      C3' 1631   4.913   5.607   3.339  0.1028  0.2403  0.0455
   67G      H3' 1632   5.006   5.658   3.314 -0.1807  0.6058 -0.2627
   67G      C2' 1633   4.883   5.608   3.489  0.4082  0.1049  0.0505
   67G     H2'1 1634   4.917   5.702   3.532 -1.6070  1.0382 -0.2351
   67G      O2' 1635   4.750   5.576   3.522 -0.0073 -0.2625 -0.3631
   67G     HO'2 1636   4.693   5.652   3.533 -2.0050 -1.7677  0.2683
   67G      O3' 1637   4.806   5.654   3.267 -0.1671  0.3939  0.0283
   68A        P 1638   4.814   5.794   3.193  0.1848 -0.2524  0.0581
   68A      O1P 1639   4.681   5.802   3.126  0.1760 -0.3530  0.5973
   68A      O2P 1640   4.941   5.798   3.117  0.1883  0.2384  0.4528
   68A      O5' 1641   4.823   5.909   3.307 -0.1089 -0.0344 -0.0336
   68A      C5' 1642   4.714   5.948   3.387 -0.3011 -0.0232 -0.4008
   68A     H5'1 1643   4.670   5.860   3.435 -1.8053  1.6577  1.5004
   68A     H5'2 1644   4.640   5.994   3.321  1.0671 -1.1418 -2.8400
   68A      C4' 1645   4.761   6.035   3.502  0.2100  0.2502  0.0325
   68A      H4' 1646   4.673   6.051   3.564  0.1717  0.6277 -0.1168
   68A      O4' 1647   4.858   5.958   3.569  0.7536  0.0836  0.4144
   68A      C1' 1648   4.944   6.041   3.636 -0.3829  0.2465 -1.0550
   68A      H1' 1649   4.926   6.019   3.741 -0.5032  2.8164 -0.4670
   68A       N9 1650   5.079   6.007   3.597  0.0808  0.7634 -0.4213
   68A       C8 1651   5.127   5.948   3.480  0.3187 -0.7339 -0.1094
   68A       H8 1652   5.059   5.910   3.405  1.9784 -0.2352 -1.9270
   68A       N7 1653   5.256   5.942   3.470  0.0939  0.4288  0.2467
   68A       C5 1654   5.296   6.013   3.582 -0.1003  0.9684  0.2748
   68A       C6 1655   5.422   6.057   3.632  0.4153  0.1814  0.3925
   68A       N6 1656   5.533   6.007   3.587  0.0323 -0.7843 -0.0017
   68A      H61 1657   5.526   5.970   3.493  2.3374 -1.3419 -0.0129
   68A      H62 1658   5.623   6.038   3.621  0.1192  1.6547 -2.1810
   68A       N1 1659   5.433   6.116   3.746 -0.2247 -0.0363  0.0834
   68A       C2 1660   5.325   6.147   3.814 -0.4250 -0.4769 -0.5218
   68A       H2 1661   5.332   6.213   3.899  0.1344  0.1400 -1.0336
   68A       N3 1662   5.200   6.122   3.777  0.6732 -0.0997  0.1183
   68A       C4 1663   5.191   6.056   3.658 -0.3042 -0.4903 -0.5346
   68A      C3' 1664   4.821   6.170   3.471  0.1736  0.1431  0.0213
   68A      H3' 1665   4.885   6.158   3.384 -1.7669  0.6804 -1.5656
   68A      C2' 1666   4.904   6.183   3.605 -0.1737  0.5542 -0.3453
   68A     H2'1 1667   4.991   6.247   3.591  1.0895 -0.9279  0.4060
   68A      O2' 1668   4.827   6.237   3.710  0.0329 -0.6251 -0.5895
   68A     HO'2 1669   4.790   6.316   3.671  0.7936 -0.2754 -0.6298
   68A      O3' 1670   4.727   6.281   3.455  0.1591 -0.1456 -0.2930
   69A        P 1671   4.775   6.417   3.394  0.5411  0.5904 -0.0962
   69A      O1P 1672   4.658   6.502   3.381  0.3569  0.7081  0.0634
   69A      O2P 1673   4.848   6.377   3.274  0.4914 -0.3270 -0.0023
   69A      O5' 1674   4.879   6.474   3.500 -0.0139 -0.1877  0.0007
   69A      C5' 1675   4.833   6.562   3.601  0.1802  0.0609  0.0741
   69A     H5'1 1676   4.767   6.503   3.664 -0.3772 -0.2664 -0.7950
   69A     H5'2 1677   4.772   6.642   3.560 -0.1301 -0.6971 -1.0030
   69A      C4' 1678   4.956   6.606   3.680  0.1469 -0.3461  0.0363
   69A      H4' 1679   4.915   6.652   3.770 -0.1816  0.3938 -0.4825
   69A      O4' 1680   5.037   6.495   3.711  0.2515  0.5980 -0.2402
   69A      C1' 1681   5.168   6.539   3.718  0.0216  0.4753  0.1641
   69A      H1' 1682   5.200   6.526   3.822 -0.3291 -1.2408  0.0887
   69A       N9 1683   5.258   6.466   3.619  0.6876 -0.3225 -0.6027
   69A       C8 1684   5.230   6.417   3.493  0.2418  0.1206 -0.1626
   69A       H8 1685   5.129   6.410   3.456 -0.4385 -0.1606  1.6273
   69A       N7 1686   5.340   6.363   3.434 -0.4346 -0.2292 -0.5692
   69A       C5 1687   5.447   6.391   3.521  0.0225 -0.0614 -0.1053
   69A       C6 1688   5.586   6.368   3.522  1.2594 -0.3574 -0.5264
   69A       N6 1689   5.653   6.304   3.435 -0.7220  0.7440 -0.7088
   69A      H61 1690   5.606   6.272   3.352  1.4651 -0.2036 -1.6694
   69A      H62 1691   5.753   6.293   3.446 -0.8200  1.3217  1.0261
   69A       N1 1692   5.660   6.421   3.620 -0.0639 -1.0071 -1.0932
   69A       C2 1693   5.601   6.498   3.710  0.2218 -0.3914 -0.1483
   69A       H2 1694   5.660   6.543   3.789 -0.0930  1.6506 -1.0128
   69A       N3 1695   5.477   6.529   3.722  0.1926  0.6341 -0.0953
   69A       C4 1696   5.399   6.467   3.626  0.0383  0.7305  0.1104
   69A      C3' 1697   5.037   6.712   3.621 -0.3810 -0.2843  0.2086
   69A      H3' 1698   5.036   6.692   3.514  0.4935 -3.5277  0.7025
   69A      C2' 1699   5.178   6.685   3.675 -0.5214  0.3649  0.1986
   69A     H2'1 1700   5.246   6.692   3.590 -0.2930  0.0114  0.3461
   69A      O2' 1701   5.235   6.768   3.768 -0.1199 -0.6745 -0.3690
   69A     HO'2 1702   5.183   6.849   3.763 -3.1382 -2.3322  1.2131
   69A      O3' 1703   4.996   6.838   3.679 -0.0772  0.0958 -0.2022
   70U        P 1704   4.964   6.968   3.582 -0.3949 -0.2019  0.2214
   70U      O1P 1705   4.882   7.059   3.666 -0.2902  0.1768  0.3179
   70U      O2P 1706   4.902   6.920   3.458 -0.8790  0.2576  0.1138
   70U      O5' 1707   5.113   7.032   3.544  0.6363  0.0717 -0.3248
   70U      C5' 1708   5.168   7.133   3.629 -0.4671  0.4677 -0.0622
   70U     H5'1 1709   5.140   7.103   3.730  3.1653 -2.9775  0.1675
   70U     H5'2 1710   5.118   7.227   3.606 -3.4827 -1.0358 -0.0860
   70U      C4' 1711   5.328   7.134   3.628  0.9142 -0.2320  0.4408
   70U      H4' 1712   5.369   7.202   3.702 -0.2178  0.0387  0.8344
   70U      O4' 1713   5.385   7.002   3.631  0.5250  0.6697  0.6097
   70U      C1' 1714   5.510   7.001   3.556  0.1124 -0.0050  0.6480
   70U      H1' 1715   5.592   7.006   3.629  0.3479  1.2309  0.3320
   70U       N1 1716   5.522   6.872   3.483 -0.0730  0.1488  0.2289
   70U       C6 1717   5.415   6.809   3.417 -0.1028 -0.4275 -0.2910
   70U       H6 1718   5.317   6.853   3.428  0.4114  1.0196 -1.1199
   70U       C5 1719   5.434   6.702   3.334 -0.4247  0.5440  0.0569
   70U       H5 1720   5.351   6.668   3.274  0.5421  0.5812 -1.3611
   70U       C4 1721   5.569   6.652   3.316 -0.2793  0.3445  0.1265
   70U       O4 1722   5.605   6.565   3.232 -0.0965  0.2899  0.7165
   70U       N3 1723   5.667   6.704   3.389 -0.4371 -0.1947 -0.2697
   70U       H3 1724   5.760   6.664   3.389 -0.7157 -0.8644 -0.8984
   70U       C2 1725   5.654   6.817   3.459  1.0609  0.0559 -0.1879
   70U       O2 1726   5.757   6.867   3.491 -0.7608 -0.1975  0.2785
   70U      C3' 1727   5.374   7.188   3.491  0.4566 -0.3814 -0.3153
   70U      H3' 1728   5.305   7.153   3.414 -0.1802 -1.1278  0.5730
   70U      C2' 1729   5.515   7.126   3.467  0.7069  0.2324 -0.2292
   70U     H2'1 1730   5.541   7.105   3.363  1.4370 -0.5081  0.0922
   70U      O2' 1731   5.613   7.209   3.529  0.3104  0.0014 -0.1595
   70U     HO'2 1732   5.694   7.158   3.536  0.0324 -0.4008  0.1408
   70U      O3' 1733   5.380   7.333   3.496 -0.1502  0.3818 -0.7625
   71A        P 1734   5.380   7.405   3.363  0.2064  0.1557 -0.8433
   71A      O1P 1735   5.402   7.547   3.390 -0.2158 -0.4763 -0.3071
   71A      O2P 1736   5.254   7.369   3.298  0.2954 -0.1629 -0.2370
   71A      O5' 1737   5.495   7.364   3.257 -0.0478 -0.1125 -1.3140
   71A      C5' 1738   5.626   7.420   3.266  0.3687  0.4051  0.0834
   71A     H5'1 1739   5.665   7.418   3.368  1.2680  1.3600 -0.2290
   71A     H5'2 1740   5.612   7.523   3.236 -0.0563 -0.5441 -3.4878
   71A      C4' 1741   5.726   7.343   3.180 -0.3943  0.3238  0.0524
   71A      H4' 1742   5.822   7.396   3.179  0.9081 -1.8603  1.3267
   71A      O4' 1743   5.738   7.211   3.228  0.2021 -0.4020  0.0625
   71A      C1' 1744   5.806   7.144   3.123 -0.4624 -0.0234 -0.5426
   71A      H1' 1745   5.912   7.137   3.145 -0.1873  2.0458 -0.9950
   71A       N9 1746   5.742   7.010   3.106 -0.6317  0.2775 -0.5496
   71A       C8 1747   5.610   6.969   3.102 -0.0794 -0.6381  0.1128
   71A       H8 1748   5.531   7.038   3.127  0.1880 -0.1572 -0.3438
   71A       N7 1749   5.596   6.845   3.062  0.2956  0.0408  0.3076
   71A       C5 1750   5.728   6.806   3.023 -0.5864 -0.3894  0.1693
   71A       C6 1751   5.787   6.690   2.973  0.7224 -0.0417 -0.4212
   71A       N6 1752   5.724   6.577   2.931 -0.3974 -0.0965 -0.2253
   71A      H61 1753   5.630   6.553   2.960  0.4493 -1.1587  1.8487
   71A      H62 1754   5.790   6.507   2.901 -1.8265 -2.5638  1.9636
   71A       N1 1755   5.914   6.689   2.943  0.5394 -0.0224  0.1671
   71A       C2 1756   5.992   6.793   2.967 -0.0921 -0.4239 -0.6460
   71A       H2 1757   6.097   6.771   2.955 -0.3637 -2.9592  0.8753
   71A       N3 1758   5.955   6.903   3.026  0.4270 -0.3904 -0.3102
   71A       C4 1759   5.815   6.909   3.044 -0.3271  0.1060  0.0412
   71A      C3' 1760   5.691   7.335   3.032  0.3817  1.1068  0.3065
   71A      H3' 1761   5.592   7.299   3.005  0.6056  0.8399 -0.1656
   71A      C2' 1762   5.796   7.229   3.003  0.0930  0.3131  0.3936
   71A     H2'1 1763   5.769   7.165   2.919 -1.2837  0.1385  0.9487
   71A      O2' 1764   5.919   7.288   2.976 -0.2092 -0.5824 -0.0666
   71A     HO'2 1765   5.956   7.248   2.897 -0.0900 -1.3156  0.3468
   71A      O3' 1766   5.708   7.459   2.962  0.0748  0.1384 -0.4606
   72G        P 1767   5.689   7.466   2.805  0.7435 -0.3897 -0.2682
   72G      O1P 1768   5.708   7.603   2.768 -0.0466 -0.6043  0.1999
   72G      O2P 1769   5.555   7.406   2.782 -0.0341 -0.2741  0.2340
   72G      O5' 1770   5.793   7.373   2.722 -0.0748 -0.4164  0.4918
   72G      C5' 1771   5.907   7.428   2.666  0.2617 -0.7882 -0.4852
   72G     H5'1 1772   5.962   7.490   2.737  1.2381 -0.5178 -1.4504
   72G     H5'2 1773   5.878   7.481   2.575  1.0730 -3.0387 -2.1276
   72G      C4' 1774   6.009   7.321   2.632  0.2749 -0.2757 -0.2614
   72G      H4' 1775   6.110   7.361   2.630 -0.1415  0.7619 -1.7644
   72G      O4' 1776   6.011   7.220   2.730  0.1159 -0.5456  0.1921
   72G      C1' 1777   6.047   7.103   2.660 -0.0379  0.7076 -0.2629
   72G      H1' 1778   6.135   7.058   2.707 -0.5536 -1.1290 -0.9784
   72G       N9 1779   5.930   7.008   2.659  0.8942  0.3419  0.0213
   72G       C8 1780   5.798   7.029   2.682 -0.4993  0.1168  0.3697
   72G       H8 1781   5.749   7.124   2.699 -1.1429 -0.5714  2.7265
   72G       N7 1782   5.720   6.921   2.672 -0.4312  0.0971 -0.5577
   72G       C5 1783   5.804   6.817   2.642 -0.1767  0.6429  0.5378
   72G       C6 1784   5.781   6.677   2.604 -0.6538  0.1528  0.2500
   72G       O6 1785   5.680   6.617   2.584 -0.2765 -0.3738  0.2159
   72G       N1 1786   5.898   6.619   2.569  0.5139  0.0087  0.0674
   72G       H1 1787   5.885   6.524   2.535 -1.2879  0.3239 -0.2157
   72G       C2 1788   6.022   6.675   2.578  0.5729 -0.3296  0.1572
   72G       N2 1789   6.120   6.597   2.535 -0.0955 -0.4971 -0.6886
   72G      H21 1790   6.082   6.513   2.495  0.3176 -1.6649  1.2084
   72G      H22 1791   6.220   6.609   2.545  0.0147 -2.4916  1.8918
   72G       N3 1792   6.051   6.799   2.605 -0.1723  0.1625  0.2997
   72G       C4 1793   5.936   6.868   2.634  0.0229  0.8430 -0.5254
   72G      C3' 1794   5.980   7.253   2.490  0.0873 -0.7404  0.0034
   72G      H3' 1795   5.875   7.223   2.493 -0.2124  0.3063  1.0558
   72G      C2' 1796   6.073   7.129   2.511  0.3581  0.6850  0.0065
   72G     H2'1 1797   6.039   7.047   2.447 -1.5732  0.1658  1.5944
   72G      O2' 1798   6.203   7.161   2.485  0.6073  0.2889  0.1015
   72G     HO'2 1799   6.255   7.081   2.478  0.9313  0.5645 -0.8147
   72G      O3' 1800   5.993   7.331   2.376 -0.5984 -0.7036  0.2189
   73A        P 1801   5.935   7.296   2.235 -0.3241  0.4174  0.3653
   73A      O1P 1802   5.988   7.392   2.133  0.0546 -0.4520  0.5113
   73A      O2P 1803   5.787   7.278   2.244  0.5846  0.4354 -0.4873
   73A      O5' 1804   5.988   7.163   2.200 -0.0458 -0.2362  0.0104
   73A      C5' 1805   6.122   7.150   2.163 -0.2910  0.0356  0.2585
   73A     H5'1 1806   6.191   7.183   2.241 -1.0540  1.1197  0.5017
   73A     H5'2 1807   6.139   7.226   2.087 -0.3919  1.0520  1.2206
   73A      C4' 1808   6.168   7.007   2.129 -0.3484 -0.2790 -0.3604
   73A      H4' 1809   6.277   6.999   2.124  0.3146  4.6290  0.8317
   73A      O4' 1810   6.121   6.910   2.226  0.1414  0.0819  0.5344
   73A      C1' 1811   6.094   6.788   2.162  0.0026  0.1046 -0.2259
   73A      H1' 1812   6.156   6.705   2.196 -1.3882 -0.6883  0.4790
   73A       N9 1813   5.949   6.752   2.188 -0.0743 -0.0584  0.0807
   73A       C8 1814   5.844   6.832   2.228  0.2974 -0.1372 -0.0515
   73A       H8 1815   5.852   6.938   2.249 -0.1833 -0.4446  1.9116
   73A       N7 1816   5.736   6.764   2.259 -0.6878 -0.4944  0.1516
   73A       C5 1817   5.779   6.632   2.237 -0.2597  0.3800  0.4415
   73A       C6 1818   5.722   6.505   2.255  0.5911 -0.0926 -0.1467
   73A       N6 1819   5.607   6.491   2.323  0.3283 -0.0838 -0.3162
   73A      H61 1820   5.563   6.566   2.374 -1.5827 -0.6200 -1.0842
   73A      H62 1821   5.578   6.395   2.337  0.1656  0.1675  1.1389
   73A       N1 1822   5.780   6.396   2.212 -0.1337 -0.3965 -0.1393
   73A       C2 1823   5.896   6.406   2.151  0.0591  0.6386  0.1192
   73A       H2 1824   5.942   6.317   2.112 -3.5516 -0.8237 -1.2745
   73A       N3 1825   5.964   6.517   2.135  0.3292 -0.3426 -0.4758
   73A       C4 1826   5.900   6.627   2.180  0.4350 -0.2705 -0.4860
   73A      C3' 1827   6.109   6.959   1.997  0.9637 -0.1574 -0.4983
   73A      H3' 1828   6.005   6.987   2.010  0.9055 -0.8425  0.6616
   73A      C2' 1829   6.123   6.812   2.012 -0.4161  0.3728  0.3102
   73A     H2'1 1830   6.045   6.764   1.951 -1.8232  2.8020  0.0727
   73A      O2' 1831   6.256   6.768   1.975  0.5807 -0.2053 -0.5605
   73A     HO'2 1832   6.251   6.675   1.952  3.0218 -0.6751  0.4637
   73A      O3' 1833   6.168   6.999   1.875 -1.2302 -0.0709 -0.1714
   74U        P 1834   6.087   7.033   1.745 -0.2949 -0.1502 -0.2133
   74U      O1P 1835   6.176   7.095   1.647 -0.5011  0.4071 -0.1020
   74U      O2P 1836   5.966   7.108   1.784 -0.6274 -0.1148  0.3898
   74U      O5' 1837   6.034   6.892   1.692  0.4365 -0.0717  0.1116
   74U      C5' 1838   6.130   6.800   1.649  0.4167 -0.2059 -0.2253
   74U     H5'1 1839   6.206   6.795   1.726 -2.1350 -1.2047  2.4355
   74U     H5'2 1840   6.178   6.848   1.563 -0.1619  2.9454  1.0684
   74U      C4' 1841   6.090   6.659   1.613  0.0351 -1.0547 -0.1105
   74U      H4' 1842   6.182   6.613   1.577  0.1464 -0.7057 -0.2758
   74U      O4' 1843   6.054   6.589   1.734 -0.3445 -0.1678 -0.5109
   74U      C1' 1844   5.937   6.499   1.718  0.1451  0.1844 -0.3495
   74U      H1' 1845   5.970   6.397   1.736 -0.0907  0.3206  0.9352
   74U       N1 1846   5.812   6.541   1.790  0.2715  0.4235  0.5427
   74U       C6 1847   5.789   6.670   1.825 -0.2821 -0.0075  0.2681
   74U       H6 1848   5.857   6.743   1.784  1.0542 -0.4863  1.5353
   74U       C5 1849   5.679   6.710   1.897  0.0798 -0.7476 -0.4982
   74U       H5 1850   5.655   6.811   1.927  0.5799 -0.8040  0.0824
   74U       C4 1851   5.587   6.609   1.950  0.4181  0.6056  0.3780
   74U       O4 1852   5.495   6.632   2.027 -0.0073 -0.4800  0.3659
   74U       N3 1853   5.620   6.483   1.912 -0.2798  0.2089 -0.6335
   74U       H3 1854   5.553   6.409   1.925 -0.2190  0.3876  0.9174
   74U       C2 1855   5.727   6.445   1.840 -0.1295  0.0730 -0.2199
   74U       O2 1856   5.735   6.327   1.810  0.6095 -0.0835 -0.2962
   74U      C3' 1857   5.973   6.640   1.513 -0.4124 -1.2082 -0.4546
   74U      H3' 1858   5.906   6.722   1.540  2.1289  1.2651 -1.2171
   74U      C2' 1859   5.925   6.505   1.565  0.8852 -0.1633 -0.0067
   74U     H2'1 1860   5.820   6.491   1.538  0.7640 -0.1952  0.4737
   74U      O2' 1861   6.006   6.407   1.506 -0.3645  0.4354  0.0059
   74U     HO'2 1862   6.030   6.448   1.423  0.9012 -1.7020 -0.7732
   74U      O3' 1863   6.014   6.649   1.378  0.0475 -0.6754  0.5005
   75A        P 1864   5.893   6.664   1.270  0.0058 -0.3877  0.1930
   75A      O1P 1865   5.950   6.678   1.135 -0.2985  0.8463  0.1498
   75A      O2P 1866   5.817   6.779   1.324 -0.5347  0.1583 -0.0822
   75A      O5' 1867   5.793   6.543   1.282  0.1225  0.0369 -0.0539
   75A      C5' 1868   5.822   6.417   1.218 -0.2897 -1.2345  0.8849
   75A     H5'1 1869   5.921   6.380   1.244 -0.3506 -1.4551  0.8053
   75A     H5'2 1870   5.827   6.435   1.111  2.0848 -1.4183  0.9166
   75A      C4' 1871   5.714   6.321   1.257 -0.3337  0.9401 -0.3451
   75A      H4' 1872   5.730   6.223   1.212 -0.2806  0.8943 -0.2259
   75A      O4' 1873   5.695   6.309   1.394  0.3703 -0.9877  0.2023
   75A      C1' 1874   5.551   6.281   1.412 -0.2796 -0.4646 -0.2823
   75A      H1' 1875   5.538   6.182   1.457  2.8394  0.4209  3.0254
   75A       N9 1876   5.500   6.377   1.522  0.1305  0.3973 -0.1751
   75A       C8 1877   5.537   6.505   1.544 -0.2504 -0.1324 -0.1794
   75A       H8 1878   5.619   6.558   1.498  0.1933  1.2666  2.0516
   75A       N7 1879   5.455   6.573   1.626  0.2908 -0.8850  0.1244
   75A       C5 1880   5.368   6.476   1.667 -0.1214  0.9548 -0.2773
   75A       C6 1881   5.252   6.465   1.754 -1.0084 -0.4615 -0.2655
   75A       N6 1882   5.211   6.562   1.833 -0.1566 -0.3709  0.0424
   75A      H61 1883   5.273   6.642   1.840  1.4473 -1.6962  2.0841
   75A      H62 1884   5.148   6.538   1.908  0.2217  0.5367  0.6712
   75A       N1 1885   5.187   6.348   1.769 -0.1261 -0.3184  0.3779
   75A       C2 1886   5.217   6.242   1.690 -0.0286 -0.1197  0.5459
   75A       H2 1887   5.166   6.150   1.714 -1.8385  0.7688  0.2700
   75A       N3 1888   5.317   6.241   1.601  0.6364  0.5278  0.2766
   75A       C4 1889   5.386   6.356   1.600 -0.4014  0.6778  0.1370
   75A      C3' 1890   5.577   6.367   1.201 -0.1728  0.6079  0.1773
   75A      H3' 1891   5.568   6.475   1.213 -1.6355  0.8054 -2.0443
   75A      C2' 1892   5.473   6.295   1.282 -0.0868  0.3690 -0.7178
   75A     H2'1 1893   5.380   6.349   1.303 -1.7191 -2.7070  0.6116
   75A      O2' 1894   5.454   6.167   1.234  0.0511 -0.6106 -0.0748
   75A     HO'2 1895   5.362   6.150   1.215 -0.3383  0.9694  0.2713
   75A      O3' 1896   5.561   6.345   1.062  0.4232 -0.5917  0.0711
   76A        P 1897   5.440   6.416   0.986  0.2609  0.3387 -0.0274
   76A      O1P 1898   5.465   6.394   0.844  0.1985 -0.3412 -0.6707
   76A      O2P 1899   5.438   6.554   1.042 -0.1449 -0.7493 -0.6263
   76A      O5' 1900   5.302   6.346   1.024 -0.5931  0.4621 -0.2415
   76A      C5' 1901   5.272   6.209   0.988 -0.1482 -0.5433 -0.4187
   76A     H5'1 1902   5.362   6.147   0.992  1.3119  1.5826  1.9816
   76A     H5'2 1903   5.233   6.208   0.886  0.8462  1.2499 -0.8624
   76A      C4' 1904   5.163   6.148   1.069 -0.2541  0.4186 -0.7674
   76A      H4' 1905   5.167   6.040   1.057 -0.2466  0.5272 -1.8781
   76A      O4' 1906   5.178   6.176   1.208  0.4063 -0.0794  0.1661
   76A      C1' 1907   5.053   6.178   1.277 -0.0053 -0.3429  0.2745
   76A      H1' 1908   5.062   6.107   1.359 -1.5557 -0.1733  0.6297
   76A       N9 1909   5.049   6.302   1.357 -0.2821 -0.5340 -0.7773
   76A       C8 1910   5.108   6.424   1.334  0.0841  0.1487  0.0178
   76A       H8 1911   5.183   6.448   1.259  1.8039 -1.7865  1.0007
   76A       N7 1912   5.075   6.518   1.422 -0.0455 -0.0434  0.1523
   76A       C5 1913   4.984   6.455   1.504  0.2928 -0.2454 -0.1066
   76A       C6 1914   4.895   6.490   1.611  0.1951 -0.7069 -0.8758
   76A       N6 1915   4.891   6.614   1.666  0.4904  0.1275 -0.2792
   76A      H61 1916   4.940   6.693   1.626 -0.8769  0.8254 -0.6314
   76A      H62 1917   4.822   6.624   1.739  2.2959  0.3505  1.5044
   76A       N1 1918   4.811   6.401   1.665  0.3773 -0.4202 -0.7039
   76A       C2 1919   4.808   6.283   1.613 -1.0503 -0.3758  0.5235
   76A       H2 1920   4.737   6.205   1.637 -0.8573 -1.0946 -1.1341
   76A       N3 1921   4.881   6.234   1.515 -0.0497 -0.5022 -0.2879
   76A       C4 1922   4.963   6.326   1.462 -0.8598  0.0536  0.0451
   76A      C3' 1923   5.015   6.188   1.035 -0.9989 -0.8567  0.4768
   76A      H3' 1924   5.017   6.296   1.017 -0.5935 -0.4906  2.4992
   76A      C2' 1925   4.942   6.165   1.172  0.4158 -0.2718  0.1471
   76A     H2'1 1926   4.872   6.245   1.197 -0.4179 -1.3433  1.4091
   76A      O2' 1927   4.877   6.046   1.187 -0.1788  0.8391 -0.2777
   76A     HO'2 1928   4.808   6.061   1.121  1.5040  1.2411 -2.0489
   76A      O3' 1929   4.955   6.124   0.928  0.0787  0.0752  1.0174
   77U        P 1930   4.808   6.172   0.872  0.3910  0.3825 -0.1742
   77U      O1P 1931   4.781   6.094   0.754 -0.1406 -0.4804  0.0504
   77U      O2P 1932   4.824   6.319   0.863 -0.3738  0.3385  0.7397
   77U      O5' 1933   4.706   6.150   0.987  0.0134  0.9049 -0.1555
   77U      C5' 1934   4.615   6.039   0.985 -1.0098 -0.7887  0.4536
   77U     H5'1 1935   4.664   5.943   0.997 -0.7489 -0.8126 -0.6782
   77U     H5'2 1936   4.567   6.040   0.887 -1.6507  0.7867  0.7561
   77U      C4' 1937   4.494   6.055   1.077  0.4173 -0.3532 -0.2893
   77U      H4' 1938   4.445   5.958   1.084  0.9297 -0.5672  0.5509
   77U      O4' 1939   4.541   6.104   1.208  0.0047 -1.0876 -0.1546
   77U      C1' 1940   4.447   6.200   1.264  1.0054  1.1016  0.6923
   77U      H1' 1941   4.400   6.155   1.352  0.3905  1.1471  0.3948
   77U       N1 1942   4.510   6.328   1.309  0.5750 -0.0598  0.1055
   77U       C6 1943   4.635   6.369   1.261 -0.6289 -0.8755 -0.5266
   77U       H6 1944   4.672   6.303   1.185 -0.7826 -2.7136  0.9339
   77U       C5 1945   4.696   6.481   1.309  1.0041  0.2014  0.0783
   77U       H5 1946   4.791   6.516   1.270  1.3756  1.9165  2.3052
   77U       C4 1947   4.622   6.562   1.411  0.5898 -0.1925  0.5819
   77U       O4 1948   4.664   6.668   1.451 -0.0852 -0.8256 -0.7089
   77U       N3 1949   4.503   6.512   1.449  0.2412 -0.0949  0.1983
   77U       H3 1950   4.448   6.568   1.513  1.2515  0.6677  0.4207
   77U       C2 1951   4.442   6.397   1.408  0.5748 -0.8185  0.1769
   77U       O2 1952   4.335   6.363   1.453  0.2253  0.2733  0.5616
   77U      C3' 1953   4.402   6.166   1.027  0.0070  0.4603  0.5981
   77U      H3' 1954   4.460   6.247   0.983 -1.9876  1.5810 -0.0597
   77U      C2' 1955   4.335   6.224   1.158 -0.9679  0.6733 -0.0571
   77U     H2'1 1956   4.317   6.332   1.154 -3.7743  0.2574 -1.7571
   77U      O2' 1957   4.218   6.148   1.183  0.2595 -0.2244  0.1191
   77U     HO'2 1958   4.198   6.095   1.106  1.2828  0.4921 -0.6856
   77U      O3' 1959   4.303   6.115   0.937 -0.8258 -0.6722 -0.2409
   78U        P 1960   4.245   6.202   0.828  0.2504  0.0558 -0.2318
   78U      O1P 1961   4.139   6.125   0.762 -0.2653  0.0212  0.2643
   78U      O2P 1962   4.350   6.264   0.747 -0.5119  0.0901  0.0148
   78U      O5' 1963   4.178   6.321   0.906  0.0246 -0.0896 -0.1284
   78U      C5' 1964   4.056   6.315   0.980 -0.4753  0.5497 -0.1968
   78U     H5'1 1965   4.047   6.222   1.036  2.2091  0.8932  0.9286
   78U     H5'2 1966   3.972   6.311   0.911  1.8516  2.3473 -3.3865
   78U      C4' 1967   4.031   6.451   1.062  0.0002 -0.2893  0.0442
   78U      H4' 1968   3.932   6.445   1.106  0.0986 -2.1586  0.0881
   78U      O4' 1969   4.117   6.470   1.176  0.1498  0.1991 -0.9053
   78U      C1' 1970   4.116   6.614   1.213  0.1252  0.2783  0.4848
   78U      H1' 1971   4.053   6.627   1.301 -2.3435 -2.8268 -0.6467
   78U       N1 1972   4.239   6.674   1.238 -0.2408 -0.2268 -0.5106
   78U       C6 1973   4.350   6.667   1.156  0.1652 -0.2400 -0.0425
   78U       H6 1974   4.356   6.595   1.075 -1.8969  1.4486 -1.8181
   78U       C5 1975   4.455   6.753   1.178  0.0967 -1.0883 -0.0624
   78U       H5 1976   4.542   6.734   1.116 -0.8685 -2.2502 -1.1203
   78U       C4 1977   4.458   6.856   1.284 -0.1036  0.9676 -0.0305
   78U       O4 1978   4.551   6.930   1.307  0.2817  0.1569  0.1066
   78U       N3 1979   4.340   6.865   1.354  0.5665  0.3804  0.3275
   78U       H3 1980   4.337   6.943   1.418  1.2196  1.9160 -1.4047
   78U       C2 1981   4.229   6.779   1.338 -0.2415 -0.0672  1.0018
   78U       O2 1982   4.132   6.795   1.410 -0.0481  0.5428  0.0074
   78U      C3' 1983   4.053   6.580   0.983 -0.6865  0.3342  0.0383
   78U      H3' 1984   4.148   6.578   0.931 -0.1156  1.9824  0.9239
   78U      C2' 1985   4.056   6.686   1.093  0.1728 -0.7462  1.1536
   78U     H2'1 1986   4.110   6.777   1.063 -2.1122  0.1319 -0.6354
   78U      O2' 1987   3.922   6.722   1.113 -0.4118  0.3602  0.2119
   78U     HO'2 1988   3.888   6.745   1.026 -1.2773  1.7295  0.8740
   78U      O3' 1989   3.946   6.585   0.887  0.2525 -0.0975  0.3084
   79A        P 1990   3.950   6.701   0.771 -0.1425 -0.4712 -0.0433
   79A      O1P 1991   3.838   6.672   0.676 -0.5678  0.0529 -0.0201
   79A      O2P 1992   4.091   6.714   0.720 -0.3109 -0.2054 -0.3920
   79A      O5' 1993   3.921   6.835   0.851  0.0859  0.4245 -0.0395
   79A      C5' 1994   3.783   6.872   0.882 -0.5654  0.9720  0.1112
   79A     H5'1 1995   3.748   6.794   0.950  0.2680  0.1946 -0.3222
   79A     H5'2 1996   3.719   6.884   0.795 -2.1410 -1.8428  0.7476
   79A      C4' 1997   3.773   7.010   0.957 -0.4914  0.9143  0.0533
   79A      H4' 1998   3.666   7.029   0.954 -0.2894  2.0524 -0.3396
   79A      O4' 1999   3.829   7.014   1.091  0.9255  0.3704 -0.3157
   79A      C1' 2000   3.890   7.145   1.112 -0.1624 -0.3011 -0.4547
   79A      H1' 2001   3.841   7.198   1.194 -0.5302 -2.7774  1.0596
   79A       N9 2002   4.039   7.133   1.125 -0.2890 -0.3987  0.4267
   79A       C8 2003   4.119   7.049   1.054  0.5896 -0.4752  0.6521
   79A       H8 2004   4.072   6.981   0.984 -0.8113  1.5732 -0.4780
   79A       N7 2005   4.243   7.062   1.077  0.6183  0.2678  0.1103
   79A       C5 2006   4.250   7.170   1.169  0.6351 -0.0747  0.2650
   79A       C6 2007   4.349   7.243   1.242  0.2011  0.0440 -0.5314
   79A       N6 2008   4.477   7.216   1.253 -0.4142 -0.1324  0.0528
   79A      H61 2009   4.502   7.128   1.210  0.7086  0.1435  0.1231
   79A      H62 2010   4.542   7.271   1.308  1.9416 -2.3793 -0.3005
   79A       N1 2011   4.319   7.350   1.318 -0.1148 -0.0932  0.6346
   79A       C2 2012   4.189   7.367   1.346 -0.3531  0.1012  0.4183
   79A       H2 2013   4.169   7.443   1.420  0.7862  0.4853  0.3540
   79A       N3 2014   4.088   7.301   1.296 -0.0921  0.4659 -0.2043
   79A       C4 2015   4.120   7.200   1.210 -0.0509 -0.8387  0.4590
   79A      C3' 2016   3.836   7.124   0.877 -0.7713  1.2787  0.9592
   79A      H3' 2017   3.931   7.090   0.835 -2.0229  0.6219 -1.5791
   79A      C2' 2018   3.857   7.224   0.992  0.9472 -0.1353  0.2644
   79A     H2'1 2019   3.938   7.291   0.963 -0.7815  0.8602 -2.7117
   79A      O2' 2020   3.748   7.303   1.017  0.3239  0.0616  0.2752
   79A     HO'2 2021   3.759   7.383   0.966 -2.2401  1.0096  1.0460
   79A      O3' 2022   3.751   7.166   0.771 -0.1285  0.0950 -0.0183
   80A        P 2023   3.806   7.254   0.651  0.3040  0.1958 -0.3560
   80A      O1P 2024   3.694   7.277   0.554 -0.2363  0.4575 -0.0772
   80A      O2P 2025   3.937   7.205   0.600  0.4193 -0.5359 -0.6006
   80A      O5' 2026   3.832   7.391   0.718 -0.4816  0.3117  0.4710
   80A      C5' 2027   3.733   7.489   0.743  0.3935  0.5947 -0.0134
   80A     H5'1 2028   3.658   7.432   0.798 -2.1596  2.8501 -0.9389
   80A     H5'2 2029   3.681   7.530   0.656 -2.3583  1.8304  2.0606
   80A      C4' 2030   3.792   7.594   0.839  0.2975  0.7368  0.0865
   80A      H4' 2031   3.713   7.657   0.880 -0.7347 -0.6865  0.3947
   80A      O4' 2032   3.864   7.530   0.937 -0.4440 -0.0042 -0.3629
   80A      C1' 2033   3.972   7.612   0.976  0.2189  0.1882 -0.2298
   80A      H1' 2034   3.953   7.656   1.074  0.0505  0.9217 -0.5867
   80A       N9 2035   4.101   7.544   0.971  0.1973  0.1458 -0.5828
   80A       C8 2036   4.139   7.445   0.884  0.1140  0.6156  0.2998
   80A       H8 2037   4.066   7.389   0.827 -1.3673 -0.1517  2.7986
   80A       N7 2038   4.263   7.412   0.901 -0.3021  0.1004  0.2941
   80A       C5 2039   4.313   7.495   0.999  0.4164  0.3239  1.4228
   80A       C6 2040   4.442   7.517   1.052  0.4760 -0.5737  0.1828
   80A       N6 2041   4.550   7.449   1.029  0.2307  0.8204  0.3266
   80A      H61 2042   4.541   7.383   0.953 -0.4116  1.0388  0.2092
   80A      H62 2043   4.639   7.472   1.071  0.2324 -0.4657  1.0437
   80A       N1 2044   4.461   7.610   1.147 -0.4528 -0.1526  0.8181
   80A       C2 2045   4.361   7.689   1.177  0.2620  0.2095  0.2700
   80A       H2 2046   4.385   7.763   1.251  1.3328 -1.1549  1.3449
   80A       N3 2047   4.236   7.688   1.131  0.2370  0.4149 -0.0311
   80A       C4 2048   4.217   7.585   1.038 -0.1318 -0.6212  0.6550
   80A      C3' 2049   3.894   7.680   0.765 -0.0411  0.4263  0.4530
   80A      H3' 2050   3.966   7.628   0.703  1.7557 -0.9020  3.4530
   80A      C2' 2051   3.965   7.733   0.884 -0.8022  0.9313  0.0558
   80A     H2'1 2052   4.066   7.761   0.852 -0.2960 -1.0150 -0.1920
   80A      O2' 2053   3.899   7.844   0.947  0.6591  0.0528 -0.6053
   80A     HO'2 2054   3.864   7.905   0.881 -0.7488  0.2095  0.2493
   80A      O3' 2055   3.824   7.784   0.683 -0.3891  0.0308 -0.3097
   81U        P 2056   3.898   7.879   0.577  0.1611 -0.1098 -0.2028
   81U      O1P 2057   3.790   7.938   0.497  0.1749 -0.5139 -0.2398
   81U      O2P 2058   4.002   7.803   0.509 -0.2623  0.3793 -0.3250
   81U      O5' 2059   3.957   8.004   0.663  0.2626  0.2375  0.2692
   81U      C5' 2060   3.881   8.120   0.698 -0.2072  0.4899 -0.6641
   81U     H5'1 2061   3.797   8.077   0.753  1.5276 -1.9674  0.2294
   81U     H5'2 2062   3.848   8.176   0.610 -0.2794  0.1859 -0.8300
   81U      C4' 2063   3.958   8.212   0.794  0.1293  0.3408 -0.5122
   81U      H4' 2064   3.896   8.293   0.834 -2.0329 -0.8364 -1.3824
   81U      O4' 2065   4.013   8.135   0.899  0.0133 -0.0992 -0.1368
   81U      C1' 2066   4.136   8.190   0.937  0.1093 -0.3922  0.0478
   81U      H1' 2067   4.118   8.222   1.039 -0.2393 -1.4621  0.3387
   81U       N1 2068   4.242   8.087   0.936  0.5086  0.8220 -0.2554
   81U       C6 2069   4.242   7.981   0.849 -0.0339 -0.6314  0.1387
   81U       H6 2070   4.163   7.970   0.776  0.0137 -2.9254  0.3501
   81U       C5 2071   4.337   7.884   0.854 -0.2095 -0.1250 -0.5524
   81U       H5 2072   4.342   7.801   0.784 -0.5732 -0.5335 -0.0986
   81U       C4 2073   4.456   7.895   0.941  0.1840  0.5076  0.0420
   81U       O4 2074   4.551   7.822   0.935  0.1375 -0.0225  0.3585
   81U       N3 2075   4.448   8.005   1.026 -0.0024  0.3253  0.6082
   81U       H3 2076   4.535   8.025   1.073 -0.0888  0.3356  0.7674
   81U       C2 2077   4.349   8.103   1.024  0.1797  0.8422 -0.3579
   81U       O2 2078   4.365   8.202   1.091 -0.5682  0.2246  0.0982
   81U      C3' 2079   4.077   8.267   0.719  0.6806  0.4088  0.6818
   81U      H3' 2080   4.132   8.185   0.672  1.3523  0.8651  0.6547
   81U      C2' 2081   4.162   8.305   0.837 -0.2406 -0.1054 -0.8778
   81U     H2'1 2082   4.265   8.302   0.800 -1.4483 -2.2217 -4.5703
   81U      O2' 2083   4.128   8.432   0.890  0.7131  1.1163  0.1244
   81U     HO'2 2084   4.144   8.496   0.820  0.4731  1.5881  0.4994
   81U      O3' 2085   4.044   8.367   0.621 -0.5292 -0.1345 -0.1616
   82U        P 2086   4.148   8.409   0.520  0.1108  0.1245  0.0335
   82U      O1P 2087   4.089   8.500   0.420  0.1755 -0.2447 -0.1636
   82U      O2P 2088   4.219   8.286   0.477  0.1650 -0.1535 -0.5525
   82U      O5' 2089   4.252   8.496   0.598  0.0802 -0.3490  0.1107
   82U      C5' 2090   4.217   8.635   0.635 -0.2312  0.2040 -0.0548
   82U     H5'1 2091   4.144   8.629   0.716 -0.1893  1.6565  0.1112
   82U     H5'2 2092   4.199   8.699   0.549  0.1786 -0.6889 -0.8262
   82U      C4' 2093   4.340   8.690   0.714  0.2602  0.4238  0.3157
   82U      H4' 2094   4.326   8.797   0.732  2.0701  1.3257 -2.9234
   82U      O4' 2095   4.381   8.612   0.824  0.3072 -0.0336 -0.3169
   82U      C1' 2096   4.529   8.607   0.825 -0.4689  0.0863 -0.2458
   82U      H1' 2097   4.563   8.659   0.915 -0.7541  0.7465 -0.5163
   82U       N1 2098   4.590   8.474   0.820  0.4597  0.0927  0.5531
   82U       C6 2099   4.541   8.372   0.749 -0.2370  0.3180  0.3384
   82U       H6 2100   4.449   8.389   0.693  0.4238 -0.2130 -0.9575
   82U       C5 2101   4.593   8.244   0.766 -0.3192 -1.3690  0.0148
   82U       H5 2102   4.537   8.168   0.714 -0.5664 -0.8806 -0.4508
   82U       C4 2103   4.700   8.216   0.857  1.2153 -0.2983  0.1073
   82U       O4 2104   4.740   8.107   0.881 -0.7026 -0.3183  0.3537
   82U       N3 2105   4.740   8.317   0.935 -0.0557  0.4241  0.4358
   82U       H3 2106   4.821   8.305   0.994 -0.3725  1.5972  1.1449
   82U       C2 2107   4.688   8.446   0.923 -0.0538 -0.1105 -0.0714
   82U       O2 2108   4.727   8.525   1.014 -0.4561 -0.1178  0.6453
   82U      C3' 2109   4.456   8.695   0.614  0.0853  0.4620  0.2968
   82U      H3' 2110   4.461   8.602   0.557 -2.4387  0.7450 -0.4854
   82U      C2' 2111   4.576   8.697   0.712 -0.1570 -0.0308  0.3928
   82U     H2'1 2112   4.669   8.660   0.668  0.2804 -0.3276  1.5317
   82U      O2' 2113   4.606   8.823   0.751 -0.5579 -0.6215  0.2609
   82U     HO'2 2114   4.614   8.876   0.671 -1.7897 -1.5389 -0.5014
   82U      O3' 2115   4.449   8.807   0.534  0.0135  0.0520  0.8043
   82U      H3T 2116   4.419   8.886   0.581  0.4504  0.8486 -0.2157
   8.62934   8.62934   6.10186   0.00000   0.00000   0.00000   0.00000   4.31466   4.31466
