# Supplementary material for: Constant-pH Molecular Dynamics of Cationic Peptide Dendrimers Binding to siRNA
Source: J Chem Inf Model. 2026 Feb 5;66(8):4734–43. doi: 10.1021/acs.jcim.5c02636 (PMC13126635; doi:10.1021/acs.jcim.5c02636)
Supplement: Supplementary file 2 [file ci5c02636_si_002.zip › zip/MH47_05_in_10.gro]

Protein t=   0.00000
 2116
    1LY0      N    1   5.218   8.603   4.027  0.6106  0.3272  0.5370
    1LY0     H1    2   5.118   8.607   4.014  0.6526 -0.2467 -0.0039
    1LY0     H2    3   5.227   8.512   4.068 -0.9392  0.0014  0.2097
    1LY0     H3    4   5.256   8.679   4.083 -1.0960  1.0594  0.7554
    1LY0     CA    5   5.283   8.608   3.900  0.2562  0.0821 -0.1863
    1LY0     HA    6   5.230   8.545   3.830 -0.5616  0.9008 -0.3252
    1LY0     CB    7   5.273   8.751   3.838 -0.2645  0.9354  0.4985
    1LY0    HB1    8   5.343   8.738   3.756 -0.1986  0.3730  0.6444
    1LY0    HB2    9   5.326   8.821   3.904  0.3563  1.1952 -0.2649
    1LY0     CG   10   5.139   8.782   3.777  0.6064 -0.0474 -0.4210
    1LY0    HG1   11   5.072   8.782   3.864  2.3110 -1.0037  0.9601
    1LY0    HG2   12   5.106   8.715   3.698  2.0001 -0.3929 -0.7353
    1LY0     CD   13   5.127   8.915   3.704 -1.1064 -0.1426 -0.3063
    1LY0    HD1   14   5.203   8.918   3.626 -0.6562  0.4162  0.1478
    1LY0    HD2   15   5.148   8.983   3.786 -0.0072 -1.4308  0.5280
    1LY0     CE   16   4.993   8.952   3.658  0.3736  0.2546  0.7861
    1LY0    HE1   17   4.913   8.930   3.729 -1.1474  2.1058 -0.2614
    1LY0    HE2   18   4.956   8.900   3.570  0.2372 -2.5665  2.3508
    1LY0     NZ   19   4.988   9.095   3.636  0.4071 -0.2430 -0.0387
    1LY0    HZ1   20   5.028   9.149   3.711 -0.1301  0.5272 -0.2858
    1LY0    HZ2   21   5.033   9.112   3.547 -1.7223 -0.8532 -1.3091
    1LY0    HZ3   22   4.893   9.127   3.624  0.7878  0.5164 -1.2473
    1LY0      C   23   5.433   8.555   3.916 -0.9592  0.0877  0.2022
    1LY0      O   24   5.531   8.626   3.895 -0.1972 -0.2925  0.0054
    2LER      N   25   5.455   8.422   3.939 -0.0373 -0.2259  0.2537
    2LER      H   26   5.378   8.361   3.962 -0.3991 -0.7691 -2.1555
    2LER     CA   27   5.586   8.355   3.970 -0.2136 -0.2487  0.9109
    2LER     HA   28   5.632   8.408   4.053  2.3315 -0.7459 -0.0879
    2LER     CB   29   5.567   8.214   4.010  0.1107  0.2441  0.2672
    2LER    HB1   30   5.510   8.167   3.930  0.8909  1.4151 -1.0344
    2LER    HB2   31   5.499   8.210   4.095 -0.7064 -2.3373 -0.4121
    2LER     CG   32   5.694   8.142   4.053 -0.0539 -0.1500  1.3474
    2LER     HG   33   5.768   8.141   3.973 -0.4130  0.5124  0.9904
    2LER    CD1   34   5.776   8.199   4.167  0.8625 -0.0631  0.1847
    2LER   HD11   35   5.862   8.134   4.180 -0.0600 -1.4299 -0.2846
    2LER   HD12   36   5.796   8.304   4.147  0.2658 -0.4102 -2.5773
    2LER   HD13   37   5.698   8.194   4.244 -2.2030  1.1775 -2.6041
    2LER    CD2   38   5.652   7.996   4.081  0.1071 -0.7298  0.4251
    2LER   HD21   39   5.608   7.964   3.986 -3.2755  0.3500  1.4766
    2LER   HD22   40   5.742   7.938   4.102  0.4103 -0.6075 -0.4986
    2LER   HD23   41   5.571   7.989   4.154 -1.9696  1.3502 -1.4921
    2LER      C   42   5.694   8.373   3.862  0.3607 -0.0791  0.1825
    2LER      O   43   5.681   8.326   3.749 -0.1942 -0.6945 -0.3662
    3LYR      N   44   5.795   8.451   3.903 -0.1538  0.1385  0.5221
    3LYR      H   45   5.804   8.481   3.999 -0.2281  2.5825 -0.1705
    3LYR     CA   46   5.899   8.496   3.802 -0.4336 -0.4927  0.0218
    3LYR     HA   47   5.854   8.555   3.722 -2.7942 -0.3166  1.3738
    3LYR     CB   48   5.984   8.605   3.875 -0.3587 -0.2723 -0.6146
    3LYR    HB1   49   6.040   8.554   3.953 -0.6096  0.6749  0.2185
    3LYR    HB2   50   5.918   8.682   3.916  0.4352  0.8438 -1.3826
    3LYR     CG   51   6.078   8.682   3.784 -0.8501  0.1097  0.5238
    3LYR    HG1   52   6.136   8.605   3.733 -0.3970  0.6885  0.1595
    3LYR    HG2   53   6.143   8.751   3.838 -1.0892  0.7664 -0.0281
    3LYR     CD   54   6.029   8.779   3.674 -0.1649  0.3869 -0.2876
    3LYR    HD1   55   5.990   8.713   3.597 -0.4549 -1.6187  1.4989
    3LYR    HD2   56   6.104   8.833   3.615  0.1932 -1.9308 -2.1108
    3LYR     CE   57   5.925   8.875   3.718 -0.6939 -0.0908  0.3342
    3LYR    HE1   58   5.849   8.831   3.782  0.0487  0.1808  1.4280
    3LYR    HE2   59   5.866   8.906   3.632 -0.9664  0.9373  0.8700
    3LYR     NZ   60   5.987   8.998   3.773 -0.3025  0.0782 -0.3669
    3LYR    HZ1   61   6.004   9.071   3.706  0.8558  0.1108 -0.0713
    3LYR      C   62   5.985   8.378   3.738  0.3730 -0.2737  0.5185
    3LYR      O   63   6.029   8.404   3.626  0.0832 -0.0648 -0.3269
    4LER      N   64   5.986   8.257   3.790 -0.5371  0.8299  0.0517
    4LER      H   65   5.955   8.250   3.886 -0.8454 -0.7388 -0.1358
    4LER     CA   66   6.051   8.137   3.724  0.4595  0.4047 -0.4349
    4LER     HA   67   6.157   8.153   3.707  0.5647  0.3936  0.1711
    4LER     CB   68   6.038   8.014   3.820  0.3922  0.8544  0.0252
    4LER    HB1   69   6.086   7.929   3.773 -0.9144  0.8194 -1.3095
    4LER    HB2   70   5.937   7.975   3.827  0.7638 -0.1490 -0.0325
    4LER     CG   71   6.100   8.039   3.957  0.9000  0.0021 -0.3004
    4LER     HG   72   6.034   8.111   4.006  1.4403 -0.3973  1.0690
    4LER    CD1   73   6.078   7.914   4.043 -0.4731  0.0139  0.7568
    4LER   HD11   74   6.137   7.925   4.134 -1.3943 -0.5600  1.4498
    4LER   HD12   75   5.972   7.913   4.069 -0.2517  1.5125  1.8119
    4LER   HD13   76   6.095   7.822   3.987 -0.4658 -0.5654  1.6804
    4LER    CD2   77   6.249   8.090   3.971  0.5532 -0.0663  0.0906
    4LER   HD21   78   6.272   8.167   3.898  0.6117  0.2130  0.4034
    4LER   HD22   79   6.279   8.124   4.070  0.5287  2.5539 -0.7286
    4LER   HD23   80   6.307   8.000   3.951  1.0674  0.6974 -2.2044
    4LER      C   81   5.973   8.100   3.604 -0.4515 -0.1936  0.3631
    4LER      O   82   6.022   8.091   3.490 -0.1155 -1.0857 -0.2054
    5LER      N   83   5.841   8.103   3.613  0.3898 -0.0141  0.1147
    5LER      H   84   5.798   8.141   3.696  0.4502  1.4823 -0.5155
    5LER     CA   85   5.751   8.060   3.503 -0.3389  0.2704  0.0048
    5LER     HA   86   5.801   7.982   3.447 -0.8851 -0.6270  0.7392
    5LER     CB   87   5.623   8.008   3.573 -0.0848 -0.1205  0.2705
    5LER    HB1   88   5.553   7.975   3.496  0.7454 -1.6466  0.1202
    5LER    HB2   89   5.571   8.085   3.629 -1.8258  0.3991 -1.9053
    5LER     CG   90   5.655   7.887   3.668 -0.1268 -0.0940 -0.1933
    5LER     HG   91   5.727   7.916   3.745 -1.6908  0.7350  1.0162
    5LER    CD1   92   5.520   7.845   3.731  0.1281  0.1808 -0.1028
    5LER   HD11   93   5.458   7.924   3.774 -2.8805 -0.2289 -3.2448
    5LER   HD12   94   5.451   7.812   3.654  0.0150  1.7404 -0.7190
    5LER   HD13   95   5.535   7.773   3.811 -0.3492 -0.5311 -0.6431
    5LER    CD2   96   5.696   7.760   3.593  0.1140  0.9059  0.8793
    5LER   HD21   97   5.628   7.730   3.512  0.4403  1.6458  0.3238
    5LER   HD22   98   5.792   7.770   3.543  0.9312 -1.4972  1.8466
    5LER   HD23   99   5.704   7.674   3.659  0.5342  0.4615  0.2647
    5LER      C  100   5.719   8.171   3.402  0.2284 -0.1390 -0.0306
    5LER      O  101   5.660   8.147   3.301  0.1194  0.0254 -0.3553
    6LYR      N  102   5.765   8.293   3.424 -0.6283 -0.8196 -0.3472
    6LYR      H  103   5.807   8.309   3.515 -1.0695 -2.8482  0.2757
    6LYR     CA  104   5.756   8.403   3.327 -0.0135 -0.0179 -0.5301
    6LYR     HA  105   5.661   8.408   3.274 -0.5019 -0.9092  0.2359
    6LYR     CB  106   5.764   8.535   3.409 -0.4983 -0.2879  0.0113
    6LYR    HB1  107   5.781   8.619   3.341 -2.0622  0.1569  0.1210
    6LYR    HB2  108   5.843   8.525   3.483  1.0736 -2.1287 -1.7992
    6LYR     CG  109   5.638   8.575   3.491  0.3021  0.0084 -0.1413
    6LYR    HG1  110   5.666   8.643   3.572 -0.8009  0.6907 -0.3072
    6LYR    HG2  111   5.586   8.487   3.528 -0.2372  0.9882  1.5393
    6LYR     CD  112   5.541   8.648   3.397 -0.3710  0.1576 -0.2613
    6LYR    HD1  113   5.532   8.605   3.297  1.9269 -0.9792 -0.0460
    6LYR    HD2  114   5.579   8.748   3.380  1.8013 -0.7395 -1.1323
    6LYR     CE  115   5.397   8.662   3.456  0.0776  0.3509 -1.0313
    6LYR    HE1  116   5.406   8.720   3.548  1.5606 -0.4207 -0.6680
    6LYR    HE2  117   5.360   8.562   3.478  2.1223 -0.5620 -1.4978
    6LYR     NZ  118   5.311   8.727   3.363 -0.3659  0.4951  0.4283
    6LYR    HZ1  119   5.339   8.747   3.269  0.8164  0.1138  0.6858
    6LYR      C  120   5.855   8.403   3.217 -0.1231  0.2565 -0.0577
    6LYR      O  121   5.967   8.430   3.243 -0.0946  0.0698 -0.1223
    7LER      N  122   5.812   8.388   3.091 -0.1129 -0.4662  0.3802
    7LER      H  123   5.716   8.357   3.085 -0.3091  0.2237 -0.1858
    7LER     CA  124   5.900   8.385   2.964 -0.0683 -0.4100  0.5169
    7LER     HA  125   6.005   8.385   2.994  0.0358 -1.2013  0.1887
    7LER     CB  126   5.878   8.258   2.885 -0.4996  0.5267  0.4391
    7LER    HB1  127   5.915   8.275   2.784 -0.7882 -2.3349 -0.2108
    7LER    HB2  128   5.771   8.240   2.880 -0.4919  0.7481 -0.8986
    7LER     CG  129   5.954   8.132   2.931 -0.0005  0.3088  0.1923
    7LER     HG  130   6.059   8.135   2.903 -0.0594  1.4024  0.0526
    7LER    CD1  131   5.940   8.090   3.078 -0.3792 -0.4375 -0.6056
    7LER   HD11  132   5.984   7.991   3.086  1.5234  0.3348 -1.0970
    7LER   HD12  133   5.993   8.153   3.149  0.6795 -2.1082  0.1481
    7LER   HD13  134   5.833   8.083   3.100 -0.4604 -0.3588 -0.9716
    7LER    CD2  135   5.897   8.018   2.855 -0.9493  0.0154  0.0304
    7LER   HD21  136   5.917   8.029   2.748  0.4749  0.1652  0.3035
    7LER   HD22  137   5.946   7.925   2.883  1.9089  1.0449 -1.2483
    7LER   HD23  138   5.789   8.019   2.872 -0.7317 -1.6367  1.8879
    7LER      C  139   5.881   8.518   2.886  0.5376 -0.0834  0.3884
    7LER      O  140   5.768   8.573   2.884  0.1521  0.1554 -0.5021
    8LER      N  141   5.993   8.569   2.829  0.0677 -0.1234 -0.3214
    8LER      H  142   6.080   8.522   2.848  0.8041  1.4368  0.3275
    8LER     CA  143   5.999   8.694   2.759 -0.0317  0.0359  1.1506
    8LER     HA  144   5.965   8.768   2.831 -1.0534  0.2061  0.5145
    8LER     CB  145   6.151   8.719   2.727  0.1510 -0.2127  0.7629
    8LER    HB1  146   6.186   8.663   2.641  1.0080  3.7969 -1.7028
    8LER    HB2  147   6.216   8.683   2.807  1.9355  1.3054  0.0587
    8LER     CG  148   6.183   8.869   2.702  0.1004  0.3298  0.4703
    8LER     HG  149   6.143   8.895   2.604  3.1983 -2.1949 -1.6772
    8LER    CD1  150   6.137   8.961   2.813 -0.1649 -0.2220 -0.2811
    8LER   HD11  151   6.175   9.063   2.801  1.9292 -0.3621  3.5590
    8LER   HD12  152   6.028   8.968   2.816 -0.1050  0.5157  0.8520
    8LER   HD13  153   6.179   8.919   2.904  2.4257 -0.5257 -1.5338
    8LER    CD2  154   6.336   8.882   2.685  0.1931 -0.5109 -0.3353
    8LER   HD21  155   6.388   8.849   2.774  1.1818  0.5157 -0.5114
    8LER   HD22  156   6.366   8.823   2.598  1.4322  0.5210 -0.6277
    8LER   HD23  157   6.356   8.985   2.656 -0.0646 -0.7217 -1.3233
    8LER      C  158   5.920   8.696   2.629  0.6419 -0.0501  0.0222
    8LER      O  159   5.955   8.628   2.531 -0.0095  0.0509  0.4614
    9LYR      N  160   5.824   8.793   2.616 -0.5538 -0.3998  0.3558
    9LYR      H  161   5.808   8.853   2.696  1.1973 -1.1214  1.3155
    9LYR     CA  162   5.734   8.794   2.503 -0.0106 -0.0844 -0.3225
    9LYR     HA  163   5.679   8.700   2.502 -0.2110  0.0286 -0.8308
    9LYR     CB  164   5.622   8.896   2.527  0.2472  0.1429 -0.5893
    9LYR    HB1  165   5.574   8.914   2.432  0.8376  2.2160 -0.5384
    9LYR    HB2  166   5.664   8.992   2.555  0.9913 -0.8092  1.8856
    9LYR     CG  167   5.510   8.857   2.634 -0.9824  0.4533  0.1471
    9LYR    HG1  168   5.554   8.799   2.715  0.3412  0.6723 -0.3725
    9LYR    HG2  169   5.447   8.780   2.590 -3.5998  0.4204  3.4933
    9LYR     CD  170   5.437   8.983   2.679 -0.4901  0.0514 -0.5254
    9LYR    HD1  171   5.351   8.947   2.736 -1.4294  1.4681 -0.9791
    9LYR    HD2  172   5.385   9.035   2.599 -1.5956  0.0367  0.1627
    9LYR     CE  173   5.521   9.079   2.775 -0.1428  0.4185  0.4644
    9LYR    HE1  174   5.461   9.169   2.791  0.0495  1.0705 -2.0841
    9LYR    HE2  175   5.607   9.122   2.724 -1.0469  1.7728  0.0219
    9LYR     NZ  176   5.561   9.009   2.903 -0.0327 -0.0022  0.3085
    9LYR    HZ1  177   5.483   9.001   2.967  0.3749  0.9582  0.9479
    9LYR      C  178   5.800   8.826   2.364 -0.6549  0.2446 -0.0704
    9LYR      O  179   5.746   8.800   2.257  0.0415 -0.1504  0.3091
   10LER      N  180   5.923   8.871   2.370  0.3559 -0.6739  0.2026
   10LER      H  181   5.954   8.888   2.464 -0.4144  0.3880  0.2886
   10LER     CA  182   6.010   8.899   2.251 -0.2281  0.0390 -1.1098
   10LER     HA  183   5.949   8.951   2.176 -2.8227 -0.5623  0.4311
   10LER     CB  184   6.122   8.996   2.307 -0.5167  0.6886  0.1470
   10LER    HB1  185   6.170   8.954   2.395  0.8009  0.1635 -0.7887
   10LER    HB2  186   6.083   9.093   2.338  0.5365  0.8256  1.1114
   10LER     CG  187   6.234   9.029   2.210 -0.0302 -0.1901  0.3732
   10LER     HG  188   6.217   8.976   2.117 -1.0078  0.0869  0.3811
   10LER    CD1  189   6.247   9.176   2.182  0.2087  0.1343 -0.0077
   10LER   HD11  190   6.304   9.229   2.258 -0.5155  0.6257  0.2016
   10LER   HD12  191   6.300   9.189   2.088 -0.2248  0.6878 -0.1797
   10LER   HD13  192   6.149   9.221   2.170  0.8459  1.3839 -0.6904
   10LER    CD2  193   6.371   8.974   2.258 -0.0216 -0.0551  0.2159
   10LER   HD21  194   6.407   9.022   2.349 -0.2489 -1.8041  1.2589
   10LER   HD22  195   6.365   8.867   2.276  0.5305 -0.2422 -0.6005
   10LER   HD23  196   6.434   8.985   2.169  1.5244  1.6194  1.4500
   10LER      C  197   6.068   8.766   2.194 -0.2434  0.4792 -0.2227
   10LER      O  198   6.101   8.758   2.077 -0.3654  0.0040  0.5560
   11LER      N  199   6.065   8.659   2.279 -0.0893 -0.2574 -0.6695
   11LER      H  200   6.028   8.668   2.372  1.9119  0.9545  0.0681
   11LER     CA  201   6.110   8.532   2.239 -0.2121 -0.6563  0.6064
   11LER     HA  202   6.172   8.544   2.151  1.0837 -0.0388  1.5583
   11LER     CB  203   6.202   8.477   2.351  0.0744  0.0801 -0.3255
   11LER    HB1  204   6.226   8.374   2.325  2.0338  0.4702 -0.2119
   11LER    HB2  205   6.149   8.464   2.445  2.7032 -2.4979  0.9608
   11LER     CG  206   6.334   8.559   2.376 -0.2555 -0.3323 -0.1224
   11LER     HG  207   6.316   8.658   2.417  0.3887  0.5925 -1.9626
   11LER    CD1  208   6.417   8.471   2.469  0.2725 -0.4263  0.1054
   11LER   HD11  209   6.385   8.479   2.572  3.4616  2.2836  1.0718
   11LER   HD12  210   6.422   8.369   2.433  3.1920 -0.0380 -0.9240
   11LER   HD13  211   6.523   8.494   2.457  0.4935 -0.7629  1.2867
   11LER    CD2  212   6.413   8.592   2.244 -0.1045  0.3683 -0.1209
   11LER   HD21  213   6.363   8.664   2.179 -0.1155 -0.9274 -1.6092
   11LER   HD22  214   6.505   8.637   2.282 -0.5269  0.0646  1.3182
   11LER   HD23  215   6.427   8.506   2.178  0.5181  0.9015 -0.6997
   11LER      C  216   6.001   8.439   2.201  0.4495  0.2649 -0.4871
   11LER      O  217   6.010   8.357   2.110  0.0991  0.2329 -0.0511
   12LER      N  218   5.885   8.451   2.268 -0.7442  0.0567 -0.4405
   12LER      H  219   5.885   8.523   2.338 -1.6408  0.1840 -0.5598
   12LER     CA  220   5.755   8.392   2.242 -0.4866  0.6011  0.4526
   12LER     HA  221   5.768   8.285   2.225 -0.6948  0.7895 -1.0630
   12LER     CB  222   5.661   8.416   2.357 -0.4391  0.2316 -0.4125
   12LER    HB1  223   5.563   8.377   2.331 -0.8383 -0.0364  1.3936
   12LER    HB2  224   5.640   8.523   2.363  1.2416  0.5192  1.1923
   12LER     CG  225   5.702   8.352   2.494  0.2341 -0.0440 -0.0610
   12LER     HG  226   5.807   8.376   2.511  0.1770 -0.7126  1.3488
   12LER    CD1  227   5.615   8.407   2.605 -0.4274  0.3013  0.1370
   12LER   HD11  228   5.510   8.380   2.598 -0.4852  0.8577 -1.4706
   12LER   HD12  229   5.665   8.376   2.697 -2.5167 -0.8523  0.9746
   12LER   HD13  230   5.612   8.515   2.607  0.9203  0.3668 -0.4280
   12LER    CD2  231   5.702   8.197   2.500 -0.3363  0.0900 -0.1340
   12LER   HD21  232   5.598   8.167   2.486 -0.2718 -0.2157  0.0340
   12LER   HD22  233   5.770   8.161   2.423 -2.8155 -2.0126 -1.4725
   12LER   HD23  234   5.730   8.170   2.602 -2.2533  1.4818  0.8306
   12LER      C  235   5.699   8.442   2.109  0.2095  1.0800 -0.3014
   12LER      O  236   5.644   8.363   2.036 -0.2557  0.4373 -0.3904
   13LER      N  237   5.696   8.568   2.076  0.5596  0.9275 -0.1009
   13LER      H  238   5.725   8.634   2.146  0.4895 -0.5470  1.3854
   13LER     CA  239   5.639   8.625   1.947 -0.6463  0.0836  0.5013
   13LER     HA  240   5.640   8.734   1.955 -1.8948  0.2535 -1.1930
   13LER     CB  241   5.734   8.590   1.839 -1.1015  0.2911 -0.0904
   13LER    HB1  242   5.699   8.609   1.737  2.3234 -0.0158 -1.4720
   13LER    HB2  243   5.758   8.483   1.842  0.6926  0.5876 -1.4341
   13LER     CG  244   5.870   8.662   1.845 -0.2887  0.6240 -0.0145
   13LER     HG  245   5.914   8.628   1.939 -1.6392 -0.2863  0.3196
   13LER    CD1  246   5.969   8.611   1.736 -0.0078  0.4035  0.1773
   13LER   HD11  247   5.991   8.506   1.755 -0.5693  0.7515  3.1887
   13LER   HD12  248   5.925   8.623   1.637 -1.8940 -0.5535  0.8441
   13LER   HD13  249   6.056   8.676   1.748 -0.9029  1.3093  2.1921
   13LER    CD2  250   5.863   8.815   1.847  0.4165  0.3555  0.2841
   13LER   HD21  251   5.965   8.851   1.857  0.9262 -1.2169  1.1927
   13LER   HD22  252   5.822   8.850   1.752 -0.2425 -2.4498 -0.5516
   13LER   HD23  253   5.812   8.839   1.940  0.1392 -0.6513  0.4085
   13LER      C  254   5.495   8.594   1.930  0.0869  0.7139  0.7140
   13LER      O  255   5.419   8.532   2.012 -0.5024 -0.3714  0.2917
   14NH2      N  256   5.438   8.641   1.818  0.0389  0.0341 -0.1862
   14NH2     H1  257   5.502   8.690   1.756  1.4003 -0.9315  0.3936
   14NH2     H2  258   5.339   8.654   1.804  0.1606  1.6196  0.1937
   15LY0      N  259   5.857   9.354   4.347 -0.6094 -0.3529 -0.3105
   15LY0     H1  260   5.783   9.311   4.401 -0.7867  1.2791  0.7845
   15LY0     H2  261   5.827   9.412   4.270  1.2211  2.7756  1.1607
   15LY0     H3  262   5.910   9.416   4.405 -1.1751 -0.5172  0.3996
   15LY0     CA  263   5.959   9.265   4.303  0.0673  0.2416  0.5393
   15LY0     HA  264   6.046   9.325   4.328 -0.7288  0.4885  3.0855
   15LY0     CB  265   5.973   9.135   4.384 -0.5657  0.6223  0.8695
   15LY0    HB1  266   5.985   9.152   4.491  3.0895 -1.6064  0.9559
   15LY0    HB2  267   6.064   9.089   4.347 -2.4264 -1.5504 -1.4300
   15LY0     CG  268   5.866   9.030   4.348  0.4537 -0.8342  0.4507
   15LY0    HG1  269   5.875   9.009   4.241  1.0397  0.3679  0.2510
   15LY0    HG2  270   5.769   9.072   4.375  0.7315  0.6217 -0.7061
   15LY0     CD  271   5.886   8.898   4.408 -0.0228 -0.0133 -0.3716
   15LY0    HD1  272   5.976   8.850   4.370  0.8043  0.3950  1.0109
   15LY0    HD2  273   5.802   8.835   4.378  0.1664 -0.7137  0.4939
   15LY0     CE  274   5.894   8.897   4.564  0.0098  0.2575  0.6232
   15LY0    HE1  275   5.797   8.926   4.603 -1.2021 -0.6762 -1.5331
   15LY0    HE2  276   5.962   8.971   4.606  0.3858  0.1817  0.1664
   15LY0     NZ  277   5.920   8.765   4.618  0.2653  0.0417 -0.2555
   15LY0    HZ1  278   5.987   8.717   4.560 -1.0726 -1.0146 -1.0126
   15LY0    HZ2  279   5.947   8.774   4.715 -0.5552  0.3140 -0.0431
   15LY0    HZ3  280   5.831   8.718   4.633 -0.3395  1.3263  0.3504
   15LY0      C  281   5.947   9.238   4.155  0.5589 -0.2000 -0.4987
   15LY0      O  282   5.839   9.272   4.100  0.4154 -0.3534  0.4297
   16LER      N  283   6.053   9.196   4.086  0.0526  0.5319 -0.3128
   16LER      H  284   6.138   9.169   4.133 -1.1923  0.5092  2.0810
   16LER     CA  285   6.049   9.178   3.939  0.2325 -0.6693 -0.5950
   16LER     HA  286   5.979   9.248   3.894 -2.2944 -1.3195  2.0062
   16LER     CB  287   6.189   9.206   3.884 -0.2510 -0.0595  0.4749
   16LER    HB1  288   6.189   9.161   3.784  0.6649 -1.0146  0.8833
   16LER    HB2  289   6.261   9.146   3.938 -1.0235 -0.5471  0.9786
   16LER     CG  290   6.232   9.356   3.873  0.3481 -0.1969  0.2404
   16LER     HG  291   6.309   9.363   3.796  0.3340 -0.4831  0.1977
   16LER    CD1  292   6.112   9.449   3.830 -0.6103  0.1214  0.3642
   16LER   HD11  293   6.148   9.551   3.815  0.8931 -0.2461  1.2412
   16LER   HD12  294   6.086   9.407   3.733  1.2461 -0.9408  0.2695
   16LER   HD13  295   6.027   9.445   3.898 -1.1526  0.8444 -0.2531
   16LER    CD2  296   6.283   9.405   4.006 -0.6249 -0.6052  0.0966
   16LER   HD21  297   6.356   9.337   4.051 -0.5915 -0.9310 -0.4342
   16LER   HD22  298   6.357   9.482   3.985 -0.0917 -0.1520  3.1961
   16LER   HD23  299   6.202   9.436   4.072 -1.1980  0.7230 -1.1701
   16LER      C  300   6.000   9.031   3.903 -1.0799 -0.5623  0.2087
   16LER      O  301   5.991   8.950   3.995 -0.2680 -0.0789  0.1751
   17LY0      N  302   5.145   7.836   2.669 -0.4442 -0.2793 -0.5722
   17LY0     H1  303   5.154   7.851   2.769  0.0071  1.9307 -0.8804
   17LY0     H2  304   5.209   7.759   2.661 -0.8508 -1.2374  3.2774
   17LY0     H3  305   5.172   7.916   2.613 -0.4279 -0.3177 -0.6188
   17LY0     CA  306   5.015   7.788   2.629  0.0263 -0.6090 -0.1311
   17LY0     HA  307   5.024   7.768   2.522 -0.1297 -1.6177  0.0262
   17LY0     CB  308   4.986   7.655   2.706  0.2655  0.2972  0.4475
   17LY0    HB1  309   4.986   7.680   2.812  0.7309 -0.1616  0.5600
   17LY0    HB2  310   5.066   7.583   2.689  0.8173  0.6766  1.3323
   17LY0     CG  311   4.851   7.590   2.661 -0.4587 -0.3414  0.2077
   17LY0    HG1  312   4.852   7.586   2.552  3.3145 -4.2369  0.0885
   17LY0    HG2  313   4.770   7.654   2.694  0.1032  1.0639 -1.0092
   17LY0     CD  314   4.850   7.452   2.726  0.1772  0.4757  0.2234
   17LY0    HD1  315   4.860   7.472   2.832 -0.7456 -0.4451  0.5065
   17LY0    HD2  316   4.928   7.382   2.696  0.9828  0.8635  1.3548
   17LY0     CE  317   4.717   7.389   2.706  0.0784  0.2047  0.3144
   17LY0    HE1  318   4.638   7.439   2.761 -0.2251 -1.1744  1.2000
   17LY0    HE2  319   4.725   7.295   2.762  1.0470  1.6701  2.7919
   17LY0     NZ  320   4.697   7.353   2.563  0.3103  0.4810  0.0043
   17LY0    HZ1  321   4.719   7.256   2.545 -1.4722  0.4903 -2.9396
   17LY0    HZ2  322   4.602   7.366   2.531  0.6113 -2.4681 -2.5489
   17LY0    HZ3  323   4.758   7.407   2.503  0.1444  0.1102 -0.5028
   17LY0      C  324   4.909   7.894   2.649 -0.0270 -0.4802 -0.1527
   17LY0      O  325   4.843   7.934   2.556 -0.3458  0.0553  0.1385
   18LER      N  326   4.886   7.945   2.772 -0.5706  0.1139  0.4019
   18LER      H  327   4.931   7.903   2.852  0.0379 -3.7506 -1.7145
   18LER     CA  328   4.785   8.042   2.798  0.2040 -1.0152  0.1255
   18LER     HA  329   4.700   8.039   2.730 -0.4425 -0.9331  0.9167
   18LER     CB  330   4.730   8.021   2.945  0.6781  0.0875  0.8315
   18LER    HB1  331   4.651   8.096   2.954  1.7158  2.2290 -4.2313
   18LER    HB2  332   4.811   8.040   3.015  0.6598 -0.2404  0.9446
   18LER     CG  333   4.676   7.876   2.965  0.6950  0.1598 -0.5655
   18LER     HG  334   4.762   7.810   2.967  2.3829  2.2668 -0.2063
   18LER    CD1  335   4.603   7.875   3.098 -0.5158 -0.0687 -0.0040
   18LER   HD11  336   4.569   7.778   3.135 -0.2079  0.1235  0.8006
   18LER   HD12  337   4.670   7.915   3.174 -0.5897 -1.7437  0.9867
   18LER   HD13  338   4.524   7.950   3.099  0.5034  1.0747  2.0333
   18LER    CD2  339   4.571   7.829   2.862  0.5527  0.1769  0.3388
   18LER   HD21  340   4.520   7.911   2.813 -0.5496 -1.7499 -1.9838
   18LER   HD22  341   4.617   7.762   2.788 -0.2088  0.0323 -0.0236
   18LER   HD23  342   4.490   7.766   2.901  1.0958 -0.3285  0.6768
   18LER      C  343   4.849   8.182   2.795 -0.7231  0.1093 -0.1134
   18LER      O  344   4.967   8.199   2.831  0.3612 -0.2124 -0.2957
   19LYR      N  345   4.779   8.282   2.747  0.4821  0.5892 -0.3537
   19LYR      H  346   4.684   8.254   2.725  0.2784 -1.5406  2.7097
   19LYR     CA  347   4.809   8.419   2.756 -0.1584 -0.2708 -0.0955
   19LYR     HA  348   4.909   8.432   2.716  0.0952 -0.9302  0.3058
   19LYR     CB  349   4.692   8.491   2.682 -0.3448 -0.2680  0.3273
   19LYR    HB1  350   4.691   8.600   2.680 -2.0520 -0.2619 -1.7178
   19LYR    HB2  351   4.601   8.478   2.739  0.2307 -1.3393  1.0297
   19LYR     CG  352   4.666   8.460   2.533 -0.2899  0.6136 -0.1120
   19LYR    HG1  353   4.580   8.518   2.498  1.1968  1.4797 -2.4983
   19LYR    HG2  354   4.650   8.355   2.510  1.7297  0.0050  1.0029
   19LYR     CD  355   4.780   8.522   2.454 -0.1783  0.7788  0.2686
   19LYR    HD1  356   4.865   8.462   2.485  0.7898  2.7441  1.5887
   19LYR    HD2  357   4.814   8.623   2.479  0.0342  0.4579  1.2932
   19LYR     CE  358   4.744   8.498   2.310  0.6830 -0.4320 -0.8285
   19LYR    HE1  359   4.652   8.553   2.289  0.6342  0.3053  1.0645
   19LYR    HE2  360   4.718   8.393   2.303 -1.4386 -0.0253  0.0894
   19LYR     NZ  361   4.850   8.542   2.227 -0.6138  0.4718  0.5122
   19LYR    HZ1  362   4.893   8.628   2.258 -2.5038  0.5414  3.2721
   19LYR      C  363   4.823   8.492   2.887  0.6485 -0.4536 -0.5067
   19LYR      O  364   4.814   8.613   2.894 -0.1829 -0.0372  0.3588
   20LER      N  365   4.837   8.424   3.000 -1.1395  0.2086  0.1108
   20LER      H  366   4.878   8.334   2.985  1.0579  1.2896 -0.8076
   20LER     CA  367   4.850   8.484   3.137 -0.1474  0.4072 -0.2098
   20LER     HA  368   4.779   8.566   3.143 -1.9986 -1.2265  2.0907
   20LER     CB  369   4.823   8.368   3.237 -0.5848 -0.1915 -0.5452
   20LER    HB1  370   4.847   8.416   3.332 -1.4664  0.6563 -0.7370
   20LER    HB2  371   4.902   8.294   3.226 -0.1695 -0.3920  2.7350
   20LER     CG  372   4.685   8.297   3.239 -0.5707 -0.2366  0.5682
   20LER     HG  373   4.683   8.233   3.151 -0.2844 -0.2313  0.5564
   20LER    CD1  374   4.678   8.191   3.345 -0.4553 -0.0275 -0.2345
   20LER   HD11  375   4.767   8.131   3.325  1.0080  1.9078  0.2358
   20LER   HD12  376   4.678   8.238   3.443  0.2036  1.0500 -0.7340
   20LER   HD13  377   4.592   8.132   3.316 -0.6839  0.6310 -0.9068
   20LER    CD2  378   4.564   8.391   3.240 -0.3430 -0.1786  0.1850
   20LER   HD21  379   4.570   8.460   3.324  0.0671  1.0461 -0.8147
   20LER   HD22  380   4.552   8.453   3.151 -0.6214  3.0534  2.3466
   20LER   HD23  381   4.479   8.326   3.257 -0.3764 -0.3163 -0.4663
   20LER      C  382   4.986   8.543   3.164 -0.6986  0.8916 -0.5825
   20LER      O  383   5.087   8.490   3.118  0.5359 -0.0954  0.2154
   21LER      N  384   4.986   8.660   3.227  0.6224 -0.3875  0.8824
   21LER      H  385   4.893   8.691   3.254  0.6612 -0.0339  0.6185
   21LER     CA  386   5.094   8.759   3.256 -0.4490  0.0690  0.0306
   21LER     HA  387   5.157   8.763   3.167  1.5614 -1.4234  1.2992
   21LER     CB  388   5.038   8.905   3.272 -0.4568  0.3623  0.1208
   21LER    HB1  389   5.122   8.963   3.310 -1.6417  1.6596  0.8310
   21LER    HB2  390   4.960   8.905   3.348 -1.3673  0.4373 -0.7939
   21LER     CG  391   4.991   8.976   3.142 -0.5219 -0.1966 -0.5649
   21LER     HG  392   5.075   8.961   3.074  1.2845 -2.0615  1.9012
   21LER    CD1  393   4.872   8.921   3.064  0.4458  0.3908 -0.2867
   21LER   HD11  394   4.775   8.963   3.091  0.2667 -0.9094  1.3136
   21LER   HD12  395   4.882   8.937   2.957  1.1778 -2.7436 -0.8007
   21LER   HD13  396   4.868   8.812   3.077 -0.7720  0.0254 -2.9956
   21LER    CD2  397   4.983   9.129   3.157 -0.4808  0.2174 -0.2276
   21LER   HD21  398   4.952   9.181   3.066  0.6674 -0.2785 -0.9264
   21LER   HD22  399   4.907   9.147   3.232 -1.0390 -2.2110 -0.1466
   21LER   HD23  400   5.076   9.177   3.188  0.2148 -1.8484  1.0300
   21LER      C  401   5.177   8.716   3.377 -0.4374 -0.1233  0.1660
   21LER      O  402   5.127   8.640   3.464 -0.4896  0.0077 -0.4439
   22LY0      N  403   5.391   8.241   1.964 -0.1482  0.7286 -0.6377
   22LY0     H1  404   5.439   8.165   1.917 -0.4308 -0.0706  0.3262
   22LY0     H2  405   5.461   8.314   1.958  0.5047  0.1297 -0.4208
   22LY0     H3  406   5.377   8.214   2.060 -0.6548  0.3434 -0.8194
   22LY0     CA  407   5.267   8.282   1.898  0.5083  0.6480  0.1137
   22LY0     HA  408   5.294   8.355   1.821  0.1796  2.1735  1.3981
   22LY0     CB  409   5.201   8.158   1.833 -0.2911  0.0163 -0.3218
   22LY0    HB1  410   5.268   8.099   1.771 -2.0779  0.3416 -2.7382
   22LY0    HB2  411   5.136   8.189   1.750 -0.7545 -1.2401 -0.4586
   22LY0     CG  412   5.117   8.064   1.919 -0.0193 -0.3141 -0.2220
   22LY0    HG1  413   5.016   8.099   1.942  0.1300 -1.0410  1.7404
   22LY0    HG2  414   5.181   8.049   2.006  0.8886  1.6024 -0.5008
   22LY0     CD  415   5.106   7.924   1.858 -0.1829 -0.1377  0.2345
   22LY0    HD1  416   5.069   7.854   1.933 -0.3422  0.0555  0.3353
   22LY0    HD2  417   5.198   7.876   1.825 -0.5364 -0.5639 -0.1488
   22LY0     CE  418   5.017   7.914   1.734 -0.0854  0.6108  0.6311
   22LY0    HE1  419   5.058   7.967   1.648 -2.7251  2.7629  0.5622
   22LY0    HE2  420   4.919   7.958   1.752 -0.9984  0.2835 -2.7830
   22LY0     NZ  421   4.999   7.771   1.694  0.2775  0.3943 -0.5578
   22LY0    HZ1  422   5.089   7.743   1.657 -0.5248 -1.7202 -1.0660
   22LY0    HZ2  423   4.978   7.711   1.773 -1.6828  1.0624 -0.5200
   22LY0    HZ3  424   4.931   7.761   1.620 -2.2850  1.2665  1.5343
   22LY0      C  425   5.176   8.358   2.004 -0.7986  0.2839  0.3366
   22LY0      O  426   5.198   8.345   2.122 -0.2755  0.5032 -0.1226
   23LER      N  427   5.082   8.443   1.957  0.0005  0.0076  0.5652
   23LER      H  428   5.073   8.462   1.858  0.9827  2.1701  0.8401
   23LER     CA  429   5.017   8.539   2.049  0.4528  0.2803  0.1725
   23LER     HA  430   5.084   8.566   2.130  0.0480 -0.8130  0.8910
   23LER     CB  431   4.977   8.661   1.966 -0.2176 -0.2272 -0.2277
   23LER    HB1  432   4.929   8.732   2.033  0.0260  0.8955 -1.1805
   23LER    HB2  433   4.900   8.629   1.896  0.4733 -1.6273 -0.3843
   23LER     CG  434   5.089   8.748   1.901 -0.1131 -0.2558 -0.0600
   23LER     HG  435   5.139   8.696   1.820 -1.7855  0.1833 -1.4370
   23LER    CD1  436   5.027   8.874   1.835  0.8455  0.3214 -0.4695
   23LER   HD11  437   4.958   8.924   1.904 -0.6816  1.3291 -2.6254
   23LER   HD12  438   5.110   8.931   1.793  1.3796  1.4185  1.9014
   23LER   HD13  439   4.965   8.834   1.754 -0.0596 -2.2027  1.3078
   23LER    CD2  440   5.185   8.807   2.003  0.3071 -0.6686 -0.0048
   23LER   HD21  441   5.231   8.898   1.965 -0.5417 -0.7701 -1.3083
   23LER   HD22  442   5.118   8.838   2.083 -0.3427  0.2321 -0.8743
   23LER   HD23  443   5.252   8.737   2.053  0.5668 -0.8633 -0.6240
   23LER      C  444   4.901   8.477   2.123 -0.3390  0.6252  0.3525
   23LER      O  445   4.846   8.370   2.087  0.2309 -0.3092 -0.7160
   24LY0      N  446   5.464   6.824   4.145 -0.4382  0.0804  0.7017
   24LY0     H1  447   5.466   6.788   4.239 -2.0681 -1.9468  0.0192
   24LY0     H2  448   5.416   6.767   4.078  0.5214  1.1946 -0.9996
   24LY0     H3  449   5.559   6.839   4.113 -0.8791 -0.0529 -0.7256
   24LY0     CA  450   5.394   6.955   4.139  0.5017 -0.2928 -0.0786
   24LY0     HA  451   5.291   6.940   4.170  0.6301  2.7667  2.3367
   24LY0     CB  452   5.455   7.051   4.241  0.4707  0.5366  0.9573
   24LY0    HB1  453   5.463   6.991   4.331  0.3818 -1.4382 -0.2777
   24LY0    HB2  454   5.384   7.129   4.267  0.0450 -0.0907  1.7394
   24LY0     CG  455   5.585   7.122   4.205 -0.4436  0.1957  0.0066
   24LY0    HG1  456   5.581   7.190   4.120  1.7904 -0.5241 -0.7352
   24LY0    HG2  457   5.645   7.039   4.168 -3.2419 -2.2339  0.5603
   24LY0     CD  458   5.661   7.184   4.322 -0.2909  0.1013 -0.2309
   24LY0    HD1  459   5.684   7.097   4.384  1.5880 -0.0480 -1.0407
   24LY0    HD2  460   5.610   7.256   4.385  0.7255 -1.2238  2.2435
   24LY0     CE  461   5.789   7.258   4.273 -0.9265  0.1016 -0.4625
   24LY0    HE1  462   5.750   7.336   4.208  2.4078  1.2190 -1.3059
   24LY0    HE2  463   5.849   7.189   4.215  1.2817  1.8655 -0.3968
   24LY0     NZ  464   5.869   7.311   4.390  0.6244 -0.4208 -0.4784
   24LY0    HZ1  465   5.810   7.350   4.463 -1.4416 -5.2085  0.7563
   24LY0    HZ2  466   5.930   7.237   4.422  0.9381 -0.2601 -0.6984
   24LY0    HZ3  467   5.937   7.377   4.355 -0.0026  0.8168  0.5090
   24LY0      C  468   5.369   7.014   3.995  0.1980 -0.7958  0.4457
   24LY0      O  469   5.461   7.021   3.919  0.1093 -0.8106  0.4890
   25LER      N  470   5.243   7.049   3.964  0.0968 -0.9094  0.0751
   25LER      H  471   5.173   7.037   4.036 -0.7218 -0.3164 -0.6012
   25LER     CA  472   5.196   7.110   3.842 -0.4829  0.3900  0.0946
   25LER     HA  473   5.248   7.056   3.762  0.1951  1.3958 -0.1631
   25LER     CB  474   5.044   7.104   3.840  0.0242 -0.1920  0.0716
   25LER    HB1  475   5.008   7.151   3.748 -3.2549  1.3427  1.9616
   25LER    HB2  476   4.994   7.160   3.919 -1.6318 -1.9867  0.3566
   25LER     CG  477   4.989   6.962   3.855  0.2749 -0.4970 -0.5254
   25LER     HG  478   5.019   6.920   3.951  1.2604  0.0766 -0.5669
   25LER    CD1  479   4.839   6.970   3.854 -0.1447 -0.2942 -0.2113
   25LER   HD11  480   4.803   7.007   3.757 -1.9046 -0.8311  0.2077
   25LER   HD12  481   4.791   6.874   3.869  1.2310 -0.9587  0.0363
   25LER   HD13  482   4.808   7.043   3.929 -0.8928 -0.6558 -0.1567
   25LER    CD2  483   5.032   6.862   3.743  0.3460  0.4108  0.2279
   25LER   HD21  484   4.985   6.764   3.749  0.7136  0.1924 -0.3854
   25LER   HD22  485   5.012   6.906   3.645 -0.2595  0.5076  0.3897
   25LER   HD23  486   5.136   6.846   3.769 -0.3233 -1.0370  2.2777
   25LER      C  487   5.254   7.255   3.829  0.3161  0.7171  0.3897
   25LER      O  488   5.283   7.318   3.929  0.8408  0.1191  0.2729
   26LYR      N  489   5.278   7.295   3.706  0.2825 -0.1717 -0.1757
   26LYR      H  490   5.242   7.241   3.628 -1.8121  1.2319 -0.2683
   26LYR     CA  491   5.344   7.424   3.673  0.3655 -0.2587  0.2274
   26LYR     HA  492   5.336   7.496   3.755  1.5362 -0.1529  0.2714
   26LYR     CB  493   5.493   7.395   3.644  0.1787 -0.4105  0.1824
   26LYR    HB1  494   5.543   7.471   3.583 -0.9595 -1.3702 -2.0964
   26LYR    HB2  495   5.499   7.305   3.583  0.1939  0.1466 -0.6681
   26LYR     CG  496   5.566   7.379   3.784 -0.3557  0.2727  0.0903
   26LYR    HG1  497   5.533   7.286   3.831 -0.4578 -0.7483 -1.9125
   26LYR    HG2  498   5.544   7.466   3.847  1.1790 -0.4491  1.6888
   26LYR     CD  499   5.722   7.368   3.776 -0.1794  0.6215 -0.3022
   26LYR    HD1  500   5.759   7.468   3.757  1.8596 -0.0877 -0.3316
   26LYR    HD2  501   5.750   7.291   3.704 -0.7232  0.2903 -0.1664
   26LYR     CE  502   5.775   7.339   3.913 -0.6448 -0.4232 -0.4831
   26LYR    HE1  503   5.722   7.252   3.951  1.8814 -2.5465 -1.4439
   26LYR    HE2  504   5.751   7.419   3.983  1.1606 -0.8593  0.7139
   26LYR     NZ  505   5.915   7.324   3.895  0.0595  0.6805  0.0181
   26LYR    HZ1  506   5.970   7.402   3.862 -1.5988  1.1459 -1.8698
   26LYR      C  507   5.276   7.476   3.541 -0.1623  0.1718 -0.2267
   26LYR      O  508   5.206   7.404   3.467 -0.2997 -0.0754 -0.0886
   27LER      N  509   5.284   7.609   3.520 -0.2158  0.4919 -0.4048
   27LER      H  510   5.334   7.655   3.594 -1.4106 -1.5925  1.8457
   27LER     CA  511   5.239   7.670   3.391  0.9035  0.7366  0.3466
   27LER     HA  512   5.259   7.599   3.311  0.8185  1.6561 -0.5105
   27LER     CB  513   5.084   7.697   3.403 -0.8851 -0.0742  0.3547
   27LER    HB1  514   5.075   7.768   3.486 -0.7711  0.0971  0.2211
   27LER    HB2  515   5.031   7.604   3.423 -1.8225  0.2728 -0.4863
   27LER     CG  516   5.028   7.762   3.277 -0.0774  0.0537  0.5103
   27LER     HG  517   5.101   7.774   3.198 -1.6759  2.7090 -0.7019
   27LER    CD1  518   4.921   7.678   3.218 -0.4827 -0.0149 -0.4661
   27LER   HD11  519   4.956   7.577   3.196 -0.8758  0.0332 -1.3812
   27LER   HD12  520   4.835   7.670   3.283 -0.5593 -3.2922 -0.8297
   27LER   HD13  521   4.886   7.700   3.117 -1.1825 -0.2212 -0.2752
   27LER    CD2  522   4.975   7.906   3.304 -0.2231 -0.3119 -0.4831
   27LER   HD21  523   4.971   7.956   3.208  0.5908 -2.2857 -1.6020
   27LER   HD22  524   4.872   7.910   3.340  0.1747  1.0126  0.6250
   27LER   HD23  525   5.046   7.966   3.362  1.4091 -0.8727 -1.8018
   27LER      C  526   5.323   7.796   3.358 -0.1538  0.2999  0.6370
   27LER      O  527   5.343   7.886   3.438 -0.8746  0.4310 -0.3609
   28LER      N  528   5.369   7.807   3.230  0.2868 -0.7205 -0.0301
   28LER      H  529   5.358   7.728   3.169 -0.6166 -0.7407  0.1459
   28LER     CA  530   5.450   7.919   3.180  0.0225 -0.4000  0.5758
   28LER     HA  531   5.529   7.946   3.249  0.8105  1.9181 -1.1251
   28LER     CB  532   5.521   7.883   3.051  0.1786  0.1397  0.3102
   28LER    HB1  533   5.578   7.971   3.020 -1.1058  1.0499  0.4360
   28LER    HB2  534   5.448   7.870   2.971 -1.6311  0.3721  1.8658
   28LER     CG  535   5.606   7.756   3.065  1.0907  0.0092 -0.6284
   28LER     HG  536   5.546   7.667   3.083  2.0710 -0.6954 -0.7506
   28LER    CD1  537   5.673   7.731   2.935 -0.5282 -0.4644 -0.1684
   28LER   HD11  538   5.732   7.639   2.936  0.4483  0.1453  1.3467
   28LER   HD12  539   5.599   7.741   2.856 -1.5895  0.6194  0.9067
   28LER   HD13  540   5.747   7.809   2.917  2.8221 -2.6461  2.6837
   28LER    CD2  541   5.714   7.765   3.177  0.2891 -0.6610  0.2517
   28LER   HD21  542   5.771   7.857   3.163 -0.7658 -0.2255 -1.4085
   28LER   HD22  543   5.677   7.763   3.280  0.7123 -2.6166  0.3959
   28LER   HD23  544   5.780   7.679   3.181  0.7208 -0.3033  1.8223
   28LER      C  545   5.359   8.047   3.162 -0.4090  0.3898 -0.1617
   28LER      O  546   5.246   8.031   3.114  0.0294 -1.1385 -0.3698
   29LYR      N  547   5.411   8.172   3.180 -0.1669 -0.4044  0.1124
   29LYR      H  548   5.507   8.175   3.211 -0.0978  0.7117 -0.1880
   29LYR     CA  549   5.338   8.306   3.167 -0.2141  0.1425 -0.6490
   29LYR     HA  550   5.239   8.287   3.124 -2.1208  0.2929  3.2339
   29LYR     CB  551   5.320   8.357   3.310 -0.2819 -0.8111 -0.4553
   29LYR    HB1  552   5.305   8.465   3.307 -1.0130 -0.8639  0.4734
   29LYR    HB2  553   5.414   8.339   3.362 -0.1174 -1.1892 -0.8835
   29LYR     CG  554   5.191   8.300   3.375  0.1232 -0.5301  0.1113
   29LYR    HG1  555   5.173   8.197   3.347 -0.6492 -0.7906  1.4744
   29LYR    HG2  556   5.110   8.366   3.343 -0.5411 -0.8702  1.0203
   29LYR     CD  557   5.203   8.309   3.528  0.4799 -0.3835  0.0359
   29LYR    HD1  558   5.112   8.279   3.581  0.7543 -1.2558  0.0370
   29LYR    HD2  559   5.214   8.415   3.548  0.7536 -0.8366  2.5967
   29LYR     CE  560   5.324   8.250   3.596 -0.2312  0.8105  1.2915
   29LYR    HE1  561   5.347   8.304   3.688  1.0961  0.5013  1.1523
   29LYR    HE2  562   5.402   8.227   3.524  0.0092 -0.3731  1.9006
   29LYR     NZ  563   5.292   8.113   3.639  0.5680 -0.6385  1.0361
   29LYR    HZ1  564   5.288   8.045   3.565  0.9722  1.6121 -1.2000
   29LYR      C  565   5.411   8.396   3.078 -0.3204 -0.2968  0.1993
   29LYR      O  566   5.532   8.379   3.047 -0.4849  0.3229 -0.7875
   30LER      N  567   5.343   8.505   3.031  0.2390  0.4570  0.5170
   30LER      H  568   5.245   8.501   3.055 -0.2979 -1.5796 -1.5928
   30LER     CA  569   5.395   8.609   2.944 -0.6432  0.1576 -0.1671
   30LER     HA  570   5.470   8.562   2.879 -4.1365 -2.3369 -2.7833
   30LER     CB  571   5.277   8.671   2.859  0.3160  0.2973 -0.8495
   30LER    HB1  572   5.300   8.770   2.820  0.5742  1.5116  2.0917
   30LER    HB2  573   5.188   8.679   2.922 -0.5352 -1.9245 -1.6610
   30LER     CG  574   5.232   8.578   2.744 -0.1746  0.0000 -0.1624
   30LER     HG  575   5.319   8.570   2.679 -1.0433 -1.6023 -1.1907
   30LER    CD1  576   5.198   8.432   2.767 -0.0807  0.0473  0.3420
   30LER   HD11  577   5.289   8.383   2.800 -0.7441 -2.2727 -1.0235
   30LER   HD12  578   5.129   8.420   2.850  0.0424 -2.0963  0.1728
   30LER   HD13  579   5.180   8.374   2.676 -2.8132 -2.6221  2.4033
   30LER    CD2  580   5.111   8.646   2.679  0.0656 -0.4253  0.4184
   30LER   HD21  581   5.027   8.656   2.749  0.2729  1.7214  0.4348
   30LER   HD22  582   5.137   8.740   2.632 -1.7464 -0.6149 -1.0984
   30LER   HD23  583   5.071   8.595   2.591  1.5124  0.1977 -0.6378
   30LER      C  584   5.458   8.723   3.024 -0.3555 -0.2083  0.5778
   30LER      O  585   5.390   8.801   3.088 -0.1895 -0.1965 -0.9380
   31LER      N  586   5.596   8.733   3.009  0.8808 -0.2807  0.2682
   31LER      H  587   5.645   8.656   2.966 -3.4839 -1.8988 -2.3978
   31LER     CA  588   5.674   8.852   3.053 -0.3341 -0.0917  0.4976
   31LER     HA  589   5.625   8.889   3.143 -1.1228  0.8771 -0.2994
   31LER     CB  590   5.818   8.798   3.102  0.5411 -0.4137 -0.4248
   31LER    HB1  591   5.873   8.766   3.014  1.4500 -1.2533  0.4239
   31LER    HB2  592   5.804   8.706   3.158 -2.3286 -0.3845 -0.9118
   31LER     CG  593   5.911   8.888   3.183  0.8181 -0.3798 -0.1514
   31LER     HG  594   5.961   8.962   3.121 -0.8795  1.4755  0.5917
   31LER    CD1  595   5.825   8.975   3.276 -0.0161  0.9112  0.1608
   31LER   HD11  596   5.788   9.060   3.219  0.3313  1.0972  0.2073
   31LER   HD12  597   5.744   8.920   3.323 -0.1764 -1.0740 -2.2317
   31LER   HD13  598   5.887   9.026   3.350  2.8838  0.1151 -1.5542
   31LER    CD2  599   6.012   8.806   3.251 -0.7019  0.1633 -0.7929
   31LER   HD21  600   6.090   8.868   3.296 -1.7118 -0.2963  1.7474
   31LER   HD22  601   5.954   8.764   3.333  1.2672 -1.3314 -0.0827
   31LER   HD23  602   6.038   8.713   3.200 -0.4350 -0.9011  1.1613
   31LER      C  603   5.679   8.954   2.936 -0.0757  0.4390  0.3830
   31LER      O  604   5.778   8.947   2.859 -0.4995 -0.7508  0.6659
   32LY0      N  605   6.336   7.324   4.366  0.3074 -0.0541  0.1339
   32LY0     H1  606   6.258   7.371   4.411  1.3810  2.5883 -0.5652
   32LY0     H2  607   6.374   7.376   4.288 -2.6767 -0.7089 -1.9189
   32LY0     H3  608   6.412   7.301   4.429  1.4006  2.6196 -0.0671
   32LY0     CA  609   6.273   7.210   4.300  0.4959  0.0151 -0.7547
   32LY0     HA  610   6.341   7.145   4.245  1.3554  0.2904 -0.0608
   32LY0     CB  611   6.196   7.123   4.400  0.4558  0.2962 -0.3251
   32LY0    HB1  612   6.100   7.172   4.416  1.2267  1.5792  0.5599
   32LY0    HB2  613   6.261   7.117   4.488  0.5803 -0.9503 -0.4861
   32LY0     CG  614   6.163   6.976   4.364 -0.0018  0.7356 -1.2657
   32LY0    HG1  615   6.258   6.922   4.366 -0.3818  0.0591  1.1411
   32LY0    HG2  616   6.115   6.970   4.267 -0.7392  1.4625 -0.9560
   32LY0     CD  617   6.073   6.909   4.476  0.3951  0.5174 -0.6923
   32LY0    HD1  618   5.977   6.959   4.477 -0.8502 -1.7392 -0.6716
   32LY0    HD2  619   6.117   6.929   4.574  0.3353  0.5226 -0.6665
   32LY0     CE  620   6.053   6.760   4.454  1.0445  0.8017 -0.3120
   32LY0    HE1  621   6.037   6.744   4.348 -3.1299  1.2127  0.0897
   32LY0    HE2  622   5.961   6.728   4.502  0.0936  0.9015 -2.0223
   32LY0     NZ  623   6.152   6.664   4.504  0.0130  0.0006  0.5634
   32LY0    HZ1  624   6.157   6.669   4.605 -1.9475  0.0919  0.7009
   32LY0    HZ2  625   6.120   6.574   4.474  0.6581  0.2108 -0.8184
   32LY0    HZ3  626   6.237   6.689   4.455  0.7707 -1.6374  1.0014
   32LY0      C  627   6.180   7.256   4.192  0.0302  0.5080 -0.9821
   32LY0      O  628   6.110   7.352   4.199 -0.1043  0.4517 -0.2495
   33LER      N  629   6.180   7.186   4.080  0.2424  0.1669 -0.2647
   33LER      H  630   6.240   7.105   4.078 -0.6059 -0.5721  1.7463
   33LER     CA  631   6.136   7.229   3.952  0.8595  0.4708  0.3111
   33LER     HA  632   6.185   7.327   3.944  1.8805  0.0713  1.3999
   33LER     CB  633   6.199   7.138   3.849  0.3376 -0.9686 -0.4626
   33LER    HB1  634   6.118   7.117   3.779  1.0528 -2.7627 -0.8062
   33LER    HB2  635   6.226   7.042   3.893  2.3711 -0.9466 -1.5286
   33LER     CG  636   6.329   7.186   3.781  0.2058 -0.3898  0.0356
   33LER     HG  637   6.404   7.215   3.854  0.9888  0.8483 -1.2110
   33LER    CD1  638   6.389   7.084   3.688  0.4498  0.0421  0.1025
   33LER   HD11  639   6.379   6.992   3.745 -0.9489  1.4781  2.3230
   33LER   HD12  640   6.324   7.063   3.602  0.7677 -1.2606  0.1494
   33LER   HD13  641   6.496   7.097   3.676  0.4805 -0.5989 -0.3691
   33LER    CD2  642   6.306   7.315   3.708 -0.2356 -0.0136 -0.1472
   33LER   HD21  643   6.250   7.392   3.761 -0.7232  0.3575 -1.1880
   33LER   HD22  644   6.393   7.365   3.666 -1.3446  0.1379 -2.4131
   33LER   HD23  645   6.236   7.292   3.628  0.8325  0.5565 -1.2888
   33LER      C  646   5.981   7.223   3.957 -0.4919 -0.3119 -0.2096
   33LER      O  647   5.924   7.118   3.994 -0.2163  1.0053  0.5563
   34LY0      N  648   4.507   6.958   4.415 -0.2989 -0.9523 -0.1598
   34LY0     H1  649   4.449   7.025   4.368 -1.9448 -1.7880  0.6075
   34LY0     H2  650   4.457   6.883   4.460 -0.4389 -0.4043  0.6032
   34LY0     H3  651   4.541   7.013   4.492  0.4281  0.3828 -1.3783
   34LY0     CA  652   4.632   6.922   4.342 -0.4047  0.0043  0.1741
   34LY0     HA  653   4.689   6.855   4.407 -0.1935 -0.9934 -1.0058
   34LY0     CB  654   4.608   6.852   4.198 -1.1492  0.0133 -0.9206
   34LY0    HB1  655   4.547   6.763   4.218 -1.0708  0.2090  0.2430
   34LY0    HB2  656   4.711   6.826   4.177  0.0703  0.1701  3.8119
   34LY0     CG  657   4.546   6.930   4.084  0.4998 -0.5091 -0.0299
   34LY0    HG1  658   4.623   7.003   4.057 -0.1889  0.9368  1.6907
   34LY0    HG2  659   4.451   6.981   4.102  0.8922  0.2278  0.0197
   34LY0     CD  660   4.528   6.831   3.968  0.6718 -0.0512  0.1060
   34LY0    HD1  661   4.438   6.774   3.992  0.3746  0.1400 -0.5468
   34LY0    HD2  662   4.613   6.768   3.942  0.3742 -0.4881  0.1888
   34LY0     CE  663   4.490   6.900   3.842 -0.1552 -0.4712  0.3566
   34LY0    HE1  664   4.561   6.982   3.827 -0.6214  0.0493  0.9177
   34LY0    HE2  665   4.392   6.943   3.859 -0.2675 -0.3565 -0.5078
   34LY0     NZ  666   4.483   6.818   3.728  0.4924  0.0791 -0.2123
   34LY0    HZ1  667   4.471   6.871   3.643 -1.0812 -1.4836 -1.0298
   34LY0    HZ2  668   4.558   6.750   3.730  1.3073  0.9810  1.2830
   34LY0    HZ3  669   4.405   6.755   3.739  0.8555 -0.5689 -1.1963
   34LY0      C  670   4.722   7.044   4.327 -0.0472  0.6181  0.4515
   34LY0      O  671   4.683   7.139   4.265  0.2237 -0.4392  0.1419
   35LER      N  672   4.850   7.043   4.386  0.1851  0.6055  0.4753
   35LER      H  673   4.877   6.959   4.435  0.0029  0.8051  0.9228
   35LER     CA  674   4.937   7.160   4.394 -0.0160 -0.2610  0.3968
   35LER     HA  675   4.887   7.247   4.438 -0.4868  2.2516 -4.4073
   35LER     CB  676   5.063   7.114   4.483 -0.4327 -1.3778  0.2893
   35LER    HB1  677   5.102   7.019   4.446  1.6321 -0.8831  1.0419
   35LER    HB2  678   5.022   7.094   4.582 -2.9356 -0.1451 -0.4225
   35LER     CG  679   5.179   7.219   4.490  0.0735  0.5678 -0.3229
   35LER     HG  680   5.213   7.254   4.392 -0.5359  0.0227 -0.7401
   35LER    CD1  681   5.151   7.346   4.566 -0.3712 -0.0270  0.2686
   35LER   HD11  682   5.107   7.338   4.666 -2.1271  0.2717 -0.4460
   35LER   HD12  683   5.238   7.409   4.581 -0.2770 -0.5251  2.1786
   35LER   HD13  684   5.086   7.405   4.501 -0.0997 -0.5582 -0.4902
   35LER    CD2  685   5.308   7.168   4.552  0.4757  0.2027  0.3385
   35LER   HD21  686   5.334   7.073   4.506 -1.5294 -0.4098  0.3780
   35LER   HD22  687   5.386   7.239   4.523 -0.4211  0.9469 -0.3137
   35LER   HD23  688   5.295   7.152   4.659 -1.8754  0.1632  0.0976
   35LER      C  689   4.983   7.209   4.255 -0.2234  0.3017  0.0054
   35LER      O  690   5.035   7.128   4.170 -0.0244 -0.2597 -0.0765
   36LYR      N  691   4.962   7.340   4.226 -0.0800  0.1063 -0.0987
   36LYR      H  692   4.898   7.391   4.286 -0.9808 -0.5192 -0.5104
   36LYR     CA  693   5.003   7.397   4.094  0.1351  0.7306 -0.5316
   36LYR     HA  694   5.083   7.337   4.051  0.4002  0.1358  0.7459
   36LYR     CB  695   4.873   7.407   4.014 -0.4046 -0.2630  0.5247
   36LYR    HB1  696   4.797   7.469   4.061  0.4866  0.2015  1.3995
   36LYR    HB2  697   4.833   7.306   4.002  0.8411 -0.5495 -1.8415
   36LYR     CG  698   4.906   7.457   3.864  0.0843 -0.0638  0.5095
   36LYR    HG1  699   4.988   7.397   3.823  0.1924 -0.4588  1.2861
   36LYR    HG2  700   4.924   7.563   3.852  1.9445 -0.5549 -1.8804
   36LYR     CD  701   4.781   7.433   3.776  0.0862 -0.0358  0.3854
   36LYR    HD1  702   4.703   7.499   3.813 -0.4107  0.0514 -0.7551
   36LYR    HD2  703   4.742   7.332   3.769  0.7513 -0.2296 -0.9763
   36LYR     CE  704   4.812   7.466   3.631 -0.8422 -0.6011 -0.3976
   36LYR    HE1  705   4.893   7.407   3.588 -1.3260 -1.3057 -0.3562
   36LYR    HE2  706   4.831   7.573   3.629 -3.7871  0.0030 -1.3402
   36LYR     NZ  707   4.695   7.439   3.546 -0.0790  0.0425  0.3228
   36LYR    HZ1  708   4.603   7.471   3.573 -1.9160 -1.8042 -3.0712
   36LYR      C  709   5.063   7.538   4.123  0.4082 -0.0160 -0.3835
   36LYR      O  710   5.012   7.619   4.202  0.2887 -0.0385 -0.3767
   37LER      N  711   5.181   7.558   4.063  0.5257 -0.3486  0.0446
   37LER      H  712   5.214   7.483   4.005 -0.7224 -0.0180 -1.1504
   37LER     CA  713   5.242   7.691   4.056  0.4615 -0.3834 -0.0659
   37LER     HA  714   5.192   7.755   4.129 -3.4506  0.1602 -2.9071
   37LER     CB  715   5.395   7.675   4.067  0.2766 -0.2574 -0.2138
   37LER    HB1  716   5.437   7.773   4.089  2.5282 -0.6749 -2.1913
   37LER    HB2  717   5.430   7.645   3.968 -0.7715 -1.0279 -0.3686
   37LER     CG  718   5.458   7.582   4.169 -0.2484 -0.3312 -0.0598
   37LER     HG  719   5.426   7.478   4.168 -1.0345 -0.1088  0.7916
   37LER    CD1  720   5.609   7.578   4.149 -0.7012  0.2689  0.7083
   37LER   HD11  721   5.646   7.594   4.048 -0.8252  0.2047  0.6536
   37LER   HD12  722   5.655   7.665   4.197 -1.1705  0.5710  0.6180
   37LER   HD13  723   5.641   7.487   4.199 -0.8266  0.4547  1.1391
   37LER    CD2  724   5.436   7.641   4.305 -0.2142 -0.6643 -0.7675
   37LER   HD21  725   5.468   7.743   4.322  1.3634 -1.3884  0.9318
   37LER   HD22  726   5.328   7.641   4.325  0.1892  1.0384  1.8542
   37LER   HD23  727   5.486   7.578   4.379 -0.7509  1.4026  1.4913
   37LER      C  728   5.211   7.752   3.920  0.4312 -0.4336 -0.0552
   37LER      O  729   5.204   7.681   3.818 -0.7133  0.1924 -0.2294
   38LER      N  730   5.193   7.883   3.910 -0.3154  0.3267  0.2525
   38LER      H  731   5.208   7.936   3.994  1.5245 -0.0216  0.1983
   38LER     CA  732   5.157   7.958   3.788 -0.2897  0.5816 -0.9267
   38LER     HA  733   5.182   7.886   3.710  1.0122  0.3902 -0.3466
   38LER     CB  734   5.008   7.998   3.771  0.1790 -0.2315  0.1915
   38LER    HB1  735   5.001   8.043   3.672 -0.4920  1.4393  0.9596
   38LER    HB2  736   4.980   8.076   3.842 -0.9132 -1.2421  0.9241
   38LER     CG  737   4.918   7.872   3.772  0.4765 -0.2650  0.2892
   38LER     HG  738   4.970   7.796   3.714  1.9001  0.9840 -0.1348
   38LER    CD1  739   4.886   7.828   3.917  0.4389  0.1277 -0.6909
   38LER   HD11  740   4.968   7.770   3.960  1.5376  1.2677 -1.2197
   38LER   HD12  741   4.866   7.909   3.986  0.6486 -0.8952  0.6220
   38LER   HD13  742   4.807   7.752   3.912 -0.3780  0.9760 -0.8312
   38LER    CD2  743   4.782   7.897   3.693 -0.1532 -0.5149  0.6840
   38LER   HD21  744   4.803   7.914   3.587 -1.4294  1.7064  0.7077
   38LER   HD22  745   4.715   7.812   3.708 -0.5055 -0.4379 -0.3475
   38LER   HD23  746   4.725   7.978   3.738 -0.9565 -0.6903  0.0062
   38LER      C  747   5.246   8.078   3.766 -0.5989  0.5203  0.0370
   38LER      O  748   5.252   8.162   3.853 -0.7303 -0.1076 -0.4489
   39LY0      N  749   4.176   7.224   3.589 -0.0789 -0.2472  0.1698
   39LY0     H1  750   4.194   7.128   3.564  0.1520 -0.4709  1.1263
   39LY0     H2  751   4.174   7.275   3.503  1.7058  1.4708  1.0763
   39LY0     H3  752   4.084   7.234   3.631 -0.1382  1.9156 -0.3530
   39LY0     CA  753   4.292   7.285   3.663  0.8086  0.3336  0.1499
   39LY0     HA  754   4.271   7.392   3.656 -0.5945  0.0642 -0.1075
   39LY0     CB  755   4.293   7.240   3.811  0.6538 -0.3767 -0.5660
   39LY0    HB1  756   4.347   7.146   3.820 -2.5635 -2.2494  0.9846
   39LY0    HB2  757   4.189   7.240   3.842 -0.1348  1.7578 -2.8037
   39LY0     CG  758   4.363   7.344   3.894  0.0340 -0.3010  0.1048
   39LY0    HG1  759   4.313   7.438   3.868  1.0184  0.8330  2.0847
   39LY0    HG2  760   4.466   7.356   3.862  0.5592 -2.6366  0.7338
   39LY0     CD  761   4.357   7.335   4.048 -0.5430  0.2106  0.4820
   39LY0    HD1  762   4.435   7.264   4.078  0.8903  1.2909 -0.5434
   39LY0    HD2  763   4.268   7.277   4.072  0.1102 -0.7377  0.6947
   39LY0     CE  764   4.376   7.473   4.114 -0.0067 -0.0731  0.2166
   39LY0    HE1  765   4.297   7.537   4.074 -2.0109 -2.1661  0.5720
   39LY0    HE2  766   4.476   7.511   4.096 -0.4111  1.5644  1.2283
   39LY0     NZ  767   4.357   7.462   4.259 -0.5518  0.6935  0.0287
   39LY0    HZ1  768   4.410   7.387   4.301  0.7238  1.6747  0.2285
   39LY0    HZ2  769   4.372   7.542   4.318 -4.4066  1.8895 -0.3281
   39LY0    HZ3  770   4.257   7.454   4.274 -0.5149 -0.3643 -0.1517
   39LY0      C  771   4.420   7.260   3.594  1.2985  0.6234 -0.0317
   39LY0      O  772   4.510   7.182   3.641  0.2130 -0.1666  0.4163
   40LER      N  773   4.441   7.322   3.475  0.0265 -0.1200  0.3758
   40LER      H  774   4.370   7.386   3.443 -0.0119 -0.6732 -0.6920
   40LER     CA  775   4.562   7.314   3.386 -0.4252 -1.5023  0.0160
   40LER     HA  776   4.581   7.211   3.356  0.1645 -0.8908 -1.8346
   40LER     CB  777   4.528   7.397   3.253 -0.6281  0.3118 -0.0148
   40LER    HB1  778   4.491   7.496   3.280  0.8694  0.6171  1.0946
   40LER    HB2  779   4.451   7.339   3.204 -1.2561  0.6658  0.5354
   40LER     CG  780   4.632   7.404   3.133  0.3743 -1.3297  0.2038
   40LER     HG  781   4.719   7.458   3.169  1.5411 -3.0131  0.0199
   40LER    CD1  782   4.682   7.268   3.085 -0.7107  0.7726  0.2692
   40LER   HD11  783   4.742   7.219   3.162 -0.9852 -1.4225 -0.8315
   40LER   HD12  784   4.607   7.202   3.043  0.9007 -1.0629  0.1394
   40LER   HD13  785   4.745   7.293   3.000  0.4352  1.0870  1.1877
   40LER    CD2  786   4.590   7.471   3.003  0.1685  0.0178  0.1934
   40LER   HD21  787   4.530   7.558   3.028 -1.4527 -0.1149 -2.8072
   40LER   HD22  788   4.684   7.511   2.966 -0.9187  0.3303 -2.4203
   40LER   HD23  789   4.544   7.401   2.932 -1.0002  1.1009 -0.1583
   40LER      C  790   4.699   7.363   3.444  0.0537 -0.2190  0.2837
   40LER      O  791   4.807   7.315   3.400 -0.2764 -0.0228  0.5346
   41U      O5'  792   6.475   6.080   1.307 -0.6131 -0.1505 -0.3343
   41U      H5T  793   6.391   6.121   1.288  0.0418 -0.1261 -3.9691
   41U      C5'  794   6.479   5.979   1.201 -0.1239  0.9716 -0.2315
   41U     H5'1  795   6.380   5.936   1.185 -0.1912 -0.4294  3.1335
   41U     H5'2  796   6.535   5.902   1.255 -2.6549  0.7825  2.3415
   41U      C4'  797   6.550   6.044   1.081  0.3123  0.2471  0.2930
   41U      H4'  798   6.574   5.956   1.021 -0.3514 -0.2060  0.6817
   41U      O4'  799   6.462   6.133   1.013 -0.4581  0.9485 -0.0718
   41U      C1'  800   6.545   6.223   0.935 -0.1782 -0.7128  1.0561
   41U      H1'  801   6.520   6.215   0.829 -0.1966  1.1014  0.8910
   41U       N1  802   6.527   6.363   0.979 -0.3061 -0.0929 -0.5622
   41U       C6  803   6.478   6.387   1.106 -0.2627  0.1464 -0.2517
   41U       H6  804   6.485   6.311   1.183 -1.8939 -0.6421 -0.8261
   41U       C5  805   6.418   6.504   1.134 -0.0624  0.3397  0.7762
   41U       H5  806   6.373   6.524   1.230 -4.1984 -0.5770 -0.7695
   41U       C4  807   6.408   6.607   1.034 -0.1666  0.5590  0.2581
   41U       O4  808   6.334   6.711   1.043 -0.5782  0.2785 -0.1629
   41U       N3  809   6.490   6.586   0.923  0.4368 -0.5138 -0.7190
   41U       H3  810   6.502   6.669   0.867  0.7202 -0.0777 -0.0157
   41U       C2  811   6.558   6.471   0.892  0.4257 -0.0471 -0.1645
   41U       O2  812   6.636   6.459   0.798  0.3013 -0.3311  0.6320
   41U      C3'  813   6.686   6.109   1.103 -0.3464 -0.5194  0.2757
   41U      H3'  814   6.677   6.173   1.191 -2.1574 -0.5003  0.1088
   41U      C2'  815   6.692   6.178   0.966  0.1899 -0.5484  0.3481
   41U     H2'1  816   6.753   6.268   0.964  0.7497 -0.9311 -1.8981
   41U      O2'  817   6.732   6.092   0.860 -0.3046 -0.1245  0.3171
   41U     HO'2  818   6.775   6.147   0.794  0.6809  0.3618  1.3339
   41U      O3'  819   6.795   6.019   1.119  0.2471 -0.4464  0.0408
   42U        P  820   6.934   6.068   1.197 -0.0202 -0.2291 -0.3198
   42U      O1P  821   7.026   5.960   1.183 -0.4729 -0.2587 -0.1567
   42U      O2P  822   6.909   6.123   1.333  0.0100 -0.1452 -0.0411
   42U      O5'  823   6.992   6.189   1.106 -0.3364  0.1985 -0.1187
   42U      C5'  824   7.049   6.162   0.976 -0.3934  0.5145  0.5019
   42U     H5'1  825   6.989   6.094   0.916  2.5265 -1.2620 -0.5941
   42U     H5'2  826   7.140   6.106   0.998 -1.4597 -1.6541 -0.4444
   42U      C4'  827   7.085   6.295   0.912 -0.3242 -0.7539  0.8577
   42U      H4'  828   7.137   6.276   0.818 -2.4240  0.3611 -0.6185
   42U      O4'  829   6.969   6.366   0.880 -0.3405 -0.1745  0.5135
   42U      C1'  830   7.006   6.503   0.881 -1.0413 -0.0780 -0.6928
   42U      H1'  831   7.003   6.544   0.780  1.1412 -1.7864 -1.5417
   42U       N1  832   6.930   6.568   0.991  0.4140  0.5760  0.3814
   42U       C6  833   6.864   6.494   1.097 -0.2824 -0.4100  0.4065
   42U       H6  834   6.897   6.392   1.113  0.1166 -0.1096  1.6599
   42U       C5  835   6.764   6.557   1.172 -0.0127  0.4839  0.1547
   42U       H5  836   6.706   6.508   1.248  0.3785  0.7806  0.6497
   42U       C4  837   6.741   6.698   1.161 -0.4925  0.3008  0.9874
   42U       O4  838   6.647   6.760   1.213 -0.2294  0.1419  0.0673
   42U       N3  839   6.820   6.760   1.071 -0.1522 -0.4217 -0.0047
   42U       H3  840   6.796   6.857   1.060 -1.7685 -0.6115  1.4596
   42U       C2  841   6.902   6.701   0.976 -0.0463 -1.7829 -0.8038
   42U       O2  842   6.937   6.771   0.881 -0.5415  0.1359  0.3409
   42U      C3'  843   7.177   6.381   0.990 -0.3109  0.1910 -0.3195
   42U      H3'  844   7.148   6.396   1.094 -0.1252  1.5996 -0.4493
   42U      C2'  845   7.156   6.515   0.923  0.1855  0.0951 -0.5872
   42U     H2'1  846   7.177   6.597   0.992  1.1282 -0.1796 -0.5361
   42U      O2'  847   7.235   6.532   0.807  0.0235 -0.4317  0.3970
   42U     HO'2  848   7.325   6.558   0.830  0.5505 -1.3458 -0.5531
   42U      O3'  849   7.306   6.322   0.974  0.4516  0.4832 -0.0860
   43A        P  850   7.409   6.342   1.093 -0.4308  0.1906  0.5620
   43A      O1P  851   7.537   6.271   1.065 -0.5171  0.4322 -0.3851
   43A      O2P  852   7.334   6.298   1.215 -0.3977 -0.3477 -0.2469
   43A      O5'  853   7.422   6.501   1.083 -0.1471  0.3155 -0.0265
   43A      C5'  854   7.534   6.564   1.031  0.5618 -0.8332 -0.3631
   43A     H5'1  855   7.544   6.541   0.925 -3.1358  0.5531 -1.1740
   43A     H5'2  856   7.617   6.533   1.094  1.5435  3.4452  0.7829
   43A      C4'  857   7.523   6.718   1.060  0.8745 -0.5008  0.2128
   43A      H4'  858   7.587   6.779   0.996  1.0740  0.2499  1.1099
   43A      O4'  859   7.383   6.756   1.041  0.1744  0.6325  0.4361
   43A      C1'  860   7.348   6.848   1.145  0.4423  0.3541  0.1090
   43A      H1'  861   7.331   6.947   1.103 -1.6486  0.1483  0.3936
   43A       N9  862   7.226   6.815   1.219 -0.1026  0.2816  0.4826
   43A       C8  863   7.166   6.698   1.249  0.3684 -0.0746 -0.5645
   43A       H8  864   7.201   6.599   1.225 -2.3915 -1.0079 -1.1123
   43A       N7  865   7.060   6.708   1.326  0.6313  0.5279 -0.0409
   43A       C5  866   7.047   6.843   1.345  0.9889  0.7536 -0.0770
   43A       C6  867   6.962   6.931   1.413  0.1534 -0.2212 -0.5059
   43A       N6  868   6.857   6.885   1.471  0.5394  0.3890 -0.5767
   43A      H61  869   6.840   6.787   1.456 -0.5566  0.8064 -2.4017
   43A      H62  870   6.791   6.952   1.508  0.6640  1.3006 -1.9043
   43A       N1  871   6.981   7.062   1.408 -0.3446 -0.2904  0.1185
   43A       C2  872   7.086   7.111   1.342 -0.2578 -0.3224  0.2381
   43A       H2  873   7.099   7.218   1.346 -2.8827  0.0388  1.8301
   43A       N3  874   7.179   7.041   1.285  0.4911 -0.1235  0.7365
   43A       C4  875   7.151   6.909   1.285 -0.0250  0.1696  0.7184
   43A      C3'  876   7.561   6.753   1.203  0.5014  0.1020 -0.5901
   43A      H3'  877   7.532   6.666   1.262 -0.9832  0.3029 -0.9933
   43A      C2'  878   7.466   6.870   1.236  0.2943 -0.5143 -0.0606
   43A     H2'1  879   7.428   6.863   1.338  1.7616 -1.3002  0.4587
   43A      O2'  880   7.520   6.998   1.218 -0.1543 -0.0641  0.3192
   43A     HO'2  881   7.596   7.011   1.275 -0.0656  0.4702  0.0762
   43A      O3'  882   7.701   6.774   1.219 -0.2438 -0.8076 -0.6101
   44A        P  883   7.766   6.792   1.368 -0.0102  0.0879  0.2749
   44A      O1P  884   7.913   6.788   1.364  0.2839 -0.6134  0.0068
   44A      O2P  885   7.690   6.700   1.454  0.0581  0.0548  0.1952
   44A      O5'  886   7.726   6.937   1.404 -0.4847 -0.2919 -0.1005
   44A      C5'  887   7.810   7.038   1.373  0.0759  0.0970 -0.3521
   44A     H5'1  888   7.835   7.053   1.268  0.6223 -0.8542 -0.3601
   44A     H5'2  889   7.900   7.021   1.432  0.3182  0.0679 -0.7312
   44A      C4'  890   7.761   7.168   1.435  0.3108 -0.8876  0.0630
   44A      H4'  891   7.819   7.257   1.411 -2.1037  0.6979 -0.3024
   44A      O4'  892   7.622   7.192   1.418  0.1659  0.0226 -0.3054
   44A      C1'  893   7.562   7.239   1.540 -0.1649 -0.2735  0.4287
   44A      H1'  894   7.509   7.334   1.526  3.0861  1.6415  0.0692
   44A       N9  895   7.463   7.141   1.589  0.4604  0.3368 -0.0943
   44A       C8  896   7.467   6.999   1.589 -0.7229  0.0014  0.2740
   44A       H8  897   7.556   6.950   1.552 -1.1190 -0.9765  0.5628
   44A       N7  898   7.353   6.944   1.621 -0.5348  0.2450 -0.4661
   44A       C5  899   7.277   7.052   1.664 -0.6686 -0.0731  0.9917
   44A       C6  900   7.148   7.060   1.716  0.4543 -0.0281  0.5446
   44A       N6  901   7.063   6.961   1.719  0.2070  0.6533  0.6176
   44A      H61  902   7.108   6.879   1.679 -0.8746  0.7326 -0.8487
   44A      H62  903   6.967   6.959   1.752  0.3130  1.4422  0.9717
   44A       N1  904   7.102   7.181   1.748  0.2897 -0.0024 -0.8266
   44A       C2  905   7.171   7.293   1.711  0.7450  0.4497 -0.5555
   44A       H2  906   7.123   7.385   1.741 -1.9214 -0.5449 -1.4608
   44A       N3  907   7.291   7.295   1.660  0.0793 -0.1963  0.2247
   44A       C4  908   7.338   7.168   1.639  0.8356  0.2492  0.5715
   44A      C3'  909   7.780   7.172   1.591 -0.1574  0.2530 -0.6478
   44A      H3'  910   7.765   7.071   1.627 -2.0345  0.5663 -0.4474
   44A      C2'  911   7.670   7.266   1.637 -0.0878  0.2096 -0.0438
   44A     H2'1  912   7.643   7.248   1.741 -2.8980  0.9492 -0.5668
   44A      O2'  913   7.707   7.402   1.623  0.5388 -0.1152  0.4220
   44A     HO'2  914   7.745   7.427   1.708  2.2020  0.5313 -0.4648
   44A      O3'  915   7.908   7.215   1.629 -0.0194  0.5139 -0.2035
   45U        P  916   7.967   7.176   1.776 -0.3401  0.0685 -0.0373
   45U      O1P  917   8.109   7.218   1.787 -0.6804  0.0619 -0.3962
   45U      O2P  918   7.932   7.038   1.794 -0.1240  0.0833  0.1051
   45U      O5'  919   7.880   7.255   1.875  0.1149 -0.5007  0.0596
   45U      C5'  920   7.892   7.391   1.911 -0.5577  0.0873  0.4475
   45U     H5'1  921   7.898   7.451   1.820  0.3391  0.4413  0.7284
   45U     H5'2  922   7.988   7.401   1.962  0.0933 -0.5254 -0.6139
   45U      C4'  923   7.773   7.441   1.998  0.0684  1.1221 -0.0234
   45U      H4'  924   7.795   7.547   2.013  0.9460  0.8799  0.4687
   45U      O4'  925   7.651   7.423   1.926 -0.2491 -0.0396  0.1771
   45U      C1'  926   7.548   7.400   2.017  0.3777  0.0018 -0.3010
   45U      H1'  927   7.480   7.483   2.001  0.6466  0.5777  1.3979
   45U       N1  928   7.468   7.273   1.999 -1.2545 -0.6233 -0.3447
   45U       C6  929   7.529   7.152   1.972 -0.2019 -0.5512  0.6630
   45U       H6  930   7.633   7.142   1.946  0.0788 -0.0579  1.5617
   45U       C5  931   7.460   7.040   1.985  0.2632  0.0775  0.2471
   45U       H5  932   7.508   6.944   1.978 -0.0355 -0.0009 -0.8990
   45U       C4  933   7.322   7.034   2.033 -0.5353 -0.5864 -0.4807
   45U       O4  934   7.250   6.937   2.034 -0.1750 -0.0401 -0.2802
   45U       N3  935   7.272   7.158   2.061  0.4624 -0.4078 -0.1235
   45U       H3  936   7.182   7.168   2.105  0.9499  1.4168  0.5356
   45U       C2  937   7.340   7.277   2.053 -0.1508 -0.8635 -0.3902
   45U       O2  938   7.288   7.384   2.090 -0.2304 -0.2971 -0.1980
   45U      C3'  939   7.753   7.385   2.135  0.0731  0.0551  0.5302
   45U      H3'  940   7.764   7.277   2.128 -1.1982  0.0063 -1.3368
   45U      C2'  941   7.604   7.408   2.162 -0.7689 -0.5387  0.0933
   45U     H2'1  942   7.573   7.339   2.240  3.4175 -0.8485  1.7156
   45U      O2'  943   7.586   7.543   2.207 -0.3699  0.1721  0.0897
   45U     HO'2  944   7.621   7.540   2.297 -1.9416 -0.2905  0.7064
   45U      O3'  945   7.841   7.441   2.236  0.5453  0.3144 -0.1262
   46U        P  946   7.848   7.378   2.391  0.0604  0.2208  0.0800
   46U      O1P  947   7.956   7.452   2.462 -0.2960  0.3818  0.3121
   46U      O2P  948   7.858   7.232   2.382  0.3923 -0.5345 -0.4883
   46U      O5'  949   7.711   7.408   2.460 -0.2742  0.0500 -0.0083
   46U      C5'  950   7.684   7.529   2.535 -0.0768  0.0720  0.4340
   46U     H5'1  951   7.690   7.615   2.469  1.3519 -1.1232 -1.0566
   46U     H5'2  952   7.756   7.530   2.617 -0.1222  0.5217  0.4746
   46U      C4'  953   7.532   7.526   2.584  0.4281  0.2010  0.0927
   46U      H4'  954   7.512   7.624   2.626  0.0942  0.8286 -1.4551
   46U      O4'  955   7.438   7.494   2.484 -0.4159  0.2401 -0.3709
   46U      C1'  956   7.337   7.414   2.550  0.8490  0.1749  0.0790
   46U      H1'  957   7.244   7.468   2.532  0.0940 -0.6166  1.4350
   46U       N1  958   7.322   7.282   2.478 -0.0571 -0.8013  0.0038
   46U       C6  959   7.430   7.212   2.422  0.0512  0.4120 -0.1217
   46U       H6  960   7.529   7.251   2.444  0.0758 -0.4982  1.5755
   46U       C5  961   7.402   7.092   2.364  0.0493  0.3308 -0.2511
   46U       H5  962   7.484   7.035   2.323  0.4106 -0.2070  1.1465
   46U       C4  963   7.272   7.029   2.358  0.0064 -0.8594 -0.0624
   46U       O4  964   7.261   6.913   2.318  0.5384 -0.3429  0.1196
   46U       N3  965   7.172   7.099   2.421 -0.0663  0.1148 -0.3069
   46U       H3  966   7.081   7.072   2.387  0.6910 -1.8272 -0.9340
   46U       C2  967   7.191   7.226   2.481 -0.4439  0.1520 -0.6902
   46U       O2  968   7.089   7.279   2.514  0.8794  0.1527 -0.2338
   46U      C3'  969   7.519   7.405   2.688  0.6104 -0.5701 -0.1573
   46U      H3'  970   7.563   7.313   2.648 -0.9931 -1.8082  0.7786
   46U      C2'  971   7.368   7.391   2.696  0.1265  0.1575  0.1092
   46U     H2'1  972   7.342   7.289   2.724 -1.9166  0.3624 -0.8064
   46U      O2'  973   7.305   7.502   2.775 -0.3028  0.3640  0.0384
   46U     HO'2  974   7.289   7.468   2.863 -4.5779 -1.3203 -1.1603
   46U      O3'  975   7.560   7.447   2.817  0.2702  0.3050 -0.1198
   47A        P  976   7.615   7.338   2.922 -0.0582 -0.1379  0.0105
   47A      O1P  977   7.687   7.414   3.023 -0.1821 -0.1587  0.4604
   47A      O2P  978   7.684   7.226   2.851 -0.0331 -0.1252 -0.6111
   47A      O5'  979   7.479   7.274   2.977  0.8091 -0.7923 -0.1667
   47A      C5'  980   7.398   7.363   3.052  0.2792  0.2138  0.2885
   47A     H5'1  981   7.393   7.464   3.011  1.2201  0.5343  0.9332
   47A     H5'2  982   7.459   7.370   3.142  1.6508 -0.9678 -0.5141
   47A      C4'  983   7.252   7.320   3.080 -0.7174 -0.1964 -0.0179
   47A      H4'  984   7.194   7.395   3.134  0.2743  0.0917  0.6874
   47A      O4'  985   7.187   7.287   2.959  0.9577  0.4003  0.2987
   47A      C1'  986   7.123   7.159   2.970  0.4344 -0.7748  0.6974
   47A      H1'  987   7.016   7.160   2.947  0.8803  0.4698 -1.5991
   47A       N9  988   7.175   7.058   2.883  0.5661 -0.3306  0.1282
   47A       C8  989   7.299   7.051   2.825  0.0278  0.7666  0.0156
   47A       H8  990   7.381   7.112   2.859 -0.6740  1.2516  0.9010
   47A       N7  991   7.307   6.957   2.730  0.1347 -0.6744  0.0544
   47A       C5  992   7.175   6.911   2.729  0.3698  0.5516  0.5849
   47A       C6  993   7.121   6.804   2.653  0.4515  0.3614  0.2692
   47A       N6  994   7.181   6.718   2.573  0.0922  0.0789 -0.5842
   47A      H61  995   7.280   6.724   2.555  0.2584  0.8623  0.4919
   47A      H62  996   7.126   6.651   2.521 -0.6464 -0.2738  0.6110
   47A       N1  997   6.995   6.763   2.672 -0.4073  0.3186  0.3720
   47A       C2  998   6.926   6.826   2.766 -0.1698 -0.3011  0.4213
   47A       H2  999   6.824   6.794   2.782 -0.6938  0.3616 -1.3437
   47A       N3 1000   6.965   6.932   2.838 -0.2634  0.2119  0.3431
   47A       C4 1001   7.096   6.969   2.822  0.2802 -0.5867  0.7987
   47A      C3' 1002   7.252   7.199   3.177  0.2213 -0.5614 -0.1102
   47A      H3' 1003   7.353   7.157   3.178  1.0834  1.4342  1.1178
   47A      C2' 1004   7.135   7.115   3.116 -0.0619 -0.3323  0.2889
   47A     H2'1 1005   7.165   7.011   3.128  0.6544 -0.0036  1.5061
   47A      O2' 1006   7.015   7.147   3.181  0.2072 -0.2165  0.3696
   47A     HO'2 1007   7.048   7.200   3.253  1.4745  2.5095 -2.0143
   47A      O3' 1008   7.233   7.240   3.315 -0.1060 -0.2508  0.8805
   48U        P 1009   7.261   7.160   3.447  0.1642 -0.0974 -0.0065
   48U      O1P 1010   7.186   7.223   3.560  0.1548  0.1631  0.5168
   48U      O2P 1011   7.411   7.154   3.461  0.9378  0.7098 -0.1264
   48U      O5' 1012   7.204   7.010   3.438  0.3890  0.0168  0.4167
   48U      C5' 1013   7.062   6.984   3.456  0.0783 -0.4256 -0.4787
   48U     H5'1 1014   7.002   7.052   3.396 -0.2867  0.1430  0.4945
   48U     H5'2 1015   7.029   6.995   3.560  1.1265  2.1930 -0.3590
   48U      C4' 1016   7.027   6.840   3.410  0.3205  0.4668  0.6704
   48U      H4' 1017   6.924   6.819   3.440  0.8771 -2.4238  0.9276
   48U      O4' 1018   7.030   6.837   3.261 -0.4856 -0.1168 -0.2554
   48U      C1' 1019   7.030   6.696   3.230  0.0110 -0.0453 -0.0142
   48U      H1' 1020   6.935   6.662   3.189  0.3754  0.1211 -1.0239
   48U       N1 1021   7.129   6.675   3.123 -0.1844 -0.3247 -0.3146
   48U       C6 1022   7.255   6.741   3.128 -0.1615 -0.4102 -0.6155
   48U       H6 1023   7.288   6.809   3.205 -2.1833  0.2603 -0.2825
   48U       C5 1024   7.341   6.734   3.024 -0.0992 -0.4230  0.3594
   48U       H5 1025   7.439   6.780   3.018  0.6442 -1.9971  0.0178
   48U       C4 1026   7.311   6.631   2.917  0.1605 -0.2013  0.0679
   48U       O4 1027   7.390   6.598   2.833 -0.4066  0.3477 -0.5225
   48U       N3 1028   7.194   6.559   2.926 -0.2713  0.1232 -0.6048
   48U       H3 1029   7.190   6.486   2.857  0.0969 -1.6237  1.1285
   48U       C2 1030   7.097   6.580   3.026  0.2755 -0.0177  0.0791
   48U       O2 1031   6.992   6.509   3.018 -0.6242  0.1126  0.0395
   48U      C3' 1032   7.121   6.726   3.449  0.0707 -0.2303  0.6381
   48U      H3' 1033   7.222   6.760   3.426 -0.1107  0.2682  0.5480
   48U      C2' 1034   7.070   6.617   3.355  0.0823  0.4994  0.0658
   48U     H2'1 1035   7.139   6.534   3.342  0.6303  0.7208  1.3380
   48U      O2' 1036   6.954   6.565   3.408  0.3053  0.1297 -0.4616
   48U     HO'2 1037   6.929   6.487   3.358  1.2345 -1.1002  0.9128
   48U      O3' 1038   7.116   6.694   3.589 -0.2995 -0.2045  0.2894
   49C        P 1039   7.211   6.579   3.653 -0.0335 -0.1715 -0.8001
   49C      O1P 1040   7.161   6.546   3.785  0.4284  0.0142 -0.3388
   49C      O2P 1041   7.345   6.628   3.645 -0.2236  0.2870  0.5424
   49C      O5' 1042   7.193   6.445   3.570 -0.6828 -0.3112 -0.0268
   49C      C5' 1043   7.089   6.349   3.596 -0.2912  0.5913 -0.1136
   49C     H5'1 1044   6.997   6.407   3.597 -1.0865 -0.6277  1.1346
   49C     H5'2 1045   7.105   6.313   3.698  2.5047 -2.7951 -1.5449
   49C      C4' 1046   7.089   6.234   3.502  0.1026 -0.0664  0.1264
   49C      H4' 1047   7.008   6.161   3.516  0.9762 -0.8854  1.1277
   49C      O4' 1048   7.103   6.286   3.367  0.6338 -0.6122  0.0556
   49C      C1' 1049   7.146   6.186   3.287 -0.3553 -0.5055  0.3748
   49C      H1' 1050   7.062   6.134   3.241 -0.5722 -0.4612  0.7182
   49C       N1 1051   7.238   6.237   3.179  0.0131 -0.4956 -0.7524
   49C       C6 1052   7.318   6.344   3.200  0.1368 -0.3818 -0.0930
   49C       H6 1053   7.313   6.402   3.291  0.9771 -0.5883  0.0894
   49C       C5 1054   7.422   6.366   3.111 -0.6909 -0.5564 -0.1937
   49C       H5 1055   7.494   6.445   3.131  0.0596 -1.3214  0.2057
   49C       C4 1056   7.421   6.295   2.991  0.0993  0.1467 -0.2739
   49C       N4 1057   7.505   6.321   2.896  0.4263  0.4663  0.2164
   49C      H41 1058   7.579   6.389   2.913 -0.1623  1.3622 -0.7049
   49C      H42 1059   7.494   6.270   2.810 -0.6137  0.2930  0.4375
   49C       N3 1060   7.342   6.194   2.970  0.2364 -0.0653  0.9264
   49C       C2 1061   7.248   6.162   3.062  0.3943 -0.5629  0.5463
   49C       O2 1062   7.177   6.065   3.028 -0.5129 -0.2568 -0.2457
   49C      C3' 1063   7.219   6.154   3.509 -0.0797  0.2982 -0.2490
   49C      H3' 1064   7.297   6.229   3.525  0.3630  0.0985 -1.3981
   49C      C2' 1065   7.223   6.087   3.369 -0.1228 -0.6312 -0.4608
   49C     H2'1 1066   7.323   6.071   3.330 -0.3983 -0.7019 -1.1637
   49C      O2' 1067   7.140   5.972   3.372  0.2500 -0.3309 -0.0719
   49C     HO'2 1068   7.166   5.917   3.446 -0.9194  0.1779  0.7498
   49C      O3' 1069   7.217   6.060   3.618 -0.5185  0.3984  0.3559
   50U        P 1070   7.351   5.980   3.652  0.0716  0.0994  0.4046
   50U      O1P 1071   7.329   5.922   3.791  0.5430  0.0989 -0.1264
   50U      O2P 1072   7.470   6.072   3.619  0.2081  0.1053 -0.1258
   50U      O5' 1073   7.357   5.856   3.553 -0.5892  0.4236 -0.1283
   50U      C5' 1074   7.280   5.735   3.568 -0.3141 -0.3297  0.2359
   50U     H5'1 1075   7.174   5.761   3.570 -0.5624 -1.2478 -0.7108
   50U     H5'2 1076   7.298   5.691   3.666 -0.6655 -0.6618  0.1545
   50U      C4' 1077   7.303   5.636   3.457  0.3392  0.6647  0.1852
   50U      H4' 1078   7.241   5.548   3.469  1.6033 -0.2751  0.1032
   50U      O4' 1079   7.281   5.701   3.336 -0.5344 -0.0821 -0.1972
   50U      C1' 1080   7.377   5.651   3.244  0.4922  0.1373  0.2041
   50U      H1' 1081   7.325   5.608   3.159 -1.8913  1.8637  0.6870
   50U       N1 1082   7.466   5.759   3.192 -0.5208  0.8989 -1.0675
   50U       C6 1083   7.492   5.873   3.267 -0.1456 -0.0826  0.1424
   50U       H6 1084   7.449   5.890   3.365  1.7811  0.4147  0.9527
   50U       C5 1085   7.570   5.975   3.221 -0.0467 -0.3972  0.3678
   50U       H5 1086   7.582   6.066   3.278 -0.2620 -1.4259  2.0982
   50U       C4 1087   7.638   5.960   3.090 -1.2925 -0.0139  0.8890
   50U       O4 1088   7.715   6.044   3.045 -0.3737 -0.7886  0.2485
   50U       N3 1089   7.600   5.850   3.018 -0.4989 -0.0280 -0.3093
   50U       H3 1090   7.633   5.847   2.923  1.8146  2.3702  0.2678
   50U       C2 1091   7.534   5.739   3.072 -0.5214 -0.0720  0.5294
   50U       O2 1092   7.528   5.639   3.002 -0.2978 -0.1231  0.3844
   50U      C3' 1093   7.445   5.587   3.453 -0.2532 -0.5235  0.1119
   50U      H3' 1094   7.522   5.663   3.468  2.6677 -2.8824 -1.7017
   50U      C2' 1095   7.453   5.540   3.308 -0.3602  0.6254  0.9457
   50U     H2'1 1096   7.557   5.532   3.277 -0.3692 -0.2578  1.0954
   50U      O2' 1097   7.379   5.418   3.298  0.0526  0.1825 -0.3518
   50U     HO'2 1098   7.371   5.381   3.386 -0.1079  0.8262 -0.0948
   50U      O3' 1099   7.470   5.488   3.545  0.6000 -0.1412  0.7505
   51A        P 1100   7.615   5.432   3.566 -0.1936 -0.2014  0.2569
   51A      O1P 1101   7.622   5.317   3.660 -0.2620 -0.0493 -0.2039
   51A      O2P 1102   7.695   5.550   3.594 -0.2588 -0.0052  0.1432
   51A      O5' 1103   7.679   5.381   3.429 -0.3996  0.2821  0.4334
   51A      C5' 1104   7.649   5.258   3.371 -0.2920 -0.2259 -0.3206
   51A     H5'1 1105   7.543   5.245   3.351 -0.7459  0.4521  1.4694
   51A     H5'2 1106   7.677   5.172   3.432 -0.9056 -1.0379 -1.1381
   51A      C4' 1107   7.725   5.247   3.238  0.5638  0.1752 -0.1040
   51A      H4' 1108   7.696   5.148   3.204 -0.7652  0.6128 -0.3360
   51A      O4' 1109   7.686   5.335   3.132 -1.1199 -0.1319  0.2404
   51A      C1' 1110   7.808   5.368   3.062 -0.6618  0.0269  0.2636
   51A      H1' 1111   7.808   5.351   2.954  0.5376 -1.8906  0.5215
   51A       N9 1112   7.845   5.512   3.094 -0.3150  0.1551 -0.0676
   51A       C8 1113   7.817   5.592   3.208  0.2206  0.2365 -0.4325
   51A       H8 1114   7.758   5.558   3.292 -1.1224  0.1705 -1.3530
   51A       N7 1115   7.859   5.717   3.195  0.1146 -0.3730  0.4940
   51A       C5 1116   7.924   5.718   3.069 -0.4223 -0.2389 -0.1914
   51A       C6 1117   7.996   5.815   2.994 -0.2920 -0.1934 -0.0279
   51A       N6 1118   8.029   5.940   3.032  0.4569 -0.1683  0.2371
   51A      H61 1119   8.014   5.972   3.127  0.2999  1.2922 -0.2526
   51A      H62 1120   8.073   6.005   2.968 -0.4484 -0.2173 -0.4508
   51A       N1 1121   8.039   5.781   2.870  0.1586 -0.2630  0.0982
   51A       C2 1122   8.024   5.658   2.828  0.0239 -0.2774 -0.0718
   51A       H2 1123   8.069   5.631   2.733  1.3026  0.2591  0.3523
   51A       N3 1124   7.957   5.564   2.884  0.6323 -0.4912  0.4245
   51A       C4 1125   7.917   5.599   3.006  0.1123 -0.2918 -0.3196
   51A      C3' 1126   7.872   5.258   3.256  0.3356 -0.4316 -0.5365
   51A      H3' 1127   7.889   5.354   3.304 -3.1860  0.1696 -0.2314
   51A      C2' 1128   7.912   5.275   3.108 -0.1494  0.6593  0.3587
   51A     H2'1 1129   8.012   5.314   3.092  0.8643 -1.6016  0.7727
   51A      O2' 1130   7.896   5.147   3.043 -0.4095 -0.8914  0.6676
   51A     HO'2 1131   7.911   5.073   3.103  1.2667 -0.7024  0.5163
   51A      O3' 1132   7.910   5.141   3.323  0.5526  0.6902 -0.0116
   52U        P 1133   8.054   5.130   3.384 -0.1400 -0.2924  0.1664
   52U      O1P 1134   8.076   4.994   3.426 -0.4955 -0.1061 -0.0243
   52U      O2P 1135   8.067   5.227   3.497 -0.3009  0.2262  0.4599
   52U      O5' 1136   8.162   5.172   3.272  0.7400  0.2312 -0.1540
   52U      C5' 1137   8.215   5.079   3.178  0.1810 -0.4012  0.1011
   52U     H5'1 1138   8.125   5.035   3.136 -0.8470  2.9151 -1.5023
   52U     H5'2 1139   8.267   5.003   3.237  1.2179 -0.1235 -0.4398
   52U      C4' 1140   8.304   5.142   3.070 -0.3634 -1.0241  0.2695
   52U      H4' 1141   8.323   5.070   2.990  1.3899  0.5835 -0.8338
   52U      O4' 1142   8.238   5.256   3.008 -0.2100 -0.1197 -0.1588
   52U      C1' 1143   8.325   5.362   2.982 -0.6431 -0.0465  0.0787
   52U      H1' 1144   8.331   5.390   2.877  0.3452  0.6933  0.3195
   52U       N1 1145   8.297   5.482   3.058 -0.3083 -0.0158  0.0166
   52U       C6 1146   8.234   5.477   3.179 -0.3751 -0.1044 -0.5607
   52U       H6 1147   8.197   5.386   3.224 -0.1912  0.3102  0.4620
   52U       C5 1148   8.211   5.586   3.253  0.5886  0.0479  0.2387
   52U       H5 1149   8.168   5.570   3.351 -1.3865 -0.8342 -0.7113
   52U       C4 1150   8.252   5.716   3.200  0.6944 -0.1497 -0.6602
   52U       O4 1151   8.231   5.827   3.254 -0.2376  0.0078 -0.3528
   52U       N3 1152   8.307   5.711   3.081  0.0197 -0.0379  0.5911
   52U       H3 1153   8.336   5.801   3.044 -0.9855  0.1278  0.1706
   52U       C2 1154   8.345   5.601   3.011 -0.2519  0.1311  0.8108
   52U       O2 1155   8.406   5.606   2.903  0.1148 -0.3965  0.6444
   52U      C3' 1156   8.439   5.194   3.117 -0.4961 -0.9066  0.3602
   52U      H3' 1157   8.421   5.236   3.216 -1.5246 -0.3669 -0.0341
   52U      C2' 1158   8.467   5.305   3.017  0.1048  0.0924 -0.1945
   52U     H2'1 1159   8.527   5.383   3.065 -1.2166  0.8403  0.2962
   52U      O2' 1160   8.534   5.250   2.902  0.0953  0.3783  0.1373
   52U     HO'2 1161   8.618   5.219   2.938  0.7416 -1.0880 -2.3899
   52U      O3' 1162   8.530   5.089   3.109 -0.1182 -0.1400 -0.0910
   53U        P 1163   8.661   5.092   3.199 -0.0918 -0.2598  0.2295
   53U      O1P 1164   8.737   4.969   3.182  0.3783  0.3842 -0.6037
   53U      O2P 1165   8.640   5.137   3.336  0.6785  0.0965 -0.1812
   53U      O5' 1166   8.750   5.202   3.124  0.1689  0.1963  0.4210
   53U      C5' 1167   8.828   5.171   3.013 -0.5039 -0.3914 -0.1399
   53U     H5'1 1168   8.769   5.110   2.945 -0.0040  0.5264 -1.4468
   53U     H5'2 1169   8.906   5.101   3.043 -1.4067 -1.5126 -0.3403
   53U      C4' 1170   8.887   5.294   2.941  1.0405 -0.6269 -0.3680
   53U      H4' 1171   8.925   5.274   2.841  1.2932  2.5649 -1.0223
   53U      O4' 1172   8.784   5.394   2.934  0.4631 -0.6682 -0.4224
   53U      C1' 1173   8.840   5.525   2.956 -0.7777  0.1545  0.8368
   53U      H1' 1174   8.830   5.583   2.864  0.2876  0.4521  0.9000
   53U       N1 1175   8.757   5.600   3.055  0.3611 -0.1358  0.3628
   53U       C6 1176   8.688   5.537   3.152  0.3188  0.0400  0.8850
   53U       H6 1177   8.702   5.434   3.180 -3.7946  0.0595  3.8370
   53U       C5 1178   8.620   5.613   3.240  0.3044 -0.6076 -0.1298
   53U       H5 1179   8.568   5.567   3.323 -0.1077 -1.0020 -0.6004
   53U       C4 1180   8.600   5.754   3.227  0.3945 -0.7572 -0.1227
   53U       O4 1181   8.525   5.830   3.295 -0.0067  0.3724  0.0341
   53U       N3 1182   8.667   5.811   3.128 -0.1276 -0.4968 -0.0091
   53U       H3 1183   8.667   5.912   3.132 -0.8939 -0.5243  1.0495
   53U       C2 1184   8.751   5.740   3.039 -0.3692  0.1086 -0.5365
   53U       O2 1185   8.815   5.801   2.952 -0.2010  0.0326  0.2887
   53U      C3' 1186   8.994   5.355   3.029  0.0056  0.5735  0.1339
   53U      H3' 1187   8.970   5.343   3.135  2.2832 -1.6167  0.4880
   53U      C2' 1188   8.986   5.504   2.992  0.4390 -0.7825  0.5107
   53U     H2'1 1189   9.013   5.571   3.074  4.6152 -0.5146 -0.8661
   53U      O2' 1190   9.055   5.527   2.870  0.1078  0.4721 -0.4102
   53U     HO'2 1191   9.119   5.456   2.862  1.7620  1.8358  0.0416
   53U      O3' 1192   9.115   5.286   2.989  0.1817  0.3139  0.2294
   54C        P 1193   9.248   5.293   3.066 -0.2852  0.0334  0.2131
   54C      O1P 1194   9.356   5.234   2.988 -0.5448  0.1528  0.6266
   54C      O2P 1195   9.231   5.239   3.203 -0.2348 -0.0892  0.0736
   54C      O5' 1196   9.282   5.449   3.087  0.2626 -0.0959  0.6397
   54C      C5' 1197   9.355   5.533   2.993 -0.2906 -0.8482  0.8158
   54C     H5'1 1198   9.309   5.540   2.895 -1.3613  0.9276  1.3946
   54C     H5'2 1199   9.462   5.519   2.977 -0.5150 -2.2226  0.4456
   54C      C4' 1200   9.358   5.678   3.038 -0.0986  0.7464  0.1338
   54C      H4' 1201   9.428   5.728   2.972 -0.1589 -2.1086 -2.2793
   54C      O4' 1202   9.231   5.735   3.046  0.2527 -0.2685  0.1160
   54C      C1' 1203   9.230   5.852   3.128 -0.1231 -0.2647 -0.3283
   54C      H1' 1204   9.240   5.943   3.070 -0.2450 -0.9608 -1.4610
   54C       N1 1205   9.109   5.858   3.220 -0.4619  0.8227 -0.2395
   54C       C6 1206   9.059   5.745   3.275  0.0129 -0.3624 -0.7082
   54C       H6 1207   9.101   5.651   3.242  3.3171  0.6633  0.2217
   54C       C5 1208   8.963   5.751   3.372 -0.3245  0.9988  0.4671
   54C       H5 1209   8.905   5.667   3.408 -0.3133  0.4390 -0.7882
   54C       C4 1210   8.924   5.884   3.408 -0.3071  0.2657  0.7108
   54C       N4 1211   8.820   5.911   3.487  0.4193 -0.2178 -0.1970
   54C      H41 1212   8.788   5.828   3.536  1.2772 -1.3142 -1.4281
   54C      H42 1213   8.794   6.005   3.512 -0.3629 -0.0907 -1.3774
   54C       N3 1214   8.981   5.993   3.359 -0.4429  1.1621  0.2455
   54C       C2 1215   9.077   5.985   3.271 -0.0687 -0.4581  0.5609
   54C       O2 1216   9.131   6.087   3.228 -0.5989  0.4062  0.6422
   54C      C3' 1217   9.401   5.696   3.182 -0.2742  0.4022  0.1244
   54C      H3' 1218   9.343   5.629   3.245  2.6198 -1.5911  0.9198
   54C      C2' 1219   9.358   5.840   3.204  0.1615 -0.0207  0.0811
   54C     H2'1 1220   9.362   5.867   3.310  1.7789 -0.8970  0.2807
   54C      O2' 1221   9.446   5.925   3.141 -0.0490 -0.5155  0.2966
   54C     HO'2 1222   9.531   5.883   3.126  0.9754  1.5058  0.2075
   54C      O3' 1223   9.540   5.666   3.205  0.1990  0.2329  0.6932
   55C        P 1224   9.599   5.653   3.347 -0.3943  0.0010  0.2678
   55C      O1P 1225   9.739   5.617   3.334  0.1238 -0.5139 -0.4212
   55C      O2P 1226   9.516   5.559   3.418 -0.9406  0.3591 -0.6014
   55C      O5' 1227   9.587   5.799   3.420 -0.1714 -0.4007  0.1135
   55C      C5' 1228   9.680   5.900   3.377  0.3410  0.1617  0.5108
   55C     H5'1 1229   9.675   5.894   3.269  1.0849 -1.7139  0.5318
   55C     H5'2 1230   9.782   5.880   3.411  0.5456 -0.4402 -0.4129
   55C      C4' 1231   9.624   6.039   3.433  0.4927  0.0406  0.4335
   55C      H4' 1232   9.683   6.115   3.382 -0.9678  0.8887 -0.0293
   55C      O4' 1233   9.486   6.066   3.403 -0.0037  0.2096  0.4931
   55C      C1' 1234   9.433   6.151   3.501 -0.0100 -0.4365 -0.1828
   55C      H1' 1235   9.398   6.244   3.458 -1.9814 -1.7034 -1.4983
   55C       N1 1236   9.313   6.086   3.567  0.7010 -0.3922  0.4023
   55C       C6 1237   9.294   5.953   3.563 -0.1327  0.6687  0.3173
   55C       H6 1238   9.366   5.886   3.519  0.3580  0.7260  1.0240
   55C       C5 1239   9.181   5.905   3.625 -0.3052 -0.0489 -0.1478
   55C       H5 1240   9.156   5.800   3.617 -1.2701  0.1639  0.0103
   55C       C4 1241   9.101   5.988   3.700  0.5743 -0.4053 -0.2330
   55C       N4 1242   8.999   5.951   3.765  0.2115  0.1626  0.0482
   55C      H41 1243   8.968   5.859   3.736  0.6238 -0.5586  1.8130
   55C      H42 1244   8.945   6.021   3.812 -2.2662 -0.4849 -1.6144
   55C       N3 1245   9.122   6.117   3.700  0.8373 -0.4921 -0.7961
   55C       C2 1246   9.225   6.173   3.634 -0.3363 -0.4095 -0.5178
   55C       O2 1247   9.235   6.299   3.636  0.0715  0.2608  0.2097
   55C      C3' 1248   9.632   6.055   3.588  0.3631 -0.6747  0.1129
   55C      H3' 1249   9.581   5.974   3.640 -0.4286 -0.2415  0.0188
   55C      C2' 1250   9.547   6.174   3.601  0.2370  0.5462  0.5744
   55C     H2'1 1251   9.502   6.191   3.699 -1.2210  1.6607 -0.2454
   55C      O2' 1252   9.628   6.286   3.557  0.2727 -0.1876 -0.1097
   55C     HO'2 1253   9.717   6.285   3.594 -0.0417 -0.0276  0.6547
   55C      O3' 1254   9.763   6.087   3.633  0.8410 -0.5109 -0.9021
   56G        P 1255   9.797   6.048   3.785 -0.0568 -0.4108  0.0916
   56G      O1P 1256   9.939   6.078   3.802 -0.1158  0.4587  0.0154
   56G      O2P 1257   9.760   5.913   3.819  0.5594  0.0687 -0.8430
   56G      O5' 1258   9.714   6.153   3.870  0.0621  0.4584 -0.2079
   56G      C5' 1259   9.759   6.293   3.879  0.0300 -0.2424 -0.1343
   56G     H5'1 1260   9.779   6.339   3.782 -0.4668  0.4641  0.0836
   56G     H5'2 1261   9.852   6.291   3.934 -0.5208 -2.1967  0.7815
   56G      C4' 1262   9.651   6.380   3.947 -0.1526 -0.1500 -0.7862
   56G      H4' 1263   9.691   6.480   3.926 -0.9124  0.3785  0.1993
   56G      O4' 1264   9.517   6.368   3.899 -0.8377  0.7547 -0.1820
   56G      C1' 1265   9.432   6.393   4.003  0.4457 -0.4713 -0.0137
   56G      H1' 1266   9.376   6.485   3.989  1.3943 -0.1548 -2.0857
   56G       N9 1267   9.347   6.273   4.021 -0.1336  0.6022  0.1102
   56G       C8 1268   9.364   6.143   3.966  0.3523 -0.2222 -0.5306
   56G       H8 1269   9.450   6.116   3.907  0.6749 -1.7743  0.5867
   56G       N7 1270   9.272   6.059   4.001  0.8567 -0.5303 -0.0626
   56G       C5 1271   9.183   6.137   4.074 -0.2745  0.4429  0.1584
   56G       C6 1272   9.058   6.106   4.140  0.2071  0.0036  0.1016
   56G       O6 1273   8.998   6.003   4.159 -0.5393 -0.0948  0.2007
   56G       N1 1274   9.000   6.207   4.210 -0.3097  1.2063 -0.6753
   56G       H1 1275   8.917   6.185   4.264  0.3793  0.4424  0.0953
   56G       C2 1276   9.049   6.332   4.217 -0.2835  0.0147  0.4023
   56G       N2 1277   8.997   6.410   4.303 -0.0871 -0.3459 -0.6123
   56G      H21 1278   8.930   6.371   4.367  0.1153 -1.2111 -0.9118
   56G      H22 1279   9.046   6.494   4.332  0.8506 -1.7954  2.5403
   56G       N3 1280   9.165   6.368   4.167 -0.2371 -0.0218  0.3161
   56G       C4 1281   9.222   6.272   4.079 -0.0469  0.8906 -0.0216
   56G      C3' 1282   9.649   6.350   4.103  0.1784 -0.2993  0.2947
   56G      H3' 1283   9.644   6.243   4.122  1.2158 -0.6416 -1.1396
   56G      C2' 1284   9.516   6.415   4.126 -0.1853  0.3025 -0.2494
   56G     H2'1 1285   9.475   6.376   4.219 -0.1325 -0.4054 -0.5154
   56G      O2' 1286   9.520   6.554   4.145  0.3275  0.4212 -0.0190
   56G     HO'2 1287   9.521   6.576   4.239 -0.3287  1.4491 -0.2352
   56G      O3' 1288   9.744   6.415   4.187  0.0912 -0.8910 -0.5056
   57U        P 1289   9.772   6.383   4.341 -0.1440 -0.1349 -0.1981
   57U      O1P 1290   9.891   6.465   4.372  0.1425  0.5996 -0.2227
   57U      O2P 1291   9.791   6.237   4.352  0.1700  0.5160 -0.1170
   57U      O5' 1292   9.645   6.428   4.417  0.6564 -1.1176  0.6764
   57U      C5' 1293   9.630   6.558   4.465  0.5446  0.0782  0.4094
   57U     H5'1 1294   9.629   6.619   4.375 -2.9531 -0.8603 -0.3540
   57U     H5'2 1295   9.703   6.584   4.542  0.1266  1.6114  0.3118
   57U      C4' 1296   9.492   6.596   4.521 -0.3003  0.3180 -0.1625
   57U      H4' 1297   9.476   6.704   4.512  0.6027  0.3712 -1.6118
   57U      O4' 1298   9.394   6.520   4.458 -0.2133 -0.2115 -0.8136
   57U      C1' 1299   9.288   6.506   4.553  0.0569  0.5088 -0.0944
   57U      H1' 1300   9.196   6.557   4.526  0.2058  0.7880 -0.0788
   57U       N1 1301   9.262   6.354   4.566  0.4911  0.2263  0.1466
   57U       C6 1302   9.338   6.265   4.496 -0.0200 -0.5569 -0.9495
   57U       H6 1303   9.440   6.287   4.470 -0.5164  1.2921 -1.4669
   57U       C5 1304   9.281   6.148   4.460 -0.2304  0.1222  0.8855
   57U       H5 1305   9.340   6.077   4.403  0.9932 -0.0014  2.2289
   57U       C4 1306   9.152   6.102   4.503 -0.9209  0.5398 -0.7409
   57U       O4 1307   9.099   5.993   4.479 -0.2994 -0.2120  0.7371
   57U       N3 1308   9.092   6.188   4.584  0.2186 -0.2383 -0.3381
   57U       H3 1309   9.013   6.154   4.637  0.6320  1.8993  1.8133
   57U       C2 1310   9.135   6.310   4.616  0.4824 -0.4407 -0.3164
   57U       O2 1311   9.066   6.382   4.687  0.1606  0.5577 -0.0727
   57U      C3' 1312   9.486   6.553   4.668  0.0352 -0.0413  0.2151
   57U      H3' 1313   9.540   6.458   4.677  2.5202  1.3012  0.3230
   57U      C2' 1314   9.335   6.552   4.691 -0.0351 -0.6131 -0.4637
   57U     H2'1 1315   9.299   6.478   4.763 -1.1861 -0.9495 -1.3454
   57U      O2' 1316   9.283   6.678   4.716  0.4852  0.0124 -0.2350
   57U     HO'2 1317   9.190   6.677   4.740 -0.0538  1.8435 -1.9422
   57U      O3' 1318   9.566   6.631   4.757  0.3165  0.0506 -0.7162
   58A        P 1319   9.615   6.576   4.909 -0.0076 -0.1883 -0.3071
   58A      O1P 1320   9.683   6.684   4.985 -0.6013 -0.0447 -0.1976
   58A      O2P 1321   9.690   6.451   4.878  0.7107 -0.0577 -0.5795
   58A      O5' 1322   9.473   6.545   4.990  0.1908  0.0933 -0.0994
   58A      C5' 1323   9.396   6.647   5.048  0.0707 -0.9742  0.3943
   58A     H5'1 1324   9.380   6.722   4.970 -0.0499 -2.2041 -0.7868
   58A     H5'2 1325   9.456   6.691   5.128 -0.5633 -1.6876  1.2875
   58A      C4' 1326   9.263   6.607   5.109 -0.1896 -0.0663 -0.3684
   58A      H4' 1327   9.222   6.701   5.144  0.0754  0.8787 -2.4515
   58A      O4' 1328   9.188   6.536   5.017  0.0267 -0.7323  0.9009
   58A      C1' 1329   9.109   6.440   5.074 -0.1919 -0.4346  0.5054
   58A      H1' 1330   9.003   6.457   5.054 -0.4817 -0.9730  1.5041
   58A       N9 1331   9.153   6.308   5.014  0.3990 -0.3544 -0.7743
   58A       C8 1332   9.270   6.283   4.946 -0.6004  0.2079 -0.6953
   58A       H8 1333   9.340   6.364   4.937 -0.7622  0.3221 -0.9359
   58A       N7 1334   9.274   6.162   4.894 -0.6511 -0.0315 -0.3542
   58A       C5 1335   9.153   6.103   4.937 -0.5734 -0.4171 -0.4037
   58A       C6 1336   9.095   5.977   4.931 -0.2349  0.0340  0.2222
   58A       N6 1337   9.142   5.879   4.852  0.1727 -0.1001  0.5710
   58A      H61 1338   9.222   5.901   4.796 -0.2188 -1.3635 -0.5383
   58A      H62 1339   9.099   5.788   4.865 -0.0659  0.0422  0.8045
   58A       N1 1340   8.983   5.949   4.993 -0.5681 -0.5714 -0.4039
   58A       C2 1341   8.930   6.045   5.068  0.1467  0.9634 -0.1072
   58A       H2 1342   8.844   6.022   5.129 -0.1511  2.1369 -0.0504
   58A       N3 1343   8.969   6.165   5.082  0.5878 -0.4871 -0.6608
   58A       C4 1344   9.083   6.190   5.013  0.0465 -0.2535 -0.3981
   58A      C3' 1345   9.272   6.508   5.223  0.3968  0.2400  0.0775
   58A      H3' 1346   9.350   6.434   5.204  0.6282  0.2209  1.0292
   58A      C2' 1347   9.142   6.434   5.228  0.2767  0.6443 -0.1535
   58A     H2'1 1348   9.155   6.335   5.271  1.1394  0.9897  0.4016
   58A      O2' 1349   9.036   6.502   5.288 -0.2078 -0.4892 -0.0235
   58A     HO'2 1350   9.070   6.573   5.343 -1.4900  0.6330 -0.6198
   58A      O3' 1351   9.297   6.569   5.349  0.0297  0.1290  0.2731
   59C        P 1352   9.366   6.495   5.468 -0.0486 -0.5809  0.2923
   59C      O1P 1353   9.399   6.594   5.570  0.0130  0.2959 -0.3006
   59C      O2P 1354   9.482   6.418   5.417  0.2562 -0.1419  0.0375
   59C      O5' 1355   9.256   6.392   5.518  0.9810 -0.0809  0.5485
   59C      C5' 1356   9.154   6.429   5.612  0.5481  0.6229  0.3478
   59C     H5'1 1357   9.116   6.521   5.568  0.6474 -0.3889 -2.0039
   59C     H5'2 1358   9.191   6.447   5.712  1.0763  0.2241  0.2297
   59C      C4' 1359   9.035   6.330   5.606 -0.6902 -0.8756  0.6207
   59C      H4' 1360   8.945   6.377   5.646 -1.0651 -1.2241  0.2083
   59C      O4' 1361   8.985   6.284   5.479  0.5028  0.2881  0.0171
   59C      C1' 1362   8.967   6.141   5.490 -0.1091 -0.4854  0.1976
   59C      H1' 1363   8.871   6.114   5.446  0.5132  0.4961 -1.8751
   59C       N1 1364   9.070   6.062   5.418  0.2260 -0.3190  0.2646
   59C       C6 1365   9.193   6.112   5.375  0.0530 -0.0199 -0.2974
   59C       H6 1366   9.222   6.207   5.419 -0.7184  0.5434 -0.9752
   59C       C5 1367   9.262   6.044   5.279  0.2209 -0.7650  0.3756
   59C       H5 1368   9.354   6.088   5.246 -0.7772  0.2639 -1.1696
   59C       C4 1369   9.218   5.921   5.237  0.1962  0.0758 -0.5217
   59C       N4 1370   9.286   5.846   5.161  0.0916 -0.2520  0.0876
   59C      H41 1371   9.369   5.891   5.123 -0.3781  0.4428 -0.1321
   59C      H42 1372   9.233   5.768   5.123 -0.2383 -1.0013  1.9610
   59C       N3 1373   9.110   5.861   5.291  0.3647 -0.1990  0.0539
   59C       C2 1374   9.040   5.928   5.385 -0.1561  0.3253  0.7330
   59C       O2 1375   8.936   5.875   5.424 -0.2578  0.1403 -0.2541
   59C      C3' 1376   9.071   6.202   5.688  0.9784  0.5069  0.3138
   59C      H3' 1377   9.171   6.162   5.671 -0.0747 -1.3716 -2.2341
   59C      C2' 1378   8.960   6.111   5.636 -0.2545 -0.5343  0.3930
   59C     H2'1 1379   8.969   6.003   5.653  0.7139 -0.4367  0.5669
   59C      O2' 1380   8.837   6.149   5.695  0.2012  0.0846 -0.0558
   59C     HO'2 1381   8.850   6.160   5.790  0.7564 -0.0565 -0.1127
   59C      O3' 1382   9.060   6.242   5.817 -0.7460 -0.4776 -0.1574
   60U        P 1383   9.127   6.145   5.925  0.2241 -0.2126 -0.1611
   60U      O1P 1384   9.047   6.172   6.046  0.0305 -0.7416  0.4342
   60U      O2P 1385   9.272   6.158   5.924 -0.2440 -0.0538  0.2930
   60U      O5' 1386   9.089   5.999   5.876  0.9035  0.4981  0.0706
   60U      C5' 1387   9.000   5.906   5.944  0.3657 -0.2758  0.3506
   60U     H5'1 1388   8.895   5.934   5.949 -0.0542 -1.0311 -2.3881
   60U     H5'2 1389   9.028   5.901   6.049 -2.1241  0.9289  1.1294
   60U      C4' 1390   8.999   5.762   5.891 -0.0340 -0.6193  0.9436
   60U      H4' 1391   8.919   5.698   5.926 -0.8622 -0.5063 -0.6655
   60U      O4' 1392   9.000   5.758   5.746  0.8492  0.5206 -0.3318
   60U      C1' 1393   9.083   5.659   5.699  0.2726  0.4548  0.1866
   60U      H1' 1394   9.026   5.587   5.640 -3.0883  2.3836  0.8640
   60U       N1 1395   9.186   5.719   5.612 -0.3038  0.7815 -0.2940
   60U       C6 1396   9.256   5.832   5.641  1.1144  0.4429 -0.8801
   60U       H6 1397   9.209   5.896   5.714  0.0069  0.5806 -1.6850
   60U       C5 1398   9.362   5.861   5.561 -0.3693  0.2793 -0.6619
   60U       H5 1399   9.407   5.958   5.572  1.2640 -0.5056 -0.1093
   60U       C4 1400   9.407   5.778   5.456 -0.3869  0.3009 -0.2409
   60U       O4 1401   9.497   5.808   5.379  0.1765  0.2932 -0.3061
   60U       N3 1402   9.352   5.656   5.449  0.0860 -0.2587 -0.5169
   60U       H3 1403   9.383   5.593   5.376 -0.7776 -1.4993  0.1485
   60U       C2 1404   9.237   5.624   5.518 -0.1377  0.3835  0.1542
   60U       O2 1405   9.183   5.519   5.487  0.4474  0.0011  0.1582
   60U      C3' 1406   9.126   5.696   5.926 -0.3044  0.2846 -0.3533
   60U      H3' 1407   9.214   5.759   5.912  0.4723 -0.2880  1.5240
   60U      C2' 1408   9.140   5.589   5.822 -0.2634 -0.6299  0.0473
   60U     H2'1 1409   9.247   5.567   5.813 -0.4876 -1.2606 -1.4719
   60U      O2' 1410   9.050   5.482   5.855  0.3311 -0.6785 -0.6957
   60U     HO'2 1411   9.054   5.477   5.950  1.1484 -0.9665 -0.7432
   60U      O3' 1412   9.123   5.643   6.056  0.5256  0.4446 -0.5023
   61U        P 1413   9.251   5.616   6.153  0.1682  0.0495 -0.2802
   61U      O1P 1414   9.211   5.527   6.259  0.0918 -0.6236 -0.7164
   61U      O2P 1415   9.311   5.743   6.193  0.5986  0.0722  0.7452
   61U      O5' 1416   9.348   5.540   6.059 -0.2441 -0.3997 -0.1900
   61U      C5' 1417   9.352   5.402   6.040  0.3242  0.7527 -0.2393
   61U     H5'1 1418   9.265   5.359   5.990  0.5277 -0.5153  0.4517
   61U     H5'2 1419   9.356   5.362   6.141 -0.3070  2.3324  0.4460
   61U      C4' 1420   9.468   5.351   5.950 -0.1352  0.8042 -0.5329
   61U      H4' 1421   9.451   5.250   5.912 -2.4746  0.8398  0.2620
   61U      O4' 1422   9.458   5.428   5.840 -0.3733  0.3121 -0.2589
   61U      C1' 1423   9.584   5.445   5.783 -0.1891  0.4216 -0.3203
   61U      H1' 1424   9.602   5.374   5.702  0.2060  1.8806 -1.5529
   61U       N1 1425   9.610   5.589   5.751  0.0812 -0.2424  0.1620
   61U       C6 1426   9.591   5.683   5.853  0.9668 -0.1235  0.3722
   61U       H6 1427   9.544   5.652   5.944  0.5085  1.2981  0.6546
   61U       C5 1428   9.630   5.809   5.833 -0.2828 -0.6064 -0.3690
   61U       H5 1429   9.621   5.875   5.918  1.1056  1.2700 -1.5876
   61U       C4 1430   9.702   5.858   5.718  0.5215  0.0512 -1.2024
   61U       O4 1431   9.743   5.969   5.703 -0.2910  0.0479 -0.1802
   61U       N3 1432   9.723   5.757   5.627 -0.2003 -0.0993 -0.2979
   61U       H3 1433   9.771   5.797   5.548 -0.0562  1.0537  0.3355
   61U       C2 1434   9.680   5.628   5.634  0.1000  0.2607 -0.2179
   61U       O2 1435   9.712   5.548   5.543  0.0996  0.0572  0.2860
   61U      C3' 1436   9.609   5.374   6.013 -0.5352  0.1571  0.0238
   61U      H3' 1437   9.609   5.466   6.073  1.5355  1.2127 -1.4771
   61U      C2' 1438   9.690   5.405   5.887 -0.1286  0.0326  0.2646
   61U     H2'1 1439   9.758   5.486   5.915  0.1405 -0.4968  1.2322
   61U      O2' 1440   9.762   5.298   5.836  0.3727  0.1933 -0.2030
   61U     HO'2 1441   9.708   5.219   5.845 -1.2302  1.0990 -1.3983
   61U      O3' 1442   9.670   5.266   6.077  0.2507 -0.1525  0.3938
   61U      H3T 1443   9.639   5.266   6.168 -1.7508  2.4137 -0.1659
   62G      O5' 1444   8.914   4.947   4.851 -0.5660 -0.0186  0.4573
   62G      H5T 1445   8.978   4.896   4.801 -1.5012 -0.9619  0.1816
   62G      C5' 1446   8.843   4.859   4.937  0.1682  0.2597 -0.3778
   62G     H5'1 1447   8.893   4.767   4.966 -0.7672 -0.2333 -0.3164
   62G     H5'2 1448   8.760   4.832   4.871  0.1112 -1.2291  0.2773
   62G      C4' 1449   8.787   4.935   5.058 -0.1509 -0.7009  0.0317
   62G      H4' 1450   8.730   4.860   5.112  1.7381 -0.1917  2.9437
   62G      O4' 1451   8.887   4.992   5.144 -0.0764  0.6033  0.6371
   62G      C1' 1452   8.843   5.124   5.181 -0.1528  0.7785  0.2652
   62G      H1' 1453   8.860   5.134   5.288 -1.7552  0.5338  0.5555
   62G       N9 1454   8.932   5.219   5.103 -0.7221  0.0874  1.0675
   62G       C8 1455   9.048   5.198   5.021  0.1617 -0.3217 -0.8992
   62G       H8 1456   9.082   5.099   4.992 -1.9403 -0.9003 -1.5616
   62G       N7 1457   9.105   5.308   4.980 -0.0080  0.2526  0.2437
   62G       C5 1458   9.039   5.404   5.065 -0.0106  0.7992 -0.7292
   62G       C6 1459   9.076   5.542   5.083  0.1724 -0.3400  0.4529
   62G       O6 1460   9.176   5.601   5.036 -0.6672 -0.7139  0.1641
   62G       N1 1461   8.997   5.606   5.181 -0.2329  0.1617 -0.0521
   62G       H1 1462   9.040   5.691   5.214  1.4309  0.2687 -2.2825
   62G       C2 1463   8.896   5.547   5.249  0.5214  0.1877 -0.0301
   62G       N2 1464   8.847   5.625   5.345 -0.2199  0.2052 -0.3862
   62G      H21 1465   8.894   5.713   5.361  2.5161 -1.3610  0.9468
   62G      H22 1466   8.787   5.579   5.412 -0.9279  3.1120  1.1382
   62G       N3 1467   8.854   5.421   5.236  0.2600 -0.1846 -0.3076
   62G       C4 1468   8.938   5.354   5.143  0.5272  0.1738 -0.2532
   62G      C3' 1469   8.683   5.049   5.027  0.3318 -0.8122 -0.0445
   62G      H3' 1470   8.723   5.096   4.937  0.1810 -1.4907 -0.4779
   62G      C2' 1471   8.694   5.137   5.149 -0.7999 -0.4735 -0.3605
   62G     H2'1 1472   8.665   5.240   5.129 -2.0152 -0.9985 -1.4737
   62G      O2' 1473   8.624   5.072   5.262 -0.1644 -0.5140  0.0231
   62G     HO'2 1474   8.557   5.017   5.220 -1.1668  1.0121 -0.4714
   62G      O3' 1475   8.540   5.010   5.017  0.4000  0.0328 -0.1777
   63U        P 1476   8.440   5.100   4.939  0.2867 -0.0529  0.2438
   63U      O1P 1477   8.305   5.036   4.936 -0.3088 -0.2824  0.0257
   63U      O2P 1478   8.506   5.118   4.812  0.3921 -0.7623 -0.6381
   63U      O5' 1479   8.423   5.243   5.012  0.2195 -0.7249 -0.2508
   63U      C5' 1480   8.343   5.260   5.128 -0.4663 -0.2540 -0.4335
   63U     H5'1 1481   8.342   5.181   5.203 -1.2215 -1.2482 -1.4618
   63U     H5'2 1482   8.238   5.265   5.098 -0.6251  0.0992  0.1775
   63U      C4' 1483   8.364   5.400   5.185 -0.4864 -0.3002  0.5060
   63U      H4' 1484   8.314   5.414   5.281  1.6814  1.7561  1.4380
   63U      O4' 1485   8.506   5.426   5.187  0.3256  0.0575 -0.1192
   63U      C1' 1486   8.535   5.559   5.159  0.2831 -0.9003  0.0233
   63U      H1' 1487   8.563   5.604   5.254 -0.4980 -1.6020  0.6001
   63U       N1 1488   8.649   5.583   5.054 -0.3997 -0.5659  0.0359
   63U       C6 1489   8.675   5.481   4.963  0.5142 -0.1046  0.2602
   63U       H6 1490   8.620   5.388   4.968 -0.9179  0.5115 -2.1199
   63U       C5 1491   8.781   5.495   4.881  0.5330  0.4071  0.0566
   63U       H5 1492   8.806   5.409   4.820  1.3152  0.5756  0.1208
   63U       C4 1493   8.853   5.613   4.862  0.0846 -0.5499  0.8914
   63U       O4 1494   8.956   5.629   4.794  0.4867  0.4043 -0.4655
   63U       N3 1495   8.808   5.722   4.939  0.1535  0.0061 -0.4816
   63U       H3 1496   8.847   5.815   4.931 -4.1844  1.9512 -2.0265
   63U       C2 1497   8.717   5.709   5.037  0.3317  0.2766 -0.3237
   63U       O2 1498   8.686   5.804   5.107  0.8813 -0.7612 -0.4965
   63U      C3' 1499   8.302   5.507   5.086 -0.9862  0.4007  0.9961
   63U      H3' 1500   8.317   5.478   4.982  0.4451  2.7366  0.4694
   63U      C2' 1501   8.398   5.624   5.120  0.1062  0.0250 -0.0840
   63U     H2'1 1502   8.418   5.688   5.034 -1.0759 -0.4411 -0.7310
   63U      O2' 1503   8.353   5.709   5.226 -0.7776  0.3309 -0.1102
   63U     HO'2 1504   8.347   5.800   5.195  1.0208  0.1420 -1.1201
   63U      O3' 1505   8.167   5.531   5.106 -0.0944  0.4653 -0.4718
   64A        P 1506   8.076   5.588   4.997 -0.0333 -0.4040  0.2438
   64A      O1P 1507   7.940   5.608   5.050 -0.0102  0.2845 -0.2265
   64A      O2P 1508   8.103   5.499   4.873  0.1675  0.5259  0.2016
   64A      O5' 1509   8.136   5.736   4.964 -0.5142 -0.2589  0.5802
   64A      C5' 1510   8.097   5.846   5.049  0.6595  0.1043  0.2432
   64A     H5'1 1511   8.101   5.820   5.155  1.5558  2.6175  0.9101
   64A     H5'2 1512   7.997   5.886   5.031  1.1936  0.4721 -2.3109
   64A      C4' 1513   8.187   5.964   5.024 -0.5005 -1.3376 -0.6030
   64A      H4' 1514   8.155   6.045   5.090 -0.4759 -1.5775 -0.2911
   64A      O4' 1515   8.328   5.937   5.061 -0.1835  0.5470  0.1465
   64A      C1' 1516   8.415   6.042   5.008 -0.8070 -0.7970  0.1246
   64A      H1' 1517   8.478   6.092   5.081  0.8305 -1.3216 -0.8760
   64A       N9 1518   8.505   5.985   4.904  0.2953 -0.8537  0.5182
   64A       C8 1519   8.493   5.868   4.836  0.2204  0.1115  0.3975
   64A       H8 1520   8.406   5.809   4.857 -1.4202  2.6539  1.1927
   64A       N7 1521   8.582   5.843   4.746 -0.6749 -0.1709 -0.0562
   64A       C5 1522   8.663   5.959   4.756  0.1029 -0.3045  1.0106
   64A       C6 1523   8.780   5.999   4.688  0.0389 -0.4940 -1.4508
   64A       N6 1524   8.851   5.932   4.600  0.3856 -0.3757  0.2618
   64A      H61 1525   8.810   5.846   4.565  1.6066 -1.3037  1.0180
   64A      H62 1526   8.932   5.970   4.554  0.6728 -1.7357 -0.4228
   64A       N1 1527   8.833   6.117   4.721 -1.2405  0.6252  0.1797
   64A       C2 1528   8.780   6.190   4.814 -0.2636 -0.0220 -0.0218
   64A       H2 1529   8.830   6.282   4.837 -1.0604  0.3824  0.1269
   64A       N3 1530   8.672   6.169   4.884 -0.0706  0.6721  0.3246
   64A       C4 1531   8.614   6.044   4.852 -0.3274 -0.4846  0.2292
   64A      C3' 1532   8.195   6.037   4.888  0.7166  0.8825 -0.5099
   64A      H3' 1533   8.218   5.960   4.815 -1.6944  0.7665 -1.2333
   64A      C2' 1534   8.316   6.125   4.923  0.5771  0.2300 -0.0317
   64A     H2'1 1535   8.358   6.153   4.826  0.2858 -1.7992 -0.8093
   64A      O2' 1536   8.282   6.243   5.000 -0.5178  0.3654  1.0076
   64A     HO'2 1537   8.365   6.290   5.007 -0.8218  0.9149  0.9366
   64A      O3' 1538   8.073   6.115   4.856 -0.4019  0.3698 -0.5071
   65C        P 1539   8.036   6.159   4.707  0.3433  0.4586 -0.3631
   65C      O1P 1540   7.914   6.252   4.724 -1.1915  0.1470 -0.3511
   65C      O2P 1541   8.026   6.035   4.632 -0.3539  0.5350  0.0051
   65C      O5' 1542   8.156   6.246   4.655  0.8845  0.3684 -0.4632
   65C      C5' 1543   8.171   6.386   4.699 -0.5310  0.5661  0.5051
   65C     H5'1 1544   8.180   6.372   4.806  0.6561  0.3586  0.4007
   65C     H5'2 1545   8.095   6.460   4.675 -0.2702  0.2293 -1.6483
   65C      C4' 1546   8.307   6.436   4.652 -0.4902 -0.2789  0.5373
   65C      H4' 1547   8.338   6.526   4.707  3.0618 -2.0631  1.7470
   65C      O4' 1548   8.409   6.339   4.670 -0.0216 -0.0676  0.0481
   65C      C1' 1549   8.524   6.368   4.597  0.2271 -0.1523 -0.3879
   65C      H1' 1550   8.605   6.412   4.654 -0.0059  0.4999 -0.5418
   65C       N1 1551   8.580   6.254   4.521 -0.0935 -0.7924  0.0244
   65C       C6 1552   8.507   6.138   4.498  0.0862 -0.9045 -0.0295
   65C       H6 1553   8.415   6.125   4.554 -1.5477 -1.0113 -2.5644
   65C       C5 1554   8.549   6.041   4.417  0.6989 -0.2273  0.1657
   65C       H5 1555   8.476   5.962   4.407 -2.4092  2.5312 -0.9373
   65C       C4 1556   8.659   6.066   4.342  0.1613 -0.2434  0.2083
   65C       N4 1557   8.701   5.968   4.263  0.0911  0.1657  0.2249
   65C      H41 1558   8.649   5.883   4.279 -0.0350  0.4627  1.5733
   65C      H42 1559   8.795   5.977   4.226  0.4278  1.1650  1.2736
   65C       N3 1560   8.735   6.174   4.355 -0.6101 -0.5229  0.0441
   65C       C2 1561   8.701   6.268   4.442  0.4908  0.0905 -0.0183
   65C       O2 1562   8.776   6.364   4.456 -0.2151  0.3354 -0.5171
   65C      C3' 1563   8.323   6.464   4.499 -0.2429  0.2852 -0.1251
   65C      H3' 1564   8.289   6.383   4.433  1.4343  1.0947 -2.0888
   65C      C2' 1565   8.478   6.462   4.483 -1.0520  0.2180  0.6476
   65C     H2'1 1566   8.502   6.434   4.381 -3.2100  1.8360 -0.3867
   65C      O2' 1567   8.540   6.588   4.512  0.4783 -0.0888  0.2029
   65C     HO'2 1568   8.569   6.632   4.432  2.5067  1.4493  1.6972
   65C      O3' 1569   8.277   6.593   4.466  0.2378  0.0755  0.1930
   66G        P 1570   8.257   6.642   4.312  0.0322 -0.5486 -0.2413
   66G      O1P 1571   8.166   6.757   4.331  0.1393  0.6346  0.1138
   66G      O2P 1572   8.209   6.528   4.230 -0.1741 -0.1013  0.6979
   66G      O5' 1573   8.396   6.683   4.262  0.1715  0.6270 -0.4655
   66G      C5' 1574   8.446   6.812   4.285  0.2501  0.0928  0.1765
   66G     H5'1 1575   8.443   6.846   4.388 -0.5548  2.0740 -0.4608
   66G     H5'2 1576   8.380   6.887   4.242  1.5199  2.5004  2.1867
   66G      C4' 1577   8.595   6.821   4.237  0.0965 -0.0866  0.3934
   66G      H4' 1578   8.647   6.905   4.283 -1.3728  1.1426 -0.1096
   66G      O4' 1579   8.660   6.697   4.255  0.6893  0.4339  0.1805
   66G      C1' 1580   8.755   6.682   4.150  0.0863  0.8878 -0.6219
   66G      H1' 1581   8.859   6.672   4.182 -0.0781 -1.8484 -0.6911
   66G       N9 1582   8.738   6.549   4.089  0.2827  0.2995 -0.3336
   66G       C8 1583   8.630   6.465   4.104  0.4548 -0.5432 -0.0282
   66G       H8 1584   8.549   6.505   4.163 -0.7985 -0.4255 -1.7688
   66G       N7 1585   8.646   6.353   4.037 -0.2501  0.5382 -0.0144
   66G       C5 1586   8.772   6.358   3.983 -0.6727 -0.1319 -0.3267
   66G       C6 1587   8.847   6.256   3.911  0.1912 -1.2065 -0.2860
   66G       O6 1588   8.828   6.138   3.902  0.1821  0.5093  0.4617
   66G       N1 1589   8.964   6.304   3.862  0.0560 -0.0891 -0.2273
   66G       H1 1590   9.013   6.233   3.809  0.2836 -0.4175  0.4112
   66G       C2 1591   9.011   6.430   3.890 -0.7799 -0.2543  0.2733
   66G       N2 1592   9.127   6.471   3.845  0.0465 -0.8023  0.2265
   66G      H21 1593   9.171   6.412   3.775  1.7105 -1.3066  1.6442
   66G      H22 1594   9.147   6.569   3.858  1.9737 -1.1693  0.3714
   66G       N3 1595   8.947   6.524   3.963 -0.7982  0.0083 -0.0391
   66G       C4 1596   8.831   6.480   4.013  0.2067  1.0368  0.3979
   66G      C3' 1597   8.599   6.828   4.085 -0.5781 -0.1949 -0.2403
   66G      H3' 1598   8.529   6.753   4.048 -2.2314  0.7608  0.8223
   66G      C2' 1599   8.741   6.792   4.049  0.4288 -0.5124 -0.2412
   66G     H2'1 1600   8.752   6.773   3.942 -0.2506  0.8529 -0.5847
   66G      O2' 1601   8.827   6.898   4.089  0.1834  0.3918  0.3254
   66G     HO'2 1602   8.918   6.891   4.057  0.6322  2.5161  0.9319
   66G      O3' 1603   8.558   6.953   4.036 -0.3368 -0.2377  0.4561
   67G        P 1604   8.492   6.966   3.882  0.0960  0.0604 -0.1274
   67G      O1P 1605   8.446   7.107   3.868 -0.8119 -0.1409  0.0001
   67G      O2P 1606   8.400   6.858   3.868  0.5384 -0.3744  0.3821
   67G      O5' 1607   8.596   6.945   3.765 -0.3134 -0.3995 -0.0194
   67G      C5' 1608   8.700   7.035   3.746 -0.2196 -0.4567  0.2402
   67G     H5'1 1609   8.749   7.071   3.836  1.0885 -0.8463 -0.2916
   67G     H5'2 1610   8.643   7.109   3.689  1.0075 -0.5894 -1.2278
   67G      C4' 1611   8.800   6.972   3.653 -0.0766 -0.1281  0.3163
   67G      H4' 1612   8.886   7.039   3.640  1.5987 -2.4468 -1.7621
   67G      O4' 1613   8.857   6.851   3.712  0.0359 -0.5391 -0.3696
   67G      C1' 1614   8.907   6.767   3.608 -0.3324 -0.0584  0.7585
   67G      H1' 1615   9.014   6.759   3.629 -0.5128  0.0828  1.8114
   67G       N9 1616   8.850   6.632   3.625  0.5208 -0.2020  0.1177
   67G       C8 1617   8.742   6.599   3.700 -0.0754  0.8335 -0.1315
   67G       H8 1618   8.683   6.669   3.758  1.7296  1.8028  0.6049
   67G       N7 1619   8.712   6.470   3.698 -0.0883 -0.6804  0.2756
   67G       C5 1620   8.811   6.414   3.614 -0.5149  0.1660  0.5478
   67G       C6 1621   8.830   6.278   3.571 -0.2369  0.5716  0.2759
   67G       O6 1622   8.764   6.175   3.600  0.7196 -0.1524 -0.2826
   67G       N1 1623   8.937   6.261   3.483 -0.0975 -0.2370 -0.0098
   67G       H1 1624   8.960   6.168   3.449 -1.2043  0.0386 -1.6163
   67G       C2 1625   8.999   6.373   3.432  0.6707  0.0714  0.0460
   67G       N2 1626   9.091   6.343   3.349  0.1436 -1.1108 -0.6768
   67G      H21 1627   9.109   6.254   3.305  1.4661 -1.4187  0.4011
   67G      H22 1628   9.152   6.420   3.327  1.0212 -1.1082  1.5400
   67G       N3 1629   8.997   6.499   3.477 -0.4809 -0.1300 -0.6303
   67G       C4 1630   8.897   6.513   3.571 -0.0854  0.3971 -0.5084
   67G      C3' 1631   8.767   6.928   3.506  0.2345 -1.0932  0.2475
   67G      H3' 1632   8.665   6.890   3.511 -1.2005  2.3007 -0.4142
   67G      C2' 1633   8.879   6.832   3.466 -0.4875  0.3406 -0.7418
   67G     H2'1 1634   8.854   6.758   3.390  1.2616  0.9657 -2.0091
   67G      O2' 1635   9.000   6.902   3.428  0.2081  0.3221 -0.4471
   67G     HO'2 1636   8.977   6.972   3.367  0.1457  2.0076  1.3971
   67G      O3' 1637   8.766   7.034   3.414 -0.1081  0.3344 -0.2065
   68A        P 1638   8.674   7.019   3.275 -0.3791 -0.1060 -0.0721
   68A      O1P 1639   8.695   7.151   3.208 -0.1193  0.4468  0.1874
   68A      O2P 1640   8.537   6.980   3.316 -0.6682  0.1231  0.4147
   68A      O5' 1641   8.724   6.905   3.180 -0.0724  0.2615 -0.0354
   68A      C5' 1642   8.839   6.911   3.106 -0.2152  0.0759  0.2412
   68A     H5'1 1643   8.923   6.930   3.174 -0.4333 -0.6272  0.7134
   68A     H5'2 1644   8.825   6.980   3.023 -0.2701 -0.7067 -0.4038
   68A      C4' 1645   8.886   6.789   3.039  1.1001  0.6561 -0.1800
   68A      H4' 1646   8.979   6.814   2.988  1.0169  0.0611 -0.6313
   68A      O4' 1647   8.925   6.690   3.134  0.0168  0.0930  0.3851
   68A      C1' 1648   8.898   6.567   3.075  0.1208  0.1786  0.4337
   68A      H1' 1649   8.989   6.508   3.066  0.0144 -0.2741  2.0569
   68A       N9 1650   8.811   6.482   3.158  0.3243 -0.0394  0.2381
   68A       C8 1651   8.734   6.512   3.268 -0.6920 -0.0144  0.6189
   68A       H8 1652   8.731   6.608   3.317 -2.2671  2.4603 -3.7216
   68A       N7 1653   8.669   6.405   3.314 -0.1578 -0.2154 -0.4406
   68A       C5 1654   8.708   6.297   3.235 -0.4702 -0.1788 -0.1018
   68A       C6 1655   8.687   6.160   3.236  0.1592 -0.3393  0.4388
   68A       N6 1656   8.614   6.102   3.330 -0.1463  0.1054 -0.0982
   68A      H61 1657   8.565   6.162   3.395  2.1681 -2.4494  4.5060
   68A      H62 1658   8.579   6.008   3.321 -1.2792  0.4239  0.6725
   68A       N1 1659   8.745   6.084   3.139  0.0279  0.5522 -0.1737
   68A       C2 1660   8.810   6.146   3.047  0.1610  0.5326  0.1308
   68A       H2 1661   8.842   6.080   2.968 -1.3801  0.1181 -0.1658
   68A       N3 1662   8.845   6.273   3.037 -0.1318  0.2105  0.2371
   68A       C4 1663   8.792   6.343   3.137  0.6394  0.0800  0.1994
   68A      C3' 1664   8.778   6.728   2.945 -0.4516 -0.0723 -0.3658
   68A      H3' 1665   8.682   6.713   2.994 -0.1155 -1.7434 -0.1655
   68A      C2' 1666   8.843   6.590   2.934 -0.0930 -0.4770  0.6375
   68A     H2'1 1667   8.784   6.508   2.893  1.8391 -1.0556 -1.1551
   68A      O2' 1668   8.961   6.604   2.853 -0.9017 -0.2258 -0.6110
   68A     HO'2 1669   8.964   6.698   2.833  1.4827 -0.3210 -0.9461
   68A      O3' 1670   8.764   6.797   2.819  0.0553 -0.0928 -0.3249
   69A        P 1671   8.632   6.774   2.734 -0.3777 -0.0416  0.2208
   69A      O1P 1672   8.624   6.877   2.623 -0.3894  0.3706  0.3866
   69A      O2P 1673   8.515   6.759   2.821  0.0213  0.1520  0.4483
   69A      O5' 1674   8.664   6.631   2.669 -0.4825  0.0706 -0.3259
   69A      C5' 1675   8.748   6.611   2.553 -0.3262  0.1051 -0.3309
   69A     H5'1 1676   8.848   6.655   2.565 -1.2966  1.9133  2.1620
   69A     H5'2 1677   8.689   6.660   2.475 -2.2708  0.2474  1.1543
   69A      C4' 1678   8.753   6.460   2.535 -0.2645 -0.6947  0.1016
   69A      H4' 1679   8.839   6.447   2.470  1.0588  2.5228  1.0207
   69A      O4' 1680   8.769   6.391   2.661 -0.3633 -0.2340 -0.0645
   69A      C1' 1681   8.696   6.272   2.654  0.7479 -0.5311  0.2585
   69A      H1' 1682   8.750   6.179   2.676 -1.5150 -1.5057  2.1425
   69A       N9 1683   8.591   6.267   2.756 -0.4739  0.8088  0.4695
   69A       C8 1684   8.555   6.367   2.843  0.1435 -0.4637 -0.1310
   69A       H8 1685   8.587   6.468   2.821  0.4945 -1.0175 -2.4874
   69A       N7 1686   8.498   6.326   2.956 -0.7678 -0.0761  0.4595
   69A       C5 1687   8.492   6.185   2.941 -0.3392  0.6747 -0.0745
   69A       C6 1688   8.439   6.073   3.010  0.3451  0.6122  0.2919
   69A       N6 1689   8.385   6.072   3.128  0.3772  0.1851 -0.5081
   69A      H61 1690   8.366   6.161   3.172  1.1920  0.7177 -1.1897
   69A      H62 1691   8.372   5.982   3.172  0.7025 -0.6341 -2.0263
   69A       N1 1692   8.440   5.947   2.962 -0.0499  0.1688  0.1392
   69A       C2 1693   8.503   5.929   2.848  0.0589 -0.5082  0.2768
   69A       H2 1694   8.508   5.828   2.810  1.5533  0.4120 -2.2136
   69A       N3 1695   8.556   6.021   2.771 -0.6029  0.1535 -0.0318
   69A       C4 1696   8.535   6.151   2.813 -0.4725  0.7072 -0.9532
   69A      C3' 1697   8.617   6.409   2.475 -0.0297  0.3283 -0.4664
   69A      H3' 1698   8.533   6.456   2.526 -2.2299 -2.1217 -1.5799
   69A      C2' 1699   8.634   6.262   2.517 -0.0266  0.3340  0.2521
   69A     H2'1 1700   8.539   6.209   2.519  2.2893 -4.2546  0.8607
   69A      O2' 1701   8.717   6.195   2.424 -0.2165  0.0123 -0.2584
   69A     HO'2 1702   8.664   6.172   2.347 -3.4331 -2.6171  2.3990
   69A      O3' 1703   8.622   6.441   2.344  0.1606 -0.4986  1.2805
   70U        P 1704   8.506   6.412   2.244  0.6198  0.3778  0.1510
   70U      O1P 1705   8.542   6.457   2.111  0.0100 -0.4251 -0.1815
   70U      O2P 1706   8.388   6.469   2.305  0.0676 -0.5088  0.7572
   70U      O5' 1707   8.481   6.250   2.250  0.3154 -0.2349  0.4664
   70U      C5' 1708   8.518   6.162   2.142 -0.4406 -0.1734  0.1359
   70U     H5'1 1709   8.627   6.164   2.129 -0.2314 -0.4166  1.5644
   70U     H5'2 1710   8.486   6.199   2.045  2.5167  1.3170 -0.3859
   70U      C4' 1711   8.474   6.014   2.175 -0.3511 -0.2811 -0.2730
   70U      H4' 1712   8.522   5.944   2.106  1.5261  0.5523  0.1070
   70U      O4' 1713   8.501   5.988   2.316 -0.2503 -0.7238 -0.2586
   70U      C1' 1714   8.392   5.900   2.363 -0.2736 -0.7546 -0.4217
   70U      H1' 1715   8.431   5.803   2.393 -1.0018 -0.6148  1.0750
   70U       N1 1716   8.315   5.966   2.476  0.4123  0.0775 -0.0109
   70U       C6 1717   8.294   6.107   2.490 -0.0512  0.3190 -0.1979
   70U       H6 1718   8.332   6.175   2.415  0.8426 -0.7911 -0.7818
   70U       C5 1719   8.245   6.163   2.602 -0.2273  0.2206 -0.8436
   70U       H5 1720   8.227   6.270   2.608  0.0050  0.3633 -2.1957
   70U       C4 1721   8.210   6.079   2.721  0.3010  0.2547 -0.1757
   70U       O4 1722   8.181   6.122   2.835 -0.5700 -0.0075 -0.1096
   70U       N3 1723   8.210   5.948   2.697  0.4058 -0.1244  0.3408
   70U       H3 1724   8.182   5.887   2.772 -0.8986 -0.0389 -0.0633
   70U       C2 1725   8.271   5.886   2.585  0.0039 -0.1704  0.1235
   70U       O2 1726   8.295   5.768   2.585  0.5646 -0.0892 -0.3754
   70U      C3' 1727   8.328   6.002   2.151  0.3718  0.2660  0.3041
   70U      H3' 1728   8.271   6.088   2.186 -0.6376 -0.4738  0.5232
   70U      C2' 1729   8.312   5.880   2.238 -0.4244  0.1841  0.1071
   70U     H2'1 1730   8.210   5.865   2.273 -0.7486  0.9339 -0.4828
   70U      O2' 1731   8.341   5.748   2.184 -0.8042 -0.2232 -0.0879
   70U     HO'2 1732   8.436   5.739   2.176 -0.9791 -0.5698 -2.4798
   70U      O3' 1733   8.302   5.968   2.014 -0.9858 -0.4515  0.4201
   71A        P 1734   8.153   5.994   1.966 -0.1422 -0.0867  0.4246
   71A      O1P 1735   8.141   5.960   1.823 -0.7717 -0.4818  0.2339
   71A      O2P 1736   8.119   6.132   2.006  0.0003  0.1649 -0.5162
   71A      O5' 1737   8.055   5.892   2.046 -0.4505 -0.2077 -0.1495
   71A      C5' 1738   8.048   5.761   2.013 -0.5550  0.4087  0.1882
   71A     H5'1 1739   8.150   5.725   2.002  0.1753  1.7493  1.9051
   71A     H5'2 1740   8.003   5.761   1.914  2.5937  1.2414 -1.3650
   71A      C4' 1741   7.966   5.665   2.100  0.9848  0.4988 -0.5961
   71A      H4' 1742   7.979   5.566   2.057  0.1319  1.4373 -3.2454
   71A      O4' 1743   8.010   5.676   2.234 -1.1101  0.1343  0.0873
   71A      C1' 1744   7.898   5.678   2.326 -0.1644 -0.0830  0.5395
   71A      H1' 1745   7.904   5.596   2.398  0.7897  0.2145  0.8146
   71A       N9 1746   7.888   5.805   2.406 -1.1216  0.3736  0.5438
   71A       C8 1747   7.938   5.931   2.374 -0.4234  0.3135  0.0320
   71A       H8 1748   8.009   5.944   2.293 -2.5570 -0.0137 -2.0032
   71A       N7 1749   7.926   6.013   2.475 -0.0340 -0.3302 -0.7969
   71A       C5 1750   7.847   5.942   2.570  0.8697 -0.0346  0.7183
   71A       C6 1751   7.795   5.961   2.699  0.4431  0.2928  0.3362
   71A       N6 1752   7.825   6.065   2.768 -0.5692  0.3057 -0.0649
   71A      H61 1753   7.898   6.126   2.735  0.6490 -0.8409  0.4327
   71A      H62 1754   7.795   6.065   2.865 -0.4257  0.3326 -0.0206
   71A       N1 1755   7.713   5.871   2.752  0.5438 -0.2165  0.0159
   71A       C2 1756   7.697   5.757   2.690 -0.0284  0.2112 -0.2095
   71A       H2 1757   7.623   5.697   2.741 -1.4264  2.7313  0.9353
   71A       N3 1758   7.745   5.717   2.574 -0.3353  0.3337 -0.1400
   71A       C4 1759   7.817   5.821   2.522 -0.4320 -0.3601 -0.1777
   71A      C3' 1760   7.815   5.704   2.102 -0.7586 -0.1766  0.8668
   71A      H3' 1761   7.816   5.812   2.083  1.3828 -0.3783 -0.3786
   71A      C2' 1762   7.772   5.667   2.240  0.1025  0.6210 -1.1181
   71A     H2'1 1763   7.701   5.739   2.281  0.5455  0.2623  0.3335
   71A      O2' 1764   7.732   5.535   2.261  0.7828 -0.4090 -0.0077
   71A     HO'2 1765   7.636   5.524   2.261  0.6600  0.4796  1.0002
   71A      O3' 1766   7.751   5.650   1.982 -0.4888  0.5309  0.1684
   72G        P 1767   7.615   5.704   1.935  0.2066 -0.2702 -0.0404
   72G      O1P 1768   7.582   5.619   1.818 -0.4408  0.1392  0.4940
   72G      O2P 1769   7.638   5.849   1.918 -0.5087 -0.4198  0.0442
   72G      O5' 1770   7.524   5.676   2.057 -0.0094  0.6333 -0.3639
   72G      C5' 1771   7.459   5.549   2.060  0.2118 -0.1872  0.4522
   72G     H5'1 1772   7.532   5.471   2.042 -0.7396 -1.5489  2.1541
   72G     H5'2 1773   7.399   5.548   1.969 -0.1097  0.2688  0.6531
   72G      C4' 1774   7.372   5.532   2.186  0.6914  0.0715 -0.5544
   72G      H4' 1775   7.327   5.432   2.187  0.5813  0.0920 -1.8934
   72G      O4' 1776   7.455   5.556   2.302 -0.4955 -0.2691 -0.5741
   72G      C1' 1777   7.372   5.610   2.405  0.7867  0.8199  0.5936
   72G      H1' 1778   7.364   5.552   2.497 -0.3999  0.1599  0.0894
   72G       N9 1779   7.412   5.752   2.438 -0.1702  0.4616 -0.2528
   72G       C8 1780   7.484   5.836   2.358  0.3409  0.2305  0.0691
   72G       H8 1781   7.512   5.813   2.256  0.8066 -3.1771  0.8377
   72G       N7 1782   7.518   5.949   2.413 -0.4047  0.3651 -0.2832
   72G       C5 1783   7.457   5.938   2.539  0.0769  0.3020 -0.1828
   72G       C6 1784   7.454   6.031   2.652  0.5170  0.8970 -0.3266
   72G       O6 1785   7.506   6.141   2.669  0.4097 -0.0482 -0.3782
   72G       N1 1786   7.369   5.999   2.750  0.9196  0.4762 -0.0910
   72G       H1 1787   7.357   6.064   2.827  0.3396  0.3843 -0.0967
   72G       C2 1788   7.304   5.882   2.755  0.3814  0.0980 -0.0662
   72G       N2 1789   7.231   5.860   2.861  0.1656 -0.0208  0.0721
   72G      H21 1790   7.229   5.928   2.935 -3.3820 -0.9477  1.0374
   72G      H22 1791   7.189   5.768   2.861 -1.0362  0.5103 -0.9651
   72G       N3 1792   7.310   5.784   2.659  0.1623  0.1277 -0.0578
   72G       C4 1793   7.387   5.820   2.553  0.3060  0.7725  0.4357
   72G      C3' 1794   7.257   5.624   2.199  0.4156 -0.0690  1.0640
   72G      H3' 1795   7.276   5.729   2.178 -0.8931  0.4304  2.2772
   72G      C2' 1796   7.230   5.625   2.346  0.4342 -0.1246 -0.3059
   72G     H2'1 1797   7.185   5.718   2.382  0.2861  0.5709 -2.2111
   72G      O2' 1798   7.158   5.514   2.396  0.4258 -0.0804 -0.0134
   72G     HO'2 1799   7.160   5.523   2.491 -0.6637 -0.9856  0.1117
   72G      O3' 1800   7.146   5.576   2.123 -0.5293  0.6443  0.3715
   73A        P 1801   7.034   5.673   2.061 -0.2027  0.1101 -0.1536
   73A      O1P 1802   6.939   5.598   1.984  0.3498 -0.3758  0.1280
   73A      O2P 1803   7.108   5.775   1.985  0.6597 -0.2145  0.0632
   73A      O5' 1804   6.958   5.744   2.189 -0.3781  0.7140 -0.0272
   73A      C5' 1805   6.880   5.661   2.273  0.7335 -1.0024 -0.2040
   73A     H5'1 1806   6.936   5.571   2.302  2.6461  0.3159  0.4405
   73A     H5'2 1807   6.787   5.633   2.224 -0.0999  1.9529 -0.4596
   73A      C4' 1808   6.849   5.740   2.402  0.9740 -0.5005  0.1568
   73A      H4' 1809   6.794   5.679   2.474 -2.7723  0.2796 -1.8023
   73A      O4' 1810   6.972   5.796   2.453 -0.0293  0.1035  0.1307
   73A      C1' 1811   6.942   5.919   2.520  0.0496  0.4512 -0.3739
   73A      H1' 1812   6.936   5.909   2.628  2.7929  0.8248 -0.1097
   73A       N9 1813   7.048   6.021   2.499  0.1998 -0.2614  0.8371
   73A       C8 1814   7.135   6.035   2.399 -0.6493 -0.0898  0.9861
   73A       H8 1815   7.137   5.966   2.316 -1.7007  0.1009  0.7922
   73A       N7 1816   7.217   6.136   2.411 -0.4003  0.0033  0.1644
   73A       C5 1817   7.179   6.189   2.536  0.2820  0.1828 -0.1049
   73A       C6 1818   7.209   6.306   2.611 -0.2819  0.3149  0.1290
   73A       N6 1819   7.303   6.393   2.578 -0.0894  0.4040  0.2028
   73A      H61 1820   7.351   6.372   2.492  0.8255 -0.4822  0.9059
   73A      H62 1821   7.331   6.469   2.638  1.7387  1.0945 -1.4447
   73A       N1 1822   7.159   6.331   2.734  0.6164  0.4151  0.0671
   73A       C2 1823   7.064   6.246   2.776  0.0467 -0.0592  1.1676
   73A       H2 1824   7.010   6.268   2.866 -0.3539 -0.3470  0.9995
   73A       N3 1825   7.019   6.143   2.710  0.6707  0.2594 -0.3316
   73A       C4 1826   7.080   6.114   2.593 -0.5188  0.2151  0.3427
   73A      C3' 1827   6.762   5.859   2.362  0.2121  1.1625 -1.0197
   73A      H3' 1828   6.777   5.887   2.258 -1.1112  0.9708 -1.2720
   73A      C2' 1829   6.811   5.965   2.465 -0.1230 -0.3546  0.1777
   73A     H2'1 1830   6.816   6.063   2.418 -0.0306  0.1982  1.3109
   73A      O2' 1831   6.721   5.973   2.576  0.1960  0.4164  0.3364
   73A     HO'2 1832   6.638   5.999   2.534 -0.6543 -0.8330  1.1954
   73A      O3' 1833   6.625   5.822   2.381 -0.2414 -0.1604  0.5530
   74U        P 1834   6.509   5.921   2.331  0.5049 -0.3799 -0.2446
   74U      O1P 1835   6.379   5.856   2.327  0.6372  0.3602  0.0504
   74U      O2P 1836   6.552   5.988   2.209 -0.1600 -0.4344 -0.0605
   74U      O5' 1837   6.496   6.038   2.443  0.6145  0.1332  0.4605
   74U      C5' 1838   6.396   6.043   2.534  0.9453  0.4261  0.7816
   74U     H5'1 1839   6.396   5.948   2.588  0.9970 -0.9938 -1.5655
   74U     H5'2 1840   6.298   6.042   2.486  0.6018  0.9291  1.4459
   74U      C4' 1841   6.398   6.168   2.621  0.5478  0.4743  0.2733
   74U      H4' 1842   6.319   6.160   2.696  0.5176 -1.0154  0.1041
   74U      O4' 1843   6.530   6.192   2.671 -0.2115  0.9071  0.7138
   74U      C1' 1844   6.558   6.326   2.689  0.7266  0.3034  0.8527
   74U      H1' 1845   6.569   6.355   2.794 -0.0378  1.9407  0.5129
   74U       N1 1846   6.681   6.363   2.618  0.7189  0.0642  0.3240
   74U       C6 1847   6.712   6.305   2.496  0.0217 -0.0373 -0.0117
   74U       H6 1848   6.648   6.227   2.458  0.2080 -0.7548  1.1127
   74U       C5 1849   6.826   6.348   2.432  0.6248 -0.3390  0.2093
   74U       H5 1850   6.853   6.304   2.337 -1.1333 -2.8036  0.7508
   74U       C4 1851   6.918   6.447   2.489 -0.6829 -0.0326  0.1563
   74U       O4 1852   7.022   6.495   2.441 -0.3678  0.4937  0.1020
   74U       N3 1853   6.873   6.499   2.610  0.6264 -0.1383 -0.5089
   74U       H3 1854   6.931   6.571   2.651 -0.0855  0.1520 -0.0002
   74U       C2 1855   6.757   6.464   2.674 -1.2643 -0.0714  0.2313
   74U       O2 1856   6.727   6.517   2.781 -0.3213 -0.5587  0.3864
   74U      C3' 1857   6.376   6.299   2.549 -0.0316 -0.0731  0.1540
   74U      H3' 1858   6.431   6.293   2.455  0.2299  0.8515  0.2329
   74U      C2' 1859   6.435   6.406   2.638 -0.5728  0.5439  0.3659
   74U     H2'1 1860   6.469   6.493   2.580 -1.1792 -0.5330 -1.7140
   74U      O2' 1861   6.359   6.444   2.746  0.8985  0.2877  0.2042
   74U     HO'2 1862   6.271   6.409   2.737 -0.1913  2.7162  0.5678
   74U      O3' 1863   6.238   6.327   2.514  0.7025 -0.3545  0.0659
   75A        P 1864   6.197   6.443   2.411  0.5150 -0.3236  0.3737
   75A      O1P 1865   6.045   6.434   2.403 -0.4690 -0.5485  0.2044
   75A      O2P 1866   6.275   6.421   2.288  0.7521  0.4406 -0.0684
   75A      O5' 1867   6.243   6.586   2.462  0.0521 -0.0397  0.1329
   75A      C5' 1868   6.180   6.646   2.565 -0.5518 -0.5761  0.1402
   75A     H5'1 1869   6.186   6.573   2.646 -0.2054 -2.1531 -1.2301
   75A     H5'2 1870   6.075   6.668   2.543 -0.4901  0.3241  0.7125
   75A      C4' 1871   6.255   6.769   2.610 -0.4205  0.0864 -0.0068
   75A      H4' 1872   6.216   6.806   2.705  2.0373  2.1723  0.3053
   75A      O4' 1873   6.387   6.736   2.648  0.6127 -0.1841 -0.2913
   75A      C1' 1874   6.471   6.842   2.627  0.0926 -0.7595 -0.4480
   75A      H1' 1875   6.516   6.878   2.720  0.5307  1.1096 -1.3334
   75A       N9 1876   6.569   6.808   2.522 -0.5766  0.4928 -0.9809
   75A       C8 1877   6.569   6.700   2.445 -0.0659 -0.2295 -0.3356
   75A       H8 1878   6.481   6.641   2.428  0.0047 -0.0095 -1.5388
   75A       N7 1879   6.680   6.676   2.384 -0.1587 -0.1435  0.2863
   75A       C5 1880   6.761   6.789   2.419 -0.1868 -0.3356  0.3014
   75A       C6 1881   6.891   6.835   2.392  0.2044 -0.0642  0.3827
   75A       N6 1882   6.992   6.775   2.319  0.1531 -0.1752  0.0867
   75A      H61 1883   6.979   6.678   2.295 -0.6935 -0.2333  0.7478
   75A      H62 1884   7.079   6.825   2.334 -0.5411  0.4901  2.4563
   75A       N1 1885   6.926   6.966   2.427 -0.1875  0.4934  0.0109
   75A       C2 1886   6.838   7.039   2.493  0.0221 -0.1344  0.4438
   75A       H2 1887   6.868   7.138   2.527 -0.9815 -0.0604  1.1674
   75A       N3 1888   6.727   7.000   2.546  0.8874  0.1027 -0.0524
   75A       C4 1889   6.694   6.872   2.503  0.2523 -0.1836  0.2956
   75A      C3' 1890   6.270   6.887   2.517  0.9632  0.4004  0.0977
   75A      H3' 1891   6.317   6.853   2.425  0.9179  0.6437 -0.0173
   75A      C2' 1892   6.382   6.959   2.589  0.1152 -0.5012  0.8609
   75A     H2'1 1893   6.437   7.027   2.524 -2.0542 -0.3117 -0.9040
   75A      O2' 1894   6.345   7.025   2.710 -0.1016 -0.5113 -0.7396
   75A     HO'2 1895   6.414   7.084   2.743 -0.4886 -0.9608  0.9903
   75A      O3' 1896   6.148   6.961   2.491  0.2833  0.3844  0.0007
   76A        P 1897   6.142   7.041   2.357  0.2431 -0.0167 -0.2623
   76A      O1P 1898   6.006   7.104   2.354 -0.1529 -0.1996 -0.2817
   76A      O2P 1899   6.180   6.953   2.247  0.3978 -0.0074  0.1358
   76A      O5' 1900   6.254   7.155   2.353  0.0779  0.1500  0.0484
   76A      C5' 1901   6.242   7.259   2.445  0.4013 -0.1680  0.1532
   76A     H5'1 1902   6.220   7.220   2.544 -0.3987 -0.0245  0.0315
   76A     H5'2 1903   6.156   7.321   2.422 -0.5748 -1.4208  0.3728
   76A      C4' 1904   6.372   7.341   2.453  0.4079  0.0404 -0.1486
   76A      H4' 1905   6.354   7.418   2.528  2.1761  1.1622 -0.7926
   76A      O4' 1906   6.487   7.262   2.487  0.0378 -0.1771 -0.6957
   76A      C1' 1907   6.596   7.321   2.413  0.2962  0.7692  0.0854
   76A      H1' 1908   6.681   7.328   2.481  1.7993 -4.8692 -0.6918
   76A       N9 1909   6.648   7.228   2.307 -0.0622 -0.3517 -0.2825
   76A       C8 1910   6.592   7.111   2.261 -0.1192  0.2704 -0.0358
   76A       H8 1911   6.488   7.088   2.278 -0.4492  0.6149 -1.4413
   76A       N7 1912   6.668   7.035   2.189  0.4083  0.2610  0.0067
   76A       C5 1913   6.783   7.106   2.191  0.1230 -1.3185 -0.4377
   76A       C6 1914   6.907   7.082   2.131 -0.9683  0.0377  0.2780
   76A       N6 1915   6.948   6.970   2.072 -0.0640  0.1261 -0.2107
   76A      H61 1916   6.870   6.906   2.078  0.0309  0.1479  1.7194
   76A      H62 1917   7.043   6.944   2.051  0.0613  0.0260  0.4500
   76A       N1 1918   6.999   7.179   2.135  0.3643 -1.2290  0.1725
   76A       C2 1919   6.974   7.294   2.194  0.1209 -0.6760 -0.8255
   76A       H2 1920   7.055   7.365   2.203 -1.2795  0.8882  0.0175
   76A       N3 1921   6.864   7.323   2.271 -0.1289 -0.6454  0.3431
   76A       C4 1922   6.777   7.223   2.265 -0.0129  0.0527  0.1823
   76A      C3' 1923   6.406   7.418   2.329  0.5486  0.1141  0.1375
   76A      H3' 1924   6.396   7.354   2.241 -0.3089  0.1197  0.2160
   76A      C2' 1925   6.548   7.452   2.352  0.2344 -0.3037  0.4800
   76A     H2'1 1926   6.591   7.466   2.253 -0.8023  1.2643  0.2190
   76A      O2' 1927   6.554   7.559   2.436 -0.2536  0.0871  0.0281
   76A     HO'2 1928   6.513   7.636   2.397 -1.8087 -1.1655 -0.9335
   76A      O3' 1929   6.323   7.539   2.320  0.0403  0.7203  0.0905
   77U        P 1930   6.276   7.597   2.180 -0.0458  0.5791 -0.1252
   77U      O1P 1931   6.179   7.708   2.212  0.0924 -0.1330 -0.1927
   77U      O2P 1932   6.229   7.480   2.105  0.9133 -0.1024 -0.2237
   77U      O5' 1933   6.410   7.651   2.114  0.0749 -0.2530  0.0568
   77U      C5' 1934   6.476   7.777   2.143 -0.0477 -0.4763 -0.3461
   77U     H5'1 1935   6.476   7.789   2.251  1.2669  2.0210 -0.5481
   77U     H5'2 1936   6.412   7.857   2.106 -2.7609 -2.1993  0.3122
   77U      C4' 1937   6.617   7.780   2.093 -0.2134  0.5148 -0.0337
   77U      H4' 1938   6.671   7.864   2.137  0.9543  1.1639 -2.5279
   77U      O4' 1939   6.682   7.658   2.134 -0.1326 -0.0673  0.4832
   77U      C1' 1940   6.784   7.635   2.028 -0.4082 -0.0031 -0.2525
   77U      H1' 1941   6.884   7.635   2.071  0.5967 -2.4676 -2.3351
   77U       N1 1942   6.764   7.499   1.965  0.2188 -1.0921 -0.7387
   77U       C6 1943   6.645   7.433   1.977 -0.7265  0.0779  0.5812
   77U       H6 1944   6.557   7.486   2.008 -1.2632 -1.4556  1.8309
   77U       C5 1945   6.629   7.311   1.924  0.0575  0.0672  1.1716
   77U       H5 1946   6.530   7.267   1.918  1.4929 -3.3724  0.1500
   77U       C4 1947   6.738   7.233   1.870  0.1845  0.2710  0.1148
   77U       O4 1948   6.730   7.120   1.828  0.1225  0.8519  0.1951
   77U       N3 1949   6.856   7.306   1.875  0.1506  0.4819 -0.2071
   77U       H3 1950   6.939   7.262   1.837  0.5898  0.6240  0.5694
   77U       C2 1951   6.878   7.433   1.917  0.0161 -0.2270  0.3965
   77U       O2 1952   6.987   7.487   1.915  0.8358  0.1976  0.3851
   77U      C3' 1953   6.627   7.786   1.947 -0.5223  0.0248  1.0300
   77U      H3' 1954   6.563   7.707   1.908 -0.5395 -0.8978  2.8346
   77U      C2' 1955   6.768   7.744   1.911 -0.3139  0.2624  0.1072
   77U     H2'1 1956   6.775   7.698   1.813 -2.0326  0.4331 -0.1235
   77U      O2' 1957   6.868   7.840   1.925 -0.3092 -0.7974  0.0564
   77U     HO'2 1958   6.819   7.919   1.950 -0.3635 -0.9935  0.5899
   77U      O3' 1959   6.610   7.920   1.902  0.0825  0.7406  0.0978
   78U        P 1960   6.539   7.951   1.764 -0.1164 -0.2823  0.1102
   78U      O1P 1961   6.511   8.096   1.768  0.1923  0.0678 -0.4882
   78U      O2P 1962   6.433   7.853   1.749  0.2475  0.1206  0.3045
   78U      O5' 1963   6.635   7.927   1.638  0.4919  0.2378 -0.0111
   78U      C5' 1964   6.754   8.002   1.615  0.9142 -0.2177 -0.0773
   78U     H5'1 1965   6.793   8.033   1.713  0.0859 -1.1231  0.5600
   78U     H5'2 1966   6.734   8.095   1.563  0.4761  1.9903  3.6651
   78U      C4' 1967   6.872   7.930   1.544  0.7098 -0.8525 -0.4461
   78U      H4' 1968   6.953   8.002   1.530  2.3814 -2.6744 -0.5656
   78U      O4' 1969   6.915   7.814   1.624 -0.1234  0.1350  0.0841
   78U      C1' 1970   6.938   7.702   1.526 -0.6550 -0.2808 -0.2062
   78U      H1' 1971   7.041   7.667   1.537  0.2613  2.4921  1.0564
   78U       N1 1972   6.857   7.578   1.543  0.0044  0.1342  0.2184
   78U       C6 1973   6.724   7.586   1.562  0.1629 -0.6877  0.0152
   78U       H6 1974   6.680   7.683   1.580  0.5129 -0.4155 -0.5893
   78U       C5 1975   6.646   7.476   1.564  0.3913 -0.2004  0.2713
   78U       H5 1976   6.541   7.483   1.590  0.3746  0.5405  0.0161
   78U       C4 1977   6.702   7.349   1.560  0.0660  0.3730 -0.6404
   78U       O4 1978   6.634   7.248   1.573  0.0596  0.7393  0.2002
   78U       N3 1979   6.837   7.340   1.536 -0.2639 -1.0371  0.4513
   78U       H3 1980   6.876   7.248   1.524  0.7538 -0.4919 -0.5978
   78U       C2 1981   6.914   7.453   1.513 -0.1678 -1.0922  0.1556
   78U       O2 1982   7.026   7.447   1.465  0.6127 -0.0108  0.0842
   78U      C3' 1983   6.837   7.880   1.405 -0.1366  0.7606  0.0878
   78U      H3' 1984   6.730   7.860   1.412  0.0875 -0.3855  0.5314
   78U      C2' 1985   6.921   7.758   1.383  0.9708  0.4345  0.4406
   78U     H2'1 1986   6.869   7.685   1.319  0.2360  0.1860  1.3004
   78U      O2' 1987   7.045   7.777   1.328 -0.1494 -0.2058 -0.1769
   78U     HO'2 1988   7.040   7.811   1.238  1.4777  0.6777  0.0218
   78U      O3' 1989   6.864   7.982   1.305 -0.1932  0.4028  0.0187
   79A        P 1990   6.803   7.969   1.161 -0.1838 -0.0751  0.0681
   79A      O1P 1991   6.819   8.096   1.087 -0.2998 -0.0250  0.5593
   79A      O2P 1992   6.666   7.920   1.171  0.1718 -0.1306  0.5192
   79A      O5' 1993   6.882   7.848   1.091 -0.1585 -0.3234  0.4127
   79A      C5' 1994   7.005   7.875   1.019  0.3204  0.1410 -0.0692
   79A     H5'1 1995   7.074   7.937   1.076  1.0558 -0.0445 -0.7302
   79A     H5'2 1996   6.977   7.932   0.930 -0.9749  2.0720  1.4756
   79A      C4' 1997   7.062   7.737   0.979 -0.1753  0.0476 -0.5590
   79A      H4' 1998   7.159   7.754   0.932 -0.1190 -1.6796 -1.1201
   79A      O4' 1999   7.068   7.638   1.090 -0.5131  0.4693 -0.4796
   79A      C1' 2000   7.047   7.510   1.032 -0.5981  0.4157 -0.2725
   79A      H1' 2001   7.137   7.456   1.060 -1.2125  0.2809  1.5760
   79A       N9 2002   6.932   7.445   1.098 -0.6067  0.2341 -0.4954
   79A       C8 2003   6.822   7.490   1.158 -0.3870  0.1508 -0.3118
   79A       H8 2004   6.801   7.595   1.169 -0.7776  0.0337  0.0952
   79A       N7 2005   6.738   7.402   1.200  0.0852  0.1602  0.0747
   79A       C5 2006   6.787   7.283   1.155  0.2704 -0.0112  0.3761
   79A       C6 2007   6.751   7.149   1.158  0.1860  0.0325  1.4938
   79A       N6 2008   6.642   7.104   1.209 -0.0616 -0.1825 -0.3141
   79A      H61 2009   6.573   7.162   1.255 -3.3980 -3.0610 -1.2821
   79A      H62 2010   6.632   7.004   1.197 -1.1771  0.0215 -1.2519
   79A       N1 2011   6.824   7.051   1.104 -0.0392 -0.1001  0.1994
   79A       C2 2012   6.938   7.092   1.058  0.2057  0.0203 -0.3912
   79A       H2 2013   6.989   7.009   1.011 -1.5290 -1.2061 -0.2195
   79A       N3 2014   6.990   7.212   1.051 -0.2410  0.1038  0.3242
   79A       C4 2015   6.912   7.309   1.101  0.1689  0.4394 -0.3168
   79A      C3' 2016   6.976   7.662   0.873  0.2955 -0.2240 -0.5163
   79A      H3' 2017   6.874   7.655   0.910  0.1313 -0.4394 -0.9999
   79A      C2' 2018   7.028   7.519   0.882  0.0701  0.0475 -0.0559
   79A     H2'1 2019   6.952   7.454   0.839  0.0216 -0.2574  0.4717
   79A      O2' 2020   7.154   7.504   0.820 -0.0225 -0.5073 -0.2762
   79A     HO'2 2021   7.149   7.554   0.737 -2.0001  1.3769  0.8720
   79A      O3' 2022   6.990   7.730   0.751  0.5767  0.2916  0.4960
   80A        P 2023   6.863   7.743   0.665 -0.1409 -0.5423 -0.1166
   80A      O1P 2024   6.899   7.829   0.551 -0.1307  0.1135  0.0195
   80A      O2P 2025   6.747   7.776   0.741  0.3375 -0.4148  0.1985
   80A      O5' 2026   6.850   7.598   0.604 -0.1076  0.1119  0.7895
   80A      C5' 2027   6.940   7.535   0.506 -0.3461 -0.0813 -0.2844
   80A     H5'1 2028   7.044   7.553   0.533 -0.2350 -0.5661 -0.3925
   80A     H5'2 2029   6.919   7.579   0.408 -0.1169  0.7978  0.0462
   80A      C4' 2030   6.919   7.385   0.489  0.1834  0.2116 -0.3843
   80A      H4' 2031   6.992   7.343   0.419 -0.1625 -0.1382 -0.5364
   80A      O4' 2032   6.942   7.316   0.616 -0.1598  0.2505 -0.0924
   80A      C1' 2033   6.884   7.193   0.607 -0.1041 -0.3286  0.5816
   80A      H1' 2034   6.953   7.110   0.621 -1.5572 -1.2458  2.8176
   80A       N9 2035   6.787   7.171   0.717 -0.3182 -0.3682 -0.2760
   80A       C8 2036   6.725   7.260   0.804 -0.2192 -0.2001 -0.7873
   80A       H8 2037   6.757   7.363   0.809  1.2371 -0.6786  0.4639
   80A       N7 2038   6.632   7.209   0.876  0.0996 -0.0500 -0.2536
   80A       C5 2039   6.631   7.074   0.839  0.1415 -0.1018 -0.0983
   80A       C6 2040   6.566   6.960   0.891  0.3576  0.2326  0.3663
   80A       N6 2041   6.477   6.963   0.985  0.1923  0.4434  0.1334
   80A      H61 2042   6.455   7.056   1.018 -1.0898 -0.5273  2.2461
   80A      H62 2043   6.434   6.879   1.021 -0.5156  1.3242  1.4041
   80A       N1 2044   6.584   6.842   0.836 -0.3215 -0.5940 -0.6395
   80A       C2 2045   6.673   6.834   0.741  0.2616 -0.1276  1.4998
   80A       H2 2046   6.686   6.740   0.689  0.2211 -0.0780  1.3990
   80A       N3 2047   6.740   6.931   0.683 -0.1439 -0.4523  0.6571
   80A       C4 2048   6.718   7.055   0.742  0.6168 -0.1127  0.2194
   80A      C3' 2049   6.788   7.338   0.429 -0.0204 -0.5157  0.3397
   80A      H3' 2050   6.705   7.382   0.485 -0.9865  0.6616 -1.9284
   80A      C2' 2051   6.809   7.191   0.467  0.4443 -0.8364  0.0636
   80A     H2'1 2052   6.714   7.138   0.464 -0.1340  0.1352  0.6440
   80A      O2' 2053   6.888   7.118   0.380  1.0168  0.4480  0.1017
   80A     HO'2 2054   6.877   7.156   0.293 -1.6562  1.8687  0.9146
   80A      O3' 2055   6.775   7.360   0.290 -0.3246  0.6255  0.0645
   81U        P 2056   6.641   7.345   0.206 -0.1214  0.2019  0.5040
   81U      O1P 2057   6.675   7.369   0.060  0.1099 -0.3558 -0.2385
   81U      O2P 2058   6.544   7.436   0.269  0.4445 -0.5476 -0.2684
   81U      O5' 2059   6.582   7.200   0.223  0.5437  0.6897 -0.0315
   81U      C5' 2060   6.628   7.087   0.152 -0.0702 -0.3308  1.0848
   81U     H5'1 2061   6.736   7.076   0.150 -0.0187  0.2691  0.6306
   81U     H5'2 2062   6.592   7.090   0.050 -0.8523 -0.1919  1.3580
   81U      C4' 2063   6.586   6.964   0.223  0.6459  0.4001  0.1806
   81U      H4' 2064   6.652   6.879   0.205  0.9545  0.3849  1.2786
   81U      O4' 2065   6.580   6.973   0.365  0.3177 -0.1513  0.3896
   81U      C1' 2066   6.478   6.883   0.415 -0.4520 -0.3277 -0.2933
   81U      H1' 2067   6.533   6.800   0.457  2.8316  2.0334  0.5037
   81U       N1 2068   6.398   6.961   0.520 -0.4045  0.4817 -0.2603
   81U       C6 2069   6.390   7.102   0.521 -0.6466 -0.0717 -0.1705
   81U       H6 2070   6.442   7.159   0.446 -1.3542  1.3525  0.3843
   81U       C5 2071   6.334   7.165   0.631 -0.6057 -0.1084 -0.6536
   81U       H5 2072   6.332   7.273   0.631  0.8704 -0.0505 -1.7368
   81U       C4 2073   6.274   7.090   0.737  0.0411 -0.1054  0.2221
   81U       O4 2074   6.203   7.131   0.830 -0.1099  0.0581 -0.2457
   81U       N3 2075   6.288   6.952   0.729  0.2154  0.0249  0.5645
   81U       H3 2076   6.253   6.896   0.805 -1.6533 -1.0699 -0.9930
   81U       C2 2077   6.346   6.888   0.626 -0.3057  0.7213  0.7202
   81U       O2 2078   6.362   6.763   0.628 -0.1922 -0.7350  0.3757
   81U      C3' 2079   6.444   6.923   0.175 -0.1995 -0.4071  0.3087
   81U      H3' 2080   6.377   7.009   0.168 -0.2809 -0.3670  1.3068
   81U      C2' 2081   6.401   6.837   0.291  0.3099 -0.1587 -0.2434
   81U     H2'1 2082   6.293   6.844   0.301  0.3203 -0.3673  0.0538
   81U      O2' 2083   6.430   6.695   0.268 -0.8483  0.0554  0.5081
   81U     HO'2 2084   6.381   6.675   0.188  0.9821 -0.6062 -0.5186
   81U      O3' 2085   6.457   6.853   0.052 -0.6992 -0.3705  0.0110
   82U        P 2086   6.319   6.827  -0.029  0.0689  0.2971 -0.2136
   82U      O1P 2087   6.357   6.789  -0.166 -0.0286 -0.7075 -0.2646
   82U      O2P 2088   6.227   6.940  -0.001 -0.3358  0.7706 -0.5119
   82U      O5' 2089   6.257   6.704   0.039 -0.1789 -0.5924 -0.2185
   82U      C5' 2090   6.269   6.571  -0.009 -0.4985  0.0595 -0.0795
   82U     H5'1 2091   6.366   6.522  -0.001 -0.6790 -0.4315 -0.8109
   82U     H5'2 2092   6.229   6.564  -0.110  1.2133  3.4527 -1.1496
   82U      C4' 2093   6.183   6.485   0.080 -0.5755  0.4920  0.8500
   82U      H4' 2094   6.195   6.383   0.044 -1.4526  0.8657 -0.5807
   82U      O4' 2095   6.215   6.502   0.219 -0.5028  0.3110 -0.7777
   82U      C1' 2096   6.113   6.451   0.304  0.4328  0.1420 -0.8341
   82U      H1' 2097   6.130   6.347   0.334 -0.9414 -0.4445 -1.9647
   82U       N1 2098   6.098   6.539   0.432  0.9143 -0.2367  0.1427
   82U       C6 2099   6.120   6.486   0.551  0.4348 -0.1634 -0.4617
   82U       H6 2100   6.167   6.389   0.561 -2.4631 -1.5605  0.7483
   82U       C5 2101   6.113   6.554   0.669  0.1613  0.2877 -0.4883
   82U       H5 2102   6.148   6.512   0.762 -2.5410 -0.5223  0.2597
   82U       C4 2103   6.061   6.690   0.677  0.1959  0.0050 -0.4215
   82U       O4 2104   6.034   6.764   0.770  0.8037 -0.5281 -0.3459
   82U       N3 2105   6.041   6.746   0.552  0.2687 -0.2274 -0.2210
   82U       H3 2106   6.034   6.847   0.556  1.7177 -0.1343  0.9646
   82U       C2 2107   6.061   6.677   0.428  0.7576 -0.4553  0.3893
   82U       O2 2108   6.034   6.733   0.326 -0.2655 -0.2175 -0.1417
   82U      C3' 2109   6.033   6.512   0.075 -0.6135 -0.2073  0.0395
   82U      H3' 2110   6.014   6.619   0.071 -0.7274 -0.1900  0.9423
   82U      C2' 2111   5.997   6.451   0.207  0.1809  0.4323  0.4223
   82U     H2'1 2112   5.917   6.514   0.247 -0.1826  0.4742 -0.3459
   82U      O2' 2113   5.945   6.318   0.196  0.0293 -0.1311 -0.2296
   82U     HO'2 2114   5.924   6.303   0.103  0.8698 -1.6283 -0.2087
   82U      O3' 2115   5.973   6.431  -0.033  0.1105  0.4197 -0.1348
   82U      H3T 2116   5.987   6.470  -0.120  0.0783  0.7948  0.0246
   8.61692   8.61692   6.09309   0.00000   0.00000   0.00000   0.00000   4.30847   4.30847
