# Supplementary material for: Constant-pH Molecular Dynamics of Cationic Peptide Dendrimers Binding to siRNA
Source: J Chem Inf Model. 2026 Feb 5;66(8):4734–43. doi: 10.1021/acs.jcim.5c02636 (PMC13126635; doi:10.1021/acs.jcim.5c02636)
Supplement: Supplementary file 2 [file ci5c02636_si_002.zip › zip/MH47_05_in_2.gro]

Protein t=   0.00000
 2116
    1LY0      N    1   7.186   8.839   3.471 -0.5108 -1.0025 -0.0024
    1LY0     H1    2   7.216   8.892   3.552  3.9828  1.1081 -2.6465
    1LY0     H2    3   7.126   8.904   3.424 -1.7726 -1.4654  0.9217
    1LY0     H3    4   7.273   8.827   3.420  0.1492 -2.0215  1.2904
    1LY0     CA    5   7.124   8.716   3.509  0.2078  0.7286  0.5097
    1LY0     HA    6   7.045   8.748   3.577 -1.6357 -0.2710 -1.0592
    1LY0     CB    7   7.058   8.635   3.392  0.0597  0.1166  0.4175
    1LY0    HB1    8   7.031   8.536   3.428 -1.0487  0.9228  1.9377
    1LY0    HB2    9   7.137   8.637   3.317 -1.8794  1.9994 -1.7360
    1LY0     CG   10   6.925   8.707   3.341  0.1499  0.6430  0.7952
    1LY0    HG1   11   6.938   8.814   3.320 -2.0805  0.4315 -2.4509
    1LY0    HG2   12   6.866   8.705   3.433  0.4319 -1.8537  0.9666
    1LY0     CD   13   6.846   8.646   3.216 -0.1108 -0.0085  0.0148
    1LY0    HD1   14   6.755   8.701   3.194  0.1297 -0.2102 -1.5822
    1LY0    HD2   15   6.829   8.539   3.228 -2.0089  0.1844 -0.7547
    1LY0     CE   16   6.935   8.656   3.093  0.0616 -0.5276  0.2988
    1LY0    HE1   17   6.879   8.607   3.014  0.4450  1.3970 -1.2350
    1LY0    HE2   18   7.019   8.590   3.116 -0.0294 -1.6976 -2.3624
    1LY0     NZ   19   6.968   8.791   3.065  0.5184 -0.3649  0.0350
    1LY0    HZ1   20   7.005   8.794   2.971 -2.8206 -0.4379 -1.4274
    1LY0    HZ2   21   6.883   8.846   3.069 -0.5989 -2.0947  1.2713
    1LY0    HZ3   22   7.027   8.838   3.131 -0.6551  1.4106 -0.1049
    1LY0      C   23   7.233   8.640   3.588  0.2662  0.0794  0.3808
    1LY0      O   24   7.348   8.667   3.563  0.5036 -0.1705  0.2086
    2LER      N   25   7.197   8.550   3.678 -0.0953  0.5137 -0.5678
    2LER      H   26   7.105   8.512   3.666  0.0458  0.3538 -1.1667
    2LER     CA   27   7.279   8.498   3.785  0.2526  0.5667  0.2372
    2LER     HA   28   7.309   8.578   3.854 -1.3362  2.1267 -0.8138
    2LER     CB   29   7.203   8.392   3.867  0.4381  0.1474 -0.6108
    2LER    HB1   30   7.165   8.314   3.802  0.0912  0.7188 -1.1098
    2LER    HB2   31   7.116   8.446   3.905 -1.1119 -3.3261  1.1831
    2LER     CG   32   7.284   8.337   3.991  0.8742 -0.2558 -0.3245
    2LER     HG   33   7.361   8.267   3.959  1.0680  0.3051 -1.0979
    2LER    CD1   34   7.353   8.436   4.093  0.6418  0.2670 -0.7763
    2LER   HD11   35   7.411   8.387   4.171 -2.0089 -0.0111  1.1440
    2LER   HD12   36   7.424   8.499   4.039 -0.9352 -0.1476 -3.5281
    2LER   HD13   37   7.275   8.500   4.134  0.0893  0.7413 -2.4896
    2LER    CD2   38   7.184   8.257   4.083  0.0746  0.4449 -0.1438
    2LER   HD21   39   7.099   8.313   4.121  0.9950  1.3735  0.6187
    2LER   HD22   40   7.140   8.176   4.026  0.7782  0.3701 -0.6039
    2LER   HD23   41   7.238   8.224   4.171 -0.7483  1.0127  0.5932
    2LER      C   42   7.413   8.447   3.732 -0.3876 -0.6176  0.0731
    2LER      O   43   7.421   8.341   3.671 -1.0307  0.2200  0.1641
    3LYR      N   44   7.526   8.523   3.759 -0.5256  0.3842 -0.0720
    3LYR      H   45   7.512   8.605   3.815  0.0421  0.1160  0.4816
    3LYR     CA   46   7.663   8.489   3.705  0.9948 -0.1722  0.8060
    3LYR     HA   47   7.657   8.501   3.596 -0.2556  1.7557  1.0330
    3LYR     CB   48   7.752   8.600   3.766 -0.2072  0.3240 -0.1164
    3LYR    HB1   49   7.732   8.591   3.873  0.1651 -2.0786 -0.1931
    3LYR    HB2   50   7.721   8.694   3.721  1.0818 -0.1036 -2.0278
    3LYR     CG   51   7.905   8.590   3.743 -0.6252  0.1255 -0.1845
    3LYR    HG1   52   7.940   8.494   3.779  0.6749  0.1210 -1.3723
    3LYR    HG2   53   7.960   8.670   3.793 -2.0681  2.2939 -1.8478
    3LYR     CD   54   7.929   8.619   3.592  0.6219 -0.3412 -0.3125
    3LYR    HD1   55   7.882   8.715   3.570  2.6584  1.2507  1.7636
    3LYR    HD2   56   7.887   8.540   3.530  3.3328 -2.9206  0.9261
    3LYR     CE   57   8.079   8.631   3.553 -0.0939  0.5341 -0.1225
    3LYR    HE1   58   8.129   8.715   3.601 -0.0755 -0.2026  1.1922
    3LYR    HE2   59   8.074   8.637   3.444 -1.5879 -1.7281 -0.2397
    3LYR     NZ   60   8.162   8.505   3.576 -0.6338 -0.2950  0.1314
    3LYR    HZ1   61   8.130   8.422   3.530  2.6046 -0.4538 -2.1702
    3LYR      C   62   7.707   8.347   3.751 -0.6412 -0.3697  0.3278
    3LYR      O   63   7.775   8.277   3.676  0.7265  0.0720 -0.2504
    4LER      N   64   7.660   8.299   3.864  0.8991  0.0894  0.1561
    4LER      H   65   7.607   8.359   3.925  0.7752  0.2254 -0.0851
    4LER     CA   66   7.702   8.164   3.913 -0.2675 -0.4356 -0.3131
    4LER     HA   67   7.807   8.148   3.888 -0.4559 -0.8657 -0.8496
    4LER     CB   68   7.676   8.154   4.064 -0.1033  0.1372 -0.4034
    4LER    HB1   69   7.715   8.057   4.094 -2.7082 -0.9809 -0.3654
    4LER    HB2   70   7.568   8.159   4.077  0.0516 -0.4901  1.3221
    4LER     CG   71   7.738   8.266   4.159  0.1423  0.2059  0.3437
    4LER     HG   72   7.683   8.356   4.132  1.1753  0.5508 -0.6553
    4LER    CD1   73   7.707   8.232   4.306 -0.0003 -0.0428  0.1010
    4LER   HD11   74   7.605   8.194   4.310 -0.2059  0.4699 -0.2055
    4LER   HD12   75   7.769   8.147   4.335  0.3653  0.2333  0.1363
    4LER   HD13   76   7.727   8.321   4.366  2.7597  0.4662 -1.4196
    4LER    CD2   77   7.892   8.280   4.132  0.4717  0.4617 -0.0141
    4LER   HD21   78   7.921   8.357   4.203 -0.3402  1.9926 -1.2845
    4LER   HD22   79   7.939   8.183   4.149  1.0721  0.3775 -1.9061
    4LER   HD23   80   7.915   8.316   4.032  1.7095 -2.6944 -0.9986
    4LER      C   81   7.633   8.046   3.837  0.1655  0.2673  0.4842
    4LER      O   82   7.687   7.932   3.835 -0.5143 -0.0345  0.0078
    5LER      N   83   7.519   8.068   3.766 -0.2426  0.0642  0.2382
    5LER      H   84   7.487   8.163   3.752 -0.8357  0.0758  1.5516
    5LER     CA   85   7.456   7.970   3.680 -0.1931 -0.4488  0.2813
    5LER     HA   86   7.483   7.870   3.716 -2.8513 -1.1837  0.4229
    5LER     CB   87   7.304   7.975   3.677 -0.3023 -0.0461  0.1603
    5LER    HB1   88   7.274   7.882   3.628  0.9603 -0.4291  0.0868
    5LER    HB2   89   7.272   8.062   3.620  0.6632 -0.6337 -1.3457
    5LER     CG   90   7.242   7.982   3.820 -0.2379 -0.1926  0.5511
    5LER     HG   91   7.269   8.077   3.866  0.4836  1.0611 -2.2306
    5LER    CD1   92   7.091   7.979   3.805 -0.2864 -0.2603 -0.2324
    5LER   HD11   93   7.044   8.000   3.901 -1.9671  0.4290 -1.1516
    5LER   HD12   94   7.063   8.067   3.747  0.0166  0.3984  0.5966
    5LER   HD13   95   7.042   7.893   3.760  0.6336 -0.7498 -0.3076
    5LER    CD2   96   7.274   7.858   3.908 -0.0489 -0.1967  0.5045
    5LER   HD21   97   7.378   7.864   3.941  0.0939  2.5174 -0.2655
    5LER   HD22   98   7.210   7.848   3.997  1.4489 -0.8840  1.5558
    5LER   HD23   99   7.255   7.766   3.853  1.0743  0.0714 -0.3467
    5LER      C  100   7.513   7.977   3.533 -0.5229 -0.4332 -0.4439
    5LER      O  101   7.472   7.902   3.442  0.7003  0.3349 -0.3858
    6LYR      N  102   7.607   8.066   3.512  0.0718  0.3584 -0.3955
    6LYR      H  103   7.632   8.126   3.590 -2.3435 -0.0595  0.8069
    6LYR     CA  104   7.676   8.074   3.383  0.7640 -0.0552 -0.5087
    6LYR     HA  105   7.612   8.062   3.296  0.9430  1.0437 -0.8138
    6LYR     CB  106   7.719   8.215   3.345  0.4197  0.1405 -0.4152
    6LYR    HB1  107   7.787   8.210   3.260  2.1081  0.7534  0.8568
    6LYR    HB2  108   7.778   8.260   3.424  1.0865  1.2826 -1.5169
    6LYR     CG  109   7.611   8.325   3.313  0.2715 -0.0627 -0.8193
    6LYR    HG1  110   7.531   8.309   3.385  1.4705 -1.2536  0.2884
    6LYR    HG2  111   7.575   8.288   3.217 -0.4775 -0.4749 -0.3956
    6LYR     CD  112   7.667   8.463   3.290 -0.4279 -0.0448 -0.8432
    6LYR    HD1  113   7.743   8.440   3.214 -0.1178 -3.9642  0.4127
    6LYR    HD2  114   7.708   8.507   3.381 -0.0148 -0.7193 -0.6887
    6LYR     CE  115   7.565   8.548   3.228  0.0960  0.1637  0.7530
    6LYR    HE1  116   7.607   8.647   3.214  0.8521 -0.5421 -2.7327
    6LYR    HE2  117   7.477   8.551   3.293 -0.3683 -1.6891  0.2812
    6LYR     NZ  118   7.526   8.495   3.094  0.5792 -0.3494  0.5283
    6LYR    HZ1  119   7.602   8.463   3.034  2.2270  3.1349  0.5053
    6LYR      C  120   7.788   7.968   3.369  0.1524 -0.5869  0.3526
    6LYR      O  121   7.896   7.974   3.426 -0.2827  0.1490 -0.2784
    7LER      N  122   7.764   7.878   3.271 -0.0082  0.0174 -0.1003
    7LER      H  123   7.686   7.897   3.210 -0.7146 -1.6298  0.2232
    7LER     CA  124   7.853   7.768   3.229 -0.7273 -0.7004 -0.6693
    7LER     HA  125   7.867   7.700   3.313  2.2222  0.8065  0.1960
    7LER     CB  126   7.786   7.695   3.111 -1.4453  0.0492 -0.2203
    7LER    HB1  127   7.872   7.658   3.054  0.2212  0.9999  1.5314
    7LER    HB2  128   7.729   7.771   3.057 -1.1643  0.2142 -0.2897
    7LER     CG  129   7.685   7.585   3.155  0.1282  0.1560 -0.6249
    7LER     HG  130   7.601   7.632   3.206 -1.4818 -0.8328 -2.2493
    7LER    CD1  131   7.635   7.519   3.032 -0.2639 -0.2921  0.6717
    7LER   HD11  132   7.613   7.592   2.954 -0.1830 -2.3665 -1.3954
    7LER   HD12  133   7.723   7.463   3.000  1.3678  1.4249  1.9502
    7LER   HD13  134   7.548   7.458   3.057 -1.4716  1.7850  1.8446
    7LER    CD2  135   7.728   7.477   3.256 -0.0263  0.1645 -0.1126
    7LER   HD21  136   7.660   7.392   3.254 -0.5913  0.6351 -1.4178
    7LER   HD22  137   7.827   7.447   3.220 -1.2201 -0.5074 -3.1387
    7LER   HD23  138   7.730   7.525   3.354  2.7294  0.4559 -0.2268
    7LER      C  139   7.991   7.820   3.196 -0.8236  0.4814  0.5109
    7LER      O  140   8.005   7.904   3.114 -0.5781  0.1006  0.3309
    8LER      N  141   8.098   7.768   3.266  0.3954  0.2430  0.5782
    8LER      H  142   8.077   7.701   3.338 -0.0497  1.5852  1.7401
    8LER     CA  143   8.236   7.815   3.246 -0.3848  0.3468 -0.3364
    8LER     HA  144   8.227   7.923   3.251 -2.2626  0.1695  0.8416
    8LER     CB  145   8.327   7.760   3.364 -0.4684 -0.2999 -0.0908
    8LER    HB1  146   8.434   7.765   3.346 -0.1853 -1.0950  1.1914
    8LER    HB2  147   8.308   7.653   3.369  0.4393 -0.4096  1.5439
    8LER     CG  148   8.292   7.813   3.503 -0.3871  1.2919 -0.0134
    8LER     HG  149   8.183   7.826   3.502 -0.2762  3.2740 -3.7426
    8LER    CD1  150   8.351   7.718   3.607  0.7757 -0.0627 -0.0618
    8LER   HD11  151   8.348   7.767   3.704 -4.0431  0.1966 -0.1148
    8LER   HD12  152   8.293   7.626   3.608 -1.7264  1.4044  1.6763
    8LER   HD13  153   8.456   7.698   3.584  0.8337  1.5688 -1.3307
    8LER    CD2  154   8.359   7.950   3.526  0.1556 -0.1090  0.9946
    8LER   HD21  155   8.345   7.965   3.633 -3.0287 -1.2866  0.8511
    8LER   HD22  156   8.465   7.951   3.498 -0.1650  1.1818 -0.2822
    8LER   HD23  157   8.317   8.030   3.465  1.7018  0.6932  0.9228
    8LER      C  158   8.290   7.772   3.109  0.5151  0.8582 -0.1276
    8LER      O  159   8.246   7.671   3.058 -0.1739 -0.3512 -0.7048
    9LYR      N  160   8.393   7.835   3.065  0.5367 -0.4115 -0.2927
    9LYR      H  161   8.419   7.918   3.115 -1.9118  0.5329 -0.4370
    9LYR     CA  162   8.455   7.817   2.937  0.1835  0.4084  0.4749
    9LYR     HA  163   8.411   7.741   2.872  0.9118  0.3382  0.0425
    9LYR     CB  164   8.434   7.943   2.852 -0.1551  1.2143  0.0214
    9LYR    HB1  165   8.489   7.917   2.762  0.7852 -0.1318  0.9457
    9LYR    HB2  166   8.490   8.023   2.900 -1.6307  2.5395 -0.3756
    9LYR     CG  167   8.290   7.963   2.809 -0.3077  0.4059 -0.0409
    9LYR    HG1  168   8.224   7.910   2.877 -0.2485 -0.8382 -0.9324
    9LYR    HG2  169   8.265   7.920   2.713  1.0231 -1.0499  0.2245
    9LYR     CD  170   8.253   8.107   2.821 -0.1656 -0.0832 -0.0154
    9LYR    HD1  171   8.323   8.163   2.760 -1.0339  0.9175 -0.1211
    9LYR    HD2  172   8.269   8.134   2.926  1.9504 -2.1291  0.2621
    9LYR     CE  173   8.110   8.138   2.780  0.7121  0.3778 -0.0188
    9LYR    HE1  174   8.042   8.082   2.844 -0.1834  0.1862 -1.1175
    9LYR    HE2  175   8.096   8.115   2.674 -0.0590  2.2869 -0.3580
    9LYR     NZ  176   8.089   8.280   2.791 -0.5815  0.4274  0.3720
    9LYR    HZ1  177   8.135   8.325   2.714 -0.5926  2.3452  1.4192
    9LYR      C  178   8.610   7.779   2.947  0.0727 -0.0343 -0.0934
    9LYR      O  179   8.656   7.720   2.847  0.4676  0.5151  0.1098
   10LER      N  180   8.679   7.800   3.058 -0.8314  0.5677 -0.3132
   10LER      H  181   8.634   7.859   3.126  1.1718  0.8902  0.8111
   10LER     CA  182   8.813   7.748   3.085 -0.1945  0.0167 -0.0741
   10LER     HA  183   8.839   7.699   2.990  1.6386 -0.7052  0.7386
   10LER     CB  184   8.905   7.868   3.121 -0.1228 -0.6871 -1.4206
   10LER    HB1  185   8.868   7.907   3.215 -2.0033 -1.6439 -1.7153
   10LER    HB2  186   8.893   7.945   3.045 -0.0569 -0.8008 -1.5471
   10LER     CG  187   9.049   7.835   3.135 -0.8781 -0.3900  0.1377
   10LER     HG  188   9.069   7.757   3.208  0.6474  0.0177  0.1952
   10LER    CD1  189   9.108   7.801   2.995 -0.0028  0.1177  0.1648
   10LER   HD11  190   9.077   7.878   2.924 -0.5813 -2.1284 -2.1853
   10LER   HD12  191   9.215   7.782   2.985 -0.5033 -1.7845 -2.6833
   10LER   HD13  192   9.058   7.708   2.968 -1.0862 -0.0036  2.3588
   10LER    CD2  193   9.139   7.954   3.179 -0.9590 -0.3907  0.7564
   10LER   HD21  194   9.097   8.016   3.259 -0.5548  1.9489 -0.7516
   10LER   HD22  195   9.231   7.914   3.220  0.0800 -1.1063 -2.0392
   10LER   HD23  196   9.160   8.020   3.095 -0.6630 -0.8268  0.4886
   10LER      C  197   8.819   7.641   3.192  0.6910 -0.0691 -0.4205
   10LER      O  198   8.842   7.668   3.306 -0.3116 -0.7964 -0.2271
   11LER      N  199   8.788   7.514   3.161  0.8631  0.2371 -0.0546
   11LER      H  200   8.795   7.486   3.065  2.7969 -0.9268  0.3823
   11LER     CA  201   8.762   7.408   3.259 -0.4268  0.2611  0.0473
   11LER     HA  202   8.702   7.451   3.340 -0.0547  3.8695 -1.4167
   11LER     CB  203   8.679   7.299   3.186  0.2040  0.1355  0.6274
   11LER    HB1  204   8.685   7.213   3.253 -1.9274  0.9608  2.0045
   11LER    HB2  205   8.730   7.281   3.092 -0.9153 -0.3835  0.0972
   11LER     CG  206   8.524   7.332   3.163 -1.0371 -0.0999  0.0395
   11LER     HG  207   8.484   7.390   3.246  1.5812  0.2888  1.0934
   11LER    CD1  208   8.504   7.424   3.039 -0.5686 -0.5384 -0.4378
   11LER   HD11  209   8.509   7.527   3.075 -2.6370  0.2241 -2.1483
   11LER   HD12  210   8.594   7.414   2.978 -0.3668  1.1672 -0.4684
   11LER   HD13  211   8.416   7.418   2.976  0.3674  0.0251 -1.8479
   11LER    CD2  212   8.438   7.206   3.138  0.5414 -0.1574  0.0365
   11LER   HD21  213   8.471   7.163   3.043 -0.5050  0.9828 -0.8951
   11LER   HD22  214   8.427   7.134   3.219  0.3965  0.9046  0.9764
   11LER   HD23  215   8.338   7.245   3.119  1.9581  3.5476 -0.7216
   11LER      C  216   8.885   7.346   3.321 -0.3394  0.2744 -1.2617
   11LER      O  217   8.879   7.238   3.389  0.3089 -0.6040 -0.4548
   12LER      N  218   9.004   7.416   3.317 -0.9088  0.5136  0.0904
   12LER      H  219   9.002   7.499   3.259  2.6186 -1.1588 -2.8632
   12LER     CA  220   9.139   7.371   3.361  0.2220 -0.4302  0.3449
   12LER     HA  221   9.161   7.267   3.339  2.0922  0.0083 -0.0516
   12LER     CB  222   9.252   7.448   3.304 -0.3060  0.5482 -0.6774
   12LER    HB1  223   9.342   7.434   3.365 -0.2001 -0.6185 -1.0858
   12LER    HB2  224   9.235   7.553   3.331  0.2556  0.7964 -1.2378
   12LER     CG  225   9.297   7.415   3.162  0.0690  0.6275  0.2226
   12LER     HG  226   9.316   7.309   3.146  0.0602  0.5442  0.7337
   12LER    CD1  227   9.198   7.453   3.058  0.3773 -0.6636 -0.2384
   12LER   HD11  228   9.112   7.386   3.061  1.0057 -1.4311  2.0607
   12LER   HD12  229   9.160   7.552   3.085  0.3991  0.0453 -2.5214
   12LER   HD13  230   9.242   7.455   2.958 -0.1126 -0.4018 -0.4567
   12LER    CD2  231   9.426   7.496   3.138 -0.8429  0.4787  0.7125
   12LER   HD21  232   9.402   7.601   3.128  1.8480  1.0492 -0.6073
   12LER   HD22  233   9.501   7.496   3.217  0.4327  2.5339 -0.4166
   12LER   HD23  234   9.484   7.468   3.050  1.5466  2.6831  1.4712
   12LER      C  235   9.136   7.387   3.511  0.0492 -0.4581 -0.3073
   12LER      O  236   9.082   7.483   3.566  0.2118  0.3840  0.4744
   13LER      N  237   9.216   7.310   3.581  0.0219 -0.2079  0.0482
   13LER      H  238   9.259   7.234   3.531  0.7879 -0.5311  1.1488
   13LER     CA  239   9.229   7.300   3.724  0.6662  0.4867 -0.4584
   13LER     HA  240   9.192   7.391   3.770  0.4730 -0.4222  1.2507
   13LER     CB  241   9.133   7.185   3.774  0.0637  0.2318  0.1387
   13LER    HB1  242   9.161   7.149   3.873 -0.7539 -0.2758  0.1939
   13LER    HB2  243   9.130   7.097   3.709 -2.6558 -0.3530  0.9028
   13LER     CG  244   8.982   7.233   3.778 -0.3798 -0.1855  0.2041
   13LER     HG  245   8.948   7.257   3.677  2.5493  1.0340 -0.6107
   13LER    CD1  246   8.892   7.114   3.829  0.6882 -0.7102 -0.1305
   13LER   HD11  247   8.924   7.100   3.932 -1.0650  2.5174  0.9828
   13LER   HD12  248   8.785   7.135   3.822  0.3112 -2.9352 -2.4908
   13LER   HD13  249   8.907   7.031   3.759  1.7770  0.4214 -1.2880
   13LER    CD2  250   8.957   7.347   3.871 -0.0016 -0.3515 -0.3158
   13LER   HD21  251   8.986   7.315   3.971 -0.1549  1.6014  0.4056
   13LER   HD22  252   9.011   7.439   3.846  2.2965 -0.9833  1.9197
   13LER   HD23  253   8.851   7.367   3.884  0.5040  2.4790  0.0843
   13LER      C  254   9.372   7.266   3.767  0.4239 -0.5320  0.2069
   13LER      O  255   9.453   7.205   3.694  0.1454  0.0969 -0.4170
   14NH2      N  256   9.413   7.292   3.886 -0.1072  0.2421  0.1817
   14NH2     H1  257   9.361   7.355   3.945 -0.4323  1.8380 -1.7055
   14NH2     H2  258   9.504   7.261   3.918 -0.3698 -1.0360 -0.2547
   15LY0      N  259   8.715   8.122   3.677 -0.1940  0.3236  0.2690
   15LY0     H1  260   8.721   8.126   3.576  1.1646 -0.2861  0.2938
   15LY0     H2  261   8.666   8.037   3.698 -0.1545 -0.4238 -2.3312
   15LY0     H3  262   8.809   8.109   3.711 -0.9050  0.7265  2.5466
   15LY0     CA  263   8.646   8.239   3.731 -0.0228 -0.3472  0.0308
   15LY0     HA  264   8.639   8.229   3.840 -1.6538 -0.1266 -0.0363
   15LY0     CB  265   8.728   8.369   3.721  0.8109 -0.4696 -0.3095
   15LY0    HB1  266   8.716   8.400   3.617 -3.5516 -0.0599  0.1475
   15LY0    HB2  267   8.836   8.358   3.727  1.0630  0.2543 -2.5030
   15LY0     CG  268   8.673   8.477   3.827 -0.2097 -0.1664  0.0784
   15LY0    HG1  269   8.710   8.443   3.923  0.7437 -1.1660 -0.6073
   15LY0    HG2  270   8.565   8.486   3.830 -0.0989  1.0651  1.1128
   15LY0     CD  271   8.732   8.612   3.783  0.0612  0.3432  0.1356
   15LY0    HD1  272   8.681   8.646   3.693  3.2784  0.7850 -1.6646
   15LY0    HD2  273   8.840   8.610   3.770  0.3611  1.1088  2.0592
   15LY0     CE  274   8.708   8.716   3.896  0.8189  0.5047  0.0995
   15LY0    HE1  275   8.785   8.793   3.900  0.2944  1.0111  0.8631
   15LY0    HE2  276   8.704   8.661   3.991 -0.9473  0.8720  0.2781
   15LY0     NZ  277   8.582   8.786   3.884  0.4171  0.0894  0.0299
   15LY0    HZ1  278   8.580   8.858   3.955  0.4783 -0.8264  0.9880
   15LY0    HZ2  279   8.585   8.826   3.791 -1.9998  0.4071  0.0244
   15LY0    HZ3  280   8.499   8.729   3.875 -1.6884  2.9404 -0.1643
   15LY0      C  281   8.510   8.259   3.664 -0.3425  0.4046 -0.1258
   15LY0      O  282   8.507   8.239   3.543  0.4390  0.0261  0.1456
   16LER      N  283   8.405   8.293   3.742 -0.7884  0.1720 -0.2226
   16LER      H  284   8.428   8.301   3.840 -0.3339  2.4486 -0.4369
   16LER     CA  285   8.276   8.331   3.695  0.2322 -0.0567 -0.1964
   16LER     HA  286   8.269   8.280   3.598  1.8587 -0.7110 -0.0074
   16LER     CB  287   8.168   8.263   3.792 -0.1523 -0.2461 -0.0330
   16LER    HB1  288   8.068   8.303   3.773  0.6737  1.7021 -0.4543
   16LER    HB2  289   8.188   8.297   3.893  0.4923  0.9410 -0.5480
   16LER     CG  290   8.172   8.109   3.815  0.0101  0.5638  0.9798
   16LER     HG  291   8.267   8.057   3.814 -0.3323 -0.0807 -0.1446
   16LER    CD1  292   8.100   8.068   3.946  0.6600 -0.3166 -0.3070
   16LER   HD11  293   7.998   8.103   3.958  0.4576 -0.0543 -2.4846
   16LER   HD12  294   8.093   7.962   3.969  2.1086 -0.5658 -0.9175
   16LER   HD13  295   8.161   8.109   4.027 -1.1986  1.0027  0.5119
   16LER    CD2  296   8.095   8.042   3.701 -0.4674 -1.1565 -0.8086
   16LER   HD21  297   8.127   7.938   3.701  1.8216 -0.5109 -1.9381
   16LER   HD22  298   7.991   8.075   3.699  0.0654  0.6110 -2.3632
   16LER   HD23  299   8.131   8.083   3.607  0.8523 -0.4997 -0.0435
   16LER      C  300   8.246   8.481   3.676  0.6528 -0.8376  0.4623
   16LER      O  301   8.302   8.569   3.743 -0.1219 -0.6019  0.6080
   17LY0      N  302   6.572   7.396   2.733 -0.7054  0.2098 -0.4277
   17LY0     H1  303   6.537   7.305   2.709  0.9377 -0.8325  0.9660
   17LY0     H2  304   6.670   7.402   2.709 -0.8974  1.8669 -0.9908
   17LY0     H3  305   6.551   7.421   2.828  1.5248  0.4666  0.0554
   17LY0     CA  306   6.499   7.491   2.646  0.3642  0.1357  0.1029
   17LY0     HA  307   6.493   7.450   2.545  0.3787  0.5276 -0.0608
   17LY0     CB  308   6.359   7.518   2.697 -0.0354  0.5998 -0.1299
   17LY0    HB1  309   6.347   7.605   2.762 -0.8332 -1.6126  2.9223
   17LY0    HB2  310   6.316   7.442   2.762  1.8306  0.7735  1.3891
   17LY0     CG  311   6.260   7.523   2.584 -0.0292  0.3101 -0.6022
   17LY0    HG1  312   6.157   7.524   2.621  0.7784  1.4890  1.8157
   17LY0    HG2  313   6.264   7.427   2.531 -3.4296  0.4149 -1.2515
   17LY0     CD  314   6.275   7.641   2.494 -0.3369  0.4551 -0.9410
   17LY0    HD1  315   6.366   7.623   2.436  0.7427 -0.3818  0.8966
   17LY0    HD2  316   6.276   7.736   2.546  0.0909  0.1649 -0.4023
   17LY0     CE  317   6.163   7.640   2.393 -0.7283 -0.2542 -0.1165
   17LY0    HE1  318   6.069   7.654   2.447 -1.1793  1.2695 -1.2181
   17LY0    HE2  319   6.153   7.541   2.347  0.1206 -1.2224  1.6663
   17LY0     NZ  320   6.185   7.746   2.291  0.5571 -0.1493 -0.1479
   17LY0    HZ1  321   6.107   7.739   2.228  1.7276 -2.5267 -1.4528
   17LY0    HZ2  322   6.189   7.835   2.340  0.1647 -0.8574  1.2146
   17LY0    HZ3  323   6.277   7.734   2.250  1.1911  0.4075  1.0388
   17LY0      C  324   6.572   7.620   2.622 -0.0996  1.0274 -0.6644
   17LY0      O  325   6.621   7.632   2.512  0.2585 -0.1344 -0.0940
   18LER      N  326   6.587   7.708   2.720  0.3024 -1.1966 -0.6805
   18LER      H  327   6.547   7.699   2.813  0.0036  3.3762 -0.1270
   18LER     CA  328   6.643   7.843   2.708 -0.1235  0.2994  0.5683
   18LER     HA  329   6.589   7.897   2.629 -2.2570 -0.3774  1.4967
   18LER     CB  330   6.615   7.918   2.837 -0.0639 -0.5106 -0.1308
   18LER    HB1  331   6.655   8.019   2.828 -0.7163 -0.2233  0.1236
   18LER    HB2  332   6.667   7.870   2.919  0.5647 -0.9544 -0.7770
   18LER     CG  333   6.476   7.946   2.888  0.3195  0.7612  0.1213
   18LER     HG  334   6.451   7.849   2.931  1.2823  1.2280  1.8380
   18LER    CD1  335   6.460   8.045   2.995  0.1717  0.7361 -0.1694
   18LER   HD11  336   6.358   8.052   3.032  0.7447 -0.6957  1.8421
   18LER   HD12  337   6.521   8.021   3.081 -0.2082  0.4228  0.0130
   18LER   HD13  338   6.483   8.145   2.956  0.8450  0.3901 -0.6905
   18LER    CD2  339   6.382   7.983   2.774 -0.5327 -0.0008 -0.6636
   18LER   HD21  340   6.422   8.069   2.720  0.7408  0.4240  0.8866
   18LER   HD22  341   6.380   7.903   2.699  1.2746  0.9254 -1.7721
   18LER   HD23  342   6.283   8.011   2.809 -0.7931 -0.7560 -0.7876
   18LER      C  343   6.797   7.849   2.686 -0.3745 -0.8263 -0.0225
   18LER      O  344   6.859   7.766   2.751 -0.8650  0.1829 -0.7610
   19LYR      N  345   6.849   7.944   2.612 -0.2193 -0.6216  0.3652
   19LYR      H  346   6.783   8.006   2.567 -0.5710  0.2043  1.9637
   19LYR     CA  347   6.990   7.977   2.601 -0.3855  0.6905 -1.1752
   19LYR     HA  348   7.056   7.932   2.676  0.9436  0.6053 -2.3550
   19LYR     CB  349   7.043   7.928   2.461 -0.0451 -0.4271 -0.3906
   19LYR    HB1  350   7.143   7.968   2.442 -0.0610  0.4070  1.1473
   19LYR    HB2  351   6.974   7.950   2.379  0.3205  2.3271 -0.0738
   19LYR     CG  352   7.070   7.779   2.471  0.1312 -0.7483 -0.1971
   19LYR    HG1  353   6.985   7.721   2.509  1.4820 -2.3920  0.4844
   19LYR    HG2  354   7.156   7.761   2.536  0.2617 -0.8921 -0.4099
   19LYR     CD  355   7.114   7.719   2.336 -0.2272 -0.5697 -0.3782
   19LYR    HD1  356   7.213   7.754   2.307 -0.8455 -0.2109 -2.1686
   19LYR    HD2  357   7.038   7.758   2.268  0.4224  1.9727  0.2581
   19LYR     CE  358   7.110   7.568   2.330 -0.4038 -0.4887 -0.1584
   19LYR    HE1  359   7.136   7.542   2.228  0.4544  0.6629 -0.2513
   19LYR    HE2  360   7.009   7.540   2.358 -0.3369  1.0798  1.9704
   19LYR     NZ  361   7.202   7.508   2.428 -0.7913  0.3254  0.0482
   19LYR    HZ1  362   7.297   7.542   2.418 -0.9441  0.4438 -1.1813
   19LYR      C  363   7.002   8.131   2.620 -0.1250 -0.5360  0.0432
   19LYR      O  364   6.971   8.203   2.532 -0.4151 -0.3164 -0.4709
   20LER      N  365   7.059   8.170   2.734 -0.4474 -0.0337 -0.3064
   20LER      H  366   7.086   8.095   2.797 -0.2529  0.3672  0.0934
   20LER     CA  367   7.077   8.311   2.777 -0.1147  0.8970  0.4465
   20LER     HA  368   7.078   8.375   2.688 -0.2759 -1.3298 -1.2301
   20LER     CB  369   6.955   8.348   2.862 -0.6812  0.8970 -0.4495
   20LER    HB1  370   6.977   8.443   2.911 -0.0959 -1.2991  4.0569
   20LER    HB2  371   6.954   8.275   2.943 -1.1463  2.1008  0.6613
   20LER     CG  372   6.812   8.340   2.793  0.2950 -0.2267 -0.1164
   20LER     HG  373   6.806   8.258   2.721  1.1099 -1.0972  0.7953
   20LER    CD1  374   6.710   8.331   2.903  0.0642 -0.3683 -0.3124
   20LER   HD11  375   6.732   8.246   2.967  2.6553  0.3537 -0.1375
   20LER   HD12  376   6.708   8.425   2.958  1.2989 -0.5606  0.0881
   20LER   HD13  377   6.610   8.330   2.860  0.6048 -0.3215 -1.6266
   20LER    CD2  378   6.784   8.466   2.719  0.2740 -0.1965  0.1164
   20LER   HD21  379   6.842   8.471   2.627 -0.4893 -0.3525 -0.3759
   20LER   HD22  380   6.683   8.466   2.681  1.1846  1.3006 -2.5347
   20LER   HD23  381   6.793   8.552   2.786 -1.2515  0.3369 -0.3326
   20LER      C  382   7.214   8.321   2.841  0.2843  0.5776  0.5313
   20LER      O  383   7.284   8.224   2.881 -0.3523 -0.7496  0.6230
   21LER      N  384   7.256   8.446   2.859  0.1350 -0.5039 -0.4131
   21LER      H  385   7.196   8.522   2.832 -0.4429 -0.9495 -0.4006
   21LER     CA  386   7.393   8.490   2.898 -0.5885 -0.0583  0.6128
   21LER     HA  387   7.450   8.399   2.876  0.0211  0.3892  0.3059
   21LER     CB  388   7.431   8.614   2.808  0.1043  0.0424 -0.4308
   21LER    HB1  389   7.537   8.641   2.814  0.2432 -0.1561 -1.7500
   21LER    HB2  390   7.370   8.700   2.836 -0.1991 -0.3684  0.1831
   21LER     CG  391   7.408   8.596   2.661 -0.2376  0.6892 -0.5079
   21LER     HG  392   7.299   8.598   2.649 -0.0741  1.3169 -2.0988
   21LER    CD1  393   7.460   8.709   2.567  0.0285  0.0710 -1.0896
   21LER   HD11  394   7.396   8.787   2.609 -0.6251 -1.1878  0.3621
   21LER   HD12  395   7.568   8.722   2.574 -0.0299 -0.2140  0.9423
   21LER   HD13  396   7.428   8.697   2.464  0.9140  0.4606 -1.4140
   21LER    CD2  397   7.464   8.464   2.596 -0.7868  0.0618  0.7145
   21LER   HD21  398   7.435   8.450   2.492  0.3013  2.1214  0.0727
   21LER   HD22  399   7.573   8.466   2.598 -0.5666 -1.0469 -2.9374
   21LER   HD23  400   7.429   8.380   2.657 -2.4265 -0.0717 -0.3759
   21LER      C  401   7.405   8.528   3.040  0.3628 -0.0471  0.4908
   21LER      O  402   7.310   8.574   3.100 -0.2007 -0.3822  0.3023
   22LY0      N  403   7.522   7.038   2.474 -0.7047  0.6331  0.0842
   22LY0     H1  404   7.498   7.018   2.569  0.1244 -3.8595 -0.4347
   22LY0     H2  405   7.619   7.012   2.480 -0.5763  0.7685 -1.1158
   22LY0     H3  406   7.474   6.981   2.406  2.1182 -3.2242  1.0242
   22LY0     CA  407   7.517   7.183   2.437 -0.0998 -0.4720  0.3078
   22LY0     HA  408   7.602   7.236   2.480  0.0678  2.0755 -2.8448
   22LY0     CB  409   7.525   7.191   2.278 -0.4801  0.2455  0.6295
   22LY0    HB1  410   7.434   7.146   2.238 -2.4311  1.4708  3.3263
   22LY0    HB2  411   7.612   7.132   2.249 -0.6799  1.1453 -1.9840
   22LY0     CG  412   7.536   7.334   2.226  0.3355 -0.1633  0.4097
   22LY0    HG1  413   7.638   7.372   2.236  0.3752 -0.2940  0.4955
   22LY0    HG2  414   7.461   7.386   2.286  0.6522 -2.9073  3.4475
   22LY0     CD  415   7.503   7.340   2.078  0.2704  0.9838 -0.4125
   22LY0    HD1  416   7.414   7.282   2.054  0.3832  2.3111 -4.9549
   22LY0    HD2  417   7.581   7.299   2.014  2.1016  1.3873  1.4706
   22LY0     CE  418   7.464   7.481   2.031 -0.6120 -0.1429  0.4149
   22LY0    HE1  419   7.465   7.472   1.923 -2.9108  0.2052  0.3256
   22LY0    HE2  420   7.538   7.551   2.070 -2.4161  0.8777  2.2171
   22LY0     NZ  421   7.325   7.528   2.068 -0.5748  0.7097  0.5051
   22LY0    HZ1  422   7.254   7.468   2.030  1.0710 -1.7131  1.0289
   22LY0    HZ2  423   7.322   7.535   2.169  1.4610 -0.2710  0.6813
   22LY0    HZ3  424   7.303   7.622   2.038  1.0412  0.6228 -1.0932
   22LY0      C  425   7.383   7.231   2.484 -0.6574  0.2138 -0.1314
   22LY0      O  426   7.277   7.173   2.447 -0.1226 -0.0459 -0.0023
   23LER      N  427   7.383   7.344   2.558  0.5006 -0.5163 -0.4377
   23LER      H  428   7.472   7.379   2.590  0.3827 -0.3587 -0.2802
   23LER     CA  429   7.276   7.400   2.634 -0.2779 -0.8309  0.1094
   23LER     HA  430   7.238   7.328   2.707  1.0524 -0.4167  1.2552
   23LER     CB  431   7.333   7.518   2.722 -0.0565 -0.4524  0.8660
   23LER    HB1  432   7.381   7.592   2.659 -0.5274 -1.3010 -0.5299
   23LER    HB2  433   7.405   7.482   2.796  0.7064 -0.5668  0.0916
   23LER     CG  434   7.222   7.582   2.799 -0.0137 -0.3880 -0.0193
   23LER     HG  435   7.137   7.591   2.731  0.1673 -3.5649 -0.8237
   23LER    CD1  436   7.184   7.489   2.917 -0.3888  0.2313  0.7824
   23LER   HD11  437   7.186   7.383   2.895  1.2872  0.0326  1.7186
   23LER   HD12  438   7.258   7.492   2.997 -0.6736 -0.7892  1.0970
   23LER   HD13  439   7.092   7.513   2.971  0.5535  0.1505  2.5168
   23LER    CD2  440   7.248   7.721   2.848 -0.1540  0.3445  0.1869
   23LER   HD21  441   7.276   7.788   2.767 -1.8622  0.8306 -0.0424
   23LER   HD22  442   7.151   7.746   2.890  0.7716 -1.0482  3.4890
   23LER   HD23  443   7.319   7.709   2.930 -0.3531  1.6215  0.5732
   23LER      C  444   7.162   7.445   2.535 -0.1966  0.9435  0.0101
   23LER      O  445   7.044   7.399   2.550 -0.3929 -0.2028  0.1786
   24LY0      N  446   6.510   7.348   4.473 -0.4810  0.3888 -0.3015
   24LY0     H1  447   6.414   7.318   4.467 -0.1812 -0.8624  0.7673
   24LY0     H2  448   6.568   7.280   4.425  1.2726  0.3411  1.7523
   24LY0     H3  449   6.553   7.356   4.564  3.5681 -4.0532 -1.3999
   24LY0     CA  450   6.505   7.479   4.406  0.2616  0.2510 -0.4611
   24LY0     HA  451   6.410   7.524   4.432  0.8215  0.2461  1.7398
   24LY0     CB  452   6.617   7.580   4.462  0.6443  0.8270 -0.7682
   24LY0    HB1  453   6.618   7.671   4.401 -1.9507  2.3714  1.2609
   24LY0    HB2  454   6.715   7.534   4.457  1.2815  2.0164  0.2421
   24LY0     CG  455   6.602   7.618   4.612  0.0036 -1.0119  1.2552
   24LY0    HG1  456   6.610   7.522   4.664  0.9668 -2.9169 -2.1306
   24LY0    HG2  457   6.502   7.660   4.620  0.0531 -1.0150  1.9435
   24LY0     CD  458   6.711   7.719   4.657  0.4475 -0.2163  0.3215
   24LY0    HD1  459   6.808   7.680   4.627  0.0342 -0.3040 -0.9609
   24LY0    HD2  460   6.712   7.733   4.765  0.4254  0.8469  0.1964
   24LY0     CE  461   6.686   7.850   4.585  0.5813  0.9037  0.2531
   24LY0    HE1  462   6.593   7.888   4.629 -0.4984 -0.7177 -0.5366
   24LY0    HE2  463   6.681   7.829   4.478 -1.9978  0.2033  0.4338
   24LY0     NZ  464   6.800   7.938   4.607 -0.3392 -0.3532 -0.2316
   24LY0    HZ1  465   6.813   7.958   4.705 -1.2939  0.8176 -0.3089
   24LY0    HZ2  466   6.887   7.902   4.571  2.6801  1.4753  4.2739
   24LY0    HZ3  467   6.779   8.022   4.555 -0.4417 -0.0624  0.2673
   24LY0      C  468   6.511   7.465   4.255 -1.0765  0.2541 -0.0312
   24LY0      O  469   6.608   7.405   4.206 -0.2107 -0.2948 -0.1559
   25LER      N  470   6.416   7.525   4.182  0.1529  0.5924  0.5500
   25LER      H  471   6.346   7.579   4.231  1.6030  0.6765  2.6756
   25LER     CA  472   6.428   7.534   4.033 -0.1464  0.2562  0.6149
   25LER     HA  473   6.452   7.431   4.004  1.0653  0.1718  1.8306
   25LER     CB  474   6.295   7.573   3.967 -0.1608  0.1019 -0.1679
   25LER    HB1  475   6.305   7.567   3.859 -1.3714 -0.1571 -0.2780
   25LER    HB2  476   6.275   7.677   3.989 -0.6709 -0.3886  1.9209
   25LER     CG  477   6.168   7.501   4.021 -0.2785 -0.3130  0.0681
   25LER     HG  478   6.162   7.510   4.130  0.5365 -1.6165  0.2514
   25LER    CD1  479   6.039   7.556   3.970 -0.5806  0.1425 -0.5801
   25LER   HD11  480   6.034   7.538   3.862  0.2893 -1.2281 -0.4115
   25LER   HD12  481   5.962   7.501   4.024 -0.0114 -1.6248 -1.4976
   25LER   HD13  482   6.036   7.663   3.991 -0.8599  0.4776 -2.2144
   25LER    CD2  483   6.185   7.347   3.978  0.2542  0.2361 -0.2828
   25LER   HD21  484   6.215   7.337   3.874  0.7531 -1.9669  0.0197
   25LER   HD22  485   6.264   7.304   4.040  1.6596  4.4267  1.1855
   25LER   HD23  486   6.090   7.296   3.995  0.3297  0.8461  2.5033
   25LER      C  487   6.535   7.634   3.992 -0.7257 -0.5425  0.0277
   25LER      O  488   6.530   7.751   4.038 -0.0141 -0.2844  0.3004
   26LYR      N  489   6.633   7.593   3.906 -0.0466  0.0452  0.8869
   26LYR      H  490   6.613   7.502   3.868  0.2266 -1.0472  3.1852
   26LYR     CA  491   6.742   7.681   3.859  0.0569  0.5698  0.2381
   26LYR     HA  492   6.723   7.788   3.872 -0.3348  0.4791  0.4235
   26LYR     CB  493   6.870   7.655   3.932 -0.0326  0.2649  0.4162
   26LYR    HB1  494   6.937   7.735   3.900  1.4922 -1.4617 -0.8873
   26LYR    HB2  495   6.917   7.563   3.899  0.6595  0.0471  1.9015
   26LYR     CG  496   6.848   7.657   4.089 -0.8298 -0.0498 -0.6230
   26LYR    HG1  497   6.798   7.570   4.131  1.2960 -0.6231  0.8976
   26LYR    HG2  498   6.783   7.742   4.113  0.3957  1.9740 -3.8181
   26LYR     CD  499   6.983   7.678   4.173 -0.4192 -0.5122  1.3139
   26LYR    HD1  500   7.024   7.778   4.154  2.3388 -1.9964 -1.5088
   26LYR    HD2  501   7.060   7.609   4.140 -1.4017 -2.0711  2.1772
   26LYR     CE  502   6.956   7.666   4.316 -0.1442  0.0911  0.1037
   26LYR    HE1  503   6.924   7.562   4.329 -1.4728  0.3247 -1.0660
   26LYR    HE2  504   6.880   7.740   4.341  0.3261  0.2489  1.1328
   26LYR     NZ  505   7.074   7.672   4.397  0.2339 -1.1022  0.1086
   26LYR    HZ1  506   7.131   7.588   4.398  0.7573 -0.7617 -0.7213
   26LYR      C  507   6.755   7.641   3.712 -0.3926 -0.3039  0.1533
   26LYR      O  508   6.736   7.524   3.676 -0.0967  0.1447  0.3124
   27LER      N  509   6.801   7.739   3.634  0.9227 -0.1362 -0.1657
   27LER      H  510   6.794   7.836   3.661 -0.3239  0.0852 -1.1633
   27LER     CA  511   6.834   7.727   3.491  0.2157 -0.0852 -0.4411
   27LER     HA  512   6.823   7.621   3.470 -4.4611  0.3770 -1.3531
   27LER     CB  513   6.729   7.800   3.400 -0.2477  0.5136  0.5651
   27LER    HB1  514   6.754   7.786   3.295 -1.0647 -1.7978  0.6253
   27LER    HB2  515   6.740   7.908   3.413 -0.4608  0.5302  0.6192
   27LER     CG  516   6.584   7.752   3.400 -0.2867  0.2310 -0.0441
   27LER     HG  517   6.544   7.750   3.501  1.1699  0.6736  0.5661
   27LER    CD1  518   6.500   7.845   3.315 -0.4680  0.7524  0.2363
   27LER   HD11  519   6.527   7.839   3.209 -1.7509  2.3211 -0.2284
   27LER   HD12  520   6.394   7.820   3.310 -0.4017  0.6234 -0.7837
   27LER   HD13  521   6.518   7.945   3.355  1.9806 -0.1838  1.6679
   27LER    CD2  522   6.578   7.613   3.339 -0.1995 -0.3758  1.0289
   27LER   HD21  523   6.613   7.618   3.236 -0.5075  0.9702  0.9687
   27LER   HD22  524   6.633   7.531   3.385 -1.5798 -1.2556  1.1634
   27LER   HD23  525   6.474   7.580   3.334 -0.8349  1.6417 -2.4925
   27LER      C  526   6.975   7.779   3.464 -0.3718  0.0009 -0.4753
   27LER      O  527   7.025   7.886   3.507 -0.2955 -0.3190  0.5283
   28LER      N  528   7.050   7.705   3.376  0.3432 -0.3199  0.1852
   28LER      H  529   7.007   7.623   3.336 -1.2256  1.6414 -2.4673
   28LER     CA  530   7.187   7.733   3.328 -0.0358  0.0802  0.1682
   28LER     HA  531   7.234   7.778   3.415  0.3837  1.0213 -0.5255
   28LER     CB  532   7.272   7.606   3.297 -0.2574 -0.0163  0.2567
   28LER    HB1  533   7.366   7.624   3.245 -0.9709  0.8860 -0.7620
   28LER    HB2  534   7.216   7.540   3.231  1.3717 -0.6098 -0.5932
   28LER     CG  535   7.302   7.515   3.420 -0.2041 -0.5329 -0.8249
   28LER     HG  536   7.212   7.513   3.482  2.0620 -3.1222  2.8003
   28LER    CD1  537   7.327   7.369   3.383 -0.1208 -0.0093 -0.4126
   28LER   HD11  538   7.424   7.364   3.332  0.4627 -0.7821  0.7362
   28LER   HD12  539   7.329   7.301   3.468 -1.2768 -0.1248 -0.4627
   28LER   HD13  540   7.243   7.340   3.320  0.3862  1.9440 -2.1078
   28LER    CD2  541   7.412   7.562   3.523  0.2359  0.3826 -0.1425
   28LER   HD21  542   7.440   7.481   3.590  0.6485  0.7161  0.0910
   28LER   HD22  543   7.505   7.592   3.472 -1.0600  3.4937 -0.9300
   28LER   HD23  544   7.376   7.650   3.576  0.3747  0.5167 -0.2681
   28LER      C  545   7.191   7.832   3.210  0.1962 -0.0393  0.0073
   28LER      O  546   7.104   7.828   3.125  0.4823 -0.0854  0.4940
   29LYR      N  547   7.298   7.911   3.203  0.3167  0.0415 -0.1116
   29LYR      H  548   7.369   7.902   3.274  1.6927 -0.9151 -1.5652
   29LYR     CA  549   7.336   8.014   3.110 -0.2286 -0.1759 -0.0332
   29LYR     HA  550   7.263   8.025   3.030 -2.7263 -1.0431  1.9716
   29LYR     CB  551   7.328   8.149   3.190  0.9387 -0.3708 -0.4087
   29LYR    HB1  552   7.375   8.225   3.128 -0.7756  0.9866 -0.1398
   29LYR    HB2  553   7.376   8.129   3.285 -1.1540 -0.3598  0.7160
   29LYR     CG  554   7.186   8.196   3.219 -0.1483  0.6469 -1.1541
   29LYR    HG1  555   7.126   8.119   3.267  1.8770 -0.5407 -0.3931
   29LYR    HG2  556   7.137   8.219   3.125 -1.0652  0.4677 -0.7247
   29LYR     CD  557   7.178   8.322   3.302 -0.2262 -0.2652 -0.0891
   29LYR    HD1  558   7.085   8.376   3.280  0.2848  0.8399  0.4132
   29LYR    HD2  559   7.268   8.377   3.276 -0.0643 -0.7724 -0.6324
   29LYR     CE  560   7.175   8.291   3.451  0.1372  0.2613  0.0212
   29LYR    HE1  561   7.196   8.380   3.509  1.8532 -0.5202  0.6636
   29LYR    HE2  562   7.262   8.228   3.470 -1.6927 -2.7769 -0.8561
   29LYR     NZ  563   7.058   8.219   3.495  0.5957  0.4712 -0.0044
   29LYR    HZ1  564   7.038   8.127   3.457  1.8840 -0.2952  1.0872
   29LYR      C  565   7.475   8.001   3.046  0.1682 -0.0572  0.6817
   29LYR      O  566   7.547   7.917   3.090 -0.1930 -0.7685 -0.7855
   30LER      N  567   7.511   8.075   2.943  0.8244  0.6587  0.0256
   30LER      H  568   7.433   8.126   2.901 -0.2356 -0.0639  1.0639
   30LER     CA  569   7.639   8.076   2.874 -0.5000 -0.1863  0.1198
   30LER     HA  570   7.697   7.986   2.895  0.2302 -0.0026 -1.0020
   30LER     CB  571   7.622   8.088   2.720 -0.3328  0.1068  0.2999
   30LER    HB1  572   7.721   8.110   2.681  0.3557  1.5840  2.6559
   30LER    HB2  573   7.569   8.181   2.697 -2.0254 -1.1593 -1.1788
   30LER     CG  574   7.543   7.969   2.664 -0.9905  0.0380  0.7155
   30LER     HG  575   7.466   7.933   2.732 -0.8398 -0.8490  0.4277
   30LER    CD1  576   7.496   8.011   2.529 -0.0517 -0.2289  0.4951
   30LER   HD11  577   7.445   7.923   2.490  1.0795 -0.4995 -0.4654
   30LER   HD12  578   7.426   8.094   2.529  0.5958  0.3395 -0.5330
   30LER   HD13  579   7.573   8.029   2.453 -2.1660 -0.0538 -1.7315
   30LER    CD2  580   7.640   7.847   2.657  0.4501  0.4289  0.5908
   30LER   HD21  581   7.708   7.865   2.574 -0.5074 -1.3087 -0.6301
   30LER   HD22  582   7.673   7.810   2.754 -0.0095  0.1292  0.6322
   30LER   HD23  583   7.575   7.769   2.618  1.5792  0.1058 -0.7091
   30LER      C  584   7.736   8.196   2.921 -0.0336  0.2879  0.4200
   30LER      O  585   7.687   8.309   2.929  0.0481 -0.5922  0.1464
   31LER      N  586   7.863   8.162   2.957  0.0600 -0.1965  0.3039
   31LER      H  587   7.903   8.072   2.936 -1.4449 -0.6826 -0.6467
   31LER     CA  588   7.961   8.270   2.999  0.6832  0.4844 -0.5070
   31LER     HA  589   7.905   8.350   3.047 -0.1403 -0.6184  0.4535
   31LER     CB  590   8.050   8.215   3.104  0.0678 -0.0469  0.3360
   31LER    HB1  591   8.092   8.125   3.058  1.2006  0.2638  0.7399
   31LER    HB2  592   7.991   8.184   3.190 -1.5871  0.5265 -0.5598
   31LER     CG  593   8.170   8.298   3.152  0.1810  0.2599 -0.4355
   31LER     HG  594   8.228   8.324   3.063  0.8433 -0.7176 -0.3064
   31LER    CD1  595   8.117   8.426   3.228 -0.1284 -0.6155  0.5263
   31LER   HD11  596   8.067   8.387   3.317 -1.5203  0.0525  0.0665
   31LER   HD12  597   8.199   8.491   3.259  0.5915 -0.8133 -0.9150
   31LER   HD13  598   8.044   8.486   3.173  0.3093  1.3601  1.9935
   31LER    CD2  599   8.266   8.219   3.248 -0.1059 -0.4670  0.5107
   31LER   HD21  600   8.317   8.149   3.181  0.0289  0.3963 -0.3050
   31LER   HD22  601   8.331   8.295   3.291 -0.3220  0.1338 -0.2028
   31LER   HD23  602   8.206   8.172   3.326 -2.7601  0.2331 -0.9689
   31LER      C  603   8.035   8.349   2.890 -0.5105  0.2889 -0.2848
   31LER      O  604   8.052   8.472   2.894 -0.1869  0.0847  0.6918
   32LY0      N  605   7.214   7.528   4.958  0.2633  0.1757  0.4219
   32LY0     H1  606   7.293   7.588   4.978  1.2320 -0.7437 -0.5483
   32LY0     H2  607   7.129   7.572   4.992 -1.2628 -1.5802 -0.9095
   32LY0     H3  608   7.224   7.439   5.005 -0.8839 -1.3516 -2.0025
   32LY0     CA  609   7.192   7.509   4.814  0.3547 -0.2669 -0.2802
   32LY0     HA  610   7.278   7.455   4.773 -0.0750 -2.3824  1.3728
   32LY0     CB  611   7.072   7.408   4.797  0.0902 -0.6714 -0.3699
   32LY0    HB1  612   6.983   7.455   4.840 -0.1747 -1.9916  0.6073
   32LY0    HB2  613   7.090   7.315   4.851 -1.3733 -0.3156  0.8069
   32LY0     CG  614   7.051   7.367   4.649  0.1693  0.1376 -0.2103
   32LY0    HG1  615   7.134   7.301   4.623  0.9282  0.6487  0.7994
   32LY0    HG2  616   7.056   7.454   4.583 -1.3934  0.3666 -0.0538
   32LY0     CD  617   6.911   7.303   4.624 -0.6816  0.5924 -0.3374
   32LY0    HD1  618   6.829   7.373   4.638 -0.9959  0.1133  0.2504
   32LY0    HD2  619   6.892   7.223   4.696 -2.0999  1.4978  0.3362
   32LY0     CE  620   6.913   7.258   4.485  0.4111  0.5178  1.0480
   32LY0    HE1  621   6.963   7.162   4.476 -0.6445 -0.3421  3.4199
   32LY0    HE2  622   6.969   7.334   4.431 -1.2024  2.2133  1.6469
   32LY0     NZ  623   6.770   7.245   4.437 -0.5146  0.2630  1.0126
   32LY0    HZ1  624   6.706   7.315   4.472 -1.1521 -0.0902  0.5717
   32LY0    HZ2  625   6.757   7.249   4.337  1.2315  0.3025  0.7561
   32LY0    HZ3  626   6.740   7.152   4.462 -0.9646  0.5145  1.4622
   32LY0      C  627   7.173   7.644   4.741  0.0741  0.0007  1.6235
   32LY0      O  628   7.098   7.737   4.777  0.3032 -0.0783 -0.7064
   33LER      N  629   7.238   7.651   4.627  0.7086  0.5264 -0.0473
   33LER      H  630   7.303   7.578   4.604  0.6921  0.0300  1.3828
   33LER     CA  631   7.243   7.768   4.537 -0.5306  0.1414 -1.3382
   33LER     HA  632   7.247   7.855   4.604  1.2399 -0.1836 -0.9603
   33LER     CB  633   7.377   7.751   4.463  0.0566 -0.5421  0.9043
   33LER    HB1  634   7.375   7.653   4.416  0.1768  0.4549 -1.2577
   33LER    HB2  635   7.455   7.779   4.534  1.4537 -1.4458 -0.2436
   33LER     CG  636   7.385   7.843   4.343 -0.6508 -0.4777  0.3484
   33LER     HG  637   7.292   7.859   4.287 -1.0841 -0.3986  1.0819
   33LER    CD1  638   7.434   7.982   4.392  0.4325  0.0434  1.2540
   33LER   HD11  639   7.541   7.987   4.408  0.6227  0.8104 -0.0538
   33LER   HD12  640   7.414   8.050   4.308  2.2076 -0.2470  0.5676
   33LER   HD13  641   7.379   8.021   4.478  0.4558  0.7279  0.9682
   33LER    CD2  642   7.486   7.792   4.244  0.2753 -0.4399  0.3357
   33LER   HD21  643   7.510   7.874   4.178 -0.5737 -0.5106 -0.0773
   33LER   HD22  644   7.580   7.768   4.293 -0.9286  1.8881  4.2552
   33LER   HD23  645   7.445   7.709   4.186  0.3383 -1.2879  1.4654
   33LER      C  646   7.120   7.780   4.463  0.8122 -0.9201 -0.2386
   33LER      O  647   7.073   7.898   4.452  0.2057  0.0173  0.6439
   34LY0      N  648   5.738   8.120   3.562 -0.0065  0.1787 -0.3667
   34LY0     H1  649   5.674   8.180   3.612 -2.0309 -1.6076 -0.6905
   34LY0     H2  650   5.820   8.176   3.543  0.5739  0.0836  1.5914
   34LY0     H3  651   5.707   8.079   3.476  7.6449 -3.3781 -2.3241
   34LY0     CA  652   5.782   8.003   3.652 -0.6445  0.0382 -0.4954
   34LY0     HA  653   5.688   7.970   3.696 -0.8779  0.8390 -0.3641
   34LY0     CB  654   5.852   7.894   3.571  0.5722  0.0748  0.1272
   34LY0    HB1  655   5.942   7.933   3.523  0.0139  1.1586 -0.0660
   34LY0    HB2  656   5.790   7.855   3.491  1.3669  0.1647 -0.5505
   34LY0     CG  657   5.887   7.777   3.659  0.1032 -0.4749  0.0060
   34LY0    HG1  658   5.799   7.748   3.718  0.4438 -1.9529 -0.1544
   34LY0    HG2  659   5.968   7.811   3.722 -0.0157 -2.0470  1.0749
   34LY0     CD  660   5.932   7.654   3.576  0.3439 -0.3010 -0.5309
   34LY0    HD1  661   5.864   7.644   3.491 -1.1815 -0.8288  0.7130
   34LY0    HD2  662   5.903   7.570   3.640  1.7311  0.4475  1.1528
   34LY0     CE  663   6.081   7.645   3.548 -0.3752 -0.3906  0.2003
   34LY0    HE1  664   6.143   7.638   3.637 -0.8586  1.1383  0.6951
   34LY0    HE2  665   6.114   7.739   3.504 -1.0096 -0.7343 -1.0632
   34LY0     NZ  666   6.117   7.525   3.467 -0.2204 -0.0120 -0.2605
   34LY0    HZ1  667   6.210   7.518   3.428 -1.0693 -2.0400 -2.1854
   34LY0    HZ2  668   6.106   7.453   3.536  2.6503  1.5810  2.1007
   34LY0    HZ3  669   6.050   7.522   3.391  0.8388  0.6635 -1.2551
   34LY0      C  670   5.883   8.054   3.758 -0.0153 -0.0577 -0.1163
   34LY0      O  671   5.978   8.123   3.711 -0.0696  0.4569  0.0053
   35LER      N  672   5.869   8.027   3.889 -0.3196  0.4465  0.4747
   35LER      H  673   5.786   7.974   3.910 -0.0753 -0.0886  0.1065
   35LER     CA  674   5.941   8.082   4.004  0.3026  0.0248  0.0849
   35LER     HA  675   5.953   8.190   3.997 -0.5995  0.0842 -0.7367
   35LER     CB  676   5.850   8.066   4.130 -0.3023 -0.2483  0.3586
   35LER    HB1  677   5.911   8.079   4.219  0.3374  0.6724 -0.1924
   35LER    HB2  678   5.823   7.960   4.131 -1.0552 -0.0899 -0.8187
   35LER     CG  679   5.724   8.151   4.130  0.0737 -0.1612 -0.1229
   35LER     HG  680   5.671   8.134   4.036 -0.2156 -1.7723  0.2920
   35LER    CD1  681   5.626   8.102   4.246  0.5401  0.9660  0.3509
   35LER   HD11  682   5.620   7.995   4.231  1.2104  1.1932 -2.1148
   35LER   HD12  683   5.664   8.113   4.347 -0.5888 -1.9656  1.1928
   35LER   HD13  684   5.532   8.153   4.224  0.5807  0.8958  0.0022
   35LER    CD2  685   5.744   8.300   4.160  0.1040  0.4829  0.3957
   35LER   HD21  686   5.648   8.351   4.171 -0.4085  0.2077 -2.1607
   35LER   HD22  687   5.797   8.307   4.256  1.2291  1.1473 -0.2485
   35LER   HD23  688   5.797   8.344   4.076 -1.4069 -1.7325 -1.8404
   35LER      C  689   6.081   8.023   4.027  0.5049  0.1611  0.5567
   35LER      O  690   6.101   7.949   4.120 -0.9244 -0.1981 -0.0152
   36LYR      N  691   6.175   8.056   3.937 -0.0161 -0.6967 -0.4089
   36LYR      H  692   6.152   8.118   3.862 -1.2635 -0.0710  0.4629
   36LYR     CA  693   6.309   7.997   3.928  0.1860  0.2685  0.9310
   36LYR     HA  694   6.333   7.955   4.026 -0.6337 -2.1786  0.1586
   36LYR     CB  695   6.314   7.887   3.812 -0.0065 -0.1271 -0.1200
   36LYR    HB1  696   6.223   7.827   3.821  0.5590 -0.6798  2.7274
   36LYR    HB2  697   6.395   7.817   3.828 -1.1477 -1.3899  0.3260
   36LYR     CG  698   6.329   7.939   3.664 -0.4168  0.4496 -0.5148
   36LYR    HG1  699   6.302   7.860   3.595  0.0512  1.1032 -1.4749
   36LYR    HG2  700   6.436   7.959   3.655 -0.5646  2.2149  0.9630
   36LYR     CD  701   6.266   8.068   3.611  0.1253 -0.7619  0.7283
   36LYR    HD1  702   6.261   8.151   3.682 -3.0574  1.2955 -1.6446
   36LYR    HD2  703   6.164   8.044   3.580 -0.6806  1.1692  1.6623
   36LYR     CE  704   6.331   8.098   3.477  0.3480 -0.1155 -0.2076
   36LYR    HE1  705   6.319   8.020   3.402  2.0742  0.2351 -0.8787
   36LYR    HE2  706   6.437   8.118   3.493  0.0686  0.5757  0.8833
   36LYR     NZ  707   6.266   8.219   3.426  0.8364  0.1984 -0.0523
   36LYR    HZ1  708   6.293   8.309   3.463  1.0823 -0.6560  1.9981
   36LYR      C  709   6.431   8.086   3.917 -0.7536 -0.1022  1.0702
   36LYR      O  710   6.418   8.204   3.880 -0.3177 -0.4277 -0.0959
   37LER      N  711   6.548   8.035   3.962  0.3125 -0.0944 -0.0494
   37LER      H  712   6.550   7.935   3.973 -0.0278 -0.2933 -1.6363
   37LER     CA  713   6.676   8.104   3.944  0.3611 -0.0645 -0.1873
   37LER     HA  714   6.668   8.210   3.966  4.2314  0.3082 -0.0329
   37LER     CB  715   6.770   8.052   4.048 -0.3662  0.0974  0.2224
   37LER    HB1  716   6.868   8.089   4.020 -1.1400  0.7446 -1.8001
   37LER    HB2  717   6.788   7.945   4.053 -0.9089 -0.0859 -1.2169
   37LER     CG  718   6.723   8.110   4.180 -0.6124 -0.1764  0.3895
   37LER     HG  719   6.657   8.196   4.168 -0.9279 -0.5803 -0.9664
   37LER    CD1  720   6.655   8.007   4.275 -0.3208  0.5540  0.6226
   37LER   HD11  721   6.732   7.942   4.315  0.8927  3.0784  2.7215
   37LER   HD12  722   6.606   8.059   4.358 -1.3808  0.1725  0.2526
   37LER   HD13  723   6.570   7.959   4.228  1.2632 -1.0804 -0.7027
   37LER    CD2  724   6.847   8.149   4.258 -1.0662  0.1792  0.4129
   37LER   HD21  725   6.911   8.066   4.289 -2.3931 -0.9331  0.2491
   37LER   HD22  726   6.909   8.215   4.197  1.6484 -3.7926 -1.5785
   37LER   HD23  727   6.818   8.206   4.346 -2.2534 -1.0380  0.8327
   37LER      C  728   6.723   8.088   3.798 -0.6105  0.2470 -0.2830
   37LER      O  729   6.696   7.985   3.737 -0.0768  0.2436  0.4203
   38LER      N  730   6.792   8.192   3.741  0.2126 -0.3754 -0.0264
   38LER      H  731   6.822   8.263   3.807  0.3627  1.5313 -2.0102
   38LER     CA  732   6.838   8.194   3.605 -0.0947 -0.3289  0.1104
   38LER     HA  733   6.854   8.089   3.576 -3.7189 -1.6420  2.1867
   38LER     CB  734   6.721   8.248   3.520 -0.7774  0.3465 -0.1344
   38LER    HB1  735   6.691   8.337   3.575  2.9439  0.6637  1.6626
   38LER    HB2  736   6.644   8.170   3.524  0.4801 -0.9095  0.3997
   38LER     CG  737   6.756   8.289   3.375  0.3416  0.1828 -0.0953
   38LER     HG  738   6.846   8.349   3.365  0.6037 -0.5672 -3.3944
   38LER    CD1  739   6.787   8.163   3.294  0.3764 -0.6576  0.4806
   38LER   HD11  740   6.704   8.093   3.298  0.1940 -0.3952  1.4260
   38LER   HD12  741   6.807   8.203   3.194 -0.4712 -1.5581 -0.0697
   38LER   HD13  742   6.879   8.111   3.322  0.3385 -1.8635 -1.4343
   38LER    CD2  743   6.630   8.353   3.311 -0.1021 -0.2726  0.1980
   38LER   HD21  744   6.552   8.280   3.330 -1.1682  0.5934 -0.6741
   38LER   HD22  745   6.603   8.442   3.369 -0.4393 -1.0666  1.2938
   38LER   HD23  746   6.641   8.371   3.204 -1.0627  1.7585  0.3864
   38LER      C  747   6.966   8.269   3.579 -0.4991  0.1919  0.4900
   38LER      O  748   6.962   8.386   3.619 -0.1527 -0.0013 -0.8685
   39LY0      N  749   5.838   8.567   3.607  0.0868 -0.1222 -0.5318
   39LY0     H1  750   5.772   8.492   3.593  2.7538 -2.4277 -1.7538
   39LY0     H2  751   5.828   8.632   3.530  0.1340 -0.0458 -0.4734
   39LY0     H3  752   5.820   8.612   3.695 -0.0028  0.3877 -0.8024
   39LY0     CA  753   5.977   8.515   3.600  0.1925  0.1880 -0.6268
   39LY0     HA  754   6.039   8.599   3.567  0.3764 -0.4120 -1.8641
   39LY0     CB  755   6.017   8.451   3.736 -0.2264 -0.6253 -0.0011
   39LY0    HB1  756   6.109   8.395   3.723 -0.3465 -0.6542 -0.7860
   39LY0    HB2  757   5.932   8.393   3.770 -0.8238 -0.7066 -1.5492
   39LY0     CG  758   6.046   8.574   3.828  0.4587 -0.0063  0.1894
   39LY0    HG1  759   5.955   8.631   3.843  0.7711  0.7957 -0.7833
   39LY0    HG2  760   6.132   8.618   3.777  2.3470 -2.1061  1.4032
   39LY0     CD  761   6.102   8.537   3.965 -0.1254 -0.3180  0.5253
   39LY0    HD1  762   6.188   8.472   3.954  0.5122  0.0240  2.9580
   39LY0    HD2  763   6.031   8.475   4.020 -0.4752  1.9344  2.7761
   39LY0     CE  764   6.150   8.658   4.051  0.8992 -0.2393 -0.2506
   39LY0    HE1  765   6.179   8.740   3.984  0.7902 -0.2344 -0.2911
   39LY0    HE2  766   6.236   8.622   4.108  0.4871 -0.4084  0.2651
   39LY0     NZ  767   6.037   8.708   4.129  0.0954 -0.6279  0.6028
   39LY0    HZ1  768   5.984   8.631   4.168 -0.7880 -0.8353 -0.9554
   39LY0    HZ2  769   6.082   8.773   4.192  0.5930  1.4824 -1.7962
   39LY0    HZ3  770   5.986   8.777   4.076  0.1984  0.3122  1.6743
   39LY0      C  771   5.999   8.418   3.483  0.6981  0.1684 -0.3068
   39LY0      O  772   5.932   8.311   3.475 -0.0482 -0.7775  0.0449
   40LER      N  773   6.087   8.451   3.383  0.5839  0.4125 -0.6979
   40LER      H  774   6.131   8.541   3.377 -0.0848  0.8410  0.6109
   40LER     CA  775   6.115   8.353   3.277  0.3392 -0.8758  0.2048
   40LER     HA  776   6.029   8.325   3.216 -1.6583  1.4244  1.7818
   40LER     CB  777   6.205   8.439   3.188 -0.2361  0.0601 -0.3268
   40LER    HB1  778   6.290   8.476   3.247  2.4699 -2.1101 -2.5765
   40LER    HB2  779   6.150   8.529   3.159  2.7363  2.1364 -0.0622
   40LER     CG  780   6.252   8.356   3.065  0.1879  0.1323 -0.7388
   40LER     HG  781   6.308   8.270   3.103  1.5488  0.8666 -0.9937
   40LER    CD1  782   6.151   8.310   2.962 -0.0728  0.0218  0.2431
   40LER   HD11  783   6.193   8.238   2.892 -1.1732  0.2723 -0.7095
   40LER   HD12  784   6.065   8.268   3.015  0.5349 -1.7646 -0.1177
   40LER   HD13  785   6.110   8.393   2.904 -0.3368  0.8079  1.5181
   40LER    CD2  786   6.350   8.444   2.984 -0.6243  0.4070 -0.3505
   40LER   HD21  787   6.430   8.463   3.055  1.1887 -1.5797 -1.7268
   40LER   HD22  788   6.407   8.396   2.904  1.4039  1.9563  0.0738
   40LER   HD23  789   6.295   8.533   2.954 -1.0072 -0.0802 -1.1398
   40LER      C  790   6.178   8.220   3.327 -0.0788  0.0553  0.5341
   40LER      O  791   6.149   8.117   3.259 -0.2468 -0.1636 -0.8738
   41U      O5'  792   2.726   6.870   2.017 -0.2672 -0.6079 -0.0753
   41U      H5T  793   2.813   6.842   2.048  0.8596  2.3729 -0.1794
   41U      C5'  794   2.703   6.796   1.894  0.3922  0.8138 -0.3645
   41U     H5'1  795   2.608   6.834   1.856 -0.6850 -1.2532  0.1116
   41U     H5'2  796   2.690   6.690   1.914 -3.1746  0.2246 -4.3570
   41U      C4'  797   2.812   6.806   1.782  0.1668  0.8207  0.1176
   41U      H4'  798   2.789   6.729   1.708  3.7524  2.1982 -2.7398
   41U      O4'  799   2.815   6.934   1.709  0.0159  0.4094  0.1680
   41U      C1'  800   2.934   6.935   1.636  0.0766  0.1394 -0.4144
   41U      H1'  801   2.911   6.912   1.532 -3.1990 -1.0889  0.4849
   41U       N1  802   3.002   7.061   1.655 -0.8642  0.0753  0.4586
   41U       C6  803   3.015   7.129   1.776  0.1236  0.0475 -0.4478
   41U       H6  804   2.982   7.080   1.867  1.8011 -0.3833 -0.0470
   41U       C5  805   3.075   7.248   1.790  0.0541  0.4715 -0.3112
   41U       H5  806   3.093   7.287   1.889  0.9135 -0.6726  0.0033
   41U       C4  807   3.130   7.315   1.677  0.0816  0.0348  0.0620
   41U       O4  808   3.173   7.426   1.676 -0.0817  0.4205  0.4136
   41U       N3  809   3.116   7.241   1.562 -0.2678 -0.3320 -0.2961
   41U       H3  810   3.132   7.291   1.475 -2.1577  0.4791 -0.2225
   41U       C2  811   3.062   7.118   1.545  0.4264  0.0114  0.5533
   41U       O2  812   3.072   7.064   1.439  0.0791  0.0159 -0.6943
   41U      C3'  813   2.954   6.777   1.820 -0.0654 -0.3966  0.0335
   41U      H3'  814   2.985   6.836   1.906  0.8864 -2.1066  0.9331
   41U      C2'  815   3.019   6.819   1.689 -0.2823  0.0141 -0.7973
   41U     H2'1  816   3.120   6.854   1.710 -0.0796 -1.5404  1.0472
   41U      O2'  817   3.020   6.710   1.599 -0.4277  0.3707  0.7459
   41U     HO'2  818   3.058   6.641   1.653  1.1657  0.1337 -0.5950
   41U      O3'  819   2.978   6.644   1.849 -0.2641  0.5010  0.7003
   42U        P  820   3.112   6.597   1.927  0.0213  0.5831  0.0851
   42U      O1P  821   3.081   6.471   1.996  0.0694  0.1745 -0.1480
   42U      O2P  822   3.166   6.706   2.004 -0.0648 -0.1152 -0.2044
   42U      O5'  823   3.213   6.565   1.812 -0.6590  0.1053  0.4306
   42U      C5'  824   3.219   6.436   1.751  0.6823  0.1730 -0.2695
   42U     H5'1  825   3.116   6.403   1.742  0.8516 -1.0274  1.6857
   42U     H5'2  826   3.270   6.366   1.817  1.1805  0.8340  0.0609
   42U      C4'  827   3.272   6.432   1.609 -0.0722 -0.6859  0.2625
   42U      H4'  828   3.241   6.341   1.559 -1.5443 -0.4629  0.7109
   42U      O4'  829   3.233   6.545   1.545 -0.2102  0.0994 -0.4059
   42U      C1'  830   3.326   6.580   1.449  0.8759 -1.7107  0.5756
   42U      H1'  831   3.286   6.551   1.353  0.6240 -0.1452  0.1800
   42U       N1  832   3.372   6.723   1.466  0.8628 -0.2681 -0.4077
   42U       C6  833   3.366   6.793   1.591 -0.0915  0.5979 -0.5421
   42U       H6  834   3.342   6.733   1.677 -0.1731 -1.3061 -1.8107
   42U       C5  835   3.390   6.925   1.602 -0.8501 -0.4522 -0.3924
   42U       H5  836   3.399   6.969   1.701 -0.8964 -1.7337  0.1983
   42U       C4  837   3.401   7.013   1.486  0.3009 -0.5149  0.4208
   42U       O4  838   3.406   7.135   1.486  0.5865 -0.0666  0.1087
   42U       N3  839   3.428   6.941   1.374  0.6069 -0.2509  0.0874
   42U       H3  840   3.457   6.992   1.291  2.2309 -1.7048 -0.2805
   42U       C2  841   3.417   6.801   1.355  0.3294 -1.3811 -0.2466
   42U       O2  842   3.441   6.755   1.247 -0.7216 -0.7503  0.2209
   42U      C3'  843   3.423   6.441   1.616 -0.4023  0.1193  0.1043
   42U      H3'  844   3.459   6.522   1.680  0.8144  0.4553 -0.9548
   42U      C2'  845   3.438   6.488   1.469 -0.0900  0.0422  0.3037
   42U     H2'1  846   3.532   6.539   1.451  0.8993 -1.6080  0.5713
   42U      O2'  847   3.417   6.371   1.384 -0.5032 -0.3423 -0.4249
   42U     HO'2  848   3.482   6.306   1.414 -0.8171 -0.6595 -0.4202
   42U      O3'  849   3.473   6.306   1.649  0.1424 -0.5317 -0.0171
   43A        P  850   3.629   6.280   1.679 -0.2080 -0.0540 -0.3274
   43A      O1P  851   3.648   6.134   1.691  0.1486  0.2918  0.6203
   43A      O2P  852   3.665   6.356   1.803  0.4696  0.2885  0.9488
   43A      O5'  853   3.722   6.335   1.563  0.1752  0.3345  0.2649
   43A      C5'  854   3.739   6.273   1.438  0.3303 -0.2671  0.4192
   43A     H5'1  855   3.646   6.247   1.388  0.3283  2.1113 -1.0124
   43A     H5'2  856   3.787   6.175   1.442 -2.0658 -1.5160  0.0629
   43A      C4'  857   3.815   6.361   1.341  0.0184 -0.3741  0.4651
   43A      H4'  858   3.824   6.304   1.249 -0.2641 -0.9262  0.7717
   43A      O4'  859   3.746   6.479   1.319  0.3733 -0.7925  0.0988
   43A      C1'  860   3.833   6.588   1.289  1.1824 -0.0723 -0.0333
   43A      H1'  861   3.825   6.613   1.183 -2.6265 -0.8523 -0.0903
   43A       N9  862   3.807   6.705   1.373 -0.0837 -0.3914 -0.3416
   43A       C8  863   3.756   6.714   1.501  0.6685  0.3115 -0.4592
   43A       H8  864   3.723   6.625   1.553  0.6216  0.1400 -0.7772
   43A       N7  865   3.733   6.838   1.541  0.6177 -0.2522  0.4456
   43A       C5  866   3.776   6.915   1.431 -0.3217  0.3889 -0.3280
   43A       C6  867   3.783   7.053   1.405  0.2277  0.3398  0.2047
   43A       N6  868   3.733   7.152   1.481 -0.8261  0.1622 -0.1789
   43A      H61  869   3.679   7.129   1.563 -0.3746  1.2867  0.4708
   43A      H62  870   3.738   7.247   1.446  0.4279  1.1001  2.2654
   43A       N1  871   3.843   7.094   1.292  1.2962 -0.3013 -0.8240
   43A       C2  872   3.882   7.013   1.205  0.2980  0.2210  0.0492
   43A       H2  873   3.914   7.059   1.112  2.1787 -0.3261  0.3910
   43A       N3  874   3.881   6.883   1.213  0.2194  0.7098 -0.7627
   43A       C4  875   3.825   6.837   1.333 -0.0379 -0.4533 -0.3785
   43A      C3'  876   3.953   6.405   1.384  0.2259 -0.8344 -0.7068
   43A      H3'  877   3.952   6.431   1.490  4.5824 -2.0624 -0.1910
   43A      C2'  878   3.974   6.532   1.302  0.9870 -0.6526 -0.4894
   43A     H2'1  879   4.041   6.593   1.362  0.1049 -0.7535  0.6256
   43A      O2'  880   4.039   6.514   1.175  0.4642 -0.0845  0.0088
   43A     HO'2  881   4.134   6.517   1.189  0.3739  0.1151  0.6325
   43A      O3'  882   4.059   6.300   1.363  0.2903  0.5481  0.5664
   44A        P  883   4.195   6.317   1.435 -0.0360 -0.0607  0.0692
   44A      O1P  884   4.283   6.198   1.413  0.2309  0.2988 -0.1330
   44A      O2P  885   4.174   6.364   1.571 -0.1736  0.6434 -0.6201
   44A      O5'  886   4.272   6.436   1.371 -0.2329  0.2426  0.6590
   44A      C5'  887   4.356   6.423   1.261  0.2187 -0.8284 -1.0707
   44A     H5'1  888   4.287   6.378   1.190 -0.3669  0.6321 -1.4528
   44A     H5'2  889   4.440   6.363   1.296 -0.5570 -1.0569  0.4656
   44A      C4'  890   4.412   6.562   1.216 -0.5985  0.3331  0.5454
   44A      H4'  891   4.450   6.553   1.114 -1.7816 -2.4912  0.2707
   44A      O4'  892   4.306   6.659   1.214 -1.0125  0.0816 -0.3758
   44A      C1'  893   4.359   6.781   1.249 -0.4414 -0.7607 -0.0898
   44A      H1'  894   4.368   6.847   1.163 -1.4351  0.3743  0.6290
   44A       N9  895   4.262   6.840   1.346  0.0576 -0.4516  0.3483
   44A       C8  896   4.216   6.773   1.456  0.2412  0.3158  0.6805
   44A       H8  897   4.236   6.667   1.463  1.3565  0.5328  0.9300
   44A       N7  898   4.124   6.839   1.527  0.7121  1.2323  0.6145
   44A       C5  899   4.144   6.970   1.481  0.1956 -0.0634  0.0421
   44A       C6  900   4.114   7.103   1.524 -0.7484  0.3317  0.4294
   44A       N6  901   4.037   7.127   1.622  0.1957 -0.2933  0.0385
   44A      H61  902   3.998   7.046   1.669 -0.3001 -0.4816 -0.6746
   44A      H62  903   4.004   7.218   1.653  1.6945 -0.0983  1.1632
   44A       N1  904   4.157   7.210   1.456  0.3071  0.1007  0.2436
   44A       C2  905   4.246   7.195   1.361 -0.4471 -0.0077 -0.6980
   44A       H2  906   4.277   7.289   1.317 -1.3276  0.4305 -0.4100
   44A       N3  907   4.295   7.079   1.313  0.4237  0.6813 -0.4644
   44A       C4  908   4.242   6.967   1.383 -0.5257 -0.2823  0.0489
   44A      C3'  909   4.508   6.614   1.321  1.0105 -0.3059  0.4562
   44A      H3'  910   4.446   6.588   1.406  1.2636 -3.8352 -0.2782
   44A      C2'  911   4.499   6.765   1.301  0.8510 -0.2278 -0.2673
   44A     H2'1  912   4.506   6.814   1.397 -0.1175 -2.2122  0.8854
   44A      O2'  913   4.590   6.804   1.201  0.5940 -0.1965 -0.0636
   44A     HO'2  914   4.612   6.897   1.213  1.3782 -0.2832 -0.7282
   44A      O3'  915   4.641   6.570   1.332 -0.0021 -0.6035  0.0366
   45U        P  916   4.720   6.581   1.474  0.0138 -0.1113  0.5199
   45U      O1P  917   4.843   6.506   1.459  0.0528 -0.6320  0.2121
   45U      O2P  918   4.624   6.536   1.574  0.0854  0.8196 -0.3912
   45U      O5'  919   4.765   6.729   1.507 -0.1842 -0.3094 -0.7240
   45U      C5'  920   4.853   6.801   1.424  0.2295 -0.3553  0.1985
   45U     H5'1  921   4.826   6.788   1.319 -2.2234  0.7732  0.6146
   45U     H5'2  922   4.954   6.768   1.445 -0.4242 -0.8713  2.9545
   45U      C4'  923   4.842   6.949   1.433  0.1746 -0.0380  0.1422
   45U      H4'  924   4.908   6.996   1.360  0.3495  2.1739  1.6065
   45U      O4'  925   4.699   6.992   1.423 -0.2626 -0.1583  0.1463
   45U      C1'  926   4.679   7.100   1.511  0.3175 -0.0549  0.1819
   45U      H1'  927   4.654   7.185   1.447  1.8016 -0.4838 -1.0270
   45U       N1  928   4.561   7.086   1.598 -0.2637  0.3326  0.3775
   45U       C6  929   4.529   6.963   1.647 -0.0086  0.6493 -0.4943
   45U       H6  930   4.576   6.872   1.612 -0.6960  0.3528 -0.6465
   45U       C5  931   4.440   6.949   1.745 -0.3756  0.3932 -0.4382
   45U       H5  932   4.422   6.854   1.793 -3.3146  0.6363 -0.8739
   45U       C4  933   4.343   7.058   1.771  0.2019  0.4342 -0.8017
   45U       O4  934   4.248   7.045   1.842  0.0434 -0.0007  0.0178
   45U       N3  935   4.371   7.173   1.719 -0.4432  0.0574 -0.4288
   45U       H3  936   4.323   7.254   1.757  1.3667  0.7074  0.6005
   45U       C2  937   4.480   7.197   1.637  0.1088  0.6283 -0.4099
   45U       O2  938   4.494   7.306   1.597 -0.0132  0.2926 -0.2519
   45U      C3'  939   4.886   7.004   1.573  0.0230 -0.2860 -0.3140
   45U      H3'  940   4.853   6.929   1.644 -0.1691 -2.4967 -2.5768
   45U      C2'  941   4.805   7.131   1.594 -0.2321 -0.1110  0.3245
   45U     H2'1  942   4.792   7.131   1.703  1.4400 -1.5756  0.5643
   45U      O2'  943   4.880   7.242   1.547 -0.3434  0.2431 -0.4604
   45U     HO'2  944   4.971   7.212   1.548 -0.2935  0.2657  1.7552
   45U      O3'  945   5.025   7.024   1.558  0.4896  0.3251  0.4475
   46U        P  946   5.128   6.995   1.668  0.3604  0.2284 -0.0743
   46U      O1P  947   5.259   7.032   1.613 -0.6314 -0.0346  0.3728
   46U      O2P  948   5.105   6.852   1.709  0.0370  0.4744  0.2449
   46U      O5'  949   5.097   7.079   1.801  0.1668  0.2120  0.1234
   46U      C5'  950   5.126   7.218   1.803 -0.1841  1.1157 -0.7727
   46U     H5'1  951   5.096   7.255   1.705 -2.1865 -0.9544 -1.0229
   46U     H5'2  952   5.232   7.241   1.809  0.1302  0.9084 -4.1144
   46U      C4'  953   5.041   7.284   1.907  0.2640 -0.3865 -0.5450
   46U      H4'  954   5.076   7.387   1.921 -1.7825  0.3671 -0.5538
   46U      O4'  955   4.898   7.287   1.873  0.1348 -0.2366  0.7026
   46U      C1'  956   4.826   7.295   1.995  0.1762  0.0901  0.3227
   46U      H1'  957   4.776   7.392   1.997 -0.9738 -0.4704 -0.2279
   46U       N1  958   4.722   7.188   2.013  0.1795 -0.9673  0.2847
   46U       C6  959   4.756   7.059   1.987  0.0148  0.3335 -1.4929
   46U       H6  960   4.859   7.039   1.963  1.0446  3.1502  0.1856
   46U       C5  961   4.661   6.964   2.017 -0.0927 -0.4842 -0.0031
   46U       H5  962   4.678   6.859   1.998  0.2981 -0.1019 -1.9163
   46U       C4  963   4.532   6.995   2.076 -0.1689  0.4280 -0.2071
   46U       O4  964   4.448   6.905   2.110  0.5719 -0.4521  0.1813
   46U       N3  965   4.506   7.128   2.098  0.2775 -0.1613  0.0026
   46U       H3  966   4.414   7.154   2.129 -0.4633 -1.2138 -1.2014
   46U       C2  967   4.596   7.227   2.064  0.1932  0.8750  0.3471
   46U       O2  968   4.575   7.345   2.093  0.4659  0.0678 -0.2963
   46U      C3'  969   5.051   7.225   2.049 -0.2816  0.3789  0.4630
   46U      H3'  970   5.044   7.117   2.049 -1.6121  0.4527  1.3999
   46U      C2'  971   4.919   7.287   2.117 -0.0820  0.4637 -0.2657
   46U     H2'1  972   4.878   7.226   2.197 -0.6564  2.9809  1.4735
   46U      O2'  973   4.934   7.421   2.158 -0.2779 -0.0994 -0.0201
   46U     HO'2  974   5.011   7.436   2.214 -1.7830 -0.0744  2.1516
   46U      O3'  975   5.170   7.260   2.124  0.1952  0.1975  0.2239
   47A        P  976   5.205   7.181   2.255 -0.1635 -0.2871 -0.2569
   47A      O1P  977   5.346   7.215   2.279  0.4412  0.1718 -0.1319
   47A      O2P  978   5.172   7.041   2.232  0.2728 -0.5561  0.0101
   47A      O5'  979   5.106   7.248   2.358 -0.1770 -0.5394  0.0317
   47A      C5'  980   5.150   7.345   2.442 -0.0206 -0.4995  0.0221
   47A     H5'1  981   5.184   7.431   2.384 -0.1747 -1.6924 -1.9120
   47A     H5'2  982   5.231   7.315   2.510 -0.0677 -0.0189  0.2988
   47A      C4'  983   5.054   7.400   2.540 -0.0886 -0.0996  0.0410
   47A      H4'  984   5.095   7.494   2.575 -0.5223  0.2637 -0.4149
   47A      O4'  985   4.926   7.428   2.480 -0.1338 -0.0700 -0.1387
   47A      C1'  986   4.809   7.396   2.564 -0.5744 -0.4894 -0.3420
   47A      H1'  987   4.730   7.471   2.567 -1.0823 -1.0129 -0.5106
   47A       N9  988   4.738   7.277   2.523  0.2166  0.8056  0.4993
   47A       C8  989   4.788   7.168   2.456  0.5204  0.5861 -0.4124
   47A       H8  990   4.894   7.158   2.442  0.6766  0.8833  0.4902
   47A       N7  991   4.702   7.085   2.407 -0.2355  0.7851  0.2760
   47A       C5  992   4.586   7.143   2.453 -0.4341  0.2658 -0.7814
   47A       C6  993   4.452   7.100   2.452  0.0196 -0.3409 -0.3291
   47A       N6  994   4.418   6.987   2.396 -0.5915 -0.0455 -0.5950
   47A      H61  995   4.481   6.937   2.335  1.6796  2.3347 -0.3535
   47A      H62  996   4.319   6.977   2.380 -0.4649  0.3938 -1.7664
   47A       N1  997   4.350   7.166   2.505 -0.3442 -0.4296  0.3810
   47A       C2  998   4.377   7.281   2.564  0.0661 -0.1422 -0.0322
   47A       H2  999   4.292   7.334   2.604 -0.7269 -1.9175  0.7281
   47A       N3 1000   4.500   7.330   2.581  0.0724  0.4694 -0.1098
   47A       C4 1001   4.600   7.254   2.529 -0.9008 -0.6877 -0.6818
   47A      C3' 1002   5.018   7.310   2.667 -0.8006 -0.2823 -0.1080
   47A      H3' 1003   5.013   7.206   2.636  0.8966 -0.7038  0.9321
   47A      C2' 1004   4.879   7.364   2.698  0.0282 -0.1660 -0.0813
   47A     H2'1 1005   4.826   7.295   2.764  1.4733  0.3606  1.7324
   47A      O2' 1006   4.893   7.488   2.764 -0.8319 -0.7672  0.1446
   47A     HO'2 1007   4.979   7.484   2.805 -1.0268 -1.9910  0.4689
   47A      O3' 1008   5.111   7.335   2.778  0.4679  0.1732 -0.1405
   48U        P 1009   5.108   7.229   2.904 -0.1661 -0.2748  0.0933
   48U      O1P 1010   5.204   7.280   3.006 -0.2341  0.2150 -0.3893
   48U      O2P 1011   5.128   7.092   2.848 -0.0409 -0.3119  0.1399
   48U      O5' 1012   4.962   7.226   2.970  0.4915 -0.3170 -0.2431
   48U      C5' 1013   4.909   7.323   3.061 -0.0101 -0.4352 -0.4537
   48U     H5'1 1014   4.919   7.420   3.013  0.7274 -1.4681 -2.5111
   48U     H5'2 1015   4.966   7.308   3.153 -2.2225 -3.8899  0.5717
   48U      C4' 1016   4.762   7.286   3.081 -0.0475 -0.0698  0.1787
   48U      H4' 1017   4.714   7.370   3.129  1.8344  0.9467  0.4036
   48U      O4' 1018   4.704   7.263   2.954  0.0479 -0.3276 -0.5483
   48U      C1' 1019   4.590   7.175   2.973  0.0556  0.7945  0.4021
   48U      H1' 1020   4.500   7.234   2.955  1.4201  2.5366 -1.1473
   48U       N1 1021   4.593   7.064   2.873  0.2460  0.5098 -0.0196
   48U       C6 1022   4.709   7.009   2.835  0.5332  0.5926  0.3025
   48U       H6 1023   4.804   7.045   2.871  0.6414 -0.7826  1.5072
   48U       C5 1024   4.706   6.906   2.742  0.4974  0.5337 -0.0096
   48U       H5 1025   4.801   6.874   2.700  1.1524  2.0262  0.2675
   48U       C4 1026   4.590   6.861   2.675  0.5416 -0.4075  0.6148
   48U       O4 1027   4.591   6.784   2.582  0.3662 -0.0088 -0.4657
   48U       N3 1028   4.474   6.915   2.728  0.6937 -0.8286 -0.3668
   48U       H3 1029   4.384   6.907   2.683 -0.1251 -0.2277  1.0790
   48U       C2 1030   4.473   7.016   2.822  0.2537  0.0031 -0.4331
   48U       O2 1031   4.366   7.053   2.867  0.0026  0.4030  0.3209
   48U      C3' 1032   4.740   7.153   3.157 -0.2801  0.2267 -0.5170
   48U      H3' 1033   4.804   7.069   3.130 -0.1371  0.2413 -0.2318
   48U      C2' 1034   4.600   7.119   3.117  0.0475  0.4765 -0.5331
   48U     H2'1 1035   4.581   7.012   3.116  1.9104  0.1209 -0.6578
   48U      O2' 1036   4.514   7.207   3.194 -0.1390  0.7667  1.0806
   48U     HO'2 1037   4.526   7.193   3.288 -1.1993  2.8286  1.6026
   48U      O3' 1038   4.743   7.178   3.298  0.0775 -0.3549  0.2863
   49C        P 1039   4.777   7.068   3.407  0.1039  0.0083  0.1550
   49C      O1P 1040   4.831   7.145   3.522 -0.0268 -0.0747  0.1041
   49C      O2P 1041   4.865   6.965   3.342  0.2378 -0.0433 -0.3514
   49C      O5' 1042   4.642   6.999   3.436  0.1649  0.2886  0.6740
   49C      C5' 1043   4.537   7.067   3.508 -0.9571 -0.2313 -0.7573
   49C     H5'1 1044   4.522   7.172   3.484 -1.9990 -0.4746 -1.1936
   49C     H5'2 1045   4.564   7.074   3.614  1.0950  0.0433 -1.2501
   49C      C4' 1046   4.404   6.995   3.486  0.2725 -0.1763 -0.5025
   49C      H4' 1047   4.323   7.042   3.541  1.4486 -0.1970  1.3440
   49C      O4' 1048   4.376   6.990   3.348  0.2319  0.1915 -0.2517
   49C      C1' 1049   4.308   6.864   3.319  0.2235  0.0090 -0.4142
   49C      H1' 1050   4.209   6.871   3.276 -0.1420 -0.3082  0.3558
   49C       N1 1051   4.375   6.778   3.221  0.0609 -0.1191  0.3051
   49C       C6 1052   4.509   6.783   3.194 -0.2038  0.8847  0.2195
   49C       H6 1053   4.568   6.837   3.267  1.8094 -0.4750 -0.3259
   49C       C5 1054   4.570   6.710   3.098  0.0793  0.1931 -0.0562
   49C       H5 1055   4.676   6.721   3.084 -0.1687  4.0877  0.0308
   49C       C4 1056   4.484   6.640   3.010  0.6130 -0.3050  0.1509
   49C       N4 1057   4.529   6.581   2.901 -0.6386  0.2127  0.9489
   49C      H41 1058   4.624   6.603   2.873 -1.2877  0.6279 -1.0839
   49C      H42 1059   4.480   6.524   2.834  1.0165  2.0814 -2.1019
   49C       N3 1060   4.356   6.630   3.031 -0.0707 -0.1081  0.0556
   49C       C2 1061   4.298   6.694   3.134 -0.1684 -0.9162  0.2306
   49C       O2 1062   4.177   6.686   3.135  0.0356 -0.1665  0.6413
   49C      C3' 1063   4.415   6.849   3.526  0.4006  0.5328  0.1105
   49C      H3' 1064   4.506   6.802   3.489 -0.4879 -1.3675  0.2282
   49C      C2' 1065   4.287   6.799   3.455 -0.2222  0.2653 -0.3093
   49C     H2'1 1066   4.277   6.693   3.430 -0.9127  0.3407 -0.3791
   49C      O2' 1067   4.171   6.854   3.514  0.7622 -0.1828 -0.3698
   49C     HO'2 1068   4.201   6.892   3.597 -0.5471 -3.3164  1.7363
   49C      O3' 1069   4.402   6.824   3.668  0.0589 -0.5199  0.1352
   50U        P 1070   4.458   6.688   3.730  0.3121 -0.2232 -0.2569
   50U      O1P 1071   4.430   6.706   3.878  0.0537  0.0257 -0.5548
   50U      O2P 1072   4.595   6.669   3.684  0.3891  1.0454 -0.2026
   50U      O5' 1073   4.369   6.574   3.675  0.3612 -0.5842  0.0158
   50U      C5' 1074   4.231   6.566   3.705 -0.9881 -0.2007 -0.3391
   50U     H5'1 1075   4.191   6.664   3.675  2.7535  1.5768 -0.0830
   50U     H5'2 1076   4.223   6.532   3.808  1.1494  0.4670  0.0907
   50U      C4' 1077   4.171   6.458   3.617 -0.3600 -0.1535 -0.6855
   50U      H4' 1078   4.065   6.465   3.642 -0.1748 -1.4995  0.6603
   50U      O4' 1079   4.182   6.485   3.476  0.3467 -1.0853 -0.3110
   50U      C1' 1080   4.212   6.373   3.404 -0.1476 -0.2904  0.2785
   50U      H1' 1081   4.140   6.358   3.323  0.0303 -0.4549  0.1520
   50U       N1 1082   4.346   6.367   3.335 -0.0777 -0.2905  0.1608
   50U       C6 1083   4.444   6.446   3.370  0.2704  0.4349 -0.0848
   50U       H6 1084   4.437   6.498   3.465 -0.4111 -1.2443  0.8260
   50U       C5 1085   4.559   6.450   3.298  0.0556 -0.1782  0.5451
   50U       H5 1086   4.638   6.519   3.324  0.0065 -0.7297  2.2841
   50U       C4 1087   4.582   6.363   3.181  0.0877  0.1596 -0.4142
   50U       O4 1088   4.680   6.365   3.105  0.6676 -0.0391  0.7798
   50U       N3 1089   4.477   6.273   3.159  0.5621  0.4301 -0.0140
   50U       H3 1090   4.468   6.215   3.077  0.2525 -0.3930  0.5966
   50U       C2 1091   4.357   6.271   3.230  0.7809 -0.5416  0.2141
   50U       O2 1092   4.266   6.205   3.193 -0.3973 -0.4876 -0.1462
   50U      C3' 1093   4.222   6.316   3.642  0.0390 -0.1527 -0.3700
   50U      H3' 1094   4.329   6.313   3.661 -0.2006 -0.1354  1.1067
   50U      C2' 1095   4.194   6.254   3.505 -0.2999 -0.7161  0.5265
   50U     H2'1 1096   4.263   6.174   3.478  2.6391  1.1623  1.8505
   50U      O2' 1097   4.058   6.211   3.483 -0.3859  0.1434  0.8118
   50U     HO'2 1098   4.042   6.117   3.496 -1.0786  0.1549  0.1328
   50U      O3' 1099   4.148   6.242   3.744 -0.3072 -0.3102  0.4105
   51A        P 1100   4.215   6.123   3.831 -0.0636 -0.1062  0.2702
   51A      O1P 1101   4.126   6.095   3.944  0.5457 -0.0666 -0.0952
   51A      O2P 1102   4.361   6.154   3.851  0.5545 -0.4309 -0.5216
   51A      O5' 1103   4.205   6.006   3.720 -0.2504 -0.9808  0.1843
   51A      C5' 1104   4.079   5.944   3.697 -0.3093 -0.1062 -0.2352
   51A     H5'1 1105   3.995   6.012   3.681 -1.2299 -0.9434  0.8518
   51A     H5'2 1106   4.052   5.902   3.794 -2.3440 -0.9339 -1.0995
   51A      C4' 1107   4.072   5.849   3.584 -0.5618  0.0177  0.4535
   51A      H4' 1108   3.970   5.815   3.596 -0.1781 -1.3263  0.0725
   51A      O4' 1109   4.107   5.906   3.459 -0.0040 -0.0251 -0.4187
   51A      C1' 1110   4.193   5.827   3.376  0.5269 -0.0789 -1.1385
   51A      H1' 1111   4.141   5.813   3.282 -0.2717 -2.0922 -0.4472
   51A       N9 1112   4.325   5.880   3.353 -0.1543 -0.7772  0.3126
   51A       C8 1113   4.394   5.962   3.435  0.0298 -0.2395  0.3593
   51A       H8 1114   4.367   5.984   3.537  2.0006  2.1511  0.4727
   51A       N7 1115   4.504   6.007   3.378 -0.1048  0.1890  0.2371
   51A       C5 1116   4.516   5.939   3.257 -0.3864 -0.1265  0.9190
   51A       C6 1117   4.601   5.940   3.143 -0.4265 -0.2539 -0.3347
   51A       N6 1118   4.711   6.022   3.126 -0.1354  0.0865 -0.2112
   51A      H61 1119   4.733   6.095   3.192  0.1195 -0.8697  0.7908
   51A      H62 1120   4.753   6.007   3.035 -0.6470  1.2478 -0.6571
   51A       N1 1121   4.584   5.859   3.039 -0.6804 -0.0891  0.2461
   51A       C2 1122   4.469   5.798   3.031 -1.0655  0.1756 -0.4360
   51A       H2 1123   4.458   5.730   2.947  0.9793 -3.0111  1.6531
   51A       N3 1124   4.372   5.792   3.123 -0.4833  0.8251 -0.0714
   51A       C4 1125   4.402   5.867   3.236  0.5628 -1.6184 -0.2021
   51A      C3' 1126   4.173   5.732   3.600  0.3003 -0.2510  0.0254
   51A      H3' 1127   4.262   5.784   3.634 -2.0073  4.4566 -0.2684
   51A      C2' 1128   4.201   5.687   3.454  0.3522  0.4482 -0.1117
   51A     H2'1 1129   4.298   5.642   3.434  0.5527 -0.2206  2.0869
   51A      O2' 1130   4.101   5.607   3.397  0.8634 -0.0107  0.2310
   51A     HO'2 1131   4.126   5.579   3.309 -0.7930  1.6659 -0.8460
   51A      O3' 1132   4.131   5.618   3.672  0.2577  0.4721 -0.4321
   52U        P 1133   4.233   5.517   3.724 -0.2072  0.2509 -0.0958
   52U      O1P 1134   4.155   5.422   3.808 -0.4514  0.1549  0.0105
   52U      O2P 1135   4.340   5.593   3.792 -0.1307 -0.0910  0.0776
   52U      O5' 1136   4.303   5.442   3.598  0.1492 -0.3142 -0.0654
   52U      C5' 1137   4.249   5.322   3.543 -0.1567  0.8756  0.2135
   52U     H5'1 1138   4.146   5.340   3.512 -0.7073  1.7507  2.3847
   52U     H5'2 1139   4.246   5.239   3.613  0.0969 -0.6721 -1.5217
   52U      C4' 1140   4.335   5.279   3.426 -0.8862  0.1591 -0.8908
   52U      H4' 1141   4.279   5.196   3.383  1.1117  0.1336 -3.6964
   52U      O4' 1142   4.358   5.387   3.330 -0.2315  0.0250 -0.0498
   52U      C1' 1143   4.489   5.363   3.267  0.1398 -0.9068 -0.2846
   52U      H1' 1144   4.456   5.347   3.165 -1.9650 -1.2254  0.3943
   52U       N1 1145   4.588   5.472   3.287 -0.1889  0.1717 -0.1577
   52U       C6 1146   4.575   5.558   3.394  0.6083 -0.1858  0.3013
   52U       H6 1147   4.498   5.538   3.468  0.1513 -0.3231 -0.2037
   52U       C5 1148   4.664   5.665   3.407 -0.2538  0.1303 -0.1812
   52U       H5 1149   4.647   5.733   3.488 -0.6364 -0.2648  0.0728
   52U       C4 1150   4.766   5.699   3.306  0.1499 -0.3779  0.0770
   52U       O4 1151   4.838   5.801   3.308  0.6624  0.5840 -0.0425
   52U       N3 1152   4.777   5.596   3.210 -0.3699  0.4955  0.4230
   52U       H3 1153   4.853   5.598   3.143  0.5169 -1.5459  1.2822
   52U       C2 1154   4.701   5.478   3.200 -0.5135  0.4219  0.4018
   52U       O2 1155   4.731   5.396   3.110 -0.0824 -0.4390 -0.2087
   52U      C3' 1156   4.474   5.225   3.472 -0.3150  0.0637 -0.0803
   52U      H3' 1157   4.528   5.299   3.531  1.8569 -1.4261 -0.0579
   52U      C2' 1158   4.545   5.230   3.333  0.6217 -0.1497  0.6030
   52U     H2'1 1159   4.654   5.239   3.340  0.5274 -0.3114  2.7981
   52U      O2' 1160   4.508   5.112   3.259  0.3475 -0.1317 -0.1694
   52U     HO'2 1161   4.472   5.063   3.332  0.6096  0.1250  0.1338
   52U      O3' 1162   4.465   5.104   3.535 -0.8707 -0.6511 -0.1843
   53U        P 1163   4.586   5.048   3.628  0.2673 -0.1662  0.0338
   53U      O1P 1164   4.558   4.906   3.643 -0.2571  0.1295  0.0056
   53U      O2P 1165   4.598   5.128   3.756  0.3340 -0.0405  0.1484
   53U      O5' 1166   4.718   5.073   3.539 -0.1821  0.0625 -0.4956
   53U      C5' 1167   4.766   4.983   3.440  0.1965 -0.1169 -0.1734
   53U     H5'1 1168   4.695   4.956   3.362 -0.9850  1.7270  0.2042
   53U     H5'2 1169   4.800   4.892   3.491 -0.0449 -0.3891 -0.4908
   53U      C4' 1170   4.895   5.047   3.371 -0.1111  0.2268  0.1973
   53U      H4' 1171   4.923   4.988   3.284 -1.2876  0.8567 -0.6262
   53U      O4' 1172   4.873   5.184   3.333  0.1400 -0.0424  0.0864
   53U      C1' 1173   5.006   5.237   3.313 -0.0813  0.8594 -0.5950
   53U      H1' 1174   5.026   5.224   3.206 -0.5208  1.3302 -0.7398
   53U       N1 1175   5.033   5.376   3.348 -0.1146 -0.1132 -0.6658
   53U       C6 1176   4.966   5.436   3.454 -1.0467  0.1917  0.0764
   53U       H6 1177   4.893   5.389   3.519  0.9420  3.0600  4.9224
   53U       C5 1178   4.991   5.565   3.489  0.2255 -0.2282 -0.2722
   53U       H5 1179   4.943   5.601   3.579 -0.1383 -1.4161  0.0353
   53U       C4 1180   5.100   5.639   3.425 -0.8093 -0.0411 -0.5123
   53U       O4 1181   5.145   5.752   3.460  0.2290  0.0207 -0.0860
   53U       N3 1182   5.168   5.572   3.323  0.3248 -0.4130 -0.2459
   53U       H3 1183   5.251   5.615   3.285 -0.5314 -0.5606 -2.4355
   53U       C2 1184   5.137   5.440   3.277  0.4185  0.1789  0.5957
   53U       O2 1185   5.197   5.380   3.187  0.1979 -0.1745 -0.4905
   53U      C3' 1186   5.008   5.051   3.475 -0.4795 -0.3910  0.8210
   53U      H3' 1187   4.981   5.099   3.568 -0.6723 -0.9659  1.0682
   53U      C2' 1188   5.096   5.143   3.395 -0.0402  0.4598 -0.5986
   53U     H2'1 1189   5.167   5.204   3.452  0.3840 -1.1388  0.6690
   53U      O2' 1190   5.179   5.079   3.303 -0.2426  0.2862 -0.2219
   53U     HO'2 1191   5.255   5.045   3.351  0.5284 -0.8765 -2.1685
   53U      O3' 1192   5.072   4.928   3.489  0.1462 -0.1294 -0.2188
   54C        P 1193   5.187   4.894   3.591 -0.1045 -0.2661  0.0940
   54C      O1P 1194   5.192   4.742   3.590  0.0192 -0.7711 -0.0302
   54C      O2P 1195   5.157   4.963   3.719  0.0955 -0.2251  0.0804
   54C      O5' 1196   5.313   4.965   3.542  0.1720  0.5403  0.3260
   54C      C5' 1197   5.389   4.906   3.437  0.3934  0.0933  0.3377
   54C     H5'1 1198   5.312   4.879   3.365 -0.6748  0.6491  1.2391
   54C     H5'2 1199   5.434   4.815   3.478 -0.1136 -1.0362 -1.5118
   54C      C4' 1200   5.500   4.996   3.379  0.3442 -0.2557 -0.2944
   54C      H4' 1201   5.550   4.945   3.297  1.1926 -1.3903  0.8686
   54C      O4' 1202   5.449   5.116   3.347 -0.4254 -0.2537  0.2475
   54C      C1' 1203   5.549   5.217   3.339  0.4532  0.7078 -0.4461
   54C      H1' 1204   5.578   5.230   3.234  2.1747 -0.9353 -0.2372
   54C       N1 1205   5.499   5.344   3.402 -0.9558 -0.0339 -0.0430
   54C       C6 1206   5.407   5.352   3.509 -0.4556  0.7480 -0.1323
   54C       H6 1207   5.365   5.263   3.554 -2.2269  0.8811 -1.3885
   54C       C5 1208   5.378   5.474   3.560  0.0285  0.1546 -0.1249
   54C       H5 1209   5.313   5.473   3.647 -0.7634 -3.3309 -0.5990
   54C       C4 1210   5.447   5.587   3.508 -0.7118 -0.4254 -0.0777
   54C       N4 1211   5.427   5.707   3.538 -0.3241  0.4724 -0.0554
   54C      H41 1212   5.364   5.740   3.609  0.7603  2.7259 -0.0523
   54C      H42 1213   5.498   5.767   3.499  0.6551 -0.9593 -0.5513
   54C       N3 1214   5.544   5.575   3.420 -0.4764  0.1327  0.3854
   54C       C2 1215   5.566   5.455   3.360  0.6709 -0.0848 -0.1118
   54C       O2 1216   5.661   5.448   3.280 -0.3281 -0.0338 -0.7794
   54C      C3' 1217   5.610   5.035   3.474  0.0397  0.7774  0.6605
   54C      H3' 1218   5.558   5.064   3.565  0.0610  0.0839  0.9040
   54C      C2' 1219   5.668   5.158   3.412  0.1481 -0.1756 -0.2533
   54C     H2'1 1220   5.700   5.220   3.496  1.1419 -1.4439  0.3374
   54C      O2' 1221   5.766   5.120   3.317  0.2090 -0.3699  0.0159
   54C     HO'2 1222   5.814   5.048   3.358  0.5107 -0.8878 -1.2029
   54C      O3' 1223   5.692   4.924   3.494 -0.0319 -0.0775  0.3937
   55C        P 1224   5.791   4.927   3.618 -0.0272 -0.3792 -0.1884
   55C      O1P 1225   5.841   4.791   3.625 -0.3381  0.2252  0.1438
   55C      O2P 1226   5.719   4.968   3.741  0.1210  0.1665 -0.2649
   55C      O5' 1227   5.915   5.023   3.589  0.2512 -0.0377  0.5332
   55C      C5' 1228   6.021   4.990   3.500  0.3824 -0.2311 -0.2493
   55C     H5'1 1229   5.978   4.949   3.409  1.7929  0.0970 -1.0999
   55C     H5'2 1230   6.078   4.906   3.541 -0.3612  0.9205  3.5130
   55C      C4' 1231   6.113   5.108   3.464  0.0122  0.3343  0.0140
   55C      H4' 1232   6.187   5.074   3.391 -1.6779  1.6124 -2.4599
   55C      O4' 1233   6.036   5.213   3.402 -0.4904  0.6235 -0.5709
   55C      C1' 1234   6.100   5.343   3.426  0.7415  0.1053  0.1591
   55C      H1' 1235   6.133   5.385   3.331 -1.0862  0.2995 -0.4306
   55C       N1 1236   5.999   5.426   3.499 -0.1057 -0.4082 -0.3045
   55C       C6 1237   5.894   5.376   3.573 -0.0818  0.1364  0.5586
   55C       H6 1238   5.891   5.268   3.585  0.1746  0.1051  0.3478
   55C       C5 1239   5.810   5.457   3.647 -0.3808  0.2438 -0.5493
   55C       H5 1240   5.732   5.417   3.710 -1.8126 -0.1587 -2.4930
   55C       C4 1241   5.830   5.594   3.634  0.2750  0.1094 -0.1876
   55C       N4 1242   5.759   5.678   3.701  0.1566 -0.2072  0.4640
   55C      H41 1243   5.685   5.635   3.754 -0.1156  0.0053  0.2642
   55C      H42 1244   5.777   5.778   3.697 -0.8847 -0.0246 -0.1254
   55C       N3 1245   5.934   5.644   3.563  0.3528  0.5587  0.0827
   55C       C2 1246   6.018   5.564   3.500 -0.1505  0.3232 -0.2295
   55C       O2 1247   6.115   5.608   3.444 -0.1600  0.6550 -0.3304
   55C      C3' 1248   6.179   5.175   3.580 -0.1055  0.0433 -0.4434
   55C      H3' 1249   6.106   5.186   3.659  1.0493  0.5553  0.5942
   55C      C2' 1250   6.216   5.310   3.514  0.4906 -0.4587  0.2202
   55C     H2'1 1251   6.231   5.381   3.596 -1.1311  0.3072 -0.1075
   55C      O2' 1252   6.331   5.308   3.435  0.0231  0.2953 -0.4028
   55C     HO'2 1253   6.403   5.314   3.498  0.8013 -0.4765 -1.1818
   55C      O3' 1254   6.300   5.096   3.620  0.7862  0.4438 -0.5861
   56G        P 1255   6.384   5.133   3.749  0.3578 -0.0363  0.0444
   56G      O1P 1256   6.496   5.042   3.764 -0.4300 -0.3831  0.2376
   56G      O2P 1257   6.282   5.132   3.857 -0.2882  0.6295 -0.3357
   56G      O5' 1258   6.426   5.289   3.738 -1.1610  0.1135  0.1299
   56G      C5' 1259   6.548   5.322   3.672  0.9276 -0.1249  0.4065
   56G     H5'1 1260   6.543   5.292   3.567 -1.0626  2.4897 -0.3460
   56G     H5'2 1261   6.631   5.278   3.729  0.2402 -0.0735  1.4730
   56G      C4' 1262   6.576   5.472   3.684 -0.1117  0.7568  0.1638
   56G      H4' 1263   6.654   5.511   3.619  0.3789  1.4912  1.1714
   56G      O4' 1264   6.458   5.537   3.645  0.0669 -0.4752 -0.4080
   56G      C1' 1265   6.432   5.655   3.724 -0.2949 -0.1897  0.2493
   56G      H1' 1266   6.439   5.746   3.665 -2.3250 -0.1164  0.0472
   56G       N9 1267   6.302   5.651   3.790 -0.2438  0.9068 -0.1831
   56G       C8 1268   6.217   5.549   3.832 -0.2190 -0.6410  0.3340
   56G       H8 1269   6.239   5.446   3.808 -0.4306 -0.6578  0.2063
   56G       N7 1270   6.112   5.590   3.892  0.1547  0.0358 -0.2521
   56G       C5 1271   6.132   5.733   3.899  0.0571  1.0530  0.3061
   56G       C6 1272   6.050   5.836   3.964  0.0538  0.0442  0.2042
   56G       O6 1273   5.942   5.826   4.019  0.6836 -0.4562 -0.0765
   56G       N1 1274   6.113   5.953   3.957 -0.7814 -0.5512  0.0614
   56G       H1 1275   6.062   6.029   4.001 -0.4531 -0.1712 -0.2051
   56G       C2 1276   6.235   5.983   3.902  0.3456 -0.2916 -0.2395
   56G       N2 1277   6.276   6.107   3.919  0.3354 -0.5217 -0.1382
   56G      H21 1278   6.216   6.162   3.978 -2.6130 -1.4913 -2.0419
   56G      H22 1279   6.366   6.133   3.881  0.8404 -2.0434 -0.0531
   56G       N3 1280   6.314   5.892   3.846 -0.1805 -0.4542 -0.7551
   56G       C4 1281   6.257   5.768   3.847 -0.4300 -0.1312 -0.1872
   56G      C3' 1282   6.614   5.520   3.823 -0.2234 -0.2542  0.0658
   56G      H3' 1283   6.570   5.460   3.903  0.5515  1.1103  1.5579
   56G      C2' 1284   6.547   5.658   3.819 -0.0090  0.0231 -0.6821
   56G     H2'1 1285   6.510   5.693   3.915  0.6310 -1.1777  0.0230
   56G      O2' 1286   6.638   5.762   3.779  0.0412  0.2725  0.6911
   56G     HO'2 1287   6.705   5.776   3.847 -0.6327  1.5148  1.1449
   56G      O3' 1288   6.757   5.521   3.841  0.2833  0.2434  0.2979
   57U        P 1289   6.820   5.539   3.989 -0.4018 -0.1038 -0.3139
   57U      O1P 1290   6.959   5.485   3.975 -0.0421  0.2929 -0.6094
   57U      O2P 1291   6.728   5.480   4.089  0.0284 -0.3684 -0.2135
   57U      O5' 1292   6.815   5.696   4.006  0.2294  0.7353 -0.0503
   57U      C5' 1293   6.907   5.783   3.942  0.4232 -0.5925  0.0474
   57U     H5'1 1294   6.903   5.783   3.833 -1.9035  0.7636  0.0614
   57U     H5'2 1295   7.010   5.767   3.972  0.3688  1.0517  1.2764
   57U      C4' 1296   6.879   5.932   3.988 -0.1201  0.7879 -0.2755
   57U      H4' 1297   6.962   5.987   3.944  0.6854 -1.3840 -1.6552
   57U      O4' 1298   6.738   5.973   3.953 -0.1972 -0.7136  0.0741
   57U      C1' 1299   6.690   6.048   4.062  0.2005  0.2958 -0.0956
   57U      H1' 1300   6.651   6.144   4.029 -0.4627 -0.5076 -1.7391
   57U       N1 1301   6.572   5.980   4.127  0.6342  0.5160 -0.3870
   57U       C6 1302   6.546   5.843   4.124 -0.2889 -0.1484  0.2384
   57U       H6 1303   6.620   5.778   4.080  0.3113  1.0136 -0.5119
   57U       C5 1304   6.426   5.794   4.171 -0.5620  0.1169  0.0525
   57U       H5 1305   6.403   5.688   4.165 -1.3039  0.1814  1.4722
   57U       C4 1306   6.328   5.877   4.213  0.4217 -0.1493 -0.4239
   57U       O4 1307   6.215   5.834   4.233 -0.0987 -0.0610 -0.1735
   57U       N3 1308   6.359   6.005   4.228 -0.1056 -0.7125 -0.8034
   57U       H3 1309   6.281   6.060   4.260  0.5135 -0.4087  0.2108
   57U       C2 1310   6.477   6.066   4.189  0.5108  0.4775  0.0899
   57U       O2 1311   6.494   6.181   4.216  0.2435 -0.4328  0.2181
   57U      C3' 1312   6.887   5.942   4.142 -0.7159  0.3916  0.3343
   57U      H3' 1313   6.849   5.858   4.201  0.4727  0.9738  2.0083
   57U      C2' 1314   6.805   6.067   4.161  0.3911 -0.6312  0.6037
   57U     H2'1 1315   6.768   6.072   4.264  0.2556  0.4874  0.5148
   57U      O2' 1316   6.862   6.191   4.126 -0.4903  0.3372 -0.0421
   57U     HO'2 1317   6.953   6.197   4.156  0.3593 -1.8594 -1.8257
   57U      O3' 1318   7.015   5.966   4.189  0.6981 -0.2713 -0.0649
   58A        P 1319   7.062   5.903   4.327  0.5017 -0.3251  0.1867
   58A      O1P 1320   7.204   5.933   4.347 -0.3167 -0.6821 -0.1156
   58A      O2P 1321   7.022   5.765   4.326  0.1177  0.1573  0.6629
   58A      O5' 1322   6.973   5.976   4.434 -0.2856  0.3217 -0.3186
   58A      C5' 1323   7.013   6.107   4.476  0.1004 -0.2137  1.1292
   58A     H5'1 1324   7.031   6.163   4.385 -0.6247 -2.6442 -0.6013
   58A     H5'2 1325   7.112   6.099   4.522  0.0054 -0.4675  1.2929
   58A      C4' 1326   6.916   6.179   4.560  0.5040 -0.3122  0.4460
   58A      H4' 1327   6.946   6.281   4.583 -0.8809 -0.0388  1.1977
   58A      O4' 1328   6.790   6.197   4.508  0.2300 -0.4061  0.5357
   58A      C1' 1329   6.695   6.180   4.607  0.8405 -0.4231 -0.1954
   58A      H1' 1330   6.637   6.271   4.620 -1.2718 -1.5299 -1.4295
   58A       N9 1331   6.603   6.063   4.576 -0.2587  0.9551  0.1364
   58A       C8 1332   6.639   5.950   4.510 -0.2251 -1.0054  0.0139
   58A       H8 1333   6.740   5.934   4.477 -0.1408 -0.6907  0.1112
   58A       N7 1334   6.540   5.868   4.492 -0.2156  0.2851  0.7424
   58A       C5 1335   6.435   5.926   4.556  0.2853  0.3139 -0.0854
   58A       C6 1336   6.291   5.897   4.578 -0.4103  0.0666 -0.4990
   58A       N6 1337   6.225   5.796   4.526 -0.3400 -0.0660 -0.2427
   58A      H61 1338   6.265   5.718   4.476 -1.9275 -2.5642  2.1010
   58A      H62 1339   6.124   5.800   4.532 -0.3262  1.1095 -0.5443
   58A       N1 1340   6.217   5.979   4.653 -0.0672 -0.1042 -0.1602
   58A       C2 1341   6.272   6.087   4.705  0.5406  0.1402 -0.0597
   58A       H2 1342   6.205   6.151   4.761 -1.0168 -2.7756  1.6713
   58A       N3 1343   6.396   6.126   4.696 -0.6046 -0.2007  0.7820
   58A       C4 1344   6.475   6.041   4.620 -0.0892  0.8672 -0.6591
   58A      C3' 1345   6.901   6.092   4.693  0.1336 -1.5227  0.4180
   58A      H3' 1346   6.900   5.984   4.675  2.0033 -1.4542 -0.3401
   58A      C2' 1347   6.759   6.139   4.741 -1.2249  0.1005  0.9178
   58A     H2'1 1348   6.694   6.058   4.774 -2.5449  0.3104 -0.9865
   58A      O2' 1349   6.764   6.253   4.829 -0.9453 -0.0782 -0.1622
   58A     HO'2 1350   6.700   6.233   4.898 -0.5367 -0.9123 -0.0114
   58A      O3' 1351   7.006   6.119   4.791  0.4771  0.1867 -0.5630
   59C        P 1352   7.034   6.023   4.919  0.2127 -0.5517  0.2765
   59C      O1P 1353   7.151   6.079   4.987 -0.1207 -0.1627  0.5001
   59C      O2P 1354   7.037   5.885   4.877  0.1175  0.0802 -0.3044
   59C      O5' 1355   6.901   6.032   5.009 -0.4838 -0.3428 -0.4254
   59C      C5' 1356   6.882   6.123   5.116  0.2514  0.2207 -0.3930
   59C     H5'1 1357   6.906   6.222   5.078  1.7551  0.7162  1.6873
   59C     H5'2 1358   6.951   6.100   5.197  0.0594 -1.0459 -0.5688
   59C      C4' 1359   6.736   6.129   5.161  0.0635 -0.7668 -0.1961
   59C      H4' 1360   6.734   6.220   5.220 -1.4665 -0.0402 -1.3082
   59C      O4' 1361   6.650   6.137   5.049  0.9737  0.2001 -0.2112
   59C      C1' 1362   6.525   6.084   5.095  0.2398  0.6309  0.0675
   59C      H1' 1363   6.449   6.161   5.089 -1.5387 -1.1178 -1.2937
   59C       N1 1364   6.476   5.970   5.012  0.0975 -0.1626 -0.0744
   59C       C6 1365   6.569   5.884   4.958 -0.1413 -0.8584 -0.6817
   59C       H6 1366   6.673   5.899   4.980 -0.3525  0.0067 -0.2295
   59C       C5 1367   6.538   5.768   4.897 -0.2046 -0.1921  0.9918
   59C       H5 1368   6.616   5.703   4.860 -1.5104  0.4391 -3.4138
   59C       C4 1369   6.397   5.742   4.885  0.1629 -0.1159 -0.0024
   59C       N4 1370   6.355   5.638   4.826  0.1782 -0.4251  0.0200
   59C      H41 1371   6.412   5.586   4.761 -0.0842  0.7123 -1.1499
   59C      H42 1372   6.255   5.631   4.823  0.2313 -1.8310  0.7524
   59C       N3 1373   6.303   5.821   4.935 -0.7579 -0.7560  0.0380
   59C       C2 1374   6.338   5.929   5.003 -0.2291 -0.4668 -0.5122
   59C       O2 1375   6.250   5.988   5.066  0.2172 -0.5328  0.2478
   59C      C3' 1376   6.688   6.009   5.242 -0.0688 -0.1882 -0.4779
   59C      H3' 1377   6.712   5.918   5.188 -0.2202  0.5764 -1.8761
   59C      C2' 1378   6.539   6.036   5.235 -0.0504  0.1087  0.1896
   59C     H2'1 1379   6.481   5.946   5.258  1.2707 -0.2800  2.3390
   59C      O2' 1380   6.501   6.151   5.314  0.0633  0.0605 -0.3806
   59C     HO'2 1381   6.575   6.170   5.373 -0.2386  1.2920 -0.3736
   59C      O3' 1382   6.738   6.004   5.374 -0.4672  0.9016  0.1840
   60U        P 1383   6.727   5.870   5.460  0.1820  0.1905  0.5107
   60U      O1P 1384   6.760   5.903   5.595  0.5357  0.6718 -0.0087
   60U      O2P 1385   6.802   5.766   5.393 -0.6801  0.5742 -0.5565
   60U      O5' 1386   6.575   5.820   5.445  0.2491  0.0481 -0.1117
   60U      C5' 1387   6.473   5.875   5.523  0.1670 -0.8580  0.1436
   60U     H5'1 1388   6.474   5.981   5.495 -0.8076 -0.7958  0.2946
   60U     H5'2 1389   6.511   5.869   5.626  3.1111  2.3760 -0.5401
   60U      C4' 1390   6.330   5.822   5.514 -0.1219  0.5774 -0.2925
   60U      H4' 1391   6.269   5.883   5.581  0.9978  1.3517  0.0513
   60U      O4' 1392   6.276   5.821   5.383 -0.4674  0.0205 -0.3259
   60U      C1' 1393   6.201   5.703   5.349  0.4408 -0.0544 -0.5512
   60U      H1' 1394   6.101   5.738   5.323  0.7102  0.6112 -0.7210
   60U       N1 1395   6.261   5.612   5.248 -0.1669 -0.4525 -0.7130
   60U       C6 1396   6.391   5.619   5.217 -0.8165  0.1217 -0.9756
   60U       H6 1397   6.454   5.682   5.278 -4.1214 -0.8423  4.0209
   60U       C5 1398   6.440   5.533   5.125 -0.5107  0.1404  0.0080
   60U       H5 1399   6.548   5.538   5.116 -0.4818 -0.7078 -0.2323
   60U       C4 1400   6.371   5.439   5.044  0.6118  0.2934  0.3071
   60U       O4 1401   6.423   5.352   4.967 -0.6490  0.0451 -0.7603
   60U       N3 1402   6.241   5.434   5.084  0.6310 -0.4095 -0.2519
   60U       H3 1403   6.184   5.360   5.045  0.5080  0.2269 -1.3326
   60U       C2 1404   6.183   5.516   5.180 -0.2091  0.1655  0.3988
   60U       O2 1405   6.059   5.508   5.203 -0.3611  0.4289  0.1473
   60U      C3' 1406   6.319   5.672   5.549  0.3197 -0.1578  0.1047
   60U      H3' 1407   6.396   5.620   5.491  0.7144  1.2326 -0.6723
   60U      C2' 1408   6.190   5.623   5.479  0.2678 -0.6432  0.2056
   60U     H2'1 1409   6.191   5.515   5.464  1.3547 -0.5406 -0.6639
   60U      O2' 1410   6.066   5.672   5.537  0.0565 -0.3053  0.1895
   60U     HO'2 1411   6.096   5.722   5.613 -4.1393  1.1309  1.1322
   60U      O3' 1412   6.318   5.641   5.681 -0.5051 -0.3930  0.2978
   61U        P 1413   6.359   5.498   5.734 -0.1745 -0.0664  0.2016
   61U      O1P 1414   6.331   5.501   5.882  0.1925 -0.1718  0.0405
   61U      O2P 1415   6.488   5.456   5.676  0.3337 -0.6126  0.4397
   61U      O5' 1416   6.261   5.383   5.674 -0.2489 -0.0087  0.5258
   61U      C5' 1417   6.122   5.374   5.710  0.3228 -0.3835 -0.2365
   61U     H5'1 1418   6.066   5.466   5.693 -0.4908 -0.8025  0.1490
   61U     H5'2 1419   6.124   5.364   5.818 -0.1120 -0.1226 -0.2006
   61U      C4' 1420   6.051   5.260   5.645 -0.2713 -0.7178  0.0376
   61U      H4' 1421   6.098   5.169   5.682 -0.7053 -1.0623 -0.2472
   61U      O4' 1422   5.921   5.276   5.679 -0.5489  0.0713 -0.4146
   61U      C1' 1423   5.852   5.292   5.559 -0.2844  0.0708 -0.2449
   61U      H1' 1424   5.819   5.198   5.514  0.0279  0.3880 -1.1425
   61U       N1 1425   5.727   5.373   5.577  0.2591 -0.0562 -0.2120
   61U       C6 1426   5.730   5.511   5.603  0.8720  0.3564 -0.0199
   61U       H6 1427   5.826   5.556   5.622  0.7794  0.4327  0.2852
   61U       C5 1428   5.622   5.588   5.628 -0.2938  0.0283  0.0293
   61U       H5 1429   5.639   5.690   5.658 -0.3994  0.2391 -0.6110
   61U       C4 1430   5.497   5.524   5.628 -0.0316 -0.0063 -0.7617
   61U       O4 1431   5.390   5.573   5.660 -0.1138 -0.4106 -0.3080
   61U       N3 1432   5.500   5.398   5.574 -0.4063 -0.5390  0.4358
   61U       H3 1433   5.409   5.356   5.559 -1.3878  1.3939  0.6978
   61U       C2 1434   5.606   5.322   5.537 -0.0210 -0.1318 -0.3095
   61U       O2 1435   5.593   5.213   5.487  0.2469 -0.6988 -0.2279
   61U      C3' 1436   6.069   5.263   5.488 -0.2225 -0.6333  0.7342
   61U      H3' 1437   6.159   5.315   5.453 -0.7905 -0.5016 -0.5866
   61U      C2' 1438   5.945   5.351   5.452 -0.1691 -0.1422  0.1090
   61U     H2'1 1439   5.961   5.458   5.461  0.7899 -0.0588 -1.8984
   61U      O2' 1440   5.895   5.337   5.319 -0.6639  0.2058 -0.1517
   61U     HO'2 1441   5.946   5.402   5.269  0.8651 -0.5027  0.4122
   61U      O3' 1442   6.063   5.138   5.428  0.7214  0.1212 -0.2636
   61U      H3T 1443   6.045   5.142   5.334  1.4600 -0.3489 -0.4317
   62G      O5' 1444   5.340   5.459   5.038  0.1172 -0.2973  0.0678
   62G      H5T 1445   5.269   5.421   4.987  0.8752 -2.0137  0.2314
   62G      C5' 1446   5.281   5.488   5.161 -0.6627  0.2331  0.0236
   62G     H5'1 1447   5.270   5.400   5.224  0.5639 -0.6010 -0.8785
   62G     H5'2 1448   5.178   5.524   5.154 -0.4723  0.7010 -0.4799
   62G      C4' 1449   5.358   5.598   5.238 -0.3388 -0.8799  0.0972
   62G      H4' 1450   5.300   5.634   5.323  2.8858 -0.3722  2.2794
   62G      O4' 1451   5.481   5.552   5.294 -0.3421 -0.1944  0.2187
   62G      C1' 1452   5.582   5.647   5.270  0.4007  0.0463 -0.0532
   62G      H1' 1453   5.637   5.652   5.364 -1.0170 -0.0614  0.8140
   62G       N9 1454   5.667   5.606   5.153 -0.4198 -0.3017 -0.1775
   62G       C8 1455   5.653   5.501   5.067 -0.6769  0.8023 -0.1353
   62G       H8 1456   5.574   5.429   5.084  1.2966 -1.4881 -0.2489
   62G       N7 1457   5.741   5.492   4.974 -0.3228  0.1154  0.3631
   62G       C5 1458   5.820   5.603   4.988 -0.6123 -0.2381  0.3284
   62G       C6 1459   5.945   5.646   4.942 -0.9840 -0.4955  0.6850
   62G       O6 1460   6.027   5.595   4.861 -0.1725  0.1663 -0.3476
   62G       N1 1461   5.995   5.762   4.992  0.7416  0.4611 -0.2920
   62G       H1 1462   6.086   5.802   4.972 -0.6725  3.1530 -1.9020
   62G       C2 1463   5.934   5.831   5.082  0.9140  0.5655 -0.4964
   62G       N2 1464   6.000   5.929   5.135 -0.7799 -0.5318 -0.4853
   62G      H21 1465   6.092   5.950   5.098 -1.4558 -1.0954 -2.6340
   62G      H22 1466   5.978   5.961   5.228 -1.9430  1.0210 -1.2453
   62G       N3 1467   5.829   5.792   5.153 -0.2638 -0.1107 -0.9657
   62G       C4 1468   5.773   5.681   5.099 -0.7084  0.0461  0.1036
   62G      C3' 1469   5.391   5.727   5.156  0.4546  0.4379 -0.3094
   62G      H3' 1470   5.427   5.715   5.054  0.8069  2.7052 -0.5151
   62G      C2' 1471   5.513   5.775   5.245 -0.5697  0.1949  0.1437
   62G     H2'1 1472   5.581   5.840   5.190 -0.0290 -0.8621 -0.4757
   62G      O2' 1473   5.471   5.841   5.367  0.7327  0.7413 -0.2055
   62G     HO'2 1474   5.375   5.847   5.371  0.5486 -1.3272 -0.1892
   62G      O3' 1475   5.277   5.819   5.158  0.2518  0.5523 -0.1217
   63U        P 1476   5.246   5.897   5.030 -0.1149 -0.4851  0.0879
   63U      O1P 1477   5.116   5.969   5.042  0.7675 -0.4311 -0.1040
   63U      O2P 1478   5.257   5.807   4.912 -0.1242  0.3643 -0.4676
   63U      O5' 1479   5.364   6.005   5.014 -0.5861  0.5424  0.5540
   63U      C5' 1480   5.382   6.109   5.105 -0.3508 -0.6098  0.0556
   63U     H5'1 1481   5.391   6.073   5.208  0.8689  0.1904  0.2492
   63U     H5'2 1482   5.304   6.185   5.099  0.1795 -0.0544  0.1167
   63U      C4' 1483   5.515   6.175   5.077 -0.0775  0.2531  0.0617
   63U      H4' 1484   5.539   6.241   5.161 -0.1835 -0.0813  0.3547
   63U      O4' 1485   5.621   6.076   5.061  0.6142  0.3231 -0.1550
   63U      C1' 1486   5.725   6.130   4.985 -0.8228  0.3257 -0.0725
   63U      H1' 1487   5.808   6.143   5.053  0.1065 -2.1297 -0.6358
   63U       N1 1488   5.776   6.031   4.880  0.0116  0.4032  0.2061
   63U       C6 1489   5.698   5.926   4.836  0.5417  0.4138 -0.1501
   63U       H6 1490   5.615   5.894   4.897  0.0451  1.9174 -0.0079
   63U       C5 1491   5.745   5.844   4.736  0.2177  0.3428 -0.1763
   63U       H5 1492   5.701   5.745   4.729 -0.6955  0.7322 -0.0904
   63U       C4 1493   5.863   5.875   4.663  0.1926  0.0329 -0.7141
   63U       O4 1494   5.915   5.806   4.571  0.2381  0.3841  0.1695
   63U       N3 1495   5.935   5.977   4.715 -0.6588 -0.1606  0.0657
   63U       H3 1496   6.030   5.991   4.683 -0.3127  0.0741  1.1460
   63U       C2 1497   5.901   6.059   4.821  0.3108 -0.1166  0.2209
   63U       O2 1498   5.978   6.146   4.853 -0.5615  0.1239  0.1280
   63U      C3' 1499   5.534   6.254   4.949  0.4268 -0.3959 -0.5386
   63U      H3' 1500   5.480   6.201   4.870  1.9433 -1.1812 -1.0706
   63U      C2' 1501   5.684   6.264   4.925  0.4395  0.0769 -0.2617
   63U     H2'1 1502   5.702   6.277   4.818 -2.2790  1.2133 -0.6334
   63U      O2' 1503   5.748   6.359   5.002  0.0232 -0.4030 -0.0515
   63U     HO'2 1504   5.686   6.433   5.010 -1.0897 -0.9651 -2.3470
   63U      O3' 1505   5.474   6.385   4.967  0.4698  0.0448  0.5027
   64A        P 1506   5.392   6.448   4.845 -0.2794 -0.0615  0.3532
   64A      O1P 1507   5.314   6.559   4.897  0.0827  0.7052  0.2279
   64A      O2P 1508   5.322   6.348   4.767  0.1299  0.0355  0.2357
   64A      O5' 1509   5.501   6.515   4.747 -0.6729 -0.2426  0.7293
   64A      C5' 1510   5.582   6.626   4.786  0.5483  0.4290  0.0061
   64A     H5'1 1511   5.603   6.617   4.892 -1.8522 -0.8609  0.4484
   64A     H5'2 1512   5.526   6.712   4.751 -0.8704 -1.1624 -1.8427
   64A      C4' 1513   5.714   6.631   4.708  0.9974 -0.0821 -0.2786
   64A      H4' 1514   5.762   6.720   4.748 -1.8693  1.8304 -0.7287
   64A      O4' 1515   5.782   6.509   4.727 -0.6349 -0.4174  0.5143
   64A      C1' 1516   5.873   6.499   4.618 -0.5497 -0.5315  0.2282
   64A      H1' 1517   5.972   6.527   4.652 -0.3258  0.0502 -0.8488
   64A       N9 1518   5.870   6.365   4.561 -0.1335  0.4632  0.3578
   64A       C8 1519   5.763   6.284   4.544  0.6332 -0.4061  0.5528
   64A       H8 1520   5.667   6.320   4.577 -0.1940 -2.1519  0.1955
   64A       N7 1521   5.784   6.165   4.495  0.6094 -0.2400  0.7610
   64A       C5 1522   5.918   6.172   4.459 -0.6851  0.1095  0.2616
   64A       C6 1523   6.014   6.094   4.386  0.4143  0.7682 -0.2299
   64A       N6 1524   5.987   5.981   4.326 -0.0662 -0.5185 -0.3521
   64A      H61 1525   5.895   5.940   4.329 -0.7964  1.0504 -0.1339
   64A      H62 1526   6.066   5.936   4.280  0.4164 -0.7982  0.7197
   64A       N1 1527   6.138   6.137   4.378  0.2745  0.2730  0.5664
   64A       C2 1528   6.172   6.253   4.420  0.2975 -0.1072 -0.1269
   64A       H2 1529   6.269   6.280   4.383  0.5176 -3.0664 -2.0375
   64A       N3 1530   6.097   6.342   4.474  0.1224  0.1945 -0.1923
   64A       C4 1531   5.971   6.297   4.492 -0.2919  0.4495  0.2423
   64A      C3' 1532   5.700   6.635   4.559  0.4948  0.2797 -0.2789
   64A      H3' 1533   5.634   6.557   4.522  1.1917 -0.6559  0.4217
   64A      C2' 1534   5.844   6.610   4.514 -0.3610  0.6028 -0.1217
   64A     H2'1 1535   5.848   6.571   4.412 -1.9084 -0.2590  0.1188
   64A      O2' 1536   5.936   6.723   4.529 -0.6432  0.5897 -0.0573
   64A     HO'2 1537   6.020   6.698   4.490 -0.3729 -0.2548  0.9899
   64A      O3' 1538   5.670   6.765   4.509  0.2478 -0.0386  0.1763
   65C        P 1539   5.609   6.791   4.363 -0.0012 -0.1524  0.1105
   65C      O1P 1540   5.577   6.936   4.346  0.6053  0.0616  0.6709
   65C      O2P 1541   5.498   6.691   4.347 -0.3890 -0.0822 -0.2199
   65C      O5' 1542   5.726   6.747   4.258  0.3718 -0.1735  0.3953
   65C      C5' 1543   5.845   6.829   4.230  0.5034 -0.3395  0.0122
   65C     H5'1 1544   5.879   6.878   4.321  0.7064  1.9622 -1.2235
   65C     H5'2 1545   5.823   6.919   4.173  0.5241 -1.2768 -1.5193
   65C      C4' 1546   5.966   6.756   4.167  0.4444 -0.0102  0.2301
   65C      H4' 1547   6.054   6.820   4.166  1.5189 -1.4432 -1.4978
   65C      O4' 1548   5.995   6.636   4.230  0.0878 -0.0834 -0.1277
   65C      C1' 1549   6.053   6.539   4.149 -0.4289 -0.0071  0.6543
   65C      H1' 1550   6.151   6.513   4.189 -1.0956 -2.7335  0.7062
   65C       N1 1551   5.973   6.415   4.131 -0.7692  1.2737  0.3833
   65C       C6 1552   5.837   6.416   4.158  0.0584  0.3518  0.4303
   65C       H6 1553   5.798   6.500   4.213  1.6334  1.4217 -0.0258
   65C       C5 1554   5.766   6.294   4.144 -0.3797 -0.6019  0.1592
   65C       H5 1555   5.660   6.287   4.164 -0.4490  0.6460  0.3066
   65C       C4 1556   5.837   6.178   4.098 -0.1469  0.2353  0.4753
   65C       N4 1557   5.768   6.067   4.075  0.0144 -0.6567 -0.2571
   65C      H41 1558   5.668   6.071   4.087 -0.2023 -0.9407 -1.7681
   65C      H42 1559   5.815   5.986   4.037 -0.8860 -1.1097 -0.4281
   65C       N3 1560   5.967   6.180   4.063 -0.0526 -0.5421 -0.7829
   65C       C2 1561   6.035   6.298   4.080  0.3811 -0.0779  0.1893
   65C       O2 1562   6.156   6.306   4.055  0.2077 -0.3371 -0.4804
   65C      C3' 1563   5.950   6.705   4.021  0.7278 -0.2215  0.6776
   65C      H3' 1564   5.859   6.647   4.016  0.0437  0.8838 -0.9560
   65C      C2' 1565   6.067   6.611   4.011 -0.2407  0.2909 -0.3856
   65C     H2'1 1566   6.059   6.552   3.920 -0.4292  0.6374 -0.5960
   65C      O2' 1567   6.184   6.688   4.015 -0.0046 -0.1053 -0.3060
   65C     HO'2 1568   6.196   6.728   3.928 -0.6404 -0.2159 -0.4509
   65C      O3' 1569   5.957   6.808   3.917  0.7900 -0.5051  0.3290
   66G        P 1570   5.910   6.784   3.764  0.0500  0.0050 -0.2075
   66G      O1P 1571   5.928   6.910   3.696 -0.2893 -0.3195  0.5873
   66G      O2P 1572   5.779   6.725   3.765 -0.1887 -0.4904 -0.3255
   66G      O5' 1573   6.024   6.689   3.708  0.1784  0.0309 -0.1262
   66G      C5' 1574   6.157   6.730   3.671  0.3718  0.2970 -1.1392
   66G     H5'1 1575   6.212   6.776   3.753  0.7195  1.9570 -2.2430
   66G     H5'2 1576   6.159   6.803   3.590  0.5338  1.8267  0.1891
   66G      C4' 1577   6.229   6.610   3.623 -0.0701 -0.4257 -0.7710
   66G      H4' 1578   6.331   6.648   3.613  0.3141 -0.7459  1.4682
   66G      O4' 1579   6.229   6.497   3.710 -0.5560 -0.2894  0.2926
   66G      C1' 1580   6.235   6.378   3.634 -0.4224  0.5920  0.6868
   66G      H1' 1581   6.325   6.323   3.663  0.3913  1.2909 -0.4437
   66G       N9 1582   6.112   6.306   3.665  0.7107 -0.1891  0.1032
   66G       C8 1583   6.005   6.342   3.736 -0.0967 -0.1586  0.0014
   66G       H8 1584   5.986   6.446   3.755 -1.4142 -0.2077 -0.9321
   66G       N7 1585   5.913   6.250   3.747  0.7164  0.0733  0.2509
   66G       C5 1586   5.974   6.138   3.685  0.0778 -0.3238 -0.5293
   66G       C6 1587   5.936   6.002   3.668  0.5515  0.3766 -0.1183
   66G       O6 1588   5.836   5.945   3.711  0.2634  0.1614  0.8037
   66G       N1 1589   6.029   5.930   3.593 -0.3850 -0.0879  0.3443
   66G       H1 1590   6.011   5.833   3.571  1.0612  0.1603 -2.3010
   66G       C2 1591   6.146   5.977   3.537  0.0449  0.4042 -0.0817
   66G       N2 1592   6.206   5.893   3.453 -0.0159 -0.2334 -0.5185
   66G      H21 1593   6.169   5.799   3.445  1.3054 -0.8075 -0.2291
   66G      H22 1594   6.287   5.920   3.398  0.9109  0.6474  1.1816
   66G       N3 1595   6.190   6.098   3.563 -0.1131  0.1334  0.4663
   66G       C4 1596   6.095   6.177   3.628 -0.4354 -0.7171 -0.0063
   66G      C3' 1597   6.182   6.553   3.493  1.0298  0.0527  0.0590
   66G      H3' 1598   6.074   6.540   3.490  1.1579 -1.0665 -2.8289
   66G      C2' 1599   6.243   6.421   3.486  0.3091 -0.4971 -0.0709
   66G     H2'1 1600   6.172   6.361   3.430 -1.1478 -0.0608  1.2280
   66G      O2' 1601   6.374   6.425   3.431  0.0393  0.5626 -0.9322
   66G     HO'2 1602   6.414   6.337   3.433 -1.0527  0.0506 -0.4162
   66G      O3' 1603   6.230   6.635   3.385  0.4976  0.6613 -0.9409
   67G        P 1604   6.142   6.645   3.257 -0.1975 -0.0406  0.3682
   67G      O1P 1605   6.216   6.732   3.159 -0.0004 -0.0386 -0.4069
   67G      O2P 1606   6.010   6.686   3.302  0.0345  0.6980  0.1005
   67G      O5' 1607   6.129   6.497   3.193 -0.2292 -0.7062 -0.5307
   67G      C5' 1608   6.242   6.442   3.111  0.9125  0.4522 -0.2606
   67G     H5'1 1609   6.336   6.469   3.160  0.9066 -0.6673  0.3976
   67G     H5'2 1610   6.236   6.499   3.018 -1.1795  0.4418 -0.1888
   67G      C4' 1611   6.229   6.292   3.091  0.4094 -0.3425 -0.6449
   67G      H4' 1612   6.317   6.257   3.036  0.4243 -1.5458  0.0841
   67G      O4' 1613   6.203   6.217   3.210 -0.7646 -0.2402 -0.6262
   67G      C1' 1614   6.119   6.100   3.178 -0.0242  0.0536  0.0809
   67G      H1' 1615   6.168   6.004   3.188  0.0129 -0.3285 -2.9248
   67G       N9 1616   5.998   6.088   3.261 -0.2540  0.2474  0.1878
   67G       C8 1617   5.941   6.188   3.341 -0.3337 -0.5915  0.0124
   67G       H8 1618   5.979   6.289   3.342 -1.0314 -0.1348 -3.8556
   67G       N7 1619   5.828   6.152   3.401  0.0018  0.1167 -0.1260
   67G       C5 1620   5.804   6.026   3.350 -0.6872 -0.0060 -0.6018
   67G       C6 1621   5.704   5.924   3.378  0.5985  0.4254  0.2529
   67G       O6 1622   5.603   5.931   3.448 -0.2390  0.1555  0.1145
   67G       N1 1623   5.727   5.795   3.322  0.2927 -0.5050 -0.0277
   67G       H1 1624   5.662   5.721   3.344  0.9960 -0.6144  1.8983
   67G       C2 1625   5.829   5.770   3.237  0.2719  0.1105 -0.1474
   67G       N2 1626   5.841   5.647   3.194  0.1512  0.5480  0.6362
   67G      H21 1627   5.776   5.578   3.229  0.2331 -0.5508 -1.2849
   67G      H22 1628   5.931   5.622   3.157 -0.7298 -1.8031 -0.1102
   67G       N3 1629   5.930   5.859   3.212  0.1831  0.1911 -0.3239
   67G       C4 1630   5.911   5.987   3.263  0.3137  0.3137 -0.2954
   67G      C3' 1631   6.103   6.265   3.014  0.7977 -0.3664  0.6072
   67G      H3' 1632   6.023   6.323   3.060  2.3515  1.8826  0.6296
   67G      C2' 1633   6.085   6.113   3.026  0.4735  0.9493  0.5837
   67G     H2'1 1634   5.984   6.077   3.004  1.2187  0.3550 -2.3750
   67G      O2' 1635   6.187   6.052   2.949 -0.1420 -0.4621  0.2258
   67G     HO'2 1636   6.176   5.959   2.929 -1.6576 -0.3934  0.5732
   67G      O3' 1637   6.123   6.310   2.877  0.1721 -0.4995  0.2333
   68A        P 1638   6.007   6.304   2.760 -0.1268 -0.4458  0.2545
   68A      O1P 1639   6.079   6.325   2.631  0.0567  0.8216  0.1052
   68A      O2P 1640   5.897   6.387   2.798 -0.0002  0.3853  0.7491
   68A      O5' 1641   5.949   6.158   2.762  0.3802 -0.4948 -0.7057
   68A      C5' 1642   5.998   6.052   2.689 -0.1608  0.1195 -0.4270
   68A     H5'1 1643   6.102   6.025   2.710 -0.2569 -0.9387 -1.2040
   68A     H5'2 1644   5.986   6.073   2.583  2.0981 -0.6231 -0.8834
   68A      C4' 1645   5.924   5.918   2.716  0.4431 -0.1999  0.1524
   68A      H4' 1646   5.961   5.833   2.659 -3.2855 -0.6970 -1.8398
   68A      O4' 1647   5.896   5.884   2.855 -0.1003  0.0277  0.0336
   68A      C1' 1648   5.765   5.823   2.876  1.0808  0.0862  0.9677
   68A      H1' 1649   5.779   5.718   2.903 -2.8596 -0.9854 -0.4578
   68A       N9 1650   5.673   5.884   2.974  0.7658 -0.3343 -0.3562
   68A       C8 1651   5.666   6.009   3.016 -0.1781  0.2584 -0.4304
   68A       H8 1652   5.740   6.080   2.982  0.0065 -0.6499 -2.0371
   68A       N7 1653   5.556   6.026   3.084  0.0761 -0.1407 -0.0692
   68A       C5 1654   5.501   5.898   3.103  1.0616 -0.2459  0.6511
   68A       C6 1655   5.398   5.843   3.179  0.7763  0.1535  0.5282
   68A       N6 1656   5.320   5.900   3.267  0.1382 -0.3015  0.4790
   68A      H61 1657   5.339   5.996   3.288  1.1128  0.0228 -1.5999
   68A      H62 1658   5.258   5.839   3.317  1.0636 -1.7721 -0.0666
   68A       N1 1659   5.361   5.722   3.155 -0.5788 -0.6406 -0.2989
   68A       C2 1660   5.438   5.651   3.078 -0.9212  0.0583 -0.3152
   68A       H2 1661   5.403   5.552   3.054  0.0902 -0.1537 -0.9691
   68A       N3 1662   5.549   5.679   3.006  0.1905 -0.0610 -0.7601
   68A       C4 1663   5.574   5.810   3.034 -0.4558 -0.5805  0.1970
   68A      C3' 1664   5.783   5.927   2.652  0.5005 -0.1615  0.1634
   68A      H3' 1665   5.748   6.027   2.676  0.3818 -0.5725  1.7815
   68A      C2' 1666   5.696   5.830   2.735 -0.2328 -0.0178 -0.4522
   68A     H2'1 1667   5.598   5.876   2.735 -0.4764 -0.3127 -3.4057
   68A      O2' 1668   5.689   5.693   2.697  0.3804 -0.4734 -0.3622
   68A     HO'2 1669   5.616   5.702   2.636 -0.5493  3.1195  1.0242
   68A      O3' 1670   5.786   5.897   2.515  0.5608  0.0097 -0.2644
   69A        P 1671   5.660   5.932   2.426 -0.2521  0.4947 -0.1417
   69A      O1P 1672   5.697   5.914   2.283 -0.0884 -0.1647 -0.4113
   69A      O2P 1673   5.594   6.056   2.473  0.2246  0.0463 -0.3460
   69A      O5' 1674   5.554   5.805   2.459  0.4355 -0.1206  0.1453
   69A      C5' 1675   5.572   5.675   2.410 -0.5515  1.1175 -0.4574
   69A     H5'1 1676   5.665   5.638   2.453 -1.4285  0.2239  0.7708
   69A     H5'2 1677   5.565   5.668   2.301  1.5590 -2.0895 -0.5222
   69A      C4' 1678   5.464   5.581   2.466  0.2455  0.2762  0.1512
   69A      H4' 1679   5.480   5.480   2.429 -1.2458  1.1144 -3.1440
   69A      O4' 1680   5.466   5.558   2.608 -0.7017 -0.6374  0.0455
   69A      C1' 1681   5.335   5.542   2.655  0.5086  0.6071 -0.0012
   69A      H1' 1682   5.330   5.445   2.705 -0.1885 -0.9903 -2.9696
   69A       N9 1683   5.286   5.644   2.752 -0.2866 -0.1590  0.6057
   69A       C8 1684   5.314   5.783   2.759  0.0709  0.9194  0.0576
   69A       H8 1685   5.385   5.833   2.696  1.5177  1.5695  2.1090
   69A       N7 1686   5.242   5.843   2.845 -0.5647  0.2440 -0.8958
   69A       C5 1687   5.164   5.743   2.905 -0.1347  0.3582  0.9772
   69A       C6 1688   5.071   5.739   3.011  0.0078 -0.2778  0.9242
   69A       N6 1689   5.033   5.851   3.064  0.1978 -0.0621  0.3101
   69A      H61 1690   5.071   5.938   3.031  1.7877 -1.3866 -1.6060
   69A      H62 1691   4.974   5.845   3.146 -2.6235  1.0926 -1.4549
   69A       N1 1692   4.998   5.628   3.037  0.4888 -0.0425 -0.8302
   69A       C2 1693   5.025   5.526   2.967  0.7960  0.1188  0.0413
   69A       H2 1694   4.969   5.437   2.992  1.6740 -0.6549 -0.6634
   69A       N3 1695   5.111   5.506   2.867 -0.0577 -0.8355  0.0954
   69A       C4 1696   5.186   5.623   2.845 -0.1544 -0.0874  0.3946
   69A      C3' 1697   5.315   5.602   2.422 -0.3114 -0.5696  0.1527
   69A      H3' 1698   5.288   5.707   2.433  0.0213 -0.2930 -1.4245
   69A      C2' 1699   5.246   5.526   2.532  0.0683  0.1864  0.1751
   69A     H2'1 1700   5.145   5.558   2.558 -0.9323 -1.9132 -0.9679
   69A      O2' 1701   5.244   5.391   2.499  0.3434 -0.0810  0.3033
   69A     HO'2 1702   5.196   5.388   2.416  0.2855  1.4555  0.2485
   69A      O3' 1703   5.290   5.550   2.290  0.5319 -0.3169 -0.0342
   70U        P 1704   5.181   5.614   2.190  0.1887  0.3007 -0.0869
   70U      O1P 1705   5.185   5.535   2.067 -0.2266  0.6390  0.4425
   70U      O2P 1706   5.199   5.764   2.185 -0.1259  0.3154  0.5872
   70U      O5' 1707   5.049   5.591   2.270 -1.1783  0.4585 -0.1888
   70U      C5' 1708   4.975   5.470   2.264  0.1453 -0.2962 -0.0429
   70U     H5'1 1709   5.037   5.381   2.276 -0.5652 -1.5370 -4.0283
   70U     H5'2 1710   4.931   5.461   2.165 -0.1822  0.0546  0.0716
   70U      C4' 1711   4.871   5.464   2.368  0.1141  0.1465 -0.2004
   70U      H4' 1712   4.830   5.363   2.368  1.5067 -0.5330  3.0487
   70U      O4' 1713   4.918   5.484   2.505  0.2914  0.0687 -0.0235
   70U      C1' 1714   4.806   5.529   2.578 -0.3252  0.4874  0.5140
   70U      H1' 1715   4.779   5.448   2.645 -0.0001 -1.3132 -1.4209
   70U       N1 1716   4.824   5.655   2.651 -0.3033  0.1186 -0.2507
   70U       C6 1717   4.910   5.753   2.606  1.2842 -0.8003  0.6586
   70U       H6 1718   4.965   5.732   2.515  1.0170 -0.1207  0.3391
   70U       C5 1719   4.924   5.869   2.672  0.4028  0.4265  0.1722
   70U       H5 1720   5.001   5.936   2.637  0.4281  0.1554 -0.3005
   70U       C4 1721   4.854   5.894   2.797 -0.2380  0.6624  0.2104
   70U       O4 1722   4.869   5.994   2.868  0.2771 -0.0876  0.1026
   70U       N3 1723   4.767   5.794   2.832 -0.3199  0.4204 -0.3160
   70U       H3 1724   4.703   5.813   2.907 -0.7023  0.9492 -0.7623
   70U       C2 1725   4.749   5.673   2.765  0.6676 -0.6635 -0.7352
   70U       O2 1726   4.668   5.597   2.809 -0.3100  0.5626  0.9168
   70U      C3' 1727   4.754   5.556   2.345  0.3743  0.0662  0.6757
   70U      H3' 1728   4.788   5.659   2.331 -4.0488  1.7689  0.7793
   70U      C2' 1729   4.686   5.546   2.479  0.1018  0.4708 -0.6260
   70U     H2'1 1730   4.636   5.640   2.501 -0.3316 -0.4051  2.6991
   70U      O2' 1731   4.604   5.430   2.494  0.3168 -0.0685  0.3443
   70U     HO'2 1732   4.605   5.383   2.410  2.0066 -2.3926  1.5444
   70U      O3' 1733   4.668   5.508   2.241 -0.1967 -0.1366 -0.1376
   71A        P 1734   4.564   5.605   2.180 -0.4518 -0.0241 -0.0770
   71A      O1P 1735   4.502   5.539   2.067 -0.6623  0.7245  0.2640
   71A      O2P 1736   4.631   5.736   2.159 -0.3180 -0.5937 -0.1917
   71A      O5' 1737   4.447   5.643   2.288  0.1656 -0.3264 -0.1183
   71A      C5' 1738   4.337   5.557   2.314  0.4279 -0.0536 -0.1315
   71A     H5'1 1739   4.386   5.468   2.356 -2.7817 -1.1839  1.5905
   71A     H5'2 1740   4.286   5.535   2.220  2.4541  4.0378 -2.4175
   71A      C4' 1741   4.243   5.603   2.427 -0.0531  0.9534  0.3761
   71A      H4' 1742   4.165   5.527   2.437  3.0134 -2.8318 -1.5661
   71A      O4' 1743   4.313   5.614   2.551  0.4090 -0.3922 -0.3870
   71A      C1' 1744   4.267   5.724   2.620 -0.0837 -0.2425 -0.1416
   71A      H1' 1745   4.234   5.686   2.717 -3.2038  1.6936 -0.2926
   71A       N9 1746   4.370   5.826   2.641 -0.1458 -0.5495  0.2816
   71A       C8 1747   4.475   5.851   2.561 -1.0908  0.5416  0.4227
   71A       H8 1748   4.493   5.801   2.467 -1.1650  2.0857 -0.4596
   71A       N7 1749   4.554   5.945   2.602 -0.2155 -0.1082 -0.3245
   71A       C5 1750   4.482   5.995   2.712  0.5078  0.6657 -0.0148
   71A       C6 1751   4.506   6.098   2.804  0.2825 -0.6523 -0.8207
   71A       N6 1752   4.606   6.186   2.798  0.7549 -0.5172  0.9648
   71A      H61 1753   4.663   6.186   2.714  2.8302 -0.8978  2.3108
   71A      H62 1754   4.634   6.242   2.877  1.2542  1.4632 -0.5389
   71A       N1 1755   4.419   6.119   2.907 -1.0255 -0.1939  0.2042
   71A       C2 1756   4.311   6.042   2.909  0.2288 -0.4806 -0.3388
   71A       H2 1757   4.247   6.073   2.990  0.8992  0.2011 -0.0579
   71A       N3 1758   4.278   5.938   2.834 -0.2548 -0.3080  0.2826
   71A       C4 1759   4.373   5.919   2.735  0.1183 -0.2789  0.0560
   71A      C3' 1760   4.175   5.735   2.411  0.6205  0.3246  0.3269
   71A      H3' 1761   4.234   5.803   2.349 -0.0622 -0.2955 -1.0608
   71A      C2' 1762   4.152   5.785   2.549  0.0109  0.8784  0.3260
   71A     H2'1 1763   4.149   5.894   2.546 -3.3678  0.8661 -2.8952
   71A      O2' 1764   4.037   5.725   2.607 -0.9046 -0.1493  0.5171
   71A     HO'2 1765   3.977   5.789   2.647 -2.8642 -0.0635 -2.2496
   71A      O3' 1766   4.046   5.706   2.350  0.6660 -0.3321  0.0308
   72G        P 1767   3.960   5.824   2.281 -0.0255 -0.4775 -0.4670
   72G      O1P 1768   3.862   5.759   2.196 -0.1562 -0.3765  0.7342
   72G      O2P 1769   4.053   5.912   2.209  0.4668  0.3637  0.5834
   72G      O5' 1770   3.895   5.910   2.385  0.4713  0.2689  0.5918
   72G      C5' 1771   3.778   5.860   2.448  0.7361 -0.3260  0.1231
   72G     H5'1 1772   3.793   5.757   2.478  2.3050 -0.7677 -1.9260
   72G     H5'2 1773   3.694   5.866   2.379  1.4826 -1.2736 -0.9101
   72G      C4' 1774   3.743   5.943   2.573 -0.1532 -0.4846 -0.5557
   72G      H4' 1775   3.661   5.887   2.617 -1.0954  0.8094 -0.6030
   72G      O4' 1776   3.859   5.948   2.655 -0.8761  0.3302  0.2413
   72G      C1' 1777   3.871   6.079   2.708  0.4552 -0.1919  0.1451
   72G      H1' 1778   3.880   6.073   2.817  0.2510  0.8588  0.2291
   72G       N9 1779   3.998   6.155   2.679 -0.6562  0.3730  0.0082
   72G       C8 1780   4.083   6.130   2.574 -0.0139 -0.3271 -0.1484
   72G       H8 1781   4.045   6.072   2.491 -1.4070  1.0664 -0.5442
   72G       N7 1782   4.194   6.199   2.570  0.1326  0.6567 -0.6155
   72G       C5 1783   4.183   6.281   2.685 -0.0392  0.4341  0.6809
   72G       C6 1784   4.274   6.377   2.747  0.0474 -0.3083  0.0329
   72G       O6 1785   4.389   6.406   2.717  0.3309  0.5846 -0.1897
   72G       N1 1786   4.215   6.443   2.855  0.5980  0.2414 -0.3195
   72G       H1 1787   4.268   6.511   2.908 -1.4570  1.4495  0.2990
   72G       C2 1788   4.089   6.413   2.902 -0.5848 -0.5234  0.0373
   72G       N2 1789   4.053   6.467   3.011 -0.3605 -0.1519  0.5122
   72G      H21 1790   4.108   6.543   3.049  0.1223 -0.1842 -0.0929
   72G      H22 1791   3.979   6.427   3.066  1.5717 -0.7264  2.8834
   72G       N3 1792   4.007   6.321   2.857  0.5342  0.0854 -0.3417
   72G       C4 1793   4.059   6.258   2.746  0.0333 -0.3582  0.0513
   72G      C3' 1794   3.701   6.090   2.543 -0.4625  0.0822 -1.0493
   72G      H3' 1795   3.765   6.139   2.469  0.3172 -1.8526 -1.7247
   72G      C2' 1796   3.740   6.150   2.677  0.1947  0.0533 -0.1602
   72G     H2'1 1797   3.763   6.257   2.677  1.3847 -0.1862  0.1139
   72G      O2' 1798   3.637   6.125   2.778  0.3472 -0.4709 -0.3388
   72G     HO'2 1799   3.552   6.117   2.733 -0.5536  0.6656  1.0347
   72G      O3' 1800   3.561   6.109   2.506 -0.4353  0.2800 -0.4373
   73A        P 1801   3.509   6.245   2.433 -0.3911  0.3052 -0.1820
   73A      O1P 1802   3.360   6.227   2.438 -0.5618  0.1237  0.4677
   73A      O2P 1803   3.586   6.257   2.308 -0.3403  0.1872 -0.0396
   73A      O5' 1804   3.557   6.364   2.523  0.0245 -0.6222 -0.0127
   73A      C5' 1805   3.491   6.412   2.642 -0.0903  0.3910  0.4214
   73A     H5'1 1806   3.464   6.325   2.702  0.6525  0.2825  0.6088
   73A     H5'2 1807   3.394   6.449   2.609 -0.2882 -2.1006 -2.2247
   73A      C4' 1808   3.554   6.518   2.732 -0.1185 -0.7472 -0.7553
   73A      H4' 1809   3.506   6.516   2.830 -1.2855 -2.6838 -1.3374
   73A      O4' 1810   3.690   6.487   2.744  0.7277  0.4051  0.2085
   73A      C1' 1811   3.763   6.611   2.753  0.0976 -0.0619  0.7760
   73A      H1' 1812   3.799   6.626   2.855 -1.1800  2.0569  0.9639
   73A       N9 1813   3.882   6.592   2.672  0.4239 -0.4764 -1.0849
   73A       C8 1814   3.904   6.517   2.561 -0.0808  0.0861 -0.6504
   73A       H8 1815   3.834   6.444   2.523  0.5168 -1.5210  1.1688
   73A       N7 1816   4.016   6.535   2.499  0.3647  0.0901 -0.2070
   73A       C5 1817   4.081   6.620   2.591  0.9939  0.3706 -0.5545
   73A       C6 1818   4.208   6.678   2.599  0.0041 -0.1816  0.7131
   73A       N6 1819   4.306   6.647   2.519 -0.9108  0.2356 -0.2703
   73A      H61 1820   4.295   6.574   2.449 -0.3440  0.9498 -1.1289
   73A      H62 1821   4.395   6.672   2.558 -0.7885  0.0339 -0.4136
   73A       N1 1822   4.238   6.768   2.695 -0.7028  0.5157  0.3003
   73A       C2 1823   4.149   6.799   2.784  0.5398  0.0808 -0.0529
   73A       H2 1824   4.177   6.867   2.863  1.1275 -1.6103  1.2468
   73A       N3 1825   4.024   6.750   2.789 -0.5531  0.1850  0.1672
   73A       C4 1826   3.999   6.651   2.695 -0.4307 -0.1537 -0.1200
   73A      C3' 1827   3.547   6.660   2.666 -0.6691 -0.1265  0.0865
   73A      H3' 1828   3.536   6.649   2.558 -1.0365 -1.3238  0.2322
   73A      C2' 1829   3.682   6.724   2.697  0.3735  0.0871  0.1185
   73A     H2'1 1830   3.724   6.776   2.611  0.9648 -0.7809 -0.1275
   73A      O2' 1831   3.669   6.814   2.809 -0.0616  0.5397  0.5095
   73A     HO'2 1832   3.603   6.877   2.779  1.5996  0.9756 -2.6894
   73A      O3' 1833   3.431   6.730   2.703  0.3243  0.5869  0.2033
   74U        P 1834   3.380   6.859   2.628 -0.3587 -0.1130 -0.1032
   74U      O1P 1835   3.244   6.896   2.679 -0.0565 -0.4852  0.3025
   74U      O2P 1836   3.397   6.847   2.484 -0.2829  0.3167  0.1746
   74U      O5' 1837   3.483   6.966   2.680  0.4985 -0.1991  0.1745
   74U      C5' 1838   3.455   7.063   2.776 -0.2732  0.1424 -0.6161
   74U     H5'1 1839   3.436   7.011   2.869 -0.3930  1.4481  0.1180
   74U     H5'2 1840   3.362   7.116   2.758 -0.4108  1.0028  2.1840
   74U      C4' 1841   3.577   7.156   2.801 -0.4734 -0.3081 -0.3974
   74U      H4' 1842   3.565   7.214   2.892  3.3906 -0.8966  0.6542
   74U      O4' 1843   3.709   7.093   2.817  0.1168  0.1795 -0.4321
   74U      C1' 1844   3.807   7.176   2.765  0.1274 -0.4035 -0.4044
   74U      H1' 1845   3.873   7.200   2.849 -0.8146  1.4419 -0.1232
   74U       N1 1846   3.884   7.113   2.658 -0.0670  0.1257  0.7881
   74U       C6 1847   3.824   7.020   2.565 -0.3277 -0.3523 -0.4751
   74U       H6 1848   3.718   7.002   2.570 -0.1645 -1.4276 -0.6208
   74U       C5 1849   3.900   6.953   2.479  0.2179 -0.5117 -0.3110
   74U       H5 1850   3.858   6.872   2.421 -3.0908  0.3386  0.6782
   74U       C4 1851   4.040   6.967   2.476 -0.7932  1.0243  0.3340
   74U       O4 1852   4.117   6.903   2.403  0.0741 -0.2742 -0.8992
   74U       N3 1853   4.093   7.058   2.560  0.3189 -0.3320  0.1451
   74U       H3 1854   4.189   7.085   2.543  0.5156  1.0840  2.9196
   74U       C2 1855   4.018   7.138   2.649 -0.1953  0.3171  0.2628
   74U       O2 1856   4.073   7.228   2.708  0.0899 -0.2440  0.0460
   74U      C3' 1857   3.600   7.254   2.686 -0.1492  0.2804 -0.0150
   74U      H3' 1858   3.602   7.184   2.603 -0.3757 -2.6622  2.3244
   74U      C2' 1859   3.745   7.307   2.704  0.1566 -0.2297 -0.3656
   74U     H2'1 1860   3.785   7.340   2.608 -2.0001 -0.2089 -1.2973
   74U      O2' 1861   3.745   7.410   2.799 -0.3508  0.1571 -0.0700
   74U     HO'2 1862   3.656   7.441   2.781 -0.9047 -1.4796 -0.2925
   74U      O3' 1863   3.504   7.352   2.667 -0.0828 -0.3844 -0.6178
   75A        P 1864   3.472   7.415   2.523 -0.2081  0.1037  0.0188
   75A      O1P 1865   3.358   7.502   2.535  0.5109  0.0756 -0.3908
   75A      O2P 1866   3.470   7.316   2.413  0.1063  0.2253  0.0678
   75A      O5' 1867   3.595   7.514   2.492  0.1797 -0.1853  0.0428
   75A      C5' 1868   3.627   7.631   2.565 -0.2197  0.5674  0.6525
   75A     H5'1 1869   3.623   7.621   2.674  1.1575  0.2168  0.6916
   75A     H5'2 1870   3.553   7.699   2.523 -1.7159 -0.3146  1.7363
   75A      C4' 1871   3.767   7.673   2.515 -0.6913  0.1979 -0.2967
   75A      H4' 1872   3.799   7.746   2.590  0.4034 -0.9223  0.3626
   75A      O4' 1873   3.861   7.568   2.527  0.6404  0.6123 -0.6125
   75A      C1' 1874   3.956   7.577   2.418 -0.0061  0.2222 -0.4716
   75A      H1' 1875   4.055   7.587   2.462 -0.6934  1.3898  0.8725
   75A       N9 1876   3.960   7.445   2.343  0.1934 -0.3164 -0.0956
   75A       C8 1877   3.859   7.355   2.326  0.3331  0.2298  0.3525
   75A       H8 1878   3.755   7.379   2.343  0.1202  0.2969 -0.9409
   75A       N7 1879   3.897   7.251   2.259  0.2310 -0.0271 -0.0849
   75A       C5 1880   4.037   7.264   2.249 -0.2801 -0.0295  0.6659
   75A       C6 1881   4.146   7.191   2.192  0.4059 -0.1109 -0.3295
   75A       N6 1882   4.141   7.066   2.151 -0.4119 -0.0862  0.1859
   75A      H61 1883   4.050   7.025   2.138 -0.9749  0.0457  3.2033
   75A      H62 1884   4.221   7.037   2.096 -1.0916  0.2513 -1.0161
   75A       N1 1885   4.266   7.243   2.191 -0.4255 -0.1628 -0.1797
   75A       C2 1886   4.291   7.366   2.243  0.7142  0.5233  0.4765
   75A       H2 1887   4.386   7.416   2.230  0.1178  1.4066 -0.6990
   75A       N3 1888   4.200   7.442   2.293  0.4063 -0.0809  0.9554
   75A       C4 1889   4.076   7.391   2.295 -0.4916  0.7991  0.2963
   75A      C3' 1890   3.765   7.719   2.375  0.5052 -0.2782 -0.0877
   75A      H3' 1891   3.694   7.653   2.324 -0.6658  0.1607  0.9457
   75A      C2' 1892   3.911   7.691   2.323  0.5083 -0.8996 -0.1656
   75A     H2'1 1893   3.901   7.653   2.221 -0.4071  2.0319 -1.2557
   75A      O2' 1894   4.012   7.785   2.344  0.6344 -0.3594  0.5019
   75A     HO'2 1895   4.002   7.840   2.267 -2.0432 -1.8662 -0.3530
   75A      O3' 1896   3.737   7.857   2.366  0.3231  0.7186 -0.2729
   76A        P 1897   3.702   7.927   2.226 -0.0439 -0.2039  0.0766
   76A      O1P 1898   3.657   8.061   2.261 -0.3415  0.4200  0.1163
   76A      O2P 1899   3.611   7.841   2.144 -0.5938  0.1063 -0.1074
   76A      O5' 1900   3.831   7.943   2.147 -0.3390 -0.0783 -0.6715
   76A      C5' 1901   3.904   8.065   2.142  0.8891  0.5262 -0.0438
   76A     H5'1 1902   3.930   8.091   2.244 -0.0285  1.2432  0.0156
   76A     H5'2 1903   3.839   8.139   2.095 -0.7425  1.3110  3.2075
   76A      C4' 1904   4.034   8.042   2.063 -0.1074 -0.2156  0.3640
   76A      H4' 1905   4.098   8.130   2.075 -1.6369  0.7233  2.1737
   76A      O4' 1906   4.091   7.920   2.102  0.1022 -0.5902  0.1085
   76A      C1' 1907   4.164   7.866   1.995 -0.1620 -0.5022 -0.3252
   76A      H1' 1908   4.265   7.859   2.036  0.0251 -0.5949 -0.7872
   76A       N9 1909   4.109   7.736   1.954  0.5832  0.1433 -0.0753
   76A       C8 1910   3.975   7.690   1.952  0.0350  0.4152 -0.2685
   76A       H8 1911   3.891   7.754   1.975  0.2607  0.0590  1.8050
   76A       N7 1912   3.954   7.564   1.938 -0.5876 -0.4536 -0.0186
   76A       C5 1913   4.082   7.513   1.922  0.9578 -0.0597  0.8721
   76A       C6 1914   4.127   7.387   1.896 -0.4612 -0.5319 -0.7844
   76A       N6 1915   4.062   7.277   1.883  0.1764  0.4878  0.3612
   76A      H61 1916   3.966   7.284   1.915  0.6853  0.2281  2.0649
   76A      H62 1917   4.101   7.190   1.850  0.5285  1.2320 -1.2982
   76A       N1 1918   4.256   7.375   1.876 -0.5971  0.4302  0.5496
   76A       C2 1919   4.337   7.476   1.886 -0.4076  0.2644  0.2591
   76A       H2 1920   4.440   7.459   1.859  0.2926  2.1002  1.5735
   76A       N3 1921   4.309   7.602   1.910 -0.3258  0.0032 -0.1772
   76A       C4 1922   4.174   7.616   1.921  0.2763 -0.9198 -0.0139
   76A      C3' 1923   4.025   8.035   1.911  1.0833 -1.0797 -0.1035
   76A      H3' 1924   3.941   7.974   1.880 -0.7631  0.7078  1.1215
   76A      C2' 1925   4.156   7.960   1.867 -0.1802 -0.5380  0.1388
   76A     H2'1 1926   4.135   7.906   1.774  0.1090  0.0691 -0.2854
   76A      O2' 1927   4.272   8.034   1.848 -0.2815  0.5533 -0.2278
   76A     HO'2 1928   4.303   8.048   1.938  0.4057 -1.1761 -0.1476
   76A      O3' 1929   3.998   8.162   1.860 -0.0141 -0.0735  0.1183
   77U        P 1930   3.923   8.184   1.719 -0.1273  0.0113  0.3315
   77U      O1P 1931   3.939   8.326   1.686  0.0333  0.4470 -0.3708
   77U      O2P 1932   3.791   8.123   1.713  0.2704  0.0896  0.3403
   77U      O5' 1933   4.013   8.098   1.621  0.6646 -0.2542  0.1277
   77U      C5' 1934   4.137   8.150   1.570  0.4590 -0.1778 -0.5359
   77U     H5'1 1935   4.202   8.184   1.651  2.2975  1.3643 -2.5402
   77U     H5'2 1936   4.105   8.231   1.504 -2.3626 -0.2184  0.6544
   77U      C4' 1937   4.210   8.048   1.485  0.0048 -0.1956 -0.2653
   77U      H4' 1938   4.298   8.096   1.441 -0.3014  0.1698 -0.4864
   77U      O4' 1939   4.245   7.926   1.541 -0.3330  0.0743  0.2587
   77U      C1' 1940   4.237   7.820   1.452  1.0003  0.3933  0.4245
   77U      H1' 1941   4.335   7.773   1.442  0.4219 -1.1991  1.6887
   77U       N1 1942   4.136   7.727   1.505  0.4725  0.1981  0.0159
   77U       C6 1943   4.015   7.763   1.561 -0.7369  0.4898 -0.4218
   77U       H6 1944   3.983   7.865   1.581 -2.8593 -0.1294 -0.3789
   77U       C5 1945   3.922   7.668   1.591  0.1554 -0.0781 -0.6146
   77U       H5 1946   3.832   7.684   1.649  0.9325 -0.7643  0.8443
   77U       C4 1947   3.960   7.525   1.588  0.1390 -0.6899 -0.0389
   77U       O4 1948   3.902   7.435   1.650 -0.3344 -0.1877  0.2669
   77U       N3 1949   4.080   7.498   1.528 -0.0976  0.4148  0.0974
   77U       H3 1950   4.092   7.398   1.528 -2.0466  0.1491  0.0395
   77U       C2 1951   4.169   7.588   1.491 -0.0637 -0.3916  0.9956
   77U       O2 1952   4.273   7.549   1.445 -0.2131 -0.1673  0.0568
   77U      C3' 1953   4.133   8.016   1.355  0.9023 -0.3584 -0.1140
   77U      H3' 1954   4.033   7.995   1.391  1.8996  0.3513  3.4352
   77U      C2' 1955   4.208   7.887   1.321 -0.3131  0.1330  0.3184
   77U     H2'1 1956   4.148   7.826   1.253  2.2766 -1.3674 -0.7336
   77U      O2' 1957   4.328   7.917   1.250  0.7289 -0.3624 -0.0285
   77U     HO'2 1958   4.321   8.008   1.221 -0.7178 -0.4012  0.1362
   77U      O3' 1959   4.133   8.114   1.255 -0.3463 -0.0864  0.2784
   78U        P 1960   4.021   8.113   1.144  0.0390  0.4153 -0.0692
   78U      O1P 1961   4.061   8.208   1.042 -0.3356  0.5615 -0.6220
   78U      O2P 1962   3.889   8.128   1.214  0.1370  0.0757  0.2953
   78U      O5' 1963   4.021   7.973   1.068  0.3194 -0.1619  0.1301
   78U      C5' 1964   4.116   7.949   0.966  0.0249 -0.0763 -0.0437
   78U     H5'1 1965   4.213   7.969   1.010  0.0149  2.0846 -0.8864
   78U     H5'2 1966   4.105   8.013   0.878  1.2341  2.4466  1.5444
   78U      C4' 1967   4.132   7.806   0.923 -0.5386  0.4640 -0.4190
   78U      H4' 1968   4.215   7.808   0.852 -1.7537  1.3987 -1.8739
   78U      O4' 1969   4.165   7.724   1.038  0.1234 -0.4200 -0.0120
   78U      C1' 1970   4.118   7.591   1.023 -0.0420  0.5393 -1.4285
   78U      H1' 1971   4.201   7.521   1.032 -0.4395  0.2230 -0.0327
   78U       N1 1972   4.016   7.563   1.127 -0.2987  0.0383  0.2107
   78U       C6 1973   3.930   7.663   1.183  0.1198  0.1944 -0.3508
   78U       H6 1974   3.940   7.765   1.149 -0.0598  0.5875  0.7282
   78U       C5 1975   3.828   7.621   1.270  0.0960 -0.5465  0.0763
   78U       H5 1976   3.763   7.696   1.313 -0.9601 -0.2871 -1.8730
   78U       C4 1977   3.801   7.481   1.298  0.1454  0.1458  0.0247
   78U       O4 1978   3.715   7.442   1.374  0.2767 -0.1005 -0.2237
   78U       N3 1979   3.893   7.397   1.249 -0.4076  0.0300 -0.4340
   78U       H3 1980   3.901   7.301   1.281  1.2641  0.0137 -0.7793
   78U       C2 1981   3.995   7.429   1.162 -0.4361  0.5154 -0.1288
   78U       O2 1982   4.063   7.340   1.106  0.3776 -0.3058 -0.1934
   78U      C3' 1983   4.006   7.740   0.863 -0.1402 -0.5559  0.3020
   78U      H3' 1984   3.915   7.754   0.921 -0.4807  0.2386 -0.3917
   78U      C2' 1985   4.049   7.591   0.886 -0.1768  0.0048 -0.6637
   78U     H2'1 1986   3.957   7.532   0.881 -0.2118  0.0370 -0.4400
   78U      O2' 1987   4.141   7.543   0.789  0.2126 -0.5623  0.4321
   78U     HO'2 1988   4.126   7.588   0.705  0.7035  0.1895  0.7302
   78U      O3' 1989   3.982   7.765   0.723 -0.4859  0.4388 -0.5509
   79A        P 1990   3.841   7.744   0.659 -0.2119 -0.4264 -0.3676
   79A      O1P 1991   3.849   7.806   0.530 -0.3116  0.1870 -1.2024
   79A      O2P 1992   3.748   7.795   0.760 -0.3689 -0.1128  0.1689
   79A      O5' 1993   3.807   7.595   0.628  0.1161 -0.4078  0.1509
   79A      C5' 1994   3.866   7.519   0.520 -0.7354  0.1874  0.1317
   79A     H5'1 1995   3.972   7.535   0.498 -0.5516 -3.3214 -2.3711
   79A     H5'2 1996   3.818   7.544   0.425  0.3634  2.2823  0.0627
   79A      C4' 1997   3.844   7.370   0.552 -0.1564  0.0666 -0.2967
   79A      H4' 1998   3.907   7.315   0.482  0.9485  0.3921  0.4120
   79A      O4' 1999   3.886   7.347   0.683 -0.4688  0.3210 -0.0753
   79A      C1' 2000   3.808   7.242   0.740 -0.5546  0.6129  0.6775
   79A      H1' 2001   3.863   7.150   0.763 -1.4053 -0.2536 -0.6364
   79A       N9 2002   3.724   7.282   0.852  0.0993 -0.1412 -0.0575
   79A       C8 2003   3.700   7.405   0.898  0.2673  0.2609 -0.4713
   79A       H8 2004   3.739   7.485   0.836 -0.1937 -1.2381 -2.8160
   79A       N7 2005   3.630   7.416   1.005 -0.4696  0.0541  0.5475
   79A       C5 2006   3.612   7.283   1.046  0.0252  0.0171 -0.0188
   79A       C6 2007   3.526   7.218   1.140  0.4793  0.2541 -0.0753
   79A       N6 2008   3.480   7.274   1.251  0.1785  0.4738  0.4256
   79A      H61 2009   3.498   7.373   1.262  1.5054  0.5373 -1.8238
   79A      H62 2010   3.460   7.216   1.332 -2.8539 -0.9579 -1.1987
   79A       N1 2011   3.533   7.087   1.148 -0.2513 -0.0282 -0.6915
   79A       C2 2012   3.585   7.022   1.045 -0.1456 -0.2390 -0.0359
   79A       H2 2013   3.587   6.915   1.059 -0.0718 -0.1694  0.5133
   79A       N3 2014   3.650   7.067   0.940  0.0996  0.1585 -0.5584
   79A       C4 2015   3.666   7.203   0.948 -0.2408  0.0515  0.3930
   79A      C3' 2016   3.697   7.326   0.535 -0.0128  0.0259  0.1040
   79A      H3' 2017   3.632   7.404   0.574 -1.0365 -2.3057  3.5398
   79A      C2' 2018   3.709   7.202   0.627  0.1824  0.4793  0.0024
   79A     H2'1 2019   3.614   7.183   0.676  0.7304 -2.2930  0.1222
   79A      O2' 2020   3.751   7.084   0.567  0.7988 -0.1492  0.2363
   79A     HO'2 2021   3.699   7.014   0.606  1.1858 -1.2324 -1.1185
   79A      O3' 2022   3.674   7.290   0.403 -0.0199 -0.2247 -0.0706
   80A        P 2023   3.528   7.280   0.360 -0.2858  0.0888 -0.1677
   80A      O1P 2024   3.536   7.247   0.215  0.3265 -0.0100  0.1491
   80A      O2P 2025   3.457   7.404   0.404 -0.0574  0.1657  0.4744
   80A      O5' 2026   3.457   7.162   0.435 -0.4815 -0.3624  0.0579
   80A      C5' 2027   3.481   7.029   0.384 -0.4200 -0.0616  0.0552
   80A     H5'1 2028   3.584   7.008   0.353 -0.3313 -1.4282  1.1875
   80A     H5'2 2029   3.410   7.018   0.302  1.7111 -0.7838 -1.8247
   80A      C4' 2030   3.441   6.927   0.488 -0.4502 -0.6710  0.0572
   80A      H4' 2031   3.486   6.832   0.462  1.4767 -0.0782  1.0075
   80A      O4' 2032   3.489   6.957   0.618 -0.0831  0.0155 -0.6395
   80A      C1' 2033   3.402   6.893   0.710  0.1285 -0.2437  0.0811
   80A      H1' 2034   3.470   6.830   0.768 -0.5166  0.6863  1.9134
   80A       N9 2035   3.343   6.991   0.795  0.6333 -0.6104 -0.1486
   80A       C8 2036   3.338   7.127   0.787 -0.2629  0.5789  0.9594
   80A       H8 2037   3.375   7.188   0.706  0.8853 -1.4817 -0.1499
   80A       N7 2038   3.276   7.182   0.889  0.2266 -0.1507 -0.7083
   80A       C5 2039   3.240   7.077   0.974 -0.2504  0.8301  0.0541
   80A       C6 2040   3.177   7.065   1.097 -0.0653  0.1119 -0.2756
   80A       N6 2041   3.138   7.154   1.184  0.3001 -0.2832  0.5547
   80A      H61 2042   3.154   7.249   1.152 -0.4471 -0.4182 -0.2298
   80A      H62 2043   3.123   7.120   1.278 -1.3072 -0.4328  0.2591
   80A       N1 2044   3.156   6.945   1.147 -0.5359  0.0059  0.8721
   80A       C2 2045   3.186   6.838   1.075  1.0129  0.1247  0.0770
   80A       H2 2046   3.164   6.746   1.127 -1.2834  2.7135  4.2877
   80A       N3 2047   3.235   6.832   0.951  0.1874  0.2847  0.0506
   80A       C4 2048   3.276   6.956   0.913  0.7392 -0.5975 -0.1663
   80A      C3' 2049   3.295   6.901   0.509 -0.1214  0.3845 -0.2977
   80A      H3' 2050   3.240   6.995   0.514  0.3146  0.6204  0.2071
   80A      C2' 2051   3.302   6.814   0.633 -0.1329 -0.2186  0.0170
   80A     H2'1 2052   3.204   6.818   0.680 -0.8274  1.2531 -1.4506
   80A      O2' 2053   3.356   6.683   0.615  0.3328  0.1963  0.7023
   80A     HO'2 2054   3.325   6.630   0.689 -2.3722  0.8412  0.1266
   80A      O3' 2055   3.248   6.827   0.395  0.6534  0.4607 -0.0303
   81U        P 2056   3.095   6.805   0.376 -0.0830 -0.2878  0.1360
   81U      O1P 2057   3.081   6.707   0.268 -0.6759  0.3292 -0.4861
   81U      O2P 2058   3.029   6.939   0.358  0.0484  0.3780  0.4146
   81U      O5' 2059   3.030   6.752   0.506  0.2838  1.3908 -0.2006
   81U      C5' 2060   3.040   6.611   0.539 -0.2697  0.6037 -0.1608
   81U     H5'1 2061   3.143   6.588   0.567 -0.1883  0.0969 -0.8596
   81U     H5'2 2062   3.016   6.542   0.459  0.5381  0.5484 -0.3695
   81U      C4' 2063   2.948   6.584   0.663 -0.2493  0.7099  0.4564
   81U      H4' 2064   2.953   6.480   0.696 -3.4196 -0.8423 -3.1351
   81U      O4' 2065   2.990   6.675   0.771 -0.1753 -0.0387  0.4426
   81U      C1' 2066   2.876   6.711   0.848 -0.4981 -0.6442  0.2422
   81U      H1' 2067   2.882   6.658   0.943 -1.9399 -0.1220  0.6441
   81U       N1 2068   2.864   6.862   0.868 -0.3963  0.1440  0.0382
   81U       C6 2069   2.900   6.948   0.772 -0.1429 -0.4272 -0.8206
   81U       H6 2070   2.921   6.903   0.677  0.0589 -0.7891 -0.6059
   81U       C5 2071   2.908   7.081   0.799 -0.4686 -0.7559  0.1246
   81U       H5 2072   2.928   7.155   0.723  2.7596  0.1434  1.6901
   81U       C4 2073   2.896   7.132   0.932  0.2309  0.3475 -0.0859
   81U       O4 2074   2.919   7.247   0.966  0.1675 -0.2804  0.3874
   81U       N3 2075   2.853   7.040   1.027  0.1555  0.0588  0.0309
   81U       H3 2076   2.839   7.072   1.122  0.9242  0.1709  0.1093
   81U       C2 2077   2.835   6.905   1.000 -0.1195  0.1267 -0.2309
   81U       O2 2078   2.800   6.832   1.093 -0.1810 -0.1457 -0.2888
   81U      C3' 2079   2.801   6.620   0.632 -0.6325  0.5002  0.3401
   81U      H3' 2080   2.801   6.720   0.588 -0.3724  0.9291  1.2896
   81U      C2' 2081   2.752   6.637   0.777  0.3477  0.1278  0.1250
   81U     H2'1 2082   2.656   6.689   0.782 -0.1942 -0.2855 -3.2257
   81U      O2' 2083   2.727   6.519   0.849  0.1482  0.7078  0.2458
   81U     HO'2 2084   2.634   6.499   0.843 -0.1253  2.0815 -0.4461
   81U      O3' 2085   2.729   6.520   0.554  0.0613 -0.3952 -0.4008
   82U        P 2086   2.584   6.558   0.501 -0.2385 -0.0281  0.1744
   82U      O1P 2087   2.539   6.454   0.413  0.6949 -0.0916 -0.3506
   82U      O2P 2088   2.589   6.697   0.446  0.2633  0.4095 -0.5335
   82U      O5' 2089   2.485   6.556   0.625 -0.1942  0.0148 -0.1972
   82U      C5' 2090   2.436   6.434   0.670  0.2902 -0.2356 -0.3665
   82U     H5'1 2091   2.517   6.364   0.688  0.6842  0.2298 -0.3095
   82U     H5'2 2092   2.375   6.394   0.589 -1.9533  2.4205 -0.1435
   82U      C4' 2093   2.356   6.439   0.799  0.3672 -0.2825  0.3150
   82U      H4' 2094   2.321   6.341   0.830 -0.0496 -0.5803 -1.0722
   82U      O4' 2095   2.442   6.488   0.912 -0.0864 -0.3077  0.5527
   82U      C1' 2096   2.374   6.567   1.005 -0.1254 -0.2668  0.2684
   82U      H1' 2097   2.375   6.536   1.109  1.5490  2.8315  1.3013
   82U       N1 2098   2.422   6.701   1.022 -1.1433 -0.0847  0.3481
   82U       C6 2099   2.448   6.786   0.913 -0.2165  0.3132  0.4371
   82U       H6 2100   2.444   6.741   0.815  3.1707  2.2846 -0.7746
   82U       C5 2101   2.486   6.914   0.932 -0.9400  0.2544  0.1809
   82U       H5 2102   2.514   6.972   0.845  0.8451  1.5668  1.5700
   82U       C4 2103   2.494   6.976   1.063 -0.3615 -0.4535  0.6116
   82U       O4 2104   2.531   7.088   1.089 -0.3385 -0.1503  0.3990
   82U       N3 2105   2.469   6.897   1.162 -0.2842 -0.1344  0.2462
   82U       H3 2106   2.482   6.936   1.254 -0.8988 -1.1224  0.7732
   82U       C2 2107   2.419   6.766   1.148 -0.5172 -0.4133  0.0223
   82U       O2 2108   2.375   6.705   1.248 -0.5234 -0.3809  0.1998
   82U      C3' 2109   2.240   6.536   0.796  0.3068  0.4119 -0.4770
   82U      H3' 2110   2.267   6.621   0.734  1.5291 -0.1950 -0.8006
   82U      C2' 2111   2.239   6.568   0.939  0.7239  0.2038 -0.3732
   82U     H2'1 2112   2.203   6.671   0.952 -3.0951 -1.2478  2.7144
   82U      O2' 2113   2.155   6.470   1.008 -0.1773  0.5516 -0.5368
   82U     HO'2 2114   2.063   6.494   0.998  0.1900  2.2632 -0.0514
   82U      O3' 2115   2.104   6.503   0.744  0.1207 -0.2380  0.0084
   82U      H3T 2116   2.044   6.535   0.811 -1.3590 -0.7554 -1.0345
   8.62226   8.62226   6.09685   0.00000   0.00000   0.00000   0.00000   4.31113   4.31113
