# Supplementary material for: Constant-pH Molecular Dynamics of Cationic Peptide Dendrimers Binding to siRNA
Source: J Chem Inf Model. 2026 Feb 5;66(8):4734–43. doi: 10.1021/acs.jcim.5c02636 (PMC13126635; doi:10.1021/acs.jcim.5c02636)
Supplement: Supplementary file 2 [file ci5c02636_si_002.zip › zip/MH47_05_in_3.gro]

Protein t=   0.00000
 2116
    1LY0      N    1   7.927   3.909   2.027 -0.1732  0.1381 -0.3652
    1LY0     H1    2   8.008   3.968   2.017  0.0375 -0.3613 -1.7502
    1LY0     H2    3   7.883   3.899   1.937 -0.0664  0.7677 -0.4894
    1LY0     H3    4   7.944   3.817   2.064  1.1656  1.4854  2.7838
    1LY0     CA    5   7.842   3.976   2.130 -0.6395 -0.0815  0.5432
    1LY0     HA    6   7.857   4.081   2.108 -2.0931  0.1057  0.3285
    1LY0     CB    7   7.690   3.945   2.130  0.3864  0.3838 -0.1052
    1LY0    HB1    8   7.645   3.993   2.216 -1.3387 -0.3016 -0.5982
    1LY0    HB2    9   7.670   3.839   2.118  0.7872  0.2996 -0.0689
    1LY0     CG   10   7.621   3.991   2.008 -0.1661  0.6069  0.0813
    1LY0    HG1   11   7.646   3.922   1.927 -1.2718 -0.7562  0.8657
    1LY0    HG2   12   7.652   4.094   1.989 -0.4233  0.6781  0.0473
    1LY0     CD   13   7.468   3.996   2.012 -0.5696 -0.3312  0.4692
    1LY0    HD1   14   7.431   4.044   2.103  0.3761  3.5483 -1.0082
    1LY0    HD2   15   7.429   3.895   2.028  0.6993 -0.8445  0.4987
    1LY0     CE   16   7.404   4.060   1.886  0.2541  0.4818 -0.2044
    1LY0    HE1   17   7.446   4.160   1.870  1.2834  0.0261 -0.4499
    1LY0    HE2   18   7.297   4.066   1.905  0.4983  2.6196  0.8464
    1LY0     NZ   19   7.431   3.993   1.757 -0.0747  0.3341 -0.0120
    1LY0    HZ1   20   7.386   4.040   1.679 -2.1386 -0.9164  0.3224
    1LY0    HZ2   21   7.530   3.990   1.741 -0.4358 -1.9946 -2.6168
    1LY0    HZ3   22   7.411   3.894   1.765  2.9148 -0.2342  1.8279
    1LY0      C   23   7.900   3.935   2.265 -0.1848 -0.2769 -0.7697
    1LY0      O   24   7.931   3.819   2.287  0.0362 -0.4774  0.3563
    2LER      N   25   7.924   4.030   2.355 -0.2997 -0.3321  0.3165
    2LER      H   26   7.904   4.128   2.340  2.6855  1.3267  4.7792
    2LER     CA   27   7.993   4.015   2.485 -0.1263 -0.1295 -0.0851
    2LER     HA   28   8.095   3.977   2.479 -0.6964 -2.2276  2.0111
    2LER     CB   29   8.005   4.145   2.558 -0.5983 -0.5091  0.1689
    2LER    HB1   30   8.051   4.126   2.655  0.1672 -1.1885 -0.3175
    2LER    HB2   31   7.905   4.185   2.575 -0.2974  0.1395  0.4608
    2LER     CG   32   8.087   4.247   2.482 -0.1237 -0.5350 -0.1756
    2LER     HG   33   8.025   4.282   2.399 -0.0322 -3.3375 -1.5478
    2LER    CD1   34   8.111   4.367   2.573  0.5704 -0.2959 -0.3924
    2LER   HD11   35   8.019   4.425   2.584  1.0121  1.1802 -3.5460
    2LER   HD12   36   8.150   4.335   2.670 -0.4704  1.1356  0.5311
    2LER   HD13   37   8.192   4.427   2.532  1.5240  0.0154  1.8086
    2LER    CD2   38   8.226   4.192   2.434 -0.0876 -0.0443  0.0365
    2LER   HD21   39   8.280   4.138   2.513  1.1012  2.2526  0.9155
    2LER   HD22   40   8.225   4.130   2.345  1.6721  1.4102 -1.0595
    2LER   HD23   41   8.291   4.270   2.395  0.2167 -1.1566 -1.8198
    2LER      C   42   7.914   3.924   2.580  0.1734  0.0688  0.1899
    2LER      O   43   7.796   3.955   2.610 -0.1992 -0.2799 -0.0309
    3LYR      N   44   7.977   3.817   2.630  0.2251 -0.1027  0.0106
    3LYR      H   45   8.073   3.804   2.603  1.3600  1.8500  2.7162
    3LYR     CA   46   7.931   3.733   2.739  0.0975 -0.7075 -0.1848
    3LYR     HA   47   7.830   3.694   2.724 -0.2341  0.7930 -2.2007
    3LYR     CB   48   8.031   3.614   2.756  0.1417 -0.1933 -0.7503
    3LYR    HB1   49   8.130   3.657   2.773 -0.3562  0.1749  1.4701
    3LYR    HB2   50   8.026   3.547   2.670 -1.0466 -2.0423  0.6824
    3LYR     CG   51   8.012   3.526   2.882 -0.2729 -0.1174  0.1651
    3LYR    HG1   52   7.999   3.596   2.965  0.3364  1.5934 -1.1266
    3LYR    HG2   53   8.108   3.475   2.890  1.4898  2.1669 -3.7698
    3LYR     CD   54   7.896   3.432   2.888 -0.8200  0.4180  0.1395
    3LYR    HD1   55   7.913   3.361   2.806  0.6983 -1.1064  1.7005
    3LYR    HD2   56   7.809   3.493   2.864  0.1467  1.6395 -0.3463
    3LYR     CE   57   7.892   3.348   3.017  0.3630 -0.8118  0.3573
    3LYR    HE1   58   7.989   3.299   3.015  0.5830 -0.3518 -0.3751
    3LYR    HE2   59   7.813   3.274   3.016  0.1556 -0.6010 -1.4032
    3LYR     NZ   60   7.869   3.429   3.139 -0.6636 -0.1701  0.0809
    3LYR    HZ1   61   7.775   3.463   3.157 -0.1721  0.4693  1.5068
    3LYR      C   62   7.909   3.818   2.858 -0.6634 -0.3249  0.0430
    3LYR      O   63   7.814   3.804   2.939  0.1822  0.3713 -0.1867
    4LER      N   64   7.994   3.928   2.880 -0.4692 -0.6367 -0.1150
    4LER      H   65   8.080   3.936   2.827  1.3257 -0.9352  2.5383
    4LER     CA   66   7.983   4.013   3.006 -0.2794 -0.2444  0.4885
    4LER     HA   67   7.984   3.952   3.096 -0.5172  1.6479  1.8442
    4LER     CB   68   8.106   4.112   3.018  0.2100  0.7368  0.3658
    4LER    HB1   69   8.086   4.172   3.107 -0.5977  0.2405  0.5320
    4LER    HB2   70   8.109   4.185   2.938 -0.4433 -0.1980 -0.5367
    4LER     CG   71   8.251   4.045   3.030 -0.2233  0.4218 -0.1302
    4LER     HG   72   8.266   3.985   2.940 -0.4665  0.7172 -0.3694
    4LER    CD1   73   8.368   4.145   3.050 -0.4437  0.3014  0.0198
    4LER   HD11   74   8.462   4.094   3.029  0.7251  2.1373  0.5684
    4LER   HD12   75   8.345   4.227   2.982 -3.0228 -0.4156 -0.0780
    4LER   HD13   76   8.372   4.182   3.152  1.3649  0.5897 -0.1225
    4LER    CD2   77   8.255   3.951   3.154 -0.4374 -0.1994  0.0414
    4LER   HD21   78   8.246   4.006   3.247  0.1718 -0.0981  0.0454
    4LER   HD22   79   8.171   3.882   3.160 -1.9370  1.3169 -2.0631
    4LER   HD23   80   8.344   3.888   3.140  0.3553  0.8622  0.1951
    4LER      C   81   7.853   4.095   3.021  0.5313  0.2505  0.1246
    4LER      O   82   7.827   4.135   3.136 -0.4741  0.2994  0.5354
    5LER      N   83   7.780   4.124   2.914  0.1893 -0.0343  0.0697
    5LER      H   84   7.810   4.074   2.831  0.0611  1.9846 -1.2515
    5LER     CA   85   7.646   4.197   2.915 -0.0043  0.4155  0.7041
    5LER     HA   86   7.635   4.243   3.013 -2.2576 -0.4726  0.9281
    5LER     CB   87   7.644   4.314   2.819 -0.6178  0.1476 -0.4603
    5LER    HB1   88   7.541   4.339   2.795 -0.8517 -0.0554  0.3223
    5LER    HB2   89   7.692   4.284   2.726  0.1033 -0.1991  0.0126
    5LER     CG   90   7.728   4.438   2.869 -0.2318 -0.4903  0.0553
    5LER     HG   91   7.822   4.397   2.906  1.6948  0.8489 -2.9124
    5LER    CD1   92   7.767   4.534   2.751 -0.3144 -0.3688 -0.3173
    5LER   HD11   93   7.680   4.584   2.708  0.6754  2.5632  0.8121
    5LER   HD12   94   7.838   4.612   2.780  1.7067 -1.8291 -1.0558
    5LER   HD13   95   7.821   4.471   2.679  1.7159 -0.9813  1.6138
    5LER    CD2   96   7.657   4.519   2.981  0.6657 -0.1681  0.3472
    5LER   HD21   97   7.561   4.550   2.940 -0.2553 -0.7135  2.0132
    5LER   HD22   98   7.642   4.447   3.061  1.3218 -0.2784  0.3780
    5LER   HD23   99   7.715   4.606   3.014  0.2981 -0.0231  0.6097
    5LER      C  100   7.523   4.104   2.893 -0.3080  0.1525  0.1881
    5LER      O  101   7.409   4.149   2.888  0.6341  0.1436 -0.3834
    6LYR      N  102   7.549   3.972   2.887 -0.0819  0.4361 -0.1161
    6LYR      H  103   7.645   3.946   2.904 -0.2830  0.4328  1.0840
    6LYR     CA  104   7.449   3.867   2.891 -0.3376  0.2114 -0.1141
    6LYR     HA  105   7.359   3.896   2.836 -0.9850  1.3677  1.4780
    6LYR     CB  106   7.493   3.743   2.814 -0.6679  0.1334  0.0125
    6LYR    HB1  107   7.418   3.665   2.827 -0.7999  0.3910  0.8471
    6LYR    HB2  108   7.581   3.715   2.872 -1.8265  2.0800  2.9058
    6LYR     CG  109   7.518   3.765   2.665  0.9468  0.3146 -0.3597
    6LYR    HG1  110   7.589   3.848   2.662  0.1857  1.2337  2.7226
    6LYR    HG2  111   7.420   3.797   2.629 -0.0806  0.2442  2.1630
    6LYR     CD  112   7.564   3.643   2.583  0.4898 -0.8416 -0.3123
    6LYR    HD1  113   7.512   3.553   2.617 -0.9245  0.1329  0.1956
    6LYR    HD2  114   7.672   3.631   2.587  0.3746 -1.6341  1.0132
    6LYR     CE  115   7.521   3.674   2.440 -0.4002 -0.4712 -0.6297
    6LYR    HE1  116   7.581   3.618   2.368  1.3930  0.8324 -0.2305
    6LYR    HE2  117   7.553   3.777   2.425 -0.6771 -0.4437 -1.0343
    6LYR     NZ  118   7.383   3.640   2.422 -0.2753  0.1930  0.3578
    6LYR    HZ1  119   7.339   3.610   2.507  0.8052 -2.2907  0.1417
    6LYR      C  120   7.399   3.845   3.033 -0.1014 -0.2440  0.9837
    6LYR      O  121   7.477   3.820   3.121  0.5288  0.4596 -0.1276
    7LER      N  122   7.265   3.865   3.049 -0.5576  0.4483 -0.4459
    7LER      H  123   7.205   3.881   2.969 -2.2231 -2.9304 -0.0476
    7LER     CA  124   7.202   3.844   3.186  0.2208 -0.5411  0.2293
    7LER     HA  125   7.274   3.880   3.260  1.1366 -1.9076  0.0331
    7LER     CB  126   7.076   3.931   3.207  0.2239  0.4047  0.1343
    7LER    HB1  127   7.025   3.908   3.301 -0.9182  1.1411 -0.2809
    7LER    HB2  128   7.009   3.903   3.126 -0.4800  0.6847  0.6079
    7LER     CG  129   7.087   4.083   3.204 -0.5116  0.4137 -0.2363
    7LER     HG  130   7.124   4.117   3.108  0.1033 -0.8555 -0.4656
    7LER    CD1  131   6.957   4.146   3.260 -0.2687 -0.2422  0.2337
    7LER   HD11  132   6.964   4.254   3.258 -2.4642 -0.0669 -1.2621
    7LER   HD12  133   6.869   4.116   3.202  0.1051  1.7572 -1.4966
    7LER   HD13  134   6.943   4.104   3.360  0.4394 -1.2790 -0.0846
    7LER    CD2  135   7.196   4.136   3.305  0.1399  0.5904 -0.1446
    7LER   HD21  136   7.207   4.241   3.279  0.3159  0.5017 -0.4351
    7LER   HD22  137   7.170   4.130   3.411 -1.0981  1.1127 -0.4058
    7LER   HD23  138   7.293   4.086   3.296 -0.1765  0.1900 -1.6913
    7LER      C  139   7.159   3.696   3.214  0.0042 -0.1003 -0.1294
    7LER      O  140   7.121   3.624   3.125 -0.1985 -0.2680  1.0501
    8LER      N  141   7.145   3.659   3.346 -0.5369 -0.6009  0.2139
    8LER      H  142   7.167   3.731   3.413  0.2314  2.0482 -2.6404
    8LER     CA  143   7.088   3.533   3.382  0.6337 -0.0688 -0.8179
    8LER     HA  144   7.148   3.454   3.335  0.7534 -0.9538  0.7586
    8LER     CB  145   7.090   3.518   3.533  0.3112  0.8386 -0.3215
    8LER    HB1  146   7.039   3.429   3.569 -1.1012  1.6083 -0.3291
    8LER    HB2  147   7.051   3.608   3.580 -1.3400 -0.5510  1.1016
    8LER     CG  148   7.232   3.514   3.590  0.6237  0.6437 -0.1554
    8LER     HG  149   7.287   3.603   3.560 -1.6991  1.4822 -2.2800
    8LER    CD1  150   7.220   3.524   3.741 -0.3663 -0.0695 -0.1243
    8LER   HD11  151   7.195   3.624   3.776  0.6593  0.1395  0.0416
    8LER   HD12  152   7.156   3.446   3.781 -0.3377  0.1560  0.3639
    8LER   HD13  153   7.322   3.508   3.778 -0.2652 -0.8761 -0.7320
    8LER    CD2  154   7.309   3.391   3.544 -0.2705  0.2678  0.6290
    8LER   HD21  155   7.397   3.361   3.601 -0.1125 -1.9941 -0.6837
    8LER   HD22  156   7.231   3.315   3.545 -2.0493  1.9812 -0.3523
    8LER   HD23  157   7.340   3.400   3.440 -1.7804 -2.3897 -0.1348
    8LER      C  158   6.936   3.515   3.343 -0.8726 -0.6600  0.5964
    8LER      O  159   6.862   3.608   3.366 -0.1886 -0.2750  0.3361
    9LYR      N  160   6.898   3.400   3.288  0.8412  0.2254  0.2223
    9LYR      H  161   6.958   3.319   3.290 -0.5104 -0.8326 -0.7049
    9LYR     CA  162   6.767   3.361   3.252  0.7631 -0.6620 -0.0536
    9LYR     HA  163   6.718   3.454   3.221 -0.8454 -1.2901  0.4670
    9LYR     CB  164   6.767   3.247   3.146  0.1156  0.7321 -0.7536
    9LYR    HB1  165   6.668   3.201   3.145  0.4105  0.0345  0.0277
    9LYR    HB2  166   6.832   3.168   3.184  0.1874  1.5090  0.8231
    9LYR     CG  167   6.807   3.286   3.007 -0.3836 -0.0227 -0.1769
    9LYR    HG1  168   6.892   3.355   3.013 -0.4853  0.1468 -0.6513
    9LYR    HG2  169   6.735   3.344   2.950  0.0311  0.0061 -0.6777
    9LYR     CD  170   6.853   3.165   2.921 -0.5064  0.0842 -0.2785
    9LYR    HD1  171   6.783   3.082   2.918 -1.3056  0.7115 -3.4798
    9LYR    HD2  172   6.940   3.128   2.975 -1.0440  0.4689  0.8858
    9LYR     CE  173   6.886   3.206   2.778 -1.0542 -0.0681  0.0360
    9LYR    HE1  174   6.799   3.249   2.729  0.2192  2.0710 -0.4890
    9LYR    HE2  175   6.918   3.120   2.718 -1.0008  0.2890 -0.4541
    9LYR     NZ  176   6.996   3.308   2.771 -0.3286  0.2532  0.2081
    9LYR    HZ1  177   6.975   3.401   2.807 -0.7622  0.3055 -0.1737
    9LYR      C  178   6.675   3.326   3.374 -0.1612 -0.5150 -0.8511
    9LYR      O  179   6.558   3.294   3.354 -0.1775  0.1147 -0.1092
   10LER      N  180   6.724   3.335   3.502 -0.2286  0.0502  0.3967
   10LER      H  181   6.820   3.361   3.521 -0.4633  0.0965  1.6209
   10LER     CA  182   6.643   3.292   3.620  0.2347  0.3062 -0.9940
   10LER     HA  183   6.591   3.198   3.598  0.1629 -0.5671  2.3251
   10LER     CB  184   6.730   3.272   3.751  0.7327  0.0116 -0.1872
   10LER    HB1  185   6.782   3.367   3.766 -0.1844  0.2756  1.5443
   10LER    HB2  186   6.816   3.211   3.724  1.3197  1.7222 -2.5555
   10LER     CG  187   6.663   3.226   3.883 -0.1902  0.2137 -0.2526
   10LER     HG  188   6.568   3.278   3.897 -1.4033 -2.0437  0.3534
   10LER    CD1  189   6.631   3.078   3.883 -0.1716  0.0339  0.1785
   10LER   HD11  190   6.727   3.029   3.867 -0.2001  0.4201 -1.3598
   10LER   HD12  191   6.587   3.039   3.975 -0.4006 -0.4413 -0.1264
   10LER   HD13  192   6.570   3.048   3.798 -0.1913 -0.0347  0.2175
   10LER    CD2  193   6.739   3.243   4.007 -0.1134 -0.4499  0.3171
   10LER   HD21  194   6.830   3.183   4.016  0.0859 -0.0280  1.2368
   10LER   HD22  195   6.766   3.347   4.026 -0.8143 -0.0197 -0.9358
   10LER   HD23  196   6.681   3.220   4.097 -0.9771  0.5909  0.0437
   10LER      C  197   6.533   3.384   3.651 -0.1129 -0.6689  0.3591
   10LER      O  198   6.423   3.339   3.686  0.0962 -0.1466 -0.1026
   11LER      N  199   6.555   3.515   3.643  0.3429 -0.5755  0.8844
   11LER      H  200   6.647   3.551   3.620 -0.4370  1.4627  0.7757
   11LER     CA  201   6.462   3.621   3.678  0.5686  0.6235  0.5160
   11LER     HA  202   6.377   3.583   3.734 -1.6561  1.5751 -1.9833
   11LER     CB  203   6.529   3.730   3.761  0.2609  0.2730  0.5379
   11LER    HB1  204   6.455   3.809   3.772 -0.0647  0.4622 -2.4358
   11LER    HB2  205   6.611   3.764   3.699  0.7483 -2.0100 -0.1737
   11LER     CG  206   6.579   3.673   3.897 -0.1268 -0.6282 -0.2433
   11LER     HG  207   6.650   3.593   3.874  0.8218  0.0319  0.3334
   11LER    CD1  208   6.655   3.788   3.962  0.2958 -0.1860 -0.2456
   11LER   HD11  209   6.723   3.755   4.041 -2.0749 -0.5539  1.7712
   11LER   HD12  210   6.716   3.837   3.886 -0.9379  1.2761 -0.3481
   11LER   HD13  211   6.583   3.855   4.008 -2.3972 -0.5425 -3.5872
   11LER    CD2  212   6.461   3.623   3.988 -0.2459 -0.1174  0.6351
   11LER   HD21  213   6.503   3.611   4.088 -1.1385 -2.5958  0.7964
   11LER   HD22  214   6.378   3.694   3.986  0.1152  0.2998 -1.5041
   11LER   HD23  215   6.418   3.526   3.962 -0.3395 -0.1798  1.0098
   11LER      C  216   6.412   3.684   3.546  0.6586 -0.0312  0.4004
   11LER      O  217   6.485   3.725   3.456  0.2213  0.7136 -0.3675
   12LER      N  218   6.281   3.710   3.544  0.1518 -0.1727 -0.3811
   12LER      H  219   6.232   3.681   3.628  1.2899  0.5766  0.5940
   12LER     CA  220   6.211   3.781   3.439  0.5998 -0.5777 -0.3469
   12LER     HA  221   6.269   3.765   3.348 -0.6437  1.5003 -1.5741
   12LER     CB  222   6.060   3.726   3.436 -0.5055 -0.1182  0.4215
   12LER    HB1  223   5.998   3.775   3.361 -1.5396 -0.0992  1.2558
   12LER    HB2  224   6.006   3.751   3.528  0.7172 -0.3909  1.2398
   12LER     CG  225   6.033   3.577   3.419 -0.2595  0.2133 -0.0959
   12LER     HG  226   6.067   3.531   3.512  0.2853  1.5766  0.4137
   12LER    CD1  227   5.880   3.557   3.403  0.5240 -0.3040  0.1094
   12LER   HD11  228   5.846   3.454   3.397  1.0363 -0.4235 -1.0793
   12LER   HD12  229   5.838   3.613   3.487 -0.2906  1.4316 -1.4009
   12LER   HD13  230   5.848   3.603   3.310 -2.3523 -1.1418  0.5916
   12LER    CD2  231   6.110   3.518   3.297 -0.1320  0.8285  0.3203
   12LER   HD21  232   6.078   3.567   3.205 -1.3898  0.3712  0.4892
   12LER   HD22  233   6.219   3.529   3.297  0.2069 -1.7455  1.9758
   12LER   HD23  234   6.083   3.413   3.287 -2.1135  1.2434  0.8433
   12LER      C  235   6.217   3.934   3.445 -0.8673  0.2211  0.0320
   12LER      O  236   6.193   3.991   3.339  0.3678 -0.5223 -0.2892
   13LER      N  237   6.248   3.983   3.564 -0.1825 -0.3885 -0.3151
   13LER      H  238   6.249   3.923   3.645 -1.1700  0.8647  0.6782
   13LER     CA  239   6.269   4.124   3.595  1.1886 -0.0430  0.3644
   13LER     HA  240   6.255   4.129   3.703 -3.0469  0.0647 -0.0468
   13LER     CB  241   6.410   4.175   3.562 -0.2150 -0.8276 -0.5485
   13LER    HB1  242   6.433   4.275   3.597  2.0197 -1.5084  0.1097
   13LER    HB2  243   6.414   4.177   3.453 -0.3703 -1.9873 -0.5861
   13LER     CG  244   6.525   4.090   3.608  0.1234  0.2156  0.6310
   13LER     HG  245   6.515   3.986   3.577  1.9460  0.8207 -2.4115
   13LER    CD1  246   6.663   4.146   3.557  0.5687  0.0171  0.4900
   13LER   HD11  247   6.739   4.070   3.577  0.0131 -1.0775 -1.2768
   13LER   HD12  248   6.664   4.161   3.449  1.8959  0.3309  0.5316
   13LER   HD13  249   6.683   4.246   3.594 -3.8831  1.5892 -0.6810
   13LER    CD2  250   6.540   4.090   3.761 -0.3383  0.4498  0.7256
   13LER   HD21  251   6.578   4.181   3.809  0.6101 -0.3419  1.5056
   13LER   HD22  252   6.445   4.093   3.813 -0.6274  1.6734  0.1801
   13LER   HD23  253   6.595   4.001   3.789 -2.8163 -0.6152  2.4963
   13LER      C  254   6.157   4.221   3.541  0.1401  0.0521  0.4556
   13LER      O  255   6.178   4.328   3.479 -0.0793 -0.7244 -0.6497
   14NH2      N  256   6.033   4.181   3.554  0.1612  0.1109 -0.1886
   14NH2     H1  257   6.008   4.090   3.589  0.0294 -0.0973 -0.8124
   14NH2     H2  258   5.956   4.232   3.513 -1.9873 -2.4552  0.4008
   15LY0      N  259   8.201   3.328   3.613  0.1521  0.2656 -0.0850
   15LY0     H1  260   8.244   3.254   3.667  0.2236  0.7637  0.5544
   15LY0     H2  261   8.232   3.302   3.521 -0.3368 -3.5519  0.6614
   15LY0     H3  262   8.230   3.421   3.640  0.2447  0.0983  0.4132
   15LY0     CA  263   8.056   3.310   3.629 -0.5725  0.5476  0.1187
   15LY0     HA  264   8.060   3.201   3.626 -1.0845  0.3534  3.4843
   15LY0     CB  265   8.001   3.340   3.770  0.1428  0.1816 -0.8417
   15LY0    HB1  266   7.992   3.447   3.788  0.8479  0.3270 -1.3111
   15LY0    HB2  267   8.075   3.300   3.839 -0.7335 -0.6324 -0.3484
   15LY0     CG  268   7.869   3.270   3.802 -0.1728 -0.1248 -0.9609
   15LY0    HG1  269   7.875   3.164   3.780  0.7618 -0.5004  0.9138
   15LY0    HG2  270   7.792   3.322   3.743  0.8320  1.2776 -1.0855
   15LY0     CD  271   7.844   3.281   3.956  0.1182 -0.0689 -0.1157
   15LY0    HD1  272   7.744   3.246   3.981  0.5381 -0.5920  0.8596
   15LY0    HD2  273   7.858   3.382   3.994 -0.7057  0.4620 -1.1594
   15LY0     CE  274   7.942   3.199   4.040  0.2033  0.0747 -0.0108
   15LY0    HE1  275   7.921   3.211   4.147  1.6249 -0.5553  0.3621
   15LY0    HE2  276   8.043   3.234   4.019 -0.7570  1.2742 -3.0637
   15LY0     NZ  277   7.936   3.051   4.018  0.1636  0.5030 -0.3600
   15LY0    HZ1  278   7.840   3.023   4.028 -0.8383  2.9783 -1.9897
   15LY0    HZ2  279   7.968   3.024   3.926 -0.1365 -0.9009 -0.0747
   15LY0    HZ3  280   8.002   2.998   4.073 -0.6387 -0.2476 -0.1124
   15LY0      C  281   7.969   3.368   3.514  0.2575 -0.0321  0.7590
   15LY0      O  282   7.884   3.300   3.459 -0.0634 -0.3887  0.1948
   16LER      N  283   8.001   3.489   3.466 -0.5424 -0.1873 -0.0176
   16LER      H  284   8.051   3.555   3.524 -1.3317  0.5635 -0.1867
   16LER     CA  285   7.935   3.544   3.346  0.3765 -0.6739  1.1764
   16LER     HA  286   7.827   3.536   3.364  0.2126  1.9893  1.7564
   16LER     CB  287   7.962   3.692   3.325 -0.1045  0.2640  0.5853
   16LER    HB1  288   7.894   3.715   3.243 -0.2284 -0.2627  0.5339
   16LER    HB2  289   8.064   3.715   3.296 -0.3186  1.2474  0.5832
   16LER     CG  290   7.925   3.778   3.443 -0.3941  0.5103 -0.2062
   16LER     HG  291   8.007   3.768   3.514 -0.0193 -0.9721 -0.8074
   16LER    CD1  292   7.925   3.928   3.407  0.4847  0.0395  0.0279
   16LER   HD11  293   7.927   3.996   3.492 -0.1648 -0.1702  0.2095
   16LER   HD12  294   8.018   3.951   3.354  1.1856 -2.9779 -0.2130
   16LER   HD13  295   7.844   3.952   3.338 -0.7158  0.7171  1.6073
   16LER    CD2  296   7.790   3.749   3.509 -0.6317 -0.2078  0.5468
   16LER   HD21  297   7.714   3.762   3.431 -1.8314  0.6708  1.8117
   16LER   HD22  298   7.785   3.646   3.545 -0.4558  0.3158  2.1412
   16LER   HD23  299   7.768   3.820   3.588 -0.9962 -0.2890  0.5208
   16LER      C  300   7.968   3.461   3.219 -0.2725 -0.2706  0.1258
   16LER      O  301   8.088   3.433   3.193 -0.3882 -0.0993 -0.2015
   17LY0      N  302   6.219   4.224   2.898 -0.6055 -0.3177 -0.4304
   17LY0     H1  303   6.300   4.271   2.935 -1.3583  1.2973 -0.7200
   17LY0     H2  304   6.147   4.217   2.968  0.0839 -1.8587  0.1536
   17LY0     H3  305   6.243   4.126   2.901  0.2980 -0.0973 -0.3608
   17LY0     CA  306   6.174   4.268   2.765  0.2881 -0.3501 -0.0366
   17LY0     HA  307   6.081   4.219   2.736 -0.0404  0.4960 -0.4386
   17LY0     CB  308   6.146   4.421   2.754 -0.0361 -0.4559 -0.2595
   17LY0    HB1  309   6.237   4.475   2.779  0.1366 -0.9300  0.1579
   17LY0    HB2  310   6.072   4.436   2.833  0.0525 -0.8035 -0.1088
   17LY0     CG  311   6.076   4.458   2.628 -0.5766 -0.4962  0.6776
   17LY0    HG1  312   5.979   4.409   2.620 -1.8550  2.1088 -1.1369
   17LY0    HG2  313   6.141   4.435   2.544 -1.8781 -0.0116 -0.4909
   17LY0     CD  314   6.041   4.610   2.638  0.2558 -0.4068  0.0335
   17LY0    HD1  315   6.131   4.670   2.633 -0.4378  0.5866 -1.0491
   17LY0    HD2  316   5.987   4.638   2.728  1.6338  1.6373  0.2863
   17LY0     CE  317   5.963   4.642   2.516  0.0851 -0.0814  0.4400
   17LY0    HE1  318   5.875   4.579   2.507 -1.1885  1.7283 -0.3288
   17LY0    HE2  319   6.023   4.633   2.425 -1.3772  0.2264 -0.5778
   17LY0     NZ  320   5.908   4.773   2.509  0.3924 -0.3873 -0.3694
   17LY0    HZ1  321   5.860   4.782   2.597  4.2701 -0.2544  1.9540
   17LY0    HZ2  322   5.985   4.838   2.512 -1.3815  1.7837  0.7232
   17LY0    HZ3  323   5.851   4.792   2.428 -0.2990  2.7737  0.7096
   17LY0      C  324   6.270   4.222   2.658 -0.2585  0.2924 -0.4875
   17LY0      O  325   6.235   4.142   2.568 -0.0803 -0.6071 -0.1436
   18LER      N  326   6.401   4.267   2.672  0.0218 -0.4236  0.5344
   18LER      H  327   6.436   4.315   2.753  0.0770  0.2696  0.1023
   18LER     CA  328   6.508   4.234   2.575 -0.2800  0.0571  1.4259
   18LER     HA  329   6.475   4.260   2.475  0.3360 -3.9984 -0.0278
   18LER     CB  330   6.640   4.308   2.595 -0.3952 -0.2783  0.0004
   18LER    HB1  331   6.713   4.281   2.519 -1.2684  0.9503 -1.3226
   18LER    HB2  332   6.673   4.272   2.693  0.3356  1.7539  0.5383
   18LER     CG  333   6.617   4.470   2.599 -0.3362  0.9011  0.3814
   18LER     HG  334   6.544   4.500   2.673 -2.7571  0.5091 -1.7173
   18LER    CD1  335   6.748   4.543   2.620 -0.5024  0.1878 -0.2500
   18LER   HD11  336   6.780   4.527   2.723  2.6907 -2.1437 -1.4227
   18LER   HD12  337   6.829   4.500   2.561 -0.4944 -1.0661  0.6410
   18LER   HD13  338   6.736   4.651   2.609  2.3088  0.6840  0.7702
   18LER    CD2  339   6.558   4.519   2.470  1.0798 -0.2896  0.3105
   18LER   HD21  340   6.618   4.488   2.384 -1.5179  2.4004 -2.7448
   18LER   HD22  341   6.457   4.488   2.445  0.5482  0.9312  0.8580
   18LER   HD23  342   6.552   4.628   2.469  1.5288 -0.2490  1.0794
   18LER      C  343   6.527   4.081   2.561  0.4516  0.0029  0.2436
   18LER      O  344   6.530   4.004   2.654  0.1610 -0.4804 -0.2966
   19LYR      N  345   6.553   4.044   2.439  0.3017 -0.5462 -0.3221
   19LYR      H  346   6.533   4.106   2.363  0.5175 -1.1314 -0.8668
   19LYR     CA  347   6.569   3.900   2.405 -0.0769 -0.1937  0.3734
   19LYR     HA  348   6.544   3.836   2.489  1.5556  0.7277  1.6256
   19LYR     CB  349   6.461   3.863   2.295  0.4317 -0.5491  0.1249
   19LYR    HB1  350   6.474   3.756   2.276  0.8164 -0.3547 -0.7239
   19LYR    HB2  351   6.493   3.911   2.202  3.1170  0.3480  1.4014
   19LYR     CG  352   6.314   3.883   2.337 -0.3602 -0.5365 -0.3301
   19LYR    HG1  353   6.242   3.841   2.266 -1.0012 -0.6401  0.3710
   19LYR    HG2  354   6.298   3.991   2.338  0.2520 -0.4276 -1.1050
   19LYR     CD  355   6.264   3.811   2.467 -0.5782 -0.6095 -0.7211
   19LYR    HD1  356   6.155   3.818   2.463 -0.4760  0.4485 -2.2290
   19LYR    HD2  357   6.299   3.866   2.554  1.9586  2.1200 -3.2238
   19LYR     CE  358   6.318   3.663   2.485 -0.0428 -0.6018 -1.1734
   19LYR    HE1  359   6.273   3.621   2.575  0.6758  1.2446  0.1038
   19LYR    HE2  360   6.426   3.672   2.479 -0.0268 -0.0884 -0.2795
   19LYR     NZ  361   6.272   3.581   2.380 -0.7199 -0.6557  0.6332
   19LYR    HZ1  362   6.173   3.591   2.362 -0.4638 -0.5978 -0.8535
   19LYR      C  363   6.707   3.857   2.363  0.1257  0.4766  0.5847
   19LYR      O  364   6.735   3.737   2.386  0.1870  1.0590  0.2915
   20LER      N  365   6.788   3.941   2.299 -0.2896 -0.6529 -0.3670
   20LER      H  366   6.749   4.033   2.283 -1.7821 -0.7508  2.0613
   20LER     CA  367   6.899   3.904   2.214 -0.7066  0.0866 -0.4320
   20LER     HA  368   6.857   3.830   2.146 -0.0099  0.8978 -1.7890
   20LER     CB  369   6.945   4.018   2.125 -0.5780  0.2062  0.5002
   20LER    HB1  370   6.857   4.066   2.081 -0.7225 -1.6110 -1.3012
   20LER    HB2  371   7.003   3.975   2.044  2.0720  1.8259  1.4182
   20LER     CG  372   7.032   4.133   2.188 -0.6818 -0.0764  0.0739
   20LER     HG  373   7.121   4.084   2.227 -1.4281 -1.2139  0.4251
   20LER    CD1  374   7.052   4.237   2.081 -0.7062 -0.2669  1.3845
   20LER   HD11  375   7.122   4.315   2.112  0.9485 -0.3273 -1.7566
   20LER   HD12  376   7.081   4.193   1.985 -0.2771  0.5771  1.1160
   20LER   HD13  377   6.958   4.288   2.059 -1.1386 -2.2648 -2.1699
   20LER    CD2  378   6.969   4.199   2.315 -0.3841  0.5265 -0.6232
   20LER   HD21  379   6.945   4.127   2.393 -0.4046  0.4828 -0.6695
   20LER   HD22  380   7.042   4.273   2.349  1.7486 -0.5289 -2.6675
   20LER   HD23  381   6.872   4.241   2.289 -1.2742 -0.0882  1.5399
   20LER      C  382   7.007   3.842   2.295  0.3423  0.1798  0.5549
   20LER      O  383   7.031   3.884   2.407 -0.2422  0.6287 -0.2845
   21LER      N  384   7.069   3.727   2.243  0.2540  0.0465 -0.1894
   21LER      H  385   7.024   3.699   2.157 -1.6029  1.2453  0.3273
   21LER     CA  386   7.161   3.637   2.303 -0.3117  0.0542 -0.1886
   21LER     HA  387   7.123   3.611   2.402  0.6106  2.1920  0.7758
   21LER     CB  388   7.153   3.501   2.223  0.2592  0.0786  0.6155
   21LER    HB1  389   7.175   3.536   2.122 -1.7468  0.3203  0.2276
   21LER    HB2  390   7.052   3.462   2.233  0.2355 -0.4689 -1.4129
   21LER     CG  391   7.239   3.381   2.271 -0.3220 -0.0797  0.2628
   21LER     HG  392   7.347   3.400   2.273 -0.7730  3.0319  0.2367
   21LER    CD1  393   7.211   3.336   2.415 -0.1734  0.8213  0.4158
   21LER   HD11  394   7.250   3.408   2.487 -0.0940  0.4892  0.7026
   21LER   HD12  395   7.106   3.308   2.424  0.2599 -1.5697 -1.0683
   21LER   HD13  396   7.263   3.242   2.432  0.7255  0.9976 -1.2091
   21LER    CD2  397   7.233   3.265   2.170  0.2274 -0.1845 -0.2390
   21LER   HD21  398   7.146   3.201   2.182 -0.8266  1.1571 -0.5265
   21LER   HD22  399   7.232   3.310   2.071 -0.3006  1.7545  0.5969
   21LER   HD23  400   7.326   3.208   2.174 -0.0943 -0.8098 -1.3500
   21LER      C  401   7.309   3.681   2.319 -0.9173  0.2785  0.6247
   21LER      O  402   7.354   3.749   2.225 -0.3999  0.0059  0.3243
   22LY0      N  403   6.400   3.280   1.727  0.2961 -0.4259 -0.3533
   22LY0     H1  404   6.325   3.329   1.680 -0.5511 -0.1139  1.2539
   22LY0     H2  405   6.365   3.193   1.765 -0.8377  0.5141  0.8620
   22LY0     H3  406   6.465   3.243   1.659 -0.7921 -3.6111  0.1716
   22LY0     CA  407   6.464   3.370   1.824  1.1741 -0.1532 -0.3639
   22LY0     HA  408   6.544   3.325   1.882  0.9228  1.0371  0.9662
   22LY0     CB  409   6.518   3.496   1.755 -0.0516  0.2884 -0.3648
   22LY0    HB1  410   6.443   3.531   1.684 -0.0835  0.5269 -0.2139
   22LY0    HB2  411   6.598   3.473   1.685 -1.4614  0.1388 -1.9965
   22LY0     CG  412   6.563   3.615   1.847 -0.0649  0.1508  0.1827
   22LY0    HG1  413   6.649   3.574   1.900  1.4328  0.6472 -1.7342
   22LY0    HG2  414   6.478   3.645   1.909  0.9655  1.4695  1.0400
   22LY0     CD  415   6.619   3.723   1.767 -0.4125 -0.6539  0.6182
   22LY0    HD1  416   6.541   3.753   1.697 -0.5581 -0.5357  0.8319
   22LY0    HD2  417   6.714   3.694   1.722  0.3150  0.2093  1.5637
   22LY0     CE  418   6.650   3.838   1.860  0.3251 -0.5395  0.3319
   22LY0    HE1  419   6.708   3.804   1.946 -0.4791 -1.0547  0.6842
   22LY0    HE2  420   6.561   3.885   1.901 -0.0388  0.7712 -1.7861
   22LY0     NZ  421   6.716   3.950   1.792 -0.4328 -0.2951 -0.2154
   22LY0    HZ1  422   6.723   4.036   1.845  1.7119 -0.5168 -0.0599
   22LY0    HZ2  423   6.806   3.920   1.760  0.6688 -0.6852  2.8478
   22LY0    HZ3  424   6.661   3.970   1.710 -1.0747 -0.2301  0.2260
   22LY0      C  425   6.359   3.415   1.933 -0.0355  0.3423 -0.0847
   22LY0      O  426   6.248   3.457   1.893  0.6397 -0.0748 -0.0668
   23LER      N  427   6.380   3.417   2.064  0.4533 -0.2748 -0.3519
   23LER      H  428   6.473   3.388   2.089  1.2383  2.5146  0.3787
   23LER     CA  429   6.288   3.439   2.180 -0.5510  0.7779 -0.6975
   23LER     HA  430   6.212   3.512   2.154 -0.4155  1.5895  1.0344
   23LER     CB  431   6.209   3.316   2.211  0.4265 -0.5213 -0.0146
   23LER    HB1  432   6.140   3.300   2.128 -0.7485 -1.3980  1.0920
   23LER    HB2  433   6.137   3.334   2.290 -1.1848 -0.5978 -1.4019
   23LER     CG  434   6.287   3.182   2.244 -0.2862  0.5938 -0.4914
   23LER     HG  435   6.361   3.164   2.167 -1.1410  1.0818 -1.4612
   23LER    CD1  436   6.347   3.175   2.380  0.4709 -0.1113 -0.3181
   23LER   HD11  437   6.384   3.075   2.403 -0.6885 -0.6633 -0.7785
   23LER   HD12  438   6.427   3.250   2.383 -1.6332  2.3073 -1.1866
   23LER   HD13  439   6.281   3.215   2.457  0.9682  0.6753 -0.2845
   23LER    CD2  440   6.182   3.073   2.222 -0.3167  0.8027 -0.6525
   23LER   HD21  441   6.229   2.977   2.245 -0.2516  0.7768 -0.8863
   23LER   HD22  442   6.099   3.084   2.291 -0.2901  0.8400 -0.6266
   23LER   HD23  443   6.155   3.055   2.118 -1.1412 -0.8582 -0.1812
   23LER      C  444   6.352   3.515   2.299 -0.7806  0.7456  0.9281
   23LER      O  445   6.476   3.496   2.313  0.2963  0.0966  0.3967
   24LY0      N  446   7.793   5.687   2.707  0.0163  0.1499  0.1066
   24LY0     H1  447   7.696   5.712   2.698  0.2722  1.5183  0.8846
   24LY0     H2  448   7.810   5.652   2.800  0.9308 -0.1135 -0.1516
   24LY0     H3  449   7.848   5.771   2.699  0.1525  0.3810  2.5636
   24LY0     CA  450   7.830   5.576   2.613  0.3090 -0.1634  0.8986
   24LY0     HA  451   7.815   5.629   2.519 -1.3640  1.4149  1.9852
   24LY0     CB  452   7.974   5.522   2.638 -0.1921  0.1726 -0.3037
   24LY0    HB1  453   7.979   5.451   2.720  0.7579  0.1566 -0.3712
   24LY0    HB2  454   8.040   5.609   2.646 -0.9489  0.7160  0.2624
   24LY0     CG  455   8.022   5.444   2.513  0.0828 -0.0930 -0.4806
   24LY0    HG1  456   8.014   5.520   2.435 -0.4566 -0.8209 -1.1438
   24LY0    HG2  457   7.959   5.360   2.486  1.6924 -1.8207  0.9281
   24LY0     CD  458   8.166   5.391   2.543  0.6577  0.1225 -0.4084
   24LY0    HD1  459   8.150   5.312   2.617  1.0104  0.0704 -0.3846
   24LY0    HD2  460   8.238   5.466   2.576 -0.1931  1.3904 -1.3553
   24LY0     CE  461   8.215   5.321   2.415  0.3214 -0.5670 -0.3462
   24LY0    HE1  462   8.317   5.357   2.401 -0.1423 -0.0444 -2.9477
   24LY0    HE2  463   8.156   5.360   2.331  1.8015 -1.2965 -1.7846
   24LY0     NZ  464   8.213   5.177   2.421 -0.2769  0.3061  0.0763
   24LY0    HZ1  465   8.306   5.143   2.442 -0.4607 -1.5114 -1.7025
   24LY0    HZ2  466   8.154   5.145   2.496  1.3460 -2.2620  0.3720
   24LY0    HZ3  467   8.167   5.138   2.340 -0.2570  0.7145 -0.1352
   24LY0      C  468   7.727   5.469   2.625  0.3965  0.1698 -0.1719
   24LY0      O  469   7.712   5.416   2.735 -0.0700  0.2597  0.2286
   25LER      N  470   7.657   5.437   2.515  0.0357  0.1820 -0.5457
   25LER      H  471   7.675   5.493   2.433  0.5325  0.0735 -0.5163
   25LER     CA  472   7.555   5.331   2.512 -0.5252 -0.0573  0.6338
   25LER     HA  473   7.480   5.348   2.589 -1.6704 -0.0437 -0.4501
   25LER     CB  474   7.490   5.331   2.371  0.4003 -0.2635  0.2462
   25LER    HB1  475   7.439   5.234   2.366  1.2631 -0.7914  1.2285
   25LER    HB2  476   7.567   5.330   2.295  1.4287  1.9179  1.1802
   25LER     CG  477   7.402   5.451   2.346  0.2859  0.8120  0.1002
   25LER     HG  478   7.462   5.542   2.341  0.8844  0.4224  0.1235
   25LER    CD1  479   7.333   5.426   2.207  0.5725 -0.3626  0.2242
   25LER   HD11  480   7.400   5.436   2.122  0.4314 -0.8124  0.0541
   25LER   HD12  481   7.282   5.329   2.210  0.4624 -0.3343 -0.6451
   25LER   HD13  482   7.255   5.500   2.190 -0.4579 -1.3657  0.4203
   25LER    CD2  483   7.282   5.468   2.447 -0.1225  0.7154  0.1658
   25LER   HD21  484   7.326   5.489   2.545  2.6643  0.0560 -0.8513
   25LER   HD22  485   7.229   5.560   2.419 -2.8634 -1.3179 -1.8398
   25LER   HD23  486   7.210   5.387   2.436  0.0323  0.8071 -1.9626
   25LER      C  487   7.621   5.195   2.546  0.5958  0.5956 -0.1024
   25LER      O  488   7.726   5.157   2.493 -0.1071  0.3893  0.0978
   26LYR      N  489   7.555   5.114   2.630 -0.2589  0.0912  0.3132
   26LYR      H  490   7.477   5.152   2.682  1.8951  0.3023  3.7361
   26LYR     CA  491   7.575   4.969   2.634  0.6202 -0.4924  0.4538
   26LYR     HA  492   7.644   4.931   2.559  0.5754 -0.8806  0.6069
   26LYR     CB  493   7.649   4.925   2.762 -0.2474 -0.2850  0.2500
   26LYR    HB1  494   7.749   4.969   2.759  0.8957 -2.7069  0.7799
   26LYR    HB2  495   7.664   4.820   2.784  1.4166 -0.0032  0.6029
   26LYR     CG  496   7.580   4.987   2.890 -0.1897 -0.0773  0.2010
   26LYR    HG1  497   7.471   4.984   2.892 -0.1748 -0.3296  0.7798
   26LYR    HG2  498   7.595   5.095   2.886  0.0796 -0.1520 -1.7067
   26LYR     CD  499   7.627   4.923   3.020  0.1171 -0.0046 -0.7206
   26LYR    HD1  500   7.734   4.936   3.037 -0.3322 -0.2108  3.4848
   26LYR    HD2  501   7.606   4.816   3.028  0.0679 -0.0427 -1.3308
   26LYR     CE  502   7.553   5.002   3.123  0.0200  0.1814 -0.4280
   26LYR    HE1  503   7.450   5.019   3.092 -0.4491  1.0273  1.4123
   26LYR    HE2  504   7.611   5.094   3.121 -0.4226  0.6160  2.4466
   26LYR     NZ  505   7.554   4.941   3.248 -0.2352  0.5161 -0.2369
   26LYR    HZ1  506   7.644   4.939   3.294 -0.1755 -0.0008 -0.3737
   26LYR      C  507   7.437   4.886   2.624 -0.2345 -0.3629 -0.7974
   26LYR      O  508   7.338   4.941   2.676  0.5479  0.4103  0.1891
   27LER      N  509   7.437   4.764   2.571  0.7069  0.3842  0.7543
   27LER      H  510   7.522   4.714   2.551  0.4592  0.8235 -1.8570
   27LER     CA  511   7.307   4.698   2.540  0.3621  0.6584  0.0894
   27LER     HA  512   7.226   4.745   2.595  1.0268  1.7005  0.2123
   27LER     CB  513   7.284   4.699   2.384 -0.0087  0.5980  0.0159
   27LER    HB1  514   7.379   4.693   2.331 -0.7131  0.8098 -1.3143
   27LER    HB2  515   7.243   4.796   2.357 -0.5732  0.0583 -1.1498
   27LER     CG  516   7.190   4.587   2.332 -0.6878 -0.5922  0.8141
   27LER     HG  517   7.237   4.489   2.336 -3.2948 -1.9315  0.6185
   27LER    CD1  518   7.046   4.595   2.395  0.2438  0.0189 -0.9433
   27LER   HD11  519   7.047   4.572   2.501 -0.1538 -1.5577 -1.2646
   27LER   HD12  520   7.004   4.694   2.372 -0.0312 -0.0261 -0.6342
   27LER   HD13  521   6.984   4.517   2.350  0.6302 -1.8264  1.5442
   27LER    CD2  522   7.160   4.614   2.185  0.1195 -0.1824  0.3919
   27LER   HD21  523   7.082   4.543   2.157 -0.0468 -0.7066  2.0737
   27LER   HD22  524   7.118   4.714   2.171  2.0935  0.4264 -1.7462
   27LER   HD23  525   7.240   4.592   2.115  0.1829  0.7275  0.1680
   27LER      C  526   7.315   4.558   2.603  0.1837 -0.8235 -0.0559
   27LER      O  527   7.408   4.479   2.586 -0.2566 -0.4736  0.3572
   28LER      N  528   7.219   4.535   2.689  0.0663 -0.1956 -0.1272
   28LER      H  529   7.145   4.602   2.709 -0.1683 -0.0319 -1.4389
   28LER     CA  530   7.212   4.421   2.770 -0.0815  0.3212 -0.2967
   28LER     HA  531   7.309   4.378   2.794 -0.7864 -0.2474  1.7219
   28LER     CB  532   7.142   4.457   2.902 -0.0130  0.3662 -0.4547
   28LER    HB1  533   7.108   4.358   2.932 -0.4833 -0.9317 -4.6179
   28LER    HB2  534   7.048   4.506   2.879 -0.3284 -0.5118 -1.1026
   28LER     CG  535   7.224   4.537   3.004 -0.0947  0.2619 -0.6347
   28LER     HG  536   7.306   4.469   3.026 -1.5814 -1.4354 -0.1286
   28LER    CD1  537   7.284   4.668   2.959 -0.7367  0.1291  0.2277
   28LER   HD11  538   7.360   4.663   2.881  1.4942  0.9214  2.2248
   28LER   HD12  539   7.199   4.724   2.918 -0.4654  1.2762  1.1685
   28LER   HD13  540   7.335   4.723   3.039  1.1680 -0.4785 -0.5172
   28LER    CD2  541   7.154   4.555   3.141  0.3719 -0.1364 -0.3820
   28LER   HD21  542   7.115   4.457   3.166  3.0610 -0.4138  3.8691
   28LER   HD22  543   7.225   4.584   3.219  1.8070 -0.5486 -1.4850
   28LER   HD23  544   7.065   4.618   3.134  0.7764  0.3028 -1.8778
   28LER      C  545   7.141   4.308   2.695 -0.3221  0.0265 -0.1687
   28LER      O  546   7.047   4.331   2.620  0.3481 -0.1376  0.1886
   29LYR      N  547   7.179   4.183   2.726 -1.0291  0.2229 -0.3910
   29LYR      H  548   7.265   4.183   2.780 -1.6831  0.9284  0.6932
   29LYR     CA  549   7.156   4.051   2.657 -0.2369 -0.1811 -0.2292
   29LYR     HA  550   7.083   4.074   2.580  2.7446  2.1141 -2.6096
   29LYR     CB  551   7.286   4.014   2.585  0.0071 -0.8233  0.1601
   29LYR    HB1  552   7.281   3.913   2.543 -0.0397 -0.2526 -1.2607
   29LYR    HB2  553   7.366   4.013   2.658 -1.6066 -2.2689  2.0308
   29LYR     CG  554   7.312   4.112   2.466  0.9269 -0.2092 -0.2829
   29LYR    HG1  555   7.318   4.216   2.498  1.6337 -0.1360 -0.6237
   29LYR    HG2  556   7.221   4.103   2.407  0.3158 -0.6914  0.7061
   29LYR     CD  557   7.433   4.067   2.386 -0.9820 -0.3683 -0.4502
   29LYR    HD1  558   7.433   4.119   2.289 -0.9836  0.1909 -0.1560
   29LYR    HD2  559   7.421   3.962   2.360 -0.1734 -0.5811  0.0163
   29LYR     CE  560   7.564   4.100   2.463 -0.2961 -0.3534  0.3707
   29LYR    HE1  561   7.643   4.045   2.412 -0.2856  0.6823 -0.7604
   29LYR    HE2  562   7.559   4.061   2.565 -1.6244  2.3510  1.4391
   29LYR     NZ  563   7.592   4.242   2.464 -0.7172 -0.8617 -0.8870
   29LYR    HZ1  564   7.532   4.309   2.510  0.8576 -0.6222  0.9351
   29LYR      C  565   7.105   3.938   2.750  0.1706 -0.4306 -0.0458
   29LYR      O  566   7.096   3.956   2.869  0.0962 -0.1049 -0.1713
   30LER      N  567   7.071   3.830   2.689 -0.7161  0.5276 -0.4903
   30LER      H  568   7.073   3.824   2.588  0.3094 -0.6970 -0.4149
   30LER     CA  569   7.037   3.712   2.761 -0.5152  0.5802 -0.4454
   30LER     HA  570   7.035   3.727   2.869  0.0310  1.4812 -0.5405
   30LER     CB  571   6.905   3.655   2.706 -0.9910  0.0895  0.8232
   30LER    HB1  572   6.886   3.551   2.733 -1.6342  0.4584  1.8515
   30LER    HB2  573   6.908   3.666   2.597  0.1534 -1.1032  0.7031
   30LER     CG  574   6.781   3.731   2.758 -0.3209 -0.6831  0.3623
   30LER     HG  575   6.781   3.827   2.706  0.5057 -1.2702 -0.7430
   30LER    CD1  576   6.655   3.672   2.708  0.1302 -0.1428  0.6775
   30LER   HD11  577   6.577   3.741   2.739 -0.4563  0.6763 -2.3722
   30LER   HD12  578   6.657   3.663   2.600 -4.8192  1.3613  0.2418
   30LER   HD13  579   6.637   3.576   2.756 -1.9549 -0.8348 -1.3171
   30LER    CD2  580   6.777   3.749   2.911  0.5239 -0.4656  0.0665
   30LER   HD21  581   6.794   3.647   2.946 -1.5356 -1.7289 -2.2705
   30LER   HD22  582   6.853   3.819   2.946 -1.0406 -0.0890  3.0638
   30LER   HD23  583   6.674   3.773   2.939  0.3922 -0.3844 -0.4811
   30LER      C  584   7.147   3.605   2.747  0.3401 -0.0201  0.7236
   30LER      O  585   7.232   3.619   2.657 -0.3038 -0.1599 -0.1341
   31LER      N  586   7.158   3.516   2.845 -0.2260  0.6223 -1.5629
   31LER      H  587   7.112   3.546   2.930  1.5476  1.6959 -0.9321
   31LER     CA  588   7.219   3.384   2.831 -0.4222  0.7891 -0.8832
   31LER     HA  589   7.303   3.399   2.763 -1.2278  2.0933 -1.6364
   31LER     CB  590   7.276   3.332   2.967  0.1728 -0.2437 -0.1295
   31LER    HB1  591   7.294   3.225   2.958  0.0568 -0.1980 -1.0341
   31LER    HB2  592   7.198   3.346   3.041  1.1061 -0.5715  0.9375
   31LER     CG  593   7.399   3.413   3.010 -0.1535  0.1139 -0.7211
   31LER     HG  594   7.396   3.520   2.989  1.1053  0.6116  1.3285
   31LER    CD1  595   7.417   3.404   3.157  0.7372  0.1435 -0.6384
   31LER   HD11  596   7.331   3.453   3.201  0.1359  1.2931 -2.9582
   31LER   HD12  597   7.407   3.299   3.185 -2.3418  0.3347 -0.7607
   31LER   HD13  598   7.509   3.448   3.197 -0.9443  0.9148  2.7782
   31LER    CD2  599   7.521   3.359   2.935 -0.2219 -0.3206 -0.0955
   31LER   HD21  600   7.537   3.253   2.953 -1.8344 -0.9236 -1.8604
   31LER   HD22  601   7.509   3.382   2.829 -1.4382  0.9900  0.2946
   31LER   HD23  602   7.607   3.415   2.973 -0.6136  1.0065 -1.0584
   31LER      C  603   7.128   3.272   2.771  0.5981 -1.3328  0.6273
   31LER      O  604   7.169   3.166   2.744  0.7541  0.5128 -0.0387
   32LY0      N  605   7.357   5.112   3.820  0.1400  0.3466 -0.1358
   32LY0     H1  606   7.407   5.199   3.811 -1.4077  1.1888 -1.0542
   32LY0     H2  607   7.268   5.129   3.865  0.8341  2.4048  0.5414
   32LY0     H3  608   7.413   5.042   3.866 -0.8844 -1.6854 -1.8001
   32LY0     CA  609   7.309   5.059   3.692 -0.4223 -0.4021 -0.2208
   32LY0     HA  610   7.259   4.964   3.710 -1.5364  0.1243 -0.4157
   32LY0     CB  611   7.210   5.168   3.636  0.6974  0.3840 -0.6974
   32LY0    HB1  612   7.264   5.261   3.619  0.5789  0.8975  1.4334
   32LY0    HB2  613   7.131   5.195   3.706 -1.6007 -0.9635 -2.6017
   32LY0     CG  614   7.148   5.113   3.504 -0.4356 -0.5865 -0.2619
   32LY0    HG1  615   7.091   5.024   3.532  0.4814 -1.2071 -0.3505
   32LY0    HG2  616   7.231   5.083   3.440  1.2428 -1.9342  2.3658
   32LY0     CD  617   7.062   5.226   3.443 -0.2989  0.2542 -0.1466
   32LY0    HD1  618   7.035   5.207   3.339  1.0784  3.2510 -1.1645
   32LY0    HD2  619   7.124   5.315   3.442 -1.5528  1.1828  1.3051
   32LY0     CE  620   6.937   5.264   3.520 -0.3683 -0.1091 -0.7793
   32LY0    HE1  621   6.967   5.290   3.622  0.6486 -1.9285 -0.5780
   32LY0    HE2  622   6.868   5.179   3.528  1.9563 -2.0358 -0.0965
   32LY0     NZ  623   6.868   5.379   3.464  0.3774 -0.1155 -0.9336
   32LY0    HZ1  624   6.786   5.404   3.517 -1.1452 -1.5236 -2.5252
   32LY0    HZ2  625   6.934   5.456   3.459 -1.7203  1.9217  0.5525
   32LY0    HZ3  626   6.839   5.370   3.368 -1.4925  1.3084 -0.5641
   32LY0      C  627   7.424   5.019   3.593  0.3544  0.6041  0.1227
   32LY0      O  628   7.514   5.093   3.559 -0.1049  0.1323 -0.0318
   33LER      N  629   7.406   4.895   3.552 -1.0540  0.1942 -0.1150
   33LER      H  630   7.326   4.844   3.586 -2.8439  1.9613 -1.4231
   33LER     CA  631   7.483   4.834   3.445 -0.6517  0.8818 -0.6972
   33LER     HA  632   7.589   4.843   3.470 -0.6622  0.5311 -0.5201
   33LER     CB  633   7.463   4.681   3.458 -0.2502 -0.9360 -0.1625
   33LER    HB1  634   7.355   4.666   3.452 -0.1946 -1.5550  0.2290
   33LER    HB2  635   7.501   4.658   3.558 -0.7934 -0.8560  0.0671
   33LER     CG  636   7.536   4.596   3.349  0.2259 -0.3808 -0.1749
   33LER     HG  637   7.497   4.629   3.253 -0.9420 -0.6146  0.1994
   33LER    CD1  638   7.688   4.601   3.360  0.5789  0.1784  0.0765
   33LER   HD11  639   7.727   4.703   3.357  1.6424 -0.1681  1.2571
   33LER   HD12  640   7.714   4.563   3.459 -2.3723 -1.3780  0.3874
   33LER   HD13  641   7.740   4.540   3.285  0.5727  0.1611  0.0863
   33LER    CD2  642   7.498   4.445   3.361  0.4968 -0.1843 -0.1547
   33LER   HD21  643   7.392   4.437   3.339  0.4861  1.0427 -0.6595
   33LER   HD22  644   7.557   4.384   3.292  1.1687  1.2024 -0.8516
   33LER   HD23  645   7.508   4.416   3.465  0.8879 -0.8197 -0.3641
   33LER      C  646   7.449   4.891   3.308  0.4365  0.0570  0.6799
   33LER      O  647   7.331   4.909   3.262 -0.0783 -0.4359  0.3227
   34LY0      N  648   8.519   5.483   1.902 -0.4131 -0.2997 -0.6440
   34LY0     H1  649   8.608   5.508   1.942 -0.7359 -1.0807  0.6130
   34LY0     H2  650   8.538   5.430   1.818  0.7002  0.9269 -1.2051
   34LY0     H3  651   8.470   5.566   1.871  2.2025  1.8531  0.6093
   34LY0     CA  652   8.445   5.407   2.005  0.4841  0.0418  0.3494
   34LY0     HA  653   8.497   5.312   2.021  0.2113  0.3519  3.9526
   34LY0     CB  654   8.450   5.473   2.145 -0.0151  0.3360 -0.4469
   34LY0    HB1  655   8.380   5.423   2.211  0.6716 -1.5082 -1.0349
   34LY0    HB2  656   8.421   5.578   2.142  0.0370  0.3684  0.2506
   34LY0     CG  657   8.590   5.444   2.206  0.5021  0.2987 -0.2310
   34LY0    HG1  658   8.667   5.493   2.147 -0.2090  0.6190 -0.9156
   34LY0    HG2  659   8.605   5.337   2.204  0.4101  0.2927 -0.6679
   34LY0     CD  660   8.581   5.483   2.354  0.5878  0.4446  0.1290
   34LY0    HD1  661   8.512   5.407   2.391  0.4755  0.4082 -0.1531
   34LY0    HD2  662   8.541   5.582   2.374 -0.0639  0.2795 -0.3139
   34LY0     CE  663   8.709   5.466   2.427 -0.3587 -0.1128  0.9951
   34LY0    HE1  664   8.724   5.359   2.411 -1.2816  0.0285 -1.0168
   34LY0    HE2  665   8.699   5.479   2.535  0.7695 -1.9592  1.3817
   34LY0     NZ  666   8.821   5.551   2.377  0.0836 -0.3586 -0.6200
   34LY0    HZ1  667   8.802   5.649   2.393 -1.5214 -0.4395 -1.7869
   34LY0    HZ2  668   8.904   5.528   2.430  0.1795 -1.4443 -1.2241
   34LY0    HZ3  669   8.837   5.535   2.279  2.6450 -0.2582 -0.2903
   34LY0      C  670   8.303   5.385   1.958 -0.0736 -0.5331 -0.6724
   34LY0      O  671   8.247   5.470   1.884 -0.2785  0.2434  0.0274
   35LER      N  672   8.243   5.266   1.989  0.1384  0.5922 -0.2048
   35LER      H  673   8.295   5.199   2.045 -3.8286 -2.8085 -0.0768
   35LER     CA  674   8.104   5.222   1.948 -0.4967  0.2265  0.5383
   35LER     HA  675   8.051   5.309   1.909 -1.7497 -0.7228  0.0580
   35LER     CB  676   8.106   5.129   1.825 -0.3267 -0.7402 -0.2141
   35LER    HB1  677   8.007   5.085   1.815 -0.6435 -0.2137  0.5429
   35LER    HB2  678   8.170   5.044   1.847 -0.4995 -0.8773 -0.2444
   35LER     CG  679   8.160   5.197   1.693  0.4063  0.1396 -0.5300
   35LER     HG  680   8.256   5.247   1.700 -0.2290  1.2153  1.0421
   35LER    CD1  681   8.172   5.081   1.594 -0.6915  0.3152 -0.8115
   35LER   HD11  682   8.255   5.018   1.625 -0.9909 -0.1567 -0.9441
   35LER   HD12  683   8.080   5.023   1.608 -0.0667 -0.5793 -0.3196
   35LER   HD13  684   8.186   5.112   1.491 -0.3288 -1.0883 -1.2074
   35LER    CD2  685   8.061   5.303   1.641 -0.3292 -0.9191  0.9469
   35LER   HD21  686   8.056   5.386   1.711  0.4217 -0.8823  0.9633
   35LER   HD22  687   8.100   5.337   1.545 -2.2528  0.5795  0.6355
   35LER   HD23  688   7.962   5.257   1.631  0.2917 -1.9441 -0.9971
   35LER      C  689   8.028   5.160   2.066  0.3859  1.4894 -0.3450
   35LER      O  690   8.094   5.115   2.160 -0.4721  0.0949  0.0072
   36LYR      N  691   7.898   5.145   2.055  0.3234  0.2327 -0.4441
   36LYR      H  692   7.858   5.192   1.975 -0.8467  0.9764  0.5371
   36LYR     CA  693   7.813   5.073   2.156 -0.2608 -0.5714 -0.3641
   36LYR     HA  694   7.822   5.121   2.253  3.3129  1.7807 -1.6336
   36LYR     CB  695   7.659   5.084   2.112 -0.6172 -0.5826 -0.9425
   36LYR    HB1  696   7.647   5.065   2.005 -3.4421 -1.3343 -0.5828
   36LYR    HB2  697   7.632   5.189   2.125  1.7207  0.2178 -2.0662
   36LYR     CG  698   7.568   4.987   2.190  0.6822 -0.5713 -0.1193
   36LYR    HG1  699   7.570   5.017   2.295 -0.0356 -0.1161 -0.2330
   36LYR    HG2  700   7.617   4.889   2.195  1.7171 -0.0082  2.4542
   36LYR     CD  701   7.433   4.964   2.130  0.4070  0.3769 -0.4622
   36LYR    HD1  702   7.387   4.887   2.191  0.8517 -0.5198 -1.2143
   36LYR    HD2  703   7.438   4.921   2.030  0.7630 -2.3806  0.6466
   36LYR     CE  704   7.345   5.085   2.113  0.0118 -0.1372  0.0300
   36LYR    HE1  705   7.383   5.145   2.031 -3.0453  1.5556 -0.2951
   36LYR    HE2  706   7.362   5.149   2.200  1.2327  0.3890 -0.5773
   36LYR     NZ  707   7.201   5.064   2.096 -0.0032  1.0472  0.4462
   36LYR    HZ1  708   7.170   5.002   2.023 -1.6467  0.1500  1.8176
   36LYR      C  709   7.860   4.924   2.171 -0.2020 -0.0131 -0.2862
   36LYR      O  710   7.877   4.849   2.076 -0.1720 -0.0172 -0.0980
   37LER      N  711   7.881   4.883   2.300  0.3734  0.7706  0.2526
   37LER      H  712   7.879   4.946   2.379  2.7959  1.1439  0.1020
   37LER     CA  713   7.901   4.745   2.353 -0.2554  0.0092 -0.0269
   37LER     HA  714   7.963   4.689   2.283  1.3706  0.1417  1.2474
   37LER     CB  715   7.975   4.759   2.487  0.1696  0.0943  0.5124
   37LER    HB1  716   7.989   4.655   2.514  1.6531 -0.4734 -2.0797
   37LER    HB2  717   7.917   4.808   2.565 -1.5270  0.0281 -0.6484
   37LER     CG  718   8.113   4.828   2.494  0.2536 -0.3085  0.7245
   37LER     HG  719   8.104   4.931   2.459 -1.5055 -1.1228 -1.4162
   37LER    CD1  720   8.164   4.819   2.640  0.7762 -0.7592 -0.0781
   37LER   HD11  721   8.266   4.856   2.652 -0.2091  1.8762  1.0754
   37LER   HD12  722   8.097   4.876   2.704 -0.0198 -0.1865 -1.3927
   37LER   HD13  723   8.157   4.713   2.665 -2.0618 -0.9106 -1.2081
   37LER    CD2  724   8.212   4.757   2.403 -0.1244 -0.1080  0.1523
   37LER   HD21  725   8.185   4.781   2.300  0.4085  0.4355  0.1336
   37LER   HD22  726   8.315   4.786   2.424  0.2250 -0.6767 -0.7468
   37LER   HD23  727   8.216   4.650   2.420  2.2794 -0.3579 -1.5609
   37LER      C  728   7.775   4.660   2.370 -0.7611 -0.2278  0.3443
   37LER      O  729   7.673   4.714   2.416  0.3935 -0.3873  0.0902
   38LER      N  730   7.777   4.530   2.338  0.0044 -0.0532  0.5259
   38LER      H  731   7.857   4.476   2.310  0.4501  0.1715  1.3494
   38LER     CA  732   7.653   4.451   2.357  0.7269 -0.0075 -0.0112
   38LER     HA  733   7.599   4.495   2.441  0.7095  0.0947 -0.0772
   38LER     CB  734   7.557   4.477   2.234  0.6342  0.1602 -0.3885
   38LER    HB1  735   7.528   4.581   2.224 -0.7172  0.0031  1.5098
   38LER    HB2  736   7.464   4.427   2.262  1.2116 -3.0280 -3.4498
   38LER     CG  737   7.596   4.424   2.097  0.0647  1.1009  0.0987
   38LER     HG  738   7.594   4.315   2.105 -3.4531  0.8138 -2.1860
   38LER    CD1  739   7.486   4.450   1.993  0.1510 -0.1238 -0.6051
   38LER   HD11  740   7.473   4.556   1.968 -1.7893 -0.3405 -0.6662
   38LER   HD12  741   7.509   4.406   1.896 -0.1634  0.7666 -1.0992
   38LER   HD13  742   7.390   4.428   2.039  0.4730  0.0924  0.1859
   38LER    CD2  743   7.728   4.468   2.037 -0.1665  0.0291 -0.0893
   38LER   HD21  744   7.726   4.575   2.015  1.3737 -0.1986 -1.6300
   38LER   HD22  745   7.808   4.432   2.102 -1.8953 -2.5683  0.7786
   38LER   HD23  746   7.751   4.411   1.946 -0.1428  0.8942 -0.6329
   38LER      C  747   7.679   4.303   2.384  0.9039  0.2372 -0.4416
   38LER      O  748   7.773   4.250   2.324  0.0527 -0.1676 -0.4205
   39LY0      N  749   6.856   5.335   1.778  0.1681  0.8057  0.3052
   39LY0     H1  750   6.905   5.418   1.808  0.1979  1.6080 -1.8185
   39LY0     H2  751   6.843   5.341   1.678  1.0595 -0.3197  0.1009
   39LY0     H3  752   6.761   5.327   1.811 -0.9225 -0.5590 -2.7951
   39LY0     CA  753   6.926   5.210   1.820  0.8927  0.0616  0.3233
   39LY0     HA  754   6.861   5.131   1.782 -1.3819  1.4571  1.0678
   39LY0     CB  755   7.070   5.207   1.758 -0.0493  0.4288  0.3775
   39LY0    HB1  756   7.069   5.242   1.654 -1.6193  0.9659  0.5502
   39LY0    HB2  757   7.109   5.105   1.754  1.6204  0.9229  2.2932
   39LY0     CG  758   7.173   5.304   1.826 -0.3997  0.1154  0.1444
   39LY0    HG1  759   7.198   5.260   1.922  0.1312 -0.8036 -0.4023
   39LY0    HG2  760   7.133   5.405   1.832 -0.6825  0.2804 -2.8361
   39LY0     CD  761   7.304   5.320   1.743  0.1072 -0.0314  0.2371
   39LY0    HD1  762   7.277   5.369   1.649 -2.1411 -0.3650  0.6489
   39LY0    HD2  763   7.344   5.220   1.727  1.7918  0.6367  0.1431
   39LY0     CE  764   7.395   5.403   1.824  0.0057 -0.3895  0.2237
   39LY0    HE1  765   7.421   5.344   1.911 -1.0617 -1.6611 -0.2823
   39LY0    HE2  766   7.337   5.494   1.840 -0.0468 -0.1994 -0.9550
   39LY0     NZ  767   7.517   5.434   1.747 -0.4363 -0.3536 -0.2310
   39LY0    HZ1  768   7.593   5.464   1.806 -0.3394  1.1277 -1.0320
   39LY0    HZ2  769   7.542   5.355   1.690 -3.2200 -0.4499 -1.4612
   39LY0    HZ3  770   7.503   5.501   1.672  0.5809 -0.5829 -0.6412
   39LY0      C  771   6.933   5.207   1.969  0.3192 -0.9982  0.4603
   39LY0      O  772   6.943   5.308   2.038 -0.0103  0.0308 -1.0422
   40LER      N  773   6.920   5.086   2.018  0.1749 -0.0791 -0.3404
   40LER      H  774   6.906   5.012   1.951  1.2310  0.0358 -0.7119
   40LER     CA  775   6.956   5.061   2.161 -0.8032 -0.0493 -0.1143
   40LER     HA  776   6.902   5.140   2.213  0.3669  0.0839  0.9379
   40LER     CB  777   6.892   4.930   2.207 -0.3685  0.0945  0.1068
   40LER    HB1  778   6.917   4.905   2.310  0.9508  0.3107 -0.1374
   40LER    HB2  779   6.946   4.858   2.144  0.4779  1.9231 -1.3537
   40LER     CG  780   6.737   4.903   2.190 -0.1749  0.5635 -0.3441
   40LER     HG  781   6.713   4.908   2.083 -1.1990 -3.0901 -0.4214
   40LER    CD1  782   6.717   4.753   2.240  0.0965 -0.4735  0.2162
   40LER   HD11  783   6.727   4.749   2.349  2.1990  1.8801  0.2009
   40LER   HD12  784   6.620   4.711   2.213  0.5165  0.6020 -3.5403
   40LER   HD13  785   6.789   4.696   2.181 -2.0225 -3.0114 -0.0921
   40LER    CD2  786   6.663   5.000   2.279 -0.6658 -0.2497  0.9594
   40LER   HD21  787   6.724   5.011   2.369 -0.1831 -1.5965  0.8092
   40LER   HD22  788   6.639   5.098   2.237  0.3191  0.2631  1.5329
   40LER   HD23  789   6.564   4.963   2.305 -1.3419  0.3326 -0.6346
   40LER      C  790   7.110   5.082   2.189  0.1278 -0.4261  0.2183
   40LER      O  791   7.137   5.130   2.295 -0.7253  0.3128  0.5579
   41U      O5'  792   5.969   7.857   0.599  0.1988  0.2870 -0.4639
   41U      H5T  793   5.936   7.803   0.528 -1.0342  0.3898  0.0089
   41U      C5'  794   5.900   7.984   0.623 -0.7209 -0.0372  0.8961
   41U     H5'1  795   5.896   8.038   0.529  1.5237  2.3050  2.0134
   41U     H5'2  796   5.961   8.050   0.686 -2.1629  1.5930  0.6434
   41U      C4'  797   5.767   7.959   0.696  0.4910  0.6380  0.1508
   41U      H4'  798   5.732   8.062   0.707  1.0077  0.8168  0.1586
   41U      O4'  799   5.692   7.868   0.623  0.3820 -0.4815  0.1692
   41U      C1'  800   5.596   7.811   0.717  0.3479  0.2639  0.2358
   41U      H1'  801   5.502   7.861   0.692  2.5662  3.2472 -3.0265
   41U       N1  802   5.577   7.667   0.684 -0.3265 -0.6921  0.4014
   41U       C6  803   5.685   7.582   0.689 -0.4991  0.9070  0.6433
   41U       H6  804   5.787   7.615   0.696 -0.3618  0.5624  0.3027
   41U       C5  805   5.666   7.450   0.674  0.0484  0.2338 -0.3344
   41U       H5  806   5.748   7.380   0.672  0.5403  0.8168 -1.1814
   41U       C4  807   5.538   7.388   0.661 -0.0058  0.1836 -1.3855
   41U       O4  808   5.511   7.273   0.640 -0.3981 -0.2368  0.0516
   41U       N3  809   5.442   7.475   0.678  0.7721 -0.0005  0.3789
   41U       H3  810   5.349   7.435   0.684  0.6292  0.2807  0.0645
   41U       C2  811   5.449   7.616   0.687 -0.1434  0.1193 -0.0555
   41U       O2  812   5.344   7.683   0.708  0.3791 -0.0002  0.0681
   41U      C3'  813   5.779   7.893   0.837  0.0635 -0.2540  0.4145
   41U      H3'  814   5.857   7.818   0.842  3.1794  2.7756  3.0151
   41U      C2'  815   5.638   7.837   0.859  0.9917  0.3275 -0.4641
   41U     H2'1  816   5.627   7.743   0.913  2.3135 -0.0793 -0.8748
   41U      O2'  817   5.537   7.927   0.905 -0.9944 -0.1791  0.2737
   41U     HO'2  818   5.536   7.920   1.001 -2.1563 -3.8850  0.1454
   41U      O3'  819   5.809   7.992   0.943 -0.1872  0.4860  0.0045
   42U        P  820   5.828   7.951   1.097 -0.0402 -0.0505  0.3409
   42U      O1P  821   5.873   8.076   1.155 -0.1655  0.0997  0.3995
   42U      O2P  822   5.920   7.841   1.102 -0.3748  0.2181  0.1674
   42U      O5'  823   5.692   7.896   1.152  0.0081  0.1735 -0.9354
   42U      C5'  824   5.596   7.983   1.209  0.5789  0.5995  0.2131
   42U     H5'1  825   5.570   8.064   1.140 -2.2647  1.4353  2.0872
   42U     H5'2  826   5.650   8.030   1.291  1.7564 -0.0778 -0.1481
   42U      C4'  827   5.468   7.914   1.244  0.8734  0.7082 -0.4684
   42U      H4'  828   5.387   7.983   1.268 -0.7589 -0.6420 -1.8480
   42U      O4'  829   5.424   7.821   1.142 -0.1088  0.6280 -0.6569
   42U      C1'  830   5.346   7.717   1.202 -0.5205  1.0206 -0.4663
   42U      H1'  831   5.243   7.738   1.176 -1.0857  0.7227  1.3995
   42U       N1  832   5.379   7.586   1.142 -0.1895 -0.6494  0.0895
   42U       C6  833   5.515   7.551   1.112 -0.0595  0.2947 -0.2469
   42U       H6  834   5.595   7.615   1.144  0.2533 -1.1953  2.2622
   42U       C5  835   5.544   7.426   1.062  0.0925  0.2082  0.3605
   42U       H5  836   5.645   7.392   1.045  0.1912  0.6485  0.0439
   42U       C4  837   5.438   7.340   1.023  0.3178  0.4314  1.1166
   42U       O4  838   5.442   7.227   0.981 -0.0286  0.5077  0.2920
   42U       N3  839   5.309   7.391   1.046 -0.2515  0.2971  0.6488
   42U       H3  840   5.242   7.316   1.049 -0.4703  0.5058  1.5576
   42U       C2  841   5.272   7.506   1.108 -0.3708  0.3407  0.0418
   42U       O2  842   5.149   7.541   1.113 -0.0576  0.2600  0.0582
   42U      C3'  843   5.493   7.825   1.365 -0.1488  0.0615 -0.2678
   42U      H3'  844   5.594   7.790   1.346 -0.1143 -0.4801  0.8255
   42U      C2'  845   5.374   7.733   1.353  0.3455 -0.0614 -0.3038
   42U     H2'1  846   5.403   7.632   1.381  0.5987 -0.2483 -1.2086
   42U      O2'  847   5.257   7.776   1.424 -0.0702 -0.4924 -0.4330
   42U     HO'2  848   5.278   7.775   1.517 -0.2544  0.7677 -0.3684
   42U      O3'  849   5.493   7.889   1.491 -0.0940  0.1672  0.1359
   43A        P  850   5.510   7.814   1.636 -0.0515  0.4213 -0.1312
   43A      O1P  851   5.535   7.915   1.743  0.2658 -0.3846  0.3996
   43A      O2P  852   5.616   7.713   1.617  0.3042  0.1318 -0.2335
   43A      O5'  853   5.372   7.732   1.670 -0.2935 -0.6897 -0.3842
   43A      C5'  854   5.264   7.776   1.754  0.3039  0.0688  0.2413
   43A     H5'1  855   5.226   7.868   1.710  0.8988  0.3682  0.3333
   43A     H5'2  856   5.307   7.806   1.850  1.6252  0.2412 -0.3767
   43A      C4'  857   5.153   7.670   1.767  0.0936 -0.3091  0.0521
   43A      H4'  858   5.066   7.712   1.817  0.1618 -1.7516  1.4840
   43A      O4'  859   5.100   7.626   1.644 -0.4109 -0.4211  0.4057
   43A      C1'  860   5.077   7.485   1.648  0.3401 -0.0504 -0.5272
   43A      H1'  861   4.977   7.465   1.608  0.4759  0.1632 -0.9830
   43A       N9  862   5.172   7.403   1.564 -0.0762 -0.2845  0.0408
   43A       C8  863   5.306   7.417   1.539 -0.0765 -0.2008 -0.4451
   43A       H8  864   5.350   7.511   1.567 -2.0996  0.2822  1.4209
   43A       N7  865   5.364   7.321   1.475 -0.3794  0.0616  0.3144
   43A       C5  866   5.264   7.224   1.464  0.4230 -0.1354 -0.5819
   43A       C6  867   5.255   7.096   1.416  0.7173  0.1836 -0.1416
   43A       N6  868   5.353   7.036   1.357  0.0981  1.0252 -0.2378
   43A      H61  869   5.443   7.081   1.348 -0.6959  2.3989 -2.1585
   43A      H62  870   5.334   6.949   1.310 -1.4533  0.1873  1.8180
   43A       N1  871   5.138   7.033   1.417  0.2019  0.1956 -0.6420
   43A       C2  872   5.033   7.092   1.473 -0.3084 -0.0068  0.4769
   43A       H2  873   4.938   7.041   1.470 -0.1722 -0.3585  1.6081
   43A       N3  874   5.026   7.217   1.523  0.4029 -0.2468  0.1327
   43A       C4  875   5.147   7.276   1.515  0.2520  0.1065  0.1531
   43A      C3'  876   5.199   7.549   1.847  0.0037  0.4957  0.0601
   43A      H3'  877   5.298   7.512   1.819 -0.8566 -0.6329 -1.6154
   43A      C2'  878   5.091   7.453   1.798 -0.1643  0.1798 -0.2083
   43A     H2'1  879   5.124   7.350   1.811 -2.2295 -0.4585  0.3622
   43A      O2'  880   4.968   7.476   1.873 -0.0255  0.3621  0.1414
   43A     HO'2  881   4.980   7.443   1.962  0.6289  4.9094  2.0271
   43A      O3'  882   5.179   7.576   1.985 -0.4280 -0.2960 -0.4590
   44A        P  883   5.219   7.477   2.099 -0.0340  0.0725  0.0142
   44A      O1P  884   5.211   7.570   2.218  0.2422  0.2754 -0.3009
   44A      O2P  885   5.347   7.422   2.059  0.3529  0.0651 -0.0515
   44A      O5'  886   5.101   7.370   2.107 -0.0505  0.0567  0.3492
   44A      C5'  887   5.128   7.231   2.141  0.4677  0.0299  0.0788
   44A     H5'1  888   5.157   7.206   2.243  3.6116 -2.3878 -1.2585
   44A     H5'2  889   5.218   7.196   2.092  0.9793 -1.9164  2.2407
   44A      C4'  890   5.003   7.145   2.102  0.2048 -0.5759 -0.3477
   44A      H4'  891   4.912   7.179   2.153  0.9458  0.6966  0.1657
   44A      O4'  892   4.973   7.152   1.964 -0.3659 -0.0326  0.1142
   44A      C1'  893   4.990   7.023   1.906 -0.1406  0.4622 -0.2977
   44A      H1'  894   4.913   7.020   1.828 -0.3933 -1.9376 -0.0348
   44A       N9  895   5.122   7.005   1.837  0.1512  0.4589  0.3244
   44A       C8  896   5.229   7.088   1.831 -0.0619  0.1924 -0.3473
   44A       H8  897   5.224   7.179   1.890 -3.0112 -0.2263  0.1746
   44A       N7  898   5.326   7.048   1.750 -0.0493  0.9509 -0.7128
   44A       C5  899   5.290   6.915   1.719 -0.1490  0.5140 -1.0025
   44A       C6  900   5.336   6.812   1.636 -0.1538 -0.1062 -0.4816
   44A       N6  901   5.439   6.822   1.559 -0.1748  0.1494 -0.3678
   44A      H61  902   5.502   6.900   1.569  1.3952 -1.1663  0.4455
   44A      H62  903   5.472   6.745   1.502  1.1044  0.5455 -0.1981
   44A       N1  904   5.273   6.697   1.624  0.5573 -0.0010  0.9251
   44A       C2  905   5.153   6.686   1.680 -0.3631  0.6222  0.2310
   44A       H2  906   5.101   6.592   1.668 -1.1102  1.0065  0.3863
   44A       N3  907   5.087   6.777   1.754 -0.3031  0.0414 -0.2255
   44A       C4  908   5.160   6.892   1.767  0.0445  0.1733  0.1916
   44A      C3'  909   5.016   6.995   2.137  0.7572 -0.3067  0.3243
   44A      H3'  910   5.119   6.964   2.152  1.0931 -1.0345 -2.7168
   44A      C2'  911   4.956   6.918   2.013 -1.0274  0.0179  0.4091
   44A     H2'1  912   5.006   6.824   1.994 -0.0078  0.8974 -1.4809
   44A      O2'  913   4.810   6.903   2.019  0.5867 -0.7297  0.0541
   44A     HO'2  914   4.782   6.943   2.102 -0.1032  0.1236 -0.5752
   44A      O3'  915   4.934   6.965   2.249  0.2474  0.2596  0.3697
   45U        P  916   4.972   6.849   2.346 -0.1330 -0.5135  0.2052
   45U      O1P  917   4.879   6.857   2.463 -0.4284 -0.3219  0.1545
   45U      O2P  918   5.113   6.864   2.376 -0.9598  0.4098 -0.4348
   45U      O5'  919   4.948   6.706   2.275 -0.4391 -0.2399  0.0676
   45U      C5'  920   4.823   6.636   2.263 -0.7643  0.2964 -0.0973
   45U     H5'1  921   4.748   6.693   2.208 -0.2688  0.0439 -1.0595
   45U     H5'2  922   4.786   6.621   2.365  0.0335  1.1262  0.3250
   45U      C4'  923   4.844   6.498   2.181 -0.0807 -0.6118  0.0775
   45U      H4'  924   4.746   6.452   2.182 -0.0852 -0.5992  0.5659
   45U      O4'  925   4.887   6.531   2.046  0.2765  0.5883 -0.5886
   45U      C1'  926   4.978   6.430   2.001  0.7478 -0.3885 -0.1027
   45U      H1'  927   4.945   6.391   1.904  1.6211  0.6944 -0.8561
   45U       N1  928   5.113   6.486   1.983  0.0320 -0.4125 -0.3187
   45U       C6  929   5.156   6.602   2.037  0.1518 -0.5577  0.8500
   45U       H6  930   5.092   6.664   2.098 -0.9291  1.3657 -1.9996
   45U       C5  931   5.279   6.648   2.017  0.0590 -0.2039 -0.6942
   45U       H5  932   5.296   6.741   2.070 -1.1773  1.1864 -2.6107
   45U       C4  933   5.377   6.581   1.933  0.3753  1.2909 -0.3086
   45U       O4  934   5.486   6.621   1.892  0.2119 -0.4205 -0.4328
   45U       N3  935   5.328   6.465   1.873 -0.4539 -0.4831  0.2685
   45U       H3  936   5.381   6.401   1.816 -1.5220 -2.3720  1.2571
   45U       C2  937   5.201   6.412   1.896  0.6144 -0.6232  0.5501
   45U       O2  938   5.157   6.310   1.846 -0.4923  0.4430  0.2311
   45U      C3'  939   4.943   6.399   2.238 -0.4023 -0.1913  0.5253
   45U      H3'  940   5.031   6.441   2.285  0.7872 -1.5140 -0.4309
   45U      C2'  941   4.972   6.322   2.109 -0.4309  0.2660 -0.9419
   45U     H2'1  942   5.062   6.263   2.125 -0.5505  0.4086  0.3819
   45U      O2'  943   4.871   6.237   2.072  0.0940  0.0840 -0.2778
   45U     HO'2  944   4.833   6.198   2.151 -0.6535  1.1398 -0.0916
   45U      O3'  945   4.873   6.321   2.328  0.0127 -0.0494 -0.2829
   46U        P  946   4.953   6.241   2.440  0.0197  0.5867 -0.1719
   46U      O1P  947   4.850   6.153   2.491  0.3184 -0.1270  0.5545
   46U      O2P  948   5.010   6.348   2.533 -0.0672  0.3127 -0.0061
   46U      O5'  949   5.078   6.159   2.377 -0.4338  0.4286 -0.3550
   46U      C5'  950   5.052   6.024   2.327 -0.1794 -0.1466  0.0712
   46U     H5'1  951   4.968   6.024   2.258  0.7804 -0.8451 -1.1364
   46U     H5'2  952   5.030   5.954   2.408 -0.5722 -0.3741 -0.2269
   46U      C4'  953   5.171   5.970   2.244 -0.7148  0.6121 -0.3625
   46U      H4'  954   5.137   5.881   2.192 -1.3753  0.7966 -0.2502
   46U      O4'  955   5.211   6.064   2.142 -0.6341  0.0059 -0.1380
   46U      C1'  956   5.346   6.025   2.102 -0.8732 -0.1022  0.2538
   46U      H1'  957   5.342   5.978   2.004 -1.3657  2.1130 -0.8435
   46U       N1  958   5.439   6.144   2.110 -0.1677 -0.0385  0.3550
   46U       C6  959   5.404   6.268   2.166  0.4555  0.6320  0.2310
   46U       H6  960   5.306   6.276   2.211  0.5338 -2.0405  1.0724
   46U       C5  961   5.486   6.377   2.160 -0.4888  0.1900  0.8903
   46U       H5  962   5.457   6.472   2.202 -0.5871 -0.0251  1.3075
   46U       C4  963   5.617   6.370   2.087  0.6613 -0.7664  0.5616
   46U       O4  964   5.697   6.462   2.073  0.0294 -0.0546  0.0861
   46U       N3  965   5.635   6.255   2.017  0.2749  0.3055 -1.0111
   46U       H3  966   5.722   6.256   1.967  0.9930  1.6195  0.1949
   46U       C2  967   5.557   6.140   2.023  0.6937  0.0260 -0.6509
   46U       O2  968   5.596   6.034   1.965 -0.3405  0.0725 -0.5545
   46U      C3'  969   5.297   5.946   2.326  0.2172  0.2822 -0.1302
   46U      H3'  970   5.330   6.035   2.380 -0.0049 -0.2300  0.8793
   46U      C2'  971   5.397   5.927   2.210  0.2297  0.5400  0.3074
   46U     H2'1  972   5.500   5.944   2.241  0.9215 -0.5066 -1.3003
   46U      O2'  973   5.398   5.802   2.154 -0.0560  0.1684 -0.2279
   46U     HO'2  974   5.414   5.746   2.230  0.4398  0.0295 -0.4273
   46U      O3'  975   5.289   5.830   2.409 -0.1844  0.5961  0.0453
   47A        P  976   5.390   5.809   2.533 -0.1420 -0.2442 -0.0612
   47A      O1P  977   5.345   5.704   2.627  0.1470  0.2596  0.1306
   47A      O2P  978   5.407   5.945   2.584 -0.6693 -0.0731 -0.3003
   47A      O5'  979   5.531   5.762   2.466 -0.3335  0.2995  0.5182
   47A      C5'  980   5.554   5.644   2.399  0.7389 -0.0903  0.2283
   47A     H5'1  981   5.474   5.623   2.328  1.6819 -0.1062 -0.8492
   47A     H5'2  982   5.574   5.564   2.469  0.3262 -1.3477 -1.0529
   47A      C4'  983   5.683   5.660   2.324 -0.4035 -0.2263  0.1390
   47A      H4'  984   5.698   5.570   2.265 -2.3639 -0.1994 -0.4756
   47A      O4'  985   5.692   5.775   2.240 -0.3137  0.4515 -0.2797
   47A      C1'  986   5.834   5.807   2.217 -0.2517  0.7128 -0.9164
   47A      H1'  987   5.872   5.769   2.123  3.6225  0.8732  0.4035
   47A       N9  988   5.855   5.954   2.230  0.6305 -0.0029 -0.2938
   47A       C8  989   5.780   6.046   2.296 -0.1600  0.0526 -0.2079
   47A       H8  990   5.697   6.012   2.357  0.2866  1.7227  1.4223
   47A       N7  991   5.813   6.167   2.281  0.6690 -0.2124  0.1061
   47A       C5  992   5.934   6.157   2.207  0.5510 -0.5804 -0.5238
   47A       C6  993   6.033   6.247   2.154  0.4795  0.7398  0.2067
   47A       N6  994   6.040   6.374   2.178  0.5377 -0.2350 -0.1827
   47A      H61  995   5.964   6.420   2.227  1.1618 -0.4660  1.0465
   47A      H62  996   6.117   6.425   2.138 -0.9917  1.9368 -0.5539
   47A       N1  997   6.143   6.203   2.093 -0.5006  0.6325  0.2026
   47A       C2  998   6.158   6.070   2.079  0.0615  0.1698  0.6943
   47A       H2  999   6.255   6.061   2.033 -0.6315 -0.7535 -0.6168
   47A       N3 1000   6.071   5.971   2.113 -0.0898  0.8260 -0.0457
   47A       C4 1001   5.959   6.024   2.175  0.5777  0.1110 -0.1549
   47A      C3' 1002   5.808   5.668   2.415  0.3528  0.2101  0.6862
   47A      H3' 1003   5.783   5.734   2.498 -1.1300  1.7081 -0.8626
   47A      C2' 1004   5.913   5.717   2.319 -0.9099 -0.4801  0.2734
   47A     H2'1 1005   5.994   5.767   2.370 -1.9424  0.8849  0.6295
   47A      O2' 1006   5.961   5.613   2.235  0.4094  0.0166 -0.1163
   47A     HO'2 1007   5.961   5.535   2.290  1.5282  0.7054  0.9155
   47A      O3' 1008   5.835   5.539   2.457 -0.6323  0.2904  0.6386
   48U        P 1009   5.907   5.508   2.592 -0.1870  0.5003  0.1910
   48U      O1P 1010   5.922   5.360   2.599 -0.5863 -0.3140  0.3207
   48U      O2P 1011   5.824   5.574   2.698 -0.1554  0.2916 -0.0298
   48U      O5' 1012   6.053   5.571   2.584  0.6717 -0.1923 -0.3679
   48U      C5' 1013   6.143   5.500   2.499  1.3432 -0.0940 -0.5255
   48U     H5'1 1014   6.092   5.472   2.407 -0.7820  0.2091  0.5006
   48U     H5'2 1015   6.157   5.409   2.558  1.7582  0.4514  0.2352
   48U      C4' 1016   6.275   5.567   2.472 -0.0599 -0.3187  0.0124
   48U      H4' 1017   6.329   5.489   2.418  0.2008  0.6104 -1.1242
   48U      O4' 1018   6.254   5.679   2.385  0.6210  0.1958  0.4175
   48U      C1' 1019   6.360   5.775   2.395  0.3429  0.6323 -0.1982
   48U      H1' 1020   6.423   5.789   2.307 -0.4300 -0.3810 -0.9359
   48U       N1 1021   6.308   5.915   2.432  0.6023  0.8607 -0.5864
   48U       C6 1022   6.196   5.930   2.512  0.0799  0.6094 -0.0105
   48U       H6 1023   6.148   5.841   2.552  2.8805 -1.9936 -2.0276
   48U       C5 1024   6.143   6.052   2.521  0.1710  0.0140 -0.0222
   48U       H5 1025   6.050   6.068   2.574  1.6735  1.9332  2.2388
   48U       C4 1026   6.196   6.176   2.461  0.2157  0.6137 -0.6312
   48U       O4 1027   6.149   6.284   2.467  0.0637  0.2630 -0.4459
   48U       N3 1028   6.316   6.149   2.396 -0.0896  0.8857 -0.2118
   48U       H3 1029   6.365   6.229   2.359  0.9819  0.1160 -0.4842
   48U       C2 1030   6.377   6.024   2.382 -0.6593 -0.1580 -0.1280
   48U       O2 1031   6.483   6.010   2.318 -0.1688 -0.1919  0.4458
   48U      C3' 1032   6.358   5.622   2.594 -0.1088 -0.6209 -0.8662
   48U      H3' 1033   6.290   5.672   2.663  0.2020 -0.1797 -0.8777
   48U      C2' 1034   6.443   5.721   2.512 -0.0099  0.7305 -0.0072
   48U     H2'1 1035   6.456   5.798   2.588 -2.3589 -1.0876  2.4309
   48U      O2' 1036   6.565   5.667   2.455  0.4649  0.3651  0.1545
   48U     HO'2 1037   6.635   5.685   2.518  1.8194 -2.9941 -0.1810
   48U      O3' 1038   6.436   5.520   2.651 -0.5600 -0.5310 -0.2921
   49C        P 1039   6.494   5.529   2.795 -0.4290 -0.1248  0.2001
   49C      O1P 1040   6.572   5.410   2.832 -0.3625 -0.6092 -0.7241
   49C      O2P 1041   6.388   5.573   2.883 -0.2762 -0.2566  0.4309
   49C      O5' 1042   6.608   5.648   2.791  0.3864 -0.0990 -0.2343
   49C      C5' 1043   6.745   5.622   2.759 -0.3200  0.5379  0.6799
   49C     H5'1 1044   6.752   5.541   2.687  1.9555  0.6720  0.6940
   49C     H5'2 1045   6.786   5.603   2.858 -3.6381  1.4867  2.4196
   49C      C4' 1046   6.809   5.753   2.706 -0.4301 -0.3851  0.0372
   49C      H4' 1047   6.902   5.727   2.656 -1.0111 -0.7461 -0.8692
   49C      O4' 1048   6.741   5.833   2.615  0.1669 -0.3938  0.0504
   49C      C1' 1049   6.778   5.972   2.627  0.4245  0.1580 -0.0759
   49C      H1' 1050   6.824   6.004   2.534  0.3759 -1.9894 -0.8800
   49C       N1 1051   6.670   6.061   2.671  0.3163 -0.1998  0.5109
   49C       C6 1052   6.555   6.004   2.717 -0.1270 -0.5438 -0.7835
   49C       H6 1053   6.549   5.899   2.743 -2.3019 -0.4900 -0.9320
   49C       C5 1054   6.450   6.084   2.735  1.6887  0.0004 -0.7763
   49C       H5 1055   6.357   6.043   2.771  2.7749 -0.6140  1.5154
   49C       C4 1056   6.465   6.219   2.707  0.2565 -0.1104 -0.5584
   49C       N4 1057   6.367   6.296   2.733 -0.0905  0.4659 -0.5422
   49C      H41 1058   6.279   6.259   2.763 -1.2309  1.9678 -1.8747
   49C      H42 1059   6.386   6.394   2.721  0.9250  0.3703  0.1518
   49C       N3 1060   6.574   6.277   2.677  0.5685  0.9057  0.0578
   49C       C2 1061   6.684   6.198   2.665 -0.0168  0.1173 -0.4861
   49C       O2 1062   6.790   6.258   2.645 -0.0984 -0.2723 -0.3525
   49C      C3' 1063   6.842   5.847   2.819 -0.1298 -0.0520  0.3377
   49C      H3' 1064   6.759   5.859   2.888 -0.4087 -0.4626  0.0824
   49C      C2' 1065   6.878   5.978   2.744 -0.4347  0.9212 -0.2547
   49C     H2'1 1066   6.867   6.065   2.808  0.6685  0.3842  0.7076
   49C      O2' 1067   7.012   5.964   2.690  0.0803  0.2929 -0.2902
   49C     HO'2 1068   7.074   5.928   2.755  0.6550 -1.0807 -1.5375
   49C      O3' 1069   6.956   5.793   2.883  0.1114  0.2030 -0.4441
   50U        P 1070   6.988   5.828   3.031 -0.0438 -0.1624 -0.6335
   50U      O1P 1071   7.127   5.778   3.048 -0.5927 -0.2943  0.6021
   50U      O2P 1072   6.888   5.773   3.123 -0.0358  0.5240 -0.2915
   50U      O5' 1073   6.992   5.990   3.036  0.0035 -0.6247 -0.2562
   50U      C5' 1074   7.113   6.069   3.017  0.7178  0.6796 -0.2196
   50U     H5'1 1075   7.166   6.036   2.928 -1.2493  0.0122 -1.2181
   50U     H5'2 1076   7.167   6.056   3.110 -0.5655  3.5172  1.0342
   50U      C4' 1077   7.089   6.219   3.003 -0.4662  0.2401 -0.9467
   50U      H4' 1078   7.173   6.276   2.964 -0.7049  3.2303  2.4693
   50U      O4' 1079   6.979   6.246   2.914 -0.2082 -0.0762  0.5218
   50U      C1' 1080   6.931   6.375   2.955  0.5237  0.7109 -0.4091
   50U      H1' 1081   6.982   6.450   2.894  2.3939 -0.1126  0.0674
   50U       N1 1082   6.782   6.390   2.951  0.2500  0.2352  0.3297
   50U       C6 1083   6.698   6.286   2.996 -0.0393  0.1951 -0.6360
   50U       H6 1084   6.734   6.185   3.009 -0.6407  0.3223  3.1034
   50U       C5 1085   6.568   6.308   3.027 -0.1775 -1.0283  0.8372
   50U       H5 1086   6.508   6.232   3.075 -3.8336  0.5220 -0.8751
   50U       C4 1087   6.504   6.433   2.995  0.0399  0.0534 -0.2928
   50U       O4 1088   6.391   6.465   3.028  0.0024  0.0916 -0.1881
   50U       N3 1089   6.585   6.526   2.939 -0.1330 -0.3329 -0.8902
   50U       H3 1090   6.543   6.617   2.932  0.3191 -0.1635 -1.4721
   50U       C2 1091   6.722   6.517   2.923 -0.0545 -0.0741 -0.0654
   50U       O2 1092   6.782   6.615   2.889  0.0817 -0.4840  0.0377
   50U      C3' 1093   7.049   6.275   3.138  0.3225  0.0221  0.3351
   50U      H3' 1094   6.978   6.210   3.188 -2.2948  0.1539 -2.8481
   50U      C2' 1095   6.986   6.409   3.095 -0.3650 -0.1427  0.7556
   50U     H2'1 1096   6.911   6.445   3.164 -1.9801  0.5972 -1.2740
   50U      O2' 1097   7.085   6.507   3.077  0.2393 -0.1011  0.3978
   50U     HO'2 1098   7.099   6.547   3.163  2.9568  0.4716 -0.2233
   50U      O3' 1099   7.168   6.289   3.210  0.3461  0.1981  0.0968
   51A        P 1100   7.170   6.349   3.350  0.0257  0.0233  0.0011
   51A      O1P 1101   7.312   6.350   3.386  0.4365  0.2709  0.3090
   51A      O2P 1102   7.078   6.272   3.435  0.3065 -0.2137 -0.0716
   51A      O5' 1103   7.110   6.494   3.344  0.1097 -0.3569 -0.6277
   51A      C5' 1104   7.179   6.606   3.389  0.5624 -0.6754  0.1034
   51A     H5'1 1105   7.260   6.631   3.320 -1.5720  2.5683 -1.4404
   51A     H5'2 1106   7.214   6.580   3.489  0.3032 -0.4259  0.2606
   51A      C4' 1107   7.093   6.731   3.384 -0.0201 -0.1092 -0.7825
   51A      H4' 1108   7.161   6.816   3.379  0.2656 -0.3707 -1.5170
   51A      O4' 1109   6.985   6.712   3.286 -0.0044 -0.1388 -0.2760
   51A      C1' 1110   6.879   6.804   3.319  0.0524 -0.4403  0.2333
   51A      H1' 1111   6.880   6.898   3.263  1.3847 -0.4681  0.1721
   51A       N9 1112   6.746   6.738   3.310  0.2874 -0.4601 -0.8846
   51A       C8 1113   6.721   6.600   3.310  0.3221  0.1004 -1.0681
   51A       H8 1114   6.798   6.528   3.334 -1.0176 -0.3494  2.4209
   51A       N7 1115   6.594   6.569   3.287 -0.4335 -0.3899 -0.5787
   51A       C5 1116   6.534   6.696   3.279 -0.4547  0.2818  0.5535
   51A       C6 1117   6.394   6.733   3.266 -0.7823  0.5349 -0.1704
   51A       N6 1118   6.296   6.650   3.247 -0.6191 -0.1625  0.0120
   51A      H61 1119   6.316   6.552   3.259  0.1273  0.1020  1.0051
   51A      H62 1120   6.202   6.686   3.235 -1.0236 -1.6619 -1.9056
   51A       N1 1121   6.363   6.865   3.265 -0.4098 -0.1843 -0.0493
   51A       C2 1122   6.459   6.955   3.282 -0.5458  0.0458 -0.4127
   51A       H2 1123   6.423   7.056   3.280  0.7083  0.5211 -0.0200
   51A       N3 1124   6.589   6.926   3.296 -0.1724  0.9284  0.6420
   51A       C4 1125   6.621   6.796   3.300 -0.1875  0.4214  0.1916
   51A      C3' 1126   7.017   6.756   3.513  0.2181  0.3130  0.0735
   51A      H3' 1127   6.981   6.656   3.538  2.3553 -0.4376  0.2979
   51A      C2' 1128   6.910   6.855   3.463  0.1373 -0.1782 -0.1808
   51A     H2'1 1129   6.818   6.848   3.521  0.4068 -0.4605  0.2237
   51A      O2' 1130   6.964   6.985   3.441  0.1256  0.5936  0.8388
   51A     HO'2 1131   6.980   7.014   3.531  0.3346 -1.6551  1.6064
   51A      O3' 1132   7.095   6.806   3.620 -0.4166 -0.1976 -0.1944
   52U        P 1133   7.045   6.791   3.763  0.1593  0.0177 -0.3375
   52U      O1P 1134   7.153   6.815   3.859 -0.0954 -0.1129 -0.1375
   52U      O2P 1135   6.969   6.662   3.776 -0.4383 -0.4561  0.3062
   52U      O5' 1136   6.937   6.909   3.777 -0.2490  0.1964  0.0340
   52U      C5' 1137   6.971   7.047   3.794  0.0493  0.1718 -0.1301
   52U     H5'1 1138   7.051   7.087   3.732  1.1705 -0.5610  0.8067
   52U     H5'2 1139   7.013   7.065   3.893 -0.1295  1.2104 -0.2312
   52U      C4' 1140   6.845   7.131   3.779  0.8811  0.0120 -0.9895
   52U      H4' 1141   6.871   7.235   3.760 -0.3122  0.7333  1.0299
   52U      O4' 1142   6.774   7.087   3.666 -0.3849 -0.0013 -0.3494
   52U      C1' 1143   6.632   7.111   3.693 -0.4177 -0.5117 -0.0251
   52U      H1' 1144   6.597   7.176   3.613  1.6273  0.7814  0.0361
   52U       N1 1145   6.556   6.985   3.684 -0.8704 -0.0963  0.1325
   52U       C6 1146   6.609   6.861   3.706 -0.8623 -0.2468  0.1896
   52U       H6 1147   6.713   6.846   3.731 -1.1728 -0.6983  1.2874
   52U       C5 1148   6.540   6.750   3.670 -0.0121  0.2002 -0.1935
   52U       H5 1149   6.584   6.653   3.688 -1.8933 -0.3438  1.8885
   52U       C4 1150   6.405   6.754   3.620  0.5365  0.4839 -0.9589
   52U       O4 1151   6.342   6.661   3.589  0.6224 -0.1300  0.5792
   52U       N3 1152   6.352   6.877   3.624  0.5829  0.2847  0.3726
   52U       H3 1153   6.257   6.882   3.592  1.0299 -2.0840 -1.5923
   52U       C2 1154   6.424   6.996   3.643  0.2206 -0.4186  0.0065
   52U       O2 1155   6.365   7.105   3.640  0.1593  0.2450  0.1493
   52U      C3' 1156   6.746   7.128   3.900  0.2215  0.2331  0.2156
   52U      H3' 1157   6.705   7.034   3.936 -2.4542  1.5177  0.8618
   52U      C2' 1158   6.622   7.194   3.823  0.5669  0.4430  0.2565
   52U     H2'1 1159   6.525   7.166   3.864  0.8837 -0.3443  0.4899
   52U      O2' 1160   6.638   7.331   3.810  0.5112  0.0868 -0.2646
   52U     HO'2 1161   6.729   7.357   3.791  0.0931  0.7468 -1.4728
   52U      O3' 1162   6.781   7.215   4.009 -0.3542  0.4197  0.4643
   53U        P 1163   6.736   7.182   4.159  0.3312 -0.1395  0.4594
   53U      O1P 1164   6.801   7.279   4.249 -0.1680 -0.0209 -0.5103
   53U      O2P 1165   6.776   7.040   4.178  0.6735  0.2126  0.2485
   53U      O5' 1166   6.581   7.203   4.175  0.4720 -0.3112  0.2714
   53U      C5' 1167   6.513   7.326   4.141 -0.1686 -0.0598 -0.5702
   53U     H5'1 1168   6.562   7.364   4.051 -1.0721 -1.3410 -1.6276
   53U     H5'2 1169   6.532   7.403   4.216  0.4721 -0.9304  0.1836
   53U      C4' 1170   6.360   7.315   4.111 -0.3365  0.5498  0.0592
   53U      H4' 1171   6.319   7.414   4.092 -0.7334  0.8312  2.1653
   53U      O4' 1172   6.339   7.239   3.994 -0.7573 -0.1207 -0.2429
   53U      C1' 1173   6.206   7.184   3.999  0.1622 -0.1707 -0.0255
   53U      H1' 1174   6.163   7.238   3.915  0.1587  1.3320  0.9083
   53U       N1 1175   6.200   7.038   3.976  0.4649  0.5202 -0.0450
   53U       C6 1176   6.298   6.952   4.007  0.0351  0.0869 -0.3225
   53U       H6 1177   6.393   6.983   4.047 -1.0256  2.6868  0.3961
   53U       C5 1178   6.295   6.822   3.973  0.0107 -0.3201  0.6956
   53U       H5 1179   6.380   6.757   3.990  0.7431  0.9260  2.0070
   53U       C4 1180   6.180   6.770   3.905 -0.2031  0.3177 -0.3582
   53U       O4 1181   6.171   6.657   3.850  0.2369 -0.0448 -0.5398
   53U       N3 1182   6.077   6.857   3.895  0.1716 -0.1432  0.5111
   53U       H3 1183   5.990   6.817   3.860  1.1677 -2.5332  0.5797
   53U       C2 1184   6.081   6.992   3.913  0.6096 -0.4768  0.6240
   53U       O2 1185   5.984   7.066   3.878 -0.5641  0.7740 -0.0885
   53U      C3' 1186   6.276   7.253   4.218 -0.0088 -0.2373 -0.6083
   53U      H3' 1187   6.332   7.167   4.253 -0.0858  0.3317  1.0011
   53U      C2' 1188   6.145   7.225   4.134 -0.8106  0.7100  0.5983
   53U     H2'1 1189   6.079   7.146   4.171 -0.0508 -0.5138 -0.5857
   53U      O2' 1190   6.056   7.337   4.118 -0.0264 -0.1297  0.3504
   53U     HO'2 1191   5.970   7.303   4.145  0.0738 -0.8892 -0.2542
   53U      O3' 1192   6.258   7.348   4.326  0.2678 -0.3181 -0.6339
   54C        P 1193   6.227   7.302   4.479  0.0893  0.4306  0.3054
   54C      O1P 1194   6.249   7.420   4.556  0.0531 -0.2787 -0.0558
   54C      O2P 1195   6.307   7.182   4.500 -0.3072  0.0626  0.3054
   54C      O5' 1196   6.073   7.263   4.473  0.5093  0.2364 -0.1710
   54C      C5' 1197   5.963   7.352   4.446 -0.8825 -0.3636  0.5152
   54C     H5'1 1198   5.996   7.423   4.370  2.4598 -1.6448  0.6147
   54C     H5'2 1199   5.936   7.403   4.539  0.7642 -0.9726  1.3609
   54C      C4' 1200   5.833   7.299   4.386 -0.0504  0.3609  0.4253
   54C      H4' 1201   5.765   7.382   4.365  0.5660  0.5946 -0.7140
   54C      O4' 1202   5.864   7.216   4.266 -0.7982 -0.4217 -0.1021
   54C      C1' 1203   5.778   7.097   4.262  0.2219 -0.4000  0.2055
   54C      H1' 1204   5.718   7.109   4.172 -0.6581 -1.1347  0.6862
   54C       N1 1205   5.853   6.968   4.259  0.5946 -0.1667 -0.0796
   54C       C6 1206   5.981   6.961   4.311  0.3751 -0.5903  0.1263
   54C       H6 1207   6.029   7.041   4.365 -0.3863  1.3685 -1.9573
   54C       C5 1208   6.043   6.839   4.303 -0.1513 -0.0765 -0.1101
   54C       H5 1209   6.143   6.833   4.343  0.5273  1.8400 -1.3473
   54C       C4 1210   5.970   6.733   4.239  0.3371  0.2062  0.4533
   54C       N4 1211   6.033   6.620   4.226 -0.2005  0.1738  0.3734
   54C      H41 1212   6.126   6.618   4.266 -0.5597  1.1441  1.3212
   54C      H42 1213   5.980   6.539   4.201 -0.5736  0.4064  0.4028
   54C       N3 1214   5.850   6.745   4.186  0.1986  0.1468 -0.2233
   54C       C2 1215   5.793   6.868   4.182 -0.7561 -0.5316 -0.6533
   54C       O2 1216   5.681   6.887   4.133  0.2438  0.0107  0.7540
   54C      C3' 1217   5.767   7.192   4.477 -0.1510  0.5834  0.0344
   54C      H3' 1218   5.846   7.132   4.523  0.0301  2.5788  2.5470
   54C      C2' 1219   5.688   7.095   4.388  0.2711 -0.1363  0.6389
   54C     H2'1 1220   5.695   7.000   4.439  1.3035  0.3925  1.5200
   54C      O2' 1221   5.558   7.138   4.360 -0.0622  0.2351 -0.1698
   54C     HO'2 1222   5.496   7.071   4.331 -1.3220  0.2570  2.1628
   54C      O3' 1223   5.694   7.243   4.587  0.3777  0.0726 -0.0633
   55C        P 1224   5.693   7.158   4.727 -0.1133  0.0832 -0.6432
   55C      O1P 1225   5.626   7.237   4.831  1.2792 -0.2934  0.5029
   55C      O2P 1226   5.833   7.109   4.752 -0.1346  0.1901  0.0909
   55C      O5' 1227   5.606   7.029   4.699  1.1796  0.2442 -0.0430
   55C      C5' 1228   5.462   7.038   4.679  0.2291  0.1630  0.1828
   55C     H5'1 1229   5.445   7.112   4.601  0.4970  1.1452  1.0221
   55C     H5'2 1230   5.421   7.071   4.775 -1.1024 -2.9253  0.7997
   55C      C4' 1231   5.404   6.900   4.647  0.3678  0.5271  0.1882
   55C      H4' 1232   5.297   6.901   4.627  0.4918 -0.7084 -0.6463
   55C      O4' 1233   5.457   6.853   4.524  0.5257 -0.2660  0.4705
   55C      C1' 1234   5.447   6.712   4.518 -0.3829  0.0317  1.1088
   55C      H1' 1235   5.393   6.682   4.428 -0.4828 -1.7007  1.7178
   55C       N1 1236   5.583   6.652   4.510 -0.0755 -0.0785 -0.1278
   55C       C6 1237   5.697   6.713   4.548 -0.2448  0.1707  0.1633
   55C       H6 1238   5.691   6.809   4.597  2.1833 -0.1823  1.3136
   55C       C5 1239   5.820   6.642   4.543  0.4299 -0.2885  0.5955
   55C       H5 1240   5.912   6.679   4.587  0.5940  0.5218 -0.4098
   55C       C4 1241   5.816   6.516   4.470  0.1421 -0.3082 -0.0940
   55C       N4 1242   5.920   6.441   4.458  0.0173  0.3396 -0.2543
   55C      H41 1243   6.008   6.466   4.503  0.0665  0.6359 -0.5185
   55C      H42 1244   5.908   6.349   4.417  3.4942 -0.1932 -0.4502
   55C       N3 1245   5.701   6.463   4.436 -0.5427 -0.7919 -0.0920
   55C       C2 1246   5.582   6.527   4.456 -0.2012  0.4561  0.3543
   55C       O2 1247   5.483   6.460   4.411  0.3958  0.0340  0.5263
   55C      C3' 1248   5.417   6.779   4.745 -0.2276 -0.4244 -0.5849
   55C      H3' 1249   5.520   6.788   4.780 -1.0603  2.2277  1.5571
   55C      C2' 1250   5.387   6.661   4.653 -0.7877 -0.5215  0.4968
   55C     H2'1 1251   5.438   6.573   4.692 -0.7230 -1.5115 -1.6683
   55C      O2' 1252   5.250   6.648   4.649 -0.1134 -0.1994 -0.2843
   55C     HO'2 1253   5.228   6.556   4.669 -2.8717 -0.3292 -3.1620
   55C      O3' 1254   5.330   6.813   4.854  0.4455  0.2261  0.1123
   56G        P 1255   5.335   6.728   4.986  0.0337  0.3166  0.0816
   56G      O1P 1256   5.223   6.767   5.072  0.1156  0.0786 -0.0754
   56G      O2P 1257   5.469   6.749   5.052 -0.4218  0.0264  0.1397
   56G      O5' 1258   5.322   6.576   4.945 -0.2081 -0.0099  0.5598
   56G      C5' 1259   5.199   6.517   4.940 -0.2219 -0.2387  0.6310
   56G     H5'1 1260   5.143   6.578   4.869  2.6145  0.9498 -0.7276
   56G     H5'2 1261   5.145   6.519   5.035 -1.2807  0.8297  0.0244
   56G      C4' 1262   5.209   6.373   4.891 -0.8228 -0.0419  0.3020
   56G      H4' 1263   5.108   6.332   4.888  0.0085 -2.1519 -0.4987
   56G      O4' 1264   5.288   6.349   4.776  0.2860  0.2328  0.3533
   56G      C1' 1265   5.353   6.221   4.785 -0.3604 -0.4780 -0.3940
   56G      H1' 1266   5.297   6.160   4.714 -0.2708 -1.1563  0.1027
   56G       N9 1267   5.500   6.239   4.753  0.3218 -0.8679 -0.6992
   56G       C8 1268   5.583   6.338   4.782  0.1666 -0.3868  0.4270
   56G       H8 1269   5.549   6.425   4.836  1.5897 -0.1595  1.0197
   56G       N7 1270   5.706   6.317   4.745 -0.7165  0.3385  0.3081
   56G       C5 1271   5.699   6.189   4.685 -0.7140  0.6369 -0.0258
   56G       C6 1272   5.796   6.099   4.626  0.1298  0.2637 -0.6672
   56G       O6 1273   5.915   6.114   4.606  0.4286 -0.4732  0.8015
   56G       N1 1274   5.750   5.981   4.583  0.6308 -0.4682 -0.0321
   56G       H1 1275   5.815   5.905   4.571 -2.2578 -3.4839  1.6640
   56G       C2 1276   5.621   5.945   4.603 -0.5261 -0.1416 -0.0318
   56G       N2 1277   5.583   5.824   4.588 -0.1636 -0.4350 -0.3073
   56G      H21 1278   5.651   5.751   4.570  0.0361 -1.3750  3.5070
   56G      H22 1279   5.486   5.801   4.607 -0.0173 -1.0964 -0.3326
   56G       N3 1280   5.531   6.019   4.668 -0.6432 -0.5517  0.8558
   56G       C4 1281   5.576   6.143   4.701  0.8179  0.4130  0.3879
   56G      C3' 1282   5.277   6.291   4.999  0.1625  0.3880 -0.0453
   56G      H3' 1283   5.358   6.350   5.041  1.2387 -0.0127 -1.4913
   56G      C2' 1284   5.331   6.167   4.921  0.0798 -0.1227 -0.1182
   56G     H2'1 1285   5.420   6.128   4.970  0.0707 -2.0676 -1.5203
   56G      O2' 1286   5.234   6.065   4.911  0.2335  0.1042  0.0454
   56G     HO'2 1287   5.180   6.087   4.987  1.3885  0.1301  0.8843
   56G      O3' 1288   5.185   6.243   5.096  0.2042  0.0688 -0.1188
   57U        P 1289   5.248   6.209   5.236  0.2233 -0.0132 -0.3895
   57U      O1P 1290   5.120   6.162   5.294 -0.5140  0.0377 -0.3361
   57U      O2P 1291   5.309   6.334   5.288  0.1986  0.0898  0.0806
   57U      O5' 1292   5.359   6.086   5.208 -0.0522  0.4413  0.3635
   57U      C5' 1293   5.320   5.949   5.212  0.9047 -0.6250 -0.8597
   57U     H5'1 1294   5.234   5.937   5.146  0.2117  0.2402 -0.1499
   57U     H5'2 1295   5.291   5.927   5.315  1.7550 -0.0971 -0.4903
   57U      C4' 1296   5.414   5.842   5.157  0.0909 -0.0949  0.0683
   57U      H4' 1297   5.364   5.746   5.145  0.0595 -0.1810  0.8317
   57U      O4' 1298   5.468   5.871   5.035 -0.2383  0.7391  0.4876
   57U      C1' 1299   5.598   5.803   5.028  0.0281 -0.1090 -0.4745
   57U      H1' 1300   5.586   5.718   4.960 -2.7238 -0.7827  0.7155
   57U       N1 1301   5.704   5.908   4.988  0.1856 -0.3014  0.5363
   57U       C6 1302   5.691   6.032   5.050  0.3680 -0.0909  0.1934
   57U       H6 1303   5.603   6.068   5.101  0.4217 -0.2417  0.3927
   57U       C5 1304   5.797   6.116   5.049  1.1872  0.4352 -0.1330
   57U       H5 1305   5.794   6.213   5.096 -1.1009  0.3109  0.0931
   57U       C4 1306   5.923   6.078   4.984 -0.6532  0.1655 -0.2597
   57U       O4 1307   6.025   6.151   4.971  0.4493 -0.0141 -0.1636
   57U       N3 1308   5.927   5.952   4.931 -0.0432 -0.6147 -0.0746
   57U       H3 1309   6.005   5.928   4.872  1.4018  1.8643  0.6985
   57U       C2 1310   5.819   5.862   4.932  0.1481  1.1061 -0.2389
   57U       O2 1311   5.838   5.751   4.885  0.6814  0.1410 -0.0048
   57U      C3' 1312   5.533   5.824   5.249  0.0477 -0.0530 -0.4825
   57U      H3' 1313   5.563   5.922   5.287 -0.7666 -0.4856  1.3334
   57U      C2' 1314   5.638   5.750   5.167  0.2155 -1.1716  0.0341
   57U     H2'1 1315   5.737   5.779   5.201 -0.1455  1.0678 -0.6972
   57U      O2' 1316   5.618   5.610   5.169 -0.1490 -0.1272  0.1492
   57U     HO'2 1317   5.629   5.582   5.260  1.4701  3.1918  1.1277
   57U      O3' 1318   5.490   5.754   5.362 -0.1365 -0.2353  0.1070
   58A        P 1319   5.593   5.758   5.488 -0.0614 -0.2486  0.3015
   58A      O1P 1320   5.526   5.689   5.596  1.0369  0.0295 -0.1569
   58A      O2P 1321   5.641   5.897   5.516  0.3627  0.0108 -0.0354
   58A      O5' 1322   5.726   5.670   5.449  0.8423 -1.0121 -0.6005
   58A      C5' 1323   5.726   5.525   5.457 -0.4685  0.3936 -0.2508
   58A     H5'1 1324   5.656   5.493   5.379 -2.4870  1.2231  1.1382
   58A     H5'2 1325   5.700   5.482   5.553  2.4687  0.6149  0.7390
   58A      C4' 1326   5.857   5.454   5.414 -0.2670 -0.1469  0.0885
   58A      H4' 1327   5.835   5.347   5.418  0.2249 -0.3571 -2.0327
   58A      O4' 1328   5.886   5.490   5.275  0.2486  0.0415 -0.7483
   58A      C1' 1329   6.020   5.524   5.256 -1.0240 -0.4519  0.8860
   58A      H1' 1330   6.065   5.477   5.169  0.1330  0.5199  0.9308
   58A       N9 1331   6.049   5.667   5.237 -0.3272 -0.3995  0.5638
   58A       C8 1332   5.999   5.779   5.294  0.5882 -0.1408 -0.2075
   58A       H8 1333   5.912   5.777   5.359  1.0969 -2.0856  0.4894
   58A       N7 1334   6.065   5.891   5.266  0.1842 -0.3165  0.2942
   58A       C5 1335   6.168   5.840   5.191  0.0472 -0.8578  0.3289
   58A       C6 1336   6.276   5.900   5.125  0.5945 -0.2287 -0.4921
   58A       N6 1337   6.296   6.026   5.116 -0.0132 -0.5212  0.5506
   58A      H61 1338   6.240   6.096   5.162 -2.1426 -2.3769  1.0027
   58A      H62 1339   6.368   6.061   5.056 -1.6741  2.2763  0.0303
   58A       N1 1340   6.373   5.826   5.078  0.2457  0.2435  0.1886
   58A       C2 1341   6.368   5.693   5.084 -0.3815  0.0849  0.3514
   58A       H2 1342   6.459   5.643   5.053 -1.6505 -1.0678 -1.7236
   58A       N3 1343   6.265   5.627   5.134 -0.5112 -0.3673 -0.3002
   58A       C4 1344   6.172   5.705   5.190 -0.1612 -0.9849 -0.5976
   58A      C3' 1345   5.989   5.492   5.488  0.7515 -0.4722 -0.2796
   58A      H3' 1346   5.992   5.599   5.511 -2.7911  0.2554 -2.3105
   58A      C2' 1347   6.088   5.464   5.384 -0.1058 -0.4278  0.2063
   58A     H2'1 1348   6.181   5.514   5.411  0.1190  0.1820 -1.5472
   58A      O2' 1349   6.111   5.324   5.358  0.9490 -0.7527  0.2374
   58A     HO'2 1350   6.192   5.313   5.309  1.6946 -1.3354  1.5415
   58A      O3' 1351   6.006   5.415   5.612 -0.2206 -0.3544 -0.1443
   59C        P 1352   6.118   5.456   5.719 -0.6754  0.0957 -0.2547
   59C      O1P 1353   6.119   5.348   5.819 -0.5686 -0.0836  0.2100
   59C      O2P 1354   6.087   5.592   5.757 -0.0676 -0.0067 -0.2890
   59C      O5' 1355   6.257   5.455   5.645 -0.2533  0.1934 -0.8576
   59C      C5' 1356   6.322   5.333   5.619  0.0577 -0.5411  0.6241
   59C     H5'1 1357   6.252   5.271   5.563 -3.0713  0.1956  3.3409
   59C     H5'2 1358   6.338   5.276   5.711  0.7622 -2.1775 -0.4751
   59C      C4' 1359   6.455   5.358   5.556 -0.6040  0.2752 -0.5683
   59C      H4' 1360   6.484   5.256   5.527  0.7096  1.1137 -2.3892
   59C      O4' 1361   6.457   5.433   5.437  0.8878  0.3096  0.8961
   59C      C1' 1362   6.578   5.498   5.410  0.6847  0.5773 -0.6634
   59C      H1' 1363   6.632   5.452   5.328  1.4466 -1.5401  0.9200
   59C       N1 1364   6.559   5.640   5.415  0.0296 -0.7944 -0.3733
   59C       C6 1365   6.443   5.698   5.463 -0.4053  0.4900 -0.0715
   59C       H6 1366   6.361   5.640   5.504 -1.1014  0.6139 -1.2308
   59C       C5 1367   6.426   5.828   5.449  0.7100  0.1229 -0.2237
   59C       H5 1368   6.339   5.882   5.482 -0.6417 -1.6280 -0.7496
   59C       C4 1369   6.526   5.902   5.377 -0.5520  0.3764 -0.0242
   59C       N4 1370   6.510   6.032   5.347  0.0735  0.5895  0.0457
   59C      H41 1371   6.433   6.080   5.391  1.2296  0.7241  2.0384
   59C      H42 1372   6.591   6.062   5.294  1.9479 -3.2310  0.3580
   59C       N3 1373   6.639   5.853   5.334 -0.1561 -0.5478 -0.5340
   59C       C2 1374   6.660   5.722   5.363 -0.6147 -0.3978 -0.1820
   59C       O2 1375   6.767   5.672   5.323 -0.2771 -0.6716  0.1117
   59C      C3' 1376   6.557   5.428   5.643  0.1694 -0.1083 -0.0200
   59C      H3' 1377   6.523   5.520   5.690  1.9514  0.0279  1.1226
   59C      C2' 1378   6.666   5.456   5.530  0.9229 -0.1916  0.1546
   59C     H2'1 1379   6.732   5.538   5.558  0.0475  0.1574  1.2625
   59C      O2' 1380   6.744   5.342   5.493 -0.0196 -0.6520 -0.0457
   59C     HO'2 1381   6.749   5.270   5.556 -0.8203  0.8446  1.8365
   59C      O3' 1382   6.601   5.344   5.747 -0.1271  0.3877  0.0077
   60U        P 1383   6.684   5.395   5.863 -0.0056 -0.4500 -0.2654
   60U      O1P 1384   6.773   5.287   5.900  0.4337 -0.0639  0.6179
   60U      O2P 1385   6.584   5.456   5.960 -0.3825  0.1611 -0.2625
   60U      O5' 1386   6.774   5.510   5.805  0.0751  0.1942 -0.2913
   60U      C5' 1387   6.911   5.485   5.773  0.3877 -0.4537  0.0063
   60U     H5'1 1388   6.914   5.405   5.699 -0.0060 -2.1256  1.7292
   60U     H5'2 1389   6.963   5.436   5.855  1.1739 -1.0847 -0.8428
   60U      C4' 1390   6.989   5.611   5.735 -0.1929 -0.0362  0.1853
   60U      H4' 1391   7.093   5.582   5.717  0.1458  1.2118  0.0207
   60U      O4' 1392   6.948   5.676   5.612  0.1663 -0.3557 -0.4407
   60U      C1' 1393   6.969   5.817   5.623  0.3487 -0.4555 -0.4189
   60U      H1' 1394   7.031   5.855   5.541 -2.0369  3.7192 -0.5659
   60U       N1 1395   6.840   5.897   5.625 -0.2421 -0.3562  0.1975
   60U       C6 1396   6.720   5.854   5.683 -0.8632 -0.2026  0.0594
   60U       H6 1397   6.707   5.749   5.700 -4.6460 -0.2146 -1.8186
   60U       C5 1398   6.621   5.943   5.705  0.0731 -0.3167 -0.7548
   60U       H5 1399   6.530   5.901   5.745  1.2908 -1.3867  1.0296
   60U       C4 1400   6.619   6.078   5.656 -0.2960 -0.0434  0.5031
   60U       O4 1401   6.530   6.159   5.673 -0.0371  0.3450 -0.2045
   60U       N3 1402   6.736   6.111   5.586  0.1450  0.2209 -0.3570
   60U       H3 1403   6.736   6.202   5.542  1.7800  0.3188 -0.2022
   60U       C2 1404   6.843   6.027   5.564  0.3606  0.3802 -0.5826
   60U       O2 1405   6.936   6.081   5.510  0.5062 -0.3136  0.0408
   60U      C3' 1406   7.009   5.721   5.841 -0.2115  0.5637 -0.6480
   60U      H3' 1407   6.909   5.740   5.879  0.8173  2.1355  1.4538
   60U      C2' 1408   7.047   5.840   5.755  0.2417  0.4581 -0.0273
   60U     H2'1 1409   7.018   5.933   5.802  0.2995  0.8572 -0.7590
   60U      O2' 1410   7.182   5.847   5.713  0.1208  0.2226  0.3613
   60U     HO'2 1411   7.237   5.858   5.790  0.3203 -2.8467  0.7863
   60U      O3' 1412   7.098   5.683   5.946  0.9104 -0.1067  0.5965
   61U        P 1413   7.119   5.769   6.072  0.0619 -0.1633 -0.0373
   61U      O1P 1414   7.199   5.697   6.180  0.0085 -0.3083  0.7801
   61U      O2P 1415   6.991   5.830   6.116  0.3266 -0.1225 -0.1149
   61U      O5' 1416   7.206   5.882   6.009  0.4516 -0.3254 -0.1089
   61U      C5' 1417   7.342   5.862   5.993 -0.1209  0.1204  0.2661
   61U     H5'1 1418   7.357   5.798   5.906 -4.5425 -0.9893  0.0656
   61U     H5'2 1419   7.386   5.807   6.076  0.7917 -0.3344 -0.5007
   61U      C4' 1420   7.417   5.992   5.978 -0.2162 -0.3064 -1.3854
   61U      H4' 1421   7.523   5.977   6.000 -0.3251  1.4505  0.7404
   61U      O4' 1422   7.403   6.050   5.853  0.2184 -0.0333  0.4359
   61U      C1' 1423   7.391   6.193   5.861 -0.5129  0.3220 -0.1046
   61U      H1' 1424   7.476   6.237   5.810 -0.9885  2.3975  0.7759
   61U       N1 1425   7.261   6.255   5.815  0.1413  1.4630  0.8860
   61U       C6 1426   7.145   6.198   5.847  0.2117  0.5792 -0.3954
   61U       H6 1427   7.144   6.101   5.893 -0.7472 -0.4244 -2.4086
   61U       C5 1428   7.029   6.251   5.808 -0.5923 -0.5610 -0.0401
   61U       H5 1429   6.935   6.205   5.833 -0.1884 -1.1679  0.3796
   61U       C4 1430   7.033   6.380   5.743  0.7210 -0.4308 -0.5571
   61U       O4 1431   6.940   6.436   5.693  0.5933 -0.6644  0.4534
   61U       N3 1432   7.157   6.435   5.715  0.4518 -0.0693 -0.6177
   61U       H3 1433   7.155   6.508   5.645 -0.2677  0.3741 -0.1412
   61U       C2 1434   7.274   6.372   5.742 -0.0092  0.0679 -0.2885
   61U       O2 1435   7.381   6.419   5.700 -0.5425  0.2496 -0.2769
   61U      C3' 1436   7.368   6.097   6.077 -0.3796 -0.2682  0.9255
   61U      H3' 1437   7.260   6.082   6.084 -0.2513 -1.0566  1.3037
   61U      C2' 1438   7.410   6.228   6.006 -0.6927  0.0357 -0.2441
   61U     H2'1 1439   7.346   6.315   6.023 -0.6568  0.4955 -2.1905
   61U      O2' 1440   7.554   6.263   6.024 -0.3408  0.3916 -0.1118
   61U     HO'2 1441   7.596   6.208   6.090 -0.6531  0.1341 -0.1248
   61U      O3' 1442   7.432   6.095   6.202  0.9082  0.0317 -0.5482
   61U      H3T 1443   7.400   6.024   6.258 -3.0185  0.1987 -2.2143
   62G      O5' 1444   7.256   6.519   4.792  0.0061 -0.7568 -0.1258
   62G      H5T 1445   7.197   6.478   4.728  1.2520  0.0689 -1.8811
   62G      C5' 1446   7.384   6.459   4.789  0.7155 -0.1080  0.4013
   62G     H5'1 1447   7.458   6.507   4.853 -0.8557 -1.6494  3.6107
   62G     H5'2 1448   7.410   6.464   4.683 -3.1035 -0.6944 -0.7018
   62G      C4' 1449   7.374   6.314   4.837 -0.2771 -0.3357  0.4704
   62G      H4' 1450   7.477   6.283   4.819  0.7751  2.3493  1.3788
   62G      O4' 1451   7.344   6.310   4.978  0.7542 -0.1825  0.3698
   62G      C1' 1452   7.256   6.201   5.006  0.1051 -0.0269 -0.0375
   62G      H1' 1453   7.303   6.144   5.086 -1.2056 -0.2872  0.5726
   62G       N9 1454   7.129   6.240   5.045 -0.2434  0.4040 -0.2703
   62G       C8 1455   7.083   6.363   5.067  0.1258 -0.2750  0.0505
   62G       H8 1456   7.135   6.456   5.048 -1.4359  0.3639 -1.2871
   62G       N7 1457   6.962   6.374   5.108  0.0360 -0.2203 -0.6961
   62G       C5 1458   6.924   6.242   5.131 -0.6613  0.3306 -0.0188
   62G       C6 1459   6.813   6.174   5.192 -0.3669 -0.2157  0.2281
   62G       O6 1460   6.711   6.227   5.227  0.4738 -0.1311 -0.1502
   62G       N1 1461   6.821   6.036   5.210  0.0323  0.5849  0.1746
   62G       H1 1462   6.740   5.984   5.240  1.2779 -0.8545  1.1864
   62G       C2 1463   6.924   5.968   5.158  0.4634  0.0860  0.4921
   62G       N2 1464   6.938   5.845   5.190  0.0013  0.6838 -0.0997
   62G      H21 1465   6.878   5.793   5.252  1.0320  2.5445  2.6445
   62G      H22 1466   7.028   5.814   5.155 -0.9054  0.4770 -2.4466
   62G       N3 1467   7.032   6.023   5.109 -0.6719  0.3354  0.3273
   62G       C4 1468   7.029   6.159   5.093  0.2965  0.0764  0.7188
   62G      C3' 1469   7.283   6.220   4.762 -0.0712 -0.4312 -0.3857
   62G      H3' 1470   7.187   6.266   4.736  0.5355  0.6043 -0.8518
   62G      C2' 1471   7.257   6.115   4.877 -0.1168  0.4871 -0.2322
   62G     H2'1 1472   7.161   6.067   4.857 -1.6131  1.8185  2.9523
   62G      O2' 1473   7.368   6.026   4.898  0.2373  0.8398 -0.5216
   62G     HO'2 1474   7.339   5.957   4.958 -1.0955  2.0259  0.2629
   62G      O3' 1475   7.348   6.170   4.652 -0.5626  0.0434  0.1740
   63U        P 1476   7.262   6.131   4.526 -0.4669 -0.1093  0.5355
   63U      O1P 1477   7.350   6.060   4.430 -0.1504 -0.9902  0.1510
   63U      O2P 1478   7.189   6.248   4.475 -0.1506 -0.7848  0.3153
   63U      O5' 1479   7.161   6.026   4.590 -0.3562 -0.3154  0.0666
   63U      C5' 1480   7.208   5.897   4.615  0.6355  0.4192  0.3755
   63U     H5'1 1481   7.291   5.904   4.685 -0.0610  0.1205  1.2476
   63U     H5'2 1482   7.244   5.851   4.523  0.1741  0.6837  0.0594
   63U      C4' 1483   7.103   5.808   4.666  0.6617 -0.2792  0.1257
   63U      H4' 1484   7.147   5.710   4.679 -0.0174 -0.8943 -1.9194
   63U      O4' 1485   7.054   5.844   4.793 -0.9312 -0.6397 -0.4904
   63U      C1' 1486   6.926   5.779   4.821 -0.0069 -0.7160  0.0546
   63U      H1' 1487   6.932   5.707   4.903 -0.6785 -2.5135 -1.4077
   63U       N1 1488   6.818   5.875   4.855  0.4535 -0.0523  0.4134
   63U       C6 1489   6.822   6.010   4.822 -0.0794  0.3259  0.2470
   63U       H6 1490   6.906   6.049   4.766  0.2498  1.3712  1.4287
   63U       C5 1491   6.735   6.096   4.867 -0.2773  0.3102 -0.2414
   63U       H5 1492   6.748   6.202   4.852  2.9097  0.0558  0.0217
   63U       C4 1493   6.630   6.053   4.960  0.5466 -0.9435  0.0548
   63U       O4 1494   6.544   6.134   5.002  0.3935  0.2309  0.3945
   63U       N3 1495   6.628   5.919   4.988  0.6974  0.0623  0.6087
   63U       H3 1496   6.546   5.884   5.035  1.6733 -1.2668  1.3597
   63U       C2 1497   6.713   5.831   4.935 -1.1953  0.2795 -0.7089
   63U       O2 1498   6.693   5.715   4.972  0.4371 -0.1540  0.1825
   63U      C3' 1499   6.971   5.780   4.592 -0.1144  0.0894 -0.1707
   63U      H3' 1500   6.945   5.882   4.563 -0.0659  0.8259  2.1726
   63U      C2' 1501   6.882   5.708   4.696 -0.2266 -0.2948  0.1515
   63U     H2'1 1502   6.774   5.703   4.684 -0.0874 -0.7631 -1.1182
   63U      O2' 1503   6.924   5.571   4.717  0.1609  0.0646  0.3499
   63U     HO'2 1504   6.964   5.535   4.638  0.4229  0.2321  0.4036
   63U      O3' 1505   6.994   5.700   4.481 -0.2208 -0.2019  0.1111
   64A        P 1506   6.887   5.705   4.356 -0.0395 -0.1972 -0.1549
   64A      O1P 1507   6.950   5.635   4.240  0.7566 -0.0740  0.2875
   64A      O2P 1508   6.838   5.846   4.345  0.7045  0.8953 -0.1909
   64A      O5' 1509   6.764   5.628   4.398  0.0434  0.0850  0.2042
   64A      C5' 1510   6.778   5.487   4.405  0.1831 -0.1758 -0.5778
   64A     H5'1 1511   6.865   5.464   4.466 -0.2981 -1.1438 -0.2408
   64A     H5'2 1512   6.797   5.447   4.306  0.9037  0.6504 -0.7835
   64A      C4' 1513   6.654   5.418   4.466  0.1381  0.1580 -0.2466
   64A      H4' 1514   6.676   5.313   4.487 -0.5778  0.4540  2.3920
   64A      O4' 1515   6.618   5.490   4.591  0.1323  0.0836  0.5461
   64A      C1' 1516   6.478   5.500   4.611 -1.2482 -0.0823 -0.2128
   64A      H1' 1517   6.446   5.450   4.702  0.1673 -0.1597  0.2701
   64A       N9 1518   6.444   5.644   4.616  0.1544  0.0748  0.3641
   64A       C8 1519   6.528   5.750   4.580  0.6463 -0.2338  0.0984
   64A       H8 1520   6.629   5.737   4.545  0.3641 -2.3265 -0.0472
   64A       N7 1521   6.468   5.870   4.602 -0.5992  0.4881  0.2817
   64A       C5 1522   6.348   5.831   4.667 -0.4355 -0.8167 -0.8151
   64A       C6 1523   6.254   5.905   4.747 -0.4705  0.5405  0.0121
   64A       N6 1524   6.249   6.037   4.761  0.7272  0.0892  0.1042
   64A      H61 1525   6.332   6.091   4.743  1.2974 -1.2449 -1.5612
   64A      H62 1526   6.164   6.078   4.797  0.2983  0.2178 -1.0280
   64A       N1 1527   6.147   5.842   4.802 -0.4922 -0.4786  0.0783
   64A       C2 1528   6.145   5.710   4.804  1.1879 -0.0345  0.3257
   64A       H2 1529   6.064   5.658   4.854  2.2125 -0.7010  1.3560
   64A       N3 1530   6.236   5.627   4.748 -0.1784 -0.2649 -0.1519
   64A       C4 1531   6.335   5.696   4.676 -0.1993 -0.2199  0.7307
   64A      C3' 1532   6.528   5.432   4.372 -0.3571 -0.3014  0.0927
   64A      H3' 1533   6.529   5.527   4.318 -0.9254  0.6401  1.6609
   64A      C2' 1534   6.417   5.431   4.490 -0.7786 -0.1609 -0.0017
   64A     H2'1 1535   6.331   5.490   4.459 -0.5049 -1.2993 -3.2481
   64A      O2' 1536   6.389   5.297   4.525 -0.7941  0.4498 -0.3577
   64A     HO'2 1537   6.408   5.247   4.445 -0.4033 -0.2990  0.1859
   64A      O3' 1538   6.515   5.323   4.294 -0.2055  0.2602 -0.5375
   65C        P 1539   6.441   5.324   4.153  0.0405  0.0065  0.0395
   65C      O1P 1540   6.449   5.191   4.086 -0.3219  0.0790 -0.1869
   65C      O2P 1541   6.488   5.439   4.082 -0.0169 -0.0586  0.9774
   65C      O5' 1542   6.283   5.343   4.190 -0.2150 -0.7973  0.9504
   65C      C5' 1543   6.211   5.227   4.222  0.4269 -0.4452  0.0528
   65C     H5'1 1544   6.261   5.159   4.291  0.3251 -0.0484  0.5237
   65C     H5'2 1545   6.187   5.181   4.126  0.2181  0.9822 -0.6063
   65C      C4' 1546   6.079   5.266   4.286  0.7142 -0.6954  0.2983
   65C      H4' 1547   6.026   5.178   4.324 -0.2233 -0.2387  0.0806
   65C      O4' 1548   6.101   5.357   4.400  0.4169 -0.0226 -0.6103
   65C      C1' 1549   5.998   5.440   4.431 -0.0906 -0.9493 -0.1663
   65C      H1' 1550   5.943   5.415   4.522  3.3311  0.5906  2.5754
   65C       N1 1551   6.036   5.586   4.432  0.1787 -0.3583 -0.3966
   65C       C6 1552   6.150   5.627   4.363  0.5244 -0.1946 -0.6470
   65C       H6 1553   6.213   5.564   4.301  1.8678  0.5092 -0.0475
   65C       C5 1554   6.174   5.760   4.362  0.0278  0.0669  0.6525
   65C       H5 1555   6.261   5.796   4.309  0.6706 -1.2489  0.7844
   65C       C4 1556   6.093   5.849   4.436 -1.0379  1.0651 -0.2953
   65C       N4 1557   6.114   5.975   4.446 -0.4318 -0.3707  0.3582
   65C      H41 1558   6.200   6.018   4.413 -1.2210  0.7137 -0.3925
   65C      H42 1559   6.052   6.025   4.508 -1.4109 -3.7518  2.3327
   65C       N3 1560   5.979   5.805   4.490  0.3016  0.1810  0.6918
   65C       C2 1561   5.947   5.680   4.485  0.0732 -0.3721  0.0595
   65C       O2 1562   5.842   5.646   4.536 -0.6173 -0.4995 -0.1823
   65C      C3' 1563   5.989   5.347   4.197 -0.2621  0.4083 -0.4769
   65C      H3' 1564   6.054   5.418   4.145 -1.0996  0.1753 -1.8905
   65C      C2' 1565   5.904   5.419   4.304 -0.1064 -0.4710  0.1629
   65C     H2'1 1566   5.855   5.512   4.274 -2.4025 -0.8461  2.4045
   65C      O2' 1567   5.794   5.345   4.343  0.5216 -0.2120 -0.7070
   65C     HO'2 1568   5.739   5.328   4.266  0.0418 -2.4503  0.0319
   65C      O3' 1569   5.910   5.267   4.104 -0.3021  0.2975 -0.1564
   66G        P 1570   5.859   5.327   3.963  0.0976 -0.3820 -0.3668
   66G      O1P 1571   5.788   5.225   3.886 -0.1380  0.5731 -0.3996
   66G      O2P 1572   5.974   5.391   3.902  0.0116  0.8505 -0.1254
   66G      O5' 1573   5.752   5.435   4.007 -1.1486 -0.1897 -0.0835
   66G      C5' 1574   5.619   5.402   4.038 -0.2121 -0.5953  0.0316
   66G     H5'1 1575   5.616   5.336   4.125  2.2825 -1.1860 -0.2532
   66G     H5'2 1576   5.574   5.356   3.950  1.3873  2.9661 -2.9195
   66G      C4' 1577   5.548   5.527   4.068  0.0404  0.2936  0.2046
   66G      H4' 1578   5.444   5.507   4.094  0.3168  0.7988  1.7801
   66G      O4' 1579   5.598   5.581   4.189 -0.5852 -0.3233 -0.2154
   66G      C1' 1580   5.585   5.717   4.185  0.1751 -0.0341  0.0491
   66G      H1' 1581   5.512   5.740   4.263  1.5420  1.2146  1.0208
   66G       N9 1582   5.697   5.815   4.206 -0.1901  0.9227  0.3564
   66G       C8 1583   5.825   5.805   4.157 -0.0174 -0.0661  0.0358
   66G       H8 1584   5.857   5.708   4.122  0.8338 -0.1177  0.9192
   66G       N7 1585   5.900   5.908   4.188 -0.2680  1.2045 -0.1009
   66G       C5 1586   5.811   5.999   4.237  0.5798 -0.1028 -0.3120
   66G       C6 1587   5.825   6.140   4.269  0.5536  0.0785 -0.6264
   66G       O6 1588   5.927   6.212   4.256  0.5637  0.7565 -0.0659
   66G       N1 1589   5.708   6.193   4.319  0.7006 -0.0330 -0.0701
   66G       H1 1590   5.707   6.294   4.317 -0.2135  0.0471 -3.7461
   66G       C2 1591   5.583   6.134   4.303  0.8499 -0.0931 -0.1113
   66G       N2 1592   5.468   6.189   4.333  0.2423  0.4663 -0.1987
   66G      H21 1593   5.473   6.284   4.366  1.5468  1.1112 -2.0766
   66G      H22 1594   5.381   6.137   4.336  0.8150 -0.6024 -1.2560
   66G       N3 1595   5.569   6.006   4.270 -0.5097  0.4927 -0.0478
   66G       C4 1596   5.685   5.944   4.238  0.0532  0.0667 -1.0572
   66G      C3' 1597   5.553   5.631   3.959  0.1301  0.1303 -0.2901
   66G      H3' 1598   5.656   5.638   3.923  0.3871  0.4046  0.4905
   66G      C2' 1599   5.515   5.746   4.053  0.4420 -0.4745  0.0399
   66G     H2'1 1600   5.560   5.833   4.005 -0.7470 -0.5371 -1.2588
   66G      O2' 1601   5.374   5.765   4.067  0.0032 -0.1094 -0.0356
   66G     HO'2 1602   5.354   5.844   4.017 -1.8946 -0.6736 -0.2602
   66G      O3' 1603   5.471   5.599   3.848  0.1359  0.1572 -0.0131
   67G        P 1604   5.464   5.686   3.718  0.3691  0.4621  0.0820
   67G      O1P 1605   5.372   5.626   3.623  0.0147 -0.0351  1.2397
   67G      O2P 1606   5.612   5.703   3.692  0.1312  0.3736 -0.4779
   67G      O5' 1607   5.412   5.836   3.755  0.1314 -0.2590  0.2172
   67G      C5' 1608   5.278   5.864   3.784 -0.1388 -0.3648  0.5856
   67G     H5'1 1609   5.236   5.789   3.851 -1.1184  0.3541  0.8124
   67G     H5'2 1610   5.217   5.868   3.693 -2.6646  4.0854  2.1569
   67G      C4' 1611   5.250   6.005   3.848 -0.0149 -0.3438  0.6955
   67G      H4' 1612   5.153   5.996   3.898 -0.7588 -1.2180 -0.8464
   67G      O4' 1613   5.336   6.030   3.953  0.0235 -0.4038 -0.5565
   67G      C1' 1614   5.344   6.173   3.981 -0.0233  0.0444 -0.0283
   67G      H1' 1615   5.293   6.208   4.070 -0.9744  0.5694 -0.7535
   67G       N9 1616   5.487   6.210   3.978  0.7381 -0.8418  0.3156
   67G       C8 1617   5.592   6.128   3.943  0.1961 -0.4041  0.2948
   67G       H8 1618   5.581   6.032   3.894  0.1646  0.1935 -0.8999
   67G       N7 1619   5.708   6.184   3.964 -0.0080 -0.1186  0.0517
   67G       C5 1620   5.680   6.316   4.002  0.6784  0.7690  0.5456
   67G       C6 1621   5.763   6.424   4.040  0.2151  0.1899  0.2569
   67G       O6 1622   5.887   6.420   4.066  0.5586 -0.3323  0.2192
   67G       N1 1623   5.694   6.536   4.075 -0.2769  0.4138  0.3257
   67G       H1 1624   5.739   6.620   4.107 -1.8959  0.7853  1.8278
   67G       C2 1625   5.560   6.545   4.067 -0.1752 -0.9303  0.3553
   67G       N2 1626   5.518   6.665   4.084 -0.3291  0.4929  0.3334
   67G      H21 1627   5.587   6.729   4.120  1.8073 -1.6231  0.2067
   67G      H22 1628   5.419   6.684   4.095 -0.4351  0.1867 -0.0446
   67G       N3 1629   5.474   6.442   4.045 -0.0365 -0.4136 -0.0295
   67G       C4 1630   5.546   6.337   4.002  0.4747 -0.0721 -0.5538
   67G      C3' 1631   5.267   6.131   3.756  0.3373 -0.6489 -0.0308
   67G      H3' 1632   5.365   6.137   3.709 -0.3092 -1.4522 -1.5353
   67G      C2' 1633   5.269   6.234   3.861 -0.5271 -0.6931 -0.1002
   67G     H2'1 1634   5.304   6.332   3.827 -1.5493 -0.0765  0.5634
   67G      O2' 1635   5.136   6.256   3.918 -0.2067  0.6638  0.3004
   67G     HO'2 1636   5.091   6.268   3.834  0.7820 -1.4285 -0.6217
   67G      O3' 1637   5.150   6.159   3.675  0.0991 -0.2196 -0.0516
   68A        P 1638   5.170   6.230   3.531 -0.0523 -0.5951 -0.0876
   68A      O1P 1639   5.047   6.216   3.451  0.4009 -0.2210 -0.1016
   68A      O2P 1640   5.302   6.192   3.481 -0.0182  0.4189  0.4569
   68A      O5' 1641   5.186   6.384   3.575  0.0357 -0.1289 -0.0437
   68A      C5' 1642   5.076   6.465   3.603 -0.2195 -0.1906 -0.5698
   68A     H5'1 1643   5.017   6.409   3.676  0.1237  0.4270  0.2019
   68A     H5'2 1644   5.018   6.474   3.512  1.1703 -0.3485 -1.4993
   68A      C4' 1645   5.114   6.600   3.654  0.1632 -0.4867  0.2120
   68A      H4' 1646   5.027   6.656   3.686  0.7626 -0.0878  1.1842
   68A      O4' 1647   5.201   6.589   3.767 -0.1855  0.0110 -0.1410
   68A      C1' 1648   5.312   6.683   3.749 -0.1486  0.3052 -0.4872
   68A      H1' 1649   5.323   6.754   3.831 -1.2856  1.0774 -0.9946
   68A       N9 1650   5.447   6.632   3.725 -0.4508  0.5334 -0.2509
   68A       C8 1651   5.479   6.506   3.681 -0.7209  0.3894  0.1527
   68A       H8 1652   5.400   6.436   3.657 -0.4030  0.1479 -0.1979
   68A       N7 1653   5.603   6.482   3.681  0.1206  0.5485 -0.3319
   68A       C5 1654   5.662   6.598   3.722  0.5856 -0.6027 -0.0308
   68A       C6 1655   5.797   6.636   3.753  0.1211  0.4291 -0.2775
   68A       N6 1656   5.906   6.567   3.746  0.1107  0.4028 -0.4882
   68A      H61 1657   5.900   6.481   3.693  2.5131  0.7895 -1.5034
   68A      H62 1658   5.992   6.615   3.767 -0.7492  1.8722 -0.1731
   68A       N1 1659   5.820   6.758   3.803  0.3052  0.2868 -0.6916
   68A       C2 1660   5.714   6.842   3.812  0.2033  0.0014 -0.7388
   68A       H2 1661   5.745   6.931   3.865  2.7999 -0.7687 -0.8237
   68A       N3 1662   5.587   6.817   3.787 -0.4662 -0.1172  0.0481
   68A       C4 1663   5.566   6.693   3.744  1.1300  0.5531  0.0429
   68A      C3' 1664   5.206   6.681   3.553  0.2419  0.3199 -0.3600
   68A      H3' 1665   5.286   6.622   3.508  1.1995  1.0638  0.3122
   68A      C2' 1666   5.279   6.776   3.638  0.2150  0.0266 -0.2973
   68A     H2'1 1667   5.366   6.815   3.585  1.2577  0.6367  1.7513
   68A      O2' 1668   5.183   6.869   3.682 -0.0285 -0.0457 -0.0924
   68A     HO'2 1669   5.123   6.882   3.607 -0.5171  1.5221  0.5194
   68A      O3' 1670   5.126   6.747   3.455 -0.3409 -0.2897  0.2178
   69A        P 1671   5.163   6.755   3.296  0.1200  0.3484  0.2038
   69A      O1P 1672   5.035   6.800   3.237 -0.3295  0.0910 -0.4476
   69A      O2P 1673   5.217   6.623   3.257  0.8281  0.1244  0.4991
   69A      O5' 1674   5.272   6.856   3.283  0.5761 -0.1081 -0.2390
   69A      C5' 1675   5.248   6.990   3.310 -0.1473  0.3707 -0.0808
   69A     H5'1 1676   5.175   6.998   3.390  0.7730  0.4692  0.7726
   69A     H5'2 1677   5.201   7.033   3.221  0.7743 -0.3151 -0.9295
   69A      C4' 1678   5.368   7.071   3.353  0.0754  0.0117 -0.3444
   69A      H4' 1679   5.322   7.151   3.411 -1.3719 -0.0149 -1.4071
   69A      O4' 1680   5.447   6.997   3.438 -0.3328  0.2283 -0.7540
   69A      C1' 1681   5.575   7.053   3.447 -0.4306 -0.1695  0.0048
   69A      H1' 1682   5.584   7.102   3.544 -0.4529 -0.4874  0.1684
   69A       N9 1683   5.678   6.939   3.443  0.7204 -0.1289  0.4767
   69A       C8 1684   5.661   6.809   3.413  0.6328  0.7004  0.6150
   69A       H8 1685   5.569   6.765   3.379  2.0047 -2.0050  0.0534
   69A       N7 1686   5.765   6.737   3.428 -0.6063 -0.1056 -0.1513
   69A       C5 1687   5.865   6.834   3.453 -0.3065 -0.2853  0.5263
   69A       C6 1688   5.997   6.821   3.498 -0.1196  0.0253 -0.5829
   69A       N6 1689   6.070   6.713   3.519  0.1044  0.2916 -0.4117
   69A      H61 1690   6.029   6.622   3.503  4.5310 -1.8939 -0.7106
   69A      H62 1691   6.167   6.724   3.545  0.3315 -0.6121 -0.8288
   69A       N1 1692   6.071   6.930   3.531  0.4783  0.1730  0.0222
   69A       C2 1693   6.012   7.051   3.528  0.5221 -0.0765  1.0474
   69A       H2 1694   6.070   7.137   3.559 -0.3606 -0.1380  3.0302
   69A       N3 1695   5.888   7.074   3.496  0.7031  0.0259  0.1679
   69A       C4 1696   5.815   6.958   3.465 -0.2259 -0.2182 -0.0106
   69A      C3' 1697   5.460   7.129   3.244  0.4352 -0.5560 -0.3424
   69A      H3' 1698   5.468   7.047   3.172  3.1986  0.2623 -1.1165
   69A      C2' 1699   5.583   7.155   3.330  0.4065 -0.1542 -0.0596
   69A     H2'1 1700   5.673   7.136   3.271  2.0563  3.1218  1.1811
   69A      O2' 1701   5.599   7.297   3.381 -0.8232  0.4286  0.5056
   69A     HO'2 1702   5.636   7.358   3.318 -2.2624 -0.7128 -1.5667
   69A      O3' 1703   5.407   7.239   3.170 -0.8314 -0.2139  0.4602
   70U        P 1704   5.450   7.280   3.023  0.0837 -0.1500  0.4471
   70U      O1P 1705   5.369   7.401   2.998  0.0321  0.1372 -0.9564
   70U      O2P 1706   5.438   7.167   2.931  0.0737 -0.4490 -0.8924
   70U      O5' 1707   5.604   7.322   3.034  0.0025  0.3937 -0.0268
   70U      C5' 1708   5.649   7.450   3.070  0.0257 -0.2087 -0.7241
   70U     H5'1 1709   5.585   7.487   3.150  1.0062 -0.7509  0.3455
   70U     H5'2 1710   5.649   7.521   2.987 -0.0688  2.3022  1.2769
   70U      C4' 1711   5.796   7.454   3.123 -0.5240 -0.0410  0.3479
   70U      H4' 1712   5.821   7.550   3.169  0.4858 -0.4416  0.6588
   70U      O4' 1713   5.834   7.361   3.218  0.2939  0.6247 -0.2151
   70U      C1' 1714   5.967   7.312   3.196  0.3799  0.5683 -0.2672
   70U      H1' 1715   6.029   7.339   3.281 -0.2767  0.0816  0.3790
   70U       N1 1716   5.978   7.164   3.160 -0.0001  0.2523  0.2086
   70U       C6 1717   5.869   7.090   3.121 -0.0650 -0.0956 -0.5406
   70U       H6 1718   5.775   7.141   3.101 -0.1744  0.2718  0.7830
   70U       C5 1719   5.871   6.954   3.122 -0.3317  0.6530 -0.1557
   70U       H5 1720   5.778   6.902   3.107  0.2199  0.0240 -1.4882
   70U       C4 1721   5.988   6.881   3.160  0.5876  1.1362  0.2006
   70U       O4 1722   6.008   6.758   3.173  0.2233  0.1067  0.6015
   70U       N3 1723   6.087   6.963   3.198 -0.6841  0.6409  0.4129
   70U       H3 1724   6.169   6.916   3.236  0.8396  1.5014 -1.6454
   70U       C2 1725   6.095   7.101   3.206 -0.5424 -0.1462  0.3980
   70U       O2 1726   6.198   7.159   3.244 -0.4760  0.8167 -0.5036
   70U      C3' 1727   5.891   7.438   2.999 -0.4306 -0.7951  0.2500
   70U      H3' 1728   5.847   7.352   2.949 -2.6254  0.0485  0.6094
   70U      C2' 1729   6.021   7.397   3.070 -0.4761 -0.6756 -0.1391
   70U     H2'1 1730   6.084   7.339   3.003 -1.5161 -2.8340  0.6617
   70U      O2' 1731   6.088   7.510   3.118  0.2788 -0.4059  0.1417
   70U     HO'2 1732   6.170   7.474   3.152  1.3500 -0.5325 -2.3081
   70U      O3' 1733   5.897   7.551   2.911 -0.4988  0.5698 -0.1473
   71A        P 1734   5.957   7.534   2.760 -0.1203  0.1606 -0.1112
   71A      O1P 1735   5.958   7.664   2.699 -0.0528  0.4532 -0.2240
   71A      O2P 1736   5.879   7.425   2.696  0.1865  0.0320  0.9269
   71A      O5' 1737   6.108   7.485   2.772 -0.4845  0.1425 -0.0873
   71A      C5' 1738   6.205   7.579   2.811 -0.3485 -0.5421 -0.0852
   71A     H5'1 1739   6.174   7.623   2.906  2.2694 -0.9282  1.0363
   71A     H5'2 1740   6.202   7.662   2.741 -2.5751  0.9970  1.6827
   71A      C4' 1741   6.344   7.523   2.823  0.1436  0.3861  0.7376
   71A      H4' 1742   6.415   7.601   2.851 -3.9543  3.9215  2.2222
   71A      O4' 1743   6.327   7.415   2.922 -0.0082  0.1737  0.6545
   71A      C1' 1744   6.415   7.314   2.887 -0.0475 -0.0796 -0.7466
   71A      H1' 1745   6.495   7.301   2.960 -0.7921  1.5027  0.4196
   71A       N9 1746   6.342   7.185   2.881  0.1359 -0.0998  0.0853
   71A       C8 1747   6.213   7.155   2.837 -0.2567  0.0021 -0.1843
   71A       H8 1748   6.152   7.227   2.785  1.7476  0.7376 -1.6513
   71A       N7 1749   6.181   7.027   2.867 -0.3896 -0.9346  0.0878
   71A       C5 1750   6.300   6.969   2.913  0.7371  0.0461  0.1587
   71A       C6 1751   6.342   6.834   2.935 -0.3121  0.2803  0.3691
   71A       N6 1752   6.261   6.728   2.951 -0.0041  0.0751 -0.5213
   71A      H61 1753   6.162   6.747   2.960  0.2965  1.4089  0.1661
   71A      H62 1754   6.293   6.648   3.004 -2.5658 -0.9975 -0.4258
   71A       N1 1755   6.468   6.809   2.969 -0.6639  0.3415 -0.0813
   71A       C2 1756   6.551   6.914   2.968  0.3802  0.6198  0.1578
   71A       H2 1757   6.654   6.889   2.987  1.0267  3.4956  0.9742
   71A       N3 1758   6.525   7.040   2.937 -0.0879  0.5574 -0.7206
   71A       C4 1759   6.396   7.064   2.912  0.1786  0.1683 -0.1161
   71A      C3' 1760   6.399   7.460   2.691  0.2520 -0.4058 -0.6693
   71A      H3' 1761   6.311   7.415   2.646 -0.8451  0.1660  0.8026
   71A      C2' 1762   6.480   7.345   2.758 -0.1179  0.0900  0.4097
   71A     H2'1 1763   6.479   7.255   2.697 -0.1700  1.8480 -2.3799
   71A      O2' 1764   6.612   7.378   2.795  0.6253 -0.3025  0.3955
   71A     HO'2 1765   6.625   7.467   2.762 -1.6514 -0.3903 -0.9728
   71A      O3' 1766   6.486   7.550   2.621  0.1522  0.3786  0.3250
   72G        P 1767   6.502   7.550   2.458 -0.4330 -0.3421 -0.0046
   72G      O1P 1768   6.575   7.668   2.423 -0.4091  0.1325 -0.2206
   72G      O2P 1769   6.373   7.520   2.394 -0.4675 -0.0011 -0.2703
   72G      O5' 1770   6.590   7.417   2.454 -0.5357 -0.4402 -0.0057
   72G      C5' 1771   6.734   7.420   2.477  0.1631  0.0950 -0.2355
   72G     H5'1 1772   6.758   7.483   2.563 -1.2635  0.7441 -0.2964
   72G     H5'2 1773   6.770   7.482   2.395  0.8395 -0.7645 -0.6109
   72G      C4' 1774   6.797   7.283   2.484  0.2237 -0.5920  0.6266
   72G      H4' 1775   6.901   7.282   2.517  1.3874 -2.9518 -2.5360
   72G      O4' 1776   6.722   7.203   2.570 -0.4845 -0.1345  0.7786
   72G      C1' 1777   6.748   7.062   2.546  0.1951  0.2019 -0.2429
   72G      H1' 1778   6.831   7.024   2.605  1.4450  0.9807 -1.4673
   72G       N9 1779   6.635   6.970   2.574  0.0210 -0.2000  0.2577
   72G       C8 1780   6.501   6.995   2.588 -0.2675 -0.0973  0.7110
   72G       H8 1781   6.464   7.095   2.572  1.7108  0.4792 -0.6295
   72G       N7 1782   6.428   6.891   2.616 -0.5699  0.0172  0.2461
   72G       C5 1783   6.521   6.787   2.608  0.0006  1.2978 -0.5419
   72G       C6 1784   6.510   6.641   2.627 -0.9521  0.2931 -0.2553
   72G       O6 1785   6.408   6.570   2.648 -0.4427  0.3975  0.4263
   72G       N1 1786   6.628   6.572   2.601  0.0345  0.2873 -1.3207
   72G       H1 1787   6.635   6.474   2.622  0.3975  0.0254 -2.5556
   72G       C2 1788   6.743   6.632   2.573  0.7901  0.4263  0.4786
   72G       N2 1789   6.843   6.557   2.560 -0.3715  0.2975  0.4892
   72G      H21 1790   6.833   6.456   2.565 -0.2144  0.2644  0.1781
   72G      H22 1791   6.926   6.604   2.528 -0.9717  0.3607 -1.0590
   72G       N3 1792   6.756   6.763   2.552  0.2247  0.1657  0.5023
   72G       C4 1793   6.645   6.836   2.579  0.1488 -0.0585  0.6337
   72G      C3' 1794   6.792   7.203   2.345  0.1824 -0.4203 -0.0615
   72G      H3' 1795   6.698   7.227   2.297  1.2514 -1.5718 -2.9209
   72G      C2' 1796   6.791   7.053   2.395  0.8335 -1.1615 -0.1848
   72G     H2'1 1797   6.717   6.988   2.348 -1.2172 -0.1308  1.4346
   72G      O2' 1798   6.925   7.008   2.385 -0.1112 -1.3287 -0.1475
   72G     HO'2 1799   6.939   7.029   2.292 -0.9631 -0.6548 -0.1294
   72G      O3' 1800   6.895   7.239   2.252  0.0849 -0.0106  0.5364
   73A        P 1801   6.906   7.226   2.085  0.0928 -0.0025  0.1097
   73A      O1P 1802   7.031   7.290   2.036  0.1932  0.2532 -0.2260
   73A      O2P 1803   6.773   7.261   2.030 -0.0441 -0.2431 -0.0661
   73A      O5' 1804   6.908   7.072   2.065 -0.1965 -0.6247  0.0338
   73A      C5' 1805   7.029   7.002   2.060  0.0312  0.8120  0.0681
   73A     H5'1 1806   7.078   7.017   2.156 -1.0273  0.5174  0.6707
   73A     H5'2 1807   7.079   7.033   1.968 -0.8823  1.4839 -0.2250
   73A      C4' 1808   7.002   6.848   2.052  0.7970 -0.1668  0.2284
   73A      H4' 1809   7.092   6.787   2.042  0.1387 -1.0232 -0.7211
   73A      O4' 1810   6.934   6.803   2.167 -0.2216 -0.3187 -0.3319
   73A      C1' 1811   6.870   6.684   2.129  0.6985 -0.4145 -0.3113
   73A      H1' 1812   6.923   6.591   2.152 -0.2799 -0.8704  0.1328
   73A       N9 1813   6.735   6.685   2.191  0.7540 -0.1764  0.0615
   73A       C8 1814   6.650   6.794   2.183 -0.4025  0.2956 -0.8547
   73A       H8 1815   6.691   6.890   2.154  1.3571 -0.8867 -2.5066
   73A       N7 1816   6.528   6.772   2.217 -0.2117  0.6523  0.6675
   73A       C5 1817   6.533   6.631   2.249  0.0539  0.1778  0.2777
   73A       C6 1818   6.444   6.528   2.302  0.4955  0.4273  0.4098
   73A       N6 1819   6.322   6.550   2.351  0.0400 -0.4925 -1.1420
   73A      H61 1820   6.297   6.646   2.369 -0.8898 -0.8207 -0.6325
   73A      H62 1821   6.284   6.474   2.405  0.0727  0.5953  0.5003
   73A       N1 1822   6.471   6.400   2.318  0.2724 -0.3577 -0.2239
   73A       C2 1823   6.586   6.366   2.273  0.6081  0.4901  0.4096
   73A       H2 1824   6.600   6.259   2.270  0.7494  0.5342 -0.7484
   73A       N3 1825   6.686   6.440   2.222 -0.5244 -0.1137 -0.0330
   73A       C4 1826   6.652   6.575   2.221 -0.1962 -0.5865  0.3595
   73A      C3' 1827   6.912   6.811   1.929  0.0358 -0.7239 -0.5287
   73A      H3' 1828   6.827   6.879   1.937 -0.2905 -0.8702 -2.4042
   73A      C2' 1829   6.860   6.679   1.975 -0.5959 -0.1959  0.2629
   73A     H2'1 1830   6.761   6.659   1.934 -0.4969 -1.7267  0.6964
   73A      O2' 1831   6.947   6.574   1.943  0.1382 -0.3841  0.5351
   73A     HO'2 1832   6.957   6.578   1.848 -3.4500  1.3351  0.0635
   73A      O3' 1833   6.978   6.809   1.802 -0.0300 -0.7303 -0.5263
   74U        P 1834   6.903   6.805   1.668  0.1518  0.1672 -0.0302
   74U      O1P 1835   7.006   6.811   1.565  0.6564  0.4767 -0.3419
   74U      O2P 1836   6.799   6.912   1.664 -0.3502  0.0660 -0.1689
   74U      O5' 1837   6.840   6.663   1.662 -0.2776  0.1415 -0.1023
   74U      C5' 1838   6.898   6.549   1.598 -0.2524  0.3189  0.2527
   74U     H5'1 1839   6.991   6.543   1.654  0.5872  2.6406 -0.7751
   74U     H5'2 1840   6.920   6.558   1.492  1.3688  1.1867  0.6313
   74U      C4' 1841   6.820   6.417   1.627 -0.0828 -0.0983  0.2784
   74U      H4' 1842   6.889   6.333   1.622  2.3057  1.7748 -0.1210
   74U      O4' 1843   6.777   6.402   1.763  0.5136 -0.3686  0.3567
   74U      C1' 1844   6.665   6.318   1.770 -0.2503 -0.4516 -0.8248
   74U      H1' 1845   6.698   6.232   1.828 -1.7058  0.3428  1.3157
   74U       N1 1846   6.556   6.388   1.854  0.1368  0.2357  0.2724
   74U       C6 1847   6.537   6.521   1.845 -0.5178 -0.3743  0.3532
   74U       H6 1848   6.605   6.585   1.791 -0.2421  0.2891  1.4376
   74U       C5 1849   6.426   6.578   1.904  0.1129  0.2336 -0.1499
   74U       H5 1850   6.410   6.685   1.902 -0.2245  0.1991 -2.5051
   74U       C4 1851   6.330   6.502   1.979 -0.1399  0.5768 -0.1093
   74U       O4 1852   6.228   6.544   2.037 -0.0292  0.3524 -0.6193
   74U       N3 1853   6.357   6.367   1.980 -0.1373  0.2191 -0.0104
   74U       H3 1854   6.294   6.296   2.015 -0.1838 -2.3697 -4.5642
   74U       C2 1855   6.479   6.313   1.932  0.1458 -0.3212 -0.5449
   74U       O2 1856   6.505   6.191   1.950  0.0493  0.0443 -0.4269
   74U      C3' 1857   6.683   6.391   1.552  0.3545 -0.6105  0.3599
   74U      H3' 1858   6.618   6.478   1.564  0.3752 -0.5888  0.3155
   74U      C2' 1859   6.622   6.274   1.627 -0.2977 -0.5921 -0.4438
   74U     H2'1 1860   6.515   6.280   1.608  0.0307 -0.3981 -2.3948
   74U      O2' 1861   6.670   6.146   1.596 -0.0287  0.5230  0.0391
   74U     HO'2 1862   6.613   6.081   1.638 -0.2680  1.7716  1.7328
   74U      O3' 1863   6.710   6.368   1.419  0.7341 -0.8295  0.1310
   75A        P 1864   6.595   6.389   1.307 -0.5533 -0.3339  0.0562
   75A      O1P 1865   6.664   6.360   1.181 -0.2603  0.5330  0.6242
   75A      O2P 1866   6.531   6.523   1.322 -0.6807 -0.4821  0.5471
   75A      O5' 1867   6.481   6.282   1.338  0.0319  0.0524 -0.2533
   75A      C5' 1868   6.495   6.149   1.302 -0.6249 -0.7263 -0.1212
   75A     H5'1 1869   6.595   6.109   1.318 -0.1455  0.1022 -0.9551
   75A     H5'2 1870   6.477   6.145   1.195  0.4611  2.3026 -0.5143
   75A      C4' 1871   6.396   6.059   1.373  0.1598 -0.3105 -0.3316
   75A      H4' 1872   6.414   5.953   1.354 -1.8157 -0.3553 -2.2991
   75A      O4' 1873   6.386   6.088   1.514  0.2954 -0.0860 -0.0559
   75A      C1' 1874   6.247   6.059   1.557 -0.4677  0.1482  0.0925
   75A      H1' 1875   6.247   5.981   1.634  0.2030  1.1219  1.1081
   75A       N9 1876   6.189   6.185   1.617 -0.1322  0.4350  0.7379
   75A       C8 1877   6.234   6.314   1.615  0.2131  0.9862  0.4228
   75A       H8 1878   6.323   6.342   1.561  0.7218 -2.0904 -0.5294
   75A       N7 1879   6.161   6.395   1.685  0.7475 -0.5989 -0.3087
   75A       C5 1880   6.065   6.308   1.749 -0.2101 -0.0724 -0.1085
   75A       C6 1881   5.952   6.326   1.826  0.2093 -0.7191 -0.0626
   75A       N6 1882   5.899   6.439   1.871  0.2154  0.3062 -0.6007
   75A      H61 1883   5.957   6.521   1.860  1.4289 -0.4584 -0.1558
   75A      H62 1884   5.811   6.443   1.920 -0.0195  1.8546 -1.1090
   75A       N1 1885   5.869   6.223   1.851 -0.1934  0.0423 -0.0983
   75A       C2 1886   5.907   6.102   1.817 -0.2797  0.6029  0.2104
   75A       H2 1887   5.842   6.021   1.845  0.8916  0.1333  1.7406
   75A       N3 1888   6.010   6.072   1.736 -0.4008  0.2088 -0.2747
   75A       C4 1889   6.079   6.184   1.699  0.1345  0.2784  0.0241
   75A      C3' 1890   6.247   6.080   1.326  0.1383  0.0337 -0.0414
   75A      H3' 1891   6.214   6.183   1.318 -1.0906 -0.2773  0.7966
   75A      C2' 1892   6.168   6.012   1.434  0.0087  0.4520 -0.2358
   75A     H2'1 1893   6.062   6.036   1.442  0.2480  1.0238  2.1841
   75A      O2' 1894   6.194   5.871   1.435  0.5643  0.9324 -0.1218
   75A     HO'2 1895   6.234   5.847   1.351 -1.5967 -0.2954 -0.8772
   75A      O3' 1896   6.220   6.021   1.200 -0.2762  0.3838  1.1854
   76A        P 1897   6.094   6.069   1.105  0.0307 -0.0912 -0.4713
   76A      O1P 1898   6.098   6.011   0.970 -0.3219  0.2551 -0.0948
   76A      O2P 1899   6.079   6.219   1.110 -0.5563 -0.1956  0.2309
   76A      O5' 1900   5.967   6.006   1.184 -0.3580 -0.0212  0.1506
   76A      C5' 1901   5.940   5.865   1.178 -0.0306  0.7160  0.1527
   76A     H5'1 1902   6.027   5.804   1.202 -0.6584 -0.8896 -1.4462
   76A     H5'2 1903   5.904   5.839   1.078 -0.5864 -0.6813  0.6941
   76A      C4' 1904   5.831   5.834   1.281  0.5224  0.1796 -0.3474
   76A      H4' 1905   5.818   5.726   1.293 -0.5024  0.0551 -2.2116
   76A      O4' 1906   5.857   5.886   1.413 -0.4678 -0.1472  0.4277
   76A      C1' 1907   5.739   5.926   1.479  0.2682 -0.0370 -0.1056
   76A      H1' 1908   5.724   5.882   1.577  0.6906 -1.6495 -0.7336
   76A       N9 1909   5.734   6.074   1.486  0.2420 -0.1633 -0.6937
   76A       C8 1910   5.828   6.163   1.440 -0.1305 -0.1581  0.1598
   76A       H8 1911   5.905   6.138   1.368 -0.1268 -1.3062  0.5385
   76A       N7 1912   5.816   6.288   1.487 -0.0416  1.0114  0.5710
   76A       C5 1913   5.697   6.279   1.562 -0.5436 -0.1501 -0.3124
   76A       C6 1914   5.621   6.369   1.643  0.1965  0.0271 -0.3316
   76A       N6 1915   5.643   6.492   1.671  0.1627  0.2903 -0.3439
   76A      H61 1916   5.725   6.535   1.630  1.7447 -2.0447  0.0957
   76A      H62 1917   5.577   6.534   1.735 -0.9814 -1.3473 -0.3759
   76A       N1 1918   5.517   6.324   1.710  0.5129  0.8582  0.1922
   76A       C2 1919   5.477   6.196   1.701  0.0152 -0.1906 -0.4582
   76A       H2 1920   5.394   6.164   1.762 -0.7027  0.5283 -1.0445
   76A       N3 1921   5.541   6.100   1.636 -0.1778 -0.1311  0.1490
   76A       C4 1922   5.645   6.152   1.560 -0.0296 -0.3824 -0.8963
   76A      C3' 1923   5.692   5.886   1.239  0.0323 -0.3161 -1.0535
   76A      H3' 1924   5.695   5.990   1.206  2.0649 -0.5557 -1.7391
   76A      C2' 1925   5.625   5.881   1.383 -0.1747 -0.7839  0.3680
   76A     H2'1 1926   5.537   5.947   1.383  0.0926 -0.3118 -2.1275
   76A      O2' 1927   5.591   5.756   1.439 -0.7266 -0.1647 -0.1413
   76A     HO'2 1928   5.618   5.688   1.378  1.4463  1.1184 -0.7012
   76A      O3' 1929   5.616   5.811   1.154 -0.4400 -0.2098  0.6519
   77U        P 1930   5.508   5.884   1.057  0.2427 -0.0274 -0.0577
   77U      O1P 1931   5.438   5.777   0.981 -0.9194  0.2461 -0.3417
   77U      O2P 1932   5.583   5.983   0.982  0.3090  0.3099 -0.5209
   77U      O5' 1933   5.399   5.950   1.147  0.3960  0.3139 -0.3557
   77U      C5' 1934   5.309   5.861   1.217  0.2928 -0.2049 -0.3562
   77U     H5'1 1935   5.357   5.776   1.265 -1.6214 -0.2666  1.6395
   77U     H5'2 1936   5.243   5.806   1.150 -0.2284 -1.2655  0.9968
   77U      C4' 1937   5.211   5.931   1.319 -1.0043  0.2126  0.0652
   77U      H4' 1938   5.136   5.866   1.362 -2.1455  1.1669 -0.4266
   77U      O4' 1939   5.272   5.998   1.425 -0.6347  0.4177  0.3065
   77U      C1' 1940   5.205   6.127   1.446 -0.1879  0.0566 -0.8528
   77U      H1' 1941   5.186   6.132   1.554 -0.3668  2.2235 -0.9504
   77U       N1 1942   5.282   6.249   1.413  0.4277 -0.3593 -0.0323
   77U       C6 1943   5.397   6.240   1.331  0.3580 -0.2771 -0.2226
   77U       H6 1944   5.409   6.146   1.279  1.0672 -0.6367  0.5585
   77U       C5 1945   5.480   6.347   1.320  0.4132  0.5262  0.5415
   77U       H5 1946   5.570   6.345   1.260  0.2631 -0.3903  0.3356
   77U       C4 1947   5.449   6.468   1.393 -0.0781 -0.0851  0.2179
   77U       O4 1948   5.521   6.567   1.390 -0.3609 -0.2440  0.0932
   77U       N3 1949   5.334   6.472   1.472 -0.4431  0.6096 -0.0545
   77U       H3 1950   5.307   6.562   1.511  0.2218  0.5710  0.5131
   77U       C2 1951   5.249   6.369   1.478  0.5384  0.2769  1.0003
   77U       O2 1952   5.145   6.380   1.544  0.3374 -0.1761  0.0563
   77U      C3' 1953   5.133   6.038   1.254 -0.3675  0.1834  0.1950
   77U      H3' 1954   5.195   6.112   1.203  0.3300 -0.6315 -0.1702
   77U      C2' 1955   5.073   6.114   1.370 -0.0473 -0.6135 -0.2618
   77U     H2'1 1956   5.032   6.211   1.345 -1.3714 -1.3656 -1.1264
   77U      O2' 1957   4.982   6.041   1.454 -0.1891 -0.2140 -0.3689
   77U     HO'2 1958   4.951   6.103   1.520  0.0443  1.8443 -2.0691
   77U      O3' 1959   5.026   6.002   1.170  0.1778  0.9527 -0.9527
   78U        P 1960   4.958   6.103   1.063  0.4220 -0.1955  0.4313
   78U      O1P 1961   4.853   6.037   0.987  0.3128 -0.3389  0.1098
   78U      O2P 1962   5.070   6.158   0.981  0.1415 -0.4623 -0.2749
   78U      O5' 1963   4.892   6.224   1.154 -0.4881 -0.2976 -0.3921
   78U      C5' 1964   4.780   6.198   1.231 -0.2750  0.7222 -0.5196
   78U     H5'1 1965   4.814   6.131   1.310  1.5787  1.7387 -0.3821
   78U     H5'2 1966   4.696   6.169   1.169 -0.0104 -0.6355 -0.2762
   78U      C4' 1967   4.742   6.317   1.307 -0.2016 -0.4712  0.0766
   78U      H4' 1968   4.664   6.296   1.380 -0.6490 -1.3738 -0.6433
   78U      O4' 1969   4.855   6.369   1.380 -0.4233 -0.0440  0.1439
   78U      C1' 1970   4.849   6.506   1.395  0.8988 -0.3815  0.1623
   78U      H1' 1971   4.825   6.522   1.500  0.0855  0.8866 -0.1952
   78U       N1 1972   4.967   6.579   1.339 -0.1564  0.4935 -0.4504
   78U       C6 1973   5.050   6.526   1.238 -0.2727  0.0852 -0.1884
   78U       H6 1974   5.023   6.430   1.197  0.3102  0.6910 -2.0706
   78U       C5 1975   5.158   6.590   1.195  0.0756  0.7199  0.9720
   78U       H5 1976   5.212   6.543   1.114  0.0499  1.2714  0.6271
   78U       C4 1977   5.191   6.718   1.249 -0.2869 -0.2613  0.2624
   78U       O4 1978   5.291   6.789   1.216  0.2207  0.1627 -0.1526
   78U       N3 1979   5.102   6.765   1.337 -0.1795  0.2833  0.2116
   78U       H3 1980   5.119   6.859   1.370  2.5986 -0.2524  0.5821
   78U       C2 1981   4.986   6.708   1.380  0.7029 -0.1502 -0.1531
   78U       O2 1982   4.922   6.775   1.463  0.4783  0.2402 -0.1299
   78U      C3' 1983   4.707   6.435   1.214 -0.2783  0.1371  0.8040
   78U      H3' 1984   4.791   6.446   1.146 -0.9225  1.9392  0.2137
   78U      C2' 1985   4.723   6.548   1.311 -0.0035 -0.8068 -0.5412
   78U     H2'1 1986   4.728   6.638   1.249  0.6285 -0.6262 -0.2356
   78U      O2' 1987   4.609   6.564   1.390 -0.0079  0.4538  0.4685
   78U     HO'2 1988   4.538   6.526   1.337 -1.8841 -0.1429  3.2155
   78U      O3' 1989   4.575   6.436   1.150 -0.0986 -0.0180 -0.2005
   79A        P 1990   4.544   6.503   1.015 -0.0845  0.0017 -0.1947
   79A      O1P 1991   4.414   6.451   0.971  0.1032  0.0153  0.3262
   79A      O2P 1992   4.658   6.477   0.922  0.5817  0.3937  0.1450
   79A      O5' 1993   4.533   6.654   1.047  0.4182 -1.2716 -0.3031
   79A      C5' 1994   4.421   6.717   1.114 -0.5289 -0.1398  0.4959
   79A     H5'1 1995   4.415   6.667   1.211  0.1762  1.8235  1.6134
   79A     H5'2 1996   4.326   6.694   1.066 -0.4714 -1.4067  0.9372
   79A      C4' 1997   4.450   6.872   1.146 -0.4904  0.2050 -0.1959
   79A      H4' 1998   4.372   6.926   1.199  0.7345  0.9401  0.9155
   79A      O4' 1999   4.563   6.897   1.228 -0.0465  0.1817 -0.7761
   79A      C1' 2000   4.630   7.017   1.187  1.0630 -0.0296  0.1059
   79A      H1' 2001   4.645   7.086   1.271 -0.5844  0.9693 -0.3703
   79A       N9 2002   4.766   6.977   1.145  0.5647  0.0490  0.0460
   79A       C8 2003   4.809   6.860   1.083  0.0367 -1.0362 -0.8079
   79A       H8 2004   4.734   6.783   1.072 -0.7864 -0.5555  1.1135
   79A       N7 2005   4.936   6.860   1.049 -0.1958  0.1293  0.2903
   79A       C5 2006   4.983   6.992   1.088  0.1742  0.3162 -0.5913
   79A       C6 2007   5.098   7.072   1.066 -0.1616  0.3113 -0.2410
   79A       N6 2008   5.214   7.036   1.022  0.4203  0.0493  0.0926
   79A      H61 2009   5.226   6.939   0.993  0.1233 -0.2999  1.0958
   79A      H62 2010   5.280   7.111   1.007 -0.8641  1.1295 -0.2996
   79A       N1 2011   5.096   7.201   1.098 -0.4357  0.6399 -0.5653
   79A       C2 2012   4.985   7.252   1.154  0.2480 -0.4178 -0.2098
   79A       H2 2013   4.981   7.358   1.176 -0.9703 -0.6770  0.9004
   79A       N3 2014   4.874   7.188   1.184  0.6907  0.5266  0.0822
   79A       C4 2015   4.871   7.058   1.144 -0.4879 -0.4403 -0.1026
   79A      C3' 2016   4.475   6.948   1.017  0.6335  0.7244 -0.3595
   79A      H3' 2017   4.555   6.898   0.962  0.4911 -0.5607  0.5434
   79A      C2' 2018   4.536   7.073   1.074 -0.7349 -0.0322 -0.0559
   79A     H2'1 2019   4.599   7.127   1.003 -0.4057  2.0243  1.6799
   79A      O2' 2020   4.437   7.162   1.124  0.2644  0.2050  0.7461
   79A     HO'2 2021   4.479   7.239   1.163  0.0971  1.5005 -1.4646
   79A      O3' 2022   4.353   6.966   0.939  0.6214 -0.5498 -0.4261
   80A        P 2023   4.373   6.995   0.786  0.0255  0.3018 -0.1730
   80A      O1P 2024   4.240   6.980   0.725  0.5265  0.0342  0.4118
   80A      O2P 2025   4.474   6.903   0.729  0.2104 -0.0311  0.5886
   80A      O5' 2026   4.437   7.140   0.786 -0.3218 -0.1361  0.2602
   80A      C5' 2027   4.355   7.254   0.814 -0.3408 -0.3039  0.4118
   80A     H5'1 2028   4.326   7.237   0.918  0.1004 -0.8957  0.4503
   80A     H5'2 2029   4.269   7.266   0.749  0.7706  3.2038 -0.5972
   80A      C4' 2030   4.455   7.373   0.803  1.3671  0.7810  0.1416
   80A      H4' 2031   4.402   7.460   0.841 -0.9963 -1.7212  3.1263
   80A      O4' 2032   4.568   7.360   0.888  0.0826  0.6309 -0.1104
   80A      C1' 2033   4.689   7.421   0.830 -0.5029 -0.9516 -0.4817
   80A      H1' 2034   4.719   7.500   0.899 -2.5317  0.7847 -1.4797
   80A       N9 2035   4.800   7.320   0.812 -0.1523 -0.1131 -0.7722
   80A       C8 2036   4.794   7.183   0.792 -0.5267 -0.1238  0.1300
   80A       H8 2037   4.698   7.133   0.797 -0.3679 -0.4969 -0.5408
   80A       N7 2038   4.910   7.130   0.771 -0.8798  0.1039  0.5329
   80A       C5 2039   4.993   7.241   0.770  0.1192 -0.8632  0.5379
   80A       C6 2040   5.133   7.260   0.761  0.9017  0.0200  0.4260
   80A       N6 2041   5.233   7.167   0.747  0.0798  0.1633 -0.0942
   80A      H61 2042   5.207   7.070   0.738  0.2603  0.1671 -0.6529
   80A      H62 2043   5.329   7.195   0.760  0.4218 -0.1725 -1.6982
   80A       N1 2044   5.187   7.382   0.778 -0.1241  0.4928  0.2418
   80A       C2 2045   5.108   7.479   0.801  0.1947  0.4041 -0.2523
   80A       H2 2046   5.148   7.578   0.816 -0.1204  0.3104  1.4152
   80A       N3 2047   4.982   7.478   0.806  0.6131  0.2014 -0.2080
   80A       C4 2048   4.928   7.355   0.797  0.0309  0.0660 -0.2403
   80A      C3' 2049   4.505   7.398   0.660 -0.4537  0.2509  0.0092
   80A      H3' 2050   4.522   7.304   0.607 -0.0122  0.3667 -0.0567
   80A      C2' 2051   4.640   7.476   0.695  0.3927  0.2373  0.2294
   80A     H2'1 2052   4.704   7.449   0.611 -1.5641 -2.8630 -0.4435
   80A      O2' 2053   4.608   7.615   0.709 -0.1918 -0.8609  0.0184
   80A     HO'2 2054   4.550   7.629   0.635 -1.7823 -1.2783  1.1374
   80A      O3' 2055   4.418   7.471   0.572  0.3079 -0.0013 -0.2703
   81U        P 2056   4.439   7.494   0.414  0.3695 -0.0516  0.2356
   81U      O1P 2057   4.310   7.510   0.341 -0.0742 -0.5320 -0.5386
   81U      O2P 2058   4.533   7.397   0.371 -0.2799 -0.0046  0.0988
   81U      O5' 2059   4.516   7.636   0.403  1.0450  0.4987 -0.1254
   81U      C5' 2060   4.451   7.761   0.416  0.3092  0.2006 -0.3143
   81U     H5'1 2061   4.371   7.757   0.490 -1.2691  0.9895 -1.8794
   81U     H5'2 2062   4.390   7.783   0.328 -0.3518 -0.4021 -0.0236
   81U      C4' 2063   4.559   7.867   0.435 -0.3872  0.6722  0.0449
   81U      H4' 2064   4.508   7.960   0.462  0.9302  0.9798  1.6626
   81U      O4' 2065   4.652   7.840   0.539 -0.6270 -0.4302 -0.1545
   81U      C1' 2066   4.778   7.894   0.505  0.7106  0.0477 -0.0316
   81U      H1' 2067   4.810   7.975   0.570  0.8854 -0.1186  0.0913
   81U       N1 2068   4.888   7.789   0.503  0.4333  0.5699  0.0422
   81U       C6 2069   4.872   7.655   0.463  0.1082 -0.4674 -0.3784
   81U       H6 2070   4.775   7.608   0.455  0.3336 -0.8330 -1.0096
   81U       C5 2071   4.983   7.574   0.447  0.2068  0.1053 -0.7027
   81U       H5 2072   4.959   7.473   0.414 -0.2174 -0.2150  0.5283
   81U       C4 2073   5.120   7.633   0.457 -0.6107 -0.7638 -0.0931
   81U       O4 2074   5.225   7.566   0.440 -0.0586 -0.1240  0.1194
   81U       N3 2075   5.127   7.764   0.488  0.2035 -0.2461  0.0077
   81U       H3 2076   5.211   7.820   0.480 -0.6909  0.9443 -2.0872
   81U       C2 2077   5.018   7.838   0.513  0.1476  0.0426  0.4556
   81U       O2 2078   5.044   7.957   0.527  0.2353 -0.4999  0.4938
   81U      C3' 2079   4.633   7.898   0.312 -0.9895  0.2390 -0.1366
   81U      H3' 2080   4.667   7.802   0.272  0.5220 -0.0688  1.7215
   81U      C2' 2081   4.763   7.965   0.366  0.6151  0.6237 -0.8064
   81U     H2'1 2082   4.853   7.945   0.308  1.4751 -0.2842  0.7778
   81U      O2' 2083   4.740   8.107   0.400 -0.3391 -0.1387  0.0822
   81U     HO'2 2084   4.747   8.163   0.322  3.3961 -1.9860 -1.1322
   81U      O3' 2085   4.560   7.979   0.223  0.4267 -0.0304  0.7224
   82U        P 2086   4.611   7.991   0.075  0.3372  0.1819 -0.4771
   82U      O1P 2087   4.499   8.043  -0.001  0.0781 -0.2263  0.2071
   82U      O2P 2088   4.651   7.854   0.046 -0.6305  0.1239  0.2321
   82U      O5' 2089   4.735   8.086   0.069 -0.4392  0.2255 -0.4728
   82U      C5' 2090   4.712   8.223   0.086  0.4094  0.1737 -0.1721
   82U     H5'1 2091   4.640   8.230   0.167 -0.6683 -2.7805 -0.7526
   82U     H5'2 2092   4.677   8.268  -0.007  1.6355  0.6503 -0.4294
   82U      C4' 2093   4.840   8.303   0.122 -0.1055 -0.3080  0.4124
   82U      H4' 2094   4.799   8.403   0.134 -2.2695 -1.0262 -0.4837
   82U      O4' 2095   4.904   8.266   0.239  0.5543 -0.3405 -0.1245
   82U      C1' 2096   5.040   8.311   0.238  0.9454  0.0007  0.1840
   82U      H1' 2097   5.043   8.404   0.295 -1.5348  0.8834 -0.9636
   82U       N1 2098   5.129   8.205   0.295  0.4669 -0.0421 -0.3841
   82U       C6 2099   5.138   8.083   0.236  0.5915  0.3140  0.1121
   82U       H6 2100   5.059   8.046   0.173  0.0714  0.6681  0.5443
   82U       C5 2101   5.224   7.987   0.278  0.2961  0.3452 -0.1035
   82U       H5 2102   5.226   7.886   0.239  3.0732  0.3392 -0.1762
   82U       C4 2103   5.303   8.005   0.392  0.1978  0.1663  0.3299
   82U       O4 2104   5.376   7.921   0.440  0.0477  0.5896 -0.1366
   82U       N3 2105   5.285   8.127   0.452 -0.0955 -0.0035 -0.2985
   82U       H3 2106   5.348   8.146   0.529 -1.9210  1.2815  0.9507
   82U       C2 2107   5.202   8.231   0.412  0.6976 -0.1642  0.0835
   82U       O2 2108   5.191   8.332   0.478 -0.4863  0.3671 -0.3846
   82U      C3' 2109   4.952   8.309   0.015 -0.5767 -0.0480 -0.2924
   82U      H3' 2110   4.968   8.205  -0.015 -1.9829 -0.0084 -1.3011
   82U      C2' 2111   5.074   8.349   0.102  0.2482  0.3837 -0.0348
   82U     H2'1 2112   5.159   8.294   0.061  0.2645 -0.7517  1.4216
   82U      O2' 2113   5.096   8.483   0.098 -0.4352 -0.2686  0.1855
   82U     HO'2 2114   5.071   8.520   0.013 -2.3385 -1.9933 -0.0983
   82U      O3' 2115   4.933   8.396  -0.100  0.5077  0.2769  0.3619
   82U      H3T 2116   5.009   8.380  -0.157  0.3960  1.4265 -0.1419
   8.62845   8.62845   6.10123   0.00000   0.00000   0.00000   0.00000   4.31422   4.31422
