# Supplementary material for: Constant-pH Molecular Dynamics of Cationic Peptide Dendrimers Binding to siRNA
Source: J Chem Inf Model. 2026 Feb 5;66(8):4734–43. doi: 10.1021/acs.jcim.5c02636 (PMC13126635; doi:10.1021/acs.jcim.5c02636)
Supplement: Supplementary file 2 [file ci5c02636_si_002.zip › zip/MH47_05_in_4.gro]

Protein t=   0.00000
 2116
    1LY0      N    1   7.387   4.703   1.959 -0.0462  0.1583 -0.5456
    1LY0     H1    2   7.311   4.694   1.893  0.4479  0.3100 -1.1435
    1LY0     H2    3   7.401   4.803   1.962 -1.0512  0.2910  0.9903
    1LY0     H3    4   7.471   4.660   1.923 -0.7958 -3.2312  1.3325
    1LY0     CA    5   7.357   4.650   2.094 -0.3404  0.5841 -0.1131
    1LY0     HA    6   7.277   4.716   2.127  0.1692  2.1633 -1.8136
    1LY0     CB    7   7.294   4.506   2.091  0.8306  0.5243  0.0327
    1LY0    HB1    8   7.282   4.463   2.190  1.5049  1.8938  0.7279
    1LY0    HB2    9   7.350   4.430   2.036 -0.6849 -0.2055 -0.5707
    1LY0     CG   10   7.146   4.530   2.036  0.2616  0.4015 -0.5370
    1LY0    HG1   11   7.157   4.557   1.931  0.5105 -1.4183 -1.0211
    1LY0    HG2   12   7.098   4.607   2.095  0.6515 -0.9925  1.7437
    1LY0     CD   13   7.060   4.404   2.026  0.0050  0.4371 -0.0252
    1LY0    HD1   14   7.039   4.363   2.125 -0.4222 -1.1381 -0.7336
    1LY0    HD2   15   7.115   4.327   1.971 -0.3636 -0.4560  0.8148
    1LY0     CE   16   6.926   4.428   1.968  0.0928 -0.0123  0.2402
    1LY0    HE1   17   6.891   4.526   2.002  0.5200  0.0777  0.4291
    1LY0    HE2   18   6.859   4.348   1.999 -0.7204  0.8836  0.8886
    1LY0     NZ   19   6.929   4.432   1.822 -0.0121  0.5589  0.5093
    1LY0    HZ1   20   7.000   4.365   1.793 -0.6036 -0.7626  1.9772
    1LY0    HZ2   21   6.840   4.416   1.778  0.7334  0.9338 -1.2534
    1LY0    HZ3   22   6.965   4.522   1.794  3.2806 -1.3313 -2.2441
    1LY0      C   23   7.472   4.673   2.193 -0.3675  0.0399 -0.4950
    1LY0      O   24   7.590   4.666   2.156 -0.1314 -0.2639  0.2436
    2LER      N   25   7.436   4.699   2.320  0.0796 -0.2384  0.4236
    2LER      H   26   7.342   4.688   2.354 -0.3360  0.6443 -0.4191
    2LER     CA   27   7.536   4.736   2.418 -0.3630  0.9123  0.3661
    2LER     HA   28   7.607   4.806   2.375 -0.2836 -0.0483 -1.1331
    2LER     CB   29   7.458   4.793   2.540 -0.7111 -0.9379 -0.3418
    2LER    HB1   30   7.525   4.811   2.624 -1.8487  0.4471  0.3291
    2LER    HB2   31   7.386   4.723   2.582  0.2189 -1.0172  1.2012
    2LER     CG   32   7.400   4.934   2.501 -0.2109 -0.8425  0.5700
    2LER     HG   33   7.346   4.934   2.406 -0.0454  0.4063  0.4645
    2LER    CD1   34   7.301   4.984   2.606  0.1551 -0.3295 -0.7764
    2LER   HD11   35   7.355   4.992   2.700  0.9284  2.3205 -1.3431
    2LER   HD12   36   7.255   5.076   2.570 -3.0007 -1.7946 -0.8256
    2LER   HD13   37   7.218   4.914   2.616  0.4444 -0.8713 -1.9664
    2LER    CD2   38   7.515   5.039   2.492 -0.2408 -0.3249 -0.5373
    2LER   HD21   39   7.584   5.025   2.576 -2.8445  0.7988  1.9689
    2LER   HD22   40   7.574   5.033   2.401 -0.3151  0.6893 -0.6629
    2LER   HD23   41   7.472   5.138   2.505 -0.1479 -0.5658  2.2111
    2LER      C   42   7.617   4.613   2.461 -0.0945 -0.3895  0.2471
    2LER      O   43   7.568   4.528   2.533  0.8733  0.2013 -0.1358
    3LYR      N   44   7.749   4.619   2.440 -0.5247 -0.4768  0.6388
    3LYR      H   45   7.789   4.703   2.399 -0.2852 -0.6039  0.6105
    3LYR     CA   46   7.833   4.498   2.456 -0.2954  0.1480 -0.1164
    3LYR     HA   47   7.777   4.422   2.400 -0.4945 -0.6046  1.0720
    3LYR     CB   48   7.965   4.519   2.379 -0.5494 -0.9605 -0.5751
    3LYR    HB1   49   8.006   4.611   2.419 -0.5646 -1.0297 -0.3969
    3LYR    HB2   50   7.943   4.552   2.277 -1.9841  2.7842  0.7951
    3LYR     CG   51   8.076   4.411   2.398 -0.0071  0.0792  0.2762
    3LYR    HG1   52   8.091   4.400   2.505 -1.5036 -0.0327  0.4974
    3LYR    HG2   53   8.178   4.436   2.369  0.4993 -0.8634  1.1770
    3LYR     CD   54   8.028   4.283   2.336  0.0452  0.0659  0.2642
    3LYR    HD1   55   8.001   4.314   2.235 -0.4761  1.8250  0.9095
    3LYR    HD2   56   7.944   4.236   2.388 -0.3259 -1.0927 -1.3252
    3LYR     CE   57   8.137   4.173   2.343  0.4291 -0.3948 -0.4231
    3LYR    HE1   58   8.223   4.206   2.285  2.6349  0.0164  2.7873
    3LYR    HE2   59   8.105   4.080   2.298  0.5117  0.3534 -2.0830
    3LYR     NZ   60   8.183   4.146   2.485 -0.5121  0.6000 -0.3701
    3LYR    HZ1   61   8.119   4.106   2.553  0.1752  1.8391  1.0830
    3LYR      C   62   7.856   4.464   2.602 -0.4935 -0.0954 -0.1304
    3LYR      O   63   7.870   4.344   2.635 -0.4393  0.4072  0.5685
    4LER      N   64   7.870   4.566   2.691  0.3185  0.6489 -0.3751
    4LER      H   65   7.854   4.661   2.659 -1.8816  0.2676 -0.5553
    4LER     CA   66   7.884   4.544   2.833 -0.4016 -0.3576 -0.1314
    4LER     HA   67   7.973   4.485   2.852  0.2175 -0.0485 -1.8525
    4LER     CB   68   7.930   4.669   2.909  0.0634  0.1336 -0.2264
    4LER    HB1   69   7.942   4.640   3.014  0.5235 -0.6698 -0.4919
    4LER    HB2   70   7.856   4.749   2.909  0.8104  0.8375 -0.3579
    4LER     CG   71   8.069   4.721   2.871  0.3995  0.6316  0.3101
    4LER     HG   72   8.061   4.736   2.763 -1.5618 -0.1459  0.2960
    4LER    CD1   73   8.081   4.854   2.942  0.4651  0.1928 -0.1773
    4LER   HD11   74   8.010   4.930   2.911 -1.5612 -1.5008  0.1034
    4LER   HD12   75   8.065   4.845   3.050 -0.1631  0.0547 -0.2766
    4LER   HD13   76   8.181   4.885   2.911 -0.2275  0.3207 -2.4720
    4LER    CD2   77   8.183   4.629   2.927 -0.2730  0.1835  0.3890
    4LER   HD21   78   8.274   4.687   2.909 -0.1048  0.0007  0.6415
    4LER   HD22   79   8.166   4.618   3.034 -2.3869  2.0557  0.3208
    4LER   HD23   80   8.191   4.538   2.867 -0.5208  1.4029 -1.6042
    4LER      C   81   7.760   4.487   2.908 -0.6254 -0.0458  1.1054
    4LER      O   82   7.778   4.456   3.025  0.0244 -0.0614 -0.2424
    5LER      N   83   7.639   4.489   2.851  0.3722 -0.3577  0.1206
    5LER      H   84   7.639   4.534   2.760 -0.7532  1.7312  1.0592
    5LER     CA   85   7.507   4.445   2.902  0.2390  0.2517  0.1367
    5LER     HA   86   7.511   4.434   3.010  2.2079  0.1196  0.0837
    5LER     CB   87   7.403   4.556   2.868  0.3250 -0.2194 -0.1376
    5LER    HB1   88   7.308   4.525   2.912 -1.6106  0.9140 -3.1843
    5LER    HB2   89   7.375   4.557   2.762 -1.2206 -2.6990  0.1668
    5LER     CG   90   7.431   4.700   2.920 -0.3660  0.6703  0.5394
    5LER     HG   91   7.515   4.737   2.862 -1.9310  0.0193 -2.3647
    5LER    CD1   92   7.321   4.795   2.896  0.6623 -0.2270  0.0729
    5LER   HD11   93   7.355   4.896   2.919 -0.1180  0.3493 -1.1576
    5LER   HD12   94   7.293   4.787   2.791  0.4781  2.3922 -0.1364
    5LER   HD13   95   7.233   4.769   2.954 -0.0910  2.3680  0.2005
    5LER    CD2   96   7.463   4.702   3.065  0.4055  0.8002 -0.1727
    5LER   HD21   97   7.383   4.660   3.126  0.9117  0.2783  0.1472
    5LER   HD22   98   7.550   4.637   3.080 -1.0341 -1.1643  0.1232
    5LER   HD23   99   7.493   4.797   3.110  0.3498 -0.1077  1.9232
    5LER      C  100   7.462   4.305   2.849  0.0251  0.1536 -1.2410
    5LER      O  101   7.359   4.248   2.888  0.0444 -0.5967 -0.0084
    6LYR      N  102   7.549   4.257   2.759 -0.4028  0.3534 -0.8085
    6LYR      H  103   7.629   4.316   2.742 -0.1381  0.5354  0.8638
    6LYR     CA  104   7.561   4.116   2.720 -0.0665  0.4564  1.0289
    6LYR     HA  105   7.464   4.070   2.706 -0.0949  0.8532 -0.1830
    6LYR     CB  106   7.629   4.115   2.583 -0.1946 -0.1274 -0.0432
    6LYR    HB1  107   7.694   4.028   2.570 -0.6115 -0.2310 -1.7845
    6LYR    HB2  108   7.688   4.204   2.564  1.4804 -1.4074 -1.2267
    6LYR     CG  109   7.520   4.108   2.474 -0.3143 -0.4030 -0.1084
    6LYR    HG1  110   7.469   4.204   2.474 -0.5215 -0.4967 -1.3814
    6LYR    HG2  111   7.450   4.028   2.498  0.1338 -0.5105  0.8766
    6LYR     CD  112   7.590   4.091   2.343 -0.8838 -0.1796 -0.2630
    6LYR    HD1  113   7.634   3.991   2.337 -0.4320  0.0876 -1.8393
    6LYR    HD2  114   7.663   4.169   2.322 -0.7184 -0.3504 -0.3225
    6LYR     CE  115   7.485   4.097   2.232 -0.1719  0.8293  0.0288
    6LYR    HE1  116   7.539   4.090   2.137 -0.4113  0.7713 -0.1043
    6LYR    HE2  117   7.425   4.187   2.250  1.3314  1.6922  0.9299
    6LYR     NZ  118   7.386   3.988   2.241 -0.0308  0.2423 -0.1304
    6LYR    HZ1  119   7.417   3.909   2.296 -0.0689  1.7366  2.2177
    6LYR      C  120   7.637   4.026   2.818  0.1687  0.3568 -0.5446
    6LYR      O  121   7.757   4.050   2.854  0.5873  0.1354  0.2312
    7LER      N  122   7.569   3.922   2.864 -0.8454  0.0213 -0.3166
    7LER      H  123   7.474   3.909   2.832 -0.3563 -0.5236 -1.6042
    7LER     CA  124   7.619   3.840   2.975  0.4533  0.5390 -0.4557
    7LER     HA  125   7.682   3.900   3.041  2.1467  0.4978 -1.9404
    7LER     CB  126   7.509   3.775   3.047  0.0216  0.0132 -0.3613
    7LER    HB1  127   7.540   3.691   3.110  0.2473  2.4058  2.9566
    7LER    HB2  128   7.445   3.730   2.971 -2.4202  0.7875  1.1229
    7LER     CG  129   7.418   3.871   3.129 -0.5080 -0.2921 -0.5414
    7LER     HG  130   7.399   3.963   3.074  1.5651 -0.3061 -1.3574
    7LER    CD1  131   7.280   3.811   3.156  0.8619  0.3792 -0.3064
    7LER   HD11  132   7.227   3.774   3.069  0.5436  2.2263 -0.9355
    7LER   HD12  133   7.290   3.729   3.228  0.5808  1.7706  1.3773
    7LER   HD13  134   7.224   3.883   3.216  1.9299  0.1520  1.0331
    7LER    CD2  135   7.485   3.908   3.262  0.3512  0.5549 -0.1129
    7LER   HD21  136   7.419   3.973   3.319  1.1342  0.1414  1.3213
    7LER   HD22  137   7.508   3.818   3.319  0.2004 -0.4406 -1.5559
    7LER   HD23  138   7.579   3.950   3.224 -0.1805 -0.0683 -2.2896
    7LER      C  139   7.723   3.740   2.921 -0.4278  0.2676  0.8438
    7LER      O  140   7.700   3.679   2.817  0.1447  0.4774  0.4749
    8LER      N  141   7.828   3.711   2.995  0.2529 -0.1883  1.0363
    8LER      H  142   7.845   3.770   3.076 -0.0243  0.9767  0.2759
    8LER     CA  143   7.930   3.620   2.952 -0.3272  0.0681 -0.0586
    8LER     HA  144   7.949   3.632   2.845  0.3004 -3.4906 -0.4647
    8LER     CB  145   8.064   3.648   3.016 -0.7002 -0.5103 -0.3788
    8LER    HB1  146   8.144   3.587   2.975 -0.1771  0.5534 -0.9712
    8LER    HB2  147   8.062   3.616   3.120  1.2243 -2.5185 -0.8828
    8LER     CG  148   8.088   3.802   3.018 -0.3922  0.0046  0.0093
    8LER     HG  149   8.012   3.857   3.074 -0.3932 -0.4648  0.4711
    8LER    CD1  150   8.212   3.837   3.103  0.2636  0.9703  0.6094
    8LER   HD11  151   8.214   3.946   3.112 -0.8595  1.2533 -1.7767
    8LER   HD12  152   8.199   3.792   3.201 -3.9839  0.4729  0.0067
    8LER   HD13  153   8.301   3.811   3.046  0.6130  0.0444  1.5408
    8LER    CD2  154   8.108   3.875   2.881 -0.7906 -0.4477  0.5701
    8LER   HD21  155   8.130   3.981   2.895 -2.4863  0.1356 -0.7937
    8LER   HD22  156   8.197   3.834   2.835  2.5458  1.3582  4.7094
    8LER   HD23  157   8.020   3.875   2.817  0.4003 -0.7300 -1.1305
    8LER      C  158   7.885   3.477   2.969 -0.5468  0.3048 -0.1526
    8LER      O  159   7.805   3.444   3.056 -0.1160  0.0126  0.1457
    9LYR      N  160   7.947   3.386   2.891  0.4644 -0.0364  1.0080
    9LYR      H  161   8.013   3.419   2.822 -0.3344  1.8654  1.0979
    9LYR     CA  162   7.906   3.246   2.876  0.1259 -1.4766  0.7859
    9LYR     HA  163   7.801   3.233   2.903 -1.0202  1.2969 -1.7675
    9LYR     CB  164   7.905   3.211   2.726  0.3868  0.1375  0.3392
    9LYR    HB1  165   7.875   3.107   2.712 -0.9563  0.7829 -2.2172
    9LYR    HB2  166   8.005   3.219   2.682  1.3474 -1.9530  1.9588
    9LYR     CG  167   7.800   3.285   2.652  0.2388 -0.1951 -0.0268
    9LYR    HG1  168   7.813   3.393   2.660  0.1253 -0.2798  1.6701
    9LYR    HG2  169   7.708   3.261   2.704  0.6402 -1.6985  0.0298
    9LYR     CD  170   7.786   3.242   2.507  0.3710  0.2250  0.1917
    9LYR    HD1  171   7.793   3.133   2.501 -0.0281  0.1649  0.7212
    9LYR    HD2  172   7.866   3.290   2.451  1.2565  0.9069  1.9727
    9LYR     CE  173   7.654   3.298   2.457  0.0803 -0.5206 -0.2613
    9LYR    HE1  174   7.563   3.264   2.505  0.0878  0.3095  0.3757
    9LYR    HE2  175   7.644   3.263   2.354  0.4302 -2.6064  0.3736
    9LYR     NZ  176   7.652   3.447   2.472 -0.8643  0.6371 -0.0902
    9LYR    HZ1  177   7.621   3.478   2.563  2.2795  0.9500  0.9907
    9LYR      C  178   7.982   3.141   2.952  0.3632 -0.1441 -0.6943
    9LYR      O  179   7.931   3.028   2.959  0.2182 -0.1766  0.1908
   10LER      N  180   8.103   3.166   3.008 -0.2619 -0.0502  0.7687
   10LER      H  181   8.149   3.250   2.977  0.7903 -1.3696 -1.5742
   10LER     CA  182   8.190   3.074   3.087 -0.2273 -0.7359 -0.1695
   10LER     HA  183   8.110   3.018   3.137 -1.0950 -0.3531 -1.1071
   10LER     CB  184   8.263   2.986   2.985  0.5098 -0.7166  0.4390
   10LER    HB1  185   8.320   3.057   2.924 -2.2624  0.0010 -1.5327
   10LER    HB2  186   8.190   2.943   2.916 -0.1582  1.1249 -0.0656
   10LER     CG  187   8.367   2.882   3.028 -0.1790  0.4059 -0.2410
   10LER     HG  188   8.424   2.919   3.113 -2.0355  3.4378 -0.1695
   10LER    CD1  189   8.291   2.749   3.066  0.0232 -0.2641 -0.7162
   10LER   HD11  190   8.238   2.766   3.159 -0.9619  1.2481 -1.5244
   10LER   HD12  191   8.223   2.709   2.991  0.6563  0.4247 -1.6871
   10LER   HD13  192   8.363   2.670   3.088  0.4644  0.1319 -0.7073
   10LER    CD2  193   8.468   2.842   2.921 -0.0721 -0.2339 -0.1744
   10LER   HD21  194   8.425   2.803   2.828  1.9986  2.2837 -2.3325
   10LER   HD22  195   8.534   2.925   2.895  0.6128 -0.8163 -0.3347
   10LER   HD23  196   8.536   2.769   2.965  2.6694  1.5218 -1.2195
   10LER      C  197   8.267   3.134   3.208  0.6059  0.6973  0.1581
   10LER      O  198   8.272   3.080   3.317  0.6207 -0.0877 -0.0469
   11LER      N  199   8.309   3.251   3.185 -0.5513 -0.4449 -0.7883
   11LER      H  200   8.294   3.296   3.096 -0.4454  0.1989 -0.4863
   11LER     CA  201   8.353   3.345   3.287  0.0677 -0.0703  0.7252
   11LER     HA  202   8.423   3.294   3.353  0.7019 -1.6320 -1.0760
   11LER     CB  203   8.444   3.455   3.221 -0.0429 -0.3946 -0.9758
   11LER    HB1  204   8.479   3.516   3.304  1.3406 -1.6731 -0.5638
   11LER    HB2  205   8.384   3.509   3.148  1.1304 -1.7389 -3.0707
   11LER     CG  206   8.570   3.392   3.147  0.3724  0.3161 -0.0021
   11LER     HG  207   8.534   3.323   3.071  0.8696 -0.0964  0.1315
   11LER    CD1  208   8.654   3.510   3.085 -0.3044 -0.0394 -0.4168
   11LER   HD11  209   8.601   3.569   3.011  0.0702 -1.1410 -1.6068
   11LER   HD12  210   8.675   3.580   3.165 -0.5709  0.3404 -0.6783
   11LER   HD13  211   8.749   3.471   3.047 -1.3384 -3.6952  0.2790
   11LER    CD2  212   8.671   3.323   3.232  0.2886 -0.2005  0.2950
   11LER   HD21  213   8.642   3.220   3.253 -0.1481  0.1418  1.4363
   11LER   HD22  214   8.770   3.315   3.186 -0.1542 -3.0689 -0.3654
   11LER   HD23  215   8.673   3.376   3.327 -2.5344 -1.1660  0.9704
   11LER      C  216   8.240   3.411   3.368 -1.0911  0.2060  0.4672
   11LER      O  217   8.126   3.421   3.320 -0.3786  0.3160  0.7559
   12LER      N  218   8.271   3.456   3.492  0.2274  0.6999  0.3643
   12LER      H  219   8.367   3.441   3.521  0.7976  2.4179 -0.4920
   12LER     CA  220   8.180   3.519   3.587  0.1381  0.1607 -0.1654
   12LER     HA  221   8.106   3.446   3.620 -0.4253  1.5841  1.9886
   12LER     CB  222   8.253   3.560   3.715  0.1656 -0.3923  0.5685
   12LER    HB1  223   8.175   3.614   3.768  0.9609  1.7161 -0.3261
   12LER    HB2  224   8.336   3.627   3.692  0.8101 -0.8545  1.4629
   12LER     CG  225   8.293   3.450   3.812 -0.7203 -0.3453 -0.7926
   12LER     HG  226   8.351   3.374   3.759 -1.6766 -1.0069 -0.9234
   12LER    CD1  227   8.380   3.506   3.933  0.7293 -0.0903 -0.3270
   12LER   HD11  228   8.450   3.577   3.891 -1.8465  1.5180 -2.1612
   12LER   HD12  229   8.311   3.559   3.999  2.0411  1.0662  0.1578
   12LER   HD13  230   8.434   3.426   3.984 -0.8593  0.8315  3.0797
   12LER    CD2  231   8.171   3.379   3.870 -0.4752  0.3362  0.1986
   12LER   HD21  232   8.097   3.437   3.925  0.4960  0.5584  1.3241
   12LER   HD22  233   8.129   3.325   3.785  0.6592  2.8225 -2.1349
   12LER   HD23  234   8.213   3.304   3.937 -0.4603 -0.2669 -0.4726
   12LER      C  235   8.103   3.637   3.531  0.5418 -0.7430  0.4171
   12LER      O  236   8.163   3.710   3.457 -0.1354  0.0911  0.5267
   13LER      N  237   7.971   3.648   3.561  0.2238  0.0797  0.6615
   13LER      H  238   7.944   3.572   3.623  3.7303 -1.2839  0.7833
   13LER     CA  239   7.871   3.739   3.501  0.5127  0.0463  0.5772
   13LER     HA  240   7.771   3.717   3.540  0.6910  1.1759  1.7149
   13LER     CB  241   7.894   3.888   3.534 -0.4727 -0.0323  0.3293
   13LER    HB1  242   7.823   3.960   3.494  0.3252  2.0167  2.3353
   13LER    HB2  243   7.990   3.913   3.489  0.4332 -2.8914  0.5202
   13LER     CG  244   7.912   3.921   3.684  0.8646  0.0667  0.7044
   13LER     HG  245   7.982   3.847   3.722  0.5311 -0.3733  0.4698
   13LER    CD1  246   7.942   4.061   3.700 -0.3831 -0.3817  0.2988
   13LER   HD11  247   7.870   4.135   3.664  0.1470  0.0893  0.1897
   13LER   HD12  248   7.983   4.082   3.798  0.7676  0.0295 -0.2492
   13LER   HD13  249   8.030   4.081   3.639  0.1857 -0.9427  0.9357
   13LER    CD2  250   7.782   3.895   3.758  0.0081  0.3533  0.4589
   13LER   HD21  251   7.698   3.934   3.701  0.5597 -0.9033 -1.3084
   13LER   HD22  252   7.776   3.786   3.763 -2.6799  0.4357  5.5177
   13LER   HD23  253   7.796   3.929   3.860 -1.5793  2.3108  0.0832
   13LER      C  254   7.844   3.706   3.353  0.0007  0.3222  0.3697
   13LER      O  255   7.813   3.796   3.279  0.5701  0.0582 -0.2238
   14NH2      N  256   7.845   3.583   3.312 -0.2537  0.6485  0.1542
   14NH2     H1  257   7.873   3.513   3.379  0.9549  0.9171 -0.0449
   14NH2     H2  258   7.823   3.558   3.217  0.2231 -0.5034  0.3258
   15LY0      N  259   8.745   3.999   2.576 -0.6178 -0.2145 -0.1348
   15LY0     H1  260   8.836   3.959   2.557  0.3282  1.6830  0.1861
   15LY0     H2  261   8.681   3.993   2.498 -0.2697 -0.7986 -0.3805
   15LY0     H3  262   8.762   4.091   2.614 -2.1578  0.2442 -0.4633
   15LY0     CA  263   8.665   3.933   2.686 -0.5686  0.3323  0.6464
   15LY0     HA  264   8.673   3.827   2.662 -2.9893  0.0106  0.9679
   15LY0     CB  265   8.719   3.969   2.821 -0.8422 -0.5683 -1.4946
   15LY0    HB1  266   8.731   4.076   2.841  0.4555 -1.1031  0.9309
   15LY0    HB2  267   8.824   3.940   2.824 -0.6253  0.0836 -2.2344
   15LY0     CG  268   8.646   3.902   2.941 -0.1302 -0.0249  0.0737
   15LY0    HG1  269   8.619   3.800   2.915 -0.0669 -0.6121  2.1477
   15LY0    HG2  270   8.552   3.955   2.958  0.2229  0.3783  0.8301
   15LY0     CD  271   8.721   3.900   3.078  0.1519 -0.5705 -0.4749
   15LY0    HD1  272   8.661   3.860   3.159  0.6504 -0.1464  0.1104
   15LY0    HD2  273   8.752   4.001   3.104  0.4648 -1.5170  3.3269
   15LY0     CE  274   8.846   3.816   3.082  0.0089  0.2719 -0.2277
   15LY0    HE1  275   8.909   3.846   2.999  0.4921 -1.3662 -0.4826
   15LY0    HE2  276   8.805   3.716   3.070  1.8019 -0.6406  0.9061
   15LY0     NZ  277   8.923   3.824   3.212  0.4637  0.2619 -0.6720
   15LY0    HZ1  278   8.870   3.790   3.292  0.6437 -2.0140 -1.4514
   15LY0    HZ2  279   9.011   3.775   3.208  0.0119 -0.6179 -0.3423
   15LY0    HZ3  280   8.946   3.922   3.218  2.6387 -0.2909  2.0032
   15LY0      C  281   8.515   3.963   2.671 -0.1769 -0.1533  0.0060
   15LY0      O  282   8.447   3.877   2.610  0.1958 -0.1920  0.4910
   16LER      N  283   8.458   4.083   2.710 -0.4201  0.2680  0.7655
   16LER      H  284   8.521   4.156   2.741 -0.4844  1.4155 -1.6152
   16LER     CA  285   8.327   4.133   2.681 -0.7936  0.8450  0.6920
   16LER     HA  286   8.249   4.063   2.711  0.6568  0.2021  3.2558
   16LER     CB  287   8.294   4.250   2.771 -0.6660  0.0282 -0.0375
   16LER    HB1  288   8.197   4.292   2.743 -0.9786  0.1232  1.1128
   16LER    HB2  289   8.374   4.321   2.750  0.1069 -0.8360 -0.0973
   16LER     CG  290   8.293   4.216   2.926 -0.0953  0.1096  0.3170
   16LER     HG  291   8.308   4.108   2.927  3.0428  0.4175 -0.7386
   16LER    CD1  292   8.416   4.263   3.002 -0.6576 -0.3848  0.2264
   16LER   HD11  293   8.439   4.191   3.080 -3.4331 -1.4597  0.1894
   16LER   HD12  294   8.501   4.266   2.934 -1.4218 -0.8719 -0.7765
   16LER   HD13  295   8.399   4.359   3.050  2.5550  1.7124 -2.3509
   16LER    CD2  296   8.164   4.259   2.995 -0.2958 -0.0102  0.0841
   16LER   HD21  297   8.175   4.366   3.017 -2.3085  0.4929 -1.1592
   16LER   HD22  298   8.079   4.239   2.930 -0.0538 -0.5533 -0.0665
   16LER   HD23  299   8.154   4.201   3.086  0.4682  1.0390  0.8709
   16LER      C  300   8.312   4.159   2.522  0.5462 -0.3774 -0.0484
   16LER      O  301   8.393   4.226   2.459  0.7371 -0.0028  0.3276
   17LY0      N  302   6.612   2.851   2.375 -0.0354  0.2145  0.5750
   17LY0     H1  303   6.536   2.837   2.441 -0.4154  0.3840  0.1781
   17LY0     H2  304   6.641   2.756   2.357 -0.8330 -0.1639  1.2080
   17LY0     H3  305   6.693   2.904   2.404 -0.4350  1.8350 -1.0531
   17LY0     CA  306   6.562   2.918   2.254  0.2255 -0.0707 -0.3185
   17LY0     HA  307   6.634   2.901   2.173 -0.8680 -1.2739 -1.0861
   17LY0     CB  308   6.436   2.856   2.199  0.6226  0.1258  0.6476
   17LY0    HB1  309   6.413   2.907   2.106  2.2594  1.0206  0.6992
   17LY0    HB2  310   6.353   2.864   2.269  1.7982  0.7335  2.0378
   17LY0     CG  311   6.451   2.705   2.152  0.3273 -0.7250 -0.5361
   17LY0    HG1  312   6.431   2.643   2.239 -1.0131 -1.8197 -1.5650
   17LY0    HG2  313   6.547   2.683   2.105 -0.5439 -1.2771 -2.1575
   17LY0     CD  314   6.345   2.654   2.051 -0.8418  0.8602  0.0536
   17LY0    HD1  315   6.381   2.561   2.007 -1.8530  1.6523 -2.6455
   17LY0    HD2  316   6.334   2.712   1.960 -4.5118  0.1854 -0.0993
   17LY0     CE  317   6.209   2.640   2.116 -0.7386  0.6078 -0.6762
   17LY0    HE1  318   6.184   2.730   2.173 -0.7602 -1.7089  3.3241
   17LY0    HE2  319   6.217   2.551   2.179  2.6257 -1.1502 -3.2955
   17LY0     NZ  320   6.103   2.611   2.025 -0.4534  0.3744 -0.4289
   17LY0    HZ1  321   6.015   2.594   2.072 -0.5787  0.4706 -0.6283
   17LY0    HZ2  322   6.087   2.691   1.965 -0.9728  1.4701  1.1050
   17LY0    HZ3  323   6.124   2.537   1.960  1.4183  1.1741 -0.7963
   17LY0      C  324   6.548   3.063   2.278 -0.4233 -0.5336  0.1834
   17LY0      O  325   6.522   3.109   2.390  0.0600  0.3089 -0.3447
   18LER      N  326   6.549   3.144   2.171  0.1162  0.4089 -0.0641
   18LER      H  327   6.543   3.099   2.080 -0.3624  1.9205 -0.8238
   18LER     CA  328   6.500   3.286   2.172 -0.2195  0.5572  0.8672
   18LER     HA  329   6.514   3.329   2.072  1.0585  3.5732  2.2122
   18LER     CB  330   6.346   3.306   2.205  0.0482  0.0123 -0.7928
   18LER    HB1  331   6.327   3.413   2.213  1.0815  0.3509 -2.3142
   18LER    HB2  332   6.323   3.265   2.304  0.3855 -1.1500 -1.1782
   18LER     CG  333   6.245   3.243   2.107  0.1329 -0.2543 -0.3992
   18LER     HG  334   6.268   3.138   2.095 -0.6667 -0.6496  1.1795
   18LER    CD1  335   6.107   3.245   2.180  0.0527 -0.3310 -0.1355
   18LER   HD11  336   6.109   3.183   2.270 -1.2357  1.0680  0.9049
   18LER   HD12  337   6.072   3.348   2.194  0.7279 -0.4408  3.4338
   18LER   HD13  338   6.036   3.194   2.116 -2.2681  0.0103  2.0308
   18LER    CD2  339   6.226   3.313   1.970 -0.1033 -0.6540  0.0240
   18LER   HD21  340   6.326   3.324   1.927 -0.6642  0.2172 -1.1221
   18LER   HD22  341   6.178   3.248   1.896  0.0062 -2.9607  1.8654
   18LER   HD23  342   6.176   3.408   1.985 -0.5864 -1.3638  3.8395
   18LER      C  343   6.586   3.366   2.263 -0.1178  0.1831  0.2529
   18LER      O  344   6.529   3.440   2.342  0.0899 -0.4120 -0.5596
   19LYR      N  345   6.718   3.353   2.249  0.0941  0.1145 -0.2694
   19LYR      H  346   6.754   3.296   2.174 -0.9636 -1.2820  0.2518
   19LYR     CA  347   6.822   3.425   2.325  0.4267  0.2063  0.5115
   19LYR     HA  348   6.806   3.431   2.432  0.2931 -0.1935  0.5156
   19LYR     CB  349   6.963   3.356   2.319  0.3571  0.8522  0.7215
   19LYR    HB1  350   7.041   3.424   2.353 -0.5727  2.0972  0.4628
   19LYR    HB2  351   6.990   3.340   2.214 -1.0933  0.9820  0.3074
   19LYR     CG  352   6.968   3.225   2.393 -0.6919  1.1282 -0.4330
   19LYR    HG1  353   6.886   3.160   2.359  1.0328 -0.3589 -1.9759
   19LYR    HG2  354   6.958   3.252   2.498 -2.8483  0.0220 -0.2812
   19LYR     CD  355   7.098   3.147   2.379 -0.2270 -0.1762  0.1620
   19LYR    HD1  356   7.179   3.220   2.383 -1.3465  1.0388  2.1893
   19LYR    HD2  357   7.106   3.092   2.286  1.0353  0.7884 -0.3312
   19LYR     CE  358   7.110   3.051   2.493 -0.6655  0.4303  0.1660
   19LYR    HE1  359   7.029   2.979   2.490 -1.0167  0.7281  1.7192
   19LYR    HE2  360   7.106   3.110   2.584 -0.7930  1.1663 -0.3027
   19LYR     NZ  361   7.242   2.983   2.488  0.0852  0.2536  0.1173
   19LYR    HZ1  362   7.298   2.982   2.403 -0.5333  1.4623 -0.3367
   19LYR      C  363   6.830   3.572   2.291 -0.2511 -0.0011  0.7027
   19LYR      O  364   6.817   3.599   2.171 -0.4020  0.2271 -0.0389
   20LER      N  365   6.854   3.663   2.384 -0.0053  0.2425  0.1699
   20LER      H  366   6.852   3.632   2.480 -0.1032  0.1651  0.1426
   20LER     CA  367   6.876   3.806   2.365 -0.2215 -0.4741 -0.1925
   20LER     HA  368   6.812   3.849   2.288  1.1043 -0.0700 -1.0966
   20LER     CB  369   6.836   3.872   2.496 -0.2077  0.0541  0.0435
   20LER    HB1  370   6.859   3.979   2.491 -0.5673  0.0785 -2.8915
   20LER    HB2  371   6.882   3.825   2.583 -1.3071  2.1882  1.8870
   20LER     CG  372   6.681   3.870   2.522 -0.7671 -0.0202  0.0766
   20LER     HG  373   6.625   3.778   2.504 -0.0982 -0.1772 -1.2909
   20LER    CD1  374   6.655   3.924   2.662  0.4952  0.4021 -0.5084
   20LER   HD11  375   6.719   3.882   2.740 -0.0079  1.5240  0.5330
   20LER   HD12  376   6.685   4.028   2.667 -0.7688  0.7525  0.5020
   20LER   HD13  377   6.552   3.912   2.697  1.0628 -2.6858  0.4743
   20LER    CD2  378   6.613   3.973   2.430  0.1921 -0.1559  0.4180
   20LER   HD21  379   6.615   3.940   2.326 -0.6005 -0.0805  0.3720
   20LER   HD22  380   6.510   3.982   2.462  0.1742 -1.3113  0.7468
   20LER   HD23  381   6.670   4.065   2.442  1.9408 -1.1050 -0.1782
   20LER      C  382   7.025   3.838   2.327 -0.1916 -0.8191  0.2058
   20LER      O  383   7.097   3.886   2.416  0.5005 -0.0077  0.1390
   21LER      N  384   7.063   3.820   2.203  0.0585  0.0171  0.2943
   21LER      H  385   6.983   3.816   2.142 -0.0396 -3.0315  0.4496
   21LER     CA  386   7.206   3.840   2.168 -0.3420  0.4492 -0.3926
   21LER     HA  387   7.263   3.781   2.240 -1.7124 -0.8701 -0.3459
   21LER     CB  388   7.229   3.775   2.033 -0.3859  0.5278  0.4960
   21LER    HB1  389   7.175   3.830   1.955  3.3518  0.5538 -2.3661
   21LER    HB2  390   7.199   3.671   2.027  1.6512 -0.0708 -0.1731
   21LER     CG  391   7.366   3.771   1.970 -0.1321 -0.3916 -0.4581
   21LER     HG  392   7.409   3.870   1.982  2.3820 -1.3769 -0.6601
   21LER    CD1  393   7.457   3.687   2.051  0.0273  1.2614  0.5101
   21LER   HD11  394   7.433   3.582   2.036  1.7812  0.2204  3.8508
   21LER   HD12  395   7.557   3.711   2.013  0.3253 -0.5222  0.0823
   21LER   HD13  396   7.457   3.707   2.159  1.9107 -0.8414  0.9791
   21LER    CD2  397   7.359   3.720   1.823 -0.4435 -0.2507 -0.0917
   21LER   HD21  398   7.308   3.798   1.766 -1.4273 -1.4824 -0.9601
   21LER   HD22  399   7.460   3.702   1.787 -0.4828  1.1844 -1.0170
   21LER   HD23  400   7.304   3.627   1.808  1.3894 -1.2321 -1.0860
   21LER      C  401   7.265   3.981   2.182  0.5260 -0.5912  0.7157
   21LER      O  402   7.222   4.076   2.109  0.3851  0.3487 -0.1404
   22LY0      N  403   7.782   2.789   2.918  0.5119  0.3911  0.1775
   22LY0     H1  404   7.780   2.768   3.017 -0.0840 -1.9842 -0.2835
   22LY0     H2  405   7.803   2.706   2.864 -0.8382 -1.2321  2.0013
   22LY0     H3  406   7.848   2.859   2.888 -0.6044  0.6746 -1.7493
   22LY0     CA  407   7.641   2.828   2.893 -0.3951  0.2502 -0.3720
   22LY0     HA  408   7.583   2.748   2.939 -0.2720  1.9349  2.9848
   22LY0     CB  409   7.594   2.963   2.956 -0.6738  0.5859  0.7946
   22LY0    HB1  410   7.487   2.976   2.940 -0.8009 -2.1328 -1.3097
   22LY0    HB2  411   7.647   3.044   2.906  0.2870  0.1569  1.0907
   22LY0     CG  412   7.619   2.983   3.110  0.0542  0.8253 -0.0014
   22LY0    HG1  413   7.723   2.985   3.144 -0.2201 -0.6713  1.0367
   22LY0    HG2  414   7.582   2.890   3.155 -0.4216  0.6362 -0.7757
   22LY0     CD  415   7.533   3.091   3.153  0.2608  0.5646 -0.9272
   22LY0    HD1  416   7.538   3.100   3.261  0.2397  0.9491 -0.9561
   22LY0    HD2  417   7.429   3.062   3.137  0.4100  0.0004 -0.9037
   22LY0     CE  418   7.575   3.219   3.090  0.3340  0.1978 -0.2076
   22LY0    HE1  419   7.556   3.213   2.983 -0.8854  0.3667 -0.0157
   22LY0    HE2  420   7.681   3.239   3.107  1.4823 -3.3727 -2.1344
   22LY0     NZ  421   7.492   3.326   3.140 -0.1530 -1.2046 -0.4817
   22LY0    HZ1  422   7.396   3.317   3.110 -0.5831  0.7866  0.1422
   22LY0    HZ2  423   7.507   3.331   3.240 -1.2777  0.0613 -0.3494
   22LY0    HZ3  424   7.532   3.411   3.103 -0.6879 -0.0733  1.3957
   22LY0      C  425   7.605   2.835   2.739 -0.4153 -0.5013 -0.0396
   22LY0      O  426   7.691   2.855   2.652  1.0072  0.5893 -0.0727
   23LER      N  427   7.476   2.830   2.717  0.3018  0.0494  0.3589
   23LER      H  428   7.422   2.835   2.802  1.3428 -1.9446  1.1932
   23LER     CA  429   7.416   2.843   2.583 -0.1235 -0.5134 -0.1304
   23LER     HA  430   7.488   2.895   2.520  0.7674  1.0573  2.0755
   23LER     CB  431   7.401   2.698   2.526  0.2551 -1.1060  0.5469
   23LER    HB1  432   7.324   2.714   2.451  1.5972  0.7688 -0.5241
   23LER    HB2  433   7.343   2.641   2.598 -0.3910  1.0985  1.8700
   23LER     CG  434   7.528   2.628   2.471 -0.0986 -0.4044 -0.3304
   23LER     HG  435   7.604   2.633   2.549 -0.8612  0.5606  0.3785
   23LER    CD1  436   7.493   2.479   2.454 -0.4430  0.5550  1.1879
   23LER   HD11  437   7.472   2.423   2.544  0.3923 -1.2830  0.2823
   23LER   HD12  438   7.416   2.474   2.377  0.1899 -0.1782  0.5864
   23LER   HD13  439   7.581   2.427   2.416  1.1613  0.5061  4.6759
   23LER    CD2  440   7.571   2.689   2.339 -0.4843 -0.2902  0.4666
   23LER   HD21  441   7.561   2.797   2.342 -1.4303 -0.3283 -0.5948
   23LER   HD22  442   7.675   2.670   2.313 -0.5781 -0.3909  0.1514
   23LER   HD23  443   7.500   2.649   2.266 -0.6705  1.6082 -0.4695
   23LER      C  444   7.287   2.926   2.598 -0.2162  0.1765  0.2013
   23LER      O  445   7.213   2.896   2.696  0.0547 -0.3971 -0.5325
   24LY0      N  446   6.499   5.611   3.169  0.3764  0.0640 -0.2604
   24LY0     H1  447   6.565   5.630   3.243 -0.6244  0.5606  0.5431
   24LY0     H2  448   6.498   5.696   3.115  1.6935  0.9980  1.1092
   24LY0     H3  449   6.402   5.594   3.195 -0.0780  1.8931 -0.6262
   24LY0     CA  450   6.532   5.495   3.078  0.1767  0.2845 -0.4876
   24LY0     HA  451   6.460   5.494   2.997 -0.9249  1.0164  0.4530
   24LY0     CB  452   6.683   5.500   3.027  0.0005 -0.1891 -0.2406
   24LY0    HB1  453   6.701   5.406   2.975  1.8959  0.1736 -0.3205
   24LY0    HB2  454   6.759   5.511   3.104 -1.4419  0.0580  1.1940
   24LY0     CG  455   6.692   5.617   2.932  0.4861 -0.7664  0.5039
   24LY0    HG1  456   6.674   5.716   2.974 -1.9428 -0.3239 -1.3369
   24LY0    HG2  457   6.618   5.607   2.852 -1.4660 -0.4440  2.1867
   24LY0     CD  458   6.829   5.625   2.874 -0.3565 -0.1920  0.1756
   24LY0    HD1  459   6.846   5.533   2.819  2.9063 -0.2770  1.1087
   24LY0    HD2  460   6.899   5.636   2.957 -0.8188  1.3683  0.4050
   24LY0     CE  461   6.841   5.751   2.791  0.1816  0.3929  0.1787
   24LY0    HE1  462   6.846   5.841   2.852 -0.3176  0.8462 -0.4352
   24LY0    HE2  463   6.761   5.752   2.718 -0.4198 -1.4996  0.7526
   24LY0     NZ  464   6.968   5.768   2.719 -0.4926  0.6358 -0.2198
   24LY0    HZ1  465   6.970   5.845   2.655  1.2321 -0.7019 -1.8897
   24LY0    HZ2  466   7.033   5.781   2.796 -1.0988  1.6778  0.1258
   24LY0    HZ3  467   6.997   5.684   2.671 -0.0452  0.9841 -0.5693
   24LY0      C  468   6.500   5.361   3.147 -0.2843 -0.3493  0.4203
   24LY0      O  469   6.525   5.346   3.266  0.2721  0.1364 -0.2085
   25LER      N  470   6.467   5.267   3.063 -0.1055 -0.4188 -0.0887
   25LER      H  471   6.457   5.293   2.966  1.0375  0.3417 -0.0229
   25LER     CA  472   6.449   5.125   3.099 -1.4935 -0.0037 -0.4902
   25LER     HA  473   6.442   5.114   3.208 -2.1625  0.0594 -0.5207
   25LER     CB  474   6.319   5.077   3.033  0.3645  0.3694 -0.2928
   25LER    HB1  475   6.279   4.985   3.076 -3.8025  2.7463  1.4389
   25LER    HB2  476   6.342   5.071   2.926 -0.9490 -2.0299 -0.4963
   25LER     CG  477   6.199   5.165   3.038  0.2373  0.1718 -0.8344
   25LER     HG  478   6.219   5.257   2.982  2.8161  0.3311  0.1930
   25LER    CD1  479   6.085   5.093   2.974  0.0217 -0.4561  0.1082
   25LER   HD11  480   6.063   4.996   3.019 -2.1611 -0.6931 -1.3485
   25LER   HD12  481   5.992   5.150   2.971  0.5879  0.5276  0.7313
   25LER   HD13  482   6.120   5.079   2.871  1.6911 -0.1558  0.5966
   25LER    CD2  483   6.153   5.201   3.179  0.1358  0.4147  0.1932
   25LER   HD21  484   6.075   5.278   3.178 -0.9441 -0.6292  0.6312
   25LER   HD22  485   6.115   5.112   3.231  1.4665 -0.2383  0.0888
   25LER   HD23  486   6.232   5.249   3.236  0.9573  2.0874 -2.2322
   25LER      C  487   6.570   5.033   3.054 -0.2217 -0.1398  0.5279
   25LER      O  488   6.647   5.076   2.967 -0.1474  0.2986  0.2935
   26LYR      N  489   6.575   4.910   3.101  0.2481  0.4260  0.1339
   26LYR      H  490   6.513   4.879   3.174 -0.9260  2.6659  0.1959
   26LYR     CA  491   6.688   4.817   3.080 -0.3502  0.0844  0.1901
   26LYR     HA  492   6.728   4.837   2.981 -0.7652  0.2905  0.0647
   26LYR     CB  493   6.794   4.854   3.182 -0.0925 -0.2380 -0.3596
   26LYR    HB1  494   6.756   4.851   3.284 -1.2851  1.0347 -0.7311
   26LYR    HB2  495   6.827   4.956   3.162  0.6483 -0.5219 -0.6076
   26LYR     CG  496   6.929   4.773   3.160 -0.9394 -0.0617 -0.3165
   26LYR    HG1  497   6.974   4.783   3.061 -2.3464  1.2825 -0.8721
   26LYR    HG2  498   6.901   4.668   3.169 -2.2765 -0.0413 -3.0425
   26LYR     CD  499   7.049   4.812   3.255 -0.0425  0.1204  0.0763
   26LYR    HD1  500   7.099   4.903   3.223 -0.3277  0.3932  0.3910
   26LYR    HD2  501   7.122   4.731   3.247 -1.4740 -1.3118  0.8472
   26LYR     CE  502   6.996   4.826   3.400 -0.5311  0.2722 -0.6109
   26LYR    HE1  503   6.931   4.740   3.415 -0.5671  0.2051 -1.1245
   26LYR    HE2  504   6.928   4.911   3.404 -1.9048 -0.6758 -2.1217
   26LYR     NZ  505   7.106   4.832   3.499  0.4367  0.0215 -0.3627
   26LYR    HZ1  506   7.155   4.919   3.507 -0.0806  0.2824  0.0057
   26LYR      C  507   6.644   4.674   3.077  0.4907  0.1335  0.1770
   26LYR      O  508   6.571   4.632   3.160 -0.4107  0.5236 -0.3699
   27LER      N  509   6.700   4.592   2.979 -0.1262 -0.6974 -0.1480
   27LER      H  510   6.769   4.631   2.916  0.7840  0.6366  1.5942
   27LER     CA  511   6.685   4.448   2.961 -0.4614 -0.2609 -0.0956
   27LER     HA  512   6.643   4.394   3.046  0.2529 -0.9153 -0.1475
   27LER     CB  513   6.585   4.436   2.843 -0.6576 -0.4905  0.5040
   27LER    HB1  514   6.617   4.504   2.764 -3.0269  0.7115  0.4935
   27LER    HB2  515   6.487   4.473   2.873  0.0730  1.2201  0.9042
   27LER     CG  516   6.567   4.299   2.779 -0.2760 -0.1409 -0.0424
   27LER     HG  517   6.659   4.257   2.739  0.8242  0.9820  1.2477
   27LER    CD1  518   6.521   4.199   2.876  0.0695  0.3569 -1.3867
   27LER   HD11  519   6.481   4.106   2.835 -0.9097 -0.6907  1.6868
   27LER   HD12  520   6.600   4.180   2.949 -0.2289  1.2842 -0.7924
   27LER   HD13  521   6.449   4.254   2.937  0.4567 -1.2968  0.6571
   27LER    CD2  522   6.467   4.303   2.662  0.4409  0.1457 -0.1581
   27LER   HD21  523   6.461   4.203   2.619  0.2143  0.0844  0.0149
   27LER   HD22  524   6.375   4.349   2.698  0.8946  0.8082  0.1803
   27LER   HD23  525   6.509   4.370   2.588  1.0110  0.5593  0.5272
   27LER      C  526   6.817   4.384   2.926 -0.2210 -0.1319 -0.1229
   27LER      O  527   6.881   4.413   2.826 -0.2803  0.4878  0.2274
   28LER      N  528   6.866   4.294   3.013  0.0550  0.6590  0.2190
   28LER      H  529   6.804   4.271   3.090 -1.7805  0.1186 -1.3432
   28LER     CA  530   6.989   4.226   2.997 -0.2112 -0.1720  0.4768
   28LER     HA  531   7.065   4.300   2.973  0.6300 -0.6970  1.4162
   28LER     CB  532   7.033   4.158   3.127 -0.5193  0.6580  0.1063
   28LER    HB1  533   7.128   4.112   3.099 -0.5481  0.7671 -0.1783
   28LER    HB2  534   6.963   4.081   3.160 -0.9791  1.5128  1.1586
   28LER     CG  535   7.074   4.249   3.241 -0.0074  0.1990  0.1643
   28LER     HG  536   6.988   4.293   3.291 -1.1491 -0.6884 -0.9504
   28LER    CD1  537   7.133   4.170   3.355  0.0048 -0.1500  0.6757
   28LER   HD11  538   7.222   4.119   3.319 -0.7413  1.0806 -3.3520
   28LER   HD12  539   7.156   4.240   3.436 -0.7478  2.3543 -1.1637
   28LER   HD13  540   7.060   4.097   3.390 -1.5768  0.6813 -0.7551
   28LER    CD2  541   7.169   4.363   3.195  0.3051 -0.1478 -0.0768
   28LER   HD21  542   7.215   4.408   3.283  1.8468  0.2418 -1.0452
   28LER   HD22  543   7.249   4.316   3.138 -0.8166 -3.6410  0.9727
   28LER   HD23  544   7.113   4.440   3.141 -1.6769 -0.5080  1.3390
   28LER      C  545   6.992   4.115   2.888 -0.0831  0.0090  1.0836
   28LER      O  546   6.905   4.028   2.874 -0.0354 -0.0845 -0.1053
   29LYR      N  547   7.104   4.118   2.817 -0.1076 -0.3903  0.1013
   29LYR      H  548   7.181   4.160   2.868  0.1123 -0.8916  0.1962
   29LYR     CA  549   7.138   4.043   2.693 -0.3054 -0.1414 -0.2928
   29LYR     HA  550   7.051   3.989   2.656  0.2537 -1.7766  0.6630
   29LYR     CB  551   7.201   4.141   2.584  0.3706  0.0245  0.5683
   29LYR    HB1  552   7.262   4.085   2.513  0.2506 -3.6122  3.0187
   29LYR    HB2  553   7.270   4.210   2.631 -0.3142 -0.1898  1.9411
   29LYR     CG  554   7.096   4.217   2.504  0.2864 -0.1547  0.3982
   29LYR    HG1  555   7.042   4.280   2.574  3.1485  1.5064  1.2871
   29LYR    HG2  556   7.034   4.149   2.446 -0.3856  1.3804 -0.7521
   29LYR     CD  557   7.171   4.304   2.403  0.4531  0.0991 -0.2841
   29LYR    HD1  558   7.105   4.338   2.324  0.2654 -0.0903 -0.2085
   29LYR    HD2  559   7.245   4.240   2.354 -1.8260 -2.0147 -1.1817
   29LYR     CE  560   7.222   4.439   2.463 -0.3203 -0.0206  0.3054
   29LYR    HE1  561   7.282   4.494   2.391 -0.3964 -0.4109 -0.0597
   29LYR    HE2  562   7.275   4.413   2.555 -0.4571  0.4268  0.5120
   29LYR     NZ  563   7.111   4.524   2.507 -0.1255  0.3246 -0.1806
   29LYR    HZ1  564   7.047   4.485   2.575 -0.1095  0.5487 -0.0338
   29LYR      C  565   7.237   3.929   2.735 -0.2396  0.5129 -0.0363
   29LYR      O  566   7.311   3.936   2.834 -0.5172 -0.5187 -0.1033
   30LER      N  567   7.255   3.834   2.642  0.4119  0.0514 -0.2922
   30LER      H  568   7.210   3.846   2.552 -0.4685  0.9903  0.2648
   30LER     CA  569   7.352   3.721   2.651  0.2608  0.5165  0.1124
   30LER     HA  570   7.405   3.721   2.746 -0.0399 -1.8850  0.3476
   30LER     CB  571   7.271   3.582   2.648 -0.6617 -0.2330  0.2756
   30LER    HB1  572   7.244   3.564   2.544 -2.1002  1.7441  0.2480
   30LER    HB2  573   7.182   3.591   2.709 -1.3380 -2.7761 -0.2295
   30LER     CG  574   7.352   3.463   2.699  0.5158 -0.8041  0.1228
   30LER     HG  575   7.457   3.466   2.670  0.6256 -1.2318  0.4799
   30LER    CD1  576   7.342   3.453   2.852 -0.0725 -0.0017  0.0908
   30LER   HD11  577   7.330   3.350   2.886  1.3742 -0.5348 -0.8887
   30LER   HD12  578   7.436   3.482   2.900  0.6955  0.8852 -1.8411
   30LER   HD13  579   7.272   3.522   2.899  1.1945 -0.2448  2.4909
   30LER    CD2  580   7.286   3.338   2.628  0.2852 -0.2042 -0.2595
   30LER   HD21  581   7.181   3.334   2.657  0.3571  0.7111  0.1873
   30LER   HD22  582   7.298   3.354   2.521 -1.8964  0.3050 -0.4794
   30LER   HD23  583   7.329   3.243   2.659  1.7200  0.7484  0.8136
   30LER      C  584   7.453   3.724   2.530 -0.0333 -0.3841  0.0814
   30LER      O  585   7.418   3.767   2.418 -0.4368  0.0674 -0.5717
   31LER      N  586   7.581   3.696   2.553 -1.2085  0.1395 -0.1335
   31LER      H  587   7.599   3.664   2.647 -4.3675 -3.4138 -0.4834
   31LER     CA  588   7.686   3.683   2.446 -0.4872  0.0579  0.1093
   31LER     HA  589   7.670   3.753   2.363  0.2202  0.4570  0.2986
   31LER     CB  590   7.824   3.724   2.502  0.1736  0.3946 -0.7739
   31LER    HB1  591   7.863   3.639   2.560  0.5971  0.4345 -0.9958
   31LER    HB2  592   7.808   3.812   2.564  0.7598  0.4973 -0.7559
   31LER     CG  593   7.936   3.758   2.403 -0.6238 -0.1993  0.1270
   31LER     HG  594   7.944   3.683   2.324 -0.3528  1.0637 -1.0746
   31LER    CD1  595   7.919   3.894   2.334 -0.3909 -0.0505  0.1379
   31LER   HD11  596   8.000   3.899   2.262 -0.3904 -0.2833  0.1181
   31LER   HD12  597   7.837   3.865   2.267  0.2596 -2.8349  0.4282
   31LER   HD13  598   7.907   3.977   2.403  2.3682 -0.0417  0.7191
   31LER    CD2  599   8.073   3.752   2.476 -0.2850  0.4276 -0.1300
   31LER   HD21  600   8.112   3.651   2.468  0.6268  0.6632  1.0501
   31LER   HD22  601   8.141   3.818   2.423 -0.3254 -0.0920 -0.8464
   31LER   HD23  602   8.075   3.794   2.577  1.4744  0.5772 -0.2042
   31LER      C  603   7.690   3.543   2.385 -0.2856  0.2979 -0.0697
   31LER      O  604   7.757   3.523   2.284  0.2115  0.4838 -0.0282
   32LY0      N  605   7.089   4.879   4.100 -0.9292  0.4102  0.6018
   32LY0     H1  606   7.061   4.849   4.193 -1.1762 -0.5537  0.2330
   32LY0     H2  607   7.006   4.923   4.064 -1.5912 -0.7199  0.6936
   32LY0     H3  608   7.171   4.938   4.108 -0.5353  0.0382 -0.5385
   32LY0     CA  609   7.124   4.751   4.020  1.0040  0.0318 -0.6064
   32LY0     HA  610   7.218   4.720   4.067  0.4094  0.8196  1.2087
   32LY0     CB  611   7.008   4.649   4.028 -1.0116  0.0876  0.0531
   32LY0    HB1  612   7.027   4.569   3.956 -1.7302  1.6925 -2.0469
   32LY0    HB2  613   6.909   4.686   4.000 -1.3131 -0.7338  0.0098
   32LY0     CG  614   7.002   4.581   4.169 -0.0712 -0.3538  0.3120
   32LY0    HG1  615   6.914   4.517   4.175  1.3611 -2.5918 -1.1211
   32LY0    HG2  616   6.989   4.656   4.247  1.5521  0.5602 -0.2563
   32LY0     CD  617   7.115   4.486   4.198 -0.1183  0.0304 -0.2316
   32LY0    HD1  618   7.199   4.544   4.236 -0.4918  0.8467 -0.6232
   32LY0    HD2  619   7.136   4.429   4.107 -1.3535 -0.6128 -0.1359
   32LY0     CE  620   7.061   4.397   4.313  0.0888 -0.4057 -0.2047
   32LY0    HE1  621   6.983   4.330   4.276  0.0306 -1.5778  1.8703
   32LY0    HE2  622   7.023   4.469   4.385 -0.0654  0.3071 -0.9898
   32LY0     NZ  623   7.175   4.323   4.368  0.1169  0.9098  0.6956
   32LY0    HZ1  624   7.261   4.376   4.372  0.8170  0.2842 -2.8804
   32LY0    HZ2  625   7.146   4.292   4.460 -0.5556  2.6948  1.1303
   32LY0    HZ3  626   7.189   4.240   4.312 -2.2920  1.0914 -0.3211
   32LY0      C  627   7.147   4.794   3.876 -0.1873 -0.6935 -0.4287
   32LY0      O  628   7.064   4.878   3.832  0.4253 -0.0505  0.5045
   33LER      N  629   7.249   4.748   3.810  0.0837 -0.2991  0.5529
   33LER      H  630   7.304   4.679   3.861  1.8511  0.9917  0.4704
   33LER     CA  631   7.281   4.767   3.663  0.5449 -0.2649  0.3096
   33LER     HA  632   7.306   4.872   3.647 -0.8586  0.4603  2.4862
   33LER     CB  633   7.397   4.673   3.632 -0.2309 -0.3293 -0.0887
   33LER    HB1  634   7.367   4.570   3.651  2.2999 -1.3634 -1.2387
   33LER    HB2  635   7.486   4.685   3.694 -0.4819  0.2509  0.1627
   33LER     CG  636   7.446   4.665   3.484 -0.7301  0.1880  0.0711
   33LER     HG  637   7.384   4.608   3.415  1.0766 -0.7060 -0.8801
   33LER    CD1  638   7.475   4.796   3.422 -0.3243  0.1564 -0.3948
   33LER   HD11  639   7.522   4.859   3.497  0.3544 -1.3837  0.5333
   33LER   HD12  640   7.535   4.792   3.331  1.9569  0.9802  0.9924
   33LER   HD13  641   7.379   4.843   3.399  0.5286  1.4195 -1.5237
   33LER    CD2  642   7.581   4.578   3.483  0.8681 -0.6047  0.0891
   33LER   HD21  643   7.568   4.488   3.543  0.9734 -0.6528  0.0391
   33LER   HD22  644   7.599   4.561   3.377 -0.2455 -0.1851 -0.1804
   33LER   HD23  645   7.663   4.638   3.524  0.6779 -0.6185  0.4944
   33LER      C  646   7.156   4.735   3.573 -0.3572 -0.4132 -0.6018
   33LER      O  647   7.116   4.621   3.562  0.0100 -0.2732 -0.2573
   34LY0      N  648   5.936   5.542   2.685  0.2983  0.1327 -0.4404
   34LY0     H1  649   5.859   5.589   2.732 -1.0907 -0.8091 -1.6849
   34LY0     H2  650   5.904   5.446   2.681 -2.7049  0.9503  0.7616
   34LY0     H3  651   5.950   5.573   2.590  2.1309 -1.3652 -0.7071
   34LY0     CA  652   6.066   5.554   2.755 -0.3031  0.4463 -0.0873
   34LY0     HA  653   6.106   5.655   2.745  1.0315 -0.2980 -3.6446
   34LY0     CB  654   6.057   5.508   2.898 -0.6819 -0.1434  0.2002
   34LY0    HB1  655   6.159   5.509   2.937 -0.8166  3.1549  0.7613
   34LY0    HB2  656   6.007   5.411   2.910 -0.4293 -0.5850 -1.8520
   34LY0     CG  657   5.978   5.613   2.981 -0.2645 -0.2711 -0.1130
   34LY0    HG1  658   5.882   5.619   2.930  0.7393 -0.8226 -2.2228
   34LY0    HG2  659   6.032   5.707   2.968 -2.1186  0.7563 -0.7181
   34LY0     CD  660   5.953   5.581   3.128  0.3807  0.0972  0.0658
   34LY0    HD1  661   6.050   5.559   3.172  2.1221  1.9493 -2.5545
   34LY0    HD2  662   5.886   5.497   3.142 -1.3825  1.4537  0.0852
   34LY0     CE  663   5.907   5.705   3.214  0.8507 -0.4220  0.1916
   34LY0    HE1  664   5.972   5.791   3.201  0.8745 -0.5312 -0.4619
   34LY0    HE2  665   5.906   5.677   3.320 -3.0077 -2.1054 -0.1037
   34LY0     NZ  666   5.771   5.749   3.174  0.5432  0.1256  0.5386
   34LY0    HZ1  667   5.742   5.829   3.228  0.2254  0.2234  0.2269
   34LY0    HZ2  668   5.762   5.758   3.074 -1.4314 -1.7665  0.4676
   34LY0    HZ3  669   5.699   5.678   3.179 -1.2794  1.5250 -2.6026
   34LY0      C  670   6.166   5.465   2.675 -0.0306 -0.0794 -0.0789
   34LY0      O  671   6.138   5.348   2.647  1.5447  0.2553  0.3352
   35LER      N  672   6.283   5.518   2.642  0.1170  0.1791  0.4032
   35LER      H  673   6.302   5.617   2.652 -1.8294  0.7899 -1.2455
   35LER     CA  674   6.396   5.444   2.579  0.0339  0.2397  0.1650
   35LER     HA  675   6.353   5.390   2.495  2.4769 -3.0357  0.8512
   35LER     CB  676   6.491   5.549   2.517 -0.1052 -0.2842  0.2357
   35LER    HB1  677   6.523   5.616   2.597  0.4800 -0.3487  0.0581
   35LER    HB2  678   6.433   5.616   2.453  2.3211  0.4358 -1.3250
   35LER     CG  679   6.609   5.483   2.448 -0.4044  0.3135  0.0752
   35LER     HG  680   6.577   5.388   2.404 -0.9798 -0.9966  3.0502
   35LER    CD1  681   6.668   5.581   2.349 -0.0150 -0.0724  0.4440
   35LER   HD11  682   6.599   5.618   2.273  1.2084  0.5969 -0.3759
   35LER   HD12  683   6.686   5.666   2.414  0.6549 -0.2406  0.4851
   35LER   HD13  684   6.765   5.551   2.310 -1.1496 -1.0674 -1.8749
   35LER    CD2  685   6.720   5.448   2.550 -0.5795 -0.0338 -0.4842
   35LER   HD21  686   6.763   5.534   2.603  0.3423 -0.5004 -0.4626
   35LER   HD22  687   6.685   5.377   2.624  0.2767 -0.9413 -0.9346
   35LER   HD23  688   6.795   5.395   2.493 -0.2257 -1.2427  1.0288
   35LER      C  689   6.447   5.333   2.666 -0.1487 -0.0204 -0.0996
   35LER      O  690   6.457   5.352   2.791  0.4588 -0.2912  0.0408
   36LYR      N  691   6.473   5.220   2.603  0.0509  0.8976  0.0754
   36LYR      H  692   6.458   5.218   2.504  0.6610  2.0005 -0.0577
   36LYR     CA  693   6.534   5.100   2.668  0.1646  0.0243 -1.0201
   36LYR     HA  694   6.540   5.112   2.776  1.0995  0.9716 -1.1591
   36LYR     CB  695   6.450   4.974   2.637 -0.0281 -0.1890 -0.1587
   36LYR    HB1  696   6.457   4.957   2.530 -1.5678 -0.5170 -0.2318
   36LYR    HB2  697   6.346   4.999   2.656 -0.3994 -2.0469  0.4562
   36LYR     CG  698   6.484   4.837   2.705  0.2640  0.3543 -0.1818
   36LYR    HG1  699   6.511   4.850   2.810  2.6319  0.9087 -0.8060
   36LYR    HG2  700   6.564   4.792   2.648  0.8292  0.7524  0.2845
   36LYR     CD  701   6.363   4.733   2.699  0.2108 -0.6747 -0.0077
   36LYR    HD1  702   6.406   4.634   2.713  2.1188  0.2180  0.7480
   36LYR    HD2  703   6.318   4.743   2.600  1.2086  2.7409 -0.2236
   36LYR     CE  704   6.258   4.759   2.807  0.2313 -0.4300  0.4355
   36LYR    HE1  705   6.216   4.859   2.792  4.0890  1.3556  0.4477
   36LYR    HE2  706   6.303   4.762   2.906 -1.2146  0.8690  1.1016
   36LYR     NZ  707   6.154   4.661   2.801  0.1020  0.3510 -0.3076
   36LYR    HZ1  708   6.114   4.648   2.709  0.5895  1.4493 -0.7015
   36LYR      C  709   6.679   5.077   2.616  0.6424  0.0715  0.0068
   36LYR      O  710   6.711   5.075   2.494 -0.2065  0.2512  0.2041
   37LER      N  711   6.776   5.065   2.711 -0.0202  0.2102  0.3491
   37LER      H  712   6.747   5.074   2.807 -1.1257  0.2096  0.0240
   37LER     CA  713   6.914   5.014   2.694 -0.5966 -0.1124  0.2231
   37LER     HA  714   6.957   5.068   2.611  2.0567 -0.2742  1.3956
   37LER     CB  715   6.979   5.046   2.831 -0.2304  0.0566  0.1943
   37LER    HB1  716   7.079   5.002   2.828 -1.3879 -2.7484 -1.2743
   37LER    HB2  717   6.928   4.989   2.909 -0.7045  2.4899  1.7833
   37LER     CG  718   6.984   5.196   2.871 -0.2064  0.6950  0.2705
   37LER     HG  719   6.888   5.248   2.869 -1.5463 -1.6668 -0.6743
   37LER    CD1  720   7.060   5.223   3.002  0.1708 -0.4031  0.4075
   37LER   HD11  721   7.035   5.154   3.082  2.9720 -0.6941  1.1408
   37LER   HD12  722   7.166   5.196   3.000 -0.3108 -2.5172  1.2780
   37LER   HD13  723   7.053   5.324   3.043  2.9878 -1.3484  3.6999
   37LER    CD2  724   7.057   5.271   2.760  0.5490 -0.8007  0.0403
   37LER   HD21  725   7.145   5.220   2.722  0.9441 -1.8149  2.1836
   37LER   HD22  726   6.981   5.298   2.686 -0.5373 -0.3318  1.3048
   37LER   HD23  727   7.087   5.367   2.800  0.6404 -1.2184  1.0026
   37LER      C  728   6.912   4.861   2.658 -1.0050 -0.3565  0.0246
   37LER      O  729   6.879   4.779   2.746  0.1834 -0.5277  0.5784
   38LER      N  730   6.941   4.824   2.529 -0.1170  0.1869 -0.1065
   38LER      H  731   6.974   4.887   2.457  1.6830  0.2252  0.6886
   38LER     CA  732   6.932   4.688   2.489  0.7507 -0.2369  0.1245
   38LER     HA  733   6.894   4.630   2.573 -0.6184  1.0420  0.4179
   38LER     CB  734   6.816   4.676   2.389 -0.2902 -0.3642 -0.3725
   38LER    HB1  735   6.840   4.735   2.300 -1.2230 -2.1289 -1.8622
   38LER    HB2  736   6.719   4.706   2.428  0.1220  1.2269 -0.4624
   38LER     CG  737   6.797   4.531   2.334  0.3926 -0.0613 -0.4295
   38LER     HG  738   6.887   4.500   2.282  0.5784 -0.4607  0.1178
   38LER    CD1  739   6.780   4.426   2.448  0.3517 -0.0281 -0.6946
   38LER   HD11  740   6.770   4.325   2.409 -2.9236  0.0897 -0.4379
   38LER   HD12  741   6.871   4.425   2.509 -0.5231 -1.4254  0.6539
   38LER   HD13  742   6.688   4.440   2.505  1.3283  1.3794  0.6397
   38LER    CD2  743   6.666   4.521   2.244 -0.2189 -0.3213  0.7399
   38LER   HD21  744   6.664   4.425   2.192  1.0333 -0.0224  0.1165
   38LER   HD22  745   6.574   4.525   2.303 -2.1111 -2.9732 -1.7410
   38LER   HD23  746   6.662   4.597   2.166  0.0968  1.5655  2.4801
   38LER      C  747   7.066   4.630   2.439 -0.3255 -0.3931  0.7463
   38LER      O  748   7.129   4.683   2.348 -0.6557  0.2246 -0.5121
   39LY0      N  749   5.590   4.598   2.678 -0.1545  0.3465 -0.4542
   39LY0     H1  750   5.571   4.499   2.665  4.1539 -0.5233 -1.6058
   39LY0     H2  751   5.556   4.635   2.766 -1.0617  1.4123 -1.2154
   39LY0     H3  752   5.534   4.650   2.612 -1.8381  0.8763  1.2760
   39LY0     CA  753   5.736   4.622   2.666  0.2173 -0.2803  0.7523
   39LY0     HA  754   5.786   4.564   2.588  0.2393 -1.1548  1.4159
   39LY0     CB  755   5.757   4.776   2.644  0.0080 -0.7861 -0.0865
   39LY0    HB1  756   5.699   4.833   2.717 -2.9357 -2.1973 -1.1404
   39LY0    HB2  757   5.704   4.798   2.551  1.1848 -0.9198 -0.8047
   39LY0     CG  758   5.903   4.825   2.626 -0.1581  0.0162 -0.1189
   39LY0    HG1  759   5.951   4.768   2.546  2.2280 -0.7181  1.6971
   39LY0    HG2  760   5.965   4.806   2.713 -0.7935  3.3605  1.2075
   39LY0     CD  761   5.923   4.976   2.602  0.8367  0.3845 -0.2512
   39LY0    HD1  762   5.890   5.032   2.689 -0.3521 -0.0984 -0.3629
   39LY0    HD2  763   5.864   5.005   2.515  1.2558  2.6352  0.1716
   39LY0     CE  764   6.067   4.991   2.574  0.4275 -0.5826 -0.4318
   39LY0    HE1  765   6.107   4.897   2.535 -1.2181 -2.1954  1.5565
   39LY0    HE2  766   6.127   4.999   2.665 -1.3275 -0.6717  0.7773
   39LY0     NZ  767   6.091   5.108   2.492  0.0348  0.2952  0.1115
   39LY0    HZ1  768   6.034   5.107   2.409 -1.5852  1.3181  1.1565
   39LY0    HZ2  769   6.059   5.182   2.552 -0.2767 -1.3031  2.0238
   39LY0    HZ3  770   6.187   5.125   2.466 -0.4048 -0.6971 -2.4614
   39LY0      C  771   5.821   4.577   2.784 -0.0863  0.4780  0.1975
   39LY0      O  772   5.784   4.616   2.893  0.5562 -0.1809 -0.0016
   40LER      N  773   5.923   4.493   2.757 -0.0436 -0.4215 -0.2432
   40LER      H  774   5.931   4.448   2.667  1.3084 -0.3250 -0.2046
   40LER     CA  775   6.020   4.451   2.856 -0.7563 -0.9733 -0.0072
   40LER     HA  776   5.970   4.428   2.950 -0.4611 -0.5080  0.2701
   40LER     CB  777   6.109   4.335   2.808 -0.3648 -0.6704 -0.0497
   40LER    HB1  778   6.200   4.326   2.867  0.2368  2.3417 -0.3625
   40LER    HB2  779   6.142   4.366   2.710 -0.8345  0.3830  0.1176
   40LER     CG  780   6.048   4.195   2.810  0.3609  0.7068  0.0919
   40LER     HG  781   5.947   4.193   2.771  0.9503  1.5354 -1.5698
   40LER    CD1  782   6.136   4.117   2.716  0.6394  0.8442 -0.1302
   40LER   HD11  783   6.107   4.119   2.611 -0.1553 -0.8609  0.0194
   40LER   HD12  784   6.242   4.140   2.722  1.7082 -3.3753  0.5123
   40LER   HD13  785   6.123   4.012   2.740  2.9414  0.6546  0.5670
   40LER    CD2  786   6.045   4.136   2.949  0.3235 -0.5823  0.7364
   40LER   HD21  787   5.989   4.043   2.957  1.6668 -1.5246 -0.2967
   40LER   HD22  788   6.145   4.108   2.982  0.7290  0.3502  0.3369
   40LER   HD23  789   5.997   4.209   3.014  0.6649 -0.8374  1.2772
   40LER      C  790   6.125   4.565   2.891  0.2281 -0.0204 -0.1078
   40LER      O  791   6.180   4.549   2.997 -0.8618 -0.2263 -0.1662
   41U      O5'  792   6.452   7.843   0.429 -0.0239 -0.5676 -0.2409
   41U      H5T  793   6.432   7.765   0.377  0.3860 -0.6156 -0.3288
   41U      C5'  794   6.403   7.831   0.564  0.2526  0.5786 -0.3454
   41U     H5'1  795   6.464   7.897   0.626  0.7399 -0.4996  0.3666
   41U     H5'2  796   6.421   7.731   0.604  0.7111 -0.0422 -2.0152
   41U      C4'  797   6.255   7.868   0.587 -0.0542 -0.4267 -0.1180
   41U      H4'  798   6.226   7.963   0.541 -2.5446 -0.7294  0.6812
   41U      O4'  799   6.165   7.763   0.552  0.5740 -0.1341 -0.1947
   41U      C1'  800   6.038   7.793   0.607  0.2754 -0.4072  0.3267
   41U      H1'  801   5.984   7.853   0.534  0.0224 -1.6051 -0.4995
   41U       N1  802   5.966   7.669   0.633  0.3670 -0.1709 -0.2492
   41U       C6  803   6.029   7.548   0.648 -0.1883 -0.4603  0.2049
   41U       H6  804   6.135   7.532   0.635 -0.4816 -0.3945 -3.1322
   41U       C5  805   5.955   7.436   0.669 -0.3142 -0.1597 -0.2308
   41U       H5  806   6.010   7.347   0.696  2.3743  1.6940  0.8083
   41U       C4  807   5.808   7.438   0.673 -0.1066 -0.5193  0.0103
   41U       O4  808   5.732   7.346   0.683 -0.1861 -0.4852  0.3258
   41U       N3  809   5.756   7.566   0.666  0.1908 -0.4849  0.6193
   41U       H3  810   5.657   7.586   0.666  0.7771  3.4770 -1.0665
   41U       C2  811   5.824   7.680   0.642  0.3689 -0.0933  0.6007
   41U       O2  812   5.768   7.787   0.640 -0.6242 -0.3971  0.6431
   41U      C3'  813   6.215   7.873   0.730  0.7339 -1.1044  0.1458
   41U      H3'  814   6.247   7.779   0.775  1.0383 -1.1517 -0.1662
   41U      C2'  815   6.066   7.874   0.728  0.3375  0.5963  0.0890
   41U     H2'1  816   6.040   7.824   0.822 -0.3453  3.1443  1.3682
   41U      O2'  817   6.015   8.005   0.718  0.4837 -0.2478  0.1429
   41U     HO'2  818   6.017   8.047   0.804  0.7207  1.4040 -0.6307
   41U      O3'  819   6.279   7.989   0.799 -0.0082  0.2091 -0.3106
   42U        P  820   6.267   8.003   0.956  0.2302 -0.2803  0.0522
   42U      O1P  821   6.334   8.128   0.990 -0.2782  0.1110 -0.1919
   42U      O2P  822   6.318   7.880   1.019 -0.5067 -0.2740  0.6969
   42U      O5'  823   6.115   8.026   0.984 -0.4602  0.6824 -0.1496
   42U      C5'  824   6.058   7.989   1.103  0.3014 -0.3199  0.0712
   42U     H5'1  825   6.109   8.039   1.184 -2.9026  3.4030  0.0827
   42U     H5'2  826   6.078   7.883   1.120  2.6243  0.2048  0.9128
   42U      C4'  827   5.902   8.007   1.103  0.0751 -0.5087  0.4644
   42U      H4'  828   5.886   8.115   1.099 -0.3531 -0.5997 -0.5177
   42U      O4'  829   5.831   7.940   0.998  0.4608 -0.2934 -0.5130
   42U      C1'  830   5.698   7.914   1.044  0.8073  0.2814 -0.8361
   42U      H1'  831   5.624   7.966   0.983  1.2848  3.6803  1.2064
   42U       N1  832   5.664   7.766   1.048 -0.0625  0.3794 -0.2373
   42U       C6  833   5.755   7.672   1.010 -0.5738  0.4443 -0.3267
   42U       H6  834   5.859   7.698   1.015 -0.3763 -0.2680 -0.6252
   42U       C5  835   5.718   7.542   0.991 -0.5102  0.0013  0.0972
   42U       H5  836   5.792   7.466   0.968  0.5109  0.9133  0.2822
   42U       C4  837   5.582   7.501   1.019  0.4159  0.2356  0.5663
   42U       O4  838   5.536   7.387   1.008  0.6293 -0.2315  0.4692
   42U       N3  839   5.501   7.599   1.056 -0.8777 -0.0591  0.6347
   42U       H3  840   5.403   7.577   1.041 -0.7018 -0.2907 -0.2024
   42U       C2  841   5.529   7.736   1.071 -0.4176  0.6979  0.5237
   42U       O2  842   5.440   7.814   1.095  0.2253 -0.0731  0.6843
   42U      C3'  843   5.834   7.972   1.230  0.0673 -0.0627 -0.1526
   42U      H3'  844   5.864   7.877   1.274 -2.5204  0.1744  2.4729
   42U      C2'  845   5.686   7.966   1.190  0.9289 -0.0897 -0.0200
   42U     H2'1  846   5.626   7.903   1.256 -1.3430  1.2124 -0.7494
   42U      O2'  847   5.633   8.097   1.185 -0.1665  0.0269  0.2492
   42U     HO'2  848   5.685   8.146   1.249  0.9965  0.7605 -1.1890
   42U      O3'  849   5.853   8.075   1.329 -0.4848 -0.1821 -0.0123
   43A        P  850   5.847   8.049   1.485  0.0787  0.0838  0.0514
   43A      O1P  851   5.908   8.166   1.553  0.0469  0.6445 -0.1466
   43A      O2P  852   5.908   7.919   1.500  0.8237 -0.3854 -0.2804
   43A      O5'  853   5.706   8.037   1.537  0.3302 -0.0032  0.0310
   43A      C5'  854   5.623   8.152   1.552  0.4194 -0.1062  0.2205
   43A     H5'1  855   5.633   8.214   1.463 -0.2277 -1.0260 -0.5147
   43A     H5'2  856   5.647   8.194   1.650  0.2962  0.7886 -0.1215
   43A      C4'  857   5.470   8.119   1.551 -0.4223  0.2361 -0.1568
   43A      H4'  858   5.413   8.211   1.542 -0.9687  0.0322  1.0485
   43A      O4'  859   5.439   8.040   1.436  0.6163 -0.1636 -0.0199
   43A      C1'  860   5.343   7.943   1.471  0.0706  0.6132 -0.4490
   43A      H1'  861   5.250   7.942   1.414 -2.6274  0.4949  3.5872
   43A       N9  862   5.392   7.803   1.453 -0.7418 -0.2579  0.1738
   43A       C8  863   5.515   7.751   1.450  0.1842  0.3574  0.2121
   43A       H8  864   5.606   7.807   1.468 -1.0877  1.7865  2.7450
   43A       N7  865   5.519   7.625   1.415  0.4328  0.3562  0.6157
   43A       C5  866   5.385   7.589   1.390  0.7095  0.0829  0.3741
   43A       C6  867   5.311   7.475   1.340  0.2733 -0.7216  0.2763
   43A       N6  868   5.361   7.362   1.297  0.6945  0.5260 -0.2257
   43A      H61  869   5.460   7.360   1.280  0.6932 -1.0743 -0.2475
   43A      H62  870   5.298   7.289   1.265 -0.8145  1.7723 -0.2239
   43A       N1  871   5.180   7.477   1.319  0.0770  0.2470  0.5760
   43A       C2  872   5.119   7.584   1.361  0.3812  0.2582  0.6166
   43A       H2  873   5.012   7.579   1.345  0.4613 -1.5157  0.4284
   43A       N3  874   5.171   7.698   1.410 -0.2125  0.0279 -0.0658
   43A       C4  875   5.308   7.698   1.418 -0.1221  0.8523 -0.5246
   43A      C3'  876   5.426   8.051   1.680  0.3830  0.0624  0.3299
   43A      H3'  877   5.505   7.985   1.713  0.8884  0.7719  0.5768
   43A      C2'  878   5.306   7.974   1.620 -1.0702  0.7170  0.1652
   43A     H2'1  879   5.272   7.888   1.677 -1.3691  0.0017 -1.0605
   43A      O2'  880   5.198   8.062   1.621  0.1167 -0.0438  0.0444
   43A     HO'2  881   5.160   8.058   1.709  0.6354 -0.7346  0.2428
   43A      O3'  882   5.401   8.156   1.776 -0.3826 -0.3383  0.3484
   44A        P  883   5.397   8.114   1.930 -0.0796  0.0330  0.2482
   44A      O1P  884   5.382   8.236   2.010  0.1227 -0.1938  0.0478
   44A      O2P  885   5.504   8.023   1.960 -0.3054 -0.1033  0.0274
   44A      O5'  886   5.267   8.029   1.937 -0.2988  0.1316  0.1905
   44A      C5'  887   5.139   8.092   1.949 -0.0726  0.1653 -0.3520
   44A     H5'1  888   5.116   8.154   1.863 -0.3210  0.5717  0.0010
   44A     H5'2  889   5.140   8.154   2.040  2.6609 -3.0892  2.0964
   44A      C4'  890   5.034   7.981   1.975 -0.8198  0.0708  0.0372
   44A      H4'  891   4.939   8.031   1.997 -0.4060  0.6596  0.5303
   44A      O4'  892   5.016   7.902   1.851  0.2292  0.0990  0.5537
   44A      C1'  893   4.994   7.769   1.883 -0.1534 -0.1746  0.5214
   44A      H1'  894   4.912   7.730   1.824 -1.0913  0.5601  1.2965
   44A       N9  895   5.118   7.687   1.844 -0.2918  0.1087  0.2000
   44A       C8  896   5.255   7.705   1.870  0.9755 -0.8627 -0.2625
   44A       H8  897   5.285   7.781   1.941 -3.6520 -0.3263  1.4186
   44A       N7  898   5.339   7.617   1.810 -0.1938 -0.5339  0.0894
   44A       C5  899   5.251   7.533   1.743  0.1197 -0.0385  0.3296
   44A       C6  900   5.265   7.411   1.676  0.1641 -1.0975  0.9520
   44A       N6  901   5.379   7.357   1.635 -0.2998  0.0877  0.1755
   44A      H61  902   5.467   7.405   1.651 -0.0491 -0.5245  0.7021
   44A      H62  903   5.379   7.283   1.566  1.1852 -0.0109  0.2402
   44A       N1  904   5.153   7.358   1.625 -0.0248  0.2749  0.2377
   44A       C2  905   5.034   7.414   1.645  0.2539 -0.6051  0.6979
   44A       H2  906   4.951   7.357   1.607 -0.0576 -0.5846  1.3239
   44A       N3  907   5.006   7.522   1.714 -0.6716  0.2018 -0.1594
   44A       C4  908   5.121   7.580   1.759 -0.1897 -0.6837  0.0897
   44A      C3'  909   5.044   7.881   2.091  0.2847  0.5480  0.1181
   44A      H3'  910   5.150   7.860   2.104  0.6799  0.7170 -2.3937
   44A      C2'  911   4.979   7.755   2.036  0.3456  0.2464 -0.1279
   44A     H2'1  912   5.037   7.671   2.071 -1.1628 -0.7043  0.1980
   44A      O2'  913   4.842   7.736   2.069 -0.3117  0.2106 -0.0807
   44A     HO'2  914   4.813   7.647   2.048 -1.6347 -0.2343  3.0379
   44A      O3'  915   4.988   7.936   2.210  0.2509  0.2460  0.2588
   45U        P  916   5.051   7.893   2.349  0.2117  0.0694  0.2566
   45U      O1P  917   4.986   7.987   2.446  0.8048 -0.0822  0.4337
   45U      O2P  918   5.201   7.900   2.346 -0.5324 -0.0587 -0.4005
   45U      O5'  919   5.015   7.736   2.370  0.2414 -0.5253 -0.3633
   45U      C5'  920   4.890   7.690   2.413  0.0072  0.1775  0.9873
   45U     H5'1  921   4.813   7.746   2.361  0.4598  2.1249  2.3067
   45U     H5'2  922   4.872   7.721   2.516 -2.6296  1.5100  0.2309
   45U      C4'  923   4.871   7.542   2.387  0.0778  0.7815 -0.1870
   45U      H4'  924   4.765   7.521   2.399  0.1336 -0.0852 -1.0596
   45U      O4'  925   4.903   7.504   2.251  0.3255 -0.5814  0.2435
   45U      C1'  926   4.945   7.371   2.242 -0.3816  0.3257 -0.8488
   45U      H1'  927   4.872   7.306   2.193  0.3948 -1.6647  0.5063
   45U       N1  928   5.067   7.361   2.164  0.0164 -0.4755 -0.7427
   45U       C6  929   5.168   7.450   2.185 -0.0605 -0.6197 -0.8630
   45U       H6  930   5.151   7.536   2.248 -2.4098 -0.4897 -1.5483
   45U       C5  931   5.284   7.447   2.118  0.5117 -0.3504 -0.3842
   45U       H5  932   5.360   7.522   2.129 -0.8479  0.9336  0.6551
   45U       C4  933   5.304   7.347   2.017 -0.4145  0.6989  0.0149
   45U       O4  934   5.409   7.331   1.954  0.4677 -0.3814 -0.7398
   45U       N3  935   5.202   7.251   2.005  0.7186  0.3403  0.4839
   45U       H3  936   5.226   7.164   1.961 -0.5715  0.2041  0.0114
   45U       C2  937   5.088   7.253   2.077  1.1729 -0.7052 -0.6126
   45U       O2  938   5.014   7.157   2.061 -0.3753  0.2538  0.1646
   45U      C3'  939   4.962   7.456   2.478  0.1161  0.5037 -0.8159
   45U      H3'  940   5.064   7.495   2.486  0.8933 -1.2618 -1.5017
   45U      C2'  941   4.963   7.329   2.389  0.2081 -0.1561 -0.2364
   45U     H2'1  942   5.057   7.277   2.408 -1.5903 -3.5000  0.3166
   45U      O2'  943   4.862   7.234   2.424  1.1223 -0.7575 -0.1845
   45U     HO'2  944   4.876   7.213   2.517 -3.4157 -1.4179  0.5722
   45U      O3'  945   4.897   7.425   2.608 -0.2597  0.1575  0.2825
   46U        P  946   4.981   7.352   2.726  0.3007 -0.1030  0.1224
   46U      O1P  947   4.897   7.382   2.841  0.1324 -0.0331  0.2875
   46U      O2P  948   5.114   7.407   2.723  0.1621 -0.0033  0.1953
   46U      O5'  949   4.986   7.197   2.694 -0.0320  0.0179 -0.0562
   46U      C5'  950   4.881   7.105   2.728 -0.5940 -0.2681 -0.8524
   46U     H5'1  951   4.785   7.140   2.691 -0.1225  0.9606 -0.9665
   46U     H5'2  952   4.884   7.105   2.837 -0.3570  0.8773 -0.8375
   46U      C4'  953   4.917   6.965   2.686 -0.2564  0.6531  0.4618
   46U      H4'  954   4.840   6.890   2.699 -0.9041  1.1391 -0.4718
   46U      O4'  955   4.945   6.964   2.540 -0.0913  0.1337  0.3114
   46U      C1'  956   5.050   6.872   2.521  0.0223  0.2668  0.4379
   46U      H1'  957   5.022   6.797   2.446  1.4877  0.4912 -0.3858
   46U       N1  958   5.167   6.938   2.460  0.0371 -0.3138  0.3239
   46U       C6  959   5.207   7.070   2.494 -0.4417 -0.0276 -0.3218
   46U       H6  960   5.165   7.129   2.574  1.6114  2.2251 -0.7908
   46U       C5  961   5.305   7.127   2.415  0.1518  0.2711 -0.1859
   46U       H5  962   5.344   7.225   2.437 -0.1232 -0.1034  2.2309
   46U       C4  963   5.365   7.063   2.301  0.3170  0.1040  0.2673
   46U       O4  964   5.427   7.121   2.212  0.7129 -0.2078  0.6567
   46U       N3  965   5.332   6.931   2.281  0.9356 -0.2655 -0.5186
   46U       H3  966   5.394   6.868   2.232 -0.9880 -0.2177 -3.2793
   46U       C2  967   5.240   6.863   2.364 -0.2869 -0.0236  0.3794
   46U       O2  968   5.238   6.743   2.358  0.2316  0.1953  0.6348
   46U      C3'  969   5.045   6.906   2.759  0.2379  0.6599  0.8638
   46U      H3'  970   5.130   6.974   2.758  0.8369  0.0101 -1.9250
   46U      C2'  971   5.077   6.791   2.652  0.3852  0.0064 -0.4028
   46U     H2'1  972   5.184   6.771   2.664  0.7373  1.9557  0.0371
   46U      O2'  973   4.997   6.679   2.662 -0.0436 -0.0200  0.3487
   46U     HO'2  974   5.049   6.605   2.630  2.1270  1.7629 -0.5024
   46U      O3'  975   5.024   6.859   2.882 -0.2025  0.1475 -0.2181
   47A        P  976   5.141   6.804   2.980  0.0030 -0.4077  0.0214
   47A      O1P  977   5.076   6.743   3.101  0.4429  0.4609  0.0393
   47A      O2P  978   5.237   6.918   2.996 -0.1326  0.3711  0.6498
   47A      O5'  979   5.213   6.693   2.895 -0.7459  0.1134  0.5644
   47A      C5'  980   5.182   6.552   2.895 -0.6213 -0.2663 -0.5915
   47A     H5'1  981   5.080   6.546   2.858 -0.7501 -1.5897 -0.0830
   47A     H5'2  982   5.194   6.515   2.997  2.5483  0.6188 -0.5332
   47A      C4'  983   5.266   6.464   2.808  0.2275 -0.7288  0.0687
   47A      H4'  984   5.211   6.370   2.800  1.3308 -1.6624  2.3992
   47A      O4'  985   5.283   6.531   2.683 -0.1171  0.4083 -0.3065
   47A      C1'  986   5.413   6.517   2.632 -0.5385  0.3038 -0.2637
   47A      H1'  987   5.408   6.464   2.537  2.6905 -0.2865 -0.2009
   47A       N9  988   5.482   6.651   2.616  0.0607 -0.6221 -0.2565
   47A       C8  989   5.448   6.773   2.663 -0.3109 -0.5495 -0.0695
   47A       H8  990   5.367   6.793   2.731 -1.7427 -0.3584 -1.7702
   47A       N7  991   5.509   6.873   2.596  0.2006 -0.3118 -0.5475
   47A       C5  992   5.602   6.812   2.519 -0.1762  0.2516  0.5070
   47A       C6  993   5.692   6.861   2.421 -0.5361  0.0912 -0.3889
   47A       N6  994   5.724   6.988   2.405 -0.4957  0.1190  0.0541
   47A      H61  995   5.679   7.051   2.470 -0.3987  0.8656 -0.5895
   47A      H62  996   5.784   7.013   2.327  0.5353 -2.4040 -0.0349
   47A       N1  997   5.766   6.770   2.352 -0.2771  0.0351  0.0017
   47A       C2  998   5.742   6.640   2.373 -0.9131 -0.5980 -0.0477
   47A       H2  999   5.804   6.572   2.316  0.3759 -1.6485  2.4580
   47A       N3 1000   5.652   6.584   2.452 -0.7022  0.5641  0.4890
   47A       C4 1001   5.590   6.677   2.529  0.4605  0.2512  0.6863
   47A      C3' 1002   5.402   6.440   2.861 -0.0307 -0.4003  0.0995
   47A      H3' 1003   5.434   6.528   2.918  2.0037 -0.3549 -1.0029
   47A      C2' 1004   5.489   6.426   2.735  0.8581 -0.3540  0.6621
   47A     H2'1 1005   5.591   6.461   2.750  0.2592  0.9640  1.9082
   47A      O2' 1006   5.471   6.290   2.691  0.1693  0.3960  0.8711
   47A     HO'2 1007   5.466   6.236   2.770 -1.5195  0.2563  0.7029
   47A      O3' 1008   5.415   6.323   2.943  0.2714  0.6234 -0.0057
   48U        P 1009   5.527   6.306   3.058 -0.1591  0.4736  0.3287
   48U      O1P 1010   5.499   6.176   3.124 -0.2332 -0.4251  0.0553
   48U      O2P 1011   5.518   6.425   3.143 -0.1490  0.0130 -0.2800
   48U      O5' 1012   5.659   6.303   2.970  0.0395 -0.1691  0.1930
   48U      C5' 1013   5.702   6.179   2.912  0.1507  0.1144 -0.3225
   48U     H5'1 1014   5.622   6.150   2.845  0.1272 -0.2530 -0.1360
   48U     H5'2 1015   5.725   6.115   2.998 -1.7020 -0.5510 -0.2771
   48U      C4' 1016   5.830   6.213   2.839  0.3560 -0.2681 -0.2812
   48U      H4' 1017   5.860   6.128   2.777  2.4419 -0.7799  1.2789
   48U      O4' 1018   5.796   6.321   2.747  0.0921  0.2051 -0.4516
   48U      C1' 1019   5.918   6.397   2.729 -0.1022 -0.1562  0.9947
   48U      H1' 1020   5.952   6.363   2.632 -3.3519 -0.9517  0.0185
   48U       N1 1021   5.889   6.545   2.718  0.1183  0.0049  0.1826
   48U       C6 1022   5.810   6.602   2.815 -0.3897 -0.7369 -0.0843
   48U       H6 1023   5.752   6.552   2.891 -2.8802  0.7531 -0.8822
   48U       C5 1024   5.795   6.736   2.810  0.5213  0.1589  0.2786
   48U       H5 1025   5.734   6.790   2.881 -0.2927  0.5933 -0.7251
   48U       C4 1026   5.878   6.820   2.719  0.0734  0.2787  0.1050
   48U       O4 1027   5.892   6.946   2.732  0.5632  0.2059 -0.3461
   48U       N3 1028   5.937   6.751   2.617 -0.5469 -0.3713 -0.0342
   48U       H3 1029   6.005   6.806   2.564 -1.0786 -0.2463 -0.5951
   48U       C2 1030   5.951   6.613   2.618 -0.4895 -0.3362  0.3994
   48U       O2 1031   6.018   6.558   2.529 -0.1989  0.2059  0.7990
   48U      C3' 1032   5.948   6.266   2.922 -0.5422  1.0770  0.2649
   48U      H3' 1033   5.913   6.319   3.010 -0.4762 -0.3584  1.1907
   48U      C2' 1034   6.018   6.355   2.833 -0.1019 -0.1567  0.4270
   48U     H2'1 1035   6.066   6.433   2.893 -1.0408  0.2806  0.6185
   48U      O2' 1036   6.126   6.295   2.765 -0.0420 -0.1738 -0.0392
   48U     HO'2 1037   6.209   6.289   2.812  1.6436  0.7658 -2.6240
   48U      O3' 1038   6.030   6.149   2.965 -0.5881  0.3373 -0.1233
   49C        P 1039   6.142   6.174   3.081  0.0019  0.1222 -0.3858
   49C      O1P 1040   6.192   6.038   3.108 -0.3707  0.5301 -0.4981
   49C      O2P 1041   6.077   6.254   3.182  0.6211 -0.0109 -0.3608
   49C      O5' 1042   6.257   6.257   3.005 -0.3202  0.2335  0.1223
   49C      C5' 1043   6.363   6.190   2.938 -0.0405 -0.7645 -0.1618
   49C     H5'1 1044   6.325   6.124   2.859  1.5033  1.1027 -2.6188
   49C     H5'2 1045   6.410   6.126   3.013  1.5578  0.7830  0.2313
   49C      C4' 1046   6.469   6.285   2.881  0.5377  0.6407 -0.2060
   49C      H4' 1047   6.552   6.231   2.835 -0.3649 -0.4899 -0.5811
   49C      O4' 1048   6.403   6.371   2.789  0.7002 -0.2037  0.5145
   49C      C1' 1049   6.469   6.503   2.785  0.8703  0.1564  0.5021
   49C      H1' 1050   6.501   6.513   2.681 -1.2840 -0.2770 -0.2516
   49C       N1 1051   6.377   6.622   2.817  0.3823  0.0977 -0.0271
   49C       C6 1052   6.266   6.603   2.897 -0.9009  0.3774 -0.6207
   49C       H6 1053   6.258   6.509   2.949  1.2951  0.7314  0.4452
   49C       C5 1054   6.175   6.697   2.910  0.7988 -0.0043 -0.7637
   49C       H5 1055   6.093   6.675   2.978  1.7884  0.5228  0.6545
   49C       C4 1056   6.212   6.825   2.855  0.3169 -0.0829  0.6797
   49C       N4 1057   6.142   6.934   2.878  0.3436  0.5552 -0.0540
   49C      H41 1058   6.050   6.927   2.920 -0.7248  3.6147 -1.5592
   49C      H42 1059   6.169   7.021   2.836  1.9779  1.7444  3.0775
   49C       N3 1060   6.327   6.851   2.785  0.0179 -0.0239 -0.8373
   49C       C2 1061   6.404   6.748   2.766 -0.8283  0.4758 -0.1336
   49C       O2 1062   6.510   6.766   2.702 -0.5313  0.2131  0.2262
   49C      C3' 1063   6.543   6.379   2.972  0.0960  0.5643 -0.3770
   49C      H3' 1064   6.471   6.425   3.038 -0.9429  0.7213 -1.5794
   49C      C2' 1065   6.587   6.486   2.871 -0.9003 -0.2958  0.5106
   49C     H2'1 1066   6.605   6.585   2.913 -2.3591  0.5768 -0.8168
   49C      O2' 1067   6.701   6.438   2.805 -0.6779  0.0935  0.3181
   49C     HO'2 1068   6.753   6.394   2.872  0.6812  0.6535 -0.3462
   49C      O3' 1069   6.657   6.334   3.045  0.2541  0.1638  0.4578
   50U        P 1070   6.690   6.400   3.183  0.3280 -0.2484 -0.0214
   50U      O1P 1071   6.818   6.347   3.235 -0.0608 -0.5381  0.2635
   50U      O2P 1072   6.576   6.381   3.271 -0.3311 -0.2767 -0.7062
   50U      O5' 1073   6.710   6.556   3.153 -0.0184 -0.3673 -0.4706
   50U      C5' 1074   6.833   6.604   3.095  1.1072  0.2053  0.5432
   50U     H5'1 1075   6.847   6.553   3.000 -1.7398  1.2402 -0.5544
   50U     H5'2 1076   6.909   6.580   3.168  1.6807 -0.2056 -0.1744
   50U      C4' 1077   6.827   6.752   3.064 -0.2075 -0.1245 -0.2056
   50U      H4' 1078   6.917   6.783   3.012 -0.9492  2.3405 -0.1537
   50U      O4' 1079   6.722   6.800   2.976 -0.3214  0.3951  0.1874
   50U      C1' 1080   6.686   6.925   3.018  0.9955 -0.4006  0.2056
   50U      H1' 1081   6.706   6.990   2.933  1.5887  1.6872  1.8535
   50U       N1 1082   6.545   6.956   3.052 -0.6683  0.1554  0.0458
   50U       C6 1083   6.473   6.870   3.128 -0.5030 -0.1883  0.0807
   50U       H6 1084   6.503   6.766   3.132 -0.4115 -0.1646  0.0196
   50U       C5 1085   6.352   6.904   3.182  0.2333  0.2208 -0.0174
   50U       H5 1086   6.290   6.837   3.240  2.2463  0.8360  3.1314
   50U       C4 1087   6.288   7.033   3.150 -0.0489  0.4710 -0.1683
   50U       O4 1088   6.176   7.068   3.196 -0.5412 -0.2318  0.1061
   50U       N3 1089   6.372   7.112   3.076  0.0953 -0.1338  1.2182
   50U       H3 1090   6.334   7.197   3.037 -1.5423 -1.2379  0.2908
   50U       C2 1091   6.498   7.084   3.034  0.3855 -0.5885 -0.5593
   50U       O2 1092   6.566   7.172   2.981 -0.1050  0.3778 -0.3035
   50U      C3' 1093   6.815   6.838   3.191 -0.1469  0.7371 -0.1726
   50U      H3' 1094   6.734   6.797   3.252  0.6431 -3.3970 -1.6002
   50U      C2' 1095   6.774   6.966   3.125 -1.0276 -1.1131  0.3851
   50U     H2'1 1096   6.727   7.028   3.203  0.2600 -1.9429  1.8690
   50U      O2' 1097   6.882   7.039   3.063 -0.5395 -0.5375 -0.4425
   50U     HO'2 1098   6.871   7.129   3.095  0.7729 -0.3586 -0.4385
   50U      O3' 1099   6.943   6.847   3.251 -0.0208  0.0841 -0.4486
   51A        P 1100   6.966   6.921   3.389 -0.2249 -0.0382 -0.0143
   51A      O1P 1101   7.108   6.910   3.422 -0.0790 -0.3906  0.6399
   51A      O2P 1102   6.878   6.854   3.484 -0.0759 -0.1908  0.1578
   51A      O5' 1103   6.928   7.070   3.374 -0.2768 -0.6682 -0.3170
   51A      C5' 1104   7.029   7.154   3.313  0.2351  0.3719 -0.8257
   51A     H5'1 1105   7.059   7.117   3.215  1.9604 -2.8281  0.7451
   51A     H5'2 1106   7.109   7.153   3.387 -0.2549 -0.5798 -0.2928
   51A      C4' 1107   6.978   7.295   3.303 -0.6935  0.5255  0.3088
   51A      H4' 1108   7.051   7.356   3.250  1.6685  1.0378  3.8821
   51A      O4' 1109   6.850   7.296   3.231 -0.4325 -0.3432  0.0378
   51A      C1' 1110   6.773   7.410   3.267 -1.0388  0.4148  0.1846
   51A      H1' 1111   6.760   7.477   3.182 -2.2505  0.2285  0.2023
   51A       N9 1112   6.640   7.368   3.311  0.2533  0.1648 -0.2344
   51A       C8 1113   6.600   7.239   3.347  0.1035  0.1726  0.8303
   51A       H8 1114   6.665   7.154   3.355 -1.6442 -1.7602 -2.9291
   51A       N7 1115   6.471   7.225   3.371  0.0717 -0.2839  0.6278
   51A       C5 1116   6.420   7.352   3.333 -0.6726  0.0883  0.1329
   51A       C6 1117   6.296   7.412   3.327  0.8944 -0.7479 -0.1686
   51A       N6 1118   6.177   7.349   3.351  0.1310  0.1410  0.0971
   51A      H61 1119   6.174   7.250   3.370 -0.4217 -0.3249 -2.0814
   51A      H62 1120   6.097   7.407   3.330  0.8365  1.2251  0.3151
   51A       N1 1121   6.287   7.537   3.293  0.6481  0.3545 -0.0434
   51A       C2 1122   6.388   7.606   3.254 -0.0724 -0.2737  0.1866
   51A       H2 1123   6.369   7.710   3.231 -2.2975 -0.6884 -0.0969
   51A       N3 1124   6.514   7.569   3.254  0.0778 -0.5544  0.1928
   51A       C4 1125   6.525   7.440   3.288 -0.5422  0.9167  0.2382
   51A      C3' 1126   6.956   7.370   3.431 -0.2893  0.2332 -0.0387
   51A      H3' 1127   6.918   7.300   3.506 -0.2959  2.0269  1.7286
   51A      C2' 1128   6.845   7.471   3.387  0.1812 -0.2163  0.6758
   51A     H2'1 1129   6.776   7.498   3.467 -0.8040 -0.3196 -0.1024
   51A      O2' 1130   6.911   7.594   3.344  0.7801 -0.0044 -0.0314
   51A     HO'2 1131   6.922   7.644   3.425 -0.8398  0.3265  0.0197
   51A      O3' 1132   7.067   7.433   3.482 -0.4024 -0.1258  0.0941
   52U        P 1133   7.069   7.499   3.628  0.0278  0.3793 -0.2667
   52U      O1P 1134   7.205   7.545   3.666 -0.0163  0.3729  0.4579
   52U      O2P 1135   7.002   7.401   3.718 -0.1039 -0.3958  0.6235
   52U      O5' 1136   6.973   7.628   3.620 -0.3871 -0.2483 -0.1975
   52U      C5' 1137   7.038   7.751   3.599 -0.3340  0.1348  0.4077
   52U     H5'1 1138   7.100   7.742   3.510  1.3482  4.0908  0.9597
   52U     H5'2 1139   7.100   7.781   3.683 -1.6643  1.4680  0.9592
   52U      C4' 1140   6.935   7.857   3.577  0.4078  0.1759  0.4564
   52U      H4' 1141   6.985   7.942   3.530  0.2480  0.4911  0.8530
   52U      O4' 1142   6.827   7.818   3.495 -0.0580  0.0166 -0.2117
   52U      C1' 1143   6.699   7.866   3.539  0.2598 -0.7907  0.0702
   52U      H1' 1144   6.654   7.923   3.458 -1.3359 -1.2780  0.5609
   52U       N1 1145   6.603   7.761   3.579 -0.2654  0.0552 -0.2174
   52U       C6 1146   6.638   7.642   3.633  0.2495  0.5641  0.6773
   52U       H6 1147   6.742   7.616   3.646 -0.3201 -2.9889 -0.6158
   52U       C5 1148   6.544   7.540   3.649 -0.0760 -0.2233 -0.0052
   52U       H5 1149   6.580   7.443   3.679  0.8241  0.2516  0.5086
   52U       C4 1150   6.404   7.563   3.618  0.8112  0.5437 -0.0901
   52U       O4 1151   6.314   7.475   3.617  0.1918  0.0850  0.5538
   52U       N3 1152   6.378   7.690   3.587  0.1348 -0.5247 -0.0733
   52U       H3 1153   6.281   7.713   3.573 -0.1139 -1.5960 -0.1861
   52U       C2 1154   6.468   7.797   3.578  0.1463  0.1327  0.1083
   52U       O2 1155   6.419   7.908   3.551 -0.3547  0.1055 -0.0586
   52U      C3' 1156   6.874   7.907   3.710 -0.6302  0.6352  0.3199
   52U      H3' 1157   6.871   7.819   3.775 -0.0250 -0.7478 -1.4269
   52U      C2' 1158   6.733   7.949   3.661 -0.4764  0.1051  0.1857
   52U     H2'1 1159   6.657   7.934   3.737 -1.9999  0.3552 -1.2149
   52U      O2' 1160   6.741   8.078   3.607  0.2259  0.5564  0.2214
   52U     HO'2 1161   6.728   8.140   3.679 -0.5953  0.8996 -0.2013
   52U      O3' 1162   6.961   8.009   3.752 -0.3040  0.1090 -0.2677
   53U        P 1163   6.989   8.041   3.910 -0.4606 -0.0352 -0.0008
   53U      O1P 1164   7.065   8.164   3.912 -0.9685  0.3620  0.3744
   53U      O2P 1165   7.042   7.921   3.975  0.3755 -0.2961  0.0405
   53U      O5' 1166   6.840   8.071   3.972 -0.1804  1.0539  0.6052
   53U      C5' 1167   6.797   8.206   3.976 -0.6426 -0.3712  0.5672
   53U     H5'1 1168   6.834   8.267   3.893  2.2490 -1.0185  1.3026
   53U     H5'2 1169   6.837   8.250   4.067 -0.6679 -0.8934  0.8337
   53U      C4' 1170   6.647   8.222   3.991  0.3432 -0.7208  0.5708
   53U      H4' 1171   6.618   8.327   3.985  0.6948 -0.5760  1.2826
   53U      O4' 1172   6.575   8.156   3.889  0.0073  0.2924  0.2127
   53U      C1' 1173   6.449   8.111   3.936 -0.5525  0.6518  0.8921
   53U      H1' 1174   6.377   8.168   3.878 -1.4640 -0.7233  0.6220
   53U       N1 1175   6.434   7.959   3.930 -0.9933 -0.4736  0.3801
   53U       C6 1176   6.544   7.879   3.967 -0.3946 -0.3969  0.7059
   53U       H6 1177   6.645   7.913   3.982  0.2465 -2.0233  0.2432
   53U       C5 1178   6.527   7.746   3.974 -0.2265 -0.0605 -0.1087
   53U       H5 1179   6.602   7.670   3.994  2.2595  1.7980 -1.7719
   53U       C4 1180   6.397   7.685   3.940 -0.1377 -0.7868  0.4694
   53U       O4 1181   6.376   7.564   3.943 -0.3017  0.2766 -0.8387
   53U       N3 1182   6.294   7.777   3.919 -0.2523  0.3941 -0.2547
   53U       H3 1183   6.208   7.726   3.906  1.1134 -1.8379 -0.9779
   53U       C2 1184   6.304   7.914   3.911  0.2049  0.4351  0.2550
   53U       O2 1185   6.212   7.994   3.887  0.0042  0.1359 -0.0250
   53U      C3' 1186   6.591   8.178   4.122  0.1873  0.1272  0.0115
   53U      H3' 1187   6.629   8.082   4.156 -1.6769  0.6269  4.2099
   53U      C2' 1188   6.446   8.160   4.082  0.2641 -0.3933  0.7708
   53U     H2'1 1189   6.391   8.090   4.145 -1.6295  0.3469  0.0363
   53U      O2' 1190   6.370   8.279   4.083 -0.1340 -0.0909 -0.2398
   53U     HO'2 1191   6.339   8.289   4.174 -1.9704 -0.0422 -0.8220
   53U      O3' 1192   6.603   8.279   4.227 -0.1611  0.3044  0.1215
   54C        P 1193   6.649   8.236   4.374  0.0693  0.2269 -0.0764
   54C      O1P 1194   6.694   8.359   4.440 -0.1928 -0.7538  0.2408
   54C      O2P 1195   6.747   8.123   4.360 -1.0300 -0.7075 -0.0460
   54C      O5' 1196   6.515   8.182   4.437  0.5556  0.2661 -0.3341
   54C      C5' 1197   6.398   8.261   4.467 -0.3641 -0.0567 -0.5133
   54C     H5'1 1198   6.384   8.338   4.391  0.8165  0.4970 -0.2056
   54C     H5'2 1199   6.411   8.313   4.562  1.6346 -1.6535  0.1625
   54C      C4' 1200   6.276   8.172   4.481  0.3283  0.1838  0.1429
   54C      H4' 1201   6.185   8.231   4.493 -0.0984 -0.8264  2.5752
   54C      O4' 1202   6.263   8.074   4.374 -0.4191 -0.1446 -0.0967
   54C      C1' 1203   6.172   7.979   4.412  0.4029 -0.5190 -0.4256
   54C      H1' 1204   6.069   8.006   4.389  0.6014 -1.0987 -2.1965
   54C       N1 1205   6.192   7.840   4.354  0.1146  0.4191 -0.2159
   54C       C6 1206   6.311   7.783   4.334  0.0301  0.1451 -0.4874
   54C       H6 1207   6.400   7.838   4.359 -1.0626  1.4845  0.6162
   54C       C5 1208   6.315   7.648   4.295 -0.1666 -1.1573 -0.7693
   54C       H5 1209   6.413   7.604   4.291  2.0641  3.3034 -1.3581
   54C       C4 1210   6.194   7.574   4.287  0.0645  0.5597 -0.4640
   54C       N4 1211   6.197   7.444   4.261 -0.6625  0.0069  0.1023
   54C      H41 1212   6.284   7.410   4.222  0.0055  1.1061  0.5568
   54C      H42 1213   6.113   7.389   4.254 -1.4386  1.0264  1.0551
   54C       N3 1214   6.079   7.621   4.320 -0.0674 -0.3955  0.1617
   54C       C2 1215   6.075   7.755   4.344 -0.6257  0.0560  0.4149
   54C       O2 1216   5.964   7.801   4.373  0.0729  0.2612 -0.4496
   54C      C3' 1217   6.273   8.092   4.609 -0.3685  0.2920 -0.2746
   54C      H3' 1218   6.372   8.055   4.632 -1.4410 -2.1881  0.6470
   54C      C2' 1219   6.187   7.968   4.562  0.2123  0.3758 -0.6805
   54C     H2'1 1220   6.233   7.875   4.593 -0.4007 -0.4953 -2.2834
   54C      O2' 1221   6.053   7.990   4.615  0.6745 -0.0112 -0.3921
   54C     HO'2 1222   6.051   8.023   4.705 -0.1958  1.8068 -1.0321
   54C      O3' 1223   6.223   8.172   4.712  0.0296 -0.0947 -0.1733
   55C        P 1224   6.237   8.132   4.869  0.5278 -0.2170  0.1180
   55C      O1P 1225   6.227   8.256   4.953 -0.1279  0.0477  0.1927
   55C      O2P 1226   6.353   8.037   4.872 -0.3856 -0.1189  0.4720
   55C      O5' 1227   6.115   8.045   4.891 -0.3964  0.4379 -0.2467
   55C      C5' 1228   5.987   8.098   4.916 -0.4788  0.1766 -0.3415
   55C     H5'1 1229   5.960   8.168   4.837 -1.4445 -0.0502 -0.2181
   55C     H5'2 1230   5.989   8.149   5.012 -2.7021  0.5163 -0.4421
   55C      C4' 1231   5.886   7.979   4.937  0.5571  0.0040  0.6202
   55C      H4' 1232   5.789   8.028   4.953  0.1742 -0.9525  1.2547
   55C      O4' 1233   5.864   7.911   4.816  0.4635  0.5922  0.3227
   55C      C1' 1234   5.829   7.778   4.853 -0.5620  0.0551  0.7378
   55C      H1' 1235   5.737   7.756   4.800 -0.3641 -0.6235  0.6661
   55C       N1 1236   5.927   7.666   4.813  0.0670 -0.7154  0.1447
   55C       C6 1237   6.057   7.693   4.780  0.0421 -0.4372 -0.3472
   55C       H6 1238   6.096   7.789   4.808 -2.1015  0.6768 -1.0120
   55C       C5 1239   6.132   7.599   4.724  0.0476  0.5154 -1.2711
   55C       H5 1240   6.238   7.612   4.712  0.7729 -1.7927  1.3969
   55C       C4 1241   6.069   7.471   4.692  0.1127  0.4140  0.6857
   55C       N4 1242   6.139   7.381   4.636 -0.2145  0.5560  0.3174
   55C      H41 1243   6.238   7.393   4.619 -0.3739  1.1095 -0.2498
   55C      H42 1244   6.098   7.293   4.608 -0.4400  0.9735 -0.7228
   55C       N3 1245   5.943   7.444   4.723 -0.6215 -0.3419  0.4324
   55C       C2 1246   5.874   7.542   4.782  0.4720 -0.3003 -0.4385
   55C       O2 1247   5.763   7.510   4.826  0.1848  0.2299  0.4556
   55C      C3' 1248   5.907   7.876   5.052  0.3728  0.1600  0.1770
   55C      H3' 1249   6.001   7.821   5.047  0.4535  0.4081 -1.7998
   55C      C2' 1250   5.794   7.782   5.006 -1.0895 -0.1944  0.5710
   55C     H2'1 1251   5.803   7.681   5.045 -1.7102 -0.0532  1.0978
   55C      O2' 1252   5.673   7.835   5.058  0.4993 -0.5479  0.1224
   55C     HO'2 1253   5.701   7.886   5.134  0.8304 -0.8203  0.1869
   55C      O3' 1254   5.878   7.925   5.180 -0.0462  0.4261  0.2890
   56G        P 1255   5.897   7.844   5.321  0.3256  0.2492 -0.3223
   56G      O1P 1256   5.819   7.898   5.435  0.6426  0.3122 -0.2964
   56G      O2P 1257   6.044   7.832   5.344 -0.7548  0.3080  0.1784
   56G      O5' 1258   5.839   7.694   5.299 -0.0945  0.0047  0.0817
   56G      C5' 1259   5.701   7.659   5.325  0.4058  0.3132 -0.0408
   56G     H5'1 1260   5.630   7.721   5.270  2.2887  4.2266  1.5845
   56G     H5'2 1261   5.680   7.684   5.429 -1.7568  3.1352 -1.0193
   56G      C4' 1262   5.679   7.508   5.297  0.5822 -0.4427 -0.1298
   56G      H4' 1263   5.575   7.478   5.296 -0.6068  3.1227 -1.3292
   56G      O4' 1264   5.737   7.477   5.167 -0.2837 -0.0220 -0.2971
   56G      C1' 1265   5.753   7.336   5.154 -0.3540  0.2858  0.2211
   56G      H1' 1266   5.674   7.287   5.096  0.1305 -0.4829  0.1934
   56G       N9 1267   5.886   7.293   5.099  0.3343 -0.1126 -0.0521
   56G       C8 1268   6.011   7.346   5.102 -0.2493  0.1428 -0.3399
   56G       H8 1269   6.024   7.442   5.150 -0.1238 -1.2230  2.5531
   56G       N7 1270   6.107   7.273   5.050  0.4411  0.7074  0.1112
   56G       C5 1271   6.030   7.154   5.008  0.3531  0.1256  0.9005
   56G       C6 1272   6.064   7.038   4.940 -0.4261  0.3306 -0.6152
   56G       O6 1273   6.173   7.007   4.888  0.0241 -0.7058  0.6973
   56G       N1 1274   5.957   6.945   4.929  0.6118  0.1835  0.2563
   56G       H1 1275   5.972   6.850   4.899 -2.7769 -0.4389  0.1496
   56G       C2 1276   5.825   6.967   4.959  0.2918 -0.4705 -0.2874
   56G       N2 1277   5.733   6.874   4.940 -0.2940 -0.0959  0.5270
   56G      H21 1278   5.761   6.779   4.919  0.1424  0.2272 -0.4291
   56G      H22 1279   5.639   6.889   4.973 -0.2483 -0.6696  0.9484
   56G       N3 1280   5.791   7.082   5.023  0.5248  0.1251 -0.3764
   56G       C4 1281   5.897   7.172   5.046 -0.2709  0.4206  0.1588
   56G      C3' 1282   5.749   7.408   5.383 -0.0354  0.1006 -0.4346
   56G      H3' 1283   5.854   7.433   5.396 -0.2736  2.4710 -2.3691
   56G      C2' 1284   5.746   7.281   5.293 -0.4440 -0.1898  0.6378
   56G     H2'1 1285   5.829   7.214   5.317 -0.2612 -0.5371 -0.8885
   56G      O2' 1286   5.622   7.207   5.299 -0.5363 -0.3642  0.0552
   56G     HO'2 1287   5.582   7.227   5.384 -2.2480  0.8015 -0.9632
   56G      O3' 1288   5.683   7.385   5.500 -0.7246 -0.6070  0.6488
   57U        P 1289   5.751   7.351   5.637  0.2991 -0.0338  0.1908
   57U      O1P 1290   5.647   7.363   5.743  0.0235 -0.1806  0.2242
   57U      O2P 1291   5.879   7.426   5.652 -0.0677 -0.6735  0.3763
   57U      O5' 1292   5.782   7.199   5.609 -0.8187  0.3505 -0.4961
   57U      C5' 1293   5.689   7.105   5.623  0.1013  0.6188 -0.2361
   57U     H5'1 1294   5.602   7.128   5.561  1.2066  3.2371 -0.9714
   57U     H5'2 1295   5.641   7.082   5.718 -0.9403 -1.2983 -1.1578
   57U      C4' 1296   5.731   6.963   5.575 -0.0029 -0.3280 -0.7241
   57U      H4' 1297   5.647   6.898   5.597  0.6508 -1.6965 -2.0553
   57U      O4' 1298   5.770   6.958   5.439  0.0462  0.6427 -0.3503
   57U      C1' 1299   5.864   6.847   5.432  0.4952  0.0669  0.5391
   57U      H1' 1300   5.818   6.767   5.373 -0.1672  0.7544  0.0990
   57U       N1 1301   5.987   6.900   5.357  0.1612 -0.1767  0.2444
   57U       C6 1302   6.036   7.028   5.380  0.1472  0.4876  0.4848
   57U       H6 1303   5.981   7.101   5.438  0.2270 -1.2544  2.9210
   57U       C5 1304   6.161   7.057   5.332 -0.4662 -0.2110  0.7483
   57U       H5 1305   6.200   7.156   5.348  1.8801 -1.0694  0.6788
   57U       C4 1306   6.239   6.964   5.257 -0.5821 -0.6412  0.3759
   57U       O4 1307   6.345   6.989   5.204 -0.2204 -0.0820  0.9985
   57U       N3 1308   6.182   6.841   5.233  0.3479  0.7184 -0.4743
   57U       H3 1309   6.222   6.779   5.164  2.3916  0.4746  0.8366
   57U       C2 1310   6.054   6.809   5.277  0.3963 -0.4618  0.3768
   57U       O2 1311   6.006   6.703   5.246  0.3671  0.0172 -0.0315
   57U      C3' 1312   5.853   6.913   5.654  0.3240  0.1050  0.3733
   57U      H3' 1313   5.936   6.983   5.645  0.8977 -0.8287 -3.4050
   57U      C2' 1314   5.884   6.792   5.571 -0.1746  0.1756 -0.1506
   57U     H2'1 1315   5.989   6.764   5.576  0.5478  2.6729 -0.1311
   57U      O2' 1316   5.794   6.681   5.587 -0.1675  0.2979  0.2857
   57U     HO'2 1317   5.848   6.602   5.592 -1.4349 -0.5826  0.3589
   57U      O3' 1318   5.836   6.891   5.790  0.2512  0.2236  0.0292
   58A        P 1319   5.964   6.879   5.890 -0.1849  0.0113 -0.4419
   58A      O1P 1320   5.903   6.885   6.021  0.5210  0.4575 -0.3331
   58A      O2P 1321   6.055   6.988   5.852  0.0281  0.7064  0.3014
   58A      O5' 1322   6.031   6.737   5.866  0.2435  0.1942  0.1233
   58A      C5' 1323   5.968   6.619   5.911  0.0079 -0.5112  0.1781
   58A     H5'1 1324   5.861   6.622   5.891  0.5226 -0.6404 -3.3863
   58A     H5'2 1325   5.989   6.602   6.016 -0.5806 -1.2567  0.1888
   58A      C4' 1326   6.032   6.495   5.837  0.6543 -0.6651  0.0918
   58A      H4' 1327   5.967   6.408   5.845  0.7743 -0.7621  0.0032
   58A      O4' 1328   6.049   6.527   5.701  0.1261 -0.1098  0.6615
   58A      C1' 1329   6.159   6.454   5.648  0.0539 -0.0133  0.2467
   58A      H1' 1330   6.111   6.386   5.577  1.6392 -0.7113 -0.1921
   58A       N9 1331   6.251   6.548   5.589 -1.3183 -0.5037  0.3918
   58A       C8 1332   6.268   6.679   5.621 -0.1194 -0.7819  0.5396
   58A       H8 1333   6.220   6.720   5.708  1.4412  1.3014  0.4930
   58A       N7 1334   6.349   6.751   5.541  0.0582 -0.1656 -0.6062
   58A       C5 1335   6.389   6.648   5.448 -0.1789 -0.4102  0.0626
   58A       C6 1336   6.479   6.645   5.336 -0.7500  0.0443  0.1267
   58A       N6 1337   6.556   6.740   5.299 -0.8068  0.3164 -0.3229
   58A      H61 1338   6.544   6.825   5.352 -2.4492 -0.7695  1.1782
   58A      H62 1339   6.614   6.737   5.216 -1.1167 -0.1199 -0.5274
   58A       N1 1340   6.499   6.530   5.270 -0.9677 -0.0732  0.8233
   58A       C2 1341   6.440   6.423   5.321  0.6528  0.3479  0.7315
   58A       H2 1342   6.469   6.326   5.284 -1.3793  0.1094 -0.3936
   58A       N3 1343   6.361   6.408   5.429 -0.7588  0.0171  0.3080
   58A       C4 1344   6.337   6.529   5.484 -0.1319 -0.0949 -0.2019
   58A      C3' 1345   6.171   6.450   5.887  0.2050  0.1390 -0.1494
   58A      H3' 1346   6.234   6.536   5.909  1.7546 -1.2240  0.9450
   58A      C2' 1347   6.226   6.385   5.763  0.2717  0.0861  0.2031
   58A     H2'1 1348   6.335   6.392   5.756  0.2384 -0.5683 -1.3109
   58A      O2' 1349   6.189   6.248   5.745  0.1677 -0.1703 -0.0377
   58A     HO'2 1350   6.273   6.203   5.737  0.6672  1.0019 -1.9463
   58A      O3' 1351   6.157   6.371   6.004  0.1781 -0.1110 -0.1913
   59C        P 1352   6.281   6.350   6.099 -0.2226 -0.5518 -0.1870
   59C      O1P 1353   6.237   6.253   6.204 -0.9460  0.5206 -0.0564
   59C      O2P 1354   6.331   6.481   6.147 -0.4559  0.4890  0.0567
   59C      O5' 1355   6.398   6.282   6.012  0.0334  0.3954  0.5450
   59C      C5' 1356   6.386   6.148   5.971  0.2368 -0.3538 -0.7729
   59C     H5'1 1357   6.284   6.125   5.940  0.8702 -1.6841 -1.9913
   59C     H5'2 1358   6.412   6.082   6.054 -0.5882 -0.1556 -0.3444
   59C      C4' 1359   6.483   6.115   5.864  0.7516 -0.3106 -0.1275
   59C      H4' 1360   6.456   6.012   5.840 -1.4267  0.4082 -0.9778
   59C      O4' 1361   6.464   6.189   5.746  0.8690 -0.5738  0.4529
   59C      C1' 1362   6.584   6.196   5.667  0.2793 -0.0663 -0.0204
   59C      H1' 1363   6.564   6.140   5.576  1.1186 -0.9606  0.3183
   59C       N1 1364   6.628   6.329   5.636  0.8881 -0.2763 -0.5242
   59C       C6 1365   6.610   6.420   5.733 -0.4206  0.5599  0.0157
   59C       H6 1366   6.547   6.399   5.818 -1.8041  1.4164 -0.7509
   59C       C5 1367   6.647   6.546   5.716  0.9699 -0.4489 -0.5001
   59C       H5 1368   6.621   6.634   5.774  1.7225  0.2891 -1.2511
   59C       C4 1369   6.716   6.576   5.596 -0.0941 -0.7077 -0.1945
   59C       N4 1370   6.761   6.694   5.575 -0.3394  0.2843  0.3072
   59C      H41 1371   6.730   6.769   5.635 -1.0015  1.3335 -1.2626
   59C      H42 1372   6.813   6.704   5.489 -0.4497 -1.6211 -0.0228
   59C       N3 1373   6.747   6.484   5.506 -0.0750 -0.1309 -0.1967
   59C       C2 1374   6.708   6.353   5.526 -0.0055  0.0444 -0.5837
   59C       O2 1375   6.752   6.266   5.460 -1.0503 -0.5053  0.6068
   59C      C3' 1376   6.629   6.130   5.901  0.4688  0.1725 -0.1215
   59C      H3' 1377   6.645   6.226   5.951 -2.7622  0.6102  0.3158
   59C      C2' 1378   6.685   6.122   5.760 -0.3299  0.1649  0.2352
   59C     H2'1 1379   6.781   6.173   5.763 -0.9377  1.4032 -0.3857
   59C      O2' 1380   6.693   5.985   5.711  0.2128 -0.0414  0.1535
   59C     HO'2 1381   6.695   5.936   5.793 -1.3683  1.4918  1.1654
   59C      O3' 1382   6.682   6.021   5.976  0.6381  0.4317  0.1028
   60U        P 1383   6.814   6.036   6.053  0.4005 -0.1765  0.5322
   60U      O1P 1384   6.858   5.895   6.083  0.2389 -0.5414 -0.2859
   60U      O2P 1385   6.783   6.126   6.164  0.2085 -0.1638 -0.1960
   60U      O5' 1386   6.901   6.098   5.937 -0.1316 -0.2795  0.0442
   60U      C5' 1387   6.978   6.010   5.859  0.3089 -0.2378  0.7290
   60U     H5'1 1388   6.918   5.964   5.782  1.4344  0.4951 -0.6318
   60U     H5'2 1389   7.034   5.938   5.919  1.6773  1.5328  1.7169
   60U      C4' 1390   7.086   6.092   5.782 -0.1344  0.0330 -0.7184
   60U      H4' 1391   7.133   6.008   5.731 -1.4993 -2.1892  1.4138
   60U      O4' 1392   7.033   6.183   5.695  0.9560 -0.2490 -0.0863
   60U      C1' 1393   7.132   6.285   5.674  0.5891  0.5936  0.9362
   60U      H1' 1394   7.162   6.286   5.569 -1.2910 -1.7072  0.2722
   60U       N1 1395   7.069   6.419   5.700 -0.4131 -0.1336 -0.0014
   60U       C6 1396   6.970   6.432   5.796 -0.2985  0.1327 -0.0898
   60U       H6 1397   6.925   6.339   5.830  1.3542 -0.9670 -0.7781
   60U       C5 1398   6.932   6.554   5.836  0.2975  0.1053 -0.4579
   60U       H5 1399   6.851   6.555   5.908  1.3148 -0.6844  0.7287
   60U       C4 1400   6.993   6.673   5.791  0.4519 -0.4007  0.2571
   60U       O4 1401   6.966   6.791   5.828  0.0649  0.4496 -0.5221
   60U       N3 1402   7.089   6.656   5.698 -0.3208  0.0587 -0.1712
   60U       H3 1403   7.136   6.740   5.668 -1.9086  0.0607 -2.9029
   60U       C2 1404   7.135   6.538   5.654 -0.9150  0.3047  0.1322
   60U       O2 1405   7.228   6.533   5.577 -0.2708 -0.1081 -0.7349
   60U      C3' 1406   7.180   6.164   5.871 -0.5855 -0.1085 -0.3487
   60U      H3' 1407   7.116   6.222   5.938  0.7977 -0.3628  1.2877
   60U      C2' 1408   7.248   6.253   5.770  0.2613 -0.4974  0.0100
   60U     H2'1 1409   7.288   6.340   5.823  0.7886 -0.5461 -0.2925
   60U      O2' 1410   7.348   6.192   5.697 -0.0308  0.0659  0.7769
   60U     HO'2 1411   7.394   6.252   5.638 -1.4083  2.6732  2.1281
   60U      O3' 1412   7.269   6.080   5.951  0.0689  0.3351  0.0848
   61U        P 1413   7.342   6.135   6.077  0.1302  0.2457 -0.0664
   61U      O1P 1414   7.416   6.020   6.138  0.3181  0.3192 -0.7110
   61U      O2P 1415   7.244   6.205   6.163  0.6500  0.2525  0.2214
   61U      O5' 1416   7.441   6.251   6.036  0.7394  0.0295 -0.0547
   61U      C5' 1417   7.566   6.221   5.957  0.6766 -0.4358  0.7217
   61U     H5'1 1418   7.533   6.199   5.856 -1.3161 -1.1718  1.4760
   61U     H5'2 1419   7.619   6.137   6.003 -0.2690 -0.9398  0.9147
   61U      C4' 1420   7.655   6.344   5.960 -0.5296 -0.5401 -0.5376
   61U      H4' 1421   7.751   6.320   5.914  2.2304  1.7949  3.3786
   61U      O4' 1422   7.613   6.457   5.875  0.5845  0.3137 -0.7480
   61U      C1' 1423   7.651   6.573   5.933 -0.1862  0.3957 -0.1093
   61U      H1' 1424   7.715   6.631   5.867  3.3804 -1.0622  1.7552
   61U       N1 1425   7.529   6.648   5.973  0.1369 -0.2566 -0.2613
   61U       C6 1426   7.402   6.592   5.978  0.0497  0.3366 -0.7045
   61U       H6 1427   7.393   6.484   5.967 -1.2292  0.3629 -0.1773
   61U       C5 1428   7.291   6.666   6.002  1.5002 -0.9514  0.1807
   61U       H5 1429   7.196   6.617   6.016 -0.0608  1.7021 -0.5730
   61U       C4 1430   7.298   6.812   6.006  0.7693 -0.8159  0.4288
   61U       O4 1431   7.204   6.889   6.031  0.2834  0.8632 -0.0469
   61U       N3 1432   7.426   6.861   6.011 -0.1497 -0.3620 -0.2328
   61U       H3 1433   7.439   6.956   6.043 -0.5919 -1.0416  2.1558
   61U       C2 1434   7.543   6.785   6.005  0.0246  0.8521 -0.0251
   61U       O2 1435   7.659   6.836   6.012  0.1172 -0.7439  0.5108
   61U      C3' 1436   7.693   6.406   6.097  0.3689  0.4276 -0.2256
   61U      H3' 1437   7.596   6.404   6.148  0.2594 -3.6510 -0.2841
   61U      C2' 1438   7.738   6.541   6.053  0.7321 -0.7517  0.1178
   61U     H2'1 1439   7.723   6.612   6.134 -2.1849 -1.9536  0.7538
   61U      O2' 1440   7.876   6.535   6.019  0.5158 -0.4302  0.3454
   61U     HO'2 1441   7.910   6.622   6.044  0.3282 -0.1443 -0.3689
   61U      O3' 1442   7.793   6.329   6.160  0.0908  0.0230  0.1759
   61U      H3T 1443   7.873   6.349   6.110 -0.7715  1.8937 -0.5677
   62G      O5' 1444   7.571   6.841   4.972  0.3497  0.2058  0.0802
   62G      H5T 1445   7.628   6.918   4.977 -1.2317  1.6602 -2.1829
   62G      C5' 1446   7.650   6.726   4.939 -0.8434 -0.5774 -0.0344
   62G     H5'1 1447   7.741   6.732   4.998  0.4280  0.5284 -1.9873
   62G     H5'2 1448   7.677   6.728   4.834  1.5194 -0.6786  0.5154
   62G      C4' 1449   7.578   6.594   4.977  0.1535 -0.5820 -0.1680
   62G      H4' 1450   7.642   6.515   4.938 -1.1009 -0.4972 -2.6086
   62G      O4' 1451   7.581   6.571   5.116 -0.0244 -0.6414 -0.1776
   62G      C1' 1452   7.454   6.501   5.148  0.7317  0.2787 -0.5276
   62G      H1' 1453   7.476   6.418   5.215 -2.9690 -0.6587 -0.2447
   62G       N9 1454   7.351   6.578   5.215  0.4260  0.2027  0.2708
   62G       C8 1455   7.338   6.715   5.216  0.1960  0.2186  0.0832
   62G       H8 1456   7.417   6.780   5.184 -0.4335  0.1312 -1.7678
   62G       N7 1457   7.224   6.761   5.257  0.3700  0.5548 -0.4982
   62G       C5 1458   7.147   6.643   5.275 -0.5866 -0.5149 -0.3026
   62G       C6 1459   7.018   6.624   5.337 -0.2267 -0.5971  0.2369
   62G       O6 1460   6.931   6.707   5.366  0.1914 -0.2669  0.0001
   62G       N1 1461   6.984   6.492   5.351  0.0477  0.6725 -0.1026
   62G       H1 1462   6.892   6.469   5.384 -0.3634  0.8575 -1.0988
   62G       C2 1463   7.060   6.388   5.306 -0.5196 -0.0430 -0.0667
   62G       N2 1464   7.014   6.265   5.305 -0.1877  0.5937 -0.1636
   62G      H21 1465   6.921   6.235   5.332 -0.5686 -0.6460 -2.5616
   62G      H22 1466   7.080   6.199   5.266 -1.5895 -1.1160  0.2092
   62G       N3 1467   7.190   6.403   5.272 -0.2331 -0.2670  0.1854
   62G       C4 1468   7.226   6.532   5.256 -0.5973 -0.0891  0.2087
   62G      C3' 1469   7.437   6.564   4.923  0.3716 -0.5002 -0.6279
   62G      H3' 1470   7.371   6.651   4.917 -1.4457 -1.7985 -0.2489
   62G      C2' 1471   7.388   6.454   5.014 -0.4695 -0.0432  0.2300
   62G     H2'1 1472   7.279   6.452   5.017 -0.4526 -1.3681  1.9901
   62G      O2' 1473   7.448   6.332   4.969 -0.0858 -0.4936  0.0772
   62G     HO'2 1474   7.461   6.351   4.876 -2.4192 -0.2261 -0.2427
   62G      O3' 1475   7.436   6.518   4.789 -0.4874 -0.1042 -0.8178
   63U        P 1476   7.316   6.538   4.687  0.0415 -0.0504  0.1718
   63U      O1P 1477   7.368   6.495   4.555 -0.3481 -0.2860 -0.2849
   63U      O2P 1478   7.260   6.676   4.709  0.1970  0.0545  0.5762
   63U      O5' 1479   7.199   6.436   4.723  0.0521 -0.3358 -0.0140
   63U      C5' 1480   7.217   6.299   4.722  0.1996  0.3948  0.1788
   63U     H5'1 1481   7.309   6.273   4.774 -0.0164 -2.3710 -0.6881
   63U     H5'2 1482   7.228   6.266   4.618  3.5578  3.0138 -0.4855
   63U      C4' 1483   7.103   6.225   4.790 -0.1491  0.4028  0.0079
   63U      H4' 1484   7.123   6.119   4.775 -0.0175  0.4083  0.1402
   63U      O4' 1485   7.094   6.259   4.926 -0.6636 -0.5603 -0.5162
   63U      C1' 1486   6.958   6.251   4.960 -0.5653 -0.3035 -0.4494
   63U      H1' 1487   6.948   6.185   5.045  1.5234 -1.5719 -1.1206
   63U       N1 1488   6.910   6.392   5.003 -0.1645 -0.4037  0.3575
   63U       C6 1489   6.978   6.504   4.971  0.5208 -0.1839  0.2879
   63U       H6 1490   7.072   6.508   4.918 -0.2296 -0.4654 -1.0841
   63U       C5 1491   6.925   6.622   5.003 -0.0892  0.2105  0.4746
   63U       H5 1492   6.980   6.711   4.976  0.3480 -0.4555 -0.9792
   63U       C4 1493   6.796   6.644   5.064  0.0518  0.4424  0.2254
   63U       O4 1494   6.738   6.748   5.087 -0.2650 -0.0745  0.3794
   63U       N3 1495   6.732   6.530   5.095 -0.9069 -0.3515  0.1471
   63U       H3 1496   6.641   6.544   5.137 -0.4365 -0.3158  1.1911
   63U       C2 1497   6.779   6.402   5.059  0.1817  0.2412 -0.8293
   63U       O2 1498   6.710   6.301   5.081  0.3889  0.1574  0.0881
   63U      C3' 1499   6.967   6.250   4.733  0.6749  0.5122 -0.4360
   63U      H3' 1500   6.948   6.357   4.722 -0.0851  0.4917  0.6341
   63U      C2' 1501   6.882   6.201   4.843  0.0723  0.0879  0.5629
   63U     H2'1 1502   6.785   6.248   4.824  1.1614  1.2051 -3.0329
   63U      O2' 1503   6.872   6.060   4.840  0.2164  0.5487  0.0857
   63U     HO'2 1504   6.798   6.039   4.897  0.2015  0.2383 -0.0442
   63U      O3' 1505   6.943   6.186   4.612  0.0233  0.0459  0.3544
   64A        P 1506   6.820   6.215   4.520  0.0060 -0.2360 -0.1328
   64A      O1P 1507   6.833   6.121   4.405 -0.2049  0.2578 -0.4071
   64A      O2P 1508   6.817   6.363   4.505  0.1924 -0.2957  0.4988
   64A      O5' 1509   6.681   6.177   4.592 -0.3691  0.3144  0.5126
   64A      C5' 1510   6.632   6.040   4.618 -0.4069 -0.0345 -0.1593
   64A     H5'1 1511   6.713   5.978   4.655 -1.1069 -2.2755 -2.1569
   64A     H5'2 1512   6.616   5.996   4.520  1.6285 -0.2561 -0.4391
   64A      C4' 1513   6.514   6.034   4.721 -0.3582  0.3702  0.6876
   64A      H4' 1514   6.495   5.932   4.754 -1.9731  0.2776 -0.4113
   64A      O4' 1515   6.533   6.116   4.832  0.1712 -0.1828  0.2447
   64A      C1' 1516   6.405   6.179   4.866 -0.7758 -0.4348  0.1890
   64A      H1' 1517   6.384   6.164   4.972  1.3496 -0.1744  0.6782
   64A       N9 1518   6.431   6.325   4.852  0.3924 -0.3306  0.3677
   64A       C8 1519   6.522   6.393   4.774  0.2181 -0.4381  0.9665
   64A       H8 1520   6.581   6.343   4.699 -1.5301 -0.2848 -0.5631
   64A       N7 1521   6.539   6.521   4.811 -0.3915  0.5186 -0.0678
   64A       C5 1522   6.444   6.538   4.906  0.0034 -0.4394 -0.1372
   64A       C6 1523   6.395   6.652   4.980 -0.3871  0.6960 -0.0652
   64A       N6 1524   6.443   6.771   4.972  0.4245  0.1057  0.1194
   64A      H61 1525   6.511   6.790   4.900  2.5601  1.6718  2.3510
   64A      H62 1526   6.399   6.845   5.025  2.3423  0.3117  1.5832
   64A       N1 1527   6.290   6.641   5.061 -0.8124 -0.1343 -0.1429
   64A       C2 1528   6.233   6.520   5.068 -0.2624 -0.5983 -0.0887
   64A       H2 1529   6.155   6.508   5.142  0.8605 -2.4209  0.8904
   64A       N3 1530   6.267   6.410   5.011 -0.0228 -0.0847  0.0691
   64A       C4 1531   6.374   6.424   4.929 -0.2843  0.0215  0.4156
   64A      C3' 1532   6.387   6.083   4.652  0.4701  0.4912  0.2410
   64A      H3' 1533   6.412   6.174   4.598 -0.7258  1.2760  0.9519
   64A      C2' 1534   6.308   6.113   4.778  0.1626  0.3234 -0.2880
   64A     H2'1 1535   6.226   6.180   4.751  0.2103  0.5311  0.0702
   64A      O2' 1536   6.264   5.993   4.849 -0.1756  0.2316  0.9472
   64A     HO'2 1537   6.212   5.950   4.781 -0.7987  3.2042 -0.6495
   64A      O3' 1538   6.323   5.986   4.566 -0.9129 -0.4774  0.4986
   65C        P 1539   6.220   6.022   4.454  0.0162  0.1677  0.0561
   65C      O1P 1540   6.152   5.911   4.394  0.2369  0.2233 -0.2608
   65C      O2P 1541   6.292   6.109   4.362  0.1513 -0.4800  0.2650
   65C      O5' 1542   6.106   6.118   4.519 -0.5503 -0.1966  1.2941
   65C      C5' 1543   5.996   6.054   4.581 -0.2697  0.1981 -0.4383
   65C     H5'1 1544   6.039   5.987   4.655  1.7547 -0.6068 -2.2490
   65C     H5'2 1545   5.939   5.999   4.507  1.4940 -0.7610 -1.1347
   65C      C4' 1546   5.899   6.147   4.668 -0.2947 -0.1982  0.8252
   65C      H4' 1547   5.822   6.085   4.713 -0.1129 -0.8236  0.2841
   65C      O4' 1548   5.968   6.231   4.764 -0.0478  0.3476 -0.5488
   65C      C1' 1549   5.907   6.350   4.789  0.2208 -0.1172  0.5364
   65C      H1' 1550   5.878   6.348   4.894  1.0478 -2.5117  0.7766
   65C       N1 1551   5.993   6.466   4.753  1.1230 -1.3628  0.2661
   65C       C6 1552   6.108   6.458   4.671 -0.4074 -0.4082  0.3858
   65C       H6 1553   6.130   6.371   4.611 -1.4636 -1.9064  2.0681
   65C       C5 1554   6.193   6.566   4.664 -0.3993 -0.1144 -0.3714
   65C       H5 1555   6.277   6.560   4.596  0.7041  0.2509  0.9388
   65C       C4 1556   6.155   6.687   4.730  0.0652 -0.1279 -1.2075
   65C       N4 1557   6.237   6.785   4.720 -0.4272 -0.4017  0.2409
   65C      H41 1558   6.322   6.771   4.667  0.5383  2.5306  0.8477
   65C      H42 1559   6.221   6.870   4.772  1.7986  0.9269 -1.0856
   65C       N3 1560   6.056   6.693   4.813  0.2404 -0.6799 -0.0608
   65C       C2 1561   5.968   6.590   4.822  0.3329 -0.6306  0.0604
   65C       O2 1562   5.863   6.620   4.880  0.2661  0.4268  0.6745
   65C      C3' 1563   5.830   6.248   4.582  0.2450 -0.3955  0.1447
   65C      H3' 1564   5.903   6.285   4.511  0.4909 -0.5513  0.3135
   65C      C2' 1565   5.787   6.348   4.696 -0.8610  1.3178  0.9267
   65C     H2'1 1566   5.763   6.442   4.647 -0.7401  0.7006 -0.3694
   65C      O2' 1567   5.665   6.299   4.755 -0.1015 -0.1285  0.0737
   65C     HO'2 1568   5.638   6.227   4.697  0.0078  0.7684 -1.1300
   65C      O3' 1569   5.711   6.193   4.520 -0.1767 -0.0191  0.5711
   66G        P 1570   5.643   6.264   4.392 -0.4367  0.0836  0.1088
   66G      O1P 1571   5.522   6.188   4.357  0.3802  0.5189 -0.5032
   66G      O2P 1572   5.741   6.290   4.284 -0.3344  0.3870 -0.2013
   66G      O5' 1573   5.592   6.403   4.451  0.2524 -0.0588  0.3484
   66G      C5' 1574   5.472   6.419   4.531  0.1269  0.6265 -0.2763
   66G     H5'1 1575   5.486   6.356   4.619  0.4720  1.5184  0.3358
   66G     H5'2 1576   5.385   6.383   4.476 -1.3548  1.4656  1.3914
   66G      C4' 1577   5.443   6.566   4.572  0.3552 -0.3687  0.7803
   66G      H4' 1578   5.352   6.570   4.632  1.2043  0.0332  2.0861
   66G      O4' 1579   5.540   6.620   4.661  0.0170 -0.1089  0.7705
   66G      C1' 1580   5.542   6.761   4.644 -0.3287 -0.5829  0.4436
   66G      H1' 1581   5.516   6.810   4.738  1.2565  0.7188  0.2410
   66G       N9 1582   5.673   6.817   4.612  0.4343 -0.0588 -0.3371
   66G       C8 1583   5.784   6.749   4.568 -0.3383 -0.1695  0.2561
   66G       H8 1584   5.786   6.642   4.553  1.9448 -0.2481  0.7069
   66G       N7 1585   5.890   6.832   4.549  0.2446 -0.5246 -0.2531
   66G       C5 1586   5.845   6.959   4.593  0.8671  0.6517  0.1354
   66G       C6 1587   5.911   7.084   4.598  0.2181  0.1745 -0.2751
   66G       O6 1588   6.023   7.113   4.565  0.3074 -0.0237  0.0415
   66G       N1 1589   5.834   7.186   4.647  1.1265 -0.3922  0.0554
   66G       H1 1590   5.871   7.276   4.672 -1.7131  0.5153  1.3973
   66G       C2 1591   5.704   7.161   4.697 -0.3217 -0.8027  0.2486
   66G       N2 1592   5.650   7.267   4.744  0.3005 -0.3855  0.0877
   66G      H21 1593   5.714   7.343   4.761 -1.8233  1.2871  1.0852
   66G      H22 1594   5.563   7.241   4.788 -0.7602  0.1285 -1.6275
   66G       N3 1595   5.635   7.045   4.683 -0.0924 -0.4467 -0.2137
   66G       C4 1596   5.713   6.949   4.625  0.6964  0.6599 -0.2538
   66G      C3' 1597   5.427   6.664   4.458  0.5288  0.7956  0.0031
   66G      H3' 1598   5.512   6.654   4.391 -0.6156  0.1347 -1.4100
   66G      C2' 1599   5.441   6.792   4.535  0.3563  0.0789 -0.2926
   66G     H2'1 1600   5.471   6.866   4.460 -2.0586 -0.4328 -1.8679
   66G      O2' 1601   5.331   6.844   4.608  0.4724 -0.3023 -0.6008
   66G     HO'2 1602   5.296   6.925   4.571 -2.5997 -0.2591  1.9389
   66G      O3' 1603   5.307   6.659   4.397 -0.2583  0.6508  0.0882
   67G        P 1604   5.293   6.729   4.253  0.0883  0.3603  0.0723
   67G      O1P 1605   5.159   6.687   4.189  0.1063 -0.6537 -0.6731
   67G      O2P 1606   5.420   6.694   4.177  0.9233 -0.5917  0.2857
   67G      O5' 1607   5.296   6.885   4.285 -0.0643  0.5267  0.0021
   67G      C5' 1608   5.185   6.952   4.339  0.2140  0.2066 -0.1476
   67G     H5'1 1609   5.132   6.902   4.420  0.9565  1.3801  1.0965
   67G     H5'2 1610   5.102   6.960   4.268  0.7999 -1.2553 -1.0355
   67G      C4' 1611   5.231   7.089   4.384  0.2312 -0.2368  0.4648
   67G      H4' 1612   5.146   7.129   4.439 -0.9241 -0.4470 -1.0851
   67G      O4' 1613   5.346   7.096   4.461  0.0118  0.2510  0.3567
   67G      C1' 1614   5.413   7.216   4.433  0.0365  0.6272  0.1676
   67G      H1' 1615   5.427   7.269   4.527 -0.6199 -0.2526  0.7743
   67G       N9 1616   5.552   7.190   4.372  0.1862  0.3246 -0.3859
   67G       C8 1617   5.595   7.070   4.320  0.2628 -0.0608  0.5969
   67G       H8 1618   5.529   6.986   4.307  1.0108 -0.4970 -0.5070
   67G       N7 1619   5.714   7.087   4.271 -0.1940  0.2558 -0.3951
   67G       C5 1620   5.761   7.211   4.312  0.1198  0.3640  0.3308
   67G       C6 1621   5.886   7.278   4.299 -0.1521 -0.1213 -0.0690
   67G       O6 1622   5.992   7.235   4.266 -0.3702 -0.2599 -0.5861
   67G       N1 1623   5.881   7.411   4.346  1.0332 -0.0340 -0.1003
   67G       H1 1624   5.963   7.470   4.336  0.6039  0.5435 -0.3100
   67G       C2 1625   5.773   7.468   4.396  0.3712 -0.1696  0.1064
   67G       N2 1626   5.768   7.597   4.408 -0.2164  0.2327  0.2460
   67G      H21 1627   5.845   7.651   4.373  1.0497 -2.7388 -1.9833
   67G      H22 1628   5.678   7.637   4.430 -0.1599  2.1030 -2.4119
   67G       N3 1629   5.657   7.407   4.416 -0.0920  0.3223 -0.3704
   67G       C4 1630   5.657   7.279   4.367  0.5186  0.4559 -0.1690
   67G      C3' 1631   5.246   7.192   4.272  0.0070  0.0278 -0.0450
   67G      H3' 1632   5.309   7.150   4.194 -2.0863  0.1349 -1.8852
   67G      C2' 1633   5.324   7.303   4.346 -0.1715  0.0495 -0.1184
   67G     H2'1 1634   5.369   7.363   4.267 -1.5644  1.6595  0.2480
   67G      O2' 1635   5.240   7.386   4.432  0.1097  0.5130 -0.1561
   67G     HO'2 1636   5.160   7.420   4.393  1.1864  1.4440 -1.6761
   67G      O3' 1637   5.124   7.234   4.213  0.1079 -0.1265  0.0490
   68A        P 1638   5.113   7.264   4.061  0.1005 -0.1632  0.7668
   68A      O1P 1639   4.975   7.308   4.033 -0.1672 -0.0949 -0.2732
   68A      O2P 1640   5.165   7.148   3.989  0.2441  0.0427 -0.2657
   68A      O5' 1641   5.217   7.382   4.037  0.3314 -0.4976 -0.0651
   68A      C5' 1642   5.181   7.511   4.066  0.1686 -0.2509 -0.3917
   68A     H5'1 1643   5.151   7.517   4.171  0.5830 -0.3247 -0.2666
   68A     H5'2 1644   5.091   7.532   4.008 -1.1201 -0.9571  1.2700
   68A      C4' 1645   5.294   7.612   4.050 -0.4792 -0.4160  0.2263
   68A      H4' 1646   5.259   7.708   4.088 -1.2099 -0.9209  0.8623
   68A      O4' 1647   5.412   7.584   4.121  0.0508  0.3506  0.0456
   68A      C1' 1648   5.520   7.657   4.075  0.3488  0.6579 -0.7691
   68A      H1' 1649   5.551   7.732   4.148  2.3621 -0.3461 -0.5175
   68A       N9 1650   5.641   7.579   4.032  0.1297  0.3328 -0.3365
   68A       C8 1651   5.659   7.445   4.040 -0.9512  0.2116  0.3507
   68A       H8 1652   5.571   7.384   4.059 -3.6717  3.7802  0.1344
   68A       N7 1653   5.778   7.406   4.001  0.2029 -0.5094  0.0590
   68A       C5 1654   5.847   7.528   3.975 -0.0189 -0.0387 -0.0534
   68A       C6 1655   5.983   7.556   3.953  0.4101 -0.3836  0.2950
   68A       N6 1656   6.078   7.467   3.945 -0.2704  0.4238  0.1104
   68A      H61 1657   6.071   7.366   3.952  1.0459  0.1126 -2.0438
   68A      H62 1658   6.170   7.505   3.933 -0.1586  0.1340  0.0313
   68A       N1 1659   6.020   7.684   3.958 -0.0552 -0.4754  0.0861
   68A       C2 1660   5.930   7.779   3.986  0.4914 -0.0818  0.9607
   68A       H2 1661   5.969   7.879   3.996  0.3373  0.3364 -1.9073
   68A       N3 1662   5.800   7.761   4.014  0.3998 -0.1846 -0.5543
   68A       C4 1663   5.765   7.631   4.011 -0.1798  0.3285 -0.2430
   68A      C3' 1664   5.337   7.643   3.907 -0.9705  0.9633 -0.1537
   68A      H3' 1665   5.362   7.548   3.860 -1.0081  0.3105  1.0999
   68A      C2' 1666   5.467   7.720   3.934  0.4147  0.2300  0.7016
   68A     H2'1 1667   5.539   7.710   3.853 -1.4524 -0.9745 -0.8914
   68A      O2' 1668   5.437   7.860   3.951 -0.4019 -0.1074 -0.2518
   68A     HO'2 1669   5.377   7.884   3.880  1.3252  0.6855 -1.5056
   68A      O3' 1670   5.236   7.718   3.837  0.2176 -0.4474  0.4077
   69A        P 1671   5.220   7.713   3.688  0.1494 -0.0724 -0.2812
   69A      O1P 1672   5.088   7.774   3.673  0.4305 -0.0917  0.0403
   69A      O2P 1673   5.239   7.575   3.637 -0.1346  0.8886 -0.1753
   69A      O5' 1674   5.330   7.809   3.625 -0.5346 -0.2358  0.6671
   69A      C5' 1675   5.315   7.944   3.638  0.4483 -0.3603  0.2574
   69A     H5'1 1676   5.277   7.981   3.733 -0.3095  0.3337 -0.2947
   69A     H5'2 1677   5.238   7.972   3.566  0.7656  2.2645  0.8607
   69A      C4' 1678   5.444   8.024   3.608  0.0804 -0.0738 -0.0668
   69A      H4' 1679   5.424   8.130   3.625  1.6611  0.2987 -0.3965
   69A      O4' 1680   5.548   7.995   3.706  0.3398 -0.6765 -0.0861
   69A      C1' 1681   5.667   7.987   3.641 -0.4348  0.3548  0.1911
   69A      H1' 1682   5.739   8.048   3.695  0.4551 -0.2480 -0.3022
   69A       N9 1683   5.721   7.851   3.639  0.5239  0.2868 -0.4124
   69A       C8 1684   5.653   7.733   3.609 -0.4266 -0.2086 -0.6349
   69A       H8 1685   5.546   7.721   3.598 -0.6746  2.0198 -1.1017
   69A       N7 1686   5.738   7.632   3.601  0.0716 -0.4672 -0.0785
   69A       C5 1687   5.864   7.689   3.615  0.2707  0.0738  0.0207
   69A       C6 1688   5.995   7.641   3.622  0.2646 -0.0722  0.0781
   69A       N6 1689   6.027   7.514   3.602 -0.5087 -0.2903  0.6950
   69A      H61 1690   5.956   7.447   3.575 -0.9132 -0.3202  1.7691
   69A      H62 1691   6.124   7.491   3.617 -0.9738 -2.2688  0.9251
   69A       N1 1692   6.098   7.725   3.622  0.7873 -0.0955  0.1339
   69A       C2 1693   6.074   7.854   3.629  0.2060  0.7568  0.4425
   69A       H2 1694   6.158   7.922   3.632 -0.5768  1.7714 -0.2513
   69A       N3 1695   5.955   7.912   3.645 -0.0613 -0.8252 -0.0293
   69A       C4 1696   5.854   7.823   3.630  0.0101 -0.4648  0.5726
   69A      C3' 1697   5.505   8.006   3.473 -0.0015  0.1463 -0.2245
   69A      H3' 1698   5.494   7.903   3.440  0.0928 -0.8885  2.6473
   69A      C2' 1699   5.648   8.043   3.506  0.3677 -0.0868  0.8358
   69A     H2'1 1700   5.728   8.000   3.447 -0.2607 -2.9292  1.9103
   69A      O2' 1701   5.668   8.184   3.516  0.8418 -0.2382  0.2874
   69A     HO'2 1702   5.632   8.221   3.435  1.4566 -1.3937 -0.5406
   69A      O3' 1703   5.450   8.105   3.385 -0.1970 -0.4044  0.0411
   70U        P 1704   5.453   8.079   3.234  0.1179 -0.7672 -0.0106
   70U      O1P 1705   5.385   8.187   3.168 -0.0350  0.0079  0.1941
   70U      O2P 1706   5.422   7.938   3.207  0.3884  0.1601  0.1275
   70U      O5' 1707   5.603   8.097   3.199 -1.0624 -0.5207 -0.0628
   70U      C5' 1708   5.660   8.226   3.186  0.1843 -0.8396  0.3747
   70U     H5'1 1709   5.615   8.292   3.261 -1.0832  0.8096 -1.7096
   70U     H5'2 1710   5.636   8.282   3.095  1.1287  0.9714  1.1873
   70U      C4' 1711   5.812   8.215   3.189 -1.2426  0.2360 -0.7925
   70U      H4' 1712   5.844   8.319   3.199  0.6565 -0.3903  0.0221
   70U      O4' 1713   5.863   8.142   3.300 -0.2857 -1.0823 -0.3594
   70U      C1' 1714   5.973   8.070   3.256 -0.0320  0.9788  0.7243
   70U      H1' 1715   6.061   8.093   3.316  1.2223  0.1267 -0.7095
   70U       N1 1716   5.958   7.923   3.260 -0.0004 -0.5919 -0.4054
   70U       C6 1717   5.835   7.861   3.251 -0.4216 -0.5309 -0.1036
   70U       H6 1718   5.751   7.926   3.228  0.7481  0.1103 -3.1296
   70U       C5 1719   5.821   7.724   3.271  0.7376 -0.4757  1.0187
   70U       H5 1720   5.722   7.682   3.264  0.9364 -0.7359 -0.4623
   70U       C4 1721   5.931   7.638   3.293 -0.3161  0.0254  0.6696
   70U       O4 1722   5.937   7.515   3.303  0.1409  0.1790 -0.2530
   70U       N3 1723   6.050   7.707   3.303 -0.0491 -0.3664  0.0765
   70U       H3 1724   6.123   7.644   3.331  0.4805  0.0498 -0.3560
   70U       C2 1725   6.071   7.840   3.275  0.0685 -0.6579 -0.4920
   70U       O2 1726   6.182   7.879   3.258 -0.5086 -0.0868 -0.8847
   70U      C3' 1727   5.869   8.147   3.063  0.4305  0.1348 -0.1788
   70U      H3' 1728   5.815   8.054   3.041 -0.7791  1.2859 -2.3708
   70U      C2' 1729   6.008   8.116   3.114 -0.6469  0.1308 -0.1285
   70U     H2'1 1730   6.054   8.031   3.063 -0.3189 -0.6318  1.3706
   70U      O2' 1731   6.088   8.232   3.123  0.3327 -0.1264  0.1246
   70U     HO'2 1732   6.035   8.307   3.094  0.2192 -0.5134 -0.6767
   70U      O3' 1733   5.876   8.240   2.962  0.1879  0.5807  0.1543
   71A        P 1734   5.880   8.196   2.806  0.0303 -0.4524  0.4602
   71A      O1P 1735   5.887   8.308   2.712  0.2938 -0.2572 -0.3500
   71A      O2P 1736   5.772   8.094   2.782  0.1212  0.7033  0.9808
   71A      O5' 1737   6.019   8.118   2.796  0.2385 -0.2536 -0.2881
   71A      C5' 1738   6.142   8.186   2.792 -0.2043 -0.6610 -0.4985
   71A     H5'1 1739   6.146   8.275   2.854  2.9525  0.9448 -2.7299
   71A     H5'2 1740   6.159   8.228   2.693  0.2681 -1.2389 -0.6660
   71A      C4' 1741   6.257   8.083   2.805  0.5066  0.1208 -0.4102
   71A      H4' 1742   6.349   8.140   2.797  1.8610 -1.8986 -0.1093
   71A      O4' 1743   6.256   8.003   2.927 -0.3247  0.8031  0.0012
   71A      C1' 1744   6.315   7.880   2.894  0.2400  0.4463  0.1059
   71A      H1' 1745   6.410   7.865   2.946 -0.0835  0.3740  0.6723
   71A       N9 1746   6.223   7.764   2.919 -0.1935 -0.0758 -0.3730
   71A       C8 1747   6.089   7.754   2.899  0.4752 -0.2050 -0.2343
   71A       H8 1748   6.035   7.833   2.850  1.1581  0.8726  0.6952
   71A       N7 1749   6.037   7.641   2.929  0.3988 -0.1853 -0.2327
   71A       C5 1750   6.145   7.562   2.953 -0.0372 -0.4230 -0.2803
   71A       C6 1751   6.161   7.426   2.995 -0.4095 -0.4752  0.2134
   71A       N6 1752   6.065   7.342   3.021 -0.0808  0.2360 -0.6203
   71A      H61 1753   5.979   7.386   3.050  1.3702  2.6111  0.3807
   71A      H62 1754   6.086   7.255   3.067 -0.8310  0.3080 -0.1201
   71A       N1 1755   6.284   7.377   3.012  0.1554 -0.3126 -0.3525
   71A       C2 1756   6.385   7.452   2.978 -0.8511  0.1308 -0.2702
   71A       H2 1757   6.482   7.409   3.000 -0.2042  1.2849 -0.8120
   71A       N3 1758   6.390   7.580   2.952  0.6933 -0.0118  0.1019
   71A       C4 1759   6.263   7.632   2.941 -0.7668  0.9295  0.6164
   71A      C3' 1760   6.262   7.989   2.686  0.0717  0.1076  0.6750
   71A      H3' 1761   6.164   7.948   2.661  0.2128  0.0027  0.2836
   71A      C2' 1762   6.347   7.872   2.741  0.0255 -0.4139 -0.3627
   71A     H2'1 1763   6.315   7.778   2.696 -0.9074 -0.0742 -0.4261
   71A      O2' 1764   6.485   7.886   2.727 -0.0801  0.3755 -0.6195
   71A     HO'2 1765   6.514   7.858   2.640  0.1363  1.5765 -0.9501
   71A      O3' 1766   6.318   8.045   2.566 -0.7650  0.2985  0.4662
   72G        P 1767   6.308   7.972   2.425  0.1258 -0.1258  0.0043
   72G      O1P 1768   6.366   8.065   2.328  0.5188 -0.3179  0.1729
   72G      O2P 1769   6.174   7.909   2.400 -0.3343  0.2718  0.0884
   72G      O5' 1770   6.405   7.855   2.443 -0.8715 -0.9011 -0.6191
   72G      C5' 1771   6.540   7.871   2.394 -0.2134  0.5626  0.2497
   72G     H5'1 1772   6.594   7.957   2.433 -0.7923 -0.2346  3.0011
   72G     H5'2 1773   6.541   7.880   2.285  1.5634  1.6510  0.3104
   72G      C4' 1774   6.622   7.742   2.416 -0.1367  0.4724  0.7089
   72G      H4' 1775   6.730   7.755   2.419 -0.1048  0.4922 -0.2887
   72G      O4' 1776   6.584   7.685   2.545 -0.2534  0.5693  1.0459
   72G      C1' 1777   6.598   7.536   2.534 -0.7479  0.0395  0.0707
   72G      H1' 1778   6.669   7.501   2.609 -0.8002 -0.1524  0.0292
   72G       N9 1779   6.468   7.478   2.561 -0.2282 -0.6333 -0.7860
   72G       C8 1780   6.345   7.539   2.580 -0.8072 -0.2445  0.9787
   72G       H8 1781   6.331   7.642   2.548  1.1339  0.7202  2.9546
   72G       N7 1782   6.253   7.460   2.622 -0.8344  0.0102  0.0686
   72G       C5 1783   6.326   7.343   2.650  0.8340 -0.3565 -0.7615
   72G       C6 1784   6.278   7.218   2.705 -0.0989 -0.0135 -0.1234
   72G       O6 1785   6.169   7.183   2.745 -0.0135  0.1009 -0.0679
   72G       N1 1786   6.373   7.123   2.710  0.0629 -0.0798 -0.6608
   72G       H1 1787   6.350   7.035   2.755 -0.4475 -0.6734 -2.0296
   72G       C2 1788   6.501   7.139   2.664  0.5645  0.0185 -0.0154
   72G       N2 1789   6.577   7.042   2.649  0.1518  0.7099 -0.7900
   72G      H21 1790   6.557   6.948   2.682  1.4386  0.7195  0.1214
   72G      H22 1791   6.670   7.045   2.610  0.4087 -0.7035 -0.3743
   72G       N3 1792   6.550   7.258   2.624 -0.4646  0.4657 -0.5789
   72G       C4 1793   6.456   7.354   2.613 -0.6560 -0.3230 -0.4526
   72G      C3' 1794   6.589   7.631   2.314  0.4036  0.4832  0.0359
   72G      H3' 1795   6.481   7.618   2.302  0.4758 -0.8991  0.6920
   72G      C2' 1796   6.646   7.511   2.389  0.5868 -0.3215 -0.0250
   72G     H2'1 1797   6.608   7.416   2.352 -0.9749  1.2210 -2.7377
   72G      O2' 1798   6.777   7.512   2.406 -0.0289 -0.2393 -0.2658
   72G     HO'2 1799   6.793   7.441   2.469  0.0945  0.5946  0.6827
   72G      O3' 1800   6.648   7.633   2.186  0.5213  0.5708 -0.9022
   73A        P 1801   6.598   7.540   2.069  0.3722 -0.2615  0.3545
   73A      O1P 1802   6.701   7.558   1.964  0.5925  0.0740 -0.4019
   73A      O2P 1803   6.461   7.592   2.039 -0.3191 -0.1079 -0.2732
   73A      O5' 1804   6.599   7.390   2.106  0.1854 -0.6305  0.4587
   73A      C5' 1805   6.720   7.320   2.105  0.5729 -0.4039  0.5610
   73A     H5'1 1806   6.802   7.371   2.156  0.7404  0.5276 -0.5936
   73A     H5'2 1807   6.756   7.319   2.002 -1.0688  1.8085 -0.1103
   73A      C4' 1808   6.721   7.172   2.155  0.1594 -0.3255  0.3230
   73A      H4' 1809   6.821   7.130   2.162 -0.6312 -2.3833 -0.0176
   73A      O4' 1810   6.662   7.175   2.279  0.4279 -0.2469  0.1104
   73A      C1' 1811   6.572   7.068   2.295 -0.1426 -0.6044  0.7547
   73A      H1' 1812   6.593   7.014   2.387 -2.7844 -0.2786  1.6420
   73A       N9 1813   6.442   7.115   2.322  0.0095 -0.7657 -0.0415
   73A       C8 1814   6.382   7.238   2.302  0.0367  0.1065  0.5262
   73A       H8 1815   6.435   7.322   2.261  0.9888 -0.3054  0.8642
   73A       N7 1816   6.256   7.246   2.347  0.5956 -0.4114  0.2897
   73A       C5 1817   6.236   7.120   2.406  0.3721 -0.3332 -0.3754
   73A       C6 1818   6.124   7.060   2.464  0.2974  0.5471 -0.0230
   73A       N6 1819   6.006   7.115   2.477  0.2763  0.1920  0.0367
   73A      H61 1820   5.994   7.211   2.448  1.5992  0.7971  1.3485
   73A      H62 1821   5.930   7.065   2.522  0.1545  0.5157  0.1965
   73A       N1 1822   6.126   6.929   2.493  0.0106  0.4859  0.2060
   73A       C2 1823   6.241   6.865   2.476  0.0854  0.7597 -0.6774
   73A       H2 1824   6.247   6.760   2.502 -2.2977  0.6655 -0.2972
   73A       N3 1825   6.349   6.913   2.417 -0.6236 -0.0048  0.3816
   73A       C4 1826   6.345   7.040   2.388 -0.2433  0.0925  0.1624
   73A      C3' 1827   6.627   7.087   2.068 -0.0999 -0.2840  0.0438
   73A      H3' 1828   6.547   7.153   2.037  0.4889 -0.5241 -2.1361
   73A      C2' 1829   6.573   6.984   2.166 -0.4990  1.0132 -0.3494
   73A     H2'1 1830   6.474   6.949   2.135  0.2415  1.2135 -3.2516
   73A      O2' 1831   6.672   6.880   2.180 -0.4293  0.4117 -0.2564
   73A     HO'2 1832   6.678   6.846   2.091 -1.4943  2.9265 -1.3970
   73A      O3' 1833   6.688   7.037   1.957  0.0723 -0.5137  0.1168
   74U        P 1834   6.622   7.037   1.817 -0.0784  0.2168  0.1152
   74U      O1P 1835   6.725   6.977   1.730 -0.0908  0.0639 -0.2973
   74U      O2P 1836   6.566   7.169   1.784 -0.3426  0.6209 -0.6377
   74U      O5' 1837   6.516   6.916   1.850 -0.1201 -0.6866  0.2031
   74U      C5' 1838   6.550   6.782   1.851 -0.1896  0.4684  0.5170
   74U     H5'1 1839   6.632   6.759   1.919  0.1581  2.8591  1.0023
   74U     H5'2 1840   6.577   6.743   1.753 -0.7529 -1.7079  1.1638
   74U      C4' 1841   6.435   6.706   1.906  0.2033  0.0506  0.5435
   74U      H4' 1842   6.478   6.607   1.922  0.2176 -0.6280 -2.8635
   74U      O4' 1843   6.396   6.761   2.028  0.4309  0.7520 -0.9365
   74U      C1' 1844   6.264   6.721   2.060 -0.0924 -0.4829 -0.2768
   74U      H1' 1845   6.255   6.637   2.128 -1.4135 -1.9450 -2.1388
   74U       N1 1846   6.179   6.832   2.107  0.4338  0.6594 -0.6768
   74U       C6 1847   6.198   6.958   2.060  0.5799 -1.0491 -0.1972
   74U       H6 1848   6.289   6.982   2.007 -0.3885  1.0943 -0.9888
   74U       C5 1849   6.102   7.056   2.088 -0.4516  0.4680 -0.6380
   74U       H5 1850   6.124   7.158   2.059 -1.8953  1.1921  0.6994
   74U       C4 1851   5.980   7.027   2.156  0.4412  0.5740 -0.2089
   74U       O4 1852   5.877   7.096   2.170 -0.1355 -0.4870 -0.0656
   74U       N3 1853   5.969   6.899   2.206  0.0457 -0.4818  0.2733
   74U       H3 1854   5.882   6.874   2.252 -0.0192 -0.1321  0.3446
   74U       C2 1855   6.059   6.799   2.177 -0.1486  0.5449  0.0017
   74U       O2 1856   6.031   6.682   2.212  0.4058  0.2441  0.3103
   74U      C3' 1857   6.312   6.704   1.814 -0.9843  0.0113 -0.0066
   74U      H3' 1858   6.289   6.801   1.770  2.1465  0.7204 -0.3545
   74U      C2' 1859   6.212   6.660   1.924 -0.2052 -0.1337  0.3116
   74U     H2'1 1860   6.113   6.701   1.904  0.5001  0.5921 -2.0243
   74U      O2' 1861   6.199   6.517   1.940  0.0778  0.6972 -0.3208
   74U     HO'2 1862   6.119   6.488   1.896  1.2741 -0.4330 -1.8531
   74U      O3' 1863   6.315   6.605   1.717 -0.1877  0.1812  0.0200
   75A        P 1864   6.209   6.587   1.591 -0.1712  0.1391  0.1405
   75A      O1P 1865   6.279   6.500   1.495  0.4082  0.6155 -0.0258
   75A      O2P 1866   6.167   6.723   1.544 -0.5093 -0.3389  0.0179
   75A      O5' 1867   6.077   6.512   1.648  0.1097 -0.2936  0.1171
   75A      C5' 1868   6.075   6.377   1.661  0.3332 -0.6010 -0.1886
   75A     H5'1 1869   6.171   6.361   1.711  0.1181 -1.0435  0.0905
   75A     H5'2 1870   6.084   6.334   1.561  0.3569  0.7039 -0.7610
   75A      C4' 1871   5.959   6.333   1.753 -0.3589  0.2993 -0.5919
   75A      H4' 1872   5.958   6.225   1.768 -1.3930  0.3288 -0.4224
   75A      O4' 1873   5.957   6.380   1.888  0.1645 -0.1366  0.2470
   75A      C1' 1874   5.822   6.413   1.911  0.3672 -0.4010  0.4276
   75A      H1' 1875   5.794   6.363   2.004  0.2503 -0.6577  0.2528
   75A       N9 1876   5.801   6.559   1.929 -0.5391  0.2952 -0.5854
   75A       C8 1877   5.865   6.655   1.864  0.0192  0.0810 -0.3940
   75A       H8 1878   5.940   6.643   1.787  0.1856  2.0943 -0.6049
   75A       N7 1879   5.825   6.774   1.901  0.0480  0.6457 -0.0586
   75A       C5 1880   5.720   6.748   1.990  0.3114 -0.6291  0.1739
   75A       C6 1881   5.625   6.830   2.060 -0.4241  0.6037  0.2869
   75A       N6 1882   5.624   6.960   2.051  0.6804  0.9280 -0.7633
   75A      H61 1883   5.696   6.998   1.991  0.5678 -1.3234 -2.4684
   75A      H62 1884   5.560   7.023   2.097  0.6277 -0.2432  0.8320
   75A       N1 1885   5.525   6.776   2.134 -0.2200  0.1607  0.6379
   75A       C2 1886   5.522   6.645   2.138  0.0236  0.2151  0.4372
   75A       H2 1887   5.430   6.607   2.181 -2.0924  1.8446 -2.2858
   75A       N3 1888   5.604   6.559   2.072 -0.2886  0.0954  0.4762
   75A       C4 1889   5.702   6.617   2.003 -0.4515  0.1341 -0.2506
   75A      C3' 1890   5.830   6.381   1.686  0.6060  0.0283  0.4467
   75A      H3' 1891   5.843   6.481   1.645  1.8534  0.3021  1.4744
   75A      C2' 1892   5.729   6.361   1.801 -0.4994  0.8192 -0.2980
   75A     H2'1 1893   5.641   6.424   1.790 -1.2318  0.5254  2.8583
   75A      O2' 1894   5.689   6.225   1.829  0.7000 -0.1600  0.2007
   75A     HO'2 1895   5.604   6.225   1.872  1.1589  2.7258  1.3254
   75A      O3' 1896   5.792   6.290   1.577 -0.2283  0.0797  0.2022
   76A        P 1897   5.686   6.340   1.475 -0.1185 -0.1011 -0.0045
   76A      O1P 1898   5.667   6.233   1.371 -0.2972 -0.1140 -0.6242
   76A      O2P 1899   5.732   6.474   1.431  0.1892  0.1243  0.1206
   76A      O5' 1900   5.544   6.369   1.542 -0.0447  0.1919 -0.2152
   76A      C5' 1901   5.470   6.258   1.581 -0.2487  0.2242  0.5876
   76A     H5'1 1902   5.528   6.184   1.637 -0.7304 -0.0499  0.7253
   76A     H5'2 1903   5.430   6.199   1.499 -0.1138  1.3555 -0.3248
   76A      C4' 1904   5.356   6.299   1.668  0.3384  0.1021 -0.0931
   76A      H4' 1905   5.308   6.213   1.715 -2.0584  1.5797  0.3692
   76A      O4' 1906   5.388   6.376   1.784 -0.0562 -0.6048 -0.2019
   76A      C1' 1907   5.301   6.487   1.808  0.5577  0.2015  0.9932
   76A      H1' 1908   5.258   6.492   1.909 -2.3737  0.3847 -0.1632
   76A       N9 1909   5.368   6.611   1.777 -0.2749 -0.7099 -0.4119
   76A       C8 1910   5.487   6.645   1.707  0.3653 -0.1030  0.1246
   76A       H8 1911   5.556   6.573   1.665  1.5580  1.5862 -0.9538
   76A       N7 1912   5.525   6.772   1.717 -0.0841  0.3379  0.9045
   76A       C5 1913   5.413   6.832   1.784 -0.2364  0.0680  0.5822
   76A       C6 1914   5.373   6.963   1.811 -0.2683 -0.1785 -0.6923
   76A       N6 1915   5.446   7.072   1.792 -0.4559  0.4498  0.2131
   76A      H61 1916   5.540   7.050   1.760 -0.0267  1.7485  0.5255
   76A      H62 1917   5.416   7.162   1.826 -1.2598 -0.3272  1.6708
   76A       N1 1918   5.250   6.990   1.860  0.3108  0.3271  0.3355
   76A       C2 1919   5.164   6.887   1.879 -0.5051  0.5022  0.4137
   76A       H2 1920   5.066   6.905   1.922  0.1492 -0.7926  2.6126
   76A       N3 1921   5.191   6.759   1.857 -0.0412  0.5267  0.0014
   76A       C4 1922   5.317   6.735   1.806  0.0731 -0.2164 -0.2478
   76A      C3' 1923   5.250   6.383   1.600 -0.8428 -0.4094 -0.2659
   76A      H3' 1924   5.296   6.452   1.529 -1.4314  1.0665  0.7412
   76A      C2' 1925   5.187   6.468   1.709  0.0117 -0.2188 -0.3128
   76A     H2'1 1926   5.152   6.561   1.666  1.6899 -0.0475 -1.4274
   76A      O2' 1927   5.092   6.389   1.772  0.3659 -0.4103  0.0664
   76A     HO'2 1928   5.072   6.318   1.711 -2.7422  0.6740 -0.3998
   76A      O3' 1929   5.156   6.307   1.527  0.1999 -0.3249 -0.2535
   77U        P 1930   5.103   6.351   1.383  0.1283  0.4016 -0.1393
   77U      O1P 1931   5.015   6.237   1.338 -0.6699  0.1873 -0.0426
   77U      O2P 1932   5.221   6.390   1.305 -0.2019  0.2283  0.3268
   77U      O5' 1933   5.010   6.480   1.415  0.5713 -0.4640 -0.4476
   77U      C5' 1934   4.891   6.460   1.484 -0.5391 -0.1082 -0.9828
   77U     H5'1 1935   4.921   6.390   1.562  1.5014  1.3610 -0.3765
   77U     H5'2 1936   4.826   6.401   1.420 -0.9004 -0.7717 -0.0277
   77U      C4' 1937   4.826   6.582   1.548 -0.6609  0.5143  0.1051
   77U      H4' 1938   4.742   6.554   1.613  0.0614 -0.4769  0.6453
   77U      O4' 1939   4.919   6.663   1.612 -0.7140 -0.9523  0.6108
   77U      C1' 1940   4.889   6.805   1.590 -0.4605 -0.1749  0.4223
   77U      H1' 1941   4.866   6.847   1.688 -0.0477  0.9761  0.0369
   77U       N1 1942   5.006   6.879   1.537  0.1198  0.2420  0.2006
   77U       C6 1943   5.110   6.812   1.474 -0.0855  0.0228  0.6169
   77U       H6 1944   5.105   6.706   1.457  0.5325  0.1508 -0.4908
   77U       C5 1945   5.230   6.875   1.452  0.4936  0.4923  0.5792
   77U       H5 1946   5.321   6.824   1.425  1.5514  2.2519  0.6262
   77U       C4 1947   5.252   7.013   1.482 -0.6986 -1.1727 -0.6459
   77U       O4 1948   5.353   7.086   1.461  0.4736 -0.1954  0.1931
   77U       N3 1949   5.144   7.074   1.536 -0.1866  0.2318  0.3938
   77U       H3 1950   5.168   7.170   1.557  0.7040 -0.2044  1.4902
   77U       C2 1951   5.023   7.016   1.571  0.1804 -0.9280  0.1301
   77U       O2 1952   4.933   7.088   1.613 -0.1233  0.0905  0.5136
   77U      C3' 1953   4.771   6.678   1.441  0.0823  0.1170  0.1454
   77U      H3' 1954   4.841   6.687   1.358 -0.5686 -0.4092 -0.4721
   77U      C2' 1955   4.769   6.822   1.497 -0.1072  0.2686  0.1256
   77U     H2'1 1956   4.782   6.903   1.425  0.1369 -0.8722 -1.1541
   77U      O2' 1957   4.647   6.831   1.576  0.2061  0.3113 -0.0251
   77U     HO'2 1958   4.598   6.751   1.558 -0.1124  0.4344  0.2843
   77U      O3' 1959   4.643   6.643   1.388 -0.4027 -0.1397 -0.6420
   78U        P 1960   4.602   6.649   1.236 -0.6269 -0.0194  0.1519
   78U      O1P 1961   4.478   6.574   1.241  0.1837  0.4631 -0.2446
   78U      O2P 1962   4.709   6.605   1.142 -0.2410  0.2763  0.5043
   78U      O5' 1963   4.578   6.802   1.210 -0.1293 -0.5712 -0.0642
   78U      C5' 1964   4.454   6.864   1.244  0.2355  0.2966  0.0903
   78U     H5'1 1965   4.415   6.821   1.336  0.0382 -0.8176 -0.5033
   78U     H5'2 1966   4.381   6.849   1.164 -0.2996 -1.1236  0.8262
   78U      C4' 1967   4.478   7.017   1.258 -0.2916 -0.0848 -0.2249
   78U      H4' 1968   4.390   7.058   1.308  0.8876 -0.6773  2.5443
   78U      O4' 1969   4.584   7.045   1.344  0.4319 -0.0272  0.2026
   78U      C1' 1970   4.645   7.169   1.311  0.0378 -0.2012 -0.0804
   78U      H1' 1971   4.618   7.249   1.381 -1.4978  0.1867 -1.0638
   78U       N1 1972   4.797   7.158   1.296 -0.0336  0.1939  0.0392
   78U       C6 1973   4.841   7.045   1.235  1.0607  0.0209  0.3022
   78U       H6 1974   4.771   6.967   1.210 -0.2118  1.2642 -0.1637
   78U       C5 1975   4.970   7.037   1.192 -0.4225 -0.1550  0.7006
   78U       H5 1976   5.009   6.955   1.135  2.0790 -1.1434  3.5415
   78U       C4 1977   5.061   7.146   1.220  0.1436 -0.4177  0.0497
   78U       O4 1978   5.183   7.147   1.191  0.8087  0.1170 -0.4781
   78U       N3 1979   5.013   7.246   1.291  0.2935 -0.4915 -0.0687
   78U       H3 1980   5.077   7.324   1.303  1.4320 -1.7108  3.0793
   78U       C2 1981   4.883   7.266   1.315  0.7598 -0.3267  0.4019
   78U       O2 1982   4.843   7.382   1.332  0.8840  0.2838  0.2556
   78U      C3' 1983   4.515   7.090   1.126 -0.2108 -0.2472 -0.3503
   78U      H3' 1984   4.600   7.047   1.073  0.7001  0.0771  0.8090
   78U      C2' 1985   4.582   7.217   1.182 -0.1411 -0.4568 -0.1533
   78U     H2'1 1986   4.660   7.257   1.117  0.7656  0.2024  1.2956
   78U      O2' 1987   4.483   7.311   1.210 -0.2817 -0.2805 -0.3209
   78U     HO'2 1988   4.414   7.297   1.144 -1.2090  2.7857 -0.1429
   78U      O3' 1989   4.404   7.122   1.040 -0.9760  0.0466 -0.0262
   79A        P 1990   4.423   7.157   0.886  0.0753 -0.1689 -0.2380
   79A      O1P 1991   4.284   7.170   0.825 -0.1028 -0.2767  0.0680
   79A      O2P 1992   4.514   7.062   0.820 -0.0545 -0.4769  0.7227
   79A      O5' 1993   4.490   7.301   0.876  0.3602 -0.1175 -1.3092
   79A      C5' 1994   4.409   7.419   0.876 -0.3332 -0.7931 -0.5810
   79A     H5'1 1995   4.353   7.409   0.969 -0.6323  0.9396 -0.5444
   79A     H5'2 1996   4.334   7.429   0.797 -0.9277  2.5463  0.2465
   79A      C4' 1997   4.487   7.552   0.894  0.4468  0.1484 -0.4342
   79A      H4' 1998   4.428   7.636   0.932 -0.2533 -0.5539  0.0610
   79A      O4' 1999   4.583   7.521   0.986 -0.3598  0.0811 -0.4404
   79A      C1' 2000   4.701   7.596   0.966 -0.7842 -0.1008 -0.3009
   79A      H1' 2001   4.708   7.678   1.037 -0.3034 -1.5549  1.3907
   79A       N9 2002   4.818   7.500   0.963 -0.5648  0.1128 -0.0419
   79A       C8 2003   4.822   7.365   0.942  1.1262  0.2080 -0.4571
   79A       H8 2004   4.734   7.304   0.924  1.0919 -0.1691  0.8955
   79A       N7 2005   4.934   7.309   0.964 -0.2837 -0.4628  0.0677
   79A       C5 2006   5.022   7.416   0.986  0.2280 -0.5676 -0.4677
   79A       C6 2007   5.163   7.432   0.994 -0.1176  0.4029 -0.1591
   79A       N6 2008   5.255   7.344   0.993 -1.2648  1.0079  0.0582
   79A      H61 2009   5.232   7.251   1.025 -2.2457  1.2568  0.1068
   79A      H62 2010   5.348   7.374   1.021 -0.3458 -1.6847  0.1479
   79A       N1 2011   5.210   7.553   1.009  0.3029 -0.2630 -0.0813
   79A       C2 2012   5.129   7.656   1.014 -0.4117 -0.7652  0.3807
   79A       H2 2013   5.182   7.748   1.030 -0.2438 -0.4344 -1.7826
   79A       N3 2014   4.997   7.663   1.003  0.3869  0.8744  0.5530
   79A       C4 2015   4.947   7.533   0.989  0.1686 -0.0190  0.4391
   79A      C3' 2016   4.569   7.582   0.772  0.1849  0.4732  0.6555
   79A      H3' 2017   4.610   7.488   0.735 -1.8417 -0.6251  1.0517
   79A      C2' 2018   4.681   7.670   0.836 -0.1008  0.8424  0.3283
   79A     H2'1 2019   4.774   7.661   0.781 -1.8920 -1.6078 -2.6324
   79A      O2' 2020   4.638   7.804   0.863 -0.3172  0.3355 -0.0855
   79A     HO'2 2021   4.613   7.852   0.784  0.1187 -0.4097 -0.6858
   79A      O3' 2022   4.500   7.647   0.665  0.4355  0.0963  0.3085
   80A        P 2023   4.564   7.642   0.521 -0.1888 -0.2126  0.1223
   80A      O1P 2024   4.469   7.699   0.428  0.2483 -0.3112  0.4380
   80A      O2P 2025   4.596   7.500   0.498 -0.5163  0.2506  0.2955
   80A      O5' 2026   4.702   7.724   0.528  0.1029 -0.9228  0.0776
   80A      C5' 2027   4.694   7.864   0.506 -0.4880 -0.1162  0.0179
   80A     H5'1 2028   4.614   7.902   0.569  0.6866  4.6874 -1.0062
   80A     H5'2 2029   4.661   7.893   0.406 -0.7547  1.7270  0.6086
   80A      C4' 2030   4.826   7.939   0.552 -0.0618  0.3064 -0.5733
   80A      H4' 2031   4.807   8.043   0.577  1.4508  0.3637  0.4673
   80A      O4' 2032   4.864   7.881   0.681 -0.0295 -0.4480 -1.7552
   80A      C1' 2033   5.007   7.881   0.686 -0.2688  1.0961 -0.6215
   80A      H1' 2034   5.039   7.934   0.775 -4.9249  1.2941  1.1885
   80A       N9 2035   5.069   7.745   0.666 -0.3904 -0.3582  0.3978
   80A       C8 2036   5.006   7.628   0.633 -0.2642  0.5510  0.3930
   80A       H8 2037   4.902   7.620   0.605  0.2623 -1.7496 -1.2235
   80A       N7 2038   5.080   7.524   0.640  0.0736  0.0944  1.0649
   80A       C5 2039   5.211   7.575   0.678  0.3024  0.0552  0.7649
   80A       C6 2040   5.344   7.523   0.707 -0.1948 -0.3854  0.2598
   80A       N6 2041   5.383   7.395   0.710 -0.4993 -0.3419 -0.2648
   80A      H61 2042   5.313   7.323   0.722 -0.7145  0.0016  0.5656
   80A      H62 2043   5.474   7.387   0.754 -0.9234 -1.3726  0.4810
   80A       N1 2044   5.444   7.608   0.735  0.6830 -0.4653 -1.1464
   80A       C2 2045   5.415   7.737   0.750 -0.8296 -0.5585  0.5175
   80A       H2 2046   5.500   7.797   0.777 -1.3822  0.8784 -0.7559
   80A       N3 2047   5.296   7.799   0.742  0.0945 -0.4679 -0.9256
   80A       C4 2048   5.199   7.713   0.699 -0.4307  0.3229  0.7593
   80A      C3' 2049   4.949   7.928   0.469 -0.0813  0.3436  0.4984
   80A      H3' 2050   4.963   7.825   0.434 -0.6741  1.0555 -2.0703
   80A      C2' 2051   5.063   7.965   0.569  0.3496 -0.0894  0.0588
   80A     H2'1 2052   5.153   7.920   0.526  0.8359 -0.5869  1.5330
   80A      O2' 2053   5.083   8.095   0.613 -0.0324  0.0626  0.3110
   80A     HO'2 2054   5.178   8.101   0.624  0.1969 -0.0017 -1.4040
   80A      O3' 2055   4.951   8.025   0.364 -0.6683 -0.1767 -0.0045
   81U        P 2056   4.986   8.001   0.218  0.2347  0.1835  0.0107
   81U      O1P 2057   4.986   8.123   0.142  1.1970  0.4964  0.0278
   81U      O2P 2058   4.903   7.889   0.174  0.3086  0.5261 -0.3554
   81U      O5' 2059   5.138   7.944   0.237  0.3935 -0.1086  0.2826
   81U      C5' 2060   5.243   8.033   0.270  0.3718 -0.5297 -0.0840
   81U     H5'1 2061   5.214   8.085   0.362  0.9655 -1.8090  0.8510
   81U     H5'2 2062   5.251   8.109   0.193  0.7122  0.2875  0.7384
   81U      C4' 2063   5.374   7.964   0.298 -0.2099 -0.1235 -0.5934
   81U      H4' 2064   5.436   8.043   0.340 -2.9313  0.4522  2.8332
   81U      O4' 2065   5.363   7.868   0.398 -0.2555  0.2703 -0.3434
   81U      C1' 2066   5.449   7.757   0.384 -0.2873  0.4671 -0.4769
   81U      H1' 2067   5.520   7.733   0.463  0.1368  0.0375 -0.9824
   81U       N1 2068   5.383   7.623   0.361  0.7313 -0.0723 -0.2125
   81U       C6 2069   5.249   7.622   0.330  0.1233 -0.0293  0.4356
   81U       H6 2070   5.197   7.714   0.305  0.6415 -0.3495 -2.1571
   81U       C5 2071   5.186   7.503   0.307 -0.2477 -0.4403  0.1081
   81U       H5 2072   5.083   7.503   0.274  0.0340 -3.5073 -1.0553
   81U       C4 2073   5.250   7.379   0.332  0.6082  0.0437 -0.0991
   81U       O4 2074   5.186   7.268   0.330  0.1728 -0.7240 -0.6572
   81U       N3 2075   5.384   7.390   0.361 -0.7266 -0.0774 -0.1861
   81U       H3 2076   5.426   7.306   0.399 -0.2355  0.3744  0.3021
   81U       C2 2077   5.453   7.507   0.378  0.2952  0.1277 -1.2148
   81U       O2 2078   5.569   7.502   0.415  0.7456  0.1068 -0.4233
   81U      C3' 2079   5.444   7.903   0.181 -0.9232  0.2762  0.5352
   81U      H3' 2080   5.372   7.847   0.121 -1.8081  1.6224  0.3120
   81U      C2' 2081   5.527   7.798   0.266  0.3152 -0.2320  0.1015
   81U     H2'1 2082   5.534   7.714   0.197 -1.0409 -0.0546 -0.2643
   81U      O2' 2083   5.648   7.862   0.313  0.1754 -0.0410  0.0614
   81U     HO'2 2084   5.696   7.894   0.237 -3.6811  2.4554 -1.6236
   81U      O3' 2085   5.527   7.992   0.110 -0.4673 -0.0263  0.2908
   82U        P 2086   5.620   7.943  -0.014  0.3590 -0.0120  0.0036
   82U      O1P 2087   5.626   8.048  -0.113  0.3060 -0.2858 -0.2711
   82U      O2P 2088   5.572   7.810  -0.056 -0.1357 -0.3984  0.0592
   82U      O5' 2089   5.754   7.928   0.056 -0.3999  0.0686  0.0053
   82U      C5' 2090   5.826   8.042   0.098  0.0134 -0.1153  0.1233
   82U     H5'1 2091   5.783   8.082   0.190  2.4507  0.7533  0.9598
   82U     H5'2 2092   5.829   8.122   0.023  2.2266  0.5740  0.8585
   82U      C4' 2093   5.971   8.024   0.142 -0.0250 -0.8288 -0.1665
   82U      H4' 2094   5.999   8.119   0.187 -1.9382 -0.1956 -0.2281
   82U      O4' 2095   5.984   7.928   0.245 -0.2073  0.2948  0.0142
   82U      C1' 2096   6.079   7.831   0.202  0.2553 -0.1439 -0.0516
   82U      H1' 2097   6.173   7.868   0.243 -1.2989  1.9767  1.9348
   82U       N1 2098   6.052   7.697   0.271 -0.5616  0.1449  0.1702
   82U       C6 2099   5.928   7.639   0.281 -0.5554  0.6899  0.5199
   82U       H6 2100   5.838   7.694   0.259 -1.0380 -0.7392 -1.2700
   82U       C5 2101   5.908   7.512   0.323 -0.6409 -0.2207  0.1061
   82U       H5 2102   5.810   7.467   0.331  1.1388 -4.7657 -0.6686
   82U       C4 2103   6.019   7.421   0.338 -1.3305 -0.0052  0.2331
   82U       O4 2104   6.014   7.298   0.364  0.1021  0.3102 -0.8133
   82U       N3 2105   6.143   7.479   0.325 -0.4622  0.1856 -0.3222
   82U       H3 2106   6.220   7.415   0.335  0.7315  1.7856  1.7415
   82U       C2 2107   6.166   7.615   0.288 -0.0337  0.0240 -0.3542
   82U       O2 2108   6.283   7.657   0.288  0.0347  0.2585 -0.1834
   82U      C3' 2109   6.059   7.986   0.026  0.3431  0.4618 -0.0801
   82U      H3' 2110   6.010   8.001  -0.070  1.1503 -0.6426 -0.6880
   82U      C2' 2111   6.084   7.831   0.050 -0.7017  0.1781  1.0509
   82U     H2'1 2112   6.012   7.761   0.007  0.2092 -0.4371  0.4774
   82U      O2' 2113   6.216   7.799   0.004  0.4721 -0.0645 -0.6419
   82U     HO'2 2114   6.212   7.828  -0.088 -1.7429  4.2803  0.5357
   82U      O3' 2115   6.173   8.071   0.029  0.3750 -0.0927  0.4335
   82U      H3T 2116   6.236   8.040   0.095  2.8590  0.5970 -1.4665
   8.61457   8.61457   6.09142   0.00000   0.00000   0.00000   0.00000   4.30728   4.30728
