# Supplementary material for: Constant-pH Molecular Dynamics of Cationic Peptide Dendrimers Binding to siRNA
Source: J Chem Inf Model. 2026 Feb 5;66(8):4734–43. doi: 10.1021/acs.jcim.5c02636 (PMC13126635; doi:10.1021/acs.jcim.5c02636)
Supplement: Supplementary file 2 [file ci5c02636_si_002.zip › zip/MH47_05_in_5.gro]

Protein t=   0.00000
 2116
    1LY0      N    1   6.470   7.445   2.760 -0.2355 -0.4623  0.0152
    1LY0     H1    2   6.393   7.510   2.755  1.9423  2.3685  1.0608
    1LY0     H2    3   6.457   7.372   2.690  0.6753  0.2847 -0.9644
    1LY0     H3    4   6.466   7.404   2.852  0.6235  0.5768  0.5326
    1LY0     CA    5   6.590   7.527   2.742  0.1588  0.3239 -0.0409
    1LY0     HA    6   6.670   7.456   2.724 -1.6910 -1.3677 -2.1067
    1LY0     CB    7   6.576   7.637   2.635  0.2798  0.6276  0.0019
    1LY0    HB1    8   6.670   7.692   2.634  0.3679  0.4757 -0.1329
    1LY0    HB2    9   6.492   7.705   2.650  1.4023  2.2968 -0.9730
    1LY0     CG   10   6.553   7.576   2.490 -0.8089 -0.3366  0.5868
    1LY0    HG1   11   6.489   7.488   2.498 -1.3966 -0.0500 -0.7862
    1LY0    HG2   12   6.647   7.546   2.444 -2.0502 -2.5672 -0.6776
    1LY0     CD   13   6.495   7.679   2.397  0.0334  0.1756 -0.1919
    1LY0    HD1   14   6.541   7.778   2.400  1.5559 -0.5213  0.2452
    1LY0    HD2   15   6.388   7.683   2.416  0.2720 -1.1876  1.6947
    1LY0     CE   16   6.508   7.647   2.252 -0.4792  0.5600  0.6867
    1LY0    HE1   17   6.497   7.539   2.244  0.3204  0.4525  0.9856
    1LY0    HE2   18   6.606   7.669   2.211 -0.7442  2.2688  0.9130
    1LY0     NZ   19   6.398   7.704   2.165 -0.0411  0.5032 -0.4388
    1LY0    HZ1   20   6.394   7.670   2.070 -1.6014  1.6486 -0.8245
    1LY0    HZ2   21   6.309   7.676   2.204  0.1172 -2.0468 -1.6588
    1LY0    HZ3   22   6.405   7.804   2.175  1.6053  0.3992 -0.3323
    1LY0      C   23   6.621   7.579   2.885 -0.5099  0.1640 -0.0737
    1LY0      O   24   6.530   7.589   2.968 -0.0195 -0.6311 -0.0439
    2LER      N   25   6.754   7.598   2.908  0.7115  0.1848  0.2147
    2LER      H   26   6.814   7.579   2.828 -0.5183  1.2790 -1.0347
    2LER     CA   27   6.802   7.639   3.033 -0.2329  0.1635 -0.6712
    2LER     HA   28   6.743   7.589   3.110  0.4062 -0.0325 -0.2991
    2LER     CB   29   6.947   7.593   3.046 -0.1191  0.9178  0.0111
    2LER    HB1   30   7.001   7.646   3.125  2.4298 -0.4960 -0.6777
    2LER    HB2   31   6.997   7.637   2.959 -0.7259  1.8270  0.1027
    2LER     CG   32   6.970   7.446   3.049  0.1689  0.0612  0.6899
    2LER     HG   33   6.927   7.398   2.962 -1.0951  2.1970  0.0833
    2LER    CD1   34   7.116   7.408   3.048 -0.2164  0.0863  0.4717
    2LER   HD11   35   7.159   7.462   2.965  0.3036  0.1274  0.7658
    2LER   HD12   36   7.165   7.431   3.143  0.3737  1.6907 -0.1829
    2LER   HD13   37   7.132   7.301   3.034 -1.9701  0.0091 -1.3558
    2LER    CD2   38   6.912   7.374   3.175  0.0242  0.0813  0.2369
    2LER   HD21   39   6.968   7.399   3.266  0.0631  0.9232 -0.0119
    2LER   HD22   40   6.809   7.405   3.188  0.5943  2.8928 -1.1828
    2LER   HD23   41   6.926   7.266   3.168  1.0502  0.0809  1.6469
    2LER      C   42   6.790   7.786   3.053  0.3449 -0.3515  0.1287
    2LER      O   43   6.829   7.874   2.973  0.4438 -0.0235  0.1832
    3LYR      N   44   6.746   7.823   3.179  0.3099 -0.2402  0.3162
    3LYR      H   45   6.720   7.745   3.238 -1.3897 -0.7329 -1.0093
    3LYR     CA   46   6.731   7.961   3.228 -0.2849 -0.3173 -0.2648
    3LYR     HA   47   6.702   8.027   3.146 -0.1566  0.2728  0.1611
    3LYR     CB   48   6.627   7.967   3.342  0.3363  0.8310 -0.2367
    3LYR    HB1   49   6.674   7.920   3.429 -1.7775  0.4528  0.7706
    3LYR    HB2   50   6.540   7.903   3.330 -0.3133  1.4370  1.1210
    3LYR     CG   51   6.573   8.107   3.386 -0.7131 -0.0016  0.0153
    3LYR    HG1   52   6.649   8.170   3.433 -0.6962  1.1609 -1.4805
    3LYR    HG2   53   6.494   8.097   3.461  1.6496  1.4129  2.8823
    3LYR     CD   54   6.531   8.198   3.269 -0.4261  0.0693  0.1691
    3LYR    HD1   55   6.492   8.123   3.200  0.6692 -1.7861  1.4543
    3LYR    HD2   56   6.618   8.240   3.219 -0.3397 -0.1252  0.1529
    3LYR     CE   57   6.426   8.310   3.288 -0.5510 -1.0011 -0.0979
    3LYR    HE1   58   6.335   8.281   3.341 -1.7863  3.2528  0.4607
    3LYR    HE2   59   6.396   8.339   3.188 -1.1005  0.7242  0.5283
    3LYR     NZ   60   6.484   8.427   3.348 -0.4882  0.1549  0.2723
    3LYR    HZ1   61   6.561   8.470   3.299 -1.3317  1.3453 -0.0398
    3LYR      C   62   6.868   8.018   3.276  0.0995 -0.6767  0.5597
    3LYR      O   63   6.887   8.143   3.266 -0.3748 -0.0713 -0.6115
    4LER      N   64   6.972   7.934   3.312 -0.5251  0.2524  0.0939
    4LER      H   65   6.947   7.836   3.320  0.1104  0.1356  0.7717
    4LER     CA   66   7.106   7.984   3.320 -0.0882  0.0141 -0.4975
    4LER     HA   67   7.096   8.078   3.376  1.6585 -0.9852  1.6307
    4LER     CB   68   7.187   7.876   3.389 -0.4573  0.6359  0.6701
    4LER    HB1   69   7.290   7.910   3.382 -1.2307  2.8260 -1.0552
    4LER    HB2   70   7.163   7.780   3.344  0.1995  0.2055  1.2054
    4LER     CG   71   7.148   7.868   3.543  0.1121 -0.0218  0.6301
    4LER     HG   72   7.041   7.848   3.546  0.1099 -0.5773 -1.6056
    4LER    CD1   73   7.214   7.742   3.605  0.1876  0.7566 -0.1813
    4LER   HD11   74   7.159   7.739   3.700 -1.3495  2.4312 -0.9528
    4LER   HD12   75   7.193   7.660   3.537 -1.8920  2.1759 -1.3774
    4LER   HD13   76   7.322   7.753   3.618  0.8300 -4.2180  0.7222
    4LER    CD2   77   7.197   7.987   3.632  0.3424  1.1370  0.8497
    4LER   HD21   78   7.169   7.983   3.737 -0.1713  0.9102  0.7090
    4LER   HD22   79   7.305   7.981   3.626  0.2743 -1.7196  1.0127
    4LER   HD23   80   7.161   8.086   3.603  1.4326  2.2800  3.1573
    4LER      C   81   7.177   8.033   3.193  0.5534 -0.1224 -0.5398
    4LER      O   82   7.256   8.127   3.203  0.0465  0.2325  0.5494
    5LER      N   83   7.154   7.980   3.076  0.0011  0.0066  0.1034
    5LER      H   84   7.096   7.898   3.070 -1.7235  1.1565  0.3503
    5LER     CA   85   7.218   8.021   2.948  0.1752  0.0570  0.6610
    5LER     HA   86   7.318   8.059   2.963  0.5753  0.9069 -3.0047
    5LER     CB   87   7.222   7.900   2.848 -0.6119  0.4165 -0.1942
    5LER    HB1   88   7.273   7.926   2.755  0.5757  0.2496  0.3892
    5LER    HB2   89   7.118   7.888   2.821 -0.5611  1.5292 -0.9522
    5LER     CG   90   7.291   7.775   2.900  0.0272  0.1266 -0.3153
    5LER     HG   91   7.242   7.743   2.992  0.3458  3.6204  1.1961
    5LER    CD1   92   7.278   7.659   2.804 -0.0791  0.5203 -0.7704
    5LER   HD11   93   7.339   7.693   2.721 -1.8318  3.1503 -1.0798
    5LER   HD12   94   7.321   7.564   2.837 -1.5678 -0.2548 -0.9740
    5LER   HD13   95   7.174   7.652   2.772  0.2078 -3.1738 -1.3298
    5LER    CD2   96   7.431   7.796   2.929 -0.4211  0.2609 -0.4239
    5LER   HD21   97   7.470   7.863   2.853 -1.2623  1.6490  0.3280
    5LER   HD22   98   7.449   7.837   3.028  0.4825 -0.8387 -0.1063
    5LER   HD23   99   7.491   7.705   2.934 -0.2879  0.3959  2.9671
    5LER      C  100   7.153   8.141   2.876  0.6840 -0.6080  0.4739
    5LER      O  101   7.181   8.172   2.758  0.4685  0.0899 -0.2828
    6LYR      N  102   7.063   8.212   2.950  0.5982  0.0053  0.2720
    6LYR      H  103   7.052   8.174   3.043  2.3592 -0.2919  0.3932
    6LYR     CA  104   6.969   8.316   2.899 -1.0739  0.1826 -0.1884
    6LYR     HA  105   6.967   8.328   2.790 -1.0878  0.2168 -0.1838
    6LYR     CB  106   6.820   8.290   2.935 -0.1528  0.1473  0.2667
    6LYR    HB1  107   6.772   8.384   2.960 -2.2448  0.0030 -2.6120
    6LYR    HB2  108   6.823   8.230   3.026 -0.6347  0.1172  0.2668
    6LYR     CG  109   6.740   8.205   2.841  0.5984 -0.1987  0.4426
    6LYR    HG1  110   6.801   8.117   2.820  2.8131  1.1145  0.9793
    6LYR    HG2  111   6.724   8.257   2.746  2.2163 -2.2238 -1.0473
    6LYR     CD  112   6.596   8.177   2.893 -0.1192  0.0095  0.0373
    6LYR    HD1  113   6.556   8.267   2.939 -0.8955 -0.0574 -0.4866
    6LYR    HD2  114   6.598   8.093   2.963 -2.3659  1.8733  2.5724
    6LYR     CE  115   6.491   8.135   2.783  0.4887 -0.0740 -0.0037
    6LYR    HE1  116   6.394   8.156   2.828  0.3138  0.7287 -0.7208
    6LYR    HE2  117   6.513   8.032   2.757  0.9228 -0.1893  0.8150
    6LYR     NZ  118   6.483   8.224   2.666 -0.4683 -0.4211 -0.2557
    6LYR    HZ1  119   6.497   8.324   2.668 -0.7837 -0.3673  2.5428
    6LYR      C  120   7.010   8.451   2.958  0.1873 -0.3239  0.4839
    6LYR      O  121   7.004   8.471   3.078  0.0888 -0.5237  1.1438
    7LER      N  122   7.059   8.540   2.877  0.3583  0.2836  0.6900
    7LER      H  123   7.080   8.512   2.782 -3.6309  0.6081 -0.4430
    7LER     CA  124   7.104   8.672   2.915  0.0811 -0.6325  0.1025
    7LER     HA  125   7.138   8.671   3.019  0.5266  2.2123  0.0704
    7LER     CB  126   7.236   8.702   2.826  0.3639 -0.0943  0.0541
    7LER    HB1  127   7.270   8.801   2.858 -0.7746  0.2130  0.3797
    7LER    HB2  128   7.209   8.721   2.722 -1.2127 -2.4214 -0.0382
    7LER     CG  129   7.354   8.616   2.829  0.6863 -0.7611  0.1566
    7LER     HG  130   7.326   8.521   2.782  2.8112 -0.7568 -1.2560
    7LER    CD1  131   7.472   8.682   2.759 -0.3397  0.4114 -0.1826
    7LER   HD11  132   7.562   8.621   2.773  0.8275  1.9925 -0.5097
    7LER   HD12  133   7.454   8.710   2.656 -1.2144 -0.4814 -0.2891
    7LER   HD13  134   7.502   8.771   2.814  1.7936 -1.0260  1.1802
    7LER    CD2  135   7.399   8.579   2.970  0.1583  0.0620  0.3123
    7LER   HD21  136   7.378   8.649   3.051  0.4762  1.0547 -0.4495
    7LER   HD22  137   7.340   8.490   2.994 -1.5992  0.1979 -2.8565
    7LER   HD23  138   7.504   8.550   2.968  0.3036  0.6102 -0.8135
    7LER      C  139   6.998   8.787   2.903 -0.7875 -0.1340 -0.0457
    7LER      O  140   6.912   8.782   2.818 -0.1946  0.1187 -0.1614
    8LER      N  141   7.016   8.886   2.992  0.0008 -0.1790  0.4184
    8LER      H  142   7.099   8.884   3.049 -0.1683  1.8742  0.8063
    8LER     CA  143   6.920   9.001   3.012 -0.9616  0.1004 -0.4095
    8LER     HA  144   6.822   8.958   2.990 -0.3859 -0.8860 -1.1440
    8LER     CB  145   6.929   9.053   3.158 -0.2851 -0.1311 -0.0903
    8LER    HB1  146   6.870   9.140   3.186  1.5412  0.9266  0.6090
    8LER    HB2  147   7.030   9.090   3.169  0.9368 -3.3288  0.5320
    8LER     CG  148   6.905   8.949   3.267  0.1549  0.2911  0.1078
    8LER     HG  149   6.957   8.856   3.244  0.4657  0.6243 -0.5294
    8LER    CD1  150   6.962   8.992   3.400 -0.5551 -0.0447 -0.8238
    8LER   HD11  151   6.917   9.085   3.433  0.2545  0.1267 -0.1699
    8LER   HD12  152   6.954   8.915   3.477  2.6174 -0.3972 -0.7153
    8LER   HD13  153   7.070   9.002   3.387 -0.6249  1.8540 -0.2150
    8LER    CD2  154   6.754   8.925   3.286  0.4814  0.0424 -0.4707
    8LER   HD21  155   6.735   8.859   3.370 -1.0683  1.4280  0.3335
    8LER   HD22  156   6.708   9.018   3.318  0.2972 -0.7690  1.7292
    8LER   HD23  157   6.716   8.869   3.200  1.0495 -0.8680 -0.1461
    8LER      C  158   6.942   9.115   2.907 -0.3309  0.1014 -0.0896
    8LER      O  159   7.043   9.188   2.925  0.3168  0.5504  0.2993
    9LYR      N  160   6.841   9.139   2.823  0.3581  0.3560 -0.2042
    9LYR      H  161   6.761   9.077   2.823  0.4884  0.1852 -0.6648
    9LYR     CA  162   6.823   9.254   2.732  0.6916 -0.2436 -0.0295
    9LYR     HA  163   6.915   9.275   2.678 -0.4885  0.0378 -2.0328
    9LYR     CB  164   6.708   9.232   2.633  0.3029 -0.0174 -0.0302
    9LYR    HB1  165   6.706   9.314   2.561 -3.0579  1.0106  1.0672
    9LYR    HB2  166   6.614   9.236   2.688  0.6842 -1.4767  0.7647
    9LYR     CG  167   6.733   9.100   2.550  0.6826  0.5717  0.0130
    9LYR    HG1  168   6.742   9.017   2.619  1.1684 -0.2917 -1.0733
    9LYR    HG2  169   6.825   9.111   2.494  1.6266  0.4290  1.4893
    9LYR     CD  170   6.616   9.080   2.446 -0.4181  0.1337 -0.4343
    9LYR    HD1  171   6.635   9.003   2.371 -0.9684  0.2767 -0.7306
    9LYR    HD2  172   6.605   9.171   2.386  0.3457  0.2250 -0.4365
    9LYR     CE  173   6.480   9.043   2.508 -0.2469  0.1143 -1.2130
    9LYR    HE1  174   6.407   9.034   2.427 -1.7474 -1.5227  0.2334
    9LYR    HE2  175   6.442   9.118   2.576 -0.1303  0.2969 -1.3508
    9LYR     NZ  176   6.479   8.908   2.570 -0.0247 -0.7947 -0.4383
    9LYR    HZ1  177   6.472   8.827   2.510 -1.6045 -0.9461 -0.0880
    9LYR      C  178   6.788   9.387   2.808 -0.2160 -0.4747  0.8986
    9LYR      O  179   6.816   9.493   2.751 -0.2113  0.3916  0.4728
   10LER      N  180   6.729   9.385   2.922  0.5306 -0.1354  0.5113
   10LER      H  181   6.698   9.300   2.968  0.0524  0.5370  1.4582
   10LER     CA  182   6.698   9.513   2.989  0.4328  0.1972 -0.5373
   10LER     HA  183   6.651   9.578   2.915 -1.2082 -3.4101 -2.9629
   10LER     CB  184   6.589   9.478   3.094  0.0228 -0.4987  0.3153
   10LER    HB1  185   6.573   9.570   3.150  2.5329  0.1426  0.1093
   10LER    HB2  186   6.624   9.398   3.160  1.8180 -1.1026 -1.2646
   10LER     CG  187   6.455   9.436   3.031  0.0319  0.7436  0.1409
   10LER     HG  188   6.467   9.338   2.983 -0.9795 -0.3379  1.9880
   10LER    CD1  189   6.366   9.403   3.143 -0.3241  0.2165  0.1493
   10LER   HD11  190   6.408   9.311   3.185  1.6536  0.1843 -1.7215
   10LER   HD12  191   6.370   9.480   3.220  3.3621  0.2630  0.1085
   10LER   HD13  192   6.262   9.384   3.117 -0.1173  1.7973 -2.1044
   10LER    CD2  193   6.385   9.537   2.948  0.2154 -0.8543  0.6480
   10LER   HD21  194   6.452   9.590   2.880 -2.8353 -0.1768 -2.0540
   10LER   HD22  195   6.304   9.483   2.900  1.0466 -1.0721 -0.5478
   10LER   HD23  196   6.335   9.603   3.019 -0.3636 -0.8343  0.2230
   10LER      C  197   6.816   9.564   3.071 -0.4904 -0.1433 -0.3457
   10LER      O  198   6.898   9.492   3.124 -0.5681 -0.1464 -0.6374
   11LER      N  199   6.825   9.698   3.074 -0.2429 -0.3646  0.2157
   11LER      H  200   6.755   9.751   3.023 -1.5996 -0.6529  1.7030
   11LER     CA  201   6.938   9.775   3.120  0.1837 -0.6559 -0.2771
   11LER     HA  202   7.026   9.711   3.123  0.7370  0.1017  2.0511
   11LER     CB  203   6.944   9.891   3.016 -0.0018 -0.1287 -0.2455
   11LER    HB1  204   7.022   9.965   3.035 -0.5432  0.7205 -1.2589
   11LER    HB2  205   6.846   9.939   3.015 -0.7225 -1.5212 -1.4601
   11LER     CG  206   6.969   9.846   2.871 -0.0243 -0.1509 -0.8243
   11LER     HG  207   6.888   9.792   2.822  1.0240 -2.8814  0.2666
   11LER    CD1  208   6.997   9.972   2.791  0.2192  0.5947 -0.6417
   11LER   HD11  209   7.048   9.943   2.699 -0.1563  0.5546 -0.8350
   11LER   HD12  210   6.911  10.037   2.776 -0.4731  0.2082  1.2922
   11LER   HD13  211   7.079  10.028   2.837  3.2439 -2.5533 -1.7422
   11LER    CD2  212   7.087   9.752   2.870 -0.4121 -0.0936 -0.4189
   11LER   HD21  213   7.060   9.663   2.927 -1.9129  1.6040  1.7050
   11LER   HD22  214   7.107   9.719   2.768  2.1233  1.9706 -0.7064
   11LER   HD23  215   7.174   9.800   2.916 -1.4224  1.1962  0.2157
   11LER      C  216   6.913   9.833   3.262  0.2693 -0.2531  0.1171
   11LER      O  217   6.804   9.835   3.313  0.0508  0.5811 -0.1170
   12LER      N  218   7.014   9.895   3.319  0.5785  0.2264  0.3173
   12LER      H  219   7.098   9.904   3.264 -0.9796  2.8363 -1.8558
   12LER     CA  220   7.001   9.996   3.426 -0.3715  0.2788  0.4787
   12LER     HA  221   6.953   9.947   3.511  0.8144  0.4336  1.2502
   12LER     CB  222   7.149  10.028   3.456  0.0965  0.3155  0.2209
   12LER    HB1  223   7.200  10.068   3.368  1.9435 -1.7027  0.2876
   12LER    HB2  224   7.204   9.934   3.469 -0.2261 -0.2647 -2.1743
   12LER     CG  225   7.157  10.134   3.562 -1.3088 -0.1170 -0.1819
   12LER     HG  226   7.106  10.224   3.530  0.5170  0.4281 -1.7294
   12LER    CD1  227   7.101  10.081   3.692 -0.0182  0.1076 -0.3420
   12LER   HD11  228   7.164  10.001   3.729 -1.4677  0.7006  3.9416
   12LER   HD12  229   7.108  10.160   3.767  0.4079 -1.0829  0.9014
   12LER   HD13  230   6.996  10.052   3.690  0.1987 -0.6736 -0.5520
   12LER    CD2  231   7.306  10.172   3.592  0.7062  0.6058 -0.8342
   12LER   HD21  232   7.347  10.216   3.501  0.5311  1.2748 -0.5955
   12LER   HD22  233   7.307  10.251   3.667 -1.1878 -1.7821  1.9322
   12LER   HD23  234   7.362  10.081   3.615 -0.8418 -0.5691 -1.5237
   12LER      C  235   6.924  10.115   3.373  0.5834 -0.2915  0.5424
   12LER      O  236   6.958  10.174   3.270  0.4569  0.0230  0.6518
   13LER      N  237   6.812  10.144   3.437  0.3814  0.0548 -0.1593
   13LER      H  238   6.798  10.113   3.532  0.9885 -1.8007 -0.6302
   13LER     CA  239   6.706  10.229   3.388 -0.2663 -1.0153  0.4989
   13LER     HA  240   6.632  10.224   3.467 -0.4032  1.0180  0.5328
   13LER     CB  241   6.757  10.380   3.381  1.1294  1.3353 -0.7127
   13LER    HB1  242   6.664  10.436   3.376 -0.8614 -1.7263 -0.8896
   13LER    HB2  243   6.807  10.383   3.285  2.0503 -1.8538 -0.4412
   13LER     CG  244   6.851  10.434   3.492  0.2758  0.4035  0.2386
   13LER     HG  245   6.931  10.365   3.519  0.8141  0.9828  0.1337
   13LER    CD1  246   6.901  10.567   3.432 -1.0181  0.1230  0.4648
   13LER   HD11  247   6.822  10.637   3.408 -1.0202 -0.0496 -0.0370
   13LER   HD12  248   6.967  10.611   3.507 -2.4762 -0.2617  2.0435
   13LER   HD13  249   6.965  10.549   3.345  0.1714  0.7034  1.1962
   13LER    CD2  250   6.792  10.476   3.617  0.2480 -0.7585  0.1481
   13LER   HD21  251   6.861  10.522   3.688 -1.9110  1.8903  0.7155
   13LER   HD22  252   6.709  10.546   3.601  3.1725  2.7364 -1.1461
   13LER   HD23  253   6.738  10.399   3.672 -0.8763  1.4478  2.3815
   13LER      C  254   6.634  10.177   3.266  0.1399  0.6461 -0.1246
   13LER      O  255   6.551  10.242   3.204  0.3780  0.4024  0.4999
   14NH2      N  256   6.661  10.050   3.220  0.2093 -0.2662 -0.9222
   14NH2     H1  257   6.718   9.993   3.280  1.1580  0.5014 -1.0624
   14NH2     H2  258   6.599  10.019   3.147 -2.3914 -0.3609  1.1655
   15LY0      N  259   6.203   8.839   3.651  0.3194  0.1192 -0.3689
   15LY0     H1  260   6.255   8.784   3.718 -0.0122 -0.2169 -0.3867
   15LY0     H2  261   6.150   8.904   3.709 -2.1468 -2.9737  1.1926
   15LY0     H3  262   6.134   8.784   3.602 -0.9695  1.7905 -0.5743
   15LY0     CA  263   6.285   8.894   3.548 -0.8538 -0.2832 -0.2031
   15LY0     HA  264   6.227   8.928   3.462  0.2386  0.0326 -0.8246
   15LY0     CB  265   6.374   9.010   3.599  0.4812  0.4884  0.5533
   15LY0    HB1  266   6.451   8.966   3.663  0.8780  1.6136  0.8727
   15LY0    HB2  267   6.322   9.076   3.668  0.8960 -1.7890  3.2047
   15LY0     CG  268   6.439   9.095   3.486  0.5438  0.2480 -0.6049
   15LY0    HG1  269   6.355   9.138   3.430 -0.6702 -0.8981  0.2681
   15LY0    HG2  270   6.501   9.039   3.416 -1.3872 -2.6562 -0.1885
   15LY0     CD  271   6.519   9.204   3.555  0.6984  0.7809  0.5302
   15LY0    HD1  272   6.595   9.166   3.623  0.3111 -1.0908 -0.0263
   15LY0    HD2  273   6.462   9.259   3.629  0.5400  1.2311  0.0759
   15LY0     CE  274   6.565   9.298   3.439 -0.1760  0.3029  0.0268
   15LY0    HE1  275   6.487   9.370   3.416  0.6428  1.6426  1.3395
   15LY0    HE2  276   6.612   9.251   3.352  0.6640 -1.7220  1.5000
   15LY0     NZ  277   6.671   9.384   3.496 -0.7362 -0.0542  0.6644
   15LY0    HZ1  278   6.746   9.331   3.538 -1.2331 -0.4727  1.0172
   15LY0    HZ2  279   6.686   9.461   3.432  1.4443 -0.5791  0.4527
   15LY0    HZ3  280   6.632   9.439   3.571  3.6159  0.1675  3.1052
   15LY0      C  281   6.373   8.790   3.481  0.6852  0.3815 -0.7049
   15LY0      O  282   6.360   8.766   3.364  0.0200 -0.5480 -0.2014
   16LER      N  283   6.462   8.727   3.559  0.2268 -0.0495 -0.2932
   16LER      H  284   6.472   8.742   3.659  0.3962 -0.3858 -0.2578
   16LER     CA  285   6.540   8.609   3.511 -0.3000 -0.2991  0.0535
   16LER     HA  286   6.587   8.646   3.419  0.4099  0.7877  0.8270
   16LER     CB  287   6.648   8.553   3.610 -0.4772  0.2190 -1.0056
   16LER    HB1  288   6.680   8.456   3.574 -0.5521 -0.1795 -0.0249
   16LER    HB2  289   6.606   8.533   3.708  1.5983 -1.5909 -0.4108
   16LER     CG  290   6.766   8.655   3.632  0.4508 -0.3998 -0.3317
   16LER     HG  291   6.812   8.667   3.534 -3.2294 -0.2734 -2.2184
   16LER    CD1  292   6.736   8.791   3.689 -0.2137  0.3538 -0.4902
   16LER   HD11  293   6.669   8.784   3.774  1.0502 -0.6130  0.4616
   16LER   HD12  294   6.824   8.837   3.733 -1.3930  2.0360  0.2313
   16LER   HD13  295   6.711   8.862   3.610  0.1396  1.9610  0.7743
   16LER    CD2  296   6.862   8.581   3.725 -0.0094  0.3388 -0.2894
   16LER   HD21  297   6.885   8.481   3.686 -1.2014 -0.8182  1.7925
   16LER   HD22  298   6.952   8.643   3.729  0.9432 -1.0361  0.5007
   16LER   HD23  299   6.816   8.564   3.823 -2.7412  1.9942 -1.1811
   16LER      C  300   6.455   8.486   3.467 -0.0653 -0.1953  0.2269
   16LER      O  301   6.381   8.425   3.546  0.4440 -0.7567  0.2101
   17LY0      N  302   7.087   8.559   1.125 -0.4651 -0.2933  0.4564
   17LY0     H1  303   7.023   8.496   1.079  1.3268 -1.4910 -0.5195
   17LY0     H2  304   7.030   8.637   1.153 -0.8666 -0.4217 -0.0072
   17LY0     H3  305   7.166   8.596   1.074  0.7266 -0.1005  2.3592
   17LY0     CA  306   7.129   8.503   1.246 -0.1408  0.2777  0.3371
   17LY0     HA  307   7.205   8.427   1.225 -0.9324 -0.6866  0.9161
   17LY0     CB  308   7.198   8.619   1.323 -0.3553 -0.2458  0.6924
   17LY0    HB1  309   7.224   8.581   1.422  0.1834  0.8737  0.9997
   17LY0    HB2  310   7.139   8.710   1.329  2.8781  2.2480 -2.0658
   17LY0     CG  311   7.342   8.652   1.277 -0.7173 -0.5562 -0.1877
   17LY0    HG1  312   7.347   8.686   1.174  1.4384 -0.5670 -0.1321
   17LY0    HG2  313   7.400   8.563   1.302  0.2837  0.8759  3.1915
   17LY0     CD  314   7.386   8.770   1.383 -0.1659 -0.1791 -0.3317
   17LY0    HD1  315   7.380   8.735   1.486  0.9089  0.5053 -0.0182
   17LY0    HD2  316   7.321   8.857   1.378 -0.9793 -0.7571 -0.0356
   17LY0     CE  317   7.537   8.805   1.349  0.4551  0.5534 -0.4216
   17LY0    HE1  318   7.544   8.851   1.251 -4.3024  1.7464 -0.4294
   17LY0    HE2  319   7.586   8.708   1.355 -0.9976 -0.1793 -0.0866
   17LY0     NZ  320   7.598   8.891   1.453 -0.1245  0.4188  0.0502
   17LY0    HZ1  321   7.697   8.872   1.454 -0.6192 -3.0002 -0.3142
   17LY0    HZ2  322   7.582   8.988   1.429 -0.3172  0.7906  1.6000
   17LY0    HZ3  323   7.546   8.875   1.538  0.2396 -0.1737  0.1726
   17LY0      C  324   7.004   8.451   1.324  0.0219 -0.8397  0.2365
   17LY0      O  325   6.902   8.518   1.330  0.2716 -0.0953 -0.3074
   18LER      N  326   7.015   8.337   1.388  0.1296  0.4683  0.3533
   18LER      H  327   7.105   8.292   1.377  1.8876  3.7875 -0.1711
   18LER     CA  328   6.921   8.275   1.478  0.0854 -0.3526  0.4263
   18LER     HA  329   6.819   8.287   1.441 -0.3393  0.3800  1.7639
   18LER     CB  330   6.945   8.126   1.485  0.3945 -0.2261 -0.6887
   18LER    HB1  331   7.039   8.125   1.539  0.7032  3.9427 -0.8529
   18LER    HB2  332   6.961   8.089   1.384 -0.6977 -1.0426 -0.5772
   18LER     CG  333   6.831   8.044   1.559  1.0751  0.0211 -0.1139
   18LER     HG  334   6.808   8.099   1.650  1.7260  0.0843  0.0183
   18LER    CD1  335   6.701   8.020   1.483 -0.2456  0.2359 -0.2129
   18LER   HD11  336   6.724   7.940   1.412  2.1343  0.5539  0.1128
   18LER   HD12  337   6.639   7.997   1.570 -0.7276  0.8936 -0.3754
   18LER   HD13  338   6.673   8.114   1.435  0.8920  1.6603  1.7816
   18LER    CD2  339   6.893   7.911   1.605  0.0679 -0.4555  0.0250
   18LER   HD21  340   6.811   7.860   1.655  0.9639 -3.0204 -0.9351
   18LER   HD22  341   6.925   7.847   1.523  1.1843 -0.8602  0.7640
   18LER   HD23  342   6.976   7.927   1.673  1.0428 -2.6387 -0.5673
   18LER      C  343   6.921   8.347   1.616 -0.1501  0.1165 -0.4860
   18LER      O  344   7.026   8.374   1.677  0.1678  0.2781 -0.3048
   19LYR      N  345   6.800   8.367   1.666 -0.0453  0.1403  0.2328
   19LYR      H  346   6.721   8.343   1.608 -0.1150  0.8349  0.0310
   19LYR     CA  347   6.776   8.415   1.801  0.2821 -0.1063 -0.0825
   19LYR     HA  348   6.870   8.407   1.856 -0.0170 -0.7483  0.3440
   19LYR     CB  349   6.722   8.557   1.812 -0.1752 -0.0033 -0.3955
   19LYR    HB1  350   6.628   8.557   1.757 -0.4023 -0.8678 -0.0188
   19LYR    HB2  351   6.784   8.633   1.765 -1.5137  1.3791 -0.0455
   19LYR     CG  352   6.691   8.594   1.958  0.6621 -0.0430  0.4704
   19LYR    HG1  353   6.771   8.562   2.025  0.7338  3.2204  2.1517
   19LYR    HG2  354   6.597   8.545   1.981  0.0799  0.8597  0.0590
   19LYR     CD  355   6.656   8.744   1.970 -0.0445  0.1231  0.2810
   19LYR    HD1  356   6.578   8.763   1.896 -0.7506 -1.8141  0.4962
   19LYR    HD2  357   6.746   8.798   1.938 -0.6624 -0.3354 -2.5551
   19LYR     CE  358   6.612   8.767   2.112 -0.5769  0.1691  0.0880
   19LYR    HE1  359   6.697   8.762   2.180 -1.1337  0.4250  0.8142
   19LYR    HE2  360   6.535   8.697   2.145  1.1469 -0.9348  2.0565
   19LYR     NZ  361   6.559   8.899   2.120 -0.3112 -0.4744  0.0026
   19LYR    HZ1  362   6.609   8.980   2.087 -0.7788  0.6185  1.8376
   19LYR      C  363   6.681   8.308   1.866  0.1105  0.5322 -0.0981
   19LYR      O  364   6.578   8.267   1.806 -0.5490 -0.2875 -0.0594
   20LER      N  365   6.722   8.260   1.983  0.4510  0.0036 -0.0858
   20LER      H  366   6.819   8.269   2.009  1.0670 -2.7210 -1.1350
   20LER     CA  367   6.631   8.193   2.073  0.5008 -0.0350 -1.2337
   20LER     HA  368   6.533   8.186   2.026 -0.3669 -1.1789  0.6506
   20LER     CB  369   6.682   8.045   2.090  0.2503 -0.5608 -0.2310
   20LER    HB1  370   6.622   7.990   2.163  0.3382 -1.1746 -0.6083
   20LER    HB2  371   6.780   8.043   2.137 -0.9487 -0.1917  2.5147
   20LER     CG  372   6.699   7.962   1.959 -0.0594  0.4111  0.1895
   20LER     HG  373   6.755   8.018   1.884  0.7491 -2.3729 -1.4109
   20LER    CD1  374   6.766   7.828   1.975 -0.8309  0.4459 -0.2322
   20LER   HD11  375   6.801   7.794   1.877  0.5855 -1.1082  0.7599
   20LER   HD12  376   6.856   7.842   2.034  0.2524  4.2294 -2.4420
   20LER   HD13  377   6.707   7.746   2.017  0.8042 -1.0541 -0.7580
   20LER    CD2  378   6.565   7.932   1.893  0.0108  0.2795  0.7305
   20LER   HD21  379   6.519   8.022   1.852 -0.4650 -0.3896 -0.2652
   20LER   HD22  380   6.564   7.854   1.816 -1.4241  2.0091 -1.1049
   20LER   HD23  381   6.494   7.908   1.973 -0.3280  0.1013  0.3799
   20LER      C  382   6.617   8.265   2.210 -0.3787 -0.2739  0.4079
   20LER      O  383   6.699   8.347   2.247  0.3775 -0.0216 -0.1007
   21LER      N  384   6.519   8.218   2.292 -0.1203  0.4297 -0.4607
   21LER      H  385   6.458   8.144   2.260 -0.5596  1.1138 -1.2282
   21LER     CA  386   6.484   8.275   2.422  0.4655 -0.3695  0.3915
   21LER     HA  387   6.560   8.351   2.440  0.8679 -0.2900 -1.4086
   21LER     CB  388   6.350   8.355   2.416 -0.3332  0.0820 -0.7256
   21LER    HB1  389   6.317   8.390   2.514 -0.8063  2.4052 -1.6348
   21LER    HB2  390   6.277   8.279   2.388  0.4261  0.0539 -2.7992
   21LER     CG  391   6.351   8.479   2.322 -0.3202  0.2959  0.0852
   21LER     HG  392   6.404   8.459   2.228  0.1388  0.3589  0.3279
   21LER    CD1  393   6.212   8.524   2.277  0.1508  0.2280  0.0146
   21LER   HD11  394   6.217   8.616   2.220 -2.1685 -0.0524 -0.7096
   21LER   HD12  395   6.169   8.442   2.219  2.3214 -1.0976  0.1625
   21LER   HD13  396   6.152   8.546   2.365  0.3590 -0.4679  0.3391
   21LER    CD2  397   6.429   8.594   2.404 -0.4250 -0.2195  0.3269
   21LER   HD21  398   6.535   8.569   2.412 -0.2998  0.5170  1.0439
   21LER   HD22  399   6.426   8.679   2.336  0.2204 -1.4361 -1.2956
   21LER   HD23  400   6.388   8.611   2.504  1.5290 -0.3368  1.2033
   21LER      C  401   6.476   8.178   2.539 -0.2599 -0.9942  0.3329
   21LER      O  402   6.458   8.058   2.513 -0.1097 -0.0052 -0.0091
   22LY0      N  403   6.177   8.995   1.641 -0.3730 -0.4456  0.4867
   22LY0     H1  404   6.119   8.945   1.576  1.5916 -1.5156 -0.5332
   22LY0     H2  405   6.150   9.092   1.652 -0.9380 -0.5215 -0.1895
   22LY0     H3  406   6.269   9.011   1.602  0.0714  2.7223  2.4936
   22LY0     CA  407   6.198   8.925   1.769  0.1927 -0.3732 -0.1479
   22LY0     HA  408   6.107   8.937   1.829  0.7019  2.2141  0.2295
   22LY0     CB  409   6.225   8.776   1.741  0.3563 -0.1493 -0.3214
   22LY0    HB1  410   6.320   8.768   1.687  0.8837 -2.2372  0.7984
   22LY0    HB2  411   6.149   8.739   1.672 -0.9844  0.1058  0.9808
   22LY0     CG  412   6.229   8.689   1.861 -0.4495 -0.7374 -0.0198
   22LY0    HG1  413   6.128   8.698   1.902  0.5719  0.6630  2.4782
   22LY0    HG2  414   6.291   8.735   1.939  0.2518 -3.2390  0.9810
   22LY0     CD  415   6.274   8.551   1.824  0.1235  0.3002  0.0680
   22LY0    HD1  416   6.368   8.550   1.769  0.8217 -1.0723  1.2138
   22LY0    HD2  417   6.207   8.492   1.763  1.0776  1.0741 -1.8165
   22LY0     CE  418   6.291   8.486   1.961 -0.2477 -0.0898  0.2290
   22LY0    HE1  419   6.193   8.469   2.005  0.3892 -3.8749  0.5436
   22LY0    HE2  420   6.361   8.533   2.031 -0.5742  0.2975  0.2917
   22LY0     NZ  421   6.324   8.341   1.939  0.5300 -0.6750  0.1870
   22LY0    HZ1  422   6.280   8.299   1.858  2.3960 -1.7188 -0.3596
   22LY0    HZ2  423   6.424   8.333   1.924  0.3252  0.0616 -1.7820
   22LY0    HZ3  424   6.313   8.291   2.027  2.1230 -0.9273  0.2802
   22LY0      C  425   6.318   8.987   1.848  0.3652  0.1259  0.2259
   22LY0      O  426   6.434   8.977   1.804  0.5575 -0.0410 -0.3914
   23LER      N  427   6.283   9.033   1.971  0.7659 -0.2804  0.0523
   23LER      H  428   6.184   9.027   1.991  0.3130 -0.8848 -2.1296
   23LER     CA  429   6.383   9.059   2.076 -0.0392 -0.5928 -0.2884
   23LER     HA  430   6.468   9.110   2.031 -1.6083  2.4894 -0.0181
   23LER     CB  431   6.331   9.149   2.196 -0.0384 -0.3339 -0.1774
   23LER    HB1  432   6.399   9.154   2.281 -1.2344  0.9937  0.7452
   23LER    HB2  433   6.233   9.114   2.228 -0.8977  1.2426 -0.9533
   23LER     CG  434   6.303   9.302   2.158  0.0498  0.2809 -0.5199
   23LER     HG  435   6.253   9.348   2.243  2.0376  0.5545  0.5820
   23LER    CD1  436   6.440   9.368   2.142  0.1071  0.2043  0.3767
   23LER   HD11  437   6.435   9.476   2.136 -0.7284  0.1595  0.2175
   23LER   HD12  438   6.519   9.339   2.211  3.8040 -0.3450 -3.6789
   23LER   HD13  439   6.471   9.326   2.046 -0.9753  0.2472 -0.0010
   23LER    CD2  440   6.206   9.321   2.039 -0.0853  0.1314 -0.2247
   23LER   HD21  441   6.123   9.250   2.045 -1.2712  1.2663 -2.1490
   23LER   HD22  442   6.193   9.428   2.022  0.0398  0.2055  0.1437
   23LER   HD23  443   6.273   9.296   1.957 -1.0038 -0.9443 -0.6754
   23LER      C  444   6.432   8.921   2.126  0.2707  0.2125  0.0758
   23LER      O  445   6.344   8.845   2.172 -0.7158 -0.0963 -0.2959
   24LY0      N  446   7.945   6.706   2.325 -0.3306  0.0960  0.4830
   24LY0     H1  447   7.928   6.611   2.355 -0.0249  0.5782  2.3274
   24LY0     H2  448   7.935   6.715   2.225 -0.2554  1.2584  0.5574
   24LY0     H3  449   8.033   6.735   2.367  1.1691  0.6704 -2.7544
   24LY0     CA  450   7.837   6.789   2.380  0.1084 -0.1431 -0.8602
   24LY0     HA  451   7.746   6.746   2.339  0.0301 -1.1974  0.3675
   24LY0     CB  452   7.822   6.764   2.529  0.4379 -0.4523  0.7576
   24LY0    HB1  453   7.910   6.799   2.582  1.9493  0.7405 -2.3037
   24LY0    HB2  454   7.805   6.658   2.551 -0.2305 -1.3630 -3.3973
   24LY0     CG  455   7.702   6.850   2.584  0.0487  0.2002 -0.0201
   24LY0    HG1  456   7.603   6.825   2.545 -0.0023  1.6885 -0.8946
   24LY0    HG2  457   7.709   6.957   2.567  0.9673  0.6279  2.5147
   24LY0     CD  458   7.706   6.841   2.740  0.2987  0.2145 -0.2437
   24LY0    HD1  459   7.642   6.912   2.794  0.5724 -0.5293  1.0951
   24LY0    HD2  460   7.808   6.866   2.770  0.0337  2.8356 -1.2449
   24LY0     CE  461   7.652   6.705   2.783  0.0379  0.1943 -0.6670
   24LY0    HE1  462   7.704   6.637   2.715  2.0754  0.2662  0.7335
   24LY0    HE2  463   7.544   6.716   2.776  0.0210  2.2111  1.5643
   24LY0     NZ  464   7.692   6.675   2.920  0.3968  0.5988 -0.0462
   24LY0    HZ1  465   7.653   6.588   2.954  1.2974  0.6479  1.2102
   24LY0    HZ2  466   7.791   6.680   2.936  0.2614  0.2612  1.0010
   24LY0    HZ3  467   7.657   6.754   2.974  2.2878  1.1452  0.4615
   24LY0      C  468   7.850   6.937   2.345 -0.5878  0.5033 -0.2116
   24LY0      O  469   7.926   7.013   2.404  0.8395 -0.1217 -0.9423
   25LER      N  470   7.777   6.983   2.242 -0.2689  0.0822 -0.0131
   25LER      H  471   7.718   6.921   2.188  1.4905 -0.5093 -1.3625
   25LER     CA  472   7.769   7.123   2.190 -0.2131 -0.2165 -0.3190
   25LER     HA  473   7.868   7.167   2.201 -1.3748  1.8565  3.0223
   25LER     CB  474   7.708   7.121   2.050 -0.3665 -0.2099  0.0245
   25LER    HB1  475   7.601   7.101   2.062 -0.9385  2.6710  0.3958
   25LER    HB2  476   7.756   7.041   1.993  0.2447  2.4446 -3.5578
   25LER     CG  477   7.719   7.240   1.952  0.1213 -0.4980 -0.7908
   25LER     HG  478   7.659   7.315   2.003 -0.1813 -0.6179 -0.9658
   25LER    CD1  479   7.863   7.285   1.931  0.4737 -0.5666 -0.0473
   25LER   HD11  480   7.917   7.232   1.853 -2.0855 -1.1677 -1.5053
   25LER   HD12  481   7.856   7.383   1.886  1.1835 -1.0780 -1.3328
   25LER   HD13  482   7.907   7.308   2.028 -1.0885  1.5987  0.2027
   25LER    CD2  483   7.640   7.199   1.825  0.4821  0.0515  0.0312
   25LER   HD21  484   7.544   7.160   1.857  0.3448 -1.3803 -1.9206
   25LER   HD22  485   7.621   7.292   1.770  0.3558  1.1338  1.8428
   25LER   HD23  486   7.691   7.128   1.759  1.0995 -1.1702  1.7583
   25LER      C  487   7.683   7.207   2.288 -0.4564 -0.1228 -0.9689
   25LER      O  488   7.616   7.148   2.375  0.3830 -0.3310 -0.5075
   26LYR      N  489   7.680   7.339   2.271  0.3503  0.5432  0.9534
   26LYR      H  490   7.732   7.364   2.188 -1.5314  1.7689  0.0463
   26LYR     CA  491   7.616   7.450   2.339 -0.5177  0.1615 -0.2554
   26LYR     HA  492   7.527   7.401   2.377 -0.0731  0.1281  0.7879
   26LYR     CB  493   7.710   7.488   2.458  0.1072  0.1974 -0.1760
   26LYR    HB1  494   7.813   7.497   2.424  0.9009 -2.5604  1.2770
   26LYR    HB2  495   7.707   7.405   2.527 -1.7610 -0.6018 -1.1420
   26LYR     CG  496   7.674   7.621   2.523  0.0592  0.8368 -0.0857
   26LYR    HG1  497   7.568   7.621   2.548  0.3925 -0.8952  1.5568
   26LYR    HG2  498   7.705   7.694   2.448  0.4220  1.8892  1.0579
   26LYR     CD  499   7.760   7.639   2.646 -0.3529 -0.6842  0.5310
   26LYR    HD1  500   7.864   7.643   2.614 -1.1564  0.6506 -2.2298
   26LYR    HD2  501   7.749   7.552   2.710 -1.6057 -0.2958  0.8814
   26LYR     CE  502   7.718   7.767   2.716 -0.1361 -0.3392 -0.2415
   26LYR    HE1  503   7.614   7.758   2.747  0.2127 -1.5272  0.6682
   26LYR    HE2  504   7.730   7.851   2.648 -0.1484  1.4476  1.8808
   26LYR     NZ  505   7.795   7.799   2.837  0.0181 -0.4738 -0.1822
   26LYR    HZ1  506   7.781   7.741   2.918  3.2541  0.0511  0.9221
   26LYR      C  507   7.565   7.568   2.258 -0.9393  0.2969  0.6520
   26LYR      O  508   7.645   7.620   2.177 -0.2678 -0.6363  0.5927
   27LER      N  509   7.446   7.622   2.297 -0.2270  0.2034  0.3182
   27LER      H  510   7.394   7.571   2.367  0.7358  2.0389  2.4912
   27LER     CA  511   7.389   7.742   2.237  0.0196 -0.7076  0.3122
   27LER     HA  512   7.467   7.799   2.186 -0.2168 -0.2929  0.4119
   27LER     CB  513   7.278   7.700   2.137 -0.0596 -0.2218 -0.2203
   27LER    HB1  514   7.191   7.657   2.186 -0.2597  0.8184  0.3680
   27LER    HB2  515   7.327   7.625   2.076  0.0887  0.0527 -0.4437
   27LER     CG  516   7.223   7.802   2.039  1.2450  0.4648 -0.0279
   27LER     HG  517   7.158   7.873   2.090 -0.8129 -0.0124 -1.8390
   27LER    CD1  518   7.327   7.894   1.976 -0.0850 -0.3251 -0.0414
   27LER   HD11  519   7.395   7.836   1.914  0.9558  0.1365  0.6368
   27LER   HD12  520   7.279   7.976   1.923 -0.8545 -1.0787 -0.5500
   27LER   HD13  521   7.382   7.940   2.058 -0.7516 -1.0847  0.8529
   27LER    CD2  522   7.145   7.738   1.925 -0.5956  0.3464 -0.0320
   27LER   HD21  523   7.117   7.819   1.858  3.1785 -1.0592 -3.7159
   27LER   HD22  524   7.201   7.673   1.858 -0.8182  0.8908 -0.7597
   27LER   HD23  525   7.068   7.681   1.977  0.3466 -0.2819  0.7176
   27LER      C  526   7.338   7.842   2.338 -0.0724 -0.8741 -0.1314
   27LER      O  527   7.254   7.806   2.423 -0.0687 -0.0191  0.1960
   28LER      N  528   7.404   7.965   2.348  0.2745 -0.5307  0.3982
   28LER      H  529   7.487   7.978   2.292  0.5309 -3.0878  0.0172
   28LER     CA  530   7.348   8.072   2.437 -0.6074 -0.1804 -0.1519
   28LER     HA  531   7.332   8.027   2.535  1.4931 -4.4418 -1.5066
   28LER     CB  532   7.455   8.184   2.465 -0.5002  0.8635 -0.8000
   28LER    HB1  533   7.409   8.262   2.524 -0.4975  0.5465 -0.3715
   28LER    HB2  534   7.492   8.223   2.370  3.8320 -0.8989 -0.0988
   28LER     CG  535   7.578   8.131   2.542  0.2751  0.4288  0.4220
   28LER     HG  536   7.630   8.048   2.492  1.2462  0.8098  0.7700
   28LER    CD1  537   7.674   8.246   2.569  0.0922 -0.5608  0.6099
   28LER   HD11  538   7.780   8.223   2.559  0.1462  0.1253 -0.5247
   28LER   HD12  539   7.650   8.331   2.506 -0.1395 -1.6963 -0.8841
   28LER   HD13  540   7.659   8.275   2.673  1.2992 -1.8316  1.1674
   28LER    CD2  541   7.535   8.075   2.682 -0.4595 -0.4762  0.8814
   28LER   HD21  542   7.463   8.145   2.724 -0.9098 -0.9291  0.8703
   28LER   HD22  543   7.493   7.975   2.668  3.1897 -1.7981 -3.0644
   28LER   HD23  544   7.617   8.045   2.747  1.2200 -0.8773 -1.3004
   28LER      C  545   7.217   8.133   2.394  0.6285 -0.5044  0.1208
   28LER      O  546   7.178   8.105   2.278  0.5207 -0.0966 -0.2676
   29LYR      N  547   7.139   8.202   2.480 -0.1348  0.3038  1.1317
   29LYR      H  548   7.179   8.225   2.569 -0.0989  0.6726  1.0216
   29LYR     CA  549   7.004   8.252   2.459 -0.6204 -0.4952  0.4907
   29LYR     HA  550   6.986   8.260   2.352  0.2978  2.5770  0.4587
   29LYR     CB  551   6.900   8.151   2.528 -0.1030  0.3672  0.6239
   29LYR    HB1  552   6.806   8.204   2.544  0.2816  1.1569  0.2890
   29LYR    HB2  553   6.940   8.119   2.624  0.1028 -1.6513 -0.0735
   29LYR     CG  554   6.873   8.026   2.445 -0.0318  0.0239  0.3108
   29LYR    HG1  555   6.963   7.976   2.409 -0.2871  1.0419 -1.9348
   29LYR    HG2  556   6.810   8.055   2.360 -1.8621  0.2745  1.6877
   29LYR     CD  557   6.806   7.910   2.531 -0.0119  0.4213 -0.1840
   29LYR    HD1  558   6.777   7.829   2.464  1.8690  0.5768 -1.2482
   29LYR    HD2  559   6.718   7.957   2.574 -0.1280  0.9511 -0.9835
   29LYR     CE  560   6.899   7.839   2.633  0.2442  0.1516 -0.0076
   29LYR    HE1  561   6.840   7.790   2.711 -0.8883  3.5184  1.4164
   29LYR    HE2  562   6.959   7.915   2.683  0.6066  0.6819 -1.2082
   29LYR     NZ  563   6.985   7.742   2.567 -0.1203  0.4378 -0.0232
   29LYR    HZ1  564   7.048   7.770   2.493  2.0225 -0.8425  1.1901
   29LYR      C  565   6.993   8.397   2.515  0.3361 -0.1958 -0.5448
   29LYR      O  566   7.085   8.451   2.577  0.2111 -0.0453  0.2728
   30LER      N  567   6.877   8.460   2.494 -0.4713 -0.0897 -0.2419
   30LER      H  568   6.810   8.412   2.436 -0.2895  1.5205 -1.8652
   30LER     CA  569   6.839   8.592   2.546  0.0408 -0.5224 -0.6303
   30LER     HA  570   6.907   8.628   2.623  0.0764 -2.1661  0.1487
   30LER     CB  571   6.847   8.695   2.428 -0.0544 -0.8062  0.1230
   30LER    HB1  572   6.816   8.793   2.465  0.7138 -0.2435 -0.6772
   30LER    HB2  573   6.785   8.656   2.347  1.2552 -2.2429 -0.2447
   30LER     CG  574   6.990   8.725   2.367 -0.0913 -0.3463 -0.1341
   30LER     HG  575   7.052   8.635   2.367  0.0241 -0.2654 -0.2068
   30LER    CD1  576   6.979   8.768   2.220  0.4804 -0.4220  0.1431
   30LER   HD11  577   7.080   8.781   2.180  1.5521 -1.3986  2.3272
   30LER   HD12  578   6.930   8.682   2.173  1.1250 -1.0635  0.6086
   30LER   HD13  579   6.913   8.854   2.211  0.3840 -0.5819 -0.8228
   30LER    CD2  580   7.066   8.824   2.450 -0.2518 -0.8231 -0.1595
   30LER   HD21  581   7.034   8.814   2.554 -0.2982 -1.1147 -0.2026
   30LER   HD22  582   7.170   8.793   2.443 -0.6119 -2.4373  0.9764
   30LER   HD23  583   7.039   8.925   2.419 -0.1981 -0.3198  1.3402
   30LER      C  584   6.698   8.591   2.613  0.0998 -0.8784 -0.7876
   30LER      O  585   6.623   8.493   2.620 -0.5632 -0.4484 -0.0054
   31LER      N  586   6.674   8.705   2.678  0.2240 -0.2183 -0.1151
   31LER      H  587   6.751   8.770   2.690  1.0664 -0.8170 -1.8595
   31LER     CA  588   6.548   8.744   2.741 -0.0663 -0.2215  0.0170
   31LER     HA  589   6.480   8.667   2.707  0.6112 -0.0477 -1.8330
   31LER     CB  590   6.570   8.735   2.896  0.8052  0.4951 -0.6141
   31LER    HB1  591   6.477   8.779   2.932  0.1162  0.8458 -2.6555
   31LER    HB2  592   6.657   8.794   2.925  1.5046 -0.8624  0.1197
   31LER     CG  593   6.580   8.593   2.957  0.6377  0.5394 -0.3513
   31LER     HG  594   6.654   8.530   2.908  0.8921  0.7498 -0.2405
   31LER    CD1  595   6.620   8.611   3.105  0.1293  0.4788  0.8119
   31LER   HD11  596   6.606   8.515   3.156 -0.2978  0.1015 -0.0005
   31LER   HD12  597   6.721   8.651   3.111  0.5419 -0.4746  0.3568
   31LER   HD13  598   6.545   8.682   3.141  1.8457  2.5403  0.5458
   31LER    CD2  599   6.434   8.533   2.961  0.1249 -0.0953 -0.3593
   31LER   HD21  600   6.385   8.543   2.864 -0.3737  1.1936  0.0006
   31LER   HD22  601   6.419   8.428   2.985 -1.3442 -0.2919 -1.9104
   31LER   HD23  602   6.372   8.575   3.040  1.3257 -2.6700  2.1451
   31LER      C  603   6.511   8.890   2.696 -0.0908  0.7408 -1.2025
   31LER      O  604   6.531   8.989   2.773  0.4528 -0.3306  0.3138
   32LY0      N  605   8.402   7.852   3.092 -0.0268 -0.0268  0.1556
   32LY0     H1  606   8.360   7.868   3.182  0.6850  2.0341  0.1861
   32LY0     H2  607   8.496   7.889   3.095  0.3089 -0.8595  0.1992
   32LY0     H3  608   8.397   7.756   3.061  0.6104  0.2501 -0.8655
   32LY0     CA  609   8.329   7.933   2.995 -0.6204 -0.3153 -0.4907
   32LY0     HA  610   8.331   8.033   3.038  2.3908 -0.5966  0.2639
   32LY0     CB  611   8.393   7.910   2.862  0.4218  0.3621 -0.4609
   32LY0    HB1  612   8.376   7.807   2.833 -0.5903  0.1939  0.6608
   32LY0    HB2  613   8.502   7.917   2.869  0.3417  0.6088  0.6536
   32LY0     CG  614   8.343   8.001   2.740 -0.2797 -0.3313  0.4104
   32LY0    HG1  615   8.370   8.106   2.750  0.4028 -0.5060  0.4173
   32LY0    HG2  616   8.235   7.987   2.743 -0.4189  0.7950  1.6250
   32LY0     CD  617   8.389   7.940   2.603 -0.4719 -0.9398 -0.1662
   32LY0    HD1  618   8.337   7.985   2.519 -0.5187 -0.1640  0.2702
   32LY0    HD2  619   8.358   7.836   2.593  0.5993 -1.4279  1.1991
   32LY0     CE  620   8.544   7.946   2.589  0.2680  0.5843  0.2136
   32LY0    HE1  621   8.581   7.875   2.662 -1.5591 -2.6765 -1.8145
   32LY0    HE2  622   8.583   8.046   2.609  0.3850  0.2689  1.6959
   32LY0     NZ  623   8.595   7.905   2.455 -0.5508 -0.0510  0.0992
   32LY0    HZ1  624   8.694   7.924   2.453 -0.6630  0.4420 -1.0957
   32LY0    HZ2  625   8.582   7.806   2.443  1.6492 -0.7505  2.5393
   32LY0    HZ3  626   8.547   7.944   2.375 -0.2502 -2.2380 -1.2262
   32LY0      C  627   8.181   7.883   2.988 -0.8441  0.9799 -0.0469
   32LY0      O  628   8.160   7.760   2.996  0.3907  0.0554 -0.4881
   33LER      N  629   8.079   7.967   2.992  0.0845  0.6238  0.4532
   33LER      H  630   8.107   8.063   2.974  0.2519  0.7534  1.3825
   33LER     CA  631   7.935   7.936   2.984 -0.0972 -0.4590  0.4843
   33LER     HA  632   7.910   7.860   3.058 -0.5471 -0.0626  0.7464
   33LER     CB  633   7.869   8.064   3.045 -0.4378 -0.3208  0.5724
   33LER    HB1  634   7.898   8.145   2.978  0.6436 -1.9965 -1.1130
   33LER    HB2  635   7.924   8.083   3.137  1.3521  0.6202 -0.6212
   33LER     CG  636   7.718   8.064   3.071  0.4303 -0.8655 -0.1469
   33LER     HG  637   7.654   8.042   2.985 -1.6336 -1.5671  1.4680
   33LER    CD1  638   7.675   7.974   3.187  0.4610  0.5614  0.4996
   33LER   HD11  639   7.579   8.001   3.231  0.0335 -0.2906  0.1008
   33LER   HD12  640   7.650   7.879   3.142  0.6854  1.3541 -1.3984
   33LER   HD13  641   7.743   7.967   3.272  0.0748 -1.0163  0.7083
   33LER    CD2  642   7.677   8.201   3.115  0.2941 -0.4333 -0.4264
   33LER   HD21  643   7.724   8.230   3.209  1.9100  0.5596 -1.4878
   33LER   HD22  644   7.711   8.283   3.052  1.4124 -0.7592 -0.2850
   33LER   HD23  645   7.569   8.206   3.110  0.2989  1.5460  0.7066
   33LER      C  646   7.881   7.901   2.848  0.1830 -0.3917  0.3893
   33LER      O  647   7.912   7.970   2.752 -0.1667  0.5773  0.1180
   34LY0      N  648   7.329   6.304   1.927  0.3944  0.1976 -0.0901
   34LY0     H1  649   7.292   6.370   1.860  2.9422  0.3119 -1.5008
   34LY0     H2  650   7.357   6.218   1.882 -3.3113 -1.2761  0.0374
   34LY0     H3  651   7.255   6.264   1.983  0.5869  1.1916  0.9062
   34LY0     CA  652   7.431   6.379   2.002  0.4147  1.3160 -0.5394
   34LY0     HA  653   7.475   6.308   2.071  0.2288  1.0419 -0.7021
   34LY0     CB  654   7.548   6.426   1.920  0.6212  0.0951 -0.6363
   34LY0    HB1  655   7.530   6.507   1.850  0.6861  1.0006  0.3665
   34LY0    HB2  656   7.586   6.344   1.859 -1.3661  0.1551 -2.0462
   34LY0     CG  657   7.668   6.481   2.007 -0.5422 -0.3833 -0.9397
   34LY0    HG1  658   7.705   6.397   2.067  0.1718  0.6122  0.0568
   34LY0    HG2  659   7.646   6.565   2.073 -1.1055 -0.6256 -0.8174
   34LY0     CD  660   7.781   6.525   1.913  0.1084 -0.6402 -0.7534
   34LY0    HD1  661   7.732   6.609   1.864 -1.9514 -0.7268  0.9993
   34LY0    HD2  662   7.806   6.441   1.849  0.8084 -0.6684 -0.4523
   34LY0     CE  663   7.903   6.593   1.985 -0.5520  0.2644 -0.1517
   34LY0    HE1  664   7.987   6.606   1.917 -1.5813  3.0875 -1.0003
   34LY0    HE2  665   7.922   6.521   2.065 -4.2126  0.9258  1.5085
   34LY0     NZ  666   7.879   6.724   2.053  0.8092 -0.1258 -0.5824
   34LY0    HZ1  667   7.891   6.699   2.150  0.9705 -0.2152 -0.6238
   34LY0    HZ2  668   7.948   6.796   2.032 -1.2989  2.2906  0.2064
   34LY0    HZ3  669   7.798   6.776   2.023 -0.6859 -1.4623  0.9894
   34LY0      C  670   7.372   6.479   2.095 -0.1164 -0.4398  0.2155
   34LY0      O  671   7.307   6.577   2.057 -0.2865 -0.3452 -0.2887
   35LER      N  672   7.407   6.466   2.223 -0.2473 -0.4833  0.3001
   35LER      H  673   7.457   6.387   2.262 -0.8309 -1.4701 -0.8827
   35LER     CA  674   7.366   6.558   2.329  0.4979 -0.2417  0.7018
   35LER     HA  675   7.257   6.566   2.336  0.6606  4.1008  1.0950
   35LER     CB  676   7.420   6.519   2.468  0.2783 -0.2030  0.4718
   35LER    HB1  677   7.378   6.586   2.543  2.0176  2.4420 -0.7845
   35LER    HB2  678   7.527   6.542   2.471  0.1212  0.4363  2.2998
   35LER     CG  679   7.392   6.375   2.515 -0.7870 -0.0551 -0.4126
   35LER     HG  680   7.437   6.306   2.444 -0.4209  0.4535 -0.6855
   35LER    CD1  681   7.445   6.344   2.652 -0.5476 -0.2417 -0.3354
   35LER   HD11  682   7.554   6.346   2.652 -0.4411 -2.4821 -1.2325
   35LER   HD12  683   7.402   6.408   2.729 -1.0879 -0.8827 -0.0904
   35LER   HD13  684   7.422   6.239   2.669  0.7961 -0.4903  0.0759
   35LER    CD2  685   7.244   6.333   2.516  0.0678 -0.1312 -0.0302
   35LER   HD21  686   7.201   6.392   2.597  0.0348 -0.8374  0.4701
   35LER   HD22  687   7.196   6.359   2.422 -2.6170  0.7516  1.4685
   35LER   HD23  688   7.242   6.226   2.538  1.6567 -0.1711  0.0652
   35LER      C  689   7.411   6.707   2.302  0.7828  0.3916 -0.1051
   35LER      O  690   7.517   6.725   2.239 -0.1540 -0.2678  0.0455
   36LYR      N  691   7.339   6.807   2.346 -0.2044  0.2297 -0.0915
   36LYR      H  692   7.243   6.788   2.374 -0.3636  1.2488  0.0861
   36LYR     CA  693   7.364   6.948   2.321  0.1568 -0.0486  0.3894
   36LYR     HA  694   7.471   6.961   2.338  0.7808 -1.9904 -1.6493
   36LYR     CB  695   7.335   7.002   2.181  0.0173 -0.2828  0.4208
   36LYR    HB1  696   7.240   6.955   2.158  0.8128 -1.8844  0.3266
   36LYR    HB2  697   7.404   6.972   2.102 -0.4718 -0.5492  0.0887
   36LYR     CG  698   7.315   7.159   2.166  0.8178  0.7359 -0.0280
   36LYR    HG1  699   7.415   7.202   2.175  0.9714  0.5573 -0.8107
   36LYR    HG2  700   7.252   7.211   2.239  1.9621  2.8629 -0.4796
   36LYR     CD  701   7.273   7.197   2.020 -0.0795  0.1987  0.0957
   36LYR    HD1  702   7.173   7.156   2.004  0.4268 -1.8627  1.7521
   36LYR    HD2  703   7.344   7.155   1.948  0.8060 -0.3354  1.2369
   36LYR     CE  704   7.275   7.351   2.014 -0.1231  1.0269 -0.0471
   36LYR    HE1  705   7.369   7.396   2.045  0.4922  0.3961 -0.9375
   36LYR    HE2  706   7.191   7.386   2.074  0.9490  0.8608  1.5991
   36LYR     NZ  707   7.254   7.388   1.874 -0.2498  0.0111  0.3633
   36LYR    HZ1  708   7.166   7.359   1.835 -0.8748  0.6673  1.2290
   36LYR      C  709   7.290   7.035   2.427  0.4001  0.5217 -0.2264
   36LYR      O  710   7.173   6.995   2.457 -0.8480  0.2191 -0.0328
   37LER      N  711   7.351   7.143   2.477 -0.6320  0.0168 -0.4332
   37LER      H  712   7.443   7.163   2.440 -1.7044 -0.4302 -3.6037
   37LER     CA  713   7.290   7.236   2.567  0.0834  0.0974  0.1069
   37LER     HA  714   7.203   7.192   2.616  0.2361  0.1630  0.4349
   37LER     CB  715   7.396   7.288   2.662  0.6262 -0.0838  0.1373
   37LER    HB1  716   7.345   7.355   2.730  2.3561  3.3392 -1.6645
   37LER    HB2  717   7.469   7.348   2.607 -0.8585  1.4600 -0.2319
   37LER     CG  718   7.463   7.186   2.752  0.1223  0.5250  0.0764
   37LER     HG  719   7.507   7.103   2.696 -0.5085 -0.8106  1.4704
   37LER    CD1  720   7.563   7.245   2.848 -0.2765 -1.1246  0.3832
   37LER   HD11  721   7.612   7.167   2.905  1.3483  1.0992  2.2370
   37LER   HD12  722   7.638   7.291   2.783  0.7574 -1.2749  1.4337
   37LER   HD13  723   7.512   7.308   2.922  0.3910  1.5424 -1.3051
   37LER    CD2  724   7.360   7.108   2.841  0.7425  0.4568  0.8663
   37LER   HD21  725   7.402   7.061   2.930 -0.2170 -0.9509  0.6096
   37LER   HD22  726   7.284   7.179   2.872 -0.3541 -0.1716 -0.2818
   37LER   HD23  727   7.311   7.027   2.787  0.0212  0.4007  1.5801
   37LER      C  728   7.230   7.356   2.495  0.4192 -0.0656  0.1297
   37LER      O  729   7.291   7.402   2.403  0.5499 -0.0849  0.0644
   38LER      N  730   7.117   7.412   2.538  0.0488 -0.1938  0.2703
   38LER      H  731   7.075   7.368   2.618 -0.6119 -0.9985 -0.5038
   38LER     CA  732   7.048   7.519   2.479  1.0653 -0.4085  0.2209
   38LER     HA  733   7.120   7.578   2.423  0.1432  0.3974 -0.1517
   38LER     CB  734   6.937   7.487   2.372  0.0343 -0.3618 -0.2707
   38LER    HB1  735   6.910   7.584   2.330  3.4243  1.0061  0.3742
   38LER    HB2  736   6.848   7.445   2.420 -1.3826  3.5279  0.9211
   38LER     CG  737   6.975   7.397   2.250  0.3685 -0.1073 -0.9941
   38LER     HG  738   7.076   7.419   2.217 -0.0217  1.2348 -1.3439
   38LER    CD1  739   6.963   7.250   2.293  0.0316 -0.5249  0.6734
   38LER   HD11  740   7.020   7.196   2.217 -0.1249  1.4688 -0.9482
   38LER   HD12  741   6.998   7.224   2.393  0.1148  0.1611  0.8239
   38LER   HD13  742   6.859   7.218   2.297 -0.2393  0.3920  1.0627
   38LER    CD2  743   6.887   7.425   2.130 -0.6393  0.2298 -0.5819
   38LER   HD21  744   6.927   7.367   2.047 -0.1066  0.5795 -0.5750
   38LER   HD22  745   6.785   7.392   2.146 -0.6161  0.9928  1.3446
   38LER   HD23  746   6.887   7.532   2.108 -1.6773  0.9830  2.5474
   38LER      C  747   6.984   7.612   2.586 -0.1919  0.2617  0.2455
   38LER      O  748   6.905   7.564   2.673 -0.3722 -0.4899  0.2434
   39LY0      N  749   7.137   7.043   1.412 -0.1176 -0.3652 -0.2978
   39LY0     H1  750   7.066   6.975   1.391 -0.7282  0.7004 -1.8644
   39LY0     H2  751   7.140   7.114   1.341 -1.1561  0.6143  0.5849
   39LY0     H3  752   7.226   6.996   1.409 -0.1143 -0.3010 -1.9093
   39LY0     CA  753   7.111   7.112   1.541  0.0645 -0.2289 -0.2537
   39LY0     HA  754   7.018   7.167   1.531 -0.9158 -1.7149  0.3041
   39LY0     CB  755   7.091   7.019   1.663 -0.7346 -0.4251 -0.0638
   39LY0    HB1  756   7.004   6.959   1.638 -1.4272  0.8276 -0.7558
   39LY0    HB2  757   7.076   7.087   1.747 -1.2749 -0.0356 -0.4767
   39LY0     CG  758   7.209   6.923   1.693 -0.9565  0.1572 -0.1293
   39LY0    HG1  759   7.290   6.979   1.739 -0.1058 -0.8601 -0.3534
   39LY0    HG2  760   7.238   6.876   1.599  0.2600  1.2172 -0.3069
   39LY0     CD  761   7.175   6.810   1.785 -0.1304  0.5704  0.0700
   39LY0    HD1  762   7.259   6.742   1.796  1.9136  2.8734 -0.4332
   39LY0    HD2  763   7.086   6.752   1.758  0.2600 -0.3089  0.6183
   39LY0     CE  764   7.147   6.869   1.922  0.1246  0.5778  0.6602
   39LY0    HE1  765   7.081   6.956   1.913  0.8213  0.9399 -1.5621
   39LY0    HE2  766   7.241   6.894   1.972  0.4327 -0.8058  0.8128
   39LY0     NZ  767   7.093   6.766   2.012  0.4952 -1.1201 -0.0385
   39LY0    HZ1  768   7.025   6.707   1.965 -2.2179  0.6841  1.3402
   39LY0    HZ2  769   7.168   6.710   2.049  2.6018  0.1950 -2.0447
   39LY0    HZ3  770   7.059   6.809   2.097  0.9356 -0.1067 -0.3593
   39LY0      C  771   7.232   7.202   1.570 -0.5311 -0.0141  0.1015
   39LY0      O  772   7.345   7.155   1.568 -0.3659 -0.6189  0.9072
   40LER      N  773   7.207   7.327   1.597 -0.3259  0.1273 -0.6236
   40LER      H  774   7.113   7.365   1.592 -0.1295  0.5335 -1.3641
   40LER     CA  775   7.308   7.427   1.639 -0.3072 -0.6032 -0.1618
   40LER     HA  776   7.398   7.397   1.585 -0.9245 -1.0632 -0.9454
   40LER     CB  777   7.260   7.563   1.582 -0.0470  0.0415 -0.1827
   40LER    HB1  778   7.163   7.584   1.627  1.0577  0.2080  2.2573
   40LER    HB2  779   7.251   7.559   1.473 -0.9232  2.5921 -0.2872
   40LER     CG  780   7.348   7.687   1.598 -0.1408  1.1760  0.2729
   40LER     HG  781   7.361   7.703   1.705 -1.9729 -0.3403  0.7790
   40LER    CD1  782   7.479   7.664   1.528  0.1776  0.4863 -0.8071
   40LER   HD11  783   7.480   7.609   1.434  0.5525  1.2083 -1.2303
   40LER   HD12  784   7.537   7.755   1.517 -0.8179  1.1199 -0.9729
   40LER   HD13  785   7.529   7.606   1.606  1.8296  3.1643  0.2457
   40LER    CD2  786   7.291   7.807   1.524 -0.3573  0.6334 -0.5734
   40LER   HD21  787   7.187   7.825   1.551 -0.0054  2.7797 -0.4227
   40LER   HD22  788   7.338   7.899   1.559 -1.1553  1.3759 -1.4139
   40LER   HD23  789   7.294   7.801   1.415  0.3521  2.3884 -0.6867
   40LER      C  790   7.343   7.443   1.788 -0.2491 -0.6986  0.4033
   40LER      O  791   7.451   7.481   1.818 -0.3104 -0.5991 -0.0297
   41U      O5'  792   4.553   7.768   1.479  0.1134 -0.0406  0.3037
   41U      H5T  793   4.589   7.820   1.407 -1.7462  1.7446  0.5797
   41U      C5'  794   4.412   7.755   1.469 -0.9225  0.4230  0.6685
   41U     H5'1  795   4.361   7.845   1.436  0.0135  0.6302 -0.2621
   41U     H5'2  796   4.377   7.722   1.567  1.5501  0.8073  1.7603
   41U      C4'  797   4.368   7.644   1.376 -0.0281  0.0162 -0.4473
   41U      H4'  798   4.260   7.644   1.361  0.0499 -0.8211 -1.1153
   41U      O4'  799   4.407   7.656   1.242 -0.7751  0.2094  0.0917
   41U      C1'  800   4.447   7.525   1.195  0.2741 -0.1904  0.9546
   41U      H1'  801   4.383   7.504   1.110 -1.4852  1.6173  1.7492
   41U       N1  802   4.595   7.530   1.155  0.4288  0.2137 -0.4342
   41U       C6  803   4.692   7.576   1.242  0.8324  0.1678 -0.1774
   41U       H6  804   4.663   7.613   1.339  0.2522  0.5200 -0.4830
   41U       C5  805   4.820   7.581   1.194 -1.2130  0.4724 -0.3786
   41U       H5  806   4.899   7.621   1.256 -1.5807  1.7950 -0.7222
   41U       C4  807   4.859   7.529   1.064  0.1572  0.5988 -0.3323
   41U       O4  808   4.974   7.527   1.028 -0.6245  0.9322  0.1337
   41U       N3  809   4.755   7.467   0.994 -0.5856 -0.3676 -0.8419
   41U       H3  810   4.785   7.418   0.911  5.3477  0.2646  0.5106
   41U       C2  811   4.626   7.476   1.032 -0.2678  0.4217  0.0628
   41U       O2  812   4.540   7.426   0.957 -0.0263  0.1742  0.0520
   41U      C3'  813   4.416   7.507   1.418  0.8840 -0.0690  0.7428
   41U      H3'  814   4.519   7.516   1.453  1.6258 -0.7877 -1.1303
   41U      C2'  815   4.407   7.417   1.293  0.0719 -0.3214 -0.1440
   41U     H2'1  816   4.485   7.342   1.298  1.3622  0.9174 -0.7946
   41U      O2'  817   4.277   7.365   1.264 -0.0759  0.1569 -0.3049
   41U     HO'2  818   4.298   7.280   1.226  0.5911 -0.2876  0.9947
   41U      O3'  819   4.328   7.459   1.513 -0.3372 -0.2812 -0.4384
   42U        P  820   4.379   7.346   1.609 -0.1278  0.3163  0.0133
   42U      O1P  821   4.276   7.328   1.712 -0.5509  0.0813  0.0532
   42U      O2P  822   4.510   7.388   1.659  0.5707 -0.3475 -0.2070
   42U      O5'  823   4.403   7.213   1.520  0.0394  0.1519 -0.2523
   42U      C5'  824   4.302   7.134   1.467  0.2343  0.4067 -0.6832
   42U     H5'1  825   4.218   7.195   1.434 -0.2855  0.0530 -0.0481
   42U     H5'2  826   4.257   7.074   1.547  1.2801 -0.5478 -0.7785
   42U      C4'  827   4.354   7.046   1.352 -0.0310 -0.4009  0.0137
   42U      H4'  828   4.266   7.003   1.303  0.3660  0.7495 -1.8008
   42U      O4'  829   4.427   7.120   1.256  0.4092 -0.1887  0.3331
   42U      C1'  830   4.508   7.032   1.181  0.1886  1.0564 -0.2900
   42U      H1'  831   4.468   7.017   1.081 -0.2042 -0.8891  0.1288
   42U       N1  832   4.643   7.078   1.162 -0.4186  0.5191  0.1464
   42U       C6  833   4.701   7.156   1.260 -0.5989  0.2475 -0.5197
   42U       H6  834   4.644   7.198   1.341 -0.1858  0.5938 -0.4074
   42U       C5  835   4.827   7.197   1.248 -0.2299  0.1069 -0.3311
   42U       H5  836   4.861   7.267   1.323  0.2816 -0.5090  0.0141
   42U       C4  837   4.909   7.146   1.143  0.1906 -1.2714 -0.3833
   42U       O4  838   5.026   7.167   1.124  0.0775  0.1436 -0.1299
   42U       N3  839   4.849   7.066   1.051  0.3654 -0.3315 -0.5813
   42U       H3  840   4.910   7.053   0.972  1.2423 -0.3493  0.0857
   42U       C2  841   4.716   7.042   1.045 -0.2759  0.2648 -0.0682
   42U       O2  842   4.664   6.985   0.950  0.4608  0.0782  0.9642
   42U      C3'  843   4.437   6.916   1.383 -0.3720 -0.2152 -0.7084
   42U      H3'  844   4.496   6.950   1.468  0.5568 -0.0984 -1.3898
   42U      C2'  845   4.509   6.896   1.255  0.2183 -0.0542  0.5497
   42U     H2'1  846   4.614   6.867   1.254  0.0124 -0.8229  0.3383
   42U      O2'  847   4.435   6.803   1.174  0.3638  0.4330  0.1990
   42U     HO'2  848   4.476   6.720   1.199  0.4897  0.7879  1.2018
   42U      O3'  849   4.359   6.811   1.435 -0.2924  0.0675 -0.1307
   43A        P  850   4.428   6.687   1.515 -0.2102  0.0087  0.3921
   43A      O1P  851   4.329   6.602   1.575 -0.1435 -0.8025 -0.6379
   43A      O2P  852   4.531   6.749   1.605 -0.1407 -0.4747 -0.2206
   43A      O5'  853   4.503   6.591   1.405 -0.4779  0.2881 -0.2139
   43A      C5'  854   4.429   6.511   1.318  0.4893  0.0149 -0.0471
   43A     H5'1  855   4.348   6.575   1.284  0.4528  1.2270  2.0697
   43A     H5'2  856   4.389   6.427   1.375  0.2802  0.6972  0.8553
   43A      C4'  857   4.511   6.464   1.199 -0.4009  0.5183  0.1583
   43A      H4'  858   4.442   6.408   1.135 -0.2375  2.1159 -1.4646
   43A      O4'  859   4.576   6.573   1.135  0.0067 -1.5603 -0.1441
   43A      C1'  860   4.707   6.544   1.102 -0.6944  0.4310 -0.6519
   43A      H1'  861   4.716   6.565   0.996 -2.8941  0.5363 -0.8551
   43A       N9  862   4.807   6.639   1.174  0.5733 -0.1936 -0.1836
   43A       C8  863   4.794   6.702   1.296  0.8771  0.0114 -0.1154
   43A       H8  864   4.702   6.694   1.351  0.0732 -1.8448 -1.5988
   43A       N7  865   4.902   6.772   1.329  0.2129 -0.1462 -0.1655
   43A       C5  866   4.982   6.757   1.220  0.2068 -0.9346  0.5799
   43A       C6  867   5.123   6.792   1.195  0.2363  0.4172 -0.4988
   43A       N6  868   5.195   6.879   1.266 -0.1264  0.2047  0.5752
   43A      H61  869   5.160   6.909   1.357 -1.4598  0.7475 -0.0833
   43A      H62  870   5.287   6.906   1.235  0.0873 -1.2648 -0.1715
   43A       N1  871   5.185   6.748   1.083 -0.0813 -0.3552  0.0620
   43A       C2  872   5.121   6.666   1.005 -0.3596  0.4304  0.6442
   43A       H2  873   5.173   6.655   0.911  1.2811 -0.8305  1.6455
   43A       N3  874   4.996   6.621   1.019 -0.0149 -0.1124  0.0717
   43A       C4  875   4.932   6.668   1.129  0.2279 -0.6386  0.9916
   43A      C3'  876   4.627   6.366   1.238 -0.3506  0.1044 -0.6934
   43A      H3'  877   4.669   6.388   1.336 -0.3178 -2.0959 -0.1512
   43A      C2'  878   4.734   6.396   1.131  0.0147  0.5122 -0.3896
   43A     H2'1  879   4.830   6.376   1.179  0.2412 -0.1095 -1.0841
   43A      O2'  880   4.704   6.323   1.008 -0.5256 -0.3143 -0.4109
   43A     HO'2  881   4.618   6.280   1.013 -0.3474 -0.6555 -0.1921
   43A      O3'  882   4.582   6.234   1.229 -0.0137 -0.0571  0.0449
   44A        P  883   4.634   6.111   1.322 -0.4364  0.2078  0.0150
   44A      O1P  884   4.544   5.995   1.295  0.2120 -0.2775 -0.1973
   44A      O2P  885   4.655   6.154   1.463  0.3283  0.8137  0.1671
   44A      O5'  886   4.786   6.076   1.265  0.5329  0.3752  0.0552
   44A      C5'  887   4.811   6.020   1.136 -0.2564  0.1818  0.0504
   44A     H5'1  888   4.769   6.084   1.059 -0.7052  0.5469  0.5914
   44A     H5'2  889   4.776   5.917   1.130  2.7313 -0.8348 -2.2276
   44A      C4'  890   4.966   6.029   1.116 -0.1400  1.7741  0.2289
   44A      H4'  891   4.983   5.966   1.029 -0.0648 -0.3406  1.7124
   44A      O4'  892   5.003   6.166   1.099  0.5685 -0.1174 -0.3298
   44A      C1'  893   5.140   6.177   1.124 -0.3521  0.0124 -0.8001
   44A      H1'  894   5.201   6.185   1.034  3.2401 -1.5005  1.2517
   44A       N9  895   5.171   6.293   1.207 -0.2188 -0.1203 -0.3195
   44A       C8  896   5.085   6.355   1.298 -0.0387 -0.2540 -0.1106
   44A       H8  897   4.983   6.325   1.316  0.1016  0.4704  2.3770
   44A       N7  898   5.134   6.462   1.356 -0.1793 -0.1663  0.0830
   44A       C5  899   5.267   6.466   1.301 -0.5302  0.7801  0.3034
   44A       C6  900   5.380   6.556   1.308  0.4484 -0.6188 -0.2099
   44A       N6  901   5.384   6.670   1.372  0.0904  0.1000  0.3171
   44A      H61  902   5.309   6.691   1.438  0.9135  1.4231  0.8581
   44A      H62  903   5.460   6.732   1.353  0.8082 -0.1681  2.0962
   44A       N1  904   5.499   6.530   1.251 -1.1949 -0.5643 -0.2314
   44A       C2  905   5.507   6.423   1.174 -0.5648  0.0455 -0.8433
   44A       H2  906   5.598   6.395   1.123 -1.5168 -0.7224 -2.1741
   44A       N3  907   5.406   6.343   1.144 -0.3980  0.3467  0.3058
   44A       C4  908   5.289   6.365   1.212  0.3638 -0.0823 -0.1174
   44A      C3'  909   5.050   5.966   1.222  0.0875 -0.5716  0.2922
   44A      H3'  910   5.024   6.007   1.319  3.4835  3.2857 -0.1588
   44A      C2'  911   5.181   6.043   1.189 -0.0887 -0.1194 -0.4468
   44A     H2'1  912   5.238   6.061   1.280 -0.8149 -1.5814  0.3332
   44A      O2'  913   5.273   5.987   1.097  0.1723 -0.1628 -0.0312
   44A     HO'2  914   5.317   5.912   1.137 -0.1034 -0.4308 -0.2217
   44A      O3'  915   5.062   5.824   1.211 -0.0245  0.4747  0.9873
   45U        P  916   5.136   5.737   1.323 -0.4651  0.0134 -0.1599
   45U      O1P  917   5.109   5.599   1.279  0.6104 -0.4713 -0.1227
   45U      O2P  918   5.076   5.772   1.452 -0.1525  0.5809 -0.1099
   45U      O5'  919   5.292   5.764   1.319  0.0727  0.0546  0.1207
   45U      C5'  920   5.373   5.693   1.228  0.1273  0.7279  0.1270
   45U     H5'1  921   5.331   5.715   1.130 -1.2094  2.0856  0.9564
   45U     H5'2  922   5.364   5.585   1.231  1.0345  0.6364 -0.0078
   45U      C4'  923   5.512   5.733   1.235 -0.1703 -0.4757  0.5983
   45U      H4'  924   5.575   5.688   1.159 -0.6008 -1.3459  0.7416
   45U      O4'  925   5.510   5.871   1.215 -0.4925  0.0614  0.3160
   45U      C1'  926   5.627   5.931   1.269  0.5282  0.6482 -0.2204
   45U      H1'  927   5.692   5.969   1.189  0.3934 -0.2057 -0.7484
   45U       N1  928   5.584   6.044   1.359  0.4089 -0.3124  0.1901
   45U       C6  929   5.468   6.036   1.434  0.1377  0.0693  0.3247
   45U       H6  930   5.394   5.957   1.435 -0.7068  0.8291 -0.4515
   45U       C5  931   5.426   6.147   1.503 -0.4351  0.3854  0.8146
   45U       H5  932   5.332   6.158   1.554 -0.5218  1.1745  0.5017
   45U       C4  933   5.507   6.266   1.504 -0.2921 -0.6111  0.3830
   45U       O4  934   5.470   6.372   1.559 -0.2070  0.2907 -0.1059
   45U       N3  935   5.633   6.248   1.451  0.1872 -0.0653  0.8737
   45U       H3  936   5.696   6.327   1.460 -3.3507  3.3457 -1.2711
   45U       C2  937   5.678   6.148   1.376 -0.3545  0.0354 -0.0026
   45U       O2  938   5.798   6.143   1.339  0.1347 -0.0497 -0.4437
   45U      C3'  939   5.590   5.705   1.361 -0.4193 -0.1666 -0.2417
   45U      H3'  940   5.534   5.737   1.449 -0.2215 -2.6212  0.8418
   45U      C2'  941   5.690   5.814   1.350  0.5936  0.2697  0.1169
   45U     H2'1  942   5.715   5.844   1.451 -2.3790  2.3678  0.3638
   45U      O2'  943   5.804   5.758   1.279 -0.2357 -0.0714 -0.0055
   45U     HO'2  944   5.872   5.743   1.345 -1.0165 -1.2978  0.5655
   45U      O3'  945   5.639   5.576   1.371 -0.2637 -0.1109  0.2103
   46U        P  946   5.660   5.503   1.511  0.4745  0.0938  0.1342
   46U      O1P  947   5.686   5.361   1.494 -0.2889 -0.3505 -0.2548
   46U      O2P  948   5.551   5.539   1.603 -0.3986 -0.1166 -0.1344
   46U      O5'  949   5.793   5.584   1.565 -0.3584 -0.1003  0.1254
   46U      C5'  950   5.920   5.553   1.512  0.0674  0.1584 -0.0118
   46U     H5'1  951   5.916   5.544   1.404  2.0348  1.9141 -0.2939
   46U     H5'2  952   5.952   5.463   1.565 -1.9409 -1.7892 -1.8913
   46U      C4'  953   6.027   5.657   1.534  0.0216  0.5858  0.2035
   46U      H4'  954   6.113   5.630   1.472 -0.9138  1.4459 -1.5385
   46U      O4'  955   5.980   5.782   1.493 -1.0140 -0.5092  0.4966
   46U      C1'  956   6.031   5.886   1.571 -0.4696  0.5730  0.5306
   46U      H1'  957   6.079   5.960   1.506 -1.1016  0.2725 -0.2962
   46U       N1  958   5.921   5.950   1.648  0.5010 -0.7138 -0.0167
   46U       C6  959   5.795   5.896   1.680 -0.1443 -0.2114  0.2263
   46U       H6  960   5.783   5.790   1.663 -2.1358  0.0292 -0.1312
   46U       C5  961   5.696   5.976   1.743 -0.7422  0.4326 -0.4411
   46U       H5  962   5.602   5.929   1.764  0.7162 -2.9040 -0.7497
   46U       C4  963   5.718   6.123   1.768  0.4715  0.1443  0.4532
   46U       O4  964   5.645   6.209   1.812  0.3442  0.2490 -0.2784
   46U       N3  965   5.845   6.161   1.733  0.2013 -0.8656 -0.2975
   46U       H3  966   5.868   6.250   1.773  0.9437 -1.0690 -0.2697
   46U       C2  967   5.947   6.084   1.680 -0.1681  0.1097 -0.6363
   46U       O2  968   6.062   6.130   1.661  0.6057  0.5374  0.0398
   46U      C3'  969   6.073   5.674   1.679  0.1656 -0.3392  0.2676
   46U      H3'  970   5.987   5.672   1.747 -0.2080 -1.4067 -0.2118
   46U      C2'  971   6.131   5.810   1.659 -0.2022 -0.3220  0.3269
   46U     H2'1  972   6.142   5.860   1.755  0.2328  0.1881  0.0153
   46U      O2'  973   6.256   5.814   1.593 -0.6440  0.1664  0.2136
   46U     HO'2  974   6.325   5.787   1.654  0.3326 -0.1694 -0.9970
   46U      O3'  975   6.173   5.584   1.717  0.0726  0.5252  0.1214
   47A        P  976   6.211   5.566   1.868  0.1665  0.0180  0.0620
   47A      O1P  977   6.321   5.468   1.867 -0.4434 -0.5545  0.0858
   47A      O2P  978   6.087   5.522   1.942 -0.0050 -0.1774  0.3890
   47A      O5'  979   6.258   5.708   1.913  0.1769  0.4848 -0.2050
   47A      C5'  980   6.398   5.747   1.904  0.0390  0.7493  0.0902
   47A     H5'1  981   6.404   5.754   1.795 -2.5291  2.0028 -0.0509
   47A     H5'2  982   6.462   5.665   1.937  1.6360  1.2293 -1.6400
   47A      C4'  983   6.426   5.884   1.952 -0.4780 -0.7238 -0.0409
   47A      H4'  984   6.518   5.929   1.913 -1.0552  1.5945  1.1036
   47A      O4'  985   6.316   5.973   1.912  0.1154  0.1084  0.1636
   47A      C1'  986   6.290   6.072   2.008 -0.8680  0.4005 -0.4763
   47A      H1'  987   6.307   6.173   1.973 -0.9655  0.8964  0.8524
   47A       N9  988   6.150   6.064   2.058  0.2512  0.1029 -0.6863
   47A       C8  989   6.059   5.966   2.034 -0.1110 -0.7828  0.5741
   47A       H8  990   6.096   5.875   1.989  0.4610  0.7865 -2.4011
   47A       N7  991   5.935   5.994   2.035  0.7177  0.2130  0.4658
   47A       C5  992   5.942   6.120   2.097 -0.7440  0.3742 -0.0520
   47A       C6  993   5.848   6.220   2.137 -0.2585 -0.1441  0.1879
   47A       N6  994   5.717   6.207   2.115 -0.4554  0.1194  0.8433
   47A      H61  995   5.675   6.120   2.086 -1.2816  1.2830 -1.7694
   47A      H62  996   5.656   6.278   2.155 -1.3184 -0.4540  0.5723
   47A       N1  997   5.891   6.331   2.199 -0.6292  0.1437 -0.2516
   47A       C2  998   6.021   6.355   2.217  0.6321  0.9783 -0.6995
   47A       H2  999   6.041   6.450   2.262  1.2829  0.4521  0.1451
   47A       N3 1000   6.122   6.272   2.183 -0.0979 -0.2959  0.6692
   47A       C4 1001   6.076   6.155   2.119 -0.3137  0.4869 -0.1425
   47A      C3' 1002   6.419   5.908   2.103  0.3042 -0.3604 -0.0510
   47A      H3' 1003   6.333   5.853   2.140  0.8384 -1.6238 -0.6521
   47A      C2' 1004   6.405   6.060   2.115  0.2905 -0.5117 -0.3551
   47A     H2'1 1005   6.364   6.078   2.215 -0.4323  0.2500 -0.7734
   47A      O2' 1006   6.518   6.140   2.083 -0.4263 -0.0366  0.3916
   47A     HO'2 1007   6.562   6.157   2.167  0.6231 -0.2831 -0.0939
   47A      O3' 1008   6.548   5.866   2.160  0.5903  1.3006  1.0773
   48U        P 1009   6.560   5.785   2.298 -0.1668  0.4886  0.1193
   48U      O1P 1010   6.699   5.732   2.323 -0.1978  0.2050  0.6697
   48U      O2P 1011   6.445   5.695   2.312  0.3628  0.6607 -0.0432
   48U      O5' 1012   6.535   5.898   2.400  0.3858 -0.4910 -0.2818
   48U      C5' 1013   6.641   5.975   2.443  0.4722 -0.0401 -0.0624
   48U     H5'1 1014   6.698   6.022   2.362 -1.4313  3.4555  0.4079
   48U     H5'2 1015   6.715   5.921   2.501  0.9278 -1.4275 -1.8423
   48U      C4' 1016   6.577   6.089   2.528 -1.2040  0.1070  0.6724
   48U      H4' 1017   6.654   6.161   2.554 -1.1437  0.4461 -0.4092
   48U      O4' 1018   6.477   6.155   2.441  0.3813 -0.0479 -0.1848
   48U      C1' 1019   6.378   6.214   2.520  0.4616 -0.1836 -0.7281
   48U      H1' 1020   6.384   6.323   2.526 -0.0083 -0.1235 -1.3670
   48U       N1 1021   6.237   6.172   2.477 -0.8189 -0.1895 -0.2348
   48U       C6 1022   6.219   6.046   2.421  0.1217 -0.5630 -0.7067
   48U       H6 1023   6.306   5.984   2.406  0.6761  0.4510 -1.8782
   48U       C5 1024   6.096   5.999   2.401 -0.0117  0.3401 -0.6640
   48U       H5 1025   6.079   5.902   2.357 -1.0278  0.2562 -0.1048
   48U       C4 1026   5.974   6.078   2.415 -0.5849 -0.3993 -0.1592
   48U       O4 1027   5.855   6.048   2.392  0.2595  0.0966  0.1720
   48U       N3 1028   6.003   6.201   2.488  0.1154  0.9882  0.1733
   48U       H3 1029   5.921   6.253   2.514 -1.5512 -1.3485 -0.0211
   48U       C2 1030   6.132   6.252   2.517 -0.4201  0.6111  0.1427
   48U       O2 1031   6.142   6.360   2.578  1.1505  0.3933  0.5189
   48U      C3' 1032   6.505   6.046   2.650 -0.1880 -0.3635  0.7867
   48U      H3' 1033   6.454   5.950   2.639  1.3903 -1.1207 -0.2823
   48U      C2' 1034   6.412   6.170   2.658  0.4773  0.9973  0.2044
   48U     H2'1 1035   6.317   6.150   2.708  0.7269  0.9621  0.6661
   48U      O2' 1036   6.476   6.279   2.728 -0.7272 -0.2398  0.3858
   48U     HO'2 1037   6.540   6.239   2.786 -1.0833  0.3975  1.2293
   48U      O3' 1038   6.584   6.051   2.767 -0.0050  0.0008  0.2355
   49C        P 1039   6.547   5.966   2.887 -0.1094  0.0225 -0.0819
   49C      O1P 1040   6.659   5.983   2.981 -0.1605 -0.0279 -0.8932
   49C      O2P 1041   6.508   5.826   2.838 -0.1269  0.1007 -0.4933
   49C      O5' 1042   6.422   6.035   2.955  0.1392 -0.0561  0.3102
   49C      C5' 1043   6.435   6.146   3.042  0.0527 -0.7303  0.2571
   49C     H5'1 1044   6.504   6.219   3.001 -1.6047  2.2002  2.3404
   49C     H5'2 1045   6.482   6.102   3.130  2.1478 -1.5167 -1.1646
   49C      C4' 1046   6.311   6.227   3.074  0.5902  0.1362  0.6912
   49C      H4' 1047   6.338   6.318   3.128  1.1395 -0.4631  1.4472
   49C      O4' 1048   6.239   6.251   2.953  0.1389  0.3161  0.8490
   49C      C1' 1049   6.101   6.237   2.980 -0.0607 -0.3295  0.4886
   49C      H1' 1050   6.057   6.335   2.963 -1.3236 -0.6712  1.6519
   49C       N1 1051   6.024   6.146   2.893 -0.3163  0.4265 -0.0175
   49C       C6 1052   6.082   6.036   2.827  0.8312 -0.3247 -0.3489
   49C       H6 1053   6.187   6.013   2.835  0.3127 -3.1544 -0.6185
   49C       C5 1054   6.002   5.967   2.744  0.1608 -0.0912  0.6048
   49C       H5 1055   6.042   5.886   2.685 -0.0629 -0.3542  0.8159
   49C       C4 1056   5.866   5.997   2.740 -0.8808  0.2133  0.2361
   49C       N4 1057   5.782   5.927   2.669 -0.2327  0.3103 -1.1090
   49C      H41 1058   5.817   5.854   2.609  0.0396  0.4055 -1.0697
   49C      H42 1059   5.688   5.961   2.657 -1.0348 -0.6003  1.7655
   49C       N3 1060   5.809   6.098   2.806  0.0464  0.0638  0.0580
   49C       C2 1061   5.888   6.178   2.880  0.6674  0.2956 -0.8924
   49C       O2 1062   5.839   6.276   2.937  0.1919  0.1401  0.3173
   49C      C3' 1063   6.219   6.140   3.156 -0.4898 -0.1233  0.3919
   49C      H3' 1064   6.217   6.040   3.112  0.3908 -0.0553  0.1961
   49C      C2' 1065   6.083   6.214   3.134 -0.3762 -0.1842  0.7373
   49C     H2'1 1066   6.006   6.140   3.154  0.4589 -1.3106 -0.1054
   49C      O2' 1067   6.063   6.342   3.204 -0.3835  0.2276  0.1752
   49C     HO'2 1068   6.034   6.320   3.293  0.1009  1.3799  0.6437
   49C      O3' 1069   6.255   6.127   3.290 -1.1976 -0.4863  0.3085
   50U        P 1070   6.187   6.016   3.378  0.0206 -0.1135  0.7570
   50U      O1P 1071   6.260   6.013   3.500 -0.2963  0.0121 -0.1952
   50U      O2P 1072   6.181   5.886   3.305  0.0542 -0.4066  0.6676
   50U      O5' 1073   6.032   6.062   3.412 -0.5752  0.5900 -0.3494
   50U      C5' 1074   6.012   6.174   3.499  0.1203 -0.4417  0.4516
   50U     H5'1 1075   6.081   6.249   3.462 -1.3373  0.0662 -1.3574
   50U     H5'2 1076   6.047   6.133   3.594  1.1842 -3.5394 -1.1369
   50U      C4' 1077   5.867   6.235   3.491 -0.1315 -0.0678  0.0303
   50U      H4' 1078   5.867   6.324   3.554  1.0310  0.0216 -0.0583
   50U      O4' 1079   5.827   6.261   3.354 -0.4508  0.1395  0.4025
   50U      C1' 1080   5.686   6.223   3.337  0.0734 -0.1587  0.4298
   50U      H1' 1081   5.631   6.311   3.304  1.2997  0.2356 -0.6639
   50U       N1 1082   5.669   6.100   3.255 -0.3164 -0.1660  0.1824
   50U       C6 1083   5.779   6.027   3.209 -0.0634  0.9624 -0.3708
   50U       H6 1084   5.879   6.046   3.246  0.7244 -0.9639 -1.3826
   50U       C5 1085   5.767   5.928   3.109 -0.0612  0.0446 -0.8335
   50U       H5 1086   5.851   5.864   3.085 -0.0547 -0.5845  0.7756
   50U       C4 1087   5.636   5.892   3.056 -0.0131 -0.2513 -0.1427
   50U       O4 1088   5.605   5.815   2.968  0.5429 -0.0678  0.2747
   50U       N3 1089   5.537   5.975   3.100  0.4121 -0.6958  0.3886
   50U       H3 1090   5.446   5.959   3.060 -0.5116 -0.9309  2.4456
   50U       C2 1091   5.542   6.077   3.195  1.1613  0.9716  0.5221
   50U       O2 1092   5.446   6.148   3.220  0.2106 -0.5901 -0.3689
   50U      C3' 1093   5.757   6.149   3.554 -0.4808 -0.0711  0.5283
   50U      H3' 1094   5.774   6.044   3.529  0.3274 -0.1277  1.2704
   50U      C2' 1095   5.638   6.202   3.477  0.6964 -0.1740  0.7079
   50U     H2'1 1096   5.565   6.121   3.477  0.2360  0.2422  0.5778
   50U      O2' 1097   5.593   6.324   3.521  0.1958 -0.1511  0.1060
   50U     HO'2 1098   5.644   6.333   3.602  1.9887 -1.2958 -0.8414
   50U      O3' 1099   5.751   6.154   3.695  0.9834  0.0553  0.3563
   51A        P 1100   5.658   6.045   3.781 -1.0604 -0.1304 -0.4389
   51A      O1P 1101   5.664   6.096   3.921 -0.1148 -0.4427  0.0348
   51A      O2P 1102   5.687   5.905   3.747  0.2479 -0.3785  0.1349
   51A      O5' 1103   5.510   6.053   3.721  0.1684  0.1439  0.2046
   51A      C5' 1104   5.423   6.152   3.758  0.0132 -0.2414  0.4317
   51A     H5'1 1105   5.466   6.246   3.724 -0.9562 -1.0352 -3.5001
   51A     H5'2 1106   5.417   6.151   3.867  0.8433  1.5274  0.5235
   51A      C4' 1107   5.284   6.135   3.695  1.2389  0.7651 -0.2574
   51A      H4' 1108   5.218   6.211   3.737  0.1167  0.5646 -1.5925
   51A      O4' 1109   5.282   6.131   3.559 -0.4000  0.9783  0.1010
   51A      C1' 1110   5.193   6.037   3.505 -0.2823 -0.1817 -0.1979
   51A      H1' 1111   5.127   6.082   3.430 -1.5790 -1.0551  0.3998
   51A       N9 1112   5.276   5.932   3.444 -0.0167 -1.1167 -0.3860
   51A       C8 1113   5.408   5.906   3.455  0.3809  0.6421  0.4283
   51A       H8 1114   5.482   5.961   3.511 -0.5612  1.6307  0.7223
   51A       N7 1115   5.445   5.806   3.375  0.0991  0.0249 -0.2851
   51A       C5 1116   5.325   5.759   3.319  0.5982  0.7251  0.2230
   51A       C6 1117   5.287   5.653   3.233  0.1706 -0.0874  0.0116
   51A       N6 1118   5.375   5.564   3.188  0.3400  0.1541 -0.2317
   51A      H61 1119   5.472   5.573   3.216  0.3761  0.5728 -0.4849
   51A      H62 1120   5.330   5.503   3.122 -0.7458 -0.3124  0.8955
   51A       N1 1121   5.156   5.632   3.203  0.2775 -0.5909 -0.1443
   51A       C2 1122   5.068   5.713   3.253  0.6649 -0.3450  0.5912
   51A       H2 1123   4.969   5.691   3.217  0.6643  0.5515  0.0068
   51A       N3 1124   5.082   5.818   3.330  0.1698 -0.0601 -0.3275
   51A       C4 1125   5.220   5.838   3.362 -0.3442  0.7006  0.2890
   51A      C3' 1126   5.219   6.001   3.746 -0.0584  1.0507 -0.5072
   51A      H3' 1127   5.284   5.914   3.741 -2.1525 -0.6199 -0.0400
   51A      C2' 1128   5.122   5.979   3.629 -1.0666 -0.7283  0.1182
   51A     H2'1 1129   5.117   5.872   3.607  0.5906 -0.6318 -0.9661
   51A      O2' 1130   5.002   6.055   3.636  0.2241 -0.3322  0.5292
   51A     HO'2 1131   4.945   6.023   3.565  0.8294  0.5960 -0.4177
   51A      O3' 1132   5.162   6.017   3.879  0.2462 -0.2824  0.0214
   52U        P 1133   5.154   5.882   3.966 -0.4294 -0.4484  0.0852
   52U      O1P 1134   5.083   5.920   4.090  0.2893  0.0333 -0.0922
   52U      O2P 1135   5.296   5.840   3.986 -0.4399 -0.7007  0.2631
   52U      O5' 1136   5.072   5.780   3.880  0.4785  0.2103 -0.1254
   52U      C5' 1137   4.935   5.804   3.859  0.2838  0.0126 -0.4167
   52U     H5'1 1138   4.913   5.900   3.814 -0.0803 -0.5149 -1.3972
   52U     H5'2 1139   4.881   5.815   3.953 -1.2473  0.1877 -1.2904
   52U      C4' 1140   4.862   5.688   3.783 -0.0156 -0.1852  0.0880
   52U      H4' 1141   4.756   5.708   3.771 -0.1434 -2.1386 -3.4760
   52U      O4' 1142   4.915   5.686   3.651 -0.7629  0.5168 -0.4863
   52U      C1' 1143   4.910   5.554   3.597  0.4456 -0.0322 -0.1810
   52U      H1' 1144   4.848   5.547   3.507 -0.8860  1.7109  0.5435
   52U       N1 1145   5.050   5.510   3.560  0.4737  0.6485 -0.4318
   52U       C6 1146   5.160   5.580   3.596  0.5424 -0.7597  0.2403
   52U       H6 1147   5.149   5.673   3.650 -1.1400  0.9036 -2.7129
   52U       C5 1148   5.281   5.543   3.555 -0.7580  0.2688 -0.3102
   52U       H5 1149   5.363   5.609   3.578  0.4532 -0.9775 -0.9118
   52U       C4 1150   5.300   5.432   3.462  0.1732 -0.3506 -0.0719
   52U       O4 1151   5.406   5.386   3.417  0.0146 -0.1014  0.2676
   52U       N3 1152   5.179   5.360   3.436 -0.2488 -0.3273 -0.5961
   52U       H3 1153   5.191   5.284   3.371  2.0954 -2.3985  1.9955
   52U       C2 1154   5.054   5.399   3.477  0.1697  0.8167  0.4107
   52U       O2 1155   4.950   5.338   3.441 -0.2119 -0.3060 -0.2324
   52U      C3' 1156   4.879   5.546   3.837 -0.1131 -0.5568  0.8437
   52U      H3' 1157   4.984   5.539   3.866  1.3175  0.9107 -3.3045
   52U      C2' 1158   4.859   5.462   3.710  0.1674  0.0065 -0.0471
   52U     H2'1 1159   4.918   5.370   3.712 -1.0435 -0.7820  1.3799
   52U      O2' 1160   4.720   5.436   3.688  0.4144 -0.0676 -0.0508
   52U     HO'2 1161   4.701   5.349   3.724 -0.6504  0.2736  0.2596
   52U      O3' 1162   4.791   5.523   3.942 -0.4039 -0.4662  0.0437
   53U        P 1163   4.820   5.399   4.044  0.2186  0.2380 -0.0630
   53U      O1P 1164   4.712   5.396   4.143  0.7157  0.5802 -0.4477
   53U      O2P 1165   4.957   5.411   4.094  0.0012  0.1284  0.1334
   53U      O5' 1166   4.806   5.270   3.954 -0.0946  0.2302  0.2527
   53U      C5' 1167   4.680   5.214   3.927 -0.1521 -0.2900  0.6747
   53U     H5'1 1168   4.617   5.300   3.902  2.9000  1.3918 -1.9090
   53U     H5'2 1169   4.631   5.177   4.017 -2.3360  2.2925  0.7003
   53U      C4' 1170   4.687   5.108   3.813  0.0564  0.2248 -0.5079
   53U      H4' 1171   4.589   5.076   3.778 -0.3290 -0.7394  1.3245
   53U      O4' 1172   4.776   5.156   3.713 -0.7977  0.0524 -0.4661
   53U      C1' 1173   4.854   5.044   3.662  0.0482 -0.4988  0.0466
   53U      H1' 1174   4.831   5.023   3.557 -0.6195 -2.0182  0.4657
   53U       N1 1175   5.005   5.066   3.667 -0.4820 -0.0641 -0.1169
   53U       C6 1176   5.063   5.137   3.774  0.1127 -1.3989 -0.4315
   53U       H6 1177   4.997   5.171   3.852 -0.5242 -1.8596 -0.7597
   53U       C5 1178   5.193   5.173   3.760 -0.7571  0.1841 -0.0806
   53U       H5 1179   5.244   5.240   3.828 -0.1562 -2.2447  1.9779
   53U       C4 1180   5.282   5.108   3.660  0.2814 -0.0054  0.9477
   53U       O4 1181   5.400   5.120   3.649 -0.2082  0.8355 -0.3904
   53U       N3 1182   5.216   5.028   3.573 -0.0756  0.1711  0.6479
   53U       H3 1183   5.275   4.973   3.511 -0.8911 -0.0011  0.0051
   53U       C2 1184   5.087   5.009   3.566  0.2288 -0.5714  0.2606
   53U       O2 1185   5.038   4.941   3.475  0.7086  0.1221 -0.0395
   53U      C3' 1186   4.748   4.976   3.867  0.3482 -0.3127 -0.6275
   53U      H3' 1187   4.813   4.994   3.952 -2.8536 -1.1081  2.1968
   53U      C2' 1188   4.814   4.920   3.739  0.1119 -0.3492 -0.5031
   53U     H2'1 1189   4.908   4.874   3.772 -0.7844 -2.7831 -1.1131
   53U      O2' 1190   4.735   4.836   3.663  0.0245 -0.1924 -0.5968
   53U     HO'2 1191   4.746   4.750   3.702 -1.1432 -0.8790 -1.7119
   53U      O3' 1192   4.645   4.890   3.913  0.3135  0.0015  0.0792
   54C        P 1193   4.673   4.773   4.020  0.2383 -0.1097 -0.3777
   54C      O1P 1194   4.549   4.724   4.075  0.1409  0.6183  0.0488
   54C      O2P 1195   4.767   4.827   4.123 -0.2422 -0.1631 -0.0964
   54C      O5' 1196   4.748   4.664   3.941 -0.3592  0.4540 -0.6749
   54C      C5' 1197   4.688   4.563   3.864  0.2203 -0.0281 -0.2858
   54C     H5'1 1198   4.603   4.604   3.807 -0.0564  0.1782  0.2727
   54C     H5'2 1199   4.648   4.495   3.939 -0.1351 -0.0054 -0.4476
   54C      C4' 1200   4.783   4.496   3.764 -0.5537  0.0112  0.2057
   54C      H4' 1201   4.715   4.434   3.706 -1.5177  0.0004  1.3156
   54C      O4' 1202   4.850   4.594   3.692  0.4224  0.2659  0.0693
   54C      C1' 1203   4.970   4.536   3.634  0.6004 -0.5048 -1.5106
   54C      H1' 1204   4.963   4.518   3.527  2.4914 -1.5060 -1.5109
   54C       N1 1205   5.102   4.601   3.670  0.1429 -0.1704 -0.1725
   54C       C6 1206   5.119   4.668   3.790 -0.1075 -0.3005 -0.2142
   54C       H6 1207   5.044   4.668   3.868 -0.8302 -0.4080 -0.9017
   54C       C5 1208   5.230   4.741   3.804 -0.3549 -0.9252 -0.1525
   54C       H5 1209   5.253   4.786   3.900 -0.1114 -0.4508 -0.4284
   54C       C4 1210   5.326   4.742   3.696 -0.1735  0.0165 -0.0526
   54C       N4 1211   5.430   4.821   3.709  0.2697  0.6559 -0.2724
   54C      H41 1212   5.436   4.881   3.790  1.0553 -0.4016  0.4742
   54C      H42 1213   5.497   4.821   3.633 -0.8913  2.0374 -1.3490
   54C       N3 1214   5.318   4.672   3.588 -0.8943  0.6630  0.6556
   54C       C2 1215   5.205   4.596   3.574 -0.3816 -0.9783 -0.0118
   54C       O2 1216   5.206   4.517   3.480  0.5123  0.0156  0.1649
   54C      C3' 1217   4.886   4.409   3.827  0.4308  0.4123  0.1798
   54C      H3' 1218   4.945   4.465   3.899 -0.1250  1.3729 -0.0855
   54C      C2' 1219   4.973   4.401   3.706 -0.2094 -0.5406 -0.1330
   54C     H2'1 1220   5.077   4.382   3.732 -0.1620  1.9676  1.9492
   54C      O2' 1221   4.929   4.307   3.612  0.1618  0.1728  0.5002
   54C     HO'2 1222   4.876   4.246   3.664  1.5414 -1.9074 -0.4076
   54C      O3' 1223   4.836   4.284   3.875 -0.4257 -0.1553 -0.3624
   55C        P 1224   4.925   4.209   3.985  0.1749  0.0566  0.3959
   55C      O1P 1225   4.853   4.082   4.018  0.3365 -0.9193 -0.9196
   55C      O2P 1226   4.946   4.309   4.094 -0.6316  0.0412  0.4074
   55C      O5' 1227   5.066   4.175   3.922 -0.4202  0.6065  0.1648
   55C      C5' 1228   5.083   4.064   3.833  0.7910  1.0458  0.5936
   55C     H5'1 1229   4.998   4.068   3.764  0.8573  1.7107  0.5410
   55C     H5'2 1230   5.077   3.977   3.899  0.3169  0.5493 -0.0883
   55C      C4' 1231   5.216   4.056   3.754  0.1293  0.2716  0.0340
   55C      H4' 1232   5.203   3.964   3.697 -2.0658  0.0148  0.8627
   55C      O4' 1233   5.244   4.168   3.672  0.1948 -0.1085 -0.7616
   55C      C1' 1234   5.383   4.183   3.673 -0.4854 -0.1993  1.3400
   55C      H1' 1235   5.417   4.187   3.570 -0.6874 -3.3229  1.0801
   55C       N1 1236   5.429   4.315   3.729  0.1011  0.0129 -0.2240
   55C       C6 1237   5.375   4.379   3.836  0.4807  0.3268  0.4363
   55C       H6 1238   5.283   4.340   3.877  0.5649  0.2591  0.5599
   55C       C5 1239   5.436   4.488   3.897 -0.1237  0.4457  0.3589
   55C       H5 1240   5.390   4.528   3.986 -2.9913 -3.0224  0.6525
   55C       C4 1241   5.562   4.533   3.844 -0.2410  0.4305 -0.7561
   55C       N4 1242   5.630   4.640   3.887  0.0476  0.6089 -0.0184
   55C      H41 1243   5.602   4.684   3.973 -1.8828 -1.8073  0.7125
   55C      H42 1244   5.715   4.662   3.838 -0.1954  0.7176 -0.3952
   55C       N3 1245   5.620   4.466   3.745 -0.5592 -0.3008  0.0810
   55C       C2 1246   5.559   4.359   3.687 -0.8772 -0.4702 -0.3723
   55C       O2 1247   5.621   4.296   3.603 -0.2551 -0.4447  0.5454
   55C      C3' 1248   5.342   4.030   3.836  0.1991  0.8351 -1.0253
   55C      H3' 1249   5.347   4.108   3.912  1.4627  0.9475 -1.2067
   55C      C2' 1250   5.447   4.059   3.732  0.2424 -0.2991 -0.5354
   55C     H2'1 1251   5.546   4.087   3.767 -0.4017 -1.1488  2.1565
   55C      O2' 1252   5.454   3.977   3.617  0.4138 -0.5698  0.8183
   55C     HO'2 1253   5.413   3.893   3.640  1.4499 -0.5636  2.9198
   55C      O3' 1254   5.346   3.898   3.887 -0.0192 -0.2208  0.0793
   56G        P 1255   5.419   3.861   4.014 -0.5093 -0.4588  0.2585
   56G      O1P 1256   5.407   3.721   4.032  0.1675  0.2957 -0.2187
   56G      O2P 1257   5.376   3.953   4.121 -0.3038 -0.4115  0.5248
   56G      O5' 1258   5.578   3.890   3.971 -0.7994 -0.8913  0.5071
   56G      C5' 1259   5.646   3.799   3.887 -0.4263  0.2530  0.3087
   56G     H5'1 1260   5.605   3.801   3.786  0.9882  2.9936 -0.2865
   56G     H5'2 1261   5.644   3.703   3.939  2.7302  0.1054  0.3250
   56G      C4' 1262   5.787   3.841   3.877 -0.8966 -0.4208  0.0641
   56G      H4' 1263   5.845   3.777   3.809  0.7915  1.5099 -0.4281
   56G      O4' 1264   5.797   3.974   3.811 -0.0140 -0.2364 -0.3660
   56G      C1' 1265   5.911   4.045   3.853  0.8311 -0.2264  0.1687
   56G      H1' 1266   5.970   4.069   3.765  0.4483  0.8032  0.1857
   56G       N9 1267   5.879   4.171   3.921  0.2207  0.1559 -0.4130
   56G       C8 1268   5.761   4.221   3.963  0.2212  0.8904  0.2657
   56G       H8 1269   5.668   4.166   3.957  0.9950 -0.5631  0.9875
   56G       N7 1270   5.769   4.344   4.011 -0.6538  0.0325  0.6425
   56G       C5 1271   5.903   4.375   4.005 -0.2470  0.3639  0.0217
   56G       C6 1272   5.973   4.497   4.041 -0.7242  0.1343  0.2052
   56G       O6 1273   5.923   4.596   4.095 -0.0312 -0.0371  0.2767
   56G       N1 1274   6.112   4.490   4.018  0.1883 -0.1923 -0.2877
   56G       H1 1275   6.169   4.572   4.035 -0.4726  0.3427 -0.5915
   56G       C2 1276   6.172   4.384   3.962 -0.4409  0.0664 -0.4625
   56G       N2 1277   6.304   4.379   3.938  0.2881 -0.2212  0.7493
   56G      H21 1278   6.361   4.454   3.974 -0.8702  0.1493  1.9342
   56G      H22 1279   6.341   4.305   3.881  1.1449 -0.9152  2.1576
   56G       N3 1280   6.107   4.270   3.922  0.5016  0.0017 -0.0346
   56G       C4 1281   5.974   4.271   3.947  1.2233  0.2716 -0.9222
   56G      C3' 1282   5.865   3.854   4.003 -0.9170 -0.6464 -0.1070
   56G      H3' 1283   5.796   3.905   4.069 -0.4445 -0.7416  0.4669
   56G      C2' 1284   5.976   3.952   3.954  0.4247  0.2528  0.1835
   56G     H2'1 1285   6.009   4.007   4.041 -1.3095  3.2986 -0.9049
   56G      O2' 1286   6.081   3.886   3.881 -0.0605 -0.1382 -0.2996
   56G     HO'2 1287   6.050   3.802   3.846  0.5023  0.2489 -1.7941
   56G      O3' 1288   5.927   3.736   4.049 -0.2421 -0.6113  0.0054
   57U        P 1289   5.963   3.714   4.203  0.2289  0.3419 -0.0340
   57U      O1P 1290   5.999   3.577   4.207 -0.4146  0.5500 -0.2585
   57U      O2P 1291   5.852   3.767   4.287 -0.6614 -0.2708 -0.7880
   57U      O5' 1292   6.095   3.802   4.229 -1.1356 -0.3794 -0.5133
   57U      C5' 1293   6.220   3.759   4.177 -0.6399  0.4588  0.2764
   57U     H5'1 1294   6.215   3.722   4.075 -0.6252 -0.8314  0.7311
   57U     H5'2 1295   6.253   3.671   4.231  0.3450 -0.3869 -1.6078
   57U      C4' 1296   6.335   3.864   4.176 -0.3594 -0.0098 -0.3307
   57U      H4' 1297   6.428   3.827   4.134  0.3214  1.5449 -0.2571
   57U      O4' 1298   6.298   3.993   4.124  0.7278 -0.6435 -0.2761
   57U      C1' 1299   6.376   4.100   4.182 -0.0701 -0.0628  0.1571
   57U      H1' 1300   6.443   4.139   4.106 -1.7049  0.7271 -0.9375
   57U       N1 1301   6.301   4.220   4.233  0.4624 -1.0077  0.4622
   57U       C6 1302   6.157   4.223   4.234  0.4261 -0.1158 -0.7423
   57U       H6 1303   6.110   4.129   4.209  1.1557 -0.4400 -0.9372
   57U       C5 1304   6.092   4.336   4.281  0.6752  0.4017  0.5058
   57U       H5 1305   5.984   4.341   4.282  0.7104  1.2857  0.4564
   57U       C4 1306   6.163   4.455   4.319 -0.3461 -0.0700  0.1138
   57U       O4 1307   6.112   4.559   4.351 -0.1994  0.3797 -0.4427
   57U       N3 1308   6.300   4.444   4.309 -0.6551 -0.3666 -1.6169
   57U       H3 1309   6.352   4.529   4.325  1.7264 -1.9067 -0.6404
   57U       C2 1310   6.374   4.335   4.273 -0.2218  0.5775 -0.5305
   57U       O2 1311   6.500   4.343   4.275  0.9472 -0.0186  0.0676
   57U      C3' 1312   6.378   3.901   4.323 -0.5389 -0.2392  0.3623
   57U      H3' 1313   6.287   3.918   4.380 -0.6690  0.1894  0.0348
   57U      C2' 1314   6.453   4.034   4.298  1.0191 -0.2037  0.1254
   57U     H2'1 1315   6.447   4.104   4.380 -1.3562  0.3788 -0.4910
   57U      O2' 1316   6.592   4.008   4.280  0.1796  0.0380 -0.3973
   57U     HO'2 1317   6.633   4.017   4.366  0.2833 -0.1257 -0.4277
   57U      O3' 1318   6.460   3.807   4.393  0.7371  0.0326 -0.1925
   58A        P 1319   6.479   3.816   4.549  0.5585 -0.0238 -0.4115
   58A      O1P 1320   6.542   3.685   4.593 -0.4200 -0.2020 -0.6601
   58A      O2P 1321   6.352   3.855   4.610 -0.4879 -0.3791 -0.6226
   58A      O5' 1322   6.592   3.927   4.571  0.0136 -0.0137 -0.5162
   58A      C5' 1323   6.732   3.897   4.562 -0.2305  0.1102 -0.2471
   58A     H5'1 1324   6.753   3.833   4.477 -0.4215 -0.1117 -0.1257
   58A     H5'2 1325   6.764   3.839   4.649  2.8507 -0.4374 -1.6037
   58A      C4' 1326   6.821   4.023   4.557  0.2048 -0.2623  0.5672
   58A      H4' 1327   6.922   3.994   4.527 -0.7115 -1.9265 -1.1768
   58A      O4' 1328   6.753   4.131   4.487 -0.3296 -0.3293  0.0850
   58A      C1' 1329   6.782   4.257   4.552  0.1613  0.5045  0.0945
   58A      H1' 1330   6.826   4.334   4.488  0.1304 -0.3869 -1.0413
   58A       N9 1331   6.660   4.321   4.606 -0.0989 -0.0041 -0.7826
   58A       C8 1332   6.534   4.268   4.638 -0.6888 -0.6997  0.1056
   58A       H8 1333   6.516   4.161   4.637  1.1423 -1.0540  0.2356
   58A       N7 1334   6.448   4.350   4.686  0.4351 -0.1850 -0.4806
   58A       C5 1335   6.516   4.471   4.677 -0.4678  0.0598 -0.1318
   58A       C6 1336   6.486   4.599   4.719  0.1594 -0.7387  0.3322
   58A       N6 1337   6.370   4.637   4.780 -0.3861 -0.3242  0.6912
   58A      H61 1338   6.293   4.575   4.799 -1.7909  1.9828  3.0755
   58A      H62 1339   6.355   4.733   4.806 -0.7830 -0.4933  1.1042
   58A       N1 1340   6.566   4.698   4.698  0.0567 -0.0030 -0.2260
   58A       C2 1341   6.682   4.673   4.642  0.5125  0.0096 -0.2472
   58A       H2 1342   6.742   4.761   4.625  0.3111  0.5735  1.6460
   58A       N3 1343   6.737   4.555   4.609 -0.8375  0.1815 -0.8140
   58A       C4 1344   6.646   4.454   4.629  0.1059 -0.3534  0.1682
   58A      C3' 1345   6.839   4.077   4.699 -0.7511  0.3713 -0.3785
   58A      H3' 1346   6.741   4.078   4.748 -1.5348  1.8127 -1.8810
   58A      C2' 1347   6.880   4.220   4.665 -0.5866 -0.5622  0.1614
   58A     H2'1 1348   6.866   4.292   4.746 -0.1928  3.0141 -2.7005
   58A      O2' 1349   7.022   4.224   4.624  0.2445 -0.5584 -0.2175
   58A     HO'2 1350   7.039   4.169   4.548 -0.0079  1.2320 -1.6328
   58A      O3' 1351   6.947   4.011   4.779 -0.4962  0.3841  0.3289
   59C        P 1352   6.934   4.014   4.942 -0.4022 -0.6113 -0.2185
   59C      O1P 1353   7.046   3.923   4.983 -0.0939 -0.1466 -0.4112
   59C      O2P 1354   6.798   3.978   4.983  0.1117  0.3239  0.0343
   59C      O5' 1355   6.956   4.165   4.979  0.0260 -0.0968 -0.1604
   59C      C5' 1356   7.088   4.225   4.955  0.5723 -0.3477  1.3938
   59C     H5'1 1357   7.111   4.199   4.851  0.4513 -2.6396  1.8839
   59C     H5'2 1358   7.170   4.178   5.008  1.6786  0.3216  0.3169
   59C      C4' 1359   7.101   4.377   4.977  0.5011 -0.4874 -0.1826
   59C      H4' 1360   7.189   4.425   4.935 -0.1503 -0.2628 -1.3292
   59C      O4' 1361   6.989   4.451   4.924  0.1064  0.1351 -0.1380
   59C      C1' 1362   6.962   4.563   5.005  0.0705 -0.2013  0.7467
   59C      H1' 1363   6.994   4.652   4.951 -2.1864 -0.4965 -1.2098
   59C       N1 1364   6.814   4.582   5.039  0.3578  0.0893 -0.2672
   59C       C6 1365   6.730   4.476   5.029  0.8889  0.3193  0.4595
   59C       H6 1366   6.768   4.382   4.994  0.8758  0.0455  1.1677
   59C       C5 1367   6.597   4.489   5.046  0.6952 -0.5622  0.3826
   59C       H5 1368   6.536   4.407   5.013  0.5406 -0.7674  1.1848
   59C       C4 1369   6.549   4.616   5.081  0.1416  0.3769 -0.2787
   59C       N4 1370   6.422   4.642   5.098  0.7208 -0.5377 -0.3335
   59C      H41 1371   6.358   4.564   5.093 -0.4126  0.4094 -1.1288
   59C      H42 1372   6.392   4.734   5.127  1.5194 -0.2493 -0.4076
   59C       N3 1373   6.629   4.721   5.098 -0.1262  0.0697  0.0133
   59C       C2 1374   6.760   4.706   5.072 -0.4616 -0.0931 -0.6500
   59C       O2 1375   6.820   4.816   5.079  0.5966 -0.3650 -0.1477
   59C      C3' 1376   7.091   4.405   5.128  0.1952 -0.6891 -0.8411
   59C      H3' 1377   7.021   4.333   5.171  0.5760  0.5306  2.0279
   59C      C2' 1378   7.046   4.549   5.133 -0.2459  0.1263  0.0986
   59C     H2'1 1379   6.984   4.559   5.222 -1.0076 -0.2484 -0.3826
   59C      O2' 1380   7.151   4.641   5.123 -0.0739  0.2434  0.4945
   59C     HO'2 1381   7.217   4.592   5.173 -2.2408 -2.8088  0.5798
   59C      O3' 1382   7.221   4.384   5.191 -0.4043 -0.2112 -0.3648
   60U        P 1383   7.222   4.350   5.346 -0.6371 -0.1746  0.2528
   60U      O1P 1384   7.362   4.332   5.393 -0.0049 -0.0374 -0.3975
   60U      O2P 1385   7.129   4.233   5.363  0.6799 -0.6414  0.1229
   60U      O5' 1386   7.152   4.483   5.402  0.0396  0.1813 -0.4324
   60U      C5' 1387   7.224   4.591   5.457 -0.6552  0.3330  0.4680
   60U     H5'1 1388   7.303   4.624   5.389 -0.0675  0.2857  1.1162
   60U     H5'2 1389   7.279   4.570   5.549  0.5284  1.8068  0.1367
   60U      C4' 1390   7.134   4.706   5.492  0.0692 -0.5000 -0.2192
   60U      H4' 1391   7.198   4.795   5.489 -0.2194 -0.3008 -2.9467
   60U      O4' 1392   7.028   4.717   5.395  0.2425  0.2460 -0.2321
   60U      C1' 1393   6.917   4.783   5.451  0.0698 -0.0148  0.9297
   60U      H1' 1394   6.920   4.887   5.419  0.6443 -0.8316 -2.0406
   60U       N1 1395   6.788   4.712   5.417 -0.2172 -0.1969  0.2726
   60U       C6 1396   6.783   4.575   5.402  0.3540  0.1395 -0.4843
   60U       H6 1397   6.879   4.526   5.396 -0.3741 -1.2705 -1.0828
   60U       C5 1398   6.663   4.512   5.389  0.3406 -0.5145 -0.5795
   60U       H5 1399   6.653   4.406   5.372 -1.6763 -0.2486 -1.3122
   60U       C4 1400   6.539   4.586   5.399 -0.3712  0.1199  0.0447
   60U       O4 1401   6.428   4.530   5.383  0.1569 -0.8395  0.3263
   60U       N3 1402   6.550   4.723   5.410  0.5480 -0.2060 -0.0520
   60U       H3 1403   6.466   4.773   5.388  0.5338  0.5850  1.6687
   60U       C2 1404   6.670   4.794   5.429 -0.0196 -0.7335  0.6215
   60U       O2 1405   6.672   4.912   5.462  0.0259  0.1470  0.2974
   60U      C3' 1406   7.058   4.696   5.625 -0.3439 -0.0496 -0.1267
   60U      H3' 1407   7.022   4.594   5.636 -1.9719  0.6644  1.6219
   60U      C2' 1408   6.935   4.782   5.602 -0.1082  0.3792  0.4155
   60U     H2'1 1409   6.850   4.726   5.641 -0.1354  0.4592  0.4717
   60U      O2' 1410   6.944   4.916   5.648 -0.3724 -0.0739  0.7200
   60U     HO'2 1411   6.977   4.924   5.738  0.8340 -3.6602  0.7279
   60U      O3' 1412   7.143   4.734   5.734  0.0761  0.0769 -0.2404
   61U        P 1413   7.104   4.706   5.880 -0.0675 -0.1825  0.3044
   61U      O1P 1414   7.227   4.709   5.963  0.1718  0.1049 -0.3745
   61U      O2P 1415   7.003   4.601   5.883  0.7394  0.4597 -0.2252
   61U      O5' 1416   7.024   4.839   5.899  0.0256 -0.2070 -0.2346
   61U      C5' 1417   7.088   4.957   5.962  0.5641  0.3865 -0.3157
   61U     H5'1 1418   7.157   5.004   5.891  0.5366 -1.3911 -1.5757
   61U     H5'2 1419   7.141   4.927   6.052 -1.2560 -1.7340  0.1132
   61U      C4' 1420   6.977   5.055   6.008 -0.3965  0.0728 -0.0062
   61U      H4' 1421   7.030   5.143   6.048  1.5890  0.1942 -2.6550
   61U      O4' 1422   6.903   5.092   5.889 -0.0265 -0.2268 -0.0859
   61U      C1' 1423   6.763   5.117   5.926  0.7418 -0.6362  0.2147
   61U      H1' 1424   6.736   5.221   5.908 -2.2004 -1.3145  0.2150
   61U       N1 1425   6.660   5.035   5.850 -0.0633 -0.4287  0.3468
   61U       C6 1426   6.676   4.899   5.833 -0.1081 -0.1213  0.0278
   61U       H6 1427   6.759   4.846   5.877  1.2917 -0.3069 -2.6253
   61U       C5 1428   6.601   4.828   5.746  0.6474 -0.8938 -0.1962
   61U       H5 1429   6.608   4.720   5.740  0.0978 -1.0681  1.7061
   61U       C4 1430   6.475   4.886   5.695  0.5200  0.3623 -0.7649
   61U       O4 1431   6.385   4.823   5.645  0.4039  0.1205  0.0867
   61U       N3 1432   6.470   5.019   5.724  0.8825 -0.0288  0.1024
   61U       H3 1433   6.383   5.064   5.702 -0.4937 -3.0385 -1.1540
   61U       C2 1434   6.551   5.100   5.794 -0.3314 -0.3605  0.3889
   61U       O2 1435   6.521   5.221   5.817 -0.0226 -0.0908  0.4902
   61U      C3' 1436   6.874   5.001   6.108 -0.2303 -0.0401  0.2820
   61U      H3' 1437   6.853   4.897   6.082 -0.3409 -0.1285  0.7204
   61U      C2' 1438   6.749   5.091   6.072  0.7831  0.4554  1.2052
   61U     H2'1 1439   6.655   5.039   6.090  0.3735  1.6241  2.6137
   61U      O2' 1440   6.738   5.214   6.143 -0.1254 -0.7012  0.3738
   61U     HO'2 1441   6.647   5.241   6.155 -0.5513 -2.2169  0.7930
   61U      O3' 1442   6.917   5.015   6.238  0.6907 -0.3109 -0.0999
   61U      H3T 1443   6.977   4.942   6.253 -0.0914 -1.1917 -1.1081
   62G      O5' 1444   6.049   5.540   5.178 -0.1169 -0.3938 -0.2163
   62G      H5T 1445   6.062   5.504   5.090 -3.3496  0.9455 -1.3852
   62G      C5' 1446   6.123   5.647   5.230 -0.6084  0.0891 -0.0226
   62G     H5'1 1447   6.075   5.671   5.325 -0.4241  0.4203 -0.0101
   62G     H5'2 1448   6.101   5.739   5.175 -0.8511 -0.6606 -1.1971
   62G      C4' 1449   6.280   5.639   5.253 -0.0803  0.0594  0.3720
   62G      H4' 1450   6.309   5.739   5.287 -0.2168  0.7738 -1.4749
   62G      O4' 1451   6.319   5.546   5.362  0.1124 -0.1328  0.8222
   62G      C1' 1452   6.427   5.461   5.320 -0.1474  0.2142  0.3360
   62G      H1' 1453   6.504   5.461   5.398  1.0920  3.3668 -0.7245
   62G       N9 1454   6.382   5.325   5.286 -0.2975 -0.2404 -0.1671
   62G       C8 1455   6.253   5.276   5.305 -0.2659 -0.5375  0.0252
   62G       H8 1456   6.174   5.343   5.338 -1.7435 -3.0253  1.9357
   62G       N7 1457   6.244   5.148   5.299 -0.1463 -0.4574 -0.5215
   62G       C5 1458   6.376   5.106   5.262  0.0959 -0.0463 -0.1485
   62G       C6 1459   6.430   4.976   5.235  0.1586 -0.7319  0.4363
   62G       O6 1460   6.374   4.873   5.254  0.1519 -0.2166  0.1510
   62G       N1 1461   6.565   4.976   5.194  0.0892  0.4332 -0.1913
   62G       H1 1462   6.602   4.898   5.143 -2.6006 -0.4291 -1.0029
   62G       C2 1463   6.642   5.092   5.194  0.0234 -0.0505  0.3679
   62G       N2 1464   6.765   5.076   5.149 -0.0806 -0.0866 -0.2411
   62G      H21 1465   6.805   4.983   5.143  1.6941  0.6675 -0.7095
   62G      H22 1466   6.824   5.154   5.174 -3.2000  1.3326  3.7087
   62G       N3 1467   6.588   5.214   5.216 -0.8086  0.5013 -0.2571
   62G       C4 1468   6.456   5.217   5.254 -0.2277 -0.1432 -0.2748
   62G      C3' 1469   6.361   5.595   5.133 -0.2645  0.5321 -0.5193
   62G      H3' 1470   6.308   5.512   5.084  0.7555 -1.6669  1.8699
   62G      C2' 1471   6.486   5.534   5.199 -0.3400 -0.0267 -0.1388
   62G     H2'1 1472   6.525   5.471   5.120 -1.4109 -0.0965 -0.6342
   62G      O2' 1473   6.590   5.627   5.234  0.3963  0.2601  0.1425
   62G     HO'2 1474   6.587   5.641   5.329  2.6840  0.7964  0.1955
   62G      O3' 1475   6.380   5.695   5.039  0.7998  0.1541 -0.1148
   63U        P 1476   6.393   5.680   4.877 -0.4937 -0.0544 -0.0285
   63U      O1P 1477   6.436   5.810   4.828  0.1087 -0.3136  0.5603
   63U      O2P 1478   6.264   5.617   4.830  0.5019  0.3288 -0.2311
   63U      O5' 1479   6.515   5.572   4.857 -0.1735  0.0674 -0.0318
   63U      C5' 1480   6.649   5.606   4.889  0.3522  0.5679  0.2621
   63U     H5'1 1481   6.657   5.622   4.996  0.9845  1.3145  0.1095
   63U     H5'2 1482   6.677   5.696   4.835  0.2637  0.3387 -0.1773
   63U      C4' 1483   6.756   5.494   4.854  0.3931 -0.1627 -0.2896
   63U      H4' 1484   6.856   5.536   4.866  0.7463 -0.8272 -0.8009
   63U      O4' 1485   6.733   5.379   4.936 -0.2577  0.1589  0.3520
   63U      C1' 1486   6.751   5.254   4.859  0.3901 -0.6710 -0.2865
   63U      H1' 1487   6.822   5.186   4.907  1.3189 -0.6726 -1.5961
   63U       N1 1488   6.621   5.180   4.834 -0.3875  0.1230  0.8330
   63U       C6 1489   6.499   5.229   4.882  0.2454  0.0741  0.1981
   63U       H6 1490   6.488   5.331   4.916 -1.4747 -0.2503  0.6882
   63U       C5 1491   6.390   5.148   4.886  0.0280  0.4342  0.0268
   63U       H5 1492   6.295   5.186   4.922 -0.3184 -0.6649  0.2950
   63U       C4 1493   6.393   5.006   4.842 -0.3928 -0.3379 -1.2105
   63U       O4 1494   6.299   4.923   4.849 -0.5979  0.0535 -0.3941
   63U       N3 1495   6.516   4.965   4.803 -0.3246 -0.2929  0.1411
   63U       H3 1496   6.526   4.872   4.764  0.7242  0.6309 -1.9804
   63U       C2 1497   6.629   5.050   4.791  0.2478  0.8860 -0.2030
   63U       O2 1498   6.736   5.008   4.742 -0.1127  0.0978 -0.7011
   63U      C3' 1499   6.754   5.451   4.710 -0.1134 -0.2936  0.0918
   63U      H3' 1500   6.652   5.453   4.673 -0.6820  0.4381  1.6019
   63U      C2' 1501   6.815   5.312   4.731  0.2557  0.3162 -0.0181
   63U     H2'1 1502   6.794   5.248   4.645  0.3729  0.3335 -0.0591
   63U      O2' 1503   6.955   5.313   4.753  0.4591 -0.0657  0.1523
   63U     HO'2 1504   6.991   5.388   4.704 -0.7163  1.2053  1.1518
   63U      O3' 1505   6.833   5.527   4.618  0.1308  0.0528 -0.0302
   64A        P 1506   6.767   5.553   4.475 -0.2074  0.0865 -0.5217
   64A      O1P 1507   6.865   5.645   4.406  0.1880  0.0431  0.2202
   64A      O2P 1508   6.627   5.597   4.497  0.5791 -0.4276  0.1581
   64A      O5' 1509   6.781   5.409   4.413 -0.2628  0.7440  0.0937
   64A      C5' 1510   6.908   5.374   4.366  0.1316  0.9714  0.5972
   64A     H5'1 1511   6.980   5.401   4.443  0.5311  1.9019 -0.0791
   64A     H5'2 1512   6.928   5.436   4.278  0.3642 -1.1142 -0.8727
   64A      C4' 1513   6.916   5.222   4.336 -0.3575  0.4901 -0.5302
   64A      H4' 1514   7.022   5.201   4.320 -0.4093  1.3335 -2.2465
   64A      O4' 1515   6.880   5.138   4.446 -0.0861  0.3911  0.4978
   64A      C1' 1516   6.825   5.020   4.387 -0.1075  0.7168 -0.2780
   64A      H1' 1517   6.881   4.929   4.408  0.8236  1.5668  1.1013
   64A       N9 1518   6.683   5.005   4.417  0.0323  0.1195  0.4034
   64A       C8 1519   6.597   5.092   4.467 -0.1481 -0.9854  0.5518
   64A       H8 1520   6.627   5.191   4.498 -1.4728 -0.7149  1.0391
   64A       N7 1521   6.477   5.050   4.485  0.3281 -0.2596  0.4468
   64A       C5 1522   6.490   4.914   4.447 -0.3629 -0.2914  0.2622
   64A       C6 1523   6.405   4.801   4.446 -0.0056  0.3155 -0.2189
   64A       N6 1524   6.282   4.785   4.490 -0.1554  0.2944  0.1003
   64A      H61 1525   6.223   4.862   4.516  0.0450  0.6880 -0.5780
   64A      H62 1526   6.236   4.698   4.466  0.6495 -0.2569  0.4973
   64A       N1 1527   6.451   4.684   4.392  0.8375 -0.0966 -0.4192
   64A       C2 1528   6.571   4.679   4.342  0.0283  0.4319  0.6238
   64A       H2 1529   6.599   4.584   4.301 -0.0949 -0.4529  2.5033
   64A       N3 1530   6.660   4.773   4.342  0.7343 -0.4838 -0.1938
   64A       C4 1531   6.614   4.884   4.406  0.3413 -0.2041 -0.1221
   64A      C3' 1532   6.845   5.176   4.207  0.0539 -0.0474  0.1844
   64A      H3' 1533   6.748   5.224   4.219  1.7880  3.4854  1.4521
   64A      C2' 1534   6.832   5.032   4.231 -0.6642  0.2427  0.7426
   64A     H2'1 1535   6.743   5.001   4.176 -0.9836  2.7123 -0.2749
   64A      O2' 1536   6.945   4.963   4.182  0.1179  0.5567 -0.7114
   64A     HO'2 1537   6.968   5.006   4.100  1.2319  0.0866 -0.6733
   64A      O3' 1538   6.909   5.218   4.082  0.4652  0.1063 -0.5584
   65C        P 1539   6.838   5.249   3.947 -0.1005  0.3374  0.0400
   65C      O1P 1540   6.946   5.314   3.864  0.4504 -0.2631  0.0050
   65C      O2P 1541   6.712   5.324   3.970 -0.0496 -0.3358  0.3869
   65C      O5' 1542   6.809   5.107   3.894 -0.0833 -0.3141 -0.6134
   65C      C5' 1543   6.908   5.027   3.831 -0.1994 -0.5465 -0.4979
   65C     H5'1 1544   6.994   5.022   3.897  0.2856  0.6100 -1.0049
   65C     H5'2 1545   6.932   5.069   3.733  1.2467 -1.4178 -0.5436
   65C      C4' 1546   6.865   4.883   3.808 -0.6249  0.5042 -0.0988
   65C      H4' 1547   6.958   4.833   3.781 -0.1220  1.9725 -1.2328
   65C      O4' 1548   6.818   4.823   3.935 -0.1041 -0.6853  0.2319
   65C      C1' 1549   6.723   4.725   3.896  0.3103 -1.0776  0.1370
   65C      H1' 1550   6.757   4.631   3.939  1.0824 -1.1484 -0.5875
   65C       N1 1551   6.591   4.750   3.959 -0.2115 -0.3155  0.3258
   65C       C6 1552   6.540   4.878   3.989 -0.3182  1.0508 -0.2659
   65C       H6 1553   6.606   4.962   3.979  2.5286 -1.0449 -0.3751
   65C       C5 1554   6.418   4.885   4.054  0.1758 -0.1312 -0.3116
   65C       H5 1555   6.392   4.986   4.078  1.8598  0.1391  0.5448
   65C       C4 1556   6.349   4.771   4.086 -0.6947  0.1411 -0.5499
   65C       N4 1557   6.235   4.785   4.149  0.1011 -0.8496  0.9366
   65C      H41 1558   6.200   4.879   4.161  1.3428 -0.1405 -0.6516
   65C      H42 1559   6.191   4.705   4.193 -1.3954 -1.2053 -1.0869
   65C       N3 1560   6.391   4.655   4.054 -0.1363 -0.0824 -0.4829
   65C       C2 1561   6.515   4.638   3.988  0.6254 -0.2642 -0.1841
   65C       O2 1562   6.559   4.530   3.953 -0.3087 -0.5941  0.4179
   65C      C3' 1563   6.765   4.857   3.697  0.2672 -0.7489  0.3346
   65C      H3' 1564   6.688   4.933   3.703 -0.2472 -1.3645  1.7416
   65C      C2' 1565   6.718   4.717   3.744  0.3662 -0.4718  0.1631
   65C     H2'1 1566   6.619   4.693   3.705  0.4189 -1.3984  0.5649
   65C      O2' 1567   6.803   4.610   3.707  0.6095  0.1998 -0.5468
   65C     HO'2 1568   6.763   4.570   3.629  1.9828  1.4771 -1.9764
   65C      O3' 1569   6.828   4.847   3.566 -0.8140 -0.3616  0.0119
   66G        P 1570   6.745   4.884   3.434 -0.0911  0.0141  0.1794
   66G      O1P 1571   6.839   4.887   3.322  0.3139 -0.0254 -0.1096
   66G      O2P 1572   6.666   5.009   3.462 -0.6068  0.4449 -0.8538
   66G      O5' 1573   6.645   4.762   3.425  0.0222 -0.5672 -0.7755
   66G      C5' 1574   6.697   4.639   3.390  0.3820 -0.0063  0.7878
   66G     H5'1 1575   6.785   4.612   3.449  0.6670  1.7382  1.2132
   66G     H5'2 1576   6.738   4.640   3.289  2.8953  0.4577  1.7421
   66G      C4' 1577   6.588   4.533   3.413 -0.1304  0.4100 -0.3912
   66G      H4' 1578   6.629   4.434   3.392 -0.0128  0.3031  0.3221
   66G      O4' 1579   6.527   4.537   3.539  0.2213  0.1471 -0.0128
   66G      C1' 1580   6.403   4.481   3.529  0.3045  0.1791 -0.1030
   66G      H1' 1581   6.396   4.383   3.577  1.0038  0.9266  1.6249
   66G       N9 1582   6.301   4.569   3.601  0.3744  0.0084  0.7630
   66G       C8 1583   6.317   4.692   3.655  0.1012 -0.6976 -1.1214
   66G       H8 1584   6.415   4.737   3.660 -0.9540  1.6877  1.4576
   66G       N7 1585   6.212   4.742   3.720  0.2914  0.3021  0.5869
   66G       C5 1586   6.110   4.644   3.689 -0.1063  0.0573 -0.5803
   66G       C6 1587   5.969   4.628   3.722  0.2912 -0.2994 -0.0868
   66G       O6 1588   5.899   4.701   3.791  0.1929 -0.7415  0.5499
   66G       N1 1589   5.918   4.504   3.688  0.0469  0.8262 -0.2544
   66G       H1 1590   5.828   4.481   3.728  0.3426  0.4122  0.1944
   66G       C2 1591   5.982   4.408   3.620  0.4015  0.7533  0.5683
   66G       N2 1592   5.908   4.311   3.571 -0.5285 -0.2076  0.0819
   66G      H21 1593   5.810   4.306   3.595 -0.9737 -1.6112 -1.7480
   66G      H22 1594   5.957   4.251   3.505  0.7662 -0.6000  1.3577
   66G       N3 1595   6.108   4.419   3.586 -0.4325  0.1506  0.4238
   66G       C4 1596   6.168   4.539   3.620  0.4529  0.7410 -0.2691
   66G      C3' 1597   6.477   4.557   3.314 -0.3732 -0.4963  0.1796
   66G      H3' 1598   6.460   4.664   3.325 -0.3299 -0.7104  2.8780
   66G      C2' 1599   6.367   4.480   3.380  0.2519 -0.1663  0.0617
   66G     H2'1 1600   6.268   4.524   3.369  0.0297 -1.2060 -3.3653
   66G      O2' 1601   6.364   4.345   3.333  0.1742  0.2213 -0.0189
   66G     HO'2 1602   6.285   4.328   3.282 -0.6212 -0.6861  1.4244
   66G      O3' 1603   6.505   4.518   3.183  0.2733  0.1766  0.2479
   67G        P 1604   6.424   4.568   3.054  0.0523  0.1264  0.3207
   67G      O1P 1605   6.493   4.510   2.934  0.2678  0.2770 -0.2568
   67G      O2P 1606   6.408   4.716   3.071  0.3743 -0.1271  0.2463
   67G      O5' 1607   6.278   4.498   3.054  0.2597  0.0479 -0.1432
   67G      C5' 1608   6.248   4.366   3.022 -0.0740 -0.0034  0.3471
   67G     H5'1 1609   6.311   4.308   3.089  0.3504  1.8935  1.6869
   67G     H5'2 1610   6.275   4.349   2.917 -1.3334 -0.5291  0.0998
   67G      C4' 1611   6.109   4.315   3.047 -0.5084  0.7027 -0.5917
   67G      H4' 1612   6.101   4.208   3.028 -1.6841  0.6617  0.0198
   67G      O4' 1613   6.070   4.333   3.185 -0.0691  0.1264  0.1099
   67G      C1' 1614   5.936   4.366   3.191  0.6319 -0.2704 -0.1414
   67G      H1' 1615   5.883   4.282   3.237 -2.3401 -0.6241 -3.7753
   67G       N9 1616   5.894   4.485   3.275 -0.2955 -0.0673  0.6119
   67G       C8 1617   5.974   4.588   3.309 -0.2627 -0.1413 -0.6837
   67G       H8 1618   6.076   4.606   3.278 -0.2756  2.9589  0.7434
   67G       N7 1619   5.903   4.675   3.384  0.2141 -0.1359 -0.5184
   67G       C5 1620   5.776   4.625   3.397 -0.4180  0.1553  0.2268
   67G       C6 1621   5.659   4.670   3.462 -0.5445 -0.5786  0.2702
   67G       O6 1622   5.644   4.772   3.527 -0.0830  0.1462 -0.1131
   67G       N1 1623   5.555   4.594   3.438 -0.6138  0.2709  0.7708
   67G       H1 1624   5.467   4.619   3.482 -1.2475 -1.3410  0.4687
   67G       C2 1625   5.550   4.491   3.346  0.1969  0.1656 -0.4827
   67G       N2 1626   5.433   4.436   3.326 -0.7495 -0.1162  0.0621
   67G      H21 1627   5.352   4.474   3.372 -0.0579  1.7592 -0.1730
   67G      H22 1628   5.438   4.359   3.260  1.8899  1.0094 -1.2323
   67G       N3 1629   5.656   4.444   3.285 -0.0591 -0.1027  0.0166
   67G       C4 1630   5.770   4.516   3.311  0.0062 -0.6668 -0.1218
   67G      C3' 1631   6.005   4.392   2.970  0.3599  0.3127 -0.2916
   67G      H3' 1632   6.028   4.497   2.987  1.4528 -0.3772  3.6077
   67G      C2' 1633   5.882   4.363   3.050 -0.0589 -0.2733  0.4832
   67G     H2'1 1634   5.812   4.445   3.037  1.7687  1.0454 -1.6822
   67G      O2' 1635   5.826   4.235   3.028 -0.5472  0.7188 -0.2793
   67G     HO'2 1636   5.842   4.222   2.934  1.3818  2.4669 -0.2803
   67G      O3' 1637   5.990   4.347   2.832 -0.0981  0.3554  0.1710
   68A        P 1638   5.912   4.431   2.721  0.0836  0.5773 -0.0814
   68A      O1P 1639   5.887   4.349   2.601 -0.8509  0.5117 -0.4155
   68A      O2P 1640   5.987   4.558   2.710 -0.5842 -0.6541  0.0541
   68A      O5' 1641   5.776   4.464   2.780  0.3065  0.3310 -0.0148
   68A      C5' 1642   5.667   4.377   2.763 -0.5829 -0.6420  0.0897
   68A     H5'1 1643   5.692   4.280   2.806  0.3976 -1.1428 -1.5091
   68A     H5'2 1644   5.649   4.361   2.657  1.5766  0.8632 -0.5767
   68A      C4' 1645   5.534   4.422   2.830  0.3582 -0.6659  0.0797
   68A      H4' 1646   5.460   4.344   2.809  1.2043 -0.8338 -2.7244
   68A      O4' 1647   5.551   4.442   2.970 -0.1049  0.7859 -0.1086
   68A      C1' 1648   5.464   4.546   3.008 -0.4129 -0.3074  0.7246
   68A      H1' 1649   5.400   4.516   3.090  0.6950  1.6402  2.3939
   68A       N9 1650   5.525   4.663   3.076 -0.4860  0.4758 -0.2949
   68A       C8 1651   5.655   4.715   3.068  0.2721 -0.2529  0.2346
   68A       H8 1652   5.731   4.676   3.002  0.4344  1.2348 -0.4956
   68A       N7 1653   5.663   4.820   3.141 -0.1624 -0.1106 -0.7837
   68A       C5 1654   5.537   4.840   3.201 -0.1214  0.0786  0.5916
   68A       C6 1655   5.479   4.931   3.293 -0.6745 -1.0273 -0.2249
   68A       N6 1656   5.531   5.039   3.351 -0.6906  0.4656 -0.0077
   68A      H61 1657   5.630   5.056   3.350 -0.3431 -1.3729 -1.0185
   68A      H62 1658   5.476   5.080   3.425  0.1099 -0.2511  1.0129
   68A       N1 1659   5.358   4.915   3.339 -0.8511  0.0679 -0.2573
   68A       C2 1660   5.289   4.807   3.303 -0.4060 -0.7583  0.2024
   68A       H2 1661   5.187   4.801   3.339  0.2439 -0.2321  2.2153
   68A       N3 1662   5.327   4.719   3.211 -0.2794 -0.6109 -0.3457
   68A       C4 1663   5.453   4.742   3.161  0.7308 -0.6379 -0.9751
   68A      C3' 1664   5.477   4.549   2.774  0.3256  0.0968 -0.2991
   68A      H3' 1665   5.559   4.620   2.760  0.8111 -0.5636 -0.8450
   68A      C2' 1666   5.385   4.588   2.884 -0.6729 -0.7891 -0.7599
   68A     H2'1 1667   5.363   4.694   2.875  0.5076 -0.5797 -1.4108
   68A      O2' 1668   5.263   4.518   2.886  0.4903 -0.8883  0.2349
   68A     HO'2 1669   5.196   4.581   2.915  0.3254 -1.6997  1.6704
   68A      O3' 1670   5.411   4.527   2.646  0.4139  0.0239  0.1061
   69A        P 1671   5.374   4.647   2.550  0.9717 -0.5467 -0.0476
   69A      O1P 1672   5.343   4.587   2.418  0.3535  0.4912 -0.0321
   69A      O2P 1673   5.482   4.746   2.564  0.4204 -0.0516 -0.0298
   69A      O5' 1674   5.243   4.712   2.614  0.0876 -0.2764 -0.3855
   69A      C5' 1675   5.114   4.659   2.585 -0.4291 -0.2808 -0.4492
   69A     H5'1 1676   5.115   4.550   2.587  3.2978 -0.3285  0.2549
   69A     H5'2 1677   5.081   4.701   2.490 -2.3461  0.9607  0.6951
   69A      C4' 1678   5.009   4.702   2.693  0.0362  0.0635  0.6610
   69A      H4' 1679   4.920   4.639   2.690 -0.0959 -0.1021  4.1103
   69A      O4' 1680   5.057   4.696   2.829 -0.6257  0.0915  0.4336
   69A      C1' 1681   5.006   4.810   2.898 -0.0102 -0.1018 -0.1814
   69A      H1' 1682   4.965   4.766   2.989  2.5369 -1.8432  0.2338
   69A       N9 1683   5.117   4.900   2.937  0.2975 -0.5677  0.1713
   69A       C8 1684   5.239   4.912   2.874  0.3324  0.1849  0.0036
   69A       H8 1685   5.269   4.860   2.784 -0.7577  0.5112 -0.5598
   69A       N7 1686   5.320   4.997   2.934  1.0426 -0.8643  0.4574
   69A       C5 1687   5.242   5.057   3.037 -0.2124  0.0206 -0.0069
   69A       C6 1688   5.266   5.159   3.133  0.5015 -0.2486 -0.9843
   69A       N6 1689   5.375   5.223   3.153 -0.3717 -0.4181  0.5274
   69A      H61 1690   5.461   5.203   3.105 -0.1817  0.9461  0.2322
   69A      H62 1691   5.360   5.284   3.232 -1.1457 -1.3603  1.1283
   69A       N1 1692   5.165   5.193   3.211 -0.3676  0.0299  0.4477
   69A       C2 1693   5.045   5.129   3.193  0.4393 -0.8798 -0.6240
   69A       H2 1694   4.971   5.150   3.269 -0.4987  1.1357 -2.0005
   69A       N3 1695   5.015   5.032   3.114  0.4960  0.0003 -0.8926
   69A       C4 1696   5.116   4.995   3.037 -0.1186 -0.4138  0.0000
   69A      C3' 1697   4.972   4.849   2.668 -0.3010  0.1523 -0.4630
   69A      H3' 1698   5.065   4.904   2.655 -0.5229  1.8184  3.6104
   69A      C2' 1699   4.913   4.889   2.802 -0.1339  0.6875  0.1872
   69A     H2'1 1700   4.919   4.998   2.801 -1.3121  0.7617  0.4726
   69A      O2' 1701   4.786   4.823   2.825 -0.4131 -0.1931 -0.2586
   69A     HO'2 1702   4.737   4.838   2.744  0.9559  1.6856 -0.8016
   69A      O3' 1703   4.876   4.869   2.568 -0.0118 -0.1396 -0.0419
   70U        P 1704   4.867   5.004   2.474 -0.1876  0.0941  0.1290
   70U      O1P 1705   4.769   4.993   2.363 -0.6855 -0.2245  0.6032
   70U      O2P 1706   5.007   5.049   2.444  0.4077 -0.1376  0.5527
   70U      O5' 1707   4.815   5.120   2.570 -0.1428  0.7615 -0.3330
   70U      C5' 1708   4.679   5.110   2.609  0.3352 -1.2119 -0.6724
   70U     H5'1 1709   4.646   5.009   2.630 -0.7864 -1.1730 -2.1490
   70U     H5'2 1710   4.620   5.145   2.525 -0.6557 -1.4540 -0.0913
   70U      C4' 1711   4.650   5.210   2.722  0.4810 -0.7329 -0.4120
   70U      H4' 1712   4.543   5.203   2.740  0.2769 -1.6480 -1.8243
   70U      O4' 1713   4.719   5.187   2.841  0.0968  1.0653  0.3366
   70U      C1' 1714   4.746   5.307   2.906  0.8582 -0.3773  0.7001
   70U      H1' 1715   4.695   5.309   3.003 -2.0768  0.8675 -0.7201
   70U       N1 1716   4.896   5.321   2.921 -0.6496  0.0697 -0.6516
   70U       C6 1717   4.985   5.272   2.834  0.4573 -0.6684 -1.0112
   70U       H6 1718   4.944   5.210   2.756 -1.5300 -0.3567 -0.2553
   70U       C5 1719   5.120   5.292   2.847  0.3583 -1.3144  0.3114
   70U       H5 1720   5.191   5.255   2.775  2.1020  0.6842  0.9196
   70U       C4 1721   5.174   5.382   2.944  0.2582 -0.0696 -0.8843
   70U       O4 1722   5.287   5.420   2.953 -0.3578  0.4584 -0.2725
   70U       N3 1723   5.076   5.420   3.036 -0.3158 -0.3126  0.4133
   70U       H3 1724   5.105   5.457   3.125 -0.7572 -1.6152  1.1202
   70U       C2 1725   4.942   5.400   3.024  0.6458 -0.1137 -0.4308
   70U       O2 1726   4.868   5.458   3.104  0.2820  0.3949 -0.3526
   70U      C3' 1727   4.682   5.357   2.679  0.1522 -0.8808 -0.0974
   70U      H3' 1728   4.782   5.360   2.636 -0.1425  1.1579 -0.7700
   70U      C2' 1729   4.691   5.422   2.818 -0.4226 -0.1254 -0.0062
   70U     H2'1 1730   4.766   5.500   2.829 -0.3282 -0.0903 -0.8854
   70U      O2' 1731   4.565   5.462   2.855  0.0686 -0.0870  0.1822
   70U     HO'2 1732   4.542   5.492   2.767  1.5206 -0.4861 -0.3501
   70U      O3' 1733   4.583   5.421   2.601 -0.5503 -0.8568  0.0903
   71A        P 1734   4.628   5.536   2.498  0.3721 -0.0853 -0.0129
   71A      O1P 1735   4.507   5.574   2.423 -0.1586  0.6168  0.3968
   71A      O2P 1736   4.742   5.477   2.422  0.3039 -0.2155  0.7891
   71A      O5' 1737   4.664   5.652   2.595 -0.3197  0.1066 -0.4621
   71A      C5' 1738   4.565   5.729   2.656  0.3100 -0.0760  0.0104
   71A     H5'1 1739   4.494   5.654   2.692 -3.0380  1.1264 -3.4476
   71A     H5'2 1740   4.525   5.792   2.578  0.4587 -1.2914 -1.0902
   71A      C4' 1741   4.600   5.821   2.769 -0.6250 -0.6630 -0.0214
   71A      H4' 1742   4.506   5.867   2.798  0.4952  2.0540 -0.3516
   71A      O4' 1743   4.665   5.765   2.887  0.0657 -0.4339 -0.0809
   71A      C1' 1744   4.767   5.850   2.936  1.0550 -0.5643 -0.0341
   71A      H1' 1745   4.763   5.864   3.044 -0.0900 -0.3315 -0.0962
   71A       N9 1746   4.900   5.798   2.889  0.7116 -0.2331 -0.1347
   71A       C8 1747   4.929   5.700   2.793  0.4103 -0.3368 -0.8442
   71A       H8 1748   4.858   5.638   2.740  0.3286 -2.3858  1.4700
   71A       N7 1749   5.058   5.693   2.774  0.1335  0.3022  0.3733
   71A       C5 1750   5.110   5.773   2.871  0.1594 -0.1619  0.2074
   71A       C6 1751   5.241   5.790   2.924 -0.0706 -0.2078 -0.5117
   71A       N6 1752   5.352   5.742   2.878 -0.0628 -0.0008 -0.1731
   71A      H61 1753   5.341   5.677   2.801 -1.0606  0.8046 -0.7277
   71A      H62 1754   5.442   5.771   2.912  1.6569 -1.9512 -2.6497
   71A       N1 1755   5.267   5.885   3.015  0.6804  0.8682 -0.4758
   71A       C2 1756   5.164   5.952   3.062  0.2569  0.3646 -1.0736
   71A       H2 1757   5.182   6.021   3.143 -0.4760  1.5721 -1.9023
   71A       N3 1758   5.034   5.932   3.041 -0.0587 -0.8402 -0.3424
   71A       C4 1759   5.016   5.841   2.938  0.2480  0.0641  0.0221
   71A      C3' 1760   4.685   5.937   2.720  0.3193  0.0791 -0.1120
   71A      H3' 1761   4.763   5.900   2.653 -0.4449  1.2441 -1.7182
   71A      C2' 1762   4.736   5.978   2.859  0.7182  0.0022  0.0685
   71A     H2'1 1763   4.830   6.028   2.840  1.2718 -1.3236 -0.8909
   71A      O2' 1764   4.644   6.061   2.929  0.0786  0.1350 -0.1578
   71A     HO'2 1765   4.572   6.090   2.872 -1.0628 -2.0935  0.0534
   71A      O3' 1766   4.604   6.043   2.661  0.0149 -0.3239  0.4213
   72G        P 1767   4.685   6.153   2.575 -0.2979  0.3245 -0.2258
   72G      O1P 1768   4.582   6.243   2.521  0.7546  0.2118  0.3710
   72G      O2P 1769   4.769   6.074   2.481 -0.2476  0.2942 -0.2153
   72G      O5' 1770   4.776   6.224   2.683 -0.1542  0.3159 -0.6695
   72G      C5' 1771   4.723   6.325   2.765 -0.2811  0.1923  0.4071
   72G     H5'1 1772   4.629   6.298   2.814 -1.7743 -0.7963 -2.7038
   72G     H5'2 1773   4.709   6.417   2.708 -0.0866  0.0626  0.1513
   72G      C4' 1774   4.825   6.375   2.869  0.6017 -0.5851  0.4986
   72G      H4' 1775   4.770   6.411   2.956 -0.3930  0.7625 -0.6304
   72G      O4' 1776   4.902   6.266   2.924  0.5185  0.0336  0.4915
   72G      C1' 1777   5.039   6.299   2.936  0.3018  0.2018 -0.2940
   72G      H1' 1778   5.066   6.270   3.037  0.5459 -1.8590 -0.9116
   72G       N9 1779   5.124   6.221   2.841 -0.3563  0.7695 -0.3042
   72G       C8 1780   5.092   6.133   2.739 -0.0699 -0.3160 -0.4402
   72G       H8 1781   4.991   6.120   2.703 -0.5801  2.0303  0.0034
   72G       N7 1782   5.190   6.066   2.686 -0.0919  0.3420 -0.4113
   72G       C5 1783   5.301   6.108   2.760  0.2456  0.4474 -0.3639
   72G       C6 1784   5.438   6.076   2.746  0.3206 -0.4288 -0.5108
   72G       O6 1785   5.499   5.995   2.677  0.0673 -0.1237  0.3763
   72G       N1 1786   5.512   6.154   2.826 -0.0257  0.0600 -0.4450
   72G       H1 1787   5.612   6.136   2.830  0.3691  2.1883  2.3194
   72G       C2 1788   5.469   6.244   2.919  0.0153  0.2395  0.0796
   72G       N2 1789   5.559   6.320   2.970  0.2646  0.3262 -0.1641
   72G      H21 1790   5.653   6.319   2.935 -0.2146  0.2651 -1.5288
   72G      H22 1791   5.522   6.393   3.029  1.7384  0.1191  1.0609
   72G       N3 1792   5.342   6.275   2.932  0.4849 -0.3902  0.2242
   72G       C4 1793   5.260   6.198   2.853 -0.7534  0.3311 -0.8990
   72G      C3' 1794   4.924   6.484   2.822 -0.3912  0.2974 -0.5395
   72G      H3' 1795   4.944   6.457   2.718 -0.6405  3.2937 -1.4612
   72G      C2' 1796   5.040   6.450   2.924  0.0372 -0.5629 -0.6642
   72G     H2'1 1797   5.135   6.487   2.885 -0.7403  3.0709  0.5010
   72G      O2' 1798   5.009   6.515   3.047 -0.2302  0.1221 -0.5012
   72G     HO'2 1799   4.939   6.580   3.037 -1.1493 -0.3398  2.2241
   72G      O3' 1800   4.878   6.624   2.832 -0.4090 -0.1188  0.1402
   73A        P 1801   4.948   6.743   2.741  0.1334  0.0515 -0.4357
   73A      O1P 1802   4.887   6.872   2.789 -0.6353  0.0737  0.1826
   73A      O2P 1803   4.940   6.701   2.603 -0.0880  0.1404  0.2563
   73A      O5' 1804   5.102   6.744   2.787 -0.0732  0.0405 -0.0388
   73A      C5' 1805   5.149   6.806   2.906 -0.0177 -0.5917  0.4596
   73A     H5'1 1806   5.096   6.752   2.984 -0.8738  0.4938  0.6596
   73A     H5'2 1807   5.119   6.910   2.919 -2.3220 -1.1614  0.0221
   73A      C4' 1808   5.303   6.794   2.913  0.5971 -0.5172  0.9584
   73A      H4' 1809   5.336   6.850   3.000  0.5598  2.6645 -0.9372
   73A      O4' 1810   5.351   6.663   2.908 -0.0552 -0.1065  1.0952
   73A      C1' 1811   5.476   6.654   2.838 -0.3655 -0.0993 -0.5406
   73A      H1' 1812   5.558   6.618   2.900 -0.5208  0.8036  0.2032
   73A       N9 1813   5.466   6.565   2.724  0.2405 -0.0424  0.5206
   73A       C8 1814   5.358   6.483   2.684 -0.5473 -0.7576  0.5246
   73A       H8 1815   5.261   6.515   2.718 -0.2495 -0.1230  0.7867
   73A       N7 1816   5.393   6.383   2.606 -0.1484  0.4250 -0.2544
   73A       C5 1817   5.533   6.392   2.601  0.5189  0.3608 -0.2268
   73A       C6 1818   5.640   6.326   2.538 -0.1673  0.1711 -0.2097
   73A       N6 1819   5.636   6.222   2.460  0.8325  0.7298  0.4148
   73A      H61 1820   5.548   6.179   2.435  0.5826  1.9478 -0.8619
   73A      H62 1821   5.722   6.174   2.437  0.6523 -1.2694  3.3330
   73A       N1 1822   5.768   6.347   2.564 -0.4645 -0.4424 -0.0346
   73A       C2 1823   5.791   6.438   2.654  0.6333 -0.0273 -0.3766
   73A       H2 1824   5.894   6.463   2.675  0.3718  1.7312 -0.9643
   73A       N3 1825   5.708   6.530   2.707 -0.7743  0.9284  0.2585
   73A       C4 1826   5.577   6.501   2.675  0.1642  0.1324  0.2243
   73A      C3' 1827   5.369   6.866   2.794  0.1120 -0.4316 -0.2991
   73A      H3' 1828   5.307   6.844   2.707 -0.8323  0.3778  0.1540
   73A      C2' 1829   5.507   6.801   2.802  0.4106 -0.0688  0.9585
   73A     H2'1 1830   5.555   6.803   2.704 -1.6379  3.0661 -0.1452
   73A      O2' 1831   5.581   6.868   2.897  0.1674  0.1778 -0.6868
   73A     HO'2 1832   5.567   6.961   2.882 -1.6036  0.3775  1.6802
   73A      O3' 1833   5.365   7.010   2.802  0.9219  0.1106  0.6981
   74U        P 1834   5.386   7.100   2.670 -0.3240  0.1305  0.2061
   74U      O1P 1835   5.389   7.244   2.712 -0.3377  0.4178 -0.1068
   74U      O2P 1836   5.280   7.058   2.581  0.5920  0.6333  0.2765
   74U      O5' 1837   5.530   7.047   2.606  0.3616 -0.3470 -0.9334
   74U      C5' 1838   5.645   7.092   2.677 -0.0829  0.0174 -0.2080
   74U     H5'1 1839   5.652   7.070   2.784 -1.7537 -0.0164 -0.0738
   74U     H5'2 1840   5.653   7.201   2.668  1.6569 -0.0932 -0.2973
   74U      C4' 1841   5.773   7.043   2.611  0.6385 -0.8959  0.3251
   74U      H4' 1842   5.862   7.086   2.656  0.9403 -0.6713 -0.4676
   74U      O4' 1843   5.773   6.908   2.632  0.1434  0.4544  0.2287
   74U      C1' 1844   5.836   6.843   2.517 -0.2700 -0.8735  0.5592
   74U      H1' 1845   5.934   6.802   2.543 -0.6272 -0.7227  2.2653
   74U       N1 1846   5.754   6.751   2.431 -0.7735 -0.3021  0.3964
   74U       C6 1847   5.615   6.762   2.425 -0.4856  0.1804 -0.7176
   74U       H6 1848   5.563   6.847   2.466  0.3926  0.7760 -0.8110
   74U       C5 1849   5.540   6.670   2.365 -0.4445 -0.1929  0.6101
   74U       H5 1850   5.433   6.678   2.368 -0.3531  1.6040  0.5420
   74U       C4 1851   5.603   6.553   2.302 -0.1851  0.1689  0.5500
   74U       O4 1852   5.544   6.459   2.244 -0.1874 -0.2789 -0.0727
   74U       N3 1853   5.738   6.556   2.296  0.2374  0.4262  0.2627
   74U       H3 1854   5.781   6.474   2.256 -1.6954 -2.4152  3.5302
   74U       C2 1855   5.821   6.649   2.367 -0.2452  0.2193  0.3287
   74U       O2 1856   5.943   6.642   2.366 -0.1758  0.0262  0.1218
   74U      C3' 1857   5.783   7.067   2.460 -0.1001 -0.0895  0.8047
   74U      H3' 1858   5.691   7.055   2.403 -0.5036  2.0519  0.9298
   74U      C2' 1859   5.883   6.957   2.424 -0.1341 -0.7717  0.0228
   74U     H2'1 1860   5.867   6.933   2.319  0.0371 -1.4694  0.1509
   74U      O2' 1861   6.029   6.980   2.455  0.1386 -0.5420  0.0867
   74U     HO'2 1862   6.077   6.919   2.399 -0.7465 -3.4405  2.2267
   74U      O3' 1863   5.843   7.189   2.424 -0.0733  0.2632 -0.1591
   75A        P 1864   5.864   7.239   2.274  0.1124  0.3336 -0.1126
   75A      O1P 1865   5.922   7.377   2.282  0.3136 -0.2000 -0.6226
   75A      O2P 1866   5.735   7.232   2.211  0.3269  0.4611  0.0241
   75A      O5' 1867   5.965   7.143   2.201  0.0937  0.0982 -0.0966
   75A      C5' 1868   6.098   7.158   2.216  0.6611 -0.0090 -0.6141
   75A     H5'1 1869   6.124   7.161   2.322 -1.2135 -2.3370 -0.0021
   75A     H5'2 1870   6.128   7.246   2.159  1.0425  1.4609  1.7422
   75A      C4' 1871   6.181   7.048   2.155 -0.2291 -0.2535  0.2787
   75A      H4' 1872   6.285   7.064   2.187 -1.4232  3.6218  3.0350
   75A      O4' 1873   6.135   6.915   2.195 -0.2712  0.1859  0.6398
   75A      C1' 1874   6.162   6.818   2.098 -0.2592  0.2666 -0.2258
   75A      H1' 1875   6.226   6.739   2.137  0.6360  1.0060 -0.1607
   75A       N9 1876   6.027   6.759   2.046 -0.1471 -0.5044 -0.3307
   75A       C8 1877   5.907   6.815   2.072  0.1139  0.4522 -0.0381
   75A       H8 1878   5.899   6.913   2.116  0.0066 -0.5001  2.1990
   75A       N7 1879   5.807   6.748   2.025  0.2518 -0.0607 -0.0170
   75A       C5 1880   5.870   6.634   1.972  0.2333 -0.0090 -0.0988
   75A       C6 1881   5.828   6.509   1.912 -0.6158 -0.9170  1.0433
   75A       N6 1882   5.700   6.488   1.904 -0.4719 -0.0530  0.6085
   75A      H61 1883   5.644   6.569   1.927  0.5028  0.4701  1.2131
   75A      H62 1884   5.670   6.403   1.858  1.0250 -0.6182  0.6245
   75A       N1 1885   5.916   6.415   1.869 -0.6729 -0.3808 -0.3191
   75A       C2 1886   6.048   6.444   1.886 -0.2744  0.2221  0.1145
   75A       H2 1887   6.114   6.367   1.850  2.0247  2.0177  0.2528
   75A       N3 1888   6.107   6.555   1.941 -0.0463  0.3234  0.4917
   75A       C4 1889   6.006   6.641   1.985 -0.0809 -0.1714 -0.3550
   75A      C3' 1890   6.180   7.041   1.999 -0.4032 -0.0707  0.3771
   75A      H3' 1891   6.079   7.058   1.960  0.3289  5.1908  0.0845
   75A      C2' 1892   6.231   6.900   1.981 -0.0992  0.2868  0.2089
   75A     H2'1 1893   6.194   6.864   1.885  0.1306 -0.9268  0.5605
   75A      O2' 1894   6.375   6.887   1.988  0.0023 -0.7748 -0.3234
   75A     HO'2 1895   6.404   6.976   1.968  0.0408 -0.5229  0.7842
   75A      O3' 1896   6.262   7.131   1.934  0.2990 -0.0847 -0.4172
   76A        P 1897   6.249   7.175   1.777  0.0170 -0.0448 -0.0018
   76A      O1P 1898   6.357   7.273   1.752  0.0139  0.2298  0.8001
   76A      O2P 1899   6.110   7.219   1.750  0.3574  0.4722 -0.2103
   76A      O5' 1900   6.290   7.051   1.685 -0.5691 -0.4174  0.5077
   76A      C5' 1901   6.425   7.011   1.671  0.3112  1.0333 -0.2274
   76A     H5'1 1902   6.474   7.014   1.768 -1.2951 -1.1065  0.7159
   76A     H5'2 1903   6.478   7.082   1.606 -0.5774  0.9039 -1.1255
   76A      C4' 1904   6.426   6.869   1.614  0.5836  0.2284  0.4137
   76A      H4' 1905   6.531   6.837   1.611  0.3212 -0.6011 -0.0761
   76A      O4' 1906   6.346   6.781   1.696  0.0453 -0.0167 -0.2598
   76A      C1' 1907   6.288   6.688   1.610 -0.7215  0.3306 -0.4902
   76A      H1' 1908   6.324   6.592   1.648  0.3725  0.8904 -0.0611
   76A       N9 1909   6.143   6.689   1.623 -0.6176  0.2194 -0.5340
   76A       C8 1910   6.063   6.790   1.670 -0.4206 -0.5152  0.4780
   76A       H8 1911   6.100   6.887   1.698 -0.4647  0.2246 -1.8431
   76A       N7 1912   5.930   6.772   1.652  0.1262  0.1537  0.1334
   76A       C5 1913   5.925   6.640   1.600  0.4068 -0.1489  0.3598
   76A       C6 1914   5.820   6.551   1.574  0.3257 -0.7265  0.1349
   76A       N6 1915   5.686   6.576   1.565 -0.7944  0.1621 -0.3109
   76A      H61 1916   5.656   6.666   1.597  0.3705  0.7354 -0.7714
   76A      H62 1917   5.629   6.493   1.563  1.9490 -1.8533 -1.5981
   76A       N1 1918   5.844   6.440   1.514  0.3684  0.1782 -0.1702
   76A       C2 1919   5.974   6.409   1.492 -1.1452  0.2839 -0.1645
   76A       H2 1920   5.985   6.310   1.451 -2.1572  0.4197 -0.8006
   76A       N3 1921   6.090   6.475   1.518 -0.0072 -0.0487  0.2891
   76A       C4 1922   6.052   6.591   1.576 -0.1599 -0.4932  0.0658
   76A      C3' 1923   6.370   6.865   1.471  0.3609  0.1756 -0.2599
   76A      H3' 1924   6.275   6.918   1.466  0.5532  0.8015  1.9509
   76A      C2' 1925   6.340   6.718   1.464 -0.3597  0.4166  0.0796
   76A     H2'1 1926   6.268   6.685   1.389 -0.3975 -0.0429  0.3106
   76A      O2' 1927   6.461   6.637   1.441  0.1627  0.4774 -0.4401
   76A     HO'2 1928   6.508   6.670   1.364  1.7177  3.2355  1.4796
   76A      O3' 1929   6.462   6.904   1.367 -0.1067  0.3913  0.1836
   77U        P 1930   6.413   6.977   1.235  0.0836 -0.2743 -0.1889
   77U      O1P 1931   6.531   7.011   1.155 -0.3626 -0.5435 -0.1469
   77U      O2P 1932   6.330   7.086   1.280  0.2896  0.1450 -0.2199
   77U      O5' 1933   6.328   6.862   1.156  0.1809 -0.1279  0.4155
   77U      C5' 1934   6.390   6.758   1.074 -0.0741 -0.6458  0.3492
   77U     H5'1 1935   6.456   6.704   1.142  1.1721  0.9020  0.4292
   77U     H5'2 1936   6.440   6.802   0.988 -0.0089 -1.3948 -0.0015
   77U      C4' 1937   6.286   6.669   1.015  0.0471  0.2602 -0.3770
   77U      H4' 1938   6.339   6.594   0.958 -1.3714 -1.4617  0.4509
   77U      O4' 1939   6.214   6.598   1.114  0.5305 -0.2601  0.1698
   77U      C1' 1940   6.084   6.575   1.072  0.5086  1.1095  0.0574
   77U      H1' 1941   6.065   6.468   1.082  0.8314  1.1118  0.7911
   77U       N1 1942   5.982   6.655   1.146 -0.0031 -0.0762  0.4365
   77U       C6 1943   6.005   6.786   1.188 -0.7526  0.1464  0.5170
   77U       H6 1944   6.100   6.838   1.178 -0.9191  0.1397 -1.5153
   77U       C5 1945   5.916   6.834   1.278 -0.3340 -0.9181 -0.6984
   77U       H5 1946   5.930   6.934   1.318 -0.6028 -0.0916 -2.5865
   77U       C4 1947   5.787   6.778   1.309  0.1811  0.4858 -0.3363
   77U       O4 1948   5.709   6.831   1.386  0.3065  0.4205 -0.3490
   77U       N3 1949   5.770   6.655   1.257  0.5452  0.4771 -0.7082
   77U       H3 1950   5.691   6.599   1.285  1.0006  0.4553  0.5766
   77U       C2 1951   5.861   6.590   1.175  0.4426 -0.6120 -0.0634
   77U       O2 1952   5.829   6.484   1.131  0.0260 -0.2811  0.5289
   77U      C3' 1953   6.184   6.728   0.916 -0.1004  0.2520  0.4681
   77U      H3' 1954   6.148   6.817   0.968  0.0148 -0.9951  2.8312
   77U      C2' 1955   6.067   6.624   0.927 -0.2230  0.1974 -0.1751
   77U     H2'1 1956   5.970   6.667   0.904 -0.7702 -1.0642 -0.3493
   77U      O2' 1957   6.101   6.518   0.837  0.2083  0.3568  0.5824
   77U     HO'2 1958   6.174   6.554   0.786 -0.4307 -1.7050 -2.0124
   77U      O3' 1959   6.225   6.749   0.784  0.1810  0.3799 -0.5470
   78U        P 1960   6.138   6.843   0.680 -0.4627  0.2304  0.0403
   78U      O1P 1961   6.210   6.847   0.550  0.4658 -0.1433  0.1315
   78U      O2P 1962   6.127   6.969   0.754 -0.4135  0.5110  0.6675
   78U      O5' 1963   5.988   6.786   0.659  0.2275 -0.1194 -0.0817
   78U      C5' 1964   5.958   6.679   0.572  0.3211 -0.3839  0.4511
   78U     H5'1 1965   6.002   6.590   0.617 -0.2723 -0.9872 -0.1418
   78U     H5'2 1966   5.986   6.698   0.468 -1.1458  2.0168  0.4125
   78U      C4' 1967   5.804   6.652   0.570  0.5484 -0.0353 -0.4245
   78U      H4' 1968   5.792   6.562   0.509  0.0103 -0.6247  0.5240
   78U      O4' 1969   5.753   6.604   0.688  0.0085  0.2190 -0.6745
   78U      C1' 1970   5.619   6.652   0.691 -0.2438  0.2715 -0.0032
   78U      H1' 1971   5.545   6.572   0.690  0.2741 -0.2462 -2.0394
   78U       N1 1972   5.596   6.728   0.810  0.3897  0.1944 -0.3786
   78U       C6 1973   5.695   6.808   0.866  0.0974 -0.1847 -0.1588
   78U       H6 1974   5.797   6.802   0.831 -0.0319  0.9896 -0.7870
   78U       C5 1975   5.671   6.875   0.987 -0.2217 -0.1162 -0.0988
   78U       H5 1976   5.748   6.938   1.030 -1.1316  0.6766  0.3976
   78U       C4 1977   5.545   6.860   1.059 -0.1346 -0.8758  0.3059
   78U       O4 1978   5.516   6.923   1.158 -0.7492  0.2649 -0.4130
   78U       N3 1979   5.457   6.773   0.999 -0.5411  0.2056 -0.5313
   78U       H3 1980   5.360   6.776   1.028 -1.0341 -1.9178 -1.7047
   78U       C2 1981   5.477   6.706   0.881  0.7702 -0.4586  0.1030
   78U       O2 1982   5.389   6.642   0.832  0.7599 -0.8201  0.7560
   78U      C3' 1983   5.723   6.768   0.505 -0.2260  0.0678 -0.3847
   78U      H3' 1984   5.772   6.855   0.548  0.2353 -1.2933  1.9995
   78U      C2' 1985   5.583   6.736   0.567 -0.3839 -0.5656 -0.4181
   78U     H2'1 1986   5.527   6.825   0.596  0.3742  0.1565 -1.1584
   78U      O2' 1987   5.503   6.652   0.487  0.3796 -0.1751 -0.1053
   78U     HO'2 1988   5.492   6.703   0.407 -1.4221  1.0744  0.8488
   78U      O3' 1989   5.723   6.767   0.363 -0.2422  0.1460  0.4000
   79A        P 1990   5.684   6.893   0.280 -0.3063  0.1914 -0.0290
   79A      O1P 1991   5.725   6.859   0.144 -0.2301  0.1610 -0.3397
   79A      O2P 1992   5.727   7.022   0.343 -0.6131 -0.1192 -0.7637
   79A      O5' 1993   5.522   6.878   0.278  0.0703 -0.4162  0.3841
   79A      C5' 1994   5.449   6.796   0.183 -1.0391  0.3210  0.0720
   79A     H5'1 1995   5.472   6.691   0.194 -1.5942  0.2301  0.3924
   79A     H5'2 1996   5.487   6.814   0.082  3.1692 -0.0707  1.4143
   79A      C4' 1997   5.300   6.803   0.178  0.4435 -1.0942  0.9159
   79A      H4' 1998   5.259   6.742   0.097  0.5172  1.4891 -1.1921
   79A      O4' 1999   5.256   6.762   0.302  0.1273 -0.0180  0.1710
   79A      C1' 2000   5.158   6.850   0.357 -0.7350 -0.4623  0.1787
   79A      H1' 2001   5.063   6.801   0.378 -1.9551  1.6519 -0.1099
   79A       N9 2002   5.204   6.912   0.487 -0.2596  0.0660  0.6861
   79A       C8 2003   5.320   6.981   0.512 -0.1245 -0.1992 -0.2152
   79A       H8 2004   5.404   6.988   0.445 -0.4879  0.9008 -0.5882
   79A       N7 2005   5.330   7.020   0.634  0.8730 -0.4348  0.3092
   79A       C5 2006   5.201   6.992   0.691  0.1249  0.8709 -0.4532
   79A       C6 2007   5.140   7.008   0.819  1.0310 -0.0616 -0.9914
   79A       N6 2008   5.202   7.059   0.923 -0.1795 -0.0986 -0.0961
   79A      H61 2009   5.299   7.086   0.909  0.1134 -1.4440 -0.7496
   79A      H62 2010   5.146   7.071   1.007 -0.8834 -1.8062 -0.2824
   79A       N1 2011   5.020   6.962   0.841  0.8462 -0.0084  0.5798
   79A       C2 2012   4.961   6.888   0.752 -0.0656 -0.0672  0.8865
   79A       H2 2013   4.874   6.836   0.789 -0.2589  0.6355  1.4270
   79A       N3 2014   5.003   6.865   0.626  0.2651  0.0281 -0.5165
   79A       C4 2015   5.122   6.923   0.601  0.3259 -0.1372 -0.3793
   79A      C3' 2016   5.249   6.946   0.164 -0.1679 -0.2244 -0.1585
   79A      H3' 2017   5.326   7.016   0.197  1.1135 -1.2375 -0.9173
   79A      C2' 2018   5.117   6.949   0.249 -0.4338  0.0766 -0.4672
   79A     H2'1 2019   5.101   7.048   0.291  0.9591 -0.6682  2.0253
   79A      O2' 2020   5.008   6.897   0.174 -0.0909  0.5588 -0.1775
   79A     HO'2 2021   4.935   6.958   0.185  0.5599  1.1485  1.0480
   79A      O3' 2022   5.231   6.992   0.032  0.1654 -0.2992 -0.2071
   80A        P 2023   5.210   7.140  -0.001  0.5767  0.1673 -0.1716
   80A      O1P 2024   5.234   7.158  -0.146  0.1124 -0.0160  0.4643
   80A      O2P 2025   5.310   7.209   0.074  0.1482 -0.5506 -0.5247
   80A      O5' 2026   5.065   7.183   0.048 -0.3325 -0.2376  0.3961
   80A      C5' 2027   4.946   7.134  -0.013  1.0961 -0.4409  0.2713
   80A     H5'1 2028   4.964   7.028  -0.028  0.7305 -0.8433  2.3772
   80A     H5'2 2029   4.931   7.180  -0.111 -0.8664 -1.1202  0.2058
   80A      C4' 2030   4.822   7.155   0.067  0.9708  0.6184 -0.5106
   80A      H4' 2031   4.739   7.106   0.015 -0.7448  2.4911  0.3099
   80A      O4' 2032   4.826   7.089   0.203  0.1984  0.5713 -0.0898
   80A      C1' 2033   4.756   7.161   0.294 -0.1055 -0.4243 -0.4582
   80A      H1' 2034   4.692   7.096   0.353  1.3971  0.6545  2.5874
   80A       N9 2035   4.850   7.218   0.399  0.6164  0.1319  0.2081
   80A       C8 2036   4.974   7.272   0.381  0.3125  0.5467 -0.0890
   80A       H8 2037   5.019   7.272   0.283 -0.4828 -1.2448 -0.4843
   80A       N7 2038   5.035   7.304   0.489 -0.2088 -0.1094  0.5430
   80A       C5 2039   4.936   7.290   0.590 -0.7094  0.2881 -0.0624
   80A       C6 2040   4.929   7.298   0.729  0.3174 -0.3006  0.4034
   80A       N6 2041   5.026   7.341   0.809  0.0026 -0.7489 -0.6539
   80A      H61 2042   5.122   7.337   0.775 -0.0233 -2.0259 -0.6518
   80A      H62 2043   5.009   7.355   0.907  0.7134  1.2470 -0.7803
   80A       N1 2044   4.816   7.275   0.791 -0.2639  0.1405  0.4349
   80A       C2 2045   4.711   7.232   0.722 -0.2376  0.2375  0.1834
   80A       H2 2046   4.621   7.212   0.778 -1.8343 -1.7706 -2.7861
   80A       N3 2047   4.700   7.215   0.592  0.0617  0.3226  0.8399
   80A       C4 2048   4.822   7.237   0.534 -0.2998  0.3049  0.0491
   80A      C3' 2049   4.776   7.299   0.100 -0.4680  0.0141  0.4830
   80A      H3' 2050   4.864   7.354   0.134 -0.2246  0.1353 -0.3229
   80A      C2' 2051   4.685   7.268   0.217  0.6375 -0.2861  0.2925
   80A     H2'1 2052   4.671   7.353   0.284 -0.6791 -0.6341  0.4806
   80A      O2' 2053   4.556   7.236   0.169  0.4656  0.5876  0.3897
   80A     HO'2 2054   4.489   7.260   0.233 -3.5321 -1.9082 -2.3623
   80A      O3' 2055   4.727   7.365  -0.021  0.4902  0.5799 -0.3959
   81U        P 2056   4.703   7.530  -0.022 -0.2403  0.0265  0.2998
   81U      O1P 2057   4.651   7.565  -0.153  0.0121 -0.2591  0.6818
   81U      O2P 2058   4.834   7.591   0.019 -0.1027  0.1950  0.6768
   81U      O5' 2059   4.591   7.561   0.088 -0.0165  0.6221  0.4017
   81U      C5' 2060   4.445   7.535   0.063 -0.1711 -0.0480 -1.0194
   81U     H5'1 2061   4.442   7.435   0.019  1.0082  0.6286 -2.7194
   81U     H5'2 2062   4.405   7.605  -0.011 -0.4821  0.8061 -0.0582
   81U      C4' 2063   4.367   7.547   0.197  0.9943  0.0070 -0.2814
   81U      H4' 2064   4.264   7.518   0.173  1.0094  0.7603 -1.2918
   81U      O4' 2065   4.413   7.460   0.298 -0.3468 -0.1155 -0.2793
   81U      C1' 2066   4.403   7.528   0.428  0.4216 -0.1990 -0.1684
   81U      H1' 2067   4.336   7.471   0.493  2.2211 -1.4131  0.7129
   81U       N1 2068   4.538   7.539   0.494  0.0862  0.8010 -0.1295
   81U       C6 2069   4.650   7.563   0.420 -0.8255 -0.2344 -0.1575
   81U       H6 2070   4.644   7.553   0.313  1.4937  0.9166 -0.4679
   81U       C5 2071   4.768   7.589   0.482  0.2850  0.7598 -0.1589
   81U       H5 2072   4.864   7.586   0.432 -0.8143 -0.7979 -2.3344
   81U       C4 2073   4.781   7.595   0.626  0.1370 -0.2582 -0.1283
   81U       O4 2074   4.880   7.621   0.690 -0.0519 -0.0296  0.4505
   81U       N3 2075   4.666   7.573   0.696 -0.3148 -0.5836 -0.4129
   81U       H3 2076   4.674   7.592   0.795 -2.1256  0.0943 -0.3410
   81U       C2 2077   4.546   7.544   0.634  0.3466 -0.6367 -0.4947
   81U       O2 2078   4.444   7.530   0.704  0.3953 -0.2850  0.3574
   81U      C3' 2079   4.376   7.683   0.256 -0.0152 -0.6513 -0.2023
   81U      H3' 2080   4.477   7.723   0.259 -0.3373  0.1636  1.9937
   81U      C2' 2081   4.341   7.661   0.402 -0.2070  0.0911 -0.1505
   81U     H2'1 2082   4.400   7.732   0.460 -1.0509  0.3609  0.3926
   81U      O2' 2083   4.205   7.663   0.429 -0.8248  0.0589 -0.3202
   81U     HO'2 2084   4.182   7.753   0.403 -1.0119  0.2039  0.3234
   81U      O3' 2085   4.293   7.771   0.182  0.8440 -0.4541  0.0503
   82U        P 2086   4.280   7.928   0.208 -0.1045  0.1887 -0.2154
   82U      O1P 2087   4.188   7.983   0.106 -0.3371 -0.0537 -0.2920
   82U      O2P 2088   4.424   7.964   0.210 -0.6214  0.4467 -0.1984
   82U      O5' 2089   4.228   7.944   0.359  0.6079  0.2228  0.5480
   82U      C5' 2090   4.087   7.970   0.379 -0.3429 -0.7749  0.7609
   82U     H5'1 2091   4.025   7.885   0.351  0.8072 -1.6583  0.7814
   82U     H5'2 2092   4.060   8.060   0.325 -0.1163  1.3534  3.8964
   82U      C4' 2093   4.065   8.001   0.523 -0.5900  0.6561  0.2303
   82U      H4' 2094   3.959   7.999   0.548 -0.9063 -3.6005 -0.7650
   82U      O4' 2095   4.130   7.897   0.603  0.1711 -0.2102 -0.4194
   82U      C1' 2096   4.154   7.949   0.732  0.1831  0.3102 -0.2260
   82U      H1' 2097   4.067   7.911   0.785  0.8631  0.4621  1.0300
   82U       N1 2098   4.285   7.905   0.793 -0.1188  0.0595 -0.1406
   82U       C6 2099   4.395   7.913   0.714 -0.3946  0.0098 -0.5844
   82U       H6 2100   4.382   7.964   0.620 -0.1209 -0.4410 -0.8702
   82U       C5 2101   4.520   7.864   0.755  0.4281  0.2672  0.0585
   82U       H5 2102   4.601   7.871   0.684 -0.5559  0.4702 -1.0714
   82U       C4 2103   4.532   7.800   0.886 -1.1502 -0.2282  0.3172
   82U       O4 2104   4.638   7.762   0.936 -0.1568  0.6325  0.2345
   82U       N3 2105   4.419   7.806   0.966 -0.1432  0.5175  0.4805
   82U       H3 2106   4.439   7.779   1.062 -0.3762 -2.0600 -0.1186
   82U       C2 2107   4.297   7.847   0.918  0.0498  0.8712  0.7754
   82U       O2 2108   4.199   7.822   0.987  0.8728  0.0904  0.2918
   82U      C3' 2109   4.128   8.131   0.577  0.4541 -0.1088  0.5176
   82U      H3' 2110   4.230   8.141   0.538  0.5323 -0.8218  0.5180
   82U      C2' 2111   4.142   8.101   0.730 -0.2871 -0.3146 -0.2576
   82U     H2'1 2112   4.234   8.144   0.769  1.2193 -3.2428 -0.3467
   82U      O2' 2113   4.027   8.135   0.817  0.4383  0.3429  0.2042
   82U     HO'2 2114   4.057   8.158   0.906 -0.9867  0.6282  0.6334
   82U      O3' 2115   4.056   8.250   0.556  0.0264  0.0171 -0.1141
   82U      H3T 2116   4.092   8.329   0.598  0.8314 -1.3593  1.9123
   8.62680   8.62680   6.10006   0.00000   0.00000   0.00000   0.00000   4.31339   4.31339
