# Supplementary material for: Constant-pH Molecular Dynamics of Cationic Peptide Dendrimers Binding to siRNA
Source: J Chem Inf Model. 2026 Feb 5;66(8):4734–43. doi: 10.1021/acs.jcim.5c02636 (PMC13126635; doi:10.1021/acs.jcim.5c02636)
Supplement: Supplementary file 2 [file ci5c02636_si_002.zip › zip/MH47_05_in_6.gro]

Protein t=   0.00000
 2116
    1LY0      N    1   7.963   8.476   1.984 -0.1080  0.3188 -0.1580
    1LY0     H1    2   8.059   8.446   1.976  0.1198  0.9930 -0.0332
    1LY0     H2    3   7.926   8.419   2.059 -1.1627  0.8225 -0.2647
    1LY0     H3    4   7.927   8.461   1.891 -0.9223 -0.7057  0.2990
    1LY0     CA    5   7.954   8.617   2.007  0.2909 -0.8954 -0.3669
    1LY0     HA    6   7.851   8.646   2.029  0.2530  0.1122 -1.7190
    1LY0     CB    7   8.043   8.653   2.133 -0.2643 -0.0755 -0.0052
    1LY0    HB1    8   8.084   8.754   2.136 -0.2080  0.0158 -2.1017
    1LY0    HB2    9   8.124   8.580   2.126 -0.2470 -0.0760  0.2138
    1LY0     CG   10   7.974   8.636   2.265  0.1217 -0.1718 -0.6358
    1LY0    HG1   11   7.923   8.541   2.279 -0.0688  0.0887  0.6076
    1LY0    HG2   12   7.891   8.707   2.272 -2.2681 -2.9120  0.8307
    1LY0     CD   13   8.067   8.661   2.388  0.0696  0.2460 -0.2683
    1LY0    HD1   14   8.121   8.750   2.356 -0.7798 -0.0419 -2.7172
    1LY0    HD2   15   8.137   8.578   2.400 -1.4506 -0.7875  2.3048
    1LY0     CE   16   7.998   8.677   2.524 -0.2956 -0.6265  0.3062
    1LY0    HE1   17   7.944   8.585   2.547 -1.3107  0.2208  1.4496
    1LY0    HE2   18   7.940   8.768   2.513  0.3347 -0.3798 -1.2874
    1LY0     NZ   19   8.096   8.701   2.637  0.2497  0.5665  0.1574
    1LY0    HZ1   20   8.044   8.717   2.722 -1.8031 -0.4784 -0.8412
    1LY0    HZ2   21   8.154   8.618   2.629  0.6060  1.0064 -3.0758
    1LY0    HZ3   22   8.163   8.769   2.604 -0.6615  1.8812  0.9197
    1LY0      C   23   7.988   8.704   1.884  0.2709  0.0887 -0.3509
    1LY0      O   24   8.091   8.681   1.823  0.2436  0.3629  0.2925
    2LER      N   25   7.902   8.801   1.852  0.7389 -0.1347 -0.3217
    2LER      H   26   7.821   8.820   1.910 -2.1850 -1.6843 -3.5288
    2LER     CA   27   7.930   8.896   1.742  0.2210  0.1370  0.2232
    2LER     HA   28   8.024   8.875   1.691  1.2353  2.3377  1.0344
    2LER     CB   29   7.808   8.891   1.645 -0.6399 -0.1712 -0.4548
    2LER    HB1   30   7.717   8.910   1.702 -1.0703 -1.3971 -0.7066
    2LER    HB2   31   7.807   8.788   1.610 -1.0629  0.0088 -0.9797
    2LER     CG   32   7.801   8.991   1.529  0.1749 -0.1481 -0.9664
    2LER     HG   33   7.813   9.089   1.575 -2.3037  0.3422 -1.2002
    2LER    CD1   34   7.918   8.982   1.436  0.2188 -0.2041  0.6902
    2LER   HD11   35   7.891   9.032   1.344  1.1177 -0.5925  0.1976
    2LER   HD12   36   8.002   9.026   1.489  1.8468 -1.1744 -0.9530
    2LER   HD13   37   7.941   8.876   1.422 -1.8558 -0.6105  0.0663
    2LER    CD2   38   7.666   8.991   1.460  0.7117 -0.4743  0.7566
    2LER   HD21   39   7.638   8.900   1.407  0.4448  0.6778 -1.1528
    2LER   HD22   40   7.586   9.023   1.527  0.3189  1.6086 -0.6244
    2LER   HD23   41   7.661   9.069   1.385  1.8519 -0.8063  0.3039
    2LER      C   42   7.959   9.033   1.787  0.2014  0.1816 -0.0538
    2LER      O   43   7.885   9.083   1.867 -0.4096 -0.4925 -0.1349
    3LYR      N   44   8.054   9.100   1.722 -0.0629 -0.7631  0.4935
    3LYR      H   45   8.120   9.035   1.683  0.6570  1.1459 -1.7384
    3LYR     CA   46   8.104   9.232   1.763 -0.2103 -0.6560  0.3156
    3LYR     HA   47   8.158   9.236   1.858  0.8307 -1.1078 -0.2408
    3LYR     CB   48   8.212   9.277   1.666  0.4031  0.2191 -0.1693
    3LYR    HB1   49   8.167   9.273   1.567  2.2236  0.1656 -1.0205
    3LYR    HB2   50   8.292   9.204   1.662 -0.3981 -0.7123  0.4420
    3LYR     CG   51   8.286   9.415   1.680 -0.4556 -0.3618  0.0243
    3LYR    HG1   52   8.220   9.494   1.642 -1.6620 -1.0386  0.6611
    3LYR    HG2   53   8.374   9.407   1.616 -0.3278 -1.0880  0.2866
    3LYR     CD   54   8.351   9.451   1.809  0.3589 -0.1382 -1.0992
    3LYR    HD1   55   8.413   9.367   1.839 -0.5613 -0.0309  1.3788
    3LYR    HD2   56   8.270   9.462   1.881  2.0751  2.0103  0.6268
    3LYR     CE   57   8.427   9.586   1.810  0.0766 -0.6832 -0.7084
    3LYR    HE1   58   8.521   9.585   1.756  0.5816 -1.6653  0.1405
    3LYR    HE2   59   8.461   9.614   1.909  2.6957 -2.0704 -1.1370
    3LYR     NZ   60   8.354   9.703   1.774 -0.2896 -0.0477  0.2389
    3LYR    HZ1   61   8.275   9.732   1.830 -0.6350  0.4216 -0.4814
    3LYR      C   62   7.992   9.343   1.775 -0.1431 -0.1261 -0.2730
    3LYR      O   63   8.008   9.439   1.856 -0.1024 -0.0808 -0.4570
    4LER      N   64   7.886   9.322   1.700  0.1971  0.1155  0.5328
    4LER      H   65   7.870   9.239   1.645  0.7520  0.7821 -0.6635
    4LER     CA   66   7.790   9.421   1.678 -0.0803  0.4923 -0.8826
    4LER     HA   67   7.847   9.506   1.642  0.8242 -0.1892 -1.1190
    4LER     CB   68   7.694   9.374   1.569 -0.4696  0.0097  0.3627
    4LER    HB1   69   7.683   9.266   1.563  2.2353 -0.2817 -0.7194
    4LER    HB2   70   7.746   9.393   1.476  0.0931 -1.3899  0.3683
    4LER     CG   71   7.556   9.443   1.577  0.1836 -0.1158 -0.1963
    4LER     HG   72   7.517   9.441   1.679 -0.0437  2.3217 -0.1879
    4LER    CD1   73   7.554   9.582   1.517  0.1338 -0.7494  0.1496
    4LER   HD11   74   7.624   9.646   1.570 -0.5073  0.7035 -0.6960
    4LER   HD12   75   7.583   9.578   1.413 -2.3332 -3.6205 -0.5737
    4LER   HD13   76   7.454   9.620   1.539 -0.5718 -2.4524  0.0350
    4LER    CD2   77   7.455   9.360   1.494 -0.1385 -0.4581 -0.4141
    4LER   HD21   78   7.355   9.403   1.499 -0.2189 -0.7645  2.3776
    4LER   HD22   79   7.489   9.358   1.391  1.9843  1.9681  0.1056
    4LER   HD23   80   7.436   9.264   1.542  0.4548 -0.0084  0.7576
    4LER      C   81   7.720   9.462   1.808 -0.0148 -0.9122 -0.1979
    4LER      O   82   7.695   9.579   1.839  0.0795  0.4875 -0.0586
    5LER      N   83   7.689   9.368   1.888  0.3496  0.2670 -0.4231
    5LER      H   84   7.715   9.274   1.861 -0.1231  0.0867 -0.2585
    5LER     CA   85   7.616   9.384   2.012  0.1903 -0.0371  0.6032
    5LER     HA   86   7.545   9.460   1.981  1.5286  0.6861 -0.8267
    5LER     CB   87   7.539   9.250   2.039 -0.4819 -0.4925  0.2356
    5LER    HB1   88   7.479   9.255   2.130  0.3155 -0.2142  0.7594
    5LER    HB2   89   7.622   9.181   2.058 -0.3809  0.0402  1.9766
    5LER     CG   90   7.448   9.207   1.923  0.4246 -0.3108 -0.0016
    5LER     HG   91   7.499   9.216   1.827 -0.4805 -2.5524 -0.7630
    5LER    CD1   92   7.418   9.056   1.927  0.3629 -1.0233 -0.3908
    5LER   HD11   93   7.513   9.006   1.948  0.4055 -1.1077 -0.7803
    5LER   HD12   94   7.337   9.044   1.999  0.7899  1.6707  0.6533
    5LER   HD13   95   7.389   9.025   1.827 -0.4177  2.1894 -1.2826
    5LER    CD2   96   7.315   9.276   1.906  0.3465  0.2521  0.4409
    5LER   HD21   97   7.266   9.233   1.818 -0.7079  1.8945  0.1925
    5LER   HD22   98   7.245   9.287   1.989 -1.7328  1.7014 -1.3797
    5LER   HD23   99   7.346   9.377   1.879 -1.0655  0.0983 -2.0557
    5LER      C  100   7.692   9.433   2.134 -0.2214 -0.2945 -0.3527
    5LER      O  101   7.633   9.450   2.242 -0.3372 -0.4523 -0.0944
    6LYR      N  102   7.828   9.435   2.119 -0.3153  0.2640  0.3450
    6LYR      H  103   7.855   9.438   2.021 -1.1288 -0.7338  0.0777
    6LYR     CA  104   7.917   9.505   2.215 -0.2692 -0.3609  1.1531
    6LYR     HA  105   7.892   9.481   2.318 -1.2478 -2.0804  0.5587
    6LYR     CB  106   8.066   9.461   2.203 -0.3373  0.2020  0.6370
    6LYR    HB1  107   8.124   9.510   2.281  1.7608 -0.6341 -0.3277
    6LYR    HB2  108   8.110   9.489   2.107 -1.3089 -1.8310 -0.4718
    6LYR     CG  109   8.085   9.309   2.221  0.7029  0.2351  0.7480
    6LYR    HG1  110   8.050   9.247   2.138  0.5143  2.1456 -0.6761
    6LYR    HG2  111   8.022   9.296   2.309 -1.7719 -0.2980 -0.9793
    6LYR     CD  112   8.238   9.278   2.243 -0.0627  0.5007  0.8874
    6LYR    HD1  113   8.284   9.366   2.289  0.1493 -0.1056  1.8675
    6LYR    HD2  114   8.284   9.277   2.144 -2.7796 -0.1795 -0.4669
    6LYR     CE  115   8.260   9.150   2.324 -0.6436  0.3113  0.9676
    6LYR    HE1  116   8.367   9.126   2.321 -0.7270 -0.0670  1.0634
    6LYR    HE2  117   8.212   9.068   2.270  0.1303  0.3639  0.1669
    6LYR     NZ  118   8.236   9.172   2.464 -0.4399 -0.2536  0.4563
    6LYR    HZ1  119   8.252   9.266   2.498  1.2843 -0.2468 -0.2398
    6LYR      C  120   7.908   9.656   2.200 -0.5999  0.3673  0.2213
    6LYR      O  121   7.930   9.711   2.092  0.0642 -0.1718 -0.0006
    7LER      N  122   7.869   9.720   2.308 -0.0185  0.2650  0.3751
    7LER      H  123   7.846   9.668   2.391  0.5242 -2.6473 -1.1750
    7LER     CA  124   7.843   9.869   2.314 -0.3029 -0.2129  0.4323
    7LER     HA  125   7.801   9.897   2.218  1.9432 -2.3454 -1.3094
    7LER     CB  126   7.748   9.895   2.434 -0.3918  0.1982 -0.5211
    7LER    HB1  127   7.732  10.002   2.450 -2.1586 -0.1346  0.2947
    7LER    HB2  128   7.791   9.857   2.527  0.2173  0.9718 -0.4724
    7LER     CG  129   7.606   9.831   2.415  0.3049 -0.1379 -0.2595
    7LER     HG  130   7.629   9.725   2.405  1.7682  0.1595 -0.2151
    7LER    CD1  131   7.539   9.844   2.553 -0.0651  0.2722 -0.3184
    7LER   HD11  132   7.472   9.760   2.571 -0.9675  1.0012 -0.2356
    7LER   HD12  133   7.615   9.832   2.630  1.3030 -2.5617 -1.9440
    7LER   HD13  134   7.478   9.932   2.575 -1.8647 -1.0495  0.1647
    7LER    CD2  135   7.526   9.900   2.302 -0.1258 -0.1807 -0.0595
    7LER   HD21  136   7.424   9.860   2.299  0.0947 -0.7375 -0.2295
    7LER   HD22  137   7.526  10.006   2.324  1.4897 -0.1323 -0.1702
    7LER   HD23  138   7.571   9.878   2.205  0.0937  2.0522 -0.5169
    7LER      C  139   7.973   9.943   2.345  1.0326  0.5846 -0.0805
    7LER      O  140   8.061   9.901   2.420 -0.1261 -0.3060 -0.2353
    8LER      N  141   7.984  10.069   2.296  0.1100  0.6227  0.3522
    8LER      H  142   7.901  10.096   2.244  0.7707  0.9998 -0.5255
    8LER     CA  143   8.102  10.146   2.269 -0.2922 -0.1446  0.2594
    8LER     HA  144   8.171  10.074   2.225 -0.2923 -1.4981  2.3007
    8LER     CB  145   8.079  10.265   2.177  0.3379 -0.4220 -0.9543
    8LER    HB1  146   8.154  10.344   2.180  0.7433 -0.7867  2.0783
    8LER    HB2  147   7.985  10.312   2.207 -0.2135 -1.0175 -1.7176
    8LER     CG  148   8.072  10.216   2.031  0.9514 -0.3527  0.5485
    8LER     HG  149   7.998  10.136   2.030 -2.2997  2.3999  0.8256
    8LER    CD1  150   8.020  10.311   1.922  0.4097 -0.6666  0.6515
    8LER   HD11  151   8.001  10.257   1.829  1.3601  0.1694 -0.0441
    8LER   HD12  152   7.919  10.338   1.953 -0.1014 -2.6609  0.8609
    8LER   HD13  153   8.083  10.399   1.915 -0.7275  0.0685 -1.3998
    8LER    CD2  154   8.204  10.159   1.985  0.2958 -0.5386  0.0504
    8LER   HD21  155   8.230  10.060   2.024 -0.0646 -0.5348  0.3055
    8LER   HD22  156   8.210  10.144   1.878  0.5016 -1.6207  0.2067
    8LER   HD23  157   8.283  10.225   2.023 -0.6931 -0.4971  2.1987
    8LER      C  158   8.154  10.191   2.403  0.8366  0.0884  0.2926
    8LER      O  159   8.081  10.239   2.490  0.1064 -0.1160 -0.6219
    9LYR      N  160   8.288  10.189   2.425 -0.0342 -0.0060 -0.1420
    9LYR      H  161   8.349  10.169   2.348 -0.5540 -1.7110 -0.1543
    9LYR     CA  162   8.353  10.222   2.552  0.6560  0.2081 -0.3573
    9LYR     HA  163   8.311  10.166   2.635  0.2301  2.6514  1.1489
    9LYR     CB  164   8.508  10.185   2.533  0.3277  0.0992 -0.0501
    9LYR    HB1  165   8.562  10.252   2.601 -1.3911  1.2693  0.2208
    9LYR    HB2  166   8.530  10.219   2.432 -3.4112  1.5532 -0.5397
    9LYR     CG  167   8.538  10.040   2.561  0.3848  0.1019 -0.5681
    9LYR    HG1  168   8.634  10.012   2.517  1.5555 -0.6038  2.2182
    9LYR    HG2  169   8.462   9.986   2.505 -0.3455  1.4029 -0.8785
    9LYR     CD  170   8.531   9.987   2.704 -0.0166  0.2522 -1.0322
    9LYR    HD1  171   8.429   9.998   2.740  0.0189  0.9888 -1.1392
    9LYR    HD2  172   8.598  10.047   2.766  0.2127 -0.4572 -0.5826
    9LYR     CE  173   8.561   9.836   2.724 -0.4255  0.3053 -0.2091
    9LYR    HE1  174   8.546   9.803   2.826 -1.1989 -1.6773 -0.9044
    9LYR    HE2  175   8.657   9.807   2.681 -0.0210 -1.1872  1.5489
    9LYR     NZ  176   8.457   9.755   2.671 -0.7736 -0.5617  0.4867
    9LYR    HZ1  177   8.364   9.788   2.693  0.1720  0.7011  2.8591
    9LYR      C  178   8.352  10.368   2.599  0.5697  0.2150  0.3294
    9LYR      O  179   8.361  10.402   2.720  0.4095  0.1991  0.3919
   10LER      N  180   8.333  10.457   2.496  0.0797 -0.4314  0.3096
   10LER      H  181   8.353  10.421   2.404 -1.0052 -0.7892  0.1995
   10LER     CA  182   8.295  10.593   2.517  0.5868  0.2311 -0.0544
   10LER     HA  183   8.378  10.639   2.571  0.1103  3.7089 -2.0152
   10LER     CB  184   8.277  10.658   2.386 -0.4751  0.2121  0.6643
   10LER    HB1  185   8.200  10.607   2.329 -0.1375  0.8054 -0.3457
   10LER    HB2  186   8.365  10.649   2.322 -1.2397 -0.8356 -0.2888
   10LER     CG  187   8.239  10.807   2.390  0.4522  0.8358 -0.2075
   10LER     HG  188   8.145  10.807   2.444  0.6594  2.0171  0.1861
   10LER    CD1  189   8.344  10.893   2.461  0.5311 -0.0836 -0.4223
   10LER   HD11  190   8.446  10.861   2.437  0.5199 -0.8025  0.3973
   10LER   HD12  191   8.336  10.998   2.435  1.3525 -0.7622 -3.9114
   10LER   HD13  192   8.333  10.880   2.569 -0.3171 -0.7428 -0.5769
   10LER    CD2  193   8.224  10.863   2.249  0.1939 -0.0447 -0.3731
   10LER   HD21  194   8.197  10.968   2.260  1.4114  0.1875  0.5271
   10LER   HD22  195   8.323  10.848   2.205  1.4347 -1.0825  2.5331
   10LER   HD23  196   8.141  10.814   2.198  1.0548  0.3613 -2.2573
   10LER      C  197   8.175  10.613   2.608 -0.2013  0.3490  0.1827
   10LER      O  198   8.184  10.705   2.686  0.4555 -0.6044 -0.3482
   11LER      N  199   8.071  10.526   2.596  0.1758 -0.4250  0.3788
   11LER      H  200   8.091  10.453   2.530  2.6767 -0.8128  1.4262
   11LER     CA  201   7.938  10.553   2.651  0.4280  0.8023  0.7420
   11LER     HA  202   7.912  10.659   2.643 -0.1797  0.7584  1.8488
   11LER     CB  203   7.838  10.477   2.564  0.7161 -0.8584  0.9856
   11LER    HB1  204   7.738  10.509   2.590 -0.4772 -3.3250 -0.2135
   11LER    HB2  205   7.849  10.371   2.588  0.3076 -1.3115 -0.7022
   11LER     CG  206   7.854  10.503   2.411 -0.2330  0.1438 -0.2250
   11LER     HG  207   7.944  10.457   2.371  0.4507  1.5049 -0.2946
   11LER    CD1  208   7.724  10.441   2.345 -0.0814  0.4102 -0.1205
   11LER   HD11  209   7.642  10.508   2.373  1.9040  2.0597  2.1814
   11LER   HD12  210   7.731  10.435   2.236  0.3366 -1.8569 -0.0154
   11LER   HD13  211   7.699  10.345   2.390  0.3798  0.7034  0.8007
   11LER    CD2  212   7.871  10.651   2.375  0.2997  0.2432  0.1435
   11LER   HD21  213   7.835  10.666   2.273 -2.3855  1.1651  1.1376
   11LER   HD22  214   7.824  10.714   2.450  2.0243 -1.6819  3.0158
   11LER   HD23  215   7.976  10.682   2.379  0.0015  1.3292 -0.1061
   11LER      C  216   7.917  10.530   2.805 -0.1202 -0.5129  0.0999
   11LER      O  217   7.982  10.444   2.855  0.2329 -0.5336 -0.1837
   12LER      N  218   7.827  10.603   2.874 -0.7754 -0.4500  0.0316
   12LER      H  219   7.771  10.671   2.824 -0.4010  0.0675  0.2991
   12LER     CA  220   7.792  10.585   3.014 -0.8489 -0.4291 -0.4322
   12LER     HA  221   7.887  10.560   3.060  0.0306  0.8663 -1.4467
   12LER     CB  222   7.738  10.721   3.069  0.0158 -0.8084 -0.2286
   12LER    HB1  223   7.720  10.694   3.173 -3.3295 -0.2166 -0.5419
   12LER    HB2  224   7.644  10.747   3.020 -0.4920  0.6993  1.4397
   12LER     CG  225   7.825  10.847   3.065 -0.3224 -0.7121  0.4024
   12LER     HG  226   7.835  10.878   2.962 -3.5998 -0.9696 -0.1153
   12LER    CD1  227   7.747  10.964   3.116  0.4341 -0.9629  1.0158
   12LER   HD11  228   7.655  10.977   3.058  0.7723 -0.6917  0.5301
   12LER   HD12  229   7.722  10.944   3.220  0.3199  1.7521  1.5662
   12LER   HD13  230   7.801  11.058   3.110 -0.2087 -0.4977  2.3029
   12LER    CD2  231   7.967  10.831   3.122  0.4967  0.3631 -0.1652
   12LER   HD21  232   7.964  10.808   3.228 -0.0360 -1.9615 -0.6284
   12LER   HD22  233   8.011  10.745   3.070 -0.7567 -1.6507  1.9221
   12LER   HD23  234   8.018  10.925   3.102  0.8555 -0.1282 -1.7142
   12LER      C  235   7.687  10.473   3.039 -0.3263 -0.1357  1.1243
   12LER      O  236   7.678  10.410   3.143 -0.0453  0.0527 -0.2823
   13LER      N  237   7.607  10.442   2.936 -0.0319 -0.5083  0.5289
   13LER      H  238   7.621  10.504   2.858 -1.5202 -1.1073 -0.2635
   13LER     CA  239   7.511  10.335   2.920 -0.3003  0.5742  0.2186
   13LER     HA  240   7.461  10.369   2.829 -3.3075  0.6182  1.7686
   13LER     CB  241   7.574  10.195   2.894 -0.3873  0.2111  0.7377
   13LER    HB1  242   7.508  10.110   2.882  0.9061 -0.9127  1.2739
   13LER    HB2  243   7.632  10.177   2.985 -1.3972  1.4397  1.6563
   13LER     CG  244   7.666  10.181   2.771 -0.0598  0.2146 -0.4075
   13LER     HG  245   7.745  10.257   2.772 -2.8119  3.4612  2.8205
   13LER    CD1  246   7.733  10.051   2.775 -0.4124 -0.2166  0.2885
   13LER   HD11  247   7.784  10.045   2.679  2.2138 -1.9341  1.6873
   13LER   HD12  248   7.802  10.036   2.858 -0.5383 -2.2919  0.0705
   13LER   HD13  249   7.651   9.980   2.785 -1.0970  0.1622 -2.1655
   13LER    CD2  250   7.594  10.209   2.643 -0.5656 -0.3765  0.0524
   13LER   HD21  251   7.653  10.177   2.558  0.4328 -1.2136  1.0348
   13LER   HD22  252   7.494  10.166   2.638 -0.2597 -1.0983  0.0242
   13LER   HD23  253   7.565  10.314   2.631 -2.9642 -1.0981 -1.1002
   13LER      C  254   7.398  10.330   3.022  0.5620  0.3264  0.2559
   13LER      O  255   7.341  10.223   3.033  0.5182 -0.3046  0.2649
   14NH2      N  256   7.352  10.434   3.091 -0.6831  0.2269 -0.3272
   14NH2     H1  257   7.391  10.526   3.072  0.9577 -0.4151 -0.2388
   14NH2     H2  258   7.279  10.424   3.160  0.1473  2.3149  0.9768
   15LY0      N  259   8.538  10.198   1.448 -0.1421 -0.2104  0.1616
   15LY0     H1  260   8.511  10.138   1.371 -2.0784  1.7296 -0.8120
   15LY0     H2  261   8.624  10.180   1.497 -0.6980  0.9455  1.6550
   15LY0     H3  262   8.556  10.286   1.401  2.4573 -0.2971  0.8404
   15LY0     CA  263   8.431  10.233   1.543 -0.1935 -0.5702  0.1338
   15LY0     HA  264   8.471  10.309   1.610 -2.0860 -1.2462  2.1774
   15LY0     CB  265   8.309  10.311   1.485  0.2469  0.1179  0.8413
   15LY0    HB1  266   8.273  10.251   1.401 -1.3389  1.1887  0.7109
   15LY0    HB2  267   8.347  10.408   1.456 -0.8236  0.2050 -0.3457
   15LY0     CG  268   8.201  10.351   1.589  0.4692  0.0583 -0.5674
   15LY0    HG1  269   8.245  10.402   1.675 -2.2780  0.9004  0.4641
   15LY0    HG2  270   8.143  10.263   1.619  0.4362  0.3281  0.1823
   15LY0     CD  271   8.093  10.440   1.523  0.0222 -0.0451 -0.6285
   15LY0    HD1  272   8.140  10.531   1.487  0.7154  0.1745  0.7807
   15LY0    HD2  273   8.026  10.467   1.604 -0.8961  0.1181 -1.4290
   15LY0     CE  274   8.018  10.370   1.414 -0.2037  0.1301 -0.5169
   15LY0    HE1  275   8.078  10.311   1.345 -0.0632  0.3414 -0.5758
   15LY0    HE2  276   7.959  10.452   1.371 -1.2478  0.7502  1.9337
   15LY0     NZ  277   7.918  10.282   1.471  0.2192 -0.0168  0.0207
   15LY0    HZ1  278   7.872  10.315   1.555 -0.9609  0.4230 -0.7545
   15LY0    HZ2  279   7.845  10.271   1.401  1.2930 -0.4083 -1.0777
   15LY0    HZ3  280   7.946  10.186   1.474 -0.8732 -0.4631 -1.8868
   15LY0      C  281   8.391  10.119   1.641 -0.1022  0.2649  0.3820
   15LY0      O  282   8.419  10.121   1.760  0.5067  0.0420  0.0460
   16LER      N  283   8.332  10.018   1.587  0.1951 -0.2615 -0.1275
   16LER      H  284   8.310  10.034   1.490  0.9922 -2.0486 -0.6426
   16LER     CA  285   8.273   9.903   1.655 -0.0883  0.9850  0.2244
   16LER     HA  286   8.209   9.928   1.739 -1.8952  1.4806 -1.2209
   16LER     CB  287   8.170   9.843   1.554  0.5140 -0.0130 -0.1404
   16LER    HB1  288   8.133   9.745   1.586  2.0301 -0.2575  1.0100
   16LER    HB2  289   8.228   9.817   1.465  0.3524  1.1829 -0.6097
   16LER     CG  290   8.054   9.934   1.524  0.3543 -0.1261 -0.2288
   16LER     HG  291   8.099  10.017   1.470 -1.1385 -0.0444 -1.4071
   16LER    CD1  292   7.944   9.867   1.435  0.1193  0.5661  0.4856
   16LER   HD11  293   7.884   9.791   1.484  1.6863 -0.9085  0.2232
   16LER   HD12  294   7.879   9.949   1.404  0.0708  0.4600  0.3058
   16LER   HD13  295   7.994   9.834   1.344 -1.2009  0.6574 -0.2931
   16LER    CD2  296   7.974   9.966   1.656 -0.3078 -0.4094 -1.1455
   16LER   HD21  297   8.004  10.060   1.703 -0.1783 -0.8178 -0.3838
   16LER   HD22  298   7.867   9.969   1.634  0.2712  0.1306 -4.2716
   16LER   HD23  299   7.993   9.891   1.733  0.1319  0.8872  0.0589
   16LER      C  300   8.377   9.789   1.676  0.3079 -0.1782 -0.0738
   16LER      O  301   8.478   9.777   1.598  0.2746 -0.3273 -0.6365
   17LY0      N  302   7.306   9.586   3.587 -0.2960 -0.1506  0.7833
   17LY0     H1  303   7.243   9.663   3.568  0.0982 -0.6163 -3.2294
   17LY0     H2  304   7.251   9.501   3.596 -2.6582  0.9446 -1.7753
   17LY0     H3  305   7.365   9.605   3.666  1.5442 -0.0808 -0.5412
   17LY0     CA  306   7.397   9.581   3.475 -0.3633 -0.1753  0.8745
   17LY0     HA  307   7.339   9.574   3.383  0.4119 -1.1284  0.4313
   17LY0     CB  308   7.487   9.712   3.476 -0.1199  0.3272  0.4340
   17LY0    HB1  309   7.537   9.710   3.574  0.3684 -1.2921  0.1938
   17LY0    HB2  310   7.417   9.795   3.471 -1.0117 -0.4702 -0.6663
   17LY0     CG  311   7.603   9.726   3.374  0.3732 -0.5174 -0.6491
   17LY0    HG1  312   7.681   9.652   3.395  1.2950  1.2744  2.9271
   17LY0    HG2  313   7.647   9.824   3.388 -0.3636 -0.0423 -1.5456
   17LY0     CD  314   7.561   9.724   3.225  0.1891 -0.6694 -0.6397
   17LY0    HD1  315   7.495   9.811   3.217 -0.9426 -1.2274  1.8045
   17LY0    HD2  316   7.525   9.624   3.200  1.0595 -1.2818  0.4825
   17LY0     CE  317   7.681   9.754   3.140  0.6931 -0.1655  0.3054
   17LY0    HE1  318   7.764   9.689   3.167 -0.2713 -0.4177  2.9259
   17LY0    HE2  319   7.713   9.858   3.148  1.2042 -0.2476 -0.5372
   17LY0     NZ  320   7.654   9.723   2.997 -0.3510  0.9812 -0.3513
   17LY0    HZ1  321   7.579   9.782   2.962  0.3849  1.8293 -0.5344
   17LY0    HZ2  322   7.741   9.742   2.949  0.3298  1.9853  1.1872
   17LY0    HZ3  323   7.635   9.624   2.986 -0.3857  0.9640 -0.1385
   17LY0      C  324   7.484   9.453   3.476  0.0571 -0.3123  0.1856
   17LY0      O  325   7.554   9.434   3.574 -0.0866  0.0680  0.3777
   18LER      N  326   7.486   9.380   3.368  0.4162  0.1584  0.7474
   18LER      H  327   7.426   9.405   3.290  0.4399  1.1503  1.0384
   18LER     CA  328   7.585   9.265   3.354 -0.4136 -0.1195  0.5674
   18LER     HA  329   7.610   9.228   3.454 -1.1853 -2.5596 -0.0851
   18LER     CB  330   7.529   9.137   3.285  0.2654  0.1458 -0.3336
   18LER    HB1  331   7.585   9.050   3.320 -0.7226 -1.0729 -1.6573
   18LER    HB2  332   7.544   9.140   3.177 -1.2642  1.0088 -0.5501
   18LER     CG  333   7.383   9.096   3.314 -0.0549  0.0674 -0.4243
   18LER     HG  334   7.320   9.179   3.280 -0.3893  0.1854  0.4577
   18LER    CD1  335   7.339   8.983   3.227  0.6959 -0.3117  0.6871
   18LER   HD11  336   7.396   8.890   3.235  0.1370 -0.6756  0.5328
   18LER   HD12  337   7.235   8.958   3.246  0.8096 -0.4484  1.1310
   18LER   HD13  338   7.344   9.014   3.123  0.8594 -2.7808 -0.1221
   18LER    CD2  339   7.353   9.073   3.463  0.2350  0.1138 -0.9222
   18LER   HD21  340   7.257   9.024   3.480  0.7591 -0.3450  0.9436
   18LER   HD22  341   7.429   9.001   3.496  1.6113  0.8942 -2.2416
   18LER   HD23  342   7.378   9.162   3.521 -1.9471  0.0735  0.1559
   18LER      C  343   7.722   9.314   3.294  0.5313  0.1653 -0.0688
   18LER      O  344   7.729   9.409   3.220  0.5453 -0.3577 -0.2915
   19LYR      N  345   7.828   9.234   3.315 -0.4482 -0.4714  0.2295
   19LYR      H  346   7.826   9.157   3.381  0.8441  0.2167  1.1073
   19LYR     CA  347   7.962   9.260   3.260 -0.1036 -0.1681 -0.1184
   19LYR     HA  348   7.960   9.356   3.209  1.5877 -0.0355  0.0181
   19LYR     CB  349   8.053   9.267   3.379 -0.0874  0.1149  0.1539
   19LYR    HB1  350   8.156   9.290   3.351 -0.8544  3.1702 -0.6043
   19LYR    HB2  351   8.057   9.166   3.419  1.7728 -0.4877 -1.3886
   19LYR     CG  352   8.016   9.374   3.482 -0.2748 -0.7882 -0.4551
   19LYR    HG1  353   8.092   9.354   3.558 -0.0881  0.6172 -0.2566
   19LYR    HG2  354   7.919   9.359   3.529 -0.5583  3.9834  1.0497
   19LYR     CD  355   8.025   9.524   3.446  1.3973  0.4093  0.5856
   19LYR    HD1  356   7.969   9.545   3.355  0.2346 -3.9499  0.0602
   19LYR    HD2  357   8.129   9.546   3.423  0.8602  0.3007 -2.1949
   19LYR     CE  358   7.969   9.608   3.563  0.4476  0.3696 -0.1319
   19LYR    HE1  359   8.037   9.582   3.644  0.0363 -1.8906 -0.4618
   19LYR    HE2  360   7.866   9.575   3.572  0.6605 -0.2856 -0.0922
   19LYR     NZ  361   7.975   9.751   3.544 -0.1641 -0.5254 -0.1753
   19LYR    HZ1  362   7.891   9.805   3.561  0.7895  1.1274 -0.4264
   19LYR      C  363   8.015   9.157   3.156  0.1134  0.6586 -0.6216
   19LYR      O  364   8.139   9.131   3.160  0.1925 -0.1538 -0.0032
   20LER      N  365   7.928   9.106   3.072  0.2763 -0.0014 -0.2407
   20LER      H  366   7.831   9.128   3.088 -0.0572 -2.2211  1.2712
   20LER     CA  367   7.966   9.020   2.958  0.5804  0.4745  0.2221
   20LER     HA  368   8.020   8.932   2.992  0.3516 -0.2074 -1.1145
   20LER     CB  369   7.836   8.968   2.887 -0.5855 -0.6971 -0.2391
   20LER    HB1  370   7.871   8.916   2.798 -0.3369 -0.7382 -0.1175
   20LER    HB2  371   7.775   9.054   2.859 -0.8862 -1.0808 -0.8004
   20LER     CG  372   7.747   8.871   2.967 -0.3897 -0.3051 -0.7692
   20LER     HG  373   7.730   8.906   3.068 -2.3809 -2.1437 -0.3948
   20LER    CD1  374   7.613   8.833   2.904 -0.1111 -0.6095 -0.3545
   20LER   HD11  375   7.548   8.780   2.973  0.4045 -1.0398 -0.1946
   20LER   HD12  376   7.564   8.926   2.874 -0.0090  0.4651  2.5205
   20LER   HD13  377   7.632   8.773   2.815  2.2451 -0.7654  0.1883
   20LER    CD2  378   7.827   8.742   2.994 -0.3607 -0.1374  0.6783
   20LER   HD21  379   7.868   8.696   2.904  1.2788 -0.1168  1.3803
   20LER   HD22  380   7.908   8.747   3.067 -0.9065  0.8987  1.2364
   20LER   HD23  381   7.759   8.670   3.038  0.1140 -0.6737  0.5418
   20LER      C  382   8.047   9.101   2.846 -0.0657  0.4991 -0.6753
   20LER      O  383   8.007   9.213   2.815 -0.1592  0.2910  0.4715
   21LER      N  384   8.162   9.046   2.797 -0.1591 -0.0097 -0.3357
   21LER      H  385   8.195   8.955   2.826 -1.1241  0.0375  1.0086
   21LER     CA  386   8.253   9.120   2.696 -0.2178 -0.0878 -0.1141
   21LER     HA  387   8.218   9.223   2.697  0.8993  0.3636 -1.9250
   21LER     CB  388   8.398   9.106   2.744  0.3901 -0.7223 -0.3872
   21LER    HB1  389   8.462   9.161   2.674  0.5081 -1.5639 -0.9487
   21LER    HB2  390   8.426   9.001   2.741 -1.4812 -1.2144 -1.9760
   21LER     CG  391   8.427   9.155   2.882  0.4681  0.0115 -0.0724
   21LER     HG  392   8.357   9.108   2.951  1.4364 -1.0161  0.2399
   21LER    CD1  393   8.569   9.121   2.927  0.0730  0.2923 -0.8339
   21LER   HD11  394   8.632   9.178   2.859 -1.7374  1.5140 -1.5670
   21LER   HD12  395   8.597   9.151   3.027  0.3515  2.9196 -1.6300
   21LER   HD13  396   8.583   9.013   2.927 -1.8566 -0.0048 -0.7318
   21LER    CD2  397   8.406   9.312   2.904 -0.2244  0.6381 -0.0441
   21LER   HD21  398   8.298   9.327   2.894 -0.0568  0.8928 -1.8466
   21LER   HD22  399   8.437   9.358   2.998 -0.1469  0.5754 -0.0388
   21LER   HD23  400   8.456   9.373   2.829 -0.7611  0.6597 -0.3917
   21LER      C  401   8.226   9.070   2.553 -0.8752  0.4637  0.2390
   21LER      O  402   8.227   8.956   2.516 -0.2693  0.5578  0.8138
   22LY0      N  403   8.303  10.322   3.621 -0.1962 -0.4612 -0.3554
   22LY0     H1  404   8.395  10.350   3.589  0.0318 -0.4711  0.2818
   22LY0     H2  405   8.242  10.320   3.541 -1.2440 -0.0151  0.4176
   22LY0     H3  406   8.266  10.394   3.681  1.2743 -0.3525  0.4650
   22LY0     CA  407   8.309  10.193   3.688 -0.5520  0.6753 -0.3034
   22LY0     HA  408   8.402  10.142   3.662  0.5374  1.3410  1.9272
   22LY0     CB  409   8.338  10.199   3.840  0.3897 -0.4364 -0.6418
   22LY0    HB1  410   8.337  10.099   3.884  3.2467 -1.6539 -3.0211
   22LY0    HB2  411   8.261  10.259   3.888  0.6242 -0.2431 -0.5055
   22LY0     CG  412   8.463  10.271   3.894 -0.1663 -0.1805  0.4095
   22LY0    HG1  413   8.476  10.365   3.840 -0.3018  0.4493  1.4526
   22LY0    HG2  414   8.542  10.203   3.862 -0.6391 -0.0686 -1.0855
   22LY0     CD  415   8.454  10.306   4.047  0.3354 -0.2172 -0.3288
   22LY0    HD1  416   8.548  10.349   4.079  0.6166  0.2001 -1.6700
   22LY0    HD2  417   8.435  10.214   4.102 -0.8176 -0.7281 -1.5022
   22LY0     CE  418   8.347  10.412   4.081 -0.4677 -0.3995 -0.1678
   22LY0    HE1  419   8.249  10.381   4.045 -0.4043 -1.2109  0.3347
   22LY0    HE2  420   8.382  10.504   4.034  1.6649 -1.5475 -0.9400
   22LY0     NZ  421   8.343  10.423   4.237 -0.3313 -0.0210  0.8576
   22LY0    HZ1  422   8.314  10.340   4.286  1.7493 -1.0595  0.4518
   22LY0    HZ2  423   8.438  10.441   4.265 -0.2858  0.3095  0.5136
   22LY0    HZ3  424   8.288  10.505   4.260 -0.6600 -0.3436  1.2267
   22LY0      C  425   8.184  10.106   3.666  0.6248  0.6923  0.5288
   22LY0      O  426   8.108  10.068   3.760 -0.5323 -0.1434 -0.1070
   23LER      N  427   8.170  10.061   3.540  0.6318  0.1288 -0.3079
   23LER      H  428   8.246  10.073   3.475 -0.3776 -0.6370 -1.6852
   23LER     CA  429   8.066   9.970   3.494  0.2112  0.2996 -0.0435
   23LER     HA  430   7.967  10.000   3.529 -0.1109 -0.5684 -0.1900
   23LER     CB  431   8.054   9.974   3.339 -0.0116  0.5777 -0.2623
   23LER    HB1  432   7.981   9.900   3.306  1.2429 -0.0996 -1.6166
   23LER    HB2  433   8.146   9.942   3.290 -1.7338 -0.4691 -3.0441
   23LER     CG  434   8.014  10.112   3.280 -0.0585  0.3349 -0.7123
   23LER     HG  435   8.096  10.183   3.292  0.9380 -0.8240 -0.4941
   23LER    CD1  436   8.000  10.100   3.128  0.2781 -1.0494  0.3203
   23LER   HD11  437   7.966  10.193   3.082  0.4696 -1.3942 -0.5269
   23LER   HD12  438   8.086  10.051   3.083 -0.5072 -1.3733 -0.8618
   23LER   HD13  439   7.920  10.027   3.113  0.2122 -0.7540 -0.8039
   23LER    CD2  440   7.892  10.179   3.339 -0.5391 -0.0434  0.5869
   23LER   HD21  441   7.879  10.274   3.287  1.3544  0.4969  1.0286
   23LER   HD22  442   7.806  10.114   3.319 -0.6495  0.1329  0.4846
   23LER   HD23  443   7.895  10.190   3.447  0.7143  1.8115  0.3894
   23LER      C  444   8.084   9.825   3.540 -0.5820 -0.5887  0.0465
   23LER      O  445   8.201   9.776   3.539  0.2198  0.1409 -0.5464
   24LY0      N  446   6.520   8.695   1.569  1.2735 -0.0252  0.0784
   24LY0     H1  447   6.499   8.627   1.497 -0.2911 -1.5902  1.9007
   24LY0     H2  448   6.427   8.709   1.606  1.6628 -1.6873  1.8087
   24LY0     H3  449   6.555   8.785   1.539 -0.2075  0.5730  0.0091
   24LY0     CA  450   6.609   8.630   1.671  0.3720  0.5277  0.3612
   24LY0     HA  451   6.571   8.529   1.690  0.7289  0.0809 -1.1260
   24LY0     CB  452   6.752   8.607   1.618  0.4281  0.2501 -0.3447
   24LY0    HB1  453   6.812   8.586   1.706 -0.5154 -1.5861 -0.0870
   24LY0    HB2  454   6.796   8.690   1.562 -0.0328 -1.1496 -2.9583
   24LY0     CG  455   6.776   8.485   1.521 -0.3950 -1.0014  0.0742
   24LY0    HG1  456   6.703   8.494   1.440 -0.0109 -2.9583 -0.5495
   24LY0    HG2  457   6.754   8.394   1.578 -2.4032 -0.8211 -0.3407
   24LY0     CD  458   6.922   8.488   1.472  0.1069 -0.5252 -1.1302
   24LY0    HD1  459   6.977   8.479   1.566  0.7112 -0.9536 -1.5176
   24LY0    HD2  460   6.942   8.585   1.427 -1.0655 -0.1162 -0.8098
   24LY0     CE  461   6.956   8.372   1.377 -0.1966 -0.1937 -0.8525
   24LY0    HE1  462   6.916   8.384   1.277 -1.4885  1.0366 -0.2313
   24LY0    HE2  463   6.900   8.288   1.418  1.0492 -0.4855  0.3599
   24LY0     NZ  464   7.099   8.346   1.376  0.4214 -0.2536 -0.0159
   24LY0    HZ1  465   7.145   8.432   1.352 -2.3433  1.7876  1.4903
   24LY0    HZ2  466   7.128   8.313   1.467 -0.3426 -0.6614  0.0878
   24LY0    HZ3  467   7.118   8.275   1.306  3.0171  2.2763 -2.1029
   24LY0      C  468   6.603   8.698   1.807  0.5748  0.4104 -0.0510
   24LY0      O  469   6.574   8.818   1.806  0.0161 -0.1400  0.4634
   25LER      N  470   6.635   8.629   1.919  0.8630 -0.2203  0.2064
   25LER      H  471   6.678   8.539   1.904  0.4628 -0.2312 -0.9820
   25LER     CA  472   6.664   8.706   2.043 -0.2391 -0.4428  0.7938
   25LER     HA  473   6.595   8.788   2.065  0.9465  0.3168  1.7826
   25LER     CB  474   6.656   8.608   2.161 -0.4110  0.1274  0.4515
   25LER    HB1  475   6.689   8.667   2.247  0.9496  1.7158 -1.0772
   25LER    HB2  476   6.726   8.527   2.148 -3.0222 -1.9965 -1.5966
   25LER     CG  477   6.508   8.561   2.186 -0.6579  0.3686 -0.5399
   25LER     HG  478   6.474   8.518   2.092 -0.5101 -2.3242  0.5592
   25LER    CD1  479   6.494   8.442   2.279 -0.1459 -0.4685  0.4262
   25LER   HD11  480   6.390   8.410   2.287 -0.3358 -0.1957 -0.7958
   25LER   HD12  481   6.549   8.350   2.260 -2.9298 -2.3762  1.0182
   25LER   HD13  482   6.525   8.479   2.376  0.0838  1.4829 -0.3430
   25LER    CD2  483   6.414   8.663   2.249 -0.3827  0.6513  0.0279
   25LER   HD21  484   6.401   8.739   2.172 -2.4219 -0.6008 -0.9546
   25LER   HD22  485   6.311   8.626   2.259  0.0422 -1.1594 -1.6085
   25LER   HD23  486   6.450   8.701   2.344  0.3588 -1.4010  0.6380
   25LER      C  487   6.802   8.780   2.030 -0.1262 -0.0840  0.4107
   25LER      O  488   6.888   8.740   1.952  0.2070  0.2288  0.1291
   26LYR      N  489   6.826   8.875   2.119 -0.3329  0.3081  0.2652
   26LYR      H  490   6.747   8.905   2.174  0.1281  2.0415  0.0516
   26LYR     CA  491   6.945   8.955   2.130 -0.4681 -0.8818  0.4414
   26LYR     HA  492   7.024   8.907   2.072 -1.7926  0.1523 -2.3796
   26LYR     CB  493   6.927   9.097   2.071  0.4616 -0.2089  0.2409
   26LYR    HB1  494   7.021   9.150   2.088  1.3323 -1.7443  0.4723
   26LYR    HB2  495   6.861   9.167   2.120  1.7598  0.9881  0.3391
   26LYR     CG  496   6.898   9.102   1.915  0.1696 -0.3201  0.4166
   26LYR    HG1  497   6.795   9.075   1.892 -0.5017  1.2976  1.3858
   26LYR    HG2  498   6.959   9.024   1.869 -1.2162 -1.9096  1.1703
   26LYR     CD  499   6.932   9.238   1.861 -0.4696  0.4596 -0.0827
   26LYR    HD1  500   6.933   9.230   1.753  2.2537 -2.2889 -0.0073
   26LYR    HD2  501   7.038   9.259   1.879  0.0801 -2.6541  0.8642
   26LYR     CE  502   6.847   9.357   1.913  0.6568  0.3450  0.4216
   26LYR    HE1  503   6.822   9.342   2.019 -0.9469 -1.5328 -0.1485
   26LYR    HE2  504   6.752   9.351   1.861 -0.4849  0.8528  2.3366
   26LYR     NZ  505   6.904   9.482   1.896  0.2511  0.0910  0.4065
   26LYR    HZ1  506   6.922   9.514   1.801 -2.3199 -2.4578 -1.0970
   26LYR      C  507   6.982   8.981   2.273  0.3831  0.1901  0.1371
   26LYR      O  508   6.902   9.016   2.358  0.2557  0.2210 -0.3984
   27LER      N  509   7.108   8.959   2.304  0.0573  0.0569 -0.9556
   27LER      H  510   7.163   8.906   2.239  2.8158 -0.8865  1.8977
   27LER     CA  511   7.166   8.993   2.439  0.9193  0.8421  0.1578
   27LER     HA  512   7.094   9.044   2.503  0.5516 -0.9755  1.2580
   27LER     CB  513   7.217   8.857   2.505 -0.7807  0.0452  0.3276
   27LER    HB1  514   7.280   8.808   2.431 -1.1495 -0.6012  0.4325
   27LER    HB2  515   7.126   8.796   2.513 -1.0339  0.3222 -0.3888
   27LER     CG  516   7.295   8.877   2.637  0.1964  0.0967  0.5214
   27LER     HG  517   7.377   8.946   2.618  0.7438 -0.6678  0.0283
   27LER    CD1  518   7.189   8.933   2.739  0.5486  0.1545 -0.1694
   27LER   HD11  519   7.105   8.866   2.760  0.3715  0.1905 -0.7267
   27LER   HD12  520   7.237   8.951   2.835  1.6197 -2.0680 -0.2370
   27LER   HD13  521   7.143   9.027   2.708 -0.5528 -0.6433 -1.0337
   27LER    CD2  522   7.349   8.742   2.681 -0.2817 -0.7472  0.5098
   27LER   HD21  523   7.373   8.748   2.787  3.1295 -0.1581 -0.1752
   27LER   HD22  524   7.267   8.671   2.670  0.4268 -1.3907 -0.7595
   27LER   HD23  525   7.441   8.719   2.628 -0.5588  0.1700 -0.4109
   27LER      C  526   7.289   9.090   2.425  0.3206 -0.4685  0.1326
   27LER      O  527   7.380   9.058   2.356  0.3988 -0.2709  0.4466
   28LER      N  528   7.287   9.204   2.489 -0.5639  0.2420  0.4243
   28LER      H  529   7.208   9.228   2.546 -1.4803  0.6165 -0.9429
   28LER     CA  530   7.398   9.303   2.479  0.4180 -0.6928  0.0463
   28LER     HA  531   7.461   9.284   2.391 -0.2306 -0.7453 -0.4124
   28LER     CB  532   7.330   9.446   2.479 -0.0612 -0.2290  0.5441
   28LER    HB1  533   7.405   9.525   2.470  3.1369 -2.9315  1.2495
   28LER    HB2  534   7.281   9.457   2.576  1.3576  0.4534  1.2177
   28LER     CG  535   7.224   9.467   2.376  0.5956 -0.8043 -0.0727
   28LER     HG  536   7.141   9.399   2.394  1.6566 -2.3897 -0.8966
   28LER    CD1  537   7.186   9.609   2.391 -0.6703 -0.0255  0.6296
   28LER   HD11  538   7.275   9.662   2.356 -0.2657 -0.9519  0.2034
   28LER   HD12  539   7.090   9.631   2.344 -0.7497 -0.5642  0.5234
   28LER   HD13  540   7.166   9.629   2.496 -3.3568  1.3105 -0.0404
   28LER    CD2  541   7.280   9.455   2.236  0.5160 -0.1927 -0.0057
   28LER   HD21  542   7.316   9.353   2.225 -0.9768 -0.7524  0.0384
   28LER   HD22  543   7.202   9.467   2.162  1.6337  1.7139 -0.9586
   28LER   HD23  544   7.363   9.522   2.214 -0.3233  1.0875  0.5901
   28LER      C  545   7.503   9.296   2.588 -0.3815 -0.7991 -0.3107
   28LER      O  546   7.489   9.236   2.689  0.5075 -0.1890 -0.2940
   29LYR      N  547   7.617   9.360   2.561  0.5263 -0.2803  0.2586
   29LYR      H  548   7.624   9.414   2.476 -0.4822  0.6436  0.7458
   29LYR     CA  549   7.745   9.329   2.627  0.0234 -0.5465  0.7867
   29LYR     HA  550   7.733   9.293   2.730  1.5426 -1.2802  0.7447
   29LYR     CB  551   7.814   9.228   2.537  0.2190 -0.0310  0.0226
   29LYR    HB1  552   7.916   9.216   2.572  0.7421  2.3892 -0.5047
   29LYR    HB2  553   7.827   9.266   2.436 -1.0685 -1.1912 -0.6157
   29LYR     CG  554   7.739   9.094   2.514 -0.2420  0.2563 -0.3133
   29LYR    HG1  555   7.636   9.106   2.479 -1.3531 -0.8682  2.3091
   29LYR    HG2  556   7.733   9.039   2.607  4.1130  0.6233  0.3913
   29LYR     CD  557   7.816   9.010   2.410  0.5374  0.1471 -0.1268
   29LYR    HD1  558   7.793   8.908   2.440 -1.0434  0.6585  0.5301
   29LYR    HD2  559   7.922   9.035   2.409  0.1447  2.0118 -1.7131
   29LYR     CE  560   7.762   9.031   2.266  0.7886  0.1278  0.2246
   29LYR    HE1  561   7.842   9.015   2.194  1.4371  0.5024  0.8506
   29LYR    HE2  562   7.714   9.129   2.270 -0.0313 -0.2550 -0.0508
   29LYR     NZ  563   7.644   8.943   2.245 -0.2259  0.2905 -0.5652
   29LYR    HZ1  564   7.558   8.967   2.293  0.9195 -0.0545  1.7767
   29LYR      C  565   7.831   9.454   2.623 -0.5260  0.6652  0.8481
   29LYR      O  566   7.799   9.545   2.553  0.1345  0.1856 -0.2424
   30LER      N  567   7.945   9.450   2.688  0.5733 -0.0674 -0.5551
   30LER      H  568   7.975   9.363   2.729  1.5713 -0.1347 -1.3773
   30LER     CA  569   8.039   9.563   2.698 -0.4183 -0.0373 -0.0565
   30LER     HA  570   7.996   9.657   2.661  0.5113 -0.8758 -3.6279
   30LER     CB  571   8.083   9.572   2.845  0.2860  0.0421  0.7444
   30LER    HB1  572   8.175   9.630   2.850  0.6488 -0.1605 -2.0799
   30LER    HB2  573   8.100   9.466   2.867 -1.0311 -0.5115 -0.7130
   30LER     CG  574   7.978   9.623   2.938 -0.6138 -0.6574 -0.9478
   30LER     HG  575   7.891   9.559   2.925 -0.6806 -0.8391  0.2717
   30LER    CD1  576   8.046   9.601   3.076 -0.3621  0.1171  0.3197
   30LER   HD11  577   8.089   9.501   3.084 -0.9390 -0.0928  0.9090
   30LER   HD12  578   8.123   9.677   3.088 -0.0881 -0.0789 -0.1399
   30LER   HD13  579   7.973   9.615   3.156 -0.5281 -1.8123  0.5559
   30LER    CD2  580   7.951   9.773   2.920 -1.3714  0.2045 -0.4310
   30LER   HD21  581   7.894   9.818   3.001 -0.8006  1.0929 -0.5091
   30LER   HD22  582   8.046   9.827   2.918 -0.8728 -0.6202  0.6828
   30LER   HD23  583   7.908   9.783   2.820 -1.6655 -0.3952 -0.3688
   30LER      C  584   8.158   9.541   2.605 -0.3610  0.9831 -0.1411
   30LER      O  585   8.173   9.425   2.564 -0.0464  0.1351 -0.6351
   31LER      N  586   8.233   9.650   2.573 -0.9853  0.5042 -0.0321
   31LER      H  587   8.204   9.741   2.606  1.7123  1.5831 -0.4021
   31LER     CA  588   8.345   9.640   2.484  0.3123 -0.0435 -0.9477
   31LER     HA  589   8.353   9.538   2.448  0.0735 -0.1872 -0.6089
   31LER     CB  590   8.312   9.741   2.375  0.4106  0.0149  1.0979
   31LER    HB1  591   8.313   9.839   2.422 -0.3945  0.7060 -0.2688
   31LER    HB2  592   8.214   9.713   2.337  0.4407 -1.4787  2.0592
   31LER     CG  593   8.412   9.748   2.252  0.1394 -0.2172 -0.3375
   31LER     HG  594   8.509   9.785   2.284  0.4596 -0.7281 -0.6903
   31LER    CD1  595   8.437   9.610   2.188  0.2056 -0.7528 -0.2143
   31LER   HD11  596   8.516   9.618   2.113  1.6494  0.5317  1.3761
   31LER   HD12  597   8.474   9.533   2.255  1.0310  0.6145  0.9594
   31LER   HD13  598   8.343   9.578   2.143  0.3304 -1.3770 -0.0361
   31LER    CD2  599   8.354   9.837   2.138  0.5862 -0.2650 -0.2631
   31LER   HD21  600   8.281   9.778   2.084 -0.5182 -0.0910  0.9949
   31LER   HD22  601   8.308   9.929   2.173 -1.5273 -1.2647 -0.2972
   31LER   HD23  602   8.436   9.861   2.070  0.7272 -0.6552 -0.2319
   31LER      C  603   8.473   9.681   2.561 -0.2860  0.3288  0.3403
   31LER      O  604   8.584   9.669   2.510 -0.1414 -0.0382 -0.0089
   32LY0      N  605   6.747  10.112   2.016 -0.2645 -0.4452  0.2873
   32LY0     H1  606   6.733  10.197   2.067 -0.3282 -0.1349 -0.2340
   32LY0     H2  607   6.651  10.083   2.003 -0.3242 -0.8337  1.5284
   32LY0     H3  608   6.783  10.142   1.926 -0.6906 -0.4821  0.0981
   32LY0     CA  609   6.833  10.017   2.087 -0.4256  0.3925 -0.1515
   32LY0     HA  610   6.928  10.066   2.110 -1.0162  0.1500  3.3827
   32LY0     CB  611   6.776   9.993   2.236  0.3174  0.1572  0.8714
   32LY0    HB1  612   6.683   9.936   2.236  0.0268  0.1297 -4.0790
   32LY0    HB2  613   6.759  10.087   2.286  0.0008 -0.3200  1.6753
   32LY0     CG  614   6.879   9.919   2.324 -0.7254  0.4906  0.1750
   32LY0    HG1  615   6.976   9.968   2.331  0.7479 -1.9345 -1.5833
   32LY0    HG2  616   6.898   9.817   2.291 -1.8069  0.2514  0.2350
   32LY0     CD  617   6.818   9.914   2.467  0.0484 -0.1801  0.1859
   32LY0    HD1  618   6.723   9.862   2.469  0.2423 -0.5306  0.4292
   32LY0    HD2  619   6.817  10.014   2.511 -0.6727 -1.0409  2.2847
   32LY0     CE  620   6.914   9.845   2.563  0.5487  0.6613  0.8202
   32LY0    HE1  621   6.981   9.919   2.606  2.7654 -1.2345  0.8236
   32LY0    HE2  622   6.964   9.764   2.510 -1.4992 -0.6187  0.7161
   32LY0     NZ  623   6.842   9.779   2.675 -0.3824 -0.1548  0.2251
   32LY0    HZ1  624   6.918   9.755   2.738 -0.3257  0.6766  0.4876
   32LY0    HZ2  625   6.783   9.846   2.722 -0.4114  0.9075 -1.2502
   32LY0    HZ3  626   6.801   9.694   2.641  0.6607 -1.4977  2.0853
   32LY0      C  627   6.853   9.887   2.004 -0.4718 -0.3808  0.4245
   32LY0      O  628   6.758   9.842   1.940 -0.5084  0.0056 -0.1754
   33LER      N  629   6.969   9.823   2.009  0.2959  0.1302 -0.0486
   33LER      H  630   7.036   9.855   2.078 -1.5969  2.4180  0.8557
   33LER     CA  631   7.002   9.698   1.931 -0.4153  0.2613  0.0483
   33LER     HA  632   6.979   9.709   1.825 -2.3227  1.3701  0.5267
   33LER     CB  633   7.158   9.670   1.949 -0.1733  0.4449 -0.4600
   33LER    HB1  634   7.186   9.574   1.907  0.5861  0.4332  0.0551
   33LER    HB2  635   7.185   9.687   2.053 -0.6968 -1.0508 -0.0552
   33LER     CG  636   7.240   9.764   1.863  0.0316  0.8123 -0.0080
   33LER     HG  637   7.220   9.867   1.891 -0.7443  0.6157  0.1892
   33LER    CD1  638   7.392   9.742   1.890 -0.3821  0.0203 -0.0022
   33LER   HD11  639   7.461   9.816   1.849  2.0725 -0.6544  2.5270
   33LER   HD12  640   7.431   9.729   1.991  1.5656  0.2930 -0.6769
   33LER   HD13  641   7.429   9.656   1.835 -0.0064 -0.3309  0.7726
   33LER    CD2  642   7.225   9.744   1.707  0.0248 -1.0543  0.2629
   33LER   HD21  643   7.130   9.775   1.664  1.0333  1.2038 -0.4532
   33LER   HD22  644   7.291   9.822   1.669  0.6846 -1.4486  0.5755
   33LER   HD23  645   7.268   9.651   1.670  0.1783  0.0847 -2.7318
   33LER      C  646   6.924   9.579   1.986 -0.4866  0.0711 -0.3245
   33LER      O  647   6.878   9.564   2.099 -0.2832 -0.0807 -0.1566
   34LY0      N  648   6.381   7.996   2.106  0.4020  0.4781  0.1378
   34LY0     H1  649   6.407   7.901   2.082  0.2251  0.0358  1.5832
   34LY0     H2  650   6.429   8.030   2.189  1.7774 -0.3659 -0.2828
   34LY0     H3  651   6.281   8.002   2.122  0.4030  3.2386 -0.4669
   34LY0     CA  652   6.412   8.084   1.987  0.4030  0.2621 -0.0987
   34LY0     HA  653   6.383   8.032   1.895  0.3837 -1.1131  0.6635
   34LY0     CB  654   6.326   8.209   1.995  0.4700  0.3891  0.3043
   34LY0    HB1  655   6.350   8.257   2.091  0.3535 -0.5871  0.8383
   34LY0    HB2  656   6.225   8.170   1.997  0.6062  0.0653  1.1879
   34LY0     CG  657   6.342   8.321   1.885  0.2070 -0.3888 -0.0775
   34LY0    HG1  658   6.310   8.265   1.797 -1.1745 -3.2344  2.0614
   34LY0    HG2  659   6.445   8.354   1.884  0.4615 -1.1647 -0.6434
   34LY0     CD  660   6.238   8.434   1.909 -0.0149  0.2878  0.4071
   34LY0    HD1  661   6.261   8.500   1.993 -1.5472 -0.7635  1.7025
   34LY0    HD2  662   6.139   8.399   1.935 -0.5963  1.2082 -0.4704
   34LY0     CE  663   6.209   8.521   1.792  0.0842 -0.4154 -0.1384
   34LY0    HE1  664   6.111   8.568   1.799 -0.2991 -1.4133  2.3397
   34LY0    HE2  665   6.203   8.465   1.699 -1.3494  0.4113 -0.5750
   34LY0     NZ  666   6.315   8.625   1.779  0.0887 -0.0460 -0.3243
   34LY0    HZ1  667   6.407   8.584   1.767  0.6243  0.5847  1.3211
   34LY0    HZ2  668   6.290   8.692   1.708  1.4166 -0.5333 -1.3155
   34LY0    HZ3  669   6.316   8.678   1.865  0.0230 -1.1702  0.3984
   34LY0      C  670   6.563   8.114   1.986 -0.2101 -0.3679  0.7431
   34LY0      O  671   6.621   8.147   2.090 -0.2742 -0.0633 -0.2300
   35LER      N  672   6.630   8.098   1.870 -0.1136 -0.1854  0.1081
   35LER      H  673   6.580   8.076   1.785 -1.3047  0.5538  0.5889
   35LER     CA  674   6.775   8.127   1.846 -0.3550 -0.5002 -0.7030
   35LER     HA  675   6.842   8.069   1.910 -0.6074  1.2711  1.2506
   35LER     CB  676   6.810   8.121   1.693  0.5254  0.4760 -0.7413
   35LER    HB1  677   6.898   8.180   1.664  1.2396 -0.4799 -0.5575
   35LER    HB2  678   6.728   8.176   1.647 -0.2511  0.9091  1.0612
   35LER     CG  679   6.825   7.985   1.636  0.0702 -0.1691  0.1411
   35LER     HG  680   6.750   7.919   1.681 -1.3442  0.0592 -1.7454
   35LER    CD1  681   6.805   7.986   1.488  0.6530 -1.1467  0.4718
   35LER   HD11  682   6.868   8.069   1.457  2.1428 -2.2564  0.3619
   35LER   HD12  683   6.840   7.890   1.449  1.7124 -0.5079 -0.1882
   35LER   HD13  684   6.701   7.994   1.458  0.8870  0.7092  0.0687
   35LER    CD2  685   6.950   7.916   1.660 -0.5610 -0.0363 -0.9558
   35LER   HD21  686   7.026   7.976   1.608 -0.4480  3.8645  3.0842
   35LER   HD22  687   6.984   7.927   1.763 -0.1566 -0.4124 -1.0422
   35LER   HD23  688   6.934   7.810   1.642 -1.2608  0.3363 -2.7533
   35LER      C  689   6.812   8.272   1.891 -0.1599  0.0457 -0.3480
   35LER      O  690   6.745   8.370   1.861 -0.2134 -0.7990 -0.1114
   36LYR      N  691   6.926   8.287   1.958  0.4119 -0.0291  0.0423
   36LYR      H  692   6.983   8.204   1.973 -0.7204 -0.6534  1.0472
   36LYR     CA  693   6.965   8.412   2.035 -0.5216 -0.2450  0.4061
   36LYR     HA  694   6.901   8.497   2.012  0.9113  0.3057 -1.8354
   36LYR     CB  695   6.946   8.374   2.188 -0.6124  0.1702  0.6362
   36LYR    HB1  696   7.003   8.281   2.201 -2.1344 -0.5815  2.4114
   36LYR    HB2  697   6.839   8.355   2.196 -0.6806  0.8428  1.4539
   36LYR     CG  698   6.997   8.472   2.294  0.2148 -0.0799  0.1096
   36LYR    HG1  699   6.958   8.570   2.264  1.3654  0.1314 -0.7664
   36LYR    HG2  700   7.105   8.472   2.284  0.1862  1.4920 -0.4707
   36LYR     CD  701   6.984   8.430   2.441  0.3590  0.4717  0.4115
   36LYR    HD1  702   7.032   8.333   2.450 -2.4135 -1.2235 -1.4352
   36LYR    HD2  703   6.879   8.424   2.470  0.7441 -0.3579  1.7009
   36LYR     CE  704   7.051   8.518   2.543  0.5991  0.1448 -0.2406
   36LYR    HE1  705   6.989   8.608   2.538 -2.3970 -1.7523  0.2995
   36LYR    HE2  706   7.156   8.525   2.514  0.0487  0.1576 -2.4556
   36LYR     NZ  707   7.040   8.463   2.677 -0.0433 -0.1810 -0.3816
   36LYR    HZ1  708   7.104   8.391   2.706 -2.1451 -0.7793  3.3910
   36LYR      C  709   7.104   8.457   2.000 -0.4387 -0.8113  0.9127
   36LYR      O  710   7.193   8.378   2.019  0.1590 -0.5228 -0.8408
   37LER      N  711   7.120   8.579   1.950  0.1609  0.5035  0.2925
   37LER      H  712   7.035   8.631   1.930 -2.7282 -1.9615  4.4516
   37LER     CA  713   7.246   8.644   1.932  0.2848  0.0660  1.1086
   37LER     HA  714   7.316   8.575   1.884 -0.0407  0.0800  0.6129
   37LER     CB  715   7.228   8.773   1.840 -0.9379  0.5549 -0.1605
   37LER    HB1  716   7.330   8.810   1.831 -1.1759  1.0095 -1.0865
   37LER    HB2  717   7.171   8.855   1.885  0.3042  1.1614  0.3726
   37LER     CG  718   7.185   8.741   1.699 -0.1356 -0.7266  0.4052
   37LER     HG  719   7.091   8.686   1.700  0.0526 -1.2125 -2.3256
   37LER    CD1  720   7.150   8.872   1.623 -0.0596 -0.2146 -0.1870
   37LER   HD11  721   7.112   8.856   1.522 -3.8445  1.5522  0.8057
   37LER   HD12  722   7.069   8.922   1.675  1.9979  0.3731  2.6456
   37LER   HD13  723   7.242   8.931   1.626  0.3027 -0.8001  0.9301
   37LER    CD2  724   7.289   8.663   1.618  0.4511  0.2692 -0.1421
   37LER   HD21  725   7.323   8.577   1.676  0.5555  0.3277 -0.1164
   37LER   HD22  726   7.241   8.633   1.525 -0.5955 -0.1287  0.5140
   37LER   HD23  727   7.373   8.728   1.591  1.5147 -1.8621 -2.5294
   37LER      C  728   7.315   8.685   2.068 -0.4900 -0.2363 -0.1103
   37LER      O  729   7.245   8.704   2.170  0.1798 -0.8770 -0.3683
   38LER      N  730   7.447   8.713   2.067 -0.7457 -0.3841  0.6317
   38LER      H  731   7.502   8.707   1.982 -0.5971  1.9814  0.5038
   38LER     CA  732   7.524   8.746   2.189  0.2235 -0.4494 -0.1883
   38LER     HA  733   7.460   8.804   2.256 -1.2301 -3.5074  1.2693
   38LER     CB  734   7.584   8.620   2.259 -0.2652  0.3574 -0.2573
   38LER    HB1  735   7.612   8.664   2.354  0.0770  1.0031 -0.6521
   38LER    HB2  736   7.674   8.589   2.205 -1.7292 -2.1928 -1.3980
   38LER     CG  737   7.505   8.490   2.279  0.4863  0.7160  0.7714
   38LER     HG  738   7.459   8.467   2.184  0.7611 -0.1962  0.8473
   38LER    CD1  739   7.603   8.370   2.323  0.3487 -0.0063  0.0304
   38LER   HD11  740   7.557   8.272   2.331  1.7385 -0.7883 -1.1014
   38LER   HD12  741   7.677   8.352   2.245 -1.1149  0.8955 -1.6370
   38LER   HD13  742   7.647   8.398   2.419 -0.6480  2.1337 -0.0809
   38LER    CD2  743   7.407   8.511   2.394 -0.2638 -0.4712  0.3343
   38LER   HD21  744   7.334   8.585   2.361 -2.1396 -1.8871  1.1038
   38LER   HD22  745   7.348   8.422   2.417  1.1839 -1.7294 -0.6335
   38LER   HD23  746   7.469   8.534   2.480  2.1505  0.0881 -1.4462
   38LER      C  747   7.637   8.846   2.157 -0.3083  0.0702 -0.9458
   38LER      O  748   7.731   8.811   2.087 -0.2812  0.1848 -0.0124
   39LY0      N  749   6.681   8.072   2.914  0.1305  0.0735  0.4635
   39LY0     H1  750   6.668   7.974   2.935 -1.4671  0.4290  1.3362
   39LY0     H2  751   6.616   8.111   2.847 -0.2134  0.5336  1.0581
   39LY0     H3  752   6.660   8.120   3.000  3.3171  1.3599  0.6427
   39LY0     CA  753   6.825   8.095   2.875 -0.3522 -0.0242  0.2060
   39LY0     HA  754   6.891   8.066   2.957 -1.9457 -0.3181  1.4208
   39LY0     CB  755   6.861   8.024   2.743  0.6987 -0.3614  0.8838
   39LY0    HB1  756   6.827   7.921   2.748 -1.5599  0.3373  0.9343
   39LY0    HB2  757   6.969   8.010   2.732  0.6006  0.4183 -1.5199
   39LY0     CG  758   6.822   8.099   2.617  0.5086  0.2765  0.5649
   39LY0    HG1  759   6.879   8.191   2.624  2.0114 -0.6103  0.5040
   39LY0    HG2  760   6.714   8.107   2.622  0.4724 -0.7770  2.2617
   39LY0     CD  761   6.851   8.014   2.489  0.3724  0.3547  0.7809
   39LY0    HD1  762   6.820   7.913   2.515 -0.5380  0.6461  0.8551
   39LY0    HD2  763   6.959   8.010   2.478  0.3258  3.3375 -2.3698
   39LY0     CE  764   6.782   8.075   2.366 -0.1391  0.1108  0.5861
   39LY0    HE1  765   6.816   8.174   2.337  2.6001 -1.0075 -0.3641
   39LY0    HE2  766   6.674   8.073   2.383 -0.3913 -1.7217 -0.9593
   39LY0     NZ  767   6.816   8.005   2.238  0.0273 -0.5811 -0.2510
   39LY0    HZ1  768   6.917   8.006   2.231 -0.0064 -1.3439 -1.0974
   39LY0    HZ2  769   6.768   7.916   2.236  0.2382 -0.6810 -1.4108
   39LY0    HZ3  770   6.767   8.055   2.165 -0.8327  0.8535  1.2404
   39LY0      C  771   6.836   8.253   2.865 -0.7956  0.0074  0.1527
   39LY0      O  772   6.742   8.319   2.823  0.3263  0.7580  0.4017
   40LER      N  773   6.951   8.314   2.906 -0.2846 -0.0893 -0.4599
   40LER      H  774   7.018   8.251   2.947 -0.8441  0.1419  0.8580
   40LER     CA  775   6.973   8.458   2.917 -0.5999  0.0739 -0.6250
   40LER     HA  776   6.890   8.502   2.971 -1.2613 -1.1313 -0.6409
   40LER     CB  777   7.108   8.484   2.990  0.5141  0.3332  0.3061
   40LER    HB1  778   7.185   8.429   2.936  0.5828 -0.0594  0.7942
   40LER    HB2  779   7.095   8.435   3.087  0.0209  0.2856  0.2213
   40LER     CG  780   7.153   8.630   3.005  0.1306  0.0579  0.5978
   40LER     HG  781   7.166   8.658   2.901 -1.4543  0.2238  0.4217
   40LER    CD1  782   7.056   8.723   3.078 -0.2101  0.7212 -0.2119
   40LER   HD11  783   7.005   8.678   3.164 -1.5084  0.7967 -0.9235
   40LER   HD12  784   7.105   8.818   3.101  0.9029  0.3009 -0.7900
   40LER   HD13  785   6.977   8.734   3.003 -1.8099 -3.0961  0.6611
   40LER    CD2  786   7.288   8.632   3.077 -0.3900 -0.1767 -0.8135
   40LER   HD21  787   7.365   8.580   3.019 -0.6088  0.2532 -1.4959
   40LER   HD22  788   7.314   8.737   3.091 -1.7590 -0.0160  0.7852
   40LER   HD23  789   7.279   8.576   3.170 -1.1440  0.9266 -0.2004
   40LER      C  790   6.974   8.523   2.777  0.0790 -0.0470 -0.2228
   40LER      O  791   6.914   8.630   2.760 -0.8664  0.0385 -0.2296
   41U      O5'  792   4.165   7.301   1.700 -0.3950  0.1981 -0.3770
   41U      H5T  793   4.246   7.252   1.714  0.1726  1.2996  0.2832
   41U      C5'  794   4.096   7.267   1.574 -0.0469  0.0827  0.0259
   41U     H5'1  795   4.001   7.320   1.569 -0.3231 -0.5031 -1.2635
   41U     H5'2  796   4.070   7.161   1.575 -2.7169  0.6701 -0.6296
   41U      C4'  797   4.178   7.293   1.441  0.1250  0.4679  0.8759
   41U      H4'  798   4.120   7.269   1.351  0.6530  1.9315  0.1234
   41U      O4'  799   4.243   7.422   1.428  0.1510  1.1592  0.7900
   41U      C1'  800   4.378   7.419   1.385  0.0717 -0.4911 -0.2422
   41U      H1'  801   4.380   7.477   1.293 -1.9454  2.9822  1.6731
   41U       N1  802   4.471   7.471   1.486  0.2939 -0.4677 -0.2325
   41U       C6  803   4.426   7.514   1.608 -0.4506 -0.5335 -0.8469
   41U       H6  804   4.321   7.508   1.633 -0.7608  3.8695 -0.3195
   41U       C5  805   4.508   7.580   1.692 -0.0942 -0.8041  0.5344
   41U       H5  806   4.470   7.623   1.783 -0.8169  1.9115 -0.9494
   41U       C4  807   4.643   7.608   1.656 -0.3347 -0.4858 -0.0953
   41U       O4  808   4.724   7.668   1.725 -0.1099 -0.3232  0.1539
   41U       N3  809   4.683   7.557   1.535 -0.8428  0.3075 -0.3983
   41U       H3  810   4.777   7.583   1.509 -0.9524 -0.0415 -1.1787
   41U       C2  811   4.603   7.491   1.448  0.0425 -0.0197  0.9009
   41U       O2  812   4.646   7.458   1.338  0.6191 -0.2147  0.0914
   41U      C3'  813   4.293   7.198   1.433  0.1922  0.2774  0.2678
   41U      H3'  814   4.319   7.186   1.539 -2.8332  0.3077  1.0932
   41U      C2'  815   4.400   7.272   1.349  0.0571 -0.8277 -0.8081
   41U     H2'1  816   4.498   7.241   1.383 -0.1125  0.8915  1.5181
   41U      O2'  817   4.369   7.259   1.209 -0.3542  0.1976  0.1330
   41U     HO'2  818   4.297   7.195   1.206 -0.8157  0.6761  0.7337
   41U      O3'  819   4.251   7.073   1.381 -0.3334 -0.0004  0.0954
   42U        P  820   4.323   6.938   1.413 -0.2812 -0.0146  0.1764
   42U      O1P  821   4.290   6.836   1.311 -0.1511 -0.1477  0.0801
   42U      O2P  822   4.278   6.912   1.551 -0.2169 -0.2004 -0.1250
   42U      O5'  823   4.480   6.951   1.413  0.0631 -0.3274 -0.5709
   42U      C5'  824   4.561   6.962   1.299  0.4640  0.1323  0.1504
   42U     H5'1  825   4.512   7.037   1.236 -0.2695  0.5154  1.1466
   42U     H5'2  826   4.580   6.869   1.247  2.4557  0.6934 -0.2046
   42U      C4'  827   4.701   7.017   1.341 -0.3462 -0.1018  0.4188
   42U      H4'  828   4.747   7.036   1.244  0.6142 -1.9145  0.4691
   42U      O4'  829   4.703   7.135   1.416 -0.0284 -0.3280  0.0722
   42U      C1'  830   4.838   7.170   1.454  0.2374 -0.7261 -0.6159
   42U      H1'  831   4.888   7.221   1.372  0.6000 -2.0893 -1.2850
   42U       N1  832   4.848   7.248   1.581  0.3924  0.1581 -0.1224
   42U       C6  833   4.752   7.234   1.683 -0.6625  0.0676 -0.2509
   42U       H6  834   4.668   7.167   1.676  2.0677 -4.0093  1.9675
   42U       C5  835   4.766   7.304   1.803 -0.6794  0.2666  0.0653
   42U       H5  836   4.681   7.302   1.869 -1.3490  1.0310 -0.7523
   42U       C4  837   4.871   7.393   1.820  0.5952 -0.1864 -0.1978
   42U       O4  838   4.888   7.464   1.918 -0.8864  0.3550 -0.4129
   42U       N3  839   4.957   7.401   1.710 -1.0342  0.1343 -0.9696
   42U       H3  840   5.026   7.475   1.712 -0.5310 -0.2315 -2.7351
   42U       C2  841   4.960   7.324   1.602  0.3646  0.1518 -1.0452
   42U       O2  842   5.058   7.327   1.533 -0.3970 -0.5990 -0.1674
   42U      C3'  843   4.787   6.929   1.437 -1.0358 -0.2700  0.0729
   42U      H3'  844   4.732   6.906   1.528  1.9234 -0.7332  1.8707
   42U      C2'  845   4.900   7.031   1.479 -0.2650 -0.5012 -0.4578
   42U     H2'1  846   4.909   7.014   1.586 -0.9852 -0.5487 -0.3969
   42U      O2'  847   5.016   7.039   1.399  0.2761  0.6648 -0.5374
   42U     HO'2  848   5.093   7.007   1.447 -0.8458 -1.4683 -0.0400
   42U      O3'  849   4.851   6.815   1.380  0.1544 -0.0440  0.0987
   43A        P  850   4.914   6.700   1.477 -0.5131  0.0164 -0.4368
   43A      O1P  851   4.941   6.578   1.393  0.5435  0.8012  0.1799
   43A      O2P  852   4.814   6.693   1.587 -0.0860 -0.3261 -0.8444
   43A      O5'  853   5.048   6.765   1.537  0.2937  0.3681  0.2222
   43A      C5'  854   5.169   6.754   1.458  0.7480  0.0400 -0.8093
   43A     H5'1  855   5.143   6.785   1.357 -1.8498  0.2309 -0.1541
   43A     H5'2  856   5.198   6.649   1.449  4.4883  1.0496 -2.0167
   43A      C4'  857   5.285   6.834   1.508 -0.0357  0.0820  0.0356
   43A      H4'  858   5.358   6.840   1.426  0.0584  1.2596  0.1775
   43A      O4'  859   5.230   6.964   1.530  0.0001 -0.2050 -0.2713
   43A      C1'  860   5.327   7.030   1.611 -0.3549 -0.0816  0.0734
   43A      H1'  861   5.380   7.115   1.568 -1.0744 -0.3805 -1.4869
   43A       N9  862   5.249   7.096   1.716 -0.2044 -0.6625  0.5766
   43A       C8  863   5.127   7.059   1.768 -0.6829 -0.1371 -0.5694
   43A       H8  864   5.072   6.980   1.719 -0.3570  0.5475 -2.0898
   43A       N7  865   5.086   7.140   1.866 -0.3188  0.0978 -0.2291
   43A       C5  866   5.194   7.232   1.881 -0.1728  0.2993 -0.9143
   43A       C6  867   5.223   7.342   1.964  0.2004 -0.1792 -0.2039
   43A       N6  868   5.138   7.400   2.050 -0.2446  0.4323 -0.4450
   43A      H61  869   5.047   7.361   2.068 -0.1055  1.0976  2.1009
   43A      H62  870   5.150   7.498   2.074 -1.0001  0.9456 -2.0392
   43A       N1  871   5.336   7.415   1.933 -0.3509 -0.2268  0.7703
   43A       C2  872   5.422   7.371   1.842 -0.3616  0.1319 -0.1479
   43A       H2  873   5.507   7.434   1.820  0.0240 -0.3381 -0.0182
   43A       N3  874   5.407   7.273   1.763 -0.1386 -0.0481 -0.2417
   43A       C4  875   5.292   7.202   1.787 -0.0540 -0.2120 -1.4103
   43A      C3'  876   5.341   6.795   1.639  0.6619  0.5956 -0.0216
   43A      H3'  877   5.251   6.783   1.698  0.5384 -1.9533 -0.6470
   43A      C2'  878   5.417   6.924   1.678  0.4417  0.1557 -0.1762
   43A     H2'1  879   5.414   6.927   1.787 -0.1145  1.5067 -0.1937
   43A      O2'  880   5.536   6.953   1.615 -0.6272 -0.1405  0.0522
   43A     HO'2  881   5.602   6.933   1.682  0.0189  0.4782 -0.3746
   43A      O3'  882   5.413   6.677   1.639  0.3438 -0.0302  0.4256
   44A        P  883   5.459   6.604   1.774  0.0286  0.5144 -0.4440
   44A      O1P  884   5.535   6.483   1.736 -0.1867 -0.1941 -0.2890
   44A      O2P  885   5.345   6.599   1.865 -0.2276  0.4503  0.6305
   44A      O5'  886   5.562   6.709   1.838 -0.1069 -0.3399  0.2452
   44A      C5'  887   5.703   6.723   1.810 -0.4634 -0.0582  0.1407
   44A     H5'1  888   5.728   6.724   1.703  0.8657 -0.0836  0.4232
   44A     H5'2  889   5.752   6.631   1.841  0.4641  0.1106 -0.7397
   44A      C4'  890   5.767   6.847   1.876  1.1677 -0.1781 -0.1295
   44A      H4'  891   5.872   6.845   1.848  2.6297 -0.5359  4.4929
   44A      O4'  892   5.688   6.962   1.849 -0.1046 -0.2989 -0.6509
   44A      C1'  893   5.715   7.042   1.966 -0.7335  0.5399  0.1949
   44A      H1'  894   5.774   7.129   1.939 -2.7267  2.2417  0.9845
   44A       N9  895   5.594   7.096   2.033  0.3347 -0.2327  0.4694
   44A       C8  896   5.477   7.028   2.035 -0.1159 -0.0727  0.8341
   44A       H8  897   5.468   6.931   1.988 -0.4254  0.8707 -1.1613
   44A       N7  898   5.384   7.083   2.109 -0.4110  0.2667 -0.1795
   44A       C5  899   5.450   7.189   2.171  0.6369 -0.4380  0.1173
   44A       C6  900   5.415   7.289   2.265 -0.5206 -0.1383  0.1311
   44A       N6  901   5.287   7.304   2.306 -0.1705  0.0188 -0.2432
   44A      H61  902   5.219   7.240   2.267 -2.1579  0.5119  2.1757
   44A      H62  903   5.252   7.377   2.366  0.4183  0.0410  0.0832
   44A       N1  904   5.501   7.384   2.298  0.4438 -0.1618  0.0279
   44A       C2  905   5.621   7.376   2.243 -1.1155  0.6508 -0.4065
   44A       H2  906   5.697   7.440   2.286 -1.2404 -0.0258  0.8526
   44A       N3  907   5.668   7.289   2.157  0.2521 -0.3423 -0.5235
   44A       C4  908   5.575   7.201   2.119  0.1018  0.5423 -0.5807
   44A      C3'  909   5.756   6.818   2.028 -0.5834  0.2001  0.2603
   44A      H3'  910   5.652   6.806   2.057 -1.2280  1.7438 -1.2161
   44A      C2'  911   5.794   6.960   2.075  0.0366  0.7260  1.3178
   44A     H2'1  912   5.747   6.981   2.171 -0.0731  0.9713  1.2119
   44A      O2'  913   5.935   6.984   2.062  0.1964 -0.0731  0.3053
   44A     HO'2  914   5.978   6.911   2.108 -0.5106 -1.3060 -0.9172
   44A      O3'  915   5.847   6.722   2.074  0.7952  0.1384  0.2454
   45U        P  916   5.820   6.639   2.205  0.0819  0.0563  0.0939
   45U      O1P  917   5.941   6.560   2.239  0.7262 -0.6229  0.2182
   45U      O2P  918   5.696   6.562   2.177 -0.0748  0.2911  0.3017
   45U      O5'  919   5.786   6.739   2.327 -0.0939  0.0425  0.1526
   45U      C5'  920   5.877   6.834   2.363 -0.0859  0.0500  0.6459
   45U     H5'1  921   5.925   6.890   2.283  1.4722 -1.9858  0.0763
   45U     H5'2  922   5.962   6.777   2.401 -0.2504 -0.2016  0.6408
   45U      C4'  923   5.823   6.927   2.473  0.2499  0.0434  0.2348
   45U      H4'  924   5.901   6.994   2.508  0.3593  0.5816 -0.9681
   45U      O4'  925   5.723   7.008   2.412  0.2230  0.0516 -0.9720
   45U      C1'  926   5.661   7.066   2.528  0.1839  0.1855  0.9917
   45U      H1'  927   5.716   7.159   2.542  0.5912 -0.1805  1.8824
   45U       N1  928   5.520   7.077   2.519 -0.6577 -0.1890 -0.0760
   45U       C6  929   5.446   6.980   2.455 -0.1356 -0.2955 -0.4861
   45U       H6  930   5.492   6.895   2.407  0.5632 -0.6929  0.8489
   45U       C5  931   5.309   6.988   2.452  0.0787 -0.3747 -0.1776
   45U       H5  932   5.265   6.906   2.398  0.9495 -0.9667 -0.0097
   45U       C4  933   5.240   7.095   2.520 -0.3026  0.1861 -0.6659
   45U       O4  934   5.119   7.108   2.531  0.5900  0.3913 -0.3656
   45U       N3  935   5.320   7.183   2.584  0.2993 -0.5922  0.5431
   45U       H3  936   5.273   7.260   2.629 -0.8831 -1.9477  1.7289
   45U       C2  937   5.461   7.187   2.578  1.0326  0.3005  0.2186
   45U       O2  938   5.522   7.284   2.622 -0.1945  0.3046 -0.6998
   45U      C3'  939   5.766   6.862   2.597  0.4025  0.1696 -0.0465
   45U      H3'  940   5.699   6.779   2.573  1.2309 -0.3346 -0.7025
   45U      C2'  941   5.691   6.982   2.649  0.2174 -0.0764 -0.1850
   45U     H2'1  942   5.597   6.952   2.696 -0.5132 -0.4855 -1.8356
   45U      O2'  943   5.767   7.063   2.736  0.0660  0.0224  0.2566
   45U     HO'2  944   5.785   7.013   2.816 -2.5351 -2.5972 -0.5908
   45U      O3'  945   5.881   6.810   2.674 -0.3431 -0.0791  0.3465
   46U        P  946   5.856   6.727   2.805 -0.1190 -0.1055 -0.2549
   46U      O1P  947   5.985   6.681   2.859 -0.3239  0.4932  0.1656
   46U      O2P  948   5.746   6.637   2.771  0.7773  0.1485  0.2427
   46U      O5'  949   5.808   6.838   2.902  0.4185  0.0399 -0.3972
   46U      C5'  950   5.903   6.918   2.979 -0.3504  0.3899 -0.6751
   46U     H5'1  951   5.953   6.997   2.922  0.1627  0.7606  0.2741
   46U     H5'2  952   5.979   6.855   3.025  1.2326  2.2971 -0.5150
   46U      C4'  953   5.835   7.002   3.090  0.3677 -0.0761  0.1231
   46U      H4'  954   5.915   7.064   3.133  0.9617  1.9326 -3.4987
   46U      O4'  955   5.746   7.083   3.021  0.6690  0.3960 -0.8245
   46U      C1'  956   5.641   7.114   3.110 -1.1253 -0.1251 -0.7959
   46U      H1'  957   5.649   7.219   3.135  0.4696 -0.2341 -0.7676
   46U       N1  958   5.509   7.099   3.042 -0.3526 -0.6905 -0.2886
   46U       C6  959   5.478   7.003   2.950 -0.4904 -0.0790 -0.3601
   46U       H6  960   5.555   6.929   2.938  1.1594  1.0814  2.0867
   46U       C5  961   5.355   6.997   2.890 -0.3298 -0.3857 -0.9019
   46U       H5  962   5.329   6.922   2.817  0.5645 -0.7530 -0.8600
   46U       C4  963   5.245   7.085   2.922  0.0649  0.8637 -0.6650
   46U       O4  964   5.126   7.080   2.883 -1.1817 -0.0950 -0.4382
   46U       N3  965   5.282   7.176   3.024  0.4560 -0.3258  0.9706
   46U       H3  966   5.212   7.244   3.051  0.5225  0.2240 -0.1970
   46U       C2  967   5.405   7.184   3.091 -0.4002 -0.7088  0.3906
   46U       O2  968   5.418   7.265   3.187 -0.4379 -0.3793  0.1429
   46U      C3'  969   5.759   6.934   3.207 -0.3656  0.5842  0.1063
   46U      H3'  970   5.726   6.839   3.164 -0.3111  0.9967 -0.8651
   46U      C2'  971   5.645   7.031   3.241 -0.1014 -0.4478  0.6895
   46U     H2'1  972   5.553   6.978   3.262 -0.3524  0.5133  2.1609
   46U      O2'  973   5.684   7.123   3.340 -0.3274 -0.0453  0.3619
   46U     HO'2  974   5.657   7.083   3.423 -2.1254  1.2494  0.4648
   46U      O3'  975   5.842   6.910   3.318  0.3852  0.5482  0.2300
   47A        P  976   5.794   6.810   3.437 -0.1337 -0.1043  0.0101
   47A      O1P  977   5.920   6.766   3.504  0.0385 -0.3498  0.2656
   47A      O2P  978   5.700   6.710   3.381 -0.1412 -0.4189  0.0971
   47A      O5'  979   5.702   6.890   3.538 -0.5739  0.3679  0.0409
   47A      C5'  980   5.752   6.979   3.640 -0.5092  0.1486  0.5795
   47A     H5'1  981   5.826   7.050   3.604 -0.5301  0.9712  2.0744
   47A     H5'2  982   5.802   6.922   3.718 -0.6945  2.6400  2.6353
   47A      C4'  983   5.632   7.050   3.702  0.4787  0.2327 -1.0604
   47A      H4'  984   5.673   7.114   3.780 -0.3696 -0.8285  0.3247
   47A      O4'  985   5.557   7.116   3.601  0.2791 -0.9879  0.1997
   47A      C1'  986   5.417   7.103   3.627 -0.9275  0.4727 -0.3348
   47A      H1'  987   5.370   7.201   3.635  0.9550  1.4329 -0.3273
   47A       N9  988   5.351   7.031   3.525 -0.2842  0.4934  0.9682
   47A       C8  989   5.384   6.918   3.449  0.8178  0.3040 -0.1419
   47A       H8  990   5.472   6.860   3.471  1.3720  0.6574 -1.3259
   47A       N7  991   5.297   6.889   3.356  0.3437  0.1159 -0.6690
   47A       C5  992   5.196   6.985   3.373 -0.0277  0.1935 -0.3250
   47A       C6  993   5.071   7.012   3.316 -0.2320  0.1580 -0.0698
   47A       N6  994   5.031   6.955   3.203 -0.2578 -0.1787  0.0241
   47A      H61  995   5.098   6.902   3.150  0.0053  0.1342  0.0385
   47A      H62  996   4.953   6.991   3.150  0.1227 -0.8078 -0.9975
   47A       N1  997   4.987   7.103   3.360 -0.4154  0.1570 -0.9327
   47A       C2  998   5.029   7.173   3.461 -0.5167 -0.3814  0.3685
   47A       H2  999   4.955   7.236   3.509  2.4705  5.2527 -1.5370
   47A       N3 1000   5.140   7.164   3.528 -0.1070  0.2043 -0.1944
   47A       C4 1001   5.225   7.071   3.477  0.1282 -0.2957 -0.6359
   47A      C3' 1002   5.536   6.954   3.773 -0.2733 -0.4537  0.8676
   47A      H3' 1003   5.530   6.866   3.709  1.2844  0.6140 -0.8398
   47A      C2' 1004   5.407   7.029   3.761  1.0402 -0.1103 -0.0622
   47A     H2'1 1005   5.318   6.966   3.761  1.8457 -1.3188 -1.6395
   47A      O2' 1006   5.392   7.136   3.854 -0.4298 -0.3940 -0.5776
   47A     HO'2 1007   5.409   7.100   3.942 -2.1477 -3.7716 -1.4534
   47A      O3' 1008   5.568   6.933   3.911 -0.1156 -0.1860 -0.5554
   48U        P 1009   5.513   6.819   4.003  0.6013  0.0344 -0.4185
   48U      O1P 1010   5.560   6.850   4.138 -0.9047 -0.1452 -0.6672
   48U      O2P 1011   5.544   6.688   3.948 -0.1105  0.2167  0.1913
   48U      O5' 1012   5.358   6.828   3.994  0.9155 -0.2682  0.3566
   48U      C5' 1013   5.285   6.912   4.083 -0.2154  0.0746  0.8135
   48U     H5'1 1014   5.318   7.016   4.078  1.4214 -0.4311  0.2396
   48U     H5'2 1015   5.299   6.880   4.186  0.5548 -2.7876 -0.0928
   48U      C4' 1016   5.138   6.915   4.037  0.1164  0.0287  0.0327
   48U      H4' 1017   5.093   6.998   4.091 -0.9935 -0.4368 -0.1555
   48U      O4' 1018   5.110   6.944   3.897  0.3676  0.5610  0.0139
   48U      C1' 1019   4.982   6.889   3.864  1.0123 -0.2757  0.0668
   48U      H1' 1020   4.908   6.967   3.874  2.0828  1.1355 -2.2332
   48U       N1 1021   4.982   6.827   3.732  0.1469 -0.0410  0.9105
   48U       C6 1022   5.091   6.755   3.684  0.3309 -0.0364  0.1444
   48U       H6 1023   5.179   6.733   3.743  1.3546 -0.3306 -1.4366
   48U       C5 1024   5.087   6.710   3.559  0.3104 -0.2498  1.1424
   48U       H5 1025   5.166   6.651   3.515 -0.4143 -0.8676  0.6452
   48U       C4 1026   4.967   6.733   3.474  0.0303  1.0050 -1.1837
   48U       O4 1027   4.951   6.673   3.371 -0.6513  0.8133  0.6623
   48U       N3 1028   4.864   6.802   3.534 -0.1883 -0.4496  1.0129
   48U       H3 1029   4.773   6.799   3.489 -0.4163 -2.0481  1.5000
   48U       C2 1030   4.865   6.844   3.663  0.3215  0.1547  0.2598
   48U       O2 1031   4.761   6.885   3.707  0.4337 -0.2798 -0.6672
   48U      C3' 1032   5.063   6.789   4.069  0.1298 -0.2979  0.4289
   48U      H3' 1033   5.119   6.697   4.054  1.3525  0.1501  1.9528
   48U      C2' 1034   4.946   6.787   3.971 -0.4381 -0.2585 -0.0452
   48U     H2'1 1035   4.919   6.687   3.938 -2.2471  0.3882 -0.6308
   48U      O2' 1036   4.824   6.836   4.034  0.4052  0.4211 -0.3911
   48U     HO'2 1037   4.802   6.786   4.113  1.8019 -0.1825 -0.3596
   48U      O3' 1038   5.019   6.802   4.206 -0.0209  0.1549 -0.2959
   49C        P 1039   4.978   6.674   4.296  0.2514  0.2968  0.1831
   49C      O1P 1040   4.963   6.722   4.432 -0.1474 -0.6740 -0.4709
   49C      O2P 1041   5.063   6.554   4.266 -0.0245  0.3701 -0.0067
   49C      O5' 1042   4.826   6.655   4.246  0.6463  0.0628  0.0804
   49C      C5' 1043   4.716   6.716   4.319 -0.7522  0.0141 -0.1775
   49C     H5'1 1044   4.741   6.822   4.317 -3.1394  0.7359  2.6038
   49C     H5'2 1045   4.714   6.690   4.424 -1.1996 -0.1926 -0.2350
   49C      C4' 1046   4.588   6.675   4.250 -0.7955 -0.0178  0.2933
   49C      H4' 1047   4.504   6.722   4.301 -0.0138  0.1457  1.4694
   49C      O4' 1048   4.586   6.725   4.119 -0.2684  0.0537  0.3810
   49C      C1' 1049   4.505   6.641   4.047  0.5522  0.2248  0.1485
   49C      H1' 1050   4.411   6.692   4.026  0.0253 -0.2590  1.2279
   49C       N1 1051   4.577   6.588   3.925  0.2011  0.3626 -0.6107
   49C       C6 1052   4.706   6.553   3.929  0.4512  0.9112 -0.5907
   49C       H6 1053   4.761   6.567   4.020  0.3540  0.9925 -0.5438
   49C       C5 1054   4.762   6.512   3.816 -0.5393  0.3447  0.2027
   49C       H5 1055   4.865   6.479   3.819 -0.3168  0.9331 -0.5701
   49C       C4 1056   4.693   6.512   3.693 -0.0662  0.1343  0.5762
   49C       N4 1057   4.756   6.478   3.582 -0.4903  0.1110 -0.0006
   49C      H41 1058   4.849   6.440   3.591 -0.2503  0.8185  0.6064
   49C      H42 1059   4.703   6.465   3.496 -0.8875  0.4749  0.1862
   49C       N3 1060   4.563   6.540   3.691 -0.1959 -0.0787  0.6562
   49C       C2 1061   4.505   6.587   3.802  0.9017  0.0079 -0.2624
   49C       O2 1062   4.388   6.620   3.797  0.5613 -0.6176  0.2037
   49C      C3' 1063   4.557   6.529   4.246 -0.6698 -0.3573  0.1718
   49C      H3' 1064   4.654   6.482   4.237  0.8659  2.6724 -0.2951
   49C      C2' 1065   4.461   6.521   4.131  0.1313  0.0382  0.3531
   49C     H2'1 1066   4.470   6.427   4.075 -1.7187  0.9520 -1.6226
   49C      O2' 1067   4.331   6.542   4.162 -0.5816  0.5454  0.0972
   49C     HO'2 1068   4.306   6.449   4.164  0.1793  0.3375  0.4739
   49C      O3' 1069   4.502   6.499   4.372 -0.7351  0.3089 -0.1364
   50U        P 1070   4.482   6.348   4.402  0.5321 -0.0950 -0.3111
   50U      O1P 1071   4.408   6.335   4.530 -0.0992 -0.5228  0.5893
   50U      O2P 1072   4.612   6.288   4.400 -0.4545  1.1043  0.2999
   50U      O5' 1073   4.396   6.270   4.289  0.2030 -0.0960  0.5495
   50U      C5' 1074   4.257   6.253   4.301 -0.4958 -0.3466  0.4844
   50U     H5'1 1075   4.214   6.353   4.298 -1.0145 -0.5420  1.2843
   50U     H5'2 1076   4.227   6.208   4.395  0.5002 -1.4830  0.2867
   50U      C4' 1077   4.222   6.165   4.178 -0.3528 -0.1971  0.3407
   50U      H4' 1078   4.114   6.153   4.181 -0.3609 -0.2531 -0.0315
   50U      O4' 1079   4.254   6.235   4.056  0.0045  0.2098  0.0491
   50U      C1' 1080   4.266   6.143   3.943 -0.1981  0.0408  0.0903
   50U      H1' 1081   4.175   6.150   3.883 -0.5213 -1.4317  0.3865
   50U       N1 1082   4.395   6.178   3.878 -0.0471 -0.6009  0.5351
   50U       C6 1083   4.512   6.195   3.950 -0.3417  0.3899 -0.1348
   50U       H6 1084   4.520   6.204   4.057  0.0643  1.2923 -0.2339
   50U       C5 1085   4.631   6.192   3.888 -1.0527  0.1849 -0.6511
   50U       H5 1086   4.716   6.192   3.955 -1.7126  0.8039  0.2066
   50U       C4 1087   4.646   6.180   3.748  0.0419 -0.1987  0.1424
   50U       O4 1088   4.746   6.163   3.685  0.1811 -0.3486  0.1478
   50U       N3 1089   4.525   6.189   3.681  0.1399  0.7309  0.7840
   50U       H3 1090   4.525   6.161   3.584 -1.1935 -0.2313  1.0260
   50U       C2 1091   4.405   6.170   3.738 -0.0376 -0.9263 -0.8578
   50U       O2 1092   4.308   6.148   3.671 -0.1364 -0.4093 -0.0171
   50U      C3' 1093   4.287   6.029   4.163 -0.1425 -0.3100  0.1609
   50U      H3' 1094   4.393   6.034   4.188  0.1106  1.0372 -1.0468
   50U      C2' 1095   4.268   6.007   4.011 -0.0801 -0.4317 -0.2733
   50U     H2'1 1096   4.347   5.944   3.971 -0.2729 -1.1925  0.5251
   50U      O2' 1097   4.151   5.941   3.996  0.1428 -0.1960  0.4318
   50U     HO'2 1098   4.125   5.903   4.081  0.2791 -2.2830 -0.4097
   50U      O3' 1099   4.211   5.930   4.234  0.5407  0.1165  0.3244
   51A        P 1100   4.264   5.789   4.293  0.1411 -0.3172 -0.2914
   51A      O1P 1101   4.176   5.760   4.404  0.4487 -0.0044 -0.7206
   51A      O2P 1102   4.410   5.801   4.313  0.1041 -0.0768  0.3396
   51A      O5' 1103   4.241   5.688   4.172  0.2699 -0.3592  0.4422
   51A      C5' 1104   4.111   5.624   4.148  0.7450  0.8208  0.4397
   51A     H5'1 1105   4.034   5.700   4.134 -0.9699 -0.6553  1.3953
   51A     H5'2 1106   4.085   5.551   4.225  0.5625 -0.0196 -0.4046
   51A      C4' 1107   4.104   5.558   4.017 -0.1071  0.0668  0.5808
   51A      H4' 1108   4.006   5.514   3.999  0.8222 -1.8132 -0.1908
   51A      O4' 1109   4.126   5.654   3.909  0.0401  0.3411  0.0814
   51A      C1' 1110   4.209   5.602   3.807 -0.2142  0.3493 -0.2371
   51A      H1' 1111   4.158   5.599   3.711 -0.7488 -0.0336  0.0470
   51A       N9 1112   4.332   5.671   3.795 -0.0865  0.0179  0.1468
   51A       C8 1113   4.409   5.719   3.897  0.2113 -0.2786  0.1348
   51A       H8 1114   4.374   5.717   4.000  0.1914 -0.1163  0.1312
   51A       N7 1115   4.525   5.759   3.854 -0.2867  0.4000 -0.3239
   51A       C5 1116   4.515   5.745   3.713 -0.0560 -0.0437 -0.3345
   51A       C6 1117   4.603   5.767   3.605 -0.2456  0.5828 -1.2047
   51A       N6 1118   4.729   5.815   3.613 -0.1403  0.2173  0.0490
   51A      H61 1119   4.769   5.841   3.701 -0.1564  3.3306 -0.7448
   51A      H62 1120   4.782   5.814   3.527 -1.3935  0.3376 -0.7666
   51A       N1 1121   4.576   5.727   3.482 -0.3371 -0.1699  0.2039
   51A       C2 1122   4.460   5.662   3.465  0.2750  0.0380  0.3353
   51A       H2 1123   4.430   5.629   3.366 -2.6760  0.7432  0.9018
   51A       N3 1124   4.366   5.642   3.557  0.6023 -0.5307 -0.0425
   51A       C4 1125   4.398   5.691   3.678  0.0642  0.4145  0.1062
   51A      C3' 1126   4.211   5.454   3.994  0.3938  0.4457 -0.0884
   51A      H3' 1127   4.306   5.489   4.035  0.3564  0.8113 -0.3089
   51A      C2' 1128   4.220   5.453   3.846  0.2296  0.8874 -0.3522
   51A     H2'1 1129   4.318   5.418   3.813  0.7941  2.3505 -0.2904
   51A      O2' 1130   4.105   5.388   3.780  0.0411 -0.7272  0.1190
   51A     HO'2 1131   4.133   5.402   3.690 -0.7247  1.8904  0.2101
   51A      O3' 1132   4.184   5.328   4.043  0.1746  0.3166 -0.2774
   52U        P 1133   4.284   5.199   4.052  0.4610  0.0838  0.1571
   52U      O1P 1134   4.207   5.083   4.083 -0.0358  0.5615 -0.5173
   52U      O2P 1135   4.401   5.231   4.140 -0.6467  0.4569 -0.2227
   52U      O5' 1136   4.343   5.185   3.910  0.5055  0.3385 -0.9900
   52U      C5' 1137   4.281   5.127   3.801 -0.1549  0.2676 -0.1586
   52U     H5'1 1138   4.197   5.185   3.765  0.8406  2.9904  1.5892
   52U     H5'2 1139   4.237   5.030   3.825 -0.9164  1.0155  1.6657
   52U      C4' 1140   4.367   5.129   3.674  0.0465  0.1754  1.0914
   52U      H4' 1141   4.307   5.085   3.594  3.2851 -1.9639 -0.3942
   52U      O4' 1142   4.406   5.260   3.650 -0.4332  0.4193 -0.6344
   52U      C1' 1143   4.524   5.260   3.574 -0.0511 -0.9543  0.2102
   52U      H1' 1144   4.512   5.293   3.470  0.4393 -2.1612 -0.2517
   52U       N1 1145   4.641   5.346   3.630 -0.0780  0.7552 -0.6143
   52U       C6 1146   4.658   5.371   3.762  0.6282 -0.5963  0.4013
   52U       H6 1147   4.591   5.329   3.834  0.0988  0.2314  0.4023
   52U       C5 1148   4.751   5.449   3.811 -0.8990 -0.6068 -0.0745
   52U       H5 1149   4.752   5.476   3.915 -1.8870 -0.7849 -0.0047
   52U       C4 1150   4.842   5.515   3.722 -0.2126  0.0564  0.1016
   52U       O4 1151   4.921   5.600   3.760  0.2086 -0.1834  0.5735
   52U       N3 1152   4.834   5.475   3.591 -0.0011 -0.6446 -0.1294
   52U       H3 1153   4.887   5.531   3.525  2.4431 -1.4998  0.9962
   52U       C2 1154   4.732   5.402   3.542  0.2841  0.4895 -0.0644
   52U       O2 1155   4.720   5.380   3.421 -0.5805  0.2414  0.1486
   52U      C3' 1156   4.504   5.055   3.678  0.2290  0.0829  0.1116
   52U      H3' 1157   4.557   5.080   3.770 -0.8363  2.8156  0.0564
   52U      C2' 1158   4.582   5.120   3.564  0.4160 -0.4564  0.7799
   52U     H2'1 1159   4.689   5.103   3.575  0.1577 -2.8693  0.1620
   52U      O2' 1160   4.541   5.060   3.439 -0.1711  0.1639 -0.1458
   52U     HO'2 1161   4.552   4.966   3.456 -0.0126  0.2753  0.4026
   52U      O3' 1162   4.485   4.917   3.670 -0.1656  0.1415 -0.3809
   53U        P 1163   4.591   4.822   3.742  0.0337  0.2762  0.7288
   53U      O1P 1164   4.548   4.680   3.734  0.0654 -0.1997 -0.5225
   53U      O2P 1165   4.608   4.877   3.875  0.4729  0.5664  0.7005
   53U      O5' 1166   4.728   4.828   3.659  0.3471  0.2063  0.1566
   53U      C5' 1167   4.721   4.791   3.524 -0.1779 -0.1387 -0.2762
   53U     H5'1 1168   4.632   4.841   3.486  0.1487 -0.6233 -1.7677
   53U     H5'2 1169   4.708   4.682   3.521 -1.3113 -0.0855  1.3807
   53U      C4' 1170   4.846   4.834   3.439  0.3101  0.2041 -0.9176
   53U      H4' 1171   4.831   4.796   3.338 -1.0031 -2.2773  0.1462
   53U      O4' 1172   4.861   4.978   3.429  0.3844  0.7338 -0.2994
   53U      C1' 1173   4.998   5.002   3.427 -0.1256  0.3034 -0.1775
   53U      H1' 1174   5.013   5.043   3.327 -1.8379  1.7447  0.1033
   53U       N1 1175   5.033   5.096   3.528  0.4806  0.3891  0.1965
   53U       C6 1176   4.978   5.087   3.655 -0.3635  0.7552  0.0826
   53U       H6 1177   4.895   5.019   3.670 -0.3017  0.5125 -0.6744
   53U       C5 1178   5.024   5.168   3.756 -0.0377 -0.1838 -0.3266
   53U       H5 1179   4.980   5.167   3.855 -0.8517  2.7533 -0.5681
   53U       C4 1180   5.129   5.260   3.731  0.3835  0.3851 -0.8169
   53U       O4 1181   5.173   5.329   3.822 -0.1328  0.3994  0.6020
   53U       N3 1182   5.171   5.262   3.603  1.1976 -0.1345  0.4808
   53U       H3 1183   5.234   5.336   3.577  1.1122 -0.0183  0.5982
   53U       C2 1184   5.138   5.174   3.502 -1.1372 -0.0334  0.2905
   53U       O2 1185   5.203   5.171   3.398 -0.1414  0.0402  0.0151
   53U      C3' 1186   4.982   4.776   3.495  0.2410 -0.8494 -0.1915
   53U      H3' 1187   4.982   4.774   3.604 -2.6751 -1.0049 -0.1140
   53U      C2' 1188   5.082   4.879   3.447  0.3499  0.3822  0.2716
   53U     H2'1 1189   5.155   4.900   3.525  0.0155 -1.1413  1.0251
   53U      O2' 1190   5.137   4.848   3.326 -0.3748 -0.8448 -0.0836
   53U     HO'2 1191   5.214   4.791   3.332 -0.5979 -1.3096 -1.3559
   53U      O3' 1192   4.989   4.646   3.442  0.0013  0.1003 -0.3854
   54C        P 1193   5.111   4.541   3.477 -0.1153  0.4203 -0.2497
   54C      O1P 1194   5.081   4.406   3.414 -0.6472  0.3613  0.2414
   54C      O2P 1195   5.119   4.546   3.628  0.4782  0.0069  0.5620
   54C      O5' 1196   5.246   4.602   3.428  0.5759 -0.5560 -0.0052
   54C      C5' 1197   5.312   4.571   3.307  0.1056  0.5558 -0.1716
   54C     H5'1 1198   5.237   4.587   3.229  1.3911  1.9823 -1.1574
   54C     H5'2 1199   5.329   4.463   3.316  1.2260  0.9173  4.8460
   54C      C4' 1200   5.444   4.650   3.269  1.0875  0.3320 -0.5972
   54C      H4' 1201   5.471   4.621   3.168  1.0454 -0.1967 -0.4623
   54C      O4' 1202   5.430   4.788   3.283 -0.4990 -0.1662  0.8163
   54C      C1' 1203   5.546   4.846   3.345  0.7498  0.5143 -0.3293
   54C      H1' 1204   5.590   4.915   3.273 -0.5496 -0.6784 -2.3504
   54C       N1 1205   5.514   4.915   3.470  0.5750  0.4322 -0.1707
   54C       C6 1206   5.408   4.871   3.549  0.2339 -0.5790 -0.7296
   54C       H6 1207   5.355   4.779   3.531  2.0459 -2.0941  1.1761
   54C       C5 1208   5.377   4.947   3.657  0.2887 -0.2259 -0.7740
   54C       H5 1209   5.305   4.911   3.729  0.1048 -0.5163 -1.1027
   54C       C4 1210   5.451   5.070   3.683 -0.0172  0.5909  0.2242
   54C       N4 1211   5.426   5.141   3.788 -0.4433 -0.6245 -0.0441
   54C      H41 1212   5.369   5.098   3.860  0.6972  0.6192  1.6718
   54C      H42 1213   5.485   5.222   3.803 -1.1259  0.4632 -2.6784
   54C       N3 1214   5.557   5.106   3.610  0.3617  0.2903  0.2484
   54C       C2 1215   5.589   5.027   3.507 -0.0713 -0.3696  0.6310
   54C       O2 1216   5.692   5.050   3.441  0.1782  0.2090  0.4177
   54C      C3' 1217   5.551   4.604   3.369  0.0830  0.3066 -0.6372
   54C      H3' 1218   5.509   4.578   3.466 -2.5858 -2.9050 -2.4442
   54C      C2' 1219   5.640   4.728   3.371  0.0727  0.2208 -0.0372
   54C     H2'1 1220   5.687   4.736   3.469  0.5536  2.2766 -0.3813
   54C      O2' 1221   5.728   4.730   3.258 -0.2517 -0.0755  0.0778
   54C     HO'2 1222   5.777   4.647   3.257  1.5896  0.9328 -1.8008
   54C      O3' 1223   5.630   4.499   3.323 -0.3408 -0.0882  0.2724
   55C        P 1224   5.731   4.419   3.418 -0.3933 -0.1390  0.0777
   55C      O1P 1225   5.791   4.319   3.324 -0.3277  0.0018 -1.1955
   55C      O2P 1226   5.675   4.365   3.546 -0.1708 -0.4245  0.2786
   55C      O5' 1227   5.854   4.512   3.454  0.1270 -0.3326 -0.4238
   55C      C5' 1228   5.961   4.537   3.361 -0.7179 -0.7698  0.2243
   55C     H5'1 1229   5.929   4.578   3.266  2.1390  0.1297 -0.4418
   55C     H5'2 1230   6.012   4.442   3.344 -0.8946 -0.7793 -0.2662
   55C      C4' 1231   6.054   4.646   3.425  0.1342  0.3114 -0.1499
   55C      H4' 1232   6.135   4.653   3.352  0.7986  0.3715  0.5774
   55C      O4' 1233   5.988   4.777   3.436 -0.1815  0.8710  0.1862
   55C      C1' 1234   6.050   4.848   3.542 -0.1308 -0.2796  0.3540
   55C      H1' 1235   6.090   4.941   3.501  0.2963 -0.6214 -0.0178
   55C       N1 1236   5.964   4.864   3.659  0.4737  0.0027  0.3386
   55C       C6 1237   5.857   4.782   3.682 -0.1898  0.2646  0.2138
   55C       H6 1238   5.854   4.688   3.627  0.8440 -0.8643  2.0059
   55C       C5 1239   5.771   4.811   3.779  0.5117 -0.6809  0.6107
   55C       H5 1240   5.698   4.733   3.799  0.1570 -1.3430 -2.7194
   55C       C4 1241   5.789   4.932   3.850 -0.0336 -0.3449 -0.0401
   55C       N4 1242   5.705   4.967   3.942  0.0809  0.1001 -0.8952
   55C      H41 1243   5.614   4.922   3.942  0.2009 -0.1499 -1.1247
   55C      H42 1244   5.710   5.057   3.985 -0.3301 -1.6345  3.2188
   55C       N3 1245   5.892   5.010   3.834 -0.6163 -0.1613  0.1829
   55C       C2 1246   5.983   4.978   3.736  0.0213 -0.7219  0.0384
   55C       O2 1247   6.091   5.043   3.727 -0.3140  0.1401  1.0227
   55C      C3' 1248   6.119   4.612   3.555  0.7436 -0.7410 -0.1416
   55C      H3' 1249   6.043   4.583   3.628 -2.3957  2.4679 -1.8138
   55C      C2' 1250   6.163   4.756   3.586 -0.3532 -0.1695 -0.1137
   55C     H2'1 1251   6.188   4.767   3.692 -1.9514 -0.1314  0.3016
   55C      O2' 1252   6.271   4.789   3.497 -0.2312  0.6426  0.0379
   55C     HO'2 1253   6.321   4.857   3.541  0.5543 -0.3844  0.7798
   55C      O3' 1254   6.223   4.522   3.543 -0.2125 -0.2640 -0.6540
   56G        P 1255   6.278   4.434   3.667 -0.4508 -0.3572  0.1633
   56G      O1P 1256   6.383   4.339   3.618  0.2930  0.4043 -0.6357
   56G      O2P 1257   6.160   4.378   3.734  0.0621  0.0400 -0.1506
   56G      O5' 1258   6.339   4.551   3.755  0.3478  0.2653 -0.5673
   56G      C5' 1259   6.459   4.614   3.716 -0.1381  0.4336 -0.4934
   56G     H5'1 1260   6.434   4.656   3.619  0.1951 -2.2217 -1.7975
   56G     H5'2 1261   6.541   4.543   3.706 -1.7922 -1.6987  0.4927
   56G      C4' 1262   6.502   4.721   3.815 -0.4029  0.1292  1.3435
   56G      H4' 1263   6.601   4.755   3.784 -0.2422 -3.4583 -3.1065
   56G      O4' 1264   6.407   4.828   3.802 -0.1615 -0.4310 -0.0049
   56G      C1' 1265   6.384   4.880   3.931  0.3518  0.0957 -0.0187
   56G      H1' 1266   6.399   4.988   3.931 -0.6336  0.2421  0.0421
   56G       N9 1267   6.251   4.862   3.995 -0.0114 -0.1248 -1.1172
   56G       C8 1268   6.149   4.776   3.958  0.2321 -0.0058  0.0742
   56G       H8 1269   6.167   4.700   3.883  1.1027 -1.2076  1.4501
   56G       N7 1270   6.043   4.786   4.031 -0.0004 -0.2082 -0.3639
   56G       C5 1271   6.069   4.887   4.114 -0.2621 -0.5113 -0.1400
   56G       C6 1272   5.991   4.949   4.218  0.4396  0.1963  0.0943
   56G       O6 1273   5.881   4.925   4.267 -0.4818 -0.3022 -0.4792
   56G       N1 1274   6.064   5.035   4.299  0.1753  0.0908 -0.1957
   56G       H1 1275   6.021   5.069   4.384  0.8409 -1.6480  0.8845
   56G       C2 1276   6.188   5.070   4.275 -0.4083  0.2503  0.6961
   56G       N2 1277   6.253   5.146   4.354 -0.3497 -0.9648 -0.3059
   56G      H21 1278   6.218   5.193   4.437  0.0592 -1.8268  0.3682
   56G      H22 1279   6.350   5.162   4.333 -0.5647  1.0392 -0.0217
   56G       N3 1280   6.265   5.021   4.175 -0.6727 -0.2581 -0.2733
   56G       C4 1281   6.199   4.929   4.105  0.0183  0.4848  0.1474
   56G      C3' 1282   6.509   4.682   3.961  0.0602 -0.2381 -0.1023
   56G      H3' 1283   6.425   4.618   3.989 -0.1905  0.0166 -0.2556
   56G      C2' 1284   6.486   4.821   4.018 -0.6383 -0.2953 -0.4769
   56G     H2'1 1285   6.449   4.824   4.121  0.9039 -2.3109  0.1843
   56G      O2' 1286   6.602   4.907   4.013 -0.2481 -0.6742 -0.3883
   56G     HO'2 1287   6.682   4.858   4.037  1.5725  2.0632 -0.4262
   56G      O3' 1288   6.634   4.615   3.993 -0.1167  0.4920 -0.1060
   57U        P 1289   6.641   4.514   4.115  0.3640 -0.1216  0.3997
   57U      O1P 1290   6.773   4.461   4.119 -0.1517  0.5384 -0.0151
   57U      O2P 1291   6.528   4.417   4.096 -0.9046  0.2485  0.1131
   57U      O5' 1292   6.617   4.600   4.244 -0.1898  0.3906 -0.2998
   57U      C5' 1293   6.700   4.708   4.287 -0.3185 -0.4857 -0.6226
   57U     H5'1 1294   6.717   4.777   4.204 -2.4103 -0.4937 -1.1111
   57U     H5'2 1295   6.793   4.661   4.320  0.7641  0.4217 -2.2378
   57U      C4' 1296   6.631   4.782   4.400 -0.3967  0.3959  0.1844
   57U      H4' 1297   6.700   4.855   4.441  0.1515 -0.6797  1.2464
   57U      O4' 1298   6.511   4.847   4.375 -0.1843  0.8491 -0.1000
   57U      C1' 1299   6.427   4.856   4.488  0.3413 -0.1429  0.2672
   57U      H1' 1300   6.429   4.960   4.520  0.6617 -0.1219  0.1837
   57U       N1 1301   6.287   4.799   4.468 -0.2378  0.4589  0.6031
   57U       C6 1302   6.264   4.706   4.364 -0.6025  0.1599 -0.2300
   57U       H6 1303   6.352   4.669   4.313 -0.1160 -0.5362  1.0696
   57U       C5 1304   6.144   4.639   4.349 -0.3351 -0.0690  0.2866
   57U       H5 1305   6.129   4.570   4.267  0.3140  1.4728 -1.2001
   57U       C4 1306   6.031   4.687   4.425  0.2691  0.9480 -1.0785
   57U       O4 1307   5.915   4.645   4.415  0.7417 -0.5732 -0.1440
   57U       N3 1308   6.060   4.792   4.514 -0.8421  0.5176  0.2371
   57U       H3 1309   5.985   4.817   4.577  1.5912  0.7532  3.3602
   57U       C2 1310   6.187   4.837   4.547  0.6943 -0.1645 -0.8209
   57U       O2 1311   6.202   4.913   4.644  0.1129  0.0703 -0.5475
   57U      C3' 1312   6.593   4.688   4.518  0.2587 -0.8705 -0.4382
   57U      H3' 1313   6.528   4.606   4.486 -1.1691 -0.0275  0.1894
   57U      C2' 1314   6.501   4.785   4.600 -0.0878  0.2167  0.7497
   57U     H2'1 1315   6.437   4.745   4.679 -3.1424  0.1481 -1.5878
   57U      O2' 1316   6.569   4.889   4.655 -0.7356 -0.1702  0.7671
   57U     HO'2 1317   6.640   4.856   4.710  1.2666  1.5425 -0.6282
   57U      O3' 1318   6.696   4.649   4.604 -0.3322  0.0400 -0.4828
   58A        P 1319   6.677   4.534   4.723  0.4404 -0.0481  0.1221
   58A      O1P 1320   6.805   4.516   4.793 -0.3887  0.0466  0.2730
   58A      O2P 1321   6.624   4.407   4.671  0.3201  0.0170 -0.9162
   58A      O5' 1322   6.576   4.576   4.829 -0.2494  0.2359 -0.4684
   58A      C5' 1323   6.614   4.669   4.926  0.3528  0.2172 -0.5421
   58A     H5'1 1324   6.660   4.756   4.879  1.1268  0.3442  0.4304
   58A     H5'2 1325   6.693   4.635   4.992 -0.3513 -0.5948 -0.1060
   58A      C4' 1326   6.499   4.698   5.021 -0.3615  0.1784  0.2465
   58A      H4' 1327   6.530   4.768   5.098 -0.3141  0.4095  0.0192
   58A      O4' 1328   6.383   4.742   4.953  0.1677 -0.0189  0.3651
   58A      C1' 1329   6.262   4.707   5.022 -0.1538  0.3555 -0.0723
   58A      H1' 1330   6.206   4.793   5.059 -1.4544 -0.7402  0.5884
   58A       N9 1331   6.187   4.619   4.927  0.4770 -0.4319 -0.0588
   58A       C8 1332   6.224   4.565   4.803  0.1768 -0.3079  0.5330
   58A       H8 1333   6.327   4.563   4.772  0.0280  0.5057 -0.0489
   58A       N7 1334   6.124   4.525   4.732 -0.6246 -0.0533  0.4795
   58A       C5 1335   6.011   4.559   4.813  0.2445 -0.6385 -0.3435
   58A       C6 1336   5.875   4.555   4.791  0.1543 -0.0586 -0.5738
   58A       N6 1337   5.824   4.521   4.677 -0.5951  0.8874  0.1398
   58A      H61 1338   5.885   4.509   4.598 -1.6607 -1.2109 -0.4174
   58A      H62 1339   5.726   4.539   4.663 -0.9647 -0.5628  0.6997
   58A       N1 1340   5.789   4.611   4.876 -0.7352  0.0125 -0.5027
   58A       C2 1341   5.835   4.653   4.993 -0.0249 -0.1003  0.3049
   58A       H2 1342   5.763   4.700   5.058  0.0378  2.2844 -1.2236
   58A       N3 1343   5.963   4.658   5.031 -0.5770 -0.2247  1.0525
   58A       C4 1344   6.047   4.611   4.935 -0.1831 -0.5197 -0.4199
   58A      C3' 1345   6.454   4.572   5.099 -0.5856  0.1733  0.2260
   58A      H3' 1346   6.451   4.490   5.027  0.3368 -0.1213  0.4979
   58A      C2' 1347   6.319   4.622   5.137 -0.8329 -0.1734  0.0741
   58A     H2'1 1348   6.252   4.540   5.161  1.1175 -1.7148  0.4787
   58A      O2' 1349   6.310   4.699   5.248  0.0155 -0.3692 -0.6177
   58A     HO'2 1350   6.365   4.672   5.321 -0.3254  1.1752  0.2671
   58A      O3' 1351   6.548   4.548   5.205  0.0018  0.2428 -0.3634
   59C        P 1352   6.609   4.401   5.246  0.5752  0.0318  0.1261
   59C      O1P 1353   6.727   4.438   5.333 -0.2812 -0.4702 -0.5291
   59C      O2P 1354   6.637   4.315   5.128  0.3850  0.2967 -0.1648
   59C      O5' 1355   6.494   4.342   5.325  0.1287  0.1221  0.8665
   59C      C5' 1356   6.478   4.377   5.463 -0.0100 -0.5643  0.2285
   59C     H5'1 1357   6.501   4.483   5.473  0.2002 -0.5736 -0.1255
   59C     H5'2 1358   6.554   4.329   5.526  2.1071  1.8380 -0.3039
   59C      C4' 1359   6.338   4.355   5.509  0.2050  0.3452 -0.9015
   59C      H4' 1360   6.329   4.383   5.614  2.6180  2.4671 -1.1649
   59C      O4' 1361   6.253   4.425   5.415 -0.1939 -0.1101  0.4686
   59C      C1' 1362   6.131   4.350   5.388  0.0916  0.5211  0.0950
   59C      H1' 1363   6.039   4.397   5.422 -2.9977 -2.3073 -3.4029
   59C       N1 1364   6.108   4.317   5.242 -0.2470  0.0911 -0.0816
   59C       C6 1365   6.211   4.284   5.165 -0.4951  0.2836  0.2105
   59C       H6 1366   6.312   4.284   5.202 -0.5343  1.6141  0.3755
   59C       C5 1367   6.186   4.259   5.031 -0.4439  0.3766  0.0307
   59C       H5 1368   6.270   4.227   4.971 -1.5015 -0.5339 -1.0162
   59C       C4 1369   6.057   4.270   4.979  0.0809  0.8771  0.1223
   59C       N4 1370   6.020   4.220   4.865 -0.2667  0.0985 -0.3230
   59C      H41 1371   6.091   4.164   4.819 -0.6592 -0.1699 -0.6139
   59C      H42 1372   5.920   4.210   4.859 -0.3363  0.9727 -0.8647
   59C       N3 1373   5.961   4.299   5.054 -0.3308 -0.5589 -0.4782
   59C       C2 1374   5.977   4.315   5.186 -0.6508  0.3339  0.0545
   59C       O2 1375   5.884   4.338   5.258 -0.0068  0.0948  0.4190
   59C      C3' 1376   6.280   4.218   5.498 -0.2668  0.5547 -0.8352
   59C      H3' 1377   6.339   4.164   5.424  2.6737  1.2730  0.8188
   59C      C2' 1378   6.134   4.231   5.475  0.0678  0.8388 -0.0822
   59C     H2'1 1379   6.093   4.140   5.429  1.2694 -0.5578  1.4837
   59C      O2' 1380   6.070   4.267   5.598  0.1105 -0.2976 -0.2156
   59C     HO'2 1381   6.124   4.231   5.669  1.8029  1.9257 -0.2759
   59C      O3' 1382   6.293   4.135   5.617 -0.5411 -0.5634  0.1126
   60U        P 1383   6.293   3.971   5.604 -0.0962 -0.1043  0.3561
   60U      O1P 1384   6.364   3.922   5.733  0.9453 -0.4089 -0.1149
   60U      O2P 1385   6.336   3.920   5.471  0.6205 -0.1955  1.0077
   60U      O5' 1386   6.140   3.934   5.601  0.4498  0.2528 -0.2895
   60U      C5' 1387   6.058   3.937   5.724  0.3087 -0.3925 -0.3103
   60U     H5'1 1388   6.061   4.035   5.772  0.3363  0.2870 -1.6437
   60U     H5'2 1389   6.089   3.860   5.794 -1.7429 -0.1084  0.9890
   60U      C4' 1390   5.917   3.899   5.682  0.3631 -0.0466 -0.9168
   60U      H4' 1391   5.850   3.891   5.768 -0.3043  0.9166 -1.3304
   60U      O4' 1392   5.855   3.984   5.589 -0.3256  0.4535  0.6331
   60U      C1' 1393   5.772   3.919   5.505  0.1314 -0.1357 -0.0642
   60U      H1' 1394   5.671   3.936   5.542  0.4227  1.3941  0.1036
   60U       N1 1395   5.793   3.968   5.362 -0.4480 -0.2274 -0.0121
   60U       C6 1396   5.914   3.978   5.307  0.1159 -0.5287 -0.7095
   60U       H6 1397   5.998   3.960   5.373 -1.2193 -1.4130  0.8201
   60U       C5 1398   5.931   3.995   5.173 -0.4012  0.7192 -0.1434
   60U       H5 1399   6.033   3.997   5.136  0.3251  1.0030  1.7457
   60U       C4 1400   5.825   4.009   5.078 -0.3607  0.8464 -0.2955
   60U       O4 1401   5.826   4.026   4.957 -0.0518 -0.2028  0.1311
   60U       N3 1402   5.700   4.002   5.147  0.2154 -0.3770 -0.2627
   60U       H3 1403   5.618   4.002   5.089 -0.0928  0.3216  0.1553
   60U       C2 1404   5.678   3.985   5.284  0.2216  0.5100 -0.3431
   60U       O2 1405   5.560   3.994   5.324 -0.1077 -0.4289  0.2762
   60U      C3' 1406   5.920   3.759   5.615  0.4673  0.1472  0.1896
   60U      H3' 1407   6.005   3.741   5.550 -0.1247 -1.5629 -0.1693
   60U      C2' 1408   5.799   3.766   5.514  0.7596 -0.0361  0.3346
   60U     H2'1 1409   5.826   3.725   5.417 -0.1603  0.6511 -0.2307
   60U      O2' 1410   5.680   3.713   5.572  0.1991 -0.0891  0.0552
   60U     HO'2 1411   5.692   3.621   5.599 -1.7963 -0.0303  1.3941
   60U      O3' 1412   5.908   3.655   5.710 -0.2839  0.3928 -0.1220
   61U        P 1413   5.936   3.497   5.673  0.3932  0.1261 -0.1533
   61U      O1P 1414   5.970   3.432   5.802  0.4360  0.2514  0.5237
   61U      O2P 1415   6.028   3.486   5.564  0.0556 -0.3192  0.8160
   61U      O5' 1416   5.792   3.444   5.623 -0.3644 -0.1748 -0.7575
   61U      C5' 1417   5.692   3.408   5.719 -0.3206 -0.8275  0.8984
   61U     H5'1 1418   5.676   3.489   5.791 -1.2427  0.2671 -0.4659
   61U     H5'2 1419   5.713   3.319   5.777 -1.4035 -1.4378  0.3926
   61U      C4' 1420   5.560   3.381   5.644  0.2480  0.1426  0.0839
   61U      H4' 1421   5.487   3.350   5.719 -2.5058  0.3574 -2.2954
   61U      O4' 1422   5.513   3.501   5.585 -0.0366  0.5558 -0.0483
   61U      C1' 1423   5.430   3.465   5.472  0.5744  0.4930  0.5274
   61U      H1' 1424   5.327   3.496   5.487  0.3380  0.4736 -0.8804
   61U       N1 1425   5.481   3.542   5.346 -0.2323  0.5244 -0.2150
   61U       C6 1426   5.613   3.542   5.313 -0.0966  0.8308 -1.0345
   61U       H6 1427   5.677   3.488   5.381  1.7456  1.1659 -2.4282
   61U       C5 1428   5.659   3.597   5.200 -0.0908  0.0842  0.7683
   61U       H5 1429   5.764   3.594   5.174 -0.4080  0.1083 -0.5525
   61U       C4 1430   5.567   3.668   5.118  0.5228 -1.2326  0.2026
   61U       O4 1431   5.593   3.734   5.019 -0.0994 -0.4643  0.8044
   61U       N3 1432   5.438   3.672   5.161  0.5308 -0.0440  0.0070
   61U       H3 1433   5.370   3.689   5.089  0.8920 -0.5497 -0.4655
   61U       C2 1434   5.390   3.616   5.274 -0.4371  0.3253 -0.3656
   61U       O2 1435   5.268   3.619   5.293  0.6992  0.0350 -0.1798
   61U      C3' 1436   5.557   3.275   5.530 -0.1932  0.3818  0.5557
   61U      H3' 1437   5.643   3.282   5.464 -1.1008 -0.1204 -0.7095
   61U      C2' 1438   5.437   3.316   5.445  0.2701  0.5557 -0.3198
   61U     H2'1 1439   5.447   3.292   5.339  0.2207  1.5500 -0.5587
   61U      O2' 1440   5.322   3.255   5.496  0.0376  0.8796 -0.0973
   61U     HO'2 1441   5.329   3.159   5.499  0.3413  0.8002 -1.9518
   61U      O3' 1442   5.544   3.152   5.593  0.0702  0.0199  0.2382
   61U      H3T 1443   5.480   3.150   5.664  0.0677 -2.8424  0.2587
   62G      O5' 1444   4.873   4.068   4.763 -0.0897  0.0534 -0.0482
   62G      H5T 1445   4.819   4.121   4.704 -1.0829 -1.3651 -0.4692
   62G      C5' 1446   4.826   4.084   4.893 -0.0031 -0.2852 -0.5716
   62G     H5'1 1447   4.831   3.984   4.935  0.3593 -0.1105 -0.1956
   62G     H5'2 1448   4.721   4.111   4.889  0.1068  0.5432  1.3579
   62G      C4' 1449   4.911   4.181   4.984  0.1685  0.1217  0.3174
   62G      H4' 1450   4.868   4.194   5.083  0.0703  1.3572  0.1285
   62G      O4' 1451   5.036   4.122   5.003 -0.4974 -0.4843  0.2649
   62G      C1' 1452   5.125   4.236   5.031  0.2013  0.1232 -0.1279
   62G      H1' 1453   5.169   4.236   5.131  1.0322  0.4182 -0.4822
   62G       N9 1454   5.235   4.225   4.929  0.0724  0.3330  0.2718
   62G       C8 1455   5.226   4.197   4.791  0.6085  0.1508  0.0891
   62G       H8 1456   5.131   4.178   4.744  0.2926  1.8967 -0.0590
   62G       N7 1457   5.339   4.196   4.735 -0.2589  0.4799  0.4099
   62G       C5 1458   5.432   4.222   4.839 -0.4868  0.0025 -0.6201
   62G       C6 1459   5.573   4.240   4.838  0.7087 -0.2091  0.0346
   62G       O6 1460   5.658   4.220   4.755 -0.0304 -0.1325  0.4354
   62G       N1 1461   5.623   4.281   4.958 -0.6541 -0.3177 -0.2480
   62G       H1 1462   5.723   4.278   4.970 -0.6053 -1.4172 -0.8289
   62G       C2 1463   5.549   4.327   5.063  0.5762  0.0831  0.8052
   62G       N2 1464   5.620   4.358   5.169 -0.1853  0.4137  0.0540
   62G      H21 1465   5.715   4.323   5.169 -0.2561  0.0966  2.4026
   62G      H22 1466   5.575   4.397   5.250 -0.9906  0.3807 -0.3584
   62G       N3 1467   5.413   4.325   5.061  0.2953  1.0576  1.0598
   62G       C4 1468   5.363   4.270   4.948 -0.3692  0.8949  0.2140
   62G      C3' 1469   4.930   4.317   4.931 -0.4906 -0.7720  0.5144
   62G      H3' 1470   4.966   4.326   4.829 -1.5977  2.1672  0.2810
   62G      C2' 1471   5.044   4.364   5.027  0.5810  0.3906 -0.0723
   62G     H2'1 1472   5.086   4.454   4.982 -1.0676  0.6910 -1.0807
   62G      O2' 1473   5.013   4.396   5.166  0.0485 -0.5172  0.3539
   62G     HO'2 1474   5.051   4.481   5.188 -1.4640  1.0281 -2.3985
   62G      O3' 1475   4.809   4.386   4.948  0.2046 -0.9579 -0.5085
   63U        P 1476   4.773   4.528   4.883 -0.3259  0.0361 -0.1835
   63U      O1P 1477   4.644   4.561   4.936  0.2367  0.4500 -0.5018
   63U      O2P 1478   4.782   4.514   4.735 -0.0941 -0.4621 -0.1640
   63U      O5' 1479   4.892   4.626   4.941 -0.9115  0.0705  0.1398
   63U      C5' 1480   4.877   4.710   5.059  0.1387  0.1198 -0.2835
   63U     H5'1 1481   4.834   4.651   5.141  1.5399 -0.0248  0.3779
   63U     H5'2 1482   4.811   4.787   5.020 -3.0758 -2.1376  0.2360
   63U      C4' 1483   5.008   4.776   5.108  0.5806 -0.0502  0.3071
   63U      H4' 1484   4.983   4.827   5.201 -1.6685  3.0881 -1.7856
   63U      O4' 1485   5.107   4.676   5.100  0.0069  0.0948 -0.4170
   63U      C1' 1486   5.232   4.729   5.082 -0.0000  0.3188  0.1550
   63U      H1' 1487   5.297   4.711   5.167  1.1821  0.1158 -0.7677
   63U       N1 1488   5.305   4.669   4.966  0.9458 -0.4701 -0.2126
   63U       C6 1489   5.233   4.622   4.856 -0.2985 -0.2726  0.5611
   63U       H6 1490   5.126   4.634   4.846 -0.6744 -2.8650  0.7867
   63U       C5 1491   5.300   4.570   4.750 -0.2865 -0.8209 -0.0381
   63U       H5 1492   5.246   4.546   4.659  0.5560 -3.0042 -0.0167
   63U       C4 1493   5.447   4.565   4.744  0.9978  0.1150 -0.1792
   63U       O4 1494   5.520   4.537   4.648  0.2770 -0.2893 -0.6066
   63U       N3 1495   5.504   4.583   4.871 -0.6727 -0.0377  0.4081
   63U       H3 1496   5.604   4.573   4.877 -0.6334 -0.2242 -0.4501
   63U       C2 1497   5.440   4.642   4.978  0.5516  0.1772 -0.2741
   63U       O2 1498   5.506   4.687   5.070  0.0590  0.2503  0.5463
   63U      C3' 1499   5.053   4.886   5.014  0.6016 -0.2446  0.0524
   63U      H3' 1500   5.036   4.849   4.912 -0.5852  0.3374  0.0148
   63U      C2' 1501   5.205   4.879   5.058  0.0856  0.1198 -0.1406
   63U     H2'1 1502   5.277   4.930   4.994  1.0469  0.2671  1.0096
   63U      O2' 1503   5.221   4.932   5.189 -1.1575 -0.2226 -0.2772
   63U     HO'2 1504   5.304   4.980   5.193 -0.8233 -0.8396  1.0246
   63U      O3' 1505   5.002   5.014   5.039  0.2372 -0.3874  0.2499
   64A        P 1506   5.018   5.120   4.926  0.1575  0.1511 -0.1528
   64A      O1P 1507   4.934   5.231   4.965  0.0376  0.9367  0.2158
   64A      O2P 1508   5.000   5.059   4.791 -0.3803  0.2615 -0.6103
   64A      O5' 1509   5.170   5.159   4.950  0.7091 -0.4060  0.1673
   64A      C5' 1510   5.197   5.250   5.062 -0.5114  0.1483 -0.1282
   64A     H5'1 1511   5.154   5.209   5.154  0.6567  1.0229  0.8458
   64A     H5'2 1512   5.153   5.347   5.044  1.1671  0.8102 -0.9084
   64A      C4' 1513   5.348   5.267   5.068  0.5256  0.4698  0.7830
   64A      H4' 1514   5.378   5.309   5.163  1.4316 -2.2039  1.7632
   64A      O4' 1515   5.409   5.142   5.084 -0.2489 -0.3368  0.1177
   64A      C1' 1516   5.539   5.137   5.020 -0.4197  0.1335  0.6219
   64A      H1' 1517   5.611   5.095   5.090  0.0025 -0.5192 -0.1805
   64A       N9 1518   5.547   5.049   4.897 -0.3191 -0.0206 -0.4045
   64A       C8 1519   5.444   4.999   4.815  0.3418  0.5217 -0.4725
   64A       H8 1520   5.345   5.039   4.833  0.5365  0.3549  1.1168
   64A       N7 1521   5.476   4.920   4.713 -1.3469  0.3229 -0.6740
   64A       C5 1522   5.616   4.922   4.721 -0.0970 -0.4841  0.1250
   64A       C6 1523   5.725   4.877   4.644  0.3095  0.2407 -0.0607
   64A       N6 1524   5.718   4.810   4.530  0.1650  0.1932  0.1057
   64A      H61 1525   5.628   4.808   4.485  0.2438 -1.9972 -0.0501
   64A      H62 1526   5.802   4.760   4.505  0.9556  1.1132  0.8265
   64A       N1 1527   5.851   4.891   4.684 -0.3237  0.0553 -0.5128
   64A       C2 1528   5.875   4.958   4.797 -0.4544  0.1557  0.1408
   64A       H2 1529   5.974   4.965   4.839 -1.3302  1.7152  2.1110
   64A       N3 1530   5.790   5.024   4.877  0.3029 -0.4503 -0.1217
   64A       C4 1531   5.660   5.000   4.831  0.2854 -0.2091  0.3295
   64A      C3' 1532   5.422   5.346   4.953  0.0804  0.1160  0.1587
   64A      H3' 1533   5.372   5.304   4.866  0.4534  1.4220 -0.7246
   64A      C2' 1534   5.564   5.284   4.969  0.5482 -0.3751  0.4431
   64A     H2'1 1535   5.624   5.283   4.878  0.4206  2.5402  0.2418
   64A      O2' 1536   5.636   5.340   5.081  0.1089 -0.1184 -0.0304
   64A     HO'2 1537   5.668   5.428   5.061 -0.7489  0.2627  0.2386
   64A      O3' 1538   5.417   5.488   4.979 -0.0261 -0.4045  0.4980
   65C        P 1539   5.450   5.599   4.868 -0.2060 -0.1533 -0.1341
   65C      O1P 1540   5.428   5.731   4.935  0.1587 -0.8697 -0.0927
   65C      O2P 1541   5.392   5.562   4.741  0.7113 -0.2694  0.0082
   65C      O5' 1542   5.610   5.580   4.842 -0.0402 -0.7420  1.0490
   65C      C5' 1543   5.704   5.620   4.933  0.2079 -0.4889  0.1608
   65C     H5'1 1544   5.688   5.601   5.039 -0.8922  0.1603  0.1150
   65C     H5'2 1545   5.725   5.726   4.916  0.6431 -0.9472 -2.6760
   65C      C4' 1546   5.844   5.561   4.891  0.5760 -0.2353 -0.0386
   65C      H4' 1547   5.915   5.605   4.962 -1.8970  0.1825  2.3347
   65C      O4' 1548   5.854   5.420   4.885  0.1109  0.4245 -0.0729
   65C      C1' 1549   5.930   5.379   4.766 -0.0446 -0.5529 -0.0949
   65C      H1' 1550   6.004   5.310   4.805  0.2285  0.0453  0.4739
   65C       N1 1551   5.862   5.311   4.656  0.7712 -0.2353 -0.2553
   65C       C6 1552   5.728   5.326   4.637  0.2628  0.4101 -0.8516
   65C       H6 1553   5.680   5.383   4.715 -0.2353 -0.0061 -0.8437
   65C       C5 1554   5.666   5.251   4.537  0.0867  0.3238 -0.0084
   65C       H5 1555   5.559   5.252   4.526 -0.6361  0.1118  4.8458
   65C       C4 1556   5.750   5.178   4.450  0.0065 -0.0943  0.5268
   65C       N4 1557   5.712   5.118   4.344  0.5937 -0.7778  0.5563
   65C      H41 1558   5.628   5.150   4.298  0.7337  0.3144  1.0366
   65C      H42 1559   5.783   5.068   4.293 -1.0275 -2.7427  0.0740
   65C       N3 1560   5.882   5.173   4.462  0.0555  0.4270  0.2082
   65C       C2 1561   5.936   5.231   4.571  0.4149  0.7201 -0.1810
   65C       O2 1562   6.054   5.208   4.594 -0.4902 -0.1625 -0.0929
   65C      C3' 1563   5.881   5.610   4.753  0.6376 -0.3188  0.7840
   65C      H3' 1564   5.804   5.590   4.678  0.1776 -0.8533  1.3894
   65C      C2' 1565   5.990   5.512   4.716 -0.0401  0.2109 -0.5086
   65C     H2'1 1566   6.000   5.506   4.608  0.2621 -3.1960 -0.3893
   65C      O2' 1567   6.118   5.533   4.779 -0.5407 -0.0049  0.5959
   65C     HO'2 1568   6.133   5.627   4.764 -2.0647 -0.0586 -1.6133
   65C      O3' 1569   5.926   5.751   4.759 -0.0067 -0.1492 -0.4770
   66G        P 1570   5.919   5.843   4.632 -0.0704  0.3428 -0.1876
   66G      O1P 1571   5.974   5.970   4.675  0.5085 -0.4655 -0.8052
   66G      O2P 1572   5.788   5.837   4.562 -0.1607 -0.3236  0.3146
   66G      O5' 1573   6.024   5.779   4.528  0.8764  0.1749 -0.0429
   66G      C5' 1574   6.167   5.810   4.532 -0.4686  0.0208  0.2522
   66G     H5'1 1575   6.209   5.782   4.628  0.5171 -2.7212 -0.8830
   66G     H5'2 1576   6.189   5.915   4.511 -0.2074  0.1207  0.9908
   66G      C4' 1577   6.244   5.739   4.424 -0.0078  0.0021  0.3979
   66G      H4' 1578   6.350   5.761   4.436  0.4195 -2.0527  0.6924
   66G      O4' 1579   6.221   5.602   4.432  0.2369  0.3750  0.4709
   66G      C1' 1580   6.233   5.543   4.303 -0.5167 -0.4152  0.3437
   66G      H1' 1581   6.318   5.478   4.286  0.9760  1.9283 -2.1565
   66G       N9 1582   6.106   5.493   4.258 -0.3039  0.4051  0.0534
   66G       C8 1583   5.985   5.500   4.327  0.3258 -0.0693 -0.2009
   66G       H8 1584   5.976   5.558   4.418  3.1924 -0.9548  0.7554
   66G       N7 1585   5.896   5.417   4.284  0.0050 -0.5685  0.4353
   66G       C5 1586   5.952   5.356   4.171  0.1122 -0.7314  0.2695
   66G       C6 1587   5.904   5.260   4.075 -0.7422 -0.3789  0.0871
   66G       O6 1588   5.797   5.202   4.059 -0.0738  0.2160 -0.2079
   66G       N1 1589   5.998   5.227   3.979 -0.3451 -0.0990  0.0394
   66G       H1 1590   5.970   5.165   3.905  1.6742  2.1276 -2.8227
   66G       C2 1591   6.123   5.276   3.978 -0.8428  0.0563  0.7621
   66G       N2 1592   6.201   5.219   3.888 -0.7439  0.4115 -0.6067
   66G      H21 1593   6.162   5.156   3.819 -1.1648  0.3984 -0.3632
   66G      H22 1594   6.299   5.241   3.900 -0.4557 -1.4215  0.8600
   66G       N3 1595   6.179   5.356   4.071  0.6639  0.0850  0.0174
   66G       C4 1596   6.087   5.395   4.167  0.1231  0.2920  0.1919
   66G      C3' 1597   6.205   5.779   4.282 -0.0405 -0.5173 -0.1679
   66G      H3' 1598   6.097   5.780   4.269 -0.4381  1.2804  2.4457
   66G      C2' 1599   6.268   5.657   4.202  0.4273 -0.2197 -0.3168
   66G     H2'1 1600   6.219   5.630   4.108 -0.6388 -0.9250  0.4274
   66G      O2' 1601   6.408   5.656   4.188 -0.2596  0.0011  0.0178
   66G     HO'2 1602   6.437   5.636   4.098 -1.2800 -0.1537 -0.2883
   66G      O3' 1603   6.243   5.912   4.242 -0.5575  0.4007 -0.0335
   67G        P 1604   6.154   5.994   4.145 -0.0673 -0.1088 -0.2198
   67G      O1P 1605   6.222   6.117   4.122 -0.2554 -0.2988  1.1489
   67G      O2P 1606   6.021   5.989   4.195  0.9339  0.4712  0.2597
   67G      O5' 1607   6.157   5.910   4.008 -0.0588 -0.4086 -0.1082
   67G      C5' 1608   6.283   5.909   3.925 -0.1539 -0.0489 -0.7584
   67G     H5'1 1609   6.370   5.879   3.983  0.4274 -1.3665 -2.2555
   67G     H5'2 1610   6.297   6.014   3.902 -1.3031 -0.0264 -1.4372
   67G      C4' 1611   6.278   5.814   3.803 -0.1500  0.0098  0.0360
   67G      H4' 1612   6.370   5.835   3.749  0.1473  1.0631  0.9122
   67G      O4' 1613   6.266   5.680   3.840 -0.0430  0.0915 -0.4504
   67G      C1' 1614   6.175   5.616   3.747  0.1567 -0.0073 -0.0203
   67G      H1' 1615   6.230   5.531   3.707  1.6720  0.7076  0.4598
   67G       N9 1616   6.040   5.584   3.801  0.6082 -0.4215  0.0871
   67G       C8 1617   5.967   5.659   3.886  0.0356 -0.2431  0.4576
   67G       H8 1618   6.014   5.744   3.934  2.2781 -1.0034 -0.2699
   67G       N7 1619   5.850   5.602   3.910 -0.2482  0.0098  0.2353
   67G       C5 1620   5.848   5.489   3.824 -0.0730 -0.7691 -0.6692
   67G       C6 1621   5.747   5.391   3.799  0.5060 -0.2869  0.0339
   67G       O6 1622   5.636   5.384   3.848  0.6865 -0.1829 -0.2063
   67G       N1 1623   5.777   5.298   3.700  0.1378 -0.4999  0.1148
   67G       H1 1624   5.704   5.237   3.666 -0.6821  0.5293 -0.0408
   67G       C2 1625   5.887   5.310   3.628  0.4956  0.3109 -0.8879
   67G       N2 1626   5.901   5.227   3.530  0.0220 -0.0269  0.3661
   67G      H21 1627   5.828   5.162   3.505  0.2683 -0.2016  0.0935
   67G      H22 1628   5.972   5.255   3.464  0.3127  3.9990  2.0660
   67G       N3 1629   5.985   5.399   3.647 -0.8019 -0.2986 -0.0119
   67G       C4 1630   5.959   5.488   3.748  1.1604  0.7038 -0.1821
   67G      C3' 1631   6.156   5.844   3.711 -0.3356 -0.4254  1.2669
   67G      H3' 1632   6.066   5.859   3.770 -2.4234 -0.9996 -1.5385
   67G      C2' 1633   6.154   5.711   3.629  0.0975  0.5892 -0.2464
   67G     H2'1 1634   6.062   5.685   3.575 -0.3195 -1.5770  1.3565
   67G      O2' 1635   6.264   5.710   3.536  0.1051 -0.7253  0.0056
   67G     HO'2 1636   6.236   5.731   3.446  0.2504 -0.5457 -0.0008
   67G      O3' 1637   6.184   5.964   3.625  0.3042 -0.6294  0.4516
   68A        P 1638   6.070   6.025   3.534  0.0689 -0.7265  0.0188
   68A      O1P 1639   6.138   6.123   3.441 -0.1246  0.0973 -0.3483
   68A      O2P 1640   5.966   6.077   3.625  0.2556  0.2452 -0.4866
   68A      O5' 1641   6.011   5.908   3.448  0.3485  0.0755  0.9371
   68A      C5' 1642   6.067   5.860   3.325  0.5992  0.1465  0.4644
   68A     H5'1 1643   6.174   5.838   3.327  0.2084 -2.1174 -0.6695
   68A     H5'2 1644   6.049   5.942   3.256  0.7842  0.6751  1.0316
   68A      C4' 1645   5.985   5.744   3.268 -0.1325  0.6597 -0.2021
   68A      H4' 1646   6.038   5.704   3.182 -2.7754 -0.9343 -1.2023
   68A      O4' 1647   5.963   5.635   3.357 -0.0923  0.0938  0.2167
   68A      C1' 1648   5.839   5.570   3.337  0.1874 -0.3621 -0.1358
   68A      H1' 1649   5.860   5.463   3.327 -0.9396 -0.8722  2.2277
   68A       N9 1650   5.744   5.603   3.441  0.5655 -0.3584 -0.1847
   68A       C8 1651   5.747   5.689   3.550 -0.6810  0.5287  0.7746
   68A       H8 1652   5.829   5.758   3.564  0.1215  0.0031 -0.9669
   68A       N7 1653   5.644   5.682   3.632 -0.3451  0.1559 -0.3000
   68A       C5 1654   5.565   5.581   3.574 -0.5258  0.2675 -0.2727
   68A       C6 1655   5.442   5.511   3.609 -0.2707 -0.4148  1.3078
   68A       N6 1656   5.376   5.516   3.720 -0.3414 -0.2805  0.2061
   68A      H61 1657   5.431   5.547   3.800 -0.4667  1.3811 -0.3131
   68A      H62 1658   5.295   5.459   3.738 -0.3276 -0.1571  0.6923
   68A       N1 1659   5.394   5.418   3.529 -0.3815  0.0560  0.0464
   68A       C2 1660   5.456   5.389   3.417  0.0780  0.0172  0.1548
   68A       H2 1661   5.407   5.318   3.352 -0.3811  1.5106 -1.1931
   68A       N3 1662   5.573   5.440   3.369  0.1587  0.2905  0.2229
   68A       C4 1663   5.623   5.535   3.455  0.1785 -0.7612 -0.3831
   68A      C3' 1664   5.850   5.782   3.209  0.3776  0.6104  0.2175
   68A      H3' 1665   5.793   5.841   3.280 -1.7397 -0.1682 -0.7524
   68A      C2' 1666   5.790   5.637   3.212 -0.3546 -0.1620  0.2257
   68A     H2'1 1667   5.682   5.635   3.201 -0.2215 -1.3009 -1.2305
   68A      O2' 1668   5.847   5.563   3.102 -0.3498 -1.1862  0.1889
   68A     HO'2 1669   5.814   5.600   3.020 -0.5357 -0.0128  0.7586
   68A      O3' 1670   5.851   5.837   3.081  0.7857  0.2074  0.9379
   69A        P 1671   5.736   5.931   3.029  0.3043  0.0412 -0.3218
   69A      O1P 1672   5.776   5.994   2.901  0.2800  0.0283 -0.2563
   69A      O2P 1673   5.693   6.019   3.142  0.1149 -0.0902  0.1874
   69A      O5' 1674   5.619   5.830   2.992  0.5451 -0.3987  0.5826
   69A      C5' 1675   5.619   5.758   2.866 -0.4133 -0.7024  0.2243
   69A     H5'1 1676   5.713   5.704   2.853 -0.7700 -1.3229  0.1615
   69A     H5'2 1677   5.600   5.829   2.786 -2.0123 -0.7814  0.5032
   69A      C4' 1678   5.512   5.658   2.864  0.5833 -0.0789 -0.4351
   69A      H4' 1679   5.526   5.585   2.783  0.8993  0.0229 -0.4740
   69A      O4' 1680   5.511   5.592   2.989  0.4928 -0.0530  0.3241
   69A      C1' 1681   5.377   5.551   3.022 -0.4097 -0.2299  0.1593
   69A      H1' 1682   5.365   5.443   3.017 -1.2868 -0.2266  1.6592
   69A       N9 1683   5.332   5.613   3.151  0.1179  0.2154 -0.1227
   69A       C8 1684   5.384   5.724   3.208 -0.3026  0.0040 -0.4951
   69A       H8 1685   5.464   5.779   3.163  0.0595 -1.2050 -1.3820
   69A       N7 1686   5.330   5.754   3.321 -0.0412  0.0488 -0.3423
   69A       C5 1687   5.226   5.658   3.335 -0.8546  0.3434  0.1252
   69A       C6 1688   5.127   5.634   3.434  0.4238  0.3149 -1.5306
   69A       N6 1689   5.109   5.699   3.552 -0.4992 -0.1873  0.5594
   69A      H61 1690   5.155   5.789   3.558  2.2287 -1.3719 -0.9877
   69A      H62 1691   5.023   5.681   3.602 -1.7756  1.6950 -0.8263
   69A       N1 1692   5.051   5.528   3.424  0.6351  1.0552  0.1665
   69A       C2 1693   5.063   5.449   3.323  0.5691  0.2466 -0.1732
   69A       H2 1694   4.993   5.367   3.311 -0.7261  1.4760 -1.3788
   69A       N3 1695   5.145   5.466   3.220 -0.6108  0.4068  0.0269
   69A       C4 1696   5.233   5.571   3.236 -0.5917  0.1375  0.0812
   69A      C3' 1697   5.375   5.726   2.853  0.4857  0.6062  0.0622
   69A      H3' 1698   5.371   5.811   2.922 -1.3424  0.8917 -0.3377
   69A      C2' 1699   5.294   5.606   2.909  1.0295  0.4996 -0.1286
   69A     H2'1 1700   5.203   5.650   2.950  0.0906 -0.0147 -1.5701
   69A      O2' 1701   5.256   5.506   2.813  0.1165  0.0807  0.0138
   69A     HO'2 1702   5.165   5.515   2.783 -0.0920  0.6789  0.8023
   69A      O3' 1703   5.331   5.749   2.717 -0.1256  0.0529 -0.2442
   70U        P 1704   5.213   5.840   2.679  0.2854 -0.1372 -0.0503
   70U      O1P 1705   5.202   5.847   2.534 -0.6377  0.4872  0.4258
   70U      O2P 1706   5.215   5.968   2.759  0.1708  0.5688  0.4593
   70U      O5' 1707   5.084   5.752   2.721 -0.3762 -0.6367 -0.1514
   70U      C5' 1708   5.031   5.651   2.631 -0.2416 -0.2180 -0.8153
   70U     H5'1 1709   5.102   5.572   2.610  0.1142 -0.6085  1.5079
   70U     H5'2 1710   4.995   5.701   2.541 -0.2009  2.3104  0.4552
   70U      C4' 1711   4.904   5.587   2.688  0.5883  0.1787 -0.2533
   70U      H4' 1712   4.868   5.502   2.630 -0.2051 -1.7395  2.8373
   70U      O4' 1713   4.928   5.541   2.820  0.4313 -0.4585  0.0842
   70U      C1' 1714   4.813   5.562   2.907  0.3186 -0.4918 -0.1895
   70U      H1' 1715   4.787   5.460   2.936 -0.7728 -0.7379 -1.8365
   70U       N1 1716   4.841   5.648   3.025  0.1525  0.4903  0.1515
   70U       C6 1717   4.935   5.743   3.029  0.5700  0.2185 -0.4447
   70U       H6 1718   5.002   5.752   2.945  1.9170  1.2395  0.6919
   70U       C5 1719   4.962   5.810   3.146  0.7429 -0.5793 -0.5308
   70U       H5 1720   5.050   5.872   3.157 -0.0282  0.4700 -0.0721
   70U       C4 1721   4.888   5.784   3.267  0.0075 -0.7793 -0.1123
   70U       O4 1722   4.916   5.827   3.376  0.5837  0.7058  0.3216
   70U       N3 1723   4.776   5.696   3.252 -0.1848  0.2004 -0.3104
   70U       H3 1724   4.702   5.691   3.321  2.1673 -2.2322  2.3096
   70U       C2 1725   4.755   5.621   3.139  0.0825  0.4607 -0.4909
   70U       O2 1726   4.666   5.536   3.137 -0.1106  0.2314 -0.1834
   70U      C3' 1727   4.786   5.687   2.707 -0.0765  0.8514 -0.7458
   70U      H3' 1728   4.820   5.784   2.744 -1.2245  0.9081  0.2000
   70U      C2' 1729   4.705   5.633   2.821  0.4695 -0.8070 -0.2914
   70U     H2'1 1730   4.643   5.700   2.880  1.4117  1.0280 -1.3083
   70U      O2' 1731   4.637   5.528   2.757 -0.3369  0.3149  0.3477
   70U     HO'2 1732   4.636   5.540   2.662 -1.1367 -1.5575  0.0667
   70U      O3' 1733   4.725   5.694   2.586  0.1787  0.2936 -0.2711
   71A        P 1734   4.653   5.830   2.536  0.0033  0.5957 -0.0150
   71A      O1P 1735   4.596   5.794   2.408  0.3063  0.0950  0.2150
   71A      O2P 1736   4.751   5.941   2.528  1.0317 -0.1652  0.4227
   71A      O5' 1737   4.542   5.852   2.651 -0.1811  0.1911 -0.2354
   71A      C5' 1738   4.415   5.794   2.642 -0.4290  0.4559  0.1743
   71A     H5'1 1739   4.417   5.687   2.620 -2.3841  0.3371  0.3957
   71A     H5'2 1740   4.369   5.838   2.554  0.7403  0.4001 -0.4838
   71A      C4' 1741   4.324   5.823   2.759  0.3196  0.2547 -0.5945
   71A      H4' 1742   4.226   5.783   2.732 -0.2416  0.5399  0.9035
   71A      O4' 1743   4.387   5.783   2.882 -0.1523  0.1309 -0.0661
   71A      C1' 1744   4.356   5.876   2.985  0.3848 -0.6716  0.3032
   71A      H1' 1745   4.289   5.836   3.061 -1.8113  2.3403  0.1379
   71A       N9 1746   4.480   5.935   3.041 -0.0956 -0.1800 -0.2823
   71A       C8 1747   4.601   5.968   2.989  0.1870 -0.2277  0.1602
   71A       H8 1748   4.622   5.968   2.883  0.2907 -0.5515  0.1769
   71A       N7 1749   4.690   6.018   3.072  0.7067  0.6493  0.3895
   71A       C5 1750   4.619   6.022   3.194 -0.4070 -0.1995  0.2861
   71A       C6 1751   4.641   6.076   3.325  0.4481  0.2099  0.3405
   71A       N6 1752   4.752   6.126   3.365  1.1096 -0.0427  0.1210
   71A      H61 1753   4.840   6.125   3.316  1.6523  0.8559  1.0334
   71A      H62 1754   4.739   6.163   3.458  1.5744 -0.2062  0.2550
   71A       N1 1755   4.542   6.077   3.412  0.8163 -0.1946 -0.3438
   71A       C2 1756   4.424   6.010   3.387  0.3171  0.2678 -0.3141
   71A       H2 1757   4.359   6.005   3.473  0.4094 -0.3958 -0.2738
   71A       N3 1758   4.394   5.958   3.269 -0.7389 -0.1629  0.2513
   71A       C4 1759   4.492   5.973   3.169  0.3197 -0.0129 -0.6753
   71A      C3' 1760   4.296   5.975   2.769 -0.3475  0.3137 -0.0599
   71A      H3' 1761   4.389   6.026   2.745  0.5692 -2.1641 -2.0860
   71A      C2' 1762   4.274   5.988   2.917 -0.6424 -0.7556 -0.2962
   71A     H2'1 1763   4.292   6.089   2.952 -2.0798  0.3671 -2.5403
   71A      O2' 1764   4.138   5.961   2.940  0.0896 -0.2144 -0.4943
   71A     HO'2 1765   4.092   6.012   2.873 -0.5521 -0.5694 -0.3265
   71A      O3' 1766   4.185   6.020   2.690  0.1110  0.0366 -0.0017
   72G        P 1767   4.163   6.178   2.665 -0.1222  0.0582  0.1086
   72G      O1P 1768   4.046   6.185   2.569  0.7328  0.0672 -0.3122
   72G      O2P 1769   4.284   6.241   2.609  0.1927 -0.1230  0.0919
   72G      O5' 1770   4.106   6.244   2.801 -0.5673 -0.5265 -0.2732
   72G      C5' 1771   3.965   6.241   2.831  0.1605 -0.2760 -0.2403
   72G     H5'1 1772   3.932   6.140   2.808  2.9240 -1.3437  0.0479
   72G     H5'2 1773   3.912   6.318   2.775 -0.1362  0.6215  1.2216
   72G      C4' 1774   3.933   6.279   2.977  0.3112  0.5630  0.4897
   72G      H4' 1775   3.826   6.274   2.996  0.3637  0.5513  0.7873
   72G      O4' 1776   3.991   6.194   3.077 -0.3952 -0.1066 -0.2894
   72G      C1' 1777   4.028   6.269   3.187  0.0802 -0.8175  0.3087
   72G      H1' 1778   3.992   6.221   3.278 -0.8867 -2.3158 -0.8038
   72G       N9 1779   4.177   6.304   3.182 -0.2790 -0.8637  0.1476
   72G       C8 1780   4.268   6.304   3.081  0.6843 -0.3861  0.3404
   72G       H8 1781   4.245   6.290   2.976 -0.3396 -0.1486  0.5254
   72G       N7 1782   4.390   6.323   3.125 -0.2930  0.1434 -0.1377
   72G       C5 1783   4.368   6.354   3.261 -0.9184  1.0774 -0.3443
   72G       C6 1784   4.461   6.404   3.363 -0.5093  0.4211 -0.3152
   72G       O6 1785   4.586   6.420   3.361  0.2646 -0.4047 -0.8254
   72G       N1 1786   4.401   6.432   3.483 -0.0541 -0.1485  0.3575
   72G       H1 1787   4.462   6.461   3.557  1.7173  1.5792 -1.6640
   72G       C2 1788   4.268   6.417   3.503  0.0504 -0.3569 -0.2142
   72G       N2 1789   4.206   6.469   3.606  0.1109  0.4059  0.0337
   72G      H21 1790   4.258   6.517   3.678  0.2575 -0.6380  0.6414
   72G      H22 1791   4.106   6.460   3.606  0.2082 -1.2676 -1.3879
   72G       N3 1792   4.181   6.369   3.416 -0.2399  0.1418 -0.2805
   72G       C4 1793   4.237   6.346   3.294 -0.3724  0.8170 -0.2698
   72G      C3' 1794   3.960   6.422   3.018  0.2312 -0.0944  0.5042
   72G      H3' 1795   4.057   6.456   2.981 -0.8606  1.0778 -1.4322
   72G      C2' 1796   3.955   6.400   3.171 -0.3257 -0.9145  0.5428
   72G     H2'1 1797   4.013   6.476   3.225 -0.6023 -2.0982  2.6135
   72G      O2' 1798   3.822   6.401   3.215 -0.6704  0.4405 -0.0371
   72G     HO'2 1799   3.769   6.458   3.159  2.1287  0.9032 -2.4765
   72G      O3' 1800   3.853   6.509   2.976 -0.6939 -0.3798 -0.2800
   73A        P 1801   3.886   6.662   2.957 -0.3541 -0.3547 -0.0758
   73A      O1P 1802   3.763   6.738   2.923 -0.5641  0.0119 -0.8379
   73A      O2P 1803   4.007   6.672   2.874 -0.3773  0.0783  0.1499
   73A      O5' 1804   3.924   6.713   3.100  0.1005  0.6229 -0.3112
   73A      C5' 1805   3.820   6.732   3.204 -0.6155  1.0751  0.1828
   73A     H5'1 1806   3.769   6.638   3.224 -0.5344  0.2724 -2.8620
   73A     H5'2 1807   3.754   6.816   3.180 -1.2181  0.0836 -1.9293
   73A      C4' 1808   3.885   6.768   3.340  0.1426 -0.4463 -0.4984
   73A      H4' 1809   3.809   6.763   3.418 -1.3784  0.8713 -1.8077
   73A      O4' 1810   3.980   6.667   3.373  0.6961 -0.5498 -0.2075
   73A      C1' 1811   4.091   6.727   3.435 -0.9662  0.3746  0.0851
   73A      H1' 1812   4.121   6.682   3.529 -2.0505  0.2511  0.3909
   73A       N9 1813   4.211   6.727   3.346 -0.2365 -0.2173 -0.0996
   73A       C8 1814   4.221   6.706   3.213 -0.4578  0.0092  0.6904
   73A       H8 1815   4.134   6.684   3.153 -0.8717  1.8286  0.5692
   73A       N7 1816   4.343   6.705   3.165 -0.2813  0.1251 -0.0137
   73A       C5 1817   4.424   6.726   3.281 -0.1722  0.6024  0.7053
   73A       C6 1818   4.560   6.747   3.312  0.3573  0.0258  0.5832
   73A       N6 1819   4.668   6.720   3.239  0.2064  1.1344 -0.8858
   73A      H61 1820   4.658   6.670   3.152  1.8448 -1.3527  0.2391
   73A      H62 1821   4.763   6.737   3.270  0.2955  1.7502 -1.4503
   73A       N1 1822   4.603   6.786   3.430 -0.1803  0.0281  0.3163
   73A       C2 1823   4.506   6.805   3.520 -0.5043  0.1270 -1.0082
   73A       H2 1824   4.531   6.846   3.617 -4.2012 -0.8747  0.5747
   73A       N3 1825   4.373   6.798   3.506 -0.2255 -0.2410  0.0408
   73A       C4 1826   4.341   6.753   3.385  0.5659 -0.7552 -0.0229
   73A      C3' 1827   3.956   6.902   3.346 -0.3545 -0.0381 -1.1339
   73A      H3' 1828   4.027   6.922   3.265  2.3200  1.9194  1.4717
   73A      C2' 1829   4.060   6.874   3.460 -0.4183 -0.0124 -0.3417
   73A     H2'1 1830   4.145   6.941   3.450 -0.4004 -0.1541 -1.1701
   73A      O2' 1831   4.001   6.901   3.589  0.1208  0.3173 -0.6238
   73A     HO'2 1832   3.942   6.977   3.579 -0.5872 -0.2680 -0.9967
   73A      O3' 1833   3.875   7.018   3.374 -0.2271  0.3574  0.6128
   74U        P 1834   3.905   7.152   3.294  0.0337  0.1832 -0.1366
   74U      O1P 1835   3.805   7.254   3.332 -0.3535  0.2135  0.1360
   74U      O2P 1836   3.933   7.118   3.154 -0.4967 -0.2670 -0.0016
   74U      O5' 1837   4.049   7.196   3.363  0.1634  0.0210  0.3810
   74U      C5' 1838   4.041   7.258   3.495  0.1674  0.7046  0.5576
   74U     H5'1 1839   4.004   7.182   3.564 -1.2031  0.9051  0.0752
   74U     H5'2 1840   3.978   7.348   3.498  0.3328  0.8055  1.1188
   74U      C4' 1841   4.178   7.293   3.548 -0.2862 -0.4202 -0.3217
   74U      H4' 1842   4.174   7.329   3.651 -0.4045  2.1454 -1.1493
   74U      O4' 1843   4.257   7.171   3.530  0.0619 -0.1107 -0.4719
   74U      C1' 1844   4.398   7.213   3.531  0.5983  0.3426 -0.2723
   74U      H1' 1845   4.443   7.192   3.628 -2.3069 -0.3339  1.0363
   74U       N1 1846   4.473   7.148   3.422  0.1826 -0.0518 -0.0072
   74U       C6 1847   4.416   7.094   3.307  0.1234  0.4131  0.6909
   74U       H6 1848   4.308   7.093   3.303  0.0586 -0.1678  1.9484
   74U       C5 1849   4.491   7.064   3.197  0.7216 -0.4912 -0.3371
   74U       H5 1850   4.444   7.024   3.108 -0.5929  1.5183 -0.5986
   74U       C4 1851   4.634   7.064   3.208 -1.0643  0.4727  0.3651
   74U       O4 1852   4.713   7.042   3.117 -0.2840 -0.1631 -0.5450
   74U       N3 1853   4.687   7.099   3.330  0.5446  0.5738  0.1359
   74U       H3 1854   4.786   7.102   3.345  0.4516 -1.1728  1.3798
   74U       C2 1855   4.610   7.152   3.434 -0.5503 -0.0665 -0.1461
   74U       O2 1856   4.663   7.197   3.534 -0.2676  0.0714  0.3396
   74U      C3' 1857   4.253   7.392   3.467  0.0786 -0.2951 -0.4894
   74U      H3' 1858   4.235   7.364   3.364 -1.1123 -1.1401 -0.0752
   74U      C2' 1859   4.401   7.367   3.516  0.4757 -0.1697 -0.2241
   74U     H2'1 1860   4.468   7.399   3.437 -0.3744  1.8599 -0.1760
   74U      O2' 1861   4.415   7.436   3.644 -0.0943  0.0540  0.2000
   74U     HO'2 1862   4.495   7.486   3.627  0.4945 -1.4300 -1.7144
   74U      O3' 1863   4.214   7.523   3.485  1.1324  0.8706 -0.1931
   75A        P 1864   4.254   7.638   3.382  0.3337  0.2921 -0.0618
   75A      O1P 1865   4.176   7.754   3.422 -1.0425  0.7368 -0.0230
   75A      O2P 1866   4.228   7.585   3.243 -0.0167  0.3377 -0.9199
   75A      O5' 1867   4.412   7.659   3.392 -0.2326 -0.5831  0.4835
   75A      C5' 1868   4.461   7.739   3.501 -0.0696  0.2397 -0.1492
   75A     H5'1 1869   4.404   7.718   3.592  1.2979 -1.5935  0.3266
   75A     H5'2 1870   4.448   7.845   3.476 -0.3274  0.2778  0.1389
   75A      C4' 1871   4.611   7.707   3.513  0.0610  0.3793  0.0738
   75A      H4' 1872   4.640   7.744   3.611 -4.1056  0.3935  1.4977
   75A      O4' 1873   4.631   7.570   3.492 -0.2385  0.2809 -0.4242
   75A      C1' 1874   4.757   7.552   3.442 -0.3153  0.2132 -0.2495
   75A      H1' 1875   4.811   7.482   3.505 -2.2969 -0.8512  0.3553
   75A       N9 1876   4.748   7.485   3.312 -0.1461  0.2546 -0.3533
   75A       C8 1877   4.641   7.453   3.233  0.4006  0.3337 -0.7223
   75A       H8 1878   4.548   7.502   3.258  0.4680 -1.4101  3.6982
   75A       N7 1879   4.665   7.375   3.131  0.3295 -0.3616  0.1235
   75A       C5 1880   4.801   7.353   3.138  0.0508 -0.1703 -0.2473
   75A       C6 1881   4.893   7.279   3.062 -0.3820 -0.4036  0.7643
   75A       N6 1882   4.876   7.204   2.956 -0.3034  0.2337 -0.0012
   75A      H61 1883   4.782   7.170   2.939 -0.5194  1.1744 -0.7727
   75A      H62 1884   4.952   7.153   2.914 -0.9827 -0.7619 -0.0465
   75A       N1 1885   5.023   7.289   3.103 -0.5250  0.1984  0.1925
   75A       C2 1886   5.059   7.366   3.204 -0.4143  0.2470  0.5361
   75A       H2 1887   5.165   7.373   3.217 -0.4190  2.0056 -0.1480
   75A       N3 1888   4.981   7.437   3.281  0.0935  0.3898  0.0200
   75A       C4 1889   4.853   7.423   3.242  0.7445 -0.4292 -0.6347
   75A      C3' 1890   4.688   7.788   3.412 -0.3767 -0.1473  0.5353
   75A      H3' 1891   4.636   7.783   3.317  0.8105  1.7452 -0.2755
   75A      C2' 1892   4.815   7.694   3.423  0.2908 -0.6894  0.0183
   75A     H2'1 1893   4.870   7.706   3.330  0.1376 -1.1311 -0.1332
   75A      O2' 1894   4.899   7.722   3.534  0.0165 -0.0144 -0.1562
   75A     HO'2 1895   4.896   7.816   3.551 -0.2726 -0.3082  1.5454
   75A      O3' 1896   4.715   7.919   3.460 -0.1932  0.7627 -0.3719
   76A        P 1897   4.756   8.019   3.359 -0.1292  0.2076  0.3042
   76A      O1P 1898   4.786   8.141   3.435 -0.4301 -0.6286 -0.2010
   76A      O2P 1899   4.648   8.021   3.251 -0.5650  0.4788 -0.4685
   76A      O5' 1900   4.891   7.964   3.293  0.2714 -0.1292  0.8125
   76A      C5' 1901   5.021   7.999   3.343  0.3633 -0.5585 -0.2005
   76A     H5'1 1902   5.030   7.962   3.445  0.9690  1.4752  0.5467
   76A     H5'2 1903   5.040   8.107   3.342  0.4994 -0.5598 -1.9466
   76A      C4' 1904   5.120   7.926   3.248 -0.0030  0.8185  0.8269
   76A      H4' 1905   5.225   7.932   3.277  0.8411  0.1788 -1.8240
   76A      O4' 1906   5.096   7.780   3.221  0.1528  0.0665  0.0745
   76A      C1' 1907   5.163   7.744   3.101  0.4290  0.2996  0.1483
   76A      H1' 1908   5.260   7.704   3.132 -0.1664 -1.0064  0.4161
   76A       N9 1909   5.083   7.646   3.020  0.2110 -0.3885  0.0288
   76A       C8 1910   4.951   7.645   2.988  0.0616  0.2232  0.6280
   76A       H8 1911   4.879   7.712   3.033 -0.7001 -0.2452  0.1127
   76A       N7 1912   4.918   7.560   2.893  0.0971  0.3180  0.0550
   76A       C5 1913   5.032   7.492   2.863  0.4182  0.0294  0.4229
   76A       C6 1914   5.075   7.394   2.764 -0.3403 -0.6077 -0.0924
   76A       N6 1915   4.998   7.324   2.682 -0.1707  0.1536 -0.4321
   76A      H61 1916   4.899   7.343   2.680  0.0220  1.3201  0.1038
   76A      H62 1917   5.042   7.263   2.614  0.6515 -0.1228  0.3281
   76A       N1 1918   5.209   7.363   2.756 -0.5685  1.1666 -0.5643
   76A       C2 1919   5.293   7.433   2.828  0.5213  0.0892 -0.0739
   76A       H2 1920   5.397   7.410   2.812  1.0869  2.0025  0.5707
   76A       N3 1921   5.263   7.523   2.923 -0.8101  0.4426 -0.5293
   76A       C4 1922   5.136   7.551   2.936  0.4775  0.8201 -0.5677
   76A      C3' 1923   5.130   7.978   3.106  0.2783 -0.6506  0.3216
   76A      H3' 1924   5.035   7.998   3.057  1.1394  1.8750 -0.5143
   76A      C2' 1925   5.197   7.870   3.024 -0.0983 -0.3642 -0.4130
   76A     H2'1 1926   5.154   7.877   2.924  1.6391  0.3999 -1.1476
   76A      O2' 1927   5.337   7.882   3.025 -0.4624 -0.5924 -0.6413
   76A     HO'2 1928   5.348   7.969   3.065 -2.8790 -0.6314  0.2655
   76A      O3' 1929   5.210   8.094   3.098  0.2547 -0.3019  0.2197
   77U        P 1930   5.200   8.201   2.982  0.1268  0.1368  0.3898
   77U      O1P 1931   5.259   8.330   3.023 -0.2387  0.6257  0.3276
   77U      O2P 1932   5.062   8.198   2.930  0.2404  0.2117  0.2759
   77U      O5' 1933   5.295   8.142   2.872  0.2130  0.4265 -1.0684
   77U      C5' 1934   5.441   8.156   2.887 -0.1206 -0.1860  0.2739
   77U     H5'1 1935   5.474   8.096   2.972 -0.8570 -0.5105  0.3417
   77U     H5'2 1936   5.472   8.260   2.891  0.7172 -0.4569  1.4285
   77U      C4' 1937   5.510   8.089   2.777  0.3514  0.3612  0.5004
   77U      H4' 1938   5.616   8.103   2.793  0.7695 -0.8325 -0.9842
   77U      O4' 1939   5.483   7.950   2.771  0.2755 -0.0633  0.5009
   77U      C1' 1940   5.508   7.890   2.645 -0.1689 -0.6713  0.1475
   77U      H1' 1941   5.607   7.843   2.647  0.6889  1.0638  1.3263
   77U       N1 1942   5.413   7.787   2.605 -0.1315 -0.2502 -0.0168
   77U       C6 1943   5.277   7.812   2.622 -0.7068 -0.0543 -0.1433
   77U       H6 1944   5.251   7.900   2.677 -0.7001  0.2990 -0.6959
   77U       C5 1945   5.189   7.717   2.579  0.1955  0.1312  0.1485
   77U       H5 1946   5.081   7.724   2.582  0.2875  2.6125 -0.5576
   77U       C4 1947   5.231   7.596   2.511 -0.3602  0.3959  0.9749
   77U       O4 1948   5.163   7.498   2.483  0.0074  0.1878  0.2556
   77U       N3 1949   5.361   7.591   2.490 -0.2947 -0.1967  0.5988
   77U       H3 1950   5.398   7.505   2.454 -1.2884 -0.3541 -0.0870
   77U       C2 1951   5.458   7.684   2.520  0.2110 -0.1024  0.1866
   77U       O2 1952   5.571   7.668   2.469  0.5687  0.1824 -0.0675
   77U      C3' 1953   5.480   8.126   2.627  1.0419  0.6824 -0.5917
   77U      H3' 1954   5.373   8.144   2.614  0.6462 -0.4390  0.8809
   77U      C2' 1955   5.517   7.999   2.547  0.3613 -0.5915  0.0605
   77U     H2'1 1956   5.435   7.978   2.479 -1.0961 -1.3206  1.9771
   77U      O2' 1957   5.638   7.992   2.481 -0.2572  0.4228  0.1147
   77U     HO'2 1958   5.661   8.085   2.473  1.0227  0.0785 -0.5647
   77U      O3' 1959   5.550   8.239   2.590 -0.1328 -0.3262  0.5669
   78U        P 1960   5.531   8.309   2.447  0.1822  0.3593  0.2849
   78U      O1P 1961   5.611   8.428   2.459 -0.2813 -0.2212  0.5824
   78U      O2P 1962   5.382   8.304   2.417 -0.0785 -0.2916 -1.1414
   78U      O5' 1963   5.585   8.210   2.330  0.5284  0.0411 -0.4972
   78U      C5' 1964   5.715   8.226   2.274 -0.0095  0.2179 -0.2732
   78U     H5'1 1965   5.795   8.203   2.345 -0.0146  0.4321 -0.1966
   78U     H5'2 1966   5.735   8.332   2.256 -0.0391  0.4951  1.1867
   78U      C4' 1967   5.736   8.130   2.157 -0.1471  0.6639  0.5764
   78U      H4' 1968   5.836   8.156   2.122  0.8860  1.1001  3.5152
   78U      O4' 1969   5.728   7.996   2.194 -0.3431  0.2176 -0.1146
   78U      C1' 1970   5.670   7.925   2.085  0.0935  0.8573 -0.2321
   78U      H1' 1971   5.741   7.852   2.047 -1.9905 -0.2762 -2.2730
   78U       N1 1972   5.540   7.848   2.112 -0.3376 -0.6263 -0.2825
   78U       C6 1973   5.450   7.895   2.199 -0.0916 -0.2866 -0.3774
   78U       H6 1974   5.460   7.992   2.246 -1.2487 -0.0667 -0.5670
   78U       C5 1975   5.336   7.825   2.228 -0.2656 -0.4710  0.1755
   78U       H5 1976   5.260   7.871   2.289  0.1915  0.2965  0.1799
   78U       C4 1977   5.305   7.705   2.163 -0.3094 -0.7516  0.0330
   78U       O4 1978   5.205   7.642   2.172 -0.0112  0.0898 -0.0867
   78U       N3 1979   5.404   7.654   2.080  0.2084 -0.0070  0.4887
   78U       H3 1980   5.377   7.571   2.030 -0.6987  0.3189  0.3984
   78U       C2 1981   5.516   7.722   2.049  0.1796  0.2669 -0.3725
   78U       O2 1982   5.594   7.678   1.963  0.3313  0.3528 -0.1044
   78U      C3' 1983   5.640   8.147   2.042  0.0223 -0.1760 -1.1303
   78U      H3' 1984   5.536   8.157   2.076 -0.5606 -2.4922 -1.9927
   78U      C2' 1985   5.649   8.020   1.968 -0.3040  0.0037 -0.1236
   78U     H2'1 1986   5.554   7.999   1.918 -0.6195  0.9327  0.0608
   78U      O2' 1987   5.761   8.021   1.884 -0.5268 -0.8658  0.3420
   78U     HO'2 1988   5.731   8.039   1.794 -0.7103 -0.2622  0.5220
   78U      O3' 1989   5.673   8.269   1.974  0.0503  0.1808  0.9160
   79A        P 1990   5.582   8.337   1.867 -0.8957 -0.3565  0.3305
   79A      O1P 1991   5.642   8.464   1.817 -0.4732 -0.2786  0.4736
   79A      O2P 1992   5.447   8.344   1.925 -0.1133  0.1826 -0.2005
   79A      O5' 1993   5.586   8.233   1.738 -1.0576  0.7820  0.2518
   79A      C5' 1994   5.688   8.223   1.641  0.2682  0.0470 -0.7097
   79A     H5'1 1995   5.783   8.190   1.684  0.4932  1.3182 -0.1735
   79A     H5'2 1996   5.707   8.313   1.582  2.2295  1.2378  1.5475
   79A      C4' 1997   5.661   8.111   1.545 -0.2867 -0.4938  0.2658
   79A      H4' 1998   5.747   8.097   1.480 -0.0690  0.1737  0.3927
   79A      O4' 1999   5.635   7.997   1.622 -0.3413  0.2324 -0.1594
   79A      C1' 2000   5.534   7.923   1.562  0.4848  0.3507  0.0836
   79A      H1' 2001   5.572   7.823   1.541 -0.1627 -0.1253  1.1043
   79A       N9 2002   5.415   7.909   1.651  0.0062 -0.2480  0.5774
   79A       C8 2003   5.358   8.002   1.736  0.4545 -0.3145  0.6261
   79A       H8 2004   5.395   8.103   1.740  1.3798 -0.2840 -3.5317
   79A       N7 2005   5.250   7.959   1.802  0.2055  0.2068 -0.1948
   79A       C5 2006   5.245   7.820   1.757  0.8537  0.1954 -0.2542
   79A       C6 2007   5.155   7.710   1.789 -0.1346 -0.2884  0.2188
   79A       N6 2008   5.068   7.704   1.885 -0.1670  0.5673 -0.1060
   79A      H61 2009   5.060   7.777   1.955  0.7580  2.5053 -1.8915
   79A      H62 2010   5.024   7.614   1.880  0.8462  0.1130 -1.1034
   79A       N1 2011   5.169   7.597   1.728 -0.0558  0.0744  0.3802
   79A       C2 2012   5.264   7.587   1.638  0.1628 -0.4940  0.5541
   79A       H2 2013   5.284   7.494   1.588 -0.0365 -0.6321  0.7314
   79A       N3 2014   5.351   7.677   1.597 -0.4756  0.8637 -0.1896
   79A       C4 2015   5.335   7.797   1.659  0.0888  0.0923  0.4976
   79A      C3' 2016   5.543   8.135   1.450  0.3966  0.0731 -0.5151
   79A      H3' 2017   5.459   8.196   1.484 -3.2452 -3.5171 -2.0792
   79A      C2' 2018   5.494   7.991   1.431  0.5759  0.2310 -0.2507
   79A     H2'1 2019   5.389   7.990   1.404  0.3617 -0.2564  0.5933
   79A      O2' 2020   5.572   7.913   1.329  0.1331  0.6694 -0.3034
   79A     HO'2 2021   5.592   7.962   1.249  1.6182 -0.5295 -0.7047
   79A      O3' 2022   5.590   8.194   1.331  0.4678 -0.2860  0.1966
   80A        P 2023   5.488   8.272   1.227 -0.4676  0.3385 -0.0876
   80A      O1P 2024   5.570   8.353   1.135 -1.0756 -0.1790  0.1568
   80A      O2P 2025   5.380   8.333   1.306  0.2951  0.1015  0.6445
   80A      O5' 2026   5.426   8.150   1.148 -0.4925  0.2056  0.4381
   80A      C5' 2027   5.490   8.100   1.034 -0.8291  0.6216  0.7845
   80A     H5'1 2028   5.597   8.090   1.052 -0.4544  3.4882  0.5705
   80A     H5'2 2029   5.488   8.176   0.957  3.8341 -0.0609 -0.3121
   80A      C4' 2030   5.426   7.961   0.987  0.1407 -0.2776 -0.5584
   80A      H4' 2031   5.488   7.923   0.905  2.8496  5.6604 -1.7710
   80A      O4' 2032   5.414   7.861   1.084 -0.5792  0.2358  0.0322
   80A      C1' 2033   5.289   7.799   1.082  0.5518 -0.0075  0.2100
   80A      H1' 2034   5.293   7.690   1.083  2.4976  0.0295  1.0180
   80A       N9 2035   5.211   7.839   1.201  0.4370  0.4043  0.2636
   80A       C8 2036   5.188   7.962   1.250  0.0447 -0.8808 -0.1709
   80A       H8 2037   5.233   8.051   1.208  1.2310 -1.1021  0.5880
   80A       N7 2038   5.111   7.957   1.358 -0.1668 -1.1941 -0.4752
   80A       C5 2039   5.065   7.831   1.371 -0.3952 -0.0693  0.4755
   80A       C6 2040   4.979   7.769   1.459 -0.2199  0.5154 -0.1527
   80A       N6 2041   4.916   7.824   1.562 -0.7434 -0.7312  0.3533
   80A      H61 2042   4.938   7.916   1.597 -0.2070 -1.5892  2.4658
   80A      H62 2043   4.848   7.761   1.602 -1.7530 -1.1264 -1.8537
   80A       N1 2044   4.965   7.630   1.447  0.3543 -0.3979 -0.3303
   80A       C2 2045   5.035   7.567   1.356 -0.6764 -0.7515 -0.2704
   80A       H2 2046   5.018   7.461   1.356  0.4555 -1.2599  5.3182
   80A       N3 2047   5.122   7.616   1.269  0.2609 -0.1126  0.3892
   80A       C4 2048   5.128   7.756   1.275  0.4519  0.1789 -0.2970
   80A      C3' 2049   5.287   7.972   0.925  0.1551  0.4576 -0.0931
   80A      H3' 2050   5.231   8.047   0.981  0.0480  0.5362 -0.3047
   80A      C2' 2051   5.219   7.833   0.955  0.1989 -0.1140 -0.0752
   80A     H2'1 2052   5.116   7.852   0.983 -0.0637 -2.4764  0.7929
   80A      O2' 2053   5.226   7.735   0.851 -0.6533  0.0870  0.2136
   80A     HO'2 2054   5.190   7.779   0.774 -1.6079 -0.1342  0.5196
   80A      O3' 2055   5.284   7.999   0.785  0.4068  0.5166  0.3447
   81U        P 2056   5.165   8.060   0.713  0.4025 -0.0395 -0.0355
   81U      O1P 2057   5.198   8.090   0.572 -0.0036 -0.1253 -0.2847
   81U      O2P 2058   5.120   8.174   0.793  0.7379 -0.4209  0.3291
   81U      O5' 2059   5.050   7.947   0.700  0.1884  0.1070  0.1841
   81U      C5' 2060   5.055   7.852   0.590  0.5066 -0.5329 -0.5139
   81U     H5'1 2061   5.155   7.812   0.570  1.3670  0.9564  0.6314
   81U     H5'2 2062   5.030   7.900   0.495  2.0743  0.1682 -0.6103
   81U      C4' 2063   4.953   7.736   0.607 -0.5352 -0.2227  0.1995
   81U      H4' 2064   4.963   7.663   0.527  0.4753 -0.8611  0.8855
   81U      O4' 2065   4.976   7.678   0.730  0.1725 -0.1938 -0.4192
   81U      C1' 2066   4.855   7.631   0.788 -0.5965  0.8367 -0.5551
   81U      H1' 2067   4.839   7.524   0.800 -1.0971  1.1270  1.7758
   81U       N1 2068   4.835   7.692   0.921  0.1254 -0.6551 -0.1216
   81U       C6 2069   4.855   7.824   0.955 -0.7464  0.1435  0.0317
   81U       H6 2070   4.904   7.882   0.879 -1.2171 -2.1071 -2.1102
   81U       C5 2071   4.825   7.871   1.081  0.2141 -0.5545  0.0091
   81U       H5 2072   4.844   7.976   1.103 -1.1733 -0.3458  0.2753
   81U       C4 2073   4.760   7.787   1.181 -0.6804 -0.2939  0.5677
   81U       O4 2074   4.734   7.829   1.294 -0.5849 -0.0736  0.3389
   81U       N3 2075   4.741   7.658   1.140 -0.2307 -0.8164 -0.2944
   81U       H3 2076   4.705   7.602   1.216  0.0040  0.2116  0.5851
   81U       C2 2077   4.774   7.604   1.014 -0.0536 -0.3674  0.0430
   81U       O2 2078   4.757   7.484   1.001  0.0497  0.0899 -0.7599
   81U      C3' 2079   4.807   7.794   0.616  0.0241  0.2856 -0.7892
   81U      H3' 2080   4.816   7.884   0.677 -1.6488  1.1129 -1.7138
   81U      C2' 2081   4.744   7.683   0.692 -0.1742  0.7329  0.3301
   81U     H2'1 2082   4.651   7.720   0.734 -0.5520  0.8706 -0.6057
   81U      O2' 2083   4.717   7.563   0.610 -0.3068  0.5304 -0.3730
   81U     HO'2 2084   4.624   7.550   0.592  0.0246 -0.6279 -1.4223
   81U      O3' 2085   4.756   7.810   0.482  0.7904 -0.5226  0.0886
   82U        P 2086   4.610   7.857   0.461 -0.2209 -0.0518  0.1914
   82U      O1P 2087   4.599   7.894   0.317  0.0998 -0.2354  0.2365
   82U      O2P 2088   4.583   7.962   0.564 -0.6296  0.2552 -0.4047
   82U      O5' 2089   4.518   7.731   0.480 -0.2230  0.0225 -0.5737
   82U      C5' 2090   4.500   7.636   0.378  0.0987  0.3383 -0.1194
   82U     H5'1 2091   4.597   7.595   0.348 -0.3884 -1.2841  0.4056
   82U     H5'2 2092   4.451   7.691   0.299 -0.0319  0.0988 -0.2060
   82U      C4' 2093   4.411   7.518   0.432  0.6323  0.1662 -0.6725
   82U      H4' 2094   4.413   7.446   0.350 -0.8357 -0.3309 -0.3106
   82U      O4' 2095   4.466   7.461   0.546 -0.3430  0.4765  0.2230
   82U      C1' 2096   4.373   7.412   0.643 -0.5030  0.2119  0.3488
   82U      H1' 2097   4.394   7.306   0.659  1.0120  0.5715  0.9005
   82U       N1 2098   4.399   7.486   0.765  0.6465 -0.0970 -0.3528
   82U       C6 2099   4.414   7.624   0.775 -0.2782 -0.5154 -0.4138
   82U       H6 2100   4.417   7.680   0.683 -1.9302  1.1475  0.4867
   82U       C5 2101   4.425   7.683   0.898 -0.5831 -0.9405 -0.0693
   82U       H5 2102   4.436   7.788   0.920  0.9578 -1.6126  2.8498
   82U       C4 2103   4.423   7.608   1.020  0.4486 -0.3008 -0.0467
   82U       O4 2104   4.435   7.656   1.127  0.2370 -0.4038 -0.0328
   82U       N3 2105   4.396   7.475   1.003  0.4257 -0.4416 -0.0652
   82U       H3 2106   4.391   7.418   1.087 -1.5599 -0.2375 -0.0005
   82U       C2 2107   4.377   7.412   0.887  0.3310 -0.6388  0.6576
   82U       O2 2108   4.346   7.295   0.898 -0.2301  0.4607  0.4355
   82U      C3' 2109   4.266   7.549   0.477  0.1956  0.2384 -0.6270
   82U      H3' 2110   4.263   7.636   0.543  0.0574  0.5094 -0.9870
   82U      C2' 2111   4.232   7.435   0.575  0.0345  0.2892 -0.5181
   82U     H2'1 2112   4.154   7.467   0.644  1.7683 -2.1818  2.9461
   82U      O2' 2113   4.194   7.319   0.504 -0.2159  0.0249 -0.2010
   82U     HO'2 2114   4.114   7.286   0.543 -0.6558  0.2317 -0.9043
   82U      O3' 2115   4.170   7.576   0.381 -0.0595 -0.0803 -1.0278
   82U      H3T 2116   4.092   7.533   0.418  0.4218 -0.0508  0.0768
   8.62764   8.62764   6.10066   0.00000   0.00000   0.00000   0.00000   4.31383   4.31383
