# Supplementary material for: Constant-pH Molecular Dynamics of Cationic Peptide Dendrimers Binding to siRNA
Source: J Chem Inf Model. 2026 Feb 5;66(8):4734–43. doi: 10.1021/acs.jcim.5c02636 (PMC13126635; doi:10.1021/acs.jcim.5c02636)
Supplement: Supplementary file 2 [file ci5c02636_si_002.zip › zip/MH47_05_in_7.gro]

Protein t=   0.00000
 2116
    1LY0      N    1   5.228   5.370   3.969  0.2144 -0.0657 -0.0994
    1LY0     H1    2   5.238   5.468   3.987 -1.6041 -0.1214  1.6145
    1LY0     H2    3   5.157   5.341   4.035 -0.3555  0.8943 -0.2783
    1LY0     H3    4   5.312   5.320   3.992 -0.3229 -1.1764 -0.4690
    1LY0     CA    5   5.191   5.348   3.823  0.5295  0.7116  0.3128
    1LY0     HA    6   5.117   5.422   3.792  0.7280  0.2126 -1.4319
    1LY0     CB    7   5.318   5.353   3.731 -0.3925  0.5398 -0.0048
    1LY0    HB1    8   5.278   5.332   3.632  1.2279 -1.8562 -0.2456
    1LY0    HB2    9   5.394   5.277   3.748 -0.1629  0.4488 -1.3135
    1LY0     CG   10   5.374   5.488   3.724 -0.6848  0.4660  0.3472
    1LY0    HG1   11   5.388   5.524   3.826  0.6098 -0.7944  0.6415
    1LY0    HG2   12   5.301   5.556   3.681  0.8414  1.2833 -1.0617
    1LY0     CD   13   5.511   5.498   3.654  0.4139  1.0052  0.5976
    1LY0    HD1   14   5.506   5.430   3.569  0.5356  3.8730 -1.8521
    1LY0    HD2   15   5.588   5.464   3.724 -1.5547 -0.7508  2.0524
    1LY0     CE   16   5.527   5.636   3.600 -0.0453  0.1849 -0.1276
    1LY0    HE1   17   5.433   5.676   3.562 -0.4645 -0.8146 -0.1652
    1LY0    HE2   18   5.592   5.624   3.513 -0.1041 -0.5480 -0.0746
    1LY0     NZ   19   5.588   5.734   3.700 -0.8083  0.2455  0.7151
    1LY0    HZ1   20   5.618   5.817   3.650 -1.9148  0.6783  0.7389
    1LY0    HZ2   21   5.516   5.755   3.767 -2.7807  0.0770 -1.2287
    1LY0    HZ3   22   5.662   5.693   3.755 -0.3239  0.5207  0.2776
    1LY0      C   23   5.115   5.217   3.807  0.3006 -0.0249  0.3986
    1LY0      O   24   5.153   5.123   3.878  0.2918 -0.9533  0.1264
    2LER      N   25   5.013   5.205   3.717 -0.5813  0.7089 -0.3790
    2LER      H   26   4.995   5.280   3.653  0.6394  1.3015 -0.0560
    2LER     CA   27   4.930   5.083   3.717  0.2691 -0.2623 -0.0195
    2LER     HA   28   4.892   5.067   3.818  0.2988  1.9194  0.3809
    2LER     CB   29   4.807   5.109   3.630 -0.1673  0.6170  0.6760
    2LER    HB1   30   4.750   5.016   3.627 -0.5862  0.8836 -0.1116
    2LER    HB2   31   4.838   5.146   3.532 -0.6408  1.5440  0.8689
    2LER     CG   32   4.702   5.214   3.682  0.5861  0.4361  0.3915
    2LER     HG   33   4.746   5.303   3.727 -2.8745  0.0340  5.4444
    2LER    CD1   34   4.617   5.260   3.562 -0.2723  0.3998 -1.2241
    2LER   HD11   35   4.683   5.291   3.482 -0.4700  1.1929 -1.0973
    2LER   HD12   36   4.549   5.182   3.530  0.3956 -0.5359 -0.4292
    2LER   HD13   37   4.556   5.341   3.603 -0.7447 -0.8058  0.5964
    2LER    CD2   38   4.622   5.151   3.794 -0.3519 -0.2551  0.0787
    2LER   HD21   39   4.689   5.145   3.880  0.4186 -0.2494 -0.5049
    2LER   HD22   40   4.541   5.218   3.822  0.9356  1.5001 -0.1793
    2LER   HD23   41   4.583   5.053   3.769  1.5967 -0.9275 -0.5126
    2LER      C   42   4.993   4.953   3.669  0.0499  0.4284  0.1453
    2LER      O   43   5.029   4.936   3.551 -0.1248 -0.0150 -0.0698
    3LYR      N   44   5.025   4.856   3.763 -0.1153 -0.2076 -0.1775
    3LYR      H   45   4.996   4.866   3.859  1.9165 -0.1935  0.4873
    3LYR     CA   46   5.090   4.729   3.719 -0.1697 -0.1840 -0.1327
    3LYR     HA   47   5.185   4.757   3.674  0.5569 -1.0587  0.7966
    3LYR     CB   48   5.132   4.662   3.856  0.9943  0.2464 -0.2809
    3LYR    HB1   49   5.049   4.661   3.927 -0.6718 -0.8514 -2.1465
    3LYR    HB2   50   5.211   4.722   3.902  0.6496  1.0607 -0.7247
    3LYR     CG   51   5.184   4.528   3.839  0.6117  0.4254 -0.1597
    3LYR    HG1   52   5.109   4.469   3.786  0.1902 -2.2937  3.1552
    3LYR    HG2   53   5.187   4.476   3.935 -1.0319 -0.7639 -0.7066
    3LYR     CD   54   5.328   4.523   3.780 -0.1244 -0.0306 -0.0456
    3LYR    HD1   55   5.389   4.601   3.826  1.0773 -1.6323  1.1634
    3LYR    HD2   56   5.343   4.542   3.674 -0.6920  0.2304 -0.0884
    3LYR     CE   57   5.389   4.384   3.814 -0.0400 -0.0467  0.3329
    3LYR    HE1   58   5.363   4.353   3.915  0.2392  0.0547  0.4369
    3LYR    HE2   59   5.497   4.396   3.821  0.0328  1.0613 -1.9691
    3LYR     NZ   60   5.346   4.281   3.720  0.1821 -0.2292 -0.3415
    3LYR    HZ1   61   5.336   4.311   3.624 -1.3026 -0.8166 -0.4112
    3LYR      C   62   5.008   4.650   3.622  1.1459  0.0878 -0.1705
    3LYR      O   63   5.058   4.578   3.540 -0.6618 -0.0025  0.2671
    4LER      N   64   4.871   4.678   3.621  0.0602 -0.2703  1.4202
    4LER      H   65   4.839   4.737   3.697  1.0913  3.0991 -0.5755
    4LER     CA   66   4.773   4.612   3.521  0.0028 -0.1549 -1.1346
    4LER     HA   67   4.783   4.503   3.518 -0.3408 -0.2063 -0.6026
    4LER     CB   68   4.632   4.643   3.553  0.5126  0.4902  0.5085
    4LER    HB1   69   4.613   4.750   3.547  1.2453  0.5440 -1.8809
    4LER    HB2   70   4.624   4.599   3.652  0.2304 -1.4399 -0.3301
    4LER     CG   71   4.527   4.573   3.464  0.2987 -0.4348 -0.2769
    4LER     HG   72   4.544   4.595   3.359 -0.7360 -1.2595 -0.6336
    4LER    CD1   73   4.530   4.424   3.475  0.4102 -0.1009  0.0246
    4LER   HD11   74   4.620   4.377   3.435  0.0136 -0.5165 -0.3959
    4LER   HD12   75   4.516   4.390   3.577 -1.6275  1.3968  0.3067
    4LER   HD13   76   4.449   4.388   3.411  1.5853 -1.4962 -0.7438
    4LER    CD2   77   4.387   4.622   3.499 -0.3252 -0.1058  0.0209
    4LER   HD21   78   4.315   4.570   3.435 -0.0227 -0.1983 -0.2462
    4LER   HD22   79   4.360   4.594   3.600  1.5630  1.4892  1.0316
    4LER   HD23   80   4.383   4.731   3.495  1.1846 -0.0686 -1.1778
    4LER      C   81   4.813   4.646   3.376 -0.5944  0.0631  0.6326
    4LER      O   82   4.807   4.568   3.282 -0.0906 -0.0105 -0.4824
    5LER      N   83   4.862   4.771   3.356  0.3023 -0.2492 -0.1875
    5LER      H   84   4.864   4.829   3.439  4.0842 -2.1748  1.3362
    5LER     CA   85   4.903   4.828   3.225  0.7082 -0.3563  0.1210
    5LER     HA   86   4.866   4.768   3.142  0.3305 -2.5246  1.7595
    5LER     CB   87   4.840   4.966   3.200 -0.2642 -0.0458 -0.3567
    5LER    HB1   88   4.866   5.015   3.106 -1.9443  1.1853 -0.2267
    5LER    HB2   89   4.877   5.027   3.283  2.0262 -1.1074 -0.4999
    5LER     CG   90   4.683   4.976   3.201 -0.2043  0.3338  1.2472
    5LER     HG   91   4.653   4.942   3.300 -1.6226  0.3756  0.8455
    5LER    CD1   92   4.623   5.116   3.189 -0.0848  0.1710  0.3850
    5LER   HD11   93   4.653   5.180   3.272  0.9624  1.0915 -0.6619
    5LER   HD12   94   4.656   5.170   3.101  0.0642 -2.5758 -1.3760
    5LER   HD13   95   4.514   5.121   3.194 -0.0794 -0.1979  1.1216
    5LER    CD2   96   4.618   4.882   3.089 -0.6361 -0.1905 -0.2405
    5LER   HD21   97   4.676   4.888   2.997 -1.7169 -0.9309 -0.9978
    5LER   HD22   98   4.620   4.779   3.127  2.4592  0.1876  0.8786
    5LER   HD23   99   4.513   4.910   3.082 -0.1400  1.5510 -1.4877
    5LER      C  100   5.055   4.821   3.205  0.1191  0.4900 -0.2644
    5LER      O  101   5.108   4.884   3.116 -0.1117  0.5700 -0.6139
    6LYR      N  102   5.125   4.741   3.282  0.1578  0.0853 -0.3155
    6LYR      H  103   5.075   4.677   3.342  2.9557 -1.4415  0.5285
    6LYR     CA  104   5.269   4.703   3.259 -0.3258 -0.6409 -0.5901
    6LYR     HA  105   5.317   4.784   3.204 -2.0180  1.2439  0.5784
    6LYR     CB  106   5.351   4.694   3.392 -0.2520 -0.2795 -0.0612
    6LYR    HB1  107   5.433   4.624   3.377  0.1996 -0.2929  2.0865
    6LYR    HB2  108   5.286   4.653   3.470  0.1690  0.4304  0.6843
    6LYR     CG  109   5.380   4.843   3.426 -0.2697 -0.1706 -0.6691
    6LYR    HG1  110   5.292   4.908   3.424 -2.0070 -2.4421 -1.6296
    6LYR    HG2  111   5.455   4.874   3.353  0.5149 -0.2296  0.0929
    6LYR     CD  112   5.440   4.856   3.564 -0.5807  1.3639 -0.4461
    6LYR    HD1  113   5.510   4.775   3.585 -2.3068  0.1476  0.8960
    6LYR    HD2  114   5.357   4.853   3.634 -1.9859  5.2067 -1.6858
    6LYR     CE  115   5.500   4.991   3.576  0.1453  0.2055  0.0470
    6LYR    HE1  116   5.519   5.012   3.681  0.2512 -1.1439  0.3168
    6LYR    HE2  117   5.431   5.063   3.532 -3.3350 -1.7298  1.8576
    6LYR     NZ  118   5.632   4.988   3.501 -0.2310 -0.0258 -0.2023
    6LYR    HZ1  119   5.656   4.907   3.447  0.9123  0.2454 -0.1222
    6LYR      C  120   5.280   4.583   3.169  0.2171 -0.0761  0.1510
    6LYR      O  121   5.241   4.469   3.208 -0.1717  0.2567  0.5780
    7LER      N  122   5.339   4.606   3.052  0.0028 -0.0765 -0.7660
    7LER      H  123   5.369   4.701   3.033  0.8303  0.0660  1.0457
    7LER     CA  124   5.359   4.508   2.945 -0.2195 -0.1172 -0.0227
    7LER     HA  125   5.269   4.448   2.933 -0.7981  0.5150  1.0341
    7LER     CB  126   5.399   4.581   2.815  0.2316  0.0195 -0.1203
    7LER    HB1  127   5.426   4.505   2.742  0.1877  0.0546 -0.1729
    7LER    HB2  128   5.487   4.645   2.829 -0.0715  0.5388 -0.5544
    7LER     CG  129   5.289   4.665   2.747  0.0946  0.8736 -0.0466
    7LER     HG  130   5.262   4.744   2.818 -1.8524  0.2701 -0.0600
    7LER    CD1  131   5.344   4.733   2.621  0.3183 -0.1745  0.2663
    7LER   HD11  132   5.399   4.824   2.646 -0.9673  0.7458 -0.1450
    7LER   HD12  133   5.401   4.660   2.564  2.3785  1.1505  0.5255
    7LER   HD13  134   5.258   4.765   2.563  1.4197  1.8047 -0.3883
    7LER    CD2  135   5.169   4.588   2.693  0.7342 -0.0148 -0.3879
    7LER   HD21  136   5.103   4.652   2.633  0.9165  0.2483 -0.3108
    7LER   HD22  137   5.196   4.500   2.634 -0.7114  0.1911 -1.4297
    7LER   HD23  138   5.108   4.544   2.771 -0.2368  0.3232 -0.9323
    7LER      C  139   5.478   4.414   2.975  0.3789 -0.4478  0.4331
    7LER      O  140   5.597   4.451   2.997 -0.1905  0.2693  0.2379
    8LER      N  141   5.441   4.290   2.971  0.2979 -0.2404  0.2782
    8LER      H  142   5.349   4.267   2.936  0.5599  0.4634 -0.9477
    8LER     CA  143   5.519   4.172   3.013  0.0421 -0.0683 -0.2891
    8LER     HA  144   5.564   4.186   3.112 -0.8394 -2.5322  0.5432
    8LER     CB  145   5.423   4.051   3.007 -0.8067 -0.5943 -0.5635
    8LER    HB1  146   5.487   3.964   2.992  0.0330  0.0103 -0.5350
    8LER    HB2  147   5.349   4.066   2.928 -3.6099  0.7225  2.1256
    8LER     CG  148   5.340   4.035   3.129 -0.5034  0.1256  0.1621
    8LER     HG  149   5.394   4.073   3.216 -2.4784 -1.2012  2.0634
    8LER    CD1  150   5.206   4.105   3.121 -0.5418  0.9445  0.3397
    8LER   HD11  151   5.218   4.210   3.148  0.4946  0.2381  2.9841
    8LER   HD12  152   5.168   4.098   3.019  2.3170  1.7118 -0.8659
    8LER   HD13  153   5.134   4.062   3.192 -0.6173 -0.4479 -0.5352
    8LER    CD2  154   5.318   3.888   3.144 -0.5771  0.4558  0.1465
    8LER   HD21  155   5.257   3.866   3.231 -2.2865 -3.3908 -1.7890
    8LER   HD22  156   5.267   3.861   3.051  1.0821  1.2405 -1.0545
    8LER   HD23  157   5.412   3.832   3.150 -0.2791  1.0369  1.2159
    8LER      C  158   5.640   4.148   2.922 -0.5920  0.2845 -0.3615
    8LER      O  159   5.631   4.142   2.798  0.2419  0.3028 -0.4770
    9LYR      N  160   5.752   4.112   2.987 -0.0070 -0.3229  0.4328
    9LYR      H  161   5.752   4.106   3.087  0.0113  1.1779  0.5521
    9LYR     CA  162   5.866   4.064   2.919  1.0774 -0.3347  0.8679
    9LYR     HA  163   5.885   4.132   2.836 -3.5193 -0.0999 -0.2456
    9LYR     CB  164   5.993   4.063   3.007  0.5425 -0.3005  0.3141
    9LYR    HB1  165   6.083   4.049   2.947  0.8740  1.4142  0.3494
    9LYR    HB2  166   5.992   3.982   3.080 -2.0529 -0.1654  0.5190
    9LYR     CG  167   6.025   4.190   3.086 -0.5576 -0.1605  0.5918
    9LYR    HG1  168   6.103   4.180   3.162  0.7587  1.2490 -0.5034
    9LYR    HG2  169   5.936   4.221   3.141 -1.8925 -0.6030 -1.2365
    9LYR     CD  170   6.063   4.313   2.998  0.2156  0.2389  0.3156
    9LYR    HD1  171   5.980   4.336   2.930  1.5489  0.1927 -1.3876
    9LYR    HD2  172   6.151   4.289   2.938 -0.9505 -2.5429 -0.4569
    9LYR     CE  173   6.093   4.442   3.070  0.0567 -0.5542  0.2498
    9LYR    HE1  174   6.122   4.513   2.993 -1.5019  1.3087  1.2770
    9LYR    HE2  175   6.172   4.435   3.145  0.7402 -1.3891 -0.5164
    9LYR     NZ  176   5.971   4.505   3.130  0.2828  1.2622  0.3436
    9LYR    HZ1  177   5.913   4.558   3.068 -0.0310 -1.7585 -2.2132
    9LYR      C  178   5.841   3.930   2.853  0.0763 -0.1194 -0.3588
    9LYR      O  179   5.916   3.898   2.764 -0.6760 -0.1496  0.6164
   10LER      N  180   5.734   3.859   2.883 -0.1116 -0.6302 -0.6625
   10LER      H  181   5.678   3.903   2.954  1.9246 -0.4016  0.9094
   10LER     CA  182   5.685   3.735   2.819 -0.9609 -0.1537 -0.2048
   10LER     HA  183   5.774   3.672   2.816  0.4683  1.8072 -0.7648
   10LER     CB  184   5.571   3.687   2.906 -0.1821 -0.3184  0.2519
   10LER    HB1  185   5.480   3.746   2.898 -0.0954  0.0030  1.4550
   10LER    HB2  186   5.600   3.673   3.010 -0.4799 -1.3944  0.2046
   10LER     CG  187   5.521   3.545   2.862  0.3035 -0.4097 -0.6349
   10LER     HG  188   5.478   3.555   2.762  1.4598  0.3048 -1.0906
   10LER    CD1  189   5.635   3.438   2.875 -0.0462 -1.0060  0.1959
   10LER   HD11  190   5.687   3.437   2.971  0.6234  0.7260 -0.1085
   10LER   HD12  191   5.589   3.341   2.853 -0.9083 -0.3572 -0.9742
   10LER   HD13  192   5.707   3.464   2.797 -0.9663 -0.6656 -0.5525
   10LER    CD2  193   5.401   3.505   2.953 -0.2526  0.5093  0.5359
   10LER   HD21  194   5.437   3.470   3.050 -0.2077 -0.3257  0.2190
   10LER   HD22  195   5.323   3.582   2.954 -1.0328 -0.2570  1.8598
   10LER   HD23  196   5.364   3.417   2.901  0.3130  0.1479  0.7328
   10LER      C  197   5.647   3.758   2.672 -0.5671 -0.7007 -0.7118
   10LER      O  198   5.674   3.666   2.600 -0.1110  0.3167  0.8828
   11LER      N  199   5.603   3.881   2.646 -0.4078 -0.3649 -0.5706
   11LER      H  200   5.607   3.947   2.722 -1.3259 -1.0793  0.1217
   11LER     CA  201   5.538   3.918   2.527 -0.0639  0.4195  0.5979
   11LER     HA  202   5.519   3.826   2.471 -1.5289 -0.1388  1.9590
   11LER     CB  203   5.398   3.969   2.559  0.1595  0.6019  0.1127
   11LER    HB1  204   5.352   3.998   2.464  1.2633  3.5721  0.3890
   11LER    HB2  205   5.404   4.060   2.618 -0.0710  1.3261 -0.9595
   11LER     CG  206   5.311   3.867   2.643  0.2391  0.6111  0.3560
   11LER     HG  207   5.372   3.851   2.733  0.6985  2.9758  0.5205
   11LER    CD1  208   5.179   3.929   2.690  0.0276 -0.5326  0.3259
   11LER   HD11  209   5.134   3.851   2.752  2.0801 -1.7253  0.4184
   11LER   HD12  210   5.209   4.015   2.751 -2.1748 -0.2108  1.0248
   11LER   HD13  211   5.117   3.959   2.606 -1.3101 -1.4665  0.9439
   11LER    CD2  212   5.292   3.736   2.563 -0.2061 -0.7123 -0.1111
   11LER   HD21  213   5.221   3.675   2.619  0.9330 -1.6500  0.3561
   11LER   HD22  214   5.236   3.751   2.472 -3.7814 -0.5831  1.9373
   11LER   HD23  215   5.385   3.679   2.562  0.8687  0.9105  1.1471
   11LER      C  216   5.611   4.018   2.437  0.2534 -0.4521  0.3096
   11LER      O  217   5.598   4.023   2.314 -0.2042  0.6192  0.1866
   12LER      N  218   5.673   4.119   2.493  0.4640  0.0407 -0.0698
   12LER      H  219   5.653   4.134   2.591  0.6076  2.3815 -0.3268
   12LER     CA  220   5.765   4.220   2.433 -0.1646  0.4098 -0.2214
   12LER     HA  221   5.709   4.276   2.358  1.7178  2.4614 -0.2207
   12LER     CB  222   5.831   4.313   2.537  0.7955 -1.0562  0.4090
   12LER    HB1  223   5.922   4.362   2.501  0.8531  0.0642  1.9691
   12LER    HB2  224   5.874   4.250   2.614 -1.8199 -2.8703  0.5234
   12LER     CG  225   5.736   4.422   2.599 -0.7497  0.2518  0.1237
   12LER     HG  226   5.633   4.388   2.611 -0.7353  0.8180  2.3969
   12LER    CD1  227   5.784   4.472   2.737  0.4226  0.2301  0.8065
   12LER   HD11  228   5.770   4.386   2.804  0.2351 -0.7786 -0.4864
   12LER   HD12  229   5.889   4.501   2.740  0.6375  0.0646 -2.1975
   12LER   HD13  230   5.726   4.558   2.769 -1.3213 -0.5940  0.0073
   12LER    CD2  231   5.716   4.550   2.514  0.0065 -1.0102  0.5816
   12LER   HD21  232   5.805   4.613   2.509  0.5236 -1.5800  2.0662
   12LER   HD22  233   5.675   4.526   2.416 -2.2834 -2.3064  1.7709
   12LER   HD23  234   5.638   4.606   2.565  2.3018  3.2361 -0.1647
   12LER      C  235   5.882   4.145   2.358  0.1299 -0.4906  0.0097
   12LER      O  236   5.909   4.025   2.373 -0.1448 -0.4996  0.1347
   13LER      N  237   5.935   4.228   2.267  0.1481  0.2964  0.1625
   13LER      H  238   5.889   4.317   2.259  1.1219  1.0129  2.0474
   13LER     CA  239   6.046   4.185   2.184 -0.8111 -0.2156  0.0406
   13LER     HA  240   6.058   4.269   2.115 -2.7382  0.9138  1.0063
   13LER     CB  241   6.171   4.164   2.267  0.8434  0.0004 -0.1064
   13LER    HB1  242   6.243   4.128   2.194 -0.0966 -0.5741 -0.7801
   13LER    HB2  243   6.155   4.077   2.331 -0.6263 -2.5729 -3.6333
   13LER     CG  244   6.215   4.278   2.363 -0.0730  0.3462  0.2634
   13LER     HG  245   6.131   4.310   2.425  1.8300  1.0048  2.6376
   13LER    CD1  246   6.328   4.229   2.456  0.2166 -0.1272 -0.4396
   13LER   HD11  247   6.363   4.313   2.517 -1.9436  1.0017 -0.6408
   13LER   HD12  248   6.283   4.152   2.518 -2.8241  1.2548 -0.6954
   13LER   HD13  249   6.404   4.176   2.399  1.4202  0.5618  0.4865
   13LER    CD2  250   6.261   4.399   2.284 -0.6338  0.0891  0.0605
   13LER   HD21  251   6.338   4.379   2.209 -2.4245  0.8552 -2.1087
   13LER   HD22  252   6.183   4.428   2.214 -1.0726  0.0345  0.5270
   13LER   HD23  253   6.289   4.487   2.342 -2.3708  1.4960 -1.1287
   13LER      C  254   6.013   4.071   2.089 -0.8687  0.2703  0.4601
   13LER      O  255   6.106   4.003   2.030 -0.1251 -0.3877  0.0349
   14NH2      N  256   5.883   4.057   2.058 -0.1289 -0.4366 -0.0866
   14NH2     H1  257   5.817   4.113   2.109 -0.2370 -1.4581  0.9391
   14NH2     H2  258   5.857   3.986   1.990  1.9853  0.1899 -1.6654
   15LY0      N  259   5.407   3.667   3.564  0.3996 -0.0455  0.2049
   15LY0     H1  260   5.408   3.567   3.579  0.0975 -0.2422 -0.9289
   15LY0     H2  261   5.358   3.675   3.475  1.0744 -1.0868 -0.2766
   15LY0     H3  262   5.499   3.706   3.549  0.6638  0.4120  2.6805
   15LY0     CA  263   5.343   3.740   3.679 -0.2367  0.2224  1.0560
   15LY0     HA  264   5.236   3.720   3.681 -0.3136  0.6472  2.2741
   15LY0     CB  265   5.409   3.704   3.808 -0.7576 -0.1634  0.0282
   15LY0    HB1  266   5.514   3.731   3.799 -0.4256 -0.8533  1.5096
   15LY0    HB2  267   5.410   3.596   3.822  2.3204 -0.0321  1.6710
   15LY0     CG  268   5.349   3.762   3.934 -0.5249  0.2434  0.2274
   15LY0    HG1  269   5.244   3.735   3.926  0.4593 -4.0108 -1.5760
   15LY0    HG2  270   5.372   3.868   3.940 -1.0547  0.6679 -3.0715
   15LY0     CD  271   5.411   3.699   4.057 -0.1880  0.0338 -0.3122
   15LY0    HD1  272   5.404   3.761   4.146 -0.0571 -3.1644  2.1299
   15LY0    HD2  273   5.518   3.694   4.036 -0.0592 -0.4624  0.4160
   15LY0     CE  274   5.343   3.555   4.078  0.3438 -0.2512 -0.1443
   15LY0    HE1  275   5.335   3.500   3.984  1.1314 -1.7220  0.6127
   15LY0    HE2  276   5.247   3.578   4.123  0.6656  0.7143  0.0604
   15LY0     NZ  277   5.435   3.467   4.163  1.0608 -0.3795 -0.1841
   15LY0    HZ1  278   5.529   3.477   4.127  1.0935 -1.9340 -0.6110
   15LY0    HZ2  279   5.426   3.502   4.257 -1.5203 -1.4944  0.0701
   15LY0    HZ3  280   5.399   3.374   4.178  3.0013 -1.2825 -0.8137
   15LY0      C  281   5.348   3.888   3.647 -0.5424 -0.4352  0.3569
   15LY0      O  282   5.449   3.936   3.600  0.3064  0.1447 -0.0310
   16LER      N  283   5.229   3.951   3.645 -0.5579  0.6850 -0.0561
   16LER      H  284   5.159   3.902   3.698  0.8337 -1.0628  0.2818
   16LER     CA  285   5.218   4.099   3.634  0.2995  0.2233 -0.5728
   16LER     HA  286   5.260   4.134   3.539  0.9129  2.3307  0.4282
   16LER     CB  287   5.069   4.152   3.635 -0.2938  0.0901  0.2163
   16LER    HB1  288   5.070   4.258   3.656  0.4263  0.2035 -0.3261
   16LER    HB2  289   5.015   4.099   3.713 -2.2258 -0.0305 -1.1260
   16LER     CG  290   4.992   4.130   3.501 -0.0114 -0.4999  0.2470
   16LER     HG  291   5.049   4.168   3.417  1.7149  1.0938  2.0535
   16LER    CD1  292   4.990   3.975   3.470 -0.3826 -0.7650 -0.1687
   16LER   HD11  293   4.929   3.958   3.382 -3.4290 -2.8974  2.1285
   16LER   HD12  294   5.090   3.940   3.445  0.0788  0.3154  0.0788
   16LER   HD13  295   4.956   3.922   3.559  1.8496 -0.1631  1.1353
   16LER    CD2  296   4.847   4.175   3.518 -0.4074 -0.6316 -0.4465
   16LER   HD21  297   4.845   4.283   3.505  0.8163 -0.7797 -2.3430
   16LER   HD22  298   4.792   4.140   3.430 -0.8231 -0.4534 -0.2628
   16LER   HD23  299   4.811   4.149   3.617 -0.9440  2.0882  0.1634
   16LER      C  300   5.296   4.161   3.744 -0.4748 -0.3108 -0.4502
   16LER      O  301   5.295   4.115   3.856 -0.2158  0.0365 -0.2816
   17LY0      N  302   5.354   5.243   2.324  0.0113  0.6576  0.4446
   17LY0     H1  303   5.430   5.275   2.267  0.9408  0.6609  1.6376
   17LY0     H2  304   5.293   5.176   2.279 -0.7302 -0.1522  2.5339
   17LY0     H3  305   5.293   5.321   2.347  1.8178  2.0673  0.6554
   17LY0     CA  306   5.413   5.193   2.454  0.1081 -0.4993  0.3810
   17LY0     HA  307   5.336   5.194   2.530  1.2622 -0.0814  1.5915
   17LY0     CB  308   5.465   5.045   2.441  0.5308  0.1374 -0.2935
   17LY0    HB1  309   5.375   4.994   2.405 -2.1920  2.7503  2.2089
   17LY0    HB2  310   5.483   5.015   2.545  0.4734 -0.2621 -0.3958
   17LY0     CG  311   5.576   5.020   2.340 -0.8036 -0.0610 -0.5805
   17LY0    HG1  312   5.664   5.080   2.360 -0.8075 -0.0317 -0.6502
   17LY0    HG2  313   5.530   5.027   2.241 -1.4825 -2.2512 -0.4789
   17LY0     CD  314   5.632   4.880   2.344 -0.4236 -0.0723  0.1483
   17LY0    HD1  315   5.547   4.813   2.334  0.6684 -1.2521 -1.7722
   17LY0    HD2  316   5.672   4.857   2.443  2.6154 -1.2297 -1.2029
   17LY0     CE  317   5.735   4.858   2.232 -0.0532  0.2220 -0.1707
   17LY0    HE1  318   5.834   4.895   2.258  0.3579  0.4012 -1.8410
   17LY0    HE2  319   5.715   4.912   2.139  1.8995  1.8426  0.2769
   17LY0     NZ  320   5.735   4.715   2.198  0.5510 -0.1846 -0.2952
   17LY0    HZ1  321   5.780   4.687   2.112  0.6972 -2.2057  0.3781
   17LY0    HZ2  322   5.785   4.674   2.276  0.0161  1.7410  1.1308
   17LY0    HZ3  323   5.641   4.678   2.196  0.3589  0.3188 -2.2528
   17LY0      C  324   5.527   5.289   2.490  0.2912  0.0808 -0.5440
   17LY0      O  325   5.586   5.341   2.402  0.4069 -0.8406  0.5078
   18LER      N  326   5.546   5.317   2.621 -0.3515  0.4876 -0.3454
   18LER      H  327   5.477   5.274   2.682 -0.3856  0.4240 -0.4277
   18LER     CA  328   5.667   5.389   2.675  0.4335  0.3865  0.6129
   18LER     HA  329   5.698   5.470   2.609 -0.4867  0.4095  0.1937
   18LER     CB  330   5.622   5.450   2.805  0.2532 -0.5240 -0.0025
   18LER    HB1  331   5.697   5.523   2.835 -0.0786 -0.5762  1.0073
   18LER    HB2  332   5.624   5.360   2.867  1.0678 -0.2685  0.3621
   18LER     CG  333   5.479   5.519   2.813  0.2276  0.1345  0.0989
   18LER     HG  334   5.413   5.437   2.785  0.4395 -0.5905  1.6123
   18LER    CD1  335   5.444   5.564   2.954 -0.3228 -0.0608  0.5022
   18LER   HD11  336   5.344   5.607   2.959  0.3758  1.7437 -0.0116
   18LER   HD12  337   5.457   5.475   3.015  0.0968  0.2993  0.9424
   18LER   HD13  338   5.521   5.639   2.974  0.9633 -0.7985 -1.3745
   18LER    CD2  339   5.468   5.639   2.713 -0.3917 -0.4139  0.4672
   18LER   HD21  340   5.366   5.676   2.712  0.0534  0.8773  0.1239
   18LER   HD22  341   5.537   5.714   2.752  1.8501 -0.5928 -2.7066
   18LER   HD23  342   5.510   5.612   2.616 -1.2244 -0.8302  0.2095
   18LER      C  343   5.790   5.302   2.696 -0.3008  0.2739 -0.4694
   18LER      O  344   5.793   5.180   2.669  0.3235 -0.4510 -0.2865
   19LYR      N  345   5.890   5.370   2.748  0.1695  0.2169 -0.7351
   19LYR      H  346   5.877   5.468   2.768 -1.9917 -0.1821  0.0378
   19LYR     CA  347   6.019   5.313   2.793  0.1314  0.4203  0.1843
   19LYR     HA  348   6.036   5.213   2.753 -0.0613 -0.5511  2.3640
   19LYR     CB  349   6.141   5.394   2.753  0.1577  0.1098  0.0101
   19LYR    HB1  350   6.233   5.365   2.804  1.6368  3.6751 -0.2867
   19LYR    HB2  351   6.132   5.497   2.788  2.0274  0.8597 -1.5288
   19LYR     CG  352   6.168   5.381   2.603  0.5147 -0.0123  0.3429
   19LYR    HG1  353   6.250   5.447   2.577  0.5553 -0.8709 -1.9156
   19LYR    HG2  354   6.073   5.416   2.561 -0.9808  0.3673  3.6965
   19LYR     CD  355   6.215   5.241   2.547  0.4969 -0.0320 -0.1779
   19LYR    HD1  356   6.138   5.167   2.566  1.7876 -1.4959 -0.4481
   19LYR    HD2  357   6.308   5.205   2.592 -0.6614 -2.5258  0.3761
   19LYR     CE  358   6.246   5.262   2.397  0.2419 -0.1948 -0.2060
   19LYR    HE1  359   6.300   5.355   2.383 -0.0556 -0.0308 -0.2846
   19LYR    HE2  360   6.153   5.269   2.340 -0.5087 -0.2776  0.9781
   19LYR     NZ  361   6.322   5.149   2.344 -0.8184 -0.0249 -0.3052
   19LYR    HZ1  362   6.268   5.079   2.295 -0.4164 -0.7573  0.2733
   19LYR      C  363   6.020   5.293   2.951 -1.4004 -0.1307  0.7206
   19LYR      O  364   6.089   5.202   2.999  0.1613  0.2818  0.6186
   20LER      N  365   5.939   5.372   3.019  0.1880  0.0254  0.5384
   20LER      H  366   5.905   5.452   2.969  1.6635 -0.2223 -0.9633
   20LER     CA  367   5.910   5.373   3.165 -0.0331  0.6001 -0.4215
   20LER     HA  368   5.998   5.381   3.229 -1.4246 -0.7784  1.8025
   20LER     CB  369   5.810   5.481   3.200 -0.1389  0.2818  0.0222
   20LER    HB1  370   5.783   5.471   3.305  0.8300  3.0134  0.6254
   20LER    HB2  371   5.728   5.472   3.129  1.1807  0.4493 -1.5913
   20LER     CG  372   5.877   5.618   3.183 -0.2404  0.2666 -0.2260
   20LER     HG  373   5.966   5.606   3.120 -0.2482  1.4724 -0.4906
   20LER    CD1  374   5.799   5.734   3.118 -0.9574 -0.2378  0.6011
   20LER   HD11  375   5.867   5.818   3.125 -1.5923  0.4288 -0.8465
   20LER   HD12  376   5.765   5.716   3.016 -1.1638 -0.0028  0.6260
   20LER   HD13  377   5.716   5.747   3.188 -1.6127  0.0051 -0.2093
   20LER    CD2  378   5.915   5.669   3.323  0.1024 -0.3697 -0.3181
   20LER   HD21  379   5.827   5.688   3.384  0.2025 -1.6804  0.2725
   20LER   HD22  380   5.982   5.602   3.376  1.7990  0.8215 -0.8556
   20LER   HD23  381   5.960   5.768   3.316 -1.1071  0.2506  0.3427
   20LER      C  382   5.854   5.237   3.208 -0.2142 -0.7279 -0.2245
   20LER      O  383   5.753   5.185   3.161 -0.6527 -0.0339  0.8981
   21LER      N  384   5.891   5.182   3.329 -0.3620 -0.0733 -0.1281
   21LER      H  385   5.965   5.217   3.387 -2.3044 -1.8277  3.7971
   21LER     CA  386   5.834   5.060   3.396  0.0809  0.3971  0.5462
   21LER     HA  387   5.794   4.995   3.318  0.7028  0.5807  0.0665
   21LER     CB  388   5.943   4.967   3.459  0.2083  0.5619 -0.6972
   21LER    HB1  389   5.887   4.896   3.520 -0.9078  0.3659 -1.9065
   21LER    HB2  390   6.009   5.031   3.518  1.8188 -1.0786 -0.6207
   21LER     CG  391   6.031   4.882   3.367 -0.4660  0.5679  1.0255
   21LER     HG  392   5.954   4.827   3.313 -3.4625  2.0838  3.4888
   21LER    CD1  393   6.116   4.963   3.267  0.0583  0.2670  0.6158
   21LER   HD11  394   6.185   5.037   3.309  3.8148 -1.5756 -1.7056
   21LER   HD12  395   6.195   4.895   3.235 -2.6149 -2.5583 -0.4791
   21LER   HD13  396   6.070   4.990   3.172  0.6507 -1.4803 -0.2147
   21LER    CD2  397   6.114   4.772   3.428 -0.9574 -0.2607 -0.3936
   21LER   HD21  398   6.053   4.725   3.505 -0.6443 -0.8356 -0.4933
   21LER   HD22  399   6.128   4.700   3.348 -1.8316 -0.3222 -0.5080
   21LER   HD23  400   6.206   4.812   3.472 -1.6692  3.2144 -1.7644
   21LER      C  401   5.713   5.091   3.485  0.7043 -0.7245  0.2519
   21LER      O  402   5.699   5.193   3.554 -0.2972 -0.0539  0.1692
   22LY0      N  403   6.894   5.163   2.145 -0.4150  0.6407 -0.0216
   22LY0     H1  404   6.865   5.254   2.176 -0.5579 -0.1056  2.2053
   22LY0     H2  405   6.983   5.177   2.098 -1.7801  0.9086 -2.7136
   22LY0     H3  406   6.918   5.113   2.229 -0.0137  1.4618  0.3564
   22LY0     CA  407   6.805   5.101   2.037  0.4097  0.0972 -1.2503
   22LY0     HA  408   6.800   5.176   1.959 -2.9797  0.5553 -0.7261
   22LY0     CB  409   6.849   4.970   1.987  0.0893  0.4478  0.4413
   22LY0    HB1  410   6.838   4.889   2.059 -1.2608 -0.2012 -0.4371
   22LY0    HB2  411   6.955   4.980   1.963  0.3614 -1.9301  0.4363
   22LY0     CG  412   6.769   4.922   1.864  0.6660 -0.0879  0.9047
   22LY0    HG1  413   6.758   5.000   1.790 -0.4328 -0.8361  0.2470
   22LY0    HG2  414   6.669   4.893   1.896  0.8380 -2.6448 -0.6207
   22LY0     CD  415   6.843   4.804   1.792 -0.2256  1.0425  0.3355
   22LY0    HD1  416   6.951   4.804   1.802 -0.3137  0.2018  1.6309
   22LY0    HD2  417   6.810   4.808   1.688 -0.1985  0.5045  0.3010
   22LY0     CE  418   6.795   4.677   1.857 -0.0213  0.1766 -0.5566
   22LY0    HE1  419   6.687   4.667   1.866 -0.0614 -0.9251 -1.8944
   22LY0    HE2  420   6.835   4.681   1.958  1.6601  1.2051 -1.2241
   22LY0     NZ  421   6.840   4.559   1.786 -0.3441  0.1298  0.2445
   22LY0    HZ1  422   6.821   4.555   1.687 -0.7858  3.7252  0.0419
   22LY0    HZ2  423   6.939   4.570   1.771 -0.8770  2.1518 -2.5004
   22LY0    HZ3  424   6.817   4.474   1.836  1.4419 -1.7627 -1.9425
   22LY0      C  425   6.667   5.096   2.092 -0.4680 -0.7108  0.0403
   22LY0      O  426   6.573   5.152   2.030 -0.5287 -0.3565 -0.3005
   23LER      N  427   6.648   5.031   2.210  0.4782  0.9462 -0.1870
   23LER      H  428   6.724   4.993   2.264 -0.2739 -0.3647 -0.0277
   23LER     CA  429   6.510   5.010   2.261 -0.3134  0.6076 -0.4779
   23LER     HA  430   6.437   4.985   2.184 -1.4573  1.4265  0.2955
   23LER     CB  431   6.517   4.894   2.355  0.3171  0.4470  0.6052
   23LER    HB1  432   6.415   4.863   2.378  0.9989 -2.5926  0.0182
   23LER    HB2  433   6.566   4.912   2.451 -1.3127 -2.2112  2.0644
   23LER     CG  434   6.589   4.760   2.308 -0.0532 -0.1089 -1.0278
   23LER     HG  435   6.696   4.773   2.298 -0.3488  2.1699 -1.6053
   23LER    CD1  436   6.568   4.658   2.416  0.4428  0.2154 -0.0559
   23LER   HD11  437   6.621   4.566   2.393  0.6036  0.4635 -0.7033
   23LER   HD12  438   6.619   4.690   2.507 -1.8430 -1.0804  1.7853
   23LER   HD13  439   6.463   4.645   2.441  0.1834 -0.5871 -1.4647
   23LER    CD2  440   6.529   4.701   2.186  0.4488 -0.7114 -0.4805
   23LER   HD21  441   6.574   4.606   2.155  0.2654 -0.5690 -1.2087
   23LER   HD22  442   6.421   4.688   2.191  0.5942 -1.6114  0.8796
   23LER   HD23  443   6.543   4.762   2.097  0.8886  0.3480  0.2957
   23LER      C  444   6.456   5.138   2.336 -0.2086  0.9746  0.8866
   23LER      O  445   6.538   5.219   2.372 -0.0904  0.5635 -0.1528
   24LY0      N  446   3.880   5.498   2.647 -0.0728 -0.0822  0.0466
   24LY0     H1  447   3.879   5.399   2.664 -1.3604 -0.1910 -0.5873
   24LY0     H2  448   3.904   5.501   2.549 -2.0360  0.4820 -0.4416
   24LY0     H3  449   3.787   5.537   2.653  0.6399  1.6679  0.4573
   24LY0     CA  450   3.966   5.578   2.734 -0.1382  0.6592  0.2836
   24LY0     HA  451   3.943   5.683   2.714  2.8711  1.2278 -0.7214
   24LY0     CB  452   3.957   5.536   2.884  0.3530 -0.6032 -0.9457
   24LY0    HB1  453   3.987   5.432   2.896  2.3041  0.1332  1.4710
   24LY0    HB2  454   3.850   5.541   2.906  0.5640 -0.2467  0.0528
   24LY0     CG  455   4.036   5.624   2.983 -0.1921 -0.4758 -0.5835
   24LY0    HG1  456   4.137   5.634   2.945  0.5441  1.4128  1.7165
   24LY0    HG2  457   4.061   5.563   3.070  1.0905  0.4835 -0.2601
   24LY0     CD  458   3.989   5.766   3.018  1.0716 -0.0915  0.0617
   24LY0    HD1  459   4.022   5.786   3.119 -2.3392  0.6305  1.1707
   24LY0    HD2  460   3.884   5.759   3.046  1.2671  0.9968  1.1660
   24LY0     CE  461   4.012   5.878   2.917 -0.2935 -0.2221  0.3734
   24LY0    HE1  462   3.954   5.966   2.943 -0.5464 -0.2267 -0.1663
   24LY0    HE2  463   3.971   5.846   2.822 -0.7475  1.1978  0.0601
   24LY0     NZ  464   4.155   5.920   2.895  0.2266  0.2971  0.2000
   24LY0    HZ1  465   4.157   5.988   2.820 -1.0569 -1.2811 -1.3682
   24LY0    HZ2  466   4.192   5.964   2.978  0.9812  1.9383 -0.9447
   24LY0    HZ3  467   4.211   5.840   2.869 -0.0213  0.2445 -0.1859
   24LY0      C  468   4.109   5.578   2.679  0.3080  0.0668 -0.8200
   24LY0      O  469   4.145   5.477   2.624 -0.5990 -0.2277  0.2581
   25LER      N  470   4.180   5.689   2.684  0.1280  0.1152  0.1840
   25LER      H  471   4.147   5.774   2.726  1.5219  0.4439  0.6798
   25LER     CA  472   4.320   5.696   2.627  0.9614 -0.2389  0.5067
   25LER     HA  473   4.335   5.631   2.541  0.0047  0.1732  0.0170
   25LER     CB  474   4.338   5.843   2.577  0.0455  0.0633  0.0574
   25LER    HB1  475   4.443   5.857   2.552 -0.0428  0.8701  0.1306
   25LER    HB2  476   4.312   5.912   2.657  0.2242  3.8672 -2.8540
   25LER     CG  477   4.255   5.891   2.453 -0.0122 -0.5950 -0.0426
   25LER     HG  478   4.152   5.888   2.488  0.0505 -2.4869  0.0395
   25LER    CD1  479   4.302   6.036   2.416 -0.0281  0.5962  0.4776
   25LER   HD11  480   4.402   6.021   2.374 -1.3914 -1.5044 -2.3638
   25LER   HD12  481   4.233   6.071   2.340 -0.2680 -0.9564 -0.0666
   25LER   HD13  482   4.291   6.099   2.504 -2.2482  2.0273 -0.7461
   25LER    CD2  483   4.267   5.804   2.333 -0.7947  0.1999  0.4192
   25LER   HD21  484   4.370   5.782   2.306 -1.0717 -0.8541  0.1587
   25LER   HD22  485   4.233   5.705   2.363 -0.0998 -0.0136  0.5239
   25LER   HD23  486   4.209   5.838   2.247 -0.0820 -0.1955 -0.2267
   25LER      C  487   4.415   5.640   2.739 -0.3125 -0.2646  1.1413
   25LER      O  488   4.402   5.669   2.857  0.3470  0.1339  0.0310
   26LYR      N  489   4.521   5.571   2.699 -0.0465  0.1366 -0.2301
   26LYR      H  490   4.531   5.549   2.601  3.7504 -0.9781  0.2635
   26LYR     CA  491   4.614   5.510   2.793 -0.2608 -0.3879 -0.7871
   26LYR     HA  492   4.632   5.581   2.873  1.3575  1.3062 -2.5373
   26LYR     CB  493   4.559   5.377   2.851 -0.2082  0.2646  0.1232
   26LYR    HB1  494   4.469   5.391   2.911 -0.9495  2.5419 -1.3912
   26LYR    HB2  495   4.631   5.328   2.917 -1.2673 -0.6085  0.6461
   26LYR     CG  496   4.508   5.268   2.756  0.1779 -0.2383  0.7720
   26LYR    HG1  497   4.584   5.242   2.682 -0.4735 -2.7874  0.9168
   26LYR    HG2  498   4.415   5.300   2.708 -0.3159 -0.3924  1.6091
   26LYR     CD  499   4.471   5.135   2.822 -0.1207  0.3017 -0.3488
   26LYR    HD1  500   4.386   5.148   2.889 -1.3703  0.3997 -1.8819
   26LYR    HD2  501   4.561   5.105   2.876 -0.2610 -1.0306 -0.7958
   26LYR     CE  502   4.427   5.033   2.719 -0.3835 -0.7529 -0.5778
   26LYR    HE1  503   4.506   5.026   2.644 -0.7501 -0.9813 -0.9512
   26LYR    HE2  504   4.337   5.075   2.673 -2.1462 -1.0816  2.3186
   26LYR     NZ  505   4.391   4.899   2.768  0.2269 -0.4066 -0.4992
   26LYR    HZ1  506   4.315   4.903   2.834  1.0652  0.2158  0.4647
   26LYR      C  507   4.756   5.482   2.737 -0.2075 -0.0449 -0.2994
   26LYR      O  508   4.778   5.439   2.622 -0.0923  0.1682 -0.4888
   27LER      N  509   4.854   5.488   2.825  0.1392  0.2667  0.4922
   27LER      H  510   4.839   5.514   2.921 -1.2855 -0.8434  0.6006
   27LER     CA  511   4.993   5.477   2.785 -0.0377  0.3874 -0.3809
   27LER     HA  512   4.996   5.452   2.679  0.1779 -2.4499  0.2217
   27LER     CB  513   5.070   5.608   2.812 -0.1866  0.1240 -0.2279
   27LER    HB1  514   5.166   5.606   2.761  1.5078  1.0051  2.6886
   27LER    HB2  515   5.082   5.618   2.920  0.0544  1.7233 -0.3745
   27LER     CG  516   5.004   5.737   2.758  0.4452 -0.1441  0.0807
   27LER     HG  517   4.895   5.729   2.760  0.5472 -1.8148  0.0787
   27LER    CD1  518   5.046   5.859   2.837 -0.3220  0.1609 -0.2454
   27LER   HD11  519   5.153   5.876   2.825 -0.1172 -1.0447 -0.3038
   27LER   HD12  520   4.990   5.948   2.808 -1.9358 -0.1967  1.6223
   27LER   HD13  521   5.030   5.841   2.943  1.7293  0.9451  0.2495
   27LER    CD2  522   5.049   5.745   2.612 -0.3362 -0.1891 -0.0550
   27LER   HD21  523   5.020   5.657   2.556 -0.3610 -0.9351  1.0967
   27LER   HD22  524   5.000   5.834   2.571 -0.7195  0.2651  1.3154
   27LER   HD23  525   5.157   5.761   2.610 -0.4344  0.9196  1.4893
   27LER      C  526   5.061   5.354   2.848 -0.1587  0.0490  0.3769
   27LER      O  527   5.081   5.337   2.967 -0.0367 -0.4943 -0.5276
   28LER      N  528   5.080   5.248   2.768  0.1876 -0.1126 -0.1666
   28LER      H  529   5.052   5.248   2.671  2.1216  0.3435 -0.7770
   28LER     CA  530   5.122   5.115   2.814 -0.0296 -0.2971  0.2413
   28LER     HA  531   5.057   5.086   2.898  0.8132 -0.3890  0.8746
   28LER     CB  532   5.102   5.009   2.696 -0.7313 -0.5608  0.5439
   28LER    HB1  533   5.179   4.933   2.711  1.3281  0.3568 -4.0226
   28LER    HB2  534   5.138   5.056   2.605 -3.4493 -1.2080 -0.9820
   28LER     CG  535   4.957   4.962   2.666 -0.8419 -0.0803  0.0750
   28LER     HG  536   4.965   4.897   2.579 -0.5653  1.6098 -1.2059
   28LER    CD1  537   4.911   4.880   2.783  0.4633  0.0332 -0.0960
   28LER   HD11  538   4.985   4.802   2.802  2.6543  2.2803  1.1798
   28LER   HD12  539   4.896   4.942   2.871 -0.1693  0.4620 -0.4947
   28LER   HD13  540   4.819   4.830   2.752  0.7538 -1.3470  1.1801
   28LER    CD2  541   4.858   5.080   2.630 -0.4665 -0.1181  0.6644
   28LER   HD21  542   4.889   5.135   2.540 -1.2841 -1.1477 -0.2698
   28LER   HD22  543   4.762   5.037   2.604 -0.4450 -0.2498  0.8017
   28LER   HD23  544   4.851   5.145   2.717 -0.0535  1.0924 -0.1764
   28LER      C  545   5.266   5.122   2.858  0.6631  0.0370  0.2447
   28LER      O  546   5.347   5.151   2.773 -0.0298 -0.5242 -0.2492
   29LYR      N  547   5.288   5.090   2.981  0.2038 -0.6704 -0.0012
   29LYR      H  548   5.216   5.039   3.031 -0.4877  1.0243  0.8221
   29LYR     CA  549   5.421   5.083   3.049  0.3875  0.1060 -0.5600
   29LYR     HA  550   5.487   5.158   3.005 -1.4107  0.6003 -2.6130
   29LYR     CB  551   5.411   5.121   3.200 -0.0865  0.4030 -0.2908
   29LYR    HB1  552   5.503   5.104   3.257  0.0055 -0.0795 -0.5836
   29LYR    HB2  553   5.333   5.059   3.243  1.0955 -0.6231  0.4415
   29LYR     CG  554   5.379   5.270   3.219  0.3694  0.5796 -0.0590
   29LYR    HG1  555   5.307   5.314   3.149  0.2798  2.6596  1.2411
   29LYR    HG2  556   5.473   5.322   3.201  2.9461 -2.8281  2.1469
   29LYR     CD  557   5.326   5.299   3.362 -0.2218  0.5116 -0.3006
   29LYR    HD1  558   5.333   5.403   3.396 -1.8686  0.0403  1.6893
   29LYR    HD2  559   5.401   5.248   3.424  0.4868  0.1584 -1.4302
   29LYR     CE  560   5.182   5.254   3.381 -0.0491  0.5127 -0.7289
   29LYR    HE1  561   5.159   5.229   3.484  0.8102  0.6969 -0.4865
   29LYR    HE2  562   5.165   5.161   3.327  0.4306 -1.0185  1.6112
   29LYR     NZ  563   5.087   5.352   3.320 -0.2753 -0.3097 -0.2978
   29LYR    HZ1  564   5.102   5.375   3.223 -1.6309 -2.0338 -0.9675
   29LYR      C  565   5.491   4.953   3.028  0.1348 -0.3366  0.2565
   29LYR      O  566   5.436   4.849   2.983  0.3737 -0.1417 -0.4548
   30LER      N  567   5.621   4.947   3.061 -0.0711  0.5902  0.1550
   30LER      H  568   5.672   5.027   3.095 -0.5602  0.5037  1.1380
   30LER     CA  569   5.695   4.821   3.049  0.3457  0.1601 -0.0165
   30LER     HA  570   5.638   4.760   2.979 -3.0328 -0.7247  3.1680
   30LER     CB  571   5.839   4.850   2.991  0.1829  0.9251 -0.4134
   30LER    HB1  572   5.889   4.754   2.983 -1.6543 -0.1913  0.7264
   30LER    HB2  573   5.904   4.900   3.063 -2.3860  0.1446  2.6577
   30LER     CG  574   5.850   4.931   2.859  0.4423 -0.0710  0.1920
   30LER     HG  575   5.812   5.032   2.877 -2.4358 -1.3585  2.2128
   30LER    CD1  576   5.993   4.928   2.819  0.1712 -0.5084 -1.1815
   30LER   HD11  577   6.055   4.979   2.892  1.0016 -2.6625 -0.3319
   30LER   HD12  578   6.021   4.823   2.813  1.7773 -0.1415 -0.5771
   30LER   HD13  579   6.013   4.977   2.723 -1.8187 -1.3365 -2.0859
   30LER    CD2  580   5.762   4.859   2.752 -0.0279  0.3636  0.5441
   30LER   HD21  581   5.792   4.756   2.735 -2.1748 -0.1902 -0.2272
   30LER   HD22  582   5.655   4.865   2.772  0.0464 -0.6198  1.2789
   30LER   HD23  583   5.780   4.912   2.658  2.2540  0.8937  1.2019
   30LER      C  584   5.703   4.743   3.184  0.2060  0.7542 -0.6366
   30LER      O  585   5.700   4.800   3.294 -0.3134  0.1348  0.2888
   31LER      N  586   5.736   4.616   3.170 -0.5112  0.5709 -0.3258
   31LER      H  587   5.708   4.577   3.081  1.0466 -2.6036  0.4020
   31LER     CA  588   5.765   4.521   3.274  0.0530 -0.4826  0.2268
   31LER     HA  589   5.766   4.576   3.369  1.7828  0.6305 -0.3778
   31LER     CB  590   5.650   4.416   3.290 -0.7133  0.1348 -0.6804
   31LER    HB1  591   5.656   4.335   3.217 -1.1133  1.2204 -1.9534
   31LER    HB2  592   5.562   4.476   3.270 -0.2522  1.4592  1.0317
   31LER     CG  593   5.658   4.341   3.428 -0.6693  0.6069 -0.4856
   31LER     HG  594   5.758   4.299   3.422 -0.0248  2.1909 -1.3048
   31LER    CD1  595   5.641   4.424   3.555  0.4241 -0.0100 -0.4054
   31LER   HD11  596   5.543   4.472   3.557 -0.9485 -2.5533  1.8764
   31LER   HD12  597   5.647   4.365   3.646  0.0288  0.3820 -0.1230
   31LER   HD13  598   5.720   4.498   3.556 -1.1136  1.7087 -0.7820
   31LER    CD2  599   5.553   4.233   3.428  0.7057  0.3798  0.1542
   31LER   HD21  600   5.555   4.181   3.523 -1.3633 -0.7277 -0.3600
   31LER   HD22  601   5.452   4.274   3.422  0.4914 -0.1302  0.2006
   31LER   HD23  602   5.571   4.151   3.359  3.3167  0.4276  0.6640
   31LER      C  603   5.911   4.465   3.250  0.0567 -1.3204  0.3986
   31LER      O  604   5.968   4.385   3.320  0.6135  0.3709 -0.1374
   32LY0      N  605   4.070   4.420   2.531 -0.4800 -0.1207 -0.0490
   32LY0     H1  606   4.039   4.416   2.627 -1.3103  2.4140 -0.1340
   32LY0     H2  607   4.003   4.486   2.494 -0.3267 -1.1292 -2.2867
   32LY0     H3  608   4.065   4.330   2.485  2.7643 -1.0004  1.0598
   32LY0     CA  609   4.205   4.477   2.526 -0.1013 -0.0751 -0.0289
   32LY0     HA  610   4.280   4.399   2.540  0.5645  0.5815  0.1226
   32LY0     CB  611   4.232   4.535   2.394 -0.2058 -0.4543  0.5426
   32LY0    HB1  612   4.165   4.620   2.378  1.5448  0.5915 -1.8520
   32LY0    HB2  613   4.203   4.464   2.317 -1.9242  1.3878 -0.6220
   32LY0     CG  614   4.375   4.574   2.362 -0.1134 -0.1971 -0.8295
   32LY0    HG1  615   4.444   4.490   2.366 -0.4342 -0.5414 -1.9593
   32LY0    HG2  616   4.412   4.645   2.435 -1.6233  0.3433 -0.5495
   32LY0     CD  617   4.377   4.649   2.229 -1.1373  0.5369 -0.4401
   32LY0    HD1  618   4.314   4.737   2.232 -2.0580 -0.1200  1.0243
   32LY0    HD2  619   4.353   4.580   2.148 -0.8630 -0.9061  0.6607
   32LY0     CE  620   4.520   4.687   2.206 -0.3397  0.3113  0.7533
   32LY0    HE1  621   4.567   4.721   2.298  0.5816 -0.9501  0.7674
   32LY0    HE2  622   4.522   4.764   2.129 -2.2022  1.4167  1.7199
   32LY0     NZ  623   4.594   4.574   2.145 -0.1928  0.1665 -0.8932
   32LY0    HZ1  624   4.571   4.487   2.190  0.7151 -0.4037 -1.4921
   32LY0    HZ2  625   4.551   4.577   2.054 -2.9913 -0.7006  0.3042
   32LY0    HZ3  626   4.694   4.584   2.135  0.7384 -1.2521  4.0397
   32LY0      C  627   4.220   4.569   2.637  0.7289 -0.7101 -0.4107
   32LY0      O  628   4.133   4.651   2.666 -0.1866 -0.2957 -0.0488
   33LER      N  629   4.333   4.560   2.712 -0.4243 -0.1636 -0.3924
   33LER      H  630   4.394   4.480   2.711 -1.1369 -0.8160  1.5470
   33LER     CA  631   4.380   4.663   2.812  0.1754 -1.0017 -0.1762
   33LER     HA  632   4.296   4.696   2.874  0.5260 -0.2648 -0.0829
   33LER     CB  633   4.489   4.596   2.897 -0.1524  0.4684 -0.9899
   33LER    HB1  634   4.557   4.667   2.945  2.6140 -0.8438 -2.7411
   33LER    HB2  635   4.549   4.544   2.822  0.0054 -0.6532 -0.1108
   33LER     CG  636   4.442   4.491   2.998 -0.4459 -0.6319 -0.0456
   33LER     HG  637   4.394   4.414   2.938 -0.1706 -0.5551 -0.3709
   33LER    CD1  638   4.571   4.436   3.059 -0.1327 -0.5035 -0.3232
   33LER   HD11  639   4.618   4.517   3.114  2.7710 -0.5124 -2.5737
   33LER   HD12  640   4.548   4.360   3.133 -0.7503  1.4545  1.5908
   33LER   HD13  641   4.632   4.395   2.978  0.0129  0.4042 -0.6856
   33LER    CD2  642   4.354   4.541   3.117  0.0165  0.0201  0.5044
   33LER   HD21  643   4.320   4.453   3.172  0.8534 -0.5668  0.1178
   33LER   HD22  644   4.403   4.621   3.172  3.0133 -0.1482 -1.6318
   33LER   HD23  645   4.257   4.569   3.075  0.0152  1.0519  1.1754
   33LER      C  646   4.440   4.781   2.741  0.5473 -0.7038 -0.0794
   33LER      O  647   4.538   4.769   2.668 -0.5371  0.1283 -0.4297
   34LY0      N  648   4.648   6.594   2.951 -0.1898  0.1648 -0.3018
   34LY0     H1  649   4.678   6.671   2.893  3.2590 -0.1510  0.8137
   34LY0     H2  650   4.618   6.637   3.038  1.7024  2.2848 -0.5873
   34LY0     H3  651   4.729   6.544   2.986  1.2511  2.1182 -0.6586
   34LY0     CA  652   4.548   6.503   2.893  0.4246 -0.0321  0.3989
   34LY0     HA  653   4.474   6.579   2.870  1.0260  1.1695  2.1666
   34LY0     CB  654   4.594   6.435   2.758 -0.1672 -0.1750 -0.6846
   34LY0    HB1  655   4.521   6.365   2.718 -0.7095 -0.6775  1.0643
   34LY0    HB2  656   4.682   6.376   2.786  1.7153  1.2288 -3.2843
   34LY0     CG  657   4.626   6.534   2.654  1.1547 -0.8296  0.5825
   34LY0    HG1  658   4.660   6.480   2.565  0.6095  0.8778 -0.7315
   34LY0    HG2  659   4.692   6.616   2.682  0.8661  0.8424 -3.0118
   34LY0     CD  660   4.508   6.608   2.589  0.1444 -0.6098 -0.1304
   34LY0    HD1  661   4.546   6.671   2.509  0.8846 -0.3327  0.4294
   34LY0    HD2  662   4.457   6.667   2.666  0.5432 -1.5915  0.9046
   34LY0     CE  663   4.412   6.513   2.528 -0.4800  0.2849  0.0384
   34LY0    HE1  664   4.383   6.437   2.599 -1.3933 -1.0478 -1.6801
   34LY0    HE2  665   4.461   6.476   2.438 -1.5300  1.0718 -0.8993
   34LY0     NZ  666   4.296   6.592   2.489 -0.1568  0.8374  0.0098
   34LY0    HZ1  667   4.250   6.645   2.561 -1.1117 -0.6504  0.5462
   34LY0    HZ2  668   4.320   6.647   2.407  1.4880 -2.5232 -1.9950
   34LY0    HZ3  669   4.229   6.526   2.451 -0.1289  1.1399 -0.5881
   34LY0      C  670   4.512   6.401   3.000  0.4971 -0.2221  0.4943
   34LY0      O  671   4.601   6.362   3.073  0.0869 -0.0879  0.3129
   35LER      N  672   4.382   6.360   3.013  0.1047  0.8809  0.0450
   35LER      H  673   4.310   6.410   2.964 -1.4599 -1.5326 -0.2622
   35LER     CA  674   4.342   6.271   3.129 -0.4242  0.0740  0.6419
   35LER     HA  675   4.402   6.296   3.216  2.1360 -0.4773 -0.8408
   35LER     CB  676   4.187   6.298   3.160  0.7667  0.7095  0.8578
   35LER    HB1  677   4.151   6.244   3.248 -0.0179 -0.7824 -0.3307
   35LER    HB2  678   4.132   6.272   3.070 -0.9033  1.1018  1.7276
   35LER     CG  679   4.151   6.448   3.187  0.0699  0.0495  0.2734
   35LER     HG  680   4.176   6.516   3.105  2.1236 -0.5372  0.3710
   35LER    CD1  681   4.002   6.461   3.203  0.8007  0.0998 -0.1408
   35LER   HD11  682   3.946   6.429   3.116 -1.1982  0.2668  1.0075
   35LER   HD12  683   3.971   6.405   3.291  1.9588  1.5602  1.2731
   35LER   HD13  684   3.967   6.562   3.225 -3.7680 -1.4882  0.9478
   35LER    CD2  685   4.222   6.490   3.310 -0.6489  0.7860  0.3069
   35LER   HD21  686   4.202   6.423   3.394  3.7221  0.4172  1.3165
   35LER   HD22  687   4.330   6.474   3.308 -0.8469 -0.7067  0.5596
   35LER   HD23  688   4.189   6.590   3.336  0.0134  1.0267  0.2438
   35LER      C  689   4.368   6.125   3.106  0.0423  0.4840  0.5877
   35LER      O  690   4.276   6.044   3.119 -0.1292  0.0187  0.2934
   36LYR      N  691   4.494   6.093   3.071 -0.0991  0.1112 -0.2720
   36LYR      H  692   4.568   6.160   3.089 -1.1332  1.2412 -0.1044
   36LYR     CA  693   4.530   5.957   3.019 -0.0565  0.5198 -1.1916
   36LYR     HA  694   4.440   5.908   2.982 -0.5669  1.1105 -0.7709
   36LYR     CB  695   4.638   5.959   2.915  0.2848 -0.3166 -0.7584
   36LYR    HB1  696   4.647   5.859   2.873  2.8521 -0.2341 -0.5369
   36LYR    HB2  697   4.733   5.997   2.952  0.1371 -0.0599 -0.6371
   36LYR     CG  698   4.601   6.040   2.794  0.1117 -0.6196 -0.1174
   36LYR    HG1  699   4.561   6.135   2.829  0.8900 -0.6031  0.7749
   36LYR    HG2  700   4.527   5.989   2.732  0.8967  2.0735 -3.6103
   36LYR     CD  701   4.722   6.059   2.701 -0.1802 -0.4436  0.4829
   36LYR    HD1  702   4.755   5.959   2.672  1.7403 -0.6023  2.9071
   36LYR    HD2  703   4.812   6.096   2.750  1.2694 -0.4323 -2.0037
   36LYR     CE  704   4.702   6.155   2.587  0.6251  0.2606  0.7588
   36LYR    HE1  705   4.689   6.255   2.629 -1.1537 -0.2391  1.4772
   36LYR    HE2  706   4.616   6.117   2.532  2.3501 -1.6223 -0.8221
   36LYR     NZ  707   4.818   6.152   2.500 -0.2804 -0.3417 -0.1830
   36LYR    HZ1  708   4.822   6.083   2.426 -0.6200  2.0029 -2.5726
   36LYR      C  709   4.580   5.868   3.132 -0.3280  0.0510  0.2861
   36LYR      O  710   4.632   5.911   3.230 -0.5421  0.2640 -0.4337
   37LER      N  711   4.569   5.738   3.118  0.3070 -0.1434  0.2585
   37LER      H  712   4.508   5.701   3.046 -1.2299  0.9060  0.9705
   37LER     CA  713   4.606   5.632   3.214 -0.5724  0.4312  0.5457
   37LER     HA  714   4.590   5.667   3.316  1.8917  1.7351  0.5692
   37LER     CB  715   4.524   5.498   3.205 -0.6087 -0.7761  0.9120
   37LER    HB1  716   4.565   5.431   3.280  0.8768  0.1253  0.9333
   37LER    HB2  717   4.563   5.452   3.114 -2.4212 -1.6509  0.5262
   37LER     CG  718   4.374   5.510   3.204  0.1189  0.7437 -0.6291
   37LER     HG  719   4.331   5.552   3.112 -0.5666  1.4982  0.0202
   37LER    CD1  720   4.320   5.367   3.214  0.3831 -0.1408 -0.2487
   37LER   HD11  721   4.338   5.325   3.313 -0.2490 -0.4349 -0.2524
   37LER   HD12  722   4.212   5.369   3.207  0.4383  0.3081 -1.1921
   37LER   HD13  723   4.351   5.295   3.137  0.3213 -1.5252  0.9840
   37LER    CD2  724   4.321   5.585   3.322  0.0158 -0.7180  0.0884
   37LER   HD21  725   4.344   5.537   3.417  0.5992  0.2310  0.4415
   37LER   HD22  726   4.371   5.682   3.325  3.6835 -2.4713  0.7151
   37LER   HD23  727   4.212   5.590   3.311  0.2167  0.1213 -1.8554
   37LER      C  728   4.756   5.600   3.200 -0.2975  0.1469 -0.0489
   37LER      O  729   4.802   5.581   3.088 -0.6236 -0.0638  0.1969
   38LER      N  730   4.822   5.575   3.313  0.7791  0.4922  0.3922
   38LER      H  731   4.767   5.576   3.398  0.6778 -0.3658  0.3460
   38LER     CA  732   4.965   5.561   3.323  0.3035 -0.3552  0.3077
   38LER     HA  733   4.988   5.562   3.216 -1.0906  1.4522 -0.0302
   38LER     CB  734   5.031   5.694   3.371 -0.0241 -0.7646 -0.3842
   38LER    HB1  735   4.992   5.719   3.470 -2.1306  1.1476 -1.5921
   38LER    HB2  736   4.983   5.774   3.315 -1.8906 -1.3755  0.2585
   38LER     CG  737   5.185   5.713   3.364  0.1078 -0.0787 -0.8667
   38LER     HG  738   5.236   5.635   3.420  1.4017  1.3599  0.0676
   38LER    CD1  739   5.230   5.695   3.220  0.1108  0.4273  0.5230
   38LER   HD11  740   5.180   5.766   3.153 -2.0111 -0.6796  0.8207
   38LER   HD12  741   5.337   5.703   3.202 -0.1182  0.3855 -1.0029
   38LER   HD13  742   5.194   5.598   3.185 -1.4041  1.3774 -0.7118
   38LER    CD2  743   5.238   5.849   3.400  0.0340 -0.3897 -0.1121
   38LER   HD21  744   5.343   5.856   3.370  0.4305  0.3829  1.3973
   38LER   HD22  745   5.183   5.915   3.333 -0.5113 -1.3778 -0.6580
   38LER   HD23  746   5.228   5.864   3.507 -1.4827 -0.6739 -0.1932
   38LER      C  747   5.001   5.429   3.389  0.5303 -0.2034  0.1857
   38LER      O  748   4.981   5.414   3.513  0.0967  0.6400  0.6783
   39LY0      N  749   5.175   6.678   2.252  0.2855  0.2778  0.8731
   39LY0     H1  750   5.243   6.753   2.257 -3.1836  3.7575  0.3300
   39LY0     H2  751   5.190   6.635   2.162 -0.3931  1.0520  0.3812
   39LY0     H3  752   5.082   6.717   2.257 -0.0516 -0.3563 -0.1868
   39LY0     CA  753   5.182   6.582   2.363  0.3093 -0.6961  0.0115
   39LY0     HA  754   5.285   6.546   2.368  0.2107 -0.8313  1.3119
   39LY0     CB  755   5.163   6.656   2.501 -0.0380  0.5890 -0.2982
   39LY0    HB1  756   5.221   6.748   2.507  0.9225 -0.0404  0.3011
   39LY0    HB2  757   5.195   6.592   2.582 -3.2188 -1.0459 -0.1616
   39LY0     CG  758   5.020   6.692   2.531 -0.1225 -0.2334  0.2098
   39LY0    HG1  759   4.951   6.611   2.505 -2.5737  2.1456 -1.2445
   39LY0    HG2  760   4.990   6.772   2.464 -0.6131  0.2223  0.9624
   39LY0     CD  761   5.008   6.746   2.673 -0.5470 -0.7612  0.0383
   39LY0    HD1  762   5.037   6.672   2.748 -0.4526 -2.2177 -1.3893
   39LY0    HD2  763   4.904   6.769   2.696 -0.4194  0.1044 -0.2063
   39LY0     CE  764   5.077   6.875   2.706 -0.1521 -0.2385 -0.1941
   39LY0    HE1  765   5.043   6.955   2.640  0.0850  1.5111  1.6725
   39LY0    HE2  766   5.184   6.857   2.696  0.2126  2.0904 -1.1161
   39LY0     NZ  767   5.046   6.914   2.842 -0.6672 -0.0004 -0.3567
   39LY0    HZ1  768   5.108   6.992   2.862 -0.5647 -0.2104  0.1606
   39LY0    HZ2  769   4.949   6.944   2.846 -1.5156 -2.6514  1.2850
   39LY0    HZ3  770   5.070   6.836   2.902  3.4133 -0.1213 -1.8384
   39LY0      C  771   5.083   6.461   2.339 -0.4574 -0.0860 -0.0970
   39LY0      O  772   4.989   6.459   2.268  0.0371 -0.0257  0.4894
   40LER      N  773   5.115   6.357   2.415 -0.1597  0.4773  0.3253
   40LER      H  774   5.188   6.365   2.484 -1.2373 -1.7755  1.8315
   40LER     CA  775   5.045   6.230   2.420  0.7315  0.6162  0.1293
   40LER     HA  776   5.006   6.212   2.320  0.1574 -1.8905  0.7310
   40LER     CB  777   5.139   6.121   2.482  0.2854 -0.0178  0.2146
   40LER    HB1  778   5.082   6.028   2.477  1.0005 -0.5212  1.0570
   40LER    HB2  779   5.148   6.145   2.588  0.4513 -0.0054  0.1974
   40LER     CG  780   5.271   6.098   2.406  0.9569 -0.7635 -0.3224
   40LER     HG  781   5.305   6.191   2.359 -0.5035 -0.3030 -0.5000
   40LER    CD1  782   5.381   6.050   2.503 -0.5776  0.1661  0.4397
   40LER   HD11  783   5.472   6.023   2.451 -0.7677  0.3836 -0.0134
   40LER   HD12  784   5.405   6.133   2.569  1.7769 -0.3083  0.2732
   40LER   HD13  785   5.340   5.969   2.563  0.3662 -2.1733 -1.8878
   40LER    CD2  786   5.246   5.994   2.298 -0.4050  0.6821  0.5521
   40LER   HD21  787   5.157   6.024   2.242 -0.0399  0.1526 -0.3315
   40LER   HD22  788   5.330   5.997   2.229 -0.7141  1.5549  0.1982
   40LER   HD23  789   5.246   5.899   2.352  2.1312  1.6084  2.4032
   40LER      C  790   4.912   6.248   2.507  0.1512  0.0496 -0.1159
   40LER      O  791   4.904   6.337   2.591  0.2984 -0.5795  0.0084
   41U      O5'  792   5.995   7.323   1.367 -0.1812 -0.3870  0.3193
   41U      H5T  793   5.939   7.386   1.413  1.8160  1.7771  0.0261
   41U      C5'  794   5.929   7.229   1.283 -0.2036  0.2677 -0.2589
   41U     H5'1  795   5.823   7.251   1.279 -0.4411 -0.5410  1.0786
   41U     H5'2  796   5.929   7.128   1.324 -1.0401  0.0667 -0.7281
   41U      C4'  797   5.979   7.237   1.136  0.4431 -0.4155  0.4991
   41U      H4'  798   5.914   7.176   1.074  0.5775  0.5411 -0.6249
   41U      O4'  799   5.976   7.369   1.074 -0.1742  0.0695 -0.4358
   41U      C1'  800   6.089   7.374   0.990  0.3734  0.0366  0.2901
   41U      H1'  801   6.060   7.402   0.889 -3.5868 -2.1760  0.6135
   41U       N1  802   6.177   7.472   1.046  0.0191 -0.9428 -0.0785
   41U       C6  803   6.161   7.533   1.166 -0.0761  0.2376 -0.6630
   41U       H6  804   6.090   7.494   1.237 -0.3949 -0.3714 -1.3037
   41U       C5  805   6.227   7.648   1.198  0.7424 -0.9680  0.2691
   41U       H5  806   6.217   7.687   1.298 -1.3372 -0.7494  0.0210
   41U       C4  807   6.314   7.710   1.103  0.4025  0.0987  0.7884
   41U       O4  808   6.378   7.812   1.118 -0.2808  0.2898 -0.2707
   41U       N3  809   6.331   7.644   0.985 -0.4737  0.5044 -0.0769
   41U       H3  810   6.395   7.695   0.926 -0.6732  0.3130 -0.4639
   41U       C2  811   6.269   7.525   0.948  0.1552 -0.3696 -0.6196
   41U       O2  812   6.295   7.468   0.843 -0.9005 -0.7976 -0.5172
   41U      C3'  813   6.123   7.183   1.124  0.5076 -0.6282 -0.0387
   41U      H3'  814   6.193   7.225   1.197 -0.3126 -0.4556  0.6647
   41U      C2'  815   6.158   7.237   0.985  0.8635  0.8722  0.4141
   41U     H2'1  816   6.265   7.250   0.970  1.0927 -0.6603  0.6154
   41U      O2'  817   6.085   7.160   0.883 -0.7246  0.6105 -0.7840
   41U     HO'2  818   6.070   7.072   0.918  0.4071  0.9113  0.5536
   41U      O3'  819   6.128   7.047   1.121  0.0322 -0.1596  0.1175
   42U        P  820   6.252   6.973   1.183 -0.0920  0.5104 -0.1731
   42U      O1P  821   6.247   6.824   1.160  0.3177 -0.2823 -0.7637
   42U      O2P  822   6.269   7.014   1.325 -0.1596 -0.1267 -0.3250
   42U      O5'  823   6.373   7.035   1.095 -0.4646  0.3030  0.1578
   42U      C5'  824   6.400   6.981   0.965  0.9337 -0.3101  0.2302
   42U     H5'1  825   6.314   7.008   0.904  0.5284  2.1340  1.7582
   42U     H5'2  826   6.419   6.873   0.966  0.1877 -0.4496  0.1871
   42U      C4'  827   6.520   7.046   0.894 -0.9076  0.0370 -0.7024
   42U      H4'  828   6.555   6.981   0.815  1.6012  0.5291 -0.0723
   42U      O4'  829   6.494   7.182   0.846  0.3415  0.4793 -0.3828
   42U      C1'  830   6.602   7.268   0.868 -0.4751  0.8016 -0.5608
   42U      H1'  831   6.620   7.315   0.771  0.9378 -0.8461 -1.1349
   42U       N1  832   6.596   7.374   0.980 -0.0865  0.5671 -0.2491
   42U       C6  833   6.517   7.358   1.094  0.6610  0.3880  0.4239
   42U       H6  834   6.446   7.277   1.102  0.8597 -0.0621 -1.8503
   42U       C5  835   6.536   7.451   1.193  0.3050  0.7007 -1.2400
   42U       H5  836   6.477   7.446   1.284  1.3878 -2.4693 -0.5648
   42U       C4  837   6.621   7.562   1.183  0.3379 -0.0796  0.3898
   42U       O4  838   6.636   7.651   1.266 -0.0675  0.0180  0.2905
   42U       N3  839   6.696   7.566   1.067  0.0924  0.1817  0.1669
   42U       H3  840   6.759   7.643   1.049  0.2996  0.0839  0.4764
   42U       C2  841   6.698   7.468   0.970 -0.0836 -0.2394  0.8373
   42U       O2  842   6.779   7.478   0.882 -0.2774 -0.1034  0.5626
   42U      C3'  843   6.642   7.058   0.985 -0.2224  0.1655  0.4665
   42U      H3'  844   6.632   7.095   1.087  3.1729  1.8581  0.3223
   42U      C2'  845   6.712   7.167   0.905  0.7039 -0.4758 -0.0036
   42U     H2'1  846   6.786   7.208   0.973  0.9856 -3.5895  1.7510
   42U      O2'  847   6.779   7.139   0.780  0.7993 -0.1114  0.1585
   42U     HO'2  848   6.828   7.062   0.810  0.9223 -0.6828 -1.4475
   42U      O3'  849   6.710   6.925   0.981 -0.7995 -0.3938 -0.5294
   43A        P  850   6.820   6.881   1.097  0.2139 -0.3504  0.2184
   43A      O1P  851   6.867   6.746   1.063  0.1638  0.2238 -0.0049
   43A      O2P  852   6.753   6.905   1.232 -0.4119  0.3868  0.0297
   43A      O5'  853   6.938   6.991   1.069 -0.5331  0.1462  0.5188
   43A      C5'  854   7.050   6.960   0.984 -0.1852 -0.4629  0.4023
   43A     H5'1  855   7.011   6.944   0.883 -1.6706  2.8587  0.3060
   43A     H5'2  856   7.097   6.868   1.017  0.7144  0.0115  0.4877
   43A      C4'  857   7.154   7.075   0.981 -0.2586  0.2040  0.9050
   43A      H4'  858   7.220   7.051   0.898 -1.2502  0.9680 -0.1265
   43A      O4'  859   7.094   7.201   0.955 -0.0744  0.5687  0.1238
   43A      C1'  860   7.169   7.302   1.029  0.1561 -0.4441  0.7529
   43A      H1'  861   7.214   7.380   0.967  0.6828 -1.1731  0.1995
   43A       N9  862   7.082   7.374   1.133 -0.1463  1.0018  0.2032
   43A       C8  863   6.985   7.319   1.208  0.3491  0.4758 -0.8116
   43A       H8  864   6.954   7.216   1.207  1.2961  0.0942  1.4582
   43A       N7  865   6.928   7.405   1.297  0.0268  0.7423  0.8245
   43A       C5  866   7.008   7.520   1.285  0.0545  0.3314 -0.4449
   43A       C6  867   7.017   7.652   1.340 -0.4914  0.1595 -0.2045
   43A       N6  868   6.918   7.709   1.416 -0.5234 -0.0060 -0.6030
   43A      H61  869   6.850   7.648   1.458  1.0256 -2.7008 -1.7326
   43A      H62  870   6.940   7.801   1.454 -2.7427  0.4807 -0.3888
   43A       N1  871   7.118   7.735   1.310  0.1904 -0.8469 -0.6253
   43A       C2  872   7.209   7.685   1.229  0.1808  0.4650 -0.4837
   43A       H2  873   7.290   7.755   1.227  1.0755 -0.5317 -0.1960
   43A       N3  874   7.211   7.572   1.161  0.1109  0.0908  0.9675
   43A       C4  875   7.110   7.495   1.193  0.2250 -0.0399 -0.6557
   43A      C3'  876   7.232   7.087   1.110 -0.5544 -0.0035  0.1660
   43A      H3'  877   7.174   7.074   1.202  0.9660  0.2230  1.1920
   43A      C2'  878   7.287   7.226   1.092 -0.4498 -0.1060 -0.0857
   43A     H2'1  879   7.310   7.275   1.187  0.0366  0.3906 -0.4484
   43A      O2'  880   7.399   7.244   1.008 -0.2839  0.4658 -0.3100
   43A     HO'2  881   7.448   7.323   1.032 -1.3507  0.9334  0.4489
   43A      O3'  882   7.323   6.980   1.116  0.1073  0.6256  0.9348
   44A        P  883   7.412   6.952   1.239  0.0007 -0.5297 -0.1609
   44A      O1P  884   7.524   6.866   1.201  0.4142 -0.2973 -0.3743
   44A      O2P  885   7.329   6.902   1.352  0.4185  0.3900 -0.2492
   44A      O5'  886   7.483   7.087   1.282 -0.2008 -0.4596 -0.1909
   44A      C5'  887   7.609   7.124   1.219  0.6885  0.2559 -0.6885
   44A     H5'1  888   7.606   7.104   1.112  1.2610 -0.8763 -0.5068
   44A     H5'2  889   7.691   7.066   1.261 -0.0159 -0.8271 -0.7865
   44A      C4'  890   7.640   7.276   1.252 -0.5429  0.0872  0.1338
   44A      H4'  891   7.720   7.322   1.196 -0.3479  2.3133  2.0795
   44A      O4'  892   7.524   7.355   1.241 -0.7177  0.2188 -0.1836
   44A      C1'  893   7.543   7.464   1.333  0.8134 -0.5711 -0.0257
   44A      H1'  894   7.555   7.563   1.289  0.9593  0.1441  1.5516
   44A       N9  895   7.424   7.475   1.424 -0.4439 -0.1851 -0.3890
   44A       C8  896   7.349   7.377   1.473 -0.0631 -0.0757  0.0779
   44A       H8  897   7.364   7.273   1.448 -1.3311 -0.5549  1.2000
   44A       N7  898   7.244   7.414   1.545 -0.0562 -0.3716  0.4826
   44A       C5  899   7.265   7.553   1.554  0.3313 -0.7763 -0.1699
   44A       C6  900   7.202   7.660   1.620 -0.1875 -0.0321 -0.4002
   44A       N6  901   7.094   7.652   1.700  0.0023 -0.1516  0.0540
   44A      H61  902   7.044   7.564   1.702 -0.8322  0.2451 -1.7681
   44A      H62  903   7.057   7.732   1.750  2.9966  0.5116  1.4803
   44A       N1  904   7.257   7.781   1.623  0.7976 -0.2511 -0.1235
   44A       C2  905   7.362   7.802   1.547 -0.6067 -0.0302 -0.5913
   44A       H2  906   7.409   7.898   1.561  0.3587 -0.6448  0.6766
   44A       N3  907   7.434   7.709   1.481  0.0281  0.1193  0.2914
   44A       C4  908   7.375   7.593   1.479 -0.5303  0.9016 -0.3201
   44A      C3'  909   7.674   7.280   1.403  0.4025 -0.3916 -0.2971
   44A      H3'  910   7.601   7.236   1.471  0.0946 -1.0439 -1.0362
   44A      C2'  911   7.662   7.429   1.419  0.0552  0.0362 -0.3037
   44A     H2'1  912   7.643   7.459   1.522  1.2000 -1.8619  0.4976
   44A      O2'  913   7.771   7.503   1.361 -0.3151 -0.5512 -0.0345
   44A     HO'2  914   7.786   7.587   1.405  0.8892 -0.9196  0.2970
   44A      O3'  915   7.811   7.244   1.443  0.1148  1.4278  0.3805
   45U        P  916   7.839   7.179   1.584  0.4323  0.4305  0.2245
   45U      O1P  917   7.977   7.132   1.586  0.3752  0.7769  0.2677
   45U      O2P  918   7.730   7.083   1.591 -0.0423  0.0779 -0.6036
   45U      O5'  919   7.811   7.301   1.682 -0.2494 -0.0628  0.2058
   45U      C5'  920   7.894   7.415   1.695  0.6976 -0.2689 -0.0254
   45U     H5'1  921   7.917   7.451   1.595  0.5530 -0.5977 -0.1791
   45U     H5'2  922   7.987   7.381   1.741  0.5717  0.9858  1.2117
   45U      C4'  923   7.833   7.527   1.779  0.0458  0.5021  0.3599
   45U      H4'  924   7.904   7.606   1.753 -0.2093 -0.1773 -2.7965
   45U      O4'  925   7.713   7.576   1.725  0.2318  0.3609  0.1906
   45U      C1'  926   7.638   7.642   1.821 -0.1353  0.0161 -0.2283
   45U      H1'  927   7.619   7.744   1.788 -1.8606  0.6932  2.5376
   45U       N1  928   7.503   7.587   1.849 -0.0704  0.5043  0.4994
   45U       C6  929   7.488   7.453   1.833  0.6083  0.3964 -0.7067
   45U       H6  930   7.563   7.390   1.787  0.2831 -0.8679  0.4369
   45U       C5  931   7.370   7.391   1.862 -0.8041  0.6092 -0.1063
   45U       H5  932   7.366   7.283   1.859  0.0508  0.4501  2.0520
   45U       C4  933   7.259   7.467   1.910  0.4040  0.0392  0.1752
   45U       O4  934   7.145   7.430   1.942  0.3659 -0.9294  0.8084
   45U       N3  935   7.288   7.600   1.934  0.5878  1.0280  0.4913
   45U       H3  936   7.206   7.651   1.964 -1.7710 -1.7955 -0.7066
   45U       C2  937   7.404   7.664   1.897  0.4672  0.2191  0.0308
   45U       O2  938   7.413   7.787   1.900  0.1431 -0.3305 -0.1025
   45U      C3'  939   7.807   7.516   1.930  0.6815 -0.0234  0.4400
   45U      H3'  940   7.745   7.428   1.949  0.2804  0.3521  0.8862
   45U      C2'  941   7.724   7.648   1.948  0.5723 -0.4671  0.7888
   45U     H2'1  942   7.661   7.650   2.037 -0.0670  2.1291  0.3788
   45U      O2'  943   7.800   7.768   1.943  1.0811  0.8135 -0.0056
   45U     HO'2  944   7.794   7.802   2.033  0.5518 -0.2631  0.3849
   45U      O3'  945   7.934   7.513   1.994 -0.6764 -0.1636  0.2779
   46U        P  946   7.938   7.459   2.144 -0.3029  0.5835  0.0783
   46U      O1P  947   8.077   7.432   2.178  0.5788 -0.2877  0.4715
   46U      O2P  948   7.851   7.341   2.154 -0.0716 -0.1285  0.2140
   46U      O5'  949   7.873   7.571   2.228 -0.8321  0.3110 -0.6167
   46U      C5'  950   7.937   7.691   2.239  0.6875  0.4164  0.3694
   46U     H5'1  951   7.958   7.729   2.139  2.3097 -0.4956  0.3399
   46U     H5'2  952   8.028   7.674   2.296  0.5579 -0.4782  0.3249
   46U      C4'  953   7.844   7.792   2.302  0.6648 -0.0678 -0.2412
   46U      H4'  954   7.895   7.888   2.306  2.9767 -1.2596  2.3698
   46U      O4'  955   7.712   7.805   2.237  0.2548  0.6294 -0.2161
   46U      C1'  956   7.611   7.839   2.332 -0.1823  0.0195  0.1932
   46U      H1'  957   7.565   7.935   2.309 -1.8294 -0.8758 -0.5004
   46U       N1  958   7.499   7.732   2.325  0.0622  0.3739 -0.3144
   46U       C6  959   7.531   7.598   2.290 -0.0005  0.2392 -0.8051
   46U       H6  960   7.634   7.563   2.286 -0.8619 -3.6945  3.2867
   46U       C5  961   7.432   7.511   2.264 -0.2921  0.5320 -0.3232
   46U       H5  962   7.447   7.410   2.228 -0.6608  0.6942 -0.9401
   46U       C4  963   7.298   7.551   2.270  0.1579  0.0036  0.1076
   46U       O4  964   7.201   7.484   2.242 -0.0267 -0.2922  0.5203
   46U       N3  965   7.270   7.678   2.319 -0.0192 -0.6151 -0.0836
   46U       H3  966   7.174   7.709   2.318  0.7141  1.9666 -1.6984
   46U       C2  967   7.370   7.769   2.355 -1.0407 -0.2254  0.4815
   46U       O2  968   7.342   7.874   2.413  0.1436  0.1010  0.9904
   46U      C3'  969   7.811   7.753   2.450  0.8012 -0.2412 -0.0134
   46U      H3'  970   7.771   7.651   2.454 -0.0834 -0.0023 -1.6846
   46U      C2'  971   7.688   7.840   2.463 -0.0997  0.2790 -0.4020
   46U     H2'1  972   7.626   7.792   2.539 -1.3607  0.7243 -1.1070
   46U      O2'  973   7.724   7.978   2.499  0.0640  0.2877 -0.1339
   46U     HO'2  974   7.793   7.977   2.565 -0.9643  1.5423  1.0078
   46U      O3'  975   7.901   7.784   2.555  0.3351 -1.1110  0.1871
   47A        P  976   7.901   7.701   2.695  0.1951 -0.1838  0.2353
   47A      O1P  977   8.006   7.757   2.775 -0.1161 -0.2495  0.3352
   47A      O2P  978   7.894   7.554   2.665 -0.4774  0.5439  0.0390
   47A      O5'  979   7.764   7.740   2.762 -0.2150 -0.2478  0.2475
   47A      C5'  980   7.745   7.864   2.826 -0.0429 -0.1843 -0.5074
   47A     H5'1  981   7.792   7.947   2.774  1.7374 -0.0212  1.2374
   47A     H5'2  982   7.785   7.848   2.926  1.4383 -3.4135 -1.4876
   47A      C4'  983   7.591   7.897   2.846  0.6481  0.4135 -0.1615
   47A      H4'  984   7.585   8.004   2.863 -0.3421  0.3543 -0.0483
   47A      O4'  985   7.505   7.867   2.733 -0.4489 -0.4064 -0.2971
   47A      C1'  986   7.375   7.831   2.784  0.7205 -0.3784  0.4533
   47A      H1'  987   7.304   7.896   2.732  0.9622 -2.0639 -2.1466
   47A       N9  988   7.320   7.697   2.750 -0.7448 -0.4231  0.7001
   47A       C8  989   7.373   7.596   2.673 -0.1519 -0.1397 -0.0147
   47A       H8  990   7.475   7.599   2.637  0.4600  2.3775  1.6638
   47A       N7  991   7.288   7.508   2.631 -0.5713  0.4280  0.0130
   47A       C5  992   7.165   7.561   2.674 -0.7492 -0.4604 -0.8412
   47A       C6  993   7.031   7.532   2.663 -0.3839  0.7880  0.2194
   47A       N6  994   6.988   7.430   2.591  0.0074  0.0195  0.5404
   47A      H61  995   7.052   7.373   2.537  0.7751  0.9800  0.4083
   47A      H62  996   6.892   7.401   2.597  0.3164 -0.8148  2.3222
   47A       N1  997   6.933   7.602   2.720 -0.4030  0.0429 -0.3182
   47A       C2  998   6.971   7.707   2.794  0.1380 -0.0556  0.6245
   47A       H2  999   6.889   7.763   2.838 -0.8781  0.2148 -1.4741
   47A       N3 1000   7.096   7.756   2.810  0.6001  0.5529 -0.6835
   47A       C4 1001   7.184   7.673   2.754 -0.0846 -0.4787  0.8233
   47A      C3' 1002   7.528   7.824   2.963 -0.0844 -0.0269  0.2533
   47A      H3' 1003   7.546   7.717   2.955  1.4271  0.3512 -3.5099
   47A      C2' 1004   7.377   7.853   2.935 -0.2976  0.7672 -0.3165
   47A     H2'1 1005   7.314   7.780   2.987  0.8455 -0.0524 -0.0506
   47A      O2' 1006   7.334   7.982   2.973 -0.1168 -0.2854  0.6383
   47A     HO'2 1007   7.241   7.997   2.956 -0.4724 -2.3347  0.5381
   47A      O3' 1008   7.573   7.875   3.085  0.2371  0.7205  0.2437
   48U        P 1009   7.564   7.792   3.223 -0.2767 -0.1382 -0.0602
   48U      O1P 1010   7.612   7.875   3.335  0.0656 -0.6624 -0.3121
   48U      O2P 1011   7.635   7.665   3.199  0.1274 -0.1701  0.1923
   48U      O5' 1012   7.412   7.768   3.253 -0.3263 -0.6517  0.2735
   48U      C5' 1013   7.323   7.877   3.281 -0.0737  0.6024 -0.0425
   48U     H5'1 1014   7.336   7.958   3.210 -0.5789  1.7019  1.0968
   48U     H5'2 1015   7.345   7.924   3.377  0.0817 -0.4187  0.4387
   48U      C4' 1016   7.174   7.834   3.284 -0.8428  0.5277  1.1310
   48U      H4' 1017   7.114   7.917   3.322 -1.3380  0.6461  0.1392
   48U      O4' 1018   7.122   7.792   3.156 -0.0381  0.5503  0.7883
   48U      C1' 1019   7.023   7.693   3.170  0.1771  0.3591  0.1500
   48U      H1' 1020   6.927   7.734   3.136 -1.1367 -1.0778  1.8997
   48U       N1 1021   7.049   7.570   3.086 -0.0567  0.0984 -0.8325
   48U       C6 1022   7.178   7.522   3.064 -0.2956  0.0270  0.3673
   48U       H6 1023   7.259   7.581   3.105  1.0303 -0.0928 -1.8790
   48U       C5 1024   7.203   7.408   2.992 -0.5129 -0.2449  0.6019
   48U       H5 1025   7.302   7.368   2.972 -1.4418 -1.7464 -1.3798
   48U       C4 1026   7.094   7.326   2.937  0.0897 -0.3109  0.1025
   48U       O4 1027   7.098   7.227   2.865 -0.2048  0.1927 -0.5462
   48U       N3 1028   6.971   7.375   2.977  0.0887 -0.2785  0.1752
   48U       H3 1029   6.890   7.327   2.941 -0.4408  2.2074 -2.2558
   48U       C2 1030   6.938   7.489   3.045  0.2775  0.5127 -0.1114
   48U       O2 1031   6.821   7.508   3.076 -0.0579 -0.5006 -0.2800
   48U      C3' 1032   7.145   7.708   3.373  0.2516  0.1499 -0.3309
   48U      H3' 1033   7.222   7.634   3.350  1.2598  0.6787  1.1957
   48U      C2' 1034   7.007   7.660   3.315  0.6762  0.3897  0.7626
   48U     H2'1 1035   6.989   7.556   3.340 -1.7280  0.5987  0.1721
   48U      O2' 1036   6.899   7.724   3.373  0.2172 -0.3670  0.5353
   48U     HO'2 1037   6.940   7.796   3.422  1.4188 -0.8109  0.2331
   48U      O3' 1038   7.133   7.752   3.508  0.0355 -0.2406  0.0063
   49C        P 1039   7.149   7.649   3.629  0.2110  0.2598  0.1510
   49C      O1P 1040   7.124   7.720   3.752 -0.7965  0.1622 -0.2251
   49C      O2P 1041   7.276   7.578   3.597 -0.4852  0.4276 -0.0968
   49C      O5' 1042   7.038   7.539   3.607  0.0418 -0.2671 -0.8198
   49C      C5' 1043   6.902   7.568   3.639  0.3533  0.5202 -0.2834
   49C     H5'1 1044   6.865   7.662   3.599 -1.5445  0.0661  0.2687
   49C     H5'2 1045   6.907   7.566   3.748  3.7150 -2.5947 -0.3126
   49C      C4' 1046   6.803   7.460   3.591 -0.2042 -0.7843  0.0333
   49C      H4' 1047   6.700   7.494   3.605  0.4856  0.6346  2.1607
   49C      O4' 1048   6.827   7.436   3.453  0.2215  0.6323  0.2528
   49C      C1' 1049   6.776   7.303   3.426 -0.4278 -0.2541  0.2855
   49C      H1' 1050   6.680   7.319   3.378 -0.5472 -0.5973  0.4075
   49C       N1 1051   6.864   7.228   3.342 -0.1758  0.6948 -0.0033
   49C       C6 1052   7.000   7.250   3.348  0.3077 -0.3162  0.6711
   49C       H6 1053   7.037   7.323   3.419 -2.1723  0.4844  1.2206
   49C       C5 1054   7.082   7.181   3.264 -0.4202 -0.9189 -0.3665
   49C       H5 1055   7.189   7.199   3.270 -0.4738  0.0334 -1.7144
   49C       C4 1056   7.027   7.085   3.176  0.4053 -0.4532 -0.4430
   49C       N4 1057   7.104   7.012   3.103  0.0650 -0.6470  0.2699
   49C      H41 1058   7.204   7.025   3.094 -0.2358  0.9269 -1.7154
   49C      H42 1059   7.064   6.929   3.063  0.1358 -0.6810  0.2690
   49C       N3 1060   6.897   7.058   3.182  0.2727 -0.2559  0.0161
   49C       C2 1061   6.812   7.135   3.254 -0.1414  0.7622 -1.0926
   49C       O2 1062   6.688   7.110   3.244  0.0949  0.0799 -0.0488
   49C      C3' 1063   6.822   7.323   3.655  0.1766 -0.0845 -0.2885
   49C      H3' 1064   6.928   7.298   3.666  0.0077 -0.7090 -0.0448
   49C      C2' 1065   6.750   7.227   3.561  0.2360 -0.3346  0.5791
   49C     H2'1 1066   6.797   7.128   3.563 -0.2338 -0.5909 -0.3875
   49C      O2' 1067   6.612   7.226   3.581 -0.2755  0.0290 -0.5342
   49C     HO'2 1068   6.590   7.213   3.673 -0.7894  0.4394 -0.5925
   49C      O3' 1069   6.764   7.321   3.790  0.2062  0.1275 -0.3446
   50U        P 1070   6.800   7.208   3.899  0.1857  0.2658 -0.1982
   50U      O1P 1071   6.718   7.226   4.018  0.0864  0.1623  0.1731
   50U      O2P 1072   6.947   7.202   3.908 -0.3589 -0.6644  0.5298
   50U      O5' 1073   6.756   7.076   3.827  0.0509 -0.1165 -0.1660
   50U      C5' 1074   6.620   7.025   3.838  0.2415  0.6242 -0.4233
   50U     H5'1 1075   6.550   7.103   3.806 -0.5489  0.8255  1.6577
   50U     H5'2 1076   6.591   7.004   3.940 -0.0801 -0.0759 -0.6526
   50U      C4' 1077   6.598   6.899   3.764  0.6006  0.2178 -0.4355
   50U      H4' 1078   6.495   6.867   3.778  0.5214  1.2225  1.5441
   50U      O4' 1079   6.634   6.916   3.627  0.2003 -0.0676 -0.5469
   50U      C1' 1080   6.655   6.784   3.573  0.1115 -0.0483  0.0964
   50U      H1' 1081   6.563   6.744   3.531 -1.2054  0.7677  2.0648
   50U       N1 1082   6.770   6.783   3.482 -0.1138  0.1344  0.0531
   50U       C6 1083   6.894   6.837   3.515  0.6706  0.3157 -0.2854
   50U       H6 1084   6.900   6.907   3.596 -3.0636 -0.8122  1.1834
   50U       C5 1085   6.999   6.810   3.434 -0.2291 -0.1749  0.3017
   50U       H5 1086   7.094   6.858   3.456 -1.0475  1.4616  0.3902
   50U       C4 1087   6.987   6.721   3.320 -0.5708  0.3414  0.1062
   50U       O4 1088   7.082   6.710   3.247 -0.9678  0.4444  0.8703
   50U       N3 1089   6.866   6.660   3.303  0.6491 -0.3442  1.5403
   50U       H3 1090   6.855   6.591   3.230 -1.0534  1.2482  0.1991
   50U       C2 1091   6.762   6.685   3.382  1.0411 -0.5073 -0.1731
   50U       O2 1092   6.662   6.624   3.364  0.0434 -0.1069  0.3047
   50U      C3' 1093   6.678   6.779   3.816  0.0737 -0.1216  0.0406
   50U      H3' 1094   6.783   6.809   3.819 -0.1039  0.4522  0.7479
   50U      C2' 1095   6.667   6.687   3.695  0.8272  0.1425  0.7859
   50U     H2'1 1096   6.748   6.615   3.678 -0.2995 -0.5539 -2.1856
   50U      O2' 1097   6.542   6.614   3.701  0.1718  0.0252 -0.2892
   50U     HO'2 1098   6.529   6.612   3.796 -0.0612  1.4365 -0.2633
   50U      O3' 1099   6.638   6.723   3.942  0.5338 -0.3328 -0.0988
   51A        P 1100   6.720   6.599   4.012 -0.2512  0.4868  0.2778
   51A      O1P 1101   6.657   6.555   4.137 -0.2906  0.3202  0.0572
   51A      O2P 1102   6.858   6.647   4.001  0.0903  0.5121 -0.4949
   51A      O5' 1103   6.711   6.466   3.924 -0.4467  0.4116  1.0276
   51A      C5' 1104   6.601   6.378   3.928 -0.0484  0.3822  0.0763
   51A     H5'1 1105   6.509   6.432   3.902  1.3702  2.7310 -0.3110
   51A     H5'2 1106   6.595   6.340   4.030 -0.0296  0.0808 -0.0337
   51A      C4' 1107   6.610   6.271   3.830  0.0058 -0.1290 -0.8605
   51A      H4' 1108   6.519   6.211   3.840  1.0830 -2.6017 -4.1027
   51A      O4' 1109   6.621   6.326   3.696  0.2432 -0.2431 -0.7592
   51A      C1' 1110   6.715   6.251   3.626 -0.1697 -0.1467 -0.5181
   51A      H1' 1111   6.669   6.204   3.540 -1.4030 -0.8060  0.4760
   51A       N9 1112   6.833   6.328   3.580  0.2609 -0.3304  0.0905
   51A       C8 1113   6.914   6.407   3.659  0.0123  0.3515 -0.1281
   51A       H8 1114   6.883   6.430   3.759  0.0263  0.8356 -0.2327
   51A       N7 1115   7.017   6.453   3.596  0.2951 -0.0075  0.7455
   51A       C5 1116   7.012   6.388   3.475 -0.1449 -0.8354  0.0909
   51A       C6 1117   7.096   6.372   3.363 -0.0018 -0.3585 -0.2539
   51A       N6 1118   7.209   6.438   3.333 -0.5334  0.2320 -0.1396
   51A      H61 1119   7.231   6.513   3.397  2.7666 -1.1400  0.5036
   51A      H62 1120   7.256   6.432   3.244  1.5148  1.7290  0.7582
   51A       N1 1121   7.069   6.288   3.264 -0.0576 -0.3034  0.8203
   51A       C2 1122   6.960   6.210   3.271 -0.1046 -0.9767  0.7046
   51A       H2 1123   6.962   6.135   3.193  2.2832 -1.3920  1.0661
   51A       N3 1124   6.879   6.209   3.378  0.0446 -0.0844 -0.3076
   51A       C4 1125   6.908   6.305   3.466 -0.4023 -0.1643 -0.5080
   51A      C3' 1126   6.732   6.174   3.850  0.9168  0.5962  0.5696
   51A      H3' 1127   6.816   6.234   3.886  0.9816 -0.1512  1.7258
   51A      C2' 1128   6.760   6.128   3.709  0.7198 -0.2249  0.2342
   51A     H2'1 1129   6.866   6.102   3.702  0.2568 -1.7918 -2.7231
   51A      O2' 1130   6.669   6.026   3.676  0.1070  0.2792  0.3075
   51A     HO'2 1131   6.677   5.962   3.748 -2.9849 -0.6922 -0.0592
   51A      O3' 1132   6.693   6.069   3.940 -0.8094  0.4461  0.1316
   52U        P 1133   6.803   6.007   4.032 -0.3077  0.0776 -0.1574
   52U      O1P 1134   6.755   5.893   4.109  0.7294 -0.0716 -0.0814
   52U      O2P 1135   6.879   6.115   4.095  0.2081 -0.0800 -0.7012
   52U      O5' 1136   6.903   5.937   3.928  0.0522 -0.1427 -0.3304
   52U      C5' 1137   6.867   5.816   3.860 -0.4849  0.5307 -0.0866
   52U     H5'1 1138   6.764   5.815   3.826 -0.0413  2.0870 -1.5820
   52U     H5'2 1139   6.867   5.740   3.939 -0.3407 -0.0766 -0.6649
   52U      C4' 1140   6.955   5.780   3.741 -0.6248  0.6195  0.4349
   52U      H4' 1141   6.935   5.691   3.681  2.5316 -0.8916  1.4137
   52U      O4' 1142   6.962   5.886   3.653  0.3691  0.2880  0.0775
   52U      C1' 1143   7.094   5.889   3.586  0.1377  0.6551  0.0678
   52U      H1' 1144   7.083   5.868   3.480  0.1436 -1.4999  0.4631
   52U       N1 1145   7.152   6.017   3.592  0.2285 -0.6269  0.1742
   52U       C6 1146   7.146   6.090   3.705 -0.6180 -0.1427  0.4732
   52U       H6 1147   7.092   6.053   3.791  2.3667 -1.3924  1.9718
   52U       C5 1148   7.213   6.205   3.718  0.2222  0.3387  0.1386
   52U       H5 1149   7.205   6.270   3.804  3.4491 -0.3322  1.0957
   52U       C4 1150   7.292   6.256   3.612 -1.1693  0.1804 -0.0235
   52U       O4 1151   7.356   6.361   3.607  0.0203  0.6544  0.0637
   52U       N3 1152   7.306   6.170   3.507  0.2354 -0.5093 -0.7074
   52U       H3 1153   7.376   6.196   3.439  0.3667 -1.4127 -0.9252
   52U       C2 1154   7.241   6.051   3.488  0.4540 -0.1389  0.3577
   52U       O2 1155   7.263   5.975   3.395  0.3313  0.0307  0.0268
   52U      C3' 1156   7.102   5.764   3.780 -0.5551 -0.6459  0.0767
   52U      H3' 1157   7.120   5.843   3.852  0.1231 -0.8214  0.1100
   52U      C2' 1158   7.175   5.780   3.646  0.7503  0.1044 -0.2007
   52U     H2'1 1159   7.279   5.809   3.660  0.3682  0.6716  1.7184
   52U      O2' 1160   7.161   5.676   3.549 -0.1440  0.0664 -0.3246
   52U     HO'2 1161   7.173   5.588   3.587  0.0767 -0.5542 -1.7602
   52U      O3' 1162   7.128   5.635   3.832 -0.0832 -0.3718  0.4930
   53U        P 1163   7.263   5.616   3.912  0.1710  0.0313  0.5050
   53U      O1P 1164   7.269   5.473   3.951 -0.3667 -0.8745 -0.1273
   53U      O2P 1165   7.279   5.717   4.021  0.2355 -0.0140 -0.5545
   53U      O5' 1166   7.383   5.645   3.808  0.6631 -0.7342 -0.1261
   53U      C5' 1167   7.429   5.548   3.716  0.1946  0.2946 -0.0592
   53U     H5'1 1168   7.347   5.508   3.657 -0.0811 -0.0880  0.5723
   53U     H5'2 1169   7.460   5.463   3.777 -0.1327  1.0730  1.2260
   53U      C4' 1170   7.540   5.590   3.620  0.3459  0.6629 -0.5008
   53U      H4' 1171   7.540   5.528   3.530 -0.4440  0.2969 -0.2544
   53U      O4' 1172   7.517   5.719   3.577  0.0857 -0.2547 -0.2839
   53U      C1' 1173   7.630   5.770   3.511 -0.5399 -0.4371  0.2590
   53U      H1' 1174   7.620   5.764   3.403 -0.0377 -0.4332  0.2089
   53U       N1 1175   7.646   5.915   3.554 -0.0985 -0.1048  0.5691
   53U       C6 1176   7.571   5.977   3.653  0.5199 -0.3468  0.5064
   53U       H6 1177   7.503   5.920   3.714 -0.1429 -1.3939 -1.1377
   53U       C5 1178   7.575   6.110   3.686 -0.5699  0.0290 -1.0517
   53U       H5 1179   7.515   6.157   3.761  0.1354  0.0061 -0.4602
   53U       C4 1180   7.673   6.192   3.612  0.1751  0.0918 -0.0766
   53U       O4 1181   7.691   6.315   3.628  0.3956  0.3091  0.5488
   53U       N3 1182   7.752   6.125   3.526  0.4431  0.1306  0.4834
   53U       H3 1183   7.817   6.183   3.474  0.8955 -0.8369 -0.0489
   53U       C2 1184   7.740   5.991   3.489  0.5059 -0.4523 -0.1367
   53U       O2 1185   7.816   5.946   3.408 -0.4882  0.7962  0.3032
   53U      C3' 1186   7.679   5.602   3.674  0.2814 -0.0901 -0.2738
   53U      H3' 1187   7.678   5.655   3.769  1.3332 -1.8515  0.7755
   53U      C2' 1188   7.750   5.687   3.568 -0.7659 -0.9177 -0.3466
   53U     H2'1 1189   7.820   5.744   3.630 -1.0783 -2.1584  1.2169
   53U      O2' 1190   7.807   5.637   3.451  0.0261  0.2550 -0.1663
   53U     HO'2 1191   7.894   5.675   3.439 -0.1819  0.0559 -2.7420
   53U      O3' 1192   7.750   5.482   3.715 -0.8847 -0.0804  0.4580
   54C        P 1193   7.882   5.485   3.805 -0.3564 -0.1455 -0.3399
   54C      O1P 1194   7.903   5.344   3.837  0.2097  0.1275  0.2303
   54C      O2P 1195   7.863   5.585   3.916  0.3980 -0.3983  0.1091
   54C      O5' 1196   8.001   5.545   3.718  1.0582  0.2309 -0.2094
   54C      C5' 1197   8.062   5.466   3.617 -0.0979  0.1008 -0.1997
   54C     H5'1 1198   7.981   5.443   3.548  0.3081 -0.0466 -0.6379
   54C     H5'2 1199   8.102   5.375   3.661 -0.7373 -0.8170 -1.4701
   54C      C4' 1200   8.170   5.546   3.544  0.6168  0.3384  0.6945
   54C      H4' 1201   8.203   5.491   3.456  0.4853  2.9200 -1.0561
   54C      O4' 1202   8.097   5.665   3.501  0.3319 -0.1905 -0.9494
   54C      C1' 1203   8.191   5.777   3.482  0.6314 -0.0329  0.2113
   54C      H1' 1204   8.193   5.788   3.374 -1.5005 -1.3681 -0.0520
   54C       N1 1205   8.143   5.894   3.555  0.1533 -0.6088 -0.5308
   54C       C6 1206   8.072   5.883   3.673  0.6008  0.4197  0.2180
   54C       H6 1207   8.035   5.786   3.704 -1.1000  1.7607  2.6731
   54C       C5 1208   8.022   5.998   3.719  0.3296  0.3422  0.6498
   54C       H5 1209   7.951   6.006   3.800  1.5167  3.3666  1.5032
   54C       C4 1210   8.061   6.124   3.671 -0.0209  1.1131 -0.1100
   54C       N4 1211   8.003   6.234   3.720  0.1019 -0.9009 -0.5479
   54C      H41 1212   7.929   6.218   3.788 -0.7482 -1.7031 -1.6290
   54C      H42 1213   8.034   6.324   3.689 -0.0596 -0.7405 -0.2480
   54C       N3 1214   8.139   6.135   3.571  0.0674 -0.2007  0.5773
   54C       C2 1215   8.182   6.022   3.516  0.2459  1.0139  0.8578
   54C       O2 1216   8.252   6.031   3.418 -0.3750  0.4478  0.0976
   54C      C3' 1217   8.287   5.606   3.613 -0.3752  0.4061 -0.5930
   54C      H3' 1218   8.251   5.636   3.712 -2.4353 -0.7706 -0.9472
   54C      C2' 1219   8.327   5.724   3.533  0.0042 -0.6684  0.1055
   54C     H2'1 1220   8.383   5.797   3.592 -1.6379 -0.1086  1.0561
   54C      O2' 1221   8.402   5.684   3.418 -0.5595 -0.1980  0.6256
   54C     HO'2 1222   8.451   5.604   3.439 -1.1792 -1.4444 -2.2153
   54C      O3' 1223   8.391   5.511   3.626 -0.5560 -0.2596 -0.3959
   55C        P 1224   8.513   5.519   3.733 -0.1260 -0.0707  0.1981
   55C      O1P 1225   8.610   5.413   3.685 -0.0478  0.5836  0.0586
   55C      O2P 1226   8.463   5.517   3.873  0.0143 -0.1120 -0.1776
   55C      O5' 1227   8.568   5.657   3.706 -0.3931 -0.1174  0.1050
   55C      C5' 1228   8.662   5.686   3.598  0.3173  0.2634 -0.0263
   55C     H5'1 1229   8.622   5.644   3.506 -0.0373 -0.7453  0.5686
   55C     H5'2 1230   8.753   5.632   3.624 -0.1699 -0.9699 -0.7730
   55C      C4' 1231   8.705   5.833   3.586 -0.8112 -0.2217 -0.6339
   55C      H4' 1232   8.774   5.843   3.503  1.3823 -2.5221  0.7519
   55C      O4' 1233   8.595   5.926   3.587 -0.1638  0.0559  0.1684
   55C      C1' 1234   8.638   6.046   3.636  0.3963  0.0160 -0.0431
   55C      H1' 1235   8.661   6.116   3.556  0.9355 -1.3912 -1.1634
   55C       N1 1236   8.531   6.115   3.714  0.1896  0.5086  0.0152
   55C       C6 1237   8.430   6.050   3.780  0.7465  0.2589 -0.4103
   55C       H6 1238   8.412   5.944   3.771  1.1423  0.1846 -0.3396
   55C       C5 1239   8.337   6.117   3.854  0.3414 -0.2717  0.1775
   55C       H5 1240   8.270   6.052   3.910  2.2391 -3.3417 -0.8542
   55C       C4 1241   8.347   6.257   3.867  0.2201  0.3930 -0.1531
   55C       N4 1242   8.253   6.328   3.924 -0.2182 -0.1588 -0.9342
   55C      H41 1243   8.178   6.289   3.979  1.3259 -1.6235  0.2991
   55C      H42 1244   8.268   6.427   3.927  0.0335 -0.2058 -0.5645
   55C       N3 1245   8.441   6.323   3.797 -0.4064 -0.0489 -0.3270
   55C       C2 1246   8.539   6.254   3.729 -0.0957  0.6903  0.0470
   55C       O2 1247   8.629   6.320   3.677  0.1296  0.2568  0.6676
   55C      C3' 1248   8.794   5.868   3.709  0.6386  0.5386  0.1065
   55C      H3' 1249   8.744   5.838   3.800  1.9236  1.7823  1.2806
   55C      C2' 1250   8.769   6.018   3.715  0.7697  0.1384 -0.3553
   55C     H2'1 1251   8.756   6.051   3.818 -0.2257 -2.8234  0.5600
   55C      O2' 1252   8.871   6.087   3.648 -0.1148 -0.1315  0.2504
   55C     HO'2 1253   8.953   6.098   3.697 -0.2622  0.5330  0.3583
   55C      O3' 1254   8.926   5.815   3.700 -0.5965 -0.6333 -0.1331
   56G        P 1255   9.022   5.820   3.835  0.3017  0.5564 -0.6013
   56G      O1P 1256   9.144   5.742   3.811 -0.6872 -0.0350 -0.1741
   56G      O2P 1257   8.935   5.784   3.956 -0.2893 -0.0199  0.3698
   56G      O5' 1258   9.059   5.975   3.851 -0.5853 -0.6970 -0.1969
   56G      C5' 1259   9.177   6.028   3.795 -0.0611 -0.5630  1.1309
   56G     H5'1 1260   9.158   6.035   3.688 -1.5609  0.2539  1.4190
   56G     H5'2 1261   9.256   5.960   3.826  0.4302 -0.8337 -0.6324
   56G      C4' 1262   9.200   6.169   3.843 -0.0638 -0.3957 -0.2054
   56G      H4' 1263   9.287   6.212   3.794 -0.6173  3.8640  2.0644
   56G      O4' 1264   9.079   6.237   3.802 -0.0097 -0.4070  0.2966
   56G      C1' 1265   9.051   6.349   3.892 -0.2925  0.1063 -0.6150
   56G      H1' 1266   9.052   6.443   3.836  1.1767  1.1155  1.0297
   56G       N9 1267   8.923   6.332   3.952  0.4417 -0.2171  0.1984
   56G       C8 1268   8.854   6.217   3.972 -0.2439  0.7424  0.6415
   56G       H8 1269   8.898   6.120   3.952 -0.4896  1.0646 -1.6578
   56G       N7 1270   8.738   6.234   4.029  0.6217  0.6479  0.2616
   56G       C5 1271   8.733   6.371   4.050  0.7794  0.0771 -0.1741
   56G       C6 1272   8.625   6.455   4.103 -0.4880 -0.5233  0.2154
   56G       O6 1273   8.517   6.419   4.148  0.0584 -0.0283 -0.3576
   56G       N1 1274   8.654   6.590   4.105 -0.2880 -0.4254  0.1760
   56G       H1 1275   8.577   6.653   4.121 -1.7745 -2.3645  0.9542
   56G       C2 1276   8.780   6.639   4.069  0.7426  0.1741  0.3490
   56G       N2 1277   8.784   6.771   4.061 -0.4121 -0.5377  0.6074
   56G      H21 1278   8.708   6.819   4.108 -2.2204 -0.0132 -2.5760
   56G      H22 1279   8.872   6.815   4.042 -0.6781 -0.8862 -1.6874
   56G       N3 1280   8.877   6.568   4.003  0.2703  0.3985 -0.0438
   56G       C4 1281   8.846   6.431   4.005  0.6494 -0.0499  0.2391
   56G      C3' 1282   9.209   6.194   3.992 -0.0100 -0.4683  0.5566
   56G      H3' 1283   9.142   6.122   4.039  0.3984 -1.7062 -0.6803
   56G      C2' 1284   9.157   6.343   4.000  0.8343  0.0196 -0.8013
   56G     H2'1 1285   9.118   6.372   4.097  1.4433  0.4206 -0.6653
   56G      O2' 1286   9.255   6.437   3.946 -0.0735  0.6614 -0.1006
   56G     HO'2 1287   9.337   6.399   3.977 -1.0538 -1.4083  0.1171
   56G      O3' 1288   9.342   6.188   4.042  0.6139  0.2453  0.4248
   57U        P 1289   9.376   6.157   4.200 -0.2512  0.0156 -0.2050
   57U      O1P 1290   9.520   6.156   4.220  0.0812 -0.1411 -0.1952
   57U      O2P 1291   9.300   6.035   4.239 -0.1409  0.2077 -0.2848
   57U      O5' 1292   9.317   6.294   4.269 -0.0168  0.2402  0.4438
   57U      C5' 1293   9.395   6.416   4.275  0.2397  0.3288 -0.7212
   57U     H5'1 1294   9.419   6.446   4.173 -1.2858 -0.8883 -1.4806
   57U     H5'2 1295   9.484   6.390   4.333 -0.5330 -0.2772  0.2222
   57U      C4' 1296   9.315   6.527   4.342  0.2779 -0.2116  0.3466
   57U      H4' 1297   9.373   6.620   4.340 -1.3529  0.8590  0.5606
   57U      O4' 1298   9.196   6.561   4.272 -0.6218  0.6853  0.5618
   57U      C1' 1299   9.089   6.589   4.362  0.4321 -0.7575 -1.3124
   57U      H1' 1300   9.056   6.691   4.340 -0.1596 -0.4215  0.9620
   57U       N1 1301   8.969   6.506   4.366 -0.2199  0.3269 -0.0889
   57U       C6 1302   8.976   6.369   4.347 -0.2183 -0.2890  0.3957
   57U       H6 1303   9.068   6.330   4.307  0.8741  2.1090  0.4308
   57U       C5 1304   8.871   6.293   4.372 -0.1688 -0.6438  0.0897
   57U       H5 1305   8.883   6.187   4.353  1.3180 -0.3393 -0.7906
   57U       C4 1306   8.740   6.349   4.406  0.1099  0.3397 -0.3735
   57U       O4 1307   8.642   6.274   4.418  0.0909  0.1858 -0.1397
   57U       N3 1308   8.742   6.480   4.424 -0.1500  0.7834  0.0830
   57U       H3 1309   8.654   6.522   4.451  1.4824  3.7459  1.1392
   57U       C2 1310   8.847   6.566   4.405 -0.5246  0.9644 -0.8019
   57U       O2 1311   8.828   6.688   4.423 -0.0569 -0.0575 -0.6176
   57U      C3' 1312   9.273   6.500   4.489 -0.5836 -0.5001  0.1087
   57U      H3' 1313   9.252   6.394   4.497  0.5255 -0.7237  0.1866
   57U      C2' 1314   9.150   6.589   4.506 -0.9582  0.5646 -0.8476
   57U     H2'1 1315   9.083   6.551   4.583  2.3060 -1.2227  1.2972
   57U      O2' 1316   9.175   6.728   4.534 -0.8630 -1.1071  0.2583
   57U     HO'2 1317   9.186   6.752   4.626 -0.2347  1.6758 -0.4348
   57U      O3' 1318   9.375   6.534   4.581 -0.8186 -0.0845 -0.1635
   58A        P 1319   9.391   6.474   4.724  0.1429 -0.2432 -0.2611
   58A      O1P 1320   9.528   6.506   4.766  0.0560 -0.8953 -0.3301
   58A      O2P 1321   9.334   6.341   4.742  0.3196 -0.3013 -0.4159
   58A      O5' 1322   9.293   6.565   4.814 -0.1904  0.4892 -0.1853
   58A      C5' 1323   9.321   6.699   4.839  0.4740 -0.8163 -0.5005
   58A     H5'1 1324   9.361   6.752   4.753  1.7816  0.7591  1.0146
   58A     H5'2 1325   9.404   6.705   4.910  0.6629 -1.3085 -0.6777
   58A      C4' 1326   9.195   6.770   4.896 -0.2133 -0.2145 -0.1739
   58A      H4' 1327   9.226   6.873   4.918 -0.5356 -0.2785  0.6404
   58A      O4' 1328   9.091   6.766   4.806  1.1316  0.1709 -0.6536
   58A      C1' 1329   8.966   6.738   4.873  0.2058 -0.4520 -0.7033
   58A      H1' 1330   8.895   6.819   4.861 -0.1267 -0.8735 -1.6664
   58A       N9 1331   8.902   6.607   4.834 -0.1636 -0.0695 -0.1591
   58A       C8 1332   8.956   6.487   4.793 -0.1434  0.4202 -0.0642
   58A       H8 1333   9.059   6.455   4.796 -1.1650 -3.3288  1.2037
   58A       N7 1334   8.869   6.395   4.745 -0.2000 -0.0630 -0.2062
   58A       C5 1335   8.745   6.461   4.779  0.1169 -0.3540  0.2103
   58A       C6 1336   8.608   6.426   4.764  1.0983 -0.1586  0.4640
   58A       N6 1337   8.552   6.318   4.714  0.1704  0.0707  0.5124
   58A      H61 1338   8.608   6.235   4.701 -0.6122 -0.0634 -3.3112
   58A      H62 1339   8.452   6.312   4.722  0.1471 -4.7776 -0.1849
   58A       N1 1340   8.514   6.513   4.818 -0.4331  0.1910  0.1655
   58A       C2 1341   8.554   6.624   4.875  0.2628  0.2282  0.5747
   58A       H2 1342   8.471   6.688   4.901  0.7308  0.5645  1.2802
   58A       N3 1343   8.677   6.673   4.885  0.1655  0.1022  0.5655
   58A       C4 1344   8.770   6.580   4.841  0.0181 -0.3651  0.4075
   58A      C3' 1345   9.147   6.699   5.024  0.9520 -0.3562 -0.1071
   58A      H3' 1346   9.153   6.591   5.014 -1.2092 -0.7756  2.1585
   58A      C2' 1347   8.995   6.733   5.030 -0.4130 -0.3819  0.4470
   58A     H2'1 1348   8.927   6.665   5.081 -0.0961  0.1705  1.6291
   58A      O2' 1349   8.984   6.863   5.082 -0.3624 -0.0357 -0.1350
   58A     HO'2 1350   9.023   6.863   5.170  2.7601  0.7993 -1.3823
   58A      O3' 1351   9.219   6.734   5.135 -0.6633  0.4529 -0.4342
   59C        P 1352   9.239   6.647   5.257 -0.3198 -0.5007  0.7326
   59C      O1P 1353   9.312   6.725   5.358  0.2895  0.0154 -0.1038
   59C      O2P 1354   9.295   6.522   5.204 -1.0173  0.2925  0.0033
   59C      O5' 1355   9.089   6.624   5.309  0.7254 -0.3647 -0.3462
   59C      C5' 1356   9.030   6.712   5.401  0.4966 -0.6817 -0.1432
   59C     H5'1 1357   9.032   6.811   5.356 -0.2894 -0.2385  0.7495
   59C     H5'2 1358   9.097   6.714   5.488  1.1618  2.6191 -0.5996
   59C      C4' 1359   8.875   6.690   5.432 -0.0350 -0.2418  0.3614
   59C      H4' 1360   8.845   6.774   5.496 -0.4139 -1.4434  1.8174
   59C      O4' 1361   8.798   6.689   5.315 -0.0806 -0.5844 -0.0592
   59C      C1' 1362   8.696   6.588   5.335 -0.3052  0.1130  0.7629
   59C      H1' 1363   8.596   6.633   5.331 -0.3797 -0.0139  1.0898
   59C       N1 1364   8.688   6.478   5.233 -0.6055  0.4814  0.5603
   59C       C6 1365   8.801   6.435   5.166  0.0509  0.8486 -0.0676
   59C       H6 1366   8.893   6.484   5.193 -0.2486  0.3988  1.9885
   59C       C5 1367   8.795   6.325   5.083 -0.3758 -0.1884 -0.7850
   59C       H5 1368   8.888   6.296   5.038  0.5660  0.8968  0.3940
   59C       C4 1369   8.671   6.271   5.063  0.1535  0.3689  0.8039
   59C       N4 1370   8.662   6.177   4.974  0.5716 -0.3551  0.6156
   59C      H41 1371   8.752   6.134   4.958  1.1050  0.6497  0.7745
   59C      H42 1372   8.576   6.128   4.956  0.7882 -0.6898  0.4932
   59C       N3 1373   8.557   6.310   5.122  0.0532 -0.1094 -0.5581
   59C       C2 1374   8.569   6.413   5.214  0.6897  0.7443  0.7413
   59C       O2 1375   8.467   6.453   5.268  0.1675  0.2822  0.0204
   59C      C3' 1376   8.854   6.559   5.507 -0.3634  1.1725 -0.8820
   59C      H3' 1377   8.905   6.474   5.462 -0.3499  0.4383  0.4437
   59C      C2' 1378   8.706   6.535   5.479 -0.1722 -0.1894  0.3833
   59C     H2'1 1379   8.685   6.428   5.482 -0.5410 -0.2318 -1.8766
   59C      O2' 1380   8.617   6.599   5.568  0.5180 -0.3854  0.3257
   59C     HO'2 1381   8.668   6.650   5.632 -0.3062 -1.0439  1.5447
   59C      O3' 1382   8.864   6.548   5.652 -0.8265 -0.2660 -0.0506
   60U        P 1383   8.892   6.406   5.713 -0.2767  0.0347  0.1638
   60U      O1P 1384   8.888   6.433   5.860  0.4307  0.0283 -0.3075
   60U      O2P 1385   9.019   6.354   5.656  0.2258  0.7718 -0.5394
   60U      O5' 1386   8.761   6.312   5.688 -0.1867  0.5825 -0.4731
   60U      C5' 1387   8.635   6.324   5.764  0.6017  0.5686 -0.0646
   60U     H5'1 1388   8.595   6.424   5.747 -0.9461  0.0006  0.0495
   60U     H5'2 1389   8.648   6.309   5.871  0.1204  1.3785  0.1158
   60U      C4' 1390   8.536   6.214   5.712 -0.5261 -0.0289  0.2026
   60U      H4' 1391   8.437   6.224   5.755 -1.5833 -0.2568 -2.0418
   60U      O4' 1392   8.513   6.209   5.570 -0.1183 -0.4553 -0.3556
   60U      C1' 1393   8.474   6.083   5.543  0.4091  0.2414  0.1549
   60U      H1' 1394   8.371   6.078   5.506  0.8739  0.7541 -1.2958
   60U       N1 1395   8.546   6.034   5.418 -0.2651  0.2883 -0.4012
   60U       C6 1396   8.677   6.078   5.387  0.2323 -0.7730 -0.1533
   60U       H6 1397   8.716   6.157   5.450 -0.0991 -0.8127  0.1065
   60U       C5 1398   8.749   6.018   5.291  0.8466  0.2812  0.4429
   60U       H5 1399   8.851   6.045   5.272  1.8588 -1.8174  2.3707
   60U       C4 1400   8.688   5.913   5.205 -0.4579 -0.5538 -0.4899
   60U       O4 1401   8.746   5.844   5.117 -0.5860  0.4733 -0.5002
   60U       N3 1402   8.551   5.896   5.227  0.2204  0.0275 -0.1738
   60U       H3 1403   8.496   5.832   5.172 -0.0193  2.7465 -3.5186
   60U       C2 1404   8.480   5.955   5.325 -0.4642  0.0332  0.5934
   60U       O2 1405   8.356   5.939   5.327  0.4018  0.1466  0.1540
   60U      C3' 1406   8.586   6.079   5.751  0.2916  0.6111  0.6715
   60U      H3' 1407   8.688   6.076   5.713  0.2377  1.2287  0.4775
   60U      C2' 1408   8.492   5.993   5.664  0.3184 -0.1226 -0.7614
   60U     H2'1 1409   8.540   5.902   5.629  0.9862 -0.0109 -0.1758
   60U      O2' 1410   8.360   5.958   5.713 -0.4368 -0.3051  0.2392
   60U     HO'2 1411   8.366   5.899   5.788 -0.6496 -1.1297 -0.3756
   60U      O3' 1412   8.575   6.043   5.891  0.9229  0.1561  0.2308
   61U        P 1413   8.623   5.903   5.934  0.5019  0.2955 -0.3710
   61U      O1P 1414   8.637   5.903   6.082  0.8218 -0.6147 -0.3079
   61U      O2P 1415   8.739   5.860   5.850 -0.1682 -0.4975  0.4658
   61U      O5' 1416   8.496   5.813   5.896 -0.4063  0.5037 -0.0012
   61U      C5' 1417   8.396   5.787   5.986  0.2242 -0.1523 -1.1453
   61U     H5'1 1418   8.344   5.879   6.011  0.9156  0.0117 -0.2504
   61U     H5'2 1419   8.438   5.746   6.078 -0.8655  0.4589 -0.3595
   61U      C4' 1420   8.283   5.696   5.937  0.4147 -0.5511  0.4023
   61U      H4' 1421   8.197   5.700   6.004  0.5942 -1.2726  0.6818
   61U      O4' 1422   8.235   5.728   5.807 -0.1526 -0.6235  0.6998
   61U      C1' 1423   8.201   5.620   5.725  0.0588  0.3378 -0.3862
   61U      H1' 1424   8.096   5.616   5.695 -0.3145  0.1681  0.8971
   61U       N1 1425   8.290   5.604   5.604  1.3406  0.7558  0.2994
   61U       C6 1426   8.419   5.653   5.604 -0.1769  0.1921  0.0548
   61U       H6 1427   8.456   5.695   5.696  0.2905  1.6121 -0.7493
   61U       C5 1428   8.498   5.640   5.497  0.1070 -0.8765  0.3611
   61U       H5 1429   8.599   5.678   5.497  0.4776 -1.7708 -1.0435
   61U       C4 1430   8.433   5.597   5.367  0.0238  0.8278 -0.2196
   61U       O4 1431   8.488   5.595   5.257  0.0883  0.5465 -0.7436
   61U       N3 1432   8.309   5.550   5.376 -0.0463  0.0609  0.3039
   61U       H3 1433   8.264   5.521   5.291 -0.9219 -1.5438  1.2619
   61U       C2 1434   8.235   5.546   5.488  1.0091 -0.8292 -0.3586
   61U       O2 1435   8.121   5.502   5.489 -0.3599  0.3028 -0.7577
   61U      C3' 1436   8.328   5.551   5.927 -0.4212 -1.1343  0.6744
   61U      H3' 1437   8.425   5.552   5.876 -0.4252  0.3511  0.6554
   61U      C2' 1438   8.225   5.500   5.824  0.3651 -0.4984 -0.0975
   61U     H2'1 1439   8.266   5.419   5.764 -1.0593  0.0128 -1.8289
   61U      O2' 1440   8.100   5.462   5.882 -0.5882  0.1793  0.3110
   61U     HO'2 1441   8.076   5.377   5.844  2.0563  0.7342 -3.0883
   61U      O3' 1442   8.333   5.484   6.050  0.1266 -0.1431 -0.2357
   61U      H3T 1443   8.244   5.451   6.064 -0.2920  1.2907  0.7002
   62G      O5' 1444   7.769   6.088   4.747  0.2803  0.0443  0.3564
   62G      H5T 1445   7.750   6.162   4.688 -0.1402 -1.9417 -2.1675
   62G      C5' 1446   7.649   6.020   4.796  0.4308  0.0026  0.1227
   62G     H5'1 1447   7.649   5.919   4.754  1.3381  0.4461 -0.9925
   62G     H5'2 1448   7.556   6.068   4.764 -0.4600  1.0400  3.7984
   62G      C4' 1449   7.628   6.021   4.950 -0.1501 -0.5504 -0.2500
   62G      H4' 1450   7.526   5.987   4.969 -0.3291 -0.1117 -0.4152
   62G      O4' 1451   7.709   5.931   5.021  0.2023 -0.0938  0.6357
   62G      C1' 1452   7.808   5.995   5.097  0.2958  0.6829 -0.7458
   62G      H1' 1453   7.819   5.929   5.183  1.2586 -1.1446 -2.1818
   62G       N9 1454   7.937   6.005   5.027 -0.6743 -0.4238 -0.3933
   62G       C8 1455   7.988   5.910   4.942  0.0205  0.4634  0.8581
   62G       H8 1456   7.933   5.828   4.898 -3.3615  3.0417 -0.1353
   62G       N7 1457   8.113   5.929   4.906  0.6382 -0.1401 -0.8181
   62G       C5 1458   8.153   6.043   4.986 -0.5870  0.7790  0.1056
   62G       C6 1459   8.281   6.094   5.006  0.1107 -0.4871 -0.7891
   62G       O6 1460   8.382   6.074   4.942 -0.5426 -0.0862  0.7350
   62G       N1 1461   8.287   6.194   5.106 -0.9216  0.1502  0.1220
   62G       H1 1462   8.376   6.240   5.118 -0.9438  0.5587 -1.1994
   62G       C2 1463   8.186   6.220   5.186  0.3321  0.6985 -0.3975
   62G       N2 1464   8.211   6.301   5.283 -0.0112 -0.1323 -0.1792
   62G      H21 1465   8.287   6.367   5.275 -0.3723  0.0715 -2.8887
   62G      H22 1466   8.130   6.331   5.336  0.9683  2.2241  0.1127
   62G       N3 1467   8.059   6.168   5.168 -0.3986 -0.1021  0.3675
   62G       C4 1468   8.050   6.080   5.067  0.2379 -0.3959  1.0429
   62G      C3' 1469   7.649   6.153   5.019  0.4108  0.9958 -0.2938
   62G      H3' 1470   7.696   6.225   4.952 -1.3441  1.6970 -0.8300
   62G      C2' 1471   7.740   6.124   5.136  0.2225 -0.3937  0.2366
   62G     H2'1 1472   7.803   6.213   5.139  0.3917 -0.4461 -1.1506
   62G      O2' 1473   7.680   6.099   5.263 -0.3390  0.1604 -0.0026
   62G     HO'2 1474   7.594   6.141   5.252 -0.7303 -0.1318  1.7729
   62G      O3' 1475   7.524   6.203   5.070 -0.9453  0.3786 -0.4552
   63U        P 1476   7.460   6.333   5.012  0.0395 -0.3754 -0.1210
   63U      O1P 1477   7.355   6.366   5.109  0.3999  0.0230 -0.3418
   63U      O2P 1478   7.424   6.315   4.870 -0.7714 -0.7075  0.2693
   63U      O5' 1479   7.583   6.438   5.028 -0.1124 -0.2765  0.5687
   63U      C5' 1480   7.597   6.518   5.141 -0.3051 -1.3550 -0.8781
   63U     H5'1 1481   7.584   6.452   5.227 -0.8844  0.2933  0.3547
   63U     H5'2 1482   7.514   6.589   5.141 -0.5362 -1.4830  2.1997
   63U      C4' 1483   7.736   6.583   5.145 -0.5170 -0.1133 -1.0052
   63U      H4' 1484   7.751   6.649   5.231  1.3230  1.0892 -2.1531
   63U      O4' 1485   7.836   6.479   5.145 -0.1481 -0.2540 -0.2514
   63U      C1' 1486   7.959   6.528   5.094 -0.3245 -0.6390  0.0430
   63U      H1' 1487   8.025   6.526   5.180 -2.2460 -1.2722  1.5671
   63U       N1 1488   8.028   6.462   4.979 -0.0503 -0.1679  0.2895
   63U       C6 1489   7.964   6.373   4.889 -0.2857 -0.6832  0.4940
   63U       H6 1490   7.856   6.366   4.891 -0.2925 -0.4812  0.8903
   63U       C5 1491   8.040   6.315   4.791 -0.5100  0.8560 -0.1213
   63U       H5 1492   8.005   6.256   4.707  0.2322 -0.3414  0.3811
   63U       C4 1493   8.184   6.339   4.789 -0.1614 -0.3985  0.0585
   63U       O4 1494   8.264   6.303   4.705  0.7379 -0.1398  0.5950
   63U       N3 1495   8.236   6.427   4.878 -0.9634  0.0813  0.0512
   63U       H3 1496   8.331   6.458   4.863 -0.7136 -0.3907  0.6045
   63U       C2 1497   8.172   6.494   4.972  0.3523  0.4704 -0.8114
   63U       O2 1498   8.226   6.581   5.042 -0.2641  0.5977 -0.0778
   63U      C3' 1499   7.775   6.673   5.023  0.1294 -0.3311  0.3904
   63U      H3' 1500   7.757   6.627   4.926  2.1099  1.2150 -0.7814
   63U      C2' 1501   7.926   6.674   5.041 -0.2028 -0.6921 -0.3697
   63U     H2'1 1502   7.962   6.704   4.943 -0.2172  3.6811  0.7554
   63U      O2' 1503   7.962   6.770   5.142  0.6081  0.4221  0.1063
   63U     HO'2 1504   7.987   6.855   5.107 -1.6856  0.9130 -0.5436
   63U      O3' 1505   7.700   6.796   5.025  0.0027  0.4191  0.6121
   64A        P 1506   7.692   6.873   4.885 -0.0705 -0.4440  0.4159
   64A      O1P 1507   7.601   6.987   4.921  0.0713  0.1925  0.4984
   64A      O2P 1508   7.649   6.793   4.769 -0.0020  0.0279 -0.2506
   64A      O5' 1509   7.835   6.924   4.846 -0.2747  0.3959 -0.5252
   64A      C5' 1510   7.904   7.026   4.916  0.1323  0.6194 -0.2074
   64A     H5'1 1511   7.907   7.007   5.023 -0.1555  0.4780 -0.2238
   64A     H5'2 1512   7.849   7.120   4.908 -0.2401  0.7281  2.5495
   64A      C4' 1513   8.051   7.038   4.860  0.1867 -0.2656  0.0906
   64A      H4' 1514   8.096   7.103   4.935 -0.0943 -1.9489  1.8075
   64A      O4' 1515   8.122   6.917   4.868 -0.6162 -0.3893 -0.2448
   64A      C1' 1516   8.221   6.916   4.766 -0.1803 -0.2843 -0.1303
   64A      H1' 1517   8.316   6.908   4.820 -0.8695  2.0745  1.5816
   64A       N9 1518   8.215   6.795   4.685  0.2369  0.1026 -0.2674
   64A       C8 1519   8.108   6.704   4.668  0.0383 -0.2616  0.4168
   64A       H8 1520   8.010   6.720   4.710  0.5583  1.5414  1.0579
   64A       N7 1521   8.143   6.599   4.597  0.7494  0.0097 -0.2557
   64A       C5 1522   8.277   6.619   4.573 -0.5577  1.4671 -0.0952
   64A       C6 1523   8.380   6.546   4.504 -0.3004 -0.0491  0.2362
   64A       N6 1524   8.356   6.434   4.443 -0.0058 -0.3461 -0.3018
   64A      H61 1525   8.257   6.414   4.439 -0.2486  0.3573  1.3479
   64A      H62 1526   8.431   6.378   4.403  0.8295  0.4704  0.0720
   64A       N1 1527   8.496   6.600   4.482 -1.0647 -0.0797 -0.5658
   64A       C2 1528   8.520   6.724   4.530 -0.3613 -0.1435  0.6591
   64A       H2 1529   8.610   6.770   4.492 -0.7159  0.3247  0.3872
   64A       N3 1530   8.443   6.794   4.609  0.3233 -0.1727  0.0516
   64A       C4 1531   8.322   6.737   4.625 -0.0786  0.4003 -0.3655
   64A      C3' 1532   8.061   7.095   4.720 -0.1982 -0.3548  0.5401
   64A      H3' 1533   7.985   7.046   4.659  0.8267 -1.4613  0.1087
   64A      C2' 1534   8.211   7.046   4.679  0.1259  0.5251  0.6193
   64A     H2'1 1535   8.220   7.036   4.570 -0.3361 -0.9911  0.6962
   64A      O2' 1536   8.303   7.144   4.730  0.2944  0.4377 -0.2442
   64A     HO'2 1537   8.357   7.173   4.656  1.6158 -0.7836  0.1931
   64A      O3' 1538   8.041   7.237   4.718  0.2750  0.3713  0.6128
   65C        P 1539   8.009   7.310   4.578 -0.0338  0.1356 -0.3392
   65C      O1P 1540   7.995   7.452   4.605  0.0558 -0.0895 -0.3458
   65C      O2P 1541   7.902   7.229   4.508 -0.7856  0.0862 -0.1156
   65C      O5' 1542   8.140   7.297   4.482 -0.6352  0.0006  0.1059
   65C      C5' 1543   8.253   7.376   4.513 -0.1142  0.0730  0.0804
   65C     H5'1 1544   8.277   7.367   4.619  0.2101  1.8994  0.1904
   65C     H5'2 1545   8.236   7.483   4.506  0.2614  0.1037 -0.4316
   65C      C4' 1546   8.377   7.333   4.428 -0.3825  0.0420 -0.0115
   65C      H4' 1547   8.459   7.402   4.450  0.6015 -0.4372 -1.9071
   65C      O4' 1548   8.417   7.201   4.459 -0.5004  0.2382 -0.4303
   65C      C1' 1549   8.484   7.136   4.349  0.3984 -1.0786  0.4259
   65C      H1' 1550   8.587   7.114   4.377  1.2953  0.0332 -1.7330
   65C       N1 1551   8.422   7.007   4.310 -0.2580  0.4658  0.2531
   65C       C6 1552   8.290   6.984   4.332  0.5808 -0.1294 -0.3783
   65C       H6 1553   8.230   7.065   4.371 -1.3434 -0.1549 -3.0422
   65C       C5 1554   8.237   6.856   4.307  0.0710 -0.0145 -0.1668
   65C       H5 1555   8.134   6.827   4.320  0.5689 -1.5316  0.7180
   65C       C4 1556   8.334   6.761   4.248  0.0965 -0.0539 -0.3592
   65C       N4 1557   8.296   6.641   4.212  0.1375  0.4845  0.1349
   65C      H41 1558   8.200   6.607   4.211  0.4853 -0.7473 -3.2631
   65C      H42 1559   8.365   6.574   4.182  0.0628  1.1978 -1.7580
   65C       N3 1560   8.455   6.785   4.213  0.5223 -0.2880  0.3261
   65C       C2 1561   8.494   6.911   4.232 -0.1933 -0.3886 -0.3986
   65C       O2 1562   8.606   6.938   4.192  0.0336 -0.3368  0.5348
   65C      C3' 1563   8.371   7.340   4.278 -0.2129 -0.3925 -0.1390
   65C      H3' 1564   8.272   7.307   4.244 -1.5339  0.8117  2.3111
   65C      C2' 1565   8.482   7.244   4.234  0.0168  0.1347 -0.2259
   65C     H2'1 1566   8.456   7.199   4.138 -0.5966  0.4839 -0.2339
   65C      O2' 1567   8.607   7.302   4.227  0.1733  0.3199 -0.5451
   65C     HO'2 1568   8.578   7.393   4.222 -0.3942  0.2192  0.5569
   65C      O3' 1569   8.399   7.468   4.234 -0.1257 -0.2093 -0.9330
   66G        P 1570   8.348   7.514   4.088 -0.0806 -0.1144  0.6557
   66G      O1P 1571   8.393   7.652   4.063 -0.3583 -0.3251  0.1609
   66G      O2P 1572   8.195   7.499   4.088  0.2168  0.3229  0.6060
   66G      O5' 1573   8.406   7.423   3.978  0.3082 -0.1048 -0.2571
   66G      C5' 1574   8.534   7.450   3.918  0.1150  0.0686 -0.5089
   66G     H5'1 1575   8.602   7.492   3.992  0.9920 -0.8519 -0.7831
   66G     H5'2 1576   8.524   7.530   3.845  0.8925 -0.1702 -0.8752
   66G      C4' 1577   8.591   7.334   3.839 -0.0206  0.0270  0.7910
   66G      H4' 1578   8.686   7.368   3.799  1.2039 -3.1282  0.6903
   66G      O4' 1579   8.613   7.215   3.919  0.3172 -0.4788  0.3723
   66G      C1' 1580   8.610   7.106   3.842  0.8794  0.0848 -0.2875
   66G      H1' 1581   8.700   7.045   3.849  1.6463  1.3151  1.1952
   66G       N9 1582   8.497   7.007   3.879  0.0926 -0.5845  0.3321
   66G       C8 1583   8.378   7.034   3.937 -0.6305 -0.0899  0.5861
   66G       H8 1584   8.354   7.134   3.970 -2.9852 -0.3457 -0.1340
   66G       N7 1585   8.304   6.929   3.960 -0.4208 -0.2181 -0.2905
   66G       C5 1586   8.379   6.828   3.905 -0.0792  0.0620  0.7287
   66G       C6 1587   8.350   6.686   3.895 -0.1705  0.1845  0.7010
   66G       O6 1588   8.251   6.620   3.923 -0.4033 -0.5370  0.7007
   66G       N1 1589   8.450   6.617   3.828 -0.5608  0.6408 -0.2465
   66G       H1 1590   8.435   6.518   3.816 -2.9039  1.1111 -2.0299
   66G       C2 1591   8.564   6.673   3.780  0.0766  0.3966 -0.9698
   66G       N2 1592   8.643   6.597   3.704  0.0059  0.1451  0.8269
   66G      H21 1593   8.621   6.501   3.684  1.4321  0.2761 -1.7741
   66G      H22 1594   8.729   6.638   3.671 -0.3470  0.5634  0.3961
   66G       N3 1595   8.586   6.802   3.775 -0.0247 -0.0770 -0.3110
   66G       C4 1596   8.490   6.877   3.846  0.0378 -0.1904  0.1079
   66G      C3' 1597   8.510   7.282   3.715  0.4286  0.5850  0.4829
   66G      H3' 1598   8.406   7.267   3.744  0.2135 -0.0493 -0.5547
   66G      C2' 1599   8.587   7.151   3.701  0.1271 -0.1917 -0.1106
   66G     H2'1 1600   8.528   7.078   3.646 -1.5697  2.4025 -1.9128
   66G      O2' 1601   8.718   7.160   3.640 -0.2256 -0.0791 -0.1799
   66G     HO'2 1602   8.753   7.078   3.605 -2.5025 -1.4283  0.4636
   66G      O3' 1603   8.513   7.369   3.610  0.1011 -0.6110  0.1548
   67G        P 1604   8.410   7.346   3.487 -0.0943  0.2406 -0.3107
   67G      O1P 1605   8.442   7.448   3.387 -0.1404  0.5145  0.5254
   67G      O2P 1606   8.281   7.345   3.549  0.4865  0.4889 -0.1744
   67G      O5' 1607   8.441   7.201   3.430  0.5223  0.1247 -0.6458
   67G      C5' 1608   8.558   7.168   3.363  0.2308 -0.4770 -0.0572
   67G     H5'1 1609   8.641   7.215   3.415 -1.3971  0.8041  1.5226
   67G     H5'2 1610   8.563   7.224   3.269 -0.8458 -1.3318 -0.6564
   67G      C4' 1611   8.590   7.021   3.324  1.0211  0.3160  0.3037
   67G      H4' 1612   8.685   7.014   3.272  0.2208 -3.2948 -0.9217
   67G      O4' 1613   8.578   6.943   3.442  0.6455 -0.0374 -0.2158
   67G      C1' 1614   8.539   6.804   3.405  0.1719 -0.4789  0.1643
   67G      H1' 1615   8.613   6.728   3.428 -0.3588 -0.6736  1.2414
   67G       N9 1616   8.420   6.761   3.480 -0.5451  0.5364  0.5265
   67G       C8 1617   8.329   6.839   3.546  0.2540 -0.0193  0.0680
   67G       H8 1618   8.343   6.945   3.556 -0.3722 -0.0845  1.9804
   67G       N7 1619   8.233   6.772   3.599 -0.1282  0.1412 -1.0256
   67G       C5 1620   8.260   6.640   3.562  0.0146 -0.2070 -0.4431
   67G       C6 1621   8.192   6.519   3.602  0.0013 -0.4408 -0.2378
   67G       O6 1622   8.087   6.503   3.669  0.1254 -0.2471 -0.1677
   67G       N1 1623   8.246   6.409   3.535 -0.8242 -0.4449 -0.6601
   67G       H1 1624   8.188   6.326   3.540 -1.4106 -0.0160 -0.1113
   67G       C2 1625   8.354   6.417   3.453 -0.2751  0.7881 -0.1286
   67G       N2 1626   8.391   6.305   3.399  0.2795  0.2550 -0.6653
   67G      H21 1627   8.334   6.223   3.416 -0.0224  0.6214  0.1564
   67G      H22 1628   8.459   6.303   3.324  1.4143  1.1614  0.2895
   67G       N3 1629   8.433   6.519   3.426  0.1283  0.4575  0.5474
   67G       C4 1630   8.368   6.633   3.482 -0.6447 -0.6312  0.6016
   67G      C3' 1631   8.488   6.961   3.228 -0.4502 -0.5491 -0.7796
   67G      H3' 1632   8.386   6.985   3.255 -0.8758 -1.3883 -1.6041
   67G      C2' 1633   8.514   6.809   3.250  0.3409  0.4998 -0.3324
   67G     H2'1 1634   8.427   6.751   3.222 -0.5145  1.0233  1.0933
   67G      O2' 1635   8.631   6.756   3.177 -0.2673  0.0927  0.3160
   67G     HO'2 1636   8.635   6.660   3.177 -4.3142 -0.2249 -0.5003
   67G      O3' 1637   8.519   7.002   3.095  0.3180  0.2456  0.5538
   68A        P 1638   8.405   6.989   2.987 -0.0496 -0.0021 -0.0983
   68A      O1P 1639   8.455   7.020   2.849 -1.1861 -0.4512 -0.2224
   68A      O2P 1640   8.290   7.062   3.043 -1.2657 -0.2646  0.3538
   68A      O5' 1641   8.371   6.833   2.982 -0.0517  0.1474 -0.4647
   68A      C5' 1642   8.456   6.742   2.911  0.6035 -0.3468  0.5426
   68A     H5'1 1643   8.559   6.761   2.938  0.8006  0.7006 -0.8302
   68A     H5'2 1644   8.446   6.765   2.805 -0.6227  2.9268  1.2579
   68A      C4' 1645   8.423   6.589   2.938 -0.0976  0.3076 -0.4118
   68A      H4' 1646   8.500   6.530   2.889 -1.1528 -2.4906  1.0579
   68A      O4' 1647   8.413   6.556   3.068  0.3274  0.1483  0.1226
   68A      C1' 1648   8.322   6.450   3.088  0.1571  0.0376 -0.2248
   68A      H1' 1649   8.357   6.358   3.136 -1.8568  0.0828  1.4298
   68A       N9 1650   8.204   6.494   3.157  0.0453  0.1493  0.6913
   68A       C8 1651   8.165   6.623   3.187 -0.1741  0.1035  0.2278
   68A       H8 1652   8.214   6.711   3.148  1.6308 -0.9155  0.0603
   68A       N7 1653   8.057   6.628   3.264  0.5322 -0.2059 -0.1751
   68A       C5 1654   8.037   6.488   3.288 -0.1156  0.3549 -0.5570
   68A       C6 1655   7.945   6.420   3.368  0.4804  0.3618  0.4018
   68A       N6 1656   7.864   6.481   3.449 -0.1023  0.3164  0.1424
   68A      H61 1657   7.858   6.582   3.448  0.2255  0.3526  1.0017
   68A      H62 1658   7.808   6.427   3.513 -2.3759  0.4695 -1.5572
   68A       N1 1659   7.941   6.286   3.369  0.2338 -0.3821 -0.1621
   68A       C2 1660   8.021   6.225   3.284 -0.1450  0.5227 -0.0707
   68A       H2 1661   8.015   6.117   3.292  0.8679  0.3501 -1.2382
   68A       N3 1662   8.109   6.273   3.195  0.3265 -0.0407 -0.0706
   68A       C4 1663   8.114   6.409   3.208  0.0527 -0.1974 -0.0763
   68A      C3' 1664   8.298   6.541   2.866  0.4305  0.3143 -0.5276
   68A      H3' 1665   8.223   6.620   2.865 -0.8875 -0.8664  0.8330
   68A      C2' 1666   8.270   6.417   2.946  1.2753  0.0181  0.0040
   68A     H2'1 1667   8.166   6.386   2.940  1.0911  0.7799 -1.0075
   68A      O2' 1668   8.349   6.313   2.889  0.2358  0.2695  0.0871
   68A     HO'2 1669   8.390   6.345   2.808 -0.1004  1.7682  0.4779
   68A      O3' 1670   8.332   6.502   2.735  0.2616 -0.0562  0.1679
   69A        P 1671   8.233   6.523   2.624 -0.3405  0.0981  0.3242
   69A      O1P 1672   8.301   6.470   2.509 -0.1158  0.2718  0.4008
   69A      O2P 1673   8.195   6.668   2.623  0.7498 -0.1635 -0.3716
   69A      O5' 1674   8.101   6.435   2.652 -0.1419 -0.2790 -0.0683
   69A      C5' 1675   8.099   6.298   2.633  0.5053  0.7389  0.1916
   69A     H5'1 1676   8.194   6.253   2.662 -0.0417 -0.0765  0.7775
   69A     H5'2 1677   8.091   6.288   2.524  0.3321 -1.3115  0.3468
   69A      C4' 1678   7.983   6.233   2.714 -0.2689 -0.2111  0.5128
   69A      H4' 1679   8.012   6.129   2.727 -0.9180 -0.3365  1.0149
   69A      O4' 1680   7.960   6.288   2.844 -0.3727  0.5315  0.1811
   69A      C1' 1681   7.838   6.235   2.893  0.1444 -0.0684 -0.2716
   69A      H1' 1682   7.866   6.136   2.928  2.6373  0.6605 -0.0551
   69A       N9 1683   7.778   6.311   3.007 -0.1365  0.1812 -0.1504
   69A       C8 1684   7.799   6.441   3.043  0.0149  0.1009  0.4260
   69A       H8 1685   7.862   6.507   2.985  0.1772 -0.6114 -0.2195
   69A       N7 1686   7.717   6.484   3.131  0.1503 -0.4708  0.0557
   69A       C5 1687   7.651   6.371   3.176 -0.2341  0.4306  0.5980
   69A       C6 1688   7.565   6.340   3.281 -0.7597 -0.1246 -0.1366
   69A       N6 1689   7.518   6.419   3.375 -0.3374  0.1163 -0.9717
   69A      H61 1690   7.557   6.511   3.385  0.6088 -0.4882  2.0895
   69A      H62 1691   7.459   6.384   3.450 -0.6366  1.5733 -0.5029
   69A       N1 1692   7.522   6.219   3.299  1.3280  0.8205 -0.4827
   69A       C2 1693   7.556   6.126   3.214 -0.1719  0.3734  0.3445
   69A       H2 1694   7.521   6.025   3.232  0.6022 -0.1783 -1.0722
   69A       N3 1695   7.640   6.137   3.114 -0.4197 -0.1799 -0.0778
   69A       C4 1696   7.689   6.262   3.104 -0.3183 -0.3021  0.9511
   69A      C3' 1697   7.842   6.240   2.647 -0.4490 -0.0261  0.0830
   69A      H3' 1698   7.830   6.338   2.603  1.3859  0.1313 -0.1381
   69A      C2' 1699   7.744   6.216   2.767  0.1605  0.1951  0.0980
   69A     H2'1 1700   7.659   6.283   2.755  0.6198  0.6579 -0.7156
   69A      O2' 1701   7.706   6.081   2.771 -0.1168  0.5213 -0.4661
   69A     HO'2 1702   7.656   6.069   2.689 -0.7808  0.0294 -0.0007
   69A      O3' 1703   7.823   6.151   2.544 -0.3889 -0.3629  0.0375
   70U        P 1704   7.701   6.173   2.443 -0.0639 -0.2350  0.1257
   70U      O1P 1705   7.726   6.088   2.324 -0.1346  0.4417 -0.1475
   70U      O2P 1706   7.678   6.320   2.423  0.6349  0.2729 -0.3689
   70U      O5' 1707   7.575   6.121   2.516 -0.0758  0.6018 -0.1398
   70U      C5' 1708   7.524   5.991   2.474 -0.3307 -0.0529 -0.1263
   70U     H5'1 1709   7.600   5.914   2.491 -0.3832  0.5277  3.3489
   70U     H5'2 1710   7.497   5.989   2.368  0.0410 -0.6628 -0.2196
   70U      C4' 1711   7.412   5.940   2.555  1.1162  0.5634  0.3526
   70U      H4' 1712   7.391   5.834   2.538 -1.8129  1.2113 -0.8288
   70U      O4' 1713   7.430   5.961   2.703 -0.8177 -0.0059 -0.0957
   70U      C1' 1714   7.305   5.985   2.768  0.4836  0.3096  0.6566
   70U      H1' 1715   7.274   5.903   2.831 -0.5269 -0.7523 -1.1283
   70U       N1 1716   7.302   6.115   2.831 -0.1333  0.0771 -1.1397
   70U       C6 1717   7.366   6.220   2.778 -0.1013  0.2304 -0.4004
   70U       H6 1718   7.422   6.202   2.687 -1.0390 -0.3689 -0.8802
   70U       C5 1719   7.387   6.336   2.851  0.3205 -0.0873 -0.0821
   70U       H5 1720   7.453   6.411   2.811 -0.8528  0.8803 -0.2778
   70U       C4 1721   7.323   6.353   2.984  0.0190 -0.3528  0.2623
   70U       O4 1722   7.320   6.453   3.052  0.5872  0.2959 -0.4368
   70U       N3 1723   7.240   6.251   3.013  0.2328  0.0193 -0.0078
   70U       H3 1724   7.190   6.263   3.100 -1.0643 -0.7792 -0.6115
   70U       C2 1725   7.221   6.133   2.941  0.3001  0.4436 -0.4241
   70U       O2 1726   7.148   6.041   2.981  0.1461 -0.2868  0.2093
   70U      C3' 1727   7.273   6.004   2.525  0.7071 -0.5938 -0.0653
   70U      H3' 1728   7.284   6.113   2.519  0.5407 -0.6791 -4.0757
   70U      C2' 1729   7.201   5.969   2.657  0.4063 -0.1417  1.2575
   70U     H2'1 1730   7.113   6.028   2.681 -1.2079 -2.3766  1.1253
   70U      O2' 1731   7.159   5.837   2.666 -0.2169 -0.5333 -0.4610
   70U     HO'2 1732   7.165   5.801   2.577 -1.1417  1.2482 -1.2864
   70U      O3' 1733   7.200   5.960   2.412  0.0039 -0.3512 -0.4187
   71A        P 1734   7.098   6.061   2.339 -0.0806  0.2193  0.1701
   71A      O1P 1735   7.051   5.995   2.218 -0.0081  0.4378  1.0161
   71A      O2P 1736   7.161   6.187   2.323 -0.3467  0.2087  0.5082
   71A      O5' 1737   6.974   6.062   2.437 -0.4962 -0.1366 -0.3109
   71A      C5' 1738   6.880   5.953   2.440 -1.4216 -0.4203 -0.3343
   71A     H5'1 1739   6.929   5.856   2.434 -0.4714 -0.1190  1.5558
   71A     H5'2 1740   6.819   5.970   2.351 -0.9703  0.8585 -0.4277
   71A      C4' 1741   6.789   5.955   2.562 -0.2057  0.0691 -0.3886
   71A      H4' 1742   6.737   5.859   2.559  1.2781 -0.8475  1.1164
   71A      O4' 1743   6.847   5.969   2.688  0.3333 -0.0832  0.3815
   71A      C1' 1744   6.780   6.056   2.773 -0.2463  0.0628  0.2679
   71A      H1' 1745   6.755   6.007   2.868 -1.1617  3.3748  1.9217
   71A       N9 1746   6.857   6.179   2.802 -0.7853  0.1705 -0.1327
   71A       C8 1747   6.967   6.233   2.737  0.0958  0.1159 -0.0886
   71A       H8 1748   6.997   6.202   2.637 -1.5727 -1.2219 -0.2163
   71A       N7 1749   7.020   6.341   2.792 -0.2144 -0.3278  0.0468
   71A       C5 1750   6.939   6.358   2.905 -0.2047 -0.3006  0.8233
   71A       C6 1751   6.929   6.451   2.999  0.7478 -0.8440 -0.1076
   71A       N6 1752   7.005   6.556   3.018  0.7362  0.3990 -0.3577
   71A      H61 1753   7.079   6.553   2.950  0.0608 -1.3146 -1.0999
   71A      H62 1754   7.006   6.607   3.104  1.0231  0.0045 -0.1237
   71A       N1 1755   6.829   6.448   3.095 -0.5346  0.5972 -0.0128
   71A       C2 1756   6.741   6.356   3.079 -0.3309 -0.1802 -0.5435
   71A       H2 1757   6.664   6.359   3.154 -0.8183 -1.4937 -0.9712
   71A       N3 1758   6.733   6.252   2.994  0.0637 -0.1255 -0.3887
   71A       C4 1759   6.840   6.264   2.911 -0.7480  0.1876 -0.0931
   71A      C3' 1760   6.683   6.061   2.554 -0.6737  0.1097 -0.5094
   71A      H3' 1761   6.730   6.149   2.511 -1.2760 -0.1252 -1.7174
   71A      C2' 1762   6.654   6.094   2.705 -0.3800  0.3787  0.2252
   71A     H2'1 1763   6.624   6.199   2.708 -0.4302  0.3748  2.9271
   71A      O2' 1764   6.543   6.018   2.757 -0.1210 -0.6059  0.1868
   71A     HO'2 1765   6.488   6.078   2.808 -0.1883 -0.7565  0.2940
   71A      O3' 1766   6.570   6.030   2.482 -0.4004  0.0628 -0.6040
   72G        P 1767   6.489   6.149   2.411 -0.1723  0.2886  0.1378
   72G      O1P 1768   6.363   6.088   2.364 -0.0484 -0.5291  0.0513
   72G      O2P 1769   6.575   6.211   2.313  0.5255 -0.9002 -0.0254
   72G      O5' 1770   6.452   6.264   2.517  0.0026  0.2948  0.1139
   72G      C5' 1771   6.341   6.244   2.599  0.8229  0.3729 -0.8709
   72G     H5'1 1772   6.358   6.152   2.654  1.9699  1.4915  0.7451
   72G     H5'2 1773   6.248   6.229   2.544 -0.3908 -1.4630  1.5270
   72G      C4' 1774   6.316   6.362   2.698  0.5376 -0.0324 -0.0511
   72G      H4' 1775   6.228   6.329   2.753  1.0405 -1.5734 -0.1276
   72G      O4' 1776   6.415   6.370   2.802 -0.1771  0.4545  0.0259
   72G      C1' 1777   6.434   6.504   2.840 -0.0577 -0.1785 -0.2754
   72G      H1' 1778   6.416   6.516   2.946 -1.8271  1.9011 -0.7253
   72G       N9 1779   6.572   6.556   2.812 -0.3033 -0.1495 -0.3723
   72G       C8 1780   6.666   6.525   2.715 -0.6290 -0.0836  0.1854
   72G       H8 1781   6.654   6.442   2.646  0.9494 -1.5272  1.5393
   72G       N7 1782   6.771   6.603   2.717  0.5606  0.2900 -0.1125
   72G       C5 1783   6.749   6.682   2.831  0.5841  0.1548 -0.6116
   72G       C6 1784   6.828   6.791   2.896  0.4817  0.1086  0.6823
   72G       O6 1785   6.940   6.832   2.869 -0.4785  0.4120  0.2297
   72G       N1 1786   6.765   6.848   3.000 -0.0213 -0.4708 -0.5062
   72G       H1 1787   6.812   6.924   3.048 -0.0785 -1.3262  0.9611
   72G       C2 1788   6.649   6.802   3.054 -0.0994 -0.6722 -0.1664
   72G       N2 1789   6.602   6.879   3.149  0.4023 -0.2981 -0.2522
   72G      H21 1790   6.651   6.965   3.172 -0.4466  0.0208  0.4258
   72G      H22 1791   6.511   6.859   3.188 -0.0651 -0.2075 -1.2487
   72G       N3 1792   6.575   6.708   2.998  0.3974 -0.1379 -0.3199
   72G       C4 1793   6.631   6.654   2.888 -0.1000  0.8904 -0.4496
   72G      C3' 1794   6.307   6.500   2.632  0.2628 -0.0031 -0.4781
   72G      H3' 1795   6.391   6.504   2.563  2.5926 -1.2369  2.1178
   72G      C2' 1796   6.337   6.588   2.759  0.3402  0.3457  0.6760
   72G     H2'1 1797   6.369   6.684   2.721  0.9343  0.1019  0.5487
   72G      O2' 1798   6.230   6.607   2.847 -0.0491 -0.0362 -0.2629
   72G     HO'2 1799   6.228   6.701   2.868 -1.7252 -0.6071  2.7189
   72G      O3' 1800   6.179   6.528   2.575  0.4093 -0.4544 -0.2580
   73A        P 1801   6.154   6.666   2.492 -0.1394  0.0866 -0.5693
   73A      O1P 1802   6.022   6.668   2.432 -0.1802  0.4712  0.5052
   73A      O2P 1803   6.268   6.668   2.400  0.2810 -0.1072  0.1941
   73A      O5' 1804   6.161   6.795   2.590  0.5504  0.2678 -0.0467
   73A      C5' 1805   6.059   6.828   2.677 -0.3171 -0.4348  0.0714
   73A     H5'1 1806   6.035   6.745   2.743 -1.7036 -0.1668 -0.0650
   73A     H5'2 1807   5.967   6.852   2.622 -0.7680 -0.1390  0.9384
   73A      C4' 1808   6.088   6.938   2.767  0.3216 -0.4796  0.4113
   73A      H4' 1809   5.998   6.950   2.827  1.1174 -0.1702  1.5990
   73A      O4' 1810   6.198   6.907   2.852 -0.2064 -0.0467 -0.0501
   73A      C1' 1811   6.268   7.027   2.888  0.7224  0.5077  0.7950
   73A      H1' 1812   6.271   7.029   2.997 -2.5906 -0.5622  1.0361
   73A       N9 1813   6.404   7.023   2.823  0.0822  0.1269 -0.3821
   73A       C8 1814   6.447   6.955   2.713  0.3879  0.1488 -0.0942
   73A       H8 1815   6.380   6.896   2.652 -1.0486 -0.2969  1.8079
   73A       N7 1816   6.572   6.969   2.681 -0.1878 -0.2870  0.2923
   73A       C5 1817   6.612   7.062   2.771  0.1567 -0.5967  0.0159
   73A       C6 1818   6.728   7.144   2.793  0.0767 -0.3757  0.2205
   73A       N6 1819   6.847   7.133   2.733  0.7707 -0.1206 -0.2331
   73A      H61 1820   6.869   7.073   2.656 -0.0276  1.2336 -1.5806
   73A      H62 1821   6.921   7.189   2.773 -1.0161  1.6397  0.8388
   73A       N1 1822   6.741   7.225   2.893  0.5600 -0.8511  0.3132
   73A       C2 1823   6.639   7.238   2.973 -0.3591 -0.5933  1.0017
   73A       H2 1824   6.652   7.312   3.050 -1.6426  0.6956  0.0276
   73A       N3 1825   6.520   7.180   2.967  0.6698 -0.0383 -0.2924
   73A       C4 1826   6.513   7.094   2.861 -0.0557 -0.2906  0.2050
   73A      C3' 1827   6.108   7.080   2.705  0.5680 -0.2049 -0.5410
   73A      H3' 1828   6.170   7.071   2.616 -0.4062  0.8040 -1.3468
   73A      C2' 1829   6.185   7.140   2.830 -0.8713  0.1144 -0.2927
   73A     H2'1 1830   6.254   7.218   2.798 -0.3660 -0.4739 -0.6679
   73A      O2' 1831   6.085   7.173   2.919  0.0558  0.2628 -0.6986
   73A     HO'2 1832   6.009   7.192   2.864 -0.3986 -0.3568 -0.2957
   73A      O3' 1833   5.980   7.137   2.678 -0.2634 -0.5560 -0.2220
   74U        P 1834   5.972   7.267   2.591  0.3432  0.0066  0.5632
   74U      O1P 1835   5.829   7.305   2.577  0.0029  0.1301 -0.4768
   74U      O2P 1836   6.050   7.248   2.464  0.1914  0.1965  0.4865
   74U      O5' 1837   6.050   7.378   2.670  0.5497  0.2674  0.2424
   74U      C5' 1838   5.990   7.454   2.771  0.1297  0.3869  0.6260
   74U     H5'1 1839   5.959   7.383   2.847  3.4112  0.4627  2.1868
   74U     H5'2 1840   5.902   7.511   2.741 -0.3893  0.2302  1.8196
   74U      C4' 1841   6.082   7.554   2.842 -0.3968 -0.1189  0.2145
   74U      H4' 1842   6.024   7.605   2.919  1.5867  0.1996  1.6065
   74U      O4' 1843   6.199   7.498   2.905 -0.0221 -0.5309 -0.3807
   74U      C1' 1844   6.313   7.583   2.889 -0.7180  0.0114  0.0410
   74U      H1' 1845   6.345   7.615   2.988 -0.3275  0.3751 -0.1942
   74U       N1 1846   6.422   7.517   2.816 -0.3742  0.1954 -0.5466
   74U       C6 1847   6.395   7.421   2.717 -0.1690 -0.2030  0.2191
   74U       H6 1848   6.290   7.400   2.700 -0.7231  1.5153  1.3226
   74U       C5 1849   6.493   7.377   2.630  0.5316  0.0731  0.2136
   74U       H5 1850   6.459   7.320   2.545  0.8659  1.1417 -0.6505
   74U       C4 1851   6.629   7.414   2.648 -0.0171 -0.4387  0.3186
   74U       O4 1852   6.715   7.374   2.573 -0.1620  0.2188 -0.0483
   74U       N3 1853   6.648   7.513   2.742  0.4042  0.8666  0.2039
   74U       H3 1854   6.745   7.541   2.742  0.5847  0.2653 -0.2126
   74U       C2 1855   6.551   7.574   2.816 -0.3866  0.5075  0.4580
   74U       O2 1856   6.576   7.681   2.870 -0.8216 -0.4596  0.1279
   74U      C3' 1857   6.136   7.654   2.750 -0.0798 -0.0777 -0.7444
   74U      H3' 1858   6.163   7.611   2.654  1.2770  0.8879 -0.8283
   74U      C2' 1859   6.264   7.702   2.817 -0.4540  0.1637 -0.0104
   74U     H2'1 1860   6.337   7.734   2.742 -0.1680 -2.0823 -0.7632
   74U      O2' 1861   6.238   7.796   2.919 -0.3922  0.0446 -0.2292
   74U     HO'2 1862   6.150   7.831   2.905  0.4215  1.7023 -1.5576
   74U      O3' 1863   6.050   7.761   2.736 -0.0483 -0.2530 -0.2288
   75A        P 1864   6.039   7.833   2.596 -0.5401 -0.2365  0.2909
   75A      O1P 1865   5.940   7.934   2.600 -0.2324 -0.2893 -0.0089
   75A      O2P 1866   6.020   7.726   2.494 -0.4218 -0.4932  0.2853
   75A      O5' 1867   6.185   7.898   2.568 -0.4254 -0.2034  0.0472
   75A      C5' 1868   6.224   8.013   2.640  0.3383 -0.1611 -0.2337
   75A     H5'1 1869   6.198   8.004   2.745 -0.9655  3.9158 -0.0428
   75A     H5'2 1870   6.168   8.100   2.606  0.8945  0.2212 -0.1857
   75A      C4' 1871   6.378   8.047   2.630 -0.2324  0.8041 -0.5224
   75A      H4' 1872   6.398   8.121   2.708  0.3300 -2.3140  2.5150
   75A      O4' 1873   6.457   7.932   2.651  0.1172  0.1122 -0.1170
   75A      C1' 1874   6.585   7.952   2.588  0.2315 -0.7897  0.0791
   75A      H1' 1875   6.656   7.963   2.670 -0.6133 -1.6753  0.9410
   75A       N9 1876   6.624   7.847   2.500  0.0675 -0.1601 -0.3995
   75A       C8 1877   6.555   7.734   2.457 -0.3567 -0.2165 -0.7445
   75A       H8 1878   6.454   7.718   2.491 -0.2601  0.1211 -0.2805
   75A       N7 1879   6.629   7.643   2.402  0.3737  0.1694  0.1291
   75A       C5 1880   6.756   7.696   2.402  0.6587  0.1191 -0.0971
   75A       C6 1881   6.887   7.656   2.373  0.2459  0.0171  0.4585
   75A       N6 1882   6.914   7.532   2.323 -0.0323  0.4051 -0.6016
   75A      H61 1883   6.833   7.473   2.313 -0.5289  0.8073  0.7195
   75A      H62 1884   7.011   7.522   2.299  0.3836 -0.8966  1.3481
   75A       N1 1885   6.994   7.733   2.402 -0.5005  0.5163  0.0255
   75A       C2 1886   6.973   7.848   2.462  0.0294  0.3062 -0.2710
   75A       H2 1887   7.062   7.899   2.494 -0.8922  0.6352  1.9998
   75A       N3 1888   6.861   7.905   2.498  0.8140  0.3146 -0.3202
   75A       C4 1889   6.754   7.821   2.462 -1.5581 -0.4347  0.7797
   75A      C3' 1890   6.434   8.101   2.503 -0.2356 -0.2341 -0.3009
   75A      H3' 1891   6.403   8.036   2.421 -1.6338 -0.5786  0.4541
   75A      C2' 1892   6.584   8.087   2.530 -0.1262  0.0098  0.1662
   75A     H2'1 1893   6.636   8.088   2.434 -1.2167  0.5487 -0.4366
   75A      O2' 1894   6.639   8.192   2.614  0.3001  0.0417  0.4225
   75A     HO'2 1895   6.724   8.213   2.574 -0.3181  0.8459 -0.5185
   75A      O3' 1896   6.385   8.237   2.479 -0.3068  0.0142  0.0986
   76A        P 1897   6.377   8.298   2.328 -0.0037  0.1088 -0.0419
   76A      O1P 1898   6.295   8.422   2.329  0.2663 -0.6294 -0.0083
   76A      O2P 1899   6.343   8.192   2.238  0.3681  0.1274  0.3957
   76A      O5' 1900   6.534   8.334   2.298 -0.1641 -0.3458  0.2062
   76A      C5' 1901   6.609   8.440   2.367  0.9000 -0.5886 -0.3548
   76A     H5'1 1902   6.589   8.427   2.473  2.2381  0.7349  0.0851
   76A     H5'2 1903   6.585   8.544   2.347 -1.8423 -1.2005 -0.6733
   76A      C4' 1904   6.753   8.416   2.349 -0.0982 -0.1433 -0.1143
   76A      H4' 1905   6.810   8.491   2.404  0.2828 -1.8720  1.9708
   76A      O4' 1906   6.789   8.286   2.394 -0.1056  0.3772  0.3803
   76A      C1' 1907   6.894   8.231   2.302  0.0724  0.3593 -0.5634
   76A      H1' 1908   6.986   8.222   2.360  0.6491  0.6249 -1.4117
   76A       N9 1909   6.860   8.099   2.233 -0.3030 -0.0771 -0.1078
   76A       C8 1910   6.739   8.053   2.187  0.0028 -0.0261  0.5475
   76A       H8 1911   6.645   8.099   2.213 -0.4067 -1.1608  1.1805
   76A       N7 1912   6.742   7.932   2.138 -0.0503 -0.2119  1.0015
   76A       C5 1913   6.881   7.910   2.122 -0.6484 -0.7359  0.7915
   76A       C6 1914   6.960   7.805   2.067  0.2113  0.1541 -1.3167
   76A       N6 1915   6.922   7.686   2.025  0.2627  0.3565 -1.0940
   76A      H61 1916   6.823   7.670   2.009  0.3866  1.0946 -2.8245
   76A      H62 1917   6.994   7.623   1.993  0.5753 -0.7252  1.5417
   76A       N1 1918   7.096   7.812   2.067 -0.1601 -0.0640 -0.3253
   76A       C2 1919   7.146   7.920   2.128  0.0214 -0.1285  0.2690
   76A       H2 1920   7.253   7.932   2.118 -0.2605  3.3006  0.1650
   76A       N3 1921   7.090   8.027   2.181 -0.7436  0.6520 -0.5076
   76A       C4 1922   6.952   8.015   2.173  0.0506  0.0781 -0.0029
   76A      C3' 1923   6.792   8.423   2.204 -1.0187 -0.1164  0.2742
   76A      H3' 1924   6.720   8.372   2.140  0.1173 -1.4335 -0.0136
   76A      C2' 1925   6.919   8.337   2.197  0.4019  0.1733  0.2838
   76A     H2'1 1926   6.923   8.295   2.097  0.4517  0.0270  0.3469
   76A      O2' 1927   7.034   8.416   2.236 -0.3622  0.5946  0.7083
   76A     HO'2 1928   7.041   8.488   2.173 -2.2480 -2.8485 -3.9960
   76A      O3' 1929   6.827   8.557   2.155  0.0099  0.0546  0.2610
   77U        P 1930   6.823   8.592   1.993  0.0662 -0.5864  0.3074
   77U      O1P 1931   6.793   8.734   1.981  0.3036 -0.3365  0.4310
   77U      O2P 1932   6.743   8.493   1.929 -1.6487 -0.3029  0.2062
   77U      O5' 1933   6.972   8.568   1.954 -0.2576 -0.9038  0.2720
   77U      C5' 1934   7.076   8.660   1.985  0.1537 -0.6745 -0.6293
   77U     H5'1 1935   7.075   8.661   2.094 -0.8569 -0.7457 -0.6235
   77U     H5'2 1936   7.069   8.767   1.967  0.9468 -0.0824  2.0400
   77U      C4' 1937   7.200   8.594   1.944  0.0306  0.3749  0.2578
   77U      H4' 1938   7.290   8.650   1.971  0.7270  0.2681 -1.6536
   77U      O4' 1939   7.214   8.463   1.999 -0.4016  0.3483  0.1281
   77U      C1' 1940   7.278   8.376   1.906  0.4147  1.0693 -0.3846
   77U      H1' 1941   7.377   8.343   1.940  0.8038  0.6443 -1.8784
   77U       N1 1942   7.198   8.253   1.878 -0.6416 -0.4066  0.1193
   77U       C6 1943   7.062   8.265   1.879  0.1732 -0.4377  0.3912
   77U       H6 1944   7.009   8.357   1.900 -0.7631 -1.3477  2.3345
   77U       C5 1945   6.991   8.157   1.843  0.1541 -0.1372 -0.4818
   77U       H5 1946   6.884   8.171   1.853  0.3104  1.2045 -0.4891
   77U       C4 1947   7.055   8.030   1.815 -0.0942 -0.1075  0.6704
   77U       O4 1948   7.002   7.926   1.791  0.3431 -0.4731  0.5945
   77U       N3 1949   7.193   8.035   1.809  0.4906 -0.2326  0.9841
   77U       H3 1950   7.241   7.953   1.775  1.3637  1.5612 -2.6382
   77U       C2 1951   7.269   8.147   1.825  0.2122  0.2480 -0.5926
   77U       O2 1952   7.385   8.149   1.788 -0.5293  0.1132  0.3879
   77U      C3' 1953   7.199   8.581   1.792  0.2074  0.3025 -0.2582
   77U      H3' 1954   7.107   8.534   1.758  0.4779  0.1791 -0.8398
   77U      C2' 1955   7.303   8.470   1.791 -0.5432  0.1432  0.1336
   77U     H2'1 1956   7.289   8.410   1.702 -0.7068  2.2828 -1.3489
   77U      O2' 1957   7.445   8.513   1.791 -0.1057  0.1306 -0.0703
   77U     HO'2 1958   7.452   8.608   1.797  0.1347  0.1594 -0.6740
   77U      O3' 1959   7.230   8.692   1.727  0.3076  0.7195 -0.2230
   78U        P 1960   7.137   8.726   1.601  0.0753 -0.4294  0.0868
   78U      O1P 1961   7.172   8.864   1.567  0.4912  0.1566  0.2644
   78U      O2P 1962   6.995   8.695   1.626 -0.2771  0.2209  0.2166
   78U      O5' 1963   7.200   8.632   1.484  0.0246  0.3635  0.3106
   78U      C5' 1964   7.332   8.658   1.434 -0.3387 -0.1439 -0.3671
   78U     H5'1 1965   7.399   8.674   1.519 -1.0399  0.1372  0.1373
   78U     H5'2 1966   7.323   8.748   1.373  0.5279 -0.8373 -1.5507
   78U      C4' 1967   7.380   8.535   1.359 -0.2651 -0.0116  1.1134
   78U      H4' 1968   7.484   8.550   1.331  0.3364 -2.0468  2.0854
   78U      O4' 1969   7.368   8.419   1.441 -0.0030 -0.1137 -0.1433
   78U      C1' 1970   7.356   8.308   1.351  0.5671 -0.0257 -0.1246
   78U      H1' 1971   7.441   8.241   1.361  1.1065  0.7262  0.5409
   78U       N1 1972   7.239   8.229   1.395  0.5566  0.4962 -0.1501
   78U       C6 1973   7.142   8.275   1.480 -0.6515 -0.8182  0.1661
   78U       H6 1974   7.155   8.377   1.515  1.1150 -0.2648 -1.9101
   78U       C5 1975   7.030   8.197   1.495 -0.7138 -0.1275 -0.2790
   78U       H5 1976   6.946   8.227   1.556 -1.0752 -1.4844 -0.0791
   78U       C4 1977   7.023   8.057   1.454 -0.6922 -0.7020 -0.0047
   78U       O4 1978   6.933   7.985   1.481  0.4625  0.0637  0.4720
   78U       N3 1979   7.123   8.016   1.375 -0.2719  0.1419 -0.7648
   78U       H3 1980   7.094   7.931   1.330  0.8711 -2.0817  2.3781
   78U       C2 1981   7.228   8.096   1.341 -0.0531 -0.7735  0.3833
   78U       O2 1982   7.304   8.045   1.256  0.3321  0.2999  0.0608
   78U      C3' 1983   7.300   8.515   1.234  0.2353 -0.1020  0.0051
   78U      H3' 1984   7.194   8.529   1.256  0.3345 -0.0701  0.4697
   78U      C2' 1985   7.332   8.364   1.211 -0.3725  0.3513  0.2554
   78U     H2'1 1986   7.246   8.318   1.162 -0.6904 -0.3932  1.4733
   78U      O2' 1987   7.447   8.338   1.137  0.1148 -0.0098 -0.7026
   78U     HO'2 1988   7.420   8.344   1.045 -1.8562 -0.5823 -0.2169
   78U      O3' 1989   7.339   8.605   1.129 -0.0112  1.1618 -0.1946
   79A        P 1990   7.244   8.616   1.000 -0.1319  0.2014  0.3974
   79A      O1P 1991   7.315   8.724   0.925 -0.7773  0.4289  0.2491
   79A      O2P 1992   7.105   8.628   1.030  0.7769 -0.2390  0.3692
   79A      O5' 1993   7.259   8.481   0.913 -0.4952  0.1737 -0.7158
   79A      C5' 1994   7.371   8.453   0.828 -0.5854  0.0042  0.0479
   79A     H5'1 1995   7.467   8.468   0.878 -0.0377  1.7312 -1.4499
   79A     H5'2 1996   7.354   8.520   0.744 -0.2612 -1.6081 -1.3660
   79A      C4' 1997   7.358   8.305   0.781  1.1342 -0.3271  0.2254
   79A      H4' 1998   7.451   8.273   0.734  3.0024  0.6061  2.9770
   79A      O4' 1999   7.336   8.203   0.888 -0.2670 -0.4712 -0.1772
   79A      C1' 2000   7.262   8.099   0.837 -0.7452  0.7315 -0.6083
   79A      H1' 2001   7.324   8.010   0.825 -0.3907  0.8035  0.5788
   79A       N9 2002   7.152   8.072   0.930  0.1115 -0.7982 -0.3489
   79A       C8 2003   7.096   8.171   1.008 -0.3831 -0.1635  0.2111
   79A       H8 2004   7.129   8.273   1.002 -0.9100 -0.0514 -1.1282
   79A       N7 2005   6.996   8.127   1.078 -0.0273 -0.3376 -0.1710
   79A       C5 2006   6.993   7.986   1.043  0.0928  0.4700 -0.2021
   79A       C6 2007   6.912   7.869   1.086  0.1010 -0.0434  0.1924
   79A       N6 2008   6.821   7.877   1.179  0.2985  0.4149 -0.0453
   79A      H61 2009   6.806   7.972   1.210 -0.2110  1.1741 -2.4210
   79A      H62 2010   6.780   7.799   1.229 -0.7738  1.5582  0.9258
   79A       N1 2011   6.925   7.746   1.033  0.4316 -0.0506  0.2633
   79A       C2 2012   7.018   7.737   0.937 -0.1234 -0.3497  0.3863
   79A       H2 2013   7.020   7.641   0.887  3.5780  0.5016 -1.4701
   79A       N3 2014   7.103   7.830   0.894 -0.4396 -0.7424 -0.0703
   79A       C4 2015   7.089   7.951   0.954  0.0239 -0.5767 -0.3154
   79A      C3' 2016   7.236   8.288   0.690 -0.2714 -0.1938  0.1416
   79A      H3' 2017   7.149   8.333   0.737  1.1075  0.0371  2.6586
   79A      C2' 2018   7.218   8.140   0.697  0.1214  0.2050 -0.1013
   79A     H2'1 2019   7.114   8.112   0.680  0.5805 -1.0383 -1.0655
   79A      O2' 2020   7.291   8.068   0.603  0.1116  0.4302 -0.1827
   79A     HO'2 2021   7.333   8.122   0.535 -0.8202  1.0045 -0.3195
   79A      O3' 2022   7.263   8.334   0.555  0.4835  0.5352 -0.5399
   80A        P 2023   7.155   8.388   0.459 -0.3000 -0.0664 -0.5624
   80A      O1P 2024   7.223   8.447   0.341  0.2296 -0.6650 -0.4204
   80A      O2P 2025   7.066   8.469   0.539  0.2192 -0.5819 -0.1450
   80A      O5' 2026   7.065   8.264   0.422  0.0378 -0.1099  0.5836
   80A      C5' 2027   7.108   8.165   0.334  0.1031 -0.5431 -0.1925
   80A     H5'1 2028   7.214   8.145   0.348  1.1484  1.2905 -4.0968
   80A     H5'2 2029   7.098   8.196   0.230 -0.3119  0.0242  0.0120
   80A      C4' 2030   7.028   8.034   0.347 -0.5615 -0.2067 -0.6286
   80A      H4' 2031   7.073   7.970   0.271  0.5367 -0.0459 -0.1343
   80A      O4' 2032   7.055   7.965   0.467  0.4387 -0.2717 -0.1157
   80A      C1' 2033   6.932   7.894   0.495  0.2422  0.4612  0.5946
   80A      H1' 2034   6.949   7.787   0.506 -0.5527  0.2100 -0.4488
   80A       N9 2035   6.860   7.938   0.616 -1.3160 -0.2288  0.3699
   80A       C8 2036   6.866   8.058   0.680 -0.1334 -0.0196  0.0834
   80A       H8 2037   6.932   8.135   0.644  0.0675  0.6557  1.8163
   80A       N7 2038   6.805   8.068   0.790 -0.3673  0.2640  0.0283
   80A       C5 2039   6.735   7.943   0.794 -0.2846 -0.1546  0.0778
   80A       C6 2040   6.638   7.883   0.873  0.2033 -0.5546 -0.1524
   80A       N6 2041   6.570   7.953   0.966 -0.3173 -0.2884  0.4987
   80A      H61 2042   6.589   8.050   0.990  0.4368 -0.2802 -0.1200
   80A      H62 2043   6.497   7.907   1.019 -0.1504  0.4044  1.3680
   80A       N1 2044   6.591   7.761   0.854  0.3374 -0.6437 -0.0288
   80A       C2 2045   6.633   7.699   0.743 -0.4546  1.0813 -0.0384
   80A       H2 2046   6.600   7.597   0.731  2.3294  0.1379 -0.4837
   80A       N3 2047   6.721   7.741   0.651 -0.0134 -0.0462 -1.1020
   80A       C4 2048   6.774   7.862   0.689 -0.4519  0.0683  0.1124
   80A      C3' 2049   6.875   8.041   0.323 -0.0707  0.0237 -0.0316
   80A      H3' 2050   6.842   8.126   0.383  0.0664  1.1042 -1.4414
   80A      C2' 2051   6.833   7.910   0.380 -0.8400  0.3253 -0.2775
   80A     H2'1 2052   6.730   7.900   0.415 -0.0007 -0.3993  2.1519
   80A      O2' 2053   6.864   7.797   0.293  0.4232 -0.1121  0.7158
   80A     HO'2 2054   6.786   7.765   0.247  0.0568  1.2442  0.3424
   80A      O3' 2055   6.836   8.063   0.191  0.5510  0.3246 -0.1164
   81U        P 2056   6.706   8.150   0.161  0.5052  0.0794  0.3002
   81U      O1P 2057   6.681   8.149   0.018  0.2107 -0.2463  0.0693
   81U      O2P 2058   6.726   8.277   0.233  0.5124 -0.1394  0.0110
   81U      O5' 2059   6.581   8.067   0.228 -0.4971 -0.1514 -0.1722
   81U      C5' 2060   6.551   7.941   0.177 -0.4574  0.1642  0.4175
   81U     H5'1 2061   6.644   7.884   0.174  0.2073  1.2398 -0.0932
   81U     H5'2 2062   6.513   7.958   0.076 -1.7159 -0.4842  0.7708
   81U      C4' 2063   6.447   7.874   0.266  0.2839  0.0040 -0.6823
   81U      H4' 2064   6.406   7.785   0.218 -1.1494  1.1075 -1.5875
   81U      O4' 2065   6.495   7.855   0.399  0.0275  0.4782 -0.5483
   81U      C1' 2066   6.381   7.854   0.485  0.4345  0.2088 -0.6723
   81U      H1' 2067   6.387   7.768   0.551 -2.7884 -0.1577 -0.7362
   81U       N1 2068   6.395   7.962   0.585  0.8144 -0.2184  0.4214
   81U       C6 2069   6.491   8.057   0.570  0.8564 -0.1544  0.5178
   81U       H6 2070   6.566   8.047   0.493  0.0182 -1.9435 -0.1057
   81U       C5 2071   6.504   8.157   0.660 -0.1390  0.1956 -0.0500
   81U       H5 2072   6.584   8.227   0.638  1.3668 -1.8535 -1.4345
   81U       C4 2073   6.403   8.169   0.771  0.2573  0.4295  0.5495
   81U       O4 2074   6.403   8.242   0.872  0.3024 -0.2816  0.0698
   81U       N3 2075   6.310   8.068   0.774  0.7364  0.3633 -0.0552
   81U       H3 2076   6.271   8.053   0.866  0.8818  1.3511  0.1721
   81U       C2 2077   6.313   7.954   0.694 -0.4088 -0.0117 -0.5672
   81U       O2 2078   6.252   7.857   0.730  0.6169  0.3920 -0.5584
   81U      C3' 2079   6.314   7.940   0.278  1.0044 -0.9101 -0.6246
   81U      H3' 2080   6.320   8.045   0.309 -0.9699 -0.3762 -1.8714
   81U      C2' 2081   6.250   7.864   0.396 -0.3071  0.1294 -0.0230
   81U     H2'1 2082   6.173   7.917   0.452 -1.2829 -2.7683  1.6075
   81U      O2' 2083   6.213   7.733   0.369  0.5747 -0.1730 -0.6836
   81U     HO'2 2084   6.230   7.677   0.445 -0.6585  1.8694  1.2105
   81U      O3' 2085   6.239   7.917   0.159 -0.0564 -0.1986 -0.2121
   82U        P 2086   6.132   8.020   0.117 -0.1142  0.1486  0.2153
   82U      O1P 2087   6.050   7.947   0.024 -0.2610 -0.0064  0.1604
   82U      O2P 2088   6.201   8.138   0.069 -0.2635  0.4324  0.7896
   82U      O5' 2089   6.044   8.060   0.252 -0.0137 -0.3868 -0.0010
   82U      C5' 2090   5.942   7.976   0.293 -0.2936  0.7948  0.5582
   82U     H5'1 2091   5.988   7.880   0.314  1.8048  1.6097 -0.1212
   82U     H5'2 2092   5.875   7.964   0.208 -0.8562 -0.0133  1.0977
   82U      C4' 2093   5.870   8.027   0.419 -0.0535  0.0812 -0.3965
   82U      H4' 2094   5.775   7.979   0.440  0.2927 -0.7490 -0.6725
   82U      O4' 2095   5.956   8.027   0.534 -0.7373  0.1324 -0.3589
   82U      C1' 2096   5.922   8.138   0.621 -0.5971 -0.7448 -0.0310
   82U      H1' 2097   5.883   8.105   0.717 -1.7391 -1.3665 -0.6854
   82U       N1 2098   6.031   8.236   0.646  0.6229 -0.0698 -0.0630
   82U       C6 2099   6.125   8.256   0.549  0.0374  0.1690  0.1083
   82U       H6 2100   6.131   8.193   0.462  2.1559  0.4155  0.0192
   82U       C5 2101   6.222   8.351   0.576 -0.0093 -0.0529 -0.4350
   82U       H5 2102   6.305   8.373   0.510 -0.8547  0.2289 -1.4353
   82U       C4 2103   6.227   8.427   0.696 -0.4529  0.3017 -0.0192
   82U       O4 2104   6.312   8.512   0.724 -0.3857 -0.0652  0.6132
   82U       N3 2105   6.132   8.390   0.787 -0.3555 -0.3627 -0.2809
   82U       H3 2106   6.131   8.439   0.876  1.9042 -0.4920 -0.1266
   82U       C2 2107   6.021   8.307   0.765 -0.1918  0.4437  0.1457
   82U       O2 2108   5.927   8.297   0.842  0.0679  0.3045 -0.2891
   82U      C3' 2109   5.831   8.173   0.393  0.1549 -0.7807  0.7885
   82U      H3' 2110   5.912   8.227   0.345 -0.1586 -0.7057  0.3461
   82U      C2' 2111   5.815   8.217   0.540  0.0113  0.8156 -0.9374
   82U     H2'1 2112   5.835   8.325   0.542 -0.5866  0.9710  1.9874
   82U      O2' 2113   5.690   8.200   0.596  0.0156 -0.2885 -0.4049
   82U     HO'2 2114   5.637   8.182   0.518 -1.9328  0.1172  0.7509
   82U      O3' 2115   5.705   8.189   0.330 -0.3542  0.3119  0.2028
   82U      H3T 2116   5.733   8.254   0.265 -0.0357  1.1513  1.1464
   8.62552   8.62552   6.09917   0.00000   0.00000   0.00000   0.00000   4.31276   4.31276
