# Supplementary material for: Constant-pH Molecular Dynamics of Cationic Peptide Dendrimers Binding to siRNA
Source: J Chem Inf Model. 2026 Feb 5;66(8):4734–43. doi: 10.1021/acs.jcim.5c02636 (PMC13126635; doi:10.1021/acs.jcim.5c02636)
Supplement: Supplementary file 2 [file ci5c02636_si_002.zip › zip/MH47_05_in_8.gro]

Protein t=   0.00000
 2116
    1LY0      N    1   4.721   5.866   3.347 -0.1566  0.0023 -0.4585
    1LY0     H1    2   4.714   5.941   3.281 -1.7891  0.2399 -0.0528
    1LY0     H2    3   4.777   5.907   3.421 -0.3193  1.9060 -1.3490
    1LY0     H3    4   4.628   5.845   3.378  0.0101  3.7840  3.6167
    1LY0     CA    5   4.792   5.750   3.291  0.7930  0.0044 -0.6896
    1LY0     HA    6   4.894   5.783   3.277  0.8123  0.3035  0.1164
    1LY0     CB    7   4.799   5.625   3.382 -0.0121 -0.2085  0.0109
    1LY0    HB1    8   4.878   5.562   3.343  0.5296  0.3447  0.1854
    1LY0    HB2    9   4.708   5.568   3.370 -1.0596  1.4308 -0.1880
    1LY0     CG   10   4.848   5.657   3.523 -0.9212  0.5951 -0.2725
    1LY0    HG1   11   4.786   5.736   3.564  1.1232  1.2881  1.7032
    1LY0    HG2   12   4.953   5.687   3.528 -0.9029  0.3785  0.9735
    1LY0     CD   13   4.828   5.541   3.619 -0.6699 -0.3515 -0.1301
    1LY0    HD1   14   4.895   5.459   3.595 -0.9036 -0.5736 -0.0383
    1LY0    HD2   15   4.723   5.510   3.626 -0.3674 -1.6266 -1.0680
    1LY0     CE   16   4.863   5.596   3.759 -0.3543  0.1165  0.3552
    1LY0    HE1   17   4.812   5.691   3.770 -1.4659 -0.1337 -1.9440
    1LY0    HE2   18   4.970   5.620   3.761 -0.0968 -0.7530 -1.0368
    1LY0     NZ   19   4.826   5.501   3.860 -0.5750 -0.1768 -0.2933
    1LY0    HZ1   20   4.864   5.543   3.944  0.1438 -0.1781 -0.6057
    1LY0    HZ2   21   4.726   5.492   3.860 -0.3947 -2.9401 -0.6986
    1LY0    HZ3   22   4.855   5.407   3.837  1.0422  0.0735  0.5778
    1LY0      C   23   4.745   5.711   3.145  0.4603 -0.4690  0.0223
    1LY0      O   24   4.627   5.723   3.117  0.0940 -0.2890 -0.2410
    2LER      N   25   4.836   5.681   3.049 -0.6009  0.5054  0.0044
    2LER      H   26   4.931   5.671   3.081 -0.6486  1.0618  0.3259
    2LER     CA   27   4.802   5.655   2.907  0.4736  0.4924 -0.5600
    2LER     HA   28   4.710   5.702   2.874 -0.8730 -0.7362  1.2718
    2LER     CB   29   4.919   5.693   2.824  0.5029 -0.1675 -0.2051
    2LER    HB1   30   4.894   5.670   2.721  1.4892 -1.5213 -0.1803
    2LER    HB2   31   5.000   5.622   2.845 -0.6096 -1.4701 -0.1614
    2LER     CG   32   4.958   5.841   2.837 -0.3292  0.0853  0.0136
    2LER     HG   33   4.949   5.866   2.943  1.0829  0.6959  0.0133
    2LER    CD1   34   5.100   5.856   2.788 -0.0843 -0.2221 -0.6305
    2LER   HD11   35   5.174   5.841   2.866  0.6521 -1.4744 -1.5187
    2LER   HD12   36   5.124   5.780   2.713  2.2814 -0.8204  0.6488
    2LER   HD13   37   5.124   5.955   2.750  0.5028  0.6179  1.7562
    2LER    CD2   38   4.871   5.921   2.737 -0.1308  0.3554 -0.7254
    2LER   HD21   39   4.767   5.923   2.769  0.4916  1.2280  1.4462
    2LER   HD22   40   4.901   6.025   2.745  0.0622  0.1620  2.8835
    2LER   HD23   41   4.895   5.882   2.638 -0.8823 -3.2715  0.3353
    2LER      C   42   4.769   5.502   2.893  0.6971 -0.4812 -0.2106
    2LER      O   43   4.848   5.415   2.934  0.4641 -0.3667  0.2785
    3LYR      N   44   4.659   5.478   2.827 -0.8738 -0.1582  0.7026
    3LYR      H   45   4.600   5.560   2.825  0.9228  1.1927 -1.1854
    3LYR     CA   46   4.625   5.349   2.765  0.5330 -0.4670 -0.7908
    3LYR     HA   47   4.616   5.266   2.834  0.4140 -0.8607 -1.2708
    3LYR     CB   48   4.489   5.361   2.695 -0.7782  0.3533 -0.3424
    3LYR    HB1   49   4.486   5.278   2.625  1.8475 -0.2209  0.1130
    3LYR    HB2   50   4.465   5.457   2.648 -1.6090  0.3476  0.0431
    3LYR     CG   51   4.381   5.330   2.798 -0.3354  0.2357  0.6680
    3LYR    HG1   52   4.364   5.412   2.868  3.4021  0.3776  1.6321
    3LYR    HG2   53   4.423   5.244   2.850 -0.1645 -0.0707  0.0342
    3LYR     CD   54   4.251   5.285   2.729  0.2131 -0.4247  0.3731
    3LYR    HD1   55   4.181   5.247   2.803  1.2608 -2.0521  0.5729
    3LYR    HD2   56   4.275   5.190   2.681 -2.0674 -2.4531  2.9126
    3LYR     CE   57   4.205   5.393   2.630  0.0193 -0.1080  0.0767
    3LYR    HE1   58   4.280   5.411   2.553 -0.7888 -1.2519 -1.0411
    3LYR    HE2   59   4.192   5.484   2.687  0.4676 -0.0244  0.0456
    3LYR     NZ   60   4.076   5.346   2.569  0.3979  0.0403 -0.3266
    3LYR    HZ1   61   3.998   5.346   2.633  1.0661  0.6308  0.5185
    3LYR      C   62   4.723   5.307   2.657  0.0592  0.3339  0.7610
    3LYR      O   63   4.756   5.187   2.643 -0.1654  0.1681 -0.4296
    4LER      N   64   4.784   5.398   2.577  0.1637 -0.3800 -0.4689
    4LER      H   65   4.759   5.495   2.593  0.1238 -0.5874  0.8387
    4LER     CA   66   4.894   5.380   2.480 -0.3908 -0.2350 -0.0848
    4LER     HA   67   4.851   5.317   2.402 -0.5741  1.3237 -1.2649
    4LER     CB   68   4.924   5.510   2.402  0.1678  0.2760 -0.3590
    4LER    HB1   69   4.956   5.588   2.471 -2.0836  0.1565  0.9066
    4LER    HB2   70   4.824   5.548   2.379 -0.7776 -0.7595  1.7340
    4LER     CG   71   5.003   5.511   2.273 -0.4776 -0.4286 -0.6817
    4LER     HG   72   5.099   5.467   2.300 -0.6794  0.0118  0.8883
    4LER    CD1   73   4.936   5.425   2.170  0.1111  0.0159  0.2150
    4LER   HD11   74   4.831   5.452   2.158  0.6517  1.1486 -3.1565
    4LER   HD12   75   4.991   5.420   2.076  2.1065 -0.5659  1.3508
    4LER   HD13   76   4.945   5.323   2.209  0.5834  0.5609  1.5558
    4LER    CD2   77   5.028   5.656   2.223 -0.0585  0.7862 -0.0730
    4LER   HD21   78   5.103   5.706   2.286  0.2721  0.5672 -0.2928
    4LER   HD22   79   5.065   5.663   2.121 -1.8435  0.3010 -0.7846
    4LER   HD23   80   4.937   5.713   2.244 -1.2574 -1.9414  2.9488
    4LER      C   81   5.020   5.312   2.535  0.6653 -0.1063 -0.1193
    4LER      O   82   5.095   5.250   2.460  0.1128  0.1616  0.2280
    5LER      N   83   5.042   5.324   2.662 -0.6022 -1.1208  0.1680
    5LER      H   84   4.977   5.382   2.712  0.3629 -1.8273  2.3592
    5LER     CA   85   5.156   5.268   2.736  0.1342 -0.4175 -0.3842
    5LER     HA   86   5.213   5.215   2.660  1.8685  0.4113  0.2957
    5LER     CB   87   5.235   5.375   2.800 -0.0156 -0.3373  0.5007
    5LER    HB1   88   5.315   5.340   2.865 -0.3859  0.2681  1.2980
    5LER    HB2   89   5.171   5.415   2.879  1.5058 -1.2705  2.2703
    5LER     CG   90   5.288   5.490   2.716 -0.0299  0.4991  0.0219
    5LER     HG   91   5.209   5.544   2.663  0.5760 -0.5148 -2.0440
    5LER    CD1   92   5.354   5.592   2.808  0.0179  0.0489  0.0508
    5LER   HD11   93   5.403   5.676   2.760  0.2262 -2.1263 -3.9544
    5LER   HD12   94   5.288   5.631   2.886 -0.8612  0.7259 -1.0187
    5LER   HD13   95   5.439   5.541   2.853 -0.0516  0.3541  0.5382
    5LER    CD2   96   5.389   5.455   2.605 -1.2406 -0.3380 -0.5661
    5LER   HD21   97   5.486   5.432   2.650 -1.9334  1.4272  2.0303
    5LER   HD22   98   5.351   5.377   2.539 -3.2277  0.6975 -0.7280
    5LER   HD23   99   5.415   5.545   2.549  1.7068 -1.6525 -1.5455
    5LER      C  100   5.120   5.159   2.833 -0.4356  0.1864 -0.2910
    5LER      O  101   5.211   5.113   2.903  0.3863  0.0373  0.2436
    6LYR      N  102   5.006   5.096   2.815 -0.2554 -0.8276 -0.5894
    6LYR      H  103   4.941   5.140   2.751  0.6539  0.5988 -0.5813
    6LYR     CA  104   4.967   4.961   2.872  0.4268  0.0400  0.6967
    6LYR     HA  105   5.029   4.948   2.961  2.3351  2.1099 -0.2086
    6LYR     CB  106   4.828   4.962   2.933  0.1562 -0.6039 -0.1572
    6LYR    HB1  107   4.827   4.866   2.985  0.8366 -0.4581  0.1429
    6LYR    HB2  108   4.746   4.977   2.864 -0.7704  1.3029  1.2472
    6LYR     CG  109   4.814   5.065   3.047  0.8427  0.2394  0.0575
    6LYR    HG1  110   4.800   5.169   3.019  0.0168  0.9482  2.7617
    6LYR    HG2  111   4.897   5.055   3.117  2.1440 -2.3583 -1.7045
    6LYR     CD  112   4.688   5.037   3.128  0.3194 -0.4823  0.0331
    6LYR    HD1  113   4.665   4.931   3.140 -0.6884 -0.0712  2.2769
    6LYR    HD2  114   4.606   5.082   3.072 -0.5792 -0.2734  1.4448
    6LYR     CE  115   4.695   5.114   3.259  0.2982  0.4374  0.5406
    6LYR    HE1  116   4.596   5.139   3.299 -0.4568  0.2780 -1.1231
    6LYR    HE2  117   4.755   5.203   3.242  2.9865 -1.4166 -0.2352
    6LYR     NZ  118   4.758   5.023   3.355 -0.0178  0.2921 -0.6259
    6LYR    HZ1  119   4.777   4.926   3.334 -0.2988 -0.1548  1.0488
    6LYR      C  120   4.997   4.837   2.785 -0.4761 -0.1632 -0.3296
    6LYR      O  121   4.974   4.829   2.665  0.3086  0.6553  0.2999
    7LER      N  122   5.071   4.741   2.845 -0.3382  0.1896 -0.1205
    7LER      H  123   5.089   4.759   2.943 -1.4697 -1.0605  0.3532
    7LER     CA  124   5.095   4.610   2.779  1.4344  0.8514 -0.6090
    7LER     HA  125   5.113   4.620   2.672 -1.0456  0.7993 -1.0979
    7LER     CB  126   5.212   4.540   2.845  0.0152  0.5654  0.2027
    7LER    HB1  127   5.205   4.439   2.804 -0.5814  0.7706 -0.2110
    7LER    HB2  128   5.198   4.535   2.953  1.0705 -0.1006  0.3237
    7LER     CG  129   5.347   4.605   2.816  0.7973  0.7734 -0.0866
    7LER     HG  130   5.334   4.711   2.835  0.4670  0.8908 -0.9322
    7LER    CD1  131   5.463   4.563   2.904 -0.1137  0.0868 -0.0759
    7LER   HD11  132   5.458   4.454   2.909  0.2657  0.0340 -0.6882
    7LER   HD12  133   5.557   4.594   2.857 -0.6808  1.2659 -0.4717
    7LER   HD13  134   5.459   4.611   3.002  0.2360  1.0022 -0.4978
    7LER    CD2  135   5.391   4.591   2.671 -0.0627  0.3054  0.1659
    7LER   HD21  136   5.396   4.488   2.635  3.5024  0.4201 -0.1011
    7LER   HD22  137   5.314   4.627   2.604 -0.7845  0.6977  1.1751
    7LER   HD23  138   5.483   4.649   2.660 -0.9832  1.4260 -2.0405
    7LER      C  139   4.970   4.520   2.792 -0.1739  0.5809 -0.4344
    7LER      O  140   4.938   4.470   2.907 -0.0422 -0.3658 -0.9642
    8LER      N  141   4.893   4.504   2.683 -0.2323 -0.0501 -0.1974
    8LER      H  142   4.919   4.548   2.596 -0.4344  1.8508  0.6378
    8LER     CA  143   4.762   4.427   2.698 -0.4780  0.0422 -0.0897
    8LER     HA  144   4.702   4.470   2.779  0.7483  0.5140  0.6105
    8LER     CB  145   4.686   4.442   2.567  0.2336  0.1255  1.4221
    8LER    HB1  146   4.589   4.394   2.581 -1.5312  3.1601  0.6620
    8LER    HB2  147   4.736   4.386   2.488 -1.5529  1.1254 -0.5301
    8LER     CG  148   4.659   4.588   2.526 -0.1853  0.7732 -0.1837
    8LER     HG  149   4.752   4.643   2.513  0.2334  0.0442 -0.3854
    8LER    CD1  150   4.594   4.583   2.392  0.4419  0.7207 -0.6338
    8LER   HD11  151   4.525   4.499   2.380  1.5210 -0.2869  0.0433
    8LER   HD12  152   4.542   4.678   2.377 -0.8935  0.4723  1.9004
    8LER   HD13  153   4.669   4.560   2.317  0.2215 -1.2523 -0.3118
    8LER    CD2  154   4.563   4.660   2.623  0.0396 -0.1217  0.3191
    8LER   HD21  155   4.564   4.768   2.607  1.1747 -0.1865 -0.1683
    8LER   HD22  156   4.462   4.618   2.626 -0.0586  0.0995  0.1789
    8LER   HD23  157   4.597   4.645   2.725 -2.1683 -0.5196  1.0565
    8LER      C  158   4.782   4.273   2.730  0.5356  0.0758 -0.3263
    8LER      O  159   4.856   4.204   2.668 -0.2222  1.1446 -1.0461
    9LYR      N  160   4.689   4.227   2.813  0.0275  0.1348 -0.0350
    9LYR      H  161   4.617   4.286   2.851 -2.3742 -0.2316 -3.5017
    9LYR     CA  162   4.668   4.077   2.838 -0.3011 -0.4201  0.1391
    9LYR     HA  163   4.762   4.031   2.868 -0.7666 -1.5463 -0.0729
    9LYR     CB  164   4.566   4.061   2.951 -0.0989 -0.1207 -0.0805
    9LYR    HB1  165   4.569   3.954   2.975 -0.1661 -0.2421 -0.6039
    9LYR    HB2  166   4.469   4.076   2.905  1.6307  1.6596 -3.5696
    9LYR     CG  167   4.591   4.137   3.076 -0.5076  0.0642 -0.5753
    9LYR    HG1  168   4.509   4.131   3.148 -1.8060 -1.6430 -2.1068
    9LYR    HG2  169   4.610   4.242   3.054  0.7945 -0.2546 -1.0742
    9LYR     CD  170   4.717   4.086   3.147 -0.0958 -0.1277 -0.3048
    9LYR    HD1  171   4.812   4.105   3.097 -0.4568 -1.9371 -1.7657
    9LYR    HD2  172   4.708   3.978   3.155  0.3497 -0.1805 -0.4874
    9LYR     CE  173   4.731   4.148   3.284  0.1011  0.4895  0.1866
    9LYR    HE1  174   4.809   4.100   3.342  1.1366  1.6422 -0.2057
    9LYR    HE2  175   4.631   4.133   3.326 -0.2982 -0.7190 -1.0888
    9LYR     NZ  176   4.762   4.293   3.272  0.2349  0.8784  0.1473
    9LYR    HZ1  177   4.858   4.307   3.242  1.3815 -2.8924  1.4463
    9LYR      C  178   4.631   4.004   2.708  0.2597 -0.3317 -0.0789
    9LYR      O  179   4.658   3.885   2.696 -0.1661 -0.5437  0.3167
   10LER      N  180   4.567   4.074   2.609  0.4333 -0.7326  0.0414
   10LER      H  181   4.553   4.173   2.623  0.5946 -0.5411 -1.0327
   10LER     CA  182   4.536   4.018   2.477  0.1105  0.4355 -0.1007
   10LER     HA  183   4.458   3.944   2.494  2.8004 -2.3877  0.6841
   10LER     CB  184   4.472   4.131   2.384 -0.1008  0.2259  0.5802
   10LER    HB1  185   4.553   4.197   2.352 -0.5430  0.2515 -0.5292
   10LER    HB2  186   4.394   4.186   2.437 -0.4132 -0.8183  1.2254
   10LER     CG  187   4.409   4.084   2.251  0.6125 -0.0332 -0.1888
   10LER     HG  188   4.477   4.014   2.203  1.9165 -0.5438  2.2313
   10LER    CD1  189   4.272   4.012   2.269  0.1820 -0.7029 -0.0070
   10LER   HD11  190   4.288   3.939   2.348 -2.0225  1.3243  2.5489
   10LER   HD12  191   4.190   4.078   2.300 -0.8187 -2.0559  0.3282
   10LER   HD13  192   4.253   3.954   2.179  0.5644  1.7851 -1.8108
   10LER    CD2  193   4.388   4.212   2.167 -0.5749 -0.1398 -0.2417
   10LER   HD21  194   4.331   4.290   2.218 -0.3384  0.0038 -0.1975
   10LER   HD22  195   4.479   4.254   2.125 -0.7192 -0.7267 -1.1838
   10LER   HD23  196   4.324   4.202   2.079 -0.5800  1.0532 -0.3882
   10LER      C  197   4.654   3.949   2.412 -0.1744 -0.0803 -0.8132
   10LER      O  198   4.646   3.842   2.354 -0.2345 -0.3109  0.0455
   11LER      N  199   4.771   4.013   2.433 -0.1372  0.2009 -0.3941
   11LER      H  200   4.774   4.101   2.482  2.0623  1.3854 -2.4163
   11LER     CA  201   4.894   3.961   2.379 -0.5820  0.3937  0.0456
   11LER     HA  202   4.894   3.948   2.270 -1.9496  0.5826  0.0050
   11LER     CB  203   5.005   4.067   2.418 -1.0153 -0.3127 -0.5084
   11LER    HB1  204   5.099   4.029   2.380 -0.0704  2.6483 -1.4455
   11LER    HB2  205   5.014   4.078   2.526  0.1271 -0.4057 -0.5886
   11LER     CG  206   4.980   4.212   2.367  0.3426  0.2630 -0.7058
   11LER     HG  207   4.893   4.249   2.422  1.1865 -0.9895  1.6174
   11LER    CD1  208   5.088   4.317   2.419  0.0129 -0.2753 -0.6722
   11LER   HD11  209   5.075   4.328   2.527 -1.5148  0.2757 -0.8890
   11LER   HD12  210   5.189   4.280   2.404  0.6833  0.1439  2.1765
   11LER   HD13  211   5.074   4.419   2.384  1.4670  0.3175  0.3653
   11LER    CD2  212   4.972   4.215   2.211  0.1864 -0.8662  0.3400
   11LER   HD21  213   4.981   4.320   2.184  3.1541 -0.6910  1.5802
   11LER   HD22  214   5.054   4.158   2.167  0.0993  0.9549 -2.4495
   11LER   HD23  215   4.876   4.182   2.171 -0.2257 -0.0865  0.6590
   11LER      C  216   4.935   3.828   2.439  0.4152  0.1628  0.0654
   11LER      O  217   4.990   3.747   2.370 -0.7639 -0.4519  0.6149
   12LER      N  218   4.911   3.806   2.570 -0.1982 -0.4246 -0.3556
   12LER      H  219   4.849   3.879   2.601  2.2861  1.7327 -0.0621
   12LER     CA  220   4.952   3.688   2.652 -0.8554 -0.8202  0.0610
   12LER     HA  221   5.061   3.680   2.644 -0.7991 -1.1944  1.1218
   12LER     CB  222   4.932   3.728   2.803 -0.2154  0.3592  0.4258
   12LER    HB1  223   4.972   3.645   2.861 -1.2352 -0.5237 -0.0988
   12LER    HB2  224   4.825   3.732   2.824 -0.5222 -1.5719 -0.5382
   12LER     CG  225   5.011   3.861   2.844  0.1965 -0.0057 -0.5374
   12LER     HG  226   4.968   3.944   2.789 -0.2117 -0.7294 -1.3309
   12LER    CD1  227   4.994   3.897   2.995 -0.8689  0.1185  0.0941
   12LER   HD11  228   5.037   3.995   3.015  0.4678 -0.7843  1.9769
   12LER   HD12  229   4.888   3.900   3.019 -1.2758  0.4478 -1.6026
   12LER   HD13  230   5.044   3.817   3.051 -1.5113  0.3175  0.9675
   12LER    CD2  231   5.167   3.864   2.821  0.7604 -0.2107  0.4500
   12LER   HD21  232   5.201   3.954   2.873  1.4429 -0.1616 -0.0702
   12LER   HD22  233   5.211   3.781   2.876 -0.7506 -0.8949  0.6597
   12LER   HD23  234   5.174   3.863   2.712  2.3441 -0.3696  0.5310
   12LER      C  235   4.879   3.560   2.610  0.8440 -1.0930 -0.5700
   12LER      O  236   4.900   3.449   2.672  0.1161  0.1158  0.0265
   13LER      N  237   4.785   3.570   2.517  0.0034  0.2002  0.0954
   13LER      H  238   4.764   3.664   2.486 -2.7550 -0.1952  0.4626
   13LER     CA  239   4.688   3.460   2.472 -0.2377  0.2534 -0.0342
   13LER     HA  240   4.628   3.490   2.386  0.5167 -1.9095 -1.3923
   13LER     CB  241   4.756   3.335   2.415 -0.3899 -0.1922  0.0071
   13LER    HB1  242   4.673   3.286   2.364 -1.6040  1.2847  0.4854
   13LER    HB2  243   4.804   3.280   2.496  1.2796  1.0473 -0.0819
   13LER     CG  244   4.862   3.373   2.308 -0.4347 -0.1595  0.2456
   13LER     HG  245   4.939   3.424   2.365  0.7833 -2.0378  0.3909
   13LER    CD1  246   4.918   3.242   2.248  0.6890  0.5548 -0.4268
   13LER   HD11  247   4.961   3.173   2.321 -0.6361  0.7928  0.6298
   13LER   HD12  248   4.838   3.202   2.186  0.8710  1.8396 -1.5479
   13LER   HD13  249   4.993   3.271   2.174 -0.8646  0.3182 -2.1746
   13LER    CD2  250   4.814   3.466   2.194 -0.1341  0.0647  0.0629
   13LER   HD21  251   4.786   3.559   2.244 -1.5992 -0.8810  1.1113
   13LER   HD22  252   4.882   3.486   2.112  1.6143 -1.2426  1.1284
   13LER   HD23  253   4.717   3.429   2.161 -1.6837  2.2472  1.8150
   13LER      C  254   4.589   3.416   2.586  0.8030  0.2025 -1.0135
   13LER      O  255   4.605   3.454   2.703 -0.3405 -0.0982 -0.0920
   14NH2      N  256   4.487   3.342   2.547 -0.8030  0.5268  0.2729
   14NH2     H1  257   4.479   3.305   2.453  2.4119  0.2351 -0.0157
   14NH2     H2  258   4.421   3.316   2.618 -1.1579  0.1942 -0.1807
   15LY0      N  259   3.846   5.444   1.979 -1.0650 -0.1922 -0.2784
   15LY0     H1  260   3.878   5.535   2.008 -2.9893  1.8710 -3.9749
   15LY0     H2  261   3.863   5.443   1.879  1.4942 -2.0578  0.0830
   15LY0     H3  262   3.748   5.443   2.000 -1.2776  0.3954 -1.1502
   15LY0     CA  263   3.922   5.342   2.055  0.4225  0.0004 -0.1544
   15LY0     HA  264   3.901   5.240   2.023  1.8721 -0.3513 -0.0587
   15LY0     CB  265   4.075   5.366   2.038  0.4654  0.1011 -0.0544
   15LY0    HB1  266   4.091   5.390   1.933  1.2510  2.5933  0.5576
   15LY0    HB2  267   4.130   5.276   2.067  0.9233  0.9003  1.6981
   15LY0     CG  268   4.135   5.482   2.116  0.2846 -0.2571 -0.0538
   15LY0    HG1  269   4.126   5.469   2.224 -1.7405 -1.3699 -0.3020
   15LY0    HG2  270   4.082   5.576   2.102  1.3921  0.3099 -0.5326
   15LY0     CD  271   4.284   5.501   2.078  0.4273  0.2238 -0.4381
   15LY0    HD1  272   4.318   5.592   2.127  0.7103  0.4616 -1.0563
   15LY0    HD2  273   4.290   5.518   1.970  1.8121 -0.3801 -0.4792
   15LY0     CE  274   4.375   5.378   2.089 -0.8095  0.1418 -0.6392
   15LY0    HE1  275   4.474   5.408   2.054 -0.1443 -1.1779  0.0117
   15LY0    HE2  276   4.345   5.287   2.037 -0.7676  0.3389 -1.0088
   15LY0     NZ  277   4.400   5.337   2.235  0.0215  0.0354  0.0150
   15LY0    HZ1  278   4.441   5.413   2.287  0.1119 -0.3134  0.4573
   15LY0    HZ2  279   4.319   5.307   2.287 -0.2767  0.9502  0.0937
   15LY0    HZ3  280   4.464   5.259   2.241  0.3097  0.2303 -0.4417
   15LY0      C  281   3.892   5.343   2.202 -0.0723  0.4979  0.0907
   15LY0      O  282   3.850   5.443   2.257 -0.0988  0.7388  0.1879
   16LER      N  283   3.924   5.232   2.269  0.1168 -0.6151 -0.7965
   16LER      H  284   3.965   5.160   2.211  0.6899 -0.8192 -0.1481
   16LER     CA  285   3.936   5.214   2.416  0.5199  0.5085 -0.0227
   16LER     HA  286   3.857   5.265   2.471  0.3980 -2.8468  3.3432
   16LER     CB  287   3.907   5.072   2.464 -0.4056 -0.0512  1.2983
   16LER    HB1  288   3.895   5.076   2.573 -5.7914 -0.0545  0.9919
   16LER    HB2  289   3.993   5.013   2.434  0.0289  1.1724  0.0136
   16LER     CG  290   3.781   5.009   2.405 -0.0467 -0.4640 -1.0626
   16LER     HG  291   3.797   5.013   2.298 -0.3199  0.9087 -1.0690
   16LER    CD1  292   3.770   4.866   2.455  0.1678  0.1245  0.1900
   16LER   HD11  293   3.680   4.817   2.418 -1.0027  0.9173  1.8538
   16LER   HD12  294   3.854   4.801   2.429 -0.4940  0.2520 -2.5950
   16LER   HD13  295   3.751   4.870   2.562  0.8267 -0.8921  0.3501
   16LER    CD2  296   3.639   5.079   2.446 -0.3060  0.2457  0.0822
   16LER   HD21  297   3.557   5.021   2.403 -1.2876  1.2690  0.5205
   16LER   HD22  298   3.629   5.085   2.554 -0.3153  0.4319  0.0712
   16LER   HD23  299   3.637   5.184   2.416 -0.4711  0.0623 -0.5770
   16LER      C  300   4.074   5.265   2.464  0.2103  0.8430 -0.3967
   16LER      O  301   4.174   5.211   2.414  0.1042 -0.9859 -0.2391
   17LY0      N  302   5.918   4.465   3.675  0.2532 -0.4425  0.5268
   17LY0     H1  303   5.980   4.439   3.750  2.0703 -1.4796 -1.2301
   17LY0     H2  304   5.980   4.463   3.595 -1.3484  0.5831 -0.8158
   17LY0     H3  305   5.848   4.396   3.655  0.8478 -1.2882  1.3006
   17LY0     CA  306   5.842   4.592   3.691 -0.8428  0.0113 -0.3583
   17LY0     HA  307   5.915   4.670   3.710 -0.7685  0.0915 -0.9387
   17LY0     CB  308   5.764   4.612   3.557  0.4415  0.2138 -0.3456
   17LY0    HB1  309   5.699   4.697   3.580 -0.6709 -0.6837 -0.0521
   17LY0    HB2  310   5.707   4.523   3.532 -1.1652  1.1014  0.0011
   17LY0     CG  311   5.865   4.666   3.451 -0.2749  0.0735 -0.1012
   17LY0    HG1  312   5.946   4.594   3.461 -0.7221 -0.2779  1.1560
   17LY0    HG2  313   5.892   4.768   3.475 -3.0150  0.7419  0.5646
   17LY0     CD  314   5.801   4.661   3.313  0.2269 -0.3816  0.0636
   17LY0    HD1  315   5.703   4.704   3.329  0.8450  2.0428 -2.0753
   17LY0    HD2  316   5.791   4.558   3.278  0.3820 -0.9474  1.6209
   17LY0     CE  317   5.867   4.769   3.224  0.3000  0.3217 -0.3650
   17LY0    HE1  318   5.972   4.739   3.222  0.3368  0.1077  1.9013
   17LY0    HE2  319   5.855   4.866   3.273  0.4728 -0.0231  0.3710
   17LY0     NZ  320   5.826   4.773   3.088  0.0735  0.1704  0.1390
   17LY0    HZ1  321   5.906   4.805   3.035 -0.3806 -1.1135 -1.4116
   17LY0    HZ2  322   5.809   4.678   3.059 -1.2637  0.0072  1.3320
   17LY0    HZ3  323   5.745   4.834   3.083  0.4431  0.7574  1.0968
   17LY0      C  324   5.753   4.590   3.807  0.0588  0.0658  0.1546
   17LY0      O  325   5.716   4.488   3.865 -0.3540 -0.0833  0.1135
   18LER      N  326   5.724   4.712   3.855 -0.3129  0.4040  0.2430
   18LER      H  327   5.781   4.785   3.815 -1.8935  0.5684 -1.9065
   18LER     CA  328   5.627   4.748   3.961  0.2696  0.5783  0.1014
   18LER     HA  329   5.641   4.689   4.052  0.7974  0.3540 -0.1218
   18LER     CB  330   5.649   4.896   3.979 -0.4102 -0.5029 -0.0339
   18LER    HB1  331   5.575   4.928   4.052 -0.2560  0.3248 -0.2310
   18LER    HB2  332   5.629   4.934   3.879 -0.9181  0.7186  0.5139
   18LER     CG  333   5.787   4.957   4.024 -0.0832  0.9218  0.3485
   18LER     HG  334   5.867   4.916   3.962 -1.0806 -0.6319  0.0113
   18LER    CD1  335   5.792   5.107   4.003  0.3272 -0.3790  0.5187
   18LER   HD11  336   5.797   5.128   3.896  3.4307 -2.1425  0.1780
   18LER   HD12  337   5.707   5.158   4.047 -0.0260 -1.0710  0.6504
   18LER   HD13  338   5.879   5.157   4.046 -1.1534  1.8053  1.1108
   18LER    CD2  339   5.808   4.924   4.170  0.5694  0.2183 -0.0360
   18LER   HD21  340   5.910   4.955   4.194  1.2390 -0.6600 -1.5863
   18LER   HD22  341   5.738   4.976   4.235 -0.1697  0.2108 -0.8063
   18LER   HD23  342   5.798   4.818   4.195 -4.9418  0.6283  0.6801
   18LER      C  343   5.481   4.716   3.909 -0.6666 -0.0931 -1.2439
   18LER      O  344   5.449   4.731   3.794 -0.3076  0.8030 -0.0317
   19LYR      N  345   5.387   4.702   4.003  0.2159  0.0868 -0.0074
   19LYR      H  346   5.415   4.712   4.100 -0.5849  0.3895  0.2014
   19LYR     CA  347   5.246   4.667   3.980  0.1192  0.2267  0.3932
   19LYR     HA  348   5.241   4.594   3.899 -0.3966  1.9164 -1.1611
   19LYR     CB  349   5.195   4.599   4.107 -0.7884 -0.1445 -0.0142
   19LYR    HB1  350   5.088   4.592   4.086 -1.0165 -0.0544  1.0809
   19LYR    HB2  351   5.205   4.671   4.188 -2.4374 -0.6663  0.6927
   19LYR     CG  352   5.247   4.459   4.137 -0.3517 -0.3415  0.2198
   19LYR    HG1  353   5.206   4.428   4.233 -0.0288 -3.2042 -0.4601
   19LYR    HG2  354   5.354   4.472   4.151 -0.1360 -0.0819 -1.4338
   19LYR     CD  355   5.195   4.362   4.026 -0.0673  0.3330 -0.1896
   19LYR    HD1  356   5.232   4.380   3.925  1.3388 -2.5828 -0.3003
   19LYR    HD2  357   5.087   4.372   4.031 -0.4536 -3.3131  2.6543
   19LYR     CE  358   5.234   4.222   4.051  0.0841  0.5712 -0.0709
   19LYR    HE1  359   5.189   4.197   4.148 -2.3025 -0.2354 -1.3095
   19LYR    HE2  360   5.342   4.208   4.051 -0.0164 -0.2479  0.0468
   19LYR     NZ  361   5.179   4.131   3.948 -0.4121  0.5334  0.5541
   19LYR    HZ1  362   5.228   4.134   3.860 -0.6952  2.9001  0.4157
   19LYR      C  363   5.159   4.783   3.918 -1.0067  0.6206 -0.0687
   19LYR      O  364   5.038   4.786   3.946 -0.4161 -0.2111 -0.0232
   20LER      N  365   5.217   4.869   3.837  0.5351  0.2551 -0.0070
   20LER      H  366   5.317   4.861   3.824  0.6015  0.3249  0.4622
   20LER     CA  367   5.144   4.994   3.795  0.3848  1.1608 -0.5853
   20LER     HA  368   5.081   5.028   3.878 -0.4866 -1.5915 -0.0232
   20LER     CB  369   5.253   5.100   3.773 -0.4853  0.8363 -0.3740
   20LER    HB1  370   5.215   5.195   3.735 -2.3234  0.3091  0.0498
   20LER    HB2  371   5.305   5.081   3.679  1.3726  2.9438  0.1472
   20LER     CG  372   5.362   5.137   3.872  0.1268  0.5202  0.3988
   20LER     HG  373   5.408   5.040   3.892 -0.4432 -0.3729 -2.1786
   20LER    CD1  374   5.475   5.238   3.819 -0.0513 -0.3961  0.3808
   20LER   HD11  375   5.540   5.185   3.750  0.3557  0.1783  0.3138
   20LER   HD12  376   5.426   5.319   3.765 -0.6983  0.5448  2.2702
   20LER   HD13  377   5.532   5.281   3.901  1.5441 -2.7554  0.6019
   20LER    CD2  378   5.302   5.194   3.996 -0.2829 -0.3887 -0.1590
   20LER   HD21  379   5.264   5.296   3.984 -0.3527 -0.4063 -0.0962
   20LER   HD22  380   5.220   5.127   4.019  1.9320 -3.5391 -0.7718
   20LER   HD23  381   5.370   5.185   4.081 -1.0215 -1.5810  0.3391
   20LER      C  382   5.059   4.963   3.673  0.3216  0.5327 -0.2467
   20LER      O  383   5.111   4.928   3.569  0.0039  0.1584  0.2530
   21LER      N  384   4.926   4.965   3.679  0.1345  0.2790 -0.6599
   21LER      H  385   4.885   4.984   3.770 -0.4372 -0.8211 -0.6693
   21LER     CA  386   4.837   4.931   3.565  0.4828  0.7771 -0.5806
   21LER     HA  387   4.888   4.855   3.506 -0.5301 -1.3175  1.1207
   21LER     CB  388   4.712   4.862   3.609  0.7254  0.2334 -0.3876
   21LER    HB1  389   4.657   4.842   3.517 -1.5032  1.6134  0.5575
   21LER    HB2  390   4.660   4.940   3.665 -0.6847 -0.6112 -0.4835
   21LER     CG  391   4.721   4.735   3.702 -0.6835 -0.3036 -0.1796
   21LER     HG  392   4.757   4.748   3.804  1.4696 -0.7050 -0.8382
   21LER    CD1  393   4.587   4.671   3.709  0.1390  1.0413  0.0401
   21LER   HD11  394   4.563   4.627   3.613 -0.4760 -0.3669  0.8031
   21LER   HD12  395   4.597   4.601   3.792 -0.1337 -0.8502 -1.4529
   21LER   HD13  396   4.513   4.744   3.743 -0.0326  0.9245 -0.0822
   21LER    CD2  397   4.826   4.635   3.649  0.9352  0.7650 -0.3640
   21LER   HD21  398   4.832   4.555   3.723 -1.5026 -0.7778 -1.6934
   21LER   HD22  399   4.789   4.593   3.555 -0.0173  2.3535 -0.7402
   21LER   HD23  400   4.918   4.693   3.643  0.4391  1.5700 -0.4061
   21LER      C  401   4.801   5.052   3.478 -0.3467 -0.5752 -0.4043
   21LER      O  402   4.777   5.166   3.532 -0.1597  0.6728  0.4459
   22LY0      N  403   5.239   3.516   4.009  0.3376 -0.0513  0.1097
   22LY0     H1  404   5.312   3.547   4.071 -0.9598 -0.0576  1.6888
   22LY0     H2  405   5.221   3.425   4.048  1.0387 -0.3068 -0.1568
   22LY0     H3  406   5.276   3.513   3.915  2.3933  2.1256  0.7402
   22LY0     CA  407   5.110   3.601   4.007 -0.1435  0.1934  0.5031
   22LY0     HA  408   5.034   3.547   3.949 -1.2769  1.4045  0.8161
   22LY0     CB  409   5.058   3.614   4.144 -0.3277  0.0957 -0.1365
   22LY0    HB1  410   4.962   3.665   4.141 -1.5302 -2.0499 -0.1108
   22LY0    HB2  411   5.130   3.668   4.206 -0.1010 -1.6593  1.1973
   22LY0     CG  412   5.035   3.477   4.216  0.0154 -0.7527  0.4230
   22LY0    HG1  413   5.137   3.445   4.236  0.2315  0.1111  0.7516
   22LY0    HG2  414   4.983   3.415   4.142  0.5068  1.7557 -2.1976
   22LY0     CD  415   4.961   3.478   4.353  0.2927 -0.1030 -0.5296
   22LY0    HD1  416   4.860   3.519   4.356  0.4084  0.1375  0.5998
   22LY0    HD2  417   5.018   3.539   4.424  1.3284 -1.8012  0.1360
   22LY0     CE  418   4.972   3.337   4.409  0.5077  0.3013 -0.2528
   22LY0    HE1  419   4.948   3.339   4.515 -0.5477  0.5856 -0.4820
   22LY0    HE2  420   5.071   3.294   4.394 -0.6286 -2.4038 -0.5293
   22LY0     NZ  421   4.867   3.253   4.363  0.1741  0.4547  0.2675
   22LY0    HZ1  422   4.774   3.283   4.390  0.6202 -0.9690  3.8434
   22LY0    HZ2  423   4.884   3.245   4.263  3.5122 -0.1165  0.7709
   22LY0    HZ3  424   4.877   3.161   4.403 -1.8578  0.1596  0.2311
   22LY0      C  425   5.144   3.739   3.951  0.0673 -0.7375  0.4023
   22LY0      O  426   5.256   3.783   3.963  0.0254  0.0512 -0.0871
   23LER      N  427   5.042   3.803   3.898 -0.0263 -0.3064  0.1313
   23LER      H  428   4.960   3.750   3.874 -1.5216  1.8448  0.1862
   23LER     CA  429   5.049   3.943   3.846 -0.0321  0.0515 -0.9723
   23LER     HA  430   5.136   3.944   3.780  0.9053  0.9815  0.2328
   23LER     CB  431   4.923   3.985   3.773  0.2149 -0.0656  0.1697
   23LER    HB1  432   4.840   3.934   3.823  2.1876 -3.1103  0.5821
   23LER    HB2  433   4.931   3.940   3.674  3.4859  1.2999 -0.3112
   23LER     CG  434   4.903   4.136   3.750  0.1694 -0.2119 -1.2983
   23LER     HG  435   4.884   4.184   3.846 -1.3199 -2.1469 -0.5564
   23LER    CD1  436   5.014   4.199   3.672  0.2708 -0.2146  0.0828
   23LER   HD11  437   5.110   4.162   3.710 -0.6423 -2.5387  0.2984
   23LER   HD12  438   5.022   4.166   3.569  0.0165  0.6114 -0.2047
   23LER   HD13  439   5.000   4.307   3.676 -0.7736 -0.3755  2.7343
   23LER    CD2  440   4.776   4.152   3.670 -0.9664 -0.4452  0.4964
   23LER   HD21  441   4.786   4.096   3.577  0.9931 -1.2409  1.1486
   23LER   HD22  442   4.688   4.118   3.725 -0.7642 -1.9323 -0.0583
   23LER   HD23  443   4.755   4.255   3.640  1.4897 -0.8250 -3.0245
   23LER      C  444   5.086   4.039   3.966 -0.2341  0.0415  0.9846
   23LER      O  445   5.032   4.025   4.075  0.1451 -0.0064 -0.4411
   24LY0      N  446   5.978   6.495   2.734 -0.1406 -0.3677  0.4124
   24LY0     H1  447   5.983   6.591   2.766  2.1905 -0.5058  0.5894
   24LY0     H2  448   5.917   6.488   2.654 -0.0645  0.8453  0.2338
   24LY0     H3  449   6.070   6.457   2.717 -0.8554 -2.5254  1.0945
   24LY0     CA  450   5.925   6.403   2.837  0.7159 -0.1431  0.2935
   24LY0     HA  451   5.972   6.433   2.932 -1.2951 -0.0391  1.3056
   24LY0     CB  452   5.770   6.397   2.850  0.4964 -0.3016 -0.8215
   24LY0    HB1  453   5.743   6.306   2.904 -3.1232  0.9169 -0.2566
   24LY0    HB2  454   5.718   6.385   2.754  0.4232 -1.4170 -0.6534
   24LY0     CG  455   5.711   6.514   2.935 -0.4129 -0.0893  0.0366
   24LY0    HG1  456   5.734   6.608   2.884 -0.8314  0.8274  1.4745
   24LY0    HG2  457   5.768   6.510   3.028 -1.0172 -1.1161  0.3843
   24LY0     CD  458   5.560   6.496   2.961 -0.1636 -0.3516 -0.7490
   24LY0    HD1  459   5.537   6.398   3.003  0.3239 -0.9466 -1.8373
   24LY0    HD2  460   5.503   6.505   2.868 -0.7327  1.2194 -0.2812
   24LY0     CE  461   5.516   6.602   3.058  0.2051 -0.1960 -0.0252
   24LY0    HE1  462   5.556   6.697   3.021  0.0977 -0.2500 -0.2831
   24LY0    HE2  463   5.531   6.586   3.165 -2.9489 -2.9119  0.1772
   24LY0     NZ  464   5.371   6.613   3.047 -0.8881  0.3842  0.4574
   24LY0    HZ1  465   5.341   6.520   3.073 -0.7533  0.0082 -0.7046
   24LY0    HZ2  466   5.350   6.687   3.113 -0.2472  0.8856  0.1043
   24LY0    HZ3  467   5.344   6.636   2.953  0.0257  1.2682  0.3982
   24LY0      C  468   5.986   6.269   2.814  0.8892 -0.7676  0.5872
   24LY0      O  469   5.980   6.216   2.705 -0.2982  0.2004 -0.1051
   25LER      N  470   6.018   6.196   2.925 -0.2263  0.0604  0.6261
   25LER      H  471   5.988   6.233   3.014  0.9076  2.7475 -0.0275
   25LER     CA  472   6.067   6.058   2.916  0.3853  0.3921 -0.7338
   25LER     HA  473   6.126   6.035   2.828 -0.4848 -1.9845 -0.7934
   25LER     CB  474   6.147   6.027   3.045 -0.5512  0.3393 -0.8043
   25LER    HB1  475   6.174   5.921   3.051 -0.5460  0.3983  0.5469
   25LER    HB2  476   6.079   6.039   3.130  1.5186 -1.9040  1.3332
   25LER     CG  477   6.274   6.107   3.075  0.5788 -0.8468  0.0992
   25LER     HG  478   6.253   6.212   3.055  1.6720 -1.0023 -2.1996
   25LER    CD1  479   6.318   6.074   3.220 -0.1195 -0.5109 -0.0317
   25LER   HD11  480   6.418   6.116   3.232  0.4062 -2.1020  1.8953
   25LER   HD12  481   6.253   6.133   3.285 -0.6895  0.0314 -1.0791
   25LER   HD13  482   6.311   5.966   3.236 -2.8232 -0.5079 -0.8258
   25LER    CD2  483   6.383   6.068   2.976  1.0936 -0.0393 -0.1737
   25LER   HD21  484   6.421   5.975   3.018 -1.3790 -1.0773 -0.0353
   25LER   HD22  485   6.341   6.060   2.875  2.4724  0.3979 -0.8132
   25LER   HD23  486   6.456   6.149   2.982  0.1396  0.8197  0.0729
   25LER      C  487   5.952   5.951   2.898  0.6767  0.0174 -1.2345
   25LER      O  488   5.839   5.994   2.902 -0.5663 -0.0542 -0.4930
   26LYR      N  489   5.984   5.821   2.893  0.1180  0.1071  0.9495
   26LYR      H  490   6.081   5.792   2.898 -0.6125 -2.6061  1.1316
   26LYR     CA  491   5.879   5.718   2.874 -0.1850  0.1143 -0.5761
   26LYR     HA  492   5.785   5.754   2.914 -0.5864 -2.5961  1.2119
   26LYR     CB  493   5.872   5.682   2.722 -0.2889 -0.1706 -0.6242
   26LYR    HB1  494   5.969   5.638   2.703 -0.8440 -0.6041 -2.6512
   26LYR    HB2  495   5.855   5.778   2.673 -0.1181  0.9568  1.4016
   26LYR     CG  496   5.753   5.586   2.693 -0.7656 -0.0783 -0.0592
   26LYR    HG1  497   5.662   5.631   2.733 -2.3115 -3.8052  0.9957
   26LYR    HG2  498   5.758   5.492   2.747 -0.0844 -0.8632 -1.4426
   26LYR     CD  499   5.751   5.557   2.540  0.2706 -0.3017  0.3230
   26LYR    HD1  500   5.759   5.641   2.470  3.7993 -1.6185 -1.0756
   26LYR    HD2  501   5.661   5.499   2.518  0.1253  0.2423 -0.5975
   26LYR     CE  502   5.871   5.469   2.496  0.2656  0.2573 -0.3654
   26LYR    HE1  503   5.861   5.374   2.549 -0.0574  0.6794  0.3418
   26LYR    HE2  504   5.964   5.512   2.535 -0.4033 -0.4913  2.3010
   26LYR     NZ  505   5.893   5.445   2.353 -0.0772 -0.0635 -0.0960
   26LYR    HZ1  506   5.928   5.523   2.300  0.9355  0.1591  0.8580
   26LYR      C  507   5.905   5.593   2.962  0.8523  0.1595  0.2123
   26LYR      O  508   6.018   5.544   2.974  0.1216  0.6964 -0.2909
   27LER      N  509   5.798   5.523   3.006 -0.3126  0.6314  0.3265
   27LER      H  510   5.709   5.570   3.014 -0.6050 -0.2246  3.8512
   27LER     CA  511   5.803   5.380   3.054  0.3112  0.4928 -0.2090
   27LER     HA  512   5.891   5.321   3.026 -0.7472 -1.4839  0.3923
   27LER     CB  513   5.812   5.386   3.206  0.4672  0.6125 -0.1821
   27LER    HB1  514   5.729   5.436   3.255 -0.2298  0.7530 -1.4722
   27LER    HB2  515   5.902   5.445   3.226  0.0077  1.3400 -0.2238
   27LER     CG  516   5.836   5.246   3.261  0.1096  0.3565 -0.8465
   27LER     HG  517   5.757   5.177   3.233 -0.4563 -0.4971  2.4182
   27LER    CD1  518   5.971   5.184   3.221 -0.1078 -0.7598 -0.6972
   27LER   HD11  519   5.981   5.174   3.113 -1.7085  2.1028 -1.1992
   27LER   HD12  520   6.058   5.239   3.257 -0.7560 -0.1050 -0.0938
   27LER   HD13  521   5.972   5.089   3.274 -1.1874 -0.2201  0.3357
   27LER    CD2  522   5.831   5.254   3.417  0.0396 -0.2151  0.8402
   27LER   HD21  523   5.727   5.260   3.450  0.4064 -1.7456  2.4429
   27LER   HD22  524   5.877   5.167   3.464 -0.0549 -1.5221 -1.3211
   27LER   HD23  525   5.878   5.346   3.451 -1.5801  0.9141  0.1308
   27LER      C  526   5.671   5.299   3.019 -0.5253 -0.5601 -0.2671
   27LER      O  527   5.568   5.368   3.008 -0.5030 -0.2143  0.3689
   28LER      N  528   5.668   5.170   3.004 -0.0007  0.4493 -0.1275
   28LER      H  529   5.753   5.117   3.012 -0.6482 -0.4350  1.3543
   28LER     CA  530   5.543   5.088   2.991 -0.2700 -0.2729  0.9061
   28LER     HA  531   5.470   5.158   2.949 -0.4829 -0.1402  1.4921
   28LER     CB  532   5.548   4.975   2.881 -0.5039  0.7437 -0.3644
   28LER    HB1  533   5.450   4.938   2.849 -0.1724 -3.6318  2.7377
   28LER    HB2  534   5.598   4.894   2.934  1.6498  1.1582 -1.6556
   28LER     CG  535   5.640   5.010   2.761 -0.0129 -0.2162  0.5901
   28LER     HG  536   5.738   5.036   2.803  0.2227  2.2340 -1.2099
   28LER    CD1  537   5.645   4.881   2.679 -0.9095 -0.4396  0.6162
   28LER   HD11  538   5.721   4.879   2.601  0.7130 -0.4457  2.1057
   28LER   HD12  539   5.671   4.796   2.742  0.7940 -0.7624 -0.4506
   28LER   HD13  540   5.546   4.863   2.637  0.0051  1.1164 -2.4937
   28LER    CD2  541   5.587   5.130   2.677 -0.1914  0.4124  0.5014
   28LER   HD21  542   5.607   5.225   2.727 -0.0263  1.8679 -2.1311
   28LER   HD22  543   5.632   5.124   2.578  1.6542 -0.5053  1.3569
   28LER   HD23  544   5.479   5.115   2.667 -0.5556  1.2446  2.7527
   28LER      C  545   5.479   5.040   3.118 -0.5246  0.4304 -0.0485
   28LER      O  546   5.548   5.009   3.219 -0.0684 -0.2406  0.1173
   29LYR      N  547   5.345   5.038   3.124  0.2587 -0.1101  0.3845
   29LYR      H  548   5.298   5.064   3.039  1.5152 -0.4917 -0.4567
   29LYR     CA  549   5.263   4.981   3.236 -0.3537 -1.1468  0.5313
   29LYR     HA  550   5.320   4.962   3.327 -0.0910 -0.1199  0.5972
   29LYR     CB  551   5.138   5.070   3.267 -0.4232  0.4964  0.3633
   29LYR    HB1  552   5.062   5.012   3.319 -1.0381  1.3796  0.4798
   29LYR    HB2  553   5.088   5.103   3.176 -1.2713 -2.1952 -0.2468
   29LYR     CG  554   5.178   5.192   3.346  0.2654  0.0351  0.2590
   29LYR    HG1  555   5.276   5.229   3.315  1.1873 -2.2842  0.2691
   29LYR    HG2  556   5.185   5.177   3.453  2.4681  2.5354  0.5821
   29LYR     CD  557   5.068   5.307   3.339 -0.5376 -0.0350  0.0416
   29LYR    HD1  558   5.096   5.380   3.414  0.4032 -0.4129  0.0661
   29LYR    HD2  559   4.975   5.251   3.354 -0.7899  0.2764 -0.3409
   29LYR     CE  560   5.061   5.378   3.204  0.6071  0.4045 -0.4613
   29LYR    HE1  561   4.970   5.439   3.204  0.5168  0.4035  2.6036
   29LYR    HE2  562   5.056   5.297   3.131 -0.1824  0.5583 -0.5825
   29LYR     NZ  563   5.179   5.449   3.174 -0.2978 -0.1631 -0.1451
   29LYR    HZ1  564   5.264   5.396   3.175 -1.0515 -1.4546 -1.2808
   29LYR      C  565   5.210   4.847   3.194 -1.3863  0.4034 -0.5520
   29LYR      O  566   5.189   4.818   3.079 -0.1730  0.4355  0.2360
   30LER      N  567   5.174   4.769   3.296 -0.7741  0.2027 -0.3629
   30LER      H  568   5.197   4.806   3.387  3.1320  0.8520 -1.4336
   30LER     CA  569   5.105   4.640   3.284  0.4329  0.0684  0.1973
   30LER     HA  570   5.141   4.590   3.194 -0.1388 -0.2895  0.1681
   30LER     CB  571   5.141   4.559   3.413  0.6033  0.5098 -0.5702
   30LER    HB1  572   5.076   4.472   3.416  1.5070 -0.2318 -1.5537
   30LER    HB2  573   5.130   4.619   3.503  0.6844 -1.5351  0.8719
   30LER     CG  574   5.283   4.507   3.407  0.2350 -0.4407 -0.3273
   30LER     HG  575   5.348   4.573   3.349 -0.6880 -0.6190 -1.6094
   30LER    CD1  576   5.337   4.477   3.544 -0.9163  0.3385  0.1420
   30LER   HD11  577   5.439   4.441   3.539 -1.8689 -2.4380 -1.5078
   30LER   HD12  578   5.345   4.572   3.598 -0.0567 -0.6104  1.7420
   30LER   HD13  579   5.280   4.402   3.598 -0.5334  1.6023  2.4302
   30LER    CD2  580   5.297   4.379   3.329 -0.0023  0.2857  0.3010
   30LER   HD21  581   5.274   4.392   3.223  2.6387  3.6763 -0.0190
   30LER   HD22  582   5.402   4.349   3.334 -0.2797 -0.8270 -0.2171
   30LER   HD23  583   5.252   4.288   3.368 -0.2646  0.6113  0.7647
   30LER      C  584   4.952   4.665   3.269 -0.0628  0.8005  0.3234
   30LER      O  585   4.904   4.774   3.286  0.3308 -0.8882 -0.6432
   31LER      N  586   4.885   4.551   3.247 -0.3850 -0.4506  0.3258
   31LER      H  587   4.930   4.464   3.220 -2.7057 -1.9819  1.0482
   31LER     CA  588   4.742   4.539   3.277  0.2878 -0.1913  0.9169
   31LER     HA  589   4.711   4.608   3.356 -0.7767 -1.0063  1.2509
   31LER     CB  590   4.677   4.592   3.145 -0.3819  0.2551  0.3882
   31LER    HB1  591   4.690   4.522   3.063  0.1269  1.1344 -0.2999
   31LER    HB2  592   4.728   4.677   3.100 -0.2277  0.3864  0.8026
   31LER     CG  593   4.524   4.619   3.150 -0.1434 -0.4779 -0.1157
   31LER     HG  594   4.470   4.524   3.154  0.6971 -1.1418 -2.9374
   31LER    CD1  595   4.477   4.690   3.271 -0.1174 -0.4163 -0.3572
   31LER   HD11  596   4.538   4.776   3.298 -2.4154  1.6624 -1.4543
   31LER   HD12  597   4.372   4.716   3.257 -1.0041 -2.7855  1.1304
   31LER   HD13  598   4.474   4.626   3.360 -3.0010  0.8364  0.5853
   31LER    CD2  599   4.486   4.687   3.024 -0.0894  1.0300  0.3910
   31LER   HD21  600   4.380   4.711   3.032  0.3195  2.2785  2.7518
   31LER   HD22  601   4.551   4.772   3.005 -0.7916  1.0460 -2.4203
   31LER   HD23  602   4.503   4.629   2.933  2.6710 -0.7114  1.8890
   31LER      C  603   4.690   4.396   3.313 -0.0781  0.0388  0.3428
   31LER      O  604   4.581   4.377   3.368 -0.6367 -0.0618 -0.1735
   32LY0      N  605   6.256   5.133   1.991  0.6565  0.6566 -0.4475
   32LY0     H1  606   6.328   5.064   1.975 -0.5905 -1.3169  1.9001
   32LY0     H2  607   6.213   5.164   1.905 -1.4629 -0.5963  0.1097
   32LY0     H3  608   6.305   5.208   2.039 -0.1371  0.3346  0.9132
   32LY0     CA  609   6.159   5.069   2.080 -0.6236  0.6091 -0.2573
   32LY0     HA  610   6.100   4.999   2.021  1.4059 -1.0213 -0.5009
   32LY0     CB  611   6.245   4.986   2.184  0.8038 -0.4672 -0.2184
   32LY0    HB1  612   6.318   5.057   2.223  1.0273 -0.1998 -1.0921
   32LY0    HB2  613   6.289   4.907   2.122 -0.1562  0.2913 -1.9387
   32LY0     CG  614   6.148   4.926   2.291  0.3394  0.0946  0.4134
   32LY0    HG1  615   6.067   4.871   2.242  0.7238 -1.0130  0.9704
   32LY0    HG2  616   6.104   5.009   2.346 -1.1092  1.4511 -2.5627
   32LY0     CD  617   6.219   4.824   2.385 -0.4915  0.7931  0.7920
   32LY0    HD1  618   6.138   4.791   2.450 -1.9013  0.6149 -0.9715
   32LY0    HD2  619   6.310   4.868   2.425 -1.1850  5.0870 -1.7610
   32LY0     CE  620   6.244   4.698   2.303 -0.2128 -0.2217 -0.0857
   32LY0    HE1  621   6.287   4.728   2.207 -0.2592  1.1385  0.3023
   32LY0    HE2  622   6.150   4.646   2.285 -1.8426  2.3779  0.4813
   32LY0     NZ  623   6.340   4.603   2.365  0.0854  0.8716 -0.1633
   32LY0    HZ1  624   6.288   4.569   2.444 -0.5481  1.9257 -0.1012
   32LY0    HZ2  625   6.364   4.535   2.294 -1.3794  1.7152 -1.5582
   32LY0    HZ3  626   6.429   4.645   2.389  0.0699 -0.7118  3.1099
   32LY0      C  627   6.079   5.183   2.143 -0.1969  0.0811  0.0398
   32LY0      O  628   6.136   5.270   2.208  0.1140  0.4464  0.0984
   33LER      N  629   5.947   5.195   2.113 -0.1770 -0.2518 -0.2323
   33LER      H  630   5.892   5.128   2.061 -1.3956  0.1917  0.4493
   33LER     CA  631   5.865   5.315   2.144  0.4555  0.5101  0.0553
   33LER     HA  632   5.903   5.404   2.094  0.3695 -0.2495 -1.4061
   33LER     CB  633   5.723   5.294   2.089  0.2330  0.4746  0.2275
   33LER    HB1  634   5.680   5.202   2.128  0.8882  0.0964  0.0826
   33LER    HB2  635   5.734   5.274   1.983 -0.9934  1.6009 -0.1358
   33LER     CG  636   5.625   5.404   2.101 -0.2745  0.2120 -0.3875
   33LER     HG  637   5.594   5.417   2.204  1.2870 -0.6710  0.2271
   33LER    CD1  638   5.676   5.527   2.033 -0.0430 -0.0529 -0.1130
   33LER   HD11  639   5.719   5.514   1.933  1.1751  2.9326 -0.0943
   33LER   HD12  640   5.597   5.603   2.025  0.2011  0.2790  0.6149
   33LER   HD13  641   5.744   5.578   2.101 -0.7299 -0.3177  0.7927
   33LER    CD2  642   5.512   5.366   2.013  0.3724 -0.2728 -0.5345
   33LER   HD21  643   5.461   5.281   2.056  0.4087 -0.5542 -1.0361
   33LER   HD22  644   5.439   5.447   2.004 -0.1335 -0.8393 -1.7647
   33LER   HD23  645   5.541   5.338   1.911 -0.2070 -0.2325 -0.7153
   33LER      C  646   5.857   5.333   2.296 -0.4201  0.2743 -0.3769
   33LER      O  647   5.797   5.250   2.361  0.5727 -0.8522  0.5681
   34LY0      N  648   6.316   6.527   3.514  0.5769  0.0098 -0.3631
   34LY0     H1  649   6.269   6.565   3.595  2.9046  1.6215  0.3535
   34LY0     H2  650   6.408   6.567   3.513  0.1300  1.4134  2.5565
   34LY0     H3  651   6.329   6.431   3.541  1.9919  0.2386 -0.1456
   34LY0     CA  652   6.235   6.541   3.391  0.9886 -0.6931 -0.3123
   34LY0     HA  653   6.201   6.644   3.377 -1.1491 -1.0855  1.3730
   34LY0     CB  654   6.326   6.489   3.277 -0.7779 -0.1973  0.0084
   34LY0    HB1  655   6.339   6.386   3.310  0.5341 -0.0192  0.1086
   34LY0    HB2  656   6.422   6.540   3.284 -0.7197 -0.0761 -1.3810
   34LY0     CG  657   6.263   6.511   3.134 -0.1877  0.5021  0.1103
   34LY0    HG1  658   6.221   6.610   3.150 -2.1678 -0.4388  1.1939
   34LY0    HG2  659   6.176   6.446   3.125 -0.7464  1.0505  1.2851
   34LY0     CD  660   6.358   6.492   3.015  0.3097 -0.2454 -0.0183
   34LY0    HD1  661   6.389   6.389   3.003 -0.3904 -0.5928  0.9959
   34LY0    HD2  662   6.437   6.561   3.044 -0.6334  0.4133  1.1241
   34LY0     CE  663   6.301   6.546   2.882 -0.8218  0.0197 -0.1262
   34LY0    HE1  664   6.385   6.584   2.825 -0.7355 -0.6525 -0.4594
   34LY0    HE2  665   6.224   6.623   2.886 -1.3854 -0.5588  0.4171
   34LY0     NZ  666   6.258   6.426   2.799  0.5070 -0.1505 -0.0292
   34LY0    HZ1  667   6.158   6.413   2.806  0.4361 -0.6594 -1.6944
   34LY0    HZ2  668   6.289   6.446   2.705 -0.1082  2.0724  0.1846
   34LY0    HZ3  669   6.309   6.345   2.832  0.4482  0.0762  0.6391
   34LY0      C  670   6.105   6.456   3.395  0.7398  0.6900  0.4805
   34LY0      O  671   6.117   6.340   3.435 -0.6172 -1.1055  0.2576
   35LER      N  672   5.988   6.497   3.357  0.2295 -0.0471  0.1013
   35LER      H  673   5.978   6.596   3.340  1.0203  0.0754  0.3524
   35LER     CA  674   5.860   6.422   3.366  0.1198  0.5963 -0.5030
   35LER     HA  675   5.857   6.376   3.464 -0.5591 -1.1328 -1.2927
   35LER     CB  676   5.737   6.507   3.351  0.3207 -0.1168 -0.5560
   35LER    HB1  677   5.646   6.449   3.333 -0.6459  2.1077 -3.4201
   35LER    HB2  678   5.738   6.562   3.257  1.7859  0.9589  0.0567
   35LER     CG  679   5.706   6.599   3.474 -0.3533 -0.7885  0.1989
   35LER     HG  680   5.804   6.641   3.494 -0.3745  0.8137 -2.5215
   35LER    CD1  681   5.609   6.705   3.427  0.6172 -0.1269  0.1779
   35LER   HD11  682   5.599   6.782   3.503 -0.9819  0.0239 -0.1459
   35LER   HD12  683   5.632   6.747   3.330 -1.1217  1.6826  0.4681
   35LER   HD13  684   5.515   6.652   3.413  0.3260 -0.0288  1.5404
   35LER    CD2  685   5.652   6.527   3.596 -1.0233  0.5005 -0.0294
   35LER   HD21  686   5.558   6.479   3.566 -1.9682  2.3014 -0.0699
   35LER   HD22  687   5.719   6.448   3.630  0.3051  1.5531 -0.1263
   35LER   HD23  688   5.639   6.587   3.686  1.2564 -0.1835  0.8169
   35LER      C  689   5.854   6.308   3.267  0.1384 -0.4803  0.2163
   35LER      O  690   5.915   6.324   3.162  0.3463  0.0656  0.7834
   36LYR      N  691   5.787   6.201   3.307 -0.5631 -0.2743 -0.0434
   36LYR      H  692   5.744   6.199   3.398  1.2078 -2.4285  0.8618
   36LYR     CA  693   5.772   6.071   3.235  0.3975 -0.0799  1.4831
   36LYR     HA  694   5.817   6.078   3.137 -0.0907  0.3612  1.2839
   36LYR     CB  695   5.853   5.973   3.315 -0.4472 -0.1731 -0.0776
   36LYR    HB1  696   5.819   5.976   3.418 -0.6630  0.3887 -0.1612
   36LYR    HB2  697   5.952   6.020   3.318 -0.4832 -0.1424  1.0746
   36LYR     CG  698   5.852   5.832   3.267 -0.0988  0.3250  0.3213
   36LYR    HG1  699   5.925   5.822   3.186 -1.3234 -2.6730 -0.5563
   36LYR    HG2  700   5.757   5.786   3.242  0.7776 -0.8603 -0.9787
   36LYR     CD  701   5.913   5.736   3.372  0.1248  0.3721 -0.1075
   36LYR    HD1  702   5.886   5.635   3.338 -0.9493  0.1447  1.3270
   36LYR    HD2  703   5.859   5.742   3.467  0.9747 -0.3641  0.4374
   36LYR     CE  704   6.068   5.752   3.388  0.2530  0.9019 -0.6655
   36LYR    HE1  705   6.101   5.855   3.374 -1.1268  1.0597 -3.3919
   36LYR    HE2  706   6.111   5.696   3.305  0.7899  1.4107 -0.7386
   36LYR     NZ  707   6.115   5.700   3.514 -0.4295  0.0412  0.3776
   36LYR    HZ1  708   6.139   5.772   3.580 -0.4310  1.4519 -1.0926
   36LYR      C  709   5.619   6.037   3.212 -0.0839 -0.2916  0.4997
   36LYR      O  710   5.533   6.048   3.296  0.0081  0.3474 -0.3050
   37LER      N  711   5.594   5.999   3.087 -0.0303  0.5610 -0.1677
   37LER      H  712   5.674   5.990   3.027 -0.6537 -1.7497 -0.7276
   37LER     CA  713   5.474   5.937   3.031  0.7535 -0.6197  0.1672
   37LER     HA  714   5.391   5.994   3.072  2.1188  0.4759  1.5236
   37LER     CB  715   5.486   5.957   2.876  1.0693 -0.0221 -0.4023
   37LER    HB1  716   5.403   5.910   2.822 -0.1007  1.1653  0.2934
   37LER    HB2  717   5.571   5.904   2.834  1.1411 -0.5029  0.3282
   37LER     CG  718   5.495   6.100   2.814 -0.2827  0.1757  0.1490
   37LER     HG  719   5.587   6.148   2.847  0.7104  0.9142 -3.3528
   37LER    CD1  720   5.511   6.091   2.659  0.3401  1.5926  0.5063
   37LER   HD11  721   5.612   6.054   2.643 -0.5547 -1.0750  0.5551
   37LER   HD12  722   5.448   6.020   2.605  1.2006  1.3926 -0.2678
   37LER   HD13  723   5.507   6.192   2.617  2.3057  1.2475 -0.6424
   37LER    CD2  724   5.374   6.189   2.844 -0.2017  0.2838 -0.0224
   37LER   HD21  725   5.352   6.203   2.950 -2.3330  1.2815 -0.5362
   37LER   HD22  726   5.391   6.293   2.815  1.5458  0.1999  0.5660
   37LER   HD23  727   5.280   6.146   2.811 -1.0363  1.6661  0.4484
   37LER      C  728   5.463   5.792   3.077 -0.6497 -0.2585 -0.0441
   37LER      O  729   5.558   5.714   3.064 -0.2249  0.5133  0.2952
   38LER      N  730   5.343   5.755   3.134 -0.2421 -0.2028 -0.0688
   38LER      H  731   5.260   5.812   3.127 -0.8944 -1.3135 -2.3169
   38LER     CA  732   5.330   5.628   3.206  0.4879  0.1398  0.3420
   38LER     HA  733   5.396   5.552   3.165  0.3899 -0.5710  1.4536
   38LER     CB  734   5.366   5.665   3.350  0.4818 -0.2857 -0.1029
   38LER    HB1  735   5.279   5.717   3.389  0.5640 -0.1364 -0.1194
   38LER    HB2  736   5.451   5.731   3.362  1.7781 -1.8817 -0.1530
   38LER     CG  737   5.385   5.544   3.446  0.3359 -0.6651  0.5869
   38LER     HG  738   5.297   5.484   3.423  0.0767  0.3923 -1.3950
   38LER    CD1  739   5.518   5.478   3.431 -0.1645 -0.2896 -0.0556
   38LER   HD11  740   5.516   5.390   3.496 -2.2532 -2.2581 -2.5431
   38LER   HD12  741   5.520   5.443   3.328  2.3818 -0.3010 -0.0428
   38LER   HD13  742   5.600   5.546   3.450 -0.2434 -0.7636  2.3262
   38LER    CD2  743   5.372   5.585   3.588 -0.4282  0.5273 -0.5691
   38LER   HD21  744   5.395   5.500   3.652  2.3025  1.6972  0.1485
   38LER   HD22  745   5.434   5.672   3.606  1.5266 -1.0451  0.6972
   38LER   HD23  746   5.272   5.627   3.599 -1.4215 -1.6352 -0.8075
   38LER      C  747   5.187   5.580   3.192  0.4434 -0.3308  0.2376
   38LER      O  748   5.087   5.656   3.196  0.2019  0.1537  0.1571
   39LY0      N  749   6.660   5.644   3.725 -0.9775 -0.0123 -0.7387
   39LY0     H1  750   6.680   5.674   3.631 -0.7645 -1.2693 -1.1053
   39LY0     H2  751   6.738   5.677   3.780 -0.4064 -2.9388  0.3624
   39LY0     H3  752   6.669   5.545   3.743  2.2783  0.4902  1.1580
   39LY0     CA  753   6.525   5.684   3.773  0.2429 -0.0719 -0.1944
   39LY0     HA  754   6.515   5.648   3.875 -1.0621  1.6629  0.3527
   39LY0     CB  755   6.521   5.839   3.782 -0.1040 -0.2158  0.1122
   39LY0    HB1  756   6.623   5.876   3.784  0.7762 -2.5786  1.2007
   39LY0    HB2  757   6.467   5.863   3.873  0.7688  0.2595  0.5063
   39LY0     CG  758   6.467   5.913   3.656  0.4500 -0.1328  0.0663
   39LY0    HG1  759   6.364   5.882   3.644 -0.2923  1.6684  1.3792
   39LY0    HG2  760   6.525   5.877   3.571  0.3266 -0.1894  0.0059
   39LY0     CD  761   6.481   6.065   3.691  0.4865 -0.2563  0.5463
   39LY0    HD1  762   6.586   6.086   3.714  1.2283 -0.3952 -2.3122
   39LY0    HD2  763   6.408   6.089   3.768 -0.7723 -2.4306  0.1035
   39LY0     CE  764   6.443   6.134   3.563  0.0195  0.2308  0.5002
   39LY0    HE1  765   6.338   6.119   3.541 -0.3293  1.0413  1.5305
   39LY0    HE2  766   6.499   6.082   3.485 -2.6265 -0.8316 -0.8162
   39LY0     NZ  767   6.460   6.278   3.572  0.7212  0.1708 -0.5179
   39LY0    HZ1  768   6.397   6.327   3.510 -0.7830 -0.3132  0.5546
   39LY0    HZ2  769   6.469   6.303   3.669  1.2887 -0.9752 -0.2676
   39LY0    HZ3  770   6.556   6.278   3.542  0.7223  0.2145 -0.5171
   39LY0      C  771   6.414   5.623   3.692 -0.0891 -0.0589 -1.2401
   39LY0      O  772   6.443   5.575   3.581  0.1533  0.1131 -0.2197
   40LER      N  773   6.292   5.623   3.740 -0.1910 -0.6297  0.1828
   40LER      H  774   6.270   5.674   3.825 -1.6046 -0.7203 -0.1052
   40LER     CA  775   6.184   5.540   3.686 -0.5983  0.5338 -0.3356
   40LER     HA  776   6.225   5.439   3.680 -1.0541  0.2773  0.6429
   40LER     CB  777   6.073   5.538   3.789  0.3635 -0.7186  0.5491
   40LER    HB1  778   6.037   5.640   3.793  1.0563 -0.2136 -2.7830
   40LER    HB2  779   6.108   5.507   3.887 -1.2114  1.1017  1.7482
   40LER     CG  780   5.953   5.452   3.754 -0.5728 -0.3172 -0.2907
   40LER     HG  781   5.911   5.481   3.658 -0.9572 -2.0486 -0.6839
   40LER    CD1  782   5.977   5.303   3.763 -0.0057 -0.3564 -0.4923
   40LER   HD11  783   5.994   5.275   3.867  0.2641  0.7830 -0.2087
   40LER   HD12  784   5.885   5.254   3.732 -0.9091  0.1751  1.2225
   40LER   HD13  785   6.049   5.261   3.693 -0.7518  0.7462 -1.9741
   40LER    CD2  786   5.840   5.480   3.850  0.3758  0.2965 -0.3404
   40LER   HD21  787   5.757   5.416   3.820  1.4180 -0.1480 -2.4718
   40LER   HD22  788   5.859   5.455   3.955  0.3831 -3.3555 -1.0975
   40LER   HD23  789   5.815   5.586   3.852 -0.5500  0.0829  1.9549
   40LER      C  790   6.131   5.571   3.547  0.2708  0.0889  0.6348
   40LER      O  791   6.121   5.475   3.466 -0.2338 -0.1031 -0.1472
   41U      O5'  792   5.650   8.387   1.811  0.2806  0.6326  0.6055
   41U      H5T  793   5.588   8.452   1.846 -0.4859 -0.8206  2.1089
   41U      C5'  794   5.590   8.275   1.746  0.2252 -0.2825 -0.0251
   41U     H5'1  795   5.490   8.299   1.712  1.0622  2.3246 -0.8700
   41U     H5'2  796   5.591   8.198   1.823  2.8333 -0.3624 -0.0299
   41U      C4'  797   5.673   8.225   1.623 -0.4428  0.0068 -0.0281
   41U      H4'  798   5.624   8.137   1.581 -0.2413 -0.3217  0.4117
   41U      O4'  799   5.698   8.326   1.523  0.2591  0.0579 -0.3542
   41U      C1'  800   5.815   8.288   1.454 -0.7290 -0.1863  0.4253
   41U      H1'  801   5.795   8.262   1.350  3.5428  0.1131 -0.6463
   41U       N1  802   5.902   8.417   1.456 -0.8339 -0.4809  0.0496
   41U       C6  803   5.925   8.492   1.567 -0.1595 -0.0668 -0.8200
   41U       H6  804   5.884   8.463   1.662  1.3449  0.5859  0.0712
   41U       C5  805   6.012   8.593   1.566 -0.6072 -0.1701 -0.4975
   41U       H5  806   6.036   8.648   1.656  1.5424  0.4328 -1.3646
   41U       C4  807   6.099   8.624   1.452 -0.1955 -0.0565  0.1859
   41U       O4  808   6.184   8.711   1.448 -0.1873  0.0918 -0.1542
   41U       N3  809   6.065   8.550   1.341  0.3149 -0.5803  0.0161
   41U       H3  810   6.122   8.562   1.259  1.5671  0.8563  1.0375
   41U       C2  811   5.978   8.442   1.340  0.2777  0.4865 -0.6483
   41U       O2  812   5.971   8.364   1.239 -0.1645 -0.7945 -0.0368
   41U      C3'  813   5.814   8.176   1.660  0.3580  0.5841  0.6358
   41U      H3'  814   5.864   8.247   1.725  1.7085 -0.5789  0.9424
   41U      C2'  815   5.877   8.169   1.520 -0.5714  0.2082 -0.7704
   41U     H2'1  816   5.984   8.183   1.539 -1.0790 -0.1703  3.1731
   41U      O2'  817   5.846   8.055   1.445  0.1607  0.0092  0.3422
   41U     HO'2  818   5.793   7.994   1.496 -1.7684  0.3552 -1.1429
   41U      O3'  819   5.810   8.044   1.715 -0.4260  0.4287 -0.9091
   42U        P  820   5.920   7.996   1.819  0.2230 -0.3929 -0.4594
   42U      O1P  821   5.894   7.860   1.871 -0.8016 -0.1995  0.6393
   42U      O2P  822   5.949   8.100   1.922  0.0631 -0.0235  0.1612
   42U      O5'  823   6.049   7.989   1.721  0.1371 -0.5091 -0.0962
   42U      C5'  824   6.061   7.870   1.645  1.1421  0.1359 -0.3579
   42U     H5'1  825   5.961   7.852   1.608  0.4242  1.9462  0.5849
   42U     H5'2  826   6.090   7.800   1.724 -1.4059  0.7787  1.2599
   42U      C4'  827   6.171   7.876   1.548  0.5843  0.3310 -0.5293
   42U      H4'  828   6.163   7.794   1.477 -0.3324  0.5894 -0.7414
   42U      O4'  829   6.163   7.995   1.475 -0.3227 -0.1220  0.0197
   42U      C1'  830   6.292   8.030   1.437 -0.1719  0.3116 -0.2589
   42U      H1'  831   6.291   8.023   1.328  2.9694  1.7338 -0.5144
   42U       N1  832   6.335   8.164   1.458  0.2371 -0.2203  0.2966
   42U       C6  833   6.292   8.235   1.561  0.1710  0.0475 -0.3522
   42U       H6  834   6.222   8.193   1.631  0.8887 -4.5944 -2.0716
   42U       C5  835   6.348   8.356   1.584 -0.5296  0.2300 -0.2853
   42U       H5  836   6.325   8.422   1.666 -1.2414 -1.4374  0.9162
   42U       C4  837   6.439   8.414   1.495  0.1923 -0.9303 -0.5100
   42U       O4  838   6.495   8.524   1.511 -0.6118 -0.3246 -0.7426
   42U       N3  839   6.471   8.345   1.385  0.4120 -0.6492 -0.2835
   42U       H3  840   6.538   8.392   1.328  1.1663  0.0359  1.1141
   42U       C2  841   6.436   8.215   1.369  0.2124 -0.4713  0.4912
   42U       O2  842   6.478   8.141   1.277 -0.4621 -1.1524 -0.2591
   42U      C3'  843   6.309   7.870   1.614 -0.4578 -0.1804  0.4513
   42U      H3'  844   6.307   7.925   1.708 -0.1815 -0.1765  0.4557
   42U      C2'  845   6.394   7.935   1.505  0.1275  0.0786 -0.0481
   42U     H2'1  846   6.468   7.991   1.563 -2.0741 -0.4830  3.6783
   42U      O2'  847   6.449   7.841   1.416  0.5825  0.6830  0.2740
   42U     HO'2  848   6.483   7.766   1.465  0.6330  0.2538 -0.4007
   42U      O3'  849   6.344   7.731   1.635  0.1284 -0.5739 -0.4675
   43A        P  850   6.487   7.702   1.711  0.0321  0.1430  0.0729
   43A      O1P  851   6.486   7.553   1.738 -0.4103 -0.2674 -0.0879
   43A      O2P  852   6.512   7.795   1.825  0.4977  0.0994  0.3748
   43A      O5'  853   6.615   7.731   1.622  0.2941 -0.1672 -0.2887
   43A      C5'  854   6.657   7.630   1.539 -0.3953 -0.3058  0.6664
   43A     H5'1  855   6.573   7.598   1.478  0.5470  0.4108 -1.0910
   43A     H5'2  856   6.693   7.550   1.604  2.6995 -0.9045 -1.5645
   43A      C4'  857   6.774   7.672   1.447  0.0160  0.1430 -0.0147
   43A      H4'  858   6.793   7.587   1.383  3.4876  0.2180  0.7335
   43A      O4'  859   6.749   7.785   1.365 -0.3818  0.3626  0.0973
   43A      C1'  860   6.865   7.870   1.357  0.0846 -0.4172 -0.2779
   43A      H1'  861   6.890   7.899   1.255 -1.8935  1.1602 -0.3664
   43A       N9  862   6.851   7.994   1.439  0.3708 -0.6279  1.2078
   43A       C8  863   6.752   8.018   1.528  0.3577  0.3018  0.2695
   43A       H8  864   6.693   7.938   1.570 -0.9732  1.2359  0.2121
   43A       N7  865   6.751   8.142   1.574 -0.6958  0.7259 -0.0259
   43A       C5  866   6.844   8.211   1.491  0.8112  1.0614 -0.6070
   43A       C6  867   6.882   8.345   1.470 -0.2262  0.3135 -0.2302
   43A       N6  868   6.855   8.450   1.547  0.4186 -0.0744  0.1978
   43A      H61  869   6.807   8.435   1.634 -0.2473  2.0643  0.2647
   43A      H62  870   6.893   8.540   1.521  3.0029 -0.5890  1.8170
   43A       N1  871   6.970   8.374   1.373  0.1090  0.1913 -0.6425
   43A       C2  872   7.018   8.271   1.303  0.0590 -0.2134  0.2539
   43A       H2  873   7.090   8.304   1.229 -1.2315 -1.4696 -1.6675
   43A       N3  874   6.993   8.141   1.304 -0.0768 -0.6809 -0.2762
   43A       C4  875   6.902   8.118   1.405  0.2866  0.6604 -0.5601
   43A      C3'  876   6.914   7.703   1.509  0.7578  0.7782 -0.3793
   43A      H3'  877   6.911   7.764   1.599  0.2203 -2.3925  1.9231
   43A      C2'  878   6.983   7.786   1.398  0.9235  0.7324 -0.5603
   43A     H2'1  879   7.068   7.845   1.432  1.9484 -0.2315 -1.3473
   43A      O2'  880   7.029   7.703   1.292  0.1644 -0.3376  0.1663
   43A     HO'2  881   7.078   7.630   1.331 -0.6794 -1.1922 -0.3302
   43A      O3'  882   6.983   7.581   1.543 -0.1934  0.5425 -0.7460
   44A        P  883   7.094   7.579   1.654  0.0281 -0.6006 -0.2681
   44A      O1P  884   7.160   7.450   1.644  0.5756 -0.3610 -0.3065
   44A      O2P  885   7.044   7.627   1.784  0.1698  0.0420  0.1640
   44A      O5'  886   7.202   7.687   1.609 -0.0429 -0.2363  0.5449
   44A      C5'  887   7.296   7.671   1.508 -0.0179 -0.1239  0.4756
   44A     H5'1  888   7.248   7.633   1.418  1.8721 -0.8396 -0.3019
   44A     H5'2  889   7.375   7.604   1.543 -0.0032  0.5002  1.7110
   44A      C4'  890   7.373   7.798   1.482 -0.1227  0.1224  0.1160
   44A      H4'  891   7.438   7.783   1.395 -2.0634 -0.3729 -1.3098
   44A      O4'  892   7.277   7.895   1.447 -0.1852 -0.0815 -0.2926
   44A      C1'  893   7.326   8.025   1.488 -0.2975 -0.3107 -1.0458
   44A      H1'  894   7.361   8.084   1.404  3.2546 -1.2394 -0.3946
   44A       N9  895   7.228   8.101   1.573  0.3066  0.5423  0.0719
   44A       C8  896   7.128   8.053   1.653  0.4955 -0.7460 -0.2792
   44A       H8  897   7.124   7.947   1.670 -1.7405 -0.5145  1.0360
   44A       N7  898   7.079   8.140   1.735 -0.1550 -0.1391  0.2256
   44A       C5  899   7.136   8.257   1.701 -0.6769 -0.0705 -0.7514
   44A       C6  900   7.127   8.397   1.734  0.2645  0.0114  0.0093
   44A       N6  901   7.050   8.462   1.821  0.1463  0.0946 -0.2447
   44A      H61  902   6.988   8.414   1.883  0.3046 -0.1201 -0.2496
   44A      H62  903   7.051   8.559   1.848 -0.9705 -0.4324  1.8977
   44A       N1  904   7.212   8.480   1.672 -0.0093  0.4966  0.1124
   44A       C2  905   7.303   8.439   1.584 -0.1529 -0.3675 -0.4384
   44A       H2  906   7.360   8.519   1.539 -1.0430  1.0995  0.9486
   44A       N3  907   7.319   8.318   1.539 -0.3474 -0.0446 -0.2337
   44A       C4  908   7.233   8.234   1.605 -0.7266  0.8670  0.1318
   44A      C3'  909   7.459   7.848   1.601  0.2981 -0.2802  0.2824
   44A      H3'  910   7.411   7.822   1.696  1.3268 -0.6940  0.7061
   44A      C2'  911   7.453   7.998   1.572 -0.3183  0.0689 -0.0122
   44A     H2'1  912   7.440   8.044   1.670 -3.4879 -2.3727  0.8855
   44A      O2'  913   7.559   8.051   1.495 -0.6365  0.4848 -0.3691
   44A     HO'2  914   7.641   8.028   1.540 -0.3246 -1.2176 -1.6894
   44A      O3'  915   7.590   7.802   1.592  0.6075 -0.3379  0.6473
   45U        P  916   7.702   7.828   1.706  0.0518 -0.1499  0.1903
   45U      O1P  917   7.819   7.749   1.674 -0.6071  0.2533 -0.1277
   45U      O2P  918   7.641   7.804   1.839 -0.5559 -0.7076 -0.7594
   45U      O5'  919   7.747   7.978   1.692 -0.1178 -0.4767 -0.8510
   45U      C5'  920   7.851   8.010   1.601  0.2751 -0.3237  0.7521
   45U     H5'1  921   7.812   7.984   1.503 -0.8654 -0.8801  1.3382
   45U     H5'2  922   7.945   7.957   1.620  1.1260  0.1480 -1.7512
   45U      C4'  923   7.886   8.160   1.601  1.1475 -0.4604  0.2309
   45U      H4'  924   7.957   8.174   1.519  1.8914  1.1949  1.1199
   45U      O4'  925   7.783   8.246   1.570  0.2177 -0.4297  0.4130
   45U      C1'  926   7.789   8.361   1.649  0.1849 -1.2489 -0.6501
   45U      H1'  927   7.794   8.450   1.587  0.2363  0.5633  1.7956
   45U       N1  928   7.672   8.374   1.735  0.5120 -0.2811  0.1113
   45U       C6  929   7.592   8.271   1.779  0.1664 -0.0745 -0.1306
   45U       H6  930   7.614   8.169   1.754 -0.9162  0.1056 -2.0009
   45U       C5  931   7.480   8.304   1.852 -0.7032  0.1251 -0.0628
   45U       H5  932   7.404   8.232   1.879 -1.6156  1.3219  0.6688
   45U       C4  933   7.455   8.432   1.900  0.0080  0.0156 -0.0080
   45U       O4  934   7.362   8.463   1.977 -0.7664  0.5588  0.0466
   45U       N3  935   7.538   8.522   1.850  0.4660 -0.2824  0.0179
   45U       H3  936   7.530   8.613   1.894  1.6151 -0.6666  1.1132
   45U       C2  937   7.639   8.508   1.769  0.0862 -0.2913 -0.3357
   45U       O2  938   7.708   8.601   1.737  0.2020 -0.6237 -0.4035
   45U      C3'  939   7.940   8.202   1.738 -0.4213 -0.5764 -0.0130
   45U      H3'  940   7.877   8.159   1.816  0.1320 -2.0349 -0.3450
   45U      C2'  941   7.919   8.357   1.739 -0.5376  0.3806  0.3710
   45U     H2'1  942   7.901   8.397   1.839 -1.5048 -1.0416  0.7969
   45U      O2'  943   8.028   8.427   1.665  0.2615  0.6212  0.0347
   45U     HO'2  944   8.091   8.362   1.633 -1.0353 -2.1600  2.6553
   45U      O3'  945   8.081   8.185   1.760 -0.8850 -0.1719  0.3916
   46U        P  946   8.134   8.153   1.910  0.4551  0.2153 -0.4520
   46U      O1P  947   8.271   8.105   1.896 -0.3279  0.9418  0.2545
   46U      O2P  948   8.031   8.062   1.978 -0.9754 -0.2515 -0.0384
   46U      O5'  949   8.143   8.282   1.992  0.7135 -0.1772  0.0430
   46U      C5'  950   8.221   8.386   1.937  0.0775  0.1927  1.0727
   46U     H5'1  951   8.184   8.394   1.835  2.6381 -1.2921 -0.0593
   46U     H5'2  952   8.329   8.375   1.938  0.2088  0.5727 -1.4706
   46U      C4'  953   8.169   8.506   2.010 -0.4232 -0.6189  0.3385
   46U      H4'  954   8.222   8.594   1.974 -0.7846  0.0557  1.3981
   46U      O4'  955   8.035   8.532   1.978 -0.2869  0.1487 -0.2300
   46U      C1'  956   7.974   8.599   2.089 -0.2682 -0.2693 -0.4689
   46U      H1'  957   7.962   8.702   2.055  1.5219  1.0968  2.5971
   46U       N1  958   7.849   8.532   2.125 -0.0938  0.1115 -0.8951
   46U       C6  959   7.828   8.395   2.119 -1.2315 -1.1537  0.1666
   46U       H6  960   7.906   8.331   2.081 -0.5687 -1.0511  1.2861
   46U       C5  961   7.709   8.346   2.167  0.3454 -0.0805  0.3105
   46U       H5  962   7.685   8.241   2.170 -3.5821  0.6974  0.8769
   46U       C4  963   7.610   8.432   2.222  0.3805  0.7172  0.6348
   46U       O4  964   7.509   8.388   2.279  0.0473  0.1524  0.1557
   46U       N3  965   7.643   8.563   2.224  0.7041 -0.0805 -0.2378
   46U       H3  966   7.574   8.618   2.273 -0.2883 -1.6125  0.1345
   46U       C2  967   7.753   8.618   2.173 -1.0404 -0.4593  0.5162
   46U       O2  968   7.766   8.743   2.178 -0.8922  0.4103 -0.2034
   46U      C3'  969   8.180   8.498   2.158  0.0278  0.2129 -0.0137
   46U      H3'  970   8.172   8.394   2.190 -0.3106 -0.5358 -2.3690
   46U      C2'  971   8.074   8.598   2.202 -0.4227 -0.5234  0.2046
   46U     H2'1  972   8.023   8.573   2.295 -0.2566  0.7591  0.6523
   46U      O2'  973   8.136   8.729   2.201  0.1132 -0.0464 -0.1053
   46U     HO'2  974   8.170   8.729   2.291  2.0171  0.3383 -0.7836
   46U      O3'  975   8.310   8.536   2.202 -0.2245  0.5922 -0.5693
   47A        P  976   8.362   8.504   2.350 -0.2587  0.2284  0.1175
   47A      O1P  977   8.492   8.580   2.358 -0.5424 -0.0525 -0.8685
   47A      O2P  978   8.352   8.360   2.376 -0.0590  0.4451 -0.8466
   47A      O5'  979   8.260   8.577   2.446 -0.3593 -0.0947  0.1382
   47A      C5'  980   8.270   8.709   2.503 -0.4497  0.3432 -0.5548
   47A     H5'1  981   8.275   8.775   2.417  0.5983 -0.1797 -0.9147
   47A     H5'2  982   8.360   8.720   2.563 -0.2958 -2.3975 -0.1681
   47A      C4'  983   8.147   8.753   2.590 -0.3186  0.7244  0.2976
   47A      H4'  984   8.169   8.855   2.621 -1.1631  0.7519  0.8384
   47A      O4'  985   8.022   8.739   2.518 -0.6404 -0.0174  0.3282
   47A      C1'  986   7.919   8.747   2.617  0.2147  0.0099 -0.0157
   47A      H1'  987   7.862   8.839   2.608  1.3975  0.9054  1.3645
   47A       N9  988   7.827   8.629   2.594  0.2784  0.4370  0.5296
   47A       C8  989   7.856   8.503   2.539  0.6579  0.0587  0.3268
   47A       H8  990   7.953   8.470   2.505 -0.7523 -2.3007 -1.7796
   47A       N7  991   7.743   8.422   2.530  0.0368 -0.2242 -0.1188
   47A       C5  992   7.643   8.502   2.583  0.0403 -0.9207 -0.3191
   47A       C6  993   7.504   8.485   2.601 -0.4441 -0.2405 -0.8841
   47A       N6  994   7.430   8.379   2.555 -0.3304 -0.9036 -0.5161
   47A      H61  995   7.463   8.317   2.482  2.9222  1.8674 -1.6779
   47A      H62  996   7.329   8.386   2.562 -0.3290  0.6590 -1.3954
   47A       N1  997   7.436   8.580   2.667 -0.3813  0.7330 -0.3126
   47A       C2  998   7.498   8.687   2.717  0.0836 -0.3796 -0.0671
   47A       H2  999   7.436   8.761   2.765 -1.2658  0.3770 -2.7787
   47A       N3 1000   7.627   8.720   2.703 -0.6352  0.1300  0.3142
   47A       C4 1001   7.693   8.626   2.627  0.4618  0.4229 -0.0801
   47A      C3' 1002   8.125   8.681   2.718  0.8980  0.7031  0.2227
   47A      H3' 1003   8.121   8.577   2.687 -3.7708  1.3694 -2.3575
   47A      C2' 1004   7.986   8.743   2.753 -0.2040  0.2256  0.8398
   47A     H2'1 1005   7.939   8.688   2.834  0.2445  0.5127  1.2974
   47A      O2' 1006   7.987   8.881   2.791  0.3152  0.3507  0.0485
   47A     HO'2 1007   7.898   8.911   2.812  0.7262  0.8546  1.1436
   47A      O3' 1008   8.222   8.700   2.817  0.8687 -0.1196  0.5135
   48U        P 1009   8.229   8.607   2.945  0.6660 -0.3110 -0.0922
   48U      O1P 1010   8.335   8.656   3.039 -0.1374  0.2041  0.1554
   48U      O2P 1011   8.219   8.468   2.901 -0.1985 -0.1346  0.5355
   48U      O5' 1012   8.089   8.633   3.017 -0.1835 -0.0556  0.5760
   48U      C5' 1013   8.065   8.747   3.101 -0.6769  0.3229 -0.3758
   48U     H5'1 1014   8.084   8.841   3.049  0.9873 -0.5259 -1.3904
   48U     H5'2 1015   8.138   8.743   3.183 -2.0437 -0.1231  0.8597
   48U      C4' 1016   7.924   8.747   3.160  0.9076  0.0091 -0.6367
   48U      H4' 1017   7.906   8.844   3.206 -2.0839 -0.4333 -0.6561
   48U      O4' 1018   7.836   8.732   3.050  0.3313  0.2271  0.2198
   48U      C1' 1019   7.718   8.662   3.095  0.0446 -0.3762  0.0864
   48U      H1' 1020   7.624   8.717   3.097 -0.7386 -1.7102  0.8823
   48U       N1 1021   7.691   8.536   3.011 -0.6905  0.2503  0.3489
   48U       C6 1022   7.792   8.470   2.939 -0.0945 -0.1901 -0.0911
   48U       H6 1023   7.892   8.509   2.942 -0.5791  1.0234  1.1050
   48U       C5 1024   7.773   8.355   2.868  0.4282  0.6525 -1.1866
   48U       H5 1025   7.849   8.303   2.812  1.7651  2.1478 -0.8402
   48U       C4 1026   7.636   8.291   2.875 -0.5350  0.3559  0.6200
   48U       O4 1027   7.597   8.195   2.807 -0.0115  0.1954  0.4014
   48U       N3 1028   7.549   8.353   2.956 -0.0649 -0.0863 -0.3736
   48U       H3 1029   7.456   8.316   2.968 -0.3761  0.8056  0.0493
   48U       C2 1030   7.570   8.467   3.031  0.1127 -0.8746 -0.3206
   48U       O2 1031   7.485   8.500   3.110 -0.1724 -0.4515  0.0961
   48U      C3' 1032   7.895   8.631   3.255 -0.0212  0.5926  0.0685
   48U      H3' 1033   7.938   8.540   3.212 -0.1803  0.5817 -0.0695
   48U      C2' 1034   7.740   8.624   3.241 -0.3297  0.2325 -0.4425
   48U     H2'1 1035   7.708   8.524   3.269  0.0533  0.6800  1.8026
   48U      O2' 1036   7.677   8.724   3.327 -0.0342  0.2883  0.1638
   48U     HO'2 1037   7.608   8.683   3.380  0.5939 -0.7886  0.1885
   48U      O3' 1038   7.933   8.640   3.394  0.2011 -0.3275  0.3936
   49C        P 1039   7.926   8.525   3.492 -0.5020 -0.1913 -0.1752
   49C      O1P 1040   7.984   8.565   3.624 -1.0474  0.2306 -0.0771
   49C      O2P 1041   7.973   8.397   3.435  0.5093 -0.0728 -0.0261
   49C      O5' 1042   7.773   8.499   3.511 -0.1360 -0.3355 -0.7370
   49C      C5' 1043   7.686   8.558   3.606 -0.0987 -0.4702 -0.5381
   49C     H5'1 1044   7.704   8.666   3.609 -0.3346 -0.4185 -0.9286
   49C     H5'2 1045   7.719   8.532   3.706  0.6972  0.7209 -0.4591
   49C      C4' 1046   7.534   8.516   3.591  0.5803  0.4420  0.0946
   49C      H4' 1047   7.474   8.595   3.634  1.7420  0.2336  2.2562
   49C      O4' 1048   7.506   8.504   3.454  0.1131 -0.1278  0.5460
   49C      C1' 1049   7.403   8.411   3.440  0.4217  0.6250  0.1513
   49C      H1' 1050   7.322   8.461   3.388 -0.7296 -2.8903 -1.8316
   49C       N1 1051   7.440   8.302   3.344 -0.2995  0.4975  0.3914
   49C       C6 1052   7.572   8.273   3.310 -0.8086 -0.1280  0.5270
   49C       H6 1053   7.645   8.325   3.370 -1.4867  0.4277  0.8685
   49C       C5 1054   7.599   8.179   3.216 -0.5388 -1.1098 -0.5781
   49C       H5 1055   7.705   8.167   3.198 -0.4853  0.9671 -1.9883
   49C       C4 1056   7.493   8.113   3.157  0.3169  0.8829 -0.0764
   49C       N4 1057   7.520   8.026   3.060  0.1424 -0.3590 -0.1067
   49C      H41 1058   7.615   7.992   3.053  0.3451 -0.1144  1.1363
   49C      H42 1059   7.439   7.991   3.011  0.9730  0.1189 -1.8801
   49C       N3 1060   7.361   8.133   3.185 -0.0826 -0.0373  0.5572
   49C       C2 1061   7.336   8.231   3.280 -1.3467  0.4308 -0.2109
   49C       O2 1062   7.216   8.241   3.304 -0.5033  0.4099  0.1472
   49C      C3' 1063   7.498   8.384   3.650 -0.7782  0.6500 -0.4735
   49C      H3' 1064   7.563   8.304   3.614  0.9039  0.8884  1.8535
   49C      C2' 1065   7.366   8.356   3.573  0.3410  0.6736  0.3492
   49C     H2'1 1066   7.356   8.248   3.568  1.5646  0.6048 -1.9331
   49C      O2' 1067   7.248   8.417   3.625  0.4875  0.2412 -0.5292
   49C     HO'2 1068   7.178   8.394   3.563  1.4659 -1.4534 -1.0679
   49C      O3' 1069   7.480   8.373   3.785 -0.3096  0.0325 -0.5583
   50U        P 1070   7.503   8.246   3.873 -0.0615 -0.2708 -0.0454
   50U      O1P 1071   7.469   8.295   4.010 -0.8064 -0.1190  0.3818
   50U      O2P 1072   7.634   8.185   3.849 -0.8235  0.3763  0.0391
   50U      O5' 1073   7.391   8.147   3.827 -0.0279 -0.9761 -0.1565
   50U      C5' 1074   7.246   8.171   3.850  0.3756  0.7464  0.0108
   50U     H5'1 1075   7.217   8.272   3.822 -2.0594 -0.5628 -2.6923
   50U     H5'2 1076   7.220   8.148   3.954  1.0166  0.2704  0.0733
   50U      C4' 1077   7.152   8.080   3.761  0.6055  0.1718 -0.7443
   50U      H4' 1078   7.052   8.111   3.790  0.6125 -0.1652 -0.3436
   50U      O4' 1079   7.171   8.090   3.622 -0.1292 -0.7301 -0.0262
   50U      C1' 1080   7.130   7.976   3.553  0.0730  0.4623 -0.4050
   50U      H1' 1081   7.046   8.004   3.489 -2.0497 -1.6272  1.2764
   50U       N1 1082   7.243   7.911   3.474  0.0941 -0.1854 -1.1860
   50U       C6 1083   7.371   7.944   3.502 -0.8304  0.2511 -0.2958
   50U       H6 1084   7.398   8.010   3.583 -0.4338 -0.6359  0.3136
   50U       C5 1085   7.471   7.892   3.425  0.2028  0.1177  0.4626
   50U       H5 1086   7.574   7.917   3.445  0.5915 -0.9134 -0.1573
   50U       C4 1087   7.449   7.813   3.308 -0.2983 -0.0271 -0.5225
   50U       O4 1088   7.529   7.773   3.224  0.1177  0.2301  0.4849
   50U       N3 1089   7.313   7.790   3.281 -0.0654 -0.3347 -0.3461
   50U       H3 1090   7.295   7.733   3.200 -0.3179 -1.3386  0.3903
   50U       C2 1091   7.211   7.829   3.363  0.4664 -0.9255 -0.2009
   50U       O2 1092   7.097   7.788   3.345  0.2244  0.5270  0.0371
   50U      C3' 1093   7.168   7.932   3.791  0.3509 -0.5392  0.6833
   50U      H3' 1094   7.275   7.914   3.784  1.0158  1.6281  3.4270
   50U      C2' 1095   7.087   7.879   3.665 -0.0340  0.7166 -0.7907
   50U     H2'1 1096   7.110   7.773   3.656  0.4159  0.9364 -2.5899
   50U      O2' 1097   6.947   7.901   3.680  0.2994  0.5868  0.1956
   50U     HO'2 1098   6.922   7.867   3.766  1.4871  1.1564  0.7953
   50U      O3' 1099   7.104   7.883   3.907 -0.1619  0.3580 -0.2851
   51A        P 1100   7.140   7.745   3.958  0.0274  0.2323 -0.4066
   51A      O1P 1101   7.086   7.730   4.098 -0.0502  0.1500  0.6430
   51A      O2P 1102   7.287   7.730   3.943 -0.8866 -0.1550  0.4124
   51A      O5' 1103   7.070   7.640   3.858 -0.2564 -0.0641  0.3921
   51A      C5' 1104   6.933   7.606   3.856  0.1604 -0.5741  0.0040
   51A     H5'1 1105   6.877   7.695   3.827 -0.0656 -1.6687 -3.3580
   51A     H5'2 1106   6.888   7.576   3.951  0.3143 -2.0151 -0.3536
   51A      C4' 1107   6.887   7.519   3.738 -0.1868  0.1372 -0.1213
   51A      H4' 1108   6.778   7.521   3.737 -0.2823 -2.0983  0.2944
   51A      O4' 1109   6.944   7.562   3.603  0.0359 -0.6084  0.0613
   51A      C1' 1110   6.969   7.455   3.521 -0.0961 -0.0356  0.2762
   51A      H1' 1111   6.915   7.472   3.428 -0.1170 -0.1077  0.2739
   51A       N9 1112   7.116   7.448   3.497  0.4633 -0.6887  0.1716
   51A       C8 1113   7.220   7.509   3.564  0.4216  0.7888  0.5556
   51A       H8 1114   7.195   7.567   3.652 -4.2481  0.0558 -0.0241
   51A       N7 1115   7.335   7.512   3.498  0.3685  0.0441  1.0685
   51A       C5 1116   7.307   7.425   3.399 -0.4767  0.6637  0.4296
   51A       C6 1117   7.382   7.362   3.297  0.8639  0.7702  0.5216
   51A       N6 1118   7.510   7.394   3.269 -0.1455 -0.4571  0.6390
   51A      H61 1119   7.557   7.468   3.318 -1.1806  1.1830 -0.7244
   51A      H62 1120   7.558   7.355   3.189 -2.6199  1.0626 -1.7922
   51A       N1 1121   7.338   7.259   3.224 -0.5730 -0.3824 -0.1639
   51A       C2 1122   7.209   7.234   3.236 -0.0098 -0.3406 -0.2413
   51A       H2 1123   7.170   7.161   3.166  0.6879  0.0883 -1.1016
   51A       N3 1124   7.121   7.295   3.311 -0.8450 -0.2819  0.5363
   51A       C4 1125   7.179   7.385   3.393 -0.5985  0.2312 -0.5583
   51A      C3' 1126   6.933   7.375   3.748  0.2449  0.0751 -0.1137
   51A      H3' 1127   7.035   7.373   3.785 -0.2701 -2.3851  1.3369
   51A      C2' 1128   6.924   7.327   3.598  0.1396  0.4466  0.4432
   51A     H2'1 1129   6.983   7.237   3.580 -2.7183 -0.9041 -3.6950
   51A      O2' 1130   6.793   7.307   3.557  0.5913  0.3178 -0.3093
   51A     HO'2 1131   6.746   7.281   3.637  0.9169 -2.0628 -0.8058
   51A      O3' 1132   6.840   7.306   3.836 -0.2721  0.2768 -0.5653
   52U        P 1133   6.887   7.167   3.905  0.1141 -0.3207 -0.1795
   52U      O1P 1134   6.767   7.115   3.973  0.4401  0.1234 -0.6745
   52U      O2P 1135   7.005   7.196   3.986 -0.4372  0.2644 -0.2124
   52U      O5' 1136   6.926   7.069   3.781 -0.5403  0.8674  0.0710
   52U      C5' 1137   6.824   6.994   3.715  1.0877 -0.3439  0.6757
   52U     H5'1 1138   6.750   7.066   3.677  1.4616  0.8763  2.1480
   52U     H5'2 1139   6.768   6.923   3.775 -1.2612 -0.8969 -1.9420
   52U      C4' 1140   6.874   6.916   3.593 -0.5182  0.4082  0.4360
   52U      H4' 1141   6.781   6.882   3.549 -1.9967  1.9224  2.2435
   52U      O4' 1142   6.956   6.995   3.509 -0.1352 -0.0215 -0.0920
   52U      C1' 1143   7.058   6.921   3.437 -0.1131  0.0022 -0.1074
   52U      H1' 1144   7.034   6.918   3.331  1.2496  0.7616 -0.4578
   52U       N1 1145   7.198   6.965   3.465  0.0033  0.2971 -0.0658
   52U       C6 1146   7.230   7.020   3.584  0.1669  0.2089 -0.2189
   52U       H6 1147   7.148   7.029   3.653 -1.8781  0.5775 -2.5794
   52U       C5 1148   7.353   7.074   3.609 -0.4241 -0.4237 -0.2558
   52U       H5 1149   7.379   7.126   3.700 -0.0343  0.9483 -1.1144
   52U       C4 1150   7.452   7.074   3.504  0.5279 -0.2568  0.6138
   52U       O4 1151   7.561   7.130   3.509  0.8972  0.8544  0.4976
   52U       N3 1152   7.410   7.018   3.385  0.7001  0.6473  0.4075
   52U       H3 1153   7.479   7.006   3.313 -1.1605 -0.0130 -1.3677
   52U       C2 1154   7.289   6.961   3.357  0.3524  0.7288 -0.1182
   52U       O2 1155   7.265   6.889   3.256  0.1561  0.1318  0.4282
   52U      C3' 1156   6.963   6.796   3.625 -0.1238  0.4395  0.3494
   52U      H3' 1157   7.038   6.809   3.702 -0.4806 -1.5115  1.0845
   52U      C2' 1158   7.035   6.781   3.489 -0.1653  0.3555  0.0055
   52U     H2'1 1159   7.127   6.725   3.510 -0.9798 -2.1622 -2.4816
   52U      O2' 1160   6.960   6.705   3.394 -0.4440 -0.0990 -0.5630
   52U     HO'2 1161   6.907   6.645   3.446 -3.1746  0.3313 -2.6124
   52U      O3' 1162   6.894   6.673   3.644 -0.4573  0.6938  0.3481
   53U        P 1163   6.964   6.548   3.711  0.0036  0.3290 -0.4638
   53U      O1P 1164   6.863   6.442   3.715 -0.0434  0.4631 -0.4157
   53U      O2P 1165   7.025   6.587   3.840  0.4381 -0.5876 -0.0410
   53U      O5' 1166   7.089   6.515   3.614 -0.0150  0.4324  0.1168
   53U      C5' 1167   7.072   6.440   3.498  0.2526 -0.5397 -0.0135
   53U     H5'1 1168   6.985   6.459   3.434 -0.7581 -3.4229  0.3755
   53U     H5'2 1169   7.056   6.337   3.531 -1.2067 -0.0830  0.8319
   53U      C4' 1170   7.202   6.439   3.416  0.5552 -0.4184 -0.1830
   53U      H4' 1171   7.175   6.399   3.318 -0.0631  0.7336 -0.4971
   53U      O4' 1172   7.260   6.565   3.407 -0.0594 -0.0317  0.1709
   53U      C1' 1173   7.396   6.552   3.371  0.3838  0.1576 -0.5823
   53U      H1' 1174   7.411   6.584   3.268  0.4293 -1.1826 -1.0083
   53U       N1 1175   7.482   6.642   3.452 -0.1566  0.3087 -0.0529
   53U       C6 1176   7.458   6.667   3.587  0.0604  0.1989  0.0675
   53U       H6 1177   7.374   6.623   3.638 -0.6834  0.8203 -0.5987
   53U       C5 1178   7.544   6.747   3.651 -0.0547  0.2991 -0.3417
   53U       H5 1179   7.529   6.765   3.757  0.3970 -2.2140  0.2024
   53U       C4 1180   7.656   6.804   3.583  1.1167  0.1867  0.1455
   53U       O4 1181   7.739   6.873   3.638  0.5113 -0.5653 -0.4477
   53U       N3 1182   7.676   6.768   3.451  0.6161 -0.7031  0.3303
   53U       H3 1183   7.764   6.796   3.408  0.4601 -0.4813  0.1523
   53U       C2 1184   7.596   6.686   3.383  0.3356 -0.4359 -0.5661
   53U       O2 1185   7.631   6.638   3.279 -0.0508 -0.2659  0.2449
   53U      C3' 1186   7.324   6.361   3.482  0.4710 -0.6776  0.5381
   53U      H3' 1187   7.356   6.405   3.577 -0.9139  3.0105 -0.5333
   53U      C2' 1188   7.437   6.401   3.387  0.4635 -0.2304 -0.8675
   53U     H2'1 1189   7.531   6.388   3.440  1.3267  0.3401 -2.1963
   53U      O2' 1190   7.435   6.338   3.259 -0.1286  0.2851  0.3893
   53U     HO'2 1191   7.400   6.249   3.268  0.3238  0.0859  0.2195
   53U      O3' 1192   7.300   6.217   3.495 -0.4715 -1.1078  0.2467
   54C        P 1193   7.390   6.135   3.600  0.0049  0.0201 -0.4316
   54C      O1P 1194   7.343   5.995   3.616 -0.4241 -0.2652 -0.5093
   54C      O2P 1195   7.409   6.224   3.719  0.7200  1.0455  0.4523
   54C      O5' 1196   7.534   6.129   3.538 -0.2940 -0.0527 -1.0155
   54C      C5' 1197   7.559   6.061   3.420  0.3519  0.2869  0.3040
   54C     H5'1 1198   7.484   6.086   3.345  0.6427  1.5116  0.4021
   54C     H5'2 1199   7.560   5.956   3.449  1.1875 -0.6492 -2.7402
   54C      C4' 1200   7.694   6.099   3.362  0.6812 -0.1139  0.8470
   54C      H4' 1201   7.707   6.045   3.268  3.1957  1.4116  0.2303
   54C      O4' 1202   7.702   6.239   3.342 -0.7048  0.1310 -0.1601
   54C      C1' 1203   7.837   6.274   3.340  0.3653 -0.4094 -0.5212
   54C      H1' 1204   7.870   6.305   3.241  0.4348  0.5507 -0.2134
   54C       N1 1205   7.873   6.379   3.433  0.4258 -0.5815  0.3651
   54C       C6 1206   7.797   6.416   3.547 -0.4466  0.1560  0.7991
   54C       H6 1207   7.701   6.368   3.557 -0.0240 -1.3541 -1.5734
   54C       C5 1208   7.837   6.511   3.634  0.2824  0.2239 -0.1996
   54C       H5 1209   7.772   6.542   3.715 -2.8233 -0.4609 -2.2574
   54C       C4 1210   7.961   6.574   3.610  0.5392 -0.5823  0.5212
   54C       N4 1211   8.019   6.653   3.699  0.4650  0.4600 -0.0083
   54C      H41 1212   7.975   6.683   3.785  1.6430  1.6791  0.2038
   54C      H42 1213   8.094   6.709   3.661  0.5275  0.6691  0.4096
   54C       N3 1214   8.033   6.549   3.506 -0.1154  0.2710  0.2998
   54C       C2 1215   7.990   6.457   3.418 -0.5613 -0.2952  0.5017
   54C       O2 1216   8.071   6.426   3.328  0.4085 -0.3209  0.1279
   54C      C3' 1217   7.818   6.065   3.453 -0.0872  0.0526  0.0716
   54C      H3' 1218   7.781   6.110   3.546 -0.0331  0.8086 -0.2665
   54C      C2' 1219   7.919   6.148   3.378  0.5778 -0.9895 -0.4891
   54C     H2'1 1220   8.005   6.176   3.439  0.2206  1.8656 -1.1442
   54C      O2' 1221   7.959   6.081   3.262  0.1260 -0.3378  0.4197
   54C     HO'2 1222   7.961   5.986   3.276  0.9062 -0.2576  0.8929
   54C      O3' 1223   7.855   5.931   3.463  0.3829  0.1875 -0.6681
   55C        P 1224   7.955   5.876   3.574 -0.3090  0.6231 -0.2200
   55C      O1P 1225   7.968   5.729   3.564  0.6372 -0.2177 -0.5325
   55C      O2P 1226   7.900   5.924   3.702 -0.8087 -0.1743 -0.2263
   55C      O5' 1227   8.100   5.935   3.551 -0.4911 -0.0194  0.0154
   55C      C5' 1228   8.180   5.875   3.452  0.4678 -0.1585 -0.3557
   55C     H5'1 1229   8.124   5.870   3.359 -1.1637 -2.0873  0.6639
   55C     H5'2 1230   8.203   5.773   3.480 -0.6759 -0.5003 -0.6168
   55C      C4' 1231   8.320   5.956   3.448  0.4257 -0.5802 -0.2135
   55C      H4' 1232   8.379   5.917   3.366  2.4055  1.7397 -0.0086
   55C      O4' 1233   8.302   6.094   3.421 -0.1679 -0.6414 -0.7016
   55C      C1' 1234   8.404   6.160   3.496 -0.4446 -0.0232  0.1220
   55C      H1' 1235   8.481   6.200   3.430  0.5855 -1.2524  0.5370
   55C       N1 1236   8.355   6.261   3.595  0.1568 -0.2934 -0.4208
   55C       C6 1237   8.222   6.270   3.625  0.3846 -0.6031 -0.7230
   55C       H6 1238   8.150   6.202   3.580 -0.8571 -0.7339  1.3181
   55C       C5 1239   8.176   6.354   3.729  0.4259  0.1107  0.4277
   55C       H5 1240   8.074   6.346   3.763  0.9582 -0.5615  1.9543
   55C       C4 1241   8.277   6.442   3.783  0.1430  0.1260  0.1722
   55C       N4 1242   8.246   6.528   3.869 -0.3271  0.0865  0.2524
   55C      H41 1243   8.152   6.534   3.905 -0.3969  1.8022 -0.1491
   55C      H42 1244   8.324   6.584   3.901  1.8095 -1.1314 -2.4386
   55C       N3 1245   8.400   6.450   3.737  0.6163 -0.1418  0.3364
   55C       C2 1246   8.440   6.363   3.642 -0.5003  0.4573  0.5911
   55C       O2 1247   8.557   6.377   3.598  0.1582 -0.5800 -0.7142
   55C      C3' 1248   8.382   5.938   3.583 -0.5088  0.2968 -0.1799
   55C      H3' 1249   8.314   5.951   3.667  0.2366  1.5292  0.2632
   55C      C2' 1250   8.479   6.049   3.567  0.0169  0.9007 -0.6338
   55C     H2'1 1251   8.503   6.082   3.668  0.3863  0.5650 -0.6096
   55C      O2' 1252   8.589   6.015   3.484 -0.5460  0.1520 -0.7551
   55C     HO'2 1253   8.645   5.982   3.554 -1.2260  3.4001  1.5114
   55C      O3' 1254   8.444   5.814   3.593 -0.5849 -0.3068  0.5061
   56G        P 1255   8.476   5.750   3.728  0.1609 -0.4030  0.1930
   56G      O1P 1256   8.501   5.604   3.713  0.8077 -0.1613 -0.6517
   56G      O2P 1257   8.380   5.798   3.828  0.4907 -0.3844  0.1255
   56G      O5' 1258   8.614   5.818   3.761 -0.2842  0.2914 -0.2990
   56G      C5' 1259   8.732   5.780   3.696 -0.0889 -0.3964 -0.2342
   56G     H5'1 1260   8.729   5.781   3.587  0.6867 -1.2556 -0.2765
   56G     H5'2 1261   8.764   5.681   3.730  0.4779 -0.0911  0.1501
   56G      C4' 1262   8.840   5.875   3.737  0.3663 -0.0536  0.1536
   56G      H4' 1263   8.923   5.837   3.678  1.3999  0.8309  0.9886
   56G      O4' 1264   8.819   6.013   3.711  0.1901  0.4138  0.5910
   56G      C1' 1265   8.853   6.091   3.826 -0.0968  0.4758  0.0173
   56G      H1' 1266   8.928   6.166   3.802  0.5062 -0.3019 -0.5955
   56G       N9 1267   8.740   6.157   3.896 -0.5670 -0.6843  0.6482
   56G       C8 1268   8.613   6.118   3.899 -0.1037  0.3207 -0.0060
   56G       H8 1269   8.582   6.026   3.853  3.9552 -2.2186  1.8032
   56G       N7 1270   8.532   6.209   3.955 -0.3845 -0.3506 -0.1990
   56G       C5 1271   8.626   6.305   4.004  0.2790  0.2677  0.0824
   56G       C6 1272   8.605   6.431   4.078  0.5864  0.7859  0.2790
   56G       O6 1273   8.498   6.479   4.109  0.0695  0.2717 -0.1554
   56G       N1 1274   8.718   6.501   4.110  0.6136 -0.0746  0.5085
   56G       H1 1275   8.697   6.588   4.157 -1.6256 -0.5071  0.4159
   56G       C2 1276   8.835   6.452   4.075 -1.1358  0.0360 -0.8034
   56G       N2 1277   8.946   6.513   4.118  0.0243  0.3128 -0.1073
   56G      H21 1278   8.933   6.597   4.172  1.0305  0.2682  0.2246
   56G      H22 1279   9.037   6.500   4.076  0.3614  0.9340  0.4142
   56G       N3 1280   8.863   6.342   4.001  0.2980 -0.6865  0.1928
   56G       C4 1281   8.751   6.272   3.969 -0.3395  0.6091  0.5468
   56G      C3' 1282   8.875   5.859   3.884  0.2308  0.7190 -1.0385
   56G      H3' 1283   8.781   5.831   3.933 -0.2296  2.4791 -0.8589
   56G      C2' 1284   8.922   5.992   3.922 -0.4357 -0.2734 -0.5980
   56G     H2'1 1285   8.904   6.014   4.027  0.8043 -1.6470 -0.0672
   56G      O2' 1286   9.067   6.005   3.913 -0.0537 -0.0972  0.3517
   56G     HO'2 1287   9.102   5.962   3.991 -1.9332  0.9408  1.8731
   56G      O3' 1288   8.982   5.760   3.886  0.5335 -0.3526  0.3533
   57U        P 1289   9.023   5.672   4.011 -0.3144 -0.1928  0.2713
   57U      O1P 1290   9.139   5.597   3.961 -0.3260  0.7409 -0.7805
   57U      O2P 1291   8.900   5.604   4.049  0.6831 -0.3881  0.0298
   57U      O5' 1292   9.070   5.771   4.130  0.4902  0.2365  0.0053
   57U      C5' 1293   9.204   5.803   4.154  0.0758  0.3258 -0.1717
   57U     H5'1 1294   9.246   5.823   4.056  0.9451  0.3994  0.2086
   57U     H5'2 1295   9.256   5.716   4.194 -1.7277 -0.3142  0.9123
   57U      C4' 1296   9.231   5.924   4.244 -0.2246  0.0850  0.1217
   57U      H4' 1297   9.333   5.962   4.248 -0.5159  0.7845  1.8735
   57U      O4' 1298   9.160   6.040   4.205 -0.3822 -0.2925  0.5228
   57U      C1' 1299   9.121   6.114   4.323  0.3430  0.0530 -0.1964
   57U      H1' 1300   9.166   6.213   4.318 -1.9472  1.0890 -3.2025
   57U       N1 1301   8.973   6.131   4.323 -0.3570  0.7005 -0.0304
   57U       C6 1302   8.893   6.034   4.277  0.7672  0.0370  0.1281
   57U       H6 1303   8.939   5.943   4.240  0.7330 -0.1011  0.4207
   57U       C5 1304   8.757   6.057   4.262 -0.3054  0.2590  0.1656
   57U       H5 1305   8.690   5.985   4.216 -0.7252  0.2835  0.7337
   57U       C4 1306   8.696   6.179   4.300  0.1180 -0.0421  0.5571
   57U       O4 1307   8.580   6.215   4.284  0.5144 -0.5264 -0.0906
   57U       N3 1308   8.785   6.254   4.373 -0.1550 -0.3927 -0.0047
   57U       H3 1309   8.748   6.345   4.396 -0.7706 -1.1258  2.2347
   57U       C2 1310   8.919   6.249   4.372 -0.4345  0.3906 -0.1882
   57U       O2 1311   8.988   6.336   4.418 -0.2161  0.3471 -0.3162
   57U      C3' 1312   9.176   5.890   4.381  0.2907 -0.3944 -0.6784
   57U      H3' 1313   9.072   5.858   4.374 -0.2635  1.3977 -1.0323
   57U      C2' 1314   9.170   6.031   4.445  0.5890 -0.6048  0.4996
   57U     H2'1 1315   9.095   6.027   4.525  0.5203 -1.4015  0.3976
   57U      O2' 1316   9.299   6.085   4.479 -0.5896 -0.0728  0.2034
   57U     HO'2 1317   9.338   6.054   4.561  1.9266 -1.5952 -1.4418
   57U      O3' 1318   9.252   5.807   4.460  0.5908  0.6810 -0.1864
   58A        P 1319   9.195   5.725   4.580 -0.0587  0.0469 -0.1333
   58A      O1P 1320   9.306   5.641   4.632 -0.0846 -0.1214  0.5603
   58A      O2P 1321   9.070   5.657   4.531 -0.5708  0.3975 -0.0439
   58A      O5' 1322   9.162   5.826   4.696 -0.3549  0.6380 -0.2336
   58A      C5' 1323   9.269   5.882   4.774  0.0778 -0.4544  0.2780
   58A     H5'1 1324   9.362   5.904   4.720  0.9500 -1.5013  1.3037
   58A     H5'2 1325   9.299   5.802   4.842 -0.7004 -2.3818 -1.5303
   58A      C4' 1326   9.219   6.000   4.858 -0.1237 -0.1780  0.1085
   58A      H4' 1327   9.302   6.043   4.914 -0.7817  1.8481 -0.4119
   58A      O4' 1328   9.152   6.097   4.770  0.2792  0.0868 -0.2142
   58A      C1' 1329   9.049   6.155   4.848  0.8204  0.3329 -1.0690
   58A      H1' 1330   9.065   6.261   4.864  3.1684 -0.4052  2.7203
   58A       N9 1331   8.923   6.123   4.783 -0.1848 -0.3182 -0.5881
   58A       C8 1332   8.879   6.014   4.714 -0.0254 -0.3807  0.0487
   58A       H8 1333   8.928   5.918   4.716  0.5563 -0.1371 -1.4378
   58A       N7 1334   8.766   6.030   4.655  0.3862  0.0587  0.2098
   58A       C5 1335   8.723   6.156   4.698 -0.0157  0.0610 -0.8468
   58A       C6 1336   8.598   6.226   4.702  0.4679 -0.0783 -0.4053
   58A       N6 1337   8.491   6.202   4.627  0.5300  0.2479 -0.0332
   58A      H61 1338   8.497   6.124   4.563  0.5407 -0.4506  0.8113
   58A      H62 1339   8.405   6.253   4.640  0.1470 -0.4818  0.3351
   58A       N1 1340   8.583   6.337   4.770 -0.0377 -0.5644 -0.1042
   58A       C2 1341   8.684   6.368   4.850  0.7075 -0.7831  0.5494
   58A       H2 1342   8.673   6.461   4.903 -0.2521 -2.4025  3.4529
   58A       N3 1343   8.800   6.311   4.867 -0.4928 -0.1609  0.9827
   58A       C4 1344   8.813   6.203   4.787 -0.3060  0.1892 -0.1773
   58A      C3' 1345   9.119   5.962   4.972 -0.1702 -0.3214  0.1759
   58A      H3' 1346   9.051   5.894   4.921 -0.0751  2.2068 -3.7084
   58A      C2' 1347   9.055   6.100   4.993 -0.5828  0.7638  0.1785
   58A     H2'1 1348   8.955   6.089   5.036 -0.8399  0.1370 -0.5645
   58A      O2' 1349   9.141   6.180   5.067  0.7454 -0.6444 -0.2519
   58A     HO'2 1350   9.102   6.186   5.154  1.0550  0.6629 -0.1746
   58A      O3' 1351   9.177   5.913   5.093  0.0755  0.5787 -0.5455
   59C        P 1352   9.090   5.818   5.191  0.3108  0.1662 -0.2109
   59C      O1P 1353   9.176   5.765   5.299 -0.0650  0.4939  0.0425
   59C      O2P 1354   9.015   5.731   5.106  0.0407  0.0569  0.0094
   59C      O5' 1355   8.984   5.916   5.261 -1.1015 -0.4201 -0.1984
   59C      C5' 1356   8.999   5.984   5.387  0.6468 -0.0208 -0.5092
   59C     H5'1 1357   9.077   6.059   5.385  2.9257 -1.7512  4.8532
   59C     H5'2 1358   9.022   5.912   5.465 -0.1096  0.4621  0.1759
   59C      C4' 1359   8.865   6.056   5.418  0.0475  0.0655 -0.3231
   59C      H4' 1360   8.887   6.129   5.497  2.4602  0.1352 -0.9921
   59C      O4' 1361   8.823   6.123   5.304  0.3273  0.2200  0.0467
   59C      C1' 1362   8.679   6.119   5.287 -0.1590 -0.4061  1.2722
   59C      H1' 1363   8.638   6.220   5.288  0.1682 -0.0300 -3.4375
   59C       N1 1364   8.623   6.059   5.164 -0.4374  0.2938  0.0614
   59C       C6 1365   8.697   5.982   5.079  0.0049 -0.2740  0.0668
   59C       H6 1366   8.792   5.943   5.113  1.3096  1.4321 -1.4559
   59C       C5 1367   8.641   5.943   4.968 -0.4767  0.0447  0.1317
   59C       H5 1368   8.702   5.885   4.900 -0.2886  0.9481 -0.4912
   59C       C4 1369   8.510   5.980   4.940  0.3556 -0.4656 -0.3152
   59C       N4 1370   8.457   5.942   4.829  0.7645 -0.0759 -0.2618
   59C      H41 1371   8.514   5.903   4.755  1.7012 -0.1119  0.4675
   59C      H42 1372   8.364   5.977   4.813  1.0922  1.0533  0.2498
   59C       N3 1373   8.436   6.056   5.016  0.1597  0.1144 -0.3683
   59C       C2 1374   8.493   6.092   5.131 -0.0098  0.2029  0.0477
   59C       O2 1375   8.417   6.151   5.209  0.1618 -0.1951  0.3064
   59C      C3' 1376   8.753   5.957   5.458 -0.4072  0.2849 -0.5471
   59C      H3' 1377   8.742   5.865   5.401 -0.3806 -0.9337  1.3419
   59C      C2' 1378   8.634   6.049   5.418 -0.2282 -0.3768  0.2103
   59C     H2'1 1379   8.549   5.987   5.389 -1.5259  1.3454  0.2033
   59C      O2' 1380   8.603   6.153   5.513 -0.1812  0.2378 -0.5888
   59C     HO'2 1381   8.669   6.152   5.583  0.6239 -2.4100 -1.2847
   59C      O3' 1382   8.757   5.927   5.595 -0.5624  0.6549 -0.3454
   60U        P 1383   8.693   5.801   5.657  0.3093  0.0383 -0.0144
   60U      O1P 1384   8.696   5.820   5.800 -0.8660  0.2266 -0.1542
   60U      O2P 1385   8.764   5.687   5.596  0.0905 -0.2281 -0.4087
   60U      O5' 1386   8.537   5.790   5.619 -0.3244  0.1329 -0.4513
   60U      C5' 1387   8.437   5.877   5.671  0.2409  0.3233 -0.4173
   60U     H5'1 1388   8.474   5.980   5.668  1.9365 -0.2296  0.3867
   60U     H5'2 1389   8.418   5.860   5.777 -3.4356 -0.6523 -1.0907
   60U      C4' 1390   8.307   5.862   5.595 -0.2924  0.4040  0.0278
   60U      H4' 1391   8.223   5.898   5.653  0.4892  1.2554  0.6557
   60U      O4' 1392   8.314   5.914   5.461 -0.0417  0.3363  0.5135
   60U      C1' 1393   8.227   5.843   5.371 -0.1606 -0.1193  0.5027
   60U      H1' 1394   8.151   5.917   5.346 -0.2506 -0.0426  0.9787
   60U       N1 1395   8.293   5.799   5.242 -0.4861 -0.9019  0.1665
   60U       C6 1396   8.422   5.741   5.235 -0.3437  0.6047 -0.7893
   60U       H6 1397   8.486   5.749   5.321  0.0789  1.0411 -1.1362
   60U       C5 1398   8.473   5.691   5.115  0.3898 -0.0107  0.5468
   60U       H5 1399   8.571   5.645   5.111 -0.3616 -1.6043 -0.8126
   60U       C4 1400   8.391   5.684   4.996  0.0368  0.3626  0.2753
   60U       O4 1401   8.429   5.620   4.897 -0.4514 -0.2170 -0.6263
   60U       N3 1402   8.268   5.752   5.006  0.6136 -0.9974 -0.1355
   60U       H3 1403   8.206   5.755   4.926 -1.0823 -2.6298  1.0356
   60U       C2 1404   8.215   5.806   5.125  0.7399  0.1770  0.1991
   60U       O2 1405   8.104   5.874   5.122  0.2460 -0.2934 -0.8139
   60U      C3' 1406   8.271   5.710   5.566 -0.2343 -0.0783 -0.0766
   60U      H3' 1407   8.360   5.657   5.532 -1.1823 -1.7065 -0.1022
   60U      C2' 1408   8.173   5.725   5.452 -0.0251 -0.8139 -0.3158
   60U     H2'1 1409   8.173   5.634   5.391  1.2842 -0.2994 -1.1151
   60U      O2' 1410   8.041   5.748   5.497 -0.1158  0.1926 -0.6082
   60U     HO'2 1411   8.022   5.669   5.548  3.7653 -1.3864 -1.2353
   60U      O3' 1412   8.216   5.652   5.684  0.4717  0.2601 -0.2319
   61U        P 1413   8.162   5.507   5.689 -0.1192 -0.4077 -0.1565
   61U      O1P 1414   8.197   5.444   5.821 -0.1919 -0.7117  0.2911
   61U      O2P 1415   8.198   5.437   5.568 -0.1716  0.1145  0.3596
   61U      O5' 1416   8.006   5.542   5.684  0.0163  0.1500  0.4998
   61U      C5' 1417   7.934   5.607   5.786 -0.2523 -0.0850  0.1626
   61U     H5'1 1418   7.989   5.698   5.810  1.6788 -1.5604  1.6554
   61U     H5'2 1419   7.947   5.546   5.875  0.8629  2.0527  1.5662
   61U      C4' 1420   7.787   5.627   5.765  0.0382 -0.7917 -0.1365
   61U      H4' 1421   7.747   5.672   5.856 -0.6346 -2.0620  0.2343
   61U      O4' 1422   7.775   5.723   5.656  0.1855 -0.6646  0.0588
   61U      C1' 1423   7.646   5.703   5.606 -0.8742 -0.3810 -0.6380
   61U      H1' 1424   7.568   5.736   5.674 -1.0811  0.4687 -1.2676
   61U       N1 1425   7.622   5.786   5.490 -0.3390 -0.1157 -0.3700
   61U       C6 1426   7.707   5.774   5.379 -0.1140  0.5603  0.3773
   61U       H6 1427   7.784   5.699   5.380 -0.0555  0.6095 -0.0687
   61U       C5 1428   7.702   5.863   5.276  0.6028 -0.3711 -0.5248
   61U       H5 1429   7.770   5.841   5.196  0.0524 -1.2325 -0.7735
   61U       C4 1430   7.603   5.970   5.270  0.0868  0.4872 -0.0200
   61U       O4 1431   7.594   6.048   5.179  0.1101  0.6297 -0.5655
   61U       N3 1432   7.511   5.962   5.371 -0.2261  0.4361 -0.0178
   61U       H3 1433   7.420   6.005   5.359 -0.8512 -0.1668  2.0688
   61U       C2 1434   7.522   5.886   5.484 -0.6695 -0.4591 -0.0831
   61U       O2 1435   7.442   5.909   5.573  0.2378  0.4975 -0.2798
   61U      C3' 1436   7.699   5.513   5.719  0.1985  0.1134  0.0631
   61U      H3' 1437   7.758   5.423   5.703  3.1222  1.3373  2.8335
   61U      C2' 1438   7.645   5.556   5.581 -0.7627  0.2612  0.4946
   61U     H2'1 1439   7.726   5.523   5.515 -2.3001  1.4340 -2.1431
   61U      O2' 1440   7.513   5.510   5.544  0.0885  0.2617  0.1792
   61U     HO'2 1441   7.514   5.514   5.448 -0.8266  1.1038  0.1867
   61U      O3' 1442   7.592   5.483   5.809 -0.0956 -0.0888  0.2157
   61U      H3T 1443   7.533   5.429   5.755 -0.1796 -1.2167  1.3699
   62G      O5' 1444   7.642   6.409   4.567 -0.4720  0.5767 -0.7387
   62G      H5T 1445   7.645   6.320   4.531  1.8016  0.1542  0.2776
   62G      C5' 1446   7.532   6.456   4.640  0.8439  1.1706  0.9577
   62G     H5'1 1447   7.455   6.380   4.623 -0.4459  1.9025  3.0790
   62G     H5'2 1448   7.501   6.556   4.610  1.0979  0.7635 -0.7473
   62G      C4' 1449   7.542   6.447   4.790  0.5166  0.5959  0.6523
   62G      H4' 1450   7.443   6.481   4.822 -0.2271 -1.8616  1.2268
   62G      O4' 1451   7.558   6.319   4.850  0.6333  0.0112 -0.0696
   62G      C1' 1452   7.679   6.307   4.925 -0.2613 -0.9498 -0.1032
   62G      H1' 1453   7.661   6.255   5.019  1.1052  1.8710  1.8359
   62G       N9 1454   7.787   6.235   4.849 -0.6295 -0.5487  0.5767
   62G       C8 1455   7.782   6.172   4.720  0.5610 -0.9544 -0.4966
   62G       H8 1456   7.693   6.174   4.659 -1.2404 -0.1288  1.9855
   62G       N7 1457   7.896   6.116   4.682 -0.0433  0.3469  0.0887
   62G       C5 1458   7.983   6.142   4.790  0.1901 -0.1293 -0.1668
   62G       C6 1459   8.118   6.103   4.816  0.0253 -0.3153 -0.3953
   62G       O6 1460   8.188   6.041   4.739 -0.4275  0.5508  0.7758
   62G       N1 1461   8.171   6.134   4.936  0.3915  0.3948 -0.7012
   62G       H1 1462   8.268   6.111   4.955 -0.0125 -1.3067 -0.5411
   62G       C2 1463   8.096   6.206   5.022 -0.1482 -0.5942  0.1001
   62G       N2 1464   8.146   6.230   5.140  0.0344  1.1798  0.2126
   62G      H21 1465   8.234   6.189   5.167  0.0331  0.6169 -0.5942
   62G      H22 1466   8.079   6.263   5.208 -0.7112 -0.5753  0.3739
   62G       N3 1467   7.968   6.240   5.011  0.3286 -0.4346  0.2771
   62G       C4 1468   7.913   6.201   4.893  0.5148 -0.8152 -0.2447
   62G      C3' 1469   7.643   6.538   4.846 -0.4715 -0.0606  0.3283
   62G      H3' 1470   7.721   6.553   4.772  1.3212 -0.8615  1.9495
   62G      C2' 1471   7.708   6.455   4.963  0.0149  0.8411 -0.4507
   62G     H2'1 1472   7.816   6.466   4.970  0.4184 -1.6042 -1.6390
   62G      O2' 1473   7.649   6.483   5.089  0.1216  0.3025  0.1669
   62G     HO'2 1474   7.640   6.579   5.087  1.0971  0.4182  0.5345
   62G      O3' 1475   7.589   6.661   4.892  0.4452 -0.2288 -0.4401
   63U        P 1476   7.674   6.791   4.882  0.3390  0.2350  0.0151
   63U      O1P 1477   7.595   6.895   4.949  0.1317  0.8803  0.4753
   63U      O2P 1478   7.690   6.809   4.736 -0.2124 -0.7213 -0.7090
   63U      O5' 1479   7.808   6.752   4.953  0.0246 -0.4154  0.0291
   63U      C5' 1480   7.831   6.779   5.093  0.9028  0.3967  0.4332
   63U     H5'1 1481   7.762   6.733   5.164 -1.2505 -1.1504 -2.4566
   63U     H5'2 1482   7.821   6.887   5.105  1.2938  0.6453 -1.1740
   63U      C4' 1483   7.970   6.741   5.127 -0.0476 -0.2614  0.2041
   63U      H4' 1484   7.968   6.779   5.229 -3.0564 -1.8190  0.8606
   63U      O4' 1485   8.002   6.602   5.113  0.2244  0.5905  0.0722
   63U      C1' 1486   8.139   6.587   5.089 -0.7805 -0.8025  0.8943
   63U      H1' 1487   8.187   6.522   5.162 -0.1274 -1.7529 -0.3511
   63U       N1 1488   8.165   6.530   4.954 -0.8800  0.0347 -0.4022
   63U       C6 1489   8.071   6.539   4.855 -0.3631  0.5081  0.1145
   63U       H6 1490   7.977   6.589   4.870 -0.7158 -0.5186  1.5676
   63U       C5 1491   8.099   6.487   4.730 -0.3192 -0.1760 -0.6177
   63U       H5 1492   8.023   6.496   4.654 -1.4493  0.1183  0.5292
   63U       C4 1493   8.227   6.424   4.695  0.5852  0.4395 -0.1617
   63U       O4 1494   8.260   6.369   4.594  0.0287  0.5770  0.1392
   63U       N3 1495   8.321   6.431   4.798  0.6075  0.2977 -0.1938
   63U       H3 1496   8.415   6.402   4.778 -0.4902 -1.9778 -2.6537
   63U       C2 1497   8.295   6.482   4.926  0.0572  0.0221  0.4353
   63U       O2 1498   8.387   6.481   5.009 -0.0720  0.1727 -0.0430
   63U      C3' 1499   8.084   6.816   5.056 -0.1039 -0.1823  0.8510
   63U      H3' 1500   8.064   6.806   4.949 -3.0289  0.8830  1.2246
   63U      C2' 1501   8.201   6.730   5.095  0.1342  0.1162  0.1657
   63U     H2'1 1502   8.278   6.752   5.020 -0.8003  3.0248 -0.0742
   63U      O2' 1503   8.243   6.760   5.223  0.3036  0.0626  0.2461
   63U     HO'2 1504   8.192   6.838   5.246  0.8942  0.3032  0.7826
   63U      O3' 1505   8.103   6.947   5.105  0.1553 -0.2048 -0.1111
   64A        P 1506   8.153   7.064   5.017  0.4046  0.4699 -0.4495
   64A      O1P 1507   8.147   7.183   5.104 -0.4669 -0.3361  0.1450
   64A      O2P 1508   8.075   7.067   4.893  0.0307 -0.2190  0.1779
   64A      O5' 1509   8.305   7.022   4.982  0.0221  0.3350  0.5747
   64A      C5' 1510   8.415   7.062   5.064  0.3831  0.2498  1.1487
   64A     H5'1 1511   8.413   7.019   5.164 -0.3463  0.2385  1.1393
   64A     H5'2 1512   8.413   7.171   5.075  0.2813  0.5778 -1.4915
   64A      C4' 1513   8.543   7.012   4.994  0.2376 -0.5336 -0.4899
   64A      H4' 1514   8.627   7.033   5.061 -1.3083  2.1129  0.7948
   64A      O4' 1515   8.548   6.872   4.972  0.4321 -0.8782 -0.5943
   64A      C1' 1516   8.637   6.852   4.859  0.5731 -0.5041 -0.8147
   64A      H1' 1517   8.730   6.799   4.880  1.5407  1.3882 -0.1598
   64A       N9 1518   8.563   6.779   4.751  0.1809 -0.2887  0.3107
   64A       C8 1519   8.434   6.797   4.716  0.7611  0.4676 -0.3393
   64A       H8 1520   8.376   6.879   4.758  2.6081  1.7304 -0.1453
   64A       N7 1521   8.390   6.699   4.640  0.2834 -0.0930 -0.0988
   64A       C5 1522   8.506   6.635   4.595 -0.3923 -0.3527  0.1907
   64A       C6 1523   8.542   6.528   4.502 -0.0754 -0.1936  0.0258
   64A       N6 1524   8.462   6.456   4.424  0.0515 -0.4214 -0.0727
   64A      H61 1525   8.363   6.475   4.427  0.0723 -0.1771 -0.6344
   64A      H62 1526   8.502   6.378   4.374  1.1859  0.1777 -0.1550
   64A       N1 1527   8.673   6.491   4.501  0.0705 -0.2217 -0.7171
   64A       C2 1528   8.764   6.554   4.570  0.7984 -0.3537 -0.6055
   64A       H2 1529   8.861   6.508   4.582  0.6325 -0.5899 -0.1593
   64A       N3 1530   8.744   6.652   4.659 -0.8049 -0.0140 -0.1297
   64A       C4 1531   8.614   6.689   4.665 -0.2470  0.0801  0.4483
   64A      C3' 1532   8.579   7.086   4.863 -0.8977 -0.8407  0.7993
   64A      H3' 1533   8.499   7.095   4.790  0.5519  3.1028 -0.5169
   64A      C2' 1534   8.686   6.988   4.802  0.4128  0.2261 -0.2547
   64A     H2'1 1535   8.681   7.000   4.694 -0.0865  2.1239 -0.0626
   64A      O2' 1536   8.810   7.019   4.861  0.0145 -0.1316  0.7361
   64A     HO'2 1537   8.795   7.110   4.887 -0.8384  1.1598 -3.4039
   64A      O3' 1538   8.650   7.208   4.879 -0.1562 -0.1299 -0.0550
   65C        P 1539   8.653   7.316   4.762 -0.0860 -0.0938  0.2463
   65C      O1P 1540   8.713   7.440   4.816 -0.3009  0.2355  0.0085
   65C      O2P 1541   8.519   7.323   4.696 -0.5830 -0.3567 -0.3348
   65C      O5' 1542   8.739   7.253   4.645 -0.1045  0.0959 -0.1038
   65C      C5' 1543   8.876   7.261   4.638 -0.0446  0.0885  0.0617
   65C     H5'1 1544   8.922   7.243   4.735 -0.8290 -1.5026  0.1745
   65C     H5'2 1545   8.897   7.365   4.613 -1.0004  0.2105 -0.2793
   65C      C4' 1546   8.946   7.171   4.533  0.6108  0.3553 -0.3275
   65C      H4' 1547   9.054   7.171   4.550  0.6357  1.9436 -0.2862
   65C      O4' 1548   8.892   7.036   4.545 -0.1826  0.0805 -0.6820
   65C      C1' 1549   8.903   6.977   4.415 -0.4680  0.1252  0.0367
   65C      H1' 1550   8.973   6.894   4.408 -0.9818 -0.3128  0.0359
   65C       N1 1551   8.782   6.912   4.373  0.4428 -0.6213  0.3072
   65C       C6 1552   8.661   6.956   4.416 -0.4331  0.5248 -0.0052
   65C       H6 1553   8.659   7.048   4.473 -0.0580  0.9160 -0.6095
   65C       C5 1554   8.546   6.900   4.374  0.0279 -0.1977 -0.1516
   65C       H5 1555   8.449   6.934   4.407 -0.7632  0.2602 -2.6771
   65C       C4 1556   8.556   6.788   4.288  0.0502  0.4453 -0.1565
   65C       N4 1557   8.448   6.725   4.248  0.4386  0.5705 -0.4262
   65C      H41 1558   8.357   6.742   4.290  0.0625 -1.6250 -0.2403
   65C      H42 1559   8.471   6.650   4.185  1.3599  0.6107 -0.1518
   65C       N3 1560   8.675   6.735   4.249 -0.3171 -0.2492  0.3427
   65C       C2 1561   8.788   6.803   4.283 -0.1183 -0.9567 -0.0387
   65C       O2 1562   8.900   6.764   4.236 -0.2114  0.1591  0.2350
   65C      C3' 1563   8.906   7.203   4.388  0.1554  0.5634  0.3979
   65C      H3' 1564   8.797   7.216   4.385  0.1384  0.3027 -0.2815
   65C      C2' 1565   8.958   7.083   4.316  0.0378  0.4168 -0.0621
   65C     H2'1 1566   8.896   7.076   4.227  0.2339 -1.4661 -0.0928
   65C      O2' 1567   9.089   7.072   4.290  0.1693 -0.0418  0.0593
   65C     HO'2 1568   9.110   7.138   4.224  0.1594 -0.1391 -0.0422
   65C      O3' 1569   8.976   7.316   4.342  0.2112  0.5257  0.0288
   66G        P 1570   8.930   7.403   4.221 -0.0329  0.0144  0.0329
   66G      O1P 1571   9.014   7.519   4.204 -0.4927 -0.6440  0.4168
   66G      O2P 1572   8.785   7.417   4.240  0.1183 -0.0504  0.6693
   66G      O5' 1573   8.963   7.301   4.096  0.0303 -0.0174 -0.0303
   66G      C5' 1574   9.092   7.289   4.042 -0.7129 -0.3089  0.0574
   66G     H5'1 1575   9.165   7.296   4.123  0.5252  1.4868 -1.1220
   66G     H5'2 1576   9.111   7.373   3.974  0.6642 -0.1516  0.5859
   66G      C4' 1577   9.101   7.158   3.957 -0.1798 -0.5266  1.1622
   66G      H4' 1578   9.207   7.143   3.936 -0.2170 -0.6616  1.0732
   66G      O4' 1579   9.051   7.046   4.019 -0.1106 -0.1702 -0.0662
   66G      C1' 1580   8.997   6.954   3.929  0.1762  0.2741  0.6110
   66G      H1' 1581   9.028   6.851   3.947  0.9693  0.5723  1.0147
   66G       N9 1582   8.846   6.937   3.943 -0.4022  0.1260 -0.4239
   66G       C8 1583   8.758   7.017   4.001  0.7595  0.4681 -0.2999
   66G       H8 1584   8.788   7.107   4.054 -1.8153  0.0636  2.0327
   66G       N7 1585   8.629   6.981   3.997 -0.3198  0.1294 -0.0073
   66G       C5 1586   8.642   6.858   3.926 -0.3862  0.0852  0.0266
   66G       C6 1587   8.546   6.758   3.893  1.0803 -0.8294  0.4449
   66G       O6 1588   8.422   6.761   3.913 -0.0818 -0.3514 -0.2507
   66G       N1 1589   8.598   6.660   3.816  0.0049 -0.5375 -0.7440
   66G       H1 1590   8.531   6.589   3.790 -0.4503 -0.3890 -0.0060
   66G       C2 1591   8.725   6.648   3.777  0.2968 -0.6695  0.3419
   66G       N2 1592   8.747   6.539   3.722  0.4687  0.8108  0.1091
   66G      H21 1593   8.670   6.488   3.680 -0.2072  2.4626 -0.7401
   66G      H22 1594   8.844   6.514   3.707 -0.2427 -1.3436 -1.4525
   66G       N3 1595   8.821   6.733   3.815 -0.6964 -0.3904  0.4749
   66G       C4 1596   8.774   6.836   3.891  0.4265  0.1105 -0.3774
   66G      C3' 1597   9.021   7.160   3.827  0.3522 -0.0460  0.4030
   66G      H3' 1598   8.922   7.196   3.854  1.0408  0.1457  2.8837
   66G      C2' 1599   9.017   7.006   3.788 -0.3072 -0.1645  0.8282
   66G     H2'1 1600   8.937   6.976   3.721  0.6488 -0.3737 -0.2522
   66G      O2' 1601   9.137   6.950   3.737  0.5997  0.4617  0.4899
   66G     HO'2 1602   9.176   7.014   3.677  0.1939  1.0886  0.8708
   66G      O3' 1603   9.074   7.233   3.720  0.1730 -0.2790 -0.4538
   67G        P 1604   8.996   7.280   3.592  0.3059  0.4832 -0.0632
   67G      O1P 1605   9.097   7.336   3.505 -0.2634  0.1444 -0.3708
   67G      O2P 1606   8.877   7.355   3.636 -0.5516  0.6900  0.6097
   67G      O5' 1607   8.936   7.153   3.519 -0.2847  0.4018 -0.4348
   67G      C5' 1608   9.022   7.084   3.422  0.1302  0.1807  0.0817
   67G     H5'1 1609   9.116   7.049   3.466 -1.5587 -1.0679  3.0370
   67G     H5'2 1610   9.048   7.142   3.334  1.7587 -0.1999  0.2856
   67G      C4' 1611   8.957   6.956   3.368  0.2618  0.1894 -0.3561
   67G      H4' 1612   9.033   6.905   3.307  0.7003  0.0558  0.2860
   67G      O4' 1613   8.889   6.885   3.472 -0.7087 -0.3596  0.2558
   67G      C1' 1614   8.770   6.819   3.418  0.0872 -0.1799 -0.3257
   67G      H1' 1615   8.785   6.712   3.409  1.7958 -0.2361  2.0463
   67G       N9 1616   8.653   6.847   3.496  0.3460  0.0597  0.6909
   67G       C8 1617   8.630   6.953   3.580  0.2873 -0.0446 -0.3994
   67G       H8 1618   8.705   7.024   3.610 -0.9811  1.4594 -0.6682
   67G       N7 1619   8.511   6.954   3.636  0.7127 -0.0072  0.6008
   67G       C5 1620   8.449   6.845   3.566 -0.2720  0.4656 -0.4160
   67G       C6 1621   8.315   6.796   3.577 -0.0463  0.2147 -0.2499
   67G       O6 1622   8.219   6.839   3.649  0.0725 -0.5197 -0.0260
   67G       N1 1623   8.296   6.679   3.508  0.7222 -0.3092  0.4432
   67G       H1 1624   8.209   6.631   3.526 -0.4394  1.7083  0.5148
   67G       C2 1625   8.378   6.620   3.425 -0.5219 -0.1061  0.5193
   67G       N2 1626   8.339   6.523   3.337 -0.2185  0.0811 -0.3246
   67G      H21 1627   8.240   6.499   3.334  0.2920 -2.2014 -2.2016
   67G      H22 1628   8.406   6.489   3.270 -0.1521  1.0805 -0.7769
   67G       N3 1629   8.506   6.663   3.417 -0.0937 -0.4481  0.4758
   67G       C4 1630   8.536   6.775   3.489 -0.0103  0.7761 -0.3513
   67G      C3' 1631   8.835   7.000   3.279 -0.0171  0.6315  0.0740
   67G      H3' 1632   8.776   7.072   3.335 -1.6111  1.6785 -2.7319
   67G      C2' 1633   8.762   6.867   3.270  0.3633  0.3448 -0.2630
   67G     H2'1 1634   8.659   6.886   3.239 -0.4175 -2.7204  0.0454
   67G      O2' 1635   8.830   6.769   3.194 -0.2574  0.2433  0.3644
   67G     HO'2 1636   8.780   6.687   3.193  1.6889 -1.0294  0.4863
   67G      O3' 1637   8.869   7.043   3.148 -0.1899 -0.3469 -0.2291
   68A        P 1638   8.762   7.122   3.064 -0.4119  0.2617  0.0308
   68A      O1P 1639   8.834   7.164   2.943  0.0649  0.2148  0.9549
   68A      O2P 1640   8.695   7.220   3.141  0.3931 -0.1358 -0.2358
   68A      O5' 1641   8.641   7.015   3.025 -0.5762  0.1429 -0.4638
   68A      C5' 1642   8.667   6.909   2.940 -0.0077  0.3505  0.3076
   68A     H5'1 1643   8.758   6.856   2.967  0.0106  0.8226  1.1933
   68A     H5'2 1644   8.684   6.953   2.841 -0.1193  0.1602  0.2033
   68A      C4' 1645   8.560   6.806   2.931 -0.4420 -0.0572 -0.3828
   68A      H4' 1646   8.591   6.715   2.879  2.6586  1.4309 -1.4291
   68A      O4' 1647   8.515   6.747   3.051  0.4338 -0.0540  0.2251
   68A      C1' 1648   8.375   6.727   3.046  0.6626 -0.7954 -0.2022
   68A      H1' 1649   8.353   6.622   3.066  0.9983 -0.4699  2.0805
   68A       N9 1650   8.305   6.819   3.140 -0.4104 -0.7131 -0.9188
   68A       C8 1651   8.359   6.925   3.217 -0.3448  0.4872  0.0115
   68A       H8 1652   8.461   6.957   3.200  0.3784 -1.2328  0.8677
   68A       N7 1653   8.284   6.984   3.308  0.2350 -0.2203  0.1799
   68A       C5 1654   8.165   6.909   3.286 -0.0712  0.7703  0.2233
   68A       C6 1655   8.044   6.909   3.353 -0.5749  1.6993  0.4677
   68A       N6 1656   8.007   6.983   3.459 -0.3398 -0.6560  1.4398
   68A      H61 1657   8.076   7.045   3.499  0.3239 -0.8714  0.6594
   68A      H62 1658   7.918   6.957   3.498 -0.8376 -1.9891 -0.4797
   68A       N1 1659   7.950   6.818   3.325 -0.0916  0.3183 -0.5325
   68A       C2 1660   7.973   6.729   3.226  0.3911 -1.0591 -1.0746
   68A       H2 1661   7.894   6.659   3.201 -1.9497  0.0757  2.4902
   68A       N3 1662   8.084   6.722   3.156  0.1304  0.4207  0.2844
   68A       C4 1663   8.175   6.808   3.194 -0.5117 -0.3105  0.5033
   68A      C3' 1664   8.431   6.858   2.862 -0.7388  0.2498 -1.1204
   68A      H3' 1665   8.409   6.957   2.902 -0.8756  0.5909 -2.0012
   68A      C2' 1666   8.328   6.768   2.905  0.0966  0.9388  0.7428
   68A     H2'1 1667   8.232   6.820   2.905  0.6517  2.1219 -1.7203
   68A      O2' 1668   8.320   6.648   2.829  0.6309  0.4568 -0.1190
   68A     HO'2 1669   8.233   6.608   2.839  1.0876 -0.1743  1.9782
   68A      O3' 1670   8.440   6.873   2.724  0.5292 -1.3734  0.0592
   69A        P 1671   8.349   6.974   2.644  0.1889  0.3986  0.3690
   69A      O1P 1672   8.390   6.973   2.502 -0.3745  0.4363 -0.2242
   69A      O2P 1673   8.359   7.103   2.707 -0.4865  0.1535 -0.0048
   69A      O5' 1674   8.197   6.932   2.652  0.0749 -0.1162  0.3635
   69A      C5' 1675   8.150   6.829   2.567 -0.0488  0.1513 -0.6844
   69A     H5'1 1676   8.224   6.750   2.581 -0.9459 -0.4717  0.7112
   69A     H5'2 1677   8.150   6.872   2.467 -0.8560  1.8370  0.0144
   69A      C4' 1678   8.014   6.776   2.605  0.4329 -0.1499  0.8129
   69A      H4' 1679   7.982   6.682   2.559  1.4730 -0.6903  1.1754
   69A      O4' 1680   8.006   6.760   2.743 -0.1792  0.1816 -0.1946
   69A      C1' 1681   7.874   6.787   2.784  0.9920 -0.5710 -0.2630
   69A      H1' 1682   7.825   6.700   2.827  1.8060 -0.1400  1.6273
   69A       N9 1683   7.876   6.886   2.889  0.3062  0.0445  0.0306
   69A       C8 1684   7.970   6.980   2.926 -0.0344  1.3812 -0.1971
   69A       H8 1685   8.065   6.992   2.876  0.5137 -0.9530  0.1673
   69A       N7 1686   7.929   7.056   3.023 -0.1336 -0.3307 -0.0213
   69A       C5 1687   7.815   7.001   3.071  0.2439  0.3843  0.0995
   69A       C6 1688   7.719   7.026   3.170  0.2877 -0.5702  0.7302
   69A       N6 1689   7.729   7.121   3.255 -0.0647  0.6598  0.4465
   69A      H61 1690   7.806   7.185   3.247 -0.1913  0.7556 -0.0625
   69A      H62 1691   7.664   7.129   3.331 -1.2948 -3.5351  0.1098
   69A       N1 1692   7.609   6.954   3.183 -0.2433  0.3772  0.1660
   69A       C2 1693   7.591   6.859   3.090 -0.4228  0.4532 -0.1935
   69A       H2 1694   7.505   6.795   3.101 -0.5251  0.8722  1.9101
   69A       N3 1695   7.665   6.821   2.990  0.4190 -0.8411 -0.1201
   69A       C4 1696   7.780   6.893   2.988 -0.1770 -0.1478  0.0742
   69A      C3' 1697   7.913   6.881   2.570  0.6546 -0.3707  0.2105
   69A      H3' 1698   7.948   6.981   2.599  0.0605 -0.5065  1.4832
   69A      C2' 1699   7.799   6.838   2.664 -0.2029 -0.0940  0.5345
   69A     H2'1 1700   7.751   6.933   2.687  1.3851  0.6908  0.7594
   69A      O2' 1701   7.717   6.728   2.614 -0.0919 -0.5347 -0.0010
   69A     HO'2 1702   7.633   6.756   2.578  1.1740  2.8973 -0.6432
   69A      O3' 1703   7.880   6.875   2.440  0.3011  0.3733  0.3184
   70U        P 1704   7.814   6.999   2.373 -0.5049  0.2692  0.0048
   70U      O1P 1705   7.809   6.963   2.229 -0.1956  0.0262  0.1243
   70U      O2P 1706   7.885   7.119   2.418  0.7061 -0.3155  0.9840
   70U      O5' 1707   7.666   6.998   2.426 -0.0680 -0.0210  0.2611
   70U      C5' 1708   7.567   6.905   2.378 -0.1711  0.8528 -0.5694
   70U     H5'1 1709   7.614   6.810   2.355 -0.9156  0.0452  1.0620
   70U     H5'2 1710   7.522   6.939   2.285 -1.3053 -0.3471 -0.4753
   70U      C4' 1711   7.452   6.883   2.476  0.7846  0.0614  0.5937
   70U      H4' 1712   7.393   6.796   2.447  3.9715 -1.4693 -2.1748
   70U      O4' 1713   7.498   6.871   2.610  0.7609  0.6552  0.3013
   70U      C1' 1714   7.400   6.923   2.704 -0.3013  0.3600 -0.1309
   70U      H1' 1715   7.372   6.847   2.776  1.5323  0.9945  1.3321
   70U       N1 1716   7.453   7.038   2.780  0.0326 -0.4308 -0.8354
   70U       C6 1717   7.564   7.114   2.730  0.2098 -0.0421  0.3751
   70U       H6 1718   7.606   7.089   2.633  1.7112  0.2277  0.9304
   70U       C5 1719   7.621   7.203   2.805  0.1207 -0.4780  0.0637
   70U       H5 1720   7.704   7.260   2.766 -0.5585  1.1081  0.8427
   70U       C4 1721   7.579   7.238   2.940  0.0769  0.2558  0.1540
   70U       O4 1722   7.639   7.308   3.017 -0.4540  0.2108  0.7514
   70U       N3 1723   7.460   7.179   2.981  0.2166 -0.2432 -0.6744
   70U       H3 1724   7.440   7.193   3.079  0.4244 -0.0079 -0.6644
   70U       C2 1725   7.402   7.071   2.911  0.8807  0.8126 -0.0891
   70U       O2 1726   7.309   7.003   2.961 -0.1038  0.1763  0.8542
   70U      C3' 1727   7.344   7.002   2.493 -0.1725 -0.1633 -0.6989
   70U      H3' 1728   7.391   7.099   2.508 -2.4569  0.9261 -0.1995
   70U      C2' 1729   7.268   6.955   2.622 -0.7567  0.3619  0.3992
   70U     H2'1 1730   7.209   7.032   2.670 -0.9454 -0.5211  1.6465
   70U      O2' 1731   7.196   6.835   2.605  0.5133 -0.0178  0.6820
   70U     HO'2 1732   7.159   6.833   2.694 -1.0952  3.5424  0.2732
   70U      O3' 1733   7.248   7.006   2.387  0.4004  0.6117 -0.2196
   71A        P 1734   7.181   7.130   2.341  0.4286  0.1095  0.3859
   71A      O1P 1735   7.110   7.095   2.220 -0.0373 -0.2019  0.1362
   71A      O2P 1736   7.274   7.247   2.355 -0.4239 -0.0857  0.2848
   71A      O5' 1737   7.074   7.165   2.456 -0.3806 -0.3485  0.5291
   71A      C5' 1738   6.960   7.094   2.491  0.6829  0.3210  0.0251
   71A     H5'1 1739   6.986   6.993   2.521 -0.3515 -1.1348 -3.5285
   71A     H5'2 1740   6.884   7.092   2.413 -1.8388 -0.2138  2.3708
   71A      C4' 1741   6.891   7.156   2.611 -0.1346 -0.5418  0.0650
   71A      H4' 1742   6.805   7.100   2.647  0.7267 -1.1267  1.3119
   71A      O4' 1743   6.976   7.149   2.721  0.0997 -0.1527  0.5189
   71A      C1' 1744   6.964   7.268   2.801 -0.4149  0.1402  0.7006
   71A      H1' 1745   6.926   7.241   2.899 -0.0604  0.3464  0.8956
   71A       N9 1746   7.093   7.340   2.818 -0.4087  0.5912  0.1551
   71A       C8 1747   7.199   7.317   2.744 -0.1128  0.8332  0.5651
   71A       H8 1748   7.199   7.253   2.656 -0.0916 -0.0302  1.1794
   71A       N7 1749   7.306   7.381   2.781 -0.4392 -0.3633 -0.6650
   71A       C5 1750   7.265   7.448   2.896 -0.2301 -0.2917 -0.0253
   71A       C6 1751   7.325   7.530   2.992  0.3049  0.3182 -0.1630
   71A       N6 1752   7.442   7.574   2.996 -0.1906  0.4439 -0.0440
   71A      H61 1753   7.507   7.535   2.929 -0.5956 -0.2431 -0.0380
   71A      H62 1754   7.473   7.644   3.062 -0.6376  0.7248 -0.1237
   71A       N1 1755   7.249   7.581   3.090 -0.1613 -0.4076  0.6370
   71A       C2 1756   7.121   7.563   3.103 -0.0542 -0.4063 -0.5631
   71A       H2 1757   7.064   7.600   3.188 -1.2548 -1.6053 -0.7989
   71A       N3 1758   7.056   7.476   3.021 -0.7993  0.0196  0.4499
   71A       C4 1759   7.132   7.432   2.917 -0.0536  0.2574 -0.4899
   71A      C3' 1760   6.855   7.308   2.598  0.4189 -0.4466  0.5628
   71A      H3' 1761   6.933   7.364   2.547  0.2673  1.1447  1.9882
   71A      C2' 1762   6.857   7.350   2.743  0.0756  0.4619 -0.5229
   71A     H2'1 1763   6.878   7.455   2.759  1.7283 -0.0496  0.9957
   71A      O2' 1764   6.742   7.309   2.811  0.2256  0.0407  0.6343
   71A     HO'2 1765   6.737   7.356   2.894 -0.7726 -2.4831  2.1067
   71A      O3' 1766   6.732   7.323   2.525 -0.0085  0.0647  0.3534
   72G        P 1767   6.701   7.467   2.458 -0.0456 -0.2570 -0.3253
   72G      O1P 1768   6.570   7.466   2.393 -0.3076 -0.4110 -0.0181
   72G      O2P 1769   6.813   7.506   2.371 -0.2256 -0.1676  0.0820
   72G      O5' 1770   6.690   7.575   2.584  0.5546  0.4771  0.1655
   72G      C5' 1771   6.576   7.564   2.674  0.2011  0.3239 -0.4533
   72G     H5'1 1772   6.565   7.456   2.690  1.5002  0.4247  1.4120
   72G     H5'2 1773   6.491   7.593   2.613 -1.0788 -0.6062  0.8019
   72G      C4' 1774   6.582   7.638   2.805 -0.0821  0.5265  0.0523
   72G      H4' 1775   6.487   7.612   2.852 -0.1084  0.9119  0.2200
   72G      O4' 1776   6.690   7.592   2.882  0.4514  0.0636 -1.2767
   72G      C1' 1777   6.742   7.699   2.955  0.2784 -0.1169  0.3085
   72G      H1' 1778   6.749   7.679   3.062  1.8133 -0.8938  0.0896
   72G       N9 1779   6.866   7.743   2.896 -0.1406 -0.5674  0.0794
   72G       C8 1780   6.934   7.709   2.782 -0.3697  1.0552  0.0638
   72G       H8 1781   6.898   7.641   2.706  1.1150 -0.4843  0.6746
   72G       N7 1782   7.048   7.762   2.762 -0.4082  0.3643 -0.8111
   72G       C5 1783   7.071   7.830   2.887  0.3053 -0.1481  0.4151
   72G       C6 1784   7.185   7.896   2.943  0.4115  0.5926 -0.8417
   72G       O6 1785   7.294   7.911   2.886  0.0573  0.0896 -0.1379
   72G       N1 1786   7.154   7.969   3.061  0.4023 -0.0083 -0.0665
   72G       H1 1787   7.228   8.021   3.107  2.5117 -2.4078 -0.5025
   72G       C2 1788   7.030   7.973   3.120  0.5466  0.2077 -0.1618
   72G       N2 1789   7.008   8.070   3.209  0.4956 -0.3159  0.7993
   72G      H21 1790   7.075   8.140   3.240  0.6179  0.6808 -1.5217
   72G      H22 1791   6.919   8.058   3.254  0.4497  1.3231  1.2382
   72G       N3 1792   6.927   7.902   3.078  0.7121  0.4918  0.8494
   72G       C4 1793   6.956   7.829   2.961  0.2178  0.8022 -0.3490
   72G      C3' 1794   6.598   7.791   2.791 -0.1128 -0.3354  1.1447
   72G      H3' 1795   6.679   7.813   2.721 -0.3625  1.2295  1.3112
   72G      C2' 1796   6.647   7.819   2.932 -0.3745  1.0082 -0.5298
   72G     H2'1 1797   6.698   7.915   2.923  3.5300 -0.9010 -0.5032
   72G      O2' 1798   6.539   7.821   3.027  0.1414 -0.3671 -0.3814
   72G     HO'2 1799   6.461   7.839   2.974 -1.1966  0.4873  1.7599
   72G      O3' 1800   6.480   7.862   2.756  0.1302  0.8818 -0.2339
   73A        P 1801   6.480   7.992   2.671 -0.2333  0.1208  0.0049
   73A      O1P 1802   6.333   8.022   2.636 -0.1416  0.5560  0.1127
   73A      O2P 1803   6.576   7.993   2.552 -0.0202 -0.3036  0.1200
   73A      O5' 1804   6.527   8.091   2.784  0.6589  0.1156  0.0472
   73A      C5' 1805   6.451   8.112   2.908 -0.2924 -0.4429 -0.7752
   73A     H5'1 1806   6.421   8.021   2.958 -2.1661  0.3088 -0.4575
   73A     H5'2 1807   6.361   8.172   2.894 -0.4969 -0.0919  1.5984
   73A      C4' 1808   6.535   8.204   3.003  0.0997  0.6250 -0.3041
   73A      H4' 1809   6.494   8.214   3.103  0.7922 -2.6614  0.4152
   73A      O4' 1810   6.660   8.145   3.022 -0.3933 -0.0784 -0.2163
   73A      C1' 1811   6.759   8.249   3.029  0.0200 -0.2676  0.4456
   73A      H1' 1812   6.805   8.238   3.127  2.3195 -0.5546 -0.6076
   73A       N9 1813   6.863   8.229   2.921  0.8686  0.2000 -0.5063
   73A       C8 1814   6.860   8.139   2.816  0.9868 -0.4052  0.2073
   73A       H8 1815   6.772   8.079   2.801  1.0160 -0.0910 -1.3648
   73A       N7 1816   6.972   8.126   2.746  0.9394 -0.0248 -0.1793
   73A       C5 1817   7.056   8.215   2.820 -0.5287  0.5511 -0.1130
   73A       C6 1818   7.193   8.247   2.818  0.6022  0.2677  0.7317
   73A       N6 1819   7.287   8.208   2.735  0.4692  0.2038 -0.3977
   73A      H61 1820   7.261   8.136   2.668 -0.7110  0.3231 -0.0962
   73A      H62 1821   7.380   8.245   2.745  0.3136  1.5080 -3.0083
   73A       N1 1822   7.245   8.339   2.906  1.0531  0.3181  0.5408
   73A       C2 1823   7.164   8.397   2.997  0.2428 -0.3294  0.2338
   73A       H2 1824   7.206   8.468   3.067 -2.0601  3.3764 -1.8402
   73A       N3 1825   7.040   8.370   3.010 -0.2571 -0.2814 -0.1285
   73A       C4 1826   6.989   8.279   2.921 -0.4795 -0.4777 -0.4050
   73A      C3' 1827   6.555   8.345   2.949 -0.2119 -0.2472 -0.0717
   73A      H3' 1828   6.557   8.356   2.841 -1.1589  1.7054  0.0638
   73A      C2' 1829   6.686   8.385   3.023  0.9501  0.5098  0.7051
   73A     H2'1 1830   6.736   8.466   2.970  0.6844  1.2285  1.5328
   73A      O2' 1831   6.664   8.405   3.166  0.1831  0.3762  0.0361
   73A     HO'2 1832   6.574   8.389   3.194  0.5403  0.8045  1.4614
   73A      O3' 1833   6.449   8.434   2.989  0.3317 -0.4071  0.2620
   74U        P 1834   6.388   8.545   2.895 -0.1865  0.4343  0.0806
   74U      O1P 1835   6.270   8.610   2.964  0.0237  0.5111 -0.1175
   74U      O2P 1836   6.359   8.488   2.760 -0.1781  0.4698  0.4829
   74U      O5' 1837   6.511   8.649   2.882  0.3710  0.0583  0.2100
   74U      C5' 1838   6.540   8.737   2.994  0.2465 -0.5699 -0.7682
   74U     H5'1 1839   6.543   8.676   3.084 -0.6520 -0.4911 -0.6792
   74U     H5'2 1840   6.471   8.821   3.001  2.1646  0.9684  1.3018
   74U      C4' 1841   6.676   8.804   2.969 -0.0400 -0.0384 -0.1010
   74U      H4' 1842   6.710   8.869   3.050  2.8157  1.1779 -2.0734
   74U      O4' 1843   6.775   8.698   2.953 -0.0382 -0.2237  0.0179
   74U      C1' 1844   6.898   8.750   2.900  0.5251 -0.2329  0.0348
   74U      H1' 1845   6.973   8.772   2.977 -0.5040  1.8030  0.5447
   74U       N1 1846   6.957   8.663   2.797  0.4153  0.3524  0.4210
   74U       C6 1847   6.869   8.596   2.715 -0.3302  0.2290  0.9915
   74U       H6 1848   6.763   8.609   2.730 -0.1172  3.0759  0.4529
   74U       C5 1849   6.918   8.508   2.624 -0.4678  0.8237 -0.0518
   74U       H5 1850   6.852   8.457   2.555  2.3642  1.8944 -3.8718
   74U       C4 1851   7.065   8.483   2.610  0.1613 -0.5948  0.2670
   74U       O4 1852   7.117   8.391   2.550  0.7792 -0.5271  0.1235
   74U       N3 1853   7.142   8.554   2.695  0.7871  0.4153  0.1410
   74U       H3 1854   7.239   8.524   2.691  1.5210  2.4996 -4.6032
   74U       C2 1855   7.095   8.653   2.781 -0.0776 -0.9046 -1.2954
   74U       O2 1856   7.179   8.718   2.845  0.2511 -0.2056 -0.0774
   74U      C3' 1857   6.695   8.872   2.835 -0.2523 -0.1431 -0.5596
   74U      H3' 1858   6.656   8.806   2.757 -0.4802  0.5610 -1.0437
   74U      C2' 1859   6.851   8.884   2.838  0.3422  0.3265 -0.0678
   74U     H2'1 1860   6.891   8.884   2.736 -0.3058 -2.8154 -0.4378
   74U      O2' 1861   6.899   8.987   2.916 -0.1164 -0.2846  0.2980
   74U     HO'2 1862   6.921   9.059   2.856  4.4202 -0.1465  1.7046
   74U      O3' 1863   6.625   8.998   2.847  0.3524  0.4449  0.1324
   75A        P 1864   6.601   9.093   2.717 -0.3065  0.0772 -0.3219
   75A      O1P 1865   6.530   9.215   2.755  0.6133  0.8091  0.0084
   75A      O2P 1866   6.537   9.004   2.618  0.1697 -0.8357  0.0155
   75A      O5' 1867   6.746   9.130   2.657 -0.0574  0.0148 -0.1716
   75A      C5' 1868   6.815   9.242   2.691  0.3766  0.1653 -0.0869
   75A     H5'1 1869   6.824   9.250   2.799  0.6850  1.3109 -0.1870
   75A     H5'2 1870   6.757   9.328   2.659 -1.7328 -1.0954  0.1190
   75A      C4' 1871   6.954   9.238   2.631  0.5979 -0.8753  0.8809
   75A      H4' 1872   7.020   9.314   2.672  1.2784 -0.7585 -0.3693
   75A      O4' 1873   7.016   9.114   2.654 -0.2849  0.8530 -0.5629
   75A      C1' 1874   7.123   9.108   2.560  0.6105  0.3151 -0.5758
   75A      H1' 1875   7.215   9.143   2.607  1.3772  0.1774 -1.9384
   75A       N9 1876   7.127   8.965   2.509 -1.0337  0.3186  0.2863
   75A       C8 1877   7.024   8.891   2.460  0.2884 -0.4902 -0.5935
   75A       H8 1878   6.922   8.918   2.479  0.3994 -0.4945  0.0126
   75A       N7 1879   7.054   8.782   2.388  0.6437  0.0196  0.5378
   75A       C5 1880   7.192   8.784   2.396 -0.2743  0.1330 -0.2174
   75A       C6 1881   7.295   8.696   2.356  0.7769  0.1270  1.1584
   75A       N6 1882   7.275   8.572   2.310 -0.4609  0.1017  0.0248
   75A      H61 1883   7.180   8.541   2.293  0.0354 -1.4070 -0.1171
   75A      H62 1884   7.356   8.515   2.289 -3.4173 -4.0236 -1.4306
   75A       N1 1885   7.426   8.732   2.360  0.0466  0.2095 -0.0850
   75A       C2 1886   7.454   8.851   2.417  0.5257 -0.2064 -0.1290
   75A       H2 1887   7.554   8.893   2.422 -0.0014  1.4144 -1.7007
   75A       N3 1888   7.366   8.941   2.468 -0.0886  0.3860  0.1521
   75A       C4 1889   7.234   8.900   2.452 -0.9856 -0.8265  0.1342
   75A      C3' 1890   6.955   9.246   2.478 -0.5435  0.1341 -0.6267
   75A      H3' 1891   6.882   9.182   2.429 -0.5203 -0.6880  0.3585
   75A      C2' 1892   7.097   9.199   2.447 -0.4029  0.4347 -0.1464
   75A     H2'1 1893   7.097   9.147   2.351 -1.0249 -0.5209  0.3584
   75A      O2' 1894   7.183   9.317   2.452 -0.3072 -0.3576  0.4362
   75A     HO'2 1895   7.146   9.378   2.388 -0.0683 -1.2408 -0.5765
   75A      O3' 1896   6.947   9.380   2.425 -0.1955 -1.0055  0.2027
   76A        P 1897   6.921   9.421   2.270 -0.2684 -0.4768  0.3863
   76A      O1P 1898   6.884   9.560   2.279 -0.1454  0.0205  0.2757
   76A      O2P 1899   6.832   9.331   2.194 -0.4164 -0.3824  0.2281
   76A      O5' 1900   7.065   9.407   2.200 -0.1505  0.1322 -0.5145
   76A      C5' 1901   7.155   9.515   2.190 -0.6401 -0.0302 -0.3483
   76A     H5'1 1902   7.172   9.551   2.292 -0.4573 -0.3999 -0.2466
   76A     H5'2 1903   7.105   9.595   2.135 -0.0211  0.2143 -0.5653
   76A      C4' 1904   7.295   9.490   2.133  0.3985 -0.3225 -0.5481
   76A      H4' 1905   7.357   9.579   2.148  0.2753 -0.2551 -0.4422
   76A      O4' 1906   7.354   9.384   2.211  0.1668 -0.6603  0.0523
   76A      C1' 1907   7.417   9.303   2.117 -0.2441 -0.3089  1.1293
   76A      H1' 1908   7.515   9.269   2.150 -0.4515 -0.9794  1.0723
   76A       N9 1909   7.341   9.173   2.090 -0.5359 -0.6731 -0.2577
   76A       C8 1910   7.205   9.143   2.104  0.0435  0.1926 -0.2438
   76A       H8 1911   7.131   9.217   2.132 -1.9327  0.7180 -5.5559
   76A       N7 1912   7.172   9.014   2.085  0.1527  0.0887  0.0109
   76A       C5 1913   7.299   8.962   2.059  1.2526  0.5996 -0.2853
   76A       C6 1914   7.342   8.829   2.020  0.2579  0.0272  0.2601
   76A       N6 1915   7.256   8.727   2.011 -0.1116 -0.0927 -0.4406
   76A      H61 1916   7.159   8.732   2.039 -0.7981 -1.1360 -2.3810
   76A      H62 1917   7.288   8.636   1.980 -0.1737 -0.8172  1.4953
   76A       N1 1918   7.469   8.799   1.989  0.6722 -0.0678  0.2505
   76A       C2 1919   7.550   8.907   1.990  0.4592  0.5767  0.1303
   76A       H2 1920   7.652   8.884   1.965  0.2856  0.9143 -0.9476
   76A       N3 1921   7.525   9.033   2.016 -0.6366  0.1921 -0.0318
   76A       C4 1922   7.397   9.054   2.057  0.5232 -0.4736  0.0810
   76A      C3' 1923   7.293   9.451   1.985 -0.2974  0.6211  0.2535
   76A      H3' 1924   7.204   9.393   1.964 -1.3011  0.7725  3.5166
   76A      C2' 1925   7.426   9.383   1.979 -0.6424  0.5447 -0.3648
   76A     H2'1 1926   7.439   9.310   1.899 -0.1167  2.4193 -2.0602
   76A      O2' 1927   7.533   9.472   1.977  0.0069 -0.1510  0.1353
   76A     HO'2 1928   7.506   9.555   1.938  0.2691  0.7627  1.7809
   76A      O3' 1929   7.308   9.567   1.896 -0.2456  0.0564  0.3719
   77U        P 1930   7.267   9.550   1.738 -0.2515  0.2199  0.0316
   77U      O1P 1931   7.321   9.665   1.667  0.1763 -0.4874 -0.1137
   77U      O2P 1932   7.124   9.530   1.747  0.1624 -0.2439  0.2908
   77U      O5' 1933   7.339   9.426   1.686 -0.2856  0.2432  0.4041
   77U      C5' 1934   7.477   9.417   1.638  0.3463 -0.4574 -0.1141
   77U     H5'1 1935   7.545   9.444   1.719  1.3460  1.9397 -1.6227
   77U     H5'2 1936   7.508   9.480   1.555 -0.3283 -1.8412 -1.4694
   77U      C4' 1937   7.503   9.272   1.596 -0.9563  0.3106  0.2261
   77U      H4' 1938   7.610   9.263   1.577 -0.6572 -0.0772  1.9605
   77U      O4' 1939   7.485   9.168   1.690 -0.2408  0.3001 -0.3877
   77U      C1' 1940   7.466   9.042   1.629  0.4513 -0.5310  0.2082
   77U      H1' 1941   7.555   8.981   1.647  0.6150  0.4450  3.3018
   77U       N1 1942   7.345   8.972   1.690  0.6468  0.0200  0.2409
   77U       C6 1943   7.236   9.042   1.735  0.6209  0.5013  0.3776
   77U       H6 1944   7.239   9.149   1.748 -1.1663  0.7694 -1.0710
   77U       C5 1945   7.124   8.974   1.766 -0.0816  0.2036  0.0211
   77U       H5 1946   7.036   9.024   1.806  0.4242  1.3460 -0.2550
   77U       C4 1947   7.115   8.829   1.746 -0.8685  0.1800  0.8394
   77U       O4 1948   7.021   8.754   1.775 -0.3618 -0.1198  0.6822
   77U       N3 1949   7.230   8.772   1.693  0.2180  0.4798  0.0965
   77U       H3 1950   7.230   8.672   1.681  0.2570  0.2796  1.5320
   77U       C2 1951   7.342   8.834   1.668 -0.1517 -0.0147  0.5097
   77U       O2 1952   7.436   8.777   1.614  0.3553  0.2682  0.7216
   77U      C3' 1953   7.429   9.219   1.475  0.0035 -0.3762  0.2200
   77U      H3' 1954   7.324   9.240   1.491 -0.2889 -0.4158 -1.4312
   77U      C2' 1955   7.457   9.067   1.479  0.7092  0.1838  0.0364
   77U     H2'1 1956   7.385   9.001   1.430  0.9832 -0.4491  0.4762
   77U      O2' 1957   7.582   9.044   1.416 -0.1972  0.5148  0.5164
   77U     HO'2 1958   7.611   9.126   1.375  1.3916 -0.2229  0.0761
   77U      O3' 1959   7.473   9.285   1.361 -0.2790  0.1644 -0.4895
   78U        P 1960   7.395   9.285   1.224  0.0802 -0.1914  0.1347
   78U      O1P 1961   7.454   9.378   1.129 -0.3897  0.5350 -0.2950
   78U      O2P 1962   7.258   9.302   1.265 -0.2160 -0.0009 -0.7795
   78U      O5' 1963   7.397   9.136   1.156  0.1381 -0.4119 -0.4159
   78U      C5' 1964   7.514   9.089   1.094 -0.0403 -0.1309 -0.4443
   78U     H5'1 1965   7.597   9.100   1.164 -1.1516 -1.2521  1.1217
   78U     H5'2 1966   7.534   9.135   0.997 -0.8342 -1.0585 -1.0697
   78U      C4' 1967   7.482   8.944   1.058 -0.6299  0.6709 -0.4544
   78U      H4' 1968   7.570   8.920   0.999  0.9699  0.4369  1.8661
   78U      O4' 1969   7.478   8.854   1.169 -0.5407  0.5013  0.6643
   78U      C1' 1970   7.377   8.754   1.146  0.3211 -0.4004  0.1937
   78U      H1' 1971   7.427   8.659   1.159  0.8725  0.0966  2.0247
   78U       N1 1972   7.259   8.759   1.236  0.2794  0.9552 -0.0829
   78U       C6 1973   7.201   8.874   1.275 -0.4448  0.2014  0.1877
   78U       H6 1974   7.247   8.966   1.242  0.5403 -0.4601 -0.3470
   78U       C5 1975   7.099   8.873   1.364  0.6952  0.2917 -0.5309
   78U       H5 1976   7.054   8.963   1.404  0.2568  0.5780 -1.6184
   78U       C4 1977   7.037   8.750   1.404 -0.1366 -0.4528 -0.6246
   78U       O4 1978   6.929   8.738   1.461  0.1344  0.3426 -0.7895
   78U       N3 1979   7.097   8.640   1.346  0.6330 -0.0619 -0.2241
   78U       H3 1980   7.050   8.553   1.364  0.2377  0.1335 -0.2918
   78U       C2 1981   7.210   8.638   1.271  0.3215  0.3187 -0.0138
   78U       O2 1982   7.254   8.529   1.228  0.0513  0.5077 -1.2626
   78U      C3' 1983   7.358   8.925   0.978  0.2234 -0.4886  0.8085
   78U      H3' 1984   7.277   8.983   1.021  0.7756  0.5591  0.4638
   78U      C2' 1985   7.335   8.776   1.000  0.2378  0.2097  0.3384
   78U     H2'1 1986   7.235   8.745   0.971  0.6019 -0.2548 -0.4389
   78U      O2' 1987   7.433   8.700   0.926  0.4700  0.3660 -0.0141
   78U     HO'2 1988   7.428   8.730   0.835 -2.1907  3.2706  0.8991
   78U      O3' 1989   7.381   8.950   0.840 -0.8984  0.3500  0.2547
   79A        P 1990   7.251   8.982   0.750  0.0473 -0.3922 -0.2615
   79A      O1P 1991   7.307   9.006   0.614 -0.3257 -0.5965 -0.0275
   79A      O2P 1992   7.175   9.084   0.825 -0.2781  0.0056 -0.0227
   79A      O5' 1993   7.176   8.849   0.740 -0.0775 -0.1492 -0.4364
   79A      C5' 1994   7.211   8.743   0.650  0.3297 -0.3994  0.5592
   79A     H5'1 1995   7.312   8.704   0.659 -0.0894 -2.5200 -2.3854
   79A     H5'2 1996   7.199   8.770   0.546  1.1644 -0.8769  0.3295
   79A      C4' 1997   7.119   8.623   0.666  0.1523  0.1316 -0.5979
   79A      H4' 1998   7.144   8.552   0.587  0.1029 -1.4145  0.7051
   79A      O4' 1999   7.143   8.570   0.796  0.1173  0.2273 -0.2809
   79A      C1' 2000   7.020   8.513   0.843  0.2803 -0.1273 -0.1125
   79A      H1' 2001   7.035   8.408   0.866 -0.6822 -0.1386  0.5417
   79A       N9 2002   6.958   8.583   0.959  0.7283  0.2285  0.1496
   79A       C8 2003   6.966   8.713   0.994  0.3156  0.2130 -0.3223
   79A       H8 2004   7.032   8.772   0.932  0.7527 -1.7306 -1.7828
   79A       N7 2005   6.890   8.749   1.097  0.6273 -0.0387  0.4536
   79A       C5 2006   6.824   8.628   1.127  0.0798 -0.6830  1.0663
   79A       C6 2007   6.732   8.589   1.224 -0.5197  0.2407  0.4362
   79A       N6 2008   6.686   8.659   1.321 -0.1220  0.0967 -0.3549
   79A      H61 2009   6.713   8.755   1.337 -1.5654  0.5243 -0.3117
   79A      H62 2010   6.608   8.625   1.376 -0.2502 -1.0651 -1.2083
   79A       N1 2011   6.681   8.462   1.222 -0.4606 -0.3078  0.1267
   79A       C2 2012   6.730   8.379   1.138 -0.0802  0.1187  0.1143
   79A       H2 2013   6.694   8.277   1.143 -1.6510  0.6960  1.3632
   79A       N3 2014   6.833   8.398   1.057  0.8701  0.7994 -0.1862
   79A       C4 2015   6.873   8.527   1.052  0.4981  0.2208  0.1677
   79A      C3' 2016   6.974   8.644   0.654  0.2788 -0.2033 -0.2556
   79A      H3' 2017   6.948   8.743   0.690  1.0734  0.3518 -1.1617
   79A      C2' 2018   6.916   8.522   0.725  0.3975 -0.9658 -0.3354
   79A     H2'1 2019   6.813   8.542   0.756  1.2254  0.2681  1.8350
   79A      O2' 2020   6.924   8.417   0.636  0.0235  0.4309 -0.1826
   79A     HO'2 2021   6.854   8.428   0.573  0.1187  1.7536 -0.0824
   79A      O3' 2022   6.940   8.648   0.510  0.2212 -0.1704 -1.0246
   80A        P 2023   6.810   8.705   0.455  0.7096 -0.1188 -0.0097
   80A      O1P 2024   6.810   8.706   0.307 -0.2862 -0.4397 -0.3095
   80A      O2P 2025   6.779   8.831   0.526  0.5200 -0.3475 -0.7863
   80A      O5' 2026   6.708   8.587   0.505 -0.0014 -0.2482 -0.2536
   80A      C5' 2027   6.685   8.470   0.434 -0.3554 -0.6142  0.7024
   80A     H5'1 2028   6.787   8.433   0.427  1.0498  1.2343  6.2270
   80A     H5'2 2029   6.642   8.507   0.341 -2.0083  2.7946  2.6248
   80A      C4' 2030   6.595   8.382   0.516  0.7054  0.8150 -0.3193
   80A      H4' 2031   6.593   8.279   0.480  0.4637  0.3673  0.9206
   80A      O4' 2032   6.626   8.390   0.654 -0.2577 -0.6794 -0.6683
   80A      C1' 2033   6.517   8.361   0.738  0.0601 -0.0197  0.5811
   80A      H1' 2034   6.528   8.269   0.795  0.1440 -0.8158 -0.6835
   80A       N9 2035   6.503   8.474   0.835  0.3956  0.0026  0.2149
   80A       C8 2036   6.560   8.597   0.827 -0.3020  0.3661  0.3558
   80A       H8 2037   6.618   8.635   0.744 -0.3696  1.0327  0.6015
   80A       N7 2038   6.535   8.667   0.937  0.0672  0.5519 -0.4400
   80A       C5 2039   6.447   8.589   1.013 -0.0744  0.4964 -0.7306
   80A       C6 2040   6.369   8.600   1.129 -0.4417 -0.0671  0.0824
   80A       N6 2041   6.363   8.710   1.206  0.1794  0.1612  0.3736
   80A      H61 2042   6.431   8.781   1.182 -1.2609  1.9836  1.4448
   80A      H62 2043   6.307   8.703   1.289  0.9226  0.2035  0.8871
   80A       N1 2044   6.290   8.502   1.169  0.6896  0.3818 -0.0369
   80A       C2 2045   6.284   8.394   1.099  0.1953  0.7677  0.6992
   80A       H2 2046   6.221   8.309   1.123 -0.7468 -0.1358 -4.0297
   80A       N3 2047   6.353   8.363   0.990  0.1225  0.4858  0.3847
   80A       C4 2048   6.428   8.471   0.946  0.7774  0.3128 -0.3942
   80A      C3' 2049   6.445   8.422   0.522 -0.2457  0.0235 -0.7014
   80A      H3' 2050   6.444   8.529   0.543 -3.8906  0.0616 -0.4587
   80A      C2' 2051   6.399   8.346   0.644 -0.7780  0.0810  0.4256
   80A     H2'1 2052   6.311   8.390   0.692 -1.3715  0.6481 -1.0932
   80A      O2' 2053   6.367   8.211   0.600 -0.0581 -0.5640  0.1122
   80A     HO'2 2054   6.318   8.222   0.518  0.8892  0.9115 -0.3076
   80A      O3' 2055   6.383   8.386   0.398 -0.0511  0.6571 -0.3977
   81U        P 2056   6.269   8.475   0.341 -0.0117 -0.3953  0.2111
   81U      O1P 2057   6.208   8.409   0.227 -0.3110  0.1883 -0.0429
   81U      O2P 2058   6.325   8.611   0.326  0.0955  0.4802 -0.3006
   81U      O5' 2059   6.162   8.474   0.459  0.2979  0.4820  0.5874
   81U      C5' 2060   6.067   8.372   0.469 -0.5249 -1.1127  0.6521
   81U     H5'1 2061   6.104   8.271   0.449 -0.0345 -0.6836 -0.7766
   81U     H5'2 2062   5.997   8.401   0.391  0.9640 -0.5845 -0.5523
   81U      C4' 2063   6.005   8.362   0.607 -0.2068 -0.5809  0.7629
   81U      H4' 2064   5.950   8.268   0.616 -5.0452  1.5079 -2.7944
   81U      O4' 2065   6.096   8.388   0.710 -0.1251 -0.0891  0.4484
   81U      C1' 2066   6.028   8.458   0.816 -0.2245 -0.0078  0.2055
   81U      H1' 2067   6.038   8.397   0.906 -0.7896  1.6543  1.4564
   81U       N1 2068   6.083   8.596   0.846  0.4954  0.6455  0.0989
   81U       C6 2069   6.181   8.658   0.772  0.1173  0.4045  0.0022
   81U       H6 2070   6.220   8.603   0.688  1.5408 -2.9258  2.6312
   81U       C5 2071   6.231   8.779   0.805  0.2937  0.1724 -0.1591
   81U       H5 2072   6.302   8.824   0.737 -1.8196 -0.6156 -3.1193
   81U       C4 2073   6.183   8.853   0.915  0.2113 -0.6483 -0.5603
   81U       O4 2074   6.210   8.969   0.940 -0.5181  0.2023 -0.5978
   81U       N3 2075   6.094   8.783   0.991 -0.0986  0.3521  0.1827
   81U       H3 2076   6.055   8.823   1.076 -1.2985  1.6367 -0.9227
   81U       C2 2077   6.048   8.654   0.971 -0.1911 -0.0221 -0.4082
   81U       O2 2078   5.996   8.596   1.060  0.1152 -0.0579 -0.4907
   81U      C3' 2079   5.899   8.472   0.626 -0.6474  0.2299  0.1619
   81U      H3' 2080   5.947   8.565   0.594 -1.4489  0.8101  0.5895
   81U      C2' 2081   5.882   8.477   0.775  0.1386 -0.1261  0.2985
   81U     H2'1 2082   5.838   8.569   0.812 -0.1456 -0.4205  0.7098
   81U      O2' 2083   5.807   8.364   0.819 -0.5055 -0.6425  0.3615
   81U     HO'2 2084   5.720   8.375   0.782 -0.2713  2.0272  0.4113
   81U      O3' 2085   5.792   8.447   0.549  0.4320 -0.1102 -0.6901
   82U        P 2086   5.657   8.533   0.554  0.4336 -0.5035 -0.0033
   82U      O1P 2087   5.582   8.523   0.425 -0.1641  0.0455 -0.2379
   82U      O2P 2088   5.692   8.672   0.594 -0.0994  0.2302 -0.1196
   82U      O5' 2089   5.568   8.459   0.671 -0.0080 -0.0043 -0.3052
   82U      C5' 2090   5.529   8.313   0.661 -0.7837  0.0916 -0.2477
   82U     H5'1 2091   5.620   8.253   0.663  0.1146  1.2598 -2.3987
   82U     H5'2 2092   5.466   8.294   0.574 -0.6652 -1.6787  0.0208
   82U      C4' 2093   5.450   8.266   0.775 -0.2631 -0.5011  0.0721
   82U      H4' 2094   5.433   8.159   0.759 -0.2079 -0.2514 -1.9796
   82U      O4' 2095   5.530   8.292   0.894  1.0322 -0.3064  0.3016
   82U      C1' 2096   5.457   8.371   0.990 -0.0944 -0.4349  0.3444
   82U      H1' 2097   5.395   8.304   1.051 -0.2363 -0.7587 -0.1512
   82U       N1 2098   5.536   8.462   1.079 -0.0647  0.6129 -0.1381
   82U       C6 2099   5.596   8.580   1.038 -0.1665 -0.1744  0.0423
   82U       H6 2100   5.590   8.604   0.933  0.0099  0.3838  0.1511
   82U       C5 2101   5.668   8.657   1.124 -0.2744 -0.6298  0.2028
   82U       H5 2102   5.719   8.744   1.084 -1.9125  0.2758 -0.0128
   82U       C4 2103   5.677   8.626   1.265 -0.3654 -0.7058  1.0907
   82U       O4 2104   5.743   8.691   1.339 -0.5272  0.2903 -0.3076
   82U       N3 2105   5.606   8.517   1.306  0.1273  0.8932  0.3919
   82U       H3 2106   5.607   8.477   1.399 -3.3137 -4.2479 -1.3358
   82U       C2 2107   5.542   8.426   1.214  0.1456 -0.3120 -0.4013
   82U       O2 2108   5.502   8.321   1.265 -0.1398  0.3583 -0.0969
   82U      C3' 2109   5.321   8.349   0.790 -0.3967 -0.8399 -0.1458
   82U      H3' 2110   5.296   8.401   0.697  3.6328  0.0331 -0.9076
   82U      C2' 2111   5.352   8.443   0.901  0.3830  0.5757 -0.4802
   82U     H2'1 2112   5.405   8.525   0.853 -0.3906 -0.5500 -3.4556
   82U      O2' 2113   5.242   8.502   0.972 -0.3574  0.6148  0.5697
   82U     HO'2 2114   5.175   8.529   0.909  0.3176  1.3468  0.1463
   82U      O3' 2115   5.218   8.274   0.844 -0.0126  0.8141  0.6864
   82U      H3T 2116   5.254   8.207   0.903  1.9129  1.3165  0.1369
   8.62844   8.62844   6.10123   0.00000   0.00000   0.00000   0.00000   4.31421   4.31421
