# Supplementary material for: Constant-pH Molecular Dynamics of Cationic Peptide Dendrimers Binding to siRNA
Source: J Chem Inf Model. 2026 Feb 5;66(8):4734–43. doi: 10.1021/acs.jcim.5c02636 (PMC13126635; doi:10.1021/acs.jcim.5c02636)
Supplement: Supplementary file 2 [file ci5c02636_si_002.zip › zip/MH47_05_in_9.gro]

Protein t=   0.00000
 2116
    1LY0      N    1   5.452   8.637   4.370 -0.0921 -0.9711 -0.6462
    1LY0     H1    2   5.426   8.635   4.272 -0.2704 -0.3266 -0.6149
    1LY0     H2    3   5.491   8.728   4.386 -3.1135 -0.1098  3.1811
    1LY0     H3    4   5.370   8.631   4.428 -0.5881  2.8207 -0.7546
    1LY0     CA    5   5.552   8.534   4.412  0.1820  0.0553  0.1680
    1LY0     HA    6   5.558   8.531   4.521  0.9685 -0.1222  0.1282
    1LY0     CB    7   5.514   8.392   4.354 -0.0545 -0.9139 -0.7263
    1LY0    HB1    8   5.595   8.325   4.381  0.6659 -0.5608 -1.9344
    1LY0    HB2    9   5.518   8.403   4.246 -2.3056  1.9841 -0.6450
    1LY0     CG   10   5.376   8.347   4.403  0.2191  0.1512 -0.1194
    1LY0    HG1   11   5.302   8.418   4.364  0.3521  2.5229  3.5514
    1LY0    HG2   12   5.373   8.357   4.511 -1.2870 -2.3269  0.1416
    1LY0     CD   13   5.348   8.201   4.351  0.5040  0.1067 -0.4303
    1LY0    HD1   14   5.413   8.131   4.403  1.0203 -0.4689 -1.8015
    1LY0    HD2   15   5.360   8.202   4.242 -0.4022 -0.6122 -0.5582
    1LY0     CE   16   5.207   8.159   4.384 -0.2390 -0.5257 -0.6574
    1LY0    HE1   17   5.189   8.179   4.490  3.4633  0.2783 -0.0463
    1LY0    HE2   18   5.193   8.051   4.377 -0.0348 -0.5470 -0.7546
    1LY0     NZ   19   5.098   8.222   4.309  0.1895 -0.3483  0.0268
    1LY0    HZ1   20   5.011   8.185   4.343 -0.3268  0.1810 -0.7092
    1LY0    HZ2   21   5.103   8.322   4.320 -0.3748 -0.2620 -0.5059
    1LY0    HZ3   22   5.112   8.212   4.210  1.5419 -0.6152  0.2201
    1LY0      C   23   5.696   8.568   4.364  0.6125 -0.3160  0.2108
    1LY0      O   24   5.708   8.675   4.295 -0.8386 -0.4446 -0.5656
    2LER      N   25   5.797   8.491   4.396 -0.0389 -0.0852 -0.1182
    2LER      H   26   5.773   8.408   4.448  0.7909 -0.6089 -0.5592
    2LER     CA   27   5.940   8.524   4.366 -0.4468 -0.7145 -0.4574
    2LER     HA   28   5.962   8.615   4.422 -0.7529 -0.5726 -0.5658
    2LER     CB   29   6.037   8.420   4.431 -0.3866 -0.1856  0.2656
    2LER    HB1   30   6.132   8.437   4.380  0.4349  0.6478  1.9879
    2LER    HB2   31   6.006   8.326   4.385  0.2470  1.6242 -4.5038
    2LER     CG   32   6.054   8.434   4.579  0.5812 -0.7835  0.8973
    2LER     HG   33   5.967   8.485   4.621  0.7825  1.8282 -1.6037
    2LER    CD1   34   6.059   8.289   4.630  0.9368  0.0610 -0.3532
    2LER   HD11   35   6.070   8.288   4.738  0.3486  0.1867 -0.2895
    2LER   HD12   36   5.968   8.242   4.594  0.3361  1.7973 -1.2344
    2LER   HD13   37   6.140   8.234   4.582  0.9806  0.1823 -0.4176
    2LER    CD2   38   6.180   8.509   4.611 -0.2716 -0.3056 -0.0102
    2LER   HD21   39   6.261   8.436   4.604 -0.4496 -0.6994  1.6465
    2LER   HD22   40   6.197   8.587   4.536 -0.2514 -1.6803 -1.4977
    2LER   HD23   41   6.184   8.550   4.712 -2.8471 -0.6244  0.2726
    2LER      C   42   5.953   8.543   4.215  1.0068  0.3942  0.3326
    2LER      O   43   5.902   8.455   4.141  0.4251 -0.3439 -0.0524
    3LYR      N   44   6.024   8.644   4.162  0.3495 -0.4771  0.2242
    3LYR      H   45   6.041   8.717   4.230 -0.3470 -2.4220  2.6354
    3LYR     CA   46   6.051   8.670   4.024 -0.3901  0.9787  0.1993
    3LYR     HA   47   5.958   8.668   3.967 -0.8754 -1.9005  0.9799
    3LYR     CB   48   6.133   8.802   4.012 -0.4369 -0.0093  0.6237
    3LYR    HB1   49   6.231   8.783   4.055 -0.5539 -1.3508  0.3535
    3LYR    HB2   50   6.067   8.872   4.064 -1.6143  0.6811 -1.6686
    3LYR     CG   51   6.162   8.842   3.865 -0.4647  0.6045  0.0896
    3LYR    HG1   52   6.224   8.767   3.816 -0.7022 -0.3648  1.2256
    3LYR    HG2   53   6.214   8.938   3.855 -0.1919  0.3882 -0.6000
    3LYR     CD   54   6.032   8.865   3.785  1.0062  0.1426 -1.1536
    3LYR    HD1   55   5.976   8.934   3.848  0.9304  0.4601 -1.5620
    3LYR    HD2   56   5.991   8.765   3.775  0.3153  0.2691  0.2591
    3LYR     CE   57   6.059   8.933   3.652 -0.3914  0.7886 -0.3287
    3LYR    HE1   58   6.095   9.036   3.660 -1.2078  0.9853  1.2440
    3LYR    HE2   59   5.961   8.940   3.607 -0.8870 -1.6542  0.2744
    3LYR     NZ   60   6.133   8.838   3.562  0.1833  0.0842 -0.0535
    3LYR    HZ1   61   6.099   8.743   3.561  1.6623 -0.4620 -1.0804
    3LYR      C   62   6.127   8.546   3.956 -0.5830  0.1797 -0.6236
    3LYR      O   63   6.098   8.509   3.842  0.0981  0.4028  0.1541
    4LER      N   64   6.220   8.487   4.034 -0.7028 -0.2597 -0.7375
    4LER      H   65   6.233   8.521   4.128  0.5108  0.1114 -1.0243
    4LER     CA   66   6.289   8.367   3.981  0.3021 -0.2338 -0.6206
    4LER     HA   67   6.317   8.390   3.878  0.3171  0.5278 -0.4470
    4LER     CB   68   6.417   8.340   4.056  0.0464 -0.0344 -0.3105
    4LER    HB1   69   6.456   8.441   4.070 -1.1481  0.5037 -0.7189
    4LER    HB2   70   6.490   8.288   3.993 -0.6453  0.7789 -1.8277
    4LER     CG   71   6.388   8.262   4.189  0.1278 -0.5234 -0.3354
    4LER     HG   72   6.286   8.282   4.221 -0.2346  0.5445 -2.0226
    4LER    CD1   73   6.398   8.116   4.167 -0.0931 -0.9370 -0.6798
    4LER   HD11   74   6.499   8.084   4.138 -0.0434 -1.0605 -0.3752
    4LER   HD12   75   6.366   8.059   4.254 -2.5616  1.1346 -0.1237
    4LER   HD13   76   6.333   8.088   4.083 -0.1380 -0.7448 -0.7080
    4LER    CD2   77   6.492   8.299   4.293 -0.5512 -0.2905  0.8197
    4LER   HD21   78   6.476   8.404   4.315 -1.1988 -0.5801  1.7819
    4LER   HD22   79   6.478   8.245   4.387  1.9393  1.5642  2.3672
    4LER   HD23   80   6.587   8.270   4.249 -1.8481 -1.6808 -1.2751
    4LER      C   81   6.195   8.247   3.949  0.4104 -0.0973 -0.2557
    4LER      O   82   6.242   8.159   3.879 -0.1586 -0.4796 -0.4218
    5LER      N   83   6.066   8.242   3.996  0.6400  0.3014  0.0233
    5LER      H   84   6.031   8.311   4.060 -1.1844 -1.3411  0.9214
    5LER     CA   85   5.969   8.125   3.980 -0.8567  0.1705 -0.6569
    5LER     HA   86   6.029   8.039   3.950  0.5906  1.3642 -1.2870
    5LER     CB   87   5.886   8.104   4.107  0.0071  0.0344  0.2673
    5LER    HB1   88   5.811   8.028   4.087 -1.1266  1.5602 -1.6681
    5LER    HB2   89   5.833   8.196   4.130 -0.2083  0.0671 -0.3434
    5LER     CG   90   5.966   8.064   4.232 -0.4852 -0.0775 -0.2493
    5LER     HG   91   6.044   8.137   4.253 -1.2625  0.4226  0.9462
    5LER    CD1   92   5.879   8.058   4.358  0.5198 -0.1105  0.4017
    5LER   HD11   93   5.931   8.040   4.452 -0.7846 -0.5305  1.0679
    5LER   HD12   94   5.824   8.152   4.363  1.3506  0.4105 -0.1365
    5LER   HD13   95   5.813   7.973   4.342  1.8855 -0.9815 -0.7879
    5LER    CD2   96   6.025   7.929   4.209 -0.4328  0.1834 -0.0034
    5LER   HD21   97   6.058   7.887   4.304  0.3467 -2.9993 -1.5657
    5LER   HD22   98   5.958   7.855   4.166 -0.3245  0.1391 -0.0974
    5LER   HD23   99   6.119   7.939   4.155  0.3386  0.8179  1.3995
    5LER      C  100   5.884   8.136   3.853 -0.5094  0.7893  0.6367
    5LER      O  101   5.845   8.034   3.799  0.2470 -0.2902  0.2331
    6LYR      N  102   5.866   8.258   3.800  0.0901 -0.2808 -0.1680
    6LYR      H  103   5.915   8.339   3.836  1.9940 -0.3783 -2.3686
    6LYR     CA  104   5.775   8.278   3.690  0.1529  0.1371  0.2871
    6LYR     HA  105   5.712   8.190   3.700  0.5556 -0.2312 -0.3351
    6LYR     CB  106   5.688   8.409   3.710 -0.8439  0.2030  0.6062
    6LYR    HB1  107   5.656   8.443   3.611  0.7043  0.1208  0.0496
    6LYR    HB2  108   5.769   8.476   3.737  0.9530 -1.6181  0.0167
    6LYR     CG  109   5.576   8.409   3.812  0.2453 -0.2456  0.9848
    6LYR    HG1  110   5.545   8.510   3.838 -0.7162 -0.4842  0.7992
    6LYR    HG2  111   5.619   8.367   3.904  3.2352  1.1996  0.3778
    6LYR     CD  112   5.458   8.324   3.771  0.0016  0.3022  0.2867
    6LYR    HD1  113   5.494   8.221   3.762 -0.0957  0.3887 -1.2756
    6LYR    HD2  114   5.426   8.345   3.669 -1.8117  1.4069  1.0306
    6LYR     CE  115   5.343   8.340   3.869 -0.1308  0.6319  0.0921
    6LYR    HE1  116   5.311   8.443   3.886 -0.6784  0.4656  0.1077
    6LYR    HE2  117   5.382   8.308   3.966  0.0877  3.1029  0.8880
    6LYR     NZ  118   5.237   8.247   3.829 -0.8603  0.4536 -0.0865
    6LYR    HZ1  119   5.229   8.223   3.731 -1.1084  2.1839 -0.5252
    6LYR      C  120   5.851   8.251   3.553  0.0208 -0.0026 -0.5037
    6LYR      O  121   5.954   8.307   3.533  0.2220 -0.5886  0.4962
    7LER      N  122   5.796   8.158   3.477 -0.0461  0.0563 -0.2060
    7LER      H  123   5.705   8.124   3.506 -0.0354 -0.3884 -0.6933
    7LER     CA  124   5.850   8.122   3.346 -0.7499 -0.5394  0.3078
    7LER     HA  125   5.954   8.089   3.348 -1.4848 -3.0140  0.4762
    7LER     CB  126   5.761   8.004   3.297 -0.1283  0.0302  0.1325
    7LER    HB1  127   5.781   7.990   3.191 -1.4447 -0.2804 -0.0960
    7LER    HB2  128   5.656   8.031   3.308 -0.8624 -1.3297 -2.5190
    7LER     CG  129   5.784   7.876   3.377  0.7489  0.3907 -0.2402
    7LER     HG  130   5.781   7.903   3.483  3.0033  1.3735 -0.3705
    7LER    CD1  131   5.682   7.766   3.348 -0.2125 -0.3883  0.4096
    7LER   HD11  132   5.584   7.806   3.375 -0.6201 -1.0365 -0.0748
    7LER   HD12  133   5.672   7.734   3.244  0.9478  0.7460 -0.0779
    7LER   HD13  134   5.694   7.678   3.411 -0.1254  0.0484  1.0049
    7LER    CD2  135   5.917   7.806   3.352 -0.6291  0.3109  0.1552
    7LER   HD21  136   5.995   7.875   3.383 -0.3465 -0.0439  0.2478
    7LER   HD22  137   5.919   7.715   3.413 -3.8064  0.3311  0.4562
    7LER   HD23  138   5.931   7.773   3.249 -1.3478  1.6954 -0.4058
    7LER      C  139   5.847   8.240   3.246 -0.5666  0.1703  0.4865
    7LER      O  140   5.741   8.304   3.239  0.2271 -0.1672  0.1294
    8LER      N  141   5.949   8.258   3.161  0.4167  0.2051  0.3594
    8LER      H  142   6.022   8.189   3.166 -0.9957 -1.5641 -1.6006
    8LER     CA  143   5.943   8.351   3.042 -0.1998 -0.2520 -0.7979
    8LER     HA  144   5.922   8.453   3.075 -2.4818  0.1127 -3.0703
    8LER     CB  145   6.084   8.356   2.976  0.9686 -0.0200 -0.1308
    8LER    HB1  146   6.094   8.433   2.900 -0.6258  0.5087  0.1549
    8LER    HB2  147   6.093   8.256   2.934  1.8475  0.6564 -1.6199
    8LER     CG  148   6.199   8.389   3.067 -0.0709 -0.0879 -0.6176
    8LER     HG  149   6.193   8.329   3.158 -0.8709  0.5563 -0.2414
    8LER    CD1  150   6.339   8.361   3.012 -0.1024 -0.4404  0.4339
    8LER   HD11  151   6.418   8.401   3.075  0.1587  0.5937 -0.5055
    8LER   HD12  152   6.354   8.253   3.015  1.8098 -0.2180  0.0650
    8LER   HD13  153   6.350   8.389   2.907  1.0054  0.9107  0.8731
    8LER    CD2  154   6.193   8.539   3.111 -0.0889 -0.0951  0.2699
    8LER   HD21  155   6.091   8.574   3.125  0.4911  1.7732  0.1104
    8LER   HD22  156   6.251   8.560   3.201 -1.3588  1.1978  0.8269
    8LER   HD23  157   6.239   8.598   3.033 -0.3909  0.3792  0.4461
    8LER      C  158   5.841   8.308   2.944 -0.5985 -0.0288  0.0463
    8LER      O  159   5.820   8.189   2.922 -0.2276 -0.3151 -0.1052
    9LYR      N  160   5.803   8.404   2.863  0.0562 -0.2237  0.0047
    9LYR      H  161   5.816   8.503   2.877 -1.5168 -0.0442  0.4514
    9LYR     CA  162   5.722   8.387   2.744  0.5309 -0.3001 -0.6873
    9LYR     HA  163   5.704   8.283   2.717  0.0861 -0.7066  1.0619
    9LYR     CB  164   5.588   8.457   2.762  0.9394 -0.0334 -0.8341
    9LYR    HB1  165   5.537   8.445   2.667  1.2272 -1.5573 -0.8306
    9LYR    HB2  166   5.610   8.563   2.773 -0.5453  0.3551 -1.4271
    9LYR     CG  167   5.498   8.396   2.872 -0.3806 -0.2337 -0.0472
    9LYR    HG1  168   5.547   8.409   2.969 -0.7759  1.7133 -0.0648
    9LYR    HG2  169   5.489   8.289   2.853 -0.3426 -0.7960  2.6286
    9LYR     CD  170   5.351   8.455   2.878  0.0476 -0.0318  0.1478
    9LYR    HD1  171   5.311   8.459   2.777  0.4401 -2.1181 -0.1403
    9LYR    HD2  172   5.350   8.550   2.932 -0.4509  0.1369 -0.1550
    9LYR     CE  173   5.258   8.359   2.952  0.2033  0.2481 -0.0743
    9LYR    HE1  174   5.261   8.259   2.909 -2.5256  1.3124 -3.1085
    9LYR    HE2  175   5.151   8.383   2.949 -0.5615 -2.8315 -1.4714
    9LYR     NZ  176   5.294   8.352   3.088 -0.0973  0.1235  0.2981
    9LYR    HZ1  177   5.383   8.310   3.108  0.2954  0.3606 -0.8858
    9LYR      C  178   5.787   8.432   2.616  0.0452  0.0533  0.1127
    9LYR      O  179   5.884   8.514   2.613  0.3432 -0.4614 -0.1667
   10LER      N  180   5.742   8.377   2.505  0.8867  0.0521  1.0014
   10LER      H  181   5.675   8.302   2.513 -0.7569  1.2998 -0.3331
   10LER     CA  182   5.786   8.417   2.373 -0.2069  0.3798 -0.1526
   10LER     HA  183   5.895   8.410   2.372 -0.2838 -1.1006  0.3725
   10LER     CB  184   5.730   8.313   2.274  0.4888 -0.8266  0.0311
   10LER    HB1  185   5.741   8.362   2.177 -2.2415 -0.4670 -0.1731
   10LER    HB2  186   5.622   8.307   2.283  0.4879  0.6973  1.3172
   10LER     CG  187   5.783   8.169   2.284  0.2568 -0.7328  0.5155
   10LER     HG  188   5.750   8.139   2.383 -0.0939 -1.4303  0.1934
   10LER    CD1  189   5.718   8.083   2.179  0.2145 -0.0725  0.2485
   10LER   HD11  190   5.756   7.982   2.195  1.4060  0.4243  0.5687
   10LER   HD12  191   5.609   8.088   2.191  0.1213  0.4071 -0.6707
   10LER   HD13  192   5.746   8.128   2.084  1.5614  1.2065  1.2191
   10LER    CD2  193   5.934   8.155   2.279 -0.1687  0.5524  0.0772
   10LER   HD21  194   5.972   8.197   2.186  1.8669 -0.0889  0.5584
   10LER   HD22  195   5.976   8.205   2.367  2.8367 -1.8549  0.2003
   10LER   HD23  196   5.960   8.049   2.285  1.1403  0.8331 -0.3357
   10LER      C  197   5.761   8.564   2.335 -0.2478 -0.3848  0.6754
   10LER      O  198   5.650   8.610   2.349 -0.0723 -0.5903  0.2631
   11LER      N  199   5.864   8.640   2.290 -0.2085  0.1629  0.2889
   11LER      H  200   5.953   8.593   2.290 -0.0936  0.3776  0.0800
   11LER     CA  201   5.846   8.776   2.244 -0.1461 -0.4507  0.3674
   11LER     HA  202   5.768   8.826   2.301  0.5586  2.2745 -0.8781
   11LER     CB  203   5.970   8.857   2.268 -0.5946  0.4363 -0.1239
   11LER    HB1  204   5.952   8.957   2.228 -3.7776 -0.2690 -0.7905
   11LER    HB2  205   6.049   8.809   2.209 -1.2690 -1.0331  0.1200
   11LER     CG  206   6.015   8.868   2.418  0.6499 -0.1076 -0.5153
   11LER     HG  207   6.041   8.767   2.451 -1.6351 -0.5015  0.2852
   11LER    CD1  208   6.140   8.955   2.413  0.2044 -0.3707 -0.0143
   11LER   HD11  209   6.221   8.903   2.363  0.5981 -0.4803  0.7112
   11LER   HD12  210   6.122   9.046   2.357 -0.6465 -0.7447 -0.3659
   11LER   HD13  211   6.171   8.975   2.516  2.2706 -3.3241  0.0701
   11LER    CD2  212   5.910   8.911   2.523  0.1605  0.0217  0.4007
   11LER   HD21  213   5.958   8.902   2.621 -1.3310  0.3160  1.2079
   11LER   HD22  214   5.866   9.010   2.513 -1.1276 -0.6742 -1.2358
   11LER   HD23  215   5.821   8.848   2.522 -1.1115  1.7019  1.2802
   11LER      C  216   5.807   8.776   2.090 -0.1867  0.3032 -0.3774
   11LER      O  217   5.727   8.854   2.045  0.5285 -0.1482 -0.3304
   12LER      N  218   5.850   8.680   2.011  0.2742  0.5678 -0.5742
   12LER      H  219   5.921   8.617   2.045 -0.5615 -0.5588 -0.8293
   12LER     CA  220   5.801   8.669   1.872 -0.4003  0.2214 -0.0417
   12LER     HA  221   5.771   8.770   1.844  0.8645  1.1712  1.7790
   12LER     CB  222   5.914   8.622   1.779 -0.1094  0.6966  0.2773
   12LER    HB1  223   5.857   8.589   1.693 -0.3316 -0.2031  0.7576
   12LER    HB2  224   5.973   8.538   1.816  1.2275  1.6661  0.4225
   12LER     CG  225   6.004   8.741   1.725  0.5703 -0.0874  0.8146
   12LER     HG  226   5.943   8.812   1.670  0.2743 -0.3867  0.7574
   12LER    CD1  227   6.090   8.804   1.841 -0.0200 -0.2221 -0.2333
   12LER   HD11  228   6.026   8.861   1.909 -0.2693 -0.7172 -0.0482
   12LER   HD12  229   6.135   8.727   1.903 -0.3915  2.1429  3.2663
   12LER   HD13  230   6.165   8.877   1.810 -0.8022  1.7981  2.2808
   12LER    CD2  231   6.103   8.680   1.626  0.2723 -0.3669  0.1805
   12LER   HD21  232   6.141   8.760   1.564  0.5356 -0.0226  0.7792
   12LER   HD22  233   6.171   8.614   1.679  0.8366 -0.2508 -0.3897
   12LER   HD23  234   6.053   8.612   1.557  1.5636  0.0032 -1.1732
   12LER      C  235   5.667   8.588   1.859  0.9447 -0.0371 -0.3358
   12LER      O  236   5.648   8.500   1.948 -0.3710 -0.3639  0.0573
   13LER      N  237   5.582   8.614   1.766  0.3305  0.5670  0.1565
   13LER      H  238   5.601   8.696   1.711 -1.4992  1.4320  0.7322
   13LER     CA  239   5.454   8.546   1.738 -0.6693  0.7690  0.1784
   13LER     HA  240   5.401   8.537   1.833  2.1751 -2.3943  1.6792
   13LER     CB  241   5.366   8.624   1.644 -0.5733  0.8697 -0.0490
   13LER    HB1  242   5.274   8.566   1.635 -2.0853  2.4650  3.4731
   13LER    HB2  243   5.413   8.624   1.545  1.8669  0.4951  1.0194
   13LER     CG  244   5.318   8.762   1.693  0.0338  0.5901  0.4638
   13LER     HG  245   5.404   8.819   1.727  0.5763 -0.0715  0.2280
   13LER    CD1  246   5.244   8.845   1.588 -0.4639  0.0851 -0.7822
   13LER   HD11  247   5.167   8.791   1.534 -1.1540 -1.5476  1.6854
   13LER   HD12  248   5.188   8.922   1.640  0.2535  1.4619 -1.9936
   13LER   HD13  249   5.320   8.892   1.525  1.8295 -1.4340  0.6826
   13LER    CD2  250   5.223   8.752   1.812  0.2266  0.5485  0.5457
   13LER   HD21  251   5.160   8.840   1.826  0.2454  0.6377  0.0869
   13LER   HD22  252   5.164   8.661   1.799  1.1674  0.0647 -0.5277
   13LER   HD23  253   5.281   8.735   1.903 -1.2151 -1.2327  1.1977
   13LER      C  254   5.471   8.400   1.693  0.1879 -0.8407 -0.1924
   13LER      O  255   5.579   8.367   1.649 -1.0162  0.8340  0.4516
   14NH2      N  256   5.370   8.317   1.709 -0.4572 -0.0879 -0.2816
   14NH2     H1  257   5.282   8.343   1.752 -0.0503 -0.2485  0.6581
   14NH2     H2  258   5.391   8.221   1.689  1.4217 -0.2572  2.0849
   15LY0      N  259   6.671   8.939   3.290  0.6865  0.4602  0.5048
   15LY0     H1  260   6.669   8.900   3.383 -0.4848  2.4102  1.3646
   15LY0     H2  261   6.755   8.905   3.247 -1.0784 -0.8650 -2.1674
   15LY0     H3  262   6.663   9.037   3.314 -0.9521  0.8210 -1.2680
   15LY0     CA  263   6.563   8.904   3.197 -0.6659 -0.1563  0.0211
   15LY0     HA  264   6.535   8.997   3.147 -0.7796 -0.4498 -0.4586
   15LY0     CB  265   6.611   8.802   3.089  0.3289  0.3682  0.2232
   15LY0    HB1  266   6.648   8.709   3.132  2.5177  1.3175  0.5610
   15LY0    HB2  267   6.700   8.831   3.034 -0.1312  0.2423 -0.5932
   15LY0     CG  268   6.520   8.769   2.970  1.0745 -0.4648  0.9957
   15LY0    HG1  269   6.525   8.847   2.894  2.1699 -0.0854  1.4317
   15LY0    HG2  270   6.419   8.743   3.002  1.0333 -2.5168 -0.5567
   15LY0     CD  271   6.568   8.638   2.902  0.1946 -0.3135 -0.1409
   15LY0    HD1  272   6.495   8.605   2.828 -0.4226  0.6881  0.0064
   15LY0    HD2  273   6.572   8.556   2.973 -1.9997 -1.0258 -0.7758
   15LY0     CE  274   6.707   8.643   2.837 -0.1582 -0.4244 -0.3919
   15LY0    HE1  275   6.776   8.698   2.901 -0.0996 -1.3442  0.3471
   15LY0    HE2  276   6.704   8.703   2.746  0.0098 -0.3797 -0.3683
   15LY0     NZ  277   6.765   8.509   2.809 -0.2994 -0.0419 -0.0146
   15LY0    HZ1  278   6.855   8.524   2.766 -0.6838  2.8632  0.0383
   15LY0    HZ2  279   6.774   8.454   2.893 -0.6235  1.4610  1.0456
   15LY0    HZ3  280   6.704   8.459   2.746 -1.0078  0.6723  0.0884
   15LY0      C  281   6.436   8.863   3.276  0.0114 -0.0057  1.1417
   15LY0      O  282   6.330   8.908   3.237  0.7270 -0.0922  0.1271
   16LER      N  283   6.440   8.779   3.378 -0.2829 -0.3841  0.0069
   16LER      H  284   6.529   8.752   3.419 -1.4123 -0.8593  2.2899
   16LER     CA  285   6.327   8.733   3.456  0.7714  0.1588  0.0129
   16LER     HA  286   6.248   8.695   3.392  0.8780 -0.8881  0.4840
   16LER     CB  287   6.375   8.617   3.544  0.1116  0.4354  0.5675
   16LER    HB1  288   6.307   8.601   3.628 -0.4221 -0.1018  0.0358
   16LER    HB2  289   6.470   8.640   3.593  0.1327 -1.4170  1.4827
   16LER     CG  290   6.389   8.486   3.464 -0.3957  0.5062 -0.0318
   16LER     HG  291   6.303   8.470   3.398  0.8542 -2.4427 -1.1485
   16LER    CD1  292   6.519   8.481   3.384  0.8136  0.2382  0.4925
   16LER   HD11  293   6.536   8.379   3.350  3.6894  1.0668 -0.8540
   16LER   HD12  294   6.509   8.542   3.295  1.0280 -1.7611 -0.9640
   16LER   HD13  295   6.603   8.501   3.451  0.3351 -1.6810  1.7636
   16LER    CD2  296   6.387   8.359   3.558 -0.4117  0.5624  0.5905
   16LER   HD21  297   6.377   8.262   3.511 -0.6029 -0.3201  2.3770
   16LER   HD22  298   6.473   8.359   3.625 -0.0748 -2.2877  0.2442
   16LER   HD23  299   6.295   8.373   3.615 -0.0526  3.1544  0.6521
   16LER      C  300   6.263   8.840   3.539 -0.4257 -0.3527  0.0074
   16LER      O  301   6.325   8.933   3.593 -0.0335  0.4458 -0.7072
   17LY0      N  302   5.169   7.234   3.417  0.7334  0.3391 -0.3097
   17LY0     H1  303   5.223   7.314   3.445 -0.1522  0.8976 -0.1940
   17LY0     H2  304   5.192   7.191   3.328 -2.9718 -1.8881 -0.4137
   17LY0     H3  305   5.070   7.255   3.415  0.2808 -1.4593  1.0800
   17LY0     CA  306   5.164   7.127   3.523  0.0520  0.6215 -0.1284
   17LY0     HA  307   5.103   7.041   3.497  0.8597 -0.7625  2.2692
   17LY0     CB  308   5.302   7.068   3.566  0.0709  0.9147 -0.8847
   17LY0    HB1  309   5.364   7.146   3.611 -0.7524  1.8353 -1.3133
   17LY0    HB2  310   5.354   7.027   3.480 -0.6882  0.0549 -0.9533
   17LY0     CG  311   5.294   6.948   3.657  0.3666 -0.1539  0.5109
   17LY0    HG1  312   5.255   6.864   3.600 -0.8392  0.9384 -0.3321
   17LY0    HG2  313   5.221   6.950   3.738 -0.3735  0.1786 -0.1591
   17LY0     CD  314   5.436   6.911   3.713  0.5259  0.3548 -0.5902
   17LY0    HD1  315   5.456   6.974   3.799 -2.8039  1.7153 -0.6415
   17LY0    HD2  316   5.514   6.924   3.638  1.7011 -1.1448  0.3137
   17LY0     CE  317   5.441   6.765   3.758 -0.2301 -0.3167 -0.3623
   17LY0    HE1  318   5.543   6.746   3.790 -0.2883 -1.1892 -0.6656
   17LY0    HE2  319   5.413   6.698   3.677 -2.8611  0.5164 -0.2628
   17LY0     NZ  320   5.343   6.735   3.866  0.2162 -0.0255  0.1346
   17LY0    HZ1  321   5.372   6.793   3.944  3.2734  0.8488 -1.4938
   17LY0    HZ2  322   5.256   6.776   3.834  0.0192  1.3501  2.2450
   17LY0    HZ3  323   5.343   6.635   3.876  1.5318 -0.0791 -0.2486
   17LY0      C  324   5.088   7.179   3.643 -0.2085 -0.6267 -0.1290
   17LY0      O  325   4.979   7.128   3.672 -0.3750  0.2022  0.0102
   18LER      N  326   5.150   7.272   3.716  0.2087  0.0911 -0.2480
   18LER      H  327   5.239   7.316   3.696 -2.0132  4.1808 -2.7120
   18LER     CA  328   5.089   7.326   3.838 -0.4851 -0.1250  0.3861
   18LER     HA  329   5.067   7.237   3.897  0.6042 -0.0974  0.8572
   18LER     CB  330   5.193   7.411   3.917 -0.5882 -0.4854 -0.0160
   18LER    HB1  331   5.144   7.459   4.002  2.0746  0.6761  0.9491
   18LER    HB2  332   5.227   7.487   3.847 -0.8287 -2.1825 -2.0806
   18LER     CG  333   5.312   7.329   3.973  0.4129  0.1808 -0.2305
   18LER     HG  334   5.371   7.295   3.888  0.2642  0.0988 -0.3011
   18LER    CD1  335   5.399   7.424   4.054  0.5969  0.1732  0.0268
   18LER   HD11  336   5.488   7.372   4.089  0.8642 -1.3249 -2.6548
   18LER   HD12  337   5.421   7.517   4.001  0.2531 -0.9717 -2.2144
   18LER   HD13  338   5.333   7.466   4.130 -1.9070  0.9789 -2.4674
   18LER    CD2  339   5.281   7.218   4.064  0.0448  0.0533  0.2222
   18LER   HD21  340   5.362   7.177   4.124  2.2275  2.5524 -0.8037
   18LER   HD22  341   5.208   7.263   4.132  0.0446  0.1703  0.1461
   18LER   HD23  342   5.244   7.142   3.996  1.0222  0.4316 -0.7666
   18LER      C  343   4.968   7.396   3.808  0.7918 -1.0215 -0.4896
   18LER      O  344   4.964   7.445   3.701  0.6972  0.2363  0.0194
   19LYR      N  345   4.882   7.424   3.910  0.1094 -0.0932  0.7019
   19LYR      H  346   4.906   7.381   3.998 -2.3391 -1.7569  0.6675
   19LYR     CA  347   4.773   7.521   3.910  0.3552  0.0093 -0.1267
   19LYR     HA  348   4.735   7.532   3.808 -2.4979  0.7946  0.9540
   19LYR     CB  349   4.659   7.469   3.996 -0.0686 -0.0820 -0.0667
   19LYR    HB1  350   4.588   7.550   4.016  0.3195  0.1851  0.2425
   19LYR    HB2  351   4.688   7.444   4.098 -0.4331  0.2609  0.1266
   19LYR     CG  352   4.602   7.349   3.919  0.1185  0.6163 -0.0031
   19LYR    HG1  353   4.521   7.315   3.982  1.5824 -0.5930  1.3256
   19LYR    HG2  354   4.676   7.269   3.919 -0.7246 -0.2195 -1.5582
   19LYR     CD  355   4.550   7.360   3.775  0.1452 -0.6079  0.0517
   19LYR    HD1  356   4.479   7.282   3.750 -0.4800 -0.0037 -0.0764
   19LYR    HD2  357   4.630   7.352   3.701 -0.0705 -2.4144 -0.0328
   19LYR     CE  358   4.476   7.491   3.751 -0.3224  0.6320 -0.2846
   19LYR    HE1  359   4.437   7.492   3.650 -2.3433 -2.3575  0.3578
   19LYR    HE2  360   4.548   7.572   3.761  0.3001 -0.0166  0.6644
   19LYR     NZ  361   4.365   7.507   3.840  0.8616 -0.2259 -0.9758
   19LYR    HZ1  362   4.294   7.436   3.849  1.2170 -0.7286 -1.8992
   19LYR      C  363   4.811   7.663   3.956 -0.4016 -0.1846 -0.7270
   19LYR      O  364   4.748   7.763   3.929  0.2188 -0.1438 -0.3620
   20LER      N  365   4.912   7.680   4.046 -0.0466  0.1139 -0.0648
   20LER      H  366   4.949   7.599   4.094 -0.8260 -0.1308  0.1327
   20LER     CA  367   4.975   7.801   4.080 -0.3163 -0.0605 -0.9364
   20LER     HA  368   4.919   7.877   4.135  1.5420  0.1555  0.7735
   20LER     CB  369   5.088   7.768   4.181  0.1271 -0.2726 -0.0106
   20LER    HB1  370   5.147   7.860   4.182  2.6294 -1.7013 -2.3187
   20LER    HB2  371   5.148   7.683   4.149 -0.6973 -0.9205  0.1250
   20LER     CG  372   5.045   7.737   4.326 -0.5149 -0.2741  0.1086
   20LER     HG  373   4.985   7.818   4.368  0.4177  0.4947 -0.0213
   20LER    CD1  374   4.970   7.601   4.326  0.1217 -0.0239 -0.5077
   20LER   HD11  375   4.950   7.571   4.429  0.2469  1.1495 -0.1258
   20LER   HD12  376   4.873   7.624   4.282 -1.2387 -2.2941  1.0824
   20LER   HD13  377   5.016   7.516   4.276 -1.3874 -2.4913  2.0173
   20LER    CD2  378   5.176   7.724   4.412  0.2273 -0.5566  0.0092
   20LER   HD21  379   5.221   7.821   4.433  1.0361 -1.0629  0.6275
   20LER   HD22  380   5.147   7.678   4.506 -0.7798 -1.3914 -0.6887
   20LER   HD23  381   5.250   7.656   4.369 -0.4473 -2.2723  1.4661
   20LER      C  382   5.037   7.878   3.964 -0.6805  0.2283 -0.2297
   20LER      O  383   5.090   7.813   3.872 -0.1064 -0.1268  0.1613
   21LER      N  384   5.007   8.003   3.962 -0.7558  0.3399 -0.8975
   21LER      H  385   4.953   8.034   4.042  0.6432  2.8641 -0.8365
   21LER     CA  386   5.046   8.102   3.861  0.1852 -0.4626 -0.0140
   21LER     HA  387   5.095   8.055   3.776  0.8731  1.8677 -0.9849
   21LER     CB  388   4.923   8.179   3.814  0.8073  0.4389 -0.1434
   21LER    HB1  389   4.949   8.260   3.745  0.5253  0.4289 -0.2628
   21LER    HB2  390   4.875   8.223   3.901  2.0583 -0.0133  0.8008
   21LER     CG  391   4.813   8.092   3.750 -0.6178  0.4708  0.0879
   21LER     HG  392   4.800   8.002   3.811 -1.9482  0.3872 -0.2813
   21LER    CD1  393   4.680   8.171   3.739  0.1582  0.5150  0.0962
   21LER   HD11  394   4.712   8.259   3.682 -2.0541  1.0655 -0.3887
   21LER   HD12  395   4.604   8.117   3.682 -0.0650  0.5425  0.3695
   21LER   HD13  396   4.642   8.202   3.836 -1.2353 -0.4139 -0.1321
   21LER    CD2  397   4.856   8.048   3.612  0.2347 -0.0801 -0.2155
   21LER   HD21  398   4.769   7.993   3.577 -1.3645  1.3232  1.3414
   21LER   HD22  399   4.887   8.128   3.545  0.8606 -0.3785 -0.2908
   21LER   HD23  400   4.932   7.971   3.627  0.6696  0.7111  2.1566
   21LER      C  401   5.152   8.198   3.919  0.6013  0.0765  0.2079
   21LER      O  402   5.135   8.248   4.029  0.2497  0.0236 -0.1579
   22LY0      N  403   4.261   7.716   4.462  0.0127 -0.2831  0.0499
   22LY0     H1  404   4.296   7.627   4.496  0.2658 -0.7681 -1.4338
   22LY0     H2  405   4.278   7.785   4.534  2.4655 -0.7934  0.0475
   22LY0     H3  406   4.161   7.723   4.453  0.0712  0.6201 -0.0328
   22LY0     CA  407   4.311   7.761   4.334  0.3075 -0.5927 -0.3007
   22LY0     HA  408   4.257   7.849   4.300 -1.1367 -0.4768  2.0511
   22LY0     CB  409   4.453   7.790   4.355 -0.2017  0.2609 -0.2154
   22LY0    HB1  410   4.498   7.697   4.391 -2.5708 -0.6483  0.6001
   22LY0    HB2  411   4.473   7.866   4.430  1.8136 -0.3606 -0.0658
   22LY0     CG  412   4.543   7.824   4.233  0.2479 -0.6274  0.6299
   22LY0    HG1  413   4.505   7.781   4.140 -1.5104  0.5904  0.7239
   22LY0    HG2  414   4.644   7.786   4.244  0.6891  0.2335 -0.2513
   22LY0     CD  415   4.541   7.981   4.209  0.7053 -0.3317  0.2898
   22LY0    HD1  416   4.596   8.034   4.287  0.1162 -2.3070  2.1425
   22LY0    HD2  417   4.436   8.008   4.203  0.6969 -0.5373 -0.5773
   22LY0     CE  418   4.616   8.011   4.080 -0.0243  0.0683 -0.1600
   22LY0    HE1  419   4.706   7.951   4.077  0.3944  0.6923 -2.9195
   22LY0    HE2  420   4.647   8.114   4.100  1.0415 -0.4154  0.7847
   22LY0     NZ  421   4.533   7.978   3.959  0.0367  0.5149  0.4275
   22LY0    HZ1  422   4.459   8.044   3.938 -1.2587 -1.0866 -0.2556
   22LY0    HZ2  423   4.590   7.975   3.875 -0.3995  1.1226  0.1053
   22LY0    HZ3  424   4.502   7.884   3.976 -0.3544  0.7091  0.7849
   22LY0      C  425   4.286   7.656   4.229  0.0268 -0.5212  0.0589
   22LY0      O  426   4.314   7.544   4.250  0.4423 -0.1800 -0.1166
   23LER      N  427   4.227   7.701   4.121  0.1528 -0.2943  0.1573
   23LER      H  428   4.200   7.799   4.120  1.3687  0.1131  1.9282
   23LER     CA  429   4.208   7.623   3.995  0.1302 -0.3116  0.3211
   23LER     HA  430   4.184   7.522   4.029 -0.8713 -0.3437 -0.4239
   23LER     CB  431   4.086   7.695   3.932 -0.5819  0.6421 -0.5085
   23LER    HB1  432   4.073   7.648   3.834  0.8146  2.1076 -1.4463
   23LER    HB2  433   4.128   7.793   3.907 -0.0897  0.1995 -1.4399
   23LER     CG  434   3.955   7.700   4.022 -0.6320 -0.1975  0.1933
   23LER     HG  435   3.983   7.726   4.123  0.7939  1.2574 -0.5376
   23LER    CD1  436   3.855   7.807   3.980 -0.8114  0.0399 -0.2704
   23LER   HD11  437   3.903   7.903   3.998  2.1126 -1.2608 -0.5649
   23LER   HD12  438   3.827   7.801   3.875 -0.0948  0.8415 -0.5200
   23LER   HD13  439   3.764   7.811   4.040  0.1617  0.7970  1.2066
   23LER    CD2  440   3.883   7.568   4.027 -0.1529 -0.3145  0.2718
   23LER   HD21  441   3.849   7.559   3.924 -3.8264  2.3101  1.0640
   23LER   HD22  442   3.941   7.481   4.058  0.5170 -0.7989 -2.1125
   23LER   HD23  443   3.791   7.580   4.084  0.6155 -1.4002  1.8290
   23LER      C  444   4.341   7.622   3.908 -0.3121  0.0190 -0.3894
   23LER      O  445   4.424   7.716   3.917  0.8051 -0.0560  0.6813
   24LY0      N  446   6.732   7.438   5.052 -0.1083 -0.3983 -0.2612
   24LY0     H1  447   6.723   7.470   5.148  0.8898 -3.1828  0.8733
   24LY0     H2  448   6.714   7.338   5.049 -1.3866 -0.4454  3.3941
   24LY0     H3  449   6.821   7.460   5.010 -0.6919  1.3098 -0.6561
   24LY0     CA  450   6.624   7.498   4.967 -0.1478  0.1501  0.2450
   24LY0     HA  451   6.530   7.478   5.019 -1.6685  1.6136 -1.7252
   24LY0     CB  452   6.621   7.649   4.950 -0.4747 -1.3322 -0.0198
   24LY0    HB1  453   6.527   7.669   4.899  0.1554  0.9111 -0.4015
   24LY0    HB2  454   6.702   7.686   4.887 -1.1658 -1.1839 -0.8394
   24LY0     CG  455   6.632   7.731   5.080  0.4067 -0.4573  0.1433
   24LY0    HG1  456   6.705   7.676   5.139 -0.5613 -2.0793 -0.0979
   24LY0    HG2  457   6.535   7.723   5.130 -1.0362  2.8564 -1.8101
   24LY0     CD  458   6.672   7.875   5.068  0.5955  0.2784  0.4436
   24LY0    HD1  459   6.768   7.885   5.019 -0.4063 -0.1503 -1.7108
   24LY0    HD2  460   6.673   7.911   5.171 -0.6149 -0.9943  0.9289
   24LY0     CE  461   6.567   7.956   4.981  0.2540  0.4283  0.4384
   24LY0    HE1  462   6.476   7.976   5.038 -1.1703 -1.7616 -0.9060
   24LY0    HE2  463   6.527   7.893   4.901 -2.3575  0.2878  1.7324
   24LY0     NZ  464   6.624   8.076   4.919  0.3277  0.0285 -0.1862
   24LY0    HZ1  465   6.560   8.121   4.855  0.5412  1.7950  0.7855
   24LY0    HZ2  466   6.656   8.143   4.987 -1.5991  1.6144 -0.7529
   24LY0    HZ3  467   6.703   8.043   4.866 -0.0871 -3.8606  1.2496
   24LY0      C  468   6.612   7.425   4.831 -0.1147  0.3445  0.1821
   24LY0      O  469   6.708   7.381   4.770  0.6347  0.0039  0.0202
   25LER      N  470   6.490   7.434   4.781  0.3250 -0.5782  0.0742
   25LER      H  471   6.415   7.490   4.820  1.1988  2.4244 -2.1959
   25LER     CA  472   6.443   7.371   4.657  0.2916 -0.1507  0.1969
   25LER     HA  473   6.527   7.355   4.590 -0.7599  1.1701 -1.5403
   25LER     CB  474   6.380   7.238   4.702  0.5616  0.0859 -0.0091
   25LER    HB1  475   6.311   7.200   4.627  0.7451 -4.7805  1.9362
   25LER    HB2  476   6.326   7.244   4.797 -0.2209  1.8959 -0.5235
   25LER     CG  477   6.475   7.117   4.719 -0.2221  0.1517  0.4623
   25LER     HG  478   6.548   7.138   4.798  0.1399  0.7616 -0.0280
   25LER    CD1  479   6.402   6.992   4.760  0.3206  0.0045  0.4560
   25LER   HD11  480   6.482   6.919   4.779 -0.7911 -1.3173  0.2077
   25LER   HD12  481   6.350   7.005   4.855 -2.2527 -0.6900 -0.7637
   25LER   HD13  482   6.338   6.952   4.682  0.4045  0.5488  0.1032
   25LER    CD2  483   6.561   7.088   4.602 -0.1288  0.0098 -0.0401
   25LER   HD21  484   6.627   7.169   4.571 -0.2441  0.3697  0.6257
   25LER   HD22  485   6.639   7.013   4.613  2.2954  2.1045 -1.6641
   25LER   HD23  486   6.494   7.071   4.518  0.6629 -2.5352 -0.2319
   25LER      C  487   6.338   7.459   4.583 -0.1191 -0.2318  0.3150
   25LER      O  488   6.283   7.542   4.654  0.1492  0.3530  0.1059
   26LYR      N  489   6.309   7.446   4.449  0.0149  0.0350  0.0162
   26LYR      H  490   6.370   7.385   4.396  1.8918  1.4988  0.3830
   26LYR     CA  491   6.209   7.524   4.378  0.1008 -0.2455 -0.0184
   26LYR     HA  492   6.134   7.550   4.453  1.7595  1.2463  1.1959
   26LYR     CB  493   6.271   7.656   4.329  0.0568 -0.3717 -0.9422
   26LYR    HB1  494   6.300   7.702   4.424  1.0052  1.0768 -1.9092
   26LYR    HB2  495   6.197   7.711   4.272 -0.6639  1.6922  1.7803
   26LYR     CG  496   6.396   7.630   4.240 -0.0977 -0.1929 -0.9872
   26LYR    HG1  497   6.366   7.567   4.156  1.2311 -0.0947 -1.5611
   26LYR    HG2  498   6.473   7.571   4.288  1.7471  1.2526 -2.0157
   26LYR     CD  499   6.450   7.753   4.171  1.4554 -0.1009  0.6703
   26LYR    HD1  500   6.442   7.837   4.239  0.6131 -0.4443  1.0095
   26LYR    HD2  501   6.392   7.772   4.080  2.9681 -0.7020 -0.4673
   26LYR     CE  502   6.591   7.730   4.133 -0.0691 -0.7365  0.4054
   26LYR    HE1  503   6.654   7.728   4.222 -0.1028  2.3264  0.6180
   26LYR    HE2  504   6.630   7.818   4.081 -0.5205 -0.5547  0.3720
   26LYR     NZ  505   6.634   7.611   4.052 -0.0701 -0.6118 -0.2342
   26LYR    HZ1  506   6.584   7.524   4.065 -1.6486  0.6136  2.9357
   26LYR      C  507   6.142   7.451   4.262 -0.3339  0.9929  0.6024
   26LYR      O  508   6.197   7.364   4.199  0.0080 -0.2835  0.7370
   27LER      N  509   6.023   7.493   4.234  0.5845  0.8135 -0.3551
   27LER      H  510   5.988   7.577   4.279 -0.5220  0.6086 -0.7960
   27LER     CA  511   5.947   7.451   4.116 -0.7272  0.1655 -0.1361
   27LER     HA  512   6.015   7.417   4.038  0.7479  0.3836  1.0238
   27LER     CB  513   5.849   7.337   4.149  0.0041 -0.0916  0.4294
   27LER    HB1  514   5.769   7.381   4.209  1.0097  1.1640  0.8798
   27LER    HB2  515   5.891   7.260   4.214 -0.0728 -1.5216 -1.1499
   27LER     CG  516   5.777   7.266   4.028  0.0483  0.0447 -0.3349
   27LER     HG  517   5.712   7.338   3.977 -0.8778 -1.3413 -1.1625
   27LER    CD1  518   5.882   7.205   3.933  0.6987 -0.4710 -0.0858
   27LER   HD11  519   5.930   7.113   3.968 -0.0800 -0.8246  0.0871
   27LER   HD12  520   5.826   7.177   3.844  0.0636 -0.7258  0.3831
   27LER   HD13  521   5.955   7.278   3.900  1.1897 -0.6607  0.5509
   27LER    CD2  522   5.696   7.146   4.077  0.3713 -0.6893 -0.2981
   27LER   HD21  523   5.608   7.184   4.129 -0.7707 -0.5405 -2.2504
   27LER   HD22  524   5.682   7.074   3.997  3.2513 -1.0523 -0.6081
   27LER   HD23  525   5.761   7.089   4.144  0.7641 -1.2878 -1.1677
   27LER      C  526   5.871   7.568   4.046  0.2790  0.0362  0.2006
   27LER      O  527   5.796   7.640   4.112  0.3554  0.3297  0.5649
   28LER      N  528   5.896   7.594   3.912 -0.1966 -0.9486  0.1005
   28LER      H  529   5.974   7.546   3.870  1.9017  0.5034  2.0767
   28LER     CA  530   5.846   7.716   3.835 -0.8010 -0.1483  0.4638
   28LER     HA  531   5.870   7.800   3.899  0.0883  0.3689 -0.5244
   28LER     CB  532   5.929   7.722   3.697  0.1910  0.0030 -0.0871
   28LER    HB1  533   5.892   7.812   3.648  1.1428  0.8767  0.7335
   28LER    HB2  534   5.898   7.637   3.638 -1.1282  0.2171  0.2740
   28LER     CG  535   6.086   7.721   3.699 -0.2734  0.1268  0.4604
   28LER     HG  536   6.118   7.729   3.595 -3.3505 -3.3082 -0.9831
   28LER    CD1  537   6.136   7.830   3.790  0.0783 -0.2762 -0.2530
   28LER   HD11  538   6.108   7.803   3.891 -0.3564 -1.4178 -0.6580
   28LER   HD12  539   6.244   7.840   3.785  0.0121  0.4294 -0.4152
   28LER   HD13  540   6.081   7.921   3.768 -0.7570 -0.7713 -0.2662
   28LER    CD2  541   6.147   7.587   3.738  0.0755  0.4488 -0.2629
   28LER   HD21  542   6.253   7.593   3.714  0.2537  1.1085  0.6367
   28LER   HD22  543   6.147   7.581   3.847  0.3618  0.6262 -0.2515
   28LER   HD23  544   6.096   7.500   3.697 -0.1326 -0.5404  1.9601
   28LER      C  545   5.692   7.723   3.811  0.3779  0.1319 -0.0060
   28LER      O  546   5.627   7.616   3.807  0.0536 -0.7141 -0.1949
   29LYR      N  547   5.637   7.841   3.779  0.2536  0.5797 -0.7986
   29LYR      H  548   5.704   7.914   3.756  0.4276  1.0702  1.1161
   29LYR     CA  549   5.494   7.870   3.760  0.6492 -0.3004 -0.4760
   29LYR     HA  550   5.438   7.779   3.737  0.4352 -0.0821 -0.8350
   29LYR     CB  551   5.444   7.930   3.890 -0.3033  0.2256  0.0461
   29LYR    HB1  552   5.351   7.980   3.863 -0.2680  0.6942  0.7712
   29LYR    HB2  553   5.511   8.009   3.924 -0.9982  0.7215  0.2882
   29LYR     CG  554   5.422   7.822   3.998  0.7237 -0.5221 -0.1046
   29LYR    HG1  555   5.504   7.751   4.008 -0.4647 -1.6588  2.7407
   29LYR    HG2  556   5.333   7.759   3.990  1.0655 -1.1258  0.7408
   29LYR     CD  557   5.416   7.902   4.134  0.6162  0.3450  0.0503
   29LYR    HD1  558   5.376   7.828   4.203 -0.5621 -1.8843 -2.8568
   29LYR    HD2  559   5.347   7.987   4.135 -0.4698 -0.4313 -2.0679
   29LYR     CE  560   5.553   7.941   4.190 -0.1054 -0.0385  0.3875
   29LYR    HE1  561   5.542   8.015   4.269  0.7191  0.3594  0.1335
   29LYR    HE2  562   5.606   7.980   4.103  1.5221 -2.6509  0.1006
   29LYR     NZ  563   5.615   7.820   4.245 -0.4834  0.2526  0.5382
   29LYR    HZ1  564   5.663   7.753   4.186  2.8715  2.3516  0.5942
   29LYR      C  565   5.467   7.954   3.636 -0.1333  0.1112  0.2596
   29LYR      O  566   5.552   8.036   3.595  0.2283 -0.2412 -0.1173
   30LER      N  567   5.352   7.937   3.571 -0.6602 -0.1297  0.3848
   30LER      H  568   5.286   7.869   3.607 -0.5974 -1.6826 -2.1224
   30LER     CA  569   5.315   8.000   3.441 -0.4966  0.4884 -0.4703
   30LER     HA  570   5.389   7.985   3.363  0.6168  0.3043  0.5885
   30LER     CB  571   5.191   7.924   3.387  0.0299 -0.8245  0.4242
   30LER    HB1  572   5.115   7.930   3.465  0.7837  0.9381  1.0653
   30LER    HB2  573   5.209   7.819   3.368 -1.5339 -0.7320 -1.9804
   30LER     CG  574   5.121   7.981   3.261  0.1992  0.5559  0.7372
   30LER     HG  575   5.118   8.089   3.271  3.0100  0.6797  1.1159
   30LER    CD1  576   5.191   7.943   3.130 -0.3006  0.7020 -0.0678
   30LER   HD11  577   5.136   7.989   3.047 -1.4950 -3.6449 -1.9424
   30LER   HD12  578   5.297   7.970   3.131 -0.2074  0.7275 -2.6601
   30LER   HD13  579   5.184   7.836   3.112 -1.0483  0.4594  1.4737
   30LER    CD2  580   4.975   7.926   3.246  0.3451  0.2199 -0.5184
   30LER   HD21  581   4.929   7.983   3.166  0.0077  0.1319 -0.3893
   30LER   HD22  582   4.966   7.819   3.227 -2.0103 -0.1423  1.9537
   30LER   HD23  583   4.919   7.941   3.338  1.1152  1.2633 -0.2004
   30LER      C  584   5.278   8.152   3.446 -0.2976 -0.2337  0.0249
   30LER      O  585   5.211   8.193   3.542 -0.3237 -0.4710  1.2557
   31LER      N  586   5.320   8.235   3.348 -0.3361 -0.4311  0.4113
   31LER      H  587   5.380   8.200   3.274 -1.3561  1.0024 -1.1791
   31LER     CA  588   5.287   8.376   3.327  0.3220 -0.2333 -0.5809
   31LER     HA  589   5.196   8.390   3.386 -0.2279 -1.4900 -1.0939
   31LER     CB  590   5.401   8.462   3.384  0.7528 -0.0461 -0.3345
   31LER    HB1  591   5.474   8.479   3.305  0.1657 -0.1061 -0.9001
   31LER    HB2  592   5.449   8.399   3.459  1.7633 -0.4152 -1.2730
   31LER     CG  593   5.354   8.600   3.435 -0.0659 -0.1338  0.8600
   31LER     HG  594   5.288   8.654   3.367  0.9338 -1.4460 -1.2528
   31LER    CD1  595   5.276   8.594   3.568 -0.6252 -0.0027  0.3772
   31LER   HD11  596   5.185   8.537   3.550  0.2747 -1.9482  1.6932
   31LER   HD12  597   5.329   8.540   3.645 -0.6381  0.2418  0.5587
   31LER   HD13  598   5.250   8.694   3.603 -1.8666 -0.4030  0.6706
   31LER    CD2  599   5.483   8.689   3.460  0.5705  0.3103  0.0981
   31LER   HD21  600   5.452   8.786   3.498  0.6969  0.1836  0.5364
   31LER   HD22  601   5.558   8.644   3.526 -0.4324 -2.4986 -0.5314
   31LER   HD23  602   5.531   8.706   3.364 -1.5803  0.2672 -1.0458
   31LER      C  603   5.248   8.424   3.186  0.1527  0.3259  0.6082
   31LER      O  604   5.156   8.495   3.170  0.4399 -0.3280  0.4274
   32LY0      N  605   6.784   7.611   3.387  0.3437  0.6260 -0.2032
   32LY0     H1  606   6.704   7.664   3.354  0.0057 -0.9322 -2.0240
   32LY0     H2  607   6.859   7.612   3.319 -0.7974  0.6104 -1.4921
   32LY0     H3  608   6.755   7.515   3.386  1.2380  0.3503 -0.2906
   32LY0     CA  609   6.838   7.645   3.525  0.1782 -0.1344  0.0870
   32LY0     HA  610   6.931   7.589   3.537  1.5157  2.0265  0.3005
   32LY0     CB  611   6.868   7.791   3.542 -0.9069  0.3767  1.0297
   32LY0    HB1  612   6.883   7.814   3.648 -1.6009 -0.3529  1.2926
   32LY0    HB2  613   6.788   7.857   3.509  0.1209  0.6044 -1.1476
   32LY0     CG  614   6.987   7.843   3.464  0.6942  0.0654  0.0938
   32LY0    HG1  615   6.977   7.952   3.462  0.7275  0.0640 -1.5882
   32LY0    HG2  616   6.988   7.800   3.364  0.4164 -0.5414  0.3495
   32LY0     CD  617   7.117   7.810   3.533 -0.6312 -0.0940 -0.1324
   32LY0    HD1  618   7.199   7.861   3.481 -0.6601  0.0593 -0.0294
   32LY0    HD2  619   7.142   7.705   3.544 -0.7490  0.0099  1.3840
   32LY0     CE  620   7.150   7.866   3.670 -0.1541 -0.4258 -1.1329
   32LY0    HE1  621   7.096   7.802   3.739 -2.1864  0.7277 -1.5668
   32LY0    HE2  622   7.115   7.970   3.664 -1.1613 -0.7286 -0.7120
   32LY0     NZ  623   7.294   7.861   3.705  0.0187 -0.1885 -0.0976
   32LY0    HZ1  624   7.351   7.894   3.628 -0.3677  1.1704  0.1771
   32LY0    HZ2  625   7.312   7.916   3.787  0.5161  1.0423 -1.0089
   32LY0    HZ3  626   7.313   7.763   3.724  0.0701 -0.3491 -0.9343
   32LY0      C  627   6.738   7.601   3.632 -0.2515  0.3591 -0.1366
   32LY0      O  628   6.623   7.648   3.641 -0.4209 -0.6291  0.1122
   33LER      N  629   6.786   7.526   3.728  0.3559  0.5952 -0.6719
   33LER      H  630   6.881   7.494   3.717 -0.5357 -1.4956 -3.2147
   33LER     CA  631   6.718   7.500   3.851  0.4995 -0.0825  0.6110
   33LER     HA  632   6.613   7.481   3.826  0.7749 -1.1986  0.2562
   33LER     CB  633   6.774   7.374   3.921  0.6433  0.0033 -0.1191
   33LER    HB1  634   6.716   7.351   4.011 -1.2958 -1.1026 -1.5539
   33LER    HB2  635   6.872   7.411   3.949  0.0725  0.2858  1.6027
   33LER     CG  636   6.762   7.247   3.832 -0.2497 -0.0432  0.4443
   33LER     HG  637   6.823   7.260   3.744 -0.5525 -3.7874 -0.5132
   33LER    CD1  638   6.839   7.135   3.906  0.0760  0.0285  0.1177
   33LER   HD11  639   6.801   7.110   4.005  0.4015 -0.1409  0.2003
   33LER   HD12  640   6.833   7.046   3.844  2.2672  0.2579 -0.5026
   33LER   HD13  641   6.943   7.166   3.920 -0.4374  1.5623  0.7621
   33LER    CD2  642   6.622   7.206   3.793  0.1642  0.2765 -0.6876
   33LER   HD21  643   6.560   7.189   3.880  0.2389  2.8967 -0.0323
   33LER   HD22  644   6.575   7.293   3.747 -1.2534 -0.9508 -1.6575
   33LER   HD23  645   6.621   7.125   3.720 -1.0354  1.8984 -2.5635
   33LER      C  646   6.721   7.620   3.948  0.8715 -0.3193  0.4194
   33LER      O  647   6.766   7.728   3.911  0.1331 -0.0772  0.1357
   34LY0      N  648   5.974   6.843   5.381 -0.5821 -0.3745  0.3939
   34LY0     H1  649   5.916   6.890   5.449  0.4842  1.7094 -0.0724
   34LY0     H2  650   6.021   6.763   5.420  0.8152  0.1840 -0.0877
   34LY0     H3  651   5.919   6.809   5.304 -0.5364 -0.2883  0.3243
   34LY0     CA  652   6.078   6.933   5.340  0.2444 -0.2384 -0.3733
   34LY0     HA  653   6.132   6.970   5.427 -0.5309 -1.1558  0.5289
   34LY0     CB  654   6.178   6.871   5.242  0.1512  0.1085  0.4150
   34LY0    HB1  655   6.225   6.789   5.297 -0.4173 -1.3922 -1.2523
   34LY0    HB2  656   6.251   6.951   5.230  0.3717 -0.3762 -1.8411
   34LY0     CG  657   6.123   6.818   5.105  0.2631  0.3255  0.3222
   34LY0    HG1  658   6.092   6.898   5.037 -0.5647  1.1938  1.6681
   34LY0    HG2  659   6.042   6.747   5.123 -0.3188  1.1555  1.0784
   34LY0     CD  660   6.238   6.741   5.042  0.1581  0.4652  0.1225
   34LY0    HD1  661   6.247   6.645   5.092  1.0698 -1.6243 -3.6805
   34LY0    HD2  662   6.332   6.794   5.051  1.4339 -1.6130 -0.4373
   34LY0     CE  663   6.194   6.704   4.901 -0.9243 -0.0776 -0.1864
   34LY0    HE1  664   6.172   6.796   4.846 -0.6542  0.4776  0.6069
   34LY0    HE2  665   6.108   6.637   4.907 -1.5894  0.7475 -0.3168
   34LY0     NZ  666   6.291   6.628   4.833 -0.2651  0.2933  0.2015
   34LY0    HZ1  667   6.250   6.558   4.773 -0.2388 -0.2976  0.8636
   34LY0    HZ2  668   6.360   6.682   4.783 -1.4969  0.9789 -0.8165
   34LY0    HZ3  669   6.348   6.578   4.900  1.2301 -0.0867 -1.2837
   34LY0      C  670   6.022   7.058   5.267  0.1086 -0.0689  0.0122
   34LY0      O  671   5.913   7.048   5.202 -0.2319 -0.7844  0.1733
   35LER      N  672   6.074   7.173   5.307 -0.0505  0.5181  0.0570
   35LER      H  673   6.153   7.171   5.370  1.6084  1.3396 -1.9208
   35LER     CA  674   6.038   7.296   5.232 -0.3082  0.2199  0.3252
   35LER     HA  675   5.933   7.317   5.249 -0.1940 -0.1446  1.5868
   35LER     CB  676   6.099   7.420   5.306 -0.6466 -0.8050  0.3770
   35LER    HB1  677   6.070   7.509   5.250  0.0121 -0.7493  0.1154
   35LER    HB2  678   6.207   7.406   5.299 -0.7586 -0.8205 -1.9768
   35LER     CG  679   6.059   7.432   5.455  0.5337 -1.4263  0.1659
   35LER     HG  680   6.061   7.336   5.507  3.7256 -1.6460 -0.2134
   35LER    CD1  681   6.164   7.525   5.526  0.1971 -0.3436 -0.2212
   35LER   HD11  682   6.253   7.462   5.539  0.5584  0.6912  3.3105
   35LER   HD12  683   6.185   7.617   5.472  1.6607 -0.5432 -0.0237
   35LER   HD13  684   6.134   7.569   5.621  1.4431  1.3999 -0.6001
   35LER    CD2  685   5.917   7.492   5.468  0.2376 -0.1291  0.2673
   35LER   HD21  686   5.894   7.563   5.389 -1.3668  0.7005  1.4358
   35LER   HD22  687   5.857   7.404   5.444  1.3883 -0.5645 -1.1489
   35LER   HD23  688   5.882   7.541   5.559 -0.0015  0.1166  0.0443
   35LER      C  689   6.072   7.294   5.080 -0.1791 -0.9079  0.2477
   35LER      O  690   6.169   7.231   5.037  0.3095  0.0641  0.2462
   36LYR      N  691   5.992   7.364   4.995  0.3371 -0.4088 -0.3029
   36LYR      H  692   5.906   7.396   5.036  0.8401  1.6538 -0.7539
   36LYR     CA  693   6.008   7.377   4.849 -1.3247 -0.4373  0.2437
   36LYR     HA  694   6.113   7.401   4.832 -1.6635 -0.0383 -1.4980
   36LYR     CB  695   5.978   7.251   4.773  0.1690  0.6134 -0.1484
   36LYR    HB1  696   5.874   7.224   4.790 -0.4437  2.1554 -1.2076
   36LYR    HB2  697   6.044   7.173   4.810 -0.1217  1.0982  1.4471
   36LYR     CG  698   5.987   7.264   4.621  0.5563  1.0661  0.5082
   36LYR    HG1  699   6.077   7.319   4.592  1.4460 -0.2693  0.6581
   36LYR    HG2  700   5.900   7.321   4.589  0.8043  2.7017  2.5192
   36LYR     CD  701   6.002   7.121   4.562 -0.7142  0.4955 -0.5436
   36LYR    HD1  702   5.913   7.060   4.581  1.8188 -2.8850  1.6385
   36LYR    HD2  703   6.086   7.071   4.609 -0.4901 -0.4421 -1.8764
   36LYR     CE  704   6.025   7.125   4.416  0.2575  0.3777  1.1723
   36LYR    HE1  705   6.101   7.200   4.394  0.0968  0.1764 -0.1491
   36LYR    HE2  706   5.931   7.152   4.369  0.8904  0.2014 -0.2447
   36LYR     NZ  707   6.062   7.000   4.367 -0.8362  0.8898  0.0693
   36LYR    HZ1  708   5.993   6.927   4.358 -0.2776  0.3262  0.1959
   36LYR      C  709   5.934   7.502   4.794 -1.1809 -0.2572  0.0010
   36LYR      O  710   5.815   7.519   4.815 -0.0315  0.1406 -0.1912
   37LER      N  711   6.005   7.585   4.714  0.3899 -0.6876 -0.2975
   37LER      H  712   6.105   7.569   4.710  0.6006  0.6012 -0.6266
   37LER     CA  713   5.958   7.711   4.655  0.6868  0.2544 -0.5515
   37LER     HA  714   5.883   7.749   4.724  0.5627 -0.7336 -0.1189
   37LER     CB  715   6.070   7.810   4.632  0.5090 -0.1059 -0.1425
   37LER    HB1  716   6.027   7.897   4.583  0.6549  0.1365  0.1609
   37LER    HB2  717   6.144   7.768   4.563  0.4478 -0.7446  0.1707
   37LER     CG  718   6.144   7.838   4.767 -0.4476  0.5922  0.1081
   37LER     HG  719   6.194   7.753   4.814 -0.5049  0.7377  0.4383
   37LER    CD1  720   6.256   7.931   4.725  0.3052 -0.2066  0.2169
   37LER   HD11  721   6.335   7.874   4.678  1.1791  0.5549  0.7253
   37LER   HD12  722   6.200   8.000   4.661 -1.8893 -0.8996  1.2849
   37LER   HD13  723   6.290   7.987   4.813  0.8647 -1.8037  1.0579
   37LER    CD2  724   6.060   7.905   4.865 -0.1757 -0.2347 -0.0244
   37LER   HD21  725   5.983   7.831   4.888 -2.5044  1.1619 -2.7284
   37LER   HD22  726   6.126   7.926   4.949  0.8278 -0.7934 -0.6546
   37LER   HD23  727   6.019   7.989   4.809  0.7729 -0.0679 -0.4871
   37LER      C  728   5.886   7.682   4.524 -0.2729 -0.6436  0.1102
   37LER      O  729   5.938   7.701   4.413 -0.6859  0.2772  0.3200
   38LER      N  730   5.755   7.656   4.533  0.6574  0.6934 -0.2357
   38LER      H  731   5.719   7.630   4.623  0.2591  1.4138 -0.1769
   38LER     CA  732   5.660   7.650   4.422  0.3312 -0.1378  0.7190
   38LER     HA  733   5.710   7.598   4.341  0.2715  0.0437  0.5661
   38LER     CB  734   5.532   7.561   4.442 -0.1418  0.0801  0.4214
   38LER    HB1  735   5.489   7.546   4.343  1.7170  1.6913 -0.6954
   38LER    HB2  736   5.464   7.623   4.501 -0.4114  0.9595 -0.7522
   38LER     CG  737   5.544   7.431   4.516  0.2288  0.8675 -0.4624
   38LER     HG  738   5.580   7.438   4.618 -0.8797 -1.2657  0.1446
   38LER    CD1  739   5.402   7.370   4.530 -0.3036  0.4000  0.1067
   38LER   HD11  740   5.410   7.288   4.601  2.2303  0.7072  0.2906
   38LER   HD12  741   5.334   7.443   4.574  2.4629  3.0390  0.3834
   38LER   HD13  742   5.374   7.348   4.427  0.4163 -1.4211  0.2650
   38LER    CD2  743   5.638   7.331   4.447  0.0153 -0.2807 -0.0007
   38LER   HD21  744   5.662   7.256   4.523  1.0485  1.2038  1.2209
   38LER   HD22  745   5.581   7.279   4.370 -1.6185  2.0239 -0.4325
   38LER   HD23  746   5.734   7.375   4.420 -0.3698  0.4626 -0.1877
   38LER      C  747   5.625   7.794   4.374 -0.0177 -0.2426 -0.0216
   38LER      O  748   5.575   7.865   4.454  0.5802 -0.4421 -0.3236
   39LY0      N  749   6.220   6.490   4.586  0.0950  0.4813  0.3988
   39LY0     H1  750   6.187   6.396   4.597 -2.4337  1.1790 -0.5332
   39LY0     H2  751   6.306   6.486   4.533  0.2427  0.4347  0.6422
   39LY0     H3  752   6.223   6.535   4.677  0.1877  1.6859 -0.1769
   39LY0     CA  753   6.118   6.565   4.511 -0.1879 -1.0637 -0.4194
   39LY0     HA  754   6.081   6.506   4.428 -0.7435  0.5229 -1.3506
   39LY0     CB  755   5.998   6.593   4.600 -0.6018  0.3305 -0.4138
   39LY0    HB1  756   6.026   6.666   4.676  3.4830 -0.2692 -1.0792
   39LY0    HB2  757   5.965   6.495   4.633 -0.3086  0.3331 -0.1093
   39LY0     CG  758   5.881   6.655   4.518  0.2427  0.0273 -0.1770
   39LY0    HG1  759   5.850   6.593   4.434 -1.5320  0.4446  0.1326
   39LY0    HG2  760   5.919   6.753   4.488  2.2355 -0.8442 -0.6934
   39LY0     CD  761   5.758   6.689   4.599  0.1871 -0.6051  0.0159
   39LY0    HD1  762   5.683   6.749   4.548  1.4762  1.7424  0.7124
   39LY0    HD2  763   5.793   6.752   4.681  1.2413 -0.3531 -0.6157
   39LY0     CE  764   5.683   6.564   4.657  0.3966 -0.0714  0.3725
   39LY0    HE1  765   5.754   6.505   4.715 -0.6504 -1.3879  0.3662
   39LY0    HE2  766   5.641   6.504   4.576 -1.7417  1.4033  0.3050
   39LY0     NZ  767   5.574   6.594   4.749 -0.1010  0.3003  0.7968
   39LY0    HZ1  768   5.618   6.642   4.826  1.1085  1.1078 -0.3329
   39LY0    HZ2  769   5.496   6.647   4.712 -0.3742  0.7213  1.9623
   39LY0    HZ3  770   5.542   6.502   4.772 -1.3478  0.6783  0.6443
   39LY0      C  771   6.178   6.693   4.463 -0.4087  0.2007  0.5679
   39LY0      O  772   6.257   6.750   4.532  0.5119 -0.3730  0.3944
   40LER      N  773   6.148   6.731   4.340 -0.7358  1.0010  0.7467
   40LER      H  774   6.087   6.677   4.280  0.9219  0.8049 -0.8419
   40LER     CA  775   6.211   6.847   4.267 -0.6599  0.1411 -0.0503
   40LER     HA  776   6.319   6.838   4.280 -0.6798  0.8128  0.6798
   40LER     CB  777   6.176   6.832   4.120 -0.2246 -0.8012 -0.5426
   40LER    HB1  778   6.068   6.824   4.105 -0.3583 -0.6258  0.3155
   40LER    HB2  779   6.221   6.743   4.075  0.2294 -0.2024 -1.2952
   40LER     CG  780   6.224   6.942   4.029  0.2316 -0.1125  0.2489
   40LER     HG  781   6.190   7.042   4.057 -0.1789 -0.4179  0.8791
   40LER    CD1  782   6.381   6.938   4.019  0.9614 -0.0259  0.5125
   40LER   HD11  783   6.418   7.010   3.946  1.4516  2.2333  2.8756
   40LER   HD12  784   6.425   6.960   4.116  1.2680  0.8920  0.1807
   40LER   HD13  785   6.408   6.836   3.991 -1.0606  0.1940 -2.7393
   40LER    CD2  786   6.170   6.927   3.887  0.2025 -0.0230 -0.1230
   40LER   HD21  787   6.061   6.926   3.885  0.0823  2.6237  1.1475
   40LER   HD22  788   6.184   7.023   3.838  0.3275 -0.6521 -1.3549
   40LER   HD23  789   6.218   6.844   3.836 -3.0924 -2.3777  0.2609
   40LER      C  790   6.189   6.984   4.319 -0.3829  0.4876 -0.4109
   40LER      O  791   6.277   7.067   4.342  0.0088 -0.2369 -0.2471
   41U      O5'  792   7.287   6.011   0.597  0.7647  0.0524 -0.1526
   41U      H5T  793   7.304   5.966   0.680 -1.9735 -1.3476 -0.2640
   41U      C5'  794   7.371   5.968   0.494 -0.7142 -0.0069 -0.5249
   41U     H5'1  795   7.312   5.947   0.405  0.3442 -0.5705 -1.1122
   41U     H5'2  796   7.429   5.881   0.523  1.8513  1.4719 -0.9161
   41U      C4'  797   7.478   6.080   0.473 -0.3119  0.3830 -0.6591
   41U      H4'  798   7.539   6.046   0.390 -1.9662 -3.0865 -0.6506
   41U      O4'  799   7.427   6.210   0.451 -0.2314  0.0524 -0.1000
   41U      C1'  800   7.521   6.300   0.491  0.3901 -0.7612  0.1275
   41U      H1'  801   7.553   6.359   0.405 -0.6642 -0.7308 -0.2555
   41U       N1  802   7.456   6.399   0.590 -0.0177 -0.0930  0.5800
   41U       C6  803   7.355   6.356   0.670  0.4844 -0.8395  0.1256
   41U       H6  804   7.329   6.251   0.679  0.9137 -0.8654  1.2808
   41U       C5  805   7.285   6.457   0.736  0.4915 -0.3391 -0.6059
   41U       H5  806   7.192   6.431   0.783  0.3851  0.0369 -0.6002
   41U       C4  807   7.315   6.596   0.729  0.6218  0.5389  0.0161
   41U       O4  808   7.246   6.684   0.778  0.4319  0.0159 -0.2259
   41U       N3  809   7.428   6.626   0.657  0.3043 -0.0967 -0.2925
   41U       H3  810   7.449   6.724   0.644  0.4317  0.3233  2.4967
   41U       C2  811   7.504   6.534   0.587  0.1726 -0.0128  0.0485
   41U       O2  812   7.613   6.568   0.541  0.1912  0.6061 -0.0658
   41U      C3'  813   7.567   6.103   0.607  0.5909  0.5633 -0.1604
   41U      H3'  814   7.508   6.142   0.691 -1.9909  1.4675 -2.2529
   41U      C2'  815   7.637   6.221   0.552 -0.2209 -0.6042  0.5274
   41U     H2'1  816   7.674   6.294   0.624 -0.6782  0.4462 -0.2800
   41U      O2'  817   7.731   6.199   0.447  0.1874  0.0411  0.4508
   41U     HO'2  818   7.796   6.133   0.473  0.4762 -0.6667 -1.8065
   41U      O3'  819   7.663   6.001   0.640 -0.0265  0.3487 -0.6103
   42U        P  820   7.744   5.985   0.777  0.1832 -0.3785  0.1912
   42U      O1P  821   7.863   5.897   0.755  0.4442 -0.4369 -0.4832
   42U      O2P  822   7.641   5.937   0.876  0.1001 -1.4156 -0.7008
   42U      O5'  823   7.785   6.130   0.822 -0.5885  0.5017 -0.6649
   42U      C5'  824   7.919   6.175   0.795 -0.3149  0.3008 -0.7141
   42U     H5'1  825   7.937   6.187   0.689  0.0388  1.3603 -0.5404
   42U     H5'2  826   7.995   6.112   0.840 -0.7104  0.3522  0.0464
   42U      C4'  827   7.941   6.323   0.841 -0.9118  0.0028  0.0300
   42U      H4'  828   8.038   6.361   0.810  0.4364 -1.4875  2.2201
   42U      O4'  829   7.837   6.407   0.794 -0.6148  0.2361  0.2225
   42U      C1'  830   7.827   6.516   0.885  0.6058 -0.1848 -0.3051
   42U      H1'  831   7.871   6.597   0.825  0.2803  0.9535  0.9597
   42U       N1  832   7.688   6.556   0.932 -0.6449 -0.7536 -0.2900
   42U       C6  833   7.590   6.463   0.931  0.6725 -0.5783  0.2722
   42U       H6  834   7.610   6.362   0.898 -0.2812 -1.4268  2.1574
   42U       C5  835   7.470   6.500   0.977 -0.9211  0.6292  0.0129
   42U       H5  836   7.394   6.424   0.988  0.4979 -0.6017  1.8584
   42U       C4  837   7.440   6.633   1.039 -0.1093  0.4841  0.4786
   42U       O4  838   7.336   6.679   1.091  0.3838  0.5699  0.3923
   42U       N3  839   7.541   6.716   1.016  0.4189 -0.3025 -0.3801
   42U       H3  840   7.531   6.813   1.042 -0.3224 -1.0865  2.6308
   42U       C2  841   7.666   6.692   0.962  0.6064 -0.1589 -0.7011
   42U       O2  842   7.755   6.776   0.966  0.2288 -0.8071  0.5243
   42U      C3'  843   7.938   6.336   0.994 -0.5226 -0.2547 -0.5220
   42U      H3'  844   7.850   6.293   1.043 -0.2199  0.5982  0.8488
   42U      C2'  845   7.915   6.486   1.006  0.5435 -0.1279 -0.9438
   42U     H2'1  846   7.868   6.508   1.102 -0.4818 -1.6564 -1.0607
   42U      O2'  847   8.039   6.557   0.994  0.0948  0.1858 -0.2613
   42U     HO'2  848   8.086   6.545   1.077  0.9056 -0.7560 -0.8459
   42U      O3'  849   8.061   6.291   1.053  0.1893  0.0320  0.5172
   43A        P  850   8.070   6.259   1.204 -0.2296 -0.0927 -0.0557
   43A      O1P  851   8.204   6.200   1.217  0.2579 -0.4215 -0.6283
   43A      O2P  852   7.960   6.174   1.240  0.0496  0.6484  0.1449
   43A      O5'  853   8.059   6.405   1.277 -0.4078 -0.1514  0.5010
   43A      C5'  854   8.176   6.480   1.297 -0.0261  0.3436  0.4460
   43A     H5'1  855   8.239   6.477   1.209 -1.4893  0.0513 -0.6352
   43A     H5'2  856   8.231   6.440   1.382 -0.9108 -0.9354  0.4442
   43A      C4'  857   8.144   6.628   1.332 -0.0293 -0.3359  0.4402
   43A      H4'  858   8.228   6.690   1.301 -0.7349  0.6933  0.5307
   43A      O4'  859   8.039   6.679   1.249  0.3322 -0.1887  0.1827
   43A      C1'  860   7.971   6.786   1.325 -0.4713  0.3888 -0.2001
   43A      H1'  861   7.988   6.882   1.275  3.0614  1.0497  1.9343
   43A       N9  862   7.827   6.752   1.332 -0.3917 -0.1620  0.1594
   43A       C8  863   7.767   6.632   1.334  0.2680 -0.4910 -0.1799
   43A       H8  864   7.833   6.547   1.323  3.5077  1.8482 -0.2291
   43A       N7  865   7.637   6.631   1.358 -0.2169  0.9348  0.1796
   43A       C5  866   7.611   6.765   1.374 -0.1704  0.9914  0.5505
   43A       C6  867   7.497   6.839   1.398  0.6728 -0.4832  0.2993
   43A       N6  868   7.373   6.793   1.397 -0.5612  0.1675  0.0677
   43A      H61  869   7.369   6.700   1.359  0.1032  0.1766 -0.0393
   43A      H62  870   7.298   6.859   1.409 -0.3789  1.1840 -3.3498
   43A       N1  871   7.500   6.969   1.424  0.3588 -0.0447  0.0949
   43A       C2  872   7.619   7.025   1.416 -0.2772  0.0161 -0.5318
   43A       H2  873   7.632   7.132   1.428  2.0550 -0.1443 -1.1258
   43A       N3  874   7.740   6.975   1.385 -0.5345 -0.0600  0.2485
   43A       C4  875   7.727   6.842   1.367  0.6969  0.7422  0.2932
   43A      C3'  876   8.103   6.660   1.475  0.2352  0.3015  0.3416
   43A      H3'  877   8.039   6.578   1.508  1.2924 -0.9888 -0.6522
   43A      C2'  878   8.039   6.796   1.467 -0.2212  0.7557 -0.1678
   43A     H2'1  879   7.974   6.824   1.550  0.0178  0.9311 -0.0388
   43A      O2'  880   8.126   6.905   1.443  0.2279  0.2361 -0.4637
   43A     HO'2  881   8.108   6.961   1.519 -0.1314 -1.7413  0.9815
   43A      O3'  882   8.210   6.659   1.558 -0.6520  0.0610 -0.2687
   44A        P  883   8.205   6.651   1.712 -0.0532 -0.0187 -0.0821
   44A      O1P  884   8.350   6.637   1.744  0.2186  0.9580 -0.7315
   44A      O2P  885   8.112   6.537   1.736 -0.2951  0.0961  0.3530
   44A      O5'  886   8.149   6.790   1.756  0.1875 -0.2586  0.5886
   44A      C5'  887   8.228   6.908   1.749 -0.1725  0.0332 -0.0169
   44A     H5'1  888   8.288   6.911   1.658  1.8235 -0.0355  1.2438
   44A     H5'2  889   8.293   6.911   1.836 -0.4364 -1.0247  0.2283
   44A      C4'  890   8.148   7.031   1.760  0.4202 -0.2421  0.3913
   44A      H4'  891   8.204   7.123   1.742 -2.0399  1.2471 -0.0690
   44A      O4'  892   8.040   7.048   1.671 -0.3422  0.1048  0.8175
   44A      C1'  893   7.919   7.089   1.740 -0.5439 -0.1104  0.1576
   44A      H1'  894   7.860   7.161   1.683 -1.2870 -1.6864 -1.1546
   44A       N9  895   7.819   6.982   1.739  0.0755 -0.0206  0.4461
   44A       C8  896   7.829   6.842   1.747 -0.1431 -0.0712 -0.0367
   44A       H8  897   7.917   6.780   1.747 -0.5986 -0.7236  0.0525
   44A       N7  898   7.714   6.778   1.749  0.1924 -0.1818 -0.0244
   44A       C5  899   7.621   6.889   1.742 -0.2872  0.0251 -0.3422
   44A       C6  900   7.479   6.896   1.738  0.2102 -1.0208  0.1248
   44A       N6  901   7.394   6.799   1.722 -0.3782  0.4789 -0.6894
   44A      H61  902   7.426   6.715   1.676  0.9846 -0.5173  1.8762
   44A      H62  903   7.297   6.825   1.719 -0.1481  1.4529 -0.0910
   44A       N1  904   7.418   7.014   1.760 -0.2163  0.0915 -0.0874
   44A       C2  905   7.495   7.127   1.781 -0.4132  0.3322  0.2703
   44A       H2  906   7.454   7.226   1.774  0.5462  0.8287  1.3919
   44A       N3  907   7.629   7.134   1.784  0.3066 -0.6816  0.6276
   44A       C4  908   7.686   7.010   1.753 -0.0133 -0.3112 -0.6028
   44A      C3'  909   8.083   7.047   1.902  0.4257  0.0609 -1.0353
   44A      H3'  910   8.053   6.955   1.952 -0.0820  0.9024  0.2612
   44A      C2'  911   7.952   7.125   1.884 -0.6799 -0.2003 -0.0461
   44A     H2'1  912   7.877   7.097   1.958 -1.3241 -0.1111 -0.6569
   44A      O2'  913   7.966   7.263   1.884  0.2879  0.2776 -0.5026
   44A     HO'2  914   8.058   7.281   1.902 -0.0641  2.7444 -0.8656
   44A      O3'  915   8.167   7.123   1.984  0.8190 -0.0376 -0.2522
   45U        P  916   8.195   7.086   2.139 -0.1773 -0.1685  0.0876
   45U      O1P  917   8.312   7.161   2.186 -0.8517 -0.0186 -0.0992
   45U      O2P  918   8.197   6.942   2.149  0.3650  0.7992  0.5304
   45U      O5'  919   8.057   7.143   2.204 -0.0883  0.2792 -0.1145
   45U      C5'  920   8.026   7.280   2.222  0.2433 -0.8746 -0.5368
   45U     H5'1  921   8.064   7.331   2.133  0.6199 -1.7352 -0.8751
   45U     H5'2  922   8.075   7.328   2.307  1.0074 -2.5895  0.0333
   45U      C4'  923   7.873   7.312   2.229 -0.1494 -0.2120 -0.1306
   45U      H4'  924   7.863   7.421   2.230 -1.2980 -0.2816  2.2832
   45U      O4'  925   7.787   7.249   2.135  0.2391  0.0650  0.2329
   45U      C1'  926   7.654   7.241   2.183  0.3044  0.2367 -0.5616
   45U      H1'  927   7.595   7.319   2.133 -2.9352 -1.2090  0.7486
   45U       N1  928   7.601   7.109   2.163 -0.0628  0.6114 -0.2580
   45U       C6  929   7.685   6.996   2.169  0.4203  0.6117 -0.5541
   45U       H6  930   7.791   7.002   2.190  0.9674 -1.8938 -2.1773
   45U       C5  931   7.637   6.875   2.130 -0.3819 -0.4096 -0.1009
   45U       H5  932   7.708   6.795   2.126  2.6129  2.0369  0.3945
   45U       C4  933   7.498   6.852   2.094 -0.3255  0.1872  0.2695
   45U       O4  934   7.450   6.747   2.055 -0.2372 -0.1231 -0.3435
   45U       N3  935   7.418   6.964   2.113 -0.4164 -0.4286 -0.0681
   45U       H3  936   7.321   6.948   2.092 -0.1896 -0.5152 -1.1216
   45U       C2  937   7.466   7.099   2.138  0.6255 -0.3652  0.5017
   45U       O2  938   7.383   7.187   2.156  0.9879  0.5436 -0.4219
   45U      C3'  939   7.808   7.267   2.362 -0.1578 -0.0220  0.2823
   45U      H3'  940   7.845   7.165   2.376  0.6104 -0.0910 -1.8229
   45U      C2'  941   7.662   7.268   2.331 -0.5853  0.1874  0.0165
   45U     H2'1  942   7.611   7.191   2.391 -0.4290  0.8511  1.0147
   45U      O2'  943   7.607   7.388   2.359 -0.2543 -0.4133 -0.2017
   45U     HO'2  944   7.660   7.443   2.418  0.1579 -0.8704 -0.1453
   45U      O3'  945   7.851   7.358   2.467  0.2434  0.4240  0.3287
   46U        P  946   7.843   7.311   2.620 -0.4631 -0.3073  0.3842
   46U      O1P  947   7.869   7.434   2.695  0.3479 -0.4592  0.4551
   46U      O2P  948   7.929   7.187   2.641 -0.5058 -0.3016  0.3235
   46U      O5'  949   7.691   7.269   2.647 -0.0335 -0.0690  0.1103
   46U      C5'  950   7.594   7.367   2.682 -0.3567 -0.6244 -0.5144
   46U     H5'1  951   7.599   7.442   2.603 -1.3453 -0.6878 -0.6473
   46U     H5'2  952   7.617   7.413   2.778  2.6708 -1.5503 -0.6908
   46U      C4'  953   7.448   7.320   2.683 -0.7285  0.4115  0.3172
   46U      H4'  954   7.387   7.408   2.701  1.8135  2.1636  0.7973
   46U      O4'  955   7.403   7.258   2.563  0.1387 -0.3226 -0.4634
   46U      C1'  956   7.313   7.154   2.585 -0.1155 -0.2635  0.0833
   46U      H1'  957   7.218   7.191   2.546  0.0249  0.3218  0.2880
   46U       N1  958   7.361   7.026   2.517  0.6463  0.0742 -0.4430
   46U       C6  959   7.490   6.979   2.521 -0.5267  0.6871  0.3798
   46U       H6  960   7.565   7.050   2.554 -1.1191  1.2773  0.4661
   46U       C5  961   7.524   6.862   2.465  0.5263  0.5969 -0.2029
   46U       H5  962   7.629   6.843   2.448  0.7805  1.8263 -0.0492
   46U       C4  963   7.419   6.776   2.411  0.6020  0.9578  0.1319
   46U       O4  964   7.429   6.664   2.371 -0.0311  0.4021  0.1652
   46U       N3  965   7.295   6.829   2.421 -0.0264 -0.0844  0.0559
   46U       H3  966   7.220   6.780   2.375  0.0550  1.0830 -1.3729
   46U       C2  967   7.255   6.943   2.479  0.1240  0.4391 -0.0626
   46U       O2  968   7.135   6.978   2.485 -0.0690  0.1682  0.1103
   46U      C3'  969   7.420   7.214   2.791  0.3737 -0.0082 -0.5294
   46U      H3'  970   7.507   7.147   2.788 -0.7971 -1.6913  0.9018
   46U      C2'  971   7.288   7.152   2.737 -0.2266 -0.4267  0.7004
   46U     H2'1  972   7.279   7.047   2.766  0.8790 -1.8086 -3.2408
   46U      O2'  973   7.168   7.221   2.770 -0.2745  0.5261  0.0883
   46U     HO'2  974   7.156   7.214   2.865 -0.0932 -1.1816  0.0226
   46U      O3'  975   7.406   7.267   2.924 -0.2828  0.3721 -0.9112
   47A        P  976   7.420   7.175   3.051  0.4285 -0.3386  0.3255
   47A      O1P  977   7.416   7.257   3.172  0.1080 -0.5849  0.0005
   47A      O2P  978   7.534   7.085   3.034 -0.3602 -0.1239  0.1458
   47A      O5'  979   7.288   7.085   3.058 -0.4799  0.3042  0.4632
   47A      C5'  980   7.158   7.135   3.097  0.2466  0.8482  0.8691
   47A     H5'1  981   7.135   7.222   3.036  1.3318 -0.1643 -1.0868
   47A     H5'2  982   7.163   7.175   3.199  0.9597  1.3001  0.6626
   47A      C4'  983   7.052   7.029   3.079 -0.4138  0.2810  0.1377
   47A      H4'  984   6.963   7.089   3.099  1.5687  3.5641 -0.2516
   47A      O4'  985   7.039   6.984   2.943  0.4438  0.4695  0.0520
   47A      C1'  986   6.997   6.848   2.941  0.4747  0.1454 -0.3982
   47A      H1'  987   6.910   6.832   2.877 -0.0558  0.5323  0.2217
   47A       N9  988   7.106   6.769   2.876 -0.1449  0.2405  0.2574
   47A       C8  989   7.238   6.801   2.852 -0.6428 -0.0518  0.3237
   47A       H8  990   7.287   6.888   2.893 -0.4619 -0.8790  1.9617
   47A       N7  991   7.302   6.707   2.790 -0.1268 -0.2191  0.1082
   47A       C5  992   7.202   6.610   2.753  0.0124 -0.8984 -0.7698
   47A       C6  993   7.201   6.500   2.673 -1.0325 -0.0433  0.0492
   47A       N6  994   7.303   6.442   2.607 -0.1257 -0.7590 -0.6123
   47A      H61  995   7.390   6.494   2.613 -0.7165  0.7080 -3.0476
   47A      H62  996   7.290   6.365   2.543 -1.8116 -1.2469  0.2858
   47A       N1  997   7.087   6.429   2.661  0.2868 -0.0332 -0.1421
   47A       C2  998   6.973   6.477   2.718  0.1491  0.0907  0.6477
   47A       H2  999   6.886   6.414   2.709  1.8640 -2.3354  0.3041
   47A       N3 1000   6.959   6.591   2.792 -0.0906  0.1940 -0.4235
   47A       C4 1001   7.083   6.650   2.809  0.4161  0.1352 -0.4043
   47A      C3' 1002   7.072   6.903   3.161  0.1416  0.1655  0.3825
   47A      H3' 1003   7.174   6.865   3.153  0.3222  0.7491 -0.3074
   47A      C2' 1004   6.980   6.803   3.087 -0.0560 -0.8460 -0.2169
   47A     H2'1 1005   7.017   6.702   3.106  0.7164 -0.5902 -0.3032
   47A      O2' 1006   6.846   6.831   3.122  0.2059 -0.2643 -0.6648
   47A     HO'2 1007   6.851   6.870   3.210 -1.0068 -1.3267 -0.0834
   47A      O3' 1008   7.037   6.927   3.294  0.1527  0.0361  0.0819
   48U        P 1009   7.108   6.842   3.409  0.2947  0.1323  0.1013
   48U      O1P 1010   7.046   6.878   3.534  0.0912  0.0341  0.5323
   48U      O2P 1011   7.257   6.851   3.396 -0.3173  0.0713 -0.7088
   48U      O5' 1012   7.068   6.692   3.383 -0.3306  0.1647  0.0497
   48U      C5' 1013   6.935   6.648   3.404 -0.5777  0.1060 -0.7114
   48U     H5'1 1014   6.864   6.717   3.359  2.7167  3.1937 -1.5956
   48U     H5'2 1015   6.914   6.644   3.511  0.2609 -0.8031 -0.5615
   48U      C4' 1016   6.908   6.507   3.355  0.3450 -0.2277 -0.0137
   48U      H4' 1017   6.799   6.504   3.355  0.3207  0.5546  0.2036
   48U      O4' 1018   6.956   6.505   3.222  0.8688 -0.2150 -0.5595
   48U      C1' 1019   7.007   6.372   3.194 -0.0537  0.0558  0.4657
   48U      H1' 1020   6.928   6.315   3.146 -1.5321  0.8375  1.8386
   48U       N1 1021   7.128   6.376   3.110 -0.5211 -0.1924 -0.5685
   48U       C6 1022   7.216   6.480   3.113  0.4407 -0.9358  0.5042
   48U       H6 1023   7.197   6.568   3.173  0.4517  0.1760 -1.0431
   48U       C5 1024   7.326   6.475   3.034  1.1258 -0.9185 -0.1126
   48U       H5 1025   7.399   6.553   3.046  1.3975 -1.2407  0.3551
   48U       C4 1026   7.357   6.366   2.947  0.0923 -0.2222 -0.5439
   48U       O4 1027   7.454   6.362   2.875 -0.2912 -0.0368 -0.3985
   48U       N3 1028   7.268   6.261   2.959 -0.4998 -0.2675 -0.1931
   48U       H3 1029   7.290   6.180   2.903 -3.2819 -0.4127 -1.2182
   48U       C2 1030   7.161   6.260   3.046  0.9326  0.1549  0.3502
   48U       O2 1031   7.089   6.156   3.057 -0.2882  0.0184  0.1351
   48U      C3' 1032   6.981   6.388   3.437 -0.4339 -0.8216  0.1207
   48U      H3' 1033   7.067   6.440   3.480 -1.1208  0.3524  0.1261
   48U      C2' 1034   7.018   6.294   3.325  0.1560 -0.2835 -0.8616
   48U     H2'1 1035   7.117   6.249   3.336  0.4050  0.3854 -0.2198
   48U      O2' 1036   6.918   6.199   3.324 -0.1228 -0.0200  0.7260
   48U     HO'2 1037   6.928   6.144   3.402  1.0499  1.0844  1.3926
   48U      O3' 1038   6.903   6.337   3.545 -0.1890 -0.1494  0.0809
   49C        P 1039   6.974   6.256   3.662 -0.2737 -0.0211  0.3983
   49C      O1P 1040   6.878   6.241   3.767  0.6280 -0.3092 -0.4856
   49C      O2P 1041   7.105   6.313   3.680  0.4026 -0.4413 -0.1747
   49C      O5' 1042   7.000   6.122   3.597  0.4048 -0.1606 -0.2792
   49C      C5' 1043   6.914   6.004   3.611 -0.0447 -0.1049  0.5626
   49C     H5'1 1044   6.816   6.030   3.570  0.0223 -0.2704  0.2953
   49C     H5'2 1045   6.912   5.968   3.713  3.7762 -2.1779  0.0819
   49C      C4' 1046   6.952   5.890   3.522  0.1489 -0.0883  0.2936
   49C      H4' 1047   6.874   5.814   3.515  0.9233 -0.7111 -2.5618
   49C      O4' 1048   6.982   5.923   3.386 -0.0461  0.1748 -0.3699
   49C      C1' 1049   7.089   5.846   3.345  1.1000  0.1435  0.0975
   49C      H1' 1050   7.056   5.801   3.252 -4.2614 -0.2561  1.8833
   49C       N1 1051   7.208   5.929   3.306  1.3767  0.1524  0.2481
   49C       C6 1052   7.246   6.040   3.377  0.0921  0.7220  0.5545
   49C       H6 1053   7.209   6.058   3.476 -1.0333 -0.7134  0.4258
   49C       C5 1054   7.343   6.120   3.318 -0.3816  0.4955 -0.2407
   49C       H5 1055   7.364   6.213   3.369  1.5493 -0.7612  1.4261
   49C       C4 1056   7.401   6.086   3.194 -0.7237  0.1509 -0.8738
   49C       N4 1057   7.500   6.161   3.152 -0.5981  0.5352 -0.1545
   49C      H41 1058   7.524   6.248   3.197 -1.5395  0.4201  0.6046
   49C      H42 1059   7.538   6.123   3.066  0.4798 -2.0045  1.3454
   49C       N3 1060   7.374   5.977   3.126  0.0585  0.3137 -0.3474
   49C       C2 1061   7.273   5.897   3.181 -0.4496  0.0537 -0.0067
   49C       O2 1062   7.235   5.804   3.108  0.9071  0.2033 -0.4629
   49C      C3' 1063   7.074   5.816   3.582 -0.3841 -0.0674  0.3632
   49C      H3' 1064   7.148   5.891   3.610 -1.2116  0.8544  0.1029
   49C      C2' 1065   7.121   5.747   3.454 -0.4786  1.1565 -0.8782
   49C     H2'1 1066   7.227   5.722   3.462 -1.1254 -2.2185 -1.3602
   49C      O2' 1067   7.056   5.630   3.418 -0.7849 -0.7560 -0.4062
   49C     HO'2 1068   7.034   5.592   3.504  0.6103  1.5701  1.1007
   49C      O3' 1069   7.046   5.712   3.675 -0.0287  0.3044 -0.1679
   50U        P 1070   7.159   5.664   3.779  0.1999  0.3576  0.6583
   50U      O1P 1071   7.099   5.562   3.864  0.8158  0.8947 -0.1754
   50U      O2P 1072   7.217   5.791   3.830  0.2337 -0.5494 -0.1841
   50U      O5' 1073   7.280   5.604   3.693 -0.7039 -0.1846  0.3501
   50U      C5' 1074   7.259   5.467   3.643 -0.6239  0.4547 -0.3734
   50U     H5'1 1075   7.158   5.451   3.605  0.1000 -1.8682 -1.4501
   50U     H5'2 1076   7.269   5.399   3.727 -1.4116  1.2559  0.3945
   50U      C4' 1077   7.368   5.418   3.540  0.1870  0.2210 -0.3123
   50U      H4' 1078   7.345   5.313   3.523 -0.1021  0.6245 -2.7479
   50U      O4' 1079   7.362   5.491   3.418  0.1871  0.4465  0.2669
   50U      C1' 1080   7.486   5.480   3.354  0.7200 -0.1839  0.7141
   50U      H1' 1081   7.480   5.421   3.263 -1.6974  1.0740 -0.0331
   50U       N1 1082   7.544   5.613   3.327  0.1082 -0.0275  0.7534
   50U       C6 1083   7.517   5.723   3.405 -0.6953  0.0244 -0.7710
   50U       H6 1084   7.439   5.718   3.479  0.2254 -0.1502  0.2111
   50U       C5 1085   7.580   5.845   3.385  0.7364  0.4837 -0.2359
   50U       H5 1086   7.548   5.931   3.443 -0.3920 -1.6439  2.5894
   50U       C4 1087   7.685   5.853   3.287 -0.4590 -0.2798  0.2135
   50U       O4 1088   7.755   5.957   3.270  0.8731  0.2673 -0.3280
   50U       N3 1089   7.703   5.743   3.205  0.7173 -1.1186  0.3253
   50U       H3 1090   7.769   5.757   3.130  0.3801  0.9773  0.3607
   50U       C2 1091   7.645   5.621   3.226 -0.2746 -0.1041 -0.2318
   50U       O2 1092   7.672   5.529   3.152 -0.2857  0.1556 -0.4709
   50U      C3' 1093   7.513   5.422   3.587  0.7888  0.1780  0.3635
   50U      H3' 1094   7.534   5.519   3.632 -1.7182 -0.7048  3.8528
   50U      C2' 1095   7.579   5.403   3.444  0.2126 -0.3543 -0.4439
   50U     H2'1 1096   7.683   5.434   3.437  1.1207 -2.7036  1.0754
   50U      O2' 1097   7.569   5.271   3.407 -0.1598  0.5103 -0.4384
   50U     HO'2 1098   7.649   5.227   3.439 -0.6669 -0.3837 -0.3627
   50U      O3' 1099   7.547   5.308   3.670  0.0089 -0.1207 -0.2299
   51A        P 1100   7.673   5.327   3.766  0.7395  0.8228  0.2379
   51A      O1P 1101   7.695   5.213   3.854 -0.3257  0.3831  0.2154
   51A      O2P 1102   7.671   5.463   3.823 -0.5638 -0.1630  0.3541
   51A      O5' 1103   7.787   5.314   3.654 -0.0126 -0.2971 -0.0159
   51A      C5' 1104   7.819   5.183   3.600 -0.5817  0.1757  0.7657
   51A     H5'1 1105   7.736   5.126   3.558  0.7846 -0.3331 -1.4066
   51A     H5'2 1106   7.871   5.122   3.674  2.6790  0.9403 -0.7327
   51A      C4' 1107   7.935   5.196   3.492  0.5837 -0.3357 -0.2322
   51A      H4' 1108   7.959   5.097   3.453 -1.0607 -0.6458 -0.5214
   51A      O4' 1109   7.902   5.295   3.394  0.1488 -0.1542  0.0834
   51A      C1' 1110   8.026   5.359   3.355  0.8689 -0.5727  0.5256
   51A      H1' 1111   8.055   5.352   3.250  0.4929  3.2053  0.0361
   51A       N9 1112   8.013   5.501   3.382  0.0808 -0.8660 -0.1120
   51A       C8 1113   7.931   5.568   3.469  0.3256 -0.1745  0.5884
   51A       H8 1114   7.853   5.527   3.532 -0.5656  1.0522  0.3298
   51A       N7 1115   7.938   5.699   3.461  0.7181  0.2498  0.2629
   51A       C5 1116   8.041   5.718   3.362 -0.4457  0.3120  0.2710
   51A       C6 1117   8.110   5.829   3.308 -0.1898  0.0528  0.3813
   51A       N6 1118   8.090   5.961   3.329 -0.1068  0.0106  0.0289
   51A      H61 1119   8.023   5.992   3.398  1.1967  0.8074  0.9755
   51A      H62 1120   8.135   6.029   3.270  0.2213  1.6183  2.0310
   51A       N1 1121   8.214   5.812   3.219  0.3287 -0.0419  0.1033
   51A       C2 1122   8.245   5.683   3.186  1.0536  0.5489  0.8511
   51A       H2 1123   8.333   5.660   3.128  0.1090 -1.9140  0.2551
   51A       N3 1124   8.184   5.572   3.232 -0.1203 -0.9280  0.2953
   51A       C4 1125   8.085   5.597   3.318 -0.6973  0.0621 -0.0241
   51A      C3' 1126   8.056   5.246   3.573  0.6274  0.7494  0.1014
   51A      H3' 1127   8.012   5.314   3.647  0.8998 -0.1317  1.0935
   51A      C2' 1128   8.130   5.307   3.454  0.5865 -0.3481  0.2660
   51A     H2'1 1129   8.194   5.392   3.477 -1.6136  2.1527 -2.1462
   51A      O2' 1130   8.207   5.205   3.373 -0.2031 -0.1531  0.2918
   51A     HO'2 1131   8.294   5.184   3.409 -0.4541  1.3522  1.9295
   51A      O3' 1132   8.119   5.139   3.645  0.1348  0.4824  0.8584
   52U        P 1133   8.192   5.153   3.782  0.1717 -0.0595  0.2819
   52U      O1P 1134   8.230   5.021   3.833  0.5200 -0.7681  0.1377
   52U      O2P 1135   8.117   5.248   3.866 -0.4813 -0.0610 -0.6693
   52U      O5' 1136   8.330   5.225   3.739  0.0712 -0.8795 -0.1507
   52U      C5' 1137   8.434   5.163   3.671  0.1244 -0.2705 -0.3707
   52U     H5'1 1138   8.393   5.097   3.594  0.8223 -0.4348 -0.6037
   52U     H5'2 1139   8.489   5.101   3.741  0.4265 -0.2702 -0.6068
   52U      C4' 1140   8.530   5.263   3.607  0.4765 -1.1153  0.7166
   52U      H4' 1141   8.613   5.208   3.563  0.6737 -0.3950  0.1810
   52U      O4' 1142   8.448   5.337   3.513  0.7369 -0.3764  0.2579
   52U      C1' 1143   8.520   5.453   3.481 -0.3375 -0.0953 -0.1095
   52U      H1' 1144   8.560   5.460   3.380  3.3845  3.7726  1.3496
   52U       N1 1145   8.441   5.573   3.513 -0.1950  0.6490 -0.0996
   52U       C6 1146   8.338   5.575   3.607 -0.1845  0.0094  0.0567
   52U       H6 1147   8.311   5.483   3.658  1.2266  1.3620  3.5901
   52U       C5 1148   8.280   5.695   3.645 -0.1084  0.5734  0.3354
   52U       H5 1149   8.198   5.698   3.715 -1.5280  0.6190 -1.2626
   52U       C4 1150   8.313   5.823   3.574  0.5477  0.9301 -0.2071
   52U       O4 1151   8.262   5.926   3.602 -0.0397  0.0946 -0.2706
   52U       N3 1152   8.404   5.803   3.477 -0.1543 -0.5306 -0.2041
   52U       H3 1153   8.441   5.887   3.435 -1.3344 -0.1515 -0.5436
   52U       C2 1154   8.476   5.691   3.453 -0.0094  0.5358  0.4211
   52U       O2 1155   8.573   5.702   3.378  0.1298  0.0009  0.5603
   52U      C3' 1156   8.595   5.366   3.694  0.3776  0.3243  1.1095
   52U      H3' 1157   8.522   5.427   3.746 -0.6546  0.8519 -0.8628
   52U      C2' 1158   8.642   5.451   3.576  0.2229 -0.0797 -0.8753
   52U     H2'1 1159   8.663   5.550   3.617 -2.5499  0.3931 -0.4155
   52U      O2' 1160   8.753   5.401   3.506  0.0792 -0.3395  0.0136
   52U     HO'2 1161   8.832   5.450   3.530 -0.5472 -0.2344  2.1038
   52U      O3' 1162   8.707   5.316   3.769  0.3684 -0.3358 -0.8407
   53U        P 1163   8.765   5.392   3.895 -0.0820 -0.1338 -0.0855
   53U      O1P 1164   8.857   5.303   3.965 -0.0645  0.1910  0.7215
   53U      O2P 1165   8.658   5.450   3.977  0.4258  0.5888  0.1567
   53U      O5' 1166   8.847   5.513   3.848 -0.3221  0.3806  0.1917
   53U      C5' 1167   8.972   5.490   3.778 -0.0585 -0.0367  0.4881
   53U     H5'1 1168   8.974   5.405   3.710 -0.2815  0.8875 -0.6987
   53U     H5'2 1169   9.050   5.466   3.850  0.3612 -0.6004 -0.1451
   53U      C4' 1170   9.010   5.620   3.710 -0.2214  0.7901  0.2893
   53U      H4' 1171   9.102   5.607   3.654  0.1170 -0.7437  1.1308
   53U      O4' 1172   8.910   5.663   3.614 -0.7008 -0.5883 -0.3987
   53U      C1' 1173   8.912   5.807   3.611 -0.2328 -0.1157 -1.2526
   53U      H1' 1174   8.939   5.846   3.512  0.6716 -2.5954 -2.0555
   53U       N1 1175   8.777   5.869   3.657  0.4212  0.7135  0.1154
   53U       C6 1176   8.681   5.801   3.738 -0.0970 -0.0863  0.1415
   53U       H6 1177   8.707   5.701   3.769  1.7610  0.3467  0.0915
   53U       C5 1178   8.573   5.870   3.777  0.2996  0.0072  1.2824
   53U       H5 1179   8.498   5.830   3.844 -1.1162  1.4131  0.5988
   53U       C4 1180   8.548   6.008   3.747 -0.5067  0.1330  0.3976
   53U       O4 1181   8.451   6.065   3.787  0.4369  0.5166  0.1291
   53U       N3 1182   8.648   6.069   3.682  0.3534 -0.5515 -0.2636
   53U       H3 1183   8.627   6.162   3.651 -0.6062 -0.9169 -0.7316
   53U       C2 1184   8.755   6.003   3.624 -0.7315 -0.2038 -0.4282
   53U       O2 1185   8.834   6.071   3.554 -0.5604  0.3501 -0.2259
   53U      C3' 1186   9.023   5.739   3.815  0.2010 -0.1867 -0.1398
   53U      H3' 1187   8.935   5.745   3.878 -0.3098  1.4983 -0.9620
   53U      C2' 1188   9.025   5.851   3.709 -0.0758 -0.1569  0.1217
   53U     H2'1 1189   9.002   5.946   3.758  0.3552 -0.2586  0.5248
   53U      O2' 1190   9.143   5.853   3.632  0.2011  0.1647 -0.4279
   53U     HO'2 1191   9.137   5.889   3.543  0.3773 -1.4957 -1.1410
   53U      O3' 1192   9.147   5.732   3.877  0.1499 -0.2847  0.0043
   54C        P 1193   9.171   5.794   4.020  0.1177 -0.5192 -0.2278
   54C      O1P 1194   9.308   5.772   4.061 -0.1576  0.2435  0.0621
   54C      O2P 1195   9.065   5.746   4.105  0.2505 -0.2062  0.3524
   54C      O5' 1196   9.148   5.946   3.989 -0.0672 -0.1547 -0.0069
   54C      C5' 1197   9.243   6.024   3.911  0.1008 -0.6483 -0.0640
   54C     H5'1 1198   9.251   5.976   3.814  0.0527  0.0158 -0.3965
   54C     H5'2 1199   9.344   6.020   3.952  1.0900  2.4339 -1.8588
   54C      C4' 1200   9.203   6.172   3.885  0.2235  0.8442 -0.1909
   54C      H4' 1201   9.282   6.222   3.828  2.6354 -0.3057  1.9328
   54C      O4' 1202   9.084   6.185   3.811  0.2467  0.1343  0.0204
   54C      C1' 1203   9.017   6.308   3.852 -0.7442  0.1664  0.6424
   54C      H1' 1204   9.025   6.381   3.772 -0.3721 -0.3164  0.2312
   54C       N1 1205   8.875   6.286   3.887  0.2170  0.9263  0.7691
   54C       C6 1206   8.833   6.171   3.958 -0.1996 -0.1169  0.0130
   54C       H6 1207   8.905   6.092   3.968  3.2949  2.8656  0.8597
   54C       C5 1208   8.708   6.164   4.005 -0.1397  0.3966 -0.3814
   54C       H5 1209   8.681   6.075   4.059  0.2274  0.0043 -0.8281
   54C       C4 1210   8.623   6.281   3.983  0.0389 -0.3920 -0.6184
   54C       N4 1211   8.500   6.295   4.030 -0.0182 -0.1265 -0.1103
   54C      H41 1212   8.469   6.226   4.097 -0.9487  1.0391  0.6949
   54C      H42 1213   8.464   6.389   4.038  0.2973 -0.0201  0.0832
   54C       N3 1214   8.665   6.391   3.922  0.2119  1.0298  0.2292
   54C       C2 1215   8.789   6.396   3.871  0.2594 -0.2351  0.0344
   54C       O2 1216   8.837   6.504   3.824  0.2078 -0.0447  0.5390
   54C      C3' 1217   9.184   6.244   4.013 -0.4366  0.7070  0.5181
   54C      H3' 1218   9.123   6.176   4.072  0.9765 -0.4952  0.6735
   54C      C2' 1219   9.089   6.357   3.971 -0.5845  0.5300 -0.4619
   54C     H2'1 1220   9.024   6.366   4.058  0.0615 -3.3799  0.5791
   54C      O2' 1221   9.149   6.477   3.927  0.2056 -0.0665 -0.2672
   54C     HO'2 1222   9.179   6.537   3.995 -0.5430  2.6857 -2.1531
   54C      O3' 1223   9.300   6.291   4.084  0.2489 -0.5922 -0.3575
   55C        P 1224   9.301   6.349   4.236 -0.0500 -0.0978 -0.5251
   55C      O1P 1225   9.439   6.362   4.266 -0.3917  0.8590 -0.2182
   55C      O2P 1226   9.210   6.262   4.314  0.1876 -0.0252  0.4538
   55C      O5' 1227   9.243   6.497   4.220 -0.2994 -0.0492 -0.1673
   55C      C5' 1228   9.321   6.604   4.165 -0.3239 -0.8462  0.2477
   55C     H5'1 1229   9.351   6.579   4.063  0.8969 -1.1953  0.6758
   55C     H5'2 1230   9.412   6.623   4.220 -0.5419  0.7214  0.1177
   55C      C4' 1231   9.230   6.737   4.165 -0.6686  0.4387  0.6647
   55C      H4' 1232   9.286   6.816   4.115  0.6268  1.3198  3.3297
   55C      O4' 1233   9.105   6.729   4.094 -0.2099 -0.4975  0.1620
   55C      C1' 1234   9.012   6.817   4.152 -0.3164 -0.3716  0.4136
   55C      H1' 1235   8.984   6.889   4.075  0.0913 -0.9672 -0.3061
   55C       N1 1236   8.892   6.737   4.183 -0.1390  0.0909  0.1410
   55C       C6 1237   8.898   6.600   4.212 -0.7908  0.0885  0.2311
   55C       H6 1238   8.996   6.555   4.217 -0.6114  0.4763  0.2399
   55C       C5 1239   8.783   6.529   4.232  0.5470  0.3171  0.5692
   55C       H5 1240   8.790   6.422   4.244  0.6959  0.3936  1.1998
   55C       C4 1241   8.657   6.600   4.237  1.1286 -0.7273  0.0947
   55C       N4 1242   8.549   6.529   4.257 -0.1068 -0.3353  0.2287
   55C      H41 1243   8.558   6.432   4.281 -1.4267 -0.4786  0.2589
   55C      H42 1244   8.458   6.569   4.239  0.3719  0.4622 -0.5318
   55C       N3 1245   8.645   6.731   4.220 -0.4751  0.3350  0.2411
   55C       C2 1246   8.761   6.796   4.188 -0.6837  0.3431 -0.1339
   55C       O2 1247   8.751   6.914   4.172 -0.3010  0.1095 -0.4647
   55C      C3' 1248   9.196   6.785   4.301  0.2643  0.2772 -0.0149
   55C      H3' 1249   9.156   6.706   4.366 -1.0676 -0.3367 -1.5014
   55C      C2' 1250   9.085   6.880   4.269  0.7642 -0.1708 -0.5526
   55C     H2'1 1251   9.017   6.896   4.353  0.3266  0.0700 -0.9447
   55C      O2' 1252   9.131   7.005   4.223  0.3530 -0.7089 -0.0499
   55C     HO'2 1253   9.215   7.034   4.259  0.1378  1.2400 -0.9567
   55C      O3' 1254   9.297   6.847   4.375  0.0386  0.1840 -0.4945
   56G        P 1255   9.288   6.841   4.537 -0.0358  0.0494  0.5441
   56G      O1P 1256   9.409   6.901   4.588 -0.1786 -0.2814 -0.4395
   56G      O2P 1257   9.260   6.703   4.585  0.0464  0.4244 -0.0573
   56G      O5' 1258   9.169   6.934   4.580 -0.1684 -0.4589  0.0049
   56G      C5' 1259   9.175   7.070   4.565 -0.3269  0.0084  0.5336
   56G     H5'1 1260   9.204   7.091   4.462  1.8765 -0.0994  1.0825
   56G     H5'2 1261   9.247   7.117   4.632  0.0693  0.6185 -0.3020
   56G      C4' 1262   9.035   7.135   4.590 -0.3535 -0.3550  1.0189
   56G      H4' 1263   9.052   7.242   4.580 -1.4368 -0.3727 -2.3002
   56G      O4' 1264   8.936   7.087   4.503  0.5076  0.4175 -0.9920
   56G      C1' 1265   8.809   7.083   4.575  0.0237 -0.3878  0.3842
   56G      H1' 1266   8.738   7.152   4.530 -1.9833 -2.2283  0.5527
   56G       N9 1267   8.750   6.951   4.551  0.1805  0.4098 -0.4596
   56G       C8 1268   8.811   6.829   4.531  0.9106  0.3188 -0.6232
   56G       H8 1269   8.918   6.817   4.527  0.8897  0.2469 -1.0536
   56G       N7 1270   8.728   6.732   4.533  0.2750  0.6388  0.5915
   56G       C5 1271   8.601   6.790   4.545 -0.8169 -0.5991 -0.4395
   56G       C6 1272   8.469   6.733   4.543 -0.1802 -0.0915 -0.6942
   56G       O6 1273   8.436   6.614   4.516 -0.4210 -0.2634 -0.3130
   56G       N1 1274   8.375   6.827   4.573 -0.1025 -0.8376 -0.1528
   56G       H1 1275   8.287   6.785   4.600  1.3787 -3.9990  0.2004
   56G       C2 1276   8.400   6.957   4.607 -0.2951  0.1727  0.1195
   56G       N2 1277   8.292   7.029   4.655  0.0358 -0.6078 -0.2114
   56G      H21 1278   8.194   7.007   4.646 -0.5797  1.0772  1.5911
   56G      H22 1279   8.306   7.118   4.702  1.0982 -2.9255  4.4309
   56G       N3 1280   8.524   7.013   4.615  0.3200 -0.6184  0.7178
   56G       C4 1281   8.620   6.921   4.579 -0.4422 -0.8477  1.5486
   56G      C3' 1282   8.989   7.113   4.735 -0.2582  0.1343  1.1199
   56G      H3' 1283   9.011   7.012   4.767  0.2532  0.3365  1.4174
   56G      C2' 1284   8.841   7.118   4.724  0.5112  0.1500  0.3834
   56G     H2'1 1285   8.783   7.048   4.784  0.3518 -0.7274 -0.7555
   56G      O2' 1286   8.775   7.250   4.721  0.6848  0.7293 -0.1397
   56G     HO'2 1287   8.714   7.244   4.795  0.5178 -3.1624 -0.3881
   56G      O3' 1288   9.038   7.209   4.821  0.1060 -0.1115  0.4862
   57U        P 1289   9.058   7.177   4.977  0.4404 -0.5731 -0.0888
   57U      O1P 1290   9.135   7.294   5.025 -0.6743 -0.1503  0.1374
   57U      O2P 1291   9.122   7.041   4.993 -0.4652  0.6726 -0.1435
   57U      O5' 1292   8.899   7.180   5.021 -0.2506 -0.0256 -0.1014
   57U      C5' 1293   8.826   7.300   5.039 -0.5222 -0.5741 -0.2703
   57U     H5'1 1294   8.843   7.362   4.951 -3.5649 -0.3484 -0.8359
   57U     H5'2 1295   8.867   7.347   5.128  0.3260 -2.1883  0.2197
   57U      C4' 1296   8.679   7.272   5.057 -0.2335  0.1790 -0.3706
   57U      H4' 1297   8.623   7.365   5.069  0.4890  0.3715  2.1463
   57U      O4' 1298   8.630   7.185   4.953 -0.3876  0.2735 -0.1583
   57U      C1' 1299   8.525   7.113   5.007  0.3581  0.4055 -0.0320
   57U      H1' 1300   8.436   7.147   4.954  0.3651  0.2573 -0.1377
   57U       N1 1301   8.538   6.970   4.984  0.2043  0.7655 -0.0280
   57U       C6 1302   8.660   6.905   4.969 -0.1961 -1.2524  0.8055
   57U       H6 1303   8.746   6.969   4.983 -2.1274  1.5893  0.6699
   57U       C5 1304   8.670   6.779   4.923  0.5234 -0.3225  0.3744
   57U       H5 1305   8.768   6.737   4.905 -0.6353 -2.3891 -1.6266
   57U       C4 1306   8.558   6.700   4.904 -0.3539  0.7197  0.2659
   57U       O4 1307   8.566   6.589   4.850  0.2556 -0.1056  0.2597
   57U       N3 1308   8.433   6.765   4.921 -0.2606  0.1662  0.3728
   57U       H3 1309   8.350   6.710   4.905 -0.8584  1.6278 -2.1439
   57U       C2 1310   8.421   6.890   4.972  0.5254 -0.0328  0.3949
   57U       O2 1311   8.310   6.934   4.982 -0.6755 -0.2503 -0.8158
   57U      C3' 1312   8.649   7.195   5.185 -0.0644  0.1814 -0.2935
   57U      H3' 1313   8.710   7.105   5.195 -1.0072 -0.6872 -1.8408
   57U      C2' 1314   8.508   7.145   5.154 -0.5711 -0.2412 -0.0803
   57U     H2'1 1315   8.486   7.050   5.204  1.8747 -1.8161 -1.7560
   57U      O2' 1316   8.408   7.241   5.176 -0.3579  0.2799  0.2550
   57U     HO'2 1317   8.414   7.258   5.271  3.0205 -1.6707  0.5211
   57U      O3' 1318   8.659   7.260   5.312  0.4575 -0.0559  0.2146
   58A        P 1319   8.662   7.182   5.449 -0.0933  0.4610  0.2935
   58A      O1P 1320   8.660   7.280   5.547  0.2795 -0.0599 -0.1578
   58A      O2P 1321   8.778   7.083   5.441 -0.4668 -0.0168  0.4092
   58A      O5' 1322   8.524   7.097   5.465  0.6467 -0.4138  0.4943
   58A      C5' 1323   8.413   7.158   5.521  0.5934 -0.2932  0.2336
   58A     H5'1 1324   8.395   7.243   5.456 -1.4013  1.3150  2.7181
   58A     H5'2 1325   8.437   7.200   5.618  0.0070 -1.0570  0.7197
   58A      C4' 1326   8.287   7.059   5.514 -0.8817 -0.0739 -0.5280
   58A      H4' 1327   8.201   7.114   5.552  0.8728  3.8698 -1.7896
   58A      O4' 1328   8.258   7.024   5.381 -0.8090 -0.2479 -0.6615
   58A      C1' 1329   8.201   6.895   5.374  0.0508 -0.5551  0.2237
   58A      H1' 1330   8.110   6.908   5.315  1.1466  0.5064 -1.3220
   58A       N9 1331   8.293   6.799   5.308 -0.1384 -0.8470  0.6464
   58A       C8 1332   8.423   6.804   5.289  0.3527  0.2673  0.0682
   58A       H8 1333   8.487   6.883   5.324 -1.3334  0.4221  3.1195
   58A       N7 1334   8.471   6.696   5.229  0.2090 -0.0258  0.6592
   58A       C5 1335   8.359   6.617   5.206  0.8008 -0.0433  0.2650
   58A       C6 1336   8.341   6.485   5.158  0.3131 -0.3538 -0.3612
   58A       N6 1337   8.435   6.412   5.096  0.4878 -0.2557  0.3490
   58A      H61 1338   8.525   6.447   5.064  0.5861 -0.7659  0.0483
   58A      H62 1339   8.418   6.314   5.081  0.6277 -0.3289  0.6650
   58A       N1 1340   8.219   6.429   5.162  0.5560  0.1083  0.7510
   58A       C2 1341   8.121   6.492   5.224 -0.6275 -0.0315 -0.5198
   58A       H2 1342   8.023   6.448   5.210 -0.8136  0.7745 -2.0880
   58A       N3 1343   8.127   6.617   5.280 -0.0841  0.5674 -0.1465
   58A       C4 1344   8.252   6.675   5.271 -0.2435 -0.1348 -0.2658
   58A      C3' 1345   8.301   6.924   5.590  0.2181 -1.0728 -0.5081
   58A      H3' 1346   8.392   6.872   5.561  1.5861  0.2670  1.1164
   58A      C2' 1347   8.185   6.853   5.525 -0.8606  0.0697  0.3733
   58A     H2'1 1348   8.189   6.746   5.540 -0.5534 -0.1065 -0.8673
   58A      O2' 1349   8.052   6.903   5.549 -0.0755  0.0579  0.3784
   58A     HO'2 1350   8.044   6.899   5.644  1.7753  0.4292  0.5949
   58A      O3' 1351   8.301   6.942   5.731  0.3615 -0.1198 -0.3166
   59C        P 1352   8.323   6.820   5.830  0.0561  0.5782 -0.2891
   59C      O1P 1353   8.298   6.873   5.967 -0.2181  0.0618  0.1789
   59C      O2P 1354   8.455   6.763   5.796  0.6977 -0.0928 -0.2047
   59C      O5' 1355   8.214   6.711   5.787  0.2247  0.2833 -0.3551
   59C      C5' 1356   8.082   6.717   5.842 -0.0062  0.2176  0.8236
   59C     H5'1 1357   8.045   6.805   5.789  0.8402 -0.3528 -0.7970
   59C     H5'2 1358   8.077   6.727   5.951  0.5122  0.4989  0.8264
   59C      C4' 1359   8.006   6.595   5.799  0.3451 -0.1076 -0.6999
   59C      H4' 1360   7.900   6.607   5.818  0.4028  1.7607 -1.3586
   59C      O4' 1361   8.015   6.570   5.658  0.4119 -0.1839  0.4442
   59C      C1' 1362   7.997   6.427   5.638  0.3185 -0.3407 -0.3462
   59C      H1' 1363   7.911   6.412   5.573 -1.4289  1.9860  1.2514
   59C       N1 1364   8.124   6.369   5.571 -0.4507 -0.0924 -0.1041
   59C       C6 1365   8.240   6.442   5.552  0.2754 -0.4363  0.5080
   59C       H6 1366   8.252   6.542   5.593 -2.5706 -0.3427  1.3620
   59C       C5 1367   8.343   6.396   5.474  0.2080  0.3728  0.4724
   59C       H5 1368   8.436   6.449   5.465 -0.7282  1.9156 -0.7423
   59C       C4 1369   8.321   6.266   5.422  0.8807  0.5950 -0.3784
   59C       N4 1370   8.410   6.198   5.350  0.1947 -0.2687 -0.2918
   59C      H41 1371   8.504   6.233   5.343  0.5969 -1.0727  0.7600
   59C      H42 1372   8.389   6.101   5.332 -1.7152  0.2209 -0.8952
   59C       N3 1373   8.216   6.191   5.453 -0.0305  0.0786 -0.1979
   59C       C2 1374   8.120   6.238   5.531 -0.1330 -0.1633 -0.2735
   59C       O2 1375   8.030   6.170   5.552  0.5210  0.2752 -0.4588
   59C      C3' 1376   8.047   6.465   5.873  1.2850 -0.7472 -0.2974
   59C      H3' 1377   8.154   6.446   5.872  1.4066 -0.2130 -2.5452
   59C      C2' 1378   7.964   6.379   5.780 -0.2063  0.8360  0.0159
   59C     H2'1 1379   8.010   6.281   5.786  0.7996  1.3627  1.4181
   59C      O2' 1380   7.826   6.372   5.787 -0.9048  0.0758 -0.4879
   59C     HO'2 1381   7.794   6.310   5.721  1.5578 -0.7367 -1.0355
   59C      O3' 1382   7.998   6.474   6.004  1.0117 -0.3254 -0.5420
   60U        P 1383   8.065   6.374   6.108 -0.0121  0.1178  0.0255
   60U      O1P 1384   7.976   6.359   6.224 -0.6352 -0.1908  0.3967
   60U      O2P 1385   8.204   6.420   6.135  0.3326 -0.7770 -0.4937
   60U      O5' 1386   8.072   6.235   6.033  0.3307  0.1497  0.2254
   60U      C5' 1387   7.967   6.144   6.019  0.2142  0.3066  0.9667
   60U     H5'1 1388   7.885   6.184   5.959 -1.8132 -1.1992  2.5949
   60U     H5'2 1389   7.923   6.136   6.118  1.0217 -0.0007  1.3088
   60U      C4' 1390   8.014   6.004   5.973 -0.2814 -0.1177  0.4572
   60U      H4' 1391   7.932   5.934   5.980 -1.2142  1.1149  2.6394
   60U      O4' 1392   8.054   6.030   5.836 -0.4708  0.2839 -0.1072
   60U      C1' 1393   8.159   5.937   5.805 -1.0349  0.3198  0.3887
   60U      H1' 1394   8.134   5.867   5.725  2.7754 -1.2580  0.3996
   60U       N1 1395   8.282   6.000   5.752 -0.3341 -0.6392 -0.7391
   60U       C6 1396   8.328   6.122   5.807 -0.5368 -0.1741  0.6344
   60U       H6 1397   8.266   6.187   5.867 -2.4985  0.0331 -1.5010
   60U       C5 1398   8.439   6.182   5.755 -0.0675  0.0621  0.4046
   60U       H5 1399   8.463   6.282   5.788  0.2463  1.3613 -3.2908
   60U       C4 1400   8.520   6.122   5.656  0.0207  1.0229  0.0130
   60U       O4 1401   8.626   6.165   5.616 -0.1723 -0.2454  0.7040
   60U       N3 1402   8.476   6.000   5.612 -0.7838  0.5701 -0.8339
   60U       H3 1403   8.545   5.948   5.560 -1.1665 -1.0922  0.2482
   60U       C2 1404   8.368   5.934   5.656  0.3111  0.2910  0.5185
   60U       O2 1405   8.348   5.820   5.611 -0.0561  0.2162  0.6309
   60U      C3' 1406   8.128   5.943   6.052 -0.2096  0.3202  0.2263
   60U      H3' 1407   8.186   6.026   6.093 -0.6179  0.5002  0.4456
   60U      C2' 1408   8.206   5.871   5.933  0.2977  0.1807 -0.2318
   60U     H2'1 1409   8.311   5.888   5.958  0.7681 -0.0432 -1.9787
   60U      O2' 1410   8.171   5.737   5.938 -0.0251  0.0488  0.6283
   60U     HO'2 1411   8.189   5.699   6.025 -1.2743  1.2016  1.4364
   60U      O3' 1412   8.082   5.865   6.166 -0.3229 -0.0820  0.2380
   61U        P 1413   8.183   5.806   6.271  0.3943  0.3427  0.2964
   61U      O1P 1414   8.108   5.762   6.392 -0.3246  0.3564  0.0828
   61U      O2P 1415   8.299   5.899   6.282 -0.3780 -0.2727  0.0433
   61U      O5' 1416   8.234   5.667   6.206 -0.5864 -0.4450 -0.2514
   61U      C5' 1417   8.160   5.548   6.233 -0.0676  0.5487 -0.2086
   61U     H5'1 1418   8.053   5.554   6.211 -0.1319  1.3848  0.2805
   61U     H5'2 1419   8.177   5.537   6.340  1.3481 -0.8527 -0.5372
   61U      C4' 1420   8.220   5.421   6.165  0.9410  0.0067 -0.1941
   61U      H4' 1421   8.159   5.335   6.192  0.2871  0.0170 -1.5739
   61U      O4' 1422   8.239   5.458   6.027 -0.0810  0.0311  0.3906
   61U      C1' 1423   8.345   5.388   5.972  0.4490 -0.2116  0.7784
   61U      H1' 1424   8.302   5.315   5.903  2.1327 -1.0369  0.5674
   61U       N1 1425   8.424   5.491   5.894  0.7363  0.5545  0.3184
   61U       C6 1426   8.449   5.616   5.947  0.1284 -0.1304  0.3854
   61U       H6 1427   8.402   5.645   6.040  2.6157 -0.8689  1.9439
   61U       C5 1428   8.533   5.700   5.883  0.1489  0.2996 -0.2105
   61U       H5 1429   8.552   5.795   5.929  1.5971 -1.3745  2.8917
   61U       C4 1430   8.586   5.666   5.752 -0.1441 -0.6070  0.3180
   61U       O4 1431   8.656   5.737   5.679 -0.4737 -0.5984 -0.2243
   61U       N3 1432   8.557   5.539   5.709 -1.0240 -0.1658  0.4534
   61U       H3 1433   8.580   5.518   5.613 -0.7700  1.0325  0.2450
   61U       C2 1434   8.493   5.445   5.786  0.3163  0.0010  1.0931
   61U       O2 1435   8.488   5.327   5.753 -0.0257  0.3053 -0.0280
   61U      C3' 1436   8.359   5.396   6.207 -0.2986  0.0152 -0.4459
   61U      H3' 1437   8.411   5.491   6.220 -2.9200  1.2543  1.9272
   61U      C2' 1438   8.418   5.325   6.083 -0.3679 -0.1738 -0.4297
   61U     H2'1 1439   8.525   5.344   6.076 -0.7543  3.5233  1.1971
   61U      O2' 1440   8.379   5.188   6.080 -0.2298  0.1018  0.0222
   61U     HO'2 1441   8.353   5.167   6.170 -2.0938  2.7814  0.2382
   61U      O3' 1442   8.374   5.332   6.331 -0.5514  0.5230 -0.6252
   61U      H3T 1443   8.361   5.402   6.396  0.3471  1.2642 -1.2053
   62G      O5' 1444   8.169   5.263   4.914 -0.1706 -0.4911 -1.2829
   62G      H5T 1445   8.155   5.347   4.869  0.2461  1.0220  1.2117
   62G      C5' 1446   8.046   5.215   4.970 -0.6094 -0.0738  0.4466
   62G     H5'1 1447   8.067   5.115   5.009  1.0951  0.5780  1.3226
   62G     H5'2 1448   7.973   5.206   4.890  2.2359 -0.5007 -2.3310
   62G      C4' 1449   7.989   5.303   5.084 -0.0832  0.3166  0.0272
   62G      H4' 1450   7.916   5.244   5.139  2.1169 -2.0684  0.6404
   62G      O4' 1451   8.090   5.321   5.180  0.2745  0.7124 -0.0685
   62G      C1' 1452   8.061   5.441   5.246  0.3499 -0.2310  0.4514
   62G      H1' 1453   8.055   5.435   5.355 -0.3872 -2.6594  0.3205
   62G       N9 1454   8.165   5.547   5.224  0.0309 -0.0940 -0.0555
   62G       C8 1455   8.279   5.538   5.147  0.2503  0.5036 -0.5238
   62G       H8 1456   8.318   5.446   5.106  2.9236 -0.1639  3.1087
   62G       N7 1457   8.354   5.644   5.146 -0.1857  0.5126  0.0645
   62G       C5 1458   8.284   5.728   5.232  0.4691 -0.8158 -0.6787
   62G       C6 1459   8.317   5.859   5.282 -0.4479 -0.6479  0.2658
   62G       O6 1460   8.412   5.931   5.243  0.3853  0.6723  0.0451
   62G       N1 1461   8.221   5.915   5.369 -0.7327  0.3983  0.0176
   62G       H1 1462   8.226   6.015   5.382 -0.6547  0.6033 -1.4182
   62G       C2 1463   8.110   5.850   5.404  0.4056  0.3201  0.0614
   62G       N2 1464   8.032   5.912   5.487 -0.4427  0.0673 -0.0352
   62G      H21 1465   8.049   6.008   5.513 -0.6599  0.2516 -0.5584
   62G      H22 1466   7.974   5.854   5.547  0.9682  0.1686  1.5032
   62G       N3 1467   8.080   5.723   5.373  0.2097  0.4880  0.5602
   62G       C4 1468   8.170   5.667   5.287 -0.3096  0.5314 -0.2698
   62G      C3' 1469   7.937   5.440   5.044  0.0137 -0.1183  0.1346
   62G      H3' 1470   8.015   5.485   4.984  1.1912 -2.8865 -0.5597
   62G      C2' 1471   7.931   5.492   5.191 -0.4101 -0.0384  0.6781
   62G     H2'1 1472   7.936   5.600   5.194 -1.6112  0.0065  3.0651
   62G      O2' 1473   7.820   5.435   5.260 -0.5808  0.3817  0.5117
   62G     HO'2 1474   7.800   5.485   5.339 -1.6472  1.0146 -0.1416
   62G      O3' 1475   7.823   5.422   4.968  0.2806 -0.0414  0.2126
   63U        P 1476   7.779   5.536   4.870 -0.0720  0.7880  0.0233
   63U      O1P 1477   7.645   5.502   4.825  1.2875 -0.2542  0.3715
   63U      O2P 1478   7.890   5.562   4.774 -0.0486 -0.5714 -0.1989
   63U      O5' 1479   7.762   5.658   4.957 -0.1744 -0.3922 -0.4416
   63U      C5' 1480   7.659   5.664   5.049  0.5176  0.7144 -0.2255
   63U     H5'1 1481   7.654   5.581   5.120 -0.5086  0.6853 -0.3238
   63U     H5'2 1482   7.564   5.659   4.996  1.3492 -1.4196 -1.6864
   63U      C4' 1483   7.673   5.788   5.140  0.9235  0.7507  0.2736
   63U      H4' 1484   7.593   5.781   5.214 -1.1082 -1.2941 -1.9325
   63U      O4' 1485   7.799   5.821   5.199 -0.3035 -0.7422 -0.1185
   63U      C1' 1486   7.818   5.961   5.185  0.3312  0.4066 -0.2282
   63U      H1' 1487   7.831   5.992   5.289  1.7679 -1.3446  0.1660
   63U       N1 1488   7.943   6.007   5.110 -0.2848  0.7783  0.0662
   63U       C6 1489   7.995   5.931   5.007 -0.8571 -0.4403 -0.3799
   63U       H6 1490   7.944   5.840   4.977  0.0486 -1.2389  0.4466
   63U       C5 1491   8.114   5.968   4.954 -0.6910 -0.0527 -0.2223
   63U       H5 1492   8.161   5.902   4.882  1.2014 -2.5204  3.0175
   63U       C4 1493   8.182   6.093   4.984 -0.3360 -0.0929  0.1371
   63U       O4 1494   8.297   6.129   4.952 -0.3488 -0.0712  0.5117
   63U       N3 1495   8.114   6.167   5.079 -0.1578  0.2186  0.0390
   63U       H3 1496   8.147   6.261   5.097 -1.7205  1.0694 -1.2032
   63U       C2 1497   7.995   6.128   5.139 -1.0845 -0.4602 -0.1752
   63U       O2 1498   7.946   6.198   5.226 -0.1766 -0.2247 -0.9603
   63U      C3' 1499   7.634   5.905   5.050  0.0680 -0.6299  0.5838
   63U      H3' 1500   7.693   5.904   4.958 -1.0230  0.0019 -0.1384
   63U      C2' 1501   7.692   6.023   5.130 -0.3725 -0.1691 -0.2019
   63U     H2'1 1502   7.722   6.103   5.062 -4.6654  2.0425  0.2070
   63U      O2' 1503   7.598   6.073   5.230 -0.3120  0.4752  0.1198
   63U     HO'2 1504   7.600   6.015   5.306  3.6987 -1.1039 -0.9204
   63U      O3' 1505   7.495   5.916   5.016  0.0258  0.9575 -0.0815
   64A        P 1506   7.438   5.990   4.892 -0.2196  0.1616 -0.1572
   64A      O1P 1507   7.290   5.986   4.902  0.3931 -0.3167  1.1050
   64A      O2P 1508   7.494   5.924   4.773  0.5988 -0.3364 -0.0180
   64A      O5' 1509   7.487   6.140   4.899  0.2708  0.0429 -0.0169
   64A      C5' 1510   7.421   6.240   4.974  0.4019 -0.0695 -0.8232
   64A     H5'1 1511   7.405   6.200   5.073 -1.4717  0.1461 -1.0091
   64A     H5'2 1512   7.323   6.244   4.927 -0.0832 -0.9937  0.0856
   64A      C4' 1513   7.502   6.375   4.973 -1.0178 -0.3631  0.1463
   64A      H4' 1514   7.453   6.448   5.037  1.3691  1.2987  0.2316
   64A      O4' 1515   7.639   6.366   5.008 -0.6301 -0.6811 -0.6074
   64A      C1' 1516   7.716   6.471   4.953  0.6618 -0.4424 -0.2578
   64A      H1' 1517   7.731   6.537   5.039 -1.8377 -0.7488  0.5101
   64A       N9 1518   7.844   6.429   4.900  0.0127  0.3070 -0.0311
   64A       C8 1519   7.869   6.304   4.847  0.2479 -0.1532  0.5225
   64A       H8 1520   7.798   6.224   4.857 -0.0260  0.0372  0.1186
   64A       N7 1521   7.992   6.295   4.797  0.0532 -0.5804 -0.4299
   64A       C5 1522   8.046   6.422   4.828 -0.6911 -0.8649  0.8568
   64A       C6 1523   8.172   6.478   4.815 -0.7920  0.2424 -0.4693
   64A       N6 1524   8.275   6.422   4.760 -0.6641  0.0205 -0.2748
   64A      H61 1525   8.275   6.324   4.738  1.3164 -0.4318  1.3761
   64A      H62 1526   8.353   6.475   4.722  0.5612 -1.6677 -0.2323
   64A       N1 1527   8.199   6.606   4.852  0.5212 -0.2313  0.1272
   64A       C2 1528   8.105   6.674   4.907  0.5489  0.0138 -0.0623
   64A       H2 1529   8.134   6.775   4.932  0.3843  0.8927 -3.0906
   64A       N3 1530   7.983   6.635   4.938 -0.2525 -0.0546  0.4370
   64A       C4 1531   7.963   6.503   4.895 -0.1944  0.3364 -0.8556
   64A      C3' 1532   7.514   6.435   4.833  0.4338 -0.5771 -0.0145
   64A      H3' 1533   7.542   6.357   4.762  2.2988  0.9936 -1.1346
   64A      C2' 1534   7.628   6.537   4.847  0.2551 -0.1993  0.4628
   64A     H2'1 1535   7.666   6.546   4.746 -1.5609 -0.7136 -0.2937
   64A      O2' 1536   7.596   6.665   4.903 -0.2612  0.0623  0.6095
   64A     HO'2 1537   7.571   6.720   4.829 -0.9081  0.3437  1.0355
   64A      O3' 1538   7.395   6.498   4.779  0.3699  0.6068 -0.0072
   65C        P 1539   7.383   6.538   4.628 -0.4035  0.1196  0.3025
   65C      O1P 1540   7.245   6.555   4.596 -0.0117  0.1454  0.1274
   65C      O2P 1541   7.461   6.453   4.539 -0.0855  0.1223  0.0516
   65C      O5' 1542   7.452   6.676   4.619 -0.1941 -0.0235 -0.3252
   65C      C5' 1543   7.402   6.801   4.679  0.2957  0.3830  0.1025
   65C     H5'1 1544   7.374   6.783   4.783  0.2819 -1.9405 -0.2606
   65C     H5'2 1545   7.309   6.824   4.627 -0.3768 -0.4238  0.9282
   65C      C4' 1546   7.501   6.919   4.667  0.4155 -0.1833 -0.1218
   65C      H4' 1547   7.455   7.001   4.722 -2.1423 -1.4206 -0.2969
   65C      O4' 1548   7.626   6.893   4.740 -0.1837  0.1886 -0.3595
   65C      C1' 1549   7.737   6.947   4.671  0.0306 -0.0797 -0.1201
   65C      H1' 1550   7.787   7.013   4.742  1.1353 -1.2743  0.2635
   65C       N1 1551   7.837   6.841   4.626 -0.2187 -0.2703 -0.0430
   65C       C6 1552   7.795   6.722   4.577 -0.3123 -0.0840  0.9776
   65C       H6 1553   7.690   6.706   4.562 -0.0834  0.8893 -2.4468
   65C       C5 1554   7.880   6.632   4.526  0.1535  0.4831 -0.7167
   65C       H5 1555   7.841   6.539   4.487  0.9300  0.9908 -2.8492
   65C       C4 1556   8.016   6.657   4.552  0.1380  0.0996 -0.0737
   65C       N4 1557   8.097   6.557   4.512 -0.4355 -0.1524  0.0690
   65C      H41 1558   8.055   6.478   4.465 -1.2299 -0.5418  1.3651
   65C      H42 1559   8.196   6.579   4.520 -0.3369 -1.1511  2.9036
   65C       N3 1560   8.061   6.768   4.599  0.6863 -0.1343 -0.2961
   65C       C2 1561   7.974   6.868   4.638 -0.6247  0.6428  1.1670
   65C       O2 1562   8.019   6.973   4.680 -0.0353 -0.1271  0.6308
   65C      C3' 1563   7.544   6.963   4.528 -0.4004 -0.2475  0.0423
   65C      H3' 1564   7.560   6.867   4.478  0.2037 -0.7169  1.0987
   65C      C2' 1565   7.688   7.025   4.548  0.4203  0.8646 -0.6156
   65C     H2'1 1566   7.760   7.020   4.465  0.4254 -2.5524 -0.5488
   65C      O2' 1567   7.675   7.158   4.592 -0.0158 -0.7988  0.0310
   65C     HO'2 1568   7.589   7.183   4.559  0.3588  1.7740  0.7625
   65C      O3' 1569   7.462   7.040   4.446  0.6939  0.0330  0.3207
   66G        P 1570   7.471   7.037   4.284  0.0198 -0.3921  0.2643
   66G      O1P 1571   7.369   7.132   4.236  0.2231 -1.2126  0.0734
   66G      O2P 1572   7.454   6.898   4.238 -0.2235  0.5300 -0.0453
   66G      O5' 1573   7.611   7.092   4.239 -0.0537  0.6983 -0.2725
   66G      C5' 1574   7.641   7.232   4.249 -0.1806  0.5062  0.0539
   66G     H5'1 1575   7.604   7.254   4.349 -1.0968 -3.1390  0.6807
   66G     H5'2 1576   7.578   7.295   4.186 -3.7020  0.0192  2.8153
   66G      C4' 1577   7.782   7.265   4.223  0.1711 -0.3082 -1.0279
   66G      H4' 1578   7.786   7.373   4.214  0.5792 -0.3309 -1.1399
   66G      O4' 1579   7.877   7.222   4.322 -0.5149  0.0881 -0.2950
   66G      C1' 1580   8.005   7.206   4.260  0.2128 -0.3396  0.7411
   66G      H1' 1581   8.090   7.262   4.297 -0.2105  0.9544 -0.2058
   66G       N9 1582   8.038   7.063   4.256  0.3280 -0.2180  0.6094
   66G       C8 1583   7.955   6.950   4.268 -0.4448 -0.5032 -0.2399
   66G       H8 1584   7.848   6.952   4.285 -0.3275  0.9039  0.4507
   66G       N7 1585   8.025   6.840   4.260  0.0784  0.4354  0.0274
   66G       C5 1586   8.162   6.879   4.257  0.4383  0.7544 -0.2394
   66G       C6 1587   8.284   6.803   4.251  0.3482  0.2610  0.4397
   66G       O6 1588   8.306   6.679   4.251  0.6596 -0.4804 -0.3910
   66G       N1 1589   8.393   6.876   4.229  0.0103 -0.2717 -0.3798
   66G       H1 1590   8.481   6.828   4.217  0.1247  0.2644 -2.0575
   66G       C2 1591   8.400   7.015   4.216  0.2471 -0.3949  0.3948
   66G       N2 1592   8.514   7.072   4.180  1.0708 -0.5862 -0.2647
   66G      H21 1593   8.598   7.016   4.172  2.0711  0.5489  1.4973
   66G      H22 1594   8.517   7.173   4.174  1.8430 -0.5432  0.6334
   66G       N3 1595   8.287   7.092   4.229 -0.1318  0.1583  0.4022
   66G       C4 1596   8.171   7.015   4.244  0.5897  0.1276 -0.5117
   66G      C3' 1597   7.833   7.217   4.090 -0.2724 -0.0497 -0.4448
   66G      H3' 1598   7.806   7.112   4.074 -0.0206 -0.2947  0.6461
   66G      C2' 1599   7.980   7.243   4.113  0.1862 -0.2002  0.0239
   66G     H2'1 1600   8.028   7.172   4.046 -2.0220 -1.0101 -0.7887
   66G      O2' 1601   8.020   7.378   4.097 -0.1457  0.7861 -0.0051
   66G     HO'2 1602   8.011   7.395   4.003  0.3395  0.3183 -0.1407
   66G      O3' 1603   7.781   7.281   3.974 -0.2613  0.0576  0.8734
   67G        P 1604   7.824   7.241   3.820 -0.1778  0.0071 -0.2500
   67G      O1P 1605   7.751   7.329   3.721  0.5061  0.1348 -0.2907
   67G      O2P 1606   7.796   7.097   3.802  0.3577 -0.6578 -0.0058
   67G      O5' 1607   7.976   7.272   3.833  0.2273  0.4184 -0.5854
   67G      C5' 1608   8.065   7.218   3.742  0.0044 -0.6216  0.2333
   67G     H5'1 1609   8.050   7.279   3.653  1.2997  3.5589  2.5664
   67G     H5'2 1610   8.048   7.112   3.726  0.2399 -0.7836  1.0131
   67G      C4' 1611   8.214   7.250   3.774 -0.0360  0.9146 -0.0672
   67G      H4' 1612   8.222   7.359   3.773  0.8713  0.8800  1.2805
   67G      O4' 1613   8.249   7.193   3.896 -0.5757  0.5466 -0.1118
   67G      C1' 1614   8.365   7.100   3.878  1.0749  0.1998  0.3881
   67G      H1' 1615   8.433   7.103   3.963  0.1096 -1.3909  1.2591
   67G       N9 1616   8.317   6.965   3.884 -0.0622 -0.8651  0.5605
   67G       C8 1617   8.191   6.912   3.898  0.4035 -0.7098 -0.2642
   67G       H8 1618   8.100   6.971   3.900 -0.6391 -2.2489 -0.6434
   67G       N7 1619   8.188   6.784   3.917 -0.8246 -0.3282  0.6326
   67G       C5 1620   8.324   6.758   3.914 -0.1044  0.5734  0.0518
   67G       C6 1621   8.388   6.630   3.931 -0.1356  0.6796  0.2023
   67G       O6 1622   8.339   6.518   3.951  0.6456 -0.3246  0.2573
   67G       N1 1623   8.526   6.634   3.920 -0.1872 -0.2710  0.6173
   67G       H1 1624   8.577   6.547   3.913  0.6041  0.3015 -1.9215
   67G       C2 1625   8.596   6.747   3.906  0.4887  0.4792  0.1258
   67G       N2 1626   8.721   6.747   3.885 -0.3554 -0.4644  0.0387
   67G      H21 1627   8.768   6.662   3.855  0.9654  0.5156 -0.8325
   67G      H22 1628   8.770   6.835   3.884  0.0083 -0.6200  1.6642
   67G       N3 1629   8.544   6.866   3.890  0.0579 -0.1619 -0.1897
   67G       C4 1630   8.406   6.863   3.898  0.0665  0.7293 -0.0425
   67G      C3' 1631   8.307   7.185   3.667  0.0422  0.2281  0.1821
   67G      H3' 1632   8.248   7.101   3.633 -0.4948  1.2900 -1.6504
   67G      C2' 1633   8.430   7.144   3.746  0.5557 -0.1198 -0.4008
   67G     H2'1 1634   8.471   7.059   3.692 -1.0390 -0.5225 -1.0367
   67G      O2' 1635   8.512   7.253   3.774  0.7272  0.2282  0.1351
   67G     HO'2 1636   8.579   7.227   3.837  1.1043  0.2239 -0.2662
   67G      O3' 1637   8.334   7.272   3.559 -1.0310  0.4475 -0.2901
   68A        P 1638   8.375   7.215   3.423 -0.0804  0.4752 -0.0973
   68A      O1P 1639   8.416   7.312   3.328  0.1895 -0.5178  0.3241
   68A      O2P 1640   8.264   7.130   3.379 -0.0872 -0.0853  0.2767
   68A      O5' 1641   8.503   7.109   3.448 -0.6077 -0.3229  0.2430
   68A      C5' 1642   8.636   7.155   3.450 -0.1674 -0.0823 -1.1532
   68A     H5'1 1643   8.652   7.203   3.546  2.6482 -0.3840 -1.3831
   68A     H5'2 1644   8.656   7.228   3.371 -0.8726 -0.0939 -1.3477
   68A      C4' 1645   8.741   7.049   3.456  0.3534 -0.6547  0.1728
   68A      H4' 1646   8.837   7.099   3.446  0.3795 -0.6134  0.5848
   68A      O4' 1647   8.729   6.968   3.569  0.0902 -0.3270 -0.0378
   68A      C1' 1648   8.754   6.836   3.532  0.0804 -0.3893  0.5403
   68A      H1' 1649   8.841   6.798   3.586 -0.1923 -2.0321 -0.1315
   68A       N9 1650   8.634   6.744   3.549  0.1229  0.2130 -0.5390
   68A       C8 1651   8.504   6.774   3.580 -0.2121 -0.0939 -0.6933
   68A       H8 1652   8.457   6.871   3.573 -0.7427 -0.3856 -1.3107
   68A       N7 1653   8.428   6.673   3.606 -0.0197  0.0612  0.0058
   68A       C5 1654   8.525   6.566   3.602 -0.7801 -1.0897  0.4108
   68A       C6 1655   8.519   6.428   3.632 -0.3770 -0.3918  0.2945
   68A       N6 1656   8.415   6.361   3.666  0.0808  0.1010 -0.0671
   68A      H61 1657   8.324   6.404   3.655  0.8477  1.7971 -0.0685
   68A      H62 1658   8.436   6.263   3.674  1.5681  0.4581  1.0129
   68A       N1 1659   8.621   6.347   3.603  0.0123 -0.2169  0.3217
   68A       C2 1660   8.731   6.403   3.560 -1.1496 -0.5441  0.2404
   68A       H2 1661   8.816   6.336   3.556 -0.8245 -0.1556  0.5673
   68A       N3 1662   8.750   6.534   3.530  0.7163  0.0105 -0.0392
   68A       C4 1663   8.647   6.610   3.557  0.9626 -0.0725  0.1207
   68A      C3' 1664   8.724   6.964   3.331  0.8434 -0.3266 -0.4324
   68A      H3' 1665   8.620   6.936   3.315  0.6768  0.2866 -0.4460
   68A      C2' 1666   8.788   6.838   3.383 -0.7075 -0.5511 -1.0798
   68A     H2'1 1667   8.756   6.750   3.326  1.1302 -1.4047 -0.8962
   68A      O2' 1668   8.930   6.836   3.364 -0.0213 -0.0139 -1.0700
   68A     HO'2 1669   8.957   6.927   3.353  0.4812 -0.0909 -0.5376
   68A      O3' 1670   8.787   7.016   3.219 -0.3174 -0.3333  0.1346
   69A        P 1671   8.739   6.983   3.068 -0.1760 -0.1505 -0.1398
   69A      O1P 1672   8.820   7.052   2.966  0.1378 -0.1026  0.2519
   69A      O2P 1673   8.595   7.009   3.071 -0.3958  0.7260  0.1541
   69A      O5' 1674   8.758   6.828   3.057  0.5268 -0.1056 -0.4906
   69A      C5' 1675   8.884   6.771   3.033 -0.3055 -0.1898  0.1019
   69A     H5'1 1676   8.957   6.817   3.100 -0.5683 -0.5884  0.6690
   69A     H5'2 1677   8.918   6.804   2.935 -2.9573 -0.4261 -0.9676
   69A      C4' 1678   8.900   6.621   3.042  0.3685 -0.7238  0.6464
   69A      H4' 1679   9.005   6.596   3.048  0.8010  0.7351 -0.2765
   69A      O4' 1680   8.835   6.574   3.163  0.0275 -0.2661  0.3120
   69A      C1' 1681   8.800   6.439   3.152  0.2963  0.2046  0.0032
   69A      H1' 1682   8.873   6.381   3.209 -0.0551  1.6900  2.0750
   69A       N9 1683   8.666   6.403   3.215  0.1902 -0.1274 -0.2792
   69A       C8 1684   8.559   6.490   3.243  0.3831 -0.2414 -0.0900
   69A       H8 1685   8.562   6.597   3.225  0.1518 -0.0164  1.1713
   69A       N7 1686   8.452   6.427   3.289 -0.4118  0.0361  0.0065
   69A       C5 1687   8.497   6.291   3.302 -0.2009 -0.5098  0.2070
   69A       C6 1688   8.452   6.169   3.363 -0.6262 -0.5432 -0.8206
   69A       N6 1689   8.341   6.166   3.442 -0.4554  0.8158  0.3214
   69A      H61 1690   8.285   6.250   3.449  1.9244  2.5104  0.2504
   69A      H62 1691   8.302   6.078   3.474  0.5088 -0.5427 -1.9541
   69A       N1 1692   8.527   6.060   3.365  0.9203  0.5848 -0.0861
   69A       C2 1693   8.641   6.060   3.296  0.4839 -0.1027  0.4917
   69A       H2 1694   8.700   5.969   3.299  0.2321 -0.2876 -0.0156
   69A       N3 1695   8.694   6.164   3.230 -0.0189  0.5973 -0.2144
   69A       C4 1696   8.621   6.274   3.243  0.1811 -0.2589 -0.3912
   69A      C3' 1697   8.834   6.545   2.929 -0.2133  0.4805  0.2300
   69A      H3' 1698   8.743   6.600   2.904 -2.3323 -0.7543  4.3052
   69A      C2' 1699   8.806   6.407   2.999 -0.4272 -0.0983 -0.4535
   69A     H2'1 1700   8.710   6.368   2.965  1.0111 -3.0184 -1.4385
   69A      O2' 1701   8.898   6.307   2.975 -0.2210 -0.1313  0.1090
   69A     HO'2 1702   8.868   6.259   2.897  1.5900  0.5854 -1.1036
   69A      O3' 1703   8.925   6.526   2.821 -0.6028  0.1222  0.1056
   70U        P 1704   8.865   6.480   2.682  0.1462 -0.5689 -0.4408
   70U      O1P 1705   8.983   6.495   2.596  0.5563  0.0091 -0.3149
   70U      O2P 1706   8.738   6.560   2.664 -0.2631 -0.4105 -0.4316
   70U      O5' 1707   8.811   6.331   2.678 -0.0809  0.0255 -0.2218
   70U      C5' 1708   8.904   6.222   2.664 -0.1156  0.7254  0.1966
   70U     H5'1 1709   8.997   6.237   2.719  0.7245 -1.0797 -0.6644
   70U     H5'2 1710   8.924   6.197   2.560  1.1250 -2.2291  1.0275
   70U      C4' 1711   8.838   6.093   2.709  0.1009 -0.3776 -0.2601
   70U      H4' 1712   8.913   6.013   2.714  0.5371  0.0198 -0.3916
   70U      O4' 1713   8.784   6.108   2.837  0.0469  0.3326 -0.2144
   70U      C1' 1714   8.694   5.998   2.859 -0.0608 -0.1778 -0.8101
   70U      H1' 1715   8.741   5.931   2.931  0.4236  1.8054  0.8150
   70U       N1 1716   8.571   6.047   2.933  0.1050 -0.0598 -0.0964
   70U       C6 1717   8.516   6.169   2.904 -1.0200  0.7781 -0.1291
   70U       H6 1718   8.586   6.230   2.849  0.2679  0.8996  1.5490
   70U       C5 1719   8.401   6.213   2.956  0.0972  0.4217 -0.1017
   70U       H5 1720   8.364   6.313   2.936 -0.9478  0.2768  0.9921
   70U       C4 1721   8.323   6.128   3.037  0.6259  0.5129 -0.2209
   70U       O4 1722   8.222   6.161   3.097 -0.8117  0.2293  0.0715
   70U       N3 1723   8.392   6.013   3.079  0.5043 -0.8150 -0.6386
   70U       H3 1724   8.329   5.957   3.135  1.7210 -0.9515  0.6391
   70U       C2 1725   8.505   5.962   3.024 -0.2069 -0.2554  0.0990
   70U       O2 1726   8.550   5.850   3.052 -0.3989  0.1101 -0.0803
   70U      C3' 1727   8.712   6.036   2.627 -0.1399  0.0999 -0.6824
   70U      H3' 1728   8.630   6.106   2.611 -1.0160 -0.9200 -0.7644
   70U      C2' 1729   8.667   5.924   2.729  0.2121 -0.3048  0.1481
   70U     H2'1 1730   8.561   5.902   2.716  0.4376 -0.0516 -2.9783
   70U      O2' 1731   8.742   5.805   2.716 -1.7195  0.2059 -0.3967
   70U     HO'2 1732   8.699   5.751   2.650 -1.5403 -0.3344 -0.0733
   70U      O3' 1733   8.748   5.974   2.505 -0.4703 -0.0486  0.0976
   71A        P 1734   8.649   5.954   2.389  0.1667 -0.0246 -0.1081
   71A      O1P 1735   8.718   5.908   2.267  0.1444  0.0479 -0.2830
   71A      O2P 1736   8.576   6.084   2.379  0.1207  0.5498 -0.4429
   71A      O5' 1737   8.544   5.853   2.445  0.3908  0.5829  0.0163
   71A      C5' 1738   8.564   5.713   2.434  0.0922 -0.2195  0.2079
   71A     H5'1 1739   8.664   5.684   2.467 -0.5738 -0.4345  2.1588
   71A     H5'2 1740   8.552   5.682   2.331 -0.2420 -0.7700  0.4120
   71A      C4' 1741   8.458   5.637   2.519 -0.0076  1.0750  0.5853
   71A      H4' 1742   8.495   5.537   2.541  0.9491  1.7289  2.1426
   71A      O4' 1743   8.428   5.686   2.644  0.4113  0.2908 -0.0205
   71A      C1' 1744   8.303   5.638   2.688 -0.5678  0.2573 -0.7864
   71A      H1' 1745   8.320   5.562   2.765 -1.0779  2.6288  1.8578
   71A       N9 1746   8.223   5.740   2.761 -0.5118 -0.3520 -1.2083
   71A       C8 1747   8.242   5.875   2.762 -0.3511 -0.1419 -0.3306
   71A       H8 1748   8.320   5.922   2.704 -2.6585  2.3925 -1.5981
   71A       N7 1749   8.156   5.940   2.835 -0.6871 -0.2344  0.0533
   71A       C5 1750   8.076   5.837   2.891  0.2790 -0.9259 -0.8671
   71A       C6 1751   7.970   5.838   2.988 -0.3234  0.6192  0.0642
   71A       N6 1752   7.918   5.943   3.038  0.1132  0.5112  0.0133
   71A      H61 1753   7.944   6.032   2.996 -1.6487  0.5731 -1.0776
   71A      H62 1754   7.852   5.951   3.114 -0.7700  2.4302 -0.8736
   71A       N1 1755   7.915   5.716   3.023 -0.2752 -0.4218 -0.0031
   71A       C2 1756   7.966   5.602   2.963  0.9050 -0.8536 -0.4147
   71A       H2 1757   7.910   5.514   2.988  1.4218 -1.8828 -2.6522
   71A       N3 1758   8.068   5.591   2.878 -0.3598 -0.2076  0.1300
   71A       C4 1759   8.116   5.710   2.848 -0.5197  0.1221 -0.1510
   71A      C3' 1760   8.324   5.627   2.452  0.0080 -0.4380  0.2511
   71A      H3' 1761   8.300   5.732   2.435  0.7216  0.1899  2.6286
   71A      C2' 1762   8.231   5.572   2.564 -1.2952 -0.7183 -0.1599
   71A     H2'1 1763   8.129   5.608   2.553 -0.3589  2.6336  1.0676
   71A      O2' 1764   8.242   5.431   2.583  0.5286  0.8112 -0.4223
   71A     HO'2 1765   8.163   5.404   2.630 -0.8905  1.7116 -2.1831
   71A      O3' 1766   8.324   5.542   2.330 -0.5856 -0.6178 -0.0135
   72G        P 1767   8.203   5.562   2.229 -0.2745 -0.3163 -0.0908
   72G      O1P 1768   8.217   5.445   2.139  0.2940  0.0056  0.4512
   72G      O2P 1769   8.216   5.694   2.163  0.2207 -0.0666  0.2277
   72G      O5' 1770   8.063   5.561   2.308 -0.1439  0.6300  0.2978
   72G      C5' 1771   8.009   5.433   2.339  0.2590 -0.0087  0.2295
   72G     H5'1 1772   8.086   5.366   2.378  1.8336  0.9898 -1.0370
   72G     H5'2 1773   7.977   5.389   2.244 -0.0922  0.0631  0.3128
   72G      C4' 1774   7.878   5.444   2.429 -0.0832 -0.2760  0.8051
   72G      H4' 1775   7.853   5.341   2.455 -1.3619 -1.0376 -2.8583
   72G      O4' 1776   7.909   5.520   2.542  0.2243  0.2510 -0.2477
   72G      C1' 1777   7.784   5.562   2.602  0.4890  0.3139  0.8141
   72G      H1' 1778   7.762   5.506   2.692  1.6761 -0.4580  0.6519
   72G       N9 1779   7.777   5.704   2.637  0.2791  0.0423 -0.2143
   72G       C8 1780   7.851   5.814   2.600  0.3786 -0.1152 -0.3562
   72G       H8 1781   7.931   5.805   2.528 -0.0282 -0.2311 -0.7993
   72G       N7 1782   7.826   5.919   2.671  0.8712 -0.0970 -0.9156
   72G       C5 1783   7.713   5.884   2.750  0.3432  0.0421  1.1211
   72G       C6 1784   7.634   5.955   2.847 -0.2534  0.1900 -0.1362
   72G       O6 1785   7.646   6.067   2.895 -0.0987 -0.6218  0.5981
   72G       N1 1786   7.541   5.875   2.909 -0.1009  0.2404 -0.0429
   72G       H1 1787   7.480   5.910   2.982  0.8873 -1.0392  1.4466
   72G       C2 1788   7.527   5.745   2.885 -0.0942  0.5280  0.5141
   72G       N2 1789   7.428   5.682   2.943  0.5689  0.2915 -0.1203
   72G      H21 1790   7.375   5.735   3.011  0.4950  1.2666 -0.9085
   72G      H22 1791   7.410   5.583   2.933  0.9579 -0.0950  2.3666
   72G       N3 1792   7.597   5.677   2.798 -0.2821 -0.4377 -0.1761
   72G       C4 1793   7.687   5.753   2.735  0.0495  0.7296  0.3453
   72G      C3' 1794   7.748   5.514   2.372 -0.5797 -0.6617  0.5432
   72G      H3' 1795   7.771   5.613   2.332 -1.0293 -1.1398 -0.9479
   72G      C2' 1796   7.671   5.535   2.499  0.5596  0.5093  0.5240
   72G     H2'1 1797   7.594   5.612   2.494 -0.5931 -0.3220  3.2354
   72G      O2' 1798   7.612   5.415   2.551 -0.4232 -0.0903  0.7648
   72G     HO'2 1799   7.535   5.402   2.494 -0.6644 -0.3650  1.1483
   72G      O3' 1800   7.677   5.433   2.278 -0.4455 -0.1460 -0.0003
   73A        P 1801   7.553   5.490   2.193 -0.1325 -0.2473 -0.0302
   73A      O1P 1802   7.521   5.391   2.087 -0.2464 -0.6608  0.3237
   73A      O2P 1803   7.586   5.629   2.152 -0.5460  0.2321  0.4279
   73A      O5' 1804   7.424   5.502   2.290 -0.5018 -0.0389 -0.3516
   73A      C5' 1805   7.348   5.385   2.325  0.1279 -1.3055 -0.3043
   73A     H5'1 1806   7.416   5.308   2.360 -1.0244 -1.2270  2.2763
   73A     H5'2 1807   7.295   5.344   2.238 -0.2337  0.1867 -0.8251
   73A      C4' 1808   7.250   5.427   2.435  0.3180  0.7543 -0.5169
   73A      H4' 1809   7.209   5.334   2.475  0.6372 -0.0034 -1.8730
   73A      O4' 1810   7.316   5.495   2.541  0.7440  0.4390  0.4669
   73A      C1' 1811   7.241   5.611   2.579  0.1180  1.0381 -0.4989
   73A      H1' 1812   7.230   5.614   2.687 -3.1787 -1.9214 -0.5677
   73A       N9 1813   7.303   5.742   2.546  0.1978  0.2529  0.7804
   73A       C8 1814   7.383   5.780   2.441 -0.1458 -0.1438  1.1213
   73A       H8 1815   7.399   5.716   2.356  4.5943  0.7404  1.0434
   73A       N7 1816   7.439   5.900   2.451  0.2596  0.0029  0.2817
   73A       C5 1817   7.389   5.943   2.577  0.1826 -0.4737 -0.1810
   73A       C6 1818   7.395   6.065   2.647 -0.1738 -0.4671  0.0060
   73A       N6 1819   7.470   6.173   2.629  0.3300 -0.3934  0.2430
   73A      H61 1820   7.560   6.173   2.582  0.0380  3.6923 -0.7319
   73A      H62 1821   7.444   6.253   2.685  1.4804 -0.7082  1.2760
   73A       N1 1822   7.310   6.083   2.748  0.2989  0.5625 -0.1223
   73A       C2 1823   7.230   5.988   2.784  0.2760  0.0281 -0.1210
   73A       H2 1824   7.169   6.012   2.870  0.3127  0.8156 -0.3124
   73A       N3 1825   7.221   5.861   2.738  0.0414 -0.5391  0.5308
   73A       C4 1826   7.304   5.845   2.633 -0.0453  0.3423 -0.1575
   73A      C3' 1827   7.139   5.519   2.383  0.5077  0.6397  0.2510
   73A      H3' 1828   7.173   5.585   2.303  0.8781 -1.2138 -1.1977
   73A      C2' 1829   7.105   5.601   2.511 -0.6648 -0.3380  0.6144
   73A     H2'1 1830   7.066   5.695   2.471  0.4778 -0.7630 -1.6574
   73A      O2' 1831   7.012   5.546   2.605  0.1878  0.2201  0.6783
   73A     HO'2 1832   7.045   5.457   2.623 -0.6946 -0.3889 -0.5348
   73A      O3' 1833   7.027   5.436   2.332  0.2767 -0.1257  0.1544
   74U        P 1834   6.927   5.486   2.221  0.3220  0.4170  0.3678
   74U      O1P 1835   6.827   5.382   2.218 -0.0092  0.2863 -0.4281
   74U      O2P 1836   7.007   5.516   2.100  0.4200  0.1616  0.2732
   74U      O5' 1837   6.863   5.619   2.279 -0.2399  0.4153  0.1196
   74U      C5' 1838   6.748   5.600   2.357 -0.0139  0.5364  0.0786
   74U     H5'1 1839   6.769   5.525   2.433  1.4273 -0.5483 -1.3214
   74U     H5'2 1840   6.666   5.556   2.300 -1.3524 -1.1889  3.0976
   74U      C4' 1841   6.701   5.727   2.419  0.5343 -0.3925  0.0306
   74U      H4' 1842   6.620   5.705   2.488  0.9626 -1.7107  0.1325
   74U      O4' 1843   6.810   5.784   2.491 -0.1907  0.0505  0.6858
   74U      C1' 1844   6.782   5.923   2.502 -0.3405 -0.2732 -0.0067
   74U      H1' 1845   6.754   5.939   2.606  0.5856  1.0938  0.0677
   74U       N1 1846   6.915   5.990   2.478 -0.6348 -0.1129  0.3654
   74U       C6 1847   7.005   5.931   2.388 -0.3541 -0.4467 -0.3920
   74U       H6 1848   6.980   5.841   2.333 -0.4388  1.9319 -4.6750
   74U       C5 1849   7.117   5.998   2.356  0.0895 -0.0510 -0.1725
   74U       H5 1850   7.193   5.960   2.289 -0.0002  2.5708 -1.9255
   74U       C4 1851   7.146   6.125   2.418 -0.5729 -0.5651 -0.2821
   74U       O4 1852   7.241   6.195   2.385  0.7003 -0.5571 -0.2028
   74U       N3 1853   7.063   6.161   2.526  0.8578  0.1892 -0.4902
   74U       H3 1854   7.072   6.258   2.555 -3.5895  0.9949 -0.9978
   74U       C2 1855   6.936   6.114   2.533 -0.4842  0.1082 -0.2939
   74U       O2 1856   6.850   6.186   2.583  0.5012 -0.2933  0.5644
   74U      C3' 1857   6.658   5.834   2.324  0.1726 -0.3983 -0.5618
   74U      H3' 1858   6.720   5.841   2.235  0.1669 -1.1876 -0.6303
   74U      C2' 1859   6.670   5.966   2.411 -0.0926  1.0332  0.6951
   74U     H2'1 1860   6.694   6.048   2.344 -0.4690  0.5840 -0.0082
   74U      O2' 1861   6.556   5.994   2.492 -0.6545  0.1612 -0.8614
   74U     HO'2 1862   6.549   6.089   2.499  0.0981  0.1825 -0.2767
   74U      O3' 1863   6.524   5.820   2.280  0.2918  0.1258 -0.3645
   75A        P 1864   6.482   5.871   2.139 -0.1661  0.3881  0.1795
   75A      O1P 1865   6.340   5.830   2.117 -0.5342 -0.1584 -0.3647
   75A      O2P 1866   6.584   5.816   2.049  0.4890  0.4525  0.7060
   75A      O5' 1867   6.486   6.032   2.129  0.0405  0.5403  0.1694
   75A      C5' 1868   6.400   6.107   2.216  0.6302 -0.3551 -0.5291
   75A     H5'1 1869   6.394   6.057   2.312 -1.2585  0.0432 -0.4074
   75A     H5'2 1870   6.298   6.104   2.177 -0.1126  1.1245  1.1711
   75A      C4' 1871   6.435   6.254   2.248 -0.0272 -0.7729 -0.0550
   75A      H4' 1872   6.345   6.303   2.285  0.5330 -0.3754  0.8224
   75A      O4' 1873   6.544   6.264   2.343  0.1862  0.5219  0.3484
   75A      C1' 1874   6.610   6.392   2.322  0.1357  0.8033  0.2581
   75A      H1' 1875   6.580   6.457   2.404 -0.6649 -0.5195  1.0595
   75A       N9 1876   6.759   6.374   2.300  0.8885  0.1584  0.3979
   75A       C8 1877   6.828   6.268   2.249  0.4228 -0.2199 -0.3197
   75A       H8 1878   6.775   6.179   2.218 -0.6491  0.3584 -0.2008
   75A       N7 1879   6.959   6.286   2.251  0.3118 -0.3359 -0.7674
   75A       C5 1880   6.967   6.420   2.294  0.0743  0.1806 -0.2452
   75A       C6 1881   7.075   6.507   2.323  0.0162  0.8257 -0.3801
   75A       N6 1882   7.204   6.475   2.310  0.1180  0.2389  0.1584
   75A      H61 1883   7.232   6.378   2.295  2.5988  1.0162 -0.8174
   75A      H62 1884   7.268   6.553   2.311  0.0975  0.2574  0.0235
   75A       N1 1885   7.054   6.637   2.364 -0.5657 -0.0931  0.1474
   75A       C2 1886   6.928   6.673   2.382  0.4935 -0.4661  0.1593
   75A       H2 1887   6.919   6.778   2.406 -0.0319 -0.3642 -0.4343
   75A       N3 1888   6.817   6.600   2.372 -0.3677  0.3090 -0.1814
   75A       C4 1889   6.847   6.472   2.330 -0.1891  0.0917 -0.3781
   75A      C3' 1890   6.471   6.342   2.130 -0.7431 -1.1149  0.0736
   75A      H3' 1891   6.541   6.285   2.068  2.6366  1.0844  1.6018
   75A      C2' 1892   6.548   6.455   2.198  0.6902  0.0914 -0.3348
   75A     H2'1 1893   6.617   6.508   2.131  2.2042 -1.7410 -0.3123
   75A      O2' 1894   6.454   6.556   2.255  0.2685 -0.1939  0.7630
   75A     HO'2 1895   6.465   6.634   2.200 -0.0165  0.0666  1.0781
   75A      O3' 1896   6.355   6.386   2.062  0.0313 -0.0132 -0.4637
   76A        P 1897   6.370   6.482   1.936  0.4406  0.2383 -0.4618
   76A      O1P 1898   6.232   6.496   1.893  0.1394  0.5027 -0.2199
   76A      O2P 1899   6.462   6.417   1.843  0.2061 -0.9452 -0.3438
   76A      O5' 1900   6.420   6.632   1.972 -0.5207 -0.4907  0.0552
   76A      C5' 1901   6.333   6.729   2.019  1.2277 -0.2020  0.2602
   76A     H5'1 1902   6.267   6.678   2.090 -0.6090 -1.2691 -2.0897
   76A     H5'2 1903   6.263   6.758   1.941  0.6912  0.9969  1.1669
   76A      C4' 1904   6.401   6.860   2.078 -0.1623  0.1998  0.2886
   76A      H4' 1905   6.333   6.915   2.143  0.8447  2.1480 -0.2301
   76A      O4' 1906   6.513   6.821   2.161  0.2727  0.1592  0.1822
   76A      C1' 1907   6.627   6.903   2.142  0.0527  0.5485  0.0116
   76A      H1' 1908   6.661   6.942   2.238 -2.5179  2.4471  0.2517
   76A       N9 1909   6.738   6.836   2.069  0.9443 -0.5873 -0.3594
   76A       C8 1910   6.747   6.730   1.994  0.1415 -0.1827  0.1284
   76A       H8 1911   6.661   6.679   1.954  1.8204 -1.6382 -1.8528
   76A       N7 1912   6.872   6.682   1.975  0.6932  0.1201  0.2394
   76A       C5 1913   6.950   6.781   2.035  0.1520  0.3675 -0.2100
   76A       C6 1914   7.090   6.796   2.055  0.4131 -0.1282  0.0594
   76A       N6 1915   7.179   6.719   2.006  0.1202  0.4146  0.2687
   76A      H61 1916   7.150   6.627   1.976  0.3208  0.4154  0.0709
   76A      H62 1917   7.273   6.748   2.028  0.5513  0.0963 -1.0198
   76A       N1 1918   7.135   6.903   2.119 -1.0631 -0.3473  0.0648
   76A       C2 1919   7.048   6.984   2.168 -0.6621 -0.3540 -0.5175
   76A       H2 1920   7.083   7.076   2.211  0.5522 -2.1615  2.6651
   76A       N3 1921   6.915   6.979   2.164  0.0408  0.0514  0.0413
   76A       C4 1922   6.868   6.870   2.093  0.1052 -0.3801 -0.5816
   76A      C3' 1923   6.455   6.954   1.976  1.2940 -0.4541  1.0078
   76A      H3' 1924   6.489   6.898   1.888 -0.9666  0.1921 -0.3609
   76A      C2' 1925   6.568   7.013   2.061  0.0809  0.3096  0.1370
   76A     H2'1 1926   6.641   7.056   1.993 -1.2907 -2.3479 -3.3553
   76A      O2' 1927   6.522   7.109   2.148 -0.0160 -0.2984  0.2311
   76A     HO'2 1928   6.428   7.124   2.139  0.1129  0.9528  0.7558
   76A      O3' 1929   6.365   7.059   1.943  0.2977 -0.1873 -0.0273
   77U        P 1930   6.404   7.144   1.813  0.3615  0.1658  0.2562
   77U      O1P 1931   6.287   7.234   1.791  0.1255 -0.8565  0.0722
   77U      O2P 1932   6.442   7.053   1.704  0.1603  0.4301  0.9008
   77U      O5' 1933   6.530   7.238   1.833  0.2180 -0.0374  0.3271
   77U      C5' 1934   6.536   7.347   1.919  1.0033 -0.1535 -0.7872
   77U     H5'1 1935   6.484   7.323   2.011  0.2189 -1.8067 -1.6152
   77U     H5'2 1936   6.481   7.432   1.877 -0.5060  0.0788  1.4686
   77U      C4' 1937   6.678   7.397   1.934 -0.2362 -0.0880 -0.4234
   77U      H4' 1938   6.679   7.482   2.002 -1.9918 -0.0682 -0.3644
   77U      O4' 1939   6.762   7.291   1.992  0.2836 -0.3908  0.3332
   77U      C1' 1940   6.890   7.307   1.928 -0.0173 -0.0943  0.1887
   77U      H1' 1941   6.965   7.327   2.005 -0.1264 -1.1912  0.6014
   77U       N1 1942   6.933   7.178   1.878 -0.3499  0.5350  0.4916
   77U       C6 1943   6.844   7.090   1.815 -0.0612  0.3354 -0.3496
   77U       H6 1944   6.741   7.124   1.811 -0.2455 -0.0690  0.7357
   77U       C5 1945   6.895   6.972   1.768 -0.0231 -0.4324  0.7748
   77U       H5 1946   6.830   6.900   1.720 -0.3241  0.2547  0.1408
   77U       C4 1947   7.041   6.944   1.767 -0.0767 -0.2480 -0.2547
   77U       O4 1948   7.082   6.836   1.732 -0.0739  0.3606 -0.0044
   77U       N3 1949   7.117   7.043   1.810  0.3549 -0.3407 -0.8978
   77U       H3 1950   7.214   7.028   1.785  0.6582 -0.4600  0.3049
   77U       C2 1951   7.070   7.164   1.859  0.0129  0.2140 -0.6429
   77U       O2 1952   7.153   7.248   1.897 -0.0788 -0.3011  0.4546
   77U      C3' 1953   6.741   7.448   1.803  0.6305 -0.5589 -0.7877
   77U      H3' 1954   6.707   7.386   1.721 -1.2496 -1.1798  0.4015
   77U      C2' 1955   6.885   7.427   1.826 -0.3456 -0.1070  0.6610
   77U     H2'1 1956   6.945   7.408   1.736 -0.9546  0.3143  0.1589
   77U      O2' 1957   6.935   7.543   1.890  0.8586 -0.2115 -0.1581
   77U     HO'2 1958   6.883   7.613   1.851  2.5187  0.4834 -1.2412
   77U      O3' 1959   6.708   7.586   1.781 -0.2132  0.6467 -0.8205
   78U        P 1960   6.707   7.651   1.641 -0.1929 -0.2034  0.1024
   78U      O1P 1961   6.668   7.793   1.666  0.0934 -0.4624  0.0755
   78U      O2P 1962   6.623   7.566   1.553 -0.0335  0.5985 -0.5396
   78U      O5' 1963   6.856   7.637   1.589 -0.2942 -0.5417  0.3061
   78U      C5' 1964   6.962   7.732   1.615 -0.2793  0.0735  0.8545
   78U     H5'1 1965   6.953   7.754   1.722  1.0809 -3.0206  1.7228
   78U     H5'2 1966   6.935   7.824   1.564 -1.8945 -1.0419 -0.3805
   78U      C4' 1967   7.110   7.679   1.586  0.5971 -0.8386  0.3507
   78U      H4' 1968   7.177   7.754   1.628  0.1266  0.0990 -0.5249
   78U      O4' 1969   7.133   7.548   1.647  0.2694 -0.0513  0.4249
   78U      C1' 1970   7.231   7.487   1.562  0.0928  0.8068  0.2415
   78U      H1' 1971   7.319   7.470   1.625  1.6818  1.0037 -1.7982
   78U       N1 1972   7.195   7.351   1.501 -0.3643 -0.3515 -0.2685
   78U       C6 1973   7.064   7.312   1.493  0.1034  0.2588  0.6364
   78U       H6 1974   6.982   7.381   1.511 -0.4607 -0.2754  0.1419
   78U       C5 1975   7.036   7.182   1.455  0.0018 -0.7051  0.0465
   78U       H5 1976   6.936   7.143   1.439  0.9541 -2.4525 -2.2454
   78U       C4 1977   7.137   7.085   1.429 -0.2579 -0.1013  0.0476
   78U       O4 1978   7.120   6.968   1.397 -0.0606  0.4359 -0.0185
   78U       N3 1979   7.263   7.138   1.456  0.3969 -0.0490  0.1542
   78U       H3 1980   7.339   7.076   1.430 -0.0705  0.5819 -3.1457
   78U       C2 1981   7.299   7.262   1.486 -0.3558 -0.4879  0.3897
   78U       O2 1982   7.418   7.281   1.515 -0.2923  0.0028 -0.0658
   78U      C3' 1983   7.136   7.667   1.441  0.1909 -0.3687 -0.0107
   78U      H3' 1984   7.050   7.615   1.399 -0.6888 -1.3821  2.8829
   78U      C2' 1985   7.263   7.585   1.445  0.2832 -0.4370  0.3295
   78U     H2'1 1986   7.266   7.531   1.351 -0.9974  0.4705 -0.2582
   78U      O2' 1987   7.378   7.654   1.482 -0.6525 -0.5167  0.3085
   78U     HO'2 1988   7.449   7.625   1.424 -0.6276 -1.2812  0.7197
   78U      O3' 1989   7.174   7.795   1.386 -0.2308 -0.3228  0.3958
   79A        P 1990   7.160   7.830   1.238  0.2322 -0.0712  0.5712
   79A      O1P 1991   7.168   7.977   1.241 -0.5385  0.1411  0.9851
   79A      O2P 1992   7.040   7.768   1.180  0.5819  0.4340 -0.6005
   79A      O5' 1993   7.293   7.769   1.174 -0.4298 -0.3131  0.2034
   79A      C5' 1994   7.411   7.842   1.186 -0.2889  0.5854  0.7696
   79A     H5'1 1995   7.422   7.865   1.292  0.4457 -0.1016  0.8546
   79A     H5'2 1996   7.413   7.930   1.123  1.7577  0.0906  0.0875
   79A      C4' 1997   7.527   7.744   1.150  0.2597 -0.4586  0.6895
   79A      H4' 1998   7.620   7.797   1.174  0.1084 -0.2766  0.8837
   79A      O4' 1999   7.521   7.619   1.217  0.0449 -0.1598  0.3133
   79A      C1' 2000   7.582   7.513   1.140 -0.2269  0.2005 -0.0062
   79A      H1' 2001   7.668   7.472   1.194 -0.8330 -1.1812 -0.0460
   79A       N9 2002   7.486   7.399   1.119  0.0048  0.0703  0.3894
   79A       C8 2003   7.347   7.406   1.133 -0.1484 -0.1403  0.0661
   79A       H8 2004   7.293   7.498   1.149 -2.1710 -0.9323 -1.7075
   79A       N7 2005   7.286   7.284   1.134 -0.4826  0.1160 -0.0304
   79A       C5 2006   7.396   7.195   1.107  0.1675 -0.7825 -0.3606
   79A       C6 2007   7.409   7.050   1.113  0.1190  0.1552 -0.2421
   79A       N6 2008   7.308   6.963   1.130 -0.8102 -0.3860  0.1705
   79A      H61 2009   7.212   6.994   1.126 -0.2457  1.3635 -1.3750
   79A      H62 2010   7.330   6.865   1.125  1.3286  0.0889 -0.7980
   79A       N1 2011   7.529   6.992   1.099  0.1340 -0.2557  0.2118
   79A       C2 2012   7.637   7.068   1.083  0.0508  0.0616 -0.8375
   79A       H2 2013   7.732   7.021   1.059  0.3599  0.5052 -0.5002
   79A       N3 2014   7.635   7.201   1.084  0.2572 -0.1756  0.3222
   79A       C4 2015   7.514   7.265   1.107 -0.1071  0.2000  0.7860
   79A      C3' 2016   7.533   7.700   1.004 -0.1420  0.4440  0.0428
   79A      H3' 2017   7.433   7.668   0.973 -0.5941 -0.1874  1.9602
   79A      C2' 2018   7.624   7.575   0.999 -0.0683  0.5139 -0.4918
   79A     H2'1 2019   7.605   7.517   0.909  0.9021 -1.8284  0.7488
   79A      O2' 2020   7.759   7.622   1.004 -0.1596  0.1133 -0.6317
   79A     HO'2 2021   7.757   7.707   0.959  2.1510  0.7252  0.2432
   79A      O3' 2022   7.580   7.799   0.923  0.3815  0.0184 -0.0937
   80A        P 2023   7.540   7.818   0.779 -0.1017 -0.1204 -0.0558
   80A      O1P 2024   7.610   7.943   0.741 -0.3631  0.0549  0.0239
   80A      O2P 2025   7.392   7.798   0.760 -0.1955  0.0077 -0.0144
   80A      O5' 2026   7.613   7.688   0.714  0.1256 -0.0897 -0.2260
   80A      C5' 2027   7.751   7.695   0.681  0.4685  0.2804 -0.4475
   80A     H5'1 2028   7.803   7.706   0.776  0.5496  0.6442 -0.5298
   80A     H5'2 2029   7.774   7.783   0.621  2.4996  0.9574  1.1929
   80A      C4' 2030   7.808   7.566   0.623 -0.4289 -0.5357 -0.7138
   80A      H4' 2031   7.916   7.571   0.610 -0.2154 -0.6787  0.7896
   80A      O4' 2032   7.795   7.459   0.715 -0.0991 -1.4421 -0.0011
   80A      C1' 2033   7.750   7.339   0.658  0.2834  0.5798 -0.0396
   80A      H1' 2034   7.814   7.254   0.683 -0.8229  0.1906  1.5635
   80A       N9 2035   7.617   7.291   0.696 -0.2427  0.4892  0.3544
   80A       C8 2036   7.505   7.367   0.726  0.1549  1.0435  0.1348
   80A       H8 2037   7.501   7.474   0.709  0.9635  1.1329  0.4536
   80A       N7 2038   7.408   7.281   0.769  0.5364 -0.4301  0.0674
   80A       C5 2039   7.461   7.152   0.768 -0.3648 -0.1996 -0.4054
   80A       C6 2040   7.414   7.021   0.788  0.4040 -0.3401  0.2907
   80A       N6 2041   7.289   6.990   0.810  0.4088  1.3308 -0.4157
   80A      H61 2042   7.211   7.052   0.830 -1.1515 -0.8620  0.8255
   80A      H62 2043   7.270   6.891   0.818  0.1251  1.4819  1.4123
   80A       N1 2044   7.491   6.919   0.759  0.0839  0.6109 -0.1114
   80A       C2 2045   7.615   6.940   0.717 -0.2710 -0.3662  0.0690
   80A       H2 2046   7.682   6.858   0.698  0.6891  0.6818 -1.2664
   80A       N3 2047   7.674   7.056   0.691 -0.1621  0.0528  0.6045
   80A       C4 2048   7.587   7.161   0.712  0.3199  0.0064  0.4772
   80A      C3' 2049   7.736   7.511   0.495  0.2637  0.4711 -0.2602
   80A      H3' 2050   7.628   7.520   0.503  0.2322  0.8126 -1.0029
   80A      C2' 2051   7.768   7.360   0.508 -0.0504 -0.7363  0.4123
   80A     H2'1 2052   7.694   7.307   0.448 -0.8023  1.1534 -0.4041
   80A      O2' 2053   7.905   7.315   0.476 -0.1829 -0.6100 -0.0529
   80A     HO'2 2054   7.898   7.221   0.458 -1.4507 -0.5139 -0.1548
   80A      O3' 2055   7.796   7.568   0.381  0.3429 -0.6284  0.1089
   81U        P 2056   7.709   7.574   0.245  0.3806 -0.0396  0.0111
   81U      O1P 2057   7.806   7.624   0.142 -0.8924  0.1713  0.0771
   81U      O2P 2058   7.591   7.657   0.273 -0.9815  0.0937  0.4659
   81U      O5' 2059   7.656   7.426   0.220 -0.4749 -0.2483 -0.0106
   81U      C5' 2060   7.749   7.337   0.159  0.0874  0.8487 -0.1282
   81U     H5'1 2061   7.852   7.351   0.192  0.3219 -0.8592 -0.0773
   81U     H5'2 2062   7.755   7.377   0.057  3.1176  0.0117 -0.3651
   81U      C4' 2063   7.694   7.192   0.152 -0.9949 -0.6458 -0.1724
   81U      H4' 2064   7.775   7.141   0.100  0.4473  2.3063 -1.0353
   81U      O4' 2065   7.671   7.144   0.290 -0.0556  0.0622  0.7463
   81U      C1' 2066   7.576   7.037   0.278 -0.5961 -0.5209 -0.6167
   81U      H1' 2067   7.624   6.942   0.303  2.9074  1.8477  2.6732
   81U       N1 2068   7.459   7.074   0.368 -0.3414  0.2982 -0.1841
   81U       C6 2069   7.420   7.204   0.400 -0.3845 -0.3840  0.2885
   81U       H6 2070   7.482   7.280   0.356 -0.8319  0.9156  1.8473
   81U       C5 2071   7.305   7.231   0.470 -0.3935 -0.6915 -0.4122
   81U       H5 2072   7.269   7.331   0.489 -3.2469 -1.8491  0.9178
   81U       C4 2073   7.214   7.126   0.509 -0.4569  0.3523  0.2384
   81U       O4 2074   7.111   7.143   0.564  0.3284 -0.5104 -0.1725
   81U       N3 2075   7.258   6.999   0.476  0.7173 -1.0375  0.4611
   81U       H3 2076   7.195   6.933   0.520 -0.9671 -1.5997 -2.5111
   81U       C2 2077   7.384   6.969   0.415  0.7937 -0.0671 -0.7867
   81U       O2 2078   7.424   6.859   0.410  0.1257  0.4573 -0.1397
   81U      C3' 2079   7.570   7.170   0.071  0.8724  0.2731 -0.4702
   81U      H3' 2080   7.493   7.235   0.112  0.5272 -0.1328 -0.4697
   81U      C2' 2081   7.537   7.027   0.127 -0.0874  0.0091 -0.1885
   81U     H2'1 2082   7.432   7.000   0.112  0.0657 -1.1959  0.7483
   81U      O2' 2083   7.611   6.919   0.070 -0.4099 -0.2759 -0.6138
   81U     HO'2 2084   7.588   6.918  -0.024 -0.3568 -0.1973 -0.6269
   81U      O3' 2085   7.583   7.176  -0.069 -0.1222  0.4279  0.4969
   82U        P 2086   7.456   7.145  -0.159  0.0867 -0.3549  0.5112
   82U      O1P 2087   7.394   7.013  -0.122 -0.2490 -0.0292  0.0054
   82U      O2P 2088   7.485   7.175  -0.303  0.2887 -0.7346 -0.1560
   82U      O5' 2089   7.354   7.255  -0.105 -0.6821  0.4811 -0.1863
   82U      C5' 2090   7.362   7.389  -0.163  0.4003 -0.5130 -0.1331
   82U     H5'1 2091   7.308   7.383  -0.257 -0.8465 -2.3788  0.6384
   82U     H5'2 2092   7.465   7.422  -0.178  0.1604  0.7711  0.8716
   82U      C4' 2093   7.302   7.490  -0.063 -0.4475 -0.6656  0.3255
   82U      H4' 2094   7.296   7.587  -0.114 -0.2431 -0.9034 -0.1574
   82U      O4' 2095   7.171   7.444  -0.022 -0.0731 -0.0370 -0.1205
   82U      C1' 2096   7.161   7.464   0.122 -0.1020 -0.0816  0.1001
   82U      H1' 2097   7.126   7.567   0.134 -0.7364 -0.3791  0.9469
   82U       N1 2098   7.067   7.372   0.184 -0.0721 -0.5443 -0.0263
   82U       C6 2099   7.056   7.247   0.124  0.3346  0.4786  0.6361
   82U       H6 2100   7.116   7.219   0.039 -2.4790 -2.2886 -0.6541
   82U       C5 2101   6.977   7.152   0.183  0.5072  0.2175 -0.1908
   82U       H5 2102   6.966   7.054   0.140 -1.9748 -0.0981  0.9735
   82U       C4 2103   6.891   7.184   0.298 -0.2274 -0.9240 -0.1831
   82U       O4 2104   6.813   7.112   0.352 -0.3040  0.6222 -0.3055
   82U       N3 2105   6.908   7.307   0.344 -0.1462  0.4573  0.2028
   82U       H3 2106   6.849   7.330   0.423 -1.4231 -1.3006 -0.1764
   82U       C2 2107   6.989   7.408   0.290  1.0990 -0.6967 -0.2400
   82U       O2 2108   6.975   7.518   0.342 -0.0929 -0.4535 -0.1508
   82U      C3' 2109   7.388   7.530   0.066  0.5813 -0.1551  0.2454
   82U      H3' 2110   7.484   7.480   0.056 -0.0680 -1.4626  0.2875
   82U      C2' 2111   7.308   7.457   0.179  0.8772 -0.0666 -0.2717
   82U     H2'1 2112   7.326   7.350   0.189  0.6500 -0.3741 -2.7279
   82U      O2' 2113   7.316   7.523   0.305  0.4376  0.0571  0.1877
   82U     HO'2 2114   7.371   7.600   0.291 -2.2257  2.1978  0.7359
   82U      O3' 2115   7.397   7.667   0.089 -0.1063 -0.1261 -0.8744
   82U      H3T 2116   7.472   7.678   0.148 -0.2147  1.7005 -1.0202
   8.61794   8.61794   6.09380   0.00000   0.00000   0.00000   0.00000   4.30897   4.30897
