# Supplementary material for: Constant-pH Molecular Dynamics of Cationic Peptide Dendrimers Binding to siRNA
Source: J Chem Inf Model. 2026 Feb 5;66(8):4734–43. doi: 10.1021/acs.jcim.5c02636 (PMC13126635; doi:10.1021/acs.jcim.5c02636)
Supplement: Supplementary file 2 [file ci5c02636_si_002.zip › zip/MH47_05_out_1.gro]

Protein
 2116
    1LY0      N    1   6.595   4.283   3.681  0.3054  0.4041  0.2555
    1LY0     H1    2   6.654   4.344   3.736  0.8485 -0.2004  0.3608
    1LY0     H2    3   6.541   4.231   3.747 -0.6639  0.1715 -0.6929
    1LY0     H3    4   6.541   4.331   3.610  1.6885 -0.9274 -1.8155
    1LY0     CA    5   6.654   4.185   3.592 -0.1965 -0.8672  0.0279
    1LY0     HA    6   6.697   4.107   3.655  2.4361 -1.1247 -1.9124
    1LY0     CB    7   6.553   4.119   3.501  0.4481  0.5842 -0.2835
    1LY0    HB1    8   6.604   4.073   3.416  0.2531  1.5646 -0.9467
    1LY0    HB2    9   6.492   4.197   3.456 -0.7888  0.0535  0.4203
    1LY0     CG   10   6.471   4.023   3.584  0.3691 -0.7800  0.9952
    1LY0    HG1   11   6.439   4.072   3.676 -0.9488 -1.6100  1.0089
    1LY0    HG2   12   6.539   3.944   3.617  0.7182 -0.0789  1.9871
    1LY0     CD   13   6.339   3.967   3.520  0.3696 -0.1595 -0.2315
    1LY0    HD1   14   6.291   4.044   3.459 -1.0321 -1.7180 -1.1842
    1LY0    HD2   15   6.263   3.931   3.588  0.0934 -1.8569 -1.3858
    1LY0     CE   16   6.373   3.839   3.447 -0.2097 -0.8712  0.0488
    1LY0    HE1   17   6.400   3.752   3.506  4.2961 -0.2157 -0.7304
    1LY0    HE2   18   6.459   3.875   3.392 -0.8419  5.6434  2.4744
    1LY0     NZ   19   6.259   3.801   3.355  0.0621  0.6782 -0.7259
    1LY0    HZ1   20   6.288   3.736   3.284 -0.7937 -0.4173 -0.1046
    1LY0    HZ2   21   6.178   3.772   3.409  1.8219  3.1390  3.7566
    1LY0    HZ3   22   6.234   3.881   3.299 -2.6151 -0.4655 -1.3218
    1LY0      C   23   6.764   4.252   3.505 -0.5624  0.0343 -0.4875
    1LY0      O   24   6.738   4.361   3.444  0.3975  0.1575 -0.6730
    2LER      N   25   6.887   4.195   3.506 -0.0545  0.2156 -0.2563
    2LER      H   26   6.909   4.116   3.565  2.9176  0.4184 -0.9046
    2LER     CA   27   6.979   4.218   3.394 -0.2044  0.3256 -0.0955
    2LER     HA   28   6.993   4.326   3.392 -0.4286  0.3483 -0.4915
    2LER     CB   29   7.106   4.143   3.433  0.1352  0.3885 -0.4365
    2LER    HB1   30   7.158   4.125   3.339  2.7126  2.1198  0.5575
    2LER    HB2   31   7.076   4.042   3.463 -0.6760  1.2648  1.9514
    2LER     CG   32   7.214   4.214   3.516 -0.3057 -0.2388 -0.1469
    2LER     HG   33   7.240   4.307   3.466  2.2571 -0.5147  0.5239
    2LER    CD1   34   7.174   4.232   3.658  0.4915  0.5209  0.1946
    2LER   HD11   35   7.257   4.256   3.724  0.4957 -0.1901  0.4597
    2LER   HD12   36   7.104   4.315   3.664  0.9480  0.9338 -0.1828
    2LER   HD13   37   7.124   4.146   3.704  2.3918 -0.3203  0.8074
    2LER    CD2   38   7.333   4.116   3.521 -0.2590  0.6463  0.4773
    2LER   HD21   39   7.303   4.015   3.549  0.4806  0.1730 -0.3982
    2LER   HD22   40   7.389   4.110   3.428 -0.7474 -0.3425  0.2369
    2LER   HD23   41   7.403   4.151   3.597 -1.5811 -0.7070  2.4139
    2LER      C   42   6.929   4.178   3.251  0.3802  0.0939 -0.7252
    2LER      O   43   6.841   4.093   3.244 -0.3745  0.4779 -0.6318
    3LYR      N   44   6.984   4.235   3.146 -1.0017 -0.1880  0.1748
    3LYR      H   45   7.064   4.295   3.159  0.6821 -2.3068  0.1003
    3LYR     CA   46   6.941   4.216   3.002 -0.2494  0.3339 -0.5206
    3LYR     HA   47   6.834   4.194   3.002 -0.2932  0.5386 -0.8568
    3LYR     CB   48   6.945   4.348   2.933  0.5532  0.5063 -0.4322
    3LYR    HB1   49   6.921   4.338   2.827 -0.8126 -0.7380 -0.0306
    3LYR    HB2   50   7.039   4.400   2.953 -0.3967  1.8759  0.7033
    3LYR     CG   51   6.847   4.451   2.995  0.7795 -0.0444  0.1493
    3LYR    HG1   52   6.874   4.473   3.098 -1.4938 -0.8013  0.9674
    3LYR    HG2   53   6.749   4.407   3.016  0.0123  2.1928  1.5483
    3LYR     CD   54   6.828   4.578   2.917  0.1866 -0.5115 -0.0006
    3LYR    HD1   55   6.790   4.552   2.818 -1.6550 -1.2410  0.8685
    3LYR    HD2   56   6.925   4.624   2.899 -0.8137  0.5407 -3.3940
    3LYR     CE   57   6.739   4.679   2.997  0.0253 -0.2116 -0.1548
    3LYR    HE1   58   6.783   4.686   3.096  1.8871 -1.4647 -0.8385
    3LYR    HE2   59   6.635   4.648   2.993 -0.0465 -0.2945  1.8360
    3LYR     NZ   60   6.758   4.810   2.938 -0.2645 -0.5461  0.0620
    3LYR    HZ1   61   6.776   4.815   2.839 -0.7714 -0.5908 -0.0339
    3LYR      C   62   7.004   4.100   2.928  0.3513 -0.0544 -0.0425
    3LYR      O   63   7.122   4.088   2.927 -0.3947 -0.0694  0.4943
    4LER      N   64   6.932   4.014   2.850  0.4159  0.0081 -0.0246
    4LER      H   65   6.832   4.025   2.858  0.1373 -2.4981  0.9137
    4LER     CA   66   6.984   3.895   2.787 -1.0963 -0.4000  0.8823
    4LER     HA   67   7.063   3.862   2.854 -1.7783  1.0508  2.4734
    4LER     CB   68   6.874   3.790   2.784  0.2229 -0.3229  0.2046
    4LER    HB1   69   6.795   3.827   2.719  1.2507  0.6572 -0.5347
    4LER    HB2   70   6.833   3.770   2.883 -1.1578  0.0711 -0.2667
    4LER     CG   71   6.919   3.661   2.721  0.9136 -0.9589  0.1914
    4LER     HG   72   6.958   3.674   2.620  0.7541 -1.1674  0.1013
    4LER    CD1   73   7.026   3.593   2.807 -0.1675 -0.0630  0.3166
    4LER   HD11   74   7.041   3.490   2.775  1.0660  0.4922 -0.9944
    4LER   HD12   75   7.118   3.650   2.790 -0.7491  0.7538 -0.1630
    4LER   HD13   76   7.002   3.599   2.913  0.6016  0.6884  0.4645
    4LER    CD2   77   6.796   3.580   2.711  0.1804  0.2789 -0.8017
    4LER   HD21   78   6.767   3.537   2.807  0.0500 -1.1985 -1.4750
    4LER   HD22   79   6.710   3.628   2.664 -0.7925 -1.6005 -0.9990
    4LER   HD23   80   6.820   3.489   2.656 -1.5850 -1.3598  0.9750
    4LER      C   81   7.045   3.928   2.648 -0.1398 -0.5488 -0.4874
    4LER      O   82   7.154   3.888   2.605 -0.5198  0.0409  0.2202
    5LER      N   83   6.968   4.011   2.570  0.2404  0.0224  1.0035
    5LER      H   84   6.874   4.039   2.596  0.8295  1.8946  1.2501
    5LER     CA   85   7.011   4.065   2.436 -0.3635  0.3776 -0.1578
    5LER     HA   86   7.040   3.975   2.382  0.5223 -0.0611  1.0297
    5LER     CB   87   6.889   4.120   2.357 -0.1055  0.1062 -0.1336
    5LER    HB1   88   6.926   4.175   2.271 -2.1813  1.5570 -0.1818
    5LER    HB2   89   6.842   4.197   2.419  2.7028  2.5781 -0.8927
    5LER     CG   90   6.787   4.010   2.307  0.0156 -0.2135 -0.2224
    5LER     HG   91   6.834   3.944   2.234  2.9803  0.1321  1.2036
    5LER    CD1   92   6.718   3.931   2.421 -0.0973  0.2645 -0.5868
    5LER   HD11   93   6.795   3.875   2.474  0.6670  0.3724 -1.5532
    5LER   HD12   94   6.670   4.003   2.487  0.8087  2.2339 -1.9576
    5LER   HD13   95   6.653   3.857   2.375 -0.8695 -1.0210  2.3499
    5LER    CD2   96   6.673   4.095   2.245 -0.3020 -0.1641  0.3806
    5LER   HD21   97   6.596   4.121   2.316  0.9479  0.3997  1.5664
    5LER   HD22   98   6.710   4.190   2.206 -2.5177  0.0975 -1.2697
    5LER   HD23   99   6.641   4.037   2.158  4.3958 -0.9228 -1.1707
    5LER      C  100   7.144   4.148   2.432 -0.1020  0.8898 -0.2499
    5LER      O  101   7.146   4.248   2.360  0.3752  0.1033  0.0501
    6LYR      N  102   7.242   4.126   2.522 -0.3177 -0.4124 -0.2284
    6LYR      H  103   7.226   4.049   2.585 -0.1499 -1.1004 -1.0022
    6LYR     CA  104   7.352   4.223   2.537  0.8451  0.3219  0.4681
    6LYR     HA  105   7.345   4.300   2.461  0.3552  1.8807  2.0195
    6LYR     CB  106   7.338   4.305   2.666  0.2831  0.4544  0.7408
    6LYR    HB1  107   7.418   4.379   2.670 -0.8000  1.6091  1.4920
    6LYR    HB2  108   7.353   4.242   2.754 -1.2057 -0.9618  0.0421
    6LYR     CG  109   7.211   4.386   2.700 -0.2560  1.9441  0.3483
    6LYR    HG1  110   7.212   4.398   2.808 -0.0321 -1.9009  0.9035
    6LYR    HG2  111   7.123   4.323   2.695  1.0742  0.1000 -1.4376
    6LYR     CD  112   7.192   4.513   2.615  0.1232  0.1488  0.3969
    6LYR    HD1  113   7.181   4.484   2.510 -0.7826 -0.0194  0.5308
    6LYR    HD2  114   7.285   4.570   2.618 -0.4956  1.1482  1.2618
    6LYR     CE  115   7.072   4.595   2.660 -0.6827  0.1475 -0.4899
    6LYR    HE1  116   7.100   4.634   2.758 -1.3184 -2.8083  0.9709
    6LYR    HE2  117   6.982   4.534   2.663 -0.4787 -0.1477  2.4887
    6LYR     NZ  118   7.056   4.706   2.569 -0.1018  0.3266  0.0497
    6LYR    HZ1  119   7.109   4.719   2.484  1.0850 -1.6883  0.4197
    6LYR      C  120   7.488   4.159   2.533  0.3741  0.2327  0.1544
    6LYR      O  121   7.502   4.044   2.579  0.2449  0.5507  0.1236
    7LER      N  122   7.592   4.238   2.506 -0.1561  0.8110  0.1742
    7LER      H  123   7.575   4.337   2.494  0.7031  0.8842 -0.5223
    7LER     CA  124   7.729   4.186   2.490 -0.3955 -0.7742 -0.1940
    7LER     HA  125   7.737   4.094   2.547 -0.9708 -0.5661  0.2270
    7LER     CB  126   7.755   4.153   2.343 -0.1508  0.5480 -0.0806
    7LER    HB1  127   7.766   4.243   2.282 -1.6954  1.4283  0.8581
    7LER    HB2  128   7.665   4.100   2.310 -0.7046 -0.0746  2.2519
    7LER     CG  129   7.886   4.078   2.313 -0.3032  0.6070  0.3285
    7LER     HG  130   7.976   4.134   2.338 -0.7580  0.6439  1.9879
    7LER    CD1  131   7.897   3.937   2.384 -0.1539 -0.5999  0.4569
    7LER   HD11  132   7.985   3.886   2.344  0.0239 -0.1367  0.2534
    7LER   HD12  133   7.905   3.964   2.489 -1.9904 -0.5387  0.6185
    7LER   HD13  134   7.806   3.878   2.368 -0.8388  0.3066  0.9104
    7LER    CD2  135   7.887   4.033   2.162 -0.1303 -0.2611  0.1750
    7LER   HD21  136   7.794   3.978   2.146 -0.5465  0.8542 -1.5550
    7LER   HD22  137   7.892   4.119   2.094 -1.1356  0.8462  1.4531
    7LER   HD23  138   7.973   3.968   2.146  0.3586  0.2389  0.7279
    7LER      C  139   7.819   4.299   2.546 -0.0545 -0.1392 -0.0403
    7LER      O  140   7.777   4.414   2.543  0.2449  0.3268 -0.3463
    8LER      N  141   7.939   4.259   2.581  0.0223 -0.3818  0.0623
    8LER      H  142   7.963   4.161   2.576  1.2142 -0.1780  1.1664
    8LER     CA  143   8.049   4.339   2.633 -0.5871  0.2794  0.0423
    8LER     HA  144   8.007   4.412   2.703  0.3728  2.5959 -1.6334
    8LER     CB  145   8.148   4.238   2.712  0.7893 -0.8757  0.8634
    8LER    HB1  146   8.189   4.165   2.642 -1.5100 -0.1892 -1.3139
    8LER    HB2  147   8.083   4.180   2.779 -1.8835 -1.1023 -1.7338
    8LER     CG  148   8.258   4.291   2.809 -0.2600  0.6417  0.5331
    8LER     HG  149   8.328   4.351   2.751  0.4705 -0.5444  0.1518
    8LER    CD1  150   8.206   4.374   2.923 -0.3664 -0.6443  0.2960
    8LER   HD11  151   8.119   4.334   2.973 -0.9830  0.8334  0.4651
    8LER   HD12  152   8.277   4.398   3.002 -1.6039 -1.1693  1.6012
    8LER   HD13  153   8.180   4.472   2.884  0.4796 -0.0117  1.2550
    8LER    CD2  154   8.343   4.181   2.867  0.3669  0.0416  0.0411
    8LER   HD21  155   8.275   4.123   2.930 -2.1187  1.2722 -1.3631
    8LER   HD22  156   8.385   4.118   2.788  2.8630 -0.8224  1.9219
    8LER   HD23  157   8.423   4.225   2.927 -2.0727 -0.4151  4.0356
    8LER      C  158   8.117   4.433   2.529  0.2823  0.7143  0.1043
    8LER      O  159   8.235   4.410   2.490  0.5541  0.2829  0.1830
    9LYR      N  160   8.041   4.529   2.479  0.1940 -0.6518 -0.5066
    9LYR      H  161   7.943   4.533   2.505  0.6544 -0.4553  1.3324
    9LYR     CA  162   8.081   4.629   2.378 -0.4976 -0.3065  0.4973
    9LYR     HA  163   8.100   4.580   2.283  0.6883  1.0309  0.0107
    9LYR     CB  164   7.967   4.724   2.357  0.1573  0.0349 -0.2365
    9LYR    HB1  165   7.949   4.786   2.445 -3.2680 -0.9615 -0.1007
    9LYR    HB2  166   7.875   4.667   2.343 -0.5115  1.0737 -0.2132
    9LYR     CG  167   7.987   4.808   2.225 -0.1741  0.7004  0.1685
    9LYR    HG1  168   8.009   4.732   2.150  0.1605  1.3361 -0.3892
    9LYR    HG2  169   8.072   4.876   2.231 -1.0401  2.0071 -1.5493
    9LYR     CD  170   7.868   4.890   2.187  0.1081  0.3810  0.7078
    9LYR    HD1  171   7.785   4.834   2.144 -1.6406  4.5665 -1.9846
    9LYR    HD2  172   7.914   4.940   2.103  1.8920 -1.2478  0.6448
    9LYR     CE  173   7.808   4.986   2.292  0.4413  0.2787  0.2718
    9LYR    HE1  174   7.891   5.033   2.346  0.0476  0.1120  1.0370
    9LYR    HE2  175   7.736   4.925   2.347  0.2503 -0.5008 -0.8165
    9LYR     NZ  176   7.728   5.091   2.219  0.2152 -0.2452  0.1134
    9LYR    HZ1  177   7.781   5.157   2.163 -2.1737  0.7258 -1.1582
    9LYR      C  178   8.217   4.698   2.406 -0.0283 -0.4855  0.3160
    9LYR      O  179   8.293   4.729   2.308  0.9125 -0.7236 -0.0489
   10LER      N  180   8.245   4.725   2.535  0.2206  0.7706 -0.6298
   10LER      H  181   8.188   4.689   2.610 -2.1324  0.8629 -2.2917
   10LER     CA  182   8.368   4.792   2.585 -0.2537  0.7746 -0.9431
   10LER     HA  183   8.351   4.897   2.560 -1.9341  0.2454 -2.2568
   10LER     CB  184   8.379   4.777   2.744 -0.3442  0.8159  0.2607
   10LER    HB1  185   8.395   4.672   2.767 -0.4233  0.5470 -0.8709
   10LER    HB2  186   8.286   4.812   2.789 -0.1642  0.6527  0.7638
   10LER     CG  187   8.504   4.850   2.802 -0.1467 -0.1193 -0.5840
   10LER     HG  188   8.586   4.812   2.742 -2.4318 -1.4240 -3.0692
   10LER    CD1  189   8.507   5.000   2.799 -0.0725  0.3447  0.1354
   10LER   HD11  190   8.425   5.043   2.857 -1.5466  0.5289 -1.9959
   10LER   HD12  191   8.604   5.031   2.838 -0.5990  0.8958  1.0544
   10LER   HD13  192   8.499   5.038   2.698  1.9721 -1.3375 -0.7320
   10LER    CD2  193   8.525   4.800   2.946 -0.0380 -0.0838  0.3726
   10LER   HD21  194   8.544   4.692   2.944  1.9454  0.2145  0.9124
   10LER   HD22  195   8.621   4.842   2.979  0.2538  0.7372 -1.4248
   10LER   HD23  196   8.443   4.816   3.016 -1.0483 -4.3011  0.4447
   10LER      C  197   8.496   4.740   2.519 -0.7677 -0.1973  0.1571
   10LER      O  198   8.578   4.820   2.473 -0.0475 -0.2458 -0.5918
   11LER      N  199   8.512   4.603   2.507  0.7928  0.1897  0.3229
   11LER      H  200   8.443   4.544   2.551 -0.8184  0.7080 -1.3808
   11LER     CA  201   8.628   4.543   2.445 -0.2762  0.1188  0.0940
   11LER     HA  202   8.719   4.601   2.464 -1.0134  1.2704  0.2520
   11LER     CB  203   8.646   4.403   2.522  0.3344 -0.0123  0.6709
   11LER    HB1  204   8.730   4.348   2.479 -0.9648 -0.5372 -1.3165
   11LER    HB2  205   8.555   4.343   2.512 -0.2942  0.8957  0.8613
   11LER     CG  206   8.676   4.431   2.667  0.1468  0.5584 -0.3559
   11LER     HG  207   8.590   4.480   2.712 -0.9793 -0.5871 -1.2153
   11LER    CD1  208   8.683   4.294   2.733 -0.2064  0.0820  0.1118
   11LER   HD11  209   8.686   4.304   2.841 -1.2319 -0.4559  0.2028
   11LER   HD12  210   8.603   4.223   2.711 -0.4575  0.9045 -1.8768
   11LER   HD13  211   8.772   4.246   2.692 -1.2780 -0.4537 -1.7303
   11LER    CD2  212   8.800   4.509   2.695  0.1029 -0.9207  0.3930
   11LER   HD21  213   8.816   4.501   2.803 -0.5442 -0.2262  0.5484
   11LER   HD22  214   8.886   4.479   2.636 -1.0930  0.0363 -1.9436
   11LER   HD23  215   8.786   4.615   2.678 -2.1110 -0.7848  2.3716
   11LER      C  216   8.622   4.540   2.288  0.1799 -0.4783  0.6841
   11LER      O  217   8.723   4.536   2.213 -0.6055 -0.2768  0.2198
   12LER      N  218   8.503   4.567   2.237  0.4345  0.2495  0.7807
   12LER      H  219   8.419   4.577   2.293 -1.8097 -0.0888 -2.3092
   12LER     CA  220   8.483   4.572   2.092  1.1073  0.0427 -0.1614
   12LER     HA  221   8.550   4.508   2.034 -0.6237 -1.1403 -0.9382
   12LER     CB  222   8.333   4.532   2.060  0.3871 -0.9316  0.1772
   12LER    HB1  223   8.316   4.559   1.956  1.4127  0.4976  0.3556
   12LER    HB2  224   8.265   4.584   2.127  0.4216 -1.6420  0.7766
   12LER     CG  225   8.299   4.380   2.073  0.2847  0.1667  0.2055
   12LER     HG  226   8.307   4.357   2.179  1.8318 -4.0470 -0.6604
   12LER    CD1  227   8.154   4.341   2.047  0.1631  0.7013  0.9224
   12LER   HD11  228   8.128   4.368   1.945 -0.7665  3.9645  1.8919
   12LER   HD12  229   8.147   4.235   2.073  0.9680  0.4637  0.2250
   12LER   HD13  230   8.087   4.385   2.121 -0.9159  0.8983 -0.1482
   12LER    CD2  231   8.393   4.293   1.986  1.3255 -0.5513 -0.3394
   12LER   HD21  232   8.367   4.191   2.016 -0.7643 -0.1214 -0.5455
   12LER   HD22  233   8.387   4.322   1.881  3.4522 -0.2424 -0.4199
   12LER   HD23  234   8.496   4.317   2.011  0.5090  1.1239  1.6882
   12LER      C  235   8.526   4.704   2.022  0.2063 -0.1681 -0.4959
   12LER      O  236   8.572   4.700   1.905  0.1462 -0.3162 -0.8075
   13LER      N  237   8.525   4.817   2.100  0.1658  0.7043  0.6075
   13LER      H  238   8.460   4.816   2.177 -0.4077 -1.0944  0.1623
   13LER     CA  239   8.600   4.943   2.080  0.1228 -0.3646  0.1984
   13LER     HA  240   8.593   4.976   1.976  2.5306  0.8635  0.3504
   13LER     CB  241   8.532   5.057   2.158  0.7160 -0.3604  0.0491
   13LER    HB1  242   8.596   5.144   2.151 -1.3394  1.1472 -1.1377
   13LER    HB2  243   8.525   5.029   2.263  1.0655  2.2774  0.8335
   13LER     CG  244   8.380   5.089   2.125 -0.5098  0.3687  0.0990
   13LER     HG  245   8.310   5.011   2.157  0.5380  0.5891  3.2471
   13LER    CD1  246   8.331   5.211   2.205 -0.7651 -0.4065 -0.2732
   13LER   HD11  247   8.401   5.294   2.206 -1.0783 -0.0101  3.3391
   13LER   HD12  248   8.236   5.245   2.164 -0.9012 -0.0771  0.3028
   13LER   HD13  249   8.325   5.192   2.312  0.0530 -0.5172 -0.2416
   13LER    CD2  250   8.363   5.101   1.970 -0.5199  0.2719  0.1930
   13LER   HD21  251   8.272   5.153   1.940 -0.7311  0.8148  1.7212
   13LER   HD22  252   8.452   5.159   1.943  1.6673 -2.9082  0.0563
   13LER   HD23  253   8.368   5.002   1.924  1.2822  0.5049 -0.2079
   13LER      C  254   8.749   4.941   2.109  0.5866  0.0744 -0.3294
   13LER      O  255   8.825   5.026   2.074 -0.0086 -0.0196  0.3508
   14NH2      N  256   8.790   4.830   2.170 -0.4064  0.2786  0.5756
   14NH2     H1  257   8.729   4.754   2.194  0.3895 -0.3295  0.7470
   14NH2     H2  258   8.887   4.821   2.197  0.7408  0.6365 -2.9208
   15LY0      N  259   6.718   5.370   2.639  0.0571  0.4579  0.2364
   15LY0     H1  260   6.687   5.297   2.577 -0.0384 -1.4507  2.3882
   15LY0     H2  261   6.667   5.457   2.629 -1.5692 -0.6435 -2.0585
   15LY0     H3  262   6.818   5.372   2.627 -0.0821  0.4147 -1.0362
   15LY0     CA  263   6.688   5.330   2.781 -1.0242 -0.4272  0.5425
   15LY0     HA  264   6.744   5.390   2.853 -2.3367  0.8683  0.5381
   15LY0     CB  265   6.541   5.353   2.818 -0.5620  0.1850 -0.3318
   15LY0    HB1  266   6.559   5.457   2.847 -2.0101  0.0912  1.0289
   15LY0    HB2  267   6.525   5.297   2.909  2.1631  1.7347  1.2372
   15LY0     CG  268   6.436   5.333   2.705 -0.0395  0.1513  0.6716
   15LY0    HG1  269   6.422   5.231   2.669 -2.4894  1.3716 -2.3149
   15LY0    HG2  270   6.465   5.391   2.618 -0.1027 -0.7324  0.0423
   15LY0     CD  271   6.301   5.390   2.746 -0.6808 -0.8780  0.1591
   15LY0    HD1  272   6.323   5.481   2.801 -1.1125 -0.7085  0.0544
   15LY0    HD2  273   6.264   5.316   2.817 -1.5529  0.1191  0.7734
   15LY0     CE  274   6.199   5.413   2.631 -0.1389  0.5621  0.6420
   15LY0    HE1  275   6.195   5.316   2.582  1.7059  1.3576 -1.2095
   15LY0    HE2  276   6.227   5.482   2.552  2.4045 -0.7064  0.3425
   15LY0     NZ  277   6.063   5.432   2.687  0.0957 -0.4881 -0.4301
   15LY0    HZ1  278   5.997   5.432   2.611 -1.1876  0.2944  0.6457
   15LY0    HZ2  279   6.035   5.357   2.749  1.6209 -0.9810 -0.3005
   15LY0    HZ3  280   6.062   5.521   2.736  0.1798  0.4081 -1.9994
   15LY0      C  281   6.744   5.189   2.800  0.6322  0.1416 -0.5705
   15LY0      O  282   6.752   5.119   2.701 -0.1005 -0.3813  0.5159
   16LER      N  283   6.788   5.149   2.916 -0.2703 -0.6843 -0.9488
   16LER      H  284   6.792   5.213   2.994 -0.8785 -0.0663 -1.4039
   16LER     CA  285   6.866   5.026   2.930 -0.2151 -1.0359 -0.1346
   16LER     HA  286   6.884   4.977   2.835 -0.3369 -1.7660  0.2097
   16LER     CB  287   7.003   5.054   2.993 -0.0077  0.6681  0.2957
   16LER    HB1  288   6.989   5.106   3.088  2.2742  0.6299  0.7191
   16LER    HB2  289   7.054   5.124   2.926  1.0538  0.1755  0.5782
   16LER     CG  290   7.084   4.928   3.019  0.4185  0.1493 -0.1951
   16LER     HG  291   7.023   4.864   3.082  3.3121 -0.5600  2.1106
   16LER    CD1  292   7.141   4.846   2.906 -0.0354 -0.0042  0.2616
   16LER   HD11  293   7.164   4.746   2.942 -1.3280 -0.1378  0.7889
   16LER   HD12  294   7.072   4.838   2.822  1.1534 -4.8168 -0.5744
   16LER   HD13  295   7.226   4.906   2.877 -0.5854 -0.1201 -1.7424
   16LER    CD2  296   7.207   4.968   3.113 -0.4547  0.0667  0.0631
   16LER   HD21  297   7.274   4.884   3.130 -0.2266  0.2529  0.0915
   16LER   HD22  298   7.261   5.046   3.058  2.6709 -1.6737  0.4431
   16LER   HD23  299   7.167   5.004   3.208 -0.9624 -0.4312  0.0461
   16LER      C  300   6.784   4.922   3.006 -0.1641  0.2674 -0.4224
   16LER      O  301   6.766   4.936   3.123  0.0392 -0.1011  0.1142
   17LY0      N  302   6.792   5.567   1.722 -0.7026 -0.5141  0.4332
   17LY0     H1  303   6.720   5.528   1.662 -0.6694 -2.9376  1.8220
   17LY0     H2  304   6.750   5.644   1.773  1.1220 -0.2668  1.6418
   17LY0     H3  305   6.870   5.606   1.672 -2.1804  1.5701 -0.4005
   17LY0     CA  306   6.830   5.453   1.813 -0.2161 -1.1762  0.2506
   17LY0     HA  307   6.919   5.402   1.776 -0.4777 -1.1375 -0.4477
   17LY0     CB  308   6.858   5.509   1.964  0.1027  0.6688  0.0258
   17LY0    HB1  309   6.913   5.432   2.018  0.4082  0.3794 -0.6961
   17LY0    HB2  310   6.758   5.521   2.006  0.7960 -0.7072  2.2999
   17LY0     CG  311   6.940   5.633   1.992 -0.6093 -0.5514  0.2392
   17LY0    HG1  312   6.916   5.718   1.928 -1.5510 -0.8514  0.1744
   17LY0    HG2  313   7.045   5.603   1.983 -0.3596  0.5325 -0.7722
   17LY0     CD  314   6.931   5.696   2.125  0.4576 -0.3226  0.3167
   17LY0    HD1  315   6.945   5.615   2.196  1.3955  0.1444  0.6761
   17LY0    HD2  316   6.835   5.747   2.131  0.6784  0.0094  1.2982
   17LY0     CE  317   7.021   5.814   2.161  0.2763  0.8484  1.0172
   17LY0    HE1  318   7.122   5.775   2.174  0.0250 -0.5847 -0.8809
   17LY0    HE2  319   6.991   5.847   2.260 -1.2744 -2.5906  1.8602
   17LY0     NZ  320   7.026   5.930   2.062  0.1786 -0.5200 -0.1347
   17LY0    HZ1  321   6.936   5.975   2.048  0.4042 -0.2482 -0.7473
   17LY0    HZ2  322   7.092   6.005   2.071 -0.6817  0.1379  0.8591
   17LY0    HZ3  323   7.040   5.886   1.972  0.9946  1.6253 -1.1337
   17LY0      C  324   6.720   5.356   1.815  0.4884  0.4534 -0.2412
   17LY0      O  325   6.611   5.379   1.772  0.3971 -0.2695  0.0689
   18LER      N  326   6.751   5.243   1.881 -0.6442  0.5201 -0.4831
   18LER      H  327   6.845   5.229   1.917 -0.3339 -0.7651 -1.7147
   18LER     CA  328   6.658   5.128   1.912  0.4708 -0.6392  0.0263
   18LER     HA  329   6.602   5.116   1.819  0.9030  0.7977 -0.4434
   18LER     CB  330   6.727   4.990   1.946 -0.6181  0.0365 -0.1707
   18LER    HB1  331   6.648   4.916   1.960 -0.3014  0.1423  2.8559
   18LER    HB2  332   6.784   4.986   2.039  0.8192 -0.9677 -1.0759
   18LER     CG  333   6.815   4.930   1.830  0.3264  0.0498  0.6016
   18LER     HG  334   6.878   5.011   1.792 -0.9058  1.4595  1.4155
   18LER    CD1  335   6.916   4.832   1.887 -0.4183  0.1601  0.7359
   18LER   HD11  336   6.968   4.877   1.971 -1.6886  0.4627  1.3854
   18LER   HD12  337   6.863   4.750   1.936  2.5270 -1.7907  0.9573
   18LER   HD13  338   6.975   4.791   1.804 -2.1523  0.2775 -0.6199
   18LER    CD2  339   6.728   4.885   1.709 -0.0684 -0.6327 -0.7870
   18LER   HD21  340   6.672   4.973   1.677 -0.3251  0.4586  2.3191
   18LER   HD22  341   6.794   4.846   1.631  1.1111 -0.7059  0.2040
   18LER   HD23  342   6.668   4.803   1.747 -0.6174  1.0305  2.2265
   18LER      C  343   6.557   5.167   2.022  0.5248 -0.8130 -0.4224
   18LER      O  344   6.594   5.248   2.108 -0.5543 -0.5330 -0.3663
   19LYR      N  345   6.440   5.106   2.036  0.1799 -0.7279 -0.3098
   19LYR      H  346   6.417   5.042   1.962 -1.3020 -1.5716  0.8276
   19LYR     CA  347   6.339   5.135   2.145 -0.6356 -0.1455 -0.0268
   19LYR     HA  348   6.316   5.242   2.146 -0.3968 -0.0934  1.0983
   19LYR     CB  349   6.215   5.049   2.104  0.0409  0.6015  0.7300
   19LYR    HB1  350   6.225   4.946   2.138 -0.8237  1.4171  3.7568
   19LYR    HB2  351   6.217   5.054   1.995  0.8359 -0.5996  0.6767
   19LYR     CG  352   6.077   5.107   2.152 -0.5943  0.0429  0.0334
   19LYR    HG1  353   5.999   5.045   2.108  0.6645 -0.6972 -1.2165
   19LYR    HG2  354   6.064   5.209   2.118  0.0934 -0.5082 -1.9844
   19LYR     CD  355   6.062   5.104   2.307  0.1908  0.4310 -0.1934
   19LYR    HD1  356   6.116   5.185   2.356  1.6173 -2.4149  3.4330
   19LYR    HD2  357   6.103   5.014   2.354 -1.2393  0.4000  1.0686
   19LYR     CE  358   5.912   5.111   2.337  0.8387  0.0920  0.0098
   19LYR    HE1  359   5.906   5.095   2.445 -0.6150 -1.2865 -0.2355
   19LYR    HE2  360   5.863   5.033   2.279  1.5209  1.2349 -2.2067
   19LYR     NZ  361   5.844   5.229   2.297  0.0628  0.0036 -0.6631
   19LYR    HZ1  362   5.840   5.248   2.198 -0.8661 -0.9630 -0.8295
   19LYR      C  363   6.395   5.107   2.285  0.0345 -0.0737  0.0982
   19LYR      O  364   6.368   5.174   2.386  0.0509 -0.4618 -0.1851
   20LER      N  365   6.468   4.997   2.296  0.0814  0.6482 -0.5896
   20LER      H  366   6.473   4.939   2.213  1.0480 -0.9505  0.5373
   20LER     CA  367   6.524   4.945   2.421 -0.2318  0.6373 -0.4448
   20LER     HA  368   6.541   5.028   2.490  0.4686 -0.1928  0.4011
   20LER     CB  369   6.431   4.842   2.480 -0.8470  0.9853 -0.4927
   20LER    HB1  370   6.433   4.759   2.408 -1.4286  1.1374 -0.6926
   20LER    HB2  371   6.332   4.887   2.481 -2.4125 -2.0674 -2.0531
   20LER     CG  372   6.481   4.790   2.616  0.1739  0.5296 -0.1493
   20LER     HG  373   6.579   4.741   2.608 -0.5691 -1.0539 -0.0445
   20LER    CD1  374   6.478   4.900   2.727 -0.3847 -0.2157  0.2006
   20LER   HD11  375   6.565   4.965   2.717  0.0750 -1.0032 -1.2992
   20LER   HD12  376   6.380   4.947   2.718  0.8599  2.5898  0.4245
   20LER   HD13  377   6.480   4.847   2.822  2.8166 -0.5896  0.0527
   20LER    CD2  378   6.395   4.671   2.661 -0.0823  0.2435 -0.4335
   20LER   HD21  379   6.300   4.705   2.703 -1.6845 -1.9688 -2.0359
   20LER   HD22  380   6.376   4.596   2.584 -0.3110 -2.5521  2.1828
   20LER   HD23  381   6.437   4.630   2.752  0.7436  0.2798 -0.7901
   20LER      C  382   6.663   4.886   2.393  0.0280 -0.1045  0.1565
   20LER      O  383   6.680   4.810   2.302  0.2738  0.1848  0.2084
   21LER      N  384   6.764   4.917   2.477  0.4357  0.9549 -0.2496
   21LER      H  385   6.745   4.949   2.571  1.3397 -1.6863  0.9226
   21LER     CA  386   6.905   4.874   2.464 -0.4049 -0.4115  0.0577
   21LER     HA  387   6.928   4.830   2.367  1.2095 -0.9751  0.6576
   21LER     CB  388   7.002   4.995   2.472 -0.6825 -0.5443 -0.2282
   21LER    HB1  389   7.103   4.962   2.447 -0.4237  0.7115 -0.9225
   21LER    HB2  390   6.990   5.034   2.572 -0.5784 -0.0683 -0.3994
   21LER     CG  391   6.971   5.107   2.367  0.0527 -0.1451 -0.2405
   21LER     HG  392   6.863   5.118   2.365 -0.1738 -2.0839 -0.6518
   21LER    CD1  393   7.027   5.243   2.400 -0.4395  0.3852 -0.4198
   21LER   HD11  394   7.024   5.270   2.506 -1.8083 -3.0037  0.5591
   21LER   HD12  395   7.127   5.254   2.358 -1.7931  0.8630 -3.8057
   21LER   HD13  396   6.973   5.315   2.340 -2.4557 -0.7123 -0.0151
   21LER    CD2  397   7.026   5.077   2.223 -1.4704 -0.2392 -0.0931
   21LER   HD21  398   6.982   5.149   2.153  0.1842  1.7216  0.7653
   21LER   HD22  399   7.134   5.075   2.211 -1.5667 -1.3625 -0.8924
   21LER   HD23  400   6.983   4.982   2.192 -1.9925  0.5823 -2.1074
   21LER      C  401   6.942   4.774   2.579  0.8104  0.4969 -0.1644
   21LER      O  402   6.856   4.757   2.673 -0.1723  0.3859  0.0154
   22LY0      N  403   5.516   5.718   2.606 -0.1997  0.1038 -0.2847
   22LY0     H1  404   5.580   5.669   2.667  0.8542  0.7755 -0.8050
   22LY0     H2  405   5.564   5.798   2.565  1.7666 -0.1870  1.2580
   22LY0     H3  406   5.436   5.746   2.662  0.7772  1.9799  0.2758
   22LY0     CA  407   5.471   5.632   2.499  0.3821  0.9301  0.1655
   22LY0     HA  408   5.457   5.535   2.548  0.8125  1.3288  1.1192
   22LY0     CB  409   5.339   5.679   2.440  0.3237 -0.4035  0.0647
   22LY0    HB1  410   5.352   5.765   2.374 -2.6473  0.9995  1.1109
   22LY0    HB2  411   5.271   5.702   2.522  0.5908 -1.4292  0.5868
   22LY0     CG  412   5.275   5.574   2.347  0.6229  0.2350 -0.7079
   22LY0    HG1  413   5.271   5.478   2.400 -1.3490  0.6617  0.0072
   22LY0    HG2  414   5.328   5.586   2.253  0.3522  0.7888 -0.7972
   22LY0     CD  415   5.131   5.621   2.319 -0.2766  0.2587  0.0168
   22LY0    HD1  416   5.084   5.556   2.246 -0.5381  0.6985 -0.2095
   22LY0    HD2  417   5.127   5.718   2.271  0.2701  0.1485 -0.2566
   22LY0     CE  418   5.025   5.605   2.433 -0.8360  0.5407 -0.5272
   22LY0    HE1  419   4.926   5.626   2.394 -1.5223  1.4099  1.5757
   22LY0    HE2  420   5.049   5.679   2.509  0.1574 -0.0892 -0.2028
   22LY0     NZ  421   5.024   5.472   2.500  0.1921 -0.2431  0.3086
   22LY0    HZ1  422   5.115   5.452   2.540  0.6432  0.5057 -0.2998
   22LY0    HZ2  423   4.947   5.474   2.564  0.8487 -1.5930  1.1872
   22LY0    HZ3  424   5.003   5.397   2.436 -0.0783 -0.4554  0.6402
   22LY0      C  425   5.579   5.615   2.385  0.4877  0.1187 -0.2399
   22LY0      O  426   5.581   5.681   2.278  0.7294  0.2496  0.1666
   23LER      N  427   5.678   5.524   2.416  0.2314  0.0165  0.1486
   23LER      H  428   5.663   5.474   2.503 -1.5584 -0.5841 -0.4716
   23LER     CA  429   5.777   5.472   2.323  0.1536  0.7421 -0.5182
   23LER     HA  430   5.734   5.462   2.223 -1.2577 -0.3199  0.1585
   23LER     CB  431   5.880   5.579   2.317 -0.5112 -0.2183  0.0490
   23LER    HB1  432   5.934   5.591   2.411 -0.3052  2.9381 -0.3832
   23LER    HB2  433   5.836   5.678   2.309  1.6940  0.7571 -0.6126
   23LER     CG  434   5.980   5.556   2.204 -0.8382 -0.1505  0.1798
   23LER     HG  435   5.940   5.499   2.121  1.3966 -0.2192 -0.9067
   23LER    CD1  436   6.033   5.692   2.159  0.4796  0.0910  0.4490
   23LER   HD11  437   6.101   5.673   2.075 -1.3693  0.0560 -1.1119
   23LER   HD12  438   5.954   5.760   2.127 -0.3829  0.0467  2.3813
   23LER   HD13  439   6.071   5.745   2.246  1.3064  2.1131 -1.0612
   23LER    CD2  440   6.110   5.476   2.247 -0.0191  0.4106  0.0116
   23LER   HD21  441   6.173   5.543   2.306 -0.8521  0.9858  0.2522
   23LER   HD22  442   6.086   5.396   2.317  0.7447  0.8882  0.8283
   23LER   HD23  443   6.168   5.448   2.158  0.7018  1.6091  0.0848
   23LER      C  444   5.827   5.334   2.382 -0.6039  0.1914 -0.9488
   23LER      O  445   5.875   5.330   2.497  0.1640 -0.0869 -0.0002
   24LY0      N  446   6.965   2.965   1.830 -0.3690  0.1122 -0.4195
   24LY0     H1  447   6.869   2.948   1.806 -0.7379 -0.0672  1.0524
   24LY0     H2  448   7.028   2.900   1.786  1.5951  2.8107 -1.9182
   24LY0     H3  449   6.974   2.945   1.929  2.3708  0.2650 -0.5543
   24LY0     CA  450   7.017   3.099   1.788  0.0809 -0.0091 -0.2873
   24LY0     HA  451   7.117   3.111   1.830  0.4431  1.0495 -1.4059
   24LY0     CB  452   7.025   3.098   1.635 -0.2744 -0.1976 -0.2540
   24LY0    HB1  453   6.925   3.073   1.598 -0.6829  0.9353  0.0424
   24LY0    HB2  454   7.105   3.033   1.602  0.4086  0.8267 -0.6527
   24LY0     CG  455   7.045   3.235   1.569  0.1677 -0.6814 -0.2737
   24LY0    HG1  456   7.145   3.274   1.590  0.0799 -0.6737  0.1332
   24LY0    HG2  457   6.965   3.306   1.590  0.7007  0.4356 -1.8035
   24LY0     CD  458   7.045   3.218   1.417  0.1930 -0.5902 -0.0416
   24LY0    HD1  459   6.943   3.198   1.384 -0.0596  0.0293  0.3563
   24LY0    HD2  460   7.108   3.137   1.379  0.0528 -0.2117 -1.1121
   24LY0     CE  461   7.087   3.353   1.365 -0.0406  0.2152 -0.4466
   24LY0    HE1  462   7.179   3.390   1.411 -0.2652  0.2989 -0.0643
   24LY0    HE2  463   7.006   3.422   1.389 -0.1454  0.3361 -1.1195
   24LY0     NZ  464   7.105   3.349   1.219 -0.4950 -0.1778  0.3682
   24LY0    HZ1  465   7.156   3.429   1.185  0.7552 -1.4335 -0.8122
   24LY0    HZ2  466   7.164   3.271   1.194 -0.6838  0.5566 -2.7360
   24LY0    HZ3  467   7.016   3.335   1.174  0.3462  1.2336 -1.9085
   24LY0      C  468   6.919   3.202   1.842 -0.0825  0.1240  0.2857
   24LY0      O  469   6.797   3.189   1.818  0.0002  0.1653 -0.3976
   25LER      N  470   6.971   3.306   1.921  0.1832  0.4227  0.3705
   25LER      H  471   7.071   3.317   1.923  0.1502  1.6127 -1.5801
   25LER     CA  472   6.888   3.398   1.998 -0.3818 -0.0170  0.6695
   25LER     HA  473   6.804   3.350   2.047 -1.2650  2.1858  1.4541
   25LER     CB  474   6.984   3.465   2.100 -0.4579  0.3108 -0.3208
   25LER    HB1  475   6.934   3.544   2.157 -0.8073 -0.2461  0.1521
   25LER    HB2  476   7.066   3.515   2.049  0.1629 -0.7416 -0.3665
   25LER     CG  477   7.051   3.375   2.207  0.4218  0.3663 -0.2055
   25LER     HG  478   6.991   3.284   2.206  0.0765  0.5669  0.9741
   25LER    CD1  479   7.196   3.336   2.165  0.1953 -0.0083 -0.1249
   25LER   HD11  480   7.259   3.424   2.154  0.4145 -0.3039 -1.3633
   25LER   HD12  481   7.232   3.266   2.241  0.8945  1.1590  0.6548
   25LER   HD13  482   7.201   3.286   2.069 -1.4322 -1.5923  0.5477
   25LER    CD2  483   7.062   3.425   2.349 -0.0693 -0.7066  0.2230
   25LER   HD21  484   7.111   3.353   2.414 -1.1550 -1.8876 -0.2202
   25LER   HD22  485   7.124   3.514   2.353 -0.7071 -0.2941  1.7201
   25LER   HD23  486   6.962   3.452   2.384  0.3161 -0.0924  0.8851
   25LER      C  487   6.832   3.512   1.906 -0.6835  0.1076  0.2233
   25LER      O  488   6.867   3.529   1.790 -0.1107  0.3415 -0.1122
   26LYR      N  489   6.737   3.587   1.967  0.4649  0.7499  0.1326
   26LYR      H  490   6.713   3.571   2.064  1.3616 -0.0269  0.2401
   26LYR     CA  491   6.706   3.719   1.922 -0.2395 -0.1917  0.5664
   26LYR     HA  492   6.675   3.714   1.817  0.6248  1.3810  0.1959
   26LYR     CB  493   6.595   3.764   2.010  0.2265  0.7541 -0.4715
   26LYR    HB1  494   6.584   3.872   1.997  0.6274  0.8889  0.2119
   26LYR    HB2  495   6.617   3.739   2.114 -2.3337 -0.4647 -0.1490
   26LYR     CG  496   6.466   3.692   1.978  0.5176  0.5445 -0.7714
   26LYR    HG1  497   6.471   3.584   1.976 -0.1015  0.5043 -0.3648
   26LYR    HG2  498   6.441   3.728   1.878  1.0290  0.9695 -0.7564
   26LYR     CD  499   6.355   3.727   2.073  0.3277 -0.3042  0.9173
   26LYR    HD1  500   6.261   3.697   2.028 -0.4693  0.6631  1.8921
   26LYR    HD2  501   6.356   3.834   2.092  1.1144 -0.2496  0.6070
   26LYR     CE  502   6.371   3.657   2.210  0.3503 -0.1116 -0.4210
   26LYR    HE1  503   6.288   3.684   2.275  0.0979 -0.0192 -0.7774
   26LYR    HE2  504   6.461   3.696   2.257 -1.0636  0.5770  1.8799
   26LYR     NZ  505   6.372   3.516   2.192 -0.3792  0.0243 -0.4490
   26LYR    HZ1  506   6.285   3.474   2.165 -0.7118  2.0349 -2.8682
   26LYR      C  507   6.828   3.814   1.915  0.5109  0.7033 -0.0719
   26LYR      O  508   6.921   3.800   1.998 -0.1100 -0.5207 -0.0676
   27LER      N  509   6.823   3.907   1.821 -0.2036 -0.3225 -0.3852
   27LER      H  510   6.740   3.904   1.763 -1.1149  2.5372  0.5626
   27LER     CA  511   6.931   4.003   1.781 -0.0293 -0.4606  0.2220
   27LER     HA  512   7.021   3.945   1.760  0.4280  0.1533  0.4519
   27LER     CB  513   6.889   4.074   1.648 -0.1664  0.3979 -0.1195
   27LER    HB1  514   6.795   4.118   1.682  0.1316  0.9063  0.0620
   27LER    HB2  515   6.864   4.004   1.569 -1.8622 -0.7082  1.3188
   27LER     CG  516   6.985   4.190   1.605  0.1552  0.1578  0.7672
   27LER     HG  517   6.980   4.263   1.686 -0.9304  2.2813 -1.1034
   27LER    CD1  518   7.123   4.133   1.569 -0.3540  0.1121 -0.4478
   27LER   HD11  519   7.113   4.053   1.495  1.2915  0.5961 -1.2457
   27LER   HD12  520   7.184   4.211   1.522  0.9933 -0.3954  0.4026
   27LER   HD13  521   7.174   4.106   1.661 -0.6906 -0.2013 -0.3496
   27LER    CD2  522   6.932   4.258   1.482 -0.2827  0.3979 -0.0781
   27LER   HD21  523   6.833   4.289   1.515  0.1097 -0.0439  1.5929
   27LER   HD22  524   6.998   4.340   1.455 -0.1384 -0.1930 -1.5863
   27LER   HD23  525   6.929   4.194   1.394  0.5997 -0.0962  0.2401
   27LER      C  526   6.974   4.092   1.899 -0.9007  1.0537 -0.0147
   27LER      O  527   6.892   4.152   1.963  0.0157  0.5534 -0.4826
   28LER      N  528   7.108   4.100   1.918  0.1086 -0.4194 -0.1576
   28LER      H  529   7.173   4.053   1.857 -0.7849 -0.2851 -1.2402
   28LER     CA  530   7.169   4.186   2.024  0.7333 -0.7489  1.1006
   28LER     HA  531   7.139   4.152   2.123 -1.2998  2.0246  1.5563
   28LER     CB  532   7.322   4.170   2.007 -0.2518  0.4791 -0.3678
   28LER    HB1  533   7.373   4.255   2.053 -0.6299  0.8022 -0.5402
   28LER    HB2  534   7.342   4.181   1.901  1.4887  0.1218 -0.1055
   28LER     CG  535   7.387   4.033   2.049 -0.7439 -0.9599 -0.0704
   28LER     HG  536   7.345   3.962   1.979  0.9780 -1.5929 -0.5215
   28LER    CD1  537   7.537   4.027   2.035  0.2045 -0.3452 -0.1575
   28LER   HD11  538   7.578   4.051   1.937  0.0882 -0.2192 -0.1751
   28LER   HD12  539   7.572   4.098   2.109 -1.0312 -0.9375  1.0300
   28LER   HD13  540   7.564   3.923   2.057 -1.7454 -0.2926  3.2676
   28LER    CD2  541   7.367   3.997   2.198  0.4363  0.7840 -0.2711
   28LER   HD21  542   7.266   3.966   2.224 -0.2115  3.7823  1.1330
   28LER   HD22  543   7.430   3.911   2.222  2.1287  1.3680 -2.2348
   28LER   HD23  544   7.399   4.076   2.265  3.3883  0.0957 -0.7119
   28LER      C  545   7.137   4.333   2.008  0.2942 -0.4583 -0.1088
   28LER      O  546   7.124   4.383   1.899  0.1448 -0.0987  0.6060
   29LYR      N  547   7.128   4.408   2.119 -0.0123 -0.7486 -0.0140
   29LYR      H  548   7.149   4.368   2.210 -2.2168  1.1919  1.4837
   29LYR     CA  549   7.083   4.553   2.120 -0.2455 -0.4017  0.4789
   29LYR     HA  550   7.099   4.589   2.019  2.2257  1.9388  1.6001
   29LYR     CB  551   6.931   4.554   2.172  0.1239 -0.0519 -0.0403
   29LYR    HB1  552   6.866   4.505   2.100  0.3807 -0.9447  0.3140
   29LYR    HB2  553   6.897   4.657   2.181  0.7766  0.3750 -1.9996
   29LYR     CG  554   6.925   4.485   2.311  0.2861 -0.4301 -0.0439
   29LYR    HG1  555   6.991   4.534   2.383  0.4076 -0.2744 -0.2579
   29LYR    HG2  556   6.969   4.386   2.311 -0.5516 -0.8054  0.2289
   29LYR     CD  557   6.782   4.468   2.362 -0.3628 -0.7188 -0.3886
   29LYR    HD1  558   6.721   4.394   2.311 -1.3390 -0.0085 -0.2652
   29LYR    HD2  559   6.730   4.562   2.341 -0.3088  0.0689  2.5334
   29LYR     CE  560   6.777   4.439   2.517  0.2287 -0.4718 -0.1818
   29LYR    HE1  561   6.768   4.530   2.577 -1.7085 -1.0472  0.4807
   29LYR    HE2  562   6.868   4.386   2.544 -0.3332 -1.5743 -0.4024
   29LYR     NZ  563   6.651   4.374   2.550 -0.8009 -0.3932  0.3676
   29LYR    HZ1  564   6.568   4.410   2.504 -0.0646  0.2103 -0.5209
   29LYR      C  565   7.180   4.642   2.202 -0.5081 -0.2974  0.3935
   29LYR      O  566   7.147   4.696   2.312 -0.5673 -0.3827  0.2444
   30LER      N  567   7.305   4.644   2.151  0.2796 -0.0656  0.6540
   30LER      H  568   7.316   4.615   2.055 -0.4207  1.8031 -0.0386
   30LER     CA  569   7.415   4.707   2.218 -0.8103  1.0146  0.0255
   30LER     HA  570   7.418   4.677   2.322 -0.7835  0.5737 -0.0999
   30LER     CB  571   7.548   4.652   2.155  0.0201  0.5927  0.0433
   30LER    HB1  572   7.634   4.673   2.218  1.8909 -2.3080 -1.3250
   30LER    HB2  573   7.562   4.702   2.059  1.7868  1.6433  0.7857
   30LER     CG  574   7.546   4.502   2.123  0.1095  0.4284  0.0871
   30LER     HG  575   7.470   4.475   2.050  0.6161  0.1864 -0.3537
   30LER    CD1  576   7.682   4.442   2.067  0.6380  0.1905  0.1280
   30LER   HD11  577   7.701   4.483   1.968  0.2947  0.6729  0.2577
   30LER   HD12  578   7.762   4.451   2.141  0.1553 -0.2117  0.7112
   30LER   HD13  579   7.668   4.336   2.049 -0.8376  0.4873 -0.6033
   30LER    CD2  580   7.515   4.421   2.248  0.0292 -0.4003 -0.2703
   30LER   HD21  581   7.599   4.429   2.317 -1.1328  2.0541  0.9953
   30LER   HD22  582   7.431   4.468   2.298  0.6898  0.4111  0.0832
   30LER   HD23  583   7.502   4.316   2.220  1.7196 -0.9129  0.7105
   30LER      C  584   7.421   4.860   2.224 -0.0103  0.7963 -0.4796
   30LER      O  585   7.368   4.923   2.132 -0.1638 -0.3215 -0.1784
   31LER      N  586   7.488   4.915   2.323 -0.7530 -0.4497 -0.3470
   31LER      H  587   7.535   4.857   2.391  2.7937  0.4470 -1.8534
   31LER     CA  588   7.502   5.056   2.333 -0.0627 -0.4617 -0.5726
   31LER     HA  589   7.403   5.099   2.320 -0.1801 -0.6527 -0.3291
   31LER     CB  590   7.548   5.100   2.477 -0.3177  0.0365 -0.4672
   31LER    HB1  591   7.567   5.208   2.472  1.6087 -0.2647 -0.3406
   31LER    HB2  592   7.641   5.050   2.501 -0.6171 -0.4373 -0.2685
   31LER     CG  593   7.469   5.064   2.604 -0.5279  0.6580 -0.2943
   31LER     HG  594   7.486   4.958   2.621 -0.6116  1.0346  2.4723
   31LER    CD1  595   7.532   5.137   2.719  0.4918  0.4662 -0.1480
   31LER   HD11  596   7.528   5.245   2.707 -1.4690  0.3718 -0.6513
   31LER   HD12  597   7.476   5.122   2.812  2.0060  0.1366  0.7414
   31LER   HD13  598   7.634   5.102   2.732 -0.1536 -0.9541  1.5996
   31LER    CD2  599   7.324   5.093   2.592 -0.0457 -0.0673  0.3711
   31LER   HD21  600   7.278   5.099   2.691  0.6718 -0.9245  0.7697
   31LER   HD22  601   7.310   5.192   2.549  0.9784  0.8816  2.0769
   31LER   HD23  602   7.279   5.013   2.534 -2.7707  1.7536 -0.2115
   31LER      C  603   7.597   5.128   2.230  0.5058 -0.6329  0.7710
   31LER      O  604   7.552   5.228   2.166  0.1886 -0.3664 -0.2983
   32LY0      N  605   6.351   3.100   1.793  0.1087  0.0195 -0.0738
   32LY0     H1  606   6.373   3.038   1.869 -1.5226  0.1122  0.5302
   32LY0     H2  607   6.259   3.142   1.803  0.3521  0.0590  2.7319
   32LY0     H3  608   6.369   3.051   1.707  0.5391  0.1113 -0.0379
   32LY0     CA  609   6.444   3.212   1.797  0.6950 -0.4276 -0.5887
   32LY0     HA  610   6.543   3.167   1.807  0.9414  0.2809  0.3888
   32LY0     CB  611   6.435   3.308   1.673  0.5806  0.2629  0.0345
   32LY0    HB1  612   6.341   3.361   1.685 -0.7004 -2.2448  1.8211
   32LY0    HB2  613   6.440   3.240   1.589  3.7869  1.0203 -0.5408
   32LY0     CG  614   6.558   3.402   1.670 -0.1031  0.0584  0.3248
   32LY0    HG1  615   6.657   3.358   1.685  0.2367  0.1413 -1.4820
   32LY0    HG2  616   6.543   3.478   1.747 -0.2786  1.2401 -0.8633
   32LY0     CD  617   6.568   3.475   1.538 -0.1556 -0.9052 -0.5443
   32LY0    HD1  618   6.475   3.525   1.510  0.3808  0.5892  0.2374
   32LY0    HD2  619   6.597   3.409   1.455  1.7879  2.6738 -2.9761
   32LY0     CE  620   6.684   3.582   1.543  0.5842 -0.1559 -0.2652
   32LY0    HE1  621   6.779   3.538   1.572  0.4614 -1.3096 -1.5187
   32LY0    HE2  622   6.655   3.647   1.626  0.0530 -0.9805  0.2141
   32LY0     NZ  623   6.691   3.653   1.414 -0.2362 -0.0180  0.3336
   32LY0    HZ1  624   6.662   3.590   1.341 -0.3063  0.8969 -0.4514
   32LY0    HZ2  625   6.632   3.735   1.414  1.3180  1.1561 -0.7362
   32LY0    HZ3  626   6.783   3.678   1.382 -1.0119 -1.1586 -3.2630
   32LY0      C  627   6.431   3.293   1.932  1.0451 -0.1554  0.0520
   32LY0      O  628   6.338   3.379   1.935  0.3652  0.3348  0.3909
   33LER      N  629   6.506   3.256   2.042 -0.9634 -0.1554  0.7650
   33LER      H  630   6.577   3.185   2.027 -2.4951 -1.5516 -0.1768
   33LER     CA  631   6.468   3.290   2.181 -0.0283 -0.2036  0.6751
   33LER     HA  632   6.360   3.275   2.179 -0.1572  0.5634  1.6335
   33LER     CB  633   6.548   3.200   2.283 -0.1765  0.1154 -0.1337
   33LER    HB1  634   6.655   3.211   2.266 -0.5192  1.0570 -1.9517
   33LER    HB2  635   6.518   3.097   2.261  0.2694 -0.6825  2.5603
   33LER     CG  636   6.513   3.222   2.431  0.0279  0.4531  0.3429
   33LER     HG  637   6.561   3.317   2.455  0.7940  0.6084 -1.5942
   33LER    CD1  638   6.365   3.227   2.454 -0.5301  0.3010 -0.0156
   33LER   HD11  639   6.333   3.125   2.434  1.8025 -0.4145 -0.3686
   33LER   HD12  640   6.344   3.257   2.556 -3.2481 -1.1440 -0.0499
   33LER   HD13  641   6.314   3.302   2.394 -1.3736 -2.0102 -2.3969
   33LER    CD2  642   6.568   3.113   2.523  0.0163  0.0764 -0.1680
   33LER   HD21  643   6.561   3.154   2.624 -1.4234  0.2754 -0.3356
   33LER   HD22  644   6.499   3.029   2.518  0.1042 -0.0974  1.2102
   33LER   HD23  645   6.669   3.087   2.491  0.9791  2.7754  0.4671
   33LER      C  646   6.487   3.438   2.213 -0.0596 -0.1630 -0.2298
   33LER      O  647   6.599   3.492   2.229  0.3493  0.1878  0.3887
   34LY0      N  648   6.869   3.455   3.618  0.0720 -0.2665 -0.3517
   34LY0     H1  649   6.957   3.468   3.570  1.0470 -2.9490  0.5509
   34LY0     H2  650   6.878   3.363   3.658  2.2033 -0.1858 -0.4969
   34LY0     H3  651   6.846   3.523   3.689  1.5359 -0.0493 -0.0499
   34LY0     CA  652   6.765   3.459   3.511  0.4834  0.0190 -0.9825
   34LY0     HA  653   6.785   3.384   3.434  0.2021 -1.9236  0.7479
   34LY0     CB  654   6.621   3.418   3.557  0.6013 -0.7714 -0.1297
   34LY0    HB1  655   6.554   3.443   3.475  0.9074 -0.4867 -0.2948
   34LY0    HB2  656   6.597   3.463   3.653  0.6408 -1.2167  0.0961
   34LY0     CG  657   6.599   3.270   3.588  0.2260  0.0683 -0.3889
   34LY0    HG1  658   6.660   3.261   3.678 -1.3910  0.2558  0.7720
   34LY0    HG2  659   6.633   3.217   3.500 -3.7826  0.5462 -2.4490
   34LY0     CD  660   6.451   3.236   3.616 -0.0060 -0.9840 -0.6856
   34LY0    HD1  661   6.394   3.255   3.525 -0.5185  2.0536  0.1723
   34LY0    HD2  662   6.401   3.297   3.691 -1.9377  0.8420 -3.2709
   34LY0     CE  663   6.441   3.090   3.658 -0.2442 -0.6445  0.2073
   34LY0    HE1  664   6.522   3.073   3.730  1.2122  1.4778 -0.8235
   34LY0    HE2  665   6.457   3.036   3.565  0.3627 -0.1622  0.0215
   34LY0     NZ  666   6.304   3.057   3.700  0.0003  0.6882  0.3465
   34LY0    HZ1  667   6.259   3.126   3.758  1.3164 -0.2133  2.5358
   34LY0    HZ2  668   6.247   3.032   3.620 -0.9826 -0.3808  1.3531
   34LY0    HZ3  669   6.305   2.974   3.757  2.5674  1.6589  1.9108
   34LY0      C  670   6.765   3.601   3.453  0.2663  0.5793  0.5743
   34LY0      O  671   6.707   3.693   3.503  0.1603  0.2324 -0.1306
   35LER      N  672   6.837   3.628   3.342 -0.2873 -0.0789 -0.3550
   35LER      H  673   6.892   3.553   3.302 -0.9349 -0.2885 -0.8586
   35LER     CA  674   6.839   3.753   3.267 -0.2876 -0.1119  0.7301
   35LER     HA  675   6.838   3.840   3.332 -1.8806 -0.0530  0.6849
   35LER     CB  676   6.962   3.765   3.171 -0.2177  0.2558  0.1119
   35LER    HB1  677   6.935   3.826   3.085 -3.3669  0.7818  1.3481
   35LER    HB2  678   6.983   3.668   3.125  0.1792  1.0986 -1.5809
   35LER     CG  679   7.089   3.834   3.232  0.5325 -0.8791 -0.9959
   35LER     HG  680   7.067   3.940   3.242  2.5312 -0.3964 -1.1373
   35LER    CD1  681   7.123   3.773   3.367 -0.3096  0.0457  0.3905
   35LER   HD11  682   7.139   3.666   3.356 -0.0042  0.1114  0.1757
   35LER   HD12  683   7.206   3.828   3.413  0.5658  1.0576 -2.2180
   35LER   HD13  684   7.043   3.781   3.440  1.2097  0.1657  2.1064
   35LER    CD2  685   7.205   3.825   3.131  0.2262 -0.1036  0.6112
   35LER   HD21  686   7.281   3.897   3.161  0.7208 -0.3988  0.0748
   35LER   HD22  687   7.242   3.723   3.124 -0.8115 -0.4244 -0.6701
   35LER   HD23  688   7.160   3.851   3.036 -0.0085 -0.0475  0.7367
   35LER      C  689   6.713   3.774   3.188 -0.0851  0.7863  0.5555
   35LER      O  690   6.683   3.675   3.122 -0.1787  0.7099 -0.8495
   36LYR      N  691   6.642   3.888   3.194 -0.1510  0.9063 -0.4440
   36LYR      H  692   6.687   3.964   3.243  0.8202  0.4350 -0.5904
   36LYR     CA  693   6.527   3.918   3.107  1.1200  0.1671  0.7282
   36LYR     HA  694   6.461   3.833   3.121  0.0545  0.6347 -1.1421
   36LYR     CB  695   6.450   4.044   3.151 -0.4461  0.5886 -0.1405
   36LYR    HB1  696   6.447   4.045   3.260 -2.2251  0.0346 -0.1634
   36LYR    HB2  697   6.349   4.028   3.113 -0.6406 -1.5462  1.1223
   36LYR     CG  698   6.517   4.177   3.095  1.3063 -0.0961 -0.0439
   36LYR    HG1  699   6.505   4.174   2.987  1.3849 -2.0694 -0.0379
   36LYR    HG2  700   6.620   4.185   3.129  1.3873  1.9650 -0.6583
   36LYR     CD  701   6.435   4.295   3.154 -0.2657 -0.2119 -0.4205
   36LYR    HD1  702   6.430   4.298   3.263  0.4247 -0.2906 -0.3825
   36LYR    HD2  703   6.334   4.284   3.116 -0.9344 -1.6710  1.5848
   36LYR     CE  704   6.494   4.425   3.107 -0.2766  0.6003  0.5040
   36LYR    HE1  705   6.484   4.438   2.999 -1.9671  2.3310  0.8290
   36LYR    HE2  706   6.595   4.447   3.144  0.8263 -0.6851 -1.5450
   36LYR     NZ  707   6.401   4.529   3.149 -0.2430  1.0467 -0.6462
   36LYR    HZ1  708   6.304   4.521   3.121 -0.6925 -0.2768  1.1374
   36LYR      C  709   6.554   3.920   2.960 -0.4225  0.1792  0.1499
   36LYR      O  710   6.653   3.976   2.916 -0.1980 -0.7883 -0.5029
   37LER      N  711   6.465   3.851   2.880 -0.0827  0.0442  0.0075
   37LER      H  712   6.388   3.810   2.932  0.7348 -2.4531 -0.6251
   37LER     CA  713   6.472   3.837   2.737 -0.0110 -0.2200 -0.5535
   37LER     HA  714   6.577   3.817   2.714  0.2299  0.0372  0.2739
   37LER     CB  715   6.380   3.727   2.684  0.3807  0.2352  0.7281
   37LER    HB1  716   6.421   3.702   2.587 -3.2036 -0.6005 -0.7394
   37LER    HB2  717   6.279   3.766   2.673 -0.1761 -0.9539  1.3978
   37LER     CG  718   6.361   3.596   2.767 -0.1308  0.0356  0.1817
   37LER     HG  719   6.310   3.622   2.860 -0.8709  2.7686 -0.9093
   37LER    CD1  720   6.270   3.499   2.693 -0.0652  0.0238  0.0299
   37LER   HD11  721   6.286   3.499   2.585 -1.4886 -0.8004 -0.2150
   37LER   HD12  722   6.271   3.405   2.748 -0.0399  1.5902  2.8649
   37LER   HD13  723   6.172   3.545   2.702 -0.0252  0.2483 -0.6583
   37LER    CD2  724   6.486   3.524   2.804 -0.3483  0.0416 -0.0522
   37LER   HD21  725   6.559   3.593   2.846 -2.2504  1.8049  0.5309
   37LER   HD22  726   6.457   3.437   2.863 -0.5843  0.3416  0.2823
   37LER   HD23  727   6.534   3.489   2.713 -3.0882 -1.6789 -0.9642
   37LER      C  728   6.445   3.964   2.654 -0.0678  0.1613  0.7160
   37LER      O  729   6.388   3.955   2.544  0.5188 -0.2634  0.3490
   38LER      N  730   6.498   4.077   2.702  0.5264  1.0042 -0.2565
   38LER      H  731   6.561   4.064   2.780 -1.5096  1.5001  1.5428
   38LER     CA  732   6.500   4.210   2.643 -0.3824  0.0342  0.3486
   38LER     HA  733   6.476   4.191   2.538 -2.3688 -0.6493  0.8765
   38LER     CB  734   6.390   4.300   2.703 -0.0268  0.9616 -0.4141
   38LER    HB1  735   6.397   4.402   2.665  0.6370  1.4502  0.9464
   38LER    HB2  736   6.429   4.301   2.805  1.6135 -2.7588 -0.8236
   38LER     CG  737   6.248   4.239   2.700  1.3075  0.5801 -0.0013
   38LER     HG  738   6.250   4.131   2.716 -0.0844  0.3321 -1.1951
   38LER    CD1  739   6.172   4.289   2.826 -0.4770 -0.6335 -0.6135
   38LER   HD11  740   6.189   4.226   2.913 -4.7844 -1.3540 -0.0329
   38LER   HD12  741   6.194   4.394   2.848 -0.7221 -0.2238 -2.1864
   38LER   HD13  742   6.065   4.289   2.805 -0.6008 -0.0638  0.0031
   38LER    CD2  743   6.164   4.282   2.573 -0.2834  0.7304  0.1346
   38LER   HD21  744   6.182   4.387   2.551 -0.2290  0.5668 -0.6435
   38LER   HD22  745   6.187   4.220   2.487 -1.9371 -2.1360  1.6040
   38LER   HD23  746   6.059   4.269   2.600 -0.4809  1.0757 -0.4489
   38LER      C  747   6.638   4.273   2.637  0.5080 -0.3857  0.3466
   38LER      O  748   6.738   4.223   2.695  0.4300 -0.2575  0.5822
   39LY0      N  749   6.223   4.925   3.687 -0.3477 -0.6178  0.6790
   39LY0     H1  750   6.245   4.988   3.763  0.1489  1.1852 -0.8560
   39LY0     H2  751   6.158   4.963   3.620  0.9766 -1.8318 -1.3868
   39LY0     H3  752   6.188   4.841   3.729 -0.4059 -0.8820  0.1095
   39LY0     CA  753   6.352   4.884   3.620 -0.9579 -0.1505  0.1954
   39LY0     HA  754   6.405   4.974   3.588  0.9718 -1.0696  0.6117
   39LY0     CB  755   6.458   4.832   3.718 -0.2715  0.9873  0.1432
   39LY0    HB1  756   6.428   4.730   3.741 -2.2322  1.4952 -0.0254
   39LY0    HB2  757   6.452   4.884   3.814 -4.1390 -1.1284  1.2600
   39LY0     CG  758   6.602   4.849   3.655  0.4227  0.6828 -0.1803
   39LY0    HG1  759   6.623   4.954   3.635 -0.3206  0.7590 -0.6001
   39LY0    HG2  760   6.607   4.792   3.563 -1.3707  1.7668 -1.0082
   39LY0     CD  761   6.711   4.803   3.756 -0.3208  1.2597  0.8246
   39LY0    HD1  762   6.697   4.697   3.778 -0.2280  0.9509 -0.5195
   39LY0    HD2  763   6.707   4.877   3.836 -0.5059  0.3322  1.6953
   39LY0     CE  764   6.852   4.827   3.697 -0.3715  0.6145  0.0012
   39LY0    HE1  765   6.872   4.934   3.701  0.3880  0.4527  1.8475
   39LY0    HE2  766   6.836   4.782   3.600 -3.0690  1.0772  0.1347
   39LY0     NZ  767   6.951   4.759   3.778  0.3753 -0.2539 -0.0043
   39LY0    HZ1  768   6.932   4.776   3.876 -0.6147  0.0832 -0.2483
   39LY0    HZ2  769   6.953   4.659   3.767  1.2032 -0.1534 -0.9191
   39LY0    HZ3  770   7.042   4.798   3.757 -0.4378  1.6334 -0.2182
   39LY0      C  771   6.327   4.796   3.501  0.4059 -0.3756 -0.0224
   39LY0      O  772   6.267   4.691   3.523  0.4825  0.1907  0.1805
   40LER      N  773   6.369   4.834   3.378 -0.3483 -0.6141  0.4489
   40LER      H  774   6.423   4.920   3.374 -1.5384  0.1648  0.6299
   40LER     CA  775   6.354   4.757   3.254 -0.4045 -0.4657 -0.7151
   40LER     HA  776   6.250   4.723   3.251  0.4285 -3.1907 -2.3789
   40LER     CB  777   6.367   4.860   3.138  0.3371 -0.7692 -0.7213
   40LER    HB1  778   6.358   4.802   3.046  1.6511 -0.8301 -0.8360
   40LER    HB2  779   6.466   4.905   3.146 -0.6152  1.4864 -1.0006
   40LER     CG  780   6.282   4.979   3.158  0.5374 -0.1175 -0.6648
   40LER     HG  781   6.299   5.031   3.252  2.7095 -1.1493 -0.4124
   40LER    CD1  782   6.321   5.075   3.044 -1.2624 -0.6926  0.5703
   40LER   HD11  783   6.320   5.021   2.949 -0.1959 -0.6866  0.5474
   40LER   HD12  784   6.248   5.156   3.039 -0.3680  0.1172  0.3140
   40LER   HD13  785   6.416   5.121   3.070 -0.0290 -1.9544 -1.4480
   40LER    CD2  786   6.142   4.945   3.137 -0.3136  0.0830  0.0613
   40LER   HD21  787   6.123   4.883   3.049 -2.6651  1.0967 -0.2160
   40LER   HD22  788   6.104   4.898   3.227  0.8869 -0.8766  0.0870
   40LER   HD23  789   6.082   5.033   3.113 -0.4962  0.1799  0.8436
   40LER      C  790   6.441   4.627   3.232 -0.0255  0.5029 -1.2652
   40LER      O  791   6.545   4.616   3.297  0.2703  0.2282 -0.3951
   41U      O5'  792   5.959   8.683   2.701  0.3821 -0.2242 -0.1984
   41U      H5T  793   5.934   8.762   2.652 -1.1937 -0.9273 -0.6045
   41U      C5'  794   6.093   8.705   2.747 -0.4796  0.0268 -0.1920
   41U     H5'1  795   6.152   8.768   2.681  2.0004 -1.2787  0.6598
   41U     H5'2  796   6.138   8.605   2.750 -0.3970  0.0524 -0.5564
   41U      C4'  797   6.092   8.782   2.886  0.1200 -0.7374  1.0782
   41U      H4'  798   6.193   8.813   2.911 -0.1726 -0.3137  1.7503
   41U      O4'  799   6.006   8.887   2.885  0.6823  0.2319 -0.5262
   41U      C1'  800   5.986   8.925   3.018  0.9064  0.4418 -0.2279
   41U      H1'  801   6.017   9.027   3.042 -0.9905  1.4874 -2.0232
   41U       N1  802   5.841   8.926   3.049 -0.0099 -0.7985  0.5774
   41U       C6  803   5.758   8.825   3.013 -0.0307  0.2550 -0.3772
   41U       H6  804   5.791   8.759   2.934 -1.1854  1.3502 -1.8409
   41U       C5  805   5.634   8.815   3.064 -0.4049  0.0926  0.3291
   41U       H5  806   5.573   8.728   3.044  0.8066 -0.9578  1.0791
   41U       C4  807   5.586   8.905   3.165  0.1540  0.5327  0.3472
   41U       O4  808   5.473   8.916   3.217  0.3816  0.6897 -0.4660
   41U       N3  809   5.666   9.013   3.187  0.1104  0.3188  0.1729
   41U       H3  810   5.625   9.092   3.235 -3.6911 -0.9788 -0.5761
   41U       C2  811   5.798   9.021   3.143  0.3572 -0.4602 -0.4977
   41U       O2  812   5.870   9.106   3.193  0.1757  0.2256  0.4040
   41U      C3'  813   6.053   8.698   3.003 -0.0819 -0.0787  0.2346
   41U      H3'  814   5.951   8.660   2.998 -0.0750 -0.2751  1.3866
   41U      C2'  815   6.047   8.815   3.104 -0.4074  0.7184  0.0234
   41U     H2'1  816   5.988   8.774   3.187 -1.8133  1.3812 -0.6246
   41U      O2'  817   6.176   8.859   3.150  0.5737  0.2159  0.2071
   41U     HO'2  818   6.163   8.869   3.246 -2.6203 -0.3336 -0.0805
   41U      O3'  819   6.147   8.598   3.047  0.1805  0.4480  0.1180
   42U        P  820   6.110   8.490   3.167 -0.1287 -0.3006 -0.4884
   42U      O1P  821   6.214   8.384   3.174  0.7415 -0.2193 -0.4143
   42U      O2P  822   5.974   8.442   3.139 -0.4509 -0.2762  0.0371
   42U      O5'  823   6.117   8.569   3.304  0.1144  0.2454  0.0882
   42U      C5'  824   6.243   8.616   3.354 -0.0817 -0.5034 -0.4590
   42U     H5'1  825   6.303   8.664   3.277 -0.8260  3.0965  0.9827
   42U     H5'2  826   6.300   8.536   3.401 -0.6272 -1.0962 -0.7876
   42U      C4'  827   6.214   8.707   3.470  0.7161  0.0931 -0.6206
   42U      H4'  828   6.306   8.758   3.497  1.2843 -2.0443  1.8437
   42U      O4'  829   6.116   8.806   3.433  0.5211  0.5394 -0.0488
   42U      C1'  830   6.027   8.822   3.536  0.5636 -0.2255  0.1487
   42U      H1'  831   6.043   8.922   3.578  0.6556 -0.5240  0.8400
   42U       N1  832   5.881   8.810   3.503 -0.3050  0.4624 -0.2032
   42U       C6  833   5.838   8.723   3.411 -0.3263  0.3666  0.3720
   42U       H6  834   5.908   8.669   3.347  0.3440  0.4806  1.0055
   42U       C5  835   5.709   8.698   3.397  0.0436  0.6604  0.5064
   42U       H5  836   5.681   8.617   3.331 -1.4342  1.4836  0.0751
   42U       C4  837   5.608   8.749   3.484 -0.3541 -0.4080 -0.8215
   42U       O4  838   5.482   8.725   3.490  0.3723  0.1681  0.0455
   42U       N3  839   5.657   8.841   3.573 -0.4244  0.3006  0.0091
   42U       H3  840   5.590   8.901   3.621  0.7531  3.4739 -2.0097
   42U       C2  841   5.786   8.880   3.581 -0.0784  0.3350 -0.0799
   42U       O2  842   5.820   8.956   3.671  0.3615 -0.0205  0.2445
   42U      C3'  843   6.166   8.629   3.595 -0.0718  0.4848 -0.1567
   42U      H3'  844   6.111   8.545   3.555  2.3441 -0.8860 -0.7739
   42U      C2'  845   6.070   8.733   3.660  0.4095 -0.4944 -0.3341
   42U     H2'1  846   5.982   8.685   3.701  0.2690 -1.7038 -1.9417
   42U      O2'  847   6.136   8.826   3.747 -0.1658  0.4364 -0.2042
   42U     HO'2  848   6.161   8.776   3.826 -0.7023  1.8818  0.9302
   42U      O3'  849   6.274   8.586   3.675  1.0013 -0.0623 -0.4270
   43A        P  850   6.239   8.509   3.806 -0.0598 -0.1435 -0.0734
   43A      O1P  851   6.359   8.432   3.858  0.5735 -0.1184 -0.5397
   43A      O2P  852   6.116   8.421   3.776 -0.0517 -0.7197  0.6283
   43A      O5'  853   6.189   8.618   3.911 -0.3950 -0.6085  0.3955
   43A      C5'  854   6.268   8.691   4.000 -0.7838  0.1147 -0.6234
   43A     H5'1  855   6.321   8.775   3.954 -0.2845 -0.7473 -1.6732
   43A     H5'2  856   6.338   8.624   4.051 -2.7528  0.3263  2.6039
   43A      C4'  857   6.175   8.738   4.108  0.7333 -0.2677 -0.0012
   43A      H4'  858   6.245   8.787   4.177  1.0419  0.0728 -0.5539
   43A      O4'  859   6.077   8.827   4.066  0.1157  0.1048 -0.3946
   43A      C1'  860   5.948   8.787   4.121  0.9775  0.0950 -0.3854
   43A      H1'  861   5.902   8.866   4.181  2.6587 -0.8338  2.3336
   43A       N9  862   5.851   8.736   4.023 -0.5887 -0.1630  0.2409
   43A       C8  863   5.867   8.643   3.928  0.7080  0.5019 -0.1797
   43A       H8  864   5.964   8.598   3.911  0.0843 -0.3440 -1.5527
   43A       N7  865   5.759   8.609   3.869  0.1976  0.5218  0.6652
   43A       C5  866   5.660   8.687   3.924  0.7280 -1.1470 -0.2116
   43A       C6  867   5.523   8.709   3.906 -0.4867 -0.1252 -0.3046
   43A       N6  868   5.450   8.644   3.809 -0.4761 -0.3601 -0.7784
   43A      H61  869   5.490   8.567   3.760  0.6090 -1.1939  1.2472
   43A      H62  870   5.350   8.661   3.810 -0.8155 -2.2018 -0.4182
   43A       N1  871   5.456   8.796   3.984 -0.4958 -0.9970  0.3743
   43A       C2  872   5.525   8.880   4.063 -0.2028  0.3416  0.1196
   43A       H2  873   5.472   8.945   4.130 -0.4613 -0.5178  0.7701
   43A       N3  874   5.657   8.879   4.082 -0.4816  0.3480 -0.3595
   43A       C4  875   5.719   8.776   4.013  1.0173  0.2343 -0.2609
   43A      C3'  876   6.114   8.618   4.189 -1.0708  0.3744 -0.0654
   43A      H3'  877   6.096   8.542   4.114  2.4660  0.7634 -1.4806
   43A      C2'  878   5.981   8.682   4.229  0.9899 -0.0739 -0.4324
   43A     H2'1  879   5.898   8.614   4.249  1.8754 -0.4499  2.5553
   43A      O2'  880   5.997   8.758   4.352  0.2682  0.9184  0.4103
   43A     HO'2  881   5.949   8.705   4.415 -1.2634  1.1781 -0.4703
   43A      O3'  882   6.194   8.565   4.290 -0.2494 -0.6969 -0.9164
   44A        P  883   6.178   8.410   4.321  0.3444 -0.3853 -0.0031
   44A      O1P  884   6.289   8.373   4.408  0.5950  0.5246  0.2667
   44A      O2P  885   6.156   8.329   4.201 -0.0339  0.1063  0.1980
   44A      O5'  886   6.038   8.410   4.405  0.2957 -0.3926 -0.2870
   44A      C5'  887   6.031   8.473   4.531 -0.4461 -0.3433 -0.9725
   44A     H5'1  888   6.080   8.570   4.533 -2.9811  1.0522 -2.2086
   44A     H5'2  889   6.067   8.402   4.605 -0.8249  1.5239  1.1317
   44A      C4'  890   5.883   8.499   4.571 -0.0247 -0.7890 -0.1230
   44A      H4'  891   5.895   8.559   4.661  3.1130 -1.3008 -0.1094
   44A      O4'  892   5.810   8.575   4.471  0.2175 -0.0861  0.1936
   44A      C1'  893   5.667   8.543   4.484 -0.5663 -0.0514 -0.1188
   44A      H1'  894   5.615   8.631   4.520  0.4107  1.5000 -2.2169
   44A       N9  895   5.615   8.508   4.352  0.7307  0.4560 -0.0559
   44A       C8  896   5.684   8.455   4.247  0.1453 -0.1816  0.2445
   44A       H8  897   5.792   8.459   4.236  0.0531  1.3040 -0.4401
   44A       N7  898   5.610   8.407   4.141  0.4285 -0.2448 -0.1995
   44A       C5  899   5.475   8.431   4.188  0.0136 -0.0669  0.4564
   44A       C6  900   5.344   8.398   4.142  0.5171  0.5470 -0.0434
   44A       N6  901   5.316   8.347   4.026  0.2732 -0.6049  0.0337
   44A      H61  902   5.386   8.315   3.961  0.7096  2.4065 -1.1492
   44A      H62  903   5.219   8.343   3.997  1.1011  0.3686 -3.3020
   44A       N1  904   5.240   8.434   4.214 -0.1101 -0.3444  0.8387
   44A       C2  905   5.254   8.505   4.320 -0.7544 -0.3364 -0.0291
   44A       H2  906   5.165   8.520   4.379 -1.1498 -1.6902 -0.2604
   44A       N3  907   5.371   8.537   4.385  0.1108  0.0638 -0.0899
   44A       C4  908   5.481   8.500   4.308  0.8456 -0.0930  0.0155
   44A      C3'  909   5.797   8.374   4.595 -0.2955  0.5632  0.7050
   44A      H3'  910   5.814   8.306   4.512 -0.2871  0.9840  0.3553
   44A      C2'  911   5.658   8.427   4.589 -0.0766 -0.2005  0.0821
   44A     H2'1  912   5.588   8.353   4.550  0.5189  0.2804 -2.1668
   44A      O2'  913   5.629   8.485   4.714  0.2139 -0.4088  0.0478
   44A     HO'2  914   5.681   8.426   4.768  1.1796  0.5267  0.1638
   44A      O3'  915   5.833   8.312   4.720 -0.5543 -0.1195  0.0616
   45U        P  916   5.817   8.152   4.728 -0.0599 -0.5251  0.2702
   45U      O1P  917   5.848   8.113   4.865 -0.2409 -0.7085  0.0267
   45U      O2P  918   5.889   8.091   4.621 -0.1782 -0.1876  0.0100
   45U      O5'  919   5.662   8.136   4.718  0.6003 -0.0891  0.1378
   45U      C5'  920   5.570   8.172   4.819  0.0253  0.2188 -0.4190
   45U     H5'1  921   5.577   8.277   4.845 -1.4780  0.0001  0.9748
   45U     H5'2  922   5.588   8.108   4.905 -0.4539 -1.1184 -1.2787
   45U      C4'  923   5.432   8.135   4.775  0.0845  0.8526 -0.0858
   45U      H4'  924   5.359   8.148   4.855 -1.5296  1.0471 -1.5334
   45U      O4'  925   5.395   8.209   4.658 -0.3105  0.6635  0.1543
   45U      C1'  926   5.300   8.144   4.572  0.5550 -0.1421  0.2256
   45U      H1'  927   5.205   8.198   4.575  0.0507 -1.0058  0.2626
   45U       N1  928   5.360   8.131   4.434 -0.6492  0.8251 -0.0306
   45U       C6  929   5.495   8.140   4.417 -0.0456  0.6237  0.4553
   45U       H6  930   5.559   8.156   4.501  0.9863 -1.5698  0.1490
   45U       C5  931   5.547   8.105   4.294 -0.9112  0.0275  0.3153
   45U       H5  932   5.653   8.118   4.280 -0.5270 -1.8499  1.0658
   45U       C4  933   5.464   8.075   4.180  0.0990  0.4357 -0.1206
   45U       O4  934   5.503   8.055   4.065 -0.0207  0.0161 -0.3816
   45U       N3  935   5.327   8.073   4.210 -0.0277 -0.6475 -0.0191
   45U       H3  936   5.263   8.063   4.132 -1.6581 -1.8593  1.4050
   45U       C2  937   5.276   8.098   4.329 -0.0015 -0.7146 -0.6281
   45U       O2  938   5.159   8.098   4.354 -0.1321 -0.0043  0.7865
   45U      C3'  939   5.405   7.989   4.727  0.3357  0.3179 -0.5099
   45U      H3'  940   5.493   7.956   4.671  0.7921 -2.1246  1.5182
   45U      C2'  941   5.285   8.004   4.629  0.0958 -0.0405 -0.3365
   45U     H2'1  942   5.310   7.929   4.555  3.4285  1.4412 -0.9000
   45U      O2'  943   5.158   7.979   4.688  0.2426  0.3046 -0.2858
   45U     HO'2  944   5.163   7.895   4.734 -2.6220  0.6082  0.7880
   45U      O3'  945   5.387   7.895   4.829  0.2201  0.2565  0.0660
   46U        P  946   5.398   7.740   4.797 -0.0894 -0.2956  0.1219
   46U      O1P  947   5.385   7.664   4.924  0.0837  0.2566 -0.5431
   46U      O2P  948   5.512   7.724   4.714 -0.1016 -0.7777  0.4513
   46U      O5'  949   5.264   7.698   4.721 -0.6719  0.3037 -0.1900
   46U      C5'  950   5.141   7.682   4.787  0.6066  0.3691  0.6829
   46U     H5'1  951   5.122   7.776   4.840 -0.6660 -0.6353  2.0844
   46U     H5'2  952   5.163   7.612   4.868 -1.7449  0.2553  1.2981
   46U      C4'  953   5.037   7.628   4.689 -0.2441 -0.0355  0.4113
   46U      H4'  954   4.950   7.616   4.753 -0.9672  0.9731 -0.3513
   46U      O4'  955   5.014   7.725   4.598 -0.0298 -0.4824 -0.7465
   46U      C1'  956   4.971   7.664   4.477 -0.0811 -0.1642 -0.5684
   46U      H1'  957   4.868   7.695   4.454  0.4824  1.7010 -0.7634
   46U       N1  958   5.054   7.701   4.360  0.0522 -0.3612  0.3052
   46U       C6  959   5.185   7.723   4.362 -0.9205  0.7813  0.2364
   46U       H6  960   5.240   7.726   4.455  1.3163  1.5539 -1.0378
   46U       C5  961   5.256   7.754   4.248  0.2594  0.0751 -0.9826
   46U       H5  962   5.363   7.768   4.249 -0.0493  3.0074  0.4787
   46U       C4  963   5.194   7.750   4.118  0.2167  0.2545  0.1031
   46U       O4  964   5.251   7.777   4.014 -0.0647 -1.2155 -0.1615
   46U       N3  965   5.064   7.698   4.124 -0.3381  0.3607  0.2700
   46U       H3  966   5.020   7.700   4.035  0.3095 -1.7648 -0.1317
   46U       C2  967   4.990   7.676   4.236 -0.0404  0.6315  0.1081
   46U       O2  968   4.868   7.667   4.223 -0.7347  0.1107  0.2034
   46U      C3'  969   5.064   7.494   4.618 -0.2960  0.3839  0.1391
   46U      H3'  970   5.166   7.493   4.580  0.1191  0.9400  1.1877
   46U      C2'  971   4.973   7.510   4.498  0.3061  0.3219  0.6171
   46U     H2'1  972   5.022   7.471   4.410 -0.1053  2.1951 -0.5033
   46U      O2'  973   4.842   7.447   4.516  0.3567  0.0939 -0.7256
   46U     HO'2  974   4.849   7.366   4.566  0.1842  0.3870 -0.2238
   46U      O3'  975   5.044   7.371   4.689  0.2052 -0.1552 -0.0687
   47A        P  976   5.116   7.240   4.645 -0.1160  0.0902  0.3057
   47A      O1P  977   5.084   7.128   4.739  0.0086 -0.4149 -1.0908
   47A      O2P  978   5.255   7.286   4.634  0.5893 -0.1122  0.4586
   47A      O5'  979   5.056   7.189   4.501 -0.1672 -0.0715 -0.4473
   47A      C5'  980   4.937   7.115   4.491 -0.5642  0.0027 -0.1339
   47A     H5'1  981   4.865   7.160   4.559 -0.2549  3.0718 -1.6693
   47A     H5'2  982   4.944   7.011   4.522  1.2492  0.0601 -0.2868
   47A      C4'  983   4.878   7.113   4.347 -0.4588  0.4402  0.5139
   47A      H4'  984   4.772   7.096   4.365 -0.9122  2.9292  0.5078
   47A      O4'  985   4.889   7.237   4.286  0.2212  0.3309  0.3186
   47A      C1'  986   4.889   7.209   4.148  0.1463  0.1863  0.4249
   47A      H1'  987   4.799   7.246   4.098 -1.0347 -0.4464  2.0032
   47A       N9  988   5.004   7.277   4.091 -0.1842  0.3074 -0.3386
   47A       C8  989   5.110   7.337   4.162 -0.2695 -0.8039  0.8659
   47A       H8  990   5.130   7.336   4.268 -0.7312  0.5036  0.9858
   47A       N7  991   5.194   7.401   4.078 -0.6905  0.8801 -0.8071
   47A       C5  992   5.140   7.388   3.951 -0.0613  0.4127  0.1243
   47A       C6  993   5.166   7.442   3.826  0.0160 -0.0320 -0.4465
   47A       N6  994   5.270   7.516   3.799  0.0179  0.1144 -0.2873
   47A      H61  995   5.327   7.554   3.874  0.4074 -1.0498  0.0271
   47A      H62  996   5.266   7.547   3.702 -3.2331 -1.8056 -0.9109
   47A       N1  997   5.092   7.407   3.721  0.7920 -0.4296 -0.3408
   47A       C2  998   4.986   7.324   3.740  0.0286 -0.7502  0.2646
   47A       H2  999   4.919   7.294   3.661 -0.8109  2.8066 -0.5723
   47A       N3 1000   4.942   7.285   3.858  0.5325  0.2083  0.5422
   47A       C4 1001   5.029   7.307   3.960  0.5708 -0.9168 -0.2375
   47A      C3' 1002   4.936   7.007   4.260  0.7032 -0.3048  0.0651
   47A      H3' 1003   5.045   6.999   4.255  0.8105 -0.1828  1.5844
   47A      C2' 1004   4.891   7.057   4.126  0.2093  0.4764 -0.5006
   47A     H2'1 1005   4.968   7.044   4.050 -0.2100 -2.6326 -0.5008
   47A      O2' 1006   4.764   7.010   4.096 -0.2497 -0.0305  0.6850
   47A     HO'2 1007   4.770   6.940   4.030  0.2780  1.7425 -1.2814
   47A      O3' 1008   4.885   6.884   4.289 -0.1821  0.0052  0.2016
   48U        P 1009   4.973   6.754   4.262  0.2294  0.2553 -0.5245
   48U      O1P 1010   4.919   6.645   4.347 -0.0761 -0.1771  0.3538
   48U      O2P 1011   5.114   6.792   4.285  0.6244 -0.1173  0.2524
   48U      O5' 1012   4.951   6.723   4.109  0.2158 -0.5877 -0.2534
   48U      C5' 1013   4.825   6.681   4.058 -0.7902  0.2889  0.0767
   48U     H5'1 1014   4.741   6.717   4.118  0.2869  2.2653  0.4726
   48U     H5'2 1015   4.837   6.574   4.076 -0.3448  0.5229  1.3212
   48U      C4' 1016   4.801   6.711   3.911  0.6141 -0.2719 -0.1248
   48U      H4' 1017   4.701   6.679   3.881 -0.4245  1.4386  1.2512
   48U      O4' 1018   4.802   6.854   3.893 -0.5822 -0.0350 -0.5152
   48U      C1' 1019   4.860   6.880   3.761  0.3735 -0.1632 -1.1792
   48U      H1' 1020   4.789   6.934   3.697 -0.4812 -0.6300 -0.6462
   48U       N1 1021   4.993   6.945   3.755  0.0811 -0.4840 -0.1640
   48U       C6 1022   5.083   6.927   3.856 -0.0830 -0.4075 -0.3178
   48U       H6 1023   5.054   6.881   3.950  0.8115 -0.9146 -0.2880
   48U       C5 1024   5.210   6.980   3.840  0.7576  0.0954  0.8198
   48U       H5 1025   5.276   6.957   3.924 -0.7439 -2.3109  1.4211
   48U       C4 1026   5.261   7.025   3.714 -0.7578 -0.1084  0.0180
   48U       O4 1027   5.380   7.038   3.677  0.2960 -0.0234  0.8523
   48U       N3 1028   5.162   7.060   3.629 -0.2735  0.6819 -0.0858
   48U       H3 1029   5.188   7.103   3.541 -2.0913  2.0084 -0.0367
   48U       C2 1030   5.028   7.023   3.644  0.2307 -0.3093 -0.9591
   48U       O2 1031   4.951   7.047   3.559  0.0326  0.3359  0.5873
   48U      C3' 1032   4.904   6.646   3.815  0.1011  0.4510 -0.1577
   48U      H3' 1033   5.006   6.659   3.848  0.9595 -1.0229 -2.0268
   48U      C2' 1034   4.874   6.744   3.696 -0.2540  0.2361 -0.4412
   48U     H2'1 1035   4.961   6.744   3.631 -0.2300  1.4226 -0.4319
   48U      O2' 1036   4.753   6.726   3.628 -0.7144  0.4697 -0.6376
   48U     HO'2 1037   4.743   6.631   3.619  0.0993  0.2514  0.7235
   48U      O3' 1038   4.872   6.513   3.780  0.0422  0.1420  0.1890
   49C        P 1039   4.977   6.413   3.728  0.4655 -0.0225  0.0792
   49C      O1P 1040   4.907   6.283   3.730 -0.4014 -0.0466 -0.0969
   49C      O2P 1041   5.098   6.431   3.810 -0.1831 -0.1705 -0.9077
   49C      O5' 1042   5.010   6.464   3.579  0.2904 -0.0539 -0.1588
   49C      C5' 1043   4.917   6.439   3.472  0.3735  0.1355 -0.5184
   49C     H5'1 1044   4.820   6.469   3.511 -0.4473 -3.1129  0.2432
   49C     H5'2 1045   4.917   6.338   3.431  0.8240 -0.5283  1.0432
   49C      C4' 1046   4.950   6.530   3.346 -0.0851  0.7031 -0.1160
   49C      H4' 1047   4.865   6.515   3.280  0.0814 -1.7288  0.1526
   49C      O4' 1048   4.978   6.667   3.367  0.0975  0.1924 -0.1723
   49C      C1' 1049   5.090   6.700   3.286  0.0824 -0.6962  0.7884
   49C      H1' 1050   5.065   6.793   3.234  2.7695 -1.8100 -3.0213
   49C       N1 1051   5.213   6.727   3.361 -0.2604 -0.2089 -0.1848
   49C       C6 1052   5.220   6.699   3.496 -0.4688 -0.2918 -0.3011
   49C       H6 1053   5.140   6.656   3.555  0.6903 -1.4733  0.4618
   49C       C5 1054   5.336   6.723   3.560 -0.3777 -0.3069 -1.0852
   49C       H5 1055   5.337   6.704   3.667 -0.1957  0.1537 -1.0018
   49C       C4 1056   5.438   6.791   3.493  0.1234 -0.1558  0.2917
   49C       N4 1057   5.553   6.801   3.543 -0.5418 -0.3741  0.4280
   49C      H41 1058   5.580   6.766   3.634  0.4222  1.2008  0.7824
   49C      H42 1059   5.621   6.832   3.477 -1.1700  2.3094  0.9380
   49C       N3 1060   5.434   6.810   3.361 -0.2158  0.0470 -0.3192
   49C       C2 1061   5.323   6.781   3.294 -0.1376 -0.5513  0.5215
   49C       O2 1062   5.318   6.796   3.174  0.2469 -0.5137  0.3125
   49C      C3' 1063   5.075   6.475   3.277  0.1436 -0.0340 -0.1833
   49C      H3' 1064   5.146   6.467   3.360 -0.0046  2.2686  0.2387
   49C      C2' 1065   5.101   6.595   3.182 -0.2339  0.2018  0.1637
   49C     H2'1 1066   5.201   6.577   3.142 -0.7781 -0.2352 -1.0726
   49C      O2' 1067   5.003   6.600   3.073 -0.0260 -0.0608 -0.1911
   49C     HO'2 1068   4.989   6.510   3.042 -2.0178  0.6361 -1.4588
   49C      O3' 1069   5.066   6.347   3.200 -0.5324 -0.4609 -0.2700
   50U        P 1070   5.191   6.253   3.171  0.0373 -0.2581  0.3011
   50U      O1P 1071   5.129   6.135   3.109 -0.0918 -0.0349  0.3663
   50U      O2P 1072   5.273   6.233   3.294  0.5159  0.2099  1.1360
   50U      O5' 1073   5.283   6.314   3.059 -0.0554 -0.3086 -0.6639
   50U      C5' 1074   5.231   6.355   2.931 -0.8141  0.4692  0.2899
   50U     H5'1 1075   5.132   6.398   2.951 -1.8218 -2.2587  1.6366
   50U     H5'2 1076   5.215   6.270   2.866  4.1606 -0.4421 -0.0918
   50U      C4' 1077   5.319   6.448   2.853 -0.9247  0.3601  0.3075
   50U      H4' 1078   5.281   6.479   2.756 -0.0432  1.5784  0.3283
   50U      O4' 1079   5.340   6.572   2.918 -0.4005 -0.4403 -0.4023
   50U      C1' 1080   5.472   6.611   2.893 -0.6879  0.3583 -0.2166
   50U      H1' 1081   5.482   6.714   2.858 -0.7596 -0.4039 -2.6754
   50U       N1 1082   5.561   6.612   3.015 -0.2171 -0.0448  0.3191
   50U       C6 1083   5.512   6.552   3.130 -0.0030 -0.0311 -0.0938
   50U       H6 1084   5.414   6.508   3.122 -0.7712  1.3181  1.2996
   50U       C5 1085   5.579   6.560   3.247  0.6495 -0.1260 -0.1590
   50U       H5 1086   5.528   6.538   3.340  1.5686 -1.2000  0.1010
   50U       C4 1087   5.708   6.624   3.251  0.2145 -0.4162  0.0482
   50U       O4 1088   5.776   6.629   3.355 -0.0897  0.0378  0.2592
   50U       N3 1089   5.745   6.691   3.136  0.1219  0.1799  0.1068
   50U       H3 1090   5.836   6.734   3.137  0.4518 -0.4205 -1.4022
   50U       C2 1091   5.683   6.684   3.014  0.4393 -0.2132 -0.7620
   50U       O2 1092   5.722   6.741   2.917 -0.1147 -0.6778  0.4673
   50U      C3' 1093   5.462   6.392   2.838  0.1030  0.5002  0.4545
   50U      H3' 1094   5.502   6.347   2.928  0.1806 -3.0578 -1.2072
   50U      C2' 1095   5.539   6.517   2.794  0.5259  0.5195  0.0296
   50U     H2'1 1096   5.648   6.513   2.799  0.6738 -0.4695 -2.4623
   50U      O2' 1097   5.515   6.546   2.652 -0.3587  0.2998  0.5222
   50U     HO'2 1098   5.450   6.483   2.619 -2.4521  1.9802  1.2177
   50U      O3' 1099   5.460   6.288   2.744 -0.0683  0.6929  0.3364
   51A        P 1100   5.565   6.179   2.735  0.3671 -0.2749 -0.1024
   51A      O1P 1101   5.521   6.081   2.635 -0.6257 -0.0370  0.2112
   51A      O2P 1102   5.604   6.127   2.872 -0.3196 -0.3957  0.0404
   51A      O5' 1103   5.696   6.249   2.688 -0.6279 -0.6332 -0.9252
   51A      C5' 1104   5.729   6.297   2.563 -0.1372 -0.9539  0.9661
   51A     H5'1 1105   5.652   6.362   2.523 -0.9173 -2.2687  0.2786
   51A     H5'2 1106   5.728   6.218   2.489  3.2706 -0.1392 -0.1395
   51A      C4' 1107   5.872   6.353   2.572 -0.3617 -0.1891  0.1496
   51A      H4' 1108   5.889   6.393   2.472  0.1395  0.7396  0.5940
   51A      O4' 1109   5.884   6.467   2.665 -0.7432  0.1495 -1.0380
   51A      C1' 1110   6.017   6.462   2.720  0.1247 -0.5525 -0.5046
   51A      H1' 1111   6.068   6.556   2.698 -3.6289  1.6875 -0.5524
   51A       N9 1112   6.004   6.445   2.862  0.3457  0.4189 -0.3935
   51A       C8 1113   5.896   6.393   2.931  0.3323 -0.1244  0.8630
   51A       H8 1114   5.810   6.343   2.887  0.4298  1.1991 -0.9779
   51A       N7 1115   5.903   6.423   3.058 -0.1295  0.4539 -0.3774
   51A       C5 1116   6.027   6.482   3.082 -0.1434  0.0303 -0.6696
   51A       C6 1117   6.103   6.521   3.193  0.5480 -0.0613 -0.1596
   51A       N6 1118   6.054   6.521   3.311  0.4892  0.4121  0.4440
   51A      H61 1119   5.967   6.475   3.331 -0.1078  1.3419  0.0872
   51A      H62 1120   6.111   6.557   3.386  0.1379  1.4606  0.2340
   51A       N1 1121   6.218   6.581   3.181  0.1075  0.2979 -0.2345
   51A       C2 1122   6.267   6.590   3.060  0.5632 -0.1795  0.0197
   51A       H2 1123   6.356   6.649   3.044 -0.4768  1.9742  1.6320
   51A       N3 1124   6.213   6.550   2.940 -0.5009 -0.1527  0.2162
   51A       C4 1125   6.088   6.496   2.959  0.5245  0.2770  0.2431
   51A      C3' 1126   5.969   6.250   2.622 -0.9935  0.4893 -0.1466
   51A      H3' 1127   5.948   6.195   2.714 -2.9113 -0.2821 -1.0042
   51A      C2' 1128   6.092   6.341   2.660 -0.5949  0.2355 -0.2692
   51A     H2'1 1129   6.167   6.295   2.723  1.1128 -0.9578 -2.9350
   51A      O2' 1130   6.152   6.381   2.542  0.4017  0.1445  0.1530
   51A     HO'2 1131   6.168   6.305   2.485 -1.1152 -1.3462  1.6412
   51A      O3' 1132   6.000   6.158   2.522 -0.3951  0.1966 -0.4052
   52U        P 1133   6.048   6.013   2.556  0.0913 -0.0340 -0.5241
   52U      O1P 1134   6.095   5.954   2.430  0.9184  0.0130 -0.4131
   52U      O2P 1135   5.951   5.946   2.643 -0.2034  0.3233 -0.1909
   52U      O5' 1136   6.179   6.042   2.639 -0.6207  0.3233  0.5543
   52U      C5' 1137   6.301   6.080   2.579  0.1004 -0.0348 -0.0563
   52U     H5'1 1138   6.284   6.166   2.516  1.1657  0.8706  0.8281
   52U     H5'2 1139   6.334   5.991   2.525 -1.2271 -1.5537  1.5017
   52U      C4' 1140   6.411   6.108   2.683 -0.3161  0.6872 -0.3017
   52U      H4' 1141   6.506   6.124   2.632  0.3447 -2.3124 -0.2051
   52U      O4' 1142   6.371   6.214   2.770 -0.0183 -0.1101  0.4184
   52U      C1' 1143   6.434   6.193   2.897  0.3462 -0.2976  0.1811
   52U      H1' 1144   6.502   6.275   2.921 -0.0778 -0.8204  3.5517
   52U       N1 1145   6.333   6.210   3.000 -0.0593  0.1930  0.4722
   52U       C6 1146   6.203   6.163   2.990 -0.1247  0.0321  0.6287
   52U       H6 1147   6.159   6.144   2.892 -0.6325  1.0111  0.6603
   52U       C5 1148   6.123   6.154   3.099 -0.8999 -0.5527 -0.5108
   52U       H5 1149   6.018   6.130   3.090 -1.2054  1.0309 -1.5732
   52U       C4 1150   6.177   6.190   3.234  0.2014  0.8201  0.8405
   52U       O4 1151   6.122   6.187   3.339 -0.2466  0.1606  0.0768
   52U       N3 1152   6.308   6.227   3.236  0.2915 -0.1194 -0.3344
   52U       H3 1153   6.346   6.255   3.326  0.5638 -0.8951 -0.1984
   52U       C2 1154   6.386   6.244   3.124  0.2762 -0.0982 -0.4478
   52U       O2 1155   6.498   6.290   3.137  0.4239 -0.1184 -0.6779
   52U      C3' 1156   6.431   5.986   2.776 -0.2150  0.1651 -0.3215
   52U      H3' 1157   6.337   5.950   2.815  0.9215 -1.0740  1.3998
   52U      C2' 1158   6.505   6.058   2.890 -0.4062 -0.0574 -0.3230
   52U     H2'1 1159   6.498   6.018   2.991  0.9076 -0.8787 -0.5240
   52U      O2' 1160   6.643   6.072   2.853 -0.2430 -0.1796 -0.8939
   52U     HO'2 1161   6.681   5.986   2.833 -2.0090 -1.3744  0.5422
   52U      O3' 1162   6.502   5.885   2.707  0.3057  0.2968  0.1225
   53U        P 1163   6.513   5.735   2.760 -0.2529 -0.3875  0.2445
   53U      O1P 1164   6.579   5.653   2.655  0.1490  0.8380  0.2878
   53U      O2P 1165   6.383   5.705   2.812 -0.2232 -0.2770  0.0535
   53U      O5' 1166   6.619   5.731   2.878 -0.5471  0.0830  0.8199
   53U      C5' 1167   6.759   5.762   2.856  0.0517  0.3590 -0.0441
   53U     H5'1 1168   6.767   5.845   2.787 -0.1264 -1.6518 -2.6574
   53U     H5'2 1169   6.806   5.676   2.808 -0.1055  0.7952 -0.9906
   53U      C4' 1170   6.831   5.794   2.989 -0.0404 -0.0820 -0.1165
   53U      H4' 1171   6.935   5.817   2.968  0.3797 -1.0822  0.7845
   53U      O4' 1172   6.768   5.905   3.056  0.4327 -0.0702  0.1674
   53U      C1' 1173   6.782   5.879   3.197 -0.6334 -0.4421  0.5327
   53U      H1' 1174   6.833   5.966   3.240  0.9738 -0.9039 -0.3831
   53U       N1 1175   6.649   5.869   3.273 -0.4996 -0.0790  0.6000
   53U       C6 1176   6.536   5.838   3.200 -0.5617  0.4736 -0.2437
   53U       H6 1177   6.550   5.797   3.101 -0.0615  2.4639 -1.0367
   53U       C5 1178   6.410   5.854   3.253  0.2920 -0.3724  0.5925
   53U       H5 1179   6.318   5.832   3.201 -0.7497  1.9838  1.3197
   53U       C4 1180   6.390   5.905   3.389  0.1714  0.0454 -0.5730
   53U       O4 1181   6.284   5.916   3.448  0.4398  0.0791  0.3290
   53U       N3 1182   6.511   5.930   3.455  0.3474 -0.8705 -0.0272
   53U       H3 1183   6.498   5.966   3.548 -1.4137  0.0137 -0.5853
   53U       C2 1184   6.641   5.923   3.400  0.0265  0.2401 -1.1471
   53U       O2 1185   6.735   5.967   3.464 -0.0776 -0.0658  0.2282
   53U      C3' 1186   6.835   5.677   3.083  0.0953  0.2573 -0.4901
   53U      H3' 1187   6.740   5.625   3.093  0.0173  0.4534 -0.1694
   53U      C2' 1188   6.871   5.754   3.208 -1.3617  0.2835  0.3146
   53U     H2'1 1189   6.855   5.691   3.296 -0.7575 -0.1269  0.1386
   53U      O2' 1190   7.006   5.796   3.218 -0.2939  0.5826  0.4125
   53U     HO'2 1191   7.063   5.739   3.165  1.1716  0.7449  1.7466
   53U      O3' 1192   6.935   5.586   3.055  0.1178 -0.2430 -0.1013
   54C        P 1193   6.939   5.436   3.105 -0.1287 -0.2031 -0.4527
   54C      O1P 1194   7.051   5.385   3.025 -0.2030  0.3715  0.3818
   54C      O2P 1195   6.807   5.378   3.085 -0.4025  0.5455 -0.3930
   54C      O5' 1196   6.976   5.441   3.263  0.3609 -0.3064 -0.0235
   54C      C5' 1197   7.111   5.476   3.308  0.0465  0.3676 -0.3125
   54C     H5'1 1198   7.152   5.566   3.262  0.0273  1.3409  1.4820
   54C     H5'2 1199   7.180   5.392   3.301 -1.8534 -1.1434 -2.5984
   54C      C4' 1200   7.090   5.503   3.464  0.3494  0.2814  0.7526
   54C      H4' 1201   7.188   5.521   3.506  0.3072  3.4944 -0.1786
   54C      O4' 1202   7.021   5.622   3.483 -0.1179 -0.0741 -0.1463
   54C      C1' 1203   6.956   5.607   3.609  0.6539 -0.6186  0.5345
   54C      H1' 1204   6.989   5.684   3.680  2.2133 -0.7286 -0.0301
   54C       N1 1205   6.810   5.622   3.595 -0.2498 -0.5418 -0.7443
   54C       C6 1206   6.743   5.568   3.491 -0.2773 -0.5120  0.4374
   54C       H6 1207   6.794   5.517   3.411 -2.0288  1.0772 -1.8329
   54C       C5 1208   6.608   5.580   3.474  0.2537 -0.1172 -0.0541
   54C       H5 1209   6.561   5.549   3.381  0.2989 -0.5076  0.0502
   54C       C4 1210   6.537   5.635   3.584  0.1395  0.2406 -0.3884
   54C       N4 1211   6.408   5.662   3.589 -0.1339  0.5144 -0.5442
   54C      H41 1212   6.342   5.636   3.517 -0.4319  1.5029 -0.6479
   54C      H42 1213   6.371   5.699   3.676 -1.7568 -2.1890  0.0338
   54C       N3 1214   6.600   5.696   3.683  0.4248  0.4831  0.0060
   54C       C2 1215   6.733   5.691   3.691  0.4154 -0.1214  0.0432
   54C       O2 1216   6.795   5.742   3.790 -0.5936 -0.0771  0.5751
   54C      C3' 1217   7.021   5.390   3.539 -0.1099  0.1032  0.8092
   54C      H3' 1218   6.927   5.347   3.503 -0.5045  1.0141  0.7447
   54C      C2' 1219   6.994   5.468   3.668 -0.0298 -0.3991  0.0347
   54C     H2'1 1220   6.911   5.422   3.720  0.4015 -0.1903  0.9118
   54C      O2' 1221   7.107   5.486   3.757  0.6611  0.0523  0.1368
   54C     HO'2 1222   7.158   5.405   3.760  1.8253  0.7804  0.7644
   54C      O3' 1223   7.109   5.288   3.576  0.4708 -0.4811  0.1444
   55C        P 1224   7.073   5.136   3.602  0.2353 -0.4225 -0.4603
   55C      O1P 1225   7.195   5.061   3.628 -0.0835 -0.5932  0.3522
   55C      O2P 1226   6.976   5.085   3.503 -0.3634 -0.3876  0.0852
   55C      O5' 1227   7.004   5.153   3.737  0.1619  0.5227  0.1837
   55C      C5' 1228   7.083   5.158   3.858 -0.2039 -0.4781  0.0662
   55C     H5'1 1229   7.167   5.228   3.858 -0.1351 -0.5214  2.1087
   55C     H5'2 1230   7.121   5.058   3.878 -3.7418 -1.6077  2.0605
   55C      C4' 1231   6.993   5.207   3.974 -0.3533  0.7647 -0.4003
   55C      H4' 1232   7.067   5.233   4.049  0.9554 -0.6901 -1.1087
   55C      O4' 1233   6.913   5.327   3.947  0.1434  0.3281  0.1767
   55C      C1' 1234   6.793   5.324   4.023 -0.1375 -0.0141  0.5190
   55C      H1' 1235   6.784   5.405   4.096  1.5679 -1.5569  2.5755
   55C       N1 1236   6.665   5.315   3.939 -0.0868  0.0065  0.1971
   55C       C6 1237   6.663   5.282   3.805  0.0693  0.6649  0.0349
   55C       H6 1238   6.756   5.253   3.757 -0.5798 -0.1171 -0.8065
   55C       C5 1239   6.548   5.265   3.734  0.1548 -0.2453 -0.6943
   55C       H5 1240   6.550   5.242   3.628 -4.0713  1.0042 -1.2221
   55C       C4 1241   6.433   5.313   3.803  0.0519 -0.3746  0.2546
   55C       N4 1242   6.315   5.305   3.750  0.0083 -0.1651  0.1426
   55C      H41 1243   6.304   5.271   3.655 -0.9827 -0.9201  0.4975
   55C      H42 1244   6.242   5.332   3.814  0.2818 -0.0819  0.4202
   55C       N3 1245   6.433   5.351   3.933 -0.4726  0.1982 -0.2277
   55C       C2 1246   6.548   5.345   4.003 -0.0494  0.4425  0.2866
   55C       O2 1247   6.546   5.377   4.117  0.1858 -0.2390  0.3417
   55C      C3' 1248   6.897   5.102   4.035 -0.4307 -0.5176  0.2522
   55C      H3' 1249   6.843   5.059   3.951 -2.6627  2.1936  0.1336
   55C      C2' 1250   6.799   5.197   4.106  0.2345  0.1645  0.4375
   55C     H2'1 1251   6.703   5.147   4.115  0.3851 -0.2851 -0.3190
   55C      O2' 1252   6.835   5.234   4.241  0.0653  0.3944  0.8078
   55C     HO'2 1253   6.876   5.159   4.285 -2.3633 -1.8651 -0.5338
   55C      O3' 1254   6.962   5.015   4.128 -0.0254  0.5649 -0.2347
   56G        P 1255   6.917   4.869   4.157 -0.0206  0.2222  0.1145
   56G      O1P 1256   7.025   4.797   4.227  0.3086  0.0519  0.0055
   56G      O2P 1257   6.866   4.806   4.032 -0.5926  1.0255  0.2676
   56G      O5' 1258   6.805   4.871   4.260 -0.4630  0.0659  0.1191
   56G      C5' 1259   6.826   4.882   4.402  0.3940 -0.2857  0.5520
   56G     H5'1 1260   6.862   4.982   4.425 -1.9625  0.7568 -0.0717
   56G     H5'2 1261   6.895   4.809   4.444 -0.4939 -1.1448  0.5541
   56G      C4' 1262   6.687   4.877   4.466  0.0168 -0.3131 -0.2503
   56G      H4' 1263   6.696   4.891   4.575  3.5614  1.0090 -0.5756
   56G      O4' 1264   6.606   4.984   4.425 -0.5696 -0.3582 -0.1481
   56G      C1' 1265   6.464   4.953   4.427  0.3057  0.1064 -0.4721
   56G      H1' 1266   6.411   5.011   4.503 -1.2216 -0.2535 -1.2268
   56G       N9 1267   6.423   4.975   4.285 -0.3985  0.4310 -0.3040
   56G       C8 1268   6.499   4.972   4.172 -0.8707  0.0266 -0.4539
   56G       H8 1269   6.606   4.965   4.172 -0.9187 -1.6580 -1.9774
   56G       N7 1270   6.435   4.999   4.060 -0.2907  0.4190  0.4592
   56G       C5 1271   6.303   5.005   4.101  0.5046  0.5433  0.2110
   56G       C6 1272   6.184   5.039   4.027  0.0936  0.2301 -0.2692
   56G       O6 1273   6.165   5.063   3.906  0.2726 -0.2615 -0.4334
   56G       N1 1274   6.072   5.031   4.106 -0.1699  0.3427  0.0067
   56G       H1 1275   5.985   5.045   4.058 -1.0213 -1.2436  0.9977
   56G       C2 1276   6.073   5.019   4.239 -0.1451  0.7169 -0.0126
   56G       N2 1277   5.964   5.015   4.305  0.6245 -0.1058  0.5937
   56G      H21 1278   5.877   5.017   4.252  1.0662  2.3189 -0.2123
   56G      H22 1279   5.968   4.980   4.398  1.2407  0.1810  0.6744
   56G       N3 1280   6.182   5.006   4.312 -0.2579 -1.3385  0.5968
   56G       C4 1281   6.298   5.004   4.241 -0.2394  0.2498  0.2194
   56G      C3' 1282   6.605   4.753   4.434 -0.2743  0.0030  0.6367
   56G      H3' 1283   6.599   4.732   4.328 -2.5904 -1.3185  0.9586
   56G      C2' 1284   6.462   4.796   4.466  0.2583  0.2088 -0.5057
   56G     H2'1 1285   6.378   4.744   4.420  0.0998 -0.6307  0.6777
   56G      O2' 1286   6.444   4.785   4.609  0.2450 -0.1914  0.7228
   56G     HO'2 1287   6.521   4.738   4.642  0.5025  0.2721  0.7865
   56G      O3' 1288   6.640   4.636   4.504  0.4321 -0.1801  0.6440
   57U        P 1289   6.606   4.488   4.452  0.1768  0.1844 -0.1491
   57U      O1P 1290   6.657   4.389   4.549 -0.1682  0.0669 -1.1403
   57U      O2P 1291   6.647   4.475   4.315 -0.0955 -0.6869 -0.1424
   57U      O5' 1292   6.447   4.483   4.454  0.1592  0.4226  1.1539
   57U      C5' 1293   6.376   4.456   4.571 -0.6235  0.7119  0.5179
   57U     H5'1 1294   6.401   4.530   4.648  0.6983  1.1429 -0.3085
   57U     H5'2 1295   6.408   4.360   4.610  1.5033  0.5374 -1.4275
   57U      C4' 1296   6.228   4.465   4.542  0.2279  0.5825 -0.2377
   57U      H4' 1297   6.180   4.457   4.638  1.3470 -2.3383  0.1854
   57U      O4' 1298   6.200   4.595   4.490 -0.4437  0.8591  0.7917
   57U      C1' 1299   6.084   4.582   4.405  0.4289 -0.6435  0.4267
   57U      H1' 1300   6.000   4.630   4.457  0.2390  1.5457 -1.8024
   57U       N1 1301   6.103   4.652   4.267 -0.5827 -0.3438 -0.5985
   57U       C6 1302   6.225   4.626   4.201 -0.1339  0.4530  0.3126
   57U       H6 1303   6.306   4.577   4.253 -1.4633  1.6398  3.7709
   57U       C5 1304   6.237   4.651   4.069  0.9362 -0.1728 -0.0231
   57U       H5 1305   6.322   4.620   4.011  0.8290  0.3756 -0.4840
   57U       C4 1306   6.129   4.714   4.003  0.6062 -0.5043 -0.4688
   57U       O4 1307   6.141   4.755   3.891 -0.0319 -0.3547  0.1765
   57U       N3 1308   6.011   4.728   4.068 -0.3875 -0.3342  0.1019
   57U       H3 1309   5.924   4.760   4.026 -1.8667 -1.2484  2.2618
   57U       C2 1310   5.994   4.695   4.196  0.8826 -0.1197 -0.1894
   57U       O2 1311   5.881   4.716   4.248 -0.0315 -1.4545 -0.0024
   57U      C3' 1312   6.176   4.368   4.435 -0.4937  0.5569  0.0063
   57U      H3' 1313   6.255   4.358   4.361 -0.6243  0.7428 -0.1608
   57U      C2' 1314   6.047   4.437   4.381 -0.2377 -0.3967 -0.0027
   57U     H2'1 1315   6.022   4.416   4.277 -1.1225  1.4356 -0.1981
   57U      O2' 1316   5.930   4.414   4.454  0.0635  0.4271  0.5118
   57U     HO'2 1317   5.905   4.322   4.441  2.3280 -0.1117 -0.4992
   57U      O3' 1318   6.143   4.239   4.490 -0.6339  0.2009  0.1294
   58A        P 1319   6.132   4.117   4.384  0.2253 -0.1019  0.1546
   58A      O1P 1320   6.130   3.994   4.465  0.3899  0.3013 -0.3107
   58A      O2P 1321   6.247   4.143   4.287 -0.8507 -0.1380 -0.2772
   58A      O5' 1322   5.989   4.123   4.312  0.4384 -0.4569  0.1985
   58A      C5' 1323   5.867   4.090   4.373 -0.2270  0.4224  0.4331
   58A     H5'1 1324   5.854   4.141   4.470 -1.9984 -0.5113  0.7333
   58A     H5'2 1325   5.855   3.986   4.400 -0.0530  0.5716  1.1059
   58A      C4' 1326   5.754   4.124   4.273 -0.4719  0.3820 -0.1685
   58A      H4' 1327   5.660   4.101   4.322 -0.4838 -0.4816 -0.5708
   58A      O4' 1328   5.758   4.260   4.230 -0.4702 -0.1645  0.1502
   58A      C1' 1329   5.712   4.265   4.097  0.3154 -0.2773 -0.4016
   58A      H1' 1330   5.618   4.320   4.095  1.0997  1.2077  0.9209
   58A       N9 1331   5.806   4.347   4.016  0.6180  0.6301  0.0509
   58A       C8 1332   5.943   4.349   4.026  0.1608  0.3421 -0.2618
   58A       H8 1333   6.001   4.295   4.099 -0.3915  1.2035  0.8298
   58A       N7 1334   6.001   4.410   3.922  0.4275 -1.3525 -0.1357
   58A       C5 1335   5.895   4.424   3.834  0.2911  0.2048  0.1275
   58A       C6 1336   5.878   4.486   3.711  0.0003  0.1159  0.4166
   58A       N6 1337   5.979   4.532   3.638 -0.2575  0.6964 -0.0509
   58A      H61 1338   6.068   4.503   3.675 -0.9154  2.6188  3.4449
   58A      H62 1339   5.957   4.572   3.548 -2.7219  3.2881  1.5252
   58A       N1 1340   5.759   4.491   3.650  0.6733 -0.0614  0.4635
   58A       C2 1341   5.652   4.458   3.722  1.0449  0.2622  0.3472
   58A       H2 1342   5.557   4.452   3.671  0.8584 -1.4815  0.8294
   58A       N3 1343   5.647   4.411   3.843 -0.1172 -0.5211 -0.1139
   58A       C4 1344   5.777   4.403   3.894 -0.3814  0.8909  0.9701
   58A      C3' 1345   5.768   4.042   4.139 -0.7096 -0.1886 -0.8196
   58A      H3' 1346   5.870   4.036   4.101 -1.2465 -0.8761 -2.1735
   58A      C2' 1347   5.677   4.126   4.050 -0.2912 -0.4671  0.2218
   58A     H2'1 1348   5.705   4.112   3.946  2.7476 -0.9130  1.0012
   58A      O2' 1349   5.538   4.106   4.073 -0.2775 -0.1783  0.0483
   58A     HO'2 1350   5.519   4.015   4.097  0.5089 -0.5478 -0.6761
   58A      O3' 1351   5.723   3.909   4.149 -0.3396 -0.4291  0.2370
   59C        P 1352   5.776   3.801   4.049  0.2048  0.0418 -0.0787
   59C      O1P 1353   5.720   3.674   4.086  0.6566  0.3037  0.1702
   59C      O2P 1354   5.926   3.811   4.049 -0.1820 -0.0482 -0.1319
   59C      O5' 1355   5.729   3.836   3.901  0.7199 -0.1981 -0.1787
   59C      C5' 1356   5.602   3.796   3.852  0.6500 -0.6348 -1.0639
   59C     H5'1 1357   5.525   3.839   3.917  0.9211 -0.3001 -0.9598
   59C     H5'2 1358   5.590   3.688   3.849 -2.6483 -0.4141  0.1499
   59C      C4' 1359   5.568   3.859   3.718 -0.5814  0.1854  0.2427
   59C      H4' 1360   5.464   3.848   3.690 -0.8183 -0.7733  1.4499
   59C      O4' 1361   5.586   4.005   3.704  0.9806 -0.2751 -0.3049
   59C      C1' 1362   5.630   4.047   3.577 -0.3099  0.5392 -0.2324
   59C      H1' 1363   5.559   4.106   3.519 -2.4543 -0.4340  1.2879
   59C       N1 1364   5.768   4.100   3.572 -0.5485 -0.2637 -0.5261
   59C       C6 1365   5.851   4.095   3.681  0.0274  0.3122  0.4216
   59C       H6 1366   5.819   4.049   3.773 -1.5007 -0.3329 -0.4080
   59C       C5 1367   5.977   4.148   3.672 -0.2843 -0.1013 -0.6122
   59C       H5 1368   6.048   4.119   3.748 -1.4563  0.8224  0.8843
   59C       C4 1369   6.020   4.205   3.549  0.7047  0.5440  1.0933
   59C       N4 1370   6.135   4.254   3.525 -1.4348 -0.2269 -0.0112
   59C      H41 1371   6.199   4.242   3.602 -1.5821 -0.4387  0.0792
   59C      H42 1372   6.134   4.317   3.446 -0.2339 -0.7202 -0.4457
   59C       N3 1373   5.937   4.214   3.444  0.1025  0.0555  0.3012
   59C       C2 1374   5.807   4.169   3.457 -0.1601 -0.3414 -0.2807
   59C       O2 1375   5.733   4.174   3.360 -0.6784 -0.4434 -0.3585
   59C      C3' 1376   5.659   3.806   3.605  0.4165 -0.2499  0.3218
   59C      H3' 1377   5.762   3.810   3.641  0.7189  0.9681 -0.6069
   59C      C2' 1378   5.640   3.916   3.499 -0.2872  0.1490  0.0546
   59C     H2'1 1379   5.727   3.924   3.434 -0.7853 -1.0856 -0.8112
   59C      O2' 1380   5.517   3.906   3.427 -0.0828 -0.1021  0.8081
   59C     HO'2 1381   5.520   3.823   3.378 -1.4456 -1.0524  2.2280
   59C      O3' 1382   5.622   3.675   3.560  0.8344 -1.2601 -0.6837
   60U        P 1383   5.708   3.591   3.458  0.2753  0.1060 -0.2054
   60U      O1P 1384   5.682   3.448   3.486  0.0520 -0.2470 -0.5297
   60U      O2P 1385   5.847   3.636   3.454 -0.1996  0.8772 -0.0418
   60U      O5' 1386   5.636   3.622   3.324 -0.1226 -0.3237  0.1622
   60U      C5' 1387   5.502   3.594   3.294  1.1130  0.0121 -0.4920
   60U     H5'1 1388   5.440   3.625   3.379 -0.1342 -2.7364 -0.2684
   60U     H5'2 1389   5.490   3.486   3.293 -1.6641  0.2175  0.5423
   60U      C4' 1390   5.457   3.664   3.161 -0.0743 -0.2261 -0.1557
   60U      H4' 1391   5.352   3.638   3.147 -0.4098  0.5950  0.6350
   60U      O4' 1392   5.479   3.802   3.161 -0.1175 -0.2074 -0.7259
   60U      C1' 1393   5.517   3.850   3.035  0.1917 -0.0019  0.1464
   60U      H1' 1394   5.444   3.927   3.010  1.3216  1.0480 -0.0258
   60U       N1 1395   5.653   3.917   3.026  0.4503  0.2361 -0.1691
   60U       C6 1396   5.751   3.874   3.116  0.2497 -0.3708  0.1783
   60U       H6 1397   5.727   3.795   3.187  1.7608 -0.9953  0.0318
   60U       C5 1398   5.870   3.931   3.116  0.2254  0.1245  0.2859
   60U       H5 1399   5.941   3.907   3.194  1.3283  3.3990  0.4596
   60U       C4 1400   5.896   4.043   3.022  0.1483  0.2057 -0.0479
   60U       O4 1401   6.002   4.104   3.012 -0.1551  0.0033  0.0070
   60U       N3 1402   5.806   4.064   2.925  0.4345  0.2355 -0.1366
   60U       H3 1403   5.840   4.128   2.854 -1.0102  1.7306  0.4718
   60U       C2 1404   5.676   4.006   2.924 -0.1380  0.3942  0.2192
   60U       O2 1405   5.604   4.022   2.826 -0.4317 -0.4046  0.3850
   60U      C3' 1406   5.542   3.618   3.046 -0.0871 -0.1654 -0.4420
   60U      H3' 1407   5.649   3.605   3.063 -0.1430 -0.5541 -0.3759
   60U      C2' 1408   5.507   3.728   2.948  0.7933 -0.1316  0.0363
   60U     H2'1 1409   5.578   3.742   2.866  1.4806 -2.7965  0.0988
   60U      O2' 1410   5.371   3.709   2.898  0.6476 -0.5965  0.7037
   60U     HO'2 1411   5.354   3.617   2.873 -0.2436 -1.0427  2.7907
   60U      O3' 1412   5.509   3.490   2.998  0.0214  0.9128 -0.0872
   61U        P 1413   5.608   3.424   2.889 -0.2916  0.3053 -0.4130
   61U      O1P 1414   5.625   3.511   2.774  0.1291 -0.3339 -0.2752
   61U      O2P 1415   5.569   3.283   2.859  0.2730  0.4154 -0.5623
   61U      O5' 1416   5.751   3.423   2.971 -0.4657  0.0725 -0.4142
   61U      C5' 1417   5.840   3.305   2.977  0.5375  0.0934  0.0989
   61U     H5'1 1418   5.858   3.274   2.874 -1.1836  0.0573 -0.2249
   61U     H5'2 1419   5.785   3.230   3.035  2.2543  0.3722  2.2034
   61U      C4' 1420   5.974   3.335   3.051 -0.1087 -0.0104 -0.7645
   61U      H4' 1421   6.027   3.241   3.066  1.1012  1.0428  2.1089
   61U      O4' 1422   6.048   3.426   2.972  0.2033 -0.3746 -0.6000
   61U      C1' 1423   6.067   3.557   3.030 -0.5942  1.0347  0.0522
   61U      H1' 1424   6.170   3.561   3.064 -0.1899  0.6014 -1.0442
   61U       N1 1425   6.039   3.671   2.947  0.3496 -0.3388  0.4327
   61U       C6 1426   5.922   3.682   2.876  0.4114  0.6861 -0.1222
   61U       H6 1427   5.845   3.607   2.885 -0.9697  1.8291 -1.8267
   61U       C5 1428   5.905   3.782   2.786 -0.1876  0.2617  0.2811
   61U       H5 1429   5.813   3.792   2.729  1.0994  1.1288 -1.8067
   61U       C4 1430   6.005   3.883   2.764  0.1623  0.6393 -0.4702
   61U       O4 1431   6.000   3.969   2.681  0.1862  0.2049  0.2232
   61U       N3 1432   6.108   3.881   2.855 -1.0968  0.5675 -0.1442
   61U       H3 1433   6.150   3.972   2.872 -0.6163 -0.0793  2.5516
   61U       C2 1434   6.128   3.780   2.948  0.1686 -0.7259 -0.1924
   61U       O2 1435   6.215   3.789   3.033 -0.3112  0.5231  0.0277
   61U      C3' 1436   5.960   3.403   3.189  0.6227  1.2747  0.4451
   61U      H3' 1437   5.866   3.379   3.237 -0.9061 -0.0749 -2.9131
   61U      C2' 1438   5.982   3.548   3.157 -1.0132 -0.3548 -0.0847
   61U     H2'1 1439   5.887   3.599   3.143 -0.9074  0.2529  1.2110
   61U      O2' 1440   6.042   3.627   3.261  0.1656  0.2479 -0.3186
   61U     HO'2 1441   5.972   3.630   3.326  0.3141  0.4305 -0.1655
   61U      O3' 1442   6.070   3.342   3.270 -0.4283 -0.4854  0.0245
   61U      H3T 1443   6.067   3.376   3.360 -1.6333  0.1194 -0.2193
   62G      O5' 1444   6.096   4.989   2.760  0.2937 -0.0780  0.4702
   62G      H5T 1445   6.055   5.030   2.836 -2.9353 -1.5284 -0.3346
   62G      C5' 1446   6.007   4.981   2.649 -0.0117 -0.1729  0.3287
   62G     H5'1 1447   6.066   4.968   2.558 -1.0882  1.2713 -0.6142
   62G     H5'2 1448   5.949   5.072   2.643 -0.9221 -0.7417  0.3573
   62G      C4' 1449   5.901   4.869   2.668 -0.4452 -0.1380  0.2462
   62G      H4' 1450   5.839   4.883   2.579  0.5905  4.1006 -0.0204
   62G      O4' 1451   5.946   4.735   2.661  0.1062 -0.0287  0.3247
   62G      C1' 1452   5.871   4.668   2.760 -0.0360  0.1358  0.3788
   62G      H1' 1453   5.839   4.578   2.708 -1.0325  1.0929 -0.7291
   62G       N9 1454   5.948   4.634   2.878  0.4722  0.9738  0.1427
   62G       C8 1455   6.076   4.671   2.901 -0.4741 -0.3406 -0.7734
   62G       H8 1456   6.130   4.739   2.838 -0.9401  0.5619 -0.2332
   62G       N7 1457   6.120   4.628   3.020  0.7861 -0.4795 -0.8025
   62G       C5 1458   6.020   4.539   3.064 -0.9656  0.5013 -0.9754
   62G       C6 1459   6.018   4.440   3.174 -0.2879 -0.5172 -0.2631
   62G       O6 1460   6.105   4.404   3.251 -0.3896  0.3007 -0.4296
   62G       N1 1461   5.897   4.368   3.190  0.6511 -0.1991  0.5096
   62G       H1 1462   5.882   4.309   3.270  0.3105 -0.1358  0.4965
   62G       C2 1463   5.802   4.386   3.103 -0.2411 -0.2730  0.1910
   62G       N2 1464   5.691   4.328   3.122 -0.1168  0.1759 -0.4352
   62G      H21 1465   5.674   4.270   3.203 -3.0616  0.7688 -0.5074
   62G      H22 1466   5.624   4.348   3.049  1.2298  2.1635 -1.2006
   62G       N3 1467   5.804   4.467   2.996 -0.2881 -0.3086 -0.1897
   62G       C4 1468   5.917   4.540   2.977  1.1041  0.2042  0.2053
   62G      C3' 1469   5.813   4.891   2.796 -0.3169  0.2671  0.0950
   62G      H3' 1470   5.882   4.917   2.878  0.6579 -1.6852 -0.0435
   62G      C2' 1471   5.752   4.754   2.812 -0.1459 -0.0179  1.0634
   62G     H2'1 1472   5.722   4.736   2.915  0.6275  0.7789  1.4295
   62G      O2' 1473   5.652   4.756   2.709  0.3619  0.1349  0.0204
   62G     HO'2 1474   5.624   4.848   2.703  1.6367  0.5519  0.0174
   62G      O3' 1475   5.724   4.994   2.755  0.3751 -0.0726 -0.2645
   63U        P 1476   5.656   5.078   2.868 -0.0344 -0.4437  0.1830
   63U      O1P 1477   5.577   5.184   2.806  0.3594 -0.1816 -0.3544
   63U      O2P 1478   5.756   5.120   2.966  0.1800  0.1829  0.1210
   63U      O5' 1479   5.564   4.969   2.938 -0.2554 -0.1606  0.4917
   63U      C5' 1480   5.441   4.939   2.886  1.1568 -0.1008 -0.6163
   63U     H5'1 1481   5.456   4.896   2.787 -0.2552  1.4037 -1.5245
   63U     H5'2 1482   5.378   5.027   2.878  0.6698 -0.2497  1.0245
   63U      C4' 1483   5.373   4.852   2.987 -0.8370  0.2944 -0.9323
   63U      H4' 1484   5.278   4.820   2.944 -0.9518  1.3831 -1.4927
   63U      O4' 1485   5.450   4.734   3.015  0.3748 -0.7556  0.5079
   63U      C1' 1486   5.437   4.693   3.155 -0.0809 -0.3725  0.3081
   63U      H1' 1487   5.389   4.597   3.171 -0.7658  0.3406  2.8165
   63U       N1 1488   5.571   4.706   3.223  1.1365  0.5538 -0.3336
   63U       C6 1489   5.675   4.789   3.187 -0.1715  0.1090 -0.6349
   63U       H6 1490   5.647   4.867   3.117 -0.3406  1.4056  0.8100
   63U       C5 1491   5.801   4.768   3.238  0.8462  0.0983 -0.4934
   63U       H5 1492   5.880   4.838   3.215  0.0175  1.6904  1.2130
   63U       C4 1493   5.825   4.672   3.342 -0.2506  0.8486 -0.1806
   63U       O4 1494   5.938   4.661   3.388 -0.2001  0.0940 -0.0645
   63U       N3 1495   5.718   4.599   3.385  0.1619 -0.3163 -0.1018
   63U       H3 1496   5.732   4.528   3.455  0.2913  0.4314  0.6471
   63U       C2 1497   5.590   4.609   3.330 -0.6646 -0.9643  0.5277
   63U       O2 1498   5.502   4.536   3.371 -0.1469  0.0796 -0.5559
   63U      C3' 1499   5.357   4.910   3.130  0.1417  0.9023  0.1116
   63U      H3' 1500   5.446   4.965   3.163 -1.4841  3.3932  0.6849
   63U      C2' 1501   5.345   4.783   3.220  0.2220 -1.4107 -0.1564
   63U     H2'1 1502   5.378   4.794   3.323 -0.7587 -0.2425  0.0615
   63U      O2' 1503   5.212   4.737   3.210 -0.4896 -0.0785  0.4972
   63U     HO'2 1504   5.145   4.806   3.208 -3.0091 -2.3466 -1.2821
   63U      O3' 1505   5.241   4.995   3.144  0.7768 -0.1146  0.5609
   64A        P 1506   5.239   5.109   3.264  0.2829  0.5642 -0.0745
   64A      O1P 1507   5.130   5.208   3.235  0.3481 -0.3741  0.6349
   64A      O2P 1508   5.377   5.154   3.293 -0.7263  0.1421 -0.2520
   64A      O5' 1509   5.207   5.011   3.382 -0.5006  0.1398 -0.0535
   64A      C5' 1510   5.084   4.967   3.432  0.1529 -0.1374 -0.9541
   64A     H5'1 1511   5.051   4.877   3.380 -1.3200 -1.0128  1.3561
   64A     H5'2 1512   5.013   5.049   3.447  1.9658  1.2447  0.4761
   64A      C4' 1513   5.126   4.921   3.576 -0.8831 -0.8526  0.3628
   64A      H4' 1514   5.043   4.879   3.634 -0.4188  1.2495  2.7340
   64A      O4' 1515   5.224   4.815   3.589 -0.5992  0.2343  0.1799
   64A      C1' 1516   5.297   4.839   3.704 -0.1485  1.1358 -0.0439
   64A      H1' 1517   5.285   4.754   3.772  1.6864  1.2049  0.4201
   64A       N9 1518   5.438   4.858   3.674  0.0669  0.4715 -0.2075
   64A       C8 1519   5.506   4.905   3.565 -0.3972 -0.3617  0.6451
   64A       H8 1520   5.456   4.928   3.472  1.1187  1.2839  0.1760
   64A       N7 1521   5.637   4.888   3.576  0.5352  0.1674 -0.0595
   64A       C5 1522   5.652   4.841   3.708  0.3678  0.5032  0.3699
   64A       C6 1523   5.767   4.809   3.785  0.6720  0.0981 -0.2630
   64A       N6 1524   5.888   4.804   3.741  0.0671  0.1154  0.3313
   64A      H61 1525   5.907   4.841   3.649 -0.1936 -3.4711 -1.3337
   64A      H62 1526   5.963   4.782   3.806 -0.3110  2.6442  1.7398
   64A       N1 1527   5.753   4.762   3.913  0.3039 -0.2770  0.2954
   64A       C2 1528   5.631   4.754   3.954  1.0024  1.2825  0.4013
   64A       H2 1529   5.612   4.732   4.058 -1.3310  2.0890  0.2247
   64A       N3 1530   5.505   4.786   3.898 -1.0278  0.1909  0.1949
   64A       C4 1531   5.531   4.823   3.773  0.4177  0.2683  0.8127
   64A      C3' 1532   5.180   5.038   3.661  0.3640  0.2695  0.4193
   64A      H3' 1533   5.256   5.082   3.596  0.1610  0.0279  0.0065
   64A      C2' 1534   5.248   4.961   3.773  0.1497 -0.4766  0.0863
   64A     H2'1 1535   5.323   5.028   3.813  0.3791 -0.6859  0.0095
   64A      O2' 1536   5.161   4.919   3.871  0.3082  0.6717  0.1938
   64A     HO'2 1537   5.211   4.902   3.951  2.3408 -0.2556 -1.1675
   64A      O3' 1538   5.081   5.123   3.711  0.2257  0.3667  0.6538
   65C        P 1539   5.113   5.276   3.742  0.1039 -0.2907  0.1627
   65C      O1P 1540   4.992   5.347   3.778  0.3964 -0.4098 -0.0773
   65C      O2P 1541   5.194   5.327   3.632 -0.0089 -0.1435 -0.2635
   65C      O5' 1542   5.204   5.269   3.878 -0.5019 -0.5034 -0.3302
   65C      C5' 1543   5.148   5.239   4.007  0.1971 -0.3162  0.8180
   65C     H5'1 1544   5.060   5.177   3.990  0.0502  0.0848  0.0759
   65C     H5'2 1545   5.111   5.329   4.058 -0.9581 -1.3049  1.7889
   65C      C4' 1546   5.247   5.167   4.104  0.5089 -0.3967  0.9110
   65C      H4' 1547   5.190   5.116   4.182  0.4430 -0.3773  0.8754
   65C      O4' 1548   5.338   5.085   4.042  0.1186 -0.3204 -0.0152
   65C      C1' 1549   5.463   5.087   4.108 -0.7658  0.4062  0.2016
   65C      H1' 1550   5.476   4.985   4.145  0.7042  0.3756 -0.3525
   65C       N1 1551   5.576   5.120   4.013  0.1591  0.3644 -0.3674
   65C       C6 1552   5.559   5.163   3.891  0.1518 -0.3493  0.2165
   65C       H6 1553   5.462   5.185   3.848  0.1041  0.3666  0.6829
   65C       C5 1554   5.672   5.179   3.818 -0.4617 -0.3229 -0.1089
   65C       H5 1555   5.655   5.224   3.721 -0.9396  0.2762  0.2461
   65C       C4 1556   5.795   5.133   3.865 -0.7171 -0.0763  0.4239
   65C       N4 1557   5.903   5.136   3.793 -0.2083 -0.0228  0.0731
   65C      H41 1558   5.900   5.140   3.693 -0.6138  1.0164  0.1141
   65C      H42 1559   5.982   5.096   3.843 -2.4051 -1.9540  2.2742
   65C       N3 1560   5.806   5.081   3.984 -0.4549  0.3465 -0.0796
   65C       C2 1561   5.695   5.073   4.060 -0.3524 -0.6689 -0.2335
   65C       O2 1562   5.708   5.029   4.170 -0.5572 -0.1077 -0.3944
   65C      C3' 1563   5.337   5.277   4.170 -0.8828 -0.2376 -0.2800
   65C      H3' 1564   5.376   5.338   4.089  0.0091 -0.5252 -0.0783
   65C      C2' 1565   5.445   5.188   4.226 -0.0599  0.1424  0.1085
   65C     H2'1 1566   5.533   5.251   4.240 -1.4163  2.5719 -1.4556
   65C      O2' 1567   5.405   5.120   4.348  0.8692 -0.2931  0.8355
   65C     HO'2 1568   5.453   5.165   4.418  1.9565 -0.8936  0.5049
   65C      O3' 1569   5.279   5.362   4.272 -0.7475 -0.2907 -0.2819
   66G        P 1570   5.329   5.516   4.285  0.0212 -0.2362  0.2096
   66G      O1P 1571   5.239   5.578   4.381 -0.0321  0.0821  0.4490
   66G      O2P 1572   5.339   5.573   4.151  0.0847 -0.0904 -0.0468
   66G      O5' 1573   5.477   5.507   4.347  0.1790 -0.3730 -0.0786
   66G      C5' 1574   5.487   5.466   4.484 -0.3414 -0.4189 -0.1823
   66G     H5'1 1575   5.420   5.380   4.483  0.6288 -1.1880 -1.6688
   66G     H5'2 1576   5.446   5.543   4.549 -2.5479 -2.0968  0.5502
   66G      C4' 1577   5.621   5.421   4.537 -0.7727  0.2558 -0.4014
   66G      H4' 1578   5.620   5.374   4.635  0.2500 -0.0716 -0.5357
   66G      O4' 1579   5.670   5.322   4.438  0.0176 -0.7905 -0.2343
   66G      C1' 1580   5.808   5.327   4.437  0.2099  0.1898  0.6345
   66G      H1' 1581   5.843   5.227   4.460 -0.3264 -0.4079 -0.9634
   66G       N9 1582   5.841   5.361   4.297 -0.6929 -0.5565  0.4237
   66G       C8 1583   5.755   5.399   4.193 -0.2192 -0.1534 -0.0457
   66G       H8 1584   5.649   5.411   4.205 -0.0280  0.3577  1.1115
   66G       N7 1585   5.810   5.410   4.073  0.0223 -0.0209  0.9577
   66G       C5 1586   5.946   5.385   4.104  0.2087 -0.5279 -0.0683
   66G       C6 1587   6.062   5.391   4.017  0.2799 -0.4255 -0.5467
   66G       O6 1588   6.058   5.407   3.901  0.5474 -1.0673  0.3796
   66G       N1 1589   6.184   5.360   4.079  0.7563 -0.1203  0.4653
   66G       H1 1590   6.263   5.347   4.017  0.1161 -2.5765  0.0573
   66G       C2 1591   6.192   5.330   4.210 -0.0507  0.5381 -0.0975
   66G       N2 1592   6.308   5.294   4.253  0.2977  0.3165 -0.6423
   66G      H21 1593   6.387   5.311   4.193  0.0800  0.3455 -0.9191
   66G      H22 1594   6.323   5.271   4.351 -0.1238 -1.6372 -1.0044
   66G       N3 1595   6.086   5.331   4.293 -0.0227 -0.4718 -0.5649
   66G       C4 1596   5.967   5.359   4.240  1.1508 -0.1936  0.0317
   66G      C3' 1597   5.732   5.522   4.530 -0.0448 -0.6443  0.1850
   66G      H3' 1598   5.723   5.572   4.432 -2.5126  0.3513  0.8526
   66G      C2' 1599   5.860   5.432   4.536 -0.2375  0.4181  0.8617
   66G     H2'1 1600   5.943   5.490   4.496 -0.8926 -0.2705 -1.6464
   66G      O2' 1601   5.887   5.385   4.669  0.7318  0.3648 -0.1066
   66G     HO'2 1602   5.865   5.460   4.724  1.7901 -1.1582  2.5467
   66G      O3' 1603   5.722   5.613   4.631 -0.5091  0.4792 -0.4136
   67G        P 1604   5.798   5.755   4.621 -0.4652 -0.2421 -0.1800
   67G      O1P 1605   5.788   5.825   4.749  0.2786 -0.2133  0.1941
   67G      O2P 1606   5.748   5.820   4.497  0.1531 -0.0479  0.0163
   67G      O5' 1607   5.954   5.725   4.596  0.1442  0.0622 -0.2959
   67G      C5' 1608   6.058   5.699   4.685  0.0411  0.9848  0.6576
   67G     H5'1 1609   6.031   5.601   4.724 -3.9488  1.7558  0.2356
   67G     H5'2 1610   6.053   5.769   4.768 -1.6050 -0.3248  1.7213
   67G      C4' 1611   6.198   5.697   4.630  0.2102 -0.3883 -0.5171
   67G      H4' 1612   6.264   5.675   4.714 -1.7534 -0.4207  1.0929
   67G      O4' 1613   6.205   5.615   4.517 -0.2083 -0.0750  0.4703
   67G      C1' 1614   6.316   5.665   4.447  0.0369  0.5834  0.9353
   67G      H1' 1615   6.395   5.590   4.460 -0.2651 -0.0326 -0.5667
   67G       N9 1616   6.273   5.684   4.301  0.0734  0.0707 -0.3817
   67G       C8 1617   6.138   5.691   4.250  0.0366  0.2270 -0.3130
   67G       H8 1618   6.053   5.684   4.315 -0.3155 -0.7148 -0.8495
   67G       N7 1619   6.130   5.693   4.121 -0.8941  0.1213 -0.2473
   67G       C5 1620   6.268   5.685   4.082  0.6718 -0.4641 -0.3213
   67G       C6 1621   6.328   5.690   3.948  0.7650  0.4135 -0.4048
   67G       O6 1622   6.281   5.699   3.840  0.4258 -0.2536  0.7020
   67G       N1 1623   6.465   5.694   3.955  0.4106 -0.2309 -0.3747
   67G       H1 1624   6.515   5.685   3.867 -1.0721  1.9343 -1.5094
   67G       C2 1625   6.537   5.674   4.069  0.1717 -0.0179 -0.3421
   67G       N2 1626   6.668   5.681   4.051 -0.0128 -0.3870 -0.0254
   67G      H21 1627   6.713   5.685   3.960 -0.6581 -1.2201 -0.3904
   67G      H22 1628   6.730   5.651   4.125  0.2516  1.5792  0.6074
   67G       N3 1629   6.486   5.662   4.196  0.1662  0.3769  0.0435
   67G       C4 1630   6.349   5.676   4.194 -0.2224  0.1798  0.5394
   67G      C3' 1631   6.239   5.829   4.575  0.2336 -0.1819 -0.4433
   67G      H3' 1632   6.156   5.854   4.510  0.3029  0.9787 -0.0958
   67G      C2' 1633   6.373   5.796   4.505 -0.5090 -0.5561 -0.3660
   67G     H2'1 1634   6.405   5.865   4.427  2.7189  1.3585  2.3297
   67G      O2' 1635   6.479   5.777   4.597 -0.7982  0.2681  0.2131
   67G     HO'2 1636   6.463   5.821   4.681 -0.7815 -0.2421  0.4845
   67G      O3' 1637   6.251   5.931   4.675 -0.1870  0.1966 -0.2158
   68A        P 1638   6.226   6.084   4.635  0.1042  0.0318  0.5037
   68A      O1P 1639   6.242   6.163   4.756  0.1084  0.0175 -0.1369
   68A      O2P 1640   6.094   6.095   4.565 -0.2808  0.1937  0.5210
   68A      O5' 1641   6.343   6.117   4.530 -0.0940  1.0759  0.6744
   68A      C5' 1642   6.480   6.124   4.573  0.2879 -0.2449  0.8677
   68A     H5'1 1643   6.506   6.033   4.628 -2.2315 -1.4119  0.2260
   68A     H5'2 1644   6.489   6.217   4.629 -0.1972 -0.1953  0.8659
   68A      C4' 1645   6.578   6.134   4.462  0.1303  0.2144  0.4474
   68A      H4' 1646   6.678   6.140   4.505 -0.1654  0.7666  1.0601
   68A      O4' 1647   6.560   6.022   4.373 -0.0712 -0.1985 -0.1685
   68A      C1' 1648   6.592   6.064   4.240 -0.9722 -0.1206  0.0954
   68A      H1' 1649   6.674   6.006   4.198 -2.0612 -0.0303 -2.2709
   68A       N9 1650   6.480   6.050   4.148  0.5074  0.3467  0.5367
   68A       C8 1651   6.344   6.025   4.174 -0.3235  0.2630 -0.4785
   68A       H8 1652   6.298   6.026   4.272 -0.7634 -0.8971 -0.6665
   68A       N7 1653   6.274   6.021   4.062  0.6548 -0.0539  0.0489
   68A       C5 1654   6.368   6.026   3.957 -0.5447 -0.9657 -0.3689
   68A       C6 1655   6.366   6.015   3.816  0.1653  0.1617 -0.4712
   68A       N6 1656   6.257   6.007   3.741  0.3857 -0.3985  0.1340
   68A      H61 1657   6.163   5.998   3.777 -0.2716  1.8223 -0.8266
   68A      H62 1658   6.273   5.995   3.642  1.3236 -1.2782  0.3796
   68A       N1 1659   6.477   6.024   3.741 -0.7598 -0.1039  0.6663
   68A       C2 1660   6.590   6.053   3.803  0.6332 -0.0902 -0.5601
   68A       H2 1661   6.675   6.063   3.737  0.7260 -1.5791 -0.6825
   68A       N3 1662   6.608   6.065   3.938  0.4120  0.6905  0.3309
   68A       C4 1663   6.494   6.052   4.011  0.9003  0.5018  0.4591
   68A      C3' 1664   6.551   6.262   4.373 -0.5799 -0.2250 -0.2395
   68A      H3' 1665   6.447   6.266   4.342 -0.2147  0.5805 -1.4384
   68A      C2' 1666   6.634   6.213   4.248  0.4257  0.0513  0.2214
   68A     H2'1 1667   6.605   6.271   4.161 -1.0022  0.6899  1.0887
   68A      O2' 1668   6.773   6.214   4.273  0.2236  0.7129  0.5162
   68A     HO'2 1669   6.808   6.207   4.184 -1.8530  1.4081 -0.4282
   68A      O3' 1670   6.603   6.378   4.440  0.5672  0.1608 -0.4107
   69A        P 1671   6.561   6.515   4.379  0.2741  0.1890 -0.0952
   69A      O1P 1672   6.622   6.626   4.464  0.3201  0.1699  0.4455
   69A      O2P 1673   6.415   6.517   4.355 -0.5094  0.0972 -0.0490
   69A      O5' 1674   6.626   6.511   4.234 -1.0919  0.0366  0.6297
   69A      C5' 1675   6.763   6.534   4.220 -0.0701 -0.5481 -0.1743
   69A     H5'1 1676   6.816   6.477   4.296 -1.0594  1.2700  1.9990
   69A     H5'2 1677   6.778   6.639   4.248 -2.1899 -0.0593 -0.7177
   69A      C4' 1678   6.801   6.514   4.073 -0.1292  0.1181  0.4303
   69A      H4' 1679   6.910   6.516   4.068 -0.0140 -0.1787  2.0557
   69A      O4' 1680   6.747   6.396   4.018 -0.1608  0.2125 -0.3704
   69A      C1' 1681   6.736   6.413   3.878  0.1630 -0.2340  0.4021
   69A      H1' 1682   6.808   6.352   3.826  1.4298  2.1842 -0.7667
   69A       N9 1683   6.599   6.376   3.841  0.2169  0.3915 -0.2162
   69A       C8 1684   6.482   6.369   3.918  0.0928 -0.8749  0.8573
   69A       H8 1685   6.470   6.395   4.023 -1.9174 -1.6079  0.8526
   69A       N7 1686   6.373   6.353   3.847  0.2986 -0.0029  0.3394
   69A       C5 1687   6.422   6.344   3.714  0.1066  1.0209  0.3204
   69A       C6 1688   6.359   6.324   3.585 -0.4164 -0.3059 -0.1739
   69A       N6 1689   6.238   6.313   3.562  0.8981  0.2411  0.3720
   69A      H61 1690   6.178   6.310   3.643 -2.1917 -1.9367 -1.7579
   69A      H62 1691   6.194   6.307   3.471 -2.7614  1.7110  1.8423
   69A       N1 1692   6.434   6.314   3.473 -0.1635 -0.3620 -0.0969
   69A       C2 1693   6.569   6.320   3.486  0.0113  0.5663  0.2676
   69A       H2 1694   6.627   6.297   3.398 -2.0767 -0.5286 -0.9069
   69A       N3 1695   6.637   6.338   3.601  0.6281  0.3429 -0.2910
   69A       C4 1696   6.556   6.347   3.714  0.5088  0.6066  0.0667
   69A      C3' 1697   6.756   6.635   3.992  0.4970  0.4411  0.4004
   69A      H3' 1698   6.653   6.659   4.016  0.9201  0.8525  1.9734
   69A      C2' 1699   6.752   6.563   3.851 -0.2323 -1.1851 -0.4571
   69A     H2'1 1700   6.670   6.616   3.803 -1.2998 -1.0803  1.4110
   69A      O2' 1701   6.881   6.580   3.802 -0.2288 -0.1031  0.4357
   69A     HO'2 1702   6.872   6.671   3.773 -0.1810 -0.5006 -0.8905
   69A      O3' 1703   6.840   6.753   3.997 -0.6699  0.4783  0.2192
   70U        P 1704   6.783   6.887   3.935  0.0958  0.0951  0.0530
   70U      O1P 1705   6.865   7.002   3.970  0.3605  0.5966  0.2513
   70U      O2P 1706   6.638   6.889   3.964 -0.1697 -0.1167  0.3575
   70U      O5' 1707   6.791   6.863   3.776 -0.5958 -0.6174  0.1128
   70U      C5' 1708   6.904   6.897   3.707  0.0037  0.0852  0.4306
   70U     H5'1 1709   6.987   6.830   3.731  0.0469  0.6060  1.7526
   70U     H5'2 1710   6.944   6.996   3.728  1.2705  0.7538 -3.9065
   70U      C4' 1711   6.876   6.891   3.550  0.0578 -0.4098  0.2378
   70U      H4' 1712   6.968   6.928   3.503  0.0348 -3.0535 -2.1863
   70U      O4' 1713   6.849   6.765   3.503 -0.2922 -0.3892 -0.2693
   70U      C1' 1714   6.742   6.762   3.418  0.0473 -0.6345  0.2039
   70U      H1' 1715   6.774   6.699   3.335 -3.1995 -1.2873 -0.6706
   70U       N1 1716   6.609   6.715   3.463  0.3593  0.2184  0.1251
   70U       C6 1717   6.560   6.744   3.589  0.6547 -0.0163 -0.3070
   70U       H6 1718   6.617   6.794   3.665 -0.2445 -0.1205  0.4504
   70U       C5 1719   6.433   6.716   3.621 -0.1031 -0.0695 -0.2131
   70U       H5 1720   6.391   6.735   3.720  1.4095  1.3922  0.1955
   70U       C4 1721   6.334   6.669   3.523 -0.4143 -0.4275  0.5054
   70U       O4 1722   6.214   6.639   3.532 -0.0918 -0.0910 -0.4837
   70U       N3 1723   6.391   6.636   3.399  0.1090  0.4746 -0.5562
   70U       H3 1724   6.330   6.604   3.326  0.3595  0.6230 -0.8339
   70U       C2 1725   6.521   6.663   3.362 -0.4246  0.5211 -0.0585
   70U       O2 1726   6.563   6.640   3.248  0.1934 -0.2840 -0.0769
   70U      C3' 1727   6.764   6.984   3.503 -0.1148 -0.5179 -0.3778
   70U      H3' 1728   6.681   6.985   3.573 -0.2824  2.2100 -0.5104
   70U      C2' 1729   6.732   6.911   3.369 -1.0869  0.3982  0.1284
   70U     H2'1 1730   6.630   6.927   3.332 -1.4587  0.7785  1.2635
   70U      O2' 1731   6.823   6.912   3.257  0.8989  0.4417 -0.5697
   70U     HO'2 1732   6.825   7.005   3.237 -1.8262  0.3171 -1.7907
   70U      O3' 1733   6.805   7.118   3.470  0.7146 -0.4220  0.4002
   71A        P 1734   6.712   7.238   3.503  0.1385  0.1866  0.2156
   71A      O1P 1735   6.806   7.356   3.498 -0.1728 -0.0032  0.4268
   71A      O2P 1736   6.636   7.213   3.628 -0.1942  0.3745 -0.7347
   71A      O5' 1737   6.616   7.253   3.379  0.0782  0.0985 -0.0282
   71A      C5' 1738   6.672   7.288   3.251  0.2743  0.7004  0.3067
   71A     H5'1 1739   6.761   7.228   3.234  0.8816  1.7827 -0.3503
   71A     H5'2 1740   6.702   7.392   3.242 -0.8484  0.9690 -0.5924
   71A      C4' 1741   6.576   7.268   3.130 -0.1706 -0.0682 -0.4334
   71A      H4' 1742   6.622   7.297   3.036 -0.1612 -2.0079 -1.0758
   71A      O4' 1743   6.568   7.129   3.126 -0.2971  0.3017  0.2347
   71A      C1' 1744   6.440   7.086   3.083  0.1747  0.0458 -0.5626
   71A      H1' 1745   6.461   7.018   3.000  1.9074 -0.2863  0.0941
   71A       N9 1746   6.345   7.024   3.184 -0.2917  0.1229  0.1897
   71A       C8 1747   6.359   7.024   3.324  0.4380 -0.1245  0.6738
   71A       H8 1748   6.449   7.060   3.371  1.0709  0.7704 -1.1105
   71A       N7 1749   6.268   6.955   3.388 -0.7292  0.0238 -0.4424
   71A       C5 1750   6.189   6.917   3.280  0.1873  0.7981  0.3232
   71A       C6 1751   6.062   6.851   3.273 -0.5174 -0.2942 -0.0069
   71A       N6 1752   5.999   6.796   3.380  0.2254 -0.4916 -0.2217
   71A      H61 1753   6.044   6.790   3.470 -2.2002 -1.2621  1.0535
   71A      H62 1754   5.908   6.751   3.372 -0.7327  1.6951 -4.0010
   71A       N1 1755   6.007   6.817   3.150  0.1731  0.3375  0.5617
   71A       C2 1756   6.067   6.864   3.038 -0.8208  0.3512  0.0298
   71A       H2 1757   6.010   6.846   2.948 -1.1436  0.5738  0.1875
   71A       N3 1758   6.184   6.928   3.032 -0.1375  0.1967 -0.4749
   71A       C4 1759   6.241   6.949   3.157  0.2502 -0.5451  0.6974
   71A      C3' 1760   6.429   7.322   3.138 -0.9097 -0.5296 -0.3392
   71A      H3' 1761   6.410   7.310   3.246  1.3720  1.6657  0.4319
   71A      C2' 1762   6.370   7.221   3.044 -0.3445  0.0720  0.4103
   71A     H2'1 1763   6.263   7.212   3.064 -0.4574  1.4906  0.5737
   71A      O2' 1764   6.399   7.265   2.915  0.2210 -0.5037  0.1635
   71A     HO'2 1765   6.352   7.349   2.912  3.7897  1.7753  1.7072
   71A      O3' 1766   6.421   7.456   3.089  0.1838  0.3175  0.3382
   72G        P 1767   6.310   7.556   3.141 -0.0205 -0.0370 -0.1280
   72G      O1P 1768   6.341   7.679   3.073 -0.4371 -0.0932  0.1331
   72G      O2P 1769   6.299   7.541   3.286 -0.6775 -0.1233  0.3805
   72G      O5' 1770   6.167   7.512   3.071 -0.1305  0.3358 -0.2051
   72G      C5' 1771   6.160   7.520   2.926 -0.0324  0.1227  0.0843
   72G     H5'1 1772   6.257   7.499   2.881 -0.8843  0.8399 -2.2022
   72G     H5'2 1773   6.127   7.620   2.898  0.2327  0.4410  0.8546
   72G      C4' 1774   6.059   7.426   2.855  0.2903  0.8442 -0.3874
   72G      H4' 1775   6.073   7.423   2.747 -2.2475 -1.2141 -0.7628
   72G      O4' 1776   6.068   7.297   2.912 -0.1522 -0.5352  0.1075
   72G      C1' 1777   5.942   7.238   2.914 -0.3886 -0.4224 -0.9119
   72G      H1' 1778   5.942   7.147   2.854  0.7474 -0.4531 -0.8959
   72G       N9 1779   5.903   7.208   3.055 -0.2882  0.2160  0.1707
   72G       C8 1780   5.972   7.231   3.167  0.6145 -0.4347 -0.0954
   72G       H8 1781   6.054   7.300   3.167  0.5014 -0.2877 -1.6248
   72G       N7 1782   5.931   7.175   3.277  0.7094 -0.6555  0.5285
   72G       C5 1783   5.816   7.109   3.234 -0.3403 -0.6769  0.0678
   72G       C6 1784   5.723   7.030   3.299 -0.1071 -0.0652  0.0293
   72G       O6 1785   5.721   6.998   3.413 -0.5364  0.8648 -1.0286
   72G       N1 1786   5.627   6.980   3.218 -0.1933  0.2198  0.4837
   72G       H1 1787   5.550   6.933   3.266  0.7069 -3.1513 -1.1186
   72G       C2 1788   5.612   7.009   3.085 -0.3518  0.4164  0.1196
   72G       N2 1789   5.507   6.952   3.027 -0.1633 -0.2073 -0.5564
   72G      H21 1790   5.449   6.881   3.069  0.9326 -2.7894 -3.0599
   72G      H22 1791   5.491   6.969   2.928 -0.6104 -2.7900 -1.0044
   72G       N3 1792   5.694   7.088   3.019  0.0998 -0.1879 -0.6463
   72G       C4 1793   5.795   7.136   3.096 -0.3804 -0.3582  0.3509
   72G      C3' 1794   5.914   7.475   2.873  0.1646  0.9079 -0.0427
   72G      H3' 1795   5.901   7.496   2.979 -0.3701  1.1009 -0.1432
   72G      C2' 1796   5.837   7.340   2.855  0.2653  0.1377  0.1021
   72G     H2'1 1797   5.740   7.325   2.902  1.2050 -2.3823  1.4421
   72G      O2' 1798   5.833   7.293   2.720  0.3254 -0.2615  0.4194
   72G     HO'2 1799   5.773   7.349   2.671  0.5539  0.3796  0.8670
   72G      O3' 1800   5.878   7.581   2.786 -0.7386  0.2203  0.1827
   73A        P 1801   5.751   7.671   2.812 -0.2469  0.2581  0.1404
   73A      O1P 1802   5.733   7.760   2.695 -0.5546 -0.6653  1.0080
   73A      O2P 1803   5.769   7.736   2.942 -0.1547 -0.2816  0.4515
   73A      O5' 1804   5.629   7.572   2.821  0.1067  0.3944 -0.2897
   73A      C5' 1805   5.570   7.513   2.698 -0.7658  0.6906  0.4513
   73A     H5'1 1806   5.649   7.461   2.644 -0.0606  0.1302  1.9521
   73A     H5'2 1807   5.533   7.595   2.636 -2.2844 -0.0186  0.3676
   73A      C4' 1808   5.454   7.415   2.721 -0.9663  0.4105 -0.1813
   73A      H4' 1809   5.424   7.385   2.621  0.6296  1.5525 -1.0502
   73A      O4' 1810   5.504   7.308   2.796 -0.1954 -0.3577  0.0055
   73A      C1' 1811   5.402   7.264   2.882  0.8364  0.2185 -0.6370
   73A      H1' 1812   5.390   7.158   2.862  5.1554 -0.9434  1.6924
   73A       N9 1813   5.433   7.295   3.029  0.3158  0.1961  0.4300
   73A       C8 1814   5.529   7.380   3.079 -0.4604 -0.3860 -0.0410
   73A       H8 1815   5.594   7.446   3.023  0.6240 -1.7892 -0.4818
   73A       N7 1816   5.533   7.379   3.215 -0.0165 -0.2885 -0.1477
   73A       C5 1817   5.430   7.292   3.248 -0.1563  0.6757  1.1400
   73A       C6 1818   5.382   7.235   3.365 -0.5792  0.0680  0.6416
   73A       N6 1819   5.419   7.264   3.487 -0.0884 -0.8210  0.2580
   73A      H61 1820   5.487   7.336   3.510 -1.6877  1.3442 -1.3535
   73A      H62 1821   5.394   7.204   3.564 -0.0388  1.3600  2.0993
   73A       N1 1822   5.284   7.146   3.368  0.0505 -0.9417  0.4022
   73A       C2 1823   5.223   7.117   3.254 -0.0824  0.3430 -0.4189
   73A       H2 1824   5.147   7.041   3.264 -0.1044  0.6730  4.0088
   73A       N3 1825   5.261   7.154   3.135 -0.2549 -0.1046  0.3277
   73A       C4 1826   5.373   7.236   3.137 -1.0258  0.2668  0.1780
   73A      C3' 1827   5.336   7.467   2.799 -1.1285  0.2035  0.1191
   73A      H3' 1828   5.364   7.518   2.890 -2.4939 -2.7238  2.3505
   73A      C2' 1829   5.277   7.337   2.832 -0.6898 -0.2867 -0.3559
   73A     H2'1 1830   5.220   7.366   2.919  1.2998 -0.5398  1.0954
   73A      O2' 1831   5.206   7.262   2.737 -0.0947  0.3211 -0.1284
   73A     HO'2 1832   5.155   7.200   2.790  0.0276 -1.7243 -2.2470
   73A      O3' 1833   5.264   7.554   2.715 -0.0166  0.3638  0.3795
   74U        P 1834   5.170   7.660   2.773  0.1926  0.0705  0.2749
   74U      O1P 1835   5.093   7.726   2.664  0.5893 -0.6758  0.3164
   74U      O2P 1836   5.244   7.747   2.867  0.6486 -0.2461  0.0228
   74U      O5' 1837   5.067   7.581   2.861  0.0104  0.0804 -0.3692
   74U      C5' 1838   4.968   7.506   2.808 -0.5937 -0.3114  0.0856
   74U     H5'1 1839   4.999   7.432   2.735 -2.3041 -0.3323 -0.6731
   74U     H5'2 1840   4.892   7.570   2.762  0.0954  0.7674  0.4119
   74U      C4' 1841   4.897   7.425   2.918 -0.3073  0.3892 -0.0269
   74U      H4' 1842   4.832   7.347   2.878 -0.1005  1.4043 -2.5674
   74U      O4' 1843   4.993   7.363   3.003  0.5971  0.4717  0.1623
   74U      C1' 1844   4.941   7.379   3.135 -0.1969  1.1263 -0.2139
   74U      H1' 1845   4.928   7.278   3.172  0.6689  1.1092  0.0501
   74U       N1 1846   5.040   7.441   3.227  0.9033 -0.4259  0.3564
   74U       C6 1847   5.147   7.516   3.183  0.4860  0.1975 -0.1343
   74U       H6 1848   5.155   7.547   3.079  0.4856 -0.2077 -0.2548
   74U       C5 1849   5.246   7.555   3.266 -1.2688 -0.1830 -0.2955
   74U       H5 1850   5.330   7.611   3.230 -0.5464 -1.2340 -0.2906
   74U       C4 1851   5.243   7.525   3.410 -0.4660  0.1907  0.0856
   74U       O4 1852   5.316   7.576   3.496 -0.2500 -0.3533 -0.3228
   74U       N3 1853   5.132   7.461   3.440 -0.8866 -0.2102 -0.2866
   74U       H3 1854   5.123   7.436   3.538 -1.1156  0.9921  0.0156
   74U       C2 1855   5.036   7.407   3.358 -0.3555  0.8451  0.0557
   74U       O2 1856   4.950   7.333   3.406 -0.4392 -0.2613  0.4049
   74U      C3' 1857   4.818   7.521   3.000  0.4821  0.2459  0.1566
   74U      H3' 1858   4.875   7.614   3.001  0.9490  0.0512 -2.4014
   74U      C2' 1859   4.813   7.453   3.138  0.2270  0.4924  0.0478
   74U     H2'1 1860   4.821   7.523   3.222 -3.9991  2.5958 -1.0041
   74U      O2' 1861   4.709   7.354   3.158 -0.2958  0.4559 -0.2271
   74U     HO'2 1862   4.635   7.399   3.200 -0.5969 -1.1045  1.0465
   74U      O3' 1863   4.700   7.565   2.938  0.6431  0.6171 -0.0000
   75A        P 1864   4.616   7.681   2.991 -0.6683 -0.2892  0.5684
   75A      O1P 1865   4.498   7.671   2.904 -0.3881  0.3829  0.1835
   75A      O2P 1866   4.695   7.807   2.994  0.2409  0.0002 -0.0524
   75A      O5' 1867   4.578   7.656   3.139  0.6950  0.2732 -0.0372
   75A      C5' 1868   4.455   7.605   3.176  0.3019  0.2659  0.2321
   75A     H5'1 1869   4.440   7.508   3.129  1.6337  0.7750 -1.3420
   75A     H5'2 1870   4.379   7.675   3.142  0.9428  0.2713 -1.2410
   75A      C4' 1871   4.456   7.593   3.326 -0.4863  0.7958  0.0056
   75A      H4' 1872   4.360   7.543   3.344 -0.1893  0.3413  0.3588
   75A      O4' 1873   4.566   7.515   3.376  0.4495 -0.1276 -0.2596
   75A      C1' 1874   4.591   7.566   3.508 -0.3167  0.1148 -0.5471
   75A      H1' 1875   4.569   7.489   3.582  1.2421  0.1015 -0.0618
   75A       N9 1876   4.732   7.608   3.527 -0.7195 -0.7410 -0.2554
   75A       C8 1877   4.821   7.655   3.434  0.2203  0.2796 -0.4839
   75A       H8 1878   4.796   7.661   3.330  0.5021 -1.5991 -0.7099
   75A       N7 1879   4.928   7.709   3.485  0.2116 -0.2344 -0.1688
   75A       C5 1880   4.905   7.697   3.624 -0.6818  0.5745  0.2121
   75A       C6 1881   4.989   7.711   3.740  0.4139 -0.6450 -0.5307
   75A       N6 1882   5.111   7.750   3.743  0.1493 -0.2450 -0.2966
   75A      H61 1883   5.149   7.796   3.661  1.6272 -2.1809 -0.7642
   75A      H62 1884   5.166   7.752   3.828  1.7950 -1.0031 -1.2928
   75A       N1 1885   4.945   7.687   3.862 -0.3762  0.2580 -0.3394
   75A       C2 1886   4.823   7.637   3.866  0.2386 -0.5655 -0.2322
   75A       H2 1887   4.792   7.605   3.964 -1.6993 -2.3026 -1.3479
   75A       N3 1888   4.739   7.598   3.773 -0.7891 -0.2078  0.0552
   75A       C4 1889   4.790   7.630   3.648  0.0220  0.0352 -0.0529
   75A      C3' 1890   4.465   7.733   3.397 -0.3661  0.2249  0.3685
   75A      H3' 1891   4.555   7.789   3.372 -0.1650  0.1957  1.0102
   75A      C2' 1892   4.492   7.677   3.535  0.6425 -0.4921  0.5990
   75A     H2'1 1893   4.543   7.750   3.597 -0.9447  0.6344  0.6423
   75A      O2' 1894   4.375   7.629   3.598  0.8514 -0.0395  0.4180
   75A     HO'2 1895   4.305   7.662   3.541  0.7675 -1.8648 -0.6078
   75A      O3' 1896   4.342   7.803   3.380  0.0868  0.1993 -0.1169
   76A        P 1897   4.342   7.965   3.387  0.5848  0.1972  0.1558
   76A      O1P 1898   4.206   8.012   3.371 -0.2740 -0.2122  0.0980
   76A      O2P 1899   4.443   8.018   3.294 -0.0354 -0.2272 -0.5236
   76A      O5' 1900   4.389   7.994   3.536 -0.5623 -0.6913 -0.4030
   76A      C5' 1901   4.294   7.981   3.639  0.1722  0.1405 -0.0194
   76A     H5'1 1902   4.231   7.894   3.622  1.7540 -0.9837 -0.3660
   76A     H5'2 1903   4.229   8.068   3.642  1.3069  0.9915  1.0146
   76A      C4' 1904   4.361   7.986   3.780  0.0419 -0.5311 -0.7241
   76A      H4' 1905   4.285   7.960   3.852  0.0559  0.7363 -0.2355
   76A      O4' 1906   4.470   7.895   3.806  0.8469 -0.2931  0.2083
   76A      C1' 1907   4.556   7.959   3.901  0.7300 -0.7343  0.0943
   76A      H1' 1908   4.565   7.899   3.991 -1.3304  1.2617  1.7353
   76A       N9 1909   4.691   7.987   3.855 -0.3918  0.1666  0.2677
   76A       C8 1910   4.734   7.997   3.727  0.6129 -0.1499 -0.7982
   76A       H8 1911   4.666   7.984   3.643 -1.5196 -1.7417  1.0830
   76A       N7 1912   4.867   8.004   3.714 -0.1292 -0.0965 -0.2371
   76A       C5 1913   4.909   8.015   3.847  0.3342  0.1950  0.0652
   76A       C6 1914   5.032   8.037   3.914  0.2522 -0.1933 -0.7049
   76A       N6 1915   5.153   8.058   3.871 -0.4445 -0.2401  0.3944
   76A      H61 1916   5.170   8.058   3.770  1.3758 -0.6684  0.6855
   76A      H62 1917   5.231   8.068   3.933 -0.2746 -1.8663  0.4750
   76A       N1 1918   5.035   8.039   4.053 -0.0189 -0.0359 -0.1016
   76A       C2 1919   4.923   8.027   4.115  0.6321 -0.6477  0.1590
   76A       H2 1920   4.939   8.034   4.221  2.0105  2.4024 -0.1478
   76A       N3 1921   4.808   7.983   4.066 -0.2350  0.5857 -0.1116
   76A       C4 1922   4.805   7.992   3.931  0.0063  0.1721  0.5869
   76A      C3' 1923   4.409   8.126   3.821 -0.5390 -0.7659  0.3828
   76A      H3' 1924   4.480   8.180   3.760 -2.3953  1.5204  0.0878
   76A      C2' 1925   4.488   8.087   3.947 -0.1016 -0.4901  0.0421
   76A     H2'1 1926   4.561   8.166   3.967  0.7357 -1.6148  1.6335
   76A      O2' 1927   4.410   8.070   4.065  0.7383  0.1490  0.6999
   76A     HO'2 1928   4.345   8.139   4.053  1.1420  0.4999  0.5088
   76A      O3' 1929   4.299   8.213   3.841  0.4911 -0.6064  0.8087
   77U        P 1930   4.309   8.367   3.856  0.2002  0.0994  0.0709
   77U      O1P 1931   4.170   8.409   3.875  0.2654  0.5510  0.3854
   77U      O2P 1932   4.387   8.429   3.748  0.2533 -0.3571  0.0518
   77U      O5' 1933   4.388   8.382   3.991  0.7614 -0.2937  0.5071
   77U      C5' 1934   4.328   8.376   4.125 -0.0599 -0.4864  0.2757
   77U     H5'1 1935   4.305   8.271   4.145  1.8173 -0.5691  2.3852
   77U     H5'2 1936   4.235   8.433   4.123  0.3040  0.1254 -2.1004
   77U      C4' 1937   4.418   8.431   4.230 -0.0166  0.3802 -0.2708
   77U      H4' 1938   4.363   8.436   4.325  0.9364  0.8004  0.2730
   77U      O4' 1939   4.532   8.356   4.247  0.0801 -0.3973  0.0892
   77U      C1' 1940   4.644   8.436   4.279  0.0746  0.3430  0.7651
   77U      H1' 1941   4.691   8.404   4.372 -0.8179  1.6823  1.7204
   77U       N1 1942   4.746   8.426   4.168 -0.7165 -0.0114 -0.2730
   77U       C6 1943   4.708   8.408   4.033  0.1361 -0.2618 -0.2543
   77U       H6 1944   4.610   8.413   3.988  1.6695  2.1379 -3.8206
   77U       C5 1945   4.809   8.375   3.947  0.7830 -0.3479 -0.5294
   77U       H5 1946   4.792   8.359   3.841 -2.8564 -1.3684  0.0913
   77U       C4 1947   4.949   8.369   3.988 -0.1826 -0.6139  0.0887
   77U       O4 1948   5.040   8.349   3.911 -0.3932 -0.2387 -0.1988
   77U       N3 1949   4.975   8.389   4.122 -0.5692  0.1725  0.1133
   77U       H3 1950   5.071   8.387   4.152 -0.8792 -1.2427  1.1406
   77U       C2 1951   4.880   8.430   4.210 -0.1584  0.7720  0.2073
   77U       O2 1952   4.914   8.473   4.313 -0.0562 -0.2572  0.7622
   77U      C3' 1953   4.464   8.579   4.195  0.8412  0.3100  0.1007
   77U      H3' 1954   4.488   8.593   4.090 -1.5636  0.1325 -0.5137
   77U      C2' 1955   4.585   8.577   4.293 -0.3141  0.4390  0.1211
   77U     H2'1 1956   4.659   8.655   4.276 -0.5038  0.5999  0.0435
   77U      O2' 1957   4.545   8.597   4.428  0.1119  0.6668  0.3869
   77U     HO'2 1958   4.451   8.578   4.428  0.0944  0.3523 -2.2738
   77U      O3' 1959   4.381   8.673   4.252  0.0436 -0.0101 -0.4414
   78U        P 1960   4.387   8.829   4.208  0.4029  0.0302 -0.2767
   78U      O1P 1961   4.305   8.912   4.300 -0.3691 -0.4266  0.0355
   78U      O2P 1962   4.362   8.829   4.062  0.2739 -0.0637  0.0400
   78U      O5' 1963   4.535   8.860   4.236 -0.1065 -0.4869  0.1333
   78U      C5' 1964   4.580   8.921   4.355 -0.9760  0.0682 -0.2340
   78U     H5'1 1965   4.557   8.863   4.444 -0.7148  0.6784  0.2326
   78U     H5'2 1966   4.539   9.020   4.372  0.8226  0.6976  0.6622
   78U      C4' 1967   4.732   8.951   4.351  0.5438 -0.6638  0.0118
   78U      H4' 1968   4.758   8.992   4.448 -1.6456 -1.6010  1.0731
   78U      O4' 1969   4.805   8.839   4.323 -0.4600  0.3959 -0.2669
   78U      C1' 1970   4.936   8.880   4.273  0.4006  0.4490  0.2767
   78U      H1' 1971   5.007   8.875   4.356  1.4755 -1.3621 -0.6775
   78U       N1 1972   4.989   8.793   4.163  0.0788 -0.4211  1.0567
   78U       C6 1973   4.908   8.740   4.065  1.0728  0.4421  0.1500
   78U       H6 1974   4.800   8.746   4.077  1.1905  2.4747  0.6120
   78U       C5 1975   4.963   8.693   3.953 -0.0677 -0.1896  0.2971
   78U       H5 1976   4.895   8.666   3.873 -0.5335  2.1632 -0.1939
   78U       C4 1977   5.102   8.696   3.934  0.1984  0.2736  0.2849
   78U       O4 1978   5.167   8.674   3.829  0.4099 -0.0476 -0.2949
   78U       N3 1979   5.178   8.739   4.037 -0.2446 -0.3246  0.2001
   78U       H3 1980   5.278   8.744   4.027 -0.1349 -3.2760 -1.3642
   78U       C2 1981   5.127   8.778   4.155 -0.1902 -0.1488  0.9316
   78U       O2 1982   5.210   8.796   4.247  1.6092  0.1617 -0.1515
   78U      C3' 1983   4.774   9.053   4.247  0.1429 -0.3244  0.0860
   78U      H3' 1984   4.728   9.028   4.150  2.2662 -1.6732 -0.6508
   78U      C2' 1985   4.925   9.028   4.243 -0.8889 -0.1348  0.3587
   78U     H2'1 1986   4.966   9.056   4.147 -1.6465 -2.2104 -0.6282
   78U      O2' 1987   4.989   9.101   4.353 -0.0383  0.0102  0.2513
   78U     HO'2 1988   4.949   9.188   4.365 -0.4246 -0.0359 -0.7051
   78U      O3' 1989   4.742   9.191   4.275 -0.9749  0.6355  0.2869
   79A        P 1990   4.752   9.304   4.161  0.2672  0.2138  0.1586
   79A      O1P 1991   4.696   9.425   4.220 -0.1764 -0.2964 -0.3556
   79A      O2P 1992   4.692   9.243   4.043  0.8692  0.1002  0.5009
   79A      O5' 1993   4.901   9.332   4.128  0.1722 -0.4484 -0.7613
   79A      C5' 1994   4.969   9.423   4.220 -0.0502 -0.2176 -0.1160
   79A     H5'1 1995   4.964   9.389   4.325  0.6105 -0.3839 -0.1352
   79A     H5'2 1996   4.928   9.522   4.201  1.0112  0.7611  2.2512
   79A      C4' 1997   5.114   9.444   4.174  0.0794 -0.1634  0.0574
   79A      H4' 1998   5.162   9.507   4.249 -2.6392  1.1182  0.8285
   79A      O4' 1999   5.179   9.319   4.172  0.0909 -0.4248  1.1204
   79A      C1' 2000   5.269   9.320   4.066  0.9541  0.3869 -0.0609
   79A      H1' 2001   5.370   9.306   4.105  0.4618 -1.2430  0.6892
   79A       N9 2002   5.249   9.204   3.972  0.7645  0.0063 -0.5898
   79A       C8 2003   5.124   9.151   3.932 -0.8302  0.1460  0.1214
   79A       H8 2004   5.033   9.190   3.975 -0.7350  0.5986 -0.0839
   79A       N7 2005   5.136   9.065   3.834 -0.2047 -0.0871 -0.2343
   79A       C5 2006   5.269   9.062   3.803 -0.3677 -1.0883 -0.0330
   79A       C6 2007   5.349   8.989   3.710  0.7284  0.5525  0.1341
   79A       N6 2008   5.312   8.882   3.629 -0.2133 -0.7037 -0.0096
   79A      H61 2009   5.233   8.827   3.661 -0.8835  0.6984  0.8822
   79A      H62 2010   5.383   8.843   3.569  1.3457 -1.4659  2.2445
   79A       N1 2011   5.480   9.022   3.698 -0.3588 -0.3151  0.4322
   79A       C2 2012   5.532   9.119   3.774  0.1285  0.2838 -0.0561
   79A       H2 2013   5.635   9.146   3.756 -0.1319  0.4455 -1.3837
   79A       N3 2014   5.472   9.180   3.878 -1.2410  0.1337  0.3730
   79A       C4 2015   5.339   9.151   3.885  0.3110  0.2082 -0.0171
   79A      C3' 2016   5.132   9.506   4.035  1.1971 -0.5309  0.2880
   79A      H3' 2017   5.065   9.460   3.961  0.0195 -2.0812  2.2269
   79A      C2' 2018   5.265   9.458   3.992  0.0451 -0.5254 -0.2655
   79A     H2'1 2019   5.266   9.439   3.885  2.4704  0.1007 -0.4100
   79A      O2' 2020   5.365   9.539   4.049 -0.5661 -0.2366 -0.3121
   79A     HO'2 2021   5.384   9.611   3.988 -1.0722 -2.0908 -2.8948
   79A      O3' 2022   5.120   9.648   4.024  0.3611 -0.8183 -0.2891
   80A        P 2023   5.108   9.731   3.886 -0.2627 -0.1106  0.5379
   80A      O1P 2024   5.080   9.870   3.919  0.1595 -0.0319 -0.3975
   80A      O2P 2025   5.028   9.658   3.791 -0.5109 -0.1299  0.8658
   80A      O5' 2026   5.257   9.723   3.845  0.4674 -0.2537 -0.4530
   80A      C5' 2027   5.357   9.803   3.888  0.3954  0.4074 -0.9227
   80A     H5'1 2028   5.356   9.807   3.997  1.4338 -0.3647 -0.8735
   80A     H5'2 2029   5.339   9.909   3.869 -1.9690  0.2522  0.0797
   80A      C4' 2030   5.493   9.763   3.838  0.6906 -0.2643  0.1789
   80A      H4' 2031   5.557   9.826   3.899 -1.0150  0.6213  1.1011
   80A      O4' 2032   5.519   9.627   3.839 -0.2822 -0.0063 -0.0796
   80A      C1' 2033   5.579   9.587   3.714  0.1272 -0.3952  0.1659
   80A      H1' 2034   5.672   9.537   3.742 -0.5844 -1.7520  0.1708
   80A       N9 2035   5.495   9.489   3.642  0.5315  0.2856 -0.1463
   80A       C8 2036   5.360   9.487   3.628  0.0257  0.5464 -0.2718
   80A       H8 2037   5.303   9.560   3.683  1.1666  3.8572 -3.0708
   80A       N7 2038   5.318   9.401   3.536  0.4036  1.0310  0.0956
   80A       C5 2039   5.436   9.336   3.503  0.4768 -0.3789  0.2536
   80A       C6 2040   5.459   9.219   3.425 -0.1041  0.4146 -0.7711
   80A       N6 2041   5.372   9.133   3.371  0.3912 -0.1196 -0.5594
   80A      H61 2042   5.276   9.162   3.372 -0.0353 -1.3377  2.8678
   80A      H62 2043   5.413   9.047   3.336  2.2655 -0.1375  1.5171
   80A       N1 2044   5.583   9.175   3.414 -0.2530  0.0833  0.0861
   80A       C2 2045   5.681   9.239   3.477  0.2969 -0.2205 -0.5073
   80A       H2 2046   5.780   9.197   3.467  0.7125  0.3917  0.7545
   80A       N3 2047   5.670   9.356   3.539  0.8897  0.0994 -0.5170
   80A       C4 2048   5.542   9.391   3.562 -0.2260 -0.0523  0.4243
   80A      C3' 2049   5.520   9.819   3.697  0.0773  0.6539 -0.0160
   80A      H3' 2050   5.424   9.810   3.647 -0.9446  1.2327  1.7435
   80A      C2' 2051   5.612   9.714   3.637  0.2049  0.0220  0.9414
   80A     H2'1 2052   5.593   9.704   3.530 -0.1603  1.7614  0.8150
   80A      O2' 2053   5.746   9.740   3.658 -0.1384 -0.0634 -0.0628
   80A     HO'2 2054   5.785   9.782   3.581 -0.3047  0.1970 -0.0068
   80A      O3' 2055   5.573   9.954   3.689  0.0125 -0.0958  0.1188
   81U        P 2056   5.591  10.026   3.548  0.1015 -0.4448  0.3669
   81U      O1P 2057   5.619  10.168   3.573  0.8469 -0.2737  0.7193
   81U      O2P 2058   5.463   9.986   3.481 -0.0008 -0.5785  0.5633
   81U      O5' 2059   5.715   9.951   3.477 -0.1919  0.3255  0.5313
   81U      C5' 2060   5.844   9.989   3.517 -0.2010  0.4112 -0.6323
   81U     H5'1 2061   5.860   9.960   3.621  0.8159 -2.0205 -1.4017
   81U     H5'2 2062   5.851  10.098   3.523  2.2748  0.2908 -0.4193
   81U      C4' 2063   5.950   9.927   3.432 -0.1538  0.0688  0.2355
   81U      H4' 2064   6.048   9.960   3.465 -0.0122  0.9195 -0.9730
   81U      O4' 2065   5.938   9.784   3.435  0.6941 -0.7405 -0.2173
   81U      C1' 2066   5.959   9.713   3.312  0.1103 -0.9074 -0.4705
   81U      H1' 2067   6.054   9.660   3.319  0.6204  0.0397 -0.0877
   81U       N1 2068   5.855   9.615   3.287  0.6388  0.1157  0.2789
   81U       C6 2069   5.726   9.656   3.256 -0.5805 -0.1868  0.4094
   81U       H6 2070   5.706   9.759   3.280 -0.1615 -0.1125  0.4429
   81U       C5 2071   5.644   9.572   3.195  0.1109  0.2420 -0.3367
   81U       H5 2072   5.546   9.608   3.171  0.4182  2.0817  0.9562
   81U       C4 2073   5.692   9.442   3.148 -0.3668  0.0847 -0.5844
   81U       O4 2074   5.628   9.356   3.090  0.7078  0.2388  0.0910
   81U       N3 2075   5.815   9.402   3.200  0.1489 -0.0335  1.1867
   81U       H3 2076   5.850   9.308   3.187  3.1591  0.8564  1.9402
   81U       C2 2077   5.891   9.482   3.283  0.7439  0.3830 -0.1523
   81U       O2 2078   5.992   9.441   3.331 -0.2902  0.0530 -0.1007
   81U      C3' 2079   5.925   9.951   3.279  0.7811 -0.0166 -0.6439
   81U      H3' 2080   5.816   9.949   3.270  0.8322  0.0532 -1.4601
   81U      C2' 2081   5.976   9.825   3.204 -0.6312  0.0074 -0.6383
   81U     H2'1 2082   5.922   9.800   3.114  1.1550 -0.3702 -1.6468
   81U      O2' 2083   6.120   9.842   3.185 -0.3878  0.0198  0.1012
   81U     HO'2 2084   6.132   9.927   3.141 -1.0261  0.3193  0.4865
   81U      O3' 2085   5.997  10.061   3.233  0.2792 -0.9219 -0.6302
   82U        P 2086   5.938  10.172   3.137  0.7640 -0.2088  0.1536
   82U      O1P 2087   5.805  10.141   3.077  0.3707  0.0416  0.0934
   82U      O2P 2088   6.046  10.199   3.043 -0.0267 -0.2183 -1.0455
   82U      O5' 2089   5.919  10.299   3.228  0.2294  0.3631  0.0510
   82U      C5' 2090   5.804  10.314   3.303  0.5622 -0.1257  0.3294
   82U     H5'1 2091   5.768  10.219   3.342  2.5166  0.0154  2.6897
   82U     H5'2 2092   5.717  10.343   3.243 -0.2715 -1.5887  0.7913
   82U      C4' 2093   5.817  10.418   3.414  0.0313 -0.0660 -0.0646
   82U      H4' 2094   5.716  10.435   3.451  0.1086 -0.2175  0.2183
   82U      O4' 2095   5.891  10.362   3.524  0.0027 -0.2670 -0.0122
   82U      C1' 2096   6.013  10.427   3.539 -0.3950 -0.3336  0.2224
   82U      H1' 2097   5.988  10.497   3.619 -0.3300  0.3857 -0.3873
   82U       N1 2098   6.129  10.345   3.578 -0.1650  0.2247 -0.1581
   82U       C6 2099   6.163  10.241   3.496 -0.5289  0.2979 -0.6478
   82U       H6 2100   6.103  10.223   3.407 -1.1570  0.8530 -0.3450
   82U       C5 2101   6.279  10.165   3.520  0.0137 -0.8182 -0.0067
   82U       H5 2102   6.307  10.082   3.457  1.6422 -0.2418 -0.0976
   82U       C4 2103   6.358  10.190   3.638  0.4299  0.0885  0.5797
   82U       O4 2104   6.458  10.124   3.667 -0.2740 -0.1033  0.6863
   82U       N3 2105   6.312  10.291   3.715 -0.4121 -0.4531  0.7759
   82U       H3 2106   6.357  10.292   3.806 -0.0350  0.3711  0.5908
   82U       C2 2107   6.202  10.370   3.691  0.3073  0.3490 -0.1021
   82U       O2 2108   6.169  10.462   3.775  0.2431  0.7195  0.4340
   82U      C3' 2109   5.893  10.542   3.376 -0.3414  0.7036  0.5864
   82U      H3' 2110   5.881  10.567   3.271  0.1768  1.5684  0.7195
   82U      C2' 2111   6.040  10.506   3.414  0.0558 -0.1487  0.1421
   82U     H2'1 2112   6.091  10.449   3.336  2.5906  0.6476  1.1058
   82U      O2' 2113   6.114  10.623   3.448  0.3455 -0.5324  0.1106
   82U     HO'2 2114   6.055  10.699   3.444  0.8896  0.0501  1.8175
   82U      O3' 2115   5.840  10.648   3.464 -0.3610  0.1967 -0.2690
   82U      H3T 2116   5.802  10.712   3.404 -0.3429 -1.3184 -1.9679
   8.62306   8.62306   6.09725   0.00000   0.00000   0.00000   0.00000   4.31128   4.31128
