# Supplementary material for: Constant-pH Molecular Dynamics of Cationic Peptide Dendrimers Binding to siRNA
Source: J Chem Inf Model. 2026 Feb 5;66(8):4734–43. doi: 10.1021/acs.jcim.5c02636 (PMC13126635; doi:10.1021/acs.jcim.5c02636)
Supplement: Supplementary file 2 [file ci5c02636_si_002.zip › zip/MH47_05_out_10.gro]

Protein
 2116
    1LY0      N    1   6.937   5.423   3.915 -0.2718  0.2875  0.7809
    1LY0     H1    2   7.023   5.373   3.931  0.2225  1.3250  1.4781
    1LY0     H2    3   6.886   5.372   3.844 -1.1219 -0.5704  1.9571
    1LY0     H3    4   6.977   5.506   3.874 -0.3160  0.0730  0.2941
    1LY0     CA    5   6.862   5.446   4.033  0.8327 -0.4620  0.3015
    1LY0     HA    6   6.812   5.353   4.061  0.5013  0.3823  2.6877
    1LY0     CB    7   6.958   5.466   4.148  0.0784 -0.3781  0.5383
    1LY0    HB1    8   7.024   5.552   4.134  0.8656 -0.5894  2.7247
    1LY0    HB2    9   7.020   5.377   4.154  0.8954  0.0661 -0.7429
    1LY0     CG   10   6.873   5.486   4.279  0.4133  0.3828 -0.2841
    1LY0    HG1   11   6.802   5.405   4.286 -0.4735  1.2541  1.5719
    1LY0    HG2   12   6.823   5.583   4.279 -0.3826 -0.0184  0.2653
    1LY0     CD   13   6.970   5.481   4.394  0.3143  0.2207 -0.5649
    1LY0    HD1   14   7.025   5.575   4.398 -0.2329  0.5065  2.3448
    1LY0    HD2   15   7.029   5.390   4.387  0.9440  0.7116 -2.1890
    1LY0     CE   16   6.889   5.475   4.529  0.2584  0.3404 -0.4287
    1LY0    HE1   17   6.847   5.375   4.538 -1.0568  1.0092  1.6431
    1LY0    HE2   18   6.808   5.548   4.541  0.8714  1.4071 -2.3782
    1LY0     NZ   19   6.970   5.488   4.646 -0.2331  0.3447  0.1557
    1LY0    HZ1   20   7.012   5.579   4.659  1.8065 -0.8448  2.8508
    1LY0    HZ2   21   6.915   5.478   4.731 -0.1918 -1.3677  0.0060
    1LY0    HZ3   22   7.032   5.409   4.645 -0.9370 -0.2367 -1.5441
    1LY0      C   23   6.757   5.550   4.003 -0.2594 -0.2512  0.6605
    1LY0      O   24   6.744   5.647   4.077 -0.0233  0.1333 -0.1097
    2LER      N   25   6.688   5.538   3.889  0.2346  0.2773  0.1818
    2LER      H   26   6.686   5.451   3.837 -0.2026 -0.6612  1.6783
    2LER     CA   27   6.578   5.631   3.846 -0.0508 -0.2336 -0.2615
    2LER     HA   28   6.619   5.731   3.856 -0.3844 -0.1696  0.6246
    2LER     CB   29   6.543   5.609   3.695  0.2329 -1.1021  0.1622
    2LER    HB1   30   6.470   5.682   3.658  0.8582 -1.4180 -1.8075
    2LER    HB2   31   6.499   5.510   3.690 -3.0080  0.1507  0.8947
    2LER     CG   32   6.667   5.618   3.604 -0.0344  0.3443  0.7555
    2LER     HG   33   6.756   5.566   3.639 -0.8328 -0.7230  1.2599
    2LER    CD1   34   6.639   5.558   3.463 -0.2011 -0.3583  0.1887
    2LER   HD11   35   6.551   5.611   3.426 -0.2665 -0.1926  0.5742
    2LER   HD12   36   6.729   5.571   3.403  0.1902 -1.7959  0.4157
    2LER   HD13   37   6.613   5.452   3.472 -0.1579 -0.2047  3.3760
    2LER    CD2   38   6.732   5.756   3.588  0.5814 -0.3173  0.9889
    2LER   HD21   39   6.746   5.819   3.676  3.1128 -1.2277  1.3371
    2LER   HD22   40   6.829   5.740   3.542  0.0634  0.4731 -0.4111
    2LER   HD23   41   6.682   5.816   3.513  1.3731 -0.0402  0.6833
    2LER      C   42   6.448   5.634   3.931 -0.2728  0.6493  0.3065
    2LER      O   43   6.348   5.708   3.899  0.6172 -0.0146 -0.1197
    3LYR      N   44   6.438   5.545   4.033  0.3094 -0.4216 -0.1960
    3LYR      H   45   6.511   5.477   4.049  0.4215 -0.2365  0.0893
    3LYR     CA   46   6.319   5.543   4.122  0.4500 -0.1361  0.3663
    3LYR     HA   47   6.224   5.538   4.069  0.1525 -1.7299  0.9897
    3LYR     CB   48   6.340   5.418   4.215 -0.2636  0.3364  0.1911
    3LYR    HB1   49   6.431   5.432   4.274 -1.3794  1.0193  1.8300
    3LYR    HB2   50   6.364   5.333   4.151  1.6836  0.1380  1.1277
    3LYR     CG   51   6.223   5.382   4.312  0.2375  0.3834 -0.2147
    3LYR    HG1   52   6.204   5.468   4.376 -1.2453 -0.4647  0.5442
    3LYR    HG2   53   6.243   5.296   4.375 -1.1987 -1.0903 -1.6595
    3LYR     CD   54   6.103   5.334   4.230  0.3879 -0.6745 -0.1964
    3LYR    HD1   55   6.126   5.238   4.183  1.1711 -0.2375 -0.7332
    3LYR    HD2   56   6.091   5.394   4.140  0.4275  2.2433  1.6193
    3LYR     CE   57   5.971   5.349   4.301 -0.5987 -0.3567  0.4701
    3LYR    HE1   58   5.958   5.456   4.317 -1.1719 -0.2932 -0.3655
    3LYR    HE2   59   5.976   5.290   4.392  2.5396 -0.7565  0.1201
    3LYR     NZ   60   5.858   5.296   4.225  0.2690  0.7526 -0.2215
    3LYR    HZ1   61   5.860   5.284   4.124 -3.8446 -2.0151 -0.2334
    3LYR      C   62   6.306   5.668   4.211 -0.2507  0.2331  0.2617
    3LYR      O   63   6.194   5.714   4.242 -0.1431 -0.3773 -0.3946
    4LER      N   64   6.421   5.731   4.237  0.3870  0.0950  0.9609
    4LER      H   65   6.498   5.670   4.214  0.1925  0.5073 -0.9757
    4LER     CA   66   6.454   5.857   4.293 -0.5353  0.5666  0.2343
    4LER     HA   67   6.415   5.876   4.393  0.1639 -1.8168  1.0127
    4LER     CB   68   6.612   5.856   4.311  0.0389  0.0179 -0.0679
    4LER    HB1   69   6.668   5.881   4.221  0.4423 -2.4567 -0.5979
    4LER    HB2   70   6.638   5.752   4.329  0.8093  0.0527 -0.8875
    4LER     CG   71   6.664   5.953   4.424  0.6340 -0.2819  0.6355
    4LER     HG   72   6.595   5.938   4.506  0.4969  1.5146  0.8795
    4LER    CD1   73   6.798   5.930   4.477 -0.1796  0.3097 -0.1018
    4LER   HD11   74   6.873   5.940   4.399  1.1478  0.4915  1.1659
    4LER   HD12   75   6.825   6.005   4.551 -0.1082  0.3286 -0.1465
    4LER   HD13   76   6.803   5.831   4.522 -1.6686 -0.1262 -0.8299
    4LER    CD2   77   6.653   6.101   4.376  0.1391 -0.4463 -0.1058
    4LER   HD21   78   6.701   6.107   4.278  1.1298 -0.0643  0.3887
    4LER   HD22   79   6.547   6.120   4.393 -0.0032 -2.7372  2.0000
    4LER   HD23   80   6.701   6.166   4.448 -0.2969  0.8634 -0.9552
    4LER      C   81   6.402   5.974   4.207  0.3767 -0.3572  0.6751
    4LER      O   82   6.366   6.084   4.254 -0.2385 -0.6151 -0.0710
    5LER      N   83   6.383   5.943   4.077 -0.6895 -0.6034 -0.1155
    5LER      H   84   6.427   5.858   4.045 -1.0794 -0.6600 -0.5115
    5LER     CA   85   6.341   6.049   3.983 -0.0241  0.3845  0.2487
    5LER     HA   86   6.355   6.149   4.023 -0.7210 -0.0841  1.7224
    5LER     CB   87   6.431   6.041   3.857 -0.3162 -0.5435 -0.4675
    5LER    HB1   88   6.402   6.126   3.795  0.6363  1.2397  1.3820
    5LER    HB2   89   6.403   5.946   3.812  0.3217 -2.3624  2.6574
    5LER     CG   90   6.575   6.059   3.879 -0.4542  0.3193  0.7876
    5LER     HG   91   6.630   5.972   3.917  3.1624  1.2985 -1.6511
    5LER    CD1   92   6.641   6.104   3.749  0.1589  0.4758  0.4561
    5LER   HD11   93   6.618   6.036   3.667 -1.2268  0.2263  1.0292
    5LER   HD12   94   6.608   6.203   3.717  1.9734  0.9444 -0.0583
    5LER   HD13   95   6.748   6.108   3.767  0.0668  1.5510  0.8736
    5LER    CD2   96   6.606   6.179   3.970  0.3581  0.1852 -0.5299
    5LER   HD21   97   6.562   6.268   3.926  0.7132  0.7212  0.1670
    5LER   HD22   98   6.573   6.164   4.073  0.6706 -0.1638 -0.4756
    5LER   HD23   99   6.712   6.204   3.974 -0.2011  2.9636 -1.3180
    5LER      C  100   6.187   6.039   3.946  0.3820  0.0311  0.1530
    5LER      O  101   6.132   6.127   3.875 -0.4052  0.0321 -0.0683
    6LYR      N  102   6.110   5.938   3.995  0.1359 -0.1321  0.4165
    6LYR      H  103   6.156   5.869   4.053 -1.2515 -2.2126 -0.8407
    6LYR     CA  104   5.968   5.940   3.994  0.2594 -0.2062 -0.3542
    6LYR     HA  105   5.944   5.976   3.894 -1.5979  0.2489  0.2103
    6LYR     CB  106   5.915   5.804   4.016 -0.0206 -0.0649 -0.3022
    6LYR    HB1  107   5.808   5.807   4.038  0.1579 -1.2415  0.8935
    6LYR    HB2  108   5.958   5.762   4.107  2.2726 -1.1215 -1.7819
    6LYR     CG  109   5.935   5.715   3.893 -0.4746 -0.2957 -0.0670
    6LYR    HG1  110   6.041   5.701   3.870 -0.9224  0.5404 -3.0415
    6LYR    HG2  111   5.883   5.758   3.808  3.3936  0.3855 -2.3417
    6LYR     CD  112   5.875   5.568   3.915 -0.6841  0.4312 -0.3169
    6LYR    HD1  113   5.778   5.578   3.964  0.2740  1.5292  1.4943
    6LYR    HD2  114   5.925   5.503   3.987 -3.4254  1.5975  2.9488
    6LYR     CE  115   5.848   5.499   3.784 -0.1200 -0.1056 -0.2474
    6LYR    HE1  116   5.816   5.396   3.796 -0.1972 -0.1403 -0.7086
    6LYR    HE2  117   5.942   5.504   3.728  1.9324 -1.8728  2.7332
    6LYR     NZ  118   5.742   5.557   3.704  0.7357 -0.3873 -0.2712
    6LYR    HZ1  119   5.669   5.607   3.752  0.4079 -1.6630  0.6207
    6LYR      C  120   5.919   6.041   4.102 -0.2530  0.5658 -0.3066
    6LYR      O  121   5.970   6.057   4.209  0.0327  0.0671  0.1817
    7LER      N  122   5.799   6.100   4.081 -0.5284 -0.0091 -0.3064
    7LER      H  123   5.759   6.078   3.991 -0.8801  0.2120 -0.2038
    7LER     CA  124   5.728   6.189   4.174 -0.2794 -0.0407  0.0826
    7LER     HA  125   5.769   6.178   4.274  0.8157  1.5239 -0.1640
    7LER     CB  126   5.721   6.344   4.130 -1.3882  0.0309 -0.1125
    7LER    HB1  127   5.652   6.399   4.194 -0.5041  0.2684  0.6601
    7LER    HB2  128   5.694   6.359   4.026  2.6197 -1.4963 -1.5762
    7LER     CG  129   5.860   6.416   4.134  0.0608 -0.2079 -0.1380
    7LER     HG  130   5.927   6.350   4.079  0.4626 -0.7500  0.9684
    7LER    CD1  131   5.849   6.560   4.079 -0.3083  0.7838  0.0520
    7LER   HD11  132   5.933   6.626   4.100  0.6678 -0.6188  0.7293
    7LER   HD12  133   5.844   6.554   3.970  0.6510  0.8694 -0.0036
    7LER   HD13  134   5.759   6.609   4.115 -0.7584 -1.7622  2.7939
    7LER    CD2  135   5.899   6.424   4.284  0.5936  0.1150  0.1273
    7LER   HD21  136   5.914   6.322   4.319 -0.8724 -0.6811 -1.4166
    7LER   HD22  137   5.984   6.492   4.292 -0.0011  1.0801 -1.4676
    7LER   HD23  138   5.817   6.466   4.343 -0.3281 -0.2280 -0.8720
    7LER      C  139   5.581   6.140   4.192 -0.3303 -0.5381 -0.4729
    7LER      O  140   5.523   6.066   4.116 -0.1996  0.7837  0.5321
    8LER      N  141   5.532   6.172   4.315  0.1754 -0.4982  0.0631
    8LER      H  142   5.588   6.237   4.368 -1.9106  0.4443  1.2255
    8LER     CA  143   5.397   6.133   4.362 -0.6046 -0.2599 -0.6336
    8LER     HA  144   5.403   6.027   4.386 -0.4034  0.3431  2.3290
    8LER     CB  145   5.381   6.200   4.494  0.5786  0.2558 -0.5866
    8LER    HB1  146   5.289   6.158   4.534 -0.0899 -0.2135 -2.5258
    8LER    HB2  147   5.371   6.309   4.491 -1.2825  0.1333 -0.0822
    8LER     CG  148   5.489   6.181   4.610  0.4607 -0.1694  0.0405
    8LER     HG  149   5.578   6.233   4.575 -0.3996  0.2740 -1.6190
    8LER    CD1  150   5.438   6.226   4.748 -0.4901  0.3774 -0.0353
    8LER   HD11  151   5.367   6.157   4.792 -1.5317  2.5433  1.8736
    8LER   HD12  152   5.528   6.228   4.811  0.3947  2.1644 -1.2661
    8LER   HD13  153   5.405   6.329   4.734  0.6336  0.7612  0.0211
    8LER    CD2  154   5.525   6.033   4.637  0.3239 -0.4069 -0.2430
    8LER   HD21  155   5.603   6.019   4.712 -0.0057  0.6827  0.3191
    8LER   HD22  156   5.439   5.975   4.669  1.2443 -1.1555  0.9894
    8LER   HD23  157   5.568   5.998   4.543  2.4056  2.8512 -0.6742
    8LER      C  158   5.272   6.154   4.270 -0.5378  0.0101 -1.0065
    8LER      O  159   5.253   6.249   4.193  0.0159 -0.0106 -0.7642
    9LYR      N  160   5.171   6.053   4.269  0.0097 -0.1645 -0.6619
    9LYR      H  161   5.191   5.977   4.334 -1.6056 -0.2541 -0.2184
    9LYR     CA  162   5.051   6.031   4.183 -0.5185 -0.1683  0.1866
    9LYR     HA  163   5.079   6.020   4.078 -3.5320 -0.4598 -0.6895
    9LYR     CB  164   4.989   5.894   4.218 -0.4455  0.1383  0.0905
    9LYR    HB1  165   4.886   5.881   4.183  0.3158  0.7993 -2.6476
    9LYR    HB2  166   4.985   5.886   4.326  1.4076 -1.6887  0.0913
    9LYR     CG  167   5.074   5.769   4.168  0.7900  0.1951 -0.2601
    9LYR    HG1  168   5.034   5.672   4.199 -0.0971  0.0544 -1.7513
    9LYR    HG2  169   5.177   5.776   4.203  0.0355  1.6957  1.8422
    9LYR     CD  170   5.068   5.752   4.015 -0.4440  0.2017  0.6155
    9LYR    HD1  171   5.096   5.843   3.962 -0.9391  0.5789  0.9852
    9LYR    HD2  172   4.964   5.737   3.985  0.1529 -1.1648 -0.8694
    9LYR     CE  173   5.146   5.629   3.967  0.2715 -0.0572  0.4694
    9LYR    HE1  174   5.116   5.598   3.867  1.1739 -0.3473  0.2798
    9LYR    HE2  175   5.104   5.552   4.031  0.2119 -0.1043  0.3743
    9LYR     NZ  176   5.287   5.653   3.980  0.2368  0.0691  0.1280
    9LYR    HZ1  177   5.334   5.715   3.916 -1.3605  0.7409 -0.4388
    9LYR      C  178   4.955   6.145   4.186 -0.3489 -0.1599 -0.4461
    9LYR      O  179   4.879   6.165   4.095 -0.0398  0.2242  0.0344
   10LER      N  180   4.950   6.231   4.287  0.0558  0.1497  0.2191
   10LER      H  181   4.994   6.207   4.375  0.5830 -0.0537 -0.0937
   10LER     CA  182   4.843   6.332   4.294  0.0819  0.4470 -0.2667
   10LER     HA  183   4.748   6.279   4.291 -0.3514  1.0475  1.4227
   10LER     CB  184   4.864   6.396   4.432  0.4983 -0.0026  0.1756
   10LER    HB1  185   4.956   6.456   4.435 -1.4203  3.1977 -0.1979
   10LER    HB2  186   4.877   6.318   4.507  1.3629  0.9584  1.0644
   10LER     CG  187   4.745   6.494   4.477 -0.8162  0.2782 -0.2780
   10LER     HG  188   4.737   6.575   4.404 -1.5457 -0.4043 -0.9772
   10LER    CD1  189   4.611   6.420   4.496 -0.7398  0.3304 -0.0660
   10LER   HD11  190   4.615   6.333   4.562 -2.1548  0.8623  0.7561
   10LER   HD12  191   4.531   6.485   4.529 -0.8312 -0.6060  1.6582
   10LER   HD13  192   4.585   6.385   4.396  1.6612 -0.3427 -0.5324
   10LER    CD2  193   4.793   6.545   4.610  0.0016 -0.3926 -0.2019
   10LER   HD21  194   4.879   6.611   4.604  0.8361 -1.4734 -0.4380
   10LER   HD22  195   4.714   6.597   4.664  0.0126  0.1783 -0.7345
   10LER   HD23  196   4.831   6.464   4.672  0.0232  0.7668  1.3417
   10LER      C  197   4.862   6.443   4.186  0.0494 -0.9200  0.5427
   10LER      O  198   4.771   6.525   4.166  0.5333  0.1600 -0.1736
   11LER      N  199   4.981   6.451   4.125 -0.5918 -0.3011 -0.3035
   11LER      H  200   5.049   6.379   4.147  1.1103  1.7519  1.6887
   11LER     CA  201   5.016   6.546   4.014  0.0578 -0.8132 -0.0136
   11LER     HA  202   4.972   6.646   4.026  0.6201 -0.1963 -2.5597
   11LER     CB  203   5.172   6.559   4.012  0.0271 -0.4402 -0.5933
   11LER    HB1  204   5.207   6.473   3.954  0.5141  0.3005 -1.4126
   11LER    HB2  205   5.210   6.548   4.113 -0.0988  0.2264 -0.4736
   11LER     CG  206   5.234   6.695   3.968 -0.5576 -0.0048 -0.1497
   11LER     HG  207   5.178   6.742   3.887 -0.0236  3.7873  1.4824
   11LER    CD1  208   5.255   6.792   4.080 -0.1250 -0.7103 -0.0955
   11LER   HD11  209   5.164   6.824   4.131  0.5491  2.2864 -0.5855
   11LER   HD12  210   5.313   6.752   4.163  2.3762 -0.4018 -1.5806
   11LER   HD13  211   5.301   6.886   4.050  0.1539  0.5276  3.6317
   11LER    CD2  212   5.376   6.656   3.920  0.0193  0.2816 -0.5921
   11LER   HD21  213   5.416   6.596   4.002 -0.5188 -0.3858 -0.8032
   11LER   HD22  214   5.373   6.611   3.820  1.0740  1.2831 -1.0867
   11LER   HD23  215   5.435   6.746   3.911 -1.5273  1.6123  1.6803
   11LER      C  216   4.957   6.504   3.880 -0.5865  0.4235 -0.2959
   11LER      O  217   4.967   6.586   3.791  0.1417 -0.0210 -0.1244
   12LER      N  218   4.903   6.377   3.870  0.2255 -0.2932 -0.5143
   12LER      H  219   4.901   6.316   3.950  0.2034 -0.1571 -0.4120
   12LER     CA  220   4.833   6.321   3.752 -0.5845  0.4713 -0.2513
   12LER     HA  221   4.905   6.310   3.671 -2.3710 -0.9524 -1.7447
   12LER     CB  222   4.760   6.190   3.791  0.0897 -0.1330 -1.1038
   12LER    HB1  223   4.673   6.182   3.725  0.4909 -2.4213 -1.4247
   12LER    HB2  224   4.719   6.198   3.892  0.8595 -0.8103 -0.7333
   12LER     CG  225   4.835   6.059   3.775 -0.1344  0.4132 -0.1426
   12LER     HG  226   4.931   6.063   3.826  1.3720 -1.0571 -2.6244
   12LER    CD1  227   4.756   5.942   3.835  1.0889  0.1629  0.7114
   12LER   HD11  228   4.761   5.956   3.943  3.8102  1.9348  0.4665
   12LER   HD12  229   4.648   5.948   3.821  1.1954 -0.0560 -0.3281
   12LER   HD13  230   4.801   5.846   3.810  0.1271 -0.0465 -0.2788
   12LER    CD2  231   4.852   6.026   3.627  0.4268  0.0367 -0.4378
   12LER   HD21  232   4.916   6.103   3.584  1.7009 -0.0271  1.2486
   12LER   HD22  233   4.901   5.929   3.620 -1.9364 -1.3392  0.8520
   12LER   HD23  234   4.758   6.017   3.572 -0.3417 -0.4403  0.9068
   12LER      C  235   4.727   6.411   3.689 -0.1409  0.3789  0.2813
   12LER      O  236   4.720   6.418   3.569  0.1396 -0.8990 -0.9165
   13LER      N  237   4.648   6.492   3.768 -0.5140  0.2840  0.0338
   13LER      H  238   4.647   6.477   3.868 -0.9224  1.4554  0.2276
   13LER     CA  239   4.558   6.597   3.715 -0.6959  0.2117 -0.1658
   13LER     HA  240   4.577   6.618   3.610 -1.2953 -0.0394 -0.3295
   13LER     CB  241   4.412   6.545   3.723  0.1652 -0.0783 -0.6673
   13LER    HB1  242   4.338   6.624   3.709  1.8982  1.6533 -0.3442
   13LER    HB2  243   4.388   6.508   3.823 -0.6831 -0.1413 -0.8865
   13LER     CG  244   4.377   6.431   3.627 -0.4211  0.8117  0.4261
   13LER     HG  245   4.445   6.346   3.640  0.3584  0.7867 -2.9561
   13LER    CD1  246   4.242   6.384   3.648  0.6113 -0.8239 -0.0388
   13LER   HD11  247   4.210   6.394   3.752 -0.1014 -0.1853 -0.3138
   13LER   HD12  248   4.174   6.455   3.602 -0.3000 -1.3014  0.5323
   13LER   HD13  249   4.228   6.285   3.604  1.5830 -1.3257  0.7497
   13LER    CD2  250   4.395   6.469   3.479  0.2020  0.1201 -0.3632
   13LER   HD21  251   4.501   6.492   3.462  0.3005  0.0672  0.1777
   13LER   HD22  252   4.366   6.393   3.407 -1.3640  0.0899  0.2748
   13LER   HD23  253   4.340   6.563   3.477  0.3895  0.2903  1.1758
   13LER      C  254   4.568   6.728   3.797 -0.1969 -0.0420  0.4152
   13LER      O  255   4.528   6.737   3.914  0.5478  0.0118  0.0932
   14NH2      N  256   4.617   6.835   3.742 -0.1605 -0.1420 -0.0514
   14NH2     H1  257   4.643   6.842   3.645  1.3421  0.8256  0.3891
   14NH2     H2  258   4.613   6.914   3.805 -0.6348 -0.8798  0.8677
   15LY0      N  259   5.476   4.888   4.449  0.6375  0.2590  0.1061
   15LY0     H1  260   5.420   4.810   4.480  1.8693 -0.3617  0.8702
   15LY0     H2  261   5.418   4.970   4.438  0.4093  0.3935  2.0277
   15LY0     H3  262   5.528   4.905   4.534 -1.3041 -0.5651  1.5374
   15LY0     CA  263   5.552   4.850   4.328 -0.2532  0.0511 -1.0675
   15LY0     HA  264   5.629   4.776   4.349  0.3880  0.3810 -2.1482
   15LY0     CB  265   5.454   4.794   4.219 -0.3335  0.4183 -0.3057
   15LY0    HB1  266   5.397   4.874   4.172 -0.3035  0.1525 -0.8038
   15LY0    HB2  267   5.386   4.720   4.259 -0.6748  0.9149  0.0559
   15LY0     CG  268   5.528   4.725   4.103 -0.4371  0.3044 -0.0260
   15LY0    HG1  269   5.591   4.641   4.132 -0.0067  1.0692  1.3512
   15LY0    HG2  270   5.584   4.799   4.046 -0.7118  0.3603 -0.2214
   15LY0     CD  271   5.425   4.673   4.001 -0.1994  0.5778 -0.0781
   15LY0    HD1  272   5.373   4.759   3.960  2.2206  1.8172 -0.7509
   15LY0    HD2  273   5.358   4.598   4.043  0.3052  0.6736  0.9420
   15LY0     CE  274   5.485   4.613   3.870  0.3140 -0.3953 -0.2456
   15LY0    HE1  275   5.564   4.541   3.893 -0.7944 -1.4816  0.2918
   15LY0    HE2  276   5.529   4.695   3.813 -0.9921  1.1262  0.8406
   15LY0     NZ  277   5.379   4.549   3.788 -0.2003 -0.1998  0.1268
   15LY0    HZ1  278   5.304   4.614   3.768 -0.6105 -0.3895  1.0127
   15LY0    HZ2  279   5.414   4.501   3.706 -1.0511 -0.4445 -0.1051
   15LY0    HZ3  280   5.344   4.472   3.843  0.5611 -0.2129  0.5948
   15LY0      C  281   5.644   4.960   4.285 -0.2765 -0.7656  0.4000
   15LY0      O  282   5.764   4.941   4.285 -0.3734 -0.5348 -0.2401
   16LER      N  283   5.585   5.071   4.230  0.4860 -0.8014 -0.0382
   16LER      H  284   5.487   5.091   4.246  0.7563  1.3572 -0.7332
   16LER     CA  285   5.655   5.180   4.168  0.1463 -0.1723  0.6936
   16LER     HA  286   5.720   5.134   4.094 -0.7135 -1.0215  0.4593
   16LER     CB  287   5.561   5.283   4.101  0.3055  0.1529 -0.9035
   16LER    HB1  288   5.606   5.381   4.093 -2.6193  1.6876  0.0797
   16LER    HB2  289   5.478   5.311   4.166 -0.6095  0.3882 -2.1278
   16LER     CG  290   5.524   5.254   3.953 -0.6266 -0.8898 -0.3649
   16LER     HG  291   5.614   5.281   3.896 -1.8835  0.4695 -1.7853
   16LER    CD1  292   5.468   5.118   3.933  0.0747  0.9855 -0.1035
   16LER   HD11  293   5.375   5.101   3.986  1.3305  0.9973  2.2506
   16LER   HD12  294   5.457   5.102   3.826 -1.5540  0.1843  0.1542
   16LER   HD13  295   5.539   5.047   3.976 -0.5858  0.3384 -0.0712
   16LER    CD2  296   5.420   5.357   3.906  0.1088 -0.3636 -0.2794
   16LER   HD21  297   5.445   5.463   3.898 -2.6641  0.4058 -0.1483
   16LER   HD22  298   5.396   5.339   3.801  0.3505  0.9518 -0.5765
   16LER   HD23  299   5.330   5.350   3.968  1.5746 -0.5913  1.9483
   16LER      C  300   5.741   5.256   4.273 -0.5390  0.7285 -0.3532
   16LER      O  301   5.715   5.275   4.391 -0.0091  0.1479  0.1501
   17LY0      N  302   5.314   5.899   2.152 -0.1921 -0.1792  0.0489
   17LY0     H1  303   5.369   5.823   2.115  0.6506  0.5785 -0.2815
   17LY0     H2  304   5.219   5.870   2.168  0.2596 -2.8306 -1.4755
   17LY0     H3  305   5.329   5.966   2.078 -0.4931  0.5919  0.6716
   17LY0     CA  306   5.377   5.931   2.280  0.4105 -0.2714 -0.0938
   17LY0     HA  307   5.485   5.936   2.268  0.4103  1.6361  0.3094
   17LY0     CB  308   5.318   6.061   2.332 -0.1735  0.2275 -0.4155
   17LY0    HB1  309   5.210   6.060   2.316 -0.0095 -1.1934 -1.6355
   17LY0    HB2  310   5.348   6.153   2.282  0.4876  0.7405  0.8776
   17LY0     CG  311   5.356   6.082   2.476 -0.0743  0.3007 -0.2896
   17LY0    HG1  312   5.463   6.073   2.492  0.0994  0.6568 -1.1684
   17LY0    HG2  313   5.302   6.012   2.540  0.7976 -0.6356 -0.5458
   17LY0     CD  314   5.330   6.222   2.530  0.4033 -0.5398  0.1046
   17LY0    HD1  315   5.229   6.253   2.501 -0.1431 -2.6882 -0.5103
   17LY0    HD2  316   5.406   6.290   2.493  1.1798 -1.3349  0.1951
   17LY0     CE  317   5.328   6.239   2.686  0.5394  0.2594 -0.1139
   17LY0    HE1  318   5.244   6.188   2.733  1.3835 -0.9394  0.1234
   17LY0    HE2  319   5.308   6.344   2.709  2.1187  0.5575 -0.0322
   17LY0     NZ  320   5.454   6.204   2.746 -0.5780  0.3054  0.0097
   17LY0    HZ1  321   5.478   6.107   2.731 -1.0507 -0.1706  2.0101
   17LY0    HZ2  322   5.532   6.248   2.699 -0.1957 -0.4509 -0.0753
   17LY0    HZ3  323   5.460   6.234   2.843 -0.8864  1.3413 -0.2791
   17LY0      C  324   5.358   5.811   2.380  0.2395  0.1649 -0.1973
   17LY0      O  325   5.257   5.741   2.373 -0.9224 -0.5387 -0.2283
   18LER      N  326   5.455   5.796   2.469  0.4037  0.2531 -0.2310
   18LER      H  327   5.540   5.850   2.460  0.3658  0.4741  0.6946
   18LER     CA  328   5.451   5.717   2.590  0.6633 -0.1082  0.3700
   18LER     HA  329   5.380   5.637   2.572  3.4278 -2.0894 -2.8322
   18LER     CB  330   5.586   5.635   2.594  0.3495 -0.4274 -0.1807
   18LER    HB1  331   5.667   5.708   2.579  1.7934 -1.9834 -0.2184
   18LER    HB2  332   5.585   5.564   2.512 -1.1440  1.2593 -1.7265
   18LER     CG  333   5.617   5.560   2.728 -0.2689  0.1179  0.2264
   18LER     HG  334   5.602   5.625   2.814 -1.1977 -0.8974  0.8665
   18LER    CD1  335   5.529   5.435   2.733  0.2020  0.4706 -0.7595
   18LER   HD11  336   5.538   5.411   2.839 -0.7090  0.7251 -0.6174
   18LER   HD12  337   5.427   5.456   2.704 -0.3661 -0.3905  0.5111
   18LER   HD13  338   5.571   5.349   2.680 -1.3894 -1.1252  0.4650
   18LER    CD2  339   5.769   5.508   2.731  0.4622  0.7931 -0.3127
   18LER   HD21  340   5.833   5.592   2.704 -0.0824  0.8456 -1.5141
   18LER   HD22  341   5.782   5.460   2.828 -2.0619 -0.5913 -0.5725
   18LER   HD23  342   5.778   5.440   2.646 -3.9088  0.3683 -0.6565
   18LER      C  343   5.419   5.805   2.706  0.3375  0.4261 -0.2159
   18LER      O  344   5.448   5.922   2.713  0.4337  0.1504  0.0612
   19LYR      N  345   5.372   5.745   2.814  0.1447 -0.1367 -0.5337
   19LYR      H  346   5.334   5.653   2.796 -0.6949 -0.7259  3.4215
   19LYR     CA  347   5.347   5.811   2.943 -0.9890  0.7500  0.3011
   19LYR     HA  348   5.375   5.916   2.938  1.4180  0.1311 -1.8732
   19LYR     CB  349   5.197   5.778   2.985  0.8047 -0.0024  0.1650
   19LYR    HB1  350   5.188   5.671   3.003  0.2650  0.0831  0.3987
   19LYR    HB2  351   5.135   5.804   2.899  2.9926  2.0998 -0.9265
   19LYR     CG  352   5.174   5.850   3.123  0.0013  0.0550  0.1705
   19LYR    HG1  353   5.206   5.954   3.121 -1.6574  0.6027  0.5612
   19LYR    HG2  354   5.245   5.813   3.197  0.6161 -0.2234 -0.5530
   19LYR     CD  355   5.038   5.834   3.193 -0.1995 -1.0424 -0.2751
   19LYR    HD1  356   5.002   5.732   3.201 -2.6458 -0.3294 -1.3404
   19LYR    HD2  357   4.964   5.899   3.146  0.4613 -0.3616 -0.4009
   19LYR     CE  358   5.046   5.886   3.340 -0.2280  0.1371  0.1378
   19LYR    HE1  359   5.128   5.832   3.389  0.8392  1.2244 -0.3897
   19LYR    HE2  360   4.951   5.881   3.393 -2.1107  0.6909 -2.9750
   19LYR     NZ  361   5.080   6.026   3.338 -0.3972 -0.6413 -0.6314
   19LYR    HZ1  362   5.174   6.049   3.366 -0.1808  0.1306 -1.8907
   19LYR      C  363   5.441   5.748   3.048 -0.5869 -0.1550 -0.1630
   19LYR      O  364   5.441   5.626   3.071  0.3716 -0.9801 -0.7321
   20LER      N  365   5.521   5.835   3.109  0.0271  0.9249  0.2688
   20LER      H  366   5.502   5.933   3.094 -1.8495  0.6139  0.3692
   20LER     CA  367   5.634   5.795   3.180 -0.2952 -0.1401  0.2220
   20LER     HA  368   5.681   5.714   3.125  0.1113  1.6425 -2.2302
   20LER     CB  369   5.748   5.897   3.174  0.3960  0.3733  0.0577
   20LER    HB1  370   5.832   5.851   3.226  0.5516  1.3242  0.6659
   20LER    HB2  371   5.713   5.984   3.228 -1.9834 -0.6352  0.3060
   20LER     CG  372   5.795   5.928   3.031  0.1366  0.8349  0.2772
   20LER     HG  373   5.795   5.836   2.971  3.4826  0.3799  0.7891
   20LER    CD1  374   5.718   6.045   2.962  0.6274 -0.1280 -0.6783
   20LER   HD11  375   5.618   6.013   2.930  0.2589  1.4323 -1.1481
   20LER   HD12  376   5.711   6.134   3.023 -0.2913  1.5022 -2.9932
   20LER   HD13  377   5.773   6.072   2.872  0.7596  0.1543 -0.5120
   20LER    CD2  378   5.944   5.960   3.036  0.1522  0.1111 -0.1571
   20LER   HD21  379   5.976   5.989   2.936  1.7081 -2.9565 -0.6934
   20LER   HD22  380   5.958   6.039   3.110 -0.0218 -0.7732  0.8386
   20LER   HD23  381   5.998   5.871   3.069 -1.0059 -0.9560 -1.0632
   20LER      C  382   5.603   5.765   3.329  0.0899 -0.6617 -0.6965
   20LER      O  383   5.569   5.862   3.404  0.8277  0.4385 -0.1166
   21LER      N  384   5.613   5.644   3.380  0.6438  0.3638 -0.1199
   21LER      H  385   5.645   5.574   3.315 -0.1747 -0.1539  0.0278
   21LER     CA  386   5.599   5.603   3.518  0.5873 -0.1385 -0.7767
   21LER     HA  387   5.584   5.693   3.578 -0.4409 -1.3828  0.9389
   21LER     CB  388   5.470   5.517   3.544  0.0415  0.2434  1.0062
   21LER    HB1  389   5.466   5.479   3.646 -1.3871  1.9154  1.6040
   21LER    HB2  390   5.478   5.434   3.474 -2.6167  1.3277 -0.7338
   21LER     CG  391   5.337   5.591   3.505 -0.4339  0.2150  0.1652
   21LER     HG  392   5.344   5.624   3.402  1.7999 -1.5965 -0.3466
   21LER    CD1  393   5.217   5.484   3.507 -0.0819 -0.9106  0.0689
   21LER   HD11  394   5.206   5.445   3.608 -1.9661 -0.1905  0.1787
   21LER   HD12  395   5.128   5.535   3.470  1.0418  1.1017  0.0064
   21LER   HD13  396   5.238   5.397   3.445 -0.8347 -1.2622  0.2980
   21LER    CD2  397   5.309   5.708   3.593  0.4802 -0.4069 -0.7874
   21LER   HD21  398   5.371   5.789   3.554  0.8176 -0.5929 -0.6388
   21LER   HD22  399   5.207   5.743   3.577  0.6409  0.1537 -0.5682
   21LER   HD23  400   5.334   5.687   3.697  3.1694  1.6417 -0.9206
   21LER      C  401   5.729   5.532   3.575  0.2878  0.3040  0.0124
   21LER      O  402   5.812   5.466   3.509  0.5000  0.0554 -1.1998
   22LY0      N  403   4.982   6.474   2.853 -0.1164  0.1482  0.4853
   22LY0     H1  404   4.994   6.389   2.800 -0.6047 -0.0288  0.6507
   22LY0     H2  405   4.948   6.546   2.791  0.6904  0.2059  0.1005
   22LY0     H3  406   5.075   6.504   2.880  0.2993 -0.2750 -0.4535
   22LY0     CA  407   4.911   6.459   2.984  0.0449 -0.4958 -0.4274
   22LY0     HA  408   4.921   6.549   3.043 -0.5895 -1.6261  1.4848
   22LY0     CB  409   4.762   6.442   2.960  0.1019 -0.3217  0.7521
   22LY0    HB1  410   4.710   6.400   3.046  1.9490 -0.0176  2.0706
   22LY0    HB2  411   4.754   6.378   2.872  1.0329  0.6862 -0.0843
   22LY0     CG  412   4.691   6.574   2.923 -0.0423 -0.3778 -0.2899
   22LY0    HG1  413   4.726   6.616   2.829 -2.6177  0.5687 -0.9156
   22LY0    HG2  414   4.716   6.653   2.994  1.1822 -1.6539  0.7569
   22LY0     CD  415   4.537   6.551   2.906 -0.7415 -0.1948  0.2990
   22LY0    HD1  416   4.498   6.525   3.005  1.2667 -0.0456  1.1909
   22LY0    HD2  417   4.526   6.472   2.832  1.1320 -0.5439  0.3411
   22LY0     CE  418   4.466   6.677   2.857  0.6050 -0.1541  0.4126
   22LY0    HE1  419   4.490   6.692   2.752  0.1154  0.2217  0.3544
   22LY0    HE2  420   4.501   6.759   2.920  2.6672 -0.2275 -0.5296
   22LY0     NZ  421   4.325   6.659   2.871 -0.7173  0.0498  0.3292
   22LY0    HZ1  422   4.292   6.671   2.965  1.8344 -1.7073  1.5547
   22LY0    HZ2  423   4.277   6.735   2.824  0.5109  0.9043  0.4185
   22LY0    HZ3  424   4.288   6.578   2.824 -2.4802  1.9620 -1.9015
   22LY0      C  425   4.967   6.349   3.070 -0.2043 -0.5374 -0.1531
   22LY0      O  426   5.001   6.247   3.022  0.4351  0.3466  0.1561
   23LER      N  427   4.973   6.363   3.207  0.1863 -0.5506 -0.8260
   23LER      H  428   4.945   6.451   3.247  0.6584 -0.0152 -1.6485
   23LER     CA  429   5.054   6.269   3.296 -0.6888 -0.8571 -1.0185
   23LER     HA  430   5.154   6.260   3.254 -0.1153  0.6681 -0.0547
   23LER     CB  431   5.084   6.342   3.439  0.5673  0.2050 -0.7321
   23LER    HB1  432   5.116   6.272   3.517 -0.9997 -1.3704 -1.4204
   23LER    HB2  433   4.988   6.380   3.473  0.8599 -0.8482  1.5232
   23LER     CG  434   5.192   6.456   3.434 -0.0812 -0.0699 -0.0672
   23LER     HG  435   5.178   6.504   3.336 -1.3925 -1.3679 -0.5533
   23LER    CD1  436   5.176   6.566   3.540 -0.1032 -0.2787  0.6372
   23LER   HD11  437   5.078   6.613   3.538  0.7255  1.5326  0.6579
   23LER   HD12  438   5.191   6.525   3.640  0.5287 -2.2619 -0.2161
   23LER   HD13  439   5.244   6.650   3.525  1.9348 -1.7789  0.9368
   23LER    CD2  440   5.333   6.404   3.461  0.3333  0.1247 -0.1544
   23LER   HD21  441   5.352   6.378   3.566 -1.0290 -1.7938 -0.3256
   23LER   HD22  442   5.356   6.323   3.392  2.3332 -0.4889  1.1244
   23LER   HD23  443   5.400   6.489   3.448 -1.1909  1.3379 -0.3017
   23LER      C  444   4.996   6.132   3.315  0.4128  0.5884 -0.3687
   23LER      O  445   4.874   6.114   3.293 -0.0114 -0.6945 -0.5408
   24LY0      N  446   6.853   7.062   4.251  0.1151 -0.8708  0.0131
   24LY0     H1  447   6.952   7.080   4.260  0.0698 -0.8666  0.5610
   24LY0     H2  448   6.795   7.120   4.310  0.7581 -2.7434  2.6723
   24LY0     H3  449   6.845   6.965   4.281  1.6308 -0.5909  1.4441
   24LY0     CA  450   6.798   7.077   4.118 -0.6153 -0.3721 -0.3878
   24LY0     HA  451   6.773   7.183   4.119 -0.1115 -0.2246  1.6951
   24LY0     CB  452   6.894   7.036   4.000 -0.1590  0.7433  0.1702
   24LY0    HB1  453   6.839   7.022   3.907 -3.3330 -1.1883  2.1041
   24LY0    HB2  454   6.925   6.932   4.013  1.1400  1.0810 -0.1245
   24LY0     CG  455   7.023   7.128   3.984 -0.0485 -0.0055 -0.7879
   24LY0    HG1  456   7.087   7.115   4.071  2.1237  1.1727 -2.1417
   24LY0    HG2  457   7.001   7.234   3.977  1.6744  0.2843 -3.5489
   24LY0     CD  458   7.118   7.098   3.868 -0.0202  0.0526  0.0741
   24LY0    HD1  459   7.062   7.097   3.775 -0.8511  4.2916  0.3393
   24LY0    HD2  460   7.175   7.006   3.884 -1.4955 -0.5968  2.0507
   24LY0     CE  461   7.230   7.205   3.854  0.3661  0.0637 -0.1301
   24LY0    HE1  462   7.271   7.223   3.953  1.3736  1.3039 -0.7407
   24LY0    HE2  463   7.186   7.300   3.824 -0.3020  0.7297  2.6766
   24LY0     NZ  464   7.341   7.163   3.763  0.2864  0.1570 -0.7964
   24LY0    HZ1  465   7.398   7.091   3.805  2.2526  2.7678  1.3632
   24LY0    HZ2  466   7.304   7.129   3.676 -0.5672 -0.7880 -0.0919
   24LY0    HZ3  467   7.393   7.245   3.737 -1.0081  1.4063  0.3879
   24LY0      C  468   6.660   7.032   4.100 -0.0405  0.9585  0.4184
   24LY0      O  469   6.617   6.933   4.161 -0.3272  0.4563 -0.5275
   25LER      N  470   6.580   7.092   4.010  0.2679  0.2854 -0.1019
   25LER      H  471   6.615   7.174   3.963 -3.4534  1.3870 -1.3414
   25LER     CA  472   6.450   7.039   3.965 -0.7011 -0.3075  0.0607
   25LER     HA  473   6.388   7.009   4.049  0.3782 -2.2701  0.2067
   25LER     CB  474   6.378   7.155   3.903  0.4049  1.1304 -0.2640
   25LER    HB1  475   6.296   7.105   3.852  1.2670 -2.8324  1.7796
   25LER    HB2  476   6.445   7.198   3.828  2.0087 -0.0885  0.3898
   25LER     CG  477   6.336   7.269   3.982  0.3696  0.2749 -1.0161
   25LER     HG  478   6.429   7.296   4.033  0.1176 -1.0259  0.1973
   25LER    CD1  479   6.292   7.395   3.905  0.4809 -0.4629 -0.1589
   25LER   HD11  480   6.373   7.435   3.844  0.6311 -0.3333  0.1227
   25LER   HD12  481   6.202   7.376   3.846 -1.0673 -0.8251  2.1871
   25LER   HD13  482   6.268   7.472   3.979  0.1306 -1.0095  0.3005
   25LER    CD2  483   6.235   7.239   4.091 -0.5095 -0.1253 -0.2415
   25LER   HD21  484   6.144   7.208   4.040 -1.3868  0.8523  0.6764
   25LER   HD22  485   6.268   7.153   4.149  4.2298  1.8644  0.4322
   25LER   HD23  486   6.217   7.317   4.166 -2.2081 -1.8737  1.3076
   25LER      C  487   6.457   6.914   3.871 -0.6221 -0.0406  0.3973
   25LER      O  488   6.530   6.907   3.769 -0.8001 -0.1633 -0.4964
   26LYR      N  489   6.369   6.818   3.905 -0.0655  0.1885  0.2514
   26LYR      H  490   6.308   6.839   3.982  0.3411  1.2134  0.3134
   26LYR     CA  491   6.336   6.699   3.823 -0.3401  0.2788 -0.0022
   26LYR     HA  492   6.425   6.672   3.766 -0.2248  3.0903 -1.3160
   26LYR     CB  493   6.268   6.584   3.906  0.1523  0.4676 -0.1789
   26LYR    HB1  494   6.220   6.509   3.844  1.5595 -0.7700  0.1566
   26LYR    HB2  495   6.186   6.634   3.958  1.7730  2.1845  0.8679
   26LYR     CG  496   6.362   6.518   4.009  0.2965 -0.0827  0.3039
   26LYR    HG1  497   6.423   6.594   4.059  2.1767 -0.5939 -1.0889
   26LYR    HG2  498   6.433   6.448   3.965  0.5461 -1.8803  3.2890
   26LYR     CD  499   6.281   6.446   4.115  0.2362  0.5177  0.0418
   26LYR    HD1  500   6.233   6.356   4.075  0.3954  0.7713 -0.7479
   26LYR    HD2  501   6.199   6.506   4.153 -0.3193 -0.8118  1.0193
   26LYR     CE  502   6.382   6.414   4.223  0.0431 -0.2418 -0.3200
   26LYR    HE1  503   6.455   6.494   4.236  0.4109 -0.4739 -0.8861
   26LYR    HE2  504   6.440   6.326   4.194 -0.4406 -0.4100 -0.7904
   26LYR     NZ  505   6.329   6.377   4.353  0.2746  0.2062  0.1596
   26LYR    HZ1  506   6.302   6.279   4.357 -2.2508  0.8491  0.3134
   26LYR      C  507   6.246   6.735   3.707 -0.8714  0.1468 -0.0770
   26LYR      O  508   6.173   6.830   3.712  0.3811  0.1192  0.3680
   27LER      N  509   6.255   6.660   3.601 -0.2565  0.2469 -0.0551
   27LER      H  510   6.324   6.586   3.592 -0.3302 -0.0047  1.3033
   27LER     CA  511   6.165   6.669   3.489 -0.4386  0.1299  0.1162
   27LER     HA  512   6.109   6.762   3.498 -0.1134  0.1873  1.8612
   27LER     CB  513   6.233   6.658   3.348 -0.6332  0.1565 -0.1447
   27LER    HB1  514   6.153   6.646   3.275 -0.2407  0.1729 -0.5841
   27LER    HB2  515   6.295   6.569   3.342  1.3184  1.5161 -1.5330
   27LER     CG  516   6.328   6.777   3.306  0.5708  0.1428 -0.4952
   27LER     HG  517   6.417   6.769   3.367  1.8603 -1.0293 -2.4492
   27LER    CD1  518   6.361   6.760   3.158 -0.0242 -1.2752 -0.4170
   27LER   HD11  519   6.420   6.845   3.124  0.9753 -1.5384  0.6012
   27LER   HD12  520   6.428   6.673   3.156 -1.0142 -2.2442  2.6848
   27LER   HD13  521   6.274   6.739   3.095  1.0756 -1.9207 -1.7997
   27LER    CD2  522   6.272   6.914   3.330 -0.6606  0.3221  0.0005
   27LER   HD21  523   6.268   6.920   3.439 -1.2885  2.5634 -0.0971
   27LER   HD22  524   6.350   6.988   3.309 -0.4030  0.1885  0.4589
   27LER   HD23  525   6.177   6.926   3.279  0.1627 -0.8452 -1.9499
   27LER      C  526   6.064   6.556   3.515 -0.6669 -0.4067 -0.6793
   27LER      O  527   6.094   6.451   3.566 -0.2758 -0.1071 -0.4363
   28LER      N  528   5.939   6.591   3.494 -0.5203 -0.3485  0.5917
   28LER      H  529   5.922   6.687   3.465 -2.0788 -0.1479  1.9840
   28LER     CA  530   5.818   6.517   3.542 -0.1800 -0.7826 -0.2770
   28LER     HA  531   5.833   6.512   3.649  0.6891  0.6426 -0.3043
   28LER     CB  532   5.690   6.601   3.530 -0.7581  0.3365 -0.2743
   28LER    HB1  533   5.604   6.539   3.556 -0.7465 -0.2146 -1.5038
   28LER    HB2  534   5.684   6.636   3.427 -2.0751 -0.0141 -0.3362
   28LER     CG  535   5.679   6.730   3.611  0.6357  0.3060  0.1553
   28LER     HG  536   5.750   6.803   3.574  3.3652 -1.2754  1.9111
   28LER    CD1  537   5.534   6.780   3.596 -0.6029 -0.0446  0.3509
   28LER   HD11  538   5.473   6.696   3.628  2.4152 -2.1159  1.1207
   28LER   HD12  539   5.513   6.863   3.664 -1.1344 -0.6324  0.9129
   28LER   HD13  540   5.522   6.797   3.489 -0.6365 -1.7733  0.0531
   28LER    CD2  541   5.705   6.710   3.764 -0.3298  0.6618  0.1618
   28LER   HD21  542   5.690   6.800   3.825 -1.9306  0.0494  0.7089
   28LER   HD22  543   5.653   6.624   3.806  1.6422 -0.0103  1.3918
   28LER   HD23  544   5.813   6.697   3.776  0.2450  2.9675 -1.7704
   28LER      C  545   5.795   6.377   3.478  0.5269 -0.2392 -0.6897
   28LER      O  546   5.777   6.359   3.357 -0.0034 -0.1726 -0.9054
   29LYR      N  547   5.775   6.283   3.569  0.7002  0.2027  0.0974
   29LYR      H  548   5.803   6.306   3.663 -3.1018  1.8267  1.0551
   29LYR     CA  549   5.726   6.146   3.555 -0.7216  0.1068  0.2867
   29LYR     HA  550   5.643   6.138   3.485  0.5500 -0.1914 -1.2449
   29LYR     CB  551   5.837   6.066   3.476  0.1052 -0.0580 -0.7271
   29LYR    HB1  552   5.855   6.112   3.379  2.9065  2.0079  0.6338
   29LYR    HB2  553   5.793   5.967   3.461 -0.5880 -0.0490  1.0135
   29LYR     CG  554   5.965   6.045   3.552  0.7930  0.0072 -0.1768
   29LYR    HG1  555   5.937   5.994   3.645 -0.8417  1.1671  0.0076
   29LYR    HG2  556   6.006   6.143   3.576  2.7314 -0.5394 -1.0179
   29LYR     CD  557   6.076   5.974   3.481 -0.3035 -0.3518  0.6477
   29LYR    HD1  558   6.079   6.012   3.379 -0.1398 -1.4213  0.2390
   29LYR    HD2  559   6.043   5.870   3.480  0.5658 -0.6395  0.7880
   29LYR     CE  560   6.206   5.990   3.549 -0.0694 -0.4310  0.2194
   29LYR    HE1  561   6.263   5.915   3.494 -0.0757 -1.0047  0.9717
   29LYR    HE2  562   6.210   5.946   3.649  3.1131 -1.4078 -0.2085
   29LYR     NZ  563   6.262   6.126   3.538  0.6712 -0.0629 -0.7016
   29LYR    HZ1  564   6.199   6.205   3.538  1.4428  0.5786  0.4393
   29LYR      C  565   5.689   6.074   3.694 -0.0387  0.3427 -0.1176
   29LYR      O  566   5.756   6.101   3.795  0.3827  0.0797 -0.0341
   30LER      N  567   5.581   5.999   3.699  0.0308  0.1701 -0.2424
   30LER      H  568   5.521   5.989   3.619  0.7989 -0.2699 -0.7843
   30LER     CA  569   5.516   5.968   3.831  0.3558 -0.0693  0.3164
   30LER     HA  570   5.560   6.031   3.908 -0.9238  2.2474 -0.7288
   30LER     CB  571   5.367   6.023   3.832 -0.0432 -0.0457 -0.5722
   30LER    HB1  572   5.325   6.010   3.931  0.0146  1.2961 -0.3498
   30LER    HB2  573   5.309   5.966   3.760  1.0137 -0.9641 -0.7309
   30LER     CG  574   5.355   6.175   3.791  0.5875  0.3182 -0.1228
   30LER     HG  575   5.391   6.195   3.690 -0.8453  2.3146 -0.2984
   30LER    CD1  576   5.210   6.224   3.797  0.0062 -0.0674 -1.0838
   30LER   HD11  577   5.154   6.156   3.732 -0.8327  1.0600 -1.5805
   30LER   HD12  578   5.166   6.209   3.895  0.2093  0.1797 -0.9528
   30LER   HD13  579   5.203   6.330   3.772  1.3610  0.9816  2.3753
   30LER    CD2  580   5.434   6.275   3.878  0.1762 -0.3580  0.3313
   30LER   HD21  581   5.538   6.243   3.870 -1.0735 -4.5447 -2.3213
   30LER   HD22  582   5.443   6.377   3.840  0.9655  0.6073  2.8775
   30LER   HD23  583   5.407   6.288   3.983 -0.3004 -2.2725  0.4800
   30LER      C  584   5.519   5.824   3.893  0.1998 -0.9188 -0.2289
   30LER      O  585   5.522   5.720   3.829  0.0426  0.3294 -0.3284
   31LER      N  586   5.514   5.813   4.025 -0.3702  0.5085 -0.8885
   31LER      H  587   5.529   5.904   4.067  0.7470  0.5711 -1.3860
   31LER     CA  588   5.501   5.701   4.112  0.2346  0.3443  0.1846
   31LER     HA  589   5.578   5.628   4.089 -1.3071 -0.7627 -1.8450
   31LER     CB  590   5.527   5.753   4.254  0.4804 -0.1841 -0.0424
   31LER    HB1  591   5.431   5.789   4.290 -0.0317 -0.9536 -0.6083
   31LER    HB2  592   5.585   5.844   4.241 -0.6602  0.9182  2.1000
   31LER     CG  593   5.586   5.653   4.352  0.5473 -0.1558  0.1179
   31LER     HG  594   5.518   5.567   4.348 -1.4382  1.3663 -0.7788
   31LER    CD1  595   5.729   5.610   4.319  0.6919 -0.2837 -0.1665
   31LER   HD11  596   5.731   5.532   4.244 -2.1842 -3.3888  2.6029
   31LER   HD12  597   5.786   5.700   4.295 -0.7199  0.7694  0.2069
   31LER   HD13  598   5.770   5.561   4.407  1.1527 -0.2879 -0.3853
   31LER    CD2  599   5.592   5.714   4.486  0.5750  0.7331  0.4111
   31LER   HD21  600   5.495   5.763   4.504 -0.2179 -0.7708  0.3489
   31LER   HD22  601   5.595   5.635   4.561  0.0807  0.3488  0.0370
   31LER   HD23  602   5.670   5.789   4.499  0.7726  0.2965  1.9649
   31LER      C  603   5.363   5.621   4.092  0.1973 -0.3104 -0.3001
   31LER      O  604   5.324   5.534   4.170  0.3780  0.5096  0.2142
   32LY0      N  605   6.476   6.681   4.933  0.3808  0.0287  0.4076
   32LY0     H1  606   6.569   6.686   4.894  0.6533 -1.0528  0.8829
   32LY0     H2  607   6.471   6.595   4.986  0.9099 -0.3769 -0.1898
   32LY0     H3  608   6.461   6.757   4.999 -0.7496  0.8899 -0.7970
   32LY0     CA  609   6.376   6.677   4.822  0.1041  0.5230  0.1098
   32LY0     HA  610   6.276   6.666   4.863 -0.1812 -0.1533 -0.7451
   32LY0     CB  611   6.382   6.793   4.715 -0.2241  0.0894 -0.1396
   32LY0    HB1  612   6.406   6.882   4.773 -0.7187  0.0744  0.0938
   32LY0    HB2  613   6.289   6.819   4.664 -0.5064  1.5653  1.0701
   32LY0     CG  614   6.502   6.777   4.621  0.3147 -0.5446  0.8039
   32LY0    HG1  615   6.498   6.688   4.559  1.5650  0.5255 -0.9235
   32LY0    HG2  616   6.598   6.761   4.670  0.8435 -2.5434 -0.7352
   32LY0     CD  617   6.533   6.896   4.521 -0.5222 -0.1349 -0.2829
   32LY0    HD1  618   6.625   6.872   4.467 -0.8367  1.9871 -1.9068
   32LY0    HD2  619   6.549   6.991   4.572 -1.0131 -0.5442  0.6468
   32LY0     CE  620   6.419   6.916   4.418 -0.5119 -0.3924  0.0697
   32LY0    HE1  621   6.429   7.012   4.368  1.0997 -0.4999  0.1247
   32LY0    HE2  622   6.329   6.916   4.480 -0.0531 -1.5728  0.7721
   32LY0     NZ  623   6.415   6.808   4.324 -0.4353  0.8808  0.1886
   32LY0    HZ1  624   6.503   6.807   4.274 -0.1473  2.2584  0.6177
   32LY0    HZ2  625   6.396   6.727   4.380 -2.3052  1.1654  0.0309
   32LY0    HZ3  626   6.337   6.820   4.261 -2.0833 -0.7068  1.8339
   32LY0      C  627   6.369   6.541   4.746 -0.3033 -0.5721  0.1689
   32LY0      O  628   6.473   6.476   4.740 -0.1822 -0.5934  0.0171
   33LER      N  629   6.249   6.511   4.688  0.1386 -0.3256  0.2267
   33LER      H  630   6.173   6.575   4.707  0.9517  0.1416  2.2138
   33LER     CA  631   6.229   6.413   4.581  0.3467  0.4689  0.2787
   33LER     HA  632   6.277   6.315   4.591 -1.3353 -0.8502 -2.9620
   33LER     CB  633   6.075   6.385   4.561 -0.2142 -0.7216 -0.2163
   33LER    HB1  634   6.062   6.300   4.494 -2.7212 -1.0090  0.5286
   33LER    HB2  635   6.038   6.477   4.515  0.0629 -0.5654 -0.1370
   33LER     CG  636   5.992   6.351   4.682 -0.3245  0.1618 -0.8924
   33LER     HG  637   6.011   6.425   4.761  0.8889 -1.3798  0.3450
   33LER    CD1  638   5.840   6.341   4.654  0.5954 -0.1871  0.2339
   33LER   HD11  639   5.827   6.256   4.586 -1.1352  0.5524 -0.4403
   33LER   HD12  640   5.777   6.316   4.739  0.4879  0.4685  0.3526
   33LER   HD13  641   5.807   6.436   4.611  0.5940  0.7341  2.1869
   33LER    CD2  642   6.032   6.212   4.747 -0.5711 -0.2016  0.8189
   33LER   HD21  643   6.125   6.230   4.800 -0.9100 -1.2439  1.8199
   33LER   HD22  644   5.963   6.181   4.826 -1.6133  0.4899  0.2165
   33LER   HD23  645   6.038   6.141   4.665  0.2039  0.2587  0.4694
   33LER      C  646   6.290   6.462   4.446 -0.4926 -0.3383 -0.2102
   33LER      O  647   6.303   6.584   4.435  0.0432  0.1890 -0.1045
   34LY0      N  648   7.707   6.491   3.306  0.3636 -0.3755 -0.1643
   34LY0     H1  649   7.784   6.534   3.356 -1.5109  2.8314  0.2170
   34LY0     H2  650   7.725   6.410   3.248 -1.4573 -0.1304 -1.1368
   34LY0     H3  651   7.682   6.565   3.242  1.1388  0.7579  0.7953
   34LY0     CA  652   7.598   6.460   3.399  0.0030  0.0097 -0.0808
   34LY0     HA  653   7.627   6.376   3.462 -1.1529 -0.5476 -0.2544
   34LY0     CB  654   7.563   6.575   3.499 -0.0846 -0.5520 -0.3479
   34LY0    HB1  655   7.630   6.568   3.584 -0.7711 -1.5342  0.1182
   34LY0    HB2  656   7.465   6.554   3.542  0.1495 -2.8807 -0.8552
   34LY0     CG  657   7.575   6.720   3.442  0.1186  0.1135 -0.3924
   34LY0    HG1  658   7.500   6.723   3.363  0.1003  2.2877 -0.3576
   34LY0    HG2  659   7.673   6.736   3.399 -0.2365 -1.6568 -1.9848
   34LY0     CD  660   7.544   6.820   3.548  0.4870 -0.4480  0.2217
   34LY0    HD1  661   7.632   6.817   3.613  0.5121  1.6187  0.3349
   34LY0    HD2  662   7.456   6.783   3.600  1.2617 -1.0623  1.1426
   34LY0     CE  663   7.523   6.957   3.484 -0.1785 -0.2984  0.2444
   34LY0    HE1  664   7.500   7.032   3.560 -2.6591 -0.5816 -0.1141
   34LY0    HE2  665   7.435   6.956   3.419  0.8613  0.0346 -1.1996
   34LY0     NZ  666   7.648   7.007   3.414  0.4567  0.0510 -0.6070
   34LY0    HZ1  667   7.649   6.986   3.315  1.6833  0.1620 -0.6367
   34LY0    HZ2  668   7.647   7.107   3.421 -0.0128 -0.0469  1.0910
   34LY0    HZ3  669   7.736   6.979   3.456  1.0112  2.3498 -0.1145
   34LY0      C  670   7.473   6.420   3.327  0.4796  0.0174  0.4142
   34LY0      O  671   7.448   6.480   3.220  0.6633 -0.0623 -0.2913
   35LER      N  672   7.378   6.331   3.377  0.1019 -0.2669  0.5486
   35LER      H  673   7.389   6.302   3.473  1.3034 -0.7679  0.2765
   35LER     CA  674   7.255   6.298   3.304  0.8782  0.1336 -0.9769
   35LER     HA  675   7.297   6.303   3.203 -0.7511 -0.7174 -1.7411
   35LER     CB  676   7.211   6.161   3.333 -0.4555  0.0695 -0.3278
   35LER    HB1  677   7.300   6.097   3.339  1.5782  2.5497 -1.9209
   35LER    HB2  678   7.149   6.132   3.248 -0.7890 -2.1155  0.5926
   35LER     CG  679   7.111   6.127   3.448  0.5541  0.5059  0.2005
   35LER     HG  680   7.027   6.196   3.455  0.5555  0.3726  2.1390
   35LER    CD1  681   7.054   5.982   3.446  0.5759  0.3591 -0.1981
   35LER   HD11  682   6.972   5.959   3.515 -0.6169  2.0759 -0.9781
   35LER   HD12  683   7.004   5.973   3.350 -1.7782  2.9232  0.6566
   35LER   HD13  684   7.134   5.910   3.463  1.2560  1.0799 -0.2455
   35LER    CD2  685   7.170   6.142   3.587  0.5585 -0.2197 -0.1894
   35LER   HD21  686   7.206   6.244   3.601  0.6777 -0.3290  0.3346
   35LER   HD22  687   7.093   6.130   3.664 -0.7850  1.6959 -1.1195
   35LER   HD23  688   7.254   6.077   3.607 -0.4937 -1.5422  0.0681
   35LER      C  689   7.138   6.401   3.313 -0.4423  0.1594  0.0314
   35LER      O  690   7.124   6.477   3.412 -0.1067 -0.5025  0.0221
   36LYR      N  691   7.054   6.407   3.206 -0.4255 -0.1902  0.3424
   36LYR      H  692   7.064   6.348   3.125 -2.5253 -1.6165  1.0300
   36LYR     CA  693   6.922   6.473   3.211 -0.5911  0.2052 -0.1742
   36LYR     HA  694   6.934   6.576   3.246 -0.5764 -0.3972  1.6595
   36LYR     CB  695   6.850   6.486   3.069  0.0630 -0.1243 -0.0393
   36LYR    HB1  696   6.749   6.526   3.075  0.7445  1.4906  1.5766
   36LYR    HB2  697   6.837   6.381   3.044  0.0595 -0.4364  1.2165
   36LYR     CG  698   6.932   6.574   2.973  0.2547  0.1531  0.0213
   36LYR    HG1  699   7.037   6.566   3.000  0.7262 -2.3680 -2.1978
   36LYR    HG2  700   6.895   6.676   2.983 -1.4993 -0.4419 -0.0843
   36LYR     CD  701   6.918   6.526   2.832 -0.3332 -0.3781 -0.0955
   36LYR    HD1  702   6.815   6.536   2.798  0.9595  2.9726 -3.7319
   36LYR    HD2  703   6.925   6.417   2.831  1.4774 -0.3912  2.6344
   36LYR     CE  704   7.015   6.617   2.751 -0.3246  0.4253 -0.5634
   36LYR    HE1  705   7.115   6.585   2.778 -1.1460 -0.7777  1.2387
   36LYR    HE2  706   7.002   6.723   2.773  1.2019  0.2633  1.3707
   36LYR     NZ  707   6.995   6.600   2.612 -0.3511 -0.3309  0.6720
   36LYR    HZ1  708   6.916   6.652   2.574 -1.2522 -2.0899  0.0134
   36LYR      C  709   6.829   6.405   3.314  0.6266  0.1501  0.0429
   36LYR      O  710   6.809   6.282   3.320  0.2764 -0.3776  0.0627
   37LER      N  711   6.776   6.481   3.405  0.1495 -0.0614  0.1695
   37LER      H  712   6.789   6.580   3.389 -0.4583  0.0657  0.4211
   37LER     CA  713   6.721   6.444   3.538  0.0762 -0.7227  0.2847
   37LER     HA  714   6.773   6.351   3.562  0.1182 -1.0052 -0.8596
   37LER     CB  715   6.767   6.556   3.636  0.0010 -0.5795  0.0425
   37LER    HB1  716   6.701   6.636   3.600 -1.0708 -1.0383  0.9138
   37LER    HB2  717   6.873   6.569   3.618  0.2019 -0.9276  0.9297
   37LER     CG  718   6.742   6.536   3.788 -0.2701  0.1805 -0.8028
   37LER     HG  719   6.634   6.526   3.803 -0.4303  2.4955 -0.0379
   37LER    CD1  720   6.810   6.408   3.833 -0.0653 -0.1800  0.2996
   37LER   HD11  721   6.916   6.404   3.806  0.6069  1.3619  2.4461
   37LER   HD12  722   6.803   6.397   3.941 -1.4310  2.1269  0.5081
   37LER   HD13  723   6.759   6.321   3.791  1.8498 -1.8426  1.2492
   37LER    CD2  724   6.784   6.660   3.867  0.7020  0.8570 -0.2267
   37LER   HD21  725   6.892   6.675   3.864  0.7305  0.6575 -0.2473
   37LER   HD22  726   6.728   6.743   3.825 -2.1043 -0.5900  0.3970
   37LER   HD23  727   6.746   6.636   3.967  1.8202  2.4072  0.6104
   37LER      C  728   6.568   6.406   3.534 -0.7449  0.1029 -1.0676
   37LER      O  729   6.486   6.455   3.616 -0.5714  0.6427 -0.5341
   38LER      N  730   6.534   6.329   3.431  0.3935  0.3876  0.4288
   38LER      H  731   6.613   6.290   3.381  0.3122  1.3364 -0.4843
   38LER     CA  732   6.399   6.290   3.400  0.3218  0.0868 -0.0656
   38LER     HA  733   6.321   6.360   3.431  0.4042  0.2957 -0.3306
   38LER     CB  734   6.373   6.288   3.245  0.0321  0.1827 -0.2220
   38LER    HB1  735   6.451   6.238   3.188 -2.9008 -2.2449 -2.4057
   38LER    HB2  736   6.361   6.392   3.213  0.7154  0.3244 -0.0555
   38LER     CG  737   6.244   6.225   3.196 -0.2707  0.1737  0.4516
   38LER     HG  738   6.241   6.120   3.224 -0.2967 -0.5694 -2.0575
   38LER    CD1  739   6.117   6.296   3.244 -0.2481 -0.6568 -0.5712
   38LER   HD11  740   6.100   6.284   3.351  1.8785  0.4896 -0.0343
   38LER   HD12  741   6.121   6.405   3.230  0.4490 -0.6444 -0.3070
   38LER   HD13  742   6.033   6.260   3.185 -0.9824  4.0427 -2.8976
   38LER    CD2  743   6.243   6.242   3.044 -0.4470 -0.0851  0.1679
   38LER   HD21  744   6.334   6.197   3.003 -1.3910  0.1953 -2.3982
   38LER   HD22  745   6.153   6.193   3.007  0.2372 -0.5470 -0.9180
   38LER   HD23  746   6.237   6.348   3.021  1.7141  0.1977  0.6694
   38LER      C  747   6.373   6.152   3.463  0.6075  0.5064  0.1815
   38LER      O  748   6.458   6.070   3.444 -0.3053  0.5185 -0.1200
   39LY0      N  749   7.300   6.686   2.041 -0.1454 -0.0496  0.0648
   39LY0     H1  750   7.335   6.773   2.079  1.7348 -0.5126 -0.4808
   39LY0     H2  751   7.214   6.699   1.990 -1.1608 -2.5232  0.9600
   39LY0     H3  752   7.371   6.664   1.973  0.7765  1.0181  0.6384
   39LY0     CA  753   7.280   6.578   2.141 -0.0823  0.2058 -0.0144
   39LY0     HA  754   7.259   6.479   2.100 -0.2060  0.0317  0.4566
   39LY0     CB  755   7.414   6.560   2.226  0.7094 -0.4516 -0.9058
   39LY0    HB1  756   7.444   6.659   2.260 -1.9584  0.1868 -0.1912
   39LY0    HB2  757   7.487   6.515   2.158  1.0459 -0.7102 -0.3848
   39LY0     CG  758   7.415   6.459   2.345  0.5175  0.7991  0.2378
   39LY0    HG1  759   7.388   6.363   2.300  0.3713  0.2228  1.5054
   39LY0    HG2  760   7.329   6.487   2.406  0.0975 -0.4317  0.2447
   39LY0     CD  761   7.544   6.461   2.427 -0.2210  0.0546 -0.0368
   39LY0    HD1  762   7.582   6.558   2.460 -2.1814  1.1543 -0.8236
   39LY0    HD2  763   7.624   6.413   2.371  1.1876  2.1995  0.0368
   39LY0     CE  764   7.536   6.369   2.554  0.4338  0.3744  0.0965
   39LY0    HE1  765   7.461   6.416   2.617 -0.0829 -0.2796 -0.0191
   39LY0    HE2  766   7.624   6.379   2.618 -0.4438 -0.2241  1.4341
   39LY0     NZ  767   7.504   6.226   2.527 -0.2471  0.1430  0.8254
   39LY0    HZ1  768   7.477   6.172   2.608 -0.7762  0.8335  1.1236
   39LY0    HZ2  769   7.435   6.223   2.453  1.1751  0.3596 -0.5637
   39LY0    HZ3  770   7.592   6.196   2.487  0.6532  1.3676  1.8268
   39LY0      C  771   7.159   6.599   2.226  0.1611  0.0200 -0.0407
   39LY0      O  772   7.112   6.710   2.248 -0.5505 -0.1669 -0.6185
   40LER      N  773   7.109   6.488   2.279  0.1833 -0.4730  0.3241
   40LER      H  774   7.143   6.400   2.242  0.0543  0.0528 -1.0944
   40LER     CA  775   7.012   6.478   2.395 -0.1531 -0.9734  0.8552
   40LER     HA  776   6.931   6.547   2.372 -0.1681 -0.6964  1.6906
   40LER     CB  777   6.968   6.332   2.401 -0.3415  0.1752 -0.5452
   40LER    HB1  778   7.054   6.270   2.422 -1.2414 -0.3191  2.0527
   40LER    HB2  779   6.928   6.305   2.304 -1.3163  0.8822 -0.3579
   40LER     CG  780   6.865   6.290   2.506  0.0101  0.4246 -0.4208
   40LER     HG  781   6.910   6.320   2.601 -1.0136  0.6383  0.0110
   40LER    CD1  782   6.721   6.347   2.491 -0.2086 -0.1914 -0.3587
   40LER   HD11  783   6.640   6.306   2.551  0.8910 -1.9135  0.0192
   40LER   HD12  784   6.723   6.453   2.517 -2.1149 -0.2546  0.2192
   40LER   HD13  785   6.698   6.336   2.385 -0.8868  1.3857 -0.4096
   40LER    CD2  786   6.849   6.134   2.503  0.1166 -0.3944 -0.6033
   40LER   HD21  787   6.777   6.102   2.579  1.8645 -1.4949  0.6416
   40LER   HD22  788   6.817   6.095   2.407 -0.2285  1.5140 -1.2984
   40LER   HD23  789   6.939   6.081   2.533 -0.4767  0.0584  2.3918
   40LER      C  790   7.072   6.527   2.529 -0.0454 -0.1911 -0.3519
   40LER      O  791   7.158   6.453   2.572  0.4365 -0.1980 -0.1563
   41U      O5'  792   5.774   6.430   1.585 -0.5114 -0.4461  0.1835
   41U      H5T  793   5.737   6.343   1.566 -2.2558  0.0530  1.0768
   41U      C5'  794   5.832   6.487   1.464  0.2024 -0.8086 -0.0428
   41U     H5'1  795   5.836   6.403   1.395 -1.2146  0.6478 -2.0117
   41U     H5'2  796   5.932   6.530   1.467  0.1421 -0.4033 -2.3124
   41U      C4'  797   5.752   6.604   1.411  0.5744  0.1674  0.7876
   41U      H4'  798   5.786   6.612   1.307  2.8592 -2.4840  1.2050
   41U      O4'  799   5.613   6.569   1.401 -0.0978  0.5793  0.1598
   41U      C1'  800   5.533   6.690   1.406  0.1113  0.0529 -0.1886
   41U      H1'  801   5.463   6.707   1.324  0.9697  2.2005 -0.5346
   41U       N1  802   5.455   6.691   1.538  0.0567  0.5446 -0.2396
   41U       C6  803   5.467   6.594   1.637 -0.1884 -0.3878  0.3525
   41U       H6  804   5.536   6.511   1.630 -0.3595 -0.6405  1.4580
   41U       C5  805   5.383   6.594   1.745 -0.5841  0.0536 -0.3743
   41U       H5  806   5.392   6.517   1.819 -2.9565  0.6516  0.6270
   41U       C4  807   5.289   6.700   1.769 -0.2734 -0.4324  0.3641
   41U       O4  808   5.208   6.694   1.864 -0.5227  0.0123 -0.1369
   41U       N3  809   5.288   6.797   1.671 -0.3861  0.6962  0.2262
   41U       H3  810   5.216   6.868   1.669 -1.3413 -0.2628 -0.4340
   41U       C2  811   5.365   6.797   1.557 -0.4644  0.5264 -0.0041
   41U       O2  812   5.340   6.884   1.476  0.0453 -0.4828  0.2707
   41U      C3'  813   5.755   6.742   1.464 -0.3731 -0.8633 -1.1948
   41U      H3'  814   5.727   6.749   1.569  2.9502  0.0638 -0.2306
   41U      C2'  815   5.631   6.805   1.397  0.3968 -0.7942  0.3139
   41U     H2'1  816   5.585   6.888   1.451  0.3855 -0.5890 -0.0116
   41U      O2'  817   5.648   6.822   1.252  0.1073  0.0786  0.2966
   41U     HO'2  818   5.726   6.874   1.231  1.1913 -1.6592 -0.1475
   41U      O3'  819   5.882   6.799   1.437 -0.5252 -0.1600  0.6715
   42U        P  820   5.940   6.922   1.513  0.0986  0.1643  0.0669
   42U      O1P  821   6.067   6.969   1.447  0.5847  0.0867  0.2281
   42U      O2P  822   5.932   6.889   1.658 -0.1065  0.2750 -0.2120
   42U      O5'  823   5.829   7.030   1.478  0.4102 -0.5856  0.5874
   42U      C5'  824   5.827   7.117   1.366  0.0748  0.4063  0.8222
   42U     H5'1  825   5.800   7.063   1.275  0.0332  2.2082 -0.2635
   42U     H5'2  826   5.923   7.167   1.353  0.2084 -0.2991 -1.2487
   42U      C4'  827   5.720   7.219   1.384  0.0550 -0.4749  0.0440
   42U      H4'  828   5.729   7.284   1.297  0.0645  0.3783  0.6678
   42U      O4'  829   5.592   7.159   1.394  0.1824  0.1289 -0.2119
   42U      C1'  830   5.514   7.235   1.486 -0.4958 -0.0953 -0.4228
   42U      H1'  831   5.419   7.265   1.441 -0.5174 -0.9506 -0.9624
   42U       N1  832   5.477   7.166   1.614  0.0373 -0.2514 -0.0886
   42U       C6  833   5.558   7.071   1.675  0.0943 -0.1266 -0.4436
   42U       H6  834   5.654   7.044   1.634  0.6542  1.6056 -0.3451
   42U       C5  835   5.522   7.012   1.796  0.1426  0.1021  0.1045
   42U       H5  836   5.569   6.921   1.828 -3.7123 -2.0752  0.2568
   42U       C4  837   5.401   7.049   1.865  0.9876  0.2406 -0.2077
   42U       O4  838   5.367   7.018   1.979  0.6574  0.2115  0.3827
   42U       N3  839   5.331   7.144   1.799 -0.1703  0.3511  0.4859
   42U       H3  840   5.256   7.185   1.851 -0.0760  0.0730  0.8417
   42U       C2  841   5.353   7.190   1.669  0.4183  0.1091 -0.2848
   42U       O2  842   5.268   7.270   1.621  0.4697  0.2054 -0.1996
   42U      C3'  843   5.732   7.315   1.499  0.2596  0.4242  0.1864
   42U      H3'  844   5.751   7.256   1.589 -2.2564  0.3418  0.7515
   42U      C2'  845   5.590   7.364   1.511 -0.1907 -0.4858  0.3014
   42U     H2'1  846   5.581   7.399   1.613  0.0544 -1.2019  0.5725
   42U      O2'  847   5.545   7.467   1.418  0.0043  0.4016 -1.1653
   42U     HO'2  848   5.509   7.416   1.344 -3.5576 -0.8139  1.1590
   42U      O3'  849   5.825   7.423   1.475 -0.4322  0.5396  0.2838
   43A        P  850   5.889   7.497   1.596  0.0070 -0.1558  0.2641
   43A      O1P  851   5.990   7.591   1.548 -0.1944  0.5591 -0.4149
   43A      O2P  852   5.938   7.383   1.676 -0.6078  0.2469  0.0257
   43A      O5'  853   5.769   7.578   1.664 -0.3978 -1.3426 -0.5581
   43A      C5'  854   5.715   7.699   1.610  0.2851 -0.1405  0.2641
   43A     H5'1  855   5.662   7.678   1.516  0.2648  0.5688  0.1156
   43A     H5'2  856   5.794   7.768   1.581  0.0931 -0.1698 -0.3440
   43A      C4'  857   5.605   7.755   1.705  0.0567  0.8731 -0.0474
   43A      H4'  858   5.568   7.851   1.667  0.1027  1.0965  0.4610
   43A      O4'  859   5.502   7.657   1.737 -0.3894  0.1251 -0.2793
   43A      C1'  860   5.461   7.676   1.875 -0.5043  0.7957 -0.5887
   43A      H1'  861   5.357   7.705   1.892 -1.6075 -2.8148 -0.3344
   43A       N9  862   5.479   7.548   1.948  0.1060 -0.1043 -0.3584
   43A       C8  863   5.573   7.446   1.921  1.4128  0.2592  0.8133
   43A       H8  864   5.645   7.449   1.840  0.6236 -1.5380 -0.0166
   43A       N7  865   5.555   7.343   1.997 -0.4929 -0.7521 -0.5268
   43A       C5  866   5.446   7.375   2.079  0.7589  0.2137  0.5747
   43A       C6  867   5.379   7.308   2.185  0.7716  0.7154  0.2053
   43A       N6  868   5.401   7.184   2.223  0.0240  0.2312 -0.2923
   43A      H61  869   5.461   7.132   2.161  0.5561 -0.9645  1.1808
   43A      H62  870   5.336   7.143   2.287 -1.2330  1.9011 -0.4254
   43A       N1  871   5.271   7.363   2.241  0.2614 -0.0438  0.0879
   43A       C2  872   5.230   7.483   2.192 -0.5252 -0.8253 -1.1207
   43A       H2  873   5.145   7.526   2.241 -0.1742  0.5071 -1.6438
   43A       N3  874   5.277   7.554   2.096 -0.3663  1.3770  0.2039
   43A       C4  875   5.394   7.500   2.045  0.0766  0.0349 -0.9092
   43A      C3'  876   5.664   7.784   1.843  0.0748  0.6194  0.2341
   43A      H3'  877   5.727   7.701   1.875 -2.4250 -1.9859 -1.2160
   43A      C2'  878   5.547   7.784   1.939  0.4022 -0.0325  0.4949
   43A     H2'1  879   5.581   7.761   2.040  2.4086  0.7643  0.0352
   43A      O2'  880   5.470   7.901   1.942 -0.4269 -0.0866  0.5981
   43A     HO'2  881   5.526   7.973   1.970  0.1641 -0.6925  0.9940
   43A      O3'  882   5.729   7.903   1.841 -0.1552 -0.4184  0.5516
   44A        P  883   5.811   7.953   1.966  0.0553 -0.1112  0.0388
   44A      O1P  884   5.870   8.085   1.930 -0.2728  0.3173  0.5365
   44A      O2P  885   5.898   7.842   2.007  0.1248 -0.0206  0.2639
   44A      O5'  886   5.715   7.983   2.089 -0.3808 -0.0935 -0.4200
   44A      C5'  887   5.661   8.110   2.115 -0.4289  0.6622 -0.1807
   44A     H5'1  888   5.598   8.136   2.030 -2.0061 -2.2775 -0.0454
   44A     H5'2  889   5.741   8.183   2.120 -1.1525  1.4173  0.6798
   44A      C4'  890   5.558   8.104   2.234  0.2085 -0.0101  0.2764
   44A      H4'  891   5.491   8.190   2.226 -1.7020 -1.4363 -0.0345
   44A      O4'  892   5.482   7.983   2.237  0.5821  0.6048  0.9803
   44A      C1'  893   5.463   7.925   2.368  0.1055 -0.0758  0.4439
   44A      H1'  894   5.356   7.914   2.384 -0.2316 -1.6160 -2.3582
   44A       N9  895   5.519   7.792   2.387 -0.0579 -0.7275  0.0647
   44A       C8  896   5.604   7.731   2.299  0.1068 -0.0145  0.0512
   44A       H8  897   5.663   7.784   2.226 -0.1144  0.9656  0.5782
   44A       N7  898   5.608   7.601   2.311 -0.1491  0.7768 -1.0788
   44A       C5  899   5.511   7.577   2.414 -0.3125  0.3724 -0.4660
   44A       C6  900   5.463   7.459   2.477 -0.5255 -0.2443 -0.5970
   44A       N6  901   5.525   7.342   2.469  0.2723 -0.1396  1.0015
   44A      H61  902   5.595   7.328   2.397 -1.9102 -2.7270 -0.8514
   44A      H62  903   5.500   7.275   2.541 -0.2407  0.7978  1.7157
   44A       N1  904   5.374   7.477   2.576  0.2835 -0.2514  0.0106
   44A       C2  905   5.336   7.602   2.607 -0.1506  0.3831 -0.0310
   44A       H2  906   5.278   7.610   2.698 -0.9256 -2.0887 -0.2314
   44A       N3  907   5.379   7.714   2.561  0.3588 -0.5408 -0.2132
   44A       C4  908   5.461   7.696   2.461  0.0021 -0.0333 -0.3050
   44A      C3'  909   5.633   8.101   2.364 -0.7699 -0.0161  0.5465
   44A      H3'  910   5.716   8.033   2.348 -2.9520 -2.8050  0.3056
   44A      C2'  911   5.524   8.038   2.455 -0.0565 -0.0040  0.2297
   44A     H2'1  912   5.570   7.995   2.544 -0.8391  1.5958  1.4634
   44A      O2'  913   5.422   8.134   2.484  0.2070 -0.2150 -0.5939
   44A     HO'2  914   5.474   8.213   2.472 -0.2932  0.0372 -1.1819
   44A      O3'  915   5.669   8.227   2.411 -0.1294 -0.3177  0.0862
   45U        P  916   5.779   8.256   2.530  0.0967  0.5267  0.0637
   45U      O1P  917   5.778   8.403   2.565  0.1726  0.6226  0.7610
   45U      O2P  918   5.911   8.198   2.493  0.0383 -0.3860 -0.2012
   45U      O5'  919   5.726   8.177   2.648 -0.0853 -0.2036 -0.6074
   45U      C5'  920   5.625   8.223   2.734  0.6332 -0.2794  0.3645
   45U     H5'1  921   5.535   8.236   2.675  0.2719  1.5861  1.2446
   45U     H5'2  922   5.653   8.319   2.777  2.1753 -1.0216  1.1301
   45U      C4'  923   5.599   8.126   2.850 -0.2264 -0.3726  0.8048
   45U      H4'  924   5.522   8.174   2.911 -3.1089 -0.4201 -2.4807
   45U      O4'  925   5.555   8.003   2.799 -0.3805  0.2390  0.1187
   45U      C1'  926   5.597   7.899   2.891 -0.0562 -0.1581 -0.8769
   45U      H1'  927   5.508   7.864   2.943 -0.7367  1.7280 -0.6886
   45U       N1  928   5.665   7.791   2.815  0.2562  0.6330 -0.7018
   45U       C6  929   5.750   7.813   2.710  0.0818 -0.6973 -0.0339
   45U       H6  930   5.765   7.917   2.684 -0.5392 -0.3585  0.9331
   45U       C5  931   5.787   7.716   2.626 -0.4692 -0.6867 -0.3664
   45U       H5  932   5.844   7.745   2.540 -0.5595  0.8267  0.0548
   45U       C4  933   5.754   7.583   2.646 -0.0442  0.5879  0.1491
   45U       O4  934   5.782   7.485   2.579 -0.0900  0.4068 -0.1276
   45U       N3  935   5.683   7.556   2.766 -0.1442  0.2977  0.2038
   45U       H3  936   5.658   7.459   2.781  2.1080 -0.4420 -0.4299
   45U       C2  937   5.636   7.657   2.844  0.3171  0.0591  0.3529
   45U       O2  938   5.569   7.620   2.945  0.0306  0.7392 -0.2667
   45U      C3'  939   5.729   8.095   2.922 -0.1034 -0.3385  0.2889
   45U      H3'  940   5.804   8.066   2.848  0.0775 -1.5441  0.9237
   45U      C2'  941   5.689   7.969   2.993  0.3574  0.2034 -0.7095
   45U     H2'1  942   5.778   7.914   3.022 -0.3810 -0.5952  0.1081
   45U      O2'  943   5.615   8.003   3.107 -0.0945  0.0774  0.0208
   45U     HO'2  944   5.632   7.945   3.182  3.0935  3.8634  2.6505
   45U      O3'  945   5.784   8.200   3.005  0.3197  0.1595 -0.1045
   46U        P  946   5.937   8.196   3.037  0.6175  0.0369  0.0059
   46U      O1P  947   5.973   8.317   3.115 -0.5869  0.0175  0.5857
   46U      O2P  948   6.013   8.170   2.911  0.0694 -0.0690  0.1921
   46U      O5'  949   5.952   8.065   3.134  0.3966 -0.0433  0.1704
   46U      C5'  950   5.910   8.063   3.273  0.9969  0.5791  0.0665
   46U     H5'1  951   5.808   8.100   3.275  0.6218 -0.4752  1.1405
   46U     H5'2  952   5.975   8.124   3.336  2.8020 -1.4857  0.3504
   46U      C4'  953   5.921   7.918   3.326  0.3576 -0.2157  0.3714
   46U      H4'  954   5.869   7.918   3.422 -2.3664 -0.6247 -1.0067
   46U      O4'  955   5.852   7.828   3.247  0.4165  0.4455  0.4611
   46U      C1'  956   5.918   7.703   3.241  0.3158  0.1088 -0.5133
   46U      H1'  957   5.841   7.631   3.266 -1.5082  2.1273 -0.0136
   46U       N1  958   5.971   7.671   3.104 -0.2128 -0.1249 -0.3274
   46U       C6  959   6.014   7.759   3.010  0.4273  0.2330 -1.0968
   46U       H6  960   6.024   7.864   3.030 -0.5974  0.1514 -0.0463
   46U       C5  961   6.041   7.718   2.887 -0.1325  0.1989 -0.2199
   46U       H5  962   6.075   7.790   2.814  1.3502  0.3542  0.5830
   46U       C4  963   6.031   7.575   2.850 -0.3046 -0.3506  0.6258
   46U       O4  964   6.062   7.524   2.746  0.0316  0.4175  0.8597
   46U       N3  965   5.981   7.499   2.952 -0.9532  0.0120  0.0964
   46U       H3  966   5.964   7.401   2.938  1.9543 -0.6589  0.6501
   46U       C2  967   5.957   7.539   3.073 -0.1385  0.4614 -0.3264
   46U       O2  968   5.926   7.455   3.156 -0.1376  0.5266 -0.2121
   46U      C3'  969   6.057   7.865   3.345  0.2161  0.1670  0.2472
   46U      H3'  970   6.113   7.900   3.258  0.4990 -3.0827 -1.0030
   46U      C2'  971   6.022   7.714   3.350  0.0584  0.1942 -0.0647
   46U     H2'1  972   6.108   7.655   3.315  0.1989 -0.5627  1.4637
   46U      O2'  973   5.965   7.666   3.472 -0.2227  0.5966  0.0330
   46U     HO'2  974   6.003   7.703   3.553 -0.5275  0.6330  0.1596
   46U      O3'  975   6.114   7.899   3.467 -0.1998 -0.4131 -0.6445
   47A        P  976   6.271   7.871   3.501  0.1240 -0.4872 -0.1546
   47A      O1P  977   6.308   7.896   3.641  0.0502  0.2419  0.0356
   47A      O2P  978   6.344   7.952   3.404 -0.0553  0.2351 -0.6752
   47A      O5'  979   6.306   7.722   3.460 -0.2939  0.1330 -0.5827
   47A      C5'  980   6.313   7.629   3.569  0.3874 -0.4388 -0.2483
   47A     H5'1  981   6.224   7.640   3.631 -0.0056 -1.5060 -0.5917
   47A     H5'2  982   6.396   7.653   3.634 -1.1185 -0.8638  1.9340
   47A      C4'  983   6.316   7.479   3.523  0.3728 -0.5180 -0.7243
   47A      H4'  984   6.277   7.419   3.605 -1.6106  1.8131  0.1784
   47A      O4'  985   6.235   7.447   3.406  0.6702  0.5408  0.5232
   47A      C1'  986   6.288   7.339   3.332  0.0670 -0.4548 -0.7212
   47A      H1'  987   6.221   7.254   3.336  2.0984 -2.1155  0.1217
   47A       N9  988   6.309   7.382   3.192  0.7418  0.4857  0.0384
   47A       C8  989   6.327   7.511   3.143 -0.0905 -0.3740  0.1987
   47A       H8  990   6.332   7.599   3.206 -1.0675  0.2440 -0.5581
   47A       N7  991   6.324   7.519   3.013 -0.1987  0.4817  0.1588
   47A       C5  992   6.318   7.383   2.967  0.3668 -0.4202  0.4537
   47A       C6  993   6.324   7.307   2.843 -0.3765 -0.0360  0.2615
   47A       N6  994   6.350   7.352   2.718 -0.0011  0.0657 -0.6221
   47A      H61  995   6.355   7.452   2.710  3.0740  0.3023  1.9245
   47A      H62  996   6.347   7.289   2.639 -1.1149  0.4563 -0.8976
   47A       N1  997   6.319   7.175   2.846 -0.2226  0.4421  0.0705
   47A       C2  998   6.315   7.114   2.960 -0.0832 -0.3967  0.1137
   47A       H2  999   6.310   7.006   2.960 -1.4534 -0.3803  1.6585
   47A       N3 1000   6.307   7.168   3.081 -0.4369 -0.4589 -1.0890
   47A       C4 1001   6.311   7.303   3.078 -0.4218 -0.3852 -0.4899
   47A      C3' 1002   6.455   7.429   3.477  0.0900  0.4054 -1.1897
   47A      H3' 1003   6.495   7.497   3.402 -1.3759 -0.5905 -2.9724
   47A      C2' 1004   6.418   7.303   3.402  0.0806  0.0623 -0.1751
   47A     H2'1 1005   6.491   7.291   3.322 -0.8278  3.1656 -1.6443
   47A      O2' 1006   6.398   7.192   3.483 -0.9689 -0.2225  0.4749
   47A     HO'2 1007   6.481   7.146   3.499 -0.1563  0.8063 -0.6526
   47A      O3' 1008   6.541   7.411   3.587 -0.1592  0.0672 -0.3535
   48U        P 1009   6.698   7.410   3.565 -0.0125  0.2923  0.3590
   48U      O1P 1010   6.760   7.433   3.699 -0.1101  0.0176  0.1515
   48U      O2P 1011   6.732   7.493   3.450  0.6489 -0.2569 -0.0926
   48U      O5' 1012   6.716   7.268   3.507 -0.1085  0.5584  0.2249
   48U      C5' 1013   6.716   7.155   3.592 -0.5060 -0.7994  0.0016
   48U     H5'1 1014   6.620   7.143   3.643 -0.6882 -1.0858 -0.3989
   48U     H5'2 1015   6.794   7.163   3.668  0.2750 -0.0270 -0.8509
   48U      C4' 1016   6.745   7.029   3.505 -0.7632  0.2148  0.3378
   48U      H4' 1017   6.734   6.936   3.561 -2.4948  1.3871  2.0528
   48U      O4' 1018   6.641   7.018   3.399  0.0276  0.2970  0.4096
   48U      C1' 1019   6.709   6.952   3.286  0.3901 -0.9916  0.1570
   48U      H1' 1020   6.656   6.862   3.256 -0.6784 -0.3732  0.1199
   48U       N1 1021   6.689   7.047   3.172  0.3644 -0.4918 -0.3922
   48U       C6 1022   6.690   7.183   3.196  0.1214  0.7540  0.3227
   48U       H6 1023   6.691   7.212   3.300  1.2374 -1.5656  1.0288
   48U       C5 1024   6.686   7.267   3.092  0.5802  0.8678 -0.2803
   48U       H5 1025   6.691   7.372   3.114 -1.4315  1.0723 -0.5329
   48U       C4 1026   6.697   7.221   2.954  0.4480 -0.2464  0.2373
   48U       O4 1027   6.696   7.290   2.852  0.7307 -0.1131 -0.3319
   48U       N3 1028   6.692   7.088   2.940 -0.6663 -0.0805 -0.1786
   48U       H3 1029   6.693   7.052   2.846  1.8933 -1.1777  0.1808
   48U       C2 1030   6.687   6.992   3.048  0.3802 -0.2054  0.0707
   48U       O2 1031   6.687   6.870   3.031 -0.1081  0.4483  0.3372
   48U      C3' 1032   6.883   7.019   3.435  0.2351  0.2004 -0.5195
   48U      H3' 1033   6.904   7.111   3.379  1.3259  0.8286  0.8557
   48U      C2' 1034   6.851   6.916   3.320  0.1764  0.2731 -0.3622
   48U     H2'1 1035   6.923   6.922   3.239 -0.0324  3.3688 -0.4576
   48U      O2' 1036   6.852   6.788   3.377 -0.1703 -0.0332  0.0516
   48U     HO'2 1037   6.926   6.795   3.438 -0.6783 -1.0025  0.8162
   48U      O3' 1038   7.000   6.981   3.514  0.5199  0.0574  0.3908
   49C        P 1039   7.139   7.041   3.472  0.2990 -0.0185 -0.2215
   49C      O1P 1040   7.230   6.985   3.568 -0.0750 -0.1744  0.2477
   49C      O2P 1041   7.121   7.184   3.456  0.0580 -0.1085 -0.0262
   49C      O5' 1042   7.162   6.972   3.332  0.2380  0.2603  0.7383
   49C      C5' 1043   7.201   6.835   3.321  0.7284 -0.6469  0.4058
   49C     H5'1 1044   7.118   6.774   3.355  0.4101 -1.0992 -1.0830
   49C     H5'2 1045   7.293   6.815   3.375  1.0662 -0.9299 -0.2635
   49C      C4' 1046   7.214   6.807   3.174 -0.0706  0.7921 -0.0771
   49C      H4' 1047   7.238   6.701   3.163  0.3193  1.0294 -1.7835
   49C      O4' 1048   7.108   6.846   3.089 -0.0113  0.1459 -0.2399
   49C      C1' 1049   7.160   6.854   2.955 -0.4110  0.0587 -0.5047
   49C      H1' 1050   7.125   6.767   2.898  1.6084 -0.8042 -0.5314
   49C       N1 1051   7.116   6.983   2.897  0.8023  0.2281 -0.5720
   49C       C6 1052   7.076   7.084   2.979 -0.0880  0.3313  0.5268
   49C       H6 1053   7.089   7.073   3.086  0.0811  0.7796  0.5571
   49C       C5 1054   7.023   7.198   2.934 -0.0836  0.4995  0.3722
   49C       H5 1055   6.999   7.276   3.004 -0.7451  0.2148  0.4726
   49C       C4 1056   7.030   7.210   2.792  0.8702 -0.6608 -0.3570
   49C       N4 1057   6.983   7.319   2.743  0.5173  0.1527  0.3851
   49C      H41 1058   6.961   7.400   2.799  2.0171  0.2118  0.9257
   49C      H42 1059   6.987   7.328   2.642  1.1008 -2.2829  0.1270
   49C       N3 1060   7.058   7.113   2.706 -0.0677 -0.1995  0.8164
   49C       C2 1061   7.103   6.996   2.758 -0.0425  0.0162  0.2048
   49C       O2 1062   7.148   6.905   2.689  0.1379  0.4256  0.0135
   49C      C3' 1063   7.337   6.874   3.097 -0.2911 -0.2785  0.0400
   49C      H3' 1064   7.325   6.981   3.115 -0.3013 -0.3796  0.6797
   49C      C2' 1065   7.311   6.844   2.945  0.3098 -0.3188 -0.6531
   49C     H2'1 1066   7.355   6.936   2.907 -2.4064  1.2646 -0.2015
   49C      O2' 1067   7.328   6.720   2.888 -0.3067 -0.3615  0.2146
   49C     HO'2 1068   7.366   6.741   2.802 -0.0991  1.5198  0.7388
   49C      O3' 1069   7.468   6.824   3.129  0.6923 -0.1292  0.4205
   50U        P 1070   7.605   6.902   3.090  0.1517  0.0528  0.0674
   50U      O1P 1071   7.723   6.835   3.143 -0.3727  0.3244 -0.3856
   50U      O2P 1072   7.595   7.046   3.135 -0.4725 -0.0799 -0.8395
   50U      O5' 1073   7.619   6.888   2.927  0.2182  0.6481 -0.2078
   50U      C5' 1074   7.661   6.770   2.865  0.2226  0.1126 -0.1793
   50U     H5'1 1075   7.601   6.685   2.897  0.9828 -0.9080 -1.3500
   50U     H5'2 1076   7.762   6.746   2.899 -0.1481 -0.6541  0.4166
   50U      C4' 1077   7.647   6.787   2.718 -0.2732 -1.0408 -0.3005
   50U      H4' 1078   7.673   6.693   2.669 -1.3230 -0.6985 -1.5878
   50U      O4' 1079   7.514   6.820   2.689 -0.3624  0.2210  0.6515
   50U      C1' 1080   7.515   6.905   2.576  0.0697 -0.7377  0.6595
   50U      H1' 1081   7.457   6.854   2.499  2.0243 -0.8775 -0.7801
   50U       N1 1082   7.455   7.036   2.596 -0.1546  0.1364 -0.1780
   50U       C6 1083   7.458   7.099   2.719 -0.6456  0.3076  0.4881
   50U       H6 1084   7.511   7.055   2.803  2.6194  1.2397 -0.9180
   50U       C5 1085   7.387   7.214   2.741  0.1321 -0.0148  0.3533
   50U       H5 1086   7.377   7.256   2.840  1.0480 -1.0590  0.9057
   50U       C4 1087   7.324   7.277   2.632 -0.3828 -0.3208  0.8576
   50U       O4 1088   7.279   7.388   2.632 -0.3132  0.0477 -0.2586
   50U       N3 1089   7.340   7.218   2.508 -0.3367  0.5866 -0.2265
   50U       H3 1090   7.316   7.275   2.429  2.0737 -0.9043 -2.1690
   50U       C2 1091   7.394   7.099   2.486 -0.0246  0.7108 -0.2861
   50U       O2 1092   7.403   7.058   2.372 -0.4823 -0.3228  0.7509
   50U      C3' 1093   7.735   6.903   2.663 -0.5140  0.2344 -0.4913
   50U      H3' 1094   7.723   6.996   2.719 -0.4785  0.6093 -1.1000
   50U      C2' 1095   7.661   6.919   2.530  0.3670  0.3502  0.0319
   50U     H2'1 1096   7.679   7.012   2.478 -0.2636 -2.0735 -5.1670
   50U      O2' 1097   7.686   6.811   2.439 -0.2197 -0.8421 -0.0655
   50U     HO'2 1098   7.656   6.835   2.351 -1.1995 -0.5195  0.3525
   50U      O3' 1099   7.867   6.861   2.650 -0.5374 -0.1564  0.0966
   51A        P 1100   7.995   6.967   2.644  0.1256  0.0695 -0.0213
   51A      O1P 1101   8.123   6.887   2.639  0.2836  0.3497  0.5590
   51A      O2P 1102   7.974   7.063   2.756 -0.1411  0.4074  0.4757
   51A      O5' 1103   7.975   7.052   2.510  0.3842  0.2685  0.6131
   51A      C5' 1104   7.990   6.986   2.384 -0.2183  0.2995  0.0600
   51A     H5'1 1105   7.917   6.905   2.382 -0.3660  0.4044 -2.7589
   51A     H5'2 1106   8.093   6.953   2.370 -0.2820  0.5833 -1.2298
   51A      C4' 1107   7.960   7.088   2.274  0.3830 -0.1481 -0.6265
   51A      H4' 1108   7.977   7.044   2.176  0.7862 -1.2716 -0.0577
   51A      O4' 1109   7.824   7.122   2.282  0.2005  0.5658 -0.1276
   51A      C1' 1110   7.794   7.247   2.226 -0.9980 -0.2940 -0.0636
   51A      H1' 1111   7.727   7.243   2.140 -0.8013  0.8046 -0.2843
   51A       N9 1112   7.738   7.324   2.337  0.2818 -0.1962 -0.3534
   51A       C8 1113   7.715   7.287   2.468 -0.0758  0.3296 -0.0020
   51A       H8 1114   7.763   7.200   2.510  2.6887  2.1547  0.8766
   51A       N7 1115   7.650   7.371   2.544 -0.0106  0.6238  0.5909
   51A       C5 1116   7.613   7.468   2.455  0.0868  0.1040  0.8740
   51A       C6 1117   7.532   7.586   2.470  0.4426  0.3243 -0.0588
   51A       N6 1118   7.467   7.613   2.586  0.5335 -0.4525  0.0829
   51A      H61 1119   7.444   7.534   2.645 -1.5127 -0.9641 -1.2611
   51A      H62 1120   7.405   7.693   2.584 -0.9352 -1.5486 -1.4906
   51A       N1 1121   7.517   7.668   2.368  0.3009  0.5143  0.2194
   51A       C2 1122   7.585   7.641   2.258 -0.1389 -0.2632 -0.1192
   51A       H2 1123   7.572   7.713   2.178 -3.1754 -1.5593 -0.9553
   51A       N3 1124   7.654   7.533   2.223  0.1416  0.3294 -0.0377
   51A       C4 1125   7.669   7.447   2.330  0.0545  0.4095 -0.6738
   51A      C3' 1126   8.031   7.221   2.278  0.0143  0.2031  1.0473
   51A      H3' 1127   8.024   7.261   2.379  0.9347  2.0612  0.4341
   51A      C2' 1128   7.932   7.295   2.177 -0.3130  1.0803 -0.0806
   51A     H2'1 1129   7.936   7.402   2.195  1.4617  1.0569 -0.1498
   51A      O2' 1130   7.945   7.261   2.037  0.1977 -0.3964  0.3112
   51A     HO'2 1131   7.911   7.337   1.989  0.7234 -0.2967  0.0915
   51A      O3' 1132   8.166   7.224   2.225  0.7871  0.2079  0.0464
   52U        P 1133   8.274   7.331   2.278  0.1490 -0.2454  0.0114
   52U      O1P 1134   8.396   7.303   2.195  0.0796 -0.2271 -0.4977
   52U      O2P 1135   8.280   7.313   2.428 -0.4249 -0.6409  0.0097
   52U      O5' 1136   8.221   7.475   2.244 -0.4379 -0.0769 -0.1391
   52U      C5' 1137   8.224   7.528   2.112  0.7017 -0.0257  0.0679
   52U     H5'1 1138   8.183   7.451   2.046 -0.1241 -0.6780  1.3160
   52U     H5'2 1139   8.324   7.540   2.070  0.0590 -2.1116 -2.3468
   52U      C4' 1140   8.157   7.664   2.092  0.2472 -0.3694  0.0265
   52U      H4' 1141   8.162   7.703   1.991 -0.1384 -0.9168 -0.2078
   52U      O4' 1142   8.017   7.647   2.120 -0.7697 -0.3148  0.8315
   52U      C1' 1143   7.965   7.767   2.189  0.0059  0.3497  0.4532
   52U      H1' 1144   7.889   7.810   2.124  0.6113  1.4228  0.4245
   52U       N1 1145   7.918   7.751   2.326  0.1268  0.1076  0.2353
   52U       C6 1146   7.942   7.632   2.388 -0.7260  0.4642 -0.2832
   52U       H6 1147   8.001   7.554   2.343 -0.4226  0.7776 -0.4357
   52U       C5 1148   7.900   7.610   2.519 -0.4069 -0.2255  0.1693
   52U       H5 1149   7.917   7.515   2.568  0.5980 -0.1097  0.0583
   52U       C4 1150   7.818   7.713   2.584  0.1728 -0.1027 -0.5671
   52U       O4 1151   7.769   7.706   2.694 -0.2572  0.0028 -0.9477
   52U       N3 1152   7.786   7.823   2.509 -0.1679 -0.3034  0.2585
   52U       H3 1153   7.723   7.886   2.557  0.0922  0.6098 -0.5674
   52U       C2 1154   7.833   7.849   2.379 -0.1278 -0.2656 -0.2892
   52U       O2 1155   7.799   7.950   2.322 -0.3478 -0.4177  0.8051
   52U      C3' 1156   8.199   7.777   2.194 -0.4307  0.8811  0.9039
   52U      H3' 1157   8.203   7.724   2.289 -2.5490 -1.2953 -0.0990
   52U      C2' 1158   8.077   7.870   2.185  0.0058 -0.4925 -0.0617
   52U     H2'1 1159   8.079   7.937   2.271  1.1955 -0.7842  0.1525
   52U      O2' 1160   8.076   7.938   2.059  0.3384  0.6447 -0.1556
   52U     HO'2 1161   8.164   7.977   2.055  0.6752  0.0427  0.8563
   52U      O3' 1162   8.325   7.832   2.157 -0.0773  0.4046 -0.1466
   53U        P 1163   8.422   7.901   2.266 -0.1656 -0.0576 -0.3508
   53U      O1P 1164   8.540   7.952   2.191 -0.0998 -0.2534  0.6295
   53U      O2P 1165   8.441   7.808   2.383 -0.1153 -0.2285  0.4330
   53U      O5' 1166   8.349   8.032   2.317 -0.2523  0.3480 -0.1388
   53U      C5' 1167   8.338   8.143   2.227 -0.2897 -0.2832 -0.7095
   53U     H5'1 1168   8.310   8.104   2.130  2.0424  1.4261 -2.1707
   53U     H5'2 1169   8.425   8.207   2.211  0.0728 -1.2415 -2.9121
   53U      C4' 1170   8.223   8.236   2.274  0.1024 -0.5363  0.0997
   53U      H4' 1171   8.196   8.302   2.192  0.6981 -1.2654 -0.7058
   53U      O4' 1172   8.106   8.163   2.311 -0.5201 -0.3563  0.1985
   53U      C1' 1173   8.042   8.229   2.420  0.4418 -0.6626  0.0348
   53U      H1' 1174   7.948   8.265   2.378  0.5656  1.0792  1.1578
   53U       N1 1175   8.011   8.142   2.540 -0.2133  0.0844  0.2502
   53U       C6 1176   8.098   8.050   2.585 -0.6083  0.0523 -0.1801
   53U       H6 1177   8.186   8.027   2.526  1.1853  1.4398  1.8111
   53U       C5 1178   8.070   7.978   2.696 -0.2954 -0.0320 -0.5395
   53U       H5 1179   8.143   7.911   2.739 -1.5958 -0.0472  1.8525
   53U       C4 1180   7.941   7.995   2.765 -0.7987  0.4082 -0.3177
   53U       O4 1181   7.904   7.932   2.865  0.3433  0.1650  0.3572
   53U       N3 1182   7.857   8.085   2.708  0.4600 -0.6176 -0.2048
   53U       H3 1183   7.774   8.112   2.759  1.0334  0.9727 -0.0607
   53U       C2 1184   7.883   8.163   2.597  0.2382 -0.1387 -0.4165
   53U       O2 1185   7.805   8.254   2.571 -0.5348 -0.8830 -0.0518
   53U      C3' 1186   8.271   8.312   2.397  0.0011  0.6951  0.2767
   53U      H3' 1187   8.326   8.239   2.457 -0.5708 -0.3665 -0.4525
   53U      C2' 1188   8.134   8.354   2.455  0.6235  0.4816 -0.1489
   53U     H2'1 1189   8.137   8.367   2.563 -3.0556 -1.4474  0.3417
   53U      O2' 1190   8.094   8.468   2.384  0.7647  0.5647 -0.4082
   53U     HO'2 1191   8.162   8.533   2.404  0.3019  0.6201  1.1493
   53U      O3' 1192   8.349   8.427   2.369 -0.2017  0.0782  0.0280
   54C        P 1193   8.437   8.483   2.484 -0.1963 -0.3124  0.1346
   54C      O1P 1194   8.536   8.576   2.423  0.4803 -0.3045 -0.0588
   54C      O2P 1195   8.489   8.366   2.561  0.6325  0.5845  0.6423
   54C      O5' 1196   8.334   8.566   2.570 -0.5022 -0.4211 -0.2745
   54C      C5' 1197   8.305   8.704   2.542  0.2235  0.0289 -0.4087
   54C     H5'1 1198   8.265   8.718   2.441  0.2963  1.0121 -0.3183
   54C     H5'2 1199   8.391   8.768   2.560  0.5629 -0.7892  0.9545
   54C      C4' 1200   8.204   8.743   2.654  0.3331 -0.0588  0.4165
   54C      H4' 1201   8.175   8.848   2.641 -1.7214 -0.2502  2.5728
   54C      O4' 1202   8.086   8.666   2.678 -0.5658  0.4844  0.2118
   54C      C1' 1203   8.050   8.661   2.815  0.2158 -0.0377 -0.8542
   54C      H1' 1204   7.951   8.701   2.836 -0.1522 -1.4035  0.0665
   54C       N1 1205   8.044   8.527   2.875 -0.1289  0.1666  0.2923
   54C       C6 1206   8.126   8.426   2.842  0.6321  0.4889  0.6689
   54C       H6 1207   8.202   8.439   2.766 -2.1044 -0.9057 -2.5338
   54C       C5 1208   8.126   8.305   2.901  0.7727  0.0618 -0.0778
   54C       H5 1209   8.201   8.229   2.885  1.2052  0.3072  0.7535
   54C       C4 1210   8.019   8.289   2.992 -1.0054 -0.5737 -0.1954
   54C       N4 1211   8.023   8.186   3.067 -0.3979  0.0343 -0.0491
   54C      H41 1212   8.101   8.122   3.069 -0.0364  0.4115 -1.2143
   54C      H42 1213   7.949   8.182   3.136  0.0003  2.1316  0.5717
   54C       N3 1214   7.935   8.380   3.032  0.0992 -0.4187 -0.4531
   54C       C2 1215   7.947   8.500   2.971 -0.2276 -0.0261 -0.3880
   54C       O2 1216   7.862   8.581   2.999  0.1013  0.9544 -0.4909
   54C      C3' 1217   8.264   8.736   2.796  0.2225  0.4331 -0.0956
   54C      H3' 1218   8.314   8.640   2.803  2.3692  1.3053 -1.9171
   54C      C2' 1219   8.148   8.755   2.890 -0.2335  1.0959  0.8450
   54C     H2'1 1220   8.176   8.714   2.986  0.2809 -0.0242  0.2368
   54C      O2' 1221   8.093   8.884   2.909  0.2570 -0.2527 -0.4899
   54C     HO'2 1222   8.135   8.953   2.856  2.0097 -1.0060 -0.1414
   54C      O3' 1223   8.356   8.845   2.814 -0.5307  0.5347 -0.2609
   55C        P 1224   8.467   8.843   2.929  0.0328  0.3332 -0.2160
   55C      O1P 1225   8.548   8.965   2.922 -0.0942 -0.4052 -0.5374
   55C      O2P 1226   8.531   8.709   2.910  0.1489 -0.0088 -0.3550
   55C      O5' 1227   8.389   8.844   3.076 -0.0462 -0.4010 -0.1408
   55C      C5' 1228   8.320   8.952   3.121 -0.2445 -0.4118 -0.1096
   55C     H5'1 1229   8.259   8.997   3.043 -0.4290 -0.4652  0.0036
   55C     H5'2 1230   8.389   9.029   3.157 -0.8054  0.1480 -0.2027
   55C      C4' 1231   8.223   8.913   3.232  0.3110 -0.2072  0.4370
   55C      H4' 1232   8.160   8.997   3.264 -2.1381 -1.9515  0.4680
   55C      O4' 1233   8.132   8.813   3.195 -0.5143  0.1592  0.7172
   55C      C1' 1234   8.101   8.742   3.315 -0.9911  1.2428  0.4356
   55C      H1' 1235   7.994   8.741   3.334 -1.0307  0.4279  0.1907
   55C       N1 1236   8.142   8.594   3.309 -0.5118 -0.6124 -0.9456
   55C       C6 1237   8.237   8.557   3.218  0.9791  0.0010 -0.2659
   55C       H6 1238   8.299   8.624   3.160 -0.4085 -0.2491 -2.1156
   55C       C5 1239   8.259   8.419   3.204  0.7528  0.0114  0.1141
   55C       H5 1240   8.332   8.383   3.134 -0.2819 -0.8400 -0.5630
   55C       C4 1241   8.173   8.332   3.272 -0.2326  0.6924 -0.1513
   55C       N4 1242   8.200   8.201   3.286 -0.0113  0.3852  0.6974
   55C      H41 1243   8.279   8.161   3.238 -0.8725  1.5193 -1.9008
   55C      H42 1244   8.145   8.152   3.354 -2.5428 -1.1958 -2.2196
   55C       N3 1245   8.085   8.372   3.358 -0.0183  0.0574 -0.4200
   55C       C2 1246   8.061   8.504   3.377  0.3088 -0.2832  0.7896
   55C       O2 1247   7.987   8.537   3.465  0.3056  0.0693 -0.1123
   55C      C3' 1248   8.286   8.873   3.363 -0.6392  0.0901  0.7044
   55C      H3' 1249   8.365   8.804   3.334 -0.4978  0.4591  0.2136
   55C      C2' 1250   8.169   8.810   3.430 -0.1338  0.2390 -0.5676
   55C     H2'1 1251   8.202   8.737   3.503 -1.5041  0.5595  0.4010
   55C      O2' 1252   8.076   8.901   3.492 -0.5512 -0.2468  0.2165
   55C     HO'2 1253   8.033   8.957   3.427  0.7845  1.0902  0.4280
   55C      O3' 1254   8.333   8.982   3.430 -0.3701  0.7129 -0.4174
   56G        P 1255   8.458   8.955   3.522  0.1819 -0.3091 -0.6649
   56G      O1P 1256   8.491   9.080   3.590  0.2249  0.4032 -0.2708
   56G      O2P 1257   8.557   8.873   3.450 -0.1613 -0.5065 -0.2026
   56G      O5' 1258   8.406   8.860   3.636  0.3433  0.5724  0.1163
   56G      C5' 1259   8.317   8.907   3.734  0.2345 -0.1185 -0.1695
   56G     H5'1 1260   8.244   8.975   3.690 -1.0390 -0.1063  1.7867
   56G     H5'2 1261   8.363   8.964   3.815 -0.5915  0.2758  0.0324
   56G      C4' 1262   8.237   8.810   3.816 -0.2471  0.1181 -0.2723
   56G      H4' 1263   8.160   8.859   3.877  1.2644  1.5492  0.5630
   56G      O4' 1264   8.167   8.710   3.735 -0.2160 -0.4679 -0.0589
   56G      C1' 1265   8.170   8.590   3.799 -0.6145  0.0440  0.6416
   56G      H1' 1266   8.072   8.547   3.817  0.7635 -2.4871  2.8359
   56G       N9 1267   8.256   8.492   3.722 -0.2407  0.2207  0.1661
   56G       C8 1268   8.335   8.506   3.610  0.2058  0.4961  0.5283
   56G       H8 1269   8.366   8.600   3.566 -0.1956 -0.2145 -1.3756
   56G       N7 1270   8.363   8.393   3.549  0.1696  0.4624  0.4740
   56G       C5 1271   8.300   8.294   3.625 -0.1603 -0.3170  0.0385
   56G       C6 1272   8.300   8.152   3.619  0.2605  0.5981 -0.2905
   56G       O6 1273   8.339   8.072   3.540  0.5249  0.1152  0.6332
   56G       N1 1274   8.223   8.095   3.720  0.0074 -0.0212 -0.1378
   56G       H1 1275   8.212   7.995   3.723 -3.1901  0.1972 -0.2231
   56G       C2 1276   8.169   8.163   3.824 -0.5139  0.8371  0.1674
   56G       N2 1277   8.101   8.091   3.912  0.2411 -0.1255 -0.4198
   56G      H21 1278   8.090   7.991   3.900  0.2541 -0.4853  2.1224
   56G      H22 1279   8.059   8.137   3.991 -4.1071 -2.7356 -0.9082
   56G       N3 1280   8.183   8.288   3.849  0.2398  0.5420  0.6124
   56G       C4 1281   8.242   8.356   3.737 -0.3526  0.1615 -0.2367
   56G      C3' 1282   8.327   8.733   3.915  0.4323  0.4131 -0.4344
   56G      H3' 1283   8.418   8.693   3.870 -0.7917 -0.1939 -2.5253
   56G      C2' 1284   8.235   8.612   3.936 -0.1528 -0.2679 -0.7520
   56G     H2'1 1285   8.301   8.529   3.960  0.0096  0.5514  1.9652
   56G      O2' 1286   8.137   8.639   4.035  0.5754 -0.0609 -0.0019
   56G     HO'2 1287   8.168   8.717   4.081 -0.7858  0.0619  0.7435
   56G      O3' 1288   8.338   8.808   4.034 -0.0996 -0.2094 -0.1607
   57U        P 1289   8.456   8.787   4.129 -0.3528 -0.0786 -0.0633
   57U      O1P 1290   8.440   8.871   4.249  0.3878  0.0891  0.3524
   57U      O2P 1291   8.590   8.795   4.059 -0.2123  0.2265  0.3500
   57U      O5' 1292   8.445   8.642   4.178  0.1431  0.3573  0.6266
   57U      C5' 1293   8.364   8.608   4.285  0.1533  0.0673 -0.5259
   57U     H5'1 1294   8.267   8.656   4.270  1.4271  2.8189 -0.5854
   57U     H5'2 1295   8.412   8.639   4.379  0.0615 -0.7412 -0.2069
   57U      C4' 1296   8.330   8.463   4.306  0.0015  0.3084  0.0949
   57U      H4' 1297   8.246   8.457   4.375 -1.0446  1.8521 -0.9844
   57U      O4' 1298   8.284   8.404   4.191 -0.1077 -0.4109  0.3020
   57U      C1' 1299   8.303   8.263   4.195  0.1697 -0.0895 -0.5048
   57U      H1' 1300   8.211   8.205   4.199 -0.2700  0.6188 -0.2950
   57U       N1 1301   8.390   8.213   4.083  0.3800 -0.4092 -0.6558
   57U       C6 1302   8.471   8.308   4.016 -0.1192 -0.1986 -0.3159
   57U       H6 1303   8.481   8.411   4.046  1.4116 -0.1389 -0.9588
   57U       C5 1304   8.536   8.269   3.905 -0.4998  0.0611 -0.3245
   57U       H5 1305   8.592   8.337   3.843 -0.2269 -0.8383 -1.0821
   57U       C4 1306   8.531   8.130   3.861 -0.0882 -0.2525 -0.9827
   57U       O4 1307   8.595   8.096   3.765 -0.0513  0.4009  0.3372
   57U       N3 1308   8.448   8.048   3.934  0.3517 -0.2507  0.2945
   57U       H3 1309   8.465   7.950   3.917  0.0079 -0.5701  1.6168
   57U       C2 1310   8.379   8.079   4.047  0.0710 -0.1822  0.1864
   57U       O2 1311   8.330   7.994   4.121  0.0352 -0.3371  0.4688
   57U      C3' 1312   8.448   8.376   4.349 -0.4392 -0.0422  0.0542
   57U      H3' 1313   8.529   8.381   4.276  0.8156  0.1665  1.3872
   57U      C2' 1314   8.377   8.247   4.329  0.6175 -0.2812  0.2009
   57U     H2'1 1315   8.447   8.164   4.324  1.9699  0.8189  0.1075
   57U      O2' 1316   8.289   8.209   4.435  0.1016 -0.2428  1.2244
   57U     HO'2 1317   8.321   8.127   4.472 -1.8110 -1.4506  0.3491
   57U      O3' 1318   8.495   8.399   4.479 -0.4755  0.0719  0.4837
   58A        P 1319   8.629   8.345   4.530 -0.4066  0.0438  0.4187
   58A      O1P 1320   8.653   8.412   4.659  0.0539 -0.5937 -0.5589
   58A      O2P 1321   8.731   8.364   4.427 -0.9266  0.3144  0.2999
   58A      O5' 1322   8.617   8.182   4.556  0.0596 -0.5505  0.2047
   58A      C5' 1323   8.532   8.142   4.651 -0.2617  0.3925 -0.1032
   58A     H5'1 1324   8.441   8.201   4.660 -0.5203 -0.2315  1.7353
   58A     H5'2 1325   8.573   8.156   4.751 -0.2018 -0.1919 -0.0445
   58A      C4' 1326   8.514   7.990   4.633 -0.1294  0.2277  0.2829
   58A      H4' 1327   8.455   7.958   4.719  0.8998 -0.1310  0.8714
   58A      O4' 1328   8.450   7.957   4.511 -0.1302  0.1808 -0.1593
   58A      C1' 1329   8.504   7.835   4.457 -0.1390  0.1457  0.1608
   58A      H1' 1330   8.429   7.762   4.427 -0.9093  1.3885 -1.0046
   58A       N9 1331   8.592   7.864   4.340  0.1631 -0.1238  0.6364
   58A       C8 1332   8.640   7.987   4.303 -0.2871 -0.3269 -0.1020
   58A       H8 1333   8.631   8.079   4.359  1.1891 -0.7728  0.9268
   58A       N7 1334   8.704   7.987   4.189  0.0831 -0.0704  0.1834
   58A       C5 1335   8.707   7.849   4.158  0.2809  0.1978  0.4533
   58A       C6 1336   8.760   7.769   4.051 -0.6138  0.1246 -0.9378
   58A       N6 1337   8.816   7.814   3.944 -0.0173  0.8652 -0.5193
   58A      H61 1338   8.819   7.913   3.922 -0.3380  1.0770  0.3351
   58A      H62 1339   8.854   7.743   3.883  0.9882  0.6038  0.3751
   58A       N1 1340   8.765   7.637   4.054 -0.5642  0.0442  0.2365
   58A       C2 1341   8.704   7.581   4.157 -0.6847  0.0364  0.1105
   58A       H2 1342   8.696   7.474   4.166 -0.2359 -0.0018  0.0916
   58A       N3 1343   8.634   7.642   4.258 -0.7054  0.5532  0.4462
   58A       C4 1344   8.649   7.774   4.255  0.4682 -0.1657  0.9830
   58A      C3' 1345   8.642   7.911   4.634 -0.6041 -0.1587 -0.4465
   58A      H3' 1346   8.723   7.957   4.578  0.6027 -1.4274  0.1847
   58A      C2' 1347   8.591   7.785   4.572  0.5267  0.2583 -0.4127
   58A     H2'1 1348   8.667   7.721   4.527  1.3606  1.1107 -0.2497
   58A      O2' 1349   8.502   7.703   4.655  0.2047  0.8828 -0.5002
   58A     HO'2 1350   8.529   7.701   4.747 -1.5127 -0.5056  0.0353
   58A      O3' 1351   8.686   7.893   4.771 -0.0109 -0.7160  0.1364
   59C        P 1352   8.830   7.851   4.806 -0.0068  0.4234  0.3505
   59C      O1P 1353   8.822   7.805   4.950  0.1360  0.1974  0.0680
   59C      O2P 1354   8.922   7.962   4.775  0.3401  0.5837 -0.2841
   59C      O5' 1355   8.858   7.717   4.718 -0.6600  0.8241  0.1522
   59C      C5' 1356   8.803   7.587   4.746  0.8395  0.4357 -0.1049
   59C     H5'1 1357   8.695   7.597   4.748  0.6438 -1.5220  1.4270
   59C     H5'2 1358   8.833   7.548   4.843  1.4598  0.2764 -0.3524
   59C      C4' 1359   8.844   7.468   4.646 -0.3712 -0.1510  0.1075
   59C      H4' 1360   8.802   7.374   4.682 -1.2038  0.4185  0.6567
   59C      O4' 1361   8.789   7.482   4.519  0.5079  0.5162  0.4759
   59C      C1' 1362   8.884   7.428   4.427  0.0562  0.0180  0.4136
   59C      H1' 1363   8.835   7.376   4.344  0.1621  1.8062 -0.8422
   59C       N1 1364   8.960   7.536   4.353 -0.3646 -0.5086  0.0165
   59C       C6 1365   8.930   7.674   4.374 -0.0579 -0.2389 -0.6294
   59C       H6 1366   8.865   7.700   4.456  1.6703 -0.8852  1.0206
   59C       C5 1367   8.982   7.771   4.291 -0.4674 -0.5203  0.5592
   59C       H5 1368   8.956   7.871   4.320  1.6291 -0.4456  2.5058
   59C       C4 1369   9.061   7.722   4.184  0.0452  0.8192  0.4328
   59C       N4 1370   9.108   7.806   4.094 -0.3955 -0.3929 -0.4574
   59C      H41 1371   9.077   7.902   4.090  1.2199  0.1263 -1.4256
   59C      H42 1372   9.183   7.777   4.032  0.5768 -1.4412  1.1411
   59C       N3 1373   9.091   7.595   4.161 -0.0127  0.1189 -0.1318
   59C       C2 1374   9.045   7.503   4.244 -0.2711 -0.1136 -0.1643
   59C       O2 1375   9.074   7.387   4.212 -0.3738 -0.3046  0.1373
   59C      C3' 1376   8.999   7.454   4.640  0.3085  0.7248  0.1763
   59C      H3' 1377   9.045   7.548   4.612 -0.3888  1.2467  0.7352
   59C      C2' 1378   8.992   7.356   4.522  0.1816 -0.4192  0.6198
   59C     H2'1 1379   9.090   7.359   4.475 -0.2950  1.5068 -0.3794
   59C      O2' 1380   8.948   7.218   4.553 -0.2388 -0.4279  0.2758
   59C     HO'2 1381   8.967   7.169   4.473 -0.2662  1.7737 -1.1934
   59C      O3' 1382   9.058   7.390   4.748  0.4612  0.2342  0.6342
   60U        P 1383   9.201   7.428   4.804  0.1151  0.4677 -0.5070
   60U      O1P 1384   9.219   7.345   4.925  0.6051  0.3312  0.6062
   60U      O2P 1385   9.205   7.575   4.821  0.2705  0.0360  0.2025
   60U      O5' 1386   9.311   7.391   4.698  0.4794  0.4437  0.0161
   60U      C5' 1387   9.303   7.265   4.637  0.0776  0.1189 -0.0635
   60U     H5'1 1388   9.202   7.223   4.628 -0.2054  0.7313  0.1931
   60U     H5'2 1389   9.340   7.200   4.715  1.6171 -0.7188 -1.4298
   60U      C4' 1390   9.385   7.265   4.507  0.3206 -0.0370  0.2602
   60U      H4' 1391   9.395   7.162   4.474  0.6460  0.3758 -0.9648
   60U      O4' 1392   9.334   7.353   4.409  0.1167 -0.3030 -0.1929
   60U      C1' 1393   9.439   7.415   4.333 -0.2659  0.4602 -0.3786
   60U      H1' 1394   9.421   7.381   4.231 -1.5316 -1.6667  0.4797
   60U       N1 1395   9.420   7.563   4.342  0.0520  0.2210  0.2153
   60U       C6 1396   9.358   7.624   4.454 -0.9733 -0.6863 -0.0141
   60U       H6 1397   9.337   7.563   4.540 -2.4112 -1.7857 -1.1049
   60U       C5 1398   9.335   7.756   4.453  0.7146 -0.0513 -0.0207
   60U       H5 1399   9.279   7.801   4.533 -1.3960 -0.1107 -1.3819
   60U       C4 1400   9.368   7.834   4.332  0.4256  0.2076  0.7491
   60U       O4 1401   9.345   7.955   4.316  0.8320 -0.3906  0.2261
   60U       N3 1402   9.437   7.769   4.234 -0.2483  0.2659  0.7138
   60U       H3 1403   9.463   7.813   4.147  2.6060 -2.5317 -0.0378
   60U       C2 1404   9.462   7.637   4.234 -0.9052  0.2141 -0.2997
   60U       O2 1405   9.515   7.594   4.132 -0.0785  0.3061 -0.1495
   60U      C3' 1406   9.528   7.315   4.528  0.0467 -0.0939  0.1809
   60U      H3' 1407   9.523   7.401   4.596 -0.8723 -0.2020  0.2753
   60U      C2' 1408   9.571   7.361   4.386 -0.7798 -0.6037 -0.4051
   60U     H2'1 1409   9.647   7.436   4.408 -2.0943  0.2170  1.6089
   60U      O2' 1410   9.614   7.246   4.311 -0.1910  0.2595  0.9087
   60U     HO'2 1411   9.696   7.234   4.359 -1.3536 -0.1535  2.9383
   60U      O3' 1412   9.607   7.212   4.575 -0.8526  0.1585 -0.5843
   61U        P 1413   9.745   7.256   4.652  0.3658 -0.3019  0.1547
   61U      O1P 1414   9.834   7.327   4.560 -0.1059  0.5581  0.7677
   61U      O2P 1415   9.794   7.138   4.725 -0.8337 -0.1117  0.0690
   61U      O5' 1416   9.701   7.359   4.765 -0.7654  0.4769 -0.5316
   61U      C5' 1417   9.793   7.413   4.864 -0.4766  0.5538  0.5269
   61U     H5'1 1418   9.895   7.416   4.826 -0.5652 -2.6325 -0.2030
   61U     H5'2 1419   9.796   7.346   4.949  1.4512  0.5037  0.4554
   61U      C4' 1420   9.744   7.552   4.904  0.3624 -0.4539 -0.0119
   61U      H4' 1421   9.793   7.582   4.997  0.8205 -1.9554  0.2645
   61U      O4' 1422   9.791   7.647   4.807  0.1081  0.0921 -0.2689
   61U      C1' 1423   9.681   7.717   4.758 -0.5008 -0.3458  0.5144
   61U      H1' 1424   9.672   7.815   4.803 -3.0763 -1.0335  1.6714
   61U       N1 1425   9.694   7.742   4.612  0.1065 -0.0149  0.8163
   61U       C6 1426   9.751   7.653   4.523  0.6186 -0.0948 -0.0505
   61U       H6 1427   9.782   7.562   4.572 -1.6031 -1.3134 -0.7389
   61U       C5 1428   9.758   7.673   4.389 -0.7199  0.0074  0.0021
   61U       H5 1429   9.802   7.602   4.322 -1.2989  0.1313 -0.5118
   61U       C4 1430   9.726   7.805   4.333  0.6966  0.2383  0.0819
   61U       O4 1431   9.752   7.855   4.224  0.4781 -0.0181  0.3637
   61U       N3 1432   9.665   7.890   4.422  1.3073 -0.1171 -0.2058
   61U       H3 1433   9.636   7.981   4.390 -0.2865 -0.2082  0.9089
   61U       C2 1434   9.645   7.861   4.557 -0.0068 -0.1354 -0.3334
   61U       O2 1435   9.585   7.945   4.621 -0.2275 -0.4370  0.4197
   61U      C3' 1436   9.596   7.566   4.922  0.4493  0.2404 -0.0695
   61U      H3' 1437   9.543   7.471   4.929 -1.1667  1.2300  2.8810
   61U      C2' 1438   9.558   7.628   4.784 -1.1026 -0.2717  0.0056
   61U     H2'1 1439   9.560   7.551   4.706  1.9554 -0.1950 -0.1088
   61U      O2' 1440   9.441   7.711   4.785  0.4378  0.5752 -0.2406
   61U     HO'2 1441   9.362   7.666   4.817  1.0425 -0.0254  0.4658
   61U      O3' 1442   9.563   7.652   5.023 -1.0982 -0.4398 -0.2884
   61U      H3T 1443   9.468   7.666   5.012 -0.9024  0.3218 -1.1637
   62G      O5' 1444   9.393   7.451   3.240  0.4149 -0.2146  0.3434
   62G      H5T 1445   9.453   7.525   3.225 -0.1036  0.3221  0.8628
   62G      C5' 1446   9.461   7.330   3.210 -0.3056 -0.0347  0.0670
   62G     H5'1 1447   9.567   7.350   3.196  0.4048 -0.4034  3.7997
   62G     H5'2 1448   9.413   7.276   3.129  0.2251 -0.8190  0.2521
   62G      C4' 1449   9.475   7.239   3.330 -0.3528 -0.0490  0.4066
   62G      H4' 1450   9.532   7.154   3.291 -0.7690 -0.6610  1.1044
   62G      O4' 1451   9.553   7.278   3.435  0.0166  0.4119 -0.4536
   62G      C1' 1452   9.486   7.253   3.555 -0.6265  0.1967 -0.2174
   62G      H1' 1453   9.554   7.215   3.632 -1.0888 -0.9628 -0.3690
   62G       N9 1454   9.438   7.383   3.604  0.0800  0.2917  0.1049
   62G       C8 1455   9.469   7.512   3.557 -0.1696  0.1888  0.0779
   62G       H8 1456   9.526   7.532   3.467  1.0609  1.6563  1.1307
   62G       N7 1457   9.446   7.609   3.641  0.0110  0.0377 -0.3184
   62G       C5 1458   9.386   7.542   3.750 -0.2765 -1.0989  0.1547
   62G       C6 1459   9.338   7.592   3.872  0.3291  0.3789 -0.3295
   62G       O6 1460   9.334   7.708   3.913  0.3350 -0.1520 -0.8441
   62G       N1 1461   9.280   7.497   3.954  0.1130  0.4588  0.1040
   62G       H1 1462   9.241   7.531   4.041 -3.3685  1.7178 -1.7241
   62G       C2 1463   9.291   7.366   3.930 -0.1576  0.1495  0.5183
   62G       N2 1464   9.263   7.280   4.027 -0.1867  0.1541  0.0868
   62G      H21 1465   9.204   7.325   4.096 -1.6187 -0.7743 -0.4979
   62G      H22 1466   9.259   7.179   4.025 -0.0754  0.1090  1.3194
   62G       N3 1467   9.338   7.319   3.817 -0.5694 -0.0843  0.4670
   62G       C4 1468   9.383   7.406   3.726  0.4054 -0.0317  0.6563
   62G      C3' 1469   9.336   7.201   3.384  0.9302  0.5643  0.6075
   62G      H3' 1470   9.269   7.286   3.398  0.6315  0.0114  2.7892
   62G      C2' 1471   9.377   7.151   3.524  0.0808  0.5721 -0.0072
   62G     H2'1 1472   9.293   7.158   3.593 -1.0359  1.0357 -1.3498
   62G      O2' 1473   9.426   7.018   3.519  0.2335 -0.4198  0.4180
   62G     HO'2 1474   9.382   6.967   3.451  0.3242 -0.1659  0.1668
   62G      O3' 1475   9.271   7.101   3.306  0.3836 -0.2936  0.4883
   63U        P 1476   9.116   7.084   3.302 -0.3980  0.3363 -0.2676
   63U      O1P 1477   9.089   6.954   3.233  0.6202 -0.4888 -0.6435
   63U      O2P 1478   9.060   7.212   3.258 -0.2129 -0.2511 -0.7831
   63U      O5' 1479   9.078   7.064   3.453 -0.3214  0.0575  0.1398
   63U      C5' 1480   9.105   6.944   3.525 -1.0595  0.1113 -1.1331
   63U     H5'1 1481   9.205   6.909   3.549 -1.6568 -0.8410  0.1606
   63U     H5'2 1482   9.067   6.861   3.465 -0.3265 -0.9049 -0.2374
   63U      C4' 1483   9.042   6.932   3.671  0.0646  0.4749  1.0935
   63U      H4' 1484   9.055   6.832   3.713  0.0038 -0.4265 -0.8723
   63U      O4' 1485   9.103   7.032   3.748  0.1242 -0.1125  0.3597
   63U      C1' 1486   9.012   7.095   3.841  0.7897  0.7446 -0.2534
   63U      H1' 1487   9.049   7.094   3.944  0.6353  0.7693 -0.1969
   63U       N1 1488   8.996   7.236   3.805  0.5433 -0.4575 -0.2970
   63U       C6 1489   9.066   7.289   3.703 -0.3905 -0.1539  0.0678
   63U       H6 1490   9.114   7.226   3.630 -0.5984 -0.1745 -0.0522
   63U       C5 1491   9.069   7.427   3.672  0.0609 -0.8685  0.1335
   63U       H5 1492   9.117   7.461   3.582 -1.4491 -0.6872 -0.6372
   63U       C4 1493   8.992   7.516   3.760 -0.2057  0.1258 -0.2115
   63U       O4 1494   8.972   7.636   3.740  0.1806 -0.2483  0.0784
   63U       N3 1495   8.924   7.451   3.860  0.1774  0.1314  0.1693
   63U       H3 1496   8.855   7.512   3.902 -0.7719 -1.0927  0.4579
   63U       C2 1497   8.923   7.319   3.890 -0.1827  0.6908 -0.6588
   63U       O2 1498   8.854   7.275   3.981  0.0716 -0.1160 -0.1343
   63U      C3' 1499   8.898   6.965   3.687  0.7290  0.7474  0.1118
   63U      H3' 1500   8.869   7.046   3.620 -0.7426 -0.9419 -1.3571
   63U      C2' 1501   8.885   7.008   3.829 -0.1362 -0.1383 -0.3486
   63U     H2'1 1502   8.799   7.072   3.844  0.0630  0.8193 -2.7774
   63U      O2' 1503   8.893   6.909   3.925 -0.0192  0.4900 -0.6179
   63U     HO'2 1504   8.849   6.829   3.896  2.0454 -0.7118 -0.6350
   63U      O3' 1505   8.811   6.857   3.663  1.0245  0.4736 -0.4991
   64A        P 1506   8.661   6.870   3.620 -0.3576 -0.0394  0.2193
   64A      O1P 1507   8.612   6.731   3.633 -0.3821  0.2975  0.3681
   64A      O2P 1508   8.661   6.939   3.485  0.1182 -0.3425 -1.1838
   64A      O5' 1509   8.582   6.953   3.734 -0.0692  0.3415 -0.0473
   64A      C5' 1510   8.550   6.904   3.864  0.0840 -0.2872 -0.3150
   64A     H5'1 1511   8.635   6.864   3.920 -1.1570 -0.9268  1.2151
   64A     H5'2 1512   8.474   6.827   3.849 -0.8091  0.3033  0.9770
   64A      C4' 1513   8.477   7.017   3.954 -0.3769 -0.8230 -0.3568
   64A      H4' 1514   8.442   6.975   4.048  1.7539 -1.0576  0.4022
   64A      O4' 1515   8.569   7.126   3.992 -0.1382  0.0708  0.4573
   64A      C1' 1516   8.487   7.247   3.996 -0.2029 -0.3369 -0.0546
   64A      H1' 1517   8.492   7.294   4.094  1.4781  0.0094 -0.2746
   64A       N9 1518   8.525   7.350   3.892  0.0835 -0.3260  0.2597
   64A       C8 1519   8.597   7.329   3.774 -0.2218  0.1020 -0.3756
   64A       H8 1520   8.627   7.229   3.746 -2.8090 -0.4523 -1.4036
   64A       N7 1521   8.631   7.445   3.715  0.3420 -0.1811  0.4823
   64A       C5 1522   8.567   7.543   3.791 -0.1633  0.1429  0.5887
   64A       C6 1523   8.553   7.686   3.780  0.0289  0.2602 -0.3928
   64A       N6 1524   8.617   7.763   3.693  0.0854  0.8851 -0.7664
   64A      H61 1525   8.673   7.719   3.622  1.3259 -0.4153  0.9128
   64A      H62 1526   8.614   7.863   3.711 -1.0776  0.4258  2.2130
   64A       N1 1527   8.487   7.755   3.872 -0.2301 -0.5434 -0.7167
   64A       C2 1528   8.437   7.686   3.974 -1.0958  0.0628 -0.3036
   64A       H2 1529   8.391   7.736   4.057  0.5053 -1.4200  1.5841
   64A       N3 1530   8.433   7.554   3.995  0.5224  0.2249  0.0726
   64A       C4 1531   8.499   7.489   3.897  0.3051  1.1571  0.0573
   64A      C3' 1532   8.360   7.087   3.880  0.5696  0.7573  0.1055
   64A      H3' 1533   8.390   7.119   3.780  1.1426 -0.9648 -0.3082
   64A      C2' 1534   8.339   7.206   3.964 -0.4256 -0.1100  0.2037
   64A     H2'1 1535   8.272   7.277   3.916  0.4528  0.0986 -0.7392
   64A      O2' 1536   8.286   7.174   4.090 -0.2243 -0.4019 -0.0842
   64A     HO'2 1537   8.199   7.215   4.096  1.1655  2.7522  1.1187
   64A      O3' 1538   8.239   7.008   3.865 -0.4287 -0.3367 -0.3484
   65C        P 1539   8.113   7.054   3.774  0.1865  0.0415  0.1960
   65C      O1P 1540   8.007   6.951   3.784  0.0669  0.0058 -0.0819
   65C      O2P 1541   8.169   7.083   3.640  0.0325  0.1474 -0.1471
   65C      O5' 1542   8.048   7.179   3.823  0.4355 -0.2670 -0.3055
   65C      C5' 1543   7.976   7.178   3.946  0.2587 -0.9509 -0.0830
   65C     H5'1 1544   8.040   7.126   4.017  0.7454  0.3998  0.5031
   65C     H5'2 1545   7.879   7.129   3.940 -0.8697  1.2491 -0.5297
   65C      C4' 1546   7.961   7.324   3.999 -0.3840 -0.0712 -0.5432
   65C      H4' 1547   7.926   7.329   4.102 -3.4165 -0.3406 -1.4712
   65C      O4' 1548   8.088   7.399   3.982 -0.0653  0.6001 -0.0870
   65C      C1' 1549   8.063   7.540   3.959 -0.2270  0.1576  0.3611
   65C      H1' 1550   8.089   7.598   4.048 -1.3992  0.2410  0.6748
   65C       N1 1551   8.137   7.596   3.841  0.4371  0.0656  0.1154
   65C       C6 1552   8.194   7.517   3.745  0.7739  0.4418 -0.1602
   65C       H6 1553   8.186   7.409   3.736 -1.9899  0.6193 -0.5606
   65C       C5 1554   8.242   7.576   3.632  0.1350 -0.8952 -0.5346
   65C       H5 1555   8.271   7.512   3.550 -0.2281 -1.2545 -0.3846
   65C       C4 1556   8.243   7.720   3.622  0.4536  0.3088 -0.1450
   65C       N4 1557   8.302   7.782   3.526  0.2361 -0.4365  0.1845
   65C      H41 1558   8.328   7.729   3.444 -2.6022 -1.3375 -0.2412
   65C      H42 1559   8.318   7.881   3.538 -1.2023  0.0772 -1.5913
   65C       N3 1560   8.209   7.793   3.723 -0.1211 -0.1910  0.4326
   65C       C2 1561   8.158   7.731   3.832 -0.1094 -0.6699  0.4841
   65C       O2 1562   8.127   7.810   3.923 -0.2794  0.0384 -0.2073
   65C      C3' 1563   7.862   7.406   3.920 -0.6731 -0.2547  0.2544
   65C      H3' 1564   7.880   7.376   3.817 -0.1386 -2.2085  0.8746
   65C      C2' 1565   7.908   7.553   3.942 -0.0273 -0.0124 -0.2039
   65C     H2'1 1566   7.873   7.609   3.855 -0.3033  0.9323  0.4993
   65C      O2' 1567   7.864   7.606   4.065  0.1655 -0.3136  0.2404
   65C     HO'2 1568   7.796   7.670   4.043  0.0043 -1.1166 -1.9105
   65C      O3' 1569   7.724   7.388   3.948 -0.6255  0.0999 -0.5192
   66G        P 1570   7.614   7.453   3.851  0.1477 -0.3205  0.0220
   66G      O1P 1571   7.482   7.387   3.878  0.1643  0.1696 -0.2710
   66G      O2P 1572   7.668   7.451   3.713  0.2204 -0.2930 -0.4931
   66G      O5' 1573   7.598   7.607   3.891 -0.6358 -0.3944 -0.2275
   66G      C5' 1574   7.517   7.649   3.997  0.3085  1.0922  0.1508
   66G     H5'1 1575   7.548   7.588   4.082 -0.8927 -0.7463 -0.6678
   66G     H5'2 1576   7.415   7.631   3.964  0.1210  0.8063  0.8821
   66G      C4' 1577   7.523   7.799   4.012  0.0198 -0.5268 -0.2785
   66G      H4' 1578   7.463   7.826   4.099  2.5357 -1.5459  1.9233
   66G      O4' 1579   7.659   7.850   4.029  0.2543  0.7201  0.1671
   66G      C1' 1580   7.669   7.979   3.957 -0.2697 -0.7550  0.0451
   66G      H1' 1581   7.710   8.060   4.017 -1.1348 -1.9124  2.3595
   66G       N9 1582   7.752   7.965   3.837 -0.0766  0.2040 -0.7815
   66G       C8 1583   7.789   7.852   3.769  0.1427  0.0177 -0.3433
   66G       H8 1584   7.748   7.756   3.796 -0.9552  0.0863 -1.6718
   66G       N7 1585   7.865   7.868   3.668 -0.1056  0.2433  0.2288
   66G       C5 1586   7.881   8.004   3.665  0.0943  0.4543  0.0477
   66G       C6 1587   7.946   8.091   3.568  0.0754 -0.1660  0.1101
   66G       O6 1588   8.010   8.058   3.466 -0.3711 -0.6546  0.7770
   66G       N1 1589   7.926   8.226   3.586  0.0395  0.6342  0.2397
   66G       H1 1590   7.965   8.286   3.515 -1.5138  0.0695 -1.1582
   66G       C2 1591   7.860   8.275   3.687 -0.8422 -0.0845 -0.4676
   66G       N2 1592   7.862   8.405   3.706  0.3908  0.4419 -0.4761
   66G      H21 1593   7.905   8.467   3.640  2.3321 -0.3116  0.0067
   66G      H22 1594   7.814   8.448   3.784 -0.1955  1.4773 -1.3846
   66G       N3 1595   7.805   8.203   3.782 -0.5151 -0.0503  0.5112
   66G       C4 1596   7.815   8.066   3.768 -0.1638 -0.3061  0.3713
   66G      C3' 1597   7.466   7.871   3.891  0.1248  0.2121 -0.3280
   66G      H3' 1598   7.497   7.828   3.795 -0.7955 -3.0087  0.7013
   66G      C2' 1599   7.526   8.012   3.917  0.2841 -0.0254  0.1307
   66G     H2'1 1600   7.513   8.076   3.830  0.8314 -1.1742 -0.8193
   66G      O2' 1601   7.476   8.078   4.035  0.1415  0.0601  0.6801
   66G     HO'2 1602   7.381   8.066   4.040 -0.0663  1.6022  0.8906
   66G      O3' 1603   7.323   7.869   3.892 -0.0315 -0.0455 -0.0765
   67G        P 1604   7.244   7.869   3.759 -0.1442  0.1367 -0.0990
   67G      O1P 1605   7.102   7.835   3.791  0.2723  0.8535 -0.0517
   67G      O2P 1606   7.309   7.781   3.661  0.1625  0.5672  0.4756
   67G      O5' 1607   7.256   8.020   3.709  0.7503  0.1865  0.4593
   67G      C5' 1608   7.183   8.118   3.772 -0.4860  0.0208 -0.3202
   67G     H5'1 1609   7.194   8.118   3.881 -0.7048 -0.2914 -0.2989
   67G     H5'2 1610   7.080   8.108   3.738 -1.5834 -0.7976  2.8965
   67G      C4' 1611   7.239   8.263   3.740  0.2007  0.4849 -0.9262
   67G      H4' 1612   7.195   8.337   3.807  3.5088  1.5113  0.2907
   67G      O4' 1613   7.376   8.280   3.755 -0.5784  0.1303  0.5957
   67G      C1' 1614   7.427   8.350   3.644  0.2109 -0.0779  0.2925
   67G      H1' 1615   7.491   8.435   3.666 -0.8068  0.8831 -0.3764
   67G       N9 1616   7.517   8.253   3.570  0.3379 -0.3261  0.5914
   67G       C8 1617   7.528   8.114   3.572  0.0374  0.4760 -0.6251
   67G       H8 1618   7.465   8.054   3.637  0.7328  0.1931 -0.2049
   67G       N7 1619   7.605   8.056   3.480 -0.6595 -0.6371  0.2945
   67G       C5 1620   7.659   8.170   3.421  0.0604  0.3971  0.3247
   67G       C6 1621   7.754   8.180   3.311 -0.2923  0.2131 -0.3958
   67G       O6 1622   7.814   8.092   3.247 -0.2809  0.6123  0.5173
   67G       N1 1623   7.763   8.303   3.256 -0.8042 -0.5788  0.1414
   67G       H1 1624   7.824   8.321   3.178 -0.4915  0.6472  0.6585
   67G       C2 1625   7.695   8.412   3.308  0.1654  0.4968 -0.1086
   67G       N2 1626   7.722   8.527   3.252  0.2449 -0.1814  0.0925
   67G      H21 1627   7.791   8.524   3.179  0.4882 -0.9512  0.3461
   67G      H22 1628   7.679   8.612   3.286  3.4102  1.8801 -0.6817
   67G       N3 1629   7.620   8.411   3.419 -0.2100 -0.4929 -0.2021
   67G       C4 1630   7.605   8.284   3.470  0.8553  0.4634  0.9228
   67G      C3' 1631   7.198   8.297   3.598  0.2758 -0.2610 -0.3493
   67G      H3' 1632   7.213   8.212   3.531  2.3913  1.0322 -1.6215
   67G      C2' 1633   7.305   8.407   3.576  0.5958 -0.4822 -0.2654
   67G     H2'1 1634   7.319   8.430   3.470 -0.0191  1.8723  0.1082
   67G      O2' 1635   7.258   8.519   3.644 -0.3342  0.2534 -0.0769
   67G     HO'2 1636   7.162   8.517   3.638 -0.3907 -1.7772  0.6717
   67G      O3' 1637   7.067   8.349   3.584  0.2801  0.1217 -0.5266
   68A        P 1638   6.977   8.331   3.451 -0.3077  0.5453 -0.2592
   68A      O1P 1639   6.846   8.388   3.474 -0.3058  0.2185 -0.1119
   68A      O2P 1640   6.978   8.191   3.415 -0.1573  0.0840  0.0086
   68A      O5' 1641   7.053   8.409   3.335 -0.6412  0.3039 -0.2607
   68A      C5' 1642   7.059   8.543   3.328 -1.1457  0.1403  0.7117
   68A     H5'1 1643   7.107   8.590   3.414  4.1911  0.7099 -2.1886
   68A     H5'2 1644   6.961   8.592   3.324 -0.9186  0.6470  1.1435
   68A      C4' 1645   7.144   8.591   3.206  0.3967 -0.2752  0.3846
   68A      H4' 1646   7.111   8.694   3.198 -0.2980 -0.2551  2.8141
   68A      O4' 1647   7.282   8.573   3.225  0.4232 -0.4079  0.3539
   68A      C1' 1648   7.345   8.553   3.102  0.7741  0.2981  0.7264
   68A      H1' 1649   7.422   8.630   3.095  0.3430  0.7187  0.5486
   68A       N9 1650   7.397   8.410   3.102 -0.9746  0.1366  0.0557
   68A       C8 1651   7.371   8.316   3.193  0.1989 -0.3221  0.7255
   68A       H8 1652   7.302   8.331   3.275 -2.1237  0.2725 -1.2162
   68A       N7 1653   7.434   8.203   3.181 -0.4262 -0.0803  0.3781
   68A       C5 1654   7.516   8.234   3.068 -0.0443  0.4807 -0.0281
   68A       C6 1655   7.618   8.165   2.988  1.1560 -0.6929 -0.1353
   68A       N6 1656   7.660   8.044   3.002 -0.1120  0.1575  0.3284
   68A      H61 1657   7.618   7.987   3.074 -0.8683  1.7337  1.1841
   68A      H62 1658   7.729   8.004   2.941 -0.3338 -0.4451  0.4690
   68A       N1 1659   7.674   8.221   2.881  0.0747 -0.5317  0.1049
   68A       C2 1660   7.648   8.347   2.852 -0.2831  0.3821  0.3242
   68A       H2 1661   7.693   8.387   2.762 -1.1079  2.2258  0.6678
   68A       N3 1662   7.554   8.423   2.911  0.2262  0.3768 -0.0176
   68A       C4 1663   7.500   8.361   3.026 -0.0198 -0.4344 -0.2265
   68A      C3' 1664   7.107   8.521   3.071  0.0134 -0.6437  0.2513
   68A      H3' 1665   7.112   8.413   3.083  0.8866 -0.5081  1.2082
   68A      C2' 1666   7.235   8.559   2.996  0.9879 -0.7043 -0.1154
   68A     H2'1 1667   7.256   8.493   2.912 -2.3472 -1.8569 -0.1910
   68A      O2' 1668   7.228   8.689   2.946  0.1656 -0.1876 -0.1222
   68A     HO'2 1669   7.134   8.701   2.929 -0.1113 -2.3244 -0.3735
   68A      O3' 1670   6.995   8.572   3.013  0.3265 -0.1059 -0.5786
   69A        P 1671   6.898   8.483   2.926  0.4826  0.1855  0.2025
   69A      O1P 1672   6.771   8.561   2.898 -0.1844 -0.4456 -0.7735
   69A      O2P 1673   6.886   8.349   2.988 -0.6112  0.4756 -0.5402
   69A      O5' 1674   6.967   8.466   2.787  0.1171 -0.0360 -0.3452
   69A      C5' 1675   6.998   8.586   2.707  0.2280 -0.0301  1.0242
   69A     H5'1 1676   7.039   8.661   2.775  0.6706  0.5552  0.1370
   69A     H5'2 1677   6.902   8.620   2.668 -0.4920 -1.7453  1.2289
   69A      C4' 1678   7.089   8.558   2.591  0.1162  0.3341 -0.1325
   69A      H4' 1679   7.122   8.649   2.541  2.1772  0.3244  1.0874
   69A      O4' 1680   7.204   8.508   2.656 -0.1811 -0.3232 -0.0474
   69A      C1' 1681   7.280   8.416   2.573 -0.2153 -0.8287 -0.9859
   69A      H1' 1682   7.366   8.470   2.532  0.9873 -2.8100 -1.2096
   69A       N9 1683   7.312   8.301   2.652 -0.0949  0.4236  0.6506
   69A       C8 1684   7.261   8.258   2.776 -0.0657  0.4677 -0.0366
   69A       H8 1685   7.177   8.307   2.823 -0.0523  0.9763 -0.5208
   69A       N7 1686   7.312   8.142   2.814  0.5385  0.2530 -0.1684
   69A       C5 1687   7.399   8.105   2.711 -0.3035 -0.5701  0.2074
   69A       C6 1688   7.484   7.994   2.685 -0.4747  1.0311 -0.0012
   69A       N6 1689   7.499   7.888   2.767  0.5097 -0.2650  0.2036
   69A      H61 1690   7.459   7.887   2.859  0.9079 -2.1708  0.3952
   69A      H62 1691   7.554   7.809   2.739 -1.9318 -1.8583 -0.4385
   69A       N1 1692   7.560   7.995   2.577 -0.2268 -0.0480 -0.1783
   69A       C2 1693   7.544   8.091   2.488  0.4668 -0.1290 -0.2588
   69A       H2 1694   7.595   8.078   2.394  0.2227 -1.1422 -0.2686
   69A       N3 1695   7.456   8.192   2.493 -0.2234 -0.2877 -0.2014
   69A       C4 1696   7.396   8.202   2.610  0.5144 -0.1339 -0.8567
   69A      C3' 1697   7.041   8.439   2.498 -0.8208 -0.3608  0.4287
   69A      H3' 1698   6.988   8.368   2.563  1.1549 -2.4003 -0.0414
   69A      C2' 1699   7.179   8.391   2.458  0.1455 -0.1836  0.8759
   69A     H2'1 1700   7.183   8.285   2.436 -0.5642  0.2176 -1.4581
   69A      O2' 1701   7.228   8.458   2.340 -0.0979 -0.3955 -0.1620
   69A     HO'2 1702   7.199   8.404   2.266 -1.3949 -1.0179  0.7698
   69A      O3' 1703   6.957   8.495   2.398  0.1960 -0.5205  0.1936
   70U        P 1704   6.854   8.403   2.333  0.2673  0.6459 -0.3453
   70U      O1P 1705   6.742   8.488   2.283  0.0281  0.3063  0.8118
   70U      O2P 1706   6.810   8.294   2.433 -0.2021 -0.2569 -0.7947
   70U      O5' 1707   6.929   8.323   2.218 -0.0219  0.2598  0.1913
   70U      C5' 1708   6.963   8.383   2.097 -0.2041  0.0086 -0.1439
   70U     H5'1 1709   7.004   8.484   2.108  0.6607 -0.1854 -1.3593
   70U     H5'2 1710   6.883   8.381   2.024  0.6440  1.9127 -1.2276
   70U      C4' 1711   7.070   8.300   2.029  0.2814  0.4795 -0.4370
   70U      H4' 1712   7.102   8.331   1.929 -2.7063  1.5278 -1.1750
   70U      O4' 1713   7.184   8.280   2.111  0.2773  0.0237  0.1200
   70U      C1' 1714   7.230   8.146   2.090  0.4526  0.7167  0.1587
   70U      H1' 1715   7.332   8.146   2.052  0.3857 -0.1574 -0.0476
   70U       N1 1716   7.222   8.055   2.214 -0.0772 -0.3638  0.0977
   70U       C6 1717   7.127   8.063   2.317  0.3212  0.2259  1.3030
   70U       H6 1718   7.047   8.131   2.290  1.6535  1.1991 -0.4593
   70U       C5 1719   7.124   7.988   2.428  0.0339 -0.3796 -0.6854
   70U       H5 1720   7.033   7.999   2.486 -1.4125  0.5380 -2.9729
   70U       C4 1721   7.235   7.897   2.446  0.4976  0.0082 -0.4789
   70U       O4 1722   7.245   7.821   2.543  0.1666 -0.2422 -0.2278
   70U       N3 1723   7.329   7.898   2.348 -0.2017  0.1065 -0.3312
   70U       H3 1724   7.401   7.828   2.358  0.4293  0.7414 -0.3207
   70U       C2 1725   7.329   7.961   2.231  0.0801  0.2081  0.3436
   70U       O2 1726   7.406   7.940   2.137 -0.1882  0.3110 -0.2163
   70U      C3' 1727   7.019   8.160   1.997  0.0563 -0.3447  0.3917
   70U      H3' 1728   6.953   8.120   2.073 -0.0587  0.0953  0.5296
   70U      C2' 1729   7.146   8.080   1.983  0.3326 -0.1268 -0.4841
   70U     H2'1 1730   7.138   7.974   2.007 -1.8089  0.0058 -0.4118
   70U      O2' 1731   7.205   8.088   1.857 -0.3723  0.0440  0.0193
   70U     HO'2 1732   7.156   8.041   1.789  1.3391  0.1523 -1.3671
   70U      O3' 1733   6.935   8.169   1.878  0.1544  0.1673 -0.2673
   71A        P 1734   6.836   8.055   1.834  0.2170  0.0662  0.0796
   71A      O1P 1735   6.760   8.102   1.719 -0.6009  0.0822 -0.7552
   71A      O2P 1736   6.770   8.018   1.956 -0.1994 -0.3189 -0.3549
   71A      O5' 1737   6.931   7.927   1.798  0.1830 -0.4119  0.0715
   71A      C5' 1738   7.014   7.931   1.688 -0.0312 -0.1831  0.2315
   71A     H5'1 1739   7.080   8.017   1.682 -2.1931  1.5249 -0.0500
   71A     H5'2 1740   6.955   7.923   1.597  0.4394  0.1262 -0.1028
   71A      C4' 1741   7.091   7.799   1.693 -0.0581  0.5320 -0.1292
   71A      H4' 1742   7.138   7.787   1.595  1.2291 -0.7304  0.5986
   71A      O4' 1743   7.190   7.783   1.798 -0.0588  0.4196  0.3783
   71A      C1' 1744   7.201   7.646   1.842 -0.3255  0.3282 -0.5532
   71A      H1' 1745   7.304   7.613   1.835 -1.5148 -4.2584  0.2819
   71A       N9 1746   7.165   7.640   1.989  0.1353 -0.5173 -0.8405
   71A       C8 1747   7.083   7.726   2.061  0.9561  0.4432 -0.3586
   71A       H8 1748   7.018   7.800   2.016  0.6018  1.3639  1.5374
   71A       N7 1749   7.083   7.705   2.191 -0.8229 -0.7345  0.2828
   71A       C5 1750   7.171   7.595   2.203 -0.3911 -0.4623 -0.5772
   71A       C6 1751   7.215   7.520   2.311 -0.3450 -0.2370 -0.3397
   71A       N6 1752   7.167   7.537   2.433 -0.2488  0.2184  0.1322
   71A      H61 1753   7.106   7.615   2.454  0.3218  1.7269 -3.2246
   71A      H62 1754   7.207   7.477   2.503  0.3314  0.9328  0.4285
   71A       N1 1755   7.298   7.414   2.302 -0.3594 -0.0740 -0.1486
   71A       C2 1756   7.329   7.385   2.174  0.6533 -0.3546 -0.5950
   71A       H2 1757   7.401   7.305   2.163  0.5365 -0.8444  1.7193
   71A       N3 1758   7.303   7.445   2.062 -0.5215 -0.3892  0.1249
   71A       C4 1759   7.222   7.554   2.086  0.0498 -0.3168  0.4820
   71A      C3' 1760   7.005   7.673   1.709 -0.3239 -0.0096  0.7003
   71A      H3' 1761   6.943   7.691   1.797 -1.0070  2.4097 -0.1835
   71A      C2' 1762   7.108   7.563   1.745  0.3720  0.1386 -0.5111
   71A     H2'1 1763   7.057   7.481   1.795 -1.7976  0.6852 -1.7002
   71A      O2' 1764   7.191   7.515   1.642  0.1963  0.2708  0.3330
   71A     HO'2 1765   7.166   7.566   1.564 -0.0627  1.0869  0.9317
   71A      O3' 1766   6.927   7.622   1.601 -0.1168 -0.1406  0.3035
   72G        P 1767   6.784   7.558   1.634 -0.1650 -0.2018 -0.2520
   72G      O1P 1768   6.716   7.537   1.502  0.0274 -0.1738 -0.0827
   72G      O2P 1769   6.722   7.635   1.744  0.4350 -0.0492  0.2705
   72G      O5' 1770   6.826   7.421   1.692 -0.0093 -0.2839  0.3187
   72G      C5' 1771   6.882   7.313   1.614  0.6007 -0.3005  0.0026
   72G     H5'1 1772   6.972   7.347   1.562  0.5399 -1.7025 -1.0826
   72G     H5'2 1773   6.817   7.288   1.530 -0.1600  0.7928  0.2390
   72G      C4' 1774   6.928   7.191   1.690 -1.1946 -0.0531  0.0060
   72G      H4' 1775   6.967   7.122   1.615 -0.1190  0.5946 -0.0435
   72G      O4' 1776   7.034   7.216   1.784  0.8807  0.1395  0.3847
   72G      C1' 1777   7.012   7.132   1.896 -0.1235  0.1180  0.0500
   72G      H1' 1778   7.099   7.070   1.916  1.4526  1.8022 -1.3151
   72G       N9 1779   6.973   7.220   2.018  0.3773 -0.1784  1.2415
   72G       C8 1780   6.918   7.344   2.017  0.4333 -0.9126 -0.1732
   72G       H8 1781   6.882   7.390   1.926 -1.6293 -2.5128 -0.2527
   72G       N7 1782   6.897   7.388   2.140 -0.4419 -0.1385 -0.3504
   72G       C5 1783   6.948   7.282   2.223  0.3569 -1.1376  1.1436
   72G       C6 1784   6.954   7.273   2.370 -0.3055 -0.4275 -0.2668
   72G       O6 1785   6.899   7.343   2.453  0.1449  0.4465 -0.2048
   72G       N1 1786   7.025   7.164   2.418 -0.4809  0.0318  0.3248
   72G       H1 1787   7.027   7.158   2.518 -0.2543  1.8850  0.4770
   72G       C2 1788   7.052   7.059   2.331 -0.5913 -0.5720 -0.2089
   72G       N2 1789   7.081   6.946   2.390 -0.2678 -0.5015  0.0031
   72G      H21 1790   7.052   6.926   2.485 -0.5903  3.0149  0.7856
   72G      H22 1791   7.099   6.867   2.329 -0.3401  0.1188 -0.8432
   72G       N3 1792   7.049   7.065   2.199  0.0239 -0.4902 -0.3945
   72G       C4 1793   6.992   7.181   2.148 -0.2372  0.3732 -0.1318
   72G      C3' 1794   6.811   7.120   1.765 -0.3725 -0.2662  0.4050
   72G      H3' 1795   6.767   7.199   1.826 -0.7606 -1.1252  1.2625
   72G      C2' 1796   6.898   7.032   1.862 -0.5225  0.8641  0.5514
   72G     H2'1 1797   6.853   7.004   1.957 -0.6548 -0.8802  0.0073
   72G      O2' 1798   6.970   6.917   1.802 -0.5355  0.1915 -0.1281
   72G     HO'2 1799   6.919   6.865   1.740 -0.4596 -0.2110  0.1426
   72G      O3' 1800   6.717   7.046   1.692  0.3670  0.2488  0.5104
   73A        P 1801   6.576   6.997   1.761 -0.5104  0.0247 -0.3568
   73A      O1P 1802   6.489   6.931   1.661  0.0705 -0.4281  0.1610
   73A      O2P 1803   6.515   7.104   1.835 -0.1904  0.1235  0.2034
   73A      O5' 1804   6.621   6.900   1.874  0.4276 -0.1594  0.2506
   73A      C5' 1805   6.675   6.767   1.847 -0.0155 -0.5245 -0.0960
   73A     H5'1 1806   6.763   6.763   1.782  0.5075 -0.0979  0.5766
   73A     H5'2 1807   6.594   6.711   1.799 -1.0740  0.9111 -0.0735
   73A      C4' 1808   6.701   6.697   1.988  0.1687  0.4417 -0.2959
   73A      H4' 1809   6.741   6.598   1.967  1.2295  0.6885  0.4877
   73A      O4' 1810   6.799   6.766   2.071  0.2395  0.2128 -0.2684
   73A      C1' 1811   6.763   6.754   2.210  0.0689 -0.1016  0.3313
   73A      H1' 1812   6.851   6.712   2.259 -0.6611  0.0379  1.8197
   73A       N9 1813   6.731   6.880   2.266 -0.2270 -0.4685 -0.9763
   73A       C8 1814   6.669   6.979   2.208 -0.1617 -0.1947  0.4216
   73A       H8 1815   6.651   6.979   2.101  1.2562  1.2435  0.1402
   73A       N7 1816   6.624   7.080   2.284  0.2310 -0.5194 -0.3169
   73A       C5 1817   6.673   7.042   2.411  0.1609  0.1717  0.6849
   73A       C6 1818   6.681   7.098   2.539  0.0056 -0.1421  0.2689
   73A       N6 1819   6.648   7.216   2.572  0.4863  0.0092 -0.4905
   73A      H61 1820   6.599   7.284   2.514  0.9102  0.1260 -0.7142
   73A      H62 1821   6.682   7.244   2.662  1.5339 -0.9728 -0.5658
   73A       N1 1822   6.740   7.033   2.640  0.5731  0.5814 -0.3991
   73A       C2 1823   6.784   6.915   2.616 -0.3313  0.2965 -0.7633
   73A       H2 1824   6.835   6.864   2.697  1.2865 -0.1461 -2.0091
   73A       N3 1825   6.786   6.848   2.502  0.5860 -0.5405 -0.2551
   73A       C4 1826   6.731   6.919   2.403  0.9414  0.7233  0.3734
   73A      C3' 1827   6.578   6.675   2.072 -0.1051  0.7281  0.0734
   73A      H3' 1828   6.510   6.759   2.057  0.8221  1.8859  2.0390
   73A      C2' 1829   6.639   6.660   2.216  0.1687 -0.1998  0.5618
   73A     H2'1 1830   6.571   6.697   2.293 -1.0473 -0.1227 -0.5226
   73A      O2' 1831   6.689   6.530   2.229  0.2558  0.3588 -0.8161
   73A     HO'2 1832   6.659   6.468   2.162  0.5404 -1.5044  0.6995
   73A      O3' 1833   6.520   6.554   2.021  0.5750 -0.2275 -0.4487
   74U        P 1834   6.366   6.521   2.039 -0.1998 -0.2433 -0.2664
   74U      O1P 1835   6.352   6.379   1.988 -0.0204  0.2852  0.0796
   74U      O2P 1836   6.290   6.626   1.974  0.0594  0.4374 -0.1226
   74U      O5' 1837   6.343   6.521   2.195  0.3934 -0.4415 -0.6929
   74U      C5' 1838   6.359   6.410   2.280 -0.8333  0.5286  0.2460
   74U     H5'1 1839   6.461   6.376   2.261 -0.9138  0.3420  0.1487
   74U     H5'2 1840   6.292   6.327   2.258  1.5606 -1.4862  0.1973
   74U      C4' 1841   6.354   6.449   2.435 -0.2924 -0.2222  0.4595
   74U      H4' 1842   6.393   6.365   2.492  1.0333 -0.3490 -0.6042
   74U      O4' 1843   6.436   6.563   2.459  0.2368 -0.1856  0.2522
   74U      C1' 1844   6.369   6.641   2.554 -0.8807 -0.8948 -0.0377
   74U      H1' 1845   6.420   6.626   2.649 -1.6017 -3.1333  0.0448
   74U       N1 1846   6.371   6.785   2.525 -0.1357 -0.0609 -0.2686
   74U       C6 1847   6.357   6.834   2.399 -0.4014  0.7619 -0.2785
   74U       H6 1848   6.352   6.769   2.312 -0.7139  0.3760  0.0265
   74U       C5 1849   6.339   6.964   2.382  1.4321 -0.4072  0.1235
   74U       H5 1850   6.314   7.000   2.284 -2.3321 -1.9523  0.3498
   74U       C4 1851   6.337   7.062   2.492 -0.2230 -0.3720 -0.1678
   74U       O4 1852   6.321   7.183   2.485 -0.2111 -1.3633 -0.4693
   74U       N3 1853   6.336   7.002   2.612  0.0675  0.4005  0.1076
   74U       H3 1854   6.334   7.058   2.696 -0.4394  0.0507  0.3307
   74U       C2 1855   6.367   6.872   2.635 -0.6757 -0.5024  0.3358
   74U       O2 1856   6.377   6.836   2.751 -0.6826 -0.6433 -0.3281
   74U      C3' 1857   6.204   6.487   2.474 -0.6261  0.7257  0.3433
   74U      H3' 1858   6.155   6.534   2.388  0.6565  2.4613  0.5157
   74U      C2' 1859   6.229   6.595   2.580 -0.3910 -0.1298  0.7392
   74U     H2'1 1860   6.162   6.679   2.561  2.0836  1.7803 -0.3046
   74U      O2' 1861   6.229   6.541   2.713  0.2554 -0.1533 -0.1763
   74U     HO'2 1862   6.141   6.513   2.741  0.2396  1.8930  2.1054
   74U      O3' 1863   6.124   6.376   2.517 -0.5219  0.3320 -0.8505
   75A        P 1864   5.968   6.383   2.550 -0.0307  0.1028 -0.4437
   75A      O1P 1865   5.920   6.250   2.571  0.0385 -0.0910  0.2463
   75A      O2P 1866   5.895   6.476   2.457  0.0048  0.6237 -0.1417
   75A      O5' 1867   5.964   6.447   2.695 -0.2539 -0.3399 -0.3457
   75A      C5' 1868   5.972   6.369   2.814  0.0145  0.0924  0.0714
   75A     H5'1 1869   6.073   6.329   2.820  1.1161  2.7466  0.5605
   75A     H5'2 1870   5.891   6.295   2.817 -1.2187  1.1916 -2.5427
   75A      C4' 1871   5.951   6.454   2.938  0.1750  0.1484 -0.0197
   75A      H4' 1872   5.966   6.386   3.021  2.2577  0.7208  0.1276
   75A      O4' 1873   6.043   6.559   2.949 -0.1685 -0.0129 -0.1911
   75A      C1' 1874   5.977   6.672   2.997 -0.2885 -0.6538 -0.8828
   75A      H1' 1875   6.029   6.691   3.091 -1.3240 -1.7266 -0.0451
   75A       N9 1876   5.991   6.789   2.905  0.7534  0.0882  0.4387
   75A       C8 1877   5.998   6.791   2.766  0.1660  0.2955  0.3043
   75A       H8 1878   5.992   6.703   2.703  2.2547  1.8836 -2.3177
   75A       N7 1879   6.009   6.908   2.711 -0.0552  0.4037 -0.3184
   75A       C5 1880   6.006   6.993   2.825  0.2741  0.0585  0.2761
   75A       C6 1881   6.013   7.133   2.841  0.0430 -0.0428  0.0915
   75A       N6 1882   6.030   7.218   2.745 -0.0395  0.5833  0.1997
   75A      H61 1883   6.041   7.179   2.653 -2.3896 -1.7173  0.7757
   75A      H62 1884   6.045   7.316   2.765  2.6746  0.3141 -0.1447
   75A       N1 1885   6.001   7.184   2.967 -0.5274 -0.1898  0.1070
   75A       C2 1886   5.990   7.096   3.071  0.0090  0.3863  0.0072
   75A       H2 1887   5.989   7.133   3.173 -0.8835 -0.1355  0.1969
   75A       N3 1888   5.985   6.961   3.068  0.2735  0.1834 -0.7489
   75A       C4 1889   5.998   6.921   2.943  0.7490 -0.1311  0.3599
   75A      C3' 1890   5.814   6.517   2.942  0.5647  0.5211  0.3721
   75A      H3' 1891   5.799   6.544   2.838  0.9429 -0.3752  0.0708
   75A      C2' 1892   5.833   6.638   3.037 -0.1321 -0.1562  0.0916
   75A     H2'1 1893   5.772   6.728   3.024 -0.3336 -0.0284  1.7130
   75A      O2' 1894   5.833   6.600   3.170  0.3226 -0.7093  0.0397
   75A     HO'2 1895   5.767   6.530   3.172  0.0228 -0.6354 -2.6286
   75A      O3' 1896   5.718   6.436   3.008  0.3343 -0.2539  0.4207
   76A        P 1897   5.568   6.455   2.957 -0.3471  0.0528  0.4372
   76A      O1P 1898   5.500   6.340   3.006  0.3394  0.8552 -0.2428
   76A      O2P 1899   5.570   6.491   2.812 -0.3088 -0.1054  0.0746
   76A      O5' 1900   5.507   6.583   3.032  0.4659  0.1772  0.0844
   76A      C5' 1901   5.477   6.581   3.173 -0.3449 -0.0957 -0.0462
   76A     H5'1 1902   5.562   6.546   3.232  1.2090  3.3214 -0.0159
   76A     H5'2 1903   5.391   6.517   3.192 -2.0390  2.1384  0.1251
   76A      C4' 1904   5.451   6.713   3.233  0.2373  0.3211 -0.4634
   76A      H4' 1905   5.426   6.702   3.339  0.3188  3.2453 -0.0551
   76A      O4' 1906   5.564   6.797   3.223 -0.2660 -0.6164 -0.0515
   76A      C1' 1907   5.522   6.923   3.184  0.3083  0.0352  0.3985
   76A      H1' 1908   5.572   6.992   3.252 -1.4163 -0.5084  2.3173
   76A       N9 1909   5.562   6.963   3.048  0.2784  0.1007  0.6334
   76A       C8 1910   5.563   6.882   2.933  0.3092 -0.3312  0.7984
   76A       H8 1911   5.529   6.780   2.932 -0.5391 -0.0490 -0.1827
   76A       N7 1912   5.612   6.937   2.824  0.2270 -0.5901 -0.9563
   76A       C5 1913   5.642   7.070   2.869  0.2920 -0.0739  0.1435
   76A       C6 1914   5.687   7.188   2.809  0.1062  0.7401 -0.4706
   76A       N6 1915   5.721   7.199   2.680 -0.7207 -0.3899  0.4581
   76A      H61 1916   5.724   7.124   2.612 -0.1905  0.6276 -0.6794
   76A      H62 1917   5.757   7.289   2.651  1.2049 -1.3075 -0.1931
   76A       N1 1918   5.706   7.296   2.879 -0.1779  0.1266  0.2519
   76A       C2 1919   5.673   7.287   3.005 -0.1240 -0.0272 -0.2784
   76A       H2 1920   5.692   7.378   3.061  0.9160  0.2409 -1.0434
   76A       N3 1921   5.612   7.194   3.079  0.1817  0.1048  0.1307
   76A       C4 1922   5.594   7.084   2.997 -0.4221 -1.0769  0.8065
   76A      C3' 1923   5.334   6.789   3.172  0.4224 -1.0714  0.2957
   76A      H3' 1924   5.339   6.770   3.065 -0.2301 -2.8184  0.5449
   76A      C2' 1925   5.374   6.933   3.197  0.6037 -0.1043  0.3226
   76A     H2'1 1926   5.341   6.999   3.117  2.0996  1.1946  0.7340
   76A      O2' 1927   5.340   6.972   3.329  0.3496  0.2412  0.3323
   76A     HO'2 1928   5.264   6.925   3.365 -0.7065  1.2207 -0.5272
   76A      O3' 1929   5.213   6.742   3.229  0.2965 -0.1564  0.7998
   77U        P 1930   5.079   6.720   3.158 -0.0586 -0.1065  0.1366
   77U      O1P 1931   4.983   6.637   3.233 -0.5980  0.5062 -0.0865
   77U      O2P 1932   5.109   6.678   3.024  0.0925 -0.2395  0.1596
   77U      O5' 1933   5.024   6.864   3.141 -0.1372 -0.6140 -0.0585
   77U      C5' 1934   4.957   6.929   3.246 -0.2083  0.3194  0.3307
   77U     H5'1 1935   5.002   6.911   3.344  1.3950 -1.5481 -0.6884
   77U     H5'2 1936   4.853   6.895   3.248 -0.8746  2.2351  1.7743
   77U      C4' 1937   4.949   7.081   3.216 -0.2068 -0.4576 -0.4095
   77U      H4' 1938   4.897   7.131   3.297  0.4739  1.2017 -0.9576
   77U      O4' 1939   5.081   7.145   3.196 -0.4543  0.0250 -0.1015
   77U      C1' 1940   5.063   7.242   3.090 -0.0598  0.0651  0.1156
   77U      H1' 1941   5.081   7.344   3.124  0.5062  0.1530 -0.4346
   77U       N1 1942   5.157   7.209   2.976 -0.2458  0.0101  0.0832
   77U       C6 1943   5.188   7.080   2.950  0.0352 -0.0728 -0.0803
   77U       H6 1944   5.145   7.001   3.009  0.3275 -0.2875 -0.1533
   77U       C5 1945   5.261   7.047   2.841 -0.1882  0.2431 -0.2096
   77U       H5 1946   5.277   6.944   2.811  0.4639  0.2073  0.2420
   77U       C4 1947   5.323   7.146   2.752  1.0444 -0.7762  0.3482
   77U       O4 1948   5.400   7.125   2.660 -0.3750  0.1393 -0.0476
   77U       N3 1949   5.270   7.274   2.771 -0.4541  0.1902 -0.0349
   77U       H3 1950   5.299   7.344   2.704  2.5476  1.2372  2.1406
   77U       C2 1951   5.196   7.311   2.884  0.1576 -0.7197  0.2900
   77U       O2 1952   5.171   7.429   2.902 -0.1315 -0.2598 -1.0270
   77U      C3' 1953   4.865   7.098   3.089  0.2278  0.6863  0.0053
   77U      H3' 1954   4.890   7.023   3.014 -3.0187 -0.8762  0.2988
   77U      C2' 1955   4.919   7.235   3.053  0.4932 -0.1826  0.6036
   77U     H2'1 1956   4.915   7.245   2.944 -1.2052  0.3732  0.6832
   77U      O2' 1957   4.846   7.344   3.119 -0.4572 -0.6541  0.3311
   77U     HO'2 1958   4.765   7.310   3.159 -1.3496  2.4128  1.4485
   77U      O3' 1959   4.723   7.094   3.103 -0.0403 -0.5781 -0.0485
   78U        P 1960   4.634   7.055   2.988  0.1115 -0.4103  0.4062
   78U      O1P 1961   4.500   7.069   3.030  0.7755  0.5153 -0.4219
   78U      O2P 1962   4.683   6.926   2.937 -0.2573 -0.5868 -0.5108
   78U      O5' 1963   4.668   7.176   2.882  0.1006  0.0941  0.3412
   78U      C5' 1964   4.597   7.292   2.899 -0.7782  0.7075 -0.9944
   78U     H5'1 1965   4.611   7.325   3.002  2.2356  1.1924 -1.4722
   78U     H5'2 1966   4.489   7.278   2.889 -0.9188  0.2977  0.7493
   78U      C4' 1967   4.654   7.399   2.808  1.4381 -0.0329  0.0307
   78U      H4' 1968   4.604   7.495   2.827  1.1151 -0.3304  0.7509
   78U      O4' 1969   4.792   7.426   2.820  0.0294  0.0828  0.0460
   78U      C1' 1970   4.842   7.459   2.686  0.2167  0.0605 -0.0083
   78U      H1' 1971   4.884   7.559   2.687 -3.4909  1.7921  1.1082
   78U       N1 1972   4.938   7.352   2.635  0.2610  0.3768  0.3664
   78U       C6 1973   4.918   7.212   2.643  0.6435  0.3537 -0.0021
   78U       H6 1974   4.837   7.184   2.708  1.4681 -0.6525  0.6272
   78U       C5 1975   5.001   7.122   2.575  0.0303 -0.1501  0.1811
   78U       H5 1976   4.969   7.019   2.580 -2.7513  0.1596 -4.8998
   78U       C4 1977   5.107   7.170   2.490 -0.5912  0.7698  0.0265
   78U       O4 1978   5.196   7.098   2.438 -1.0649 -0.4583  0.6355
   78U       N3 1979   5.104   7.307   2.481  0.0941 -0.0434  0.1053
   78U       H3 1980   5.165   7.345   2.410 -0.6454  1.7733  0.3777
   78U       C2 1981   5.030   7.398   2.543 -0.0024  0.0273  0.0166
   78U       O2 1982   5.050   7.519   2.509  0.0162  0.0987 -0.6404
   78U      C3' 1983   4.626   7.362   2.660  0.1221  0.0672 -0.3381
   78U      H3' 1984   4.656   7.261   2.634 -2.0951 -0.3168 -1.6377
   78U      C2' 1985   4.718   7.466   2.595 -0.3456 -0.0900  0.4868
   78U     H2'1 1986   4.733   7.426   2.495 -0.1483 -1.7002  1.1282
   78U      O2' 1987   4.684   7.603   2.591 -0.3557 -0.4418  0.5875
   78U     HO'2 1988   4.623   7.622   2.519  1.0819  0.9005 -0.3248
   78U      O3' 1989   4.487   7.387   2.636 -0.5740  0.2628  0.2313
   79A        P 1990   4.417   7.311   2.520 -0.0783  0.1266 -0.2203
   79A      O1P 1991   4.275   7.333   2.539  0.0239 -0.1091 -0.2771
   79A      O2P 1992   4.469   7.169   2.528 -0.3540  0.3938 -0.1051
   79A      O5' 1993   4.467   7.385   2.391  0.2493 -0.0898 -0.3182
   79A      C5' 1994   4.419   7.515   2.364  0.4220  0.5725 -0.4452
   79A     H5'1 1995   4.425   7.573   2.456 -1.6504  0.5234 -0.2432
   79A     H5'2 1996   4.316   7.495   2.335  0.9409  0.1516 -2.0728
   79A      C4' 1997   4.498   7.581   2.245  0.8995 -0.3445 -0.1680
   79A      H4' 1998   4.479   7.685   2.219  1.3293 -0.5123 -1.2308
   79A      O4' 1999   4.638   7.593   2.282 -0.0458  0.3898  0.1821
   79A      C1' 2000   4.722   7.561   2.161 -0.2796 -0.7367  0.0100
   79A      H1' 2001   4.794   7.640   2.137 -0.4808 -0.6541 -0.3347
   79A       N9 2002   4.808   7.434   2.179  0.4934  0.2654 -0.3314
   79A       C8 2003   4.781   7.331   2.269  0.5867  0.2667  0.3928
   79A       H8 2004   4.698   7.334   2.338 -0.3858  0.3319 -0.7596
   79A       N7 2005   4.865   7.232   2.256  0.2508  0.7928  0.0298
   79A       C5 2006   4.942   7.270   2.146  0.1881 -0.0428 -0.7130
   79A       C6 2007   5.047   7.209   2.075  0.6318  0.3330 -0.5039
   79A       N6 2008   5.104   7.096   2.120 -0.5122  0.9190 -0.0105
   79A      H61 2009   5.078   7.056   2.209  2.5734  0.7865  0.9469
   79A      H62 2010   5.182   7.053   2.073 -2.1969 -0.0948 -2.0483
   79A       N1 2011   5.107   7.270   1.974 -0.0324  0.5309  0.0317
   79A       C2 2012   5.060   7.383   1.936  0.1180 -0.0208  0.3267
   79A       H2 2013   5.124   7.428   1.861 -0.2183 -2.4264 -1.5187
   79A       N3 2014   4.957   7.454   1.984  0.4490 -0.6862 -0.1711
   79A       C4 2015   4.905   7.394   2.095 -0.2170  0.4436 -0.3670
   79A      C3' 2016   4.488   7.501   2.117  0.2736 -0.5324  0.0888
   79A      H3' 2017   4.499   7.398   2.150  1.3708  0.1952  2.1377
   79A      C2' 2018   4.618   7.547   2.050 -0.5609 -0.2455 -0.3169
   79A     H2'1 2019   4.647   7.464   1.985 -1.4922 -0.0063 -1.0595
   79A      O2' 2020   4.619   7.667   1.981 -0.3040 -0.1925  0.5799
   79A     HO'2 2021   4.677   7.659   1.905 -0.8488 -1.0587  0.2425
   79A      O3' 2022   4.359   7.511   2.052  0.1833  0.0545  0.1888
   80A        P 2023   4.315   7.398   1.949 -0.1849 -0.2590 -0.1783
   80A      O1P 2024   4.190   7.438   1.883  0.5381 -0.0476  0.1369
   80A      O2P 2025   4.325   7.265   2.007 -0.0027  0.5331  0.1723
   80A      O5' 2026   4.420   7.397   1.837  0.8344  0.2020 -0.8697
   80A      C5' 2027   4.414   7.472   1.717 -0.1092 -0.2599 -0.7638
   80A     H5'1 2028   4.427   7.574   1.753  2.6902 -0.7730 -0.0925
   80A     H5'2 2029   4.319   7.454   1.666 -0.4818 -0.9567  0.1319
   80A      C4' 2030   4.528   7.451   1.624 -0.3255 -0.7644 -0.3377
   80A      H4' 2031   4.523   7.533   1.553 -4.0235 -1.8046 -1.5242
   80A      O4' 2032   4.657   7.447   1.679 -0.1730  0.3922  0.0279
   80A      C1' 2033   4.742   7.346   1.628 -0.5448 -0.0293 -0.0015
   80A      H1' 2034   4.837   7.384   1.591 -0.3668 -0.9908 -0.5672
   80A       N9 2035   4.780   7.246   1.729  0.1658 -0.2262 -0.2210
   80A       C8 2036   4.724   7.216   1.850  0.6206 -0.2620  0.3017
   80A       H8 2037   4.636   7.263   1.890 -1.4296 -1.8373 -2.0782
   80A       N7 2038   4.786   7.120   1.910 -0.0184  0.1578  0.5248
   80A       C5 2039   4.884   7.076   1.820  0.3886 -0.0205  0.9416
   80A       C6 2040   4.982   6.977   1.805 -0.2856  0.0077  0.4572
   80A       N6 2041   5.010   6.882   1.890  0.1601  0.3628 -0.5378
   80A      H61 2042   4.959   6.884   1.977  2.1058  1.0137  0.6463
   80A      H62 2043   5.079   6.813   1.863 -0.4982 -1.3864  1.9636
   80A       N1 2044   5.056   6.965   1.695 -0.1284 -0.4161 -0.7108
   80A       C2 2045   5.029   7.037   1.592 -0.5391 -0.2200 -0.1110
   80A       H2 2046   5.092   7.023   1.505  2.9348 -0.4395  2.2287
   80A       N3 2047   4.938   7.134   1.584  0.6835  0.6216  0.6216
   80A       C4 2048   4.869   7.149   1.705  0.3313  0.1839 -0.1388
   80A      C3' 2049   4.513   7.320   1.561  0.7861 -0.1817 -0.1977
   80A      H3' 2050   4.490   7.239   1.631  2.1755 -0.3497  0.0824
   80A      C2' 2051   4.654   7.288   1.511 -0.8626  0.6790  0.3790
   80A     H2'1 2052   4.670   7.180   1.509 -0.4845  0.5947  3.4249
   80A      O2' 2053   4.690   7.357   1.395 -0.1528 -0.1567  0.1039
   80A     HO'2 2054   4.746   7.299   1.343  0.6552 -0.1882  1.0032
   80A      O3' 2055   4.423   7.312   1.448 -0.1854  0.8579 -0.4734
   81U        P 2056   4.323   7.191   1.434 -0.1631 -0.2441 -0.2154
   81U      O1P 2057   4.244   7.211   1.312 -0.3019 -0.2683 -0.4668
   81U      O2P 2058   4.256   7.187   1.563 -0.4522 -0.1035  0.1062
   81U      O5' 2059   4.413   7.056   1.413 -0.4064 -0.2042 -0.1854
   81U      C5' 2060   4.493   7.041   1.297  0.7898  0.3698 -0.2372
   81U     H5'1 2061   4.548   7.131   1.271  1.5267 -0.0112 -0.0281
   81U     H5'2 2062   4.430   7.015   1.212 -0.9880  1.2473  0.7513
   81U      C4' 2063   4.598   6.933   1.331  0.2532 -0.4908 -0.3388
   81U      H4' 2064   4.674   6.926   1.253  0.6623  0.9277 -0.1093
   81U      O4' 2065   4.675   6.959   1.443  0.1302 -0.1631  0.7009
   81U      C1' 2066   4.722   6.844   1.497  0.1861  0.6696 -0.2591
   81U      H1' 2067   4.830   6.838   1.490  0.1475  0.2467 -0.5181
   81U       N1 2068   4.681   6.836   1.644 -0.1039 -0.5003  0.1378
   81U       C6 2069   4.591   6.922   1.700  0.2275 -0.2246  0.4613
   81U       H6 2070   4.547   6.993   1.631  0.7155 -0.1231  0.2505
   81U       C5 2071   4.551   6.914   1.831  0.7500 -0.0244 -0.5436
   81U       H5 2072   4.478   6.980   1.877  0.0807 -0.3106 -1.1724
   81U       C4 2073   4.611   6.813   1.918  0.4121 -0.3637  0.7529
   81U       O4 2074   4.590   6.796   2.037 -0.1974 -0.5535 -0.7013
   81U       N3 2075   4.704   6.738   1.862 -0.4063  0.6249  0.4161
   81U       H3 2076   4.731   6.664   1.925 -0.9320  0.3154  0.2836
   81U       C2 2077   4.744   6.738   1.726 -0.1667 -0.1371 -0.3564
   81U       O2 2078   4.842   6.671   1.687 -0.2971 -0.0564 -0.2414
   81U      C3' 2079   4.548   6.787   1.354 -0.2105  0.3117  0.5385
   81U      H3' 2080   4.463   6.791   1.423 -0.4265  0.7788  0.2514
   81U      C2' 2081   4.663   6.726   1.425  0.1290  0.2829 -0.1279
   81U     H2'1 2082   4.636   6.634   1.477  0.0956 -0.5922 -1.6468
   81U      O2' 2083   4.750   6.684   1.328 -0.1821  0.1328  0.2153
   81U     HO'2 2084   4.726   6.594   1.301  0.8497  0.6194 -2.6299
   81U      O3' 2085   4.509   6.734   1.230  0.7483  0.1556 -0.4129
   82U        P 2086   4.408   6.604   1.215  0.2800 -0.0955  0.1576
   82U      O1P 2087   4.478   6.477   1.238 -0.5151 -0.2493 -0.3301
   82U      O2P 2088   4.350   6.633   1.083 -0.0094  0.2465  0.3959
   82U      O5' 2089   4.301   6.608   1.336 -0.4006 -0.0715 -0.1320
   82U      C5' 2090   4.173   6.672   1.317  0.1949 -0.0790 -0.3047
   82U     H5'1 2091   4.111   6.602   1.261  0.0911  0.0716 -0.3800
   82U     H5'2 2092   4.187   6.758   1.251  2.6274  0.8771  1.3424
   82U      C4' 2093   4.097   6.711   1.447 -0.2792 -0.0536 -0.0682
   82U      H4' 2094   4.004   6.757   1.415  0.2823  1.5436  0.4963
   82U      O4' 2095   4.083   6.588   1.522  0.6225  0.3659 -0.3357
   82U      C1' 2096   4.056   6.637   1.656  0.0435  0.2629  0.2718
   82U      H1' 2097   3.951   6.668   1.657 -0.1827 -0.4656  0.6241
   82U       N1 2098   4.084   6.536   1.760 -0.5843  0.0107 -0.6154
   82U       C6 2099   4.177   6.437   1.732 -0.8416 -0.4515 -0.3897
   82U       H6 2100   4.227   6.429   1.636  1.8482  1.2385  0.7415
   82U       C5 2101   4.231   6.366   1.834  0.6953  0.3984 -0.2433
   82U       H5 2102   4.317   6.302   1.819 -1.3941 -2.4116 -0.9585
   82U       C4 2103   4.189   6.385   1.968  0.3968  0.4815  0.5149
   82U       O4 2104   4.224   6.322   2.063  0.1757 -0.0652 -0.2491
   82U       N3 2105   4.082   6.471   1.981  0.1794 -0.3366  0.0313
   82U       H3 2106   4.039   6.470   2.072 -0.2129  0.3835 -0.1384
   82U       C2 2107   4.025   6.548   1.884  0.0597  0.0205 -0.1603
   82U       O2 2108   3.928   6.626   1.909 -0.1394 -0.4357  0.0540
   82U      C3' 2109   4.169   6.821   1.536  0.1757  0.4266 -0.1059
   82U      H3' 2110   4.277   6.837   1.534  0.6771 -2.3432  0.1085
   82U      C2' 2111   4.139   6.769   1.680  0.4117 -0.1559  0.3134
   82U     H2'1 2112   4.234   6.748   1.729  1.1135 -0.4651 -1.1075
   82U      O2' 2113   4.071   6.858   1.766  0.6171 -0.0633  0.1223
   82U     HO'2 2114   4.125   6.935   1.784  0.9523 -1.0357  4.0541
   82U      O3' 2115   4.107   6.943   1.513  0.2197  0.4761  0.3166
   82U      H3T 2116   4.164   7.015   1.541  1.6350 -0.3458 -0.3323
   8.63592   8.63592   6.10676   0.00000   0.00000   0.00000   0.00000   4.31803   4.31803
