# Supplementary material for: Constant-pH Molecular Dynamics of Cationic Peptide Dendrimers Binding to siRNA
Source: J Chem Inf Model. 2026 Feb 5;66(8):4734–43. doi: 10.1021/acs.jcim.5c02636 (PMC13126635; doi:10.1021/acs.jcim.5c02636)
Supplement: Supplementary file 2 [file ci5c02636_si_002.zip › zip/MH47_05_out_2.gro]

Protein
 2116
    1LY0      N    1   6.109   9.885   4.273 -0.2635 -0.5675 -0.3373
    1LY0     H1    2   6.144   9.869   4.367 -3.1907  0.3946  1.0386
    1LY0     H2    3   6.009   9.869   4.279 -0.5889  1.6497  1.1663
    1LY0     H3    4   6.124   9.979   4.239 -4.0968  0.0692 -0.7002
    1LY0     CA    5   6.155   9.794   4.166 -0.2675  1.0142  0.7666
    1LY0     HA    6   6.093   9.809   4.078  1.1957  2.3339 -0.1128
    1LY0     CB    7   6.299   9.834   4.108  0.2016  0.3267 -0.8999
    1LY0    HB1    8   6.378   9.781   4.161  1.0772  1.4031 -1.0975
    1LY0    HB2    9   6.304   9.943   4.109 -0.2011  0.3631 -1.8337
    1LY0     CG   10   6.308   9.797   3.961  0.2116 -0.5929  0.3737
    1LY0    HG1   11   6.234   9.852   3.902  0.7835  0.2364  0.4134
    1LY0    HG2   12   6.287   9.695   3.928 -0.8204 -0.8484  1.7170
    1LY0     CD   13   6.450   9.834   3.910 -0.9077 -0.0563 -0.6023
    1LY0    HD1   14   6.514   9.755   3.948 -0.0818  1.4287  1.2910
    1LY0    HD2   15   6.490   9.921   3.963  1.1577 -1.7547  0.7957
    1LY0     CE   16   6.469   9.855   3.757  0.0553  0.2782  0.5522
    1LY0    HE1   17   6.403   9.931   3.715  0.1825 -0.8521 -1.9248
    1LY0    HE2   18   6.453   9.769   3.692  0.8869  0.6160 -0.1250
    1LY0     NZ   19   6.609   9.895   3.725 -0.1355 -0.3221  0.3005
    1LY0    HZ1   20   6.627   9.892   3.625  0.7720 -3.7338  0.4505
    1LY0    HZ2   21   6.629   9.990   3.754  0.2728  0.3541 -2.0014
    1LY0    HZ3   22   6.677   9.837   3.771  0.6483  0.3505  0.0112
    1LY0      C   23   6.132   9.648   4.208  0.4549  0.3454  0.3197
    1LY0      O   24   6.204   9.592   4.292  1.1926  0.1308  0.3732
    2LER      N   25   6.049   9.568   4.138 -0.0683 -0.2058 -0.2320
    2LER      H   26   6.002   9.623   4.067  0.0454 -0.1189 -0.2390
    2LER     CA   27   6.048   9.417   4.129  0.3851 -0.2543 -0.4702
    2LER     HA   28   6.040   9.377   4.230 -2.2772 -1.9477 -1.2395
    2LER     CB   29   5.922   9.375   4.044  0.3515  0.1043 -0.3112
    2LER    HB1   30   5.944   9.274   4.010  2.6468 -0.9459  3.6445
    2LER    HB2   31   5.915   9.445   3.960 -0.8160 -0.4118 -0.6558
    2LER     CG   32   5.786   9.359   4.114  0.2855 -0.9132 -0.2063
    2LER     HG   33   5.768   9.443   4.182 -0.9111  0.2758 -1.8932
    2LER    CD1   34   5.677   9.373   4.005  0.3818  0.1292 -0.4878
    2LER   HD11   35   5.701   9.316   3.916 -0.0640  0.0940 -0.5922
    2LER   HD12   36   5.575   9.351   4.039  0.0119  0.1926 -1.5134
    2LER   HD13   37   5.679   9.478   3.975  1.5880  0.2095 -0.1693
    2LER    CD2   38   5.767   9.228   4.187 -0.1050  0.1875  0.1359
    2LER   HD21   39   5.665   9.214   4.224 -0.6253  2.1570 -0.4603
    2LER   HD22   40   5.799   9.143   4.126  0.9658  1.3920 -1.0528
    2LER   HD23   41   5.828   9.233   4.277 -1.2314 -1.0771  1.0058
    2LER      C   42   6.174   9.361   4.067 -0.3807  0.3728  0.3022
    2LER      O   43   6.236   9.418   3.979  0.2499 -0.5050 -0.0243
    3LYR      N   44   6.205   9.237   4.106  0.1130 -0.0397 -0.1110
    3LYR      H   45   6.159   9.202   4.189 -0.8614  0.4317 -0.4428
    3LYR     CA   46   6.306   9.149   4.045  0.2007 -0.3132 -0.0978
    3LYR     HA   47   6.399   9.206   4.042 -0.4432  0.7587 -0.3103
    3LYR     CB   48   6.319   9.029   4.136  0.1326  0.3449 -0.6445
    3LYR    HB1   49   6.239   8.956   4.123  0.4623 -0.1221 -0.1182
    3LYR    HB2   50   6.307   9.063   4.239 -2.6980  2.2281 -1.4995
    3LYR     CG   51   6.450   8.956   4.105  0.0851  0.4886  0.4494
    3LYR    HG1   52   6.535   9.018   4.135  1.3815 -1.4666  0.9964
    3LYR    HG2   53   6.440   8.933   3.999 -0.3695  2.9316 -0.1041
    3LYR     CD   54   6.444   8.825   4.185 -0.3281 -0.1500  0.0859
    3LYR    HD1   55   6.369   8.761   4.139  1.1269 -1.5316 -0.4885
    3LYR    HD2   56   6.414   8.853   4.286 -3.2405  3.0825 -1.4778
    3LYR     CE   57   6.583   8.764   4.183 -0.4644  0.3766 -0.7814
    3LYR    HE1   58   6.653   8.840   4.217  0.4796  0.4449 -2.7503
    3LYR    HE2   59   6.616   8.752   4.080 -1.1376  0.0927 -0.9757
    3LYR     NZ   60   6.591   8.645   4.268 -0.3819 -0.2812  0.3663
    3LYR    HZ1   61   6.516   8.578   4.256 -1.1390  0.4207  1.0785
    3LYR      C   62   6.266   9.119   3.895  0.6229 -0.5072  0.5847
    3LYR      O   63   6.158   9.070   3.877  0.7506  0.2740  0.2935
    4LER      N   64   6.351   9.136   3.797 -0.4088  0.1168 -0.5841
    4LER      H   65   6.440   9.179   3.817 -0.3938  0.1168 -0.6503
    4LER     CA   66   6.315   9.117   3.652 -0.1943  0.0640 -0.1659
    4LER     HA   67   6.235   9.189   3.632 -1.2391 -0.7760  0.8061
    4LER     CB   68   6.437   9.146   3.567  0.1354 -0.0740  0.4826
    4LER    HB1   69   6.532   9.105   3.599  0.5238 -0.0066 -0.5409
    4LER    HB2   70   6.458   9.253   3.575  0.8993 -0.0873 -1.0096
    4LER     CG   71   6.423   9.118   3.411  0.0836  0.2775 -0.4706
    4LER     HG   72   6.375   9.020   3.401 -0.7983  0.4637  1.4580
    4LER    CD1   73   6.333   9.234   3.358 -0.7026  0.2935  0.0536
    4LER   HD11   74   6.301   9.220   3.255  2.2809 -1.1216 -0.7718
    4LER   HD12   75   6.237   9.233   3.410 -1.0870  1.9587 -0.5709
    4LER   HD13   76   6.387   9.328   3.374  0.7516 -0.7084  1.3114
    4LER    CD2   77   6.558   9.116   3.341 -0.6010  0.6533  0.7143
    4LER   HD21   78   6.541   9.061   3.249 -0.5517 -0.8302  1.5633
    4LER   HD22   79   6.605   9.213   3.325  0.1072 -0.1790 -2.9735
    4LER   HD23   80   6.619   9.046   3.398  2.6431  1.5962 -1.4095
    4LER      C   81   6.253   8.976   3.631  0.1818  0.1626 -0.3210
    4LER      O   82   6.171   8.953   3.540 -0.5733  0.1440 -0.1593
    5LER      N   83   6.301   8.871   3.704  0.1434 -0.4423 -0.0495
    5LER      H   84   6.371   8.892   3.774 -1.5537  2.0645  1.0563
    5LER     CA   85   6.258   8.730   3.691  0.3602 -0.6832 -0.0112
    5LER     HA   86   6.278   8.708   3.586  1.2967 -0.3525  0.0945
    5LER     CB   87   6.348   8.637   3.778  0.2302  0.3792  0.7705
    5LER    HB1   88   6.278   8.554   3.790 -0.8056  0.7740 -1.8746
    5LER    HB2   89   6.373   8.684   3.873  1.7431 -0.4019  0.8007
    5LER     CG   90   6.479   8.579   3.718  0.2760  0.2055 -0.5160
    5LER     HG   91   6.463   8.523   3.626 -0.3985  0.6532 -0.6762
    5LER    CD1   92   6.580   8.681   3.676  1.0208 -0.5709 -0.3546
    5LER   HD11   93   6.673   8.641   3.635  0.9447 -0.8590 -0.2465
    5LER   HD12   94   6.533   8.741   3.598 -0.0145 -0.7798  0.0860
    5LER   HD13   95   6.599   8.747   3.760 -0.5137  0.1349 -0.5215
    5LER    CD2   96   6.533   8.480   3.823  0.5921  0.1531 -0.5761
    5LER   HD21   97   6.622   8.427   3.789  0.9145  0.3104  0.0052
    5LER   HD22   98   6.549   8.540   3.913 -0.1924 -0.5589  0.0598
    5LER   HD23   99   6.455   8.408   3.847  0.4008  0.3640 -0.5579
    5LER      C  100   6.107   8.700   3.730 -0.5003  0.4321 -0.5686
    5LER      O  101   6.058   8.592   3.718  0.8937  0.1753 -0.0427
    6LYR      N  102   6.033   8.798   3.782 -0.3908  0.0685 -0.0111
    6LYR      H  103   6.080   8.884   3.806  0.9297 -0.6905  0.1708
    6LYR     CA  104   5.887   8.786   3.802  0.0959  0.0644  0.2889
    6LYR     HA  105   5.867   8.680   3.817 -2.7702  0.4688 -0.1984
    6LYR     CB  106   5.856   8.859   3.934 -0.0096 -0.1191  0.6494
    6LYR    HB1  107   5.749   8.869   3.949 -0.2265 -0.9996 -0.1671
    6LYR    HB2  108   5.896   8.960   3.923  0.0430 -0.0932  1.0667
    6LYR     CG  109   5.925   8.782   4.053  0.0076  0.0036 -0.3813
    6LYR    HG1  110   5.930   8.854   4.135  0.5927 -0.3630 -0.0907
    6LYR    HG2  111   6.028   8.749   4.042 -0.1528 -0.5633 -0.2302
    6LYR     CD  112   5.853   8.649   4.105  0.0021  0.0996  0.3503
    6LYR    HD1  113   5.926   8.581   4.149  1.2763  1.0510 -0.2037
    6LYR    HD2  114   5.815   8.604   4.014  0.0263 -1.0815  0.9133
    6LYR     CE  115   5.740   8.676   4.200 -0.7996 -0.2696  0.1330
    6LYR    HE1  116   5.673   8.750   4.157 -1.2040  0.1957  1.5143
    6LYR    HE2  117   5.768   8.719   4.296 -1.8440  2.0192 -0.5072
    6LYR     NZ  118   5.654   8.555   4.215 -0.6007  0.5399 -0.5400
    6LYR    HZ1  119   5.627   8.513   4.128 -3.0558  0.0414  0.3958
    6LYR      C  120   5.810   8.843   3.685  0.5325 -0.2748  0.4775
    6LYR      O  121   5.797   8.972   3.670 -0.4664  1.0771  0.1705
    7LER      N  122   5.751   8.752   3.604  0.3256 -0.2357  0.4551
    7LER      H  123   5.759   8.653   3.624 -1.2143 -0.2939  0.9111
    7LER     CA  124   5.663   8.796   3.492  0.0830  0.3264  0.2403
    7LER     HA  125   5.695   8.889   3.445 -1.3189  1.0574  0.6687
    7LER     CB  126   5.656   8.693   3.381  0.2526  0.5155 -0.4287
    7LER    HB1  127   5.609   8.734   3.292  2.9493  1.9508 -1.2977
    7LER    HB2  128   5.609   8.604   3.422 -0.6414  0.7286 -0.9739
    7LER     CG  129   5.782   8.614   3.330 -0.1797  0.3936  0.3438
    7LER     HG  130   5.812   8.537   3.402 -0.3563  0.2382  0.2494
    7LER    CD1  131   5.733   8.542   3.208  0.3346  0.2574 -0.3105
    7LER   HD11  132   5.810   8.475   3.169 -0.7520 -0.1794 -1.7708
    7LER   HD12  133   5.647   8.484   3.242  2.3371 -0.6781  3.9249
    7LER   HD13  134   5.706   8.610   3.128  0.7302  1.8618  0.8814
    7LER    CD2  135   5.905   8.703   3.306  0.2135  0.0592  0.3071
    7LER   HD21  136   5.952   8.740   3.398  0.6753 -2.1282  1.0134
    7LER   HD22  137   5.975   8.641   3.251  0.7211  1.4492 -0.6573
    7LER   HD23  138   5.865   8.782   3.243 -1.2456 -0.1880  0.8830
    7LER      C  139   5.531   8.829   3.551 -0.1062 -0.3517  0.9101
    7LER      O  140   5.480   8.753   3.633 -0.1823  1.2802  0.1965
    8LER      N  141   5.488   8.944   3.510  0.4845 -0.7167 -0.0194
    8LER      H  142   5.531   8.984   3.427  1.2874 -0.4810  0.4969
    8LER     CA  143   5.350   8.984   3.534  0.1727  0.2837 -0.9905
    8LER     HA  144   5.328   8.966   3.639  1.9865 -0.9935 -0.7881
    8LER     CB  145   5.336   9.140   3.527  0.0743 -0.1612  0.2415
    8LER    HB1  146   5.234   9.166   3.553 -0.0567 -0.7327  0.2964
    8LER    HB2  147   5.368   9.177   3.429  0.0604 -1.4794 -0.2805
    8LER     CG  148   5.425   9.222   3.627 -0.7746 -0.1701 -0.2236
    8LER     HG  149   5.466   9.150   3.698 -0.5723 -0.0701 -0.2397
    8LER    CD1  150   5.545   9.290   3.570  0.1770 -0.0208  0.5143
    8LER   HD11  151   5.598   9.338   3.653  0.2666 -0.3015  0.6196
    8LER   HD12  152   5.613   9.219   3.525  0.1411  1.0186 -1.2585
    8LER   HD13  153   5.508   9.369   3.504  1.5099  0.2081  0.0262
    8LER    CD2  154   5.338   9.326   3.704 -1.0163  0.2926 -0.5317
    8LER   HD21  155   5.307   9.408   3.640 -1.2431  0.6256 -0.0033
    8LER   HD22  156   5.261   9.267   3.754  0.6787 -1.0332  0.6286
    8LER   HD23  157   5.412   9.361   3.776 -3.4685  1.8381  1.3874
    8LER      C  158   5.252   8.902   3.450  0.7750 -0.2836  0.0186
    8LER      O  159   5.288   8.830   3.358  0.6897  0.1795 -0.1454
    9LYR      N  160   5.124   8.911   3.483  0.1397 -0.9643  0.1411
    9LYR      H  161   5.108   8.980   3.555 -1.3266  0.4863 -1.4865
    9LYR     CA  162   5.012   8.841   3.428  0.2013  0.2275 -0.6893
    9LYR     HA  163   5.047   8.757   3.367  1.3726 -1.4106  2.0686
    9LYR     CB  164   4.925   8.797   3.542 -0.3132  0.1689 -0.1064
    9LYR    HB1  165   4.830   8.757   3.504 -0.7370 -0.8662  1.9224
    9LYR    HB2  166   4.901   8.879   3.609  0.6197 -0.4066  0.9639
    9LYR     CG  167   4.991   8.693   3.627 -0.4088  0.6020 -0.6378
    9LYR    HG1  168   5.076   8.651   3.574 -0.1911  1.6994 -1.1724
    9LYR    HG2  169   4.920   8.610   3.635  0.4869 -0.0564  0.7356
    9LYR     CD  170   5.052   8.736   3.761 -0.4475  0.3599 -0.5067
    9LYR    HD1  171   4.980   8.763   3.839 -1.1374 -1.5548 -0.4271
    9LYR    HD2  172   5.127   8.812   3.741  0.0164 -0.0384 -0.3273
    9LYR     CE  173   5.120   8.608   3.822 -0.5701 -0.0536  0.4385
    9LYR    HE1  174   5.210   8.579   3.768  1.0151  1.4239  2.1433
    9LYR    HE2  175   5.046   8.532   3.798 -1.7195  0.5227  1.9417
    9LYR     NZ  176   5.137   8.620   3.961 -0.3305  0.0630 -0.3781
    9LYR    HZ1  177   5.062   8.589   4.021  0.3008  0.3522  0.5770
    9LYR      C  178   4.929   8.929   3.330 -0.5900 -0.1470  0.3067
    9LYR      O  179   4.943   9.056   3.343 -0.5535  0.9447 -0.1644
   10LER      N  180   4.837   8.878   3.253  0.5009 -0.4526 -0.5664
   10LER      H  181   4.834   8.777   3.251 -2.3374 -0.7196  3.9278
   10LER     CA  182   4.744   8.952   3.172 -0.5182 -0.1086  0.6130
   10LER     HA  183   4.777   9.048   3.132  1.4733 -1.1180 -0.2734
   10LER     CB  184   4.720   8.859   3.054  0.0424 -0.0918 -0.1736
   10LER    HB1  185   4.678   8.765   3.090 -2.2145  0.0508 -2.1009
   10LER    HB2  186   4.810   8.819   3.008 -1.3194  0.0549 -3.2919
   10LER     CG  187   4.635   8.920   2.942  0.0626  0.0390 -0.5567
   10LER     HG  188   4.558   8.977   2.995  1.2738  2.1032 -0.9306
   10LER    CD1  189   4.701   9.022   2.856 -0.4149  0.6870 -0.0093
   10LER   HD11  190   4.755   9.094   2.916 -0.4199  2.3647 -1.9044
   10LER   HD12  191   4.776   8.963   2.804 -0.8303 -0.4347  0.6239
   10LER   HD13  192   4.634   9.074   2.787 -0.8448  2.2009  1.4684
   10LER    CD2  193   4.568   8.818   2.848 -0.2405 -0.3262 -0.0871
   10LER   HD21  194   4.497   8.753   2.899  0.3532 -0.9216  0.0002
   10LER   HD22  195   4.512   8.871   2.771  1.0620 -0.8063 -1.4190
   10LER   HD23  196   4.644   8.756   2.800  1.0258 -0.2067  1.6730
   10LER      C  197   4.612   8.975   3.245  0.3068  0.0036  0.6734
   10LER      O  198   4.537   8.883   3.280  0.6336  0.2199  0.3718
   11LER      N  199   4.569   9.109   3.245 -0.4019  0.1364  0.5530
   11LER      H  200   4.618   9.184   3.198 -1.8789  0.2145 -0.9594
   11LER     CA  201   4.463   9.153   3.339  0.0614  0.2207  0.2818
   11LER     HA  202   4.432   9.068   3.400 -1.2478  1.8219  1.9282
   11LER     CB  203   4.523   9.262   3.425  0.0988 -1.1045 -0.7231
   11LER    HB1  204   4.442   9.312   3.479 -0.0972 -2.2879  0.1056
   11LER    HB2  205   4.589   9.319   3.360  0.1409 -1.1757 -0.7423
   11LER     CG  206   4.621   9.192   3.527  0.2855  0.0659  0.5432
   11LER     HG  207   4.682   9.114   3.482  0.9709  0.9987 -0.1931
   11LER    CD1  208   4.712   9.294   3.583 -0.1456  0.3061 -0.2186
   11LER   HD11  209   4.781   9.327   3.506  0.0215 -0.2214 -0.3002
   11LER   HD12  210   4.654   9.381   3.614 -1.2879  0.3825 -2.3392
   11LER   HD13  211   4.764   9.258   3.672 -0.9912  0.5914  0.4062
   11LER    CD2  212   4.543   9.132   3.648  0.0628 -0.2663 -0.2554
   11LER   HD21  213   4.472   9.210   3.674  1.6441  0.8184  1.0065
   11LER   HD22  214   4.496   9.039   3.616 -0.1200 -0.1021 -0.4610
   11LER   HD23  215   4.619   9.101   3.720 -0.0902 -0.1758 -0.0553
   11LER      C  216   4.331   9.202   3.267  0.6596  0.5900 -0.3446
   11LER      O  217   4.221   9.184   3.324 -0.2583  0.1575  0.5229
   12LER      N  218   4.335   9.253   3.143  0.1278 -0.5064 -0.2203
   12LER      H  219   4.425   9.236   3.101  0.6146 -1.4559  1.1301
   12LER     CA  220   4.219   9.293   3.056 -0.0143 -0.6878  0.2560
   12LER     HA  221   4.269   9.338   2.970  1.2071 -0.5447  1.0185
   12LER     CB  222   4.154   9.164   2.996 -0.4763 -0.1323  0.3646
   12LER    HB1  223   4.070   9.193   2.933  0.7973  1.2648 -0.7538
   12LER    HB2  224   4.123   9.099   3.078 -1.9926 -1.1619 -0.9606
   12LER     CG  225   4.236   9.070   2.905  0.4112  0.0369 -0.4365
   12LER     HG  226   4.306   9.020   2.972 -1.0895  0.0735  1.2569
   12LER    CD1  227   4.139   8.967   2.847  0.1319 -0.3030 -0.6019
   12LER   HD11  228   4.053   9.018   2.803  0.6952 -0.8988 -2.4941
   12LER   HD12  229   4.183   8.908   2.767 -2.0388 -0.3279 -1.8512
   12LER   HD13  230   4.112   8.888   2.917  0.4806  1.1098  1.2022
   12LER    CD2  231   4.311   9.134   2.791  0.5727  0.2312 -0.0066
   12LER   HD21  232   4.245   9.186   2.722 -2.3970 -2.0159  0.9518
   12LER   HD22  233   4.395   9.198   2.818  0.6363  0.6525 -1.1624
   12LER   HD23  234   4.368   9.058   2.737  1.5795 -0.8474  2.4229
   12LER      C  235   4.117   9.406   3.120 -0.3137 -0.4104 -0.2290
   12LER      O  236   3.994   9.400   3.125 -0.3037  0.8374 -0.5290
   13LER      N  237   4.167   9.519   3.166  0.1062  0.6539  0.0053
   13LER      H  238   4.265   9.544   3.173 -0.3000  1.9886  1.5817
   13LER     CA  239   4.083   9.608   3.253  0.8723 -0.3412  0.0919
   13LER     HA  240   4.010   9.550   3.310 -0.7180  1.1866 -0.2958
   13LER     CB  241   4.179   9.684   3.355  0.0843 -0.1491 -0.2155
   13LER    HB1  242   4.118   9.751   3.416  0.5008  1.1442 -1.1887
   13LER    HB2  243   4.247   9.746   3.297  1.1045 -1.0336  0.0183
   13LER     CG  244   4.260   9.585   3.436 -0.6531  0.8261  0.0071
   13LER     HG  245   4.330   9.537   3.368 -0.5649  0.0273  0.6424
   13LER    CD1  246   4.349   9.653   3.540  0.6898 -0.2072 -0.2226
   13LER   HD11  247   4.404   9.734   3.493 -1.3125  1.5341  0.2549
   13LER   HD12  248   4.292   9.690   3.626 -0.3641 -2.8236  0.3078
   13LER   HD13  249   4.426   9.596   3.591  1.2983 -1.6228 -2.6106
   13LER    CD2  250   4.179   9.481   3.511 -0.7565 -0.1735 -0.2217
   13LER   HD21  251   4.234   9.442   3.596  1.0272 -1.6151 -1.9426
   13LER   HD22  252   4.090   9.531   3.549 -1.5317 -0.2408 -1.8434
   13LER   HD23  253   4.151   9.394   3.451 -0.5445 -0.2085 -0.2685
   13LER      C  254   3.997   9.707   3.176 -0.3398  0.4203 -0.2058
   13LER      O  255   3.934   9.783   3.244  0.0118  0.1816  0.1710
   14NH2      N  256   3.992   9.713   3.046 -0.2637 -0.3145 -0.3051
   14NH2     H1  257   4.034   9.637   2.994 -2.2344 -0.3973 -1.8722
   14NH2     H2  258   3.937   9.786   3.002 -0.5966  0.4645  1.3099
   15LY0      N  259   6.932   8.186   4.527 -0.2994  0.3026  0.1670
   15LY0     H1  260   6.847   8.145   4.562 -1.3170  1.1926 -1.1763
   15LY0     H2  261   7.009   8.142   4.575  0.0600 -0.0503 -0.6997
   15LY0     H3  262   6.942   8.165   4.428  2.2528  1.1005  0.1907
   15LY0     CA  263   6.939   8.332   4.534  0.5312  0.1542  0.2625
   15LY0     HA  264   6.940   8.375   4.634 -2.2524  2.2801 -0.4894
   15LY0     CB  265   7.070   8.377   4.465  0.0168 -0.1136  0.1123
   15LY0    HB1  266   7.067   8.350   4.360  1.1824  3.5960 -1.0277
   15LY0    HB2  267   7.150   8.318   4.510  0.6049 -0.4945 -1.3981
   15LY0     CG  268   7.105   8.519   4.486 -0.2265 -0.8399  0.7404
   15LY0    HG1  269   7.109   8.528   4.595  1.6064  0.1096  0.6487
   15LY0    HG2  270   7.028   8.587   4.449  0.4304  0.1003  1.0452
   15LY0     CD  271   7.232   8.574   4.428 -0.7150  0.2921  0.5595
   15LY0    HD1  272   7.220   8.573   4.319  2.3817 -0.9230  0.1371
   15LY0    HD2  273   7.318   8.515   4.458 -0.9745 -1.1442 -1.3054
   15LY0     CE  274   7.245   8.725   4.476 -0.0795 -0.2058  0.1545
   15LY0    HE1  275   7.232   8.714   4.583 -1.4081 -0.7887 -0.0481
   15LY0    HE2  276   7.154   8.775   4.441 -0.7587 -0.3506  1.6247
   15LY0     NZ  277   7.377   8.780   4.436 -1.0592 -0.3426  0.4775
   15LY0    HZ1  278   7.454   8.718   4.457  0.5631  0.9368 -1.3268
   15LY0    HZ2  279   7.387   8.805   4.338  1.4236 -0.4054  0.6352
   15LY0    HZ3  280   7.388   8.868   4.484 -0.2285  0.3216 -0.8633
   15LY0      C  281   6.810   8.386   4.477 -0.0242 -0.3547  0.4423
   15LY0      O  282   6.779   8.330   4.372  0.1535 -0.3711  0.9399
   16LER      N  283   6.730   8.473   4.539  0.3197 -0.1639 -0.0935
   16LER      H  284   6.753   8.509   4.631 -1.4862 -0.3330  0.4568
   16LER     CA  285   6.615   8.540   4.477 -0.2516 -0.2350 -0.4001
   16LER     HA  286   6.572   8.459   4.419  2.6270 -2.1870 -0.0354
   16LER     CB  287   6.513   8.594   4.572 -0.1479 -0.2891 -0.4861
   16LER    HB1  288   6.425   8.630   4.519 -0.5731 -2.0822 -1.0639
   16LER    HB2  289   6.563   8.669   4.633 -0.1345 -0.2972 -0.4875
   16LER     CG  290   6.461   8.487   4.666  0.3215 -0.7721 -0.9121
   16LER     HG  291   6.542   8.458   4.733 -0.3298  0.0549  0.2920
   16LER    CD1  292   6.352   8.538   4.761 -0.6575  0.1651  0.2802
   16LER   HD11  293   6.351   8.465   4.842  1.3690  1.2994  1.4026
   16LER   HD12  294   6.388   8.632   4.803  0.7982  0.5651 -1.7254
   16LER   HD13  295   6.253   8.562   4.721 -0.7154 -1.9008 -0.9436
   16LER    CD2  296   6.400   8.379   4.582  0.2088  0.0224 -0.1353
   16LER   HD21  297   6.361   8.299   4.644 -0.3013  0.3020 -0.0910
   16LER   HD22  298   6.319   8.418   4.519  0.5459  0.7877 -0.1060
   16LER   HD23  299   6.472   8.318   4.527  0.3573 -0.5061  0.6367
   16LER      C  300   6.668   8.639   4.375  0.0488 -0.0466 -0.2896
   16LER      O  301   6.771   8.706   4.389  0.1391  0.3128 -0.0170
   17LY0      N  302   5.501   7.075   4.467  0.1441  0.4316  0.1055
   17LY0     H1  303   5.421   7.087   4.406 -1.3611 -0.0831  1.8817
   17LY0     H2  304   5.572   7.019   4.422 -0.1982  0.7621 -0.8915
   17LY0     H3  305   5.471   7.010   4.538  0.9880  1.2800  1.2762
   17LY0     CA  306   5.551   7.200   4.530 -0.2725 -0.0482 -0.0568
   17LY0     HA  307   5.504   7.209   4.627  1.2823  0.0678  0.7097
   17LY0     CB  308   5.707   7.193   4.568  0.2829 -0.3344 -0.4653
   17LY0    HB1  309   5.762   7.165   4.478  1.4036  1.6592 -0.4577
   17LY0    HB2  310   5.731   7.113   4.638  0.2770 -1.8462 -2.1140
   17LY0     CG  311   5.766   7.318   4.630 -0.0982 -0.0906 -0.2451
   17LY0    HG1  312   5.753   7.406   4.568  0.4617  0.7708  0.8233
   17LY0    HG2  313   5.874   7.307   4.630 -0.0225  0.5639 -1.0288
   17LY0     CD  314   5.715   7.364   4.767 -0.1323  0.6669  0.0793
   17LY0    HD1  315   5.758   7.301   4.845  2.4629  1.1354 -0.8860
   17LY0    HD2  316   5.607   7.346   4.768 -0.0599  0.1996 -0.2674
   17LY0     CE  317   5.739   7.510   4.786  0.9350  0.2145  0.2226
   17LY0    HE1  318   5.673   7.551   4.709 -0.6162 -0.4552  1.1454
   17LY0    HE2  319   5.846   7.517   4.769  0.7845 -0.9131 -1.3119
   17LY0     NZ  320   5.705   7.567   4.920  0.0830  0.3058  0.6109
   17LY0    HZ1  321   5.618   7.531   4.956  0.5949 -2.5890 -0.7868
   17LY0    HZ2  322   5.772   7.534   4.988 -0.2100 -2.1781 -0.2180
   17LY0    HZ3  323   5.705   7.668   4.918 -0.6359  0.3125  0.3897
   17LY0      C  324   5.524   7.317   4.433 -0.2702 -0.3010  0.2741
   17LY0      O  325   5.569   7.318   4.323 -0.4616 -0.8467  0.2434
   18LER      N  326   5.453   7.413   4.492  0.1506 -0.0268  0.3208
   18LER      H  327   5.425   7.408   4.589 -0.3093  1.2094  0.2765
   18LER     CA  328   5.413   7.537   4.416 -0.4188 -0.0237  0.6329
   18LER     HA  329   5.384   7.508   4.315 -0.9095  0.8616  0.5079
   18LER     CB  330   5.285   7.598   4.479 -0.0880  0.2426 -0.0460
   18LER    HB1  331   5.245   7.674   4.411 -1.2130  0.1252  0.4541
   18LER    HB2  332   5.321   7.651   4.567  1.3614 -0.6860 -0.0579
   18LER     CG  333   5.172   7.499   4.518  0.0848  0.1306 -0.0601
   18LER     HG  334   5.215   7.417   4.575  1.9121  1.8041  1.1285
   18LER    CD1  335   5.081   7.573   4.611  0.1397 -0.2248 -0.0890
   18LER   HD11  336   4.990   7.517   4.629 -1.2316 -0.9693 -6.6991
   18LER   HD12  337   5.118   7.604   4.709 -1.5518 -0.0765  0.5231
   18LER   HD13  338   5.053   7.663   4.556 -1.0380 -0.7755 -0.4202
   18LER    CD2  339   5.093   7.459   4.398  0.3422 -0.0151 -0.0836
   18LER   HD21  340   5.039   7.544   4.355  2.4010  1.9805  1.0537
   18LER   HD22  341   5.147   7.402   4.323 -1.0594 -0.0292 -1.1306
   18LER   HD23  342   5.027   7.380   4.434  1.5807 -0.6101  0.9628
   18LER      C  343   5.530   7.628   4.399 -0.1288 -0.2910 -0.0220
   18LER      O  344   5.602   7.656   4.496  0.8473 -0.3266 -0.4474
   19LYR      N  345   5.552   7.679   4.281  0.2658  0.1564 -0.5865
   19LYR      H  346   5.480   7.653   4.215 -1.7962 -0.3894  1.7475
   19LYR     CA  347   5.663   7.764   4.237  0.4856  0.1817  1.2152
   19LYR     HA  348   5.763   7.733   4.268  0.7578  0.2291  0.3855
   19LYR     CB  349   5.668   7.762   4.087 -0.4537  0.1140  0.5311
   19LYR    HB1  350   5.591   7.824   4.043 -2.4142 -3.0974 -0.9676
   19LYR    HB2  351   5.660   7.663   4.042  0.8531  0.2549 -0.0571
   19LYR     CG  352   5.810   7.817   4.044 -0.5543 -0.3767  0.6179
   19LYR    HG1  353   5.891   7.754   4.082 -1.6084 -2.0014  0.2524
   19LYR    HG2  354   5.823   7.917   4.085 -1.1272 -0.8541  2.0365
   19LYR     CD  355   5.825   7.829   3.890 -0.4714 -0.5803  0.7299
   19LYR    HD1  356   5.804   7.733   3.844  2.0623 -0.7215 -0.2857
   19LYR    HD2  357   5.926   7.856   3.860 -0.4940 -1.7611 -0.4811
   19LYR     CE  358   5.725   7.932   3.833 -1.1248 -0.4092  0.3282
   19LYR    HE1  359   5.749   8.029   3.877 -0.4069  1.0592 -2.9969
   19LYR    HE2  360   5.625   7.897   3.858 -2.0072  0.4986 -1.6621
   19LYR     NZ  361   5.743   7.943   3.689 -0.0478  0.2234  0.4664
   19LYR    HZ1  362   5.826   7.992   3.660  0.0124 -1.2138 -2.0093
   19LYR      C  363   5.650   7.902   4.290 -0.3370 -0.0808 -0.8631
   19LYR      O  364   5.547   7.962   4.288 -0.1369 -0.0594  0.0460
   20LER      N  365   5.755   7.962   4.347 -0.2234  0.2732  1.0522
   20LER      H  366   5.847   7.922   4.332 -1.0632 -1.2819 -0.3039
   20LER     CA  367   5.754   8.083   4.422  0.0535  0.0757 -0.0116
   20LER     HA  368   5.686   8.062   4.504 -0.3242 -0.9899 -0.5933
   20LER     CB  369   5.905   8.111   4.462  0.3873  0.3024  0.6968
   20LER    HB1  370   5.947   8.124   4.362  0.3282  0.7476  0.7271
   20LER    HB2  371   5.940   8.030   4.527  0.2791 -0.1212  0.2372
   20LER     CG  372   5.929   8.246   4.525 -1.3295 -0.1099 -0.7249
   20LER     HG  373   5.879   8.332   4.481 -2.4374 -0.5105 -0.2806
   20LER    CD1  374   5.885   8.252   4.669 -0.3498 -0.3859  0.0604
   20LER   HD11  375   5.922   8.163   4.721  0.0708 -1.3247 -1.7831
   20LER   HD12  376   5.924   8.338   4.725  0.3131 -0.2893 -0.5245
   20LER   HD13  377   5.777   8.264   4.673 -0.2815  1.0013 -1.4097
   20LER    CD2  378   6.082   8.275   4.523 -0.2878  0.1631 -0.8229
   20LER   HD21  379   6.122   8.362   4.575  2.2209  0.5245 -3.1317
   20LER   HD22  380   6.143   8.194   4.563  0.5066  1.4576  0.7062
   20LER   HD23  381   6.111   8.292   4.420  0.7421  3.8256 -0.0597
   20LER      C  382   5.700   8.195   4.339  0.3371  0.5968  0.3039
   20LER      O  383   5.752   8.230   4.235 -0.8822  0.4186 -0.1924
   21LER      N  384   5.595   8.256   4.394  0.8248  0.0366 -0.7720
   21LER      H  385   5.547   8.206   4.466  0.0137  0.5910 -0.9178
   21LER     CA  386   5.534   8.373   4.336 -0.0698 -0.0560  0.6525
   21LER     HA  387   5.496   8.359   4.235  0.5544  1.2339  0.2161
   21LER     CB  388   5.414   8.416   4.418  0.0045 -0.0471  0.0841
   21LER    HB1  389   5.380   8.506   4.367  1.0662 -0.2148 -0.9739
   21LER    HB2  390   5.434   8.442   4.522 -1.5811  0.3448  0.3208
   21LER     CG  391   5.296   8.315   4.420 -0.1856 -0.6113 -0.7114
   21LER     HG  392   5.344   8.221   4.446  1.4479  0.2361 -0.5527
   21LER    CD1  393   5.191   8.354   4.518  0.3955 -0.9596 -0.6806
   21LER   HD11  394   5.228   8.366   4.619 -3.1060  2.0880  0.4535
   21LER   HD12  395   5.155   8.454   4.492  4.2433  1.4094  2.1413
   21LER   HD13  396   5.121   8.270   4.516  0.4696 -1.1548  1.9288
   21LER    CD2  397   5.232   8.292   4.285  0.0877  0.0900  0.3183
   21LER   HD21  398   5.209   8.383   4.230  1.9084  0.8098  0.6994
   21LER   HD22  399   5.301   8.240   4.219  0.1405 -0.2528  0.6368
   21LER   HD23  400   5.145   8.226   4.283 -0.0800  0.3293 -1.4600
   21LER      C  401   5.636   8.489   4.331 -0.1272  0.5317 -0.3456
   21LER      O  402   5.681   8.530   4.438  0.0207  0.3297 -0.2957
   22LY0      N  403   5.777   7.450   3.259  0.2613 -0.2781 -0.0477
   22LY0     H1  404   5.842   7.508   3.207  0.4711 -2.0284 -1.8813
   22LY0     H2  405   5.740   7.383   3.193 -0.6961  1.2583 -1.1282
   22LY0     H3  406   5.826   7.402   3.333  2.0515  1.8989  0.2869
   22LY0     CA  407   5.674   7.538   3.312  0.4602  0.1948 -0.2775
   22LY0     HA  408   5.631   7.581   3.222  0.1456 -5.9050 -3.4785
   22LY0     CB  409   5.555   7.473   3.390 -0.1007 -0.2855  0.0143
   22LY0    HB1  410   5.594   7.428   3.481  0.4572  2.9226  1.5110
   22LY0    HB2  411   5.505   7.401   3.325 -3.5831  0.6594  1.4238
   22LY0     CG  412   5.443   7.572   3.426 -0.2491  0.0461 -0.4004
   22LY0    HG1  413   5.414   7.620   3.332 -0.6191  0.2443 -0.1876
   22LY0    HG2  414   5.478   7.640   3.503 -1.3988  2.7718 -2.1129
   22LY0     CD  415   5.319   7.503   3.490  0.0726 -0.1151 -0.6028
   22LY0    HD1  416   5.360   7.432   3.562 -0.1125 -2.3722 -2.5678
   22LY0    HD2  417   5.269   7.442   3.414  0.3776  1.6239 -2.2916
   22LY0     CE  418   5.218   7.595   3.553  0.1799  0.7757 -0.5318
   22LY0    HE1  419   5.263   7.662   3.626 -0.9607 -0.6705  1.5887
   22LY0    HE2  420   5.164   7.530   3.621  2.1003  0.1300  0.4415
   22LY0     NZ  421   5.117   7.649   3.456 -0.0580  0.5499 -0.4065
   22LY0    HZ1  422   5.078   7.574   3.401 -3.7669  0.2697  2.2581
   22LY0    HZ2  423   5.037   7.693   3.499 -0.2911 -0.0746 -0.1941
   22LY0    HZ3  424   5.162   7.715   3.393 -0.0247  0.5920 -0.3385
   22LY0      C  425   5.731   7.653   3.407  0.1303 -0.0657  0.2816
   22LY0      O  426   5.787   7.615   3.510  0.1103 -0.2187 -0.2782
   23LER      N  427   5.705   7.771   3.365  0.2082 -0.0651 -0.1275
   23LER      H  428   5.667   7.786   3.273  1.5313  1.7367 -0.4425
   23LER     CA  429   5.720   7.891   3.445  0.3074 -0.6977  0.1323
   23LER     HA  430   5.824   7.917   3.465 -0.1292 -0.2630  2.0461
   23LER     CB  431   5.648   8.006   3.370 -0.2748  0.1380 -0.3421
   23LER    HB1  432   5.622   8.086   3.439 -1.9123  0.8285 -1.6904
   23LER    HB2  433   5.550   7.973   3.336 -0.0318 -1.4374  0.4203
   23LER     CG  434   5.728   8.071   3.265 -0.5054 -0.6233  0.2496
   23LER     HG  435   5.774   7.988   3.210 -2.5626 -1.0929 -0.8500
   23LER    CD1  436   5.636   8.146   3.162  0.2822 -0.3658 -1.3112
   23LER   HD11  437   5.572   8.069   3.120 -1.5969 -0.5388  1.5576
   23LER   HD12  438   5.582   8.226   3.213  3.4347  1.2558 -0.2355
   23LER   HD13  439   5.697   8.191   3.084  2.7462 -2.0653 -0.5050
   23LER    CD2  440   5.838   8.162   3.319 -0.1437 -0.6913  0.3340
   23LER   HD21  441   5.791   8.247   3.370 -0.9575 -1.3492  0.6940
   23LER   HD22  442   5.908   8.102   3.377 -0.8840 -0.5560  1.3905
   23LER   HD23  443   5.887   8.209   3.233 -0.3649  1.5828  1.3632
   23LER      C  444   5.665   7.884   3.589 -0.1752  0.2604 -0.9233
   23LER      O  445   5.554   7.850   3.617 -0.2283 -0.1890 -1.0658
   24LY0      N  446   7.247   7.597   3.391 -0.4267  0.1679  0.0545
   24LY0     H1  447   7.313   7.669   3.364 -0.9621 -0.1595 -2.3460
   24LY0     H2  448   7.278   7.536   3.465  2.1403  2.6881  1.2779
   24LY0     H3  449   7.215   7.546   3.310 -1.7371 -0.6054  1.0147
   24LY0     CA  450   7.123   7.669   3.434 -0.0682  0.4789 -0.0160
   24LY0     HA  451   7.076   7.718   3.349  2.3834  1.4637 -0.8888
   24LY0     CB  452   7.031   7.555   3.496  0.9514  0.0136  0.0090
   24LY0    HB1  453   7.073   7.505   3.583  0.3559  0.0166  0.3011
   24LY0    HB2  454   7.020   7.465   3.435 -1.0656 -1.4837  2.4065
   24LY0     CG  455   6.883   7.603   3.527 -0.2776 -0.3211  0.1340
   24LY0    HG1  456   6.885   7.679   3.606  0.9427 -1.6127  1.4248
   24LY0    HG2  457   6.825   7.512   3.543  1.0549 -0.9662  1.5790
   24LY0     CD  458   6.829   7.660   3.396 -0.5119  0.3832  0.0492
   24LY0    HD1  459   6.831   7.581   3.320 -2.3983  0.5179 -0.1788
   24LY0    HD2  460   6.882   7.748   3.360  4.6313 -1.8462  1.2467
   24LY0     CE  461   6.681   7.689   3.424 -0.2972  0.8503  0.5044
   24LY0    HE1  462   6.684   7.746   3.517 -1.8456  2.0172 -0.1097
   24LY0    HE2  463   6.627   7.596   3.442  0.7788  0.1751  0.2963
   24LY0     NZ  464   6.629   7.761   3.310  0.1477  0.6020 -0.0949
   24LY0    HZ1  465   6.646   7.858   3.330 -1.2747  0.9569 -0.4714
   24LY0    HZ2  466   6.679   7.734   3.226 -0.7612  0.6954 -0.6816
   24LY0    HZ3  467   6.530   7.748   3.295  0.4262 -2.2335 -0.1745
   24LY0      C  468   7.157   7.784   3.534  0.5875  0.1464 -1.1923
   24LY0      O  469   7.203   7.769   3.649  0.2267  0.0538 -0.8410
   25LER      N  470   7.131   7.907   3.495 -0.4131 -0.3966  0.3714
   25LER      H  471   7.087   7.914   3.404 -0.3928 -0.3719  0.3636
   25LER     CA  472   7.153   8.036   3.568 -0.9131 -0.0144  0.0254
   25LER     HA  473   7.223   8.016   3.649 -0.3607 -0.4287 -0.5437
   25LER     CB  474   7.235   8.130   3.476  0.1900 -0.5192 -0.4594
   25LER    HB1  475   7.249   8.233   3.508  0.0715 -1.0052  1.2541
   25LER    HB2  476   7.173   8.123   3.387 -1.0963 -0.1770  0.3854
   25LER     CG  477   7.375   8.081   3.460  0.3184 -0.5963  0.8214
   25LER     HG  478   7.369   7.979   3.424 -1.4807 -0.7599  1.4609
   25LER    CD1  479   7.442   8.168   3.355 -0.4588 -0.4897 -0.2705
   25LER   HD11  480   7.464   8.268   3.394  0.7287 -1.2303  1.0451
   25LER   HD12  481   7.534   8.122   3.319 -0.6299 -0.1968 -1.0933
   25LER   HD13  482   7.374   8.174   3.270 -1.5765  1.3580  0.6768
   25LER    CD2  483   7.463   8.081   3.580 -0.2295 -0.6622  0.2132
   25LER   HD21  484   7.463   8.182   3.620  0.1901 -0.3102 -0.6377
   25LER   HD22  485   7.436   8.009   3.658 -0.0797 -0.4332  0.4757
   25LER   HD23  486   7.563   8.051   3.551 -0.8033 -1.3917 -1.1220
   25LER      C  487   7.030   8.108   3.623  0.3695 -0.2544 -0.0727
   25LER      O  488   7.036   8.179   3.720 -0.3721  0.2112  0.3083
   26LYR      N  489   6.921   8.093   3.552  0.2986  0.1211 -0.4054
   26LYR      H  490   6.935   8.044   3.465 -0.1266  3.7697 -2.7291
   26LYR     CA  491   6.803   8.175   3.571  0.1212  0.0250  0.3758
   26LYR     HA  492   6.809   8.239   3.659  1.4949  1.1076 -0.4618
   26LYR     CB  493   6.805   8.288   3.470  0.1981 -0.1363  0.4299
   26LYR    HB1  494   6.701   8.316   3.452  0.4395  0.2979 -0.2783
   26LYR    HB2  495   6.834   8.250   3.372 -0.2138  0.8746 -0.1015
   26LYR     CG  496   6.901   8.404   3.513  0.4210  0.3760  0.5416
   26LYR    HG1  497   7.004   8.370   3.506  0.3042  0.2707 -1.0163
   26LYR    HG2  498   6.879   8.447   3.610 -0.5645 -0.9661  0.9508
   26LYR     CD  499   6.891   8.514   3.396 -0.4018  0.2837 -0.5072
   26LYR    HD1  500   6.972   8.584   3.416 -0.5138 -0.1020  1.4646
   26LYR    HD2  501   6.793   8.559   3.379 -0.9316  0.2857  2.1784
   26LYR     CE  502   6.944   8.449   3.265  0.6579  0.5948  0.0122
   26LYR    HE1  503   6.859   8.414   3.206  2.7106 -1.4356 -1.9269
   26LYR    HE2  504   6.998   8.357   3.283  0.5366  0.1862 -1.5642
   26LYR     NZ  505   7.013   8.539   3.182  0.0124 -0.1204  0.6328
   26LYR    HZ1  506   6.951   8.603   3.134  0.1171 -0.7679 -0.4095
   26LYR      C  507   6.684   8.076   3.576 -0.0932 -0.1813  0.3649
   26LYR      O  508   6.671   7.978   3.501  0.5737  0.0605 -0.1022
   27LER      N  509   6.596   8.095   3.677 -0.2242 -0.9361  0.7613
   27LER      H  510   6.620   8.158   3.753 -0.4177  0.8167 -0.5513
   27LER     CA  511   6.465   8.018   3.678 -0.5658  0.0842  0.4623
   27LER     HA  512   6.451   7.977   3.578  1.1475  0.2940  0.1093
   27LER     CB  513   6.455   7.905   3.783  0.1769  0.1217 -0.8550
   27LER    HB1  514   6.348   7.888   3.793  0.2797 -0.2027 -0.2333
   27LER    HB2  515   6.486   7.935   3.884  2.1165 -0.3229 -1.2621
   27LER     CG  516   6.533   7.776   3.768  0.2506 -0.1421  0.2184
   27LER     HG  517   6.638   7.797   3.748  0.8193 -0.1244  2.9203
   27LER    CD1  518   6.529   7.689   3.891  0.2215  0.1373 -0.3330
   27LER   HD11  519   6.428   7.673   3.929  0.4733  1.8942  1.2476
   27LER   HD12  520   6.570   7.589   3.877  1.2926  0.3877  0.8008
   27LER   HD13  521   6.587   7.726   3.975  0.5738 -0.7839 -0.1527
   27LER    CD2  522   6.463   7.684   3.665 -0.1311 -0.0524  0.1198
   27LER   HD21  523   6.372   7.647   3.713 -0.3500 -1.7111 -1.4664
   27LER   HD22  524   6.431   7.730   3.571  0.0983 -1.9696 -0.9600
   27LER   HD23  525   6.525   7.599   3.639 -3.3152 -2.3782 -0.4459
   27LER      C  526   6.353   8.115   3.703 -0.3604 -0.3557  0.2859
   27LER      O  527   6.341   8.182   3.805  0.4685 -0.3206  0.2846
   28LER      N  528   6.280   8.137   3.597  0.0682  0.2339 -0.1577
   28LER      H  529   6.285   8.075   3.517  1.5219  1.6191 -1.2090
   28LER     CA  530   6.180   8.241   3.579 -0.2321 -0.3847  0.3543
   28LER     HA  531   6.220   8.331   3.625 -1.2481 -0.6671  1.8710
   28LER     CB  532   6.158   8.276   3.430 -0.1516  0.3667  0.0775
   28LER    HB1  533   6.064   8.329   3.414 -1.0413 -0.9458  0.7664
   28LER    HB2  534   6.143   8.182   3.376  1.9417 -0.3616  0.6655
   28LER     CG  535   6.281   8.344   3.361 -0.6533 -0.0320 -0.3384
   28LER     HG  536   6.258   8.336   3.255  1.0467 -0.3957 -0.7153
   28LER    CD1  537   6.280   8.499   3.386  0.3008  0.1699 -0.8022
   28LER   HD11  538   6.261   8.523   3.491  0.8096  2.6377 -1.2060
   28LER   HD12  539   6.366   8.548   3.340  0.5993 -1.1869 -1.7439
   28LER   HD13  540   6.191   8.528   3.330 -0.8051 -0.4814  0.5561
   28LER    CD2  541   6.426   8.294   3.384 -0.3699 -0.0313 -0.2527
   28LER   HD21  542   6.489   8.342   3.309 -0.2206 -0.0128 -0.1147
   28LER   HD22  543   6.462   8.323   3.483 -0.2401  2.1106 -0.8612
   28LER   HD23  544   6.441   8.187   3.378  1.6320  0.2413 -0.6781
   28LER      C  545   6.048   8.200   3.653  0.8479  0.3806 -0.2049
   28LER      O  546   6.019   8.082   3.665  0.4049 -0.2268  0.1282
   29LYR      N  547   5.963   8.297   3.685 -0.2499 -0.7748  0.7078
   29LYR      H  548   6.002   8.390   3.685  1.5053 -1.4735  1.3738
   29LYR     CA  549   5.841   8.279   3.759 -0.7704  0.4139 -0.0477
   29LYR     HA  550   5.804   8.177   3.748 -2.2096  0.8142  0.8940
   29LYR     CB  551   5.875   8.303   3.903 -0.1360 -0.4439  0.2260
   29LYR    HB1  552   5.778   8.301   3.952 -0.9056 -1.6960 -1.2676
   29LYR    HB2  553   5.906   8.407   3.916 -1.1937 -0.0585 -0.2243
   29LYR     CG  554   5.969   8.204   3.972  0.0649 -0.6059 -0.6744
   29LYR    HG1  555   6.062   8.172   3.926  0.5425  0.9145 -0.8232
   29LYR    HG2  556   5.904   8.123   4.004 -1.0215  0.1633 -0.8959
   29LYR     CD  557   6.025   8.272   4.098  0.2451  0.1133 -0.5412
   29LYR    HD1  558   6.073   8.190   4.152  1.9935  0.4303 -1.5390
   29LYR    HD2  559   5.950   8.328   4.155 -0.4776 -0.6474 -0.7194
   29LYR     CE  560   6.126   8.370   4.063 -0.2076  0.0216 -0.0633
   29LYR    HE1  561   6.122   8.447   4.141 -2.2504 -1.1102  1.0313
   29LYR    HE2  562   6.098   8.413   3.967  0.9026  2.1850  0.5125
   29LYR     NZ  563   6.259   8.302   4.053  0.2881  0.1065  0.0667
   29LYR    HZ1  564   6.265   8.226   3.986 -3.0887  1.5043 -2.0360
   29LYR      C  565   5.727   8.368   3.715  0.0855  0.4342 -0.2863
   29LYR      O  566   5.750   8.473   3.662  0.0426  0.2905  0.7029
   30LER      N  567   5.607   8.331   3.762  0.7167  0.2169  0.2369
   30LER      H  568   5.607   8.260   3.833  1.7634  1.3000  1.3792
   30LER     CA  569   5.493   8.421   3.748  0.7804  0.5578  0.1086
   30LER     HA  570   5.504   8.492   3.666 -1.9204  0.7874 -0.1641
   30LER     CB  571   5.370   8.335   3.713 -0.8496  0.1637 -0.0212
   30LER    HB1  572   5.284   8.402   3.712  0.3799  1.7980 -1.4738
   30LER    HB2  573   5.352   8.269   3.799 -2.9855  0.0767 -0.4609
   30LER     CG  574   5.377   8.262   3.578 -0.7025 -0.2378  0.6868
   30LER     HG  575   5.467   8.201   3.567 -0.0320  0.8620 -0.0468
   30LER    CD1  576   5.268   8.158   3.551  0.0566 -0.2088  0.7294
   30LER   HD11  577   5.168   8.201   3.554  1.2237  3.0332 -1.5336
   30LER   HD12  578   5.279   8.109   3.454 -1.4551  1.2163 -0.2117
   30LER   HD13  579   5.274   8.082   3.628 -1.1272  0.9970  2.0716
   30LER    CD2  580   5.382   8.353   3.467 -0.3335  0.2382 -0.1232
   30LER   HD21  581   5.468   8.420   3.468  0.1438 -0.3054  2.0053
   30LER   HD22  582   5.396   8.294   3.377  2.0309  1.2088 -0.4719
   30LER   HD23  583   5.295   8.417   3.456  0.9091  1.8758 -0.8319
   30LER      C  584   5.463   8.504   3.875  0.4601  0.1829  0.2132
   30LER      O  585   5.471   8.455   3.988  0.0019  0.8271  0.1398
   31LER      N  586   5.412   8.630   3.860 -0.4291 -0.2489  0.2326
   31LER      H  587   5.403   8.666   3.766  2.1483 -2.9195 -1.1987
   31LER     CA  588   5.370   8.724   3.971 -0.5687  0.3746  0.9968
   31LER     HA  589   5.440   8.722   4.055 -0.9453  2.1974  1.3924
   31LER     CB  590   5.377   8.871   3.930  0.9632 -0.7514  0.0171
   31LER    HB1  591   5.288   8.889   3.870 -0.9819  1.2656  3.1955
   31LER    HB2  592   5.465   8.891   3.869  0.3624  0.1262 -0.5856
   31LER     CG  593   5.368   8.975   4.046 -0.1590 -0.0329 -0.9352
   31LER     HG  594   5.279   8.962   4.108  1.6408 -1.2406  1.5683
   31LER    CD1  595   5.501   8.975   4.126 -0.1239 -0.2323  0.1533
   31LER   HD11  596   5.587   8.998   4.063  0.3057  1.5983  1.3378
   31LER   HD12  597   5.498   9.055   4.200 -0.8847 -0.8556  0.8248
   31LER   HD13  598   5.524   8.881   4.177  1.7055 -0.1882 -0.5201
   31LER    CD2  599   5.367   9.109   3.989  0.2245 -0.3658 -0.4619
   31LER   HD21  600   5.369   9.179   4.073  2.9383 -1.7851  0.7727
   31LER   HD22  601   5.449   9.136   3.921  1.5044  1.9531  1.8319
   31LER   HD23  602   5.274   9.124   3.933  1.6677 -1.3763 -3.3564
   31LER      C  603   5.237   8.676   4.034  0.6407  0.1771  0.0583
   31LER      O  604   5.231   8.678   4.160 -0.6370  0.2489  0.2795
   32LY0      N  605   7.669   8.696   3.224  0.1597  0.3260 -0.6383
   32LY0     H1  606   7.638   8.667   3.316 -0.1239 -2.1965 -1.4429
   32LY0     H2  607   7.764   8.663   3.208 -0.6841 -1.8024 -1.7254
   32LY0     H3  608   7.672   8.796   3.216  0.3993  0.3595 -0.1802
   32LY0     CA  609   7.577   8.634   3.132 -0.6965  0.3376 -0.1303
   32LY0     HA  610   7.612   8.655   3.031  2.0859 -0.8045  0.5052
   32LY0     CB  611   7.586   8.480   3.141  0.4261 -0.2228 -0.4573
   32LY0    HB1  612   7.510   8.435   3.077  0.1848 -0.8836  0.2765
   32LY0    HB2  613   7.554   8.456   3.242 -0.4351  1.2831 -0.3294
   32LY0     CG  614   7.712   8.410   3.104 -0.6581 -0.4015 -0.5172
   32LY0    HG1  615   7.791   8.451   3.168 -0.5597 -0.6071 -0.5054
   32LY0    HG2  616   7.740   8.436   3.002 -1.6228 -1.3112 -1.0367
   32LY0     CD  617   7.706   8.261   3.143 -0.5284  0.3794  0.4027
   32LY0    HD1  618   7.630   8.214   3.081 -0.2279 -0.5622  0.7414
   32LY0    HD2  619   7.699   8.247   3.251  2.0115  0.7780  0.6927
   32LY0     CE  620   7.829   8.182   3.107  0.1649  0.0841  0.3732
   32LY0    HE1  621   7.915   8.231   3.153 -0.5595  2.2219 -0.4611
   32LY0    HE2  622   7.839   8.208   3.001  0.5877 -1.8001 -0.0978
   32LY0     NZ  623   7.820   8.032   3.120  0.1652 -0.3172 -0.7216
   32LY0    HZ1  624   7.894   7.989   3.065 -1.3387  0.0540 -3.1911
   32LY0    HZ2  625   7.814   8.009   3.218 -2.6569  0.1515 -0.7053
   32LY0    HZ3  626   7.728   7.997   3.097 -1.4830  1.9649  1.8548
   32LY0      C  627   7.437   8.677   3.152  0.4660 -0.2367 -0.7125
   32LY0      O  628   7.398   8.730   3.254  0.1091  0.8043  0.2117
   33LER      N  629   7.351   8.636   3.057 -0.3568 -0.3133  0.4053
   33LER      H  630   7.390   8.581   2.981  2.1826  0.1755  1.2503
   33LER     CA  631   7.205   8.641   3.060  0.3457 -0.1449 -0.3762
   33LER     HA  632   7.178   8.721   3.130 -0.0678 -1.7834  1.4476
   33LER     CB  633   7.133   8.660   2.925  0.2065 -0.3345  0.2794
   33LER    HB1  634   7.028   8.666   2.952  0.8345 -0.0175  2.9583
   33LER    HB2  635   7.159   8.569   2.871  1.5179  0.3660 -0.3237
   33LER     CG  636   7.178   8.786   2.854  0.0418 -0.0898  0.2062
   33LER     HG  637   7.287   8.781   2.850  0.0714 -0.0900  0.9823
   33LER    CD1  638   7.123   8.787   2.713  0.1389  0.4818 -0.1200
   33LER   HD11  639   7.154   8.877   2.660  0.1811  0.2235 -0.5376
   33LER   HD12  640   7.168   8.707   2.655  1.0741  0.2112  0.9383
   33LER   HD13  641   7.015   8.774   2.722  0.3291 -0.6656  0.8135
   33LER    CD2  642   7.136   8.912   2.937  0.1587 -0.4131 -0.5468
   33LER   HD21  643   7.197   8.914   3.028 -1.8659  1.3163  0.8686
   33LER   HD22  644   7.157   9.008   2.890  0.5617 -0.7491 -1.0622
   33LER   HD23  645   7.031   8.921   2.963 -0.1534 -0.3472 -1.7688
   33LER      C  646   7.144   8.530   3.152  0.0797  0.1710 -0.8294
   33LER      O  647   7.215   8.453   3.222 -0.4404 -0.7238  0.0465
   34LY0      N  648   7.421   7.454   4.275  0.0211  0.9156  0.5019
   34LY0     H1  649   7.365   7.392   4.218  0.4120 -1.0014  2.0678
   34LY0     H2  650   7.486   7.390   4.317 -0.5063 -0.6671 -0.9762
   34LY0     H3  651   7.357   7.489   4.345  0.4048  1.0469  0.7861
   34LY0     CA  652   7.493   7.566   4.212  0.6503  0.0643 -0.1914
   34LY0     HA  653   7.578   7.586   4.277 -0.4269 -1.8972  1.9426
   34LY0     CB  654   7.538   7.536   4.068 -0.3615 -0.6511 -0.0077
   34LY0    HB1  655   7.591   7.441   4.078 -0.2099 -0.5803 -0.1257
   34LY0    HB2  656   7.598   7.619   4.032 -2.2181  0.8323  0.1946
   34LY0     CG  657   7.416   7.528   3.975  0.1369  0.1398 -0.7108
   34LY0    HG1  658   7.358   7.620   3.975 -3.4886 -1.9098 -1.9246
   34LY0    HG2  659   7.349   7.450   4.013 -0.4771  0.7006 -0.6138
   34LY0     CD  660   7.461   7.484   3.829  0.8579  0.0752  0.3626
   34LY0    HD1  661   7.495   7.380   3.826 -0.2106 -0.3377  1.5679
   34LY0    HD2  662   7.541   7.547   3.790  1.0722 -0.5292 -0.1930
   34LY0     CE  663   7.339   7.498   3.734  0.3629  0.2443  0.1230
   34LY0    HE1  664   7.287   7.593   3.736 -2.3275 -1.1262  0.0721
   34LY0    HE2  665   7.256   7.434   3.767 -0.4249  1.2183  0.0667
   34LY0     NZ  666   7.390   7.465   3.600  0.0640  0.3933 -0.1078
   34LY0    HZ1  667   7.468   7.525   3.575 -0.7753  1.1453 -1.0393
   34LY0    HZ2  668   7.415   7.368   3.589 -3.4028 -0.4717 -1.5718
   34LY0    HZ3  669   7.326   7.485   3.525 -1.3354 -0.6183  0.7757
   34LY0      C  670   7.408   7.693   4.223  0.4853 -0.1515 -0.0458
   34LY0      O  671   7.287   7.694   4.252 -0.4253 -0.0834 -0.7010
   35LER      N  672   7.474   7.808   4.207 -0.5160 -0.6225 -0.9305
   35LER      H  673   7.571   7.804   4.177 -0.5510 -0.3155 -1.0822
   35LER     CA  674   7.416   7.939   4.219 -0.4355 -0.3601  0.1316
   35LER     HA  675   7.362   7.938   4.313 -0.4096 -0.9340  0.1410
   35LER     CB  676   7.531   8.042   4.236  0.5374  0.3538 -0.3457
   35LER    HB1  677   7.603   8.032   4.156  0.3084  2.5154 -0.8761
   35LER    HB2  678   7.584   8.021   4.329 -0.7070  1.6180  0.6935
   35LER     CG  679   7.490   8.193   4.245 -0.1848 -0.6998  0.1100
   35LER     HG  680   7.438   8.224   4.154 -0.7017  0.5091  0.8049
   35LER    CD1  681   7.391   8.227   4.347  0.7450 -0.4609 -0.2289
   35LER   HD11  682   7.342   8.317   4.309  2.8628  0.7786 -0.1503
   35LER   HD12  683   7.316   8.148   4.344  0.0491  0.2125 -1.9183
   35LER   HD13  684   7.418   8.243   4.451 -0.0548 -1.7832  0.2162
   35LER    CD2  685   7.612   8.274   4.259 -0.1093 -0.2833 -0.2252
   35LER   HD21  686   7.581   8.375   4.285  0.3433  0.0135 -0.7995
   35LER   HD22  687   7.685   8.241   4.333  0.0116 -0.1024 -0.2621
   35LER   HD23  688   7.661   8.277   4.162 -0.4649  1.3985 -0.3809
   35LER      C  689   7.318   7.985   4.103  0.1833  0.7636 -0.4461
   35LER      O  690   7.354   7.998   3.990 -0.5304 -0.1334 -0.0421
   36LYR      N  691   7.189   7.998   4.137  0.1182 -0.1237  0.0401
   36LYR      H  692   7.158   7.981   4.232 -2.3268 -1.6486 -0.9163
   36LYR     CA  693   7.080   8.023   4.042 -0.3117 -0.3403  0.2898
   36LYR     HA  694   7.135   8.053   3.952  1.8429  1.3363  2.0576
   36LYR     CB  695   6.989   7.905   4.016 -0.1464  0.0045 -0.0981
   36LYR    HB1  696   6.912   7.928   3.942 -1.2630 -1.6674  0.4789
   36LYR    HB2  697   6.931   7.883   4.106 -1.5154  0.2788 -0.8905
   36LYR     CG  698   7.068   7.785   3.970 -0.2900  0.2977  0.3150
   36LYR    HG1  699   7.168   7.777   4.014  0.1705  1.7640 -0.3606
   36LYR    HG2  700   7.085   7.790   3.862  0.4981 -1.0206  0.3601
   36LYR     CD  701   7.000   7.647   4.003 -0.1500  0.1220 -0.2412
   36LYR    HD1  702   6.972   7.636   4.108 -0.6815 -0.3880 -0.4300
   36LYR    HD2  703   7.073   7.570   3.980  1.3233  1.7613 -1.3587
   36LYR     CE  704   6.880   7.621   3.913 -0.6519  0.0478 -0.1578
   36LYR    HE1  705   6.920   7.605   3.814 -1.8727  0.2771 -0.7105
   36LYR    HE2  706   6.808   7.702   3.927 -0.0600  0.5210  0.2249
   36LYR     NZ  707   6.810   7.504   3.962  0.1193 -0.0480  0.9712
   36LYR    HZ1  708   6.726   7.518   4.017 -0.6521 -2.9704  0.6809
   36LYR      C  709   6.992   8.140   4.097 -1.3435 -0.4818  0.2734
   36LYR      O  710   6.971   8.146   4.215  0.2738 -0.4357 -0.3881
   37LER      N  711   6.955   8.222   4.005  0.3754  0.4046  0.9344
   37LER      H  712   6.979   8.206   3.909 -2.2866 -0.2532  0.2861
   37LER     CA  713   6.856   8.326   4.031  0.1896  0.3850 -0.8018
   37LER     HA  714   6.859   8.360   4.134  0.4297 -0.8955 -0.3693
   37LER     CB  715   6.871   8.455   3.941  0.3562  0.2029 -0.4879
   37LER    HB1  716   6.784   8.518   3.960  0.5417  0.3828 -0.2160
   37LER    HB2  717   6.869   8.429   3.835 -0.1466  0.9149 -0.6622
   37LER     CG  718   6.998   8.534   3.982  0.4150  0.4813  0.2408
   37LER     HG  719   7.076   8.460   3.998 -1.6135 -2.6125 -2.8941
   37LER    CD1  720   7.057   8.616   3.872  0.0440 -0.5882  0.4287
   37LER   HD11  721   7.000   8.703   3.839 -0.3396 -1.4330 -1.2024
   37LER   HD12  722   7.152   8.651   3.912 -0.5023  1.6399 -0.0806
   37LER   HD13  723   7.070   8.550   3.787  0.0646  0.2339 -0.2168
   37LER    CD2  724   6.980   8.623   4.108  0.2408 -0.8849  0.5299
   37LER   HD21  725   6.925   8.716   4.096  0.0637 -1.2332 -1.6671
   37LER   HD22  726   6.942   8.572   4.197 -1.5751 -0.3322  0.1187
   37LER   HD23  727   7.081   8.650   4.138  0.2530 -1.7478  1.3187
   37LER      C  728   6.711   8.265   4.025  0.1324  0.6647 -0.4915
   37LER      O  729   6.680   8.196   3.927 -0.4046 -0.1769  0.7581
   38LER      N  730   6.617   8.290   4.124 -0.1533 -0.0524  0.0657
   38LER      H  731   6.656   8.330   4.208  0.3521 -1.8033  0.7224
   38LER     CA  732   6.488   8.225   4.137  0.0002 -0.5415  0.7987
   38LER     HA  733   6.469   8.157   4.054  1.8202 -0.7264  0.5082
   38LER     CB  734   6.474   8.144   4.270 -0.1109  0.1817  0.0561
   38LER    HB1  735   6.373   8.105   4.267 -0.4346  0.8773  1.2482
   38LER    HB2  736   6.482   8.210   4.357 -1.8757 -0.5798  0.8385
   38LER     CG  737   6.579   8.029   4.299 -0.4424  1.0173 -0.8059
   38LER     HG  738   6.671   8.073   4.339  0.2976 -2.2862  1.5121
   38LER    CD1  739   6.525   7.951   4.419  0.6151 -0.1463  0.8715
   38LER   HD11  740   6.431   7.902   4.394  1.1548 -1.6083  1.6176
   38LER   HD12  741   6.595   7.869   4.435 -0.2662 -1.2298 -0.5388
   38LER   HD13  742   6.518   8.016   4.506  0.9595  2.4175 -0.9127
   38LER    CD2  743   6.596   7.921   4.187 -0.0233  0.1247  0.6669
   38LER   HD21  744   6.503   7.865   4.179 -0.5027  0.9354  0.3592
   38LER   HD22  745   6.610   7.969   4.090 -0.6044  0.7126  0.8658
   38LER   HD23  746   6.679   7.856   4.215  0.8420  0.6435 -0.6297
   38LER      C  747   6.370   8.333   4.125 -0.2409  0.0522 -0.5816
   38LER      O  748   6.372   8.435   4.197 -0.2706 -0.3777  0.1746
   39LY0      N  749   6.473   7.199   3.531 -0.1123  0.4375 -0.0786
   39LY0     H1  750   6.474   7.169   3.434 -0.8743 -0.8872  0.2949
   39LY0     H2  751   6.462   7.299   3.528 -0.9350  0.4346  1.7593
   39LY0     H3  752   6.397   7.154   3.580 -1.3574  1.4619 -1.0069
   39LY0     CA  753   6.598   7.170   3.600  0.0039  0.0488 -0.3304
   39LY0     HA  754   6.604   7.062   3.609 -1.2656  0.1053  1.7787
   39LY0     CB  755   6.718   7.220   3.510  0.1330  0.6025 -0.0474
   39LY0    HB1  756   6.782   7.296   3.555  1.3355 -0.3132 -0.1818
   39LY0    HB2  757   6.671   7.263   3.421  0.4886  0.8381 -0.1261
   39LY0     CG  758   6.812   7.109   3.484 -0.0334  0.4032 -0.2707
   39LY0    HG1  759   6.757   7.018   3.456 -0.1815  1.1823 -2.7659
   39LY0    HG2  760   6.863   7.090   3.578 -0.9549  3.1607  0.8669
   39LY0     CD  761   6.924   7.139   3.391 -0.0628 -0.0396  0.7228
   39LY0    HD1  762   6.993   7.218   3.419  1.5373  0.0248 -2.7493
   39LY0    HD2  763   6.887   7.165   3.292  1.8302  0.8093  0.1765
   39LY0     CE  764   7.016   7.018   3.365  1.0769  0.0087 -0.3724
   39LY0    HE1  765   6.951   6.938   3.330  1.7544 -0.5568 -0.3630
   39LY0    HE2  766   7.055   6.997   3.465 -0.1472 -1.0920 -0.1047
   39LY0     NZ  767   7.121   7.053   3.268 -0.3702  0.5304  0.2896
   39LY0    HZ1  768   7.182   6.975   3.248 -0.0670  1.1840 -1.5155
   39LY0    HZ2  769   7.083   7.073   3.177  0.1798  0.4839  0.0452
   39LY0    HZ3  770   7.173   7.138   3.285 -0.3236  0.2222  1.8838
   39LY0      C  771   6.599   7.239   3.740 -0.1482 -0.1867  0.2972
   39LY0      O  772   6.520   7.331   3.762  0.1562 -0.3408 -0.0186
   40LER      N  773   6.686   7.197   3.832  0.0463  0.7280 -0.1323
   40LER      H  774   6.746   7.119   3.810 -1.0414  0.0198 -0.6565
   40LER     CA  775   6.725   7.274   3.957  0.2455  0.3108  0.4916
   40LER     HA  776   6.643   7.338   3.992  0.9661  1.1429  0.6897
   40LER     CB  777   6.773   7.189   4.072 -0.1310  0.6162  0.2210
   40LER    HB1  778   6.802   7.251   4.157 -2.0419  0.8441  0.7570
   40LER    HB2  779   6.857   7.127   4.041 -0.7188  0.7202 -1.6931
   40LER     CG  780   6.668   7.089   4.119  0.2334 -0.4712 -0.1323
   40LER     HG  781   6.623   7.026   4.043 -2.6109  0.0859  0.9536
   40LER    CD1  782   6.728   6.989   4.217  0.4057  0.4492  0.0012
   40LER   HD11  783   6.815   6.940   4.173 -0.0742  0.5770 -1.1118
   40LER   HD12  784   6.753   7.030   4.315 -0.3099  2.4874 -0.6199
   40LER   HD13  785   6.667   6.898   4.220 -0.3619  0.9707  2.0731
   40LER    CD2  786   6.557   7.160   4.185  0.2043  0.4183 -0.2866
   40LER   HD21  787   6.491   7.088   4.233 -0.3659  1.7860  1.0681
   40LER   HD22  788   6.587   7.228   4.265 -1.2328  1.2378 -0.3934
   40LER   HD23  789   6.502   7.218   4.110  1.9591  0.9237 -1.2370
   40LER      C  790   6.831   7.380   3.916  0.2237  0.4770 -0.0578
   40LER      O  791   6.913   7.349   3.831 -0.6507  0.3951 -1.0032
   41U      O5'  792   6.374   4.183   3.603 -0.9593  0.5853 -0.2887
   41U      H5T  793   6.346   4.166   3.693  1.6171 -2.5268  0.1228
   41U      C5'  794   6.273   4.120   3.525 -0.0182  0.0606 -0.0601
   41U     H5'1  795   6.279   4.019   3.566 -0.0954 -1.7757 -4.1206
   41U     H5'2  796   6.302   4.108   3.420  2.4586 -0.7040  0.6401
   41U      C4'  797   6.130   4.166   3.531 -0.1383 -1.1136 -0.6109
   41U      H4'  798   6.080   4.101   3.459 -1.4148 -0.9490  0.0981
   41U      O4'  799   6.073   4.152   3.657 -0.0336  0.2618 -0.3674
   41U      C1'  800   5.951   4.228   3.658  0.3762  0.0842 -0.0125
   41U      H1'  801   5.864   4.167   3.636  0.2646  0.4341 -0.5612
   41U       N1  802   5.925   4.299   3.791 -0.5116 -0.1236 -0.3203
   41U       C6  803   5.993   4.412   3.830  0.6813  0.0125 -1.4839
   41U       H6  804   6.087   4.436   3.782  1.4751 -0.1649 -0.0885
   41U       C5  805   5.958   4.479   3.944  0.1463 -0.2216 -0.1915
   41U       H5  806   6.001   4.567   3.989 -2.2363  0.5462  0.7649
   41U       C4  807   5.841   4.444   4.016  0.2730 -0.7130  0.3264
   41U       O4  808   5.798   4.502   4.118 -0.3187 -0.2174 -0.6271
   41U       N3  809   5.765   4.345   3.961 -0.3430 -0.3556  0.0765
   41U       H3  810   5.678   4.323   4.006 -0.2621  1.4452  1.2142
   41U       C2  811   5.804   4.269   3.853  0.3017 -0.4172  0.3344
   41U       O2  812   5.727   4.183   3.812  0.5478 -0.1205  0.1553
   41U      C3'  813   6.097   4.317   3.499  0.3525  0.0399 -0.4922
   41U      H3'  814   6.160   4.380   3.562 -0.2789 -1.8795  2.2515
   41U      C2'  815   5.950   4.336   3.548  0.2624  0.3273  0.9858
   41U     H2'1  816   5.926   4.436   3.584 -1.2466  0.9002 -1.3133
   41U      O2'  817   5.860   4.299   3.440 -0.3134  0.1585  0.0438
   41U     HO'2  818   5.850   4.376   3.384 -1.9313  0.3596  0.5648
   41U      O3'  819   6.118   4.358   3.366  0.1534  0.0449  0.4253
   42U        P  820   6.095   4.500   3.307 -0.4346  0.2744  0.2189
   42U      O1P  821   6.138   4.486   3.161  0.7089  0.3090 -0.0199
   42U      O2P  822   6.168   4.594   3.390 -0.3923 -0.7485  0.0032
   42U      O5'  823   5.940   4.536   3.305 -0.1124  0.3063 -0.3125
   42U      C5'  824   5.869   4.526   3.187 -0.1090  0.0617  0.0520
   42U     H5'1  825   5.866   4.423   3.150 -1.3109  0.1518 -0.1405
   42U     H5'2  826   5.914   4.585   3.108  0.1419 -0.6525 -0.3526
   42U      C4'  827   5.722   4.553   3.219 -0.1871  1.1651 -0.3657
   42U      H4'  828   5.660   4.511   3.139  1.4795 -0.0848 -1.0617
   42U      O4'  829   5.683   4.485   3.346 -0.1791  0.4863  0.2117
   42U      C1'  830   5.583   4.557   3.404  0.0369  0.8555 -0.1454
   42U      H1'  831   5.491   4.500   3.393  1.6173 -1.8884  0.0402
   42U       N1  832   5.613   4.579   3.549 -0.2614  0.4289 -0.1786
   42U       C6  833   5.738   4.635   3.579  0.4658 -0.2353  0.1141
   42U       H6  834   5.819   4.651   3.510 -1.0232 -1.0206 -1.9192
   42U       C5  835   5.766   4.674   3.709  0.6223  0.3040 -0.1038
   42U       H5  836   5.856   4.730   3.730  0.6498  0.1130  0.2876
   42U       C4  837   5.664   4.674   3.812 -0.3794  0.0358 -0.8170
   42U       O4  838   5.667   4.722   3.927 -0.2365  0.1617 -0.3230
   42U       N3  839   5.543   4.617   3.777 -0.1044  0.0463 -0.3797
   42U       H3  840   5.474   4.607   3.850 -1.3294 -0.5025 -1.5770
   42U       C2  841   5.512   4.570   3.648 -0.1415  0.2597  0.4419
   42U       O2  842   5.403   4.517   3.623  0.1429 -0.2277  0.6049
   42U      C3'  843   5.697   4.704   3.240 -0.2137 -0.1570  0.6076
   42U      H3'  844   5.781   4.751   3.291  1.7546 -0.9909 -1.6567
   42U      C2'  845   5.570   4.689   3.329 -0.5819 -1.1116  0.2234
   42U     H2'1  846   5.578   4.775   3.395  0.8580 -1.8901  1.1183
   42U      O2'  847   5.451   4.686   3.250 -0.4621 -0.3989 -0.2471
   42U     HO'2  848   5.465   4.748   3.179 -1.0609  0.1056  0.0573
   42U      O3'  849   5.677   4.769   3.117  0.0130  0.3395 -0.0199
   43A        P  850   5.656   4.929   3.094  0.5108  0.1622  0.1672
   43A      O1P  851   5.660   4.941   2.950 -0.4558 -0.1502  0.1009
   43A      O2P  852   5.759   5.003   3.171 -0.9105 -0.3685  0.1213
   43A      O5'  853   5.507   4.957   3.139  0.2032 -0.3615 -0.8403
   43A      C5'  854   5.391   4.940   3.061  0.4779  0.1327  0.3351
   43A     H5'1  855   5.363   4.836   3.050 -3.8622  1.2067 -0.6704
   43A     H5'2  856   5.396   4.987   2.963 -0.0389 -2.1547 -0.8295
   43A      C4'  857   5.264   4.993   3.134 -0.0448 -0.7525  0.0625
   43A      H4'  858   5.176   4.999   3.070 -1.2516 -0.0444  1.7237
   43A      O4'  859   5.230   4.925   3.250 -0.3128 -0.4853  0.1872
   43A      C1'  860   5.194   5.010   3.357  0.3838 -0.0695  0.2626
   43A      H1'  861   5.098   4.979   3.399 -0.4890  0.6077 -1.1552
   43A       N9  862   5.299   5.019   3.463  0.1170 -0.0422  0.0747
   43A       C8  863   5.424   4.979   3.464 -0.5950 -0.0554  0.1640
   43A       H8  864   5.479   4.957   3.374  0.5456  1.8443  0.3562
   43A       N7  865   5.479   4.972   3.580  0.1272 -0.1831 -0.0980
   43A       C5  866   5.383   5.026   3.666  0.1991  0.4765  0.1676
   43A       C6  867   5.385   5.068   3.794 -0.4851 -0.4945  0.1958
   43A       N6  868   5.487   5.077   3.873 -0.4820  0.4874 -0.1776
   43A      H61  869   5.574   5.027   3.864  0.0870  1.1671  1.2184
   43A      H62  870   5.463   5.089   3.970  1.0397 -0.3725  0.3363
   43A       N1  871   5.277   5.114   3.855 -0.1755 -0.2106 -0.0415
   43A       C2  872   5.165   5.122   3.780 -0.4851 -0.8451 -0.6089
   43A       H2  873   5.078   5.162   3.830  0.4376  0.6584 -0.1242
   43A       N3  874   5.146   5.085   3.655  0.0784 -0.6642 -0.5192
   43A       C4  875   5.268   5.043   3.594  0.9219 -0.4560 -0.3679
   43A      C3'  876   5.278   5.137   3.179 -0.6108  0.3266 -0.8168
   43A      H3'  877   5.380   5.143   3.217 -0.6519  0.2406 -0.6921
   43A      C2'  878   5.180   5.148   3.297  0.0566 -0.0079  0.2364
   43A     H2'1  879   5.210   5.224   3.369 -0.0343  0.7221 -0.4854
   43A      O2'  880   5.041   5.150   3.258 -0.0420 -0.0132  0.2254
   43A     HO'2  881   4.987   5.187   3.328 -1.4657  0.4061 -1.0417
   43A      O3'  882   5.266   5.232   3.076 -0.0378  0.4265 -0.5974
   44A        P  883   5.340   5.369   3.069 -0.3175  0.1067 -0.1078
   44A      O1P  884   5.321   5.417   2.935  0.1565 -0.6737  0.2738
   44A      O2P  885   5.477   5.355   3.116 -0.2630 -0.0293 -0.0902
   44A      O5'  886   5.251   5.454   3.172 -0.1557 -0.5364 -0.3169
   44A      C5'  887   5.108   5.473   3.151 -0.1187  0.2175 -1.0277
   44A     H5'1  888   5.067   5.378   3.117  0.7350 -0.7783  0.5584
   44A     H5'2  889   5.089   5.543   3.071 -2.3719 -2.8678 -3.4290
   44A      C4'  890   5.038   5.514   3.281 -0.2429 -0.2843  0.3691
   44A      H4'  891   4.930   5.524   3.266 -0.3338  0.4635  1.3901
   44A      O4'  892   5.059   5.424   3.390  0.6335  0.0621  0.2779
   44A      C1'  893   5.056   5.498   3.511 -0.2032  0.0279  0.2376
   44A      H1'  894   4.981   5.453   3.575 -2.1289 -3.4909 -3.9562
   44A       N9  895   5.191   5.495   3.573 -0.4100 -0.6131 -0.5669
   44A       C8  896   5.312   5.471   3.519 -0.4582  0.0476  0.3070
   44A       H8  897   5.332   5.466   3.413 -0.1268 -0.0516  0.3723
   44A       N7  898   5.408   5.439   3.598  0.7995  0.4588  0.0660
   44A       C5  899   5.338   5.446   3.720 -0.8801  0.2916  0.4122
   44A       C6  900   5.373   5.425   3.858 -0.7259 -0.1380  0.5295
   44A       N6  901   5.493   5.385   3.897 -0.2428  0.4090 -0.1508
   44A      H61  902   5.571   5.373   3.834  0.2608  1.2943  0.2750
   44A      H62  903   5.515   5.371   3.995  0.4234 -0.1285 -0.3727
   44A       N1  904   5.288   5.437   3.960 -0.0437 -0.6826 -0.6042
   44A       C2  905   5.163   5.475   3.930  0.7984  0.2720 -0.1520
   44A       H2  906   5.098   5.504   4.011  0.7006  0.8289 -0.4319
   44A       N3  907   5.115   5.502   3.806  0.7179 -0.0629 -0.2073
   44A       C4  908   5.207   5.489   3.708  0.3125  0.2740 -0.2281
   44A      C3'  909   5.079   5.655   3.333 -0.4671 -0.3043  0.7086
   44A      H3'  910   5.188   5.661   3.336 -0.4751 -0.1358  0.6584
   44A      C2'  911   5.019   5.642   3.474  0.4653 -0.6078  0.1943
   44A     H2'1  912   5.065   5.718   3.536  1.3764  1.7388 -3.1243
   44A      O2'  913   4.882   5.673   3.484  0.3611  0.4688 -0.0951
   44A     HO'2  914   4.870   5.755   3.435  1.9468  0.1774 -1.0365
   44A      O3'  915   5.018   5.756   3.257  0.3227 -0.2329  0.3457
   45U        P  916   5.085   5.900   3.256  0.5490  0.0040  0.2312
   45U      O1P  917   4.987   5.993   3.193  0.4689 -0.7550 -0.0955
   45U      O2P  918   5.211   5.892   3.186 -0.1098 -0.5871 -0.6475
   45U      O5'  919   5.105   5.946   3.410  0.2125 -0.2582 -0.1115
   45U      C5'  920   5.005   6.013   3.486  0.4571 -0.5436  0.0435
   45U     H5'1  921   4.912   5.958   3.473 -0.2299  0.8005 -0.9790
   45U     H5'2  922   4.989   6.108   3.434  0.6141 -0.4234  0.2140
   45U      C4'  923   5.037   6.034   3.633 -0.4078 -0.7163 -0.1289
   45U      H4'  924   4.949   6.088   3.667 -0.7283 -1.8741  0.9747
   45U      O4'  925   5.065   5.917   3.705  0.1180 -0.1649 -0.1603
   45U      C1'  926   5.164   5.951   3.798  0.4495  0.8552 -0.1626
   45U      H1'  927   5.124   5.942   3.899  2.6835 -0.2074  0.6909
   45U       N1  928   5.288   5.867   3.793 -0.1591 -0.2971  0.4050
   45U       C6  929   5.344   5.832   3.670 -0.4456  0.9487  0.7578
   45U       H6  930   5.301   5.858   3.575  0.4823  0.7378  0.2759
   45U       C5  931   5.454   5.758   3.669  1.3301 -0.1916 -0.4108
   45U       H5  932   5.495   5.729   3.574  1.6477  0.7647 -0.5776
   45U       C4  933   5.518   5.716   3.796  0.0317 -0.8583 -0.3706
   45U       O4  934   5.615   5.652   3.798  0.0136  0.9899 -0.6567
   45U       N3  935   5.462   5.758   3.914 -0.4474  0.8876 -0.1876
   45U       H3  936   5.524   5.743   3.991 -0.0248 -1.3742 -0.8722
   45U       C2  937   5.355   5.842   3.913 -0.2108  0.4034 -0.0781
   45U       O2  938   5.316   5.894   4.021 -0.2118  0.4063 -0.3082
   45U      C3'  939   5.161   6.125   3.640  0.4383  0.1837  0.6046
   45U      H3'  940   5.240   6.090   3.572 -0.3789  1.1796 -0.9213
   45U      C2'  941   5.198   6.100   3.787 -0.0824 -0.3579 -0.1815
   45U     H2'1  942   5.303   6.113   3.816 -0.3204  0.1157  0.4974
   45U      O2'  943   5.108   6.167   3.870  0.2095  0.0983 -0.0669
   45U     HO'2  944   5.058   6.228   3.816  2.2870  0.2831 -1.9294
   45U      O3'  945   5.129   6.260   3.604 -0.3075 -0.6056 -0.2867
   46U        P  946   5.245   6.359   3.543 -0.4991  0.1695 -0.0892
   46U      O1P  947   5.182   6.481   3.494  0.6227 -0.1318  0.1038
   46U      O2P  948   5.330   6.290   3.443  0.3669  0.1820  0.1778
   46U      O5'  949   5.334   6.390   3.667  0.1000 -0.0452  0.5716
   46U      C5'  950   5.283   6.469   3.773 -0.4374  0.0932 -0.0009
   46U     H5'1  951   5.181   6.438   3.796 -0.9294  0.6812 -1.3257
   46U     H5'2  952   5.285   6.575   3.749 -0.6762 -0.2282 -1.5918
   46U      C4'  953   5.365   6.447   3.905 -0.0805 -0.0590  0.1339
   46U      H4'  954   5.324   6.510   3.984  3.4009  0.4848  1.7374
   46U      O4'  955   5.358   6.312   3.946  0.1933 -0.2642  0.0483
   46U      C1'  956   5.474   6.284   4.019 -0.4433  0.2722 -0.2141
   46U      H1'  957   5.452   6.259   4.123  2.0541  1.4216  0.6687
   46U       N1  958   5.558   6.177   3.959 -0.5910  0.2132 -0.3826
   46U       C6  959   5.558   6.150   3.826  0.0753  0.3161  0.0429
   46U       H6  960   5.482   6.194   3.763 -1.4483  0.5390  1.9187
   46U       C5  961   5.655   6.065   3.776  0.4315  0.4933 -0.2948
   46U       H5  962   5.641   6.048   3.670 -0.8794 -0.6747  0.0355
   46U       C4  963   5.757   6.001   3.853 -0.3268  0.3052 -0.4774
   46U       O4  964   5.843   5.930   3.809 -0.4030  0.7773 -0.3415
   46U       N3  965   5.755   6.034   3.986 -0.0159 -0.6893 -0.1650
   46U       H3  966   5.825   5.988   4.044  0.9841 -2.0606 -2.3198
   46U       C2  967   5.665   6.117   4.039  1.0207 -1.2488 -0.3964
   46U       O2  968   5.668   6.141   4.160  0.0558 -0.3111 -0.7374
   46U      C3'  969   5.508   6.484   3.896  0.1764 -0.5733  0.0954
   46U      H3'  970   5.556   6.425   3.818 -0.0344  1.1632 -1.3983
   46U      C2'  971   5.554   6.419   4.030 -0.6793  0.1581 -0.4414
   46U     H2'1  972   5.659   6.388   4.033 -0.5564  0.5804 -0.2483
   46U      O2'  973   5.513   6.484   4.147  0.3272 -0.0740 -0.0939
   46U     HO'2  974   5.582   6.528   4.198 -0.0877 -2.3515  2.6780
   46U      O3'  975   5.532   6.623   3.880 -0.3969 -0.0426 -0.3618
   47A        P  976   5.668   6.670   3.810 -0.3147 -0.2118 -0.0258
   47A      O1P  977   5.651   6.814   3.809  0.7787 -0.8008 -0.1578
   47A      O2P  978   5.689   6.595   3.684 -0.0185  1.1157 -0.3401
   47A      O5'  979   5.788   6.636   3.914  0.3367  0.1006 -0.3090
   47A      C5'  980   5.808   6.715   4.031  0.4692  0.3121 -0.5042
   47A     H5'1  981   5.717   6.717   4.092  0.7567  0.4099 -0.0717
   47A     H5'2  982   5.811   6.820   4.001 -2.4089  1.9229  3.7609
   47A      C4'  983   5.922   6.666   4.117  0.6001  0.4857  0.4797
   47A      H4'  984   5.915   6.727   4.207 -0.4138  3.2455 -1.3101
   47A      O4'  985   5.911   6.527   4.149 -0.7167 -0.2265 -0.6643
   47A      C1'  986   6.034   6.464   4.133 -0.6719 -0.1001  0.1323
   47A      H1'  987   6.047   6.399   4.220  4.8562 -0.6788 -0.7934
   47A       N9  988   6.039   6.365   4.022  0.1514  0.2358  0.4813
   47A       C8  989   5.956   6.354   3.918 -0.0310 -0.2499 -0.2071
   47A       H8  990   5.866   6.412   3.904 -2.2481 -3.5388 -0.8847
   47A       N7  991   5.966   6.252   3.839  0.4536 -0.7769 -0.1748
   47A       C5  992   6.089   6.199   3.882 -0.6649  0.1197  0.6578
   47A       C6  993   6.171   6.087   3.843  0.4530  1.1082  0.5691
   47A       N6  994   6.163   6.007   3.730  0.5899 -0.6674 -0.9482
   47A      H61  995   6.091   6.018   3.660  1.1552 -2.2564 -1.8199
   47A      H62  996   6.236   5.939   3.718  1.7181  0.4675 -0.7207
   47A       N1  997   6.281   6.058   3.910  0.2500  0.0503  0.0280
   47A       C2  998   6.308   6.132   4.016  0.0369  0.3572 -0.4396
   47A       H2  999   6.394   6.102   4.075 -1.5286  0.7848  2.2096
   47A       N3 1000   6.249   6.237   4.068  0.0054  0.0989  0.4809
   47A       C4 1001   6.131   6.263   3.997 -0.5637  0.1710 -0.7269
   47A      C3' 1002   6.058   6.686   4.048 -0.4587  0.2621 -0.8612
   47A      H3' 1003   6.051   6.659   3.942  0.7898  0.5297 -1.0285
   47A      C2' 1004   6.138   6.579   4.122 -0.1696  0.1957  0.5297
   47A     H2'1 1005   6.226   6.548   4.065 -0.0791  2.4441 -0.6547
   47A      O2' 1006   6.181   6.621   4.257 -0.2445  0.3617  0.2352
   47A     HO'2 1007   6.175   6.716   4.257 -1.9997  0.3222 -1.6480
   47A      O3' 1008   6.107   6.821   4.068 -0.2687 -0.2058 -0.9021
   48U        P 1009   6.228   6.875   3.983 -0.0987  0.0922  0.0607
   48U      O1P 1010   6.279   6.995   4.051 -0.4363 -0.1179  0.7731
   48U      O2P 1011   6.181   6.891   3.844  1.0583  0.0866 -0.6013
   48U      O5' 1012   6.349   6.770   3.973 -0.0361 -0.1604 -0.5479
   48U      C5' 1013   6.450   6.757   4.073  0.2543  0.4898  0.2203
   48U     H5'1 1014   6.416   6.741   4.175 -0.5754 -0.6113 -0.1953
   48U     H5'2 1015   6.504   6.851   4.079 -0.7591  1.0578  0.6820
   48U      C4' 1016   6.543   6.637   4.038  0.1591  0.1041 -0.5684
   48U      H4' 1017   6.622   6.641   4.112 -0.2376  2.7082 -0.1667
   48U      O4' 1018   6.478   6.507   4.035  1.2428 -0.4238 -0.0246
   48U      C1' 1019   6.556   6.428   3.947 -0.2790 -0.4833  0.3287
   48U      H1' 1020   6.618   6.349   3.991 -0.2267 -0.8584 -0.4024
   48U       N1 1021   6.475   6.365   3.838 -0.0022  0.4544 -1.2070
   48U       C6 1022   6.357   6.420   3.801 -0.2516  0.4519  0.3407
   48U       H6 1023   6.319   6.502   3.861 -0.2373 -1.2790  2.8982
   48U       C5 1024   6.288   6.369   3.693 -0.3534  0.1210  0.3013
   48U       H5 1025   6.193   6.414   3.668  0.0548  0.9755  0.2547
   48U       C4 1026   6.343   6.270   3.608  0.1723 -0.2470  0.0516
   48U       O4 1027   6.292   6.231   3.504 -0.6453 -0.7289 -0.1239
   48U       N3 1028   6.461   6.214   3.660  0.2144 -0.8691  0.2795
   48U       H3 1029   6.506   6.141   3.608  3.4382  0.1863  1.3430
   48U       C2 1030   6.527   6.253   3.776 -0.4317 -0.4292 -0.3207
   48U       O2 1031   6.632   6.191   3.808 -0.4271  0.6264  0.3796
   48U      C3' 1032   6.609   6.660   3.905  0.0347 -0.0556 -0.7854
   48U      H3' 1033   6.533   6.677   3.828 -0.7500 -1.5452 -0.3841
   48U      C2' 1034   6.660   6.521   3.890  0.8585  0.7595  0.1008
   48U     H2'1 1035   6.679   6.506   3.784 -0.5282  0.8036 -0.1633
   48U      O2' 1036   6.779   6.503   3.971  0.3277  0.6588  0.3736
   48U     HO'2 1037   6.843   6.570   3.945  0.5386 -0.2028 -1.5468
   48U      O3' 1038   6.708   6.757   3.912 -0.0552  0.3031  0.4728
   49C        P 1039   6.754   6.847   3.783  0.3491 -0.1688  0.0334
   49C      O1P 1040   6.842   6.954   3.832  0.4435  0.3523  0.1078
   49C      O2P 1041   6.635   6.879   3.705  0.6043  0.1903  0.2537
   49C      O5' 1042   6.840   6.744   3.696  0.3335  1.0911  0.0299
   49C      C5' 1043   6.962   6.701   3.741 -0.5574 -0.1516 -0.0367
   49C     H5'1 1044   6.948   6.677   3.846  0.2810 -0.0922  0.0902
   49C     H5'2 1045   7.040   6.777   3.735 -0.0400 -0.7486 -1.3623
   49C      C4' 1046   7.008   6.578   3.665  0.2215 -0.5518 -0.2229
   49C      H4' 1047   7.105   6.549   3.707 -0.7012  0.0148  2.4853
   49C      O4' 1048   6.909   6.472   3.668  0.3225  0.5429 -0.1255
   49C      C1' 1049   6.924   6.392   3.555  0.3234 -0.3392  0.4387
   49C      H1' 1050   6.959   6.293   3.585 -0.5702 -1.0065 -0.6590
   49C       N1 1051   6.797   6.378   3.482 -0.0715 -0.0296  0.1564
   49C       C6 1052   6.707   6.479   3.473 -0.7155 -0.0487  0.1871
   49C       H6 1053   6.728   6.572   3.523 -0.6992  0.1754 -0.2286
   49C       C5 1054   6.593   6.465   3.401 -0.1778 -0.4239  0.2827
   49C       H5 1055   6.528   6.551   3.397  1.2917  0.7199 -0.1557
   49C       C4 1056   6.580   6.347   3.330 -0.7144  0.0775  0.2584
   49C       N4 1057   6.475   6.324   3.255  0.5150  0.3170  0.1399
   49C      H41 1058   6.399   6.385   3.227 -0.4407 -0.7478  0.3076
   49C      H42 1059   6.461   6.226   3.237 -1.3900  0.5896 -0.1333
   49C       N3 1060   6.669   6.243   3.323  0.4262  0.0168  0.3457
   49C       C2 1061   6.776   6.259   3.405 -0.1481 -0.0534  0.1961
   49C       O2 1062   6.852   6.164   3.409 -0.3388  0.3015  0.5016
   49C      C3' 1063   7.025   6.600   3.508  0.0400  0.7338 -0.4200
   49C      H3' 1064   6.935   6.644   3.465  0.6689  1.4762 -0.9997
   49C      C2' 1065   7.034   6.451   3.468 -1.0892 -0.1787 -0.3007
   49C     H2'1 1066   7.018   6.445   3.360 -4.0117 -1.6253  0.1184
   49C      O2' 1067   7.161   6.387   3.498  0.1166 -0.0936 -0.9771
   49C     HO'2 1068   7.173   6.313   3.439  1.2684  0.3127 -1.2843
   49C      O3' 1069   7.137   6.673   3.466  0.0904  0.6148 -0.1927
   50U        P 1070   7.163   6.706   3.317  0.0740 -0.1475  0.3931
   50U      O1P 1071   7.283   6.797   3.318 -0.1365 -0.1929  0.1870
   50U      O2P 1072   7.035   6.746   3.250 -0.0681 -0.0379  0.1578
   50U      O5' 1073   7.198   6.569   3.246 -0.1264  0.2717 -0.0636
   50U      C5' 1074   7.322   6.496   3.254 -0.2462  0.4965 -0.3572
   50U     H5'1 1075   7.357   6.477   3.356  0.6841  0.2847 -0.6997
   50U     H5'2 1076   7.404   6.556   3.214  0.4627 -0.6921 -0.7509
   50U      C4' 1077   7.309   6.366   3.176  0.5668  0.4276  0.1267
   50U      H4' 1078   7.404   6.315   3.190  1.2547  2.3188  3.2170
   50U      O4' 1079   7.209   6.279   3.217  0.6785  0.1230  0.2397
   50U      C1' 1080   7.139   6.215   3.112  0.3842  0.6962  0.3641
   50U      H1' 1081   7.136   6.109   3.138  2.2502  0.7999  1.0976
   50U       N1 1082   6.994   6.254   3.094  0.3914  0.0131 -0.2534
   50U       C6 1083   6.948   6.389   3.106  0.3220  0.5182  0.1659
   50U       H6 1084   7.011   6.469   3.142 -1.4234  2.3644 -0.6599
   50U       C5 1085   6.825   6.429   3.070  0.5594  0.4909 -0.0625
   50U       H5 1086   6.794   6.529   3.098  3.3900  1.5754 -0.4387
   50U       C4 1087   6.735   6.336   3.013 -0.1250  0.2595  0.4633
   50U       O4 1088   6.623   6.366   2.968 -0.3247 -0.2395  0.1529
   50U       N3 1089   6.782   6.204   3.007  0.5741 -0.4411 -0.4539
   50U       H3 1090   6.727   6.131   2.966 -0.7103  0.7092 -0.8748
   50U       C2 1091   6.907   6.161   3.045 -0.2272 -0.1673 -0.2757
   50U       O2 1092   6.941   6.048   3.018  0.0741 -0.7911  0.1257
   50U      C3' 1093   7.292   6.369   3.021  0.3666  0.1624 -0.1828
   50U      H3' 1094   7.219   6.448   3.004  0.2739 -0.0328 -0.7219
   50U      C2' 1095   7.223   6.236   2.983 -0.2695 -0.4388 -0.4679
   50U     H2'1 1096   7.159   6.244   2.896 -0.7612 -1.3387 -0.1999
   50U      O2' 1097   7.319   6.131   2.959 -0.2159 -0.1998  0.1242
   50U     HO'2 1098   7.355   6.157   2.874  0.3262 -0.2997  0.3219
   50U      O3' 1099   7.415   6.397   2.951 -0.0053  0.5273  0.0904
   51A        P 1100   7.414   6.446   2.807 -0.4196 -0.3304  0.1580
   51A      O1P 1101   7.547   6.496   2.769  0.1717 -0.1579 -0.2059
   51A      O2P 1102   7.303   6.541   2.798  0.1391  0.5031  0.3294
   51A      O5' 1103   7.372   6.330   2.716  0.1760  0.3941  0.2707
   51A      C5' 1104   7.458   6.225   2.673 -0.0673 -0.4812  0.0057
   51A     H5'1 1105   7.501   6.184   2.764 -1.1662 -0.5859  0.4985
   51A     H5'2 1106   7.532   6.257   2.600  0.3201  0.9495  0.9955
   51A      C4' 1107   7.358   6.138   2.593  0.5637  0.2325 -0.4266
   51A      H4' 1108   7.420   6.054   2.561  2.1029  0.3680  1.9019
   51A      O4' 1109   7.241   6.099   2.678  0.1022 -0.7120 -0.3463
   51A      C1' 1110   7.138   6.082   2.582  0.3096  0.1107 -0.1035
   51A      H1' 1111   7.093   5.983   2.583  1.6033 -0.4898  0.2933
   51A       N9 1112   7.029   6.172   2.612 -0.2746  0.2934  0.0359
   51A       C8 1113   7.024   6.289   2.688 -0.2808  0.8347  0.2022
   51A       H8 1114   7.120   6.332   2.713  0.3317 -0.8056  0.8542
   51A       N7 1115   6.910   6.346   2.713  0.9080  0.5103  0.6010
   51A       C5 1116   6.824   6.251   2.650 -0.3644 -0.2129  0.6013
   51A       C6 1117   6.689   6.237   2.624  0.6768 -0.4635  0.2754
   51A       N6 1118   6.596   6.310   2.687  0.9036 -0.0803  0.3824
   51A      H61 1119   6.628   6.382   2.750  1.7543 -2.5820  3.0214
   51A      H62 1120   6.501   6.274   2.683  1.2101 -0.9391  0.5328
   51A       N1 1121   6.631   6.135   2.564 -0.0147 -0.5173 -0.3672
   51A       C2 1122   6.713   6.043   2.519  0.0277 -0.2429  0.7251
   51A       H2 1123   6.659   5.967   2.464  0.5013  1.2763 -2.0499
   51A       N3 1124   6.843   6.037   2.538 -0.2782  0.6569  0.1140
   51A       C4 1125   6.895   6.143   2.596  0.9434 -0.4725  0.2183
   51A      C3' 1126   7.298   6.213   2.470 -0.5197  0.3273 -0.1660
   51A      H3' 1127   7.259   6.312   2.491 -0.0327  0.8679 -1.6612
   51A      C2' 1128   7.184   6.112   2.442 -1.1899 -0.6246 -0.2461
   51A     H2'1 1129   7.105   6.165   2.389 -1.8144 -0.4808  0.8134
   51A      O2' 1130   7.236   5.996   2.371  0.1350 -0.0321  0.2202
   51A     HO'2 1131   7.272   6.021   2.285 -0.4659 -0.1868 -0.0847
   51A      O3' 1132   7.386   6.222   2.367 -0.2664 -0.4360 -0.8096
   52U        P 1133   7.393   6.353   2.269  0.3927 -0.2627  0.1392
   52U      O1P 1134   7.464   6.321   2.141 -0.6062  0.2209  0.2032
   52U      O2P 1135   7.431   6.470   2.357  0.1947  0.8499  0.1957
   52U      O5' 1136   7.233   6.361   2.230 -0.5945 -0.4189  0.3286
   52U      C5' 1137   7.183   6.268   2.130 -0.2143 -0.0918 -0.5217
   52U     H5'1 1138   7.196   6.168   2.171  0.6763  0.2760  0.1425
   52U     H5'2 1139   7.240   6.265   2.037 -2.3079 -1.1225 -1.8306
   52U      C4' 1140   7.034   6.292   2.104 -0.0480 -0.0126 -0.2946
   52U      H4' 1141   7.002   6.206   2.045 -2.3732 -2.1344  3.6007
   52U      O4' 1142   6.960   6.286   2.219  0.8298 -0.5042 -0.1871
   52U      C1' 1143   6.856   6.379   2.211 -0.2425  0.1058  0.4055
   52U      H1' 1144   6.767   6.317   2.216 -0.6414  0.7788  3.3362
   52U       N1 1145   6.848   6.474   2.328 -0.2062 -0.1372 -0.7635
   52U       C6 1146   6.969   6.531   2.376  0.5116  0.1903 -0.6648
   52U       H6 1147   7.061   6.496   2.331  1.6118  1.5521  0.4257
   52U       C5 1148   6.970   6.619   2.484  0.5182 -0.2137  0.5089
   52U       H5 1149   7.066   6.651   2.521  0.9619 -0.4763 -0.4024
   52U       C4 1150   6.840   6.657   2.543 -0.4782  0.4899  0.8006
   52U       O4 1151   6.841   6.733   2.638 -0.2131  0.1965  0.0666
   52U       N3 1152   6.732   6.582   2.503 -0.9207  0.1800  0.2531
   52U       H3 1153   6.643   6.605   2.544 -0.5760  0.2917  0.9482
   52U       C2 1154   6.727   6.504   2.385  0.3676 -0.3920 -0.3164
   52U       O2 1155   6.621   6.466   2.330 -0.6586  0.2817 -0.2985
   52U      C3' 1156   6.996   6.420   2.036  0.9601  0.1025  0.0989
   52U      H3' 1157   7.060   6.497   2.079  0.6550  0.3954  0.0271
   52U      C2' 1158   6.853   6.452   2.077  0.1176 -0.1656  0.1009
   52U     H2'1 1159   6.835   6.559   2.082  0.6613 -0.1016  3.5962
   52U      O2' 1160   6.759   6.387   1.982 -0.3254 -0.1907 -0.0963
   52U     HO'2 1161   6.761   6.425   1.893 -0.1622 -2.3465 -1.0897
   52U      O3' 1162   7.007   6.412   1.898 -0.4064  0.3012 -0.0553
   53U        P 1163   7.021   6.544   1.805 -0.2043 -0.1417 -0.0543
   53U      O1P 1164   7.091   6.504   1.683 -0.7656 -0.2144 -0.6213
   53U      O2P 1165   7.063   6.659   1.877 -0.4847 -0.8425 -0.2789
   53U      O5' 1166   6.877   6.565   1.762  0.3671 -1.2765 -0.2603
   53U      C5' 1167   6.821   6.498   1.651  0.1569 -0.9804 -0.3491
   53U     H5'1 1168   6.828   6.391   1.667 -2.6676 -1.7009 -2.8937
   53U     H5'2 1169   6.874   6.521   1.559  2.0404 -1.2384  0.6274
   53U      C4' 1170   6.675   6.522   1.639 -0.0636 -1.0618 -0.3452
   53U      H4' 1171   6.642   6.467   1.551 -0.9315 -0.1908 -0.5824
   53U      O4' 1172   6.605   6.480   1.759 -0.5954  0.3717 -0.2179
   53U      C1' 1173   6.480   6.553   1.774  0.2692  0.3204 -0.1562
   53U      H1' 1174   6.396   6.485   1.765 -0.2061  1.1511 -2.7264
   53U       N1 1175   6.479   6.633   1.904  0.0788 -0.4732  0.6003
   53U       C6 1176   6.597   6.674   1.971 -0.1916  0.4119 -0.0514
   53U       H6 1177   6.695   6.659   1.929 -0.2673  1.1546 -0.5099
   53U       C5 1178   6.583   6.746   2.087 -0.2685  0.1154 -0.3152
   53U       H5 1179   6.674   6.782   2.133 -0.7623  0.6002  0.2925
   53U       C4 1180   6.455   6.791   2.137 -0.5616  0.3210 -0.2181
   53U       O4 1181   6.446   6.868   2.230 -0.0951 -0.1977 -0.0317
   53U       N3 1182   6.347   6.744   2.070  0.0187 -0.2582  0.3877
   53U       H3 1183   6.256   6.771   2.104 -0.6177 -0.6437 -0.9510
   53U       C2 1184   6.353   6.671   1.958  0.4885  0.6916 -0.4250
   53U       O2 1185   6.245   6.623   1.920 -0.4685 -0.6483  0.1145
   53U      C3' 1186   6.630   6.664   1.620  0.3768  0.3862  0.0603
   53U      H3' 1187   6.680   6.726   1.694 -0.4195  1.1033  0.0166
   53U      C2' 1188   6.485   6.646   1.655 -0.3214  0.4045  0.1869
   53U     H2'1 1189   6.430   6.738   1.672 -0.6302  0.2788 -0.1017
   53U      O2' 1190   6.417   6.588   1.545 -0.2378 -0.4580  0.3491
   53U     HO'2 1191   6.331   6.567   1.582  1.1323 -2.3174  2.8174
   53U      O3' 1192   6.636   6.730   1.493 -0.1485 -0.0397  0.6363
   54C        P 1193   6.634   6.893   1.483  0.0082 -0.1276 -0.2959
   54C      O1P 1194   6.682   6.926   1.350 -0.5499  0.1534  0.2809
   54C      O2P 1195   6.699   6.962   1.595 -0.3499 -0.4891  0.2020
   54C      O5' 1196   6.478   6.926   1.492  0.0106 -0.1264 -1.1754
   54C      C5' 1197   6.391   6.892   1.388  0.5628  0.4347  0.3720
   54C     H5'1 1198   6.382   6.784   1.385 -0.3914  0.5148  0.1396
   54C     H5'2 1199   6.426   6.939   1.296  0.2240  1.1775  0.6161
   54C      C4' 1200   6.254   6.960   1.425 -0.1063 -0.5068 -0.8384
   54C      H4' 1201   6.183   6.937   1.346  1.1942 -2.1837 -1.5871
   54C      O4' 1202   6.213   6.922   1.553 -0.2627  0.1589 -0.0750
   54C      C1' 1203   6.152   7.028   1.628  0.2013  0.0754  0.0180
   54C      H1' 1204   6.056   6.995   1.666  0.0668  0.2098 -0.2010
   54C       N1 1205   6.231   7.063   1.747  0.2738  0.5435 -0.2739
   54C       C6 1206   6.341   6.995   1.790 -0.0705 -0.3081 -0.1723
   54C       H6 1207   6.386   6.919   1.727 -0.7608 -0.6073 -0.3161
   54C       C5 1208   6.402   7.025   1.912  0.0410 -0.2068 -0.5448
   54C       H5 1209   6.497   6.984   1.945  1.1441  1.1653 -1.8388
   54C       C4 1210   6.340   7.119   2.003 -0.4590  0.3391  0.1331
   54C       N4 1211   6.373   7.129   2.124 -0.1590  0.2872 -0.1448
   54C      H41 1212   6.446   7.068   2.159 -0.2002 -0.4914 -1.3631
   54C      H42 1213   6.317   7.179   2.192 -0.4380  2.5670 -1.9631
   54C       N3 1214   6.225   7.173   1.966  0.0594  0.7507 -0.1318
   54C       C2 1215   6.171   7.144   1.848 -0.3272 -0.1199 -0.0511
   54C       O2 1216   6.073   7.206   1.826 -0.2237 -0.1087 -0.4063
   54C      C3' 1217   6.255   7.110   1.439 -0.1415  0.8747  0.6487
   54C      H3' 1218   6.352   7.126   1.485 -0.3309 -0.5000  1.6041
   54C      C2' 1219   6.135   7.135   1.525 -0.3611  0.4168  0.1813
   54C     H2'1 1220   6.143   7.232   1.575 -1.6540 -0.2937  1.8937
   54C      O2' 1221   6.000   7.117   1.474 -0.4764 -0.4412 -0.3398
   54C     HO'2 1222   5.998   7.157   1.387  2.8968  3.5823  1.1272
   54C      O3' 1223   6.239   7.186   1.316  0.1292  0.0785  0.2723
   55C        P 1224   6.291   7.341   1.299  0.1395  0.7104  0.1108
   55C      O1P 1225   6.265   7.380   1.164 -0.4615 -0.1892  0.0295
   55C      O2P 1226   6.434   7.347   1.343  0.3573  0.0415 -0.1241
   55C      O5' 1227   6.206   7.427   1.409  0.1061  0.1882 -0.9132
   55C      C5' 1228   6.067   7.458   1.393 -0.2998  0.6504 -0.0316
   55C     H5'1 1229   6.019   7.360   1.391 -0.2778  0.6481 -0.7045
   55C     H5'2 1230   6.046   7.520   1.306  3.6966  1.7115 -0.4011
   55C      C4' 1231   6.008   7.544   1.507 -0.1558  0.2224 -0.0633
   55C      H4' 1232   5.901   7.553   1.486 -0.5242 -0.6211  1.3293
   55C      O4' 1233   6.019   7.484   1.632 -0.6278  0.1095  0.5992
   55C      C1' 1234   6.033   7.591   1.727 -0.0672 -0.4613 -1.1247
   55C      H1' 1235   5.943   7.575   1.786  1.1990 -0.2501  0.9647
   55C       N1 1236   6.151   7.580   1.819  0.6269  0.1647 -0.4803
   55C       C6 1237   6.262   7.508   1.791  0.2379 -0.2741 -0.0801
   55C       H6 1238   6.270   7.457   1.696 -1.1075 -0.6875  0.0109
   55C       C5 1239   6.354   7.481   1.890  0.5896 -0.4403  0.6090
   55C       H5 1240   6.436   7.419   1.858 -1.2774 -0.7115 -4.5032
   55C       C4 1241   6.319   7.518   2.020 -0.1723  0.5029  0.3253
   55C       N4 1242   6.399   7.486   2.115 -0.1857 -0.4791  0.2275
   55C      H41 1243   6.475   7.421   2.099 -0.5014 -1.1003  1.1956
   55C      H42 1244   6.382   7.539   2.199 -0.9871  2.3827 -1.5817
   55C       N3 1245   6.220   7.597   2.046  0.3977 -0.5243  0.5993
   55C       C2 1246   6.137   7.630   1.948  1.0899 -0.0640  0.0677
   55C       O2 1247   6.042   7.704   1.976  0.3743  0.9520  0.6230
   55C      C3' 1248   6.069   7.687   1.512  0.5334 -0.1892  0.0220
   55C      H3' 1249   6.174   7.670   1.491  0.4705  0.4269 -0.8787
   55C      C2' 1250   6.037   7.724   1.657  0.6158  0.0317 -0.1783
   55C     H2'1 1251   6.115   7.788   1.697  1.7520 -1.4848  0.1226
   55C      O2' 1252   5.900   7.767   1.672 -0.1963  0.0048 -0.2543
   55C     HO'2 1253   5.908   7.862   1.684 -0.1928  0.3914 -2.8018
   55C      O3' 1254   6.018   7.777   1.422 -0.2473  0.4866 -0.3860
   56G        P 1255   6.077   7.923   1.403  0.0686 -0.0994  0.6252
   56G      O1P 1256   6.005   7.984   1.290  0.2625  0.3428 -0.1169
   56G      O2P 1257   6.224   7.914   1.394 -0.3140  0.0236 -0.2844
   56G      O5' 1258   6.045   8.002   1.534 -0.1113 -0.2366 -0.8601
   56G      C5' 1259   5.920   8.078   1.560 -0.3449  0.6644  0.3338
   56G     H5'1 1260   5.832   8.015   1.550  1.2592 -1.6612 -0.0395
   56G     H5'2 1261   5.911   8.155   1.483 -1.6142  1.4084  1.1898
   56G      C4' 1262   5.923   8.140   1.696  0.3463 -0.1777 -0.2109
   56G      H4' 1263   5.824   8.177   1.723  1.8959  1.2963  4.1290
   56G      O4' 1264   5.959   8.045   1.793 -0.2009  0.1572  0.1282
   56G      C1' 1265   6.019   8.118   1.897  0.3705  0.0050 -0.5559
   56G      H1' 1266   5.955   8.107   1.984 -0.9599 -0.0187 -1.5131
   56G       N9 1267   6.154   8.067   1.924 -0.4481  0.2216 -0.5154
   56G       C8 1268   6.239   7.996   1.843  0.0419  0.0080  0.8841
   56G       H8 1269   6.226   7.979   1.737  3.5646 -0.6335  0.4371
   56G       N7 1270   6.343   7.937   1.899  0.7375  0.0932 -0.3310
   56G       C5 1271   6.318   7.975   2.037  0.5730  0.7890  0.5940
   56G       C6 1272   6.388   7.937   2.160 -0.3440 -0.0013 -0.2445
   56G       O6 1273   6.483   7.854   2.178  0.0088  0.4801 -0.3754
   56G       N1 1274   6.356   8.020   2.268  0.1012 -0.4180  0.4192
   56G       H1 1275   6.404   8.000   2.355  0.3498  0.5029  0.5080
   56G       C2 1276   6.254   8.102   2.261 -0.8474  0.6299 -0.0876
   56G       N2 1277   6.232   8.157   2.376  0.2834 -0.3455  0.1013
   56G      H21 1278   6.276   8.114   2.456 -0.9354  0.3742  1.2145
   56G      H22 1279   6.148   8.212   2.384  1.7606  2.2945 -1.3807
   56G       N3 1280   6.170   8.122   2.161  0.1001  0.6578  0.1379
   56G       C4 1281   6.213   8.060   2.046  0.3268  0.5243 -0.2789
   56G      C3' 1282   6.024   8.250   1.714  0.2465  0.7274 -0.6097
   56G      H3' 1283   6.121   8.214   1.678  1.2583 -1.2783  3.5130
   56G      C2' 1284   6.022   8.264   1.865 -0.5327 -0.5187 -0.6956
   56G     H2'1 1285   6.114   8.310   1.902 -0.1259 -1.9951  0.1892
   56G      O2' 1286   5.901   8.330   1.900 -0.1406 -0.4372 -0.0363
   56G     HO'2 1287   5.890   8.348   1.994  1.4964 -0.9878  0.2789
   56G      O3' 1288   5.993   8.376   1.657 -0.0012 -0.1838  0.0449
   57U        P 1289   6.111   8.476   1.647 -0.0599 -0.2517  0.1783
   57U      O1P 1290   6.067   8.604   1.585 -0.3690 -0.5952 -0.4599
   57U      O2P 1291   6.220   8.405   1.585  0.3560 -0.1981 -0.5191
   57U      O5' 1292   6.162   8.523   1.789  1.2077 -0.7044 -0.0093
   57U      C5' 1293   6.089   8.617   1.869  0.2317  0.1094 -0.2620
   57U     H5'1 1294   5.985   8.594   1.893  0.6721  1.0236  2.8326
   57U     H5'2 1295   6.084   8.708   1.809  0.2958 -0.3173 -0.9355
   57U      C4' 1296   6.166   8.648   2.000  0.5922  0.3745 -0.0131
   57U      H4' 1297   6.108   8.725   2.051  0.0804 -0.3199  0.4689
   57U      O4' 1298   6.190   8.539   2.085 -0.0510  0.2396  0.2364
   57U      C1' 1299   6.308   8.546   2.167  0.1984  0.2711  0.0538
   57U      H1' 1300   6.286   8.540   2.273  0.3300 -2.9338 -0.0058
   57U       N1 1301   6.396   8.434   2.124 -0.3201  0.0130 -0.6210
   57U       C6 1302   6.395   8.381   1.996 -0.1914 -0.3303  0.0918
   57U       H6 1303   6.337   8.424   1.916 -0.9007 -2.3628 -0.5634
   57U       C5 1304   6.481   8.276   1.965  0.9595 -0.1681 -0.0452
   57U       H5 1305   6.480   8.235   1.865 -1.2505 -3.2865  1.1030
   57U       C4 1306   6.581   8.224   2.057 -0.6031  0.2465  0.7778
   57U       O4 1307   6.652   8.127   2.042 -0.1274 -0.5350  0.2968
   57U       N3 1308   6.576   8.288   2.180  0.4565 -0.1148 -0.3411
   57U       H3 1309   6.641   8.273   2.255  0.8409  2.9182  0.0680
   57U       C2 1310   6.486   8.389   2.219 -0.8763 -0.8769 -0.1255
   57U       O2 1311   6.502   8.445   2.334 -0.6389  0.0634  0.4046
   57U      C3' 1312   6.307   8.705   1.976  0.9004 -0.0023  0.1614
   57U      H3' 1313   6.355   8.641   1.901  0.7696 -1.0955  0.9758
   57U      C2' 1314   6.374   8.677   2.118  0.2467  0.4208 -0.4314
   57U     H2'1 1315   6.480   8.662   2.096  0.0683  1.0266 -1.7985
   57U      O2' 1316   6.365   8.781   2.210  0.4453 -0.1207  0.0251
   57U     HO'2 1317   6.453   8.814   2.229  0.5332 -0.3628  0.0387
   57U      O3' 1318   6.315   8.842   1.942 -0.5142  0.0627  0.3955
   58A        P 1319   6.438   8.900   1.853 -0.3916  0.3006 -0.1200
   58A      O1P 1320   6.398   9.037   1.807  0.1528 -0.0902  0.0699
   58A      O2P 1321   6.482   8.804   1.747  0.0734 -0.8708  0.0227
   58A      O5' 1322   6.556   8.931   1.959  0.6653 -0.1459  0.5109
   58A      C5' 1323   6.540   9.021   2.062  0.5837 -0.0776  0.3647
   58A     H5'1 1324   6.442   9.009   2.108  0.3025 -0.1602 -0.2580
   58A     H5'2 1325   6.550   9.124   2.028 -0.7321 -0.4155 -1.1353
   58A      C4' 1326   6.638   8.983   2.167  0.1418  0.1816  0.4686
   58A      H4' 1327   6.620   9.051   2.250 -0.9252  0.2217  0.2075
   58A      O4' 1328   6.618   8.859   2.221  0.4771  0.3873 -0.4062
   58A      C1' 1329   6.742   8.806   2.270 -0.6688 -0.3503 -0.2730
   58A      H1' 1330   6.740   8.778   2.376  1.5178 -3.6267 -0.9258
   58A       N9 1331   6.774   8.682   2.197  0.2122 -0.0791  0.2160
   58A       C8 1332   6.727   8.641   2.069  0.3103 -0.3303 -0.7448
   58A       H8 1333   6.650   8.690   2.012 -0.6340 -1.9305 -0.9042
   58A       N7 1334   6.773   8.517   2.037 -0.3950  0.1168  0.4510
   58A       C5 1335   6.861   8.489   2.143  0.4280 -0.3550 -0.2000
   58A       C6 1336   6.944   8.383   2.181 -0.0133  0.2927  1.3220
   58A       N6 1337   6.955   8.273   2.104 -0.3967 -0.1697 -0.0250
   58A      H61 1338   6.898   8.266   2.021  0.5531  0.3305 -0.7411
   58A      H62 1339   7.014   8.200   2.141 -1.4292 -1.2779 -0.4939
   58A       N1 1340   7.019   8.389   2.291  0.6382  0.6137  0.2509
   58A       C2 1341   7.014   8.499   2.363 -0.7420 -0.2859  0.1791
   58A       H2 1342   7.080   8.500   2.448 -1.6195  1.4288  0.8905
   58A       N3 1343   6.946   8.612   2.336  0.1370  0.2798 -0.3395
   58A       C4 1344   6.871   8.595   2.227 -0.4975  0.6417  0.6001
   58A      C3' 1345   6.788   8.987   2.133 -0.0623 -0.1904 -0.3529
   58A      H3' 1346   6.806   8.930   2.042  0.5395 -2.6889  1.2480
   58A      C2' 1347   6.854   8.909   2.252 -0.4680 -0.3541  0.0609
   58A     H2'1 1348   6.953   8.868   2.227  0.0508  1.5514 -1.1789
   58A      O2' 1349   6.864   8.980   2.373  0.4714 -0.1358 -0.9576
   58A     HO'2 1350   6.931   8.940   2.429 -1.6411 -1.1409  1.0069
   58A      O3' 1351   6.836   9.121   2.124  0.4440 -0.1540  0.1379
   59C        P 1352   6.988   9.153   2.078 -0.0695  0.1123 -0.0634
   59C      O1P 1353   7.009   9.298   2.094  0.2746 -0.0251 -0.5388
   59C      O2P 1354   7.003   9.096   1.944  0.1983  0.0217  0.1222
   59C      O5' 1355   7.087   9.063   2.169  0.6290 -0.1961  0.2376
   59C      C5' 1356   7.163   9.117   2.279 -0.6747 -0.0046  0.0355
   59C     H5'1 1357   7.094   9.129   2.362 -0.8766 -1.1812  0.0652
   59C     H5'2 1358   7.217   9.204   2.241 -1.2437  0.4903  0.3449
   59C      C4' 1359   7.263   9.010   2.329 -1.0609 -0.1168 -0.2864
   59C      H4' 1360   7.321   9.032   2.418 -0.3463  1.4423 -1.1042
   59C      O4' 1361   7.192   8.884   2.338 -0.1216 -0.0259 -0.3406
   59C      C1' 1362   7.284   8.784   2.300  0.0621  0.1938  0.4217
   59C      H1' 1363   7.281   8.719   2.388 -2.7237  0.2259  0.4376
   59C       N1 1364   7.255   8.695   2.187  0.5680 -0.1551  0.6322
   59C       C6 1365   7.161   8.726   2.089  0.3402 -0.4374  0.0713
   59C       H6 1366   7.121   8.826   2.086 -0.4251 -0.6901  1.1591
   59C       C5 1367   7.125   8.632   1.996 -0.1083  0.0963 -0.0428
   59C       H5 1368   7.054   8.653   1.917 -2.3112  0.1430  1.8634
   59C       C4 1369   7.187   8.509   1.998 -0.5045  0.1553  0.3141
   59C       N4 1370   7.153   8.419   1.914  0.1128 -0.2871  0.5252
   59C      H41 1371   7.079   8.437   1.847  2.8397  2.3140 -2.0949
   59C      H42 1372   7.222   8.347   1.900  1.1858  0.9765 -1.0061
   59C       N3 1373   7.285   8.485   2.080 -0.2734  0.3779  0.3422
   59C       C2 1374   7.319   8.573   2.176  0.3006  0.3725 -0.3811
   59C       O2 1375   7.417   8.546   2.248  0.2417 -0.1169  0.6137
   59C      C3' 1376   7.369   8.985   2.216  0.3030  0.2495  0.1265
   59C      H3' 1377   7.317   8.971   2.122  2.1653  0.5516 -0.9990
   59C      C2' 1378   7.423   8.848   2.270 -0.1931  0.0319  0.0123
   59C     H2'1 1379   7.487   8.801   2.195  0.2109  0.6942 -0.0731
   59C      O2' 1380   7.502   8.874   2.382 -0.1946 -0.5484 -0.2347
   59C     HO'2 1381   7.568   8.805   2.386  2.0806  1.3788 -1.5504
   59C      O3' 1382   7.466   9.084   2.204  0.2629  0.0782  0.1004
   60U        P 1383   7.556   9.093   2.074 -0.3919  0.1783  0.1847
   60U      O1P 1384   7.671   9.188   2.096  0.2563 -0.0128 -0.3632
   60U      O2P 1385   7.465   9.122   1.959 -0.6478  0.3917  0.1738
   60U      O5' 1386   7.625   8.946   2.060  0.2265 -0.3713  0.1273
   60U      C5' 1387   7.744   8.916   2.130 -0.3152  0.2885  0.4477
   60U     H5'1 1388   7.723   8.909   2.237  0.6959  0.4360  0.6623
   60U     H5'2 1389   7.825   8.984   2.104 -0.1269 -0.5158 -1.1715
   60U      C4' 1390   7.805   8.779   2.079 -0.5208 -0.7973 -0.4380
   60U      H4' 1391   7.889   8.755   2.143 -1.2590  0.3306  1.0094
   60U      O4' 1392   7.705   8.676   2.082 -0.5990  0.1882 -0.1337
   60U      C1' 1393   7.728   8.584   1.975  0.2144 -0.3863  0.4611
   60U      H1' 1394   7.750   8.483   2.007  1.7679 -0.1967  0.0437
   60U       N1 1395   7.614   8.585   1.876 -0.5522  0.5190 -0.3401
   60U       C6 1396   7.516   8.676   1.872  0.6905 -0.4543 -0.4757
   60U       H6 1397   7.523   8.772   1.921 -1.4392 -0.8390  0.6796
   60U       C5 1398   7.412   8.666   1.784  0.3485 -0.2886  0.0572
   60U       H5 1399   7.338   8.744   1.773  0.6027  0.2515  1.9071
   60U       C4 1400   7.390   8.550   1.706 -0.3965  0.5434  0.5149
   60U       O4 1401   7.301   8.537   1.624  0.2856  0.8618  0.2063
   60U       N3 1402   7.482   8.449   1.728  0.0577 -0.5974 -0.4827
   60U       H3 1403   7.475   8.369   1.666 -3.0274 -0.4878 -0.4631
   60U       C2 1404   7.591   8.461   1.812 -0.4942  1.0282 -0.0931
   60U       O2 1405   7.674   8.370   1.818  0.0395  0.1464  0.2070
   60U      C3' 1406   7.850   8.784   1.933 -0.3734  0.0117 -0.3186
   60U      H3' 1407   7.772   8.834   1.876 -0.4842  0.5571  0.2910
   60U      C2' 1408   7.859   8.633   1.912  0.4026  1.0789 -0.1585
   60U     H2'1 1409   7.868   8.600   1.808  0.1616 -2.4372  0.8161
   60U      O2' 1410   7.966   8.573   1.987  0.3318 -0.2810 -0.3415
   60U     HO'2 1411   8.047   8.614   1.954 -1.2895  2.9868 -0.6738
   60U      O3' 1412   7.975   8.849   1.911 -0.1851  0.0870  0.3538
   61U        P 1413   8.022   8.899   1.771 -0.1929  0.1560 -0.1906
   61U      O1P 1414   8.051   8.786   1.679  0.0021  0.6313  0.2804
   61U      O2P 1415   8.131   9.001   1.798 -0.4022 -0.7185 -0.1121
   61U      O5' 1416   7.899   8.980   1.709 -0.1171 -0.3291 -0.4168
   61U      C5' 1417   7.844   9.094   1.776 -0.0274  0.2224  0.4443
   61U     H5'1 1418   7.929   9.162   1.782  0.5760 -0.5319  0.6398
   61U     H5'2 1419   7.827   9.077   1.883 -0.1601 -0.3782  0.3277
   61U      C4' 1420   7.727   9.162   1.713 -0.1628  0.0153 -0.3693
   61U      H4' 1421   7.701   9.238   1.786  0.5438 -1.7197  1.7968
   61U      O4' 1422   7.772   9.232   1.597  0.0794 -0.4087  0.2187
   61U      C1' 1423   7.716   9.168   1.481  0.3913 -0.1922  0.6492
   61U      H1' 1424   7.653   9.244   1.435  3.2970  1.2054 -1.3603
   61U       N1 1425   7.808   9.140   1.371  0.2836  0.9317  0.2427
   61U       C6 1426   7.937   9.097   1.395 -0.0650  0.2596 -0.3667
   61U       H6 1427   7.970   9.089   1.497 -2.2794  0.9290  0.4651
   61U       C5 1428   8.014   9.050   1.291  0.1241 -0.1569  0.3088
   61U       H5 1429   8.114   9.011   1.303 -0.1304 -1.1663 -0.7163
   61U       C4 1430   7.965   9.055   1.155  0.4518 -0.1176 -0.1415
   61U       O4 1431   8.014   9.005   1.050 -0.2318 -0.0796 -0.1771
   61U       N3 1432   7.842   9.109   1.134 -0.2760  0.1606 -0.3022
   61U       H3 1433   7.794   9.106   1.045 -0.3355 -1.1318 -0.2418
   61U       C2 1434   7.752   9.141   1.240 -0.5367 -0.0165  0.3655
   61U       O2 1435   7.633   9.153   1.212 -0.3570 -0.4432 -0.1984
   61U      C3' 1436   7.612   9.068   1.677  0.0136  0.0639 -0.0007
   61U      H3' 1437   7.616   8.984   1.746 -0.4471  1.2033  1.4753
   61U      C2' 1438   7.643   9.045   1.535  0.5993  0.7927  0.6272
   61U     H2'1 1439   7.714   8.964   1.523  0.1672  0.3666  0.9031
   61U      O2' 1440   7.521   9.014   1.467 -0.4683  0.0524  0.5762
   61U     HO'2 1441   7.444   9.037   1.519  0.1369 -0.3094  1.6658
   61U      O3' 1442   7.496   9.148   1.697  0.2463  0.0943  0.4000
   61U      H3T 1443   7.485   9.166   1.791 -3.0594  0.4371  0.0629
   62G      O5' 1444   7.864   7.424   2.194  0.4068 -0.1269  0.7236
   62G      H5T 1445   7.830   7.468   2.272 -0.1549  2.0378 -0.6515
   62G      C5' 1446   7.831   7.504   2.082  0.0069 -0.7577  0.2065
   62G     H5'1 1447   7.729   7.498   2.046  0.2336  2.0339 -1.1603
   62G     H5'2 1448   7.889   7.468   1.997  0.7198  1.3559 -0.2550
   62G      C4' 1449   7.860   7.652   2.114 -0.2292 -0.2575 -0.6232
   62G      H4' 1450   7.968   7.662   2.132  0.1305 -1.7277 -1.8139
   62G      O4' 1451   7.831   7.739   2.005 -0.1715  0.2239  0.2664
   62G      C1' 1452   7.811   7.867   2.053 -0.2927  0.1541 -0.1437
   62G      H1' 1453   7.896   7.928   2.022 -0.2131  0.1325  0.0315
   62G       N9 1454   7.682   7.920   1.992  0.1256 -0.4369 -0.1368
   62G       C8 1455   7.592   7.859   1.910 -0.3008 -0.0632 -0.1921
   62G       H8 1456   7.602   7.762   1.862  0.7945  0.0368 -0.1938
   62G       N7 1457   7.497   7.930   1.864  0.7094  0.1299 -0.3929
   62G       C5 1458   7.508   8.050   1.934 -0.3159  0.3972 -0.5679
   62G       C6 1459   7.430   8.168   1.936 -0.8558  0.1039  0.3240
   62G       O6 1460   7.333   8.195   1.865  0.3386 -0.7801 -0.2586
   62G       N1 1461   7.464   8.262   2.037 -0.0871  0.8258  0.2769
   62G       H1 1462   7.415   8.350   2.037 -1.4314  0.2063 -2.8164
   62G       C2 1463   7.583   8.249   2.108 -0.0916  0.9969  0.6990
   62G       N2 1464   7.614   8.345   2.188  0.0313  0.1126  0.1396
   62G      H21 1465   7.549   8.422   2.190 -1.0073 -0.7121 -0.7573
   62G      H22 1466   7.687   8.325   2.256  0.0300 -0.5133 -0.0339
   62G       N3 1467   7.659   8.137   2.106  0.4044  0.2281 -0.5519
   62G       C4 1468   7.621   8.043   2.017 -0.0278 -0.2955  0.2738
   62G      C3' 1469   7.777   7.714   2.225  0.2001 -0.8668  0.0329
   62G      H3' 1470   7.675   7.700   2.191  0.3012  0.6986 -1.0359
   62G      C2' 1471   7.814   7.867   2.207 -0.0882  0.2894 -0.6625
   62G     H2'1 1472   7.733   7.924   2.251 -1.9662 -1.6669 -1.3774
   62G      O2' 1473   7.942   7.891   2.260  0.2849 -0.1280 -0.0342
   62G     HO'2 1474   7.973   7.979   2.236  0.6253  0.0294  0.9183
   62G      O3' 1475   7.807   7.666   2.353 -0.4904  0.5097 -0.2427
   63U        P 1476   7.708   7.670   2.469  0.0407 -0.1677 -0.0505
   63U      O1P 1477   7.778   7.617   2.586  0.2264 -0.1319  0.7944
   63U      O2P 1478   7.585   7.611   2.421  0.0712 -0.0384 -0.6232
   63U      O5' 1479   7.674   7.824   2.502 -0.4674 -0.0475 -0.3056
   63U      C5' 1480   7.768   7.896   2.574 -0.1198  0.1766  0.0828
   63U     H5'1 1481   7.850   7.917   2.504 -0.9235 -2.6435 -1.8663
   63U     H5'2 1482   7.818   7.841   2.653  3.8287  1.3078 -1.3631
   63U      C4' 1483   7.719   8.030   2.632 -0.7154  0.4791 -0.5007
   63U      H4' 1484   7.797   8.079   2.691 -0.2648  0.1781 -0.8405
   63U      O4' 1485   7.703   8.120   2.529  0.4301  0.4140  0.7913
   63U      C1' 1486   7.577   8.187   2.549 -0.6621 -0.2186 -0.0085
   63U      H1' 1487   7.596   8.294   2.548 -0.1381 -0.3101 -0.8262
   63U       N1 1488   7.469   8.165   2.446 -0.0920 -0.4422  0.3669
   63U       C6 1489   7.477   8.058   2.363 -1.1249  0.2303  0.3063
   63U       H6 1490   7.555   7.984   2.378 -2.4778 -1.0343  1.3831
   63U       C5 1491   7.380   8.025   2.272 -0.2470 -0.3623 -0.0840
   63U       H5 1492   7.394   7.936   2.213 -0.2004 -1.7953  1.9879
   63U       C4 1493   7.264   8.118   2.251 -0.4576  0.2537 -0.8770
   63U       O4 1494   7.176   8.107   2.165  0.2224 -0.1581 -0.9241
   63U       N3 1495   7.277   8.231   2.327 -0.0721 -0.1948 -0.9023
   63U       H3 1496   7.208   8.305   2.318 -2.5130 -1.8161  2.1774
   63U       C2 1497   7.366   8.252   2.431  0.5952  0.4310  0.3754
   63U       O2 1498   7.355   8.353   2.499 -0.0625 -0.4295  0.4345
   63U      C3' 1499   7.595   8.009   2.712  0.0430  0.2163  0.0144
   63U      H3' 1500   7.528   7.930   2.680 -0.7175  0.8474  0.0206
   63U      C2' 1501   7.526   8.144   2.689  0.4023  0.0966 -0.9159
   63U     H2'1 1502   7.417   8.139   2.683  0.4324 -0.0104 -1.4136
   63U      O2' 1503   7.567   8.240   2.784  0.3896  0.4786  0.4616
   63U     HO'2 1504   7.659   8.255   2.764  0.2988 -0.2202 -0.5872
   63U      O3' 1505   7.618   7.997   2.847 -0.1843  0.0417 -0.1711
   64A        P 1506   7.518   7.904   2.938  0.1311 -0.3602  0.0725
   64A      O1P 1507   7.571   7.933   3.074  0.1473 -0.1821 -0.3587
   64A      O2P 1508   7.509   7.765   2.880 -0.1650 -0.3324 -0.5550
   64A      O5' 1509   7.373   7.971   2.933  0.6548 -0.1790  0.1475
   64A      C5' 1510   7.348   8.097   2.994  0.5984 -0.5049 -0.0773
   64A     H5'1 1511   7.426   8.170   2.975  0.8564 -1.1325 -1.5948
   64A     H5'2 1512   7.353   8.081   3.102  0.1097 -0.5642 -0.0596
   64A      C4' 1513   7.213   8.170   2.950 -0.4982  0.4609 -1.0783
   64A      H4' 1514   7.219   8.263   3.007  0.3413  0.8903 -1.8366
   64A      O4' 1515   7.214   8.224   2.822 -0.2342 -0.0460 -0.0874
   64A      C1' 1516   7.077   8.242   2.783 -0.1775 -0.1674  0.1076
   64A      H1' 1517   7.060   8.350   2.774  0.0795 -0.1701 -0.4629
   64A       N9 1518   7.049   8.178   2.653 -0.2354 -0.4479 -0.0649
   64A       C8 1519   7.123   8.087   2.586  0.1830 -0.2648 -0.8884
   64A       H8 1520   7.213   8.041   2.624 -0.2924  0.2311  0.9399
   64A       N7 1521   7.067   8.045   2.475  0.3625  0.7093 -0.0970
   64A       C5 1522   6.943   8.106   2.474 -0.1323 -0.4072  0.6221
   64A       C6 1523   6.837   8.113   2.388 -0.2083  0.3393  0.1306
   64A       N6 1524   6.820   8.025   2.286  0.3049  0.3703  0.0783
   64A      H61 1525   6.896   7.967   2.253 -0.1796 -0.0660 -0.3053
   64A      H62 1526   6.741   8.038   2.224  0.1008 -0.2585  0.1904
   64A       N1 1527   6.730   8.192   2.404  0.5591 -0.2748 -0.3207
   64A       C2 1528   6.740   8.282   2.500  0.2683  0.4501 -0.2008
   64A       H2 1529   6.655   8.347   2.512  0.7223  1.4004 -1.8419
   64A       N3 1530   6.831   8.285   2.601  0.6541  0.4544 -0.0145
   64A       C4 1531   6.935   8.196   2.576 -0.2885 -1.2337 -0.3157
   64A      C3' 1532   7.082   8.101   2.968 -0.3467  0.4680  0.1634
   64A      H3' 1533   7.088   8.001   2.923  0.2209 -0.3109  1.9003
   64A      C2' 1534   6.986   8.194   2.892 -0.4799 -0.2636 -0.1407
   64A     H2'1 1535   6.900   8.131   2.868 -0.1328 -1.1483  0.8188
   64A      O2' 1536   6.952   8.302   2.979 -0.3124 -0.2073  0.1658
   64A     HO'2 1537   6.944   8.256   3.063  2.7290 -0.9514  0.1632
   64A      O3' 1538   7.054   8.096   3.109 -0.6448  0.1490 -0.1075
   65C        P 1539   6.961   7.971   3.156  0.0721  0.5585 -0.2792
   65C      O1P 1540   6.957   7.970   3.302 -0.7951 -0.1447  0.3793
   65C      O2P 1541   7.005   7.854   3.082 -0.2296  0.0999  0.0174
   65C      O5' 1542   6.810   7.995   3.102  0.1350 -0.6750 -0.4244
   65C      C5' 1543   6.728   8.095   3.163  0.6434  0.0823  0.2081
   65C     H5'1 1544   6.785   8.188   3.173  0.6127  0.2841 -1.2403
   65C     H5'2 1545   6.698   8.054   3.259  0.8524 -0.0380  0.2224
   65C      C4' 1546   6.604   8.130   3.078 -0.0571  0.0288  0.4467
   65C      H4' 1547   6.552   8.215   3.122 -2.5105 -1.2333  0.1532
   65C      O4' 1548   6.645   8.155   2.943  0.2490 -0.2284 -0.2249
   65C      C1' 1549   6.535   8.129   2.858  0.6494 -0.5004 -0.4416
   65C      H1' 1550   6.504   8.220   2.807 -1.5225  0.2167  1.9363
   65C       N1 1551   6.563   8.029   2.754 -0.0578 -0.8026 -0.0406
   65C       C6 1552   6.674   7.952   2.757 -0.9682 -1.2183 -0.5074
   65C       H6 1553   6.742   7.959   2.840 -1.5514  1.4727 -0.1946
   65C       C5 1554   6.700   7.869   2.648 -0.0929 -0.2911  0.5004
   65C       H5 1555   6.785   7.802   2.648  0.2918  0.1838  0.0839
   65C       C4 1556   6.612   7.871   2.536 -0.1094 -0.0496  0.0255
   65C       N4 1557   6.626   7.794   2.436 -0.4633 -0.5932  0.3226
   65C      H41 1558   6.696   7.722   2.441  0.1881  0.1014  2.3849
   65C      H42 1559   6.554   7.803   2.366  0.3206 -2.2243 -0.7408
   65C       N3 1560   6.507   7.947   2.538  0.9738 -0.0670 -0.3184
   65C       C2 1561   6.481   8.022   2.644 -0.3657 -0.7308  0.8740
   65C       O2 1562   6.388   8.095   2.632  0.4295  0.2914 -0.3101
   65C      C3' 1563   6.504   8.020   3.073 -0.0054  0.6839  0.3858
   65C      H3' 1564   6.560   7.930   3.048  0.1256  0.9955 -0.4516
   65C      C2' 1565   6.427   8.071   2.945  0.5929  0.1072 -0.1675
   65C     H2'1 1566   6.373   7.985   2.907  0.7050 -0.5621  1.1110
   65C      O2' 1567   6.336   8.175   2.988 -0.1810 -0.0844  0.6071
   65C     HO'2 1568   6.254   8.169   2.939  1.1831 -2.0037 -1.6782
   65C      O3' 1569   6.431   8.009   3.198 -0.1625  0.0399  0.4319
   66G        P 1570   6.317   7.900   3.217 -0.4256 -0.3422  0.2032
   66G      O1P 1571   6.253   7.936   3.349 -0.4672 -0.3621 -0.2149
   66G      O2P 1572   6.379   7.765   3.211  0.1098  0.3306  0.1971
   66G      O5' 1573   6.212   7.901   3.107 -0.3400 -0.1118 -0.2116
   66G      C5' 1574   6.104   7.989   3.107 -0.5298  0.4557  0.3837
   66G     H5'1 1575   6.143   8.089   3.123 -0.9303  0.9957 -1.6946
   66G     H5'2 1576   6.048   7.965   3.198 -0.4654 -1.7692 -0.0895
   66G      C4' 1577   6.029   8.000   2.971 -0.5175 -0.3348 -0.0478
   66G      H4' 1578   5.960   8.084   2.969 -0.5169 -0.3471 -0.5824
   66G      O4' 1579   6.126   8.019   2.872  0.1604  0.6266  0.0318
   66G      C1' 1580   6.078   7.968   2.744 -0.0402 -0.1942 -0.0110
   66G      H1' 1581   6.062   8.045   2.669 -0.9682  0.7344  1.0782
   66G       N9 1582   6.169   7.862   2.691 -0.8624  0.3667 -0.5668
   66G       C8 1583   6.263   7.781   2.753  0.2069 -0.4097 -0.3436
   66G       H8 1584   6.292   7.797   2.856 -2.0340  1.5681  0.0850
   66G       N7 1585   6.310   7.688   2.672  0.4413  0.0173  0.0381
   66G       C5 1586   6.253   7.722   2.545 -0.1209 -0.4672 -0.6887
   66G       C6 1587   6.283   7.672   2.416  0.6181 -0.7223 -0.2136
   66G       O6 1588   6.375   7.603   2.376  0.8888 -0.0259 -0.0629
   66G       N1 1589   6.187   7.709   2.329 -0.0891 -0.4136  0.6114
   66G       H1 1590   6.201   7.690   2.231 -1.7311  1.0307  0.0529
   66G       C2 1591   6.083   7.792   2.360  0.2933 -0.5525 -1.0873
   66G       N2 1592   6.012   7.825   2.251  0.3622 -0.1461 -0.0064
   66G      H21 1593   6.029   7.774   2.166  0.8220  0.4597 -0.2883
   66G      H22 1594   5.924   7.872   2.268  1.3690  2.0375 -0.4635
   66G       N3 1595   6.065   7.861   2.473 -0.0765  1.3182  0.1617
   66G       C4 1596   6.152   7.816   2.566 -0.3529 -0.3245  0.3191
   66G      C3' 1597   5.963   7.875   2.926  0.1134 -0.5782  0.0169
   66G      H3' 1598   6.028   7.790   2.945  1.7906  1.1160  2.4655
   66G      C2' 1599   5.943   7.901   2.778  0.0404  0.7222  0.6709
   66G     H2'1 1600   5.939   7.807   2.722 -0.8965 -0.0291  1.9697
   66G      O2' 1601   5.831   7.975   2.752 -0.2074 -0.0253  0.5767
   66G     HO'2 1602   5.779   7.969   2.832  1.1112  1.2885  1.5904
   66G      O3' 1603   5.834   7.869   2.990 -0.1202 -0.0253 -0.1257
   67G        P 1604   5.760   7.741   3.004  0.2388  0.0379  0.1908
   67G      O1P 1605   5.627   7.771   3.061 -0.2983  0.2829  0.3587
   67G      O2P 1606   5.844   7.649   3.084  0.9271 -0.2840 -0.0403
   67G      O5' 1607   5.743   7.671   2.856 -0.5086  0.4661  0.0678
   67G      C5' 1608   5.631   7.710   2.780  0.1650 -0.0295  0.2274
   67G     H5'1 1609   5.621   7.816   2.802  0.1600 -0.0553  0.3541
   67G     H5'2 1610   5.552   7.648   2.825  0.0087  0.9560  1.3598
   67G      C4' 1611   5.638   7.673   2.629  0.3043  0.3699 -0.4058
   67G      H4' 1612   5.558   7.725   2.576 -0.0553 -1.2142 -1.4939
   67G      O4' 1613   5.765   7.692   2.558 -0.6460 -0.4504  0.0383
   67G      C1' 1614   5.776   7.599   2.453  0.2303  0.0263  0.1744
   67G      H1' 1615   5.773   7.643   2.353 -0.2181 -0.7982 -0.1879
   67G       N9 1616   5.902   7.528   2.461 -0.6133 -0.0199 -0.8240
   67G       C8 1617   5.979   7.508   2.572 -0.4915  0.1778 -0.0395
   67G       H8 1618   5.952   7.536   2.672  1.2434  0.4665  0.3754
   67G       N7 1619   6.086   7.438   2.546  0.0277  0.6619  0.4220
   67G       C5 1620   6.077   7.413   2.406 -0.1379  0.1550 -0.7265
   67G       C6 1621   6.156   7.334   2.321 -0.2831  0.1774  0.2089
   67G       O6 1622   6.255   7.269   2.348  0.0511  0.0013  0.7762
   67G       N1 1623   6.115   7.320   2.191 -0.2921 -0.3354 -0.4097
   67G       H1 1624   6.150   7.252   2.125 -0.3645 -2.5471  1.7125
   67G       C2 1625   6.007   7.391   2.147 -0.3610  0.3729 -0.0725
   67G       N2 1626   5.964   7.369   2.028  0.1093  0.7362 -0.4860
   67G      H21 1627   6.004   7.297   1.970  1.6800 -0.3928  1.8479
   67G      H22 1628   5.874   7.408   2.003 -0.1336  1.1642  0.9260
   67G       N3 1629   5.919   7.457   2.228 -0.4679  0.4860 -0.1936
   67G       C4 1630   5.962   7.467   2.358  0.0562  0.4103 -0.1704
   67G      C3' 1631   5.612   7.523   2.614 -0.2958 -0.1912  0.4379
   67G      H3' 1632   5.678   7.469   2.681  0.1333  2.1513  2.0430
   67G      C2' 1633   5.660   7.499   2.470 -0.1072 -0.2061  0.2541
   67G     H2'1 1634   5.690   7.395   2.460 -1.7120 -1.3145  4.7334
   67G      O2' 1635   5.560   7.545   2.369  0.3319 -0.1761 -0.3894
   67G     HO'2 1636   5.473   7.541   2.409 -0.4214  0.4479 -1.9056
   67G      O3' 1637   5.475   7.487   2.636 -0.2008  0.1484 -0.0613
   68A        P 1638   5.443   7.333   2.674  0.4652 -0.4138  0.2770
   68A      O1P 1639   5.299   7.328   2.697  0.4859  0.3311  0.0084
   68A      O2P 1640   5.539   7.289   2.777  0.0937 -0.2532  0.2774
   68A      O5' 1641   5.481   7.275   2.530  0.0600  0.6701  0.1895
   68A      C5' 1642   5.395   7.288   2.424 -0.2792 -0.0709  0.9261
   68A     H5'1 1643   5.378   7.391   2.391  1.8509  0.8122  2.3677
   68A     H5'2 1644   5.296   7.256   2.456 -0.9560  1.6449  0.6772
   68A      C4' 1645   5.447   7.212   2.304 -1.0685  0.6364 -0.2358
   68A      H4' 1646   5.383   7.237   2.220 -0.4160  2.2486 -0.2888
   68A      O4' 1647   5.577   7.258   2.263  1.1301  0.1732  0.5675
   68A      C1' 1648   5.642   7.147   2.197 -0.1277  0.5939  0.0277
   68A      H1' 1649   5.655   7.171   2.092  0.1968 -2.6501 -0.7839
   68A       N9 1650   5.775   7.121   2.257 -0.3666  0.2175 -0.5615
   68A       C8 1651   5.818   7.136   2.389  0.0459  0.4359 -0.1979
   68A       H8 1652   5.755   7.182   2.463 -1.1305 -0.2239 -0.7553
   68A       N7 1653   5.937   7.088   2.419  0.1089  0.9790 -0.2535
   68A       C5 1654   5.972   7.027   2.293  0.5659  0.0118  0.6799
   68A       C6 1655   6.080   6.953   2.246  0.0176 -0.8005 -0.2610
   68A       N6 1656   6.183   6.917   2.317  0.0116 -0.4534 -0.8807
   68A      H61 1657   6.213   6.954   2.406 -0.4937 -1.5030 -0.2533
   68A      H62 1658   6.254   6.860   2.273  1.9139 -0.0903  1.5153
   68A       N1 1659   6.089   6.898   2.122  0.4519  0.0303 -0.3334
   68A       C2 1660   5.999   6.950   2.040  0.2200  0.2166 -0.6494
   68A       H2 1661   6.016   6.918   1.938  0.1859  1.8562 -1.1982
   68A       N3 1662   5.882   7.007   2.066  0.0926 -0.5599  0.8196
   68A       C4 1663   5.878   7.049   2.200  0.2260  0.2793 -0.5207
   68A      C3' 1664   5.460   7.060   2.317 -0.6000  0.2867 -0.3230
   68A      H3' 1665   5.507   7.035   2.412 -0.0458  1.6208 -0.2233
   68A      C2' 1666   5.551   7.024   2.196  0.2424 -0.0093 -0.0956
   68A     H2'1 1667   5.613   6.936   2.211  0.1108 -0.2791 -1.0658
   68A      O2' 1668   5.480   7.016   2.076  0.2666  0.5744  0.2949
   68A     HO'2 1669   5.392   6.979   2.084  0.1575  0.6580 -0.4657
   68A      O3' 1670   5.330   6.994   2.304 -0.3587  0.9121  0.9706
   69A        P 1671   5.303   6.848   2.362 -0.1435 -0.0136 -0.1569
   69A      O1P 1672   5.208   6.786   2.275 -0.4801 -0.3034  0.0005
   69A      O2P 1673   5.272   6.863   2.508  0.5133 -0.4489 -0.4694
   69A      O5' 1674   5.434   6.755   2.359 -0.9731  0.7781  0.7630
   69A      C5' 1675   5.475   6.686   2.244  0.1355  1.1553  0.8181
   69A     H5'1 1676   5.477   6.755   2.160  0.3858  0.8311  0.5542
   69A     H5'2 1677   5.397   6.614   2.217  1.1192  0.7269 -1.0125
   69A      C4' 1678   5.610   6.611   2.253  0.5055 -0.3934  0.2790
   69A      H4' 1679   5.633   6.566   2.156 -1.0836  3.1190 -1.9088
   69A      O4' 1680   5.715   6.703   2.282 -0.2307  0.1873  0.3503
   69A      C1' 1681   5.813   6.641   2.372  0.3172 -0.4699  0.0108
   69A      H1' 1682   5.917   6.635   2.340  0.4605  1.2742  0.0626
   69A       N9 1683   5.799   6.710   2.502  0.5622  0.9954 -0.6229
   69A       C8 1684   5.700   6.787   2.546  0.7232  0.0128 -0.3589
   69A       H8 1685   5.614   6.818   2.487  1.0244  1.1265 -0.2300
   69A       N7 1686   5.715   6.826   2.667  0.4712 -0.1687 -0.1784
   69A       C5 1687   5.831   6.760   2.708  0.5536  0.0125  0.3724
   69A       C6 1688   5.911   6.758   2.823 -0.0639  0.3436 -0.7021
   69A       N6 1689   5.876   6.815   2.936 -0.3537 -0.2023  0.2190
   69A      H61 1690   5.791   6.869   2.943 -1.2725 -1.5358 -0.2912
   69A      H62 1691   5.930   6.800   3.020 -1.3754 -1.5833  0.6776
   69A       N1 1692   6.019   6.681   2.829 -0.1561  0.4927  0.4507
   69A       C2 1693   6.066   6.622   2.715  0.9075 -0.5041 -0.2412
   69A       H2 1694   6.150   6.555   2.721  2.4953  1.4841  1.2165
   69A       N3 1695   6.002   6.625   2.598 -1.1143 -0.6932  0.0411
   69A       C4 1696   5.889   6.693   2.605  0.0254  0.5561  0.1472
   69A      C3' 1697   5.616   6.503   2.358  0.2048 -0.2630  0.1466
   69A      H3' 1698   5.564   6.533   2.449  2.0297  1.3785  0.7117
   69A      C2' 1699   5.769   6.497   2.379  0.2518  0.2924  0.7523
   69A     H2'1 1700   5.796   6.455   2.476  1.1140  1.7033  1.1379
   69A      O2' 1701   5.835   6.433   2.275  0.2324 -0.0869 -0.1492
   69A     HO'2 1702   5.813   6.340   2.279  2.1910 -0.6219 -0.4527
   69A      O3' 1703   5.561   6.393   2.297 -0.5618 -0.1019  0.3615
   70U        P 1704   5.565   6.249   2.359  0.1310  0.0837  0.0523
   70U      O1P 1705   5.459   6.168   2.297 -0.1001 -0.5382 -0.3037
   70U      O2P 1706   5.566   6.265   2.507 -0.5289  0.7022 -0.0870
   70U      O5' 1707   5.712   6.196   2.327  0.3657 -0.8829  0.6707
   70U      C5' 1708   5.729   6.117   2.212 -0.4377  0.0020 -0.0064
   70U     H5'1 1709   5.704   6.185   2.131  3.4990  1.7849  0.0042
   70U     H5'2 1710   5.668   6.027   2.215 -0.1208 -0.2820 -1.4775
   70U      C4' 1711   5.870   6.054   2.184 -0.0884 -0.3755 -0.1458
   70U      H4' 1712   5.855   5.981   2.104  0.1542 -0.8655  0.2488
   70U      O4' 1713   5.984   6.137   2.160  0.5171  0.1232  0.1928
   70U      C1' 1714   6.096   6.064   2.213 -0.5677 -0.4215 -0.3917
   70U      H1' 1715   6.177   6.046   2.142  0.6256  0.7676  0.6075
   70U       N1 1716   6.148   6.140   2.326  0.1845 -0.5196 -0.1244
   70U       C6 1717   6.064   6.217   2.411  0.1565  0.8973 -0.2174
   70U       H6 1718   5.964   6.235   2.374 -0.2417 -3.4753 -1.8091
   70U       C5 1719   6.117   6.267   2.528 -0.2306 -0.0171  0.4566
   70U       H5 1720   6.054   6.331   2.588 -1.3425 -0.2618 -0.3953
   70U       C4 1721   6.254   6.243   2.569 -0.0903  0.7552  0.2033
   70U       O4 1722   6.313   6.287   2.666 -0.3647 -0.1251 -0.1966
   70U       N3 1723   6.327   6.181   2.467  0.1310 -0.6989 -0.7588
   70U       H3 1724   6.426   6.179   2.487  0.2189  3.0557 -0.1424
   70U       C2 1725   6.282   6.123   2.356  0.1258 -0.0101  0.6414
   70U       O2 1726   6.361   6.049   2.293  1.1593  0.3034 -0.1456
   70U      C3' 1727   5.890   5.962   2.307  0.1202  0.3972  0.6253
   70U      H3' 1728   5.878   6.012   2.404  1.9309 -1.3682  1.8477
   70U      C2' 1729   6.043   5.930   2.270  0.1300 -0.4827 -0.1400
   70U     H2'1 1730   6.105   5.894   2.353  0.0879  0.2148  0.2069
   70U      O2' 1731   6.056   5.828   2.164  0.0789 -0.3051 -0.2497
   70U     HO'2 1732   6.136   5.776   2.175  1.2049  1.1915 -1.0509
   70U      O3' 1733   5.818   5.841   2.318 -0.0887  0.5931  0.1330
   71A        P 1734   5.813   5.763   2.456 -0.3332 -0.1389 -0.3138
   71A      O1P 1735   5.730   5.644   2.437  0.0829  0.7158  0.6759
   71A      O2P 1736   5.760   5.853   2.558 -0.3827  0.0716 -0.4366
   71A      O5' 1737   5.958   5.722   2.502 -0.0546 -0.3959 -0.6960
   71A      C5' 1738   6.014   5.596   2.458  0.0993  1.0548 -0.6891
   71A     H5'1 1739   6.011   5.586   2.350  2.4050  0.3028 -0.7454
   71A     H5'2 1740   5.967   5.510   2.505  0.9613  2.0457  2.1787
   71A      C4' 1741   6.161   5.575   2.495 -0.1757 -0.1233  0.2302
   71A      H4' 1742   6.193   5.484   2.444  2.2752  0.4731  0.5433
   71A      O4' 1743   6.238   5.690   2.456 -0.1106 -0.1889 -0.3275
   71A      C1' 1744   6.342   5.703   2.545 -0.5031 -0.1552 -0.8068
   71A      H1' 1745   6.443   5.707   2.504 -0.1167  0.9032  0.2058
   71A       N9 1746   6.332   5.820   2.631 -0.4283  0.3464 -0.4645
   71A       C8 1747   6.224   5.904   2.645 -0.0631 -0.1241  0.0683
   71A       H8 1748   6.128   5.886   2.598 -0.6047  1.0280  0.6826
   71A       N7 1749   6.249   5.998   2.736 -0.0177 -0.2514 -0.1865
   71A       C5 1750   6.384   5.984   2.761  0.1303 -0.3495 -0.3664
   71A       C6 1751   6.472   6.062   2.841 -0.4462  0.2388  0.6394
   71A       N6 1752   6.437   6.173   2.903 -0.1082  0.0293 -0.3103
   71A      H61 1753   6.355   6.221   2.870 -0.7057 -2.4018 -2.6686
   71A      H62 1754   6.519   6.224   2.935  1.3719 -2.4113  0.0171
   71A       N1 1755   6.600   6.029   2.860  0.1410 -0.5264  0.0573
   71A       C2 1756   6.633   5.918   2.802  0.3834  0.8969  0.5079
   71A       H2 1757   6.736   5.890   2.820  0.2220 -0.1880 -0.1404
   71A       N3 1758   6.561   5.832   2.727  0.0469 -0.2459 -0.7078
   71A       C4 1759   6.435   5.877   2.708 -0.0252 -0.2164 -0.3071
   71A      C3' 1760   6.191   5.543   2.638  0.4787  0.1217 -0.0726
   71A      H3' 1761   6.137   5.612   2.702  0.6401 -0.0108  0.2066
   71A      C2' 1762   6.339   5.579   2.634 -0.1242 -0.2059 -0.1459
   71A     H2'1 1763   6.380   5.604   2.732  1.7872 -1.7674 -0.4787
   71A      O2' 1764   6.418   5.479   2.579 -0.0509  0.8414 -0.1127
   71A     HO'2 1765   6.457   5.424   2.648 -1.4101 -0.3144 -0.2054
   71A      O3' 1766   6.172   5.407   2.679  0.3179  0.0856 -0.6220
   72G        P 1767   6.166   5.372   2.831 -0.0528  0.4893  0.3024
   72G      O1P 1768   6.113   5.238   2.838  0.2342  0.3219  0.3460
   72G      O2P 1769   6.095   5.484   2.902  0.1160  0.0133  0.4877
   72G      O5' 1770   6.319   5.379   2.875 -0.0399  0.6258  0.1747
   72G      C5' 1771   6.407   5.266   2.856  0.1075  0.0366  0.2635
   72G     H5'1 1772   6.412   5.238   2.751  2.4975 -2.3697  0.8948
   72G     H5'2 1773   6.381   5.173   2.907  1.0139 -0.2452  0.2188
   72G      C4' 1774   6.546   5.318   2.895  0.1350 -0.3188 -0.3332
   72G      H4' 1775   6.623   5.244   2.869  1.0677  0.0561  1.2168
   72G      O4' 1776   6.580   5.449   2.848 -0.0065 -0.0399  0.0123
   72G      C1' 1777   6.641   5.529   2.952  0.1294 -0.1014 -0.1199
   72G      H1' 1778   6.737   5.566   2.917 -0.4948  1.1915 -0.5479
   72G       N9 1779   6.557   5.642   3.006  0.1984  0.3003  0.6458
   72G       C8 1780   6.418   5.670   2.988  0.7284 -0.5033  0.3424
   72G       H8 1781   6.355   5.601   2.933 -1.2196  0.6696  1.0116
   72G       N7 1782   6.374   5.773   3.051  0.3923 -0.2133  0.1554
   72G       C5 1783   6.491   5.823   3.109  0.1993 -0.4818  0.1059
   72G       C6 1784   6.508   5.949   3.180 -0.4377  0.0779 -0.8519
   72G       O6 1785   6.422   6.030   3.194  0.5644 -0.5276 -0.0571
   72G       N1 1786   6.639   5.968   3.227 -0.3199  0.2501  0.1558
   72G       H1 1787   6.663   6.053   3.277  3.3941  0.0780 -1.0285
   72G       C2 1788   6.737   5.877   3.214 -0.6757 -0.0805  0.0970
   72G       N2 1789   6.852   5.909   3.274 -0.5095 -0.0282 -0.5172
   72G      H21 1790   6.859   5.995   3.326 -1.2027 -0.7530  0.8473
   72G      H22 1791   6.937   5.860   3.248 -1.0353  0.3027 -3.0960
   72G       N3 1792   6.721   5.756   3.154  0.2645  0.5713  0.1966
   72G       C4 1793   6.598   5.734   3.101  1.4118 -0.4276  0.5409
   72G      C3' 1794   6.545   5.327   3.048 -0.0778 -0.6248  0.5021
   72G      H3' 1795   6.453   5.375   3.085  0.3208  0.3961  0.2071
   72G      C2' 1796   6.658   5.432   3.067  0.7442  0.2599 -0.2931
   72G     H2'1 1797   6.649   5.481   3.164  0.2176 -0.6800  0.1430
   72G      O2' 1798   6.785   5.375   3.050 -0.3066 -0.1875  0.7657
   72G     HO'2 1799   6.849   5.424   3.101 -1.4704  2.2953  0.0067
   72G      O3' 1800   6.561   5.195   3.107  0.2050 -0.1631  0.2117
   73A        P 1801   6.541   5.168   3.262  0.2951  0.2155 -0.2510
   73A      O1P 1802   6.565   5.031   3.298 -0.2799 -0.1118  0.2102
   73A      O2P 1803   6.415   5.230   3.310  0.2361  0.2342 -0.0511
   73A      O5' 1804   6.661   5.252   3.335  0.2555  0.0603  0.3622
   73A      C5' 1805   6.798   5.216   3.346 -0.4967  0.8181  0.2227
   73A     H5'1 1806   6.852   5.217   3.251  0.0973  1.5792  0.5656
   73A     H5'2 1807   6.804   5.115   3.386 -2.5643  0.0748 -1.1493
   73A      C4' 1808   6.876   5.315   3.439  0.2851 -0.1976  0.0717
   73A      H4' 1809   6.983   5.295   3.433  0.4641  0.7025  0.2357
   73A      O4' 1810   6.861   5.453   3.390  0.0186  0.2290  0.2866
   73A      C1' 1811   6.836   5.545   3.494 -0.2348  0.3855 -0.7749
   73A      H1' 1812   6.908   5.626   3.483  0.3742 -0.3402 -2.6063
   73A       N9 1813   6.707   5.609   3.486  0.2398  0.5174 -0.1809
   73A       C8 1814   6.592   5.544   3.463 -0.0206  0.0648 -0.1366
   73A       H8 1815   6.577   5.439   3.447 -0.0631  0.0538 -0.0251
   73A       N7 1816   6.490   5.624   3.481  0.2467 -0.8386  0.0397
   73A       C5 1817   6.547   5.754   3.501 -0.1204  0.1014  0.2098
   73A       C6 1818   6.492   5.882   3.519  0.3741 -1.0051 -0.3078
   73A       N6 1819   6.365   5.913   3.508  0.8957  0.0492 -0.3186
   73A      H61 1820   6.305   5.835   3.483  2.7523 -1.4829 -0.1774
   73A      H62 1821   6.331   6.006   3.529  1.1559 -0.5891  3.5400
   73A       N1 1822   6.573   5.986   3.549 -0.1695 -0.3158  0.0450
   73A       C2 1823   6.705   5.961   3.565  0.4570 -0.4986  0.0415
   73A       H2 1824   6.772   6.041   3.591  2.9483 -1.5274 -2.5892
   73A       N3 1825   6.767   5.839   3.559  0.5128 -0.1248  0.0617
   73A       C4 1826   6.680   5.743   3.511 -0.0397 -0.4298 -0.3319
   73A      C3' 1827   6.829   5.320   3.585  0.5034  0.3330  0.2178
   73A      H3' 1828   6.721   5.300   3.586  0.0603  2.2118  3.2708
   73A      C2' 1829   6.869   5.465   3.616 -0.5362  0.1196  0.4554
   73A     H2'1 1830   6.825   5.507   3.706  1.6190  0.1160  1.5754
   73A      O2' 1831   7.015   5.482   3.626  0.3297 -0.3701  0.2012
   73A     HO'2 1832   7.054   5.403   3.664 -1.5756 -1.3523  0.2808
   73A      O3' 1833   6.889   5.222   3.667 -0.1867 -0.1152  0.0101
   74U        P 1834   6.812   5.170   3.794  0.1099  0.4950 -0.1923
   74U      O1P 1835   6.906   5.080   3.865  0.5685  0.4820  0.0629
   74U      O2P 1836   6.675   5.124   3.750  0.2803 -0.5027 -0.5952
   74U      O5' 1837   6.805   5.305   3.887  0.2761 -0.3543 -0.4585
   74U      C5' 1838   6.917   5.363   3.953 -0.4503 -0.2983 -0.4656
   74U     H5'1 1839   6.991   5.390   3.877 -1.1946 -1.0055 -1.4721
   74U     H5'2 1840   6.957   5.297   4.030  0.8308  1.4381  0.4248
   74U      C4' 1841   6.877   5.485   4.035 -0.3198 -1.1928  0.4508
   74U      H4' 1842   6.965   5.516   4.093 -0.0023  0.8849 -1.0633
   74U      O4' 1843   6.847   5.591   3.938  0.3737 -0.2682  0.0648
   74U      C1' 1844   6.747   5.675   4.004  0.6204  0.2940  0.8953
   74U      H1' 1845   6.794   5.773   3.996  0.7017  0.2610  0.9603
   74U       N1 1846   6.617   5.676   3.944 -0.2162 -0.3856 -0.1627
   74U       C6 1847   6.576   5.574   3.858  0.4718 -0.4117 -0.2689
   74U       H6 1848   6.631   5.481   3.852 -1.2520 -1.4374 -0.6000
   74U       C5 1849   6.465   5.596   3.784 -0.0360 -0.2152 -0.1283
   74U       H5 1850   6.430   5.513   3.725 -1.2476  0.6456 -0.6527
   74U       C4 1851   6.388   5.719   3.787 -0.0295 -0.0658 -0.0324
   74U       O4 1852   6.287   5.743   3.724  0.3953 -0.2913  0.0515
   74U       N3 1853   6.422   5.811   3.882  0.4287 -0.4492  0.8592
   74U       H3 1854   6.373   5.899   3.885 -1.3002 -1.3175 -0.4493
   74U       C2 1855   6.543   5.795   3.958 -0.4911 -0.4167 -0.1128
   74U       O2 1856   6.580   5.885   4.037  0.1079  0.6864  0.1086
   74U      C3' 1857   6.769   5.479   4.142  0.4897 -0.2293  0.1315
   74U      H3' 1858   6.689   5.419   4.099 -0.0879  0.1214  0.7093
   74U      C2' 1859   6.731   5.629   4.150 -0.0267  0.1174  0.9806
   74U     H2'1 1860   6.626   5.642   4.178  0.1595  3.6280  0.5225
   74U      O2' 1861   6.821   5.702   4.232 -0.3813 -0.6926  0.1681
   74U     HO'2 1862   6.847   5.647   4.306  0.7167  0.7408  0.9058
   74U      O3' 1863   6.810   5.438   4.273 -0.0636  1.1109  0.3351
   75A        P 1864   6.690   5.386   4.375  0.0386  0.5116  0.0467
   75A      O1P 1865   6.745   5.307   4.492  0.3194  0.3735 -0.0016
   75A      O2P 1866   6.581   5.315   4.299 -0.2089 -0.4306  1.1981
   75A      O5' 1867   6.612   5.513   4.433  0.1548 -0.1745  0.1790
   75A      C5' 1868   6.629   5.561   4.566 -0.8200  0.2588  0.8245
   75A     H5'1 1869   6.730   5.598   4.583 -0.9019  1.3027 -0.7269
   75A     H5'2 1870   6.604   5.488   4.643  1.0727  1.4056  2.6381
   75A      C4' 1871   6.530   5.676   4.592 -0.0937 -0.0459 -0.7794
   75A      H4' 1872   6.558   5.713   4.690  0.9083  0.8875 -1.3987
   75A      O4' 1873   6.519   5.775   4.486  0.6557  0.7867 -0.0086
   75A      C1' 1874   6.374   5.803   4.481 -0.5682 -0.1317  0.1844
   75A      H1' 1875   6.372   5.910   4.505  1.3025  0.4301 -1.8467
   75A       N9 1876   6.315   5.789   4.349  0.1185  0.5269  0.2410
   75A       C8 1877   6.344   5.686   4.265  0.4641  0.4806 -0.2708
   75A       H8 1878   6.417   5.615   4.301 -0.9589 -0.9851 -0.1505
   75A       N7 1879   6.283   5.700   4.149 -0.2031 -0.2881 -1.1592
   75A       C5 1880   6.201   5.811   4.169  0.2981  0.3448 -0.0164
   75A       C6 1881   6.103   5.874   4.088  0.2094  0.7694  0.9908
   75A       N6 1882   6.062   5.817   3.971 -0.0462 -0.6060  0.4519
   75A      H61 1883   6.114   5.743   3.925 -0.4662 -1.1733  0.8758
   75A      H62 1884   5.986   5.856   3.917  0.0104 -1.1320 -0.0133
   75A       N1 1885   6.032   5.972   4.140  0.3228 -0.6818  0.0885
   75A       C2 1886   6.061   6.018   4.257  0.1655  0.5445 -0.4612
   75A       H2 1887   6.002   6.103   4.287  2.1162  1.1960  1.8977
   75A       N3 1888   6.152   5.971   4.345 -0.4653 -0.4954 -0.1090
   75A       C4 1889   6.219   5.868   4.289  0.2567 -1.0089 -0.3212
   75A      C3' 1890   6.393   5.607   4.610  0.1166 -0.3135  0.2937
   75A      H3' 1891   6.377   5.541   4.525  3.0910 -1.7869  0.7512
   75A      C2' 1892   6.304   5.730   4.595  0.5048 -0.5089  1.2627
   75A     H2'1 1893   6.203   5.698   4.570  0.3049  1.2017 -0.4044
   75A      O2' 1894   6.306   5.817   4.709  0.1502  0.8669  0.8451
   75A     HO'2 1895   6.256   5.899   4.703 -0.4000  0.6300  1.9336
   75A      O3' 1896   6.379   5.542   4.735  0.2250 -0.2088 -0.1339
   76A        P 1897   6.275   5.438   4.768 -0.2450  0.1261  0.0281
   76A      O1P 1898   6.291   5.383   4.906  0.5495 -0.0684  0.1020
   76A      O2P 1899   6.285   5.335   4.658 -0.1283  0.4731  0.1031
   76A      O5' 1900   6.128   5.516   4.753  0.2388  0.4233  0.2366
   76A      C5' 1901   6.083   5.614   4.844  0.0519  0.7149  0.4060
   76A     H5'1 1902   6.163   5.685   4.866  0.1547  1.3618 -1.7497
   76A     H5'2 1903   6.055   5.561   4.935  0.9891  2.4144  1.7295
   76A      C4' 1904   5.970   5.708   4.794 -0.2965 -0.3435 -0.1498
   76A      H4' 1905   5.956   5.780   4.874 -0.9652 -0.9046  0.2488
   76A      O4' 1906   5.998   5.779   4.673 -0.7112 -0.0340 -0.2639
   76A      C1' 1907   5.885   5.822   4.603  0.1982 -0.0302  0.0178
   76A      H1' 1908   5.891   5.929   4.589  0.9194 -0.2739 -1.6934
   76A       N9 1909   5.888   5.750   4.473 -0.2523 -0.6315  0.5611
   76A       C8 1910   5.976   5.650   4.432 -0.3064  0.3984  0.2387
   76A       H8 1911   6.043   5.602   4.501 -0.7079  0.5368  0.7274
   76A       N7 1912   5.962   5.623   4.304  0.0926 -0.2194 -0.1951
   76A       C5 1913   5.850   5.698   4.264 -0.4061 -0.0982  0.0640
   76A       C6 1914   5.767   5.704   4.146  0.8739 -0.2611  0.5454
   76A       N6 1915   5.787   5.637   4.035 -0.2514 -0.4834  0.0633
   76A      H61 1916   5.872   5.585   4.020  0.4869  0.1755  1.6701
   76A      H62 1917   5.722   5.661   3.962 -2.3767 -1.9748  1.3409
   76A       N1 1918   5.658   5.785   4.140  0.0554  0.4685 -0.5037
   76A       C2 1919   5.621   5.841   4.262 -0.0818  0.9237  0.3083
   76A       H2 1920   5.526   5.892   4.260  0.8032  2.6156 -0.2710
   76A       N3 1921   5.695   5.852   4.366 -0.7767 -0.2396 -0.4577
   76A       C4 1922   5.808   5.778   4.364 -0.0046 -0.1299 -0.0134
   76A      C3' 1923   5.830   5.650   4.770  0.4845 -0.7694 -0.2441
   76A      H3' 1924   5.826   5.567   4.700  1.4538 -0.9906 -0.0582
   76A      C2' 1925   5.768   5.783   4.703  0.1800  0.0676  0.3212
   76A     H2'1 1926   5.681   5.751   4.646 -0.0033 -1.5952  1.4453
   76A      O2' 1927   5.744   5.902   4.775  0.7596  0.0117  0.1133
   76A     HO'2 1928   5.690   5.958   4.719  1.1306 -1.6921 -2.0505
   76A      O3' 1929   5.774   5.626   4.893 -0.3407  0.2065 -0.2579
   77U        P 1930   5.634   5.552   4.916 -0.4187 -0.5230  0.1075
   77U      O1P 1931   5.590   5.586   5.054 -0.2263  0.2698  0.7009
   77U      O2P 1932   5.650   5.407   4.879 -0.7995 -0.1229 -0.0837
   77U      O5' 1933   5.535   5.608   4.813  0.3998 -0.1888  0.5164
   77U      C5' 1934   5.467   5.728   4.849  0.6268  0.1133  0.1284
   77U     H5'1 1935   5.540   5.810   4.844  1.7214 -0.8519 -0.0867
   77U     H5'2 1936   5.421   5.727   4.948 -0.4133  0.6569 -0.3394
   77U      C4' 1937   5.357   5.745   4.742  0.0127 -0.3907 -0.0363
   77U      H4' 1938   5.298   5.835   4.761  0.0264 -0.3479 -0.1968
   77U      O4' 1939   5.421   5.776   4.623 -0.4315  0.4233  1.1074
   77U      C1' 1940   5.337   5.732   4.508  0.0122  0.1341  0.1772
   77U      H1' 1941   5.311   5.819   4.448 -0.1645  0.0429  0.1213
   77U       N1 1942   5.411   5.632   4.423  0.4522 -0.0247 -0.1561
   77U       C6 1943   5.520   5.571   4.475  0.1036  0.0799  0.3805
   77U       H6 1944   5.548   5.579   4.579  0.8189  2.6962  0.0489
   77U       C5 1945   5.594   5.487   4.401 -0.1368 -0.2913  0.3327
   77U       H5 1946   5.673   5.432   4.449  0.8579  0.1439 -0.7785
   77U       C4 1947   5.557   5.464   4.258 -0.1625  0.1648  0.2038
   77U       O4 1948   5.616   5.391   4.177 -0.0870  0.2080  0.2274
   77U       N3 1949   5.450   5.539   4.213 -0.2924  0.5629  0.2430
   77U       H3 1950   5.416   5.518   4.120  0.2388 -2.0941  0.5687
   77U       C2 1951   5.366   5.608   4.292  0.1507 -0.1674 -0.3127
   77U       O2 1952   5.260   5.647   4.238 -0.2750  0.7486 -0.1621
   77U      C3' 1953   5.259   5.638   4.711 -0.0283 -0.0220  0.3128
   77U      H3' 1954   5.319   5.547   4.708 -1.6897 -1.1726  0.6715
   77U      C2' 1955   5.210   5.670   4.574 -0.2441  0.3520  0.2209
   77U     H2'1 1956   5.190   5.584   4.511  3.4339  1.4963 -2.9279
   77U      O2' 1957   5.088   5.751   4.579 -0.5022  0.0647 -0.4566
   77U     HO'2 1958   5.073   5.795   4.663 -0.0981 -0.4113 -0.1289
   77U      O3' 1959   5.158   5.630   4.818  0.5578  0.4214 -0.1428
   78U        P 1960   5.097   5.495   4.864  0.3055  0.0180  0.3659
   78U      O1P 1961   4.982   5.517   4.958  0.0527  0.0112  0.3726
   78U      O2P 1962   5.208   5.419   4.905  0.1515 -0.6314 -0.5174
   78U      O5' 1963   5.027   5.424   4.730 -0.0826  0.1904  0.0988
   78U      C5' 1964   4.898   5.468   4.674 -0.1303 -0.1744 -0.0811
   78U     H5'1 1965   4.898   5.577   4.675  0.3468 -0.1412  2.4388
   78U     H5'2 1966   4.820   5.433   4.742  0.4861  2.3158  2.0835
   78U      C4' 1967   4.875   5.406   4.538  0.3003  0.0763  0.1345
   78U      H4' 1968   4.782   5.448   4.500 -0.2785 -1.6492 -0.4794
   78U      O4' 1969   4.978   5.449   4.444 -0.3297 -0.1179 -0.0504
   78U      C1' 1970   4.965   5.360   4.329 -0.5273 -0.4302  0.3709
   78U      H1' 1971   4.905   5.408   4.251 -0.6849  0.8689  1.2450
   78U       N1 1972   5.099   5.317   4.290  0.5125  0.4115  0.5461
   78U       C6 1973   5.204   5.322   4.378  0.6016  0.0357  0.9759
   78U       H6 1974   5.190   5.381   4.467 -1.3858  2.0751 -0.5526
   78U       C5 1975   5.321   5.260   4.349  0.0321 -1.0263 -0.3268
   78U       H5 1976   5.405   5.250   4.416  0.7968 -2.1267 -1.4085
   78U       C4 1977   5.337   5.190   4.228  0.3946  0.5789  0.9359
   78U       O4 1978   5.436   5.134   4.185  0.2698 -0.5025  0.4242
   78U       N3 1979   5.235   5.195   4.138 -0.2633 -0.1997  0.1368
   78U       H3 1980   5.252   5.162   4.044 -2.2850 -2.5086  0.4651
   78U       C2 1981   5.111   5.252   4.166  0.4171 -0.3990  0.5340
   78U       O2 1982   5.017   5.245   4.088  0.1561 -0.1846 -0.1805
   78U      C3' 1983   4.883   5.253   4.524  0.0668 -0.1957 -0.0376
   78U      H3' 1984   4.976   5.224   4.573 -0.4546 -1.6549  0.1584
   78U      C2' 1985   4.887   5.230   4.373 -0.5167  0.5084  0.4407
   78U     H2'1 1986   4.923   5.132   4.341 -2.0070  0.1005 -0.0874
   78U      O2' 1987   4.754   5.256   4.333  0.4423  0.3288 -0.7024
   78U     HO'2 1988   4.689   5.193   4.365  1.0071  0.6160  1.1627
   78U      O3' 1989   4.775   5.185   4.587  0.0110  0.2320 -0.1487
   79A        P 1990   4.793   5.024   4.628 -0.2114  0.0153  0.0857
   79A      O1P 1991   4.676   4.979   4.698  0.1645 -0.3171  0.1581
   79A      O2P 1992   4.922   5.005   4.683  0.6004 -0.4884  0.1642
   79A      O5' 1993   4.796   4.942   4.491  0.5574 -0.5864 -0.4461
   79A      C5' 1994   4.676   4.919   4.416 -0.0595  0.2421  0.5813
   79A     H5'1 1995   4.615   5.009   4.409  0.1381  0.3625  0.3698
   79A     H5'2 1996   4.619   4.837   4.458  2.4603 -0.6018  2.5954
   79A      C4' 1997   4.694   4.873   4.270 -0.4441  0.2091  0.4529
   79A      H4' 1998   4.597   4.882   4.223  0.6116  2.1740 -1.5086
   79A      O4' 1999   4.780   4.947   4.189  0.5582  0.5633 -0.3168
   79A      C1' 2000   4.855   4.871   4.099  0.1758  0.6782  0.3769
   79A      H1' 2001   4.848   4.900   3.995  2.4806 -0.4291 -0.1349
   79A       N9 2002   5.000   4.856   4.134  0.1282 -0.6448  0.2454
   79A       C8 2003   5.071   4.894   4.246 -1.0853 -0.2313 -0.3646
   79A       H8 2004   5.025   4.937   4.333  0.0158  0.7626 -0.2475
   79A       N7 2005   5.202   4.872   4.245 -0.2017  0.7095  0.3771
   79A       C5 2006   5.220   4.828   4.113 -0.3271 -0.0206  0.5847
   79A       C6 2007   5.334   4.795   4.033  0.3909  0.4618 -0.1970
   79A       N6 2008   5.462   4.824   4.071  0.4324  0.1463 -0.5066
   79A      H61 2009   5.464   4.854   4.167 -2.5484 -3.6832  0.9951
   79A      H62 2010   5.533   4.787   4.010  1.5061  1.0524  0.1622
   79A       N1 2011   5.314   4.740   3.913 -0.0041 -0.2579  0.8327
   79A       C2 2012   5.189   4.732   3.864 -0.1420 -0.1378 -0.0825
   79A       H2 2013   5.184   4.694   3.762  0.5180 -2.3769  0.6507
   79A       N3 2014   5.080   4.769   3.920 -0.3738  0.0387  0.0498
   79A       C4 2015   5.099   4.809   4.049 -0.3169 -0.6198  0.6903
   79A      C3' 2016   4.740   4.730   4.256 -0.3364  0.5774  0.7985
   79A      H3' 2017   4.830   4.717   4.316  0.6239  0.8970 -0.5219
   79A      C2' 2018   4.789   4.729   4.109  0.4824 -0.1484 -0.4004
   79A     H2'1 2019   4.863   4.649   4.103  0.3103 -0.4165  0.8583
   79A      O2' 2020   4.691   4.720   4.004 -0.1432  0.3797 -0.1004
   79A     HO'2 2021   4.609   4.730   4.054 -1.6359 -3.0028 -1.6008
   79A      O3' 2022   4.644   4.632   4.292 -0.3034 -0.1292  0.2852
   80A        P 2023   4.685   4.503   4.373  0.0641  0.2235 -0.0017
   80A      O1P 2024   4.566   4.432   4.423 -0.3036 -0.1279 -0.0392
   80A      O2P 2025   4.778   4.553   4.480 -0.4340  0.6802  0.5176
   80A      O5' 2026   4.750   4.417   4.259  0.2879  0.2765 -0.3062
   80A      C5' 2027   4.667   4.351   4.169  0.0850 -0.2313 -0.2031
   80A     H5'1 2028   4.593   4.426   4.143  1.4750  0.4044 -2.6735
   80A     H5'2 2029   4.627   4.256   4.204 -2.3397  1.5740  2.3390
   80A      C4' 2030   4.756   4.312   4.054  0.9843 -0.5205 -0.6131
   80A      H4' 2031   4.686   4.288   3.974  0.7619 -2.9376  0.2508
   80A      O4' 2032   4.838   4.425   4.019 -0.0846  0.0766  0.3868
   80A      C1' 2033   4.958   4.375   3.961  0.5507  0.2429 -0.2709
   80A      H1' 2034   4.964   4.417   3.860  0.5419 -0.4161 -0.5530
   80A       N9 2035   5.076   4.410   4.038  0.7330 -0.4699  0.3026
   80A       C8 2036   5.073   4.475   4.160 -0.8021  0.1410 -0.0685
   80A       H8 2037   4.983   4.477   4.220 -1.9891 -3.1611 -1.5057
   80A       N7 2038   5.193   4.515   4.189  0.6366 -0.3932 -0.3048
   80A       C5 2039   5.278   4.467   4.094  0.3537  0.3119 -0.6482
   80A       C6 2040   5.417   4.466   4.072 -0.1182 -0.6158  0.2664
   80A       N6 2041   5.508   4.527   4.148 -0.2540  0.2411 -0.4922
   80A      H61 2042   5.474   4.568   4.234 -0.3214  0.2208 -0.5095
   80A      H62 2043   5.607   4.523   4.128 -0.1261  0.5307  0.0595
   80A       N1 2044   5.472   4.400   3.974  0.0779  0.0751 -0.0985
   80A       C2 2045   5.392   4.339   3.891  0.5769 -0.2360 -0.2489
   80A       H2 2046   5.436   4.293   3.804  1.2437  0.3696 -0.2385
   80A       N3 2047   5.260   4.339   3.891 -0.0236 -0.3646 -0.2625
   80A       C4 2048   5.206   4.408   3.995 -0.3995 -0.5906  0.1932
   80A      C3' 2049   4.849   4.193   4.069 -0.1617 -0.1161 -0.5265
   80A      H3' 2050   4.894   4.193   4.168 -0.5090  0.6824 -0.3645
   80A      C2' 2051   4.945   4.220   3.950  0.4412 -0.0370 -0.0824
   80A     H2'1 2052   5.037   4.167   3.973  1.8332  1.4993 -1.8240
   80A      O2' 2053   4.886   4.176   3.833  0.0260  0.4689 -0.1957
   80A     HO'2 2054   4.834   4.097   3.852  0.1598  0.1643 -1.0583
   80A      O3' 2055   4.769   4.082   4.034  0.6867 -0.1415 -0.4671
   81U        P 2056   4.801   3.932   4.084 -0.5404  0.1331 -0.2119
   81U      O1P 2057   4.717   3.844   4.009 -0.2948  0.1585  0.2793
   81U      O2P 2058   4.795   3.924   4.237  0.2726  0.1290  0.3295
   81U      O5' 2059   4.953   3.896   4.045  0.1157  0.0327  0.2985
   81U      C5' 2060   4.993   3.863   3.913  1.1237  0.0257 -0.1456
   81U     H5'1 2061   4.953   3.935   3.841  2.1040  0.8567  0.1255
   81U     H5'2 2062   4.955   3.763   3.893  0.2414  0.3097  0.0515
   81U      C4' 2063   5.139   3.859   3.891 -0.1420 -0.2364 -0.0284
   81U      H4' 2064   5.164   3.822   3.792 -0.4715  0.9777 -0.5825
   81U      O4' 2065   5.185   3.994   3.909 -0.2250  0.7665 -0.2084
   81U      C1' 2066   5.315   3.993   3.955 -1.3647 -0.1405 -0.2192
   81U      H1' 2067   5.386   4.042   3.889 -0.4281 -0.4411  0.5355
   81U       N1 2068   5.334   4.053   4.089  1.1238 -0.2736 -0.1377
   81U       C6 2069   5.227   4.095   4.163  0.3859 -0.0152 -0.5327
   81U       H6 2070   5.127   4.066   4.135 -0.0767  1.5131 -0.5585
   81U       C5 2071   5.237   4.174   4.277  0.4530 -0.0900  0.3678
   81U       H5 2072   5.146   4.202   4.327  0.1490  1.6141 -1.0324
   81U       C4 2073   5.370   4.223   4.321 -0.0989  0.1869 -0.2408
   81U       O4 2074   5.390   4.296   4.416  0.1513 -0.0141  0.0241
   81U       N3 2075   5.471   4.175   4.242 -0.4413 -0.2805 -0.1993
   81U       H3 2076   5.565   4.204   4.268 -1.6310  3.3586  0.5252
   81U       C2 2077   5.460   4.092   4.133  0.0041 -0.1295  0.6178
   81U       O2 2078   5.557   4.052   4.067  0.2647  0.1368 -0.3742
   81U      C3' 2079   5.218   3.781   4.000  0.2591 -0.1759  0.1697
   81U      H3' 2080   5.192   3.811   4.102 -1.5590 -0.4183 -0.2006
   81U      C2' 2081   5.356   3.840   3.973 -0.5051  0.4000 -1.0726
   81U     H2'1 2082   5.422   3.816   4.056 -0.4544  2.9198 -0.2769
   81U      O2' 2083   5.418   3.786   3.860 -0.4340 -0.2363 -0.4254
   81U     HO'2 2084   5.413   3.690   3.865  2.1737 -0.4724 -0.9196
   81U      O3' 2085   5.204   3.635   3.993  0.0879 -0.0217 -0.0122
   82U        P 2086   5.254   3.548   4.109  0.2062 -0.3742 -0.3920
   82U      O1P 2087   5.385   3.606   4.157  0.2398  0.3174  0.6752
   82U      O2P 2088   5.247   3.411   4.057 -0.3057 -0.2504 -0.2770
   82U      O5' 2089   5.159   3.562   4.229  0.7381 -0.2975 -0.5941
   82U      C5' 2090   5.056   3.465   4.253 -0.6713 -0.0774 -0.6297
   82U     H5'1 2091   5.101   3.372   4.287  4.0383  2.1547  0.1018
   82U     H5'2 2092   4.998   3.446   4.163 -1.6946 -0.9715  0.1989
   82U      C4' 2093   4.959   3.521   4.363 -0.2474 -0.4607 -0.1977
   82U      H4' 2094   4.875   3.453   4.377  1.5562 -2.8274 -0.2292
   82U      O4' 2095   5.037   3.523   4.483 -0.0635  0.2712  0.2966
   82U      C1' 2096   5.029   3.653   4.540 -0.2387  0.2840 -0.5921
   82U      H1' 2097   4.938   3.665   4.598 -0.3474  1.5342 -0.9956
   82U       N1 2098   5.158   3.662   4.615  0.3177 -0.3072 -0.5733
   82U       C6 2099   5.270   3.600   4.577  0.0737  0.7207  0.1272
   82U       H6 2100   5.284   3.549   4.483  2.4583  1.0079  0.2833
   82U       C5 2101   5.380   3.603   4.660 -1.1006  0.5174 -0.0416
   82U       H5 2102   5.480   3.565   4.644  0.2990  2.8868  2.2473
   82U       C4 2103   5.388   3.679   4.775  0.1914 -1.2736 -0.9402
   82U       O4 2104   5.478   3.690   4.853  0.3767 -0.5257 -0.0271
   82U       N3 2105   5.268   3.750   4.803  0.4762 -0.8268  0.4106
   82U       H3 2106   5.258   3.803   4.889 -1.6435  0.8414 -0.7791
   82U       C2 2107   5.152   3.727   4.739  0.2761  0.5426  0.2047
   82U       O2 2108   5.050   3.773   4.794 -0.4216  0.6430  0.0355
   82U      C3' 2109   4.926   3.669   4.336 -0.4505  0.0981  0.6284
   82U      H3' 2110   4.923   3.691   4.229 -1.5348  1.0549  0.8260
   82U      C2' 2111   5.021   3.747   4.418  0.3443 -0.7143  1.0809
   82U     H2'1 2112   5.116   3.753   4.365  0.2879 -0.5758  0.9970
   82U      O2' 2113   4.976   3.874   4.440 -0.2167  0.0379  0.7885
   82U     HO'2 2114   4.933   3.890   4.355 -0.8843 -2.2523  0.6368
   82U      O3' 2115   4.791   3.686   4.386 -0.4142  0.1287  0.7665
   82U      H3T 2116   4.771   3.772   4.347  0.2177 -0.6261 -1.3598
   8.62514   8.62514   6.09928   0.00000   0.00000   0.00000   0.00000   4.31314   4.31314
