# Supplementary material for: Constant-pH Molecular Dynamics of Cationic Peptide Dendrimers Binding to siRNA
Source: J Chem Inf Model. 2026 Feb 5;66(8):4734–43. doi: 10.1021/acs.jcim.5c02636 (PMC13126635; doi:10.1021/acs.jcim.5c02636)
Supplement: Supplementary file 2 [file ci5c02636_si_002.zip › zip/MH47_05_out_3.gro]

Protein
 2116
    1LY0      N    1   7.082   4.574   0.783 -0.0954  0.2888  0.5844
    1LY0     H1    2   7.115   4.480   0.767 -0.9439  0.0672  0.0978
    1LY0     H2    3   7.130   4.637   0.846  0.1291  0.4570  0.2442
    1LY0     H3    4   7.081   4.620   0.694  0.8214 -0.1903  0.3071
    1LY0     CA    5   6.944   4.562   0.825  0.5525 -0.4393  0.2067
    1LY0     HA    6   6.889   4.500   0.754  0.4614 -0.2151  0.0804
    1LY0     CB    7   6.933   4.498   0.962 -0.1046  0.4442  0.5914
    1LY0    HB1    8   6.946   4.576   1.038  1.8907  0.7246  0.0245
    1LY0    HB2    9   7.006   4.418   0.973 -1.5501 -1.1121 -0.6917
    1LY0     CG   10   6.794   4.433   0.989  0.5230 -0.3247 -0.1613
    1LY0    HG1   11   6.768   4.379   0.898  0.7882 -0.3787 -0.2080
    1LY0    HG2   12   6.729   4.520   0.990 -0.9182 -1.3676 -0.0991
    1LY0     CD   13   6.786   4.347   1.117 -0.0670 -0.0116 -0.2486
    1LY0    HD1   14   6.866   4.366   1.189 -2.4807  2.1304  2.0986
    1LY0    HD2   15   6.784   4.241   1.094  0.5974  0.1510 -1.1036
    1LY0     CE   16   6.652   4.370   1.199  0.3767  0.6093 -0.2990
    1LY0    HE1   17   6.667   4.472   1.236  2.3333 -0.6121  2.6836
    1LY0    HE2   18   6.656   4.301   1.283 -0.9894  1.6230  0.6513
    1LY0     NZ   19   6.529   4.362   1.110 -0.5375 -0.1395 -0.5220
    1LY0    HZ1   20   6.530   4.285   1.044 -1.3809  0.0022 -0.7069
    1LY0    HZ2   21   6.446   4.352   1.166 -0.0651 -2.1190 -0.0952
    1LY0    HZ3   22   6.512   4.444   1.055  0.8542 -0.6911 -1.8320
    1LY0      C   23   6.879   4.700   0.814  0.8782 -0.2590 -0.9689
    1LY0      O   24   6.947   4.799   0.819 -0.1605  0.2320  0.1984
    2LER      N   25   6.745   4.711   0.799 -0.6247 -0.3150 -0.1333
    2LER      H   26   6.683   4.633   0.781 -0.0674 -0.5380 -1.1646
    2LER     CA   27   6.673   4.841   0.826 -0.3659 -0.2159  0.2446
    2LER     HA   28   6.737   4.925   0.797 -2.0835  1.9995  2.4174
    2LER     CB   29   6.544   4.844   0.740  0.0099 -0.4403 -0.7626
    2LER    HB1   30   6.495   4.940   0.755  0.6456 -0.2145 -0.1023
    2LER    HB2   31   6.475   4.768   0.777  0.6480 -1.5869 -1.8461
    2LER     CG   32   6.562   4.819   0.586 -0.1142  0.4664 -0.1467
    2LER     HG   33   6.596   4.716   0.574 -1.5673 -0.1552  0.7649
    2LER    CD1   34   6.440   4.840   0.499 -0.3278  0.1178  0.2560
    2LER   HD11   35   6.436   4.775   0.412 -0.1800  1.1779 -0.5618
    2LER   HD12   36   6.350   4.814   0.555  0.1108 -1.8187  0.1360
    2LER   HD13   37   6.440   4.945   0.470  0.5456  0.1519  0.3450
    2LER    CD2   38   6.672   4.912   0.530  0.4377 -0.1312 -0.2607
    2LER   HD21   39   6.657   5.014   0.564  0.9484  0.3115 -1.3244
    2LER   HD22   40   6.769   4.869   0.556 -0.8224 -2.0467  1.6022
    2LER   HD23   41   6.665   4.899   0.422 -2.1394 -0.1208 -0.1562
    2LER      C   42   6.644   4.858   0.971  0.2071  0.2135  0.6931
    2LER      O   43   6.640   4.756   1.041 -0.4104  0.4192 -0.3247
    3LYR      N   44   6.622   4.981   1.014 -0.0027  0.1421 -0.2600
    3LYR      H   45   6.636   5.059   0.950  3.1312  2.0754  2.4362
    3LYR     CA   46   6.566   5.009   1.148  0.1449  0.7928  0.6936
    3LYR     HA   47   6.614   4.935   1.212 -0.9262 -1.4549 -0.9461
    3LYR     CB   48   6.591   5.151   1.188 -0.0815  0.6690  0.8750
    3LYR    HB1   49   6.687   5.181   1.147 -0.1326  1.4040  1.2912
    3LYR    HB2   50   6.584   5.159   1.296 -0.6530 -0.3766  0.9339
    3LYR     CG   51   6.483   5.242   1.117 -0.9321 -0.5437 -0.1832
    3LYR    HG1   52   6.384   5.214   1.152 -0.4760 -3.2537 -0.8126
    3LYR    HG2   53   6.487   5.233   1.009 -1.3261  1.2515 -0.3724
    3LYR     CD   54   6.525   5.392   1.144  0.5919  0.6262  0.0320
    3LYR    HD1   55   6.461   5.459   1.086 -0.8805 -0.9661 -0.3043
    3LYR    HD2   56   6.626   5.413   1.111  1.3264  0.7572  2.2409
    3LYR     CE   57   6.520   5.430   1.294 -0.0917  0.0978  0.2755
    3LYR    HE1   58   6.590   5.377   1.358 -0.1688 -0.0744  0.2167
    3LYR    HE2   59   6.426   5.405   1.343  0.7188 -1.4010  1.1317
    3LYR     NZ   60   6.552   5.573   1.297  0.2970  0.6425 -0.3420
    3LYR    HZ1   61   6.488   5.637   1.342  2.0236  0.7407  2.2151
    3LYR      C   62   6.417   4.963   1.151  0.3525 -0.7464  0.3125
    3LYR      O   63   6.344   4.961   1.052 -0.1448 -0.8373 -0.8543
    4LER      N   64   6.369   4.934   1.272 -0.5834 -0.9761  0.2504
    4LER      H   65   6.435   4.939   1.348  0.0576  1.2563 -0.3742
    4LER     CA   66   6.241   4.864   1.294  0.7519 -0.7194  0.1256
    4LER     HA   67   6.234   4.773   1.235 -0.1587  1.1696 -2.9242
    4LER     CB   68   6.229   4.828   1.445 -0.3104 -0.2348  0.1339
    4LER    HB1   69   6.224   4.923   1.498 -0.4440  0.3316 -0.8767
    4LER    HB2   70   6.317   4.771   1.476 -0.8440 -0.2243  1.7814
    4LER     CG   71   6.102   4.753   1.493  0.4783 -0.8169  0.0222
    4LER     HG   72   6.067   4.692   1.410  1.3665 -1.4769  0.1185
    4LER    CD1   73   6.129   4.659   1.611 -0.4718 -0.5450 -0.1204
    4LER   HD11   74   6.208   4.593   1.577 -0.9361  0.4016 -3.4206
    4LER   HD12   75   6.148   4.715   1.703 -3.9580 -0.5349  0.7601
    4LER   HD13   76   6.041   4.596   1.626 -0.7560 -0.6558 -2.0222
    4LER    CD2   77   5.997   4.859   1.540 -0.5077 -0.2639  0.1517
    4LER   HD21   78   5.909   4.804   1.573  0.3028 -0.2999  2.4225
    4LER   HD22   79   6.042   4.914   1.623  2.8178 -0.6677 -1.2052
    4LER   HD23   80   5.971   4.932   1.463  1.7768  1.1931  0.6409
    4LER      C   81   6.131   4.956   1.240  0.1572  0.2281  0.2375
    4LER      O   82   6.048   4.911   1.162 -0.3808  0.3808  0.3040
    5LER      N   83   6.126   5.084   1.265 -0.2494 -0.0283 -0.1250
    5LER      H   84   6.203   5.120   1.320  0.7619 -2.7813  0.4653
    5LER     CA   85   6.019   5.185   1.229  0.0722  0.0855 -0.5259
    5LER     HA   86   5.924   5.134   1.245  0.4535 -0.2958  0.5481
    5LER     CB   87   6.037   5.312   1.322 -0.6142 -0.1952  0.4059
    5LER    HB1   88   5.966   5.393   1.309 -0.1988  0.0295 -0.4672
    5LER    HB2   89   6.131   5.358   1.294 -0.6570 -0.7606 -0.7155
    5LER     CG   90   6.039   5.277   1.475 -0.0208 -0.1823  0.8723
    5LER     HG   91   6.112   5.198   1.495  0.6869  0.6936  1.8379
    5LER    CD1   92   6.091   5.399   1.555  0.3326  0.8724 -0.4387
    5LER   HD11   93   6.113   5.366   1.656  0.6660  0.4570 -0.6411
    5LER   HD12   94   6.190   5.430   1.521  0.9096 -0.2563  0.1799
    5LER   HD13   95   6.014   5.476   1.558 -1.0089 -0.4803  2.0188
    5LER    CD2   96   5.897   5.237   1.525  0.6847  0.4026 -0.1950
    5LER   HD21   97   5.823   5.315   1.542 -0.4526 -0.1277 -2.3525
    5LER   HD22   98   5.855   5.166   1.454 -0.5513  0.4508  0.4710
    5LER   HD23   99   5.918   5.189   1.620  1.2790 -1.9604 -1.4361
    5LER      C  100   6.020   5.229   1.079  0.4021  0.6341  0.1708
    5LER      O  101   5.994   5.344   1.045 -0.5426  0.1069 -1.1308
    6LYR      N  102   6.043   5.135   0.985  0.2539  0.1733  0.2978
    6LYR      H  103   6.053   5.038   1.010  2.1259  0.6041  1.4338
    6LYR     CA  104   6.051   5.152   0.836  0.4561 -0.3236  0.1073
    6LYR     HA  105   6.024   5.252   0.801  1.5677 -0.1560 -0.3014
    6LYR     CB  106   6.196   5.131   0.780  0.0649  0.8305 -0.1261
    6LYR    HB1  107   6.196   5.071   0.688 -4.2219 -4.1175  2.5534
    6LYR    HB2  108   6.254   5.065   0.844 -0.1264  1.0547  0.2831
    6LYR     CG  109   6.279   5.262   0.778 -0.7622  0.2674  0.0047
    6LYR    HG1  110   6.385   5.241   0.791 -1.1504 -0.3738  2.8312
    6LYR    HG2  111   6.252   5.320   0.866 -1.0655  0.4731 -0.2230
    6LYR     CD  112   6.248   5.339   0.649  0.5628  0.8227 -0.0476
    6LYR    HD1  113   6.144   5.369   0.641 -0.5166 -0.6157  4.7767
    6LYR    HD2  114   6.267   5.272   0.565  1.8709  0.7008  0.3148
    6LYR     CE  115   6.350   5.452   0.635 -0.5299  0.2297  0.0385
    6LYR    HE1  116   6.449   5.408   0.617 -0.3584  0.0864  1.2518
    6LYR    HE2  117   6.362   5.511   0.726 -0.5163  1.1800 -0.5628
    6LYR     NZ  118   6.318   5.551   0.529  0.0447  0.3483 -0.1611
    6LYR    HZ1  119   6.299   5.511   0.439  2.3710  1.4147 -1.1957
    6LYR      C  120   5.960   5.048   0.776 -0.8287  0.6495  0.2904
    6LYR      O  121   5.946   4.938   0.811 -0.6378  0.8176 -0.3175
    7LER      N  122   5.887   5.100   0.678 -0.5015 -0.4091  0.4488
    7LER      H  123   5.879   5.200   0.664 -3.0968 -0.9166 -2.6348
    7LER     CA  124   5.800   5.027   0.593  0.1229 -0.5143  1.1615
    7LER     HA  125   5.799   4.921   0.615  0.1429 -0.5660  0.9248
    7LER     CB  126   5.655   5.076   0.604  0.7867  0.1739 -0.4929
    7LER    HB1  127   5.585   5.027   0.536 -1.4262  1.4412  0.7664
    7LER    HB2  128   5.653   5.180   0.572 -0.2023  0.1301 -0.6101
    7LER     CG  129   5.591   5.082   0.750 -0.2467 -0.0193  0.3817
    7LER     HG  130   5.654   5.157   0.799 -1.1024  1.7976 -1.1420
    7LER    CD1  131   5.451   5.128   0.744  0.3017 -0.2523  0.6791
    7LER   HD11  132   5.384   5.050   0.706 -2.6068  1.7624  1.2863
    7LER   HD12  133   5.423   5.178   0.837  0.6519  1.0009  0.1361
    7LER   HD13  134   5.448   5.200   0.662 -0.4536  0.6360  1.4588
    7LER    CD2  135   5.585   4.958   0.839 -0.2144  0.2544  0.0329
    7LER   HD21  136   5.574   4.994   0.942 -1.0430  0.6316 -0.1799
    7LER   HD22  137   5.503   4.891   0.811 -0.0460 -0.4447  1.1234
    7LER   HD23  138   5.677   4.903   0.821  0.5989  1.3784  0.6011
    7LER      C  139   5.855   5.045   0.450  0.6617 -0.1115  1.0765
    7LER      O  140   5.939   5.131   0.427  0.1883  0.4021 -0.2567
    8LER      N  141   5.794   4.977   0.354  0.4025 -0.0430  0.9065
    8LER      H  142   5.709   4.927   0.375  0.5047 -0.6605 -0.0921
    8LER     CA  143   5.831   4.965   0.209  0.2304  0.0637  0.1939
    8LER     HA  144   5.912   5.037   0.198  0.7132 -0.0648  2.4445
    8LER     CB  145   5.881   4.821   0.198  0.3901 -0.3738  0.0208
    8LER    HB1  146   5.883   4.798   0.092  0.2956  1.1463 -0.3424
    8LER    HB2  147   5.802   4.754   0.233 -0.0615 -0.1729 -0.5957
    8LER     CG  148   6.010   4.795   0.267 -0.2885  0.4283 -0.7744
    8LER     HG  149   6.075   4.882   0.276  3.2323 -2.0291 -0.3552
    8LER    CD1  150   5.997   4.706   0.392  0.7532  0.2742  0.4274
    8LER   HD11  151   5.967   4.602   0.376  0.6311  0.2031  1.0982
    8LER   HD12  152   6.089   4.695   0.449  0.9177 -1.6639 -0.1185
    8LER   HD13  153   5.922   4.747   0.460  2.1295  0.9960  1.5536
    8LER    CD2  154   6.099   4.708   0.172 -0.0773  0.6281  0.2741
    8LER   HD21  155   6.200   4.690   0.210  0.5214  0.8604 -1.1190
    8LER   HD22  156   6.048   4.615   0.145 -0.2920  1.0142 -0.6829
    8LER   HD23  157   6.108   4.780   0.090 -2.4488 -1.2726 -1.8297
    8LER      C  158   5.717   4.994   0.114  0.6866  0.4122 -0.2453
    8LER      O  159   5.604   4.948   0.133  0.0785  0.4599 -0.0630
    9LYR      N  160   5.744   5.074   0.014  0.0340 -0.1765  0.7111
    9LYR      H  161   5.838   5.112   0.015  0.6939 -1.7182  1.6632
    9LYR     CA  162   5.648   5.136  -0.080  0.5153 -0.9185 -0.1006
    9LYR     HA  163   5.592   5.205  -0.015  0.0789 -1.4279  0.0736
    9LYR     CB  164   5.716   5.231  -0.190 -0.1820 -0.0469 -0.4599
    9LYR    HB1  165   5.642   5.237  -0.271 -0.5263  0.4278 -0.1124
    9LYR    HB2  166   5.798   5.172  -0.232 -2.0659 -1.4349 -2.4115
    9LYR     CG  167   5.754   5.375  -0.136 -0.1497  0.4684  0.4226
    9LYR    HG1  168   5.782   5.379  -0.031 -0.0438  0.0514  0.4123
    9LYR    HG2  169   5.663   5.433  -0.150 -0.8313 -0.7402 -0.3023
    9LYR     CD  170   5.878   5.421  -0.220 -0.5253 -0.0195  0.5852
    9LYR    HD1  171   5.883   5.529  -0.206  0.1920  0.2046 -1.1487
    9LYR    HD2  172   5.856   5.407  -0.326  0.7895  3.1400 -0.1959
    9LYR     CE  173   6.012   5.358  -0.181 -0.2164  0.3663  0.9266
    9LYR    HE1  174   6.090   5.381  -0.253 -0.4490 -2.8537 -0.5271
    9LYR    HE2  175   5.999   5.251  -0.172  1.2266  0.0790 -0.1501
    9LYR     NZ  176   6.051   5.402  -0.051 -0.3044  0.6621  0.4580
    9LYR    HZ1  177   6.083   5.496  -0.031 -0.5382  0.6187  1.0527
    9LYR      C  178   5.546   5.034  -0.130 -0.8965  0.3486 -0.5177
    9LYR      O  179   5.429   5.062  -0.126  0.0022 -0.7983  0.1996
   10LER      N  180   5.590   4.917  -0.185  0.6069 -0.0339  0.2997
   10LER      H  181   5.689   4.900  -0.197  1.0721  1.8835  1.0289
   10LER     CA  182   5.496   4.819  -0.239  0.2539  0.2528 -0.1561
   10LER     HA  183   5.418   4.874  -0.293  0.6913  1.0982  0.0534
   10LER     CB  184   5.570   4.733  -0.337  0.1843 -0.3068  0.2048
   10LER    HB1  185   5.516   4.639  -0.346 -0.7587  0.1333  1.0425
   10LER    HB2  186   5.664   4.703  -0.291  0.9399 -0.7543 -1.5407
   10LER     CG  187   5.595   4.784  -0.486  0.1831 -0.2520 -0.0475
   10LER     HG  188   5.493   4.788  -0.523  0.0780 -0.5439  0.2109
   10LER    CD1  189   5.671   4.917  -0.499  0.3578  0.3438  0.1473
   10LER   HD11  190   5.670   4.955  -0.601  1.6723  0.0810  0.0116
   10LER   HD12  191   5.624   4.993  -0.437  1.5763  1.0092  0.2823
   10LER   HD13  192   5.772   4.924  -0.457  0.2117  2.2130  0.2573
   10LER    CD2  193   5.678   4.677  -0.560 -0.1275  0.0143 -0.1255
   10LER   HD21  194   5.783   4.666  -0.531 -0.0203  0.2819 -0.4064
   10LER   HD22  195   5.629   4.580  -0.566  0.7741 -0.4758  0.1697
   10LER   HD23  196   5.684   4.706  -0.665 -0.9303  0.3818 -0.0765
   10LER      C  197   5.419   4.733  -0.137 -0.2972  0.0142 -0.4733
   10LER      O  198   5.301   4.700  -0.156 -0.4486  0.0258  0.3456
   11LER      N  199   5.483   4.700  -0.026  0.1600 -0.4090  0.1149
   11LER      H  200   5.573   4.744  -0.016 -0.2110  1.5573 -3.3230
   11LER     CA  201   5.421   4.614   0.073  0.1077 -0.0926  0.2441
   11LER     HA  202   5.373   4.531   0.021  0.2394  1.9509 -3.4940
   11LER     CB  203   5.525   4.551   0.167 -0.2997  0.2211 -0.7566
   11LER    HB1  204   5.459   4.514   0.246 -0.9322 -0.6541 -1.6772
   11LER    HB2  205   5.582   4.636   0.206  2.6131 -1.4567 -1.1286
   11LER     CG  206   5.614   4.437   0.111 -0.5980  0.1759 -0.1106
   11LER     HG  207   5.559   4.383   0.034  0.1667 -0.3441 -0.3014
   11LER    CD1  208   5.730   4.506   0.033 -0.3468 -0.1828 -0.4979
   11LER   HD11  209   5.723   4.600  -0.022  3.6062  1.6070  1.6545
   11LER   HD12  210   5.809   4.528   0.105  1.2206 -0.8229 -1.9768
   11LER   HD13  211   5.761   4.431  -0.039 -0.8632 -0.7394 -0.1527
   11LER    CD2  212   5.649   4.331   0.218 -0.7542 -0.3915 -0.3047
   11LER   HD21  213   5.695   4.239   0.183  2.4050  0.6706  0.6423
   11LER   HD22  214   5.722   4.379   0.284  0.5110  1.3912 -2.8374
   11LER   HD23  215   5.565   4.299   0.280 -0.7934 -0.1259 -0.2181
   11LER      C  216   5.320   4.693   0.157  0.1384 -0.5083  0.0357
   11LER      O  217   5.280   4.655   0.272 -0.0661  0.3037  0.3794
   12LER      N  218   5.269   4.808   0.114  0.2521 -0.2135  0.1698
   12LER      H  219   5.300   4.849   0.027  0.0154  1.1637  0.7136
   12LER     CA  220   5.161   4.876   0.182 -0.3897  0.1397 -0.1485
   12LER     HA  221   5.182   4.870   0.288 -0.5724  2.8179  0.1163
   12LER     CB  222   5.157   5.028   0.164 -0.0481 -0.6505 -0.0171
   12LER    HB1  223   5.066   5.061   0.214  0.7969  1.4121  0.2505
   12LER    HB2  224   5.158   5.035   0.055  2.4003 -1.5650 -0.1270
   12LER     CG  225   5.277   5.113   0.224  0.4547  0.1658 -0.5089
   12LER     HG  226   5.363   5.110   0.157  0.4040  0.7317 -0.6104
   12LER    CD1  227   5.238   5.264   0.239  0.2505 -0.0008  0.1513
   12LER   HD11  228   5.135   5.276   0.273  0.8624  1.9953  1.4737
   12LER   HD12  229   5.303   5.328   0.298  1.2417 -0.2369 -0.6458
   12LER   HD13  230   5.247   5.310   0.140 -0.5354 -1.3474 -0.5803
   12LER    CD2  231   5.305   5.071   0.367 -0.0687 -0.6106 -0.0656
   12LER   HD21  232   5.216   5.075   0.431 -1.7799 -0.6175 -2.3408
   12LER   HD22  233   5.361   4.978   0.368 -0.9331 -1.1412  1.2013
   12LER   HD23  234   5.365   5.149   0.414 -1.4753  0.6537 -0.2920
   12LER      C  235   5.029   4.803   0.156 -0.7492  0.1008 -0.3115
   12LER      O  236   4.931   4.812   0.238 -0.1806  0.2247 -0.5485
   13LER      N  237   5.021   4.732   0.043 -0.7230 -0.5178  0.0579
   13LER      H  238   5.103   4.730  -0.017 -2.0073 -1.8055 -1.7862
   13LER     CA  239   4.915   4.649  -0.007  0.4757  0.8740 -0.3532
   13LER     HA  240   4.826   4.710  -0.018 -0.2353 -0.3358 -1.8026
   13LER     CB  241   4.954   4.610  -0.147  0.2245 -0.5609  0.2088
   13LER    HB1  242   4.867   4.560  -0.189  1.3042 -2.3698 -0.0096
   13LER    HB2  243   5.043   4.546  -0.150  2.1101  1.8655  1.2209
   13LER     CG  244   4.974   4.735  -0.243 -0.1161  0.0237  0.2076
   13LER     HG  245   5.061   4.793  -0.214 -0.1806 -0.8617  2.3726
   13LER    CD1  246   4.991   4.684  -0.393 -0.6706 -0.5919 -0.6782
   13LER   HD11  247   5.018   4.762  -0.464  0.6126  0.4734  0.9175
   13LER   HD12  248   5.075   4.614  -0.391 -0.3542 -0.2130  0.5433
   13LER   HD13  249   4.904   4.624  -0.418 -0.8783 -1.3944  1.7151
   13LER    CD2  250   4.863   4.836  -0.229 -0.1456  0.0504  0.5563
   13LER   HD21  251   4.870   4.887  -0.325 -2.1494 -0.2433  0.2231
   13LER   HD22  252   4.769   4.781  -0.223 -0.8689  1.2388  0.6439
   13LER   HD23  253   4.883   4.900  -0.142  1.9454  0.8869 -0.4699
   13LER      C  254   4.885   4.523   0.089 -0.4094  0.3203 -0.0965
   13LER      O  255   4.769   4.483   0.096  0.0822  0.1319 -0.7631
   14NH2      N  256   4.986   4.455   0.143  0.0366  0.7389  0.3090
   14NH2     H1  257   5.080   4.490   0.144  0.7082 -0.9155  1.8140
   14NH2     H2  258   4.956   4.377   0.201 -0.0116  0.3531 -0.2233
   15LY0      N  259   7.083   5.871   1.521 -0.0335  0.6960  0.3772
   15LY0     H1  260   7.019   5.948   1.530 -1.2703 -0.3633  1.0000
   15LY0     H2  261   7.059   5.803   1.592 -0.9016 -0.9479 -1.4038
   15LY0     H3  262   7.176   5.910   1.525  0.0264  0.5299  0.6257
   15LY0     CA  263   7.058   5.810   1.388 -0.0024 -1.1287 -0.7557
   15LY0     HA  264   7.080   5.891   1.319  1.9850 -1.3056 -0.3923
   15LY0     CB  265   7.147   5.687   1.352  0.3473 -0.3290  0.0703
   15LY0    HB1  266   7.134   5.600   1.416 -2.3771  0.5921  0.8702
   15LY0    HB2  267   7.255   5.702   1.365  0.4374 -1.9192  1.3809
   15LY0     CG  268   7.124   5.641   1.213  0.3170 -0.3648 -0.0907
   15LY0    HG1  269   7.108   5.725   1.146  0.3906  0.7249  1.2167
   15LY0    HG2  270   7.030   5.585   1.212 -0.5176  0.9839 -0.0274
   15LY0     CD  271   7.218   5.546   1.147  0.2692  0.2518  0.4731
   15LY0    HD1  272   7.315   5.585   1.118 -0.0141  1.2516  0.8276
   15LY0    HD2  273   7.176   5.515   1.051  0.5547  0.1011  0.3959
   15LY0     CE  274   7.233   5.410   1.212  0.3594 -0.0450  0.2806
   15LY0    HE1  275   7.142   5.355   1.238  1.2420 -1.8236 -0.2232
   15LY0    HE2  276   7.284   5.420   1.308 -0.2253  0.2698  0.5707
   15LY0     NZ  277   7.316   5.313   1.134 -0.1210  0.4549  0.3024
   15LY0    HZ1  278   7.298   5.219   1.166  0.3369 -0.2106 -1.2849
   15LY0    HZ2  279   7.301   5.310   1.034  1.9429 -4.3795 -0.1185
   15LY0    HZ3  280   7.415   5.318   1.149 -0.4362 -0.3136  3.0851
   15LY0      C  281   6.907   5.779   1.390 -0.1675  0.1825 -0.8345
   15LY0      O  282   6.851   5.733   1.491 -0.0790  0.4065  0.0517
   16LER      N  283   6.831   5.813   1.289 -0.3188  0.1168  0.2731
   16LER      H  284   6.874   5.853   1.206 -1.0046  0.1565 -0.0708
   16LER     CA  285   6.691   5.771   1.275 -0.5933  0.5335  0.5419
   16LER     HA  286   6.640   5.814   1.361 -0.8133  0.7879  0.2823
   16LER     CB  287   6.629   5.840   1.147  0.0717 -0.2363 -0.5379
   16LER    HB1  288   6.524   5.809   1.141  0.2822 -1.0374 -0.1539
   16LER    HB2  289   6.687   5.806   1.061  0.2236  0.6424 -0.7901
   16LER     CG  290   6.643   5.998   1.157 -0.8303  0.3573  0.3179
   16LER     HG  291   6.747   6.019   1.183 -1.1266  1.2531  0.8220
   16LER    CD1  292   6.623   6.053   1.014  0.1050  0.2477  0.1176
   16LER   HD11  293   6.611   6.161   1.016  2.1103  0.5305 -0.7966
   16LER   HD12  294   6.718   6.032   0.965  1.0089  0.5745  1.6533
   16LER   HD13  295   6.544   5.999   0.961  1.2455 -0.4289 -0.9440
   16LER    CD2  296   6.544   6.059   1.257 -0.4679  0.2931 -0.6690
   16LER   HD21  297   6.585   6.039   1.356 -1.1470  1.6213 -0.1050
   16LER   HD22  298   6.538   6.167   1.244  1.5007  0.4522 -0.6448
   16LER   HD23  299   6.445   6.013   1.258 -0.6509  0.6545 -1.3633
   16LER      C  300   6.678   5.618   1.279  0.2074  0.3534  0.4562
   16LER      O  301   6.777   5.550   1.258 -0.1718 -1.2528 -0.1189
   17LY0      N  302   5.245   6.031   1.022 -0.3968  0.0334  0.0571
   17LY0     H1  303   5.272   6.128   1.007 -2.1812  0.8531  1.7514
   17LY0     H2  304   5.180   6.028   1.099 -1.3399 -1.4774 -0.7485
   17LY0     H3  305   5.330   5.979   1.040  1.2223  2.0904 -1.0745
   17LY0     CA  306   5.192   5.982   0.890  0.0012 -0.3525 -0.0038
   17LY0     HA  307   5.143   5.887   0.911  0.3117  0.0809  3.0822
   17LY0     CB  308   5.074   6.072   0.847  0.0101 -0.0873  0.2523
   17LY0    HB1  309   4.995   6.052   0.919  2.5359 -2.4902  2.5814
   17LY0    HB2  310   5.036   6.027   0.755 -1.9847 -1.2478  1.5721
   17LY0     CG  311   5.104   6.222   0.821  0.0639  0.6010 -0.1016
   17LY0    HG1  312   5.183   6.213   0.747  1.0989  0.4969  0.9859
   17LY0    HG2  313   5.155   6.277   0.902 -1.7609  0.1780  1.4048
   17LY0     CD  314   4.976   6.289   0.770  0.2807  0.5677  0.1066
   17LY0    HD1  315   4.952   6.249   0.672  2.4543  0.9863 -0.6494
   17LY0    HD2  316   5.001   6.393   0.750 -3.6470  1.4008 -1.3227
   17LY0     CE  317   4.858   6.287   0.860 -0.1450  0.2437 -0.2203
   17LY0    HE1  318   4.902   6.326   0.952  2.1173 -0.6820 -0.8569
   17LY0    HE2  319   4.825   6.185   0.877  2.2892 -0.3313  1.4029
   17LY0     NZ  320   4.749   6.368   0.801  0.5449  0.3232  0.0683
   17LY0    HZ1  321   4.689   6.319   0.737  0.8239  0.5436 -0.3697
   17LY0    HZ2  322   4.683   6.382   0.876  1.1091 -2.4464  1.2133
   17LY0    HZ3  323   4.773   6.456   0.759 -1.5194 -0.0193 -2.0178
   17LY0      C  324   5.302   5.958   0.782 -0.1260 -0.6568 -0.2194
   17LY0      O  325   5.400   6.034   0.773  0.2104 -0.0557 -0.2741
   18LER      N  326   5.296   5.844   0.712  0.2032 -0.2909  0.1725
   18LER      H  327   5.206   5.800   0.698 -0.4509  0.6643  1.1871
   18LER     CA  328   5.408   5.793   0.633  0.2583  0.1286 -0.5669
   18LER     HA  329   5.483   5.783   0.711 -0.0008  0.8654 -0.2136
   18LER     CB  330   5.367   5.653   0.582 -0.6882 -0.3410 -0.3406
   18LER    HB1  331   5.433   5.621   0.502  0.1398 -0.4192  0.3596
   18LER    HB2  332   5.270   5.660   0.534  0.3263  1.4190 -2.2650
   18LER     CG  333   5.368   5.544   0.684 -0.0159  0.3442 -0.0805
   18LER     HG  334   5.335   5.586   0.779 -2.4670 -1.7660  0.1030
   18LER    CD1  335   5.268   5.434   0.650 -0.1324  0.5577 -0.1903
   18LER   HD11  336   5.247   5.372   0.737 -0.7166 -1.0326 -1.3971
   18LER   HD12  337   5.169   5.477   0.632 -1.6498 -0.9598  3.5104
   18LER   HD13  338   5.302   5.370   0.568  0.3101  1.1742 -0.4897
   18LER    CD2  339   5.514   5.482   0.709  0.0074  0.5079  0.1798
   18LER   HD21  340   5.547   5.417   0.628 -0.3337 -0.5103  0.8353
   18LER   HD22  341   5.593   5.555   0.725 -1.5460  1.8784  2.0554
   18LER   HD23  342   5.523   5.417   0.796  4.1782 -1.2620 -1.2934
   18LER      C  343   5.441   5.895   0.518 -0.4845  0.8265 -0.1724
   18LER      O  344   5.375   5.900   0.413 -0.3568  0.2205  0.5797
   19LYR      N  345   5.553   5.977   0.533 -0.0154 -0.1398 -0.0191
   19LYR      H  346   5.597   5.980   0.624  0.5742 -1.2660 -0.2479
   19LYR     CA  347   5.615   6.047   0.421 -0.7269 -0.5017  0.5443
   19LYR     HA  348   5.572   5.999   0.333 -0.7461  0.0740  0.2315
   19LYR     CB  349   5.581   6.195   0.431  0.4433 -0.6601 -0.8708
   19LYR    HB1  350   5.610   6.241   0.336  1.9863  2.1620  0.8501
   19LYR    HB2  351   5.632   6.241   0.515 -0.4391 -1.3934  0.0919
   19LYR     CG  352   5.426   6.208   0.435  0.8651  0.4690 -0.2141
   19LYR    HG1  353   5.373   6.157   0.515  0.6524  1.4829  0.3057
   19LYR    HG2  354   5.376   6.174   0.344 -2.2674  2.2001  0.7342
   19LYR     CD  355   5.382   6.353   0.441  0.0125 -0.1179  0.2554
   19LYR    HD1  356   5.412   6.400   0.348 -0.3799 -0.5986 -0.1186
   19LYR    HD2  357   5.433   6.414   0.516  0.8580 -0.4844 -0.0043
   19LYR     CE  358   5.231   6.350   0.450  0.3231  0.6733  0.7164
   19LYR    HE1  359   5.208   6.309   0.548 -2.1790 -1.0822 -0.4833
   19LYR    HE2  360   5.180   6.285   0.379 -1.5451  1.0732  1.6437
   19LYR     NZ  361   5.179   6.480   0.430  0.0200  0.2540 -0.3111
   19LYR    HZ1  362   5.184   6.520   0.338 -0.1666  0.3494 -0.2818
   19LYR      C  363   5.765   6.038   0.407  0.0012 -0.0442 -0.1925
   19LYR      O  364   5.821   6.073   0.305  0.5559 -0.4274  0.7418
   20LER      N  365   5.836   6.004   0.517 -0.8010 -0.5507 -0.3191
   20LER      H  366   5.788   5.978   0.602 -1.6685  0.9922 -0.3029
   20LER     CA  367   5.982   6.016   0.510 -0.3433  0.3422 -0.6409
   20LER     HA  368   6.022   6.078   0.430  0.6781 -1.9024 -1.9765
   20LER     CB  369   6.022   6.101   0.635 -0.3835  0.4536 -0.2481
   20LER    HB1  370   6.130   6.116   0.628 -0.3566  2.2340  2.5620
   20LER    HB2  371   5.999   6.038   0.721  2.1859 -2.1139 -1.2704
   20LER     CG  372   5.959   6.235   0.651  1.0209  0.2425 -0.4791
   20LER     HG  373   5.851   6.217   0.654  1.2341 -1.4987 -1.6007
   20LER    CD1  374   6.011   6.276   0.793  0.0234  0.0325 -0.1172
   20LER   HD11  375   5.985   6.380   0.808  0.3026  0.0616  0.1890
   20LER   HD12  376   5.954   6.210   0.859 -0.3469 -0.9068 -1.3379
   20LER   HD13  377   6.119   6.272   0.806  0.0806  0.5845 -0.4270
   20LER    CD2  378   5.982   6.335   0.545  0.0598  0.1869 -0.4310
   20LER   HD21  379   6.088   6.361   0.549  0.5172 -1.6019 -0.0796
   20LER   HD22  380   5.958   6.298   0.446 -0.3507  0.2626 -0.3601
   20LER   HD23  381   5.915   6.419   0.563  1.3736  0.6246  3.6357
   20LER      C  382   6.052   5.885   0.509  0.2752 -0.3015 -0.9754
   20LER      O  383   5.994   5.788   0.550  0.3102  0.0325 -0.4473
   21LER      N  384   6.174   5.879   0.459 -0.1764  0.3131 -0.6291
   21LER      H  385   6.219   5.964   0.426 -0.3557  0.0680 -1.5536
   21LER     CA  386   6.245   5.753   0.421  0.3803  0.1027  0.6282
   21LER     HA  387   6.175   5.699   0.358  1.4945  0.7913 -1.3057
   21LER     CB  388   6.376   5.786   0.333 -0.0863 -0.6572  0.8548
   21LER    HB1  389   6.436   5.695   0.335  1.1720  0.1071 -0.3509
   21LER    HB2  390   6.436   5.865   0.378 -1.1168  0.5506  0.1714
   21LER     CG  391   6.339   5.828   0.184  0.4880 -0.4631 -0.2506
   21LER     HG  392   6.304   5.931   0.183  0.7854 -0.3607 -1.7577
   21LER    CD1  393   6.472   5.828   0.108 -0.8839 -0.3546  0.1599
   21LER   HD11  394   6.526   5.734   0.114  0.8013  0.5694  0.1428
   21LER   HD12  395   6.455   5.858   0.005 -2.7138  1.1921  0.8532
   21LER   HD13  396   6.536   5.906   0.148  0.6853 -1.6756  0.3315
   21LER    CD2  397   6.245   5.744   0.100  0.3192  0.2681 -0.0692
   21LER   HD21  398   6.295   5.650   0.079  1.7770  0.8284  0.7331
   21LER   HD22  399   6.155   5.719   0.156  1.2643 -0.7672  1.0741
   21LER   HD23  400   6.213   5.792   0.008  0.9174  1.7273  0.4553
   21LER      C  401   6.281   5.678   0.552 -0.1732  0.7699 -0.2867
   21LER      O  402   6.310   5.734   0.662 -0.5987 -0.4750 -0.0173
   22LY0      N  403   4.802   7.008   0.675 -0.3633  0.1345  0.1399
   22LY0     H1  404   4.801   7.055   0.585 -0.2566 -0.7863 -0.3484
   22LY0     H2  405   4.785   7.084   0.739 -0.9795  0.9195 -0.9106
   22LY0     H3  406   4.728   6.940   0.680  0.8744 -1.8644 -3.7767
   22LY0     CA  407   4.928   6.937   0.714  0.1163  0.3687 -0.2217
   22LY0     HA  408   5.008   7.010   0.717 -2.3504  3.3207 -1.0114
   22LY0     CB  409   4.919   6.871   0.859 -0.3180 -0.3143 -0.3728
   22LY0    HB1  410   5.009   6.810   0.871  1.1824  1.5134 -1.7047
   22LY0    HB2  411   4.830   6.808   0.866  0.3553 -1.0991  2.0542
   22LY0     CG  412   4.903   6.984   0.964 -0.2129 -0.4496  0.2622
   22LY0    HG1  413   4.827   7.054   0.929 -0.6500 -1.1041 -0.1100
   22LY0    HG2  414   4.996   7.041   0.951 -0.4818 -0.3754 -1.6231
   22LY0     CD  415   4.876   6.956   1.109  0.1488  0.1621  0.5228
   22LY0    HD1  416   4.930   6.873   1.154 -0.4311 -0.6263 -0.2024
   22LY0    HD2  417   4.772   6.924   1.117  0.7989 -1.8137  1.5428
   22LY0     CE  418   4.890   7.083   1.190  0.7170 -0.6154  0.0375
   22LY0    HE1  419   4.848   7.057   1.288 -0.0771 -3.2669 -0.9029
   22LY0    HE2  420   4.826   7.159   1.146 -0.1925 -1.7104 -0.6008
   22LY0     NZ  421   5.026   7.142   1.196 -0.1601 -0.5525  0.1431
   22LY0    HZ1  422   5.017   7.216   1.265  0.0310 -1.9287  1.7246
   22LY0    HZ2  423   5.094   7.080   1.238 -1.5296 -1.1131  1.6817
   22LY0    HZ3  424   5.064   7.173   1.108  2.1464  1.5461  1.7560
   22LY0      C  425   4.962   6.830   0.608 -0.1501  0.4239  0.3172
   22LY0      O  426   4.874   6.777   0.544  0.2582 -0.1130 -0.2122
   23LER      N  427   5.095   6.808   0.579  0.1625 -0.1095  0.0337
   23LER      H  428   5.165   6.864   0.625 -0.1374 -1.0132  1.6769
   23LER     CA  429   5.136   6.713   0.466 -0.2723 -0.4143  0.2222
   23LER     HA  430   5.060   6.700   0.389  0.7928 -0.6298 -0.8190
   23LER     CB  431   5.257   6.778   0.390  0.3083  0.5497 -0.3742
   23LER    HB1  432   5.286   6.701   0.320  0.6236  1.1595 -0.9251
   23LER    HB2  433   5.333   6.797   0.466 -0.0856 -0.5479  0.3253
   23LER     CG  434   5.248   6.910   0.321 -0.0140  0.1309 -0.2457
   23LER     HG  435   5.198   6.975   0.394  0.3244  0.9616 -0.7329
   23LER    CD1  436   5.384   6.963   0.275 -0.6264 -0.2249 -0.0653
   23LER   HD11  437   5.382   7.059   0.223  0.3257  0.4027  1.0059
   23LER   HD12  438   5.441   6.975   0.367  0.6396  0.6203 -0.9203
   23LER   HD13  439   5.428   6.902   0.196  0.3082  1.8789 -1.2874
   23LER    CD2  440   5.159   6.884   0.205 -0.2177  0.1377  0.4291
   23LER   HD21  441   5.056   6.857   0.228 -1.3233  3.1681 -0.4508
   23LER   HD22  442   5.147   6.978   0.152 -1.2093  1.0554  2.1744
   23LER   HD23  443   5.206   6.813   0.137 -1.1903  1.2782 -1.5208
   23LER      C  444   5.164   6.573   0.523  0.6925 -0.8440  0.5498
   23LER      O  445   5.202   6.550   0.636 -0.1980  0.0319  0.3995
   24LY0      N  446   5.502   6.325   2.400 -0.1407 -0.0429 -0.1807
   24LY0     H1  447   5.553   6.365   2.478 -0.0140  1.4914 -1.0160
   24LY0     H2  448   5.506   6.390   2.323 -1.9441  1.9258  1.3025
   24LY0     H3  449   5.406   6.326   2.429 -1.0116  1.0850 -2.8460
   24LY0     CA  450   5.548   6.187   2.376 -0.4142 -1.3620  0.2130
   24LY0     HA  451   5.656   6.186   2.364 -0.5477 -2.3207 -1.0246
   24LY0     CB  452   5.510   6.100   2.492 -0.2253  0.8168 -0.8473
   24LY0    HB1  453   5.401   6.099   2.492 -0.3200 -2.6762 -1.3142
   24LY0    HB2  454   5.528   6.155   2.584 -1.5146  0.2345 -0.2109
   24LY0     CG  455   5.565   5.962   2.474 -0.2551 -0.5101 -0.0278
   24LY0    HG1  456   5.672   5.981   2.465 -0.2065 -1.1193 -0.8098
   24LY0    HG2  457   5.533   5.928   2.376  0.9191  0.1911 -0.6785
   24LY0     CD  458   5.531   5.858   2.572 -0.4605 -0.8060  0.9956
   24LY0    HD1  459   5.577   5.761   2.551  0.2089 -0.3678  0.4098
   24LY0    HD2  460   5.425   5.844   2.552 -0.8480  2.0512  0.6453
   24LY0     CE  461   5.538   5.913   2.715  0.4406  0.3679 -0.0967
   24LY0    HE1  462   5.478   5.841   2.770 -1.0464 -0.8755 -3.1194
   24LY0    HE2  463   5.487   6.008   2.731  0.8654  0.1109  3.4623
   24LY0     NZ  464   5.676   5.936   2.757  0.3712 -0.3829  0.0259
   24LY0    HZ1  465   5.686   5.925   2.857  0.5296  1.7616  0.2792
   24LY0    HZ2  466   5.743   5.876   2.710  1.1870  0.9555 -0.5877
   24LY0    HZ3  467   5.710   6.027   2.733  0.8721 -0.4595  0.4241
   24LY0      C  468   5.482   6.138   2.247 -0.3433 -0.4506  0.5720
   24LY0      O  469   5.364   6.161   2.227  0.6803  0.0674  0.8024
   25LER      N  470   5.562   6.072   2.156 -0.0322 -0.0714 -0.5352
   25LER      H  471   5.652   6.041   2.190  0.0978  0.4467 -0.4030
   25LER     CA  472   5.533   6.055   2.015  0.2076  0.3995 -0.1473
   25LER     HA  473   5.429   6.026   2.001  0.3028  0.4918 -1.0698
   25LER     CB  474   5.533   6.196   1.953  0.2779  0.8458  0.2623
   25LER    HB1  475   5.633   6.237   1.971 -0.3194  2.1450  0.7522
   25LER    HB2  476   5.463   6.256   2.011 -1.1616 -0.7772  0.2778
   25LER     CG  477   5.500   6.200   1.804  0.1887 -0.6715  0.0873
   25LER     HG  478   5.565   6.139   1.742  0.1857 -0.9569  0.3622
   25LER    CD1  479   5.358   6.139   1.770  0.0237 -0.5687 -0.5848
   25LER   HD11  480   5.286   6.179   1.841 -0.8311 -0.7990 -1.3123
   25LER   HD12  481   5.318   6.163   1.671 -1.5932  1.4850  0.4822
   25LER   HD13  482   5.362   6.031   1.774  0.6124 -0.5374 -0.1959
   25LER    CD2  483   5.496   6.346   1.766 -0.8882 -0.7322 -0.0374
   25LER   HD21  484   5.426   6.408   1.823  0.0562 -0.9286  1.3942
   25LER   HD22  485   5.597   6.381   1.783 -1.0277 -0.5530  0.4644
   25LER   HD23  486   5.472   6.363   1.661  3.3865  0.9428 -0.9150
   25LER      C  487   5.640   5.962   1.947  0.1806  0.3012  0.0941
   25LER      O  488   5.759   5.981   1.970  0.2709  0.3376  0.5295
   26LYR      N  489   5.590   5.862   1.877 -0.1728  0.2659 -0.1904
   26LYR      H  490   5.495   5.829   1.884  0.8346 -2.9168  0.3245
   26LYR     CA  491   5.673   5.787   1.779  0.0482  0.6349  0.2799
   26LYR     HA  492   5.769   5.839   1.780  0.4491 -0.0984  0.4076
   26LYR     CB  493   5.696   5.637   1.824 -0.6396  0.0336 -0.0499
   26LYR    HB1  494   5.711   5.570   1.739 -2.2003 -0.5708  0.1158
   26LYR    HB2  495   5.606   5.597   1.870 -0.9716  0.7594 -0.0560
   26LYR     CG  496   5.823   5.622   1.916  0.0687 -0.8485  0.2178
   26LYR    HG1  497   5.817   5.668   2.014  0.0383  0.4054 -0.3609
   26LYR    HG2  498   5.903   5.668   1.858  0.5082 -0.8987  0.7714
   26LYR     CD  499   5.849   5.466   1.924  0.0625  0.3589  0.0755
   26LYR    HD1  500   5.942   5.449   1.978 -0.7860 -0.4823  1.3075
   26LYR    HD2  501   5.855   5.417   1.827 -2.2426  1.3887 -0.6593
   26LYR     CE  502   5.736   5.407   2.013 -0.3191  1.3672  0.2638
   26LYR    HE1  503   5.645   5.417   1.954 -1.0431  0.4907  1.1881
   26LYR    HE2  504   5.733   5.441   2.117  3.9953  0.8472  0.7343
   26LYR     NZ  505   5.765   5.258   2.027 -0.1367 -0.3020  0.7501
   26LYR    HZ1  506   5.769   5.206   1.941  1.5159  1.7298 -0.4918
   26LYR      C  507   5.617   5.793   1.631  0.4791 -0.4131 -0.5733
   26LYR      O  508   5.496   5.776   1.609  0.4354 -0.3837  0.3065
   27LER      N  509   5.705   5.800   1.535 -0.0543 -0.1037  0.4959
   27LER      H  510   5.804   5.782   1.549 -0.4611 -1.1196  2.2446
   27LER     CA  511   5.676   5.840   1.394  0.4271  0.5525 -0.1372
   27LER     HA  512   5.568   5.832   1.381  0.5789 -0.8084 -0.7517
   27LER     CB  513   5.730   5.982   1.368  0.5490 -0.2138  0.2237
   27LER    HB1  514   5.735   6.002   1.261  0.3820  0.4636  0.3365
   27LER    HB2  515   5.833   5.986   1.405  0.2124  0.9310  1.0889
   27LER     CG  516   5.649   6.090   1.445  0.0186  0.3949  0.2204
   27LER     HG  517   5.648   6.072   1.552 -1.1823  1.7130  0.4691
   27LER    CD1  518   5.714   6.224   1.425 -0.3956  0.0621 -0.3771
   27LER   HD11  519   5.654   6.306   1.465 -1.8111 -1.2315  0.2571
   27LER   HD12  520   5.807   6.226   1.482 -0.5047  1.4060 -0.2097
   27LER   HD13  521   5.735   6.244   1.320  1.1893  1.3648  0.1460
   27LER    CD2  522   5.504   6.096   1.400  0.7701 -0.2318 -0.5224
   27LER   HD21  523   5.439   6.144   1.473  2.5729  1.6462 -0.0561
   27LER   HD22  524   5.503   6.138   1.300  1.4926  2.0716  0.3707
   27LER   HD23  525   5.454   6.000   1.386  0.0087 -0.0032  0.5201
   27LER      C  526   5.740   5.736   1.301 -0.2027  0.4020  0.3370
   27LER      O  527   5.861   5.713   1.296  0.0324 -0.3003 -0.3040
   28LER      N  528   5.661   5.668   1.218  0.2725 -0.0274 -0.8713
   28LER      H  529   5.563   5.691   1.213  0.1055 -0.8267 -1.3900
   28LER     CA  530   5.707   5.562   1.131 -0.1802 -0.4968  0.2740
   28LER     HA  531   5.789   5.517   1.186 -1.1688  0.2783  2.5489
   28LER     CB  532   5.595   5.458   1.112  0.6771  0.1266  0.2699
   28LER    HB1  533   5.619   5.372   1.050 -1.0467 -0.1654 -0.0335
   28LER    HB2  534   5.507   5.506   1.068 -0.5819 -1.8373  0.5414
   28LER     CG  535   5.539   5.397   1.244  0.8764 -0.5244  0.5442
   28LER     HG  536   5.478   5.472   1.294 -0.8000 -2.7347  2.0250
   28LER    CD1  537   5.459   5.270   1.206  0.5649  0.7480  0.3630
   28LER   HD11  538   5.409   5.234   1.296  0.0403 -0.4232 -0.3748
   28LER   HD12  539   5.389   5.279   1.124  1.0194 -3.3726 -0.6933
   28LER   HD13  540   5.532   5.199   1.166 -0.3226 -0.1421  0.2970
   28LER    CD2  541   5.652   5.337   1.334  0.8716  0.0403 -0.0221
   28LER   HD21  542   5.705   5.265   1.272 -0.6491 -0.1374 -1.1682
   28LER   HD22  543   5.714   5.417   1.374  0.5325 -1.3980  3.7844
   28LER   HD23  544   5.607   5.292   1.422 -0.6792  0.1564 -0.7118
   28LER      C  545   5.755   5.628   1.005 -0.2309 -0.7254 -1.2042
   28LER      O  546   5.718   5.744   0.972 -0.2155  0.0320  0.1222
   29LYR      N  547   5.821   5.547   0.922  0.2297 -0.3118 -0.5553
   29LYR      H  548   5.853   5.454   0.946  0.8295 -0.6818 -2.6251
   29LYR     CA  549   5.894   5.593   0.803 -0.0298  0.5252 -0.1289
   29LYR     HA  550   5.851   5.687   0.770 -2.5084  0.0874  1.5916
   29LYR     CB  551   6.048   5.592   0.831  1.3146  0.5701  0.5646
   29LYR    HB1  552   6.107   5.599   0.739  0.8220  0.4862  0.2374
   29LYR    HB2  553   6.067   5.492   0.871 -2.2362 -1.1340 -1.5244
   29LYR     CG  554   6.082   5.699   0.923  0.2547 -0.1350  0.2196
   29LYR    HG1  555   6.006   5.716   0.999 -0.1636  1.0178 -0.4360
   29LYR    HG2  556   6.088   5.794   0.871  1.8292 -0.8683 -1.0472
   29LYR     CD  557   6.217   5.681   1.002  0.3905  0.1244  0.0119
   29LYR    HD1  558   6.251   5.784   1.011  1.2486 -0.3080  2.5090
   29LYR    HD2  559   6.292   5.632   0.939  1.4722 -0.7406  1.9026
   29LYR     CE  560   6.202   5.619   1.143 -0.1660  0.3806  0.1957
   29LYR    HE1  561   6.296   5.576   1.177 -1.5724 -2.7729  0.4670
   29LYR    HE2  562   6.133   5.534   1.138 -1.0068  1.0516  0.2079
   29LYR     NZ  563   6.148   5.720   1.237 -0.5056  0.1325 -0.4570
   29LYR    HZ1  564   6.048   5.730   1.248 -0.5653  3.0586 -2.4936
   29LYR      C  565   5.866   5.493   0.679 -0.6041 -0.1503  0.4437
   29LYR      O  566   5.824   5.383   0.697  0.3256 -0.6339  0.6034
   30LER      N  567   5.897   5.532   0.554 -0.6081 -0.0520  0.2564
   30LER      H  568   5.943   5.620   0.539  0.1384 -0.3972  0.4653
   30LER     CA  569   5.858   5.462   0.434  0.0335 -0.1407 -0.5504
   30LER     HA  570   5.847   5.358   0.464  0.4492  0.4828  2.0528
   30LER     CB  571   5.723   5.524   0.392 -0.0873  0.0540  0.0205
   30LER    HB1  572   5.745   5.629   0.373 -1.0917 -0.1264 -2.6128
   30LER    HB2  573   5.647   5.518   0.469  0.3093 -0.2702  0.3912
   30LER     CG  574   5.666   5.468   0.260 -0.7296 -0.0923 -0.1547
   30LER     HG  575   5.739   5.490   0.182 -1.1094 -0.9090 -0.7572
   30LER    CD1  576   5.640   5.313   0.248 -0.1400 -0.4974  0.2053
   30LER   HD11  577   5.577   5.298   0.160 -0.9644  1.2581  0.4368
   30LER   HD12  578   5.735   5.263   0.231  0.2271  0.3679 -0.3562
   30LER   HD13  579   5.583   5.269   0.330 -0.5031  0.0704  0.2711
   30LER    CD2  580   5.543   5.547   0.220  0.1707  0.1367  0.0552
   30LER   HD21  581   5.454   5.516   0.276  0.5565 -0.4991  0.3279
   30LER   HD22  582   5.574   5.651   0.229 -0.6711  0.3239  1.0606
   30LER   HD23  583   5.522   5.524   0.115 -1.9784  2.7695 -0.1967
   30LER      C  584   5.963   5.479   0.322  0.2109 -0.3409  0.4229
   30LER      O  585   5.978   5.581   0.255  0.1503  0.0100  0.1816
   31LER      N  586   6.036   5.374   0.296  0.3401 -0.4856 -1.9071
   31LER      H  587   6.025   5.290   0.351  2.2835  1.1107  1.1436
   31LER     CA  588   6.118   5.368   0.181  0.1246 -0.1380  0.5212
   31LER     HA  589   6.162   5.464   0.153  3.3268 -1.3179  1.1478
   31LER     CB  590   6.242   5.275   0.211  1.1404 -0.4265 -0.5125
   31LER    HB1  591   6.210   5.174   0.237  1.1961 -0.1685  0.6120
   31LER    HB2  592   6.297   5.313   0.298 -1.3061 -0.3681  1.0948
   31LER     CG  593   6.336   5.263   0.098  0.7108  0.0615  0.1901
   31LER     HG  594   6.287   5.205   0.020  0.4171 -0.9970  1.1287
   31LER    CD1  595   6.385   5.395   0.042  0.1452  0.7492 -0.5029
   31LER   HD11  596   6.307   5.449  -0.012  1.2080  2.1561 -0.6740
   31LER   HD12  597   6.426   5.448   0.127 -0.9559  0.3554  0.2925
   31LER   HD13  598   6.459   5.379  -0.037  1.9768  1.4932  0.9848
   31LER    CD2  599   6.459   5.177   0.146  0.8272 -0.2268 -0.4475
   31LER   HD21  600   6.485   5.202   0.249 -2.2510 -0.8284  0.5999
   31LER   HD22  601   6.443   5.069   0.136  2.2692 -0.9299  3.2330
   31LER   HD23  602   6.548   5.210   0.092  0.2019 -0.9182 -1.9678
   31LER      C  603   6.046   5.321   0.054  0.0326 -0.0706 -0.1338
   31LER      O  604   6.000   5.207   0.045 -0.4997  0.1634 -0.4324
   32LY0      N  605   6.131   4.875   2.400 -0.3902  0.1482  0.5724
   32LY0     H1  606   6.184   4.956   2.369  1.8875 -2.1560 -2.1445
   32LY0     H2  607   6.167   4.854   2.492 -1.9289 -0.0167  1.1598
   32LY0     H3  608   6.143   4.796   2.338  1.0148 -1.5202  2.8043
   32LY0     CA  609   5.996   4.903   2.413  0.1526  0.1006 -0.5840
   32LY0     HA  610   5.962   4.800   2.423  1.2242 -0.3588 -1.4705
   32LY0     CB  611   5.953   4.984   2.535 -0.1274  0.2570  0.0576
   32LY0    HB1  612   5.976   4.921   2.621  2.7931 -1.3155 -1.7434
   32LY0    HB2  613   5.847   5.000   2.514  0.2466  0.4265 -1.8274
   32LY0     CG  614   6.011   5.124   2.562 -0.3934  0.3445  0.2320
   32LY0    HG1  615   5.984   5.188   2.479 -2.8399 -0.9145 -0.0382
   32LY0    HG2  616   6.117   5.114   2.586  0.0060 -1.7382 -1.9494
   32LY0     CD  617   5.948   5.189   2.690 -0.0531  0.1769  0.4859
   32LY0    HD1  618   5.843   5.194   2.662  0.2278 -2.3613 -1.3301
   32LY0    HD2  619   5.998   5.285   2.707  0.8232 -0.1783 -0.0632
   32LY0     CE  620   5.969   5.092   2.808  0.2207 -0.1925  0.1042
   32LY0    HE1  621   6.078   5.081   2.813  0.3469  0.6086 -0.5666
   32LY0    HE2  622   5.917   4.997   2.798 -4.5704  2.1854 -0.1535
   32LY0     NZ  623   5.922   5.150   2.938  0.2788  0.3415  0.1090
   32LY0    HZ1  624   5.955   5.088   3.009  1.4084  0.2236 -0.4889
   32LY0    HZ2  625   5.953   5.246   2.945 -0.7273  0.7274 -0.4207
   32LY0    HZ3  626   5.821   5.148   2.938  0.1858  2.0831 -0.9679
   32LY0      C  627   5.940   4.967   2.286 -1.0195  0.3620  0.3380
   32LY0      O  628   6.013   5.027   2.206  0.3307 -0.0969  0.5583
   33LER      N  629   5.811   4.964   2.264 -0.6739 -0.0588  0.1481
   33LER      H  630   5.750   4.925   2.334  0.2253  0.6195  1.3549
   33LER     CA  631   5.755   5.038   2.142 -0.3651 -0.4838  0.5245
   33LER     HA  632   5.813   5.008   2.055  1.5772  3.0108  0.4640
   33LER     CB  633   5.605   5.004   2.134 -0.4344 -0.4829 -0.6162
   33LER    HB1  634   5.562   5.066   2.055 -2.0276  0.0263  0.6037
   33LER    HB2  635   5.564   5.044   2.227 -2.1038 -1.6904 -0.7892
   33LER     CG  636   5.553   4.857   2.124 -1.2437  0.5058 -0.9341
   33LER     HG  637   5.607   4.792   2.191  0.7537  0.4758 -2.4894
   33LER    CD1  638   5.409   4.837   2.150 -0.7780  0.0616 -0.4565
   33LER   HD11  639   5.381   4.887   2.242  0.7461  0.5082 -0.2192
   33LER   HD12  640   5.347   4.887   2.075 -2.4579  0.2898  1.0059
   33LER   HD13  641   5.387   4.731   2.157  1.7655 -0.8097 -3.5004
   33LER    CD2  642   5.586   4.804   1.985 -0.4010  0.0431 -0.6364
   33LER   HD21  643   5.535   4.866   1.911  2.0537 -0.1768 -2.6624
   33LER   HD22  644   5.695   4.808   1.977 -0.4150 -0.4882 -1.1342
   33LER   HD23  645   5.563   4.698   1.980 -1.4822  0.1016  1.8794
   33LER      C  646   5.767   5.191   2.140  0.0746  0.5441 -0.0274
   33LER      O  647   5.762   5.241   2.253  0.1791 -0.4287  0.3427
   34LY0      N  648   7.098   5.463   2.145 -0.2860 -0.6251  0.1907
   34LY0     H1  649   7.188   5.467   2.099 -1.5139  1.6197 -2.2443
   34LY0     H2  650   7.053   5.553   2.153 -0.4493 -0.4759 -1.9162
   34LY0     H3  651   7.114   5.430   2.239 -0.5221 -0.8161  0.1636
   34LY0     CA  652   7.001   5.380   2.070 -0.5324 -0.8710  0.7078
   34LY0     HA  653   7.049   5.303   2.009  0.6961  1.3405 -1.2707
   34LY0     CB  654   6.904   5.304   2.153  0.2847  0.2409 -0.3458
   34LY0    HB1  655   6.821   5.273   2.090  1.3995 -0.9130 -1.2917
   34LY0    HB2  656   6.873   5.368   2.236  3.1591  0.2170  0.8602
   34LY0     CG  657   6.965   5.177   2.219  0.5872  1.4100  0.2221
   34LY0    HG1  658   7.054   5.207   2.273  2.7209 -0.2692 -2.1190
   34LY0    HG2  659   6.992   5.113   2.135 -2.2688 -0.8493  0.8623
   34LY0     CD  660   6.877   5.098   2.306  0.1827  0.0337  0.9773
   34LY0    HD1  661   6.777   5.109   2.263 -0.1978  0.8924  2.0284
   34LY0    HD2  662   6.882   5.141   2.406 -2.1170  1.4169  0.5708
   34LY0     CE  663   6.931   4.956   2.312  0.0105 -0.2869 -0.2789
   34LY0    HE1  664   7.032   4.957   2.352 -0.4004 -1.2311  0.8370
   34LY0    HE2  665   6.931   4.911   2.213  3.1384  0.6902 -0.8092
   34LY0     NZ  666   6.840   4.870   2.404 -0.2337 -0.1736  0.4905
   34LY0    HZ1  667   6.840   4.898   2.501 -0.2421 -1.8279  0.9861
   34LY0    HZ2  668   6.746   4.884   2.371  0.8619  0.5516 -2.6470
   34LY0    HZ3  669   6.865   4.773   2.399  0.3638 -0.2557  3.4081
   34LY0      C  670   6.928   5.467   1.961 -0.4684  0.9272  0.0949
   34LY0      O  671   6.942   5.589   1.964  0.3468 -0.1979  0.5609
   35LER      N  672   6.862   5.416   1.854  0.3320 -0.5189 -0.2183
   35LER      H  673   6.830   5.320   1.859 -0.3104 -0.4947 -2.6246
   35LER     CA  674   6.819   5.493   1.739  0.8767  0.0092 -0.0054
   35LER     HA  675   6.888   5.568   1.699  0.7717  0.0712 -0.0698
   35LER     CB  676   6.776   5.398   1.628 -0.4875 -0.4432  0.0356
   35LER    HB1  677   6.735   5.462   1.549  2.1658  1.6269  0.2301
   35LER    HB2  678   6.688   5.343   1.662 -0.3569 -0.4530  0.3585
   35LER     CG  679   6.871   5.304   1.555  0.2832  0.1100  0.6796
   35LER     HG  680   6.901   5.223   1.621  0.3670 -0.1660  0.3067
   35LER    CD1  681   6.795   5.248   1.434 -0.0817 -0.4374  0.4737
   35LER   HD11  682   6.853   5.174   1.379 -1.5148 -1.8927  0.8169
   35LER   HD12  683   6.715   5.193   1.486  0.2397  0.4161  1.9278
   35LER   HD13  684   6.769   5.321   1.357  0.9577 -0.0863  0.4373
   35LER    CD2  685   6.995   5.370   1.501  0.0856  0.0787 -0.5910
   35LER   HD21  686   7.065   5.292   1.470 -0.4974  0.0414 -1.9052
   35LER   HD22  687   6.970   5.440   1.421  0.0163 -1.3101 -1.8435
   35LER   HD23  688   7.046   5.434   1.573  3.0039 -1.3609 -1.2058
   35LER      C  689   6.696   5.578   1.775  0.9858 -0.4454 -0.3893
   35LER      O  690   6.618   5.530   1.853 -0.5039 -0.7421  0.2382
   36LYR      N  691   6.680   5.706   1.722 -0.7201 -1.2259  0.0520
   36LYR      H  692   6.754   5.744   1.665 -0.7305  1.0483  1.3994
   36LYR     CA  693   6.572   5.802   1.742  0.4173 -0.3287 -0.5986
   36LYR     HA  694   6.583   5.837   1.845 -2.5376  0.5834 -0.4788
   36LYR     CB  695   6.604   5.926   1.656 -0.3616  0.2851 -0.5026
   36LYR    HB1  696   6.601   5.902   1.549 -0.1558 -1.4675 -0.1469
   36LYR    HB2  697   6.708   5.949   1.678 -0.5542  1.2759 -0.5736
   36LYR     CG  698   6.519   6.053   1.659 -0.5996 -0.4311  0.2443
   36LYR    HG1  699   6.471   6.075   1.754 -0.4567  0.4102  0.1290
   36LYR    HG2  700   6.444   6.027   1.584 -0.2686 -2.2516  0.4995
   36LYR     CD  701   6.610   6.170   1.612 -0.1883 -0.3873  0.3859
   36LYR    HD1  702   6.659   6.144   1.518 -0.4375 -0.7550  0.3535
   36LYR    HD2  703   6.689   6.182   1.686  1.4571 -1.1084 -1.1723
   36LYR     CE  704   6.531   6.303   1.592 -0.8426  1.2259 -0.1638
   36LYR    HE1  705   6.480   6.298   1.496 -1.2027 -2.2351  0.0698
   36LYR    HE2  706   6.616   6.371   1.589 -1.3322  2.0646  2.3042
   36LYR     NZ  707   6.431   6.336   1.697 -0.0805 -0.1107 -0.1625
   36LYR    HZ1  708   6.463   6.361   1.789 -1.4002 -0.0193  0.3004
   36LYR      C  709   6.424   5.752   1.725  0.1545 -0.0433 -1.3197
   36LYR      O  710   6.399   5.641   1.668  0.1996 -0.1854 -0.4272
   37LER      N  711   6.333   5.822   1.789 -0.1992 -0.2164  0.1983
   37LER      H  712   6.363   5.913   1.821 -0.1543 -0.4046  0.6935
   37LER     CA  713   6.189   5.793   1.794  0.2537 -0.0191  0.1353
   37LER     HA  714   6.178   5.686   1.809  1.4591 -0.2576 -0.5829
   37LER     CB  715   6.127   5.878   1.906  0.4476  0.6873  0.0594
   37LER    HB1  716   6.021   5.854   1.902  0.6456 -0.0279 -2.4619
   37LER    HB2  717   6.143   5.984   1.888 -1.4614  0.9596 -0.2167
   37LER     CG  718   6.181   5.848   2.045 -0.1739  0.3945 -0.3679
   37LER     HG  719   6.280   5.892   2.051 -0.2554  0.9608 -2.3050
   37LER    CD1  720   6.083   5.918   2.139  0.1194 -0.4303  0.1748
   37LER   HD11  721   6.131   5.926   2.237  2.0832  1.0984 -0.8335
   37LER   HD12  722   6.080   6.016   2.092  2.1968 -1.5611 -2.5967
   37LER   HD13  723   5.986   5.869   2.142  0.5873 -1.4437 -0.6138
   37LER    CD2  724   6.191   5.697   2.080  0.7272 -0.0090  0.1157
   37LER   HD21  725   6.194   5.684   2.188  0.1821 -2.1896 -0.0684
   37LER   HD22  726   6.097   5.653   2.046  0.2316  1.0954  0.0245
   37LER   HD23  727   6.280   5.655   2.032  1.3596 -1.4633  2.3758
   37LER      C  728   6.125   5.827   1.657 -0.3964  0.4871  0.0088
   37LER      O  729   6.004   5.811   1.643 -0.0535 -0.3870 -0.2021
   38LER      N  730   6.206   5.872   1.555  0.3406  0.4156 -0.0898
   38LER      H  731   6.302   5.894   1.575  1.0223 -0.0699 -2.4758
   38LER     CA  732   6.158   5.889   1.419 -1.0980 -0.2047  0.4190
   38LER     HA  733   6.053   5.860   1.418 -0.5731 -2.2476  0.5694
   38LER     CB  734   6.180   6.038   1.378 -0.0618  0.6333  0.0454
   38LER    HB1  735   6.279   6.079   1.397  0.5600 -0.3397 -0.9294
   38LER    HB2  736   6.106   6.087   1.441 -0.7529 -3.0676  2.4375
   38LER     CG  737   6.152   6.060   1.227 -0.5290  0.0604  0.7802
   38LER     HG  738   6.226   6.003   1.171 -1.8190 -1.9325  1.0385
   38LER    CD1  739   6.013   6.029   1.163  0.3850 -1.1613  0.1413
   38LER   HD11  740   5.952   6.118   1.177  0.3007 -1.4828  2.0968
   38LER   HD12  741   6.017   5.996   1.060 -3.1223  1.0618 -0.8613
   38LER   HD13  742   5.969   5.951   1.225  0.6157 -1.1330  0.3434
   38LER    CD2  743   6.173   6.211   1.204  0.3035 -0.3288  0.1932
   38LER   HD21  744   6.260   6.240   1.263 -0.8574  0.2364  1.6828
   38LER   HD22  745   6.182   6.234   1.098 -1.7373 -0.0575  0.0551
   38LER   HD23  746   6.087   6.260   1.249 -0.2779 -2.3431  1.4314
   38LER      C  747   6.224   5.785   1.326  0.2184 -0.4921 -0.7073
   38LER      O  748   6.341   5.785   1.315  0.4366 -0.1112 -0.7970
   39LY0      N  749   6.316   6.405   2.224 -0.5849  0.0170 -0.1930
   39LY0     H1  750   6.369   6.437   2.304  0.1703  2.8325 -1.6833
   39LY0     H2  751   6.305   6.480   2.157 -2.7633  0.1435  0.2300
   39LY0     H3  752   6.221   6.378   2.246 -0.8446  0.6824 -0.4585
   39LY0     CA  753   6.394   6.295   2.169 -0.7049  0.9323  0.2770
   39LY0     HA  754   6.496   6.333   2.171 -0.3835  0.1866 -0.8897
   39LY0     CB  755   6.396   6.180   2.271  0.7473 -0.4439  0.1206
   39LY0    HB1  756   6.306   6.120   2.263  1.4751 -1.5497  0.0105
   39LY0    HB2  757   6.402   6.219   2.373 -0.1064 -1.7179  0.6906
   39LY0     CG  758   6.511   6.074   2.252 -0.2146  0.1863 -0.3553
   39LY0    HG1  759   6.497   6.000   2.173  1.8388 -2.1597  1.3310
   39LY0    HG2  760   6.495   6.005   2.334  0.2096 -1.8106 -1.8734
   39LY0     CD  761   6.652   6.131   2.269 -0.0670  0.0001  0.2602
   39LY0    HD1  762   6.653   6.194   2.358 -1.4564  0.4849 -0.0385
   39LY0    HD2  763   6.660   6.194   2.180 -1.1477  0.1011  0.2271
   39LY0     CE  764   6.752   6.020   2.265 -0.5679  0.6417 -0.0779
   39LY0    HE1  765   6.852   6.063   2.261 -0.4161  0.2305 -0.8643
   39LY0    HE2  766   6.736   5.966   2.172 -1.7590  2.1225 -0.7879
   39LY0     NZ  767   6.752   5.917   2.370 -0.5099 -0.0070 -0.5271
   39LY0    HZ1  768   6.815   5.840   2.355 -2.9412 -1.8202 -2.2970
   39LY0    HZ2  769   6.762   5.956   2.463 -1.2309  0.3865 -0.6053
   39LY0    HZ3  770   6.661   5.874   2.377 -0.6045  0.3428  0.6057
   39LY0      C  771   6.358   6.257   2.022  0.5357 -0.2422  0.3606
   39LY0      O  772   6.360   6.139   1.982 -0.1673 -0.2504 -0.4789
   40LER      N  773   6.304   6.348   1.940 -0.1494 -0.2887  0.2232
   40LER      H  774   6.292   6.442   1.976  1.1173 -0.2661  0.6366
   40LER     CA  775   6.229   6.305   1.816 -0.4655  0.0231 -0.5197
   40LER     HA  776   6.214   6.197   1.820 -0.5270 -0.0260 -1.6370
   40LER     CB  777   6.092   6.378   1.814 -0.3933  0.5641 -0.4795
   40LER    HB1  778   6.095   6.483   1.782 -0.5328  0.5813 -0.4385
   40LER    HB2  779   6.054   6.383   1.916  1.9715  0.2311  0.4800
   40LER     CG  780   5.988   6.312   1.723 -0.3796  0.9994  0.0731
   40LER     HG  781   6.014   6.337   1.620  2.4845 -1.0591  0.1794
   40LER    CD1  782   5.975   6.154   1.722 -0.3200 -0.2152 -0.1511
   40LER   HD11  783   5.898   6.127   1.649  0.2210  0.3212 -0.9485
   40LER   HD12  784   6.072   6.117   1.689 -0.2408 -0.6188  0.5260
   40LER   HD13  785   5.947   6.127   1.823 -0.4013  1.2422  0.2406
   40LER    CD2  786   5.853   6.363   1.759 -0.7546 -0.5039 -0.5329
   40LER   HD21  787   5.779   6.328   1.688 -1.0081  0.2313 -0.6393
   40LER   HD22  788   5.816   6.333   1.857  0.1099 -2.8870 -0.8683
   40LER   HD23  789   5.853   6.472   1.760  0.2223 -0.4961 -0.3253
   40LER      C  790   6.302   6.326   1.680  0.2743 -0.2566  0.3315
   40LER      O  791   6.253   6.285   1.572  0.2615  0.1423  0.5131
   41U      O5'  792   6.558   6.544   5.419 -0.2942  0.2605 -0.1544
   41U      H5T  793   6.606   6.486   5.360 -1.3884 -1.8650  0.9113
   41U      C5'  794   6.569   6.474   5.538 -0.8305  0.1593  0.2408
   41U     H5'1  795   6.572   6.538   5.626  1.6800  0.8162 -0.2415
   41U     H5'2  796   6.667   6.426   5.536 -0.9132 -0.0060  0.1828
   41U      C4'  797   6.461   6.374   5.552 -0.3682  0.0836 -0.2750
   41U      H4'  798   6.502   6.306   5.626  1.5505  2.7835  1.3148
   41U      O4'  799   6.349   6.422   5.615  0.2176  0.7994 -0.1469
   41U      C1'  800   6.232   6.362   5.562  0.0513 -0.4009 -0.9210
   41U      H1'  801   6.165   6.320   5.637  1.1518  1.7348  1.4165
   41U       N1  802   6.149   6.445   5.476  0.8568 -0.5164  0.1214
   41U       C6  803   6.188   6.562   5.420  0.1279 -0.6418  0.3169
   41U       H6  804   6.290   6.593   5.433 -0.1820  1.0654 -0.9667
   41U       C5  805   6.095   6.640   5.361  0.6400 -0.4623  1.3145
   41U       H5  806   6.119   6.737   5.319 -1.1982 -0.6739 -0.4027
   41U       C4  807   5.957   6.605   5.335  0.3061  0.5002 -0.5852
   41U       O4  808   5.867   6.670   5.282 -0.3357 -0.4186 -0.0990
   41U       N3  809   5.925   6.487   5.394 -0.2898  0.8336 -0.5181
   41U       H3  810   5.829   6.455   5.390  0.4846 -2.0410  1.1786
   41U       C2  811   6.012   6.395   5.458  0.1919  0.2580 -1.1779
   41U       O2  812   5.973   6.278   5.481  0.6405 -0.1701  0.5397
   41U      C3'  813   6.414   6.292   5.425 -0.0301 -0.5090 -0.4020
   41U      H3'  814   6.396   6.353   5.337 -1.7946  1.2076  1.0443
   41U      C2'  815   6.279   6.244   5.479 -0.6787 -0.0855  0.6320
   41U     H2'1  816   6.214   6.230   5.393  1.9382  1.8048 -1.8003
   41U      O2'  817   6.281   6.133   5.568 -0.2762 -0.2569  0.4036
   41U     HO'2  818   6.240   6.061   5.519  1.3604 -0.6499 -0.4677
   41U      O3'  819   6.506   6.182   5.393 -0.0862  0.0975  0.0374
   42U        P  820   6.514   6.128   5.237 -0.1882 -0.1387 -0.3850
   42U      O1P  821   6.616   6.022   5.238  0.1638  0.3646 -0.2295
   42U      O2P  822   6.527   6.240   5.140  0.0325  0.5183  0.8670
   42U      O5'  823   6.378   6.049   5.227  0.3107 -0.1344 -0.7252
   42U      C5'  824   6.367   5.909   5.260 -0.4384  0.1097 -0.0967
   42U     H5'1  825   6.415   5.892   5.356 -3.0568  1.1665  1.5133
   42U     H5'2  826   6.425   5.858   5.183 -0.7899 -2.8800  1.4879
   42U      C4'  827   6.222   5.860   5.260 -0.0707  0.3147 -0.1030
   42U      H4'  828   6.226   5.763   5.309  1.9439  0.8209  0.8878
   42U      O4'  829   6.140   5.947   5.330  0.1037 -0.1295 -0.1522
   42U      C1'  830   6.013   5.953   5.267  0.9317  0.5195 -0.3848
   42U      H1'  831   5.938   5.928   5.342  2.4033 -0.1758  0.9109
   42U       N1  832   5.974   6.085   5.215 -0.0778 -0.3560 -0.2937
   42U       C6  833   6.072   6.174   5.178  0.0572  0.5560 -0.3126
   42U       H6  834   6.179   6.160   5.183 -0.0271  0.2067  0.6622
   42U       C5  835   6.037   6.295   5.129 -0.0824 -0.0287  0.1309
   42U       H5  836   6.110   6.364   5.088  1.7185 -2.2891 -0.6615
   42U       C4  837   5.901   6.331   5.098 -0.4658 -0.0914  0.6117
   42U       O4  838   5.864   6.434   5.042 -0.5729 -0.4527  0.4074
   42U       N3  839   5.809   6.243   5.145  0.0539 -1.2006  0.4641
   42U       H3  840   5.712   6.261   5.122  0.4838 -0.1325 -0.6314
   42U       C2  841   5.840   6.120   5.194 -0.0455  0.3482  0.0737
   42U       O2  842   5.747   6.042   5.205 -0.3499  0.1088  0.0473
   42U      C3'  843   6.162   5.839   5.121 -1.2043 -0.3982 -0.3468
   42U      H3'  844   6.192   5.924   5.060  2.5746 -0.9213  0.5127
   42U      C2'  845   6.016   5.844   5.159  0.4205 -0.4300  0.1431
   42U     H2'1  846   5.950   5.872   5.077 -0.9964 -0.3908  1.2427
   42U      O2'  847   5.964   5.729   5.222 -0.5258  0.0400 -0.1385
   42U     HO'2  848   5.909   5.679   5.161  0.4715 -0.6102 -0.5180
   42U      O3'  849   6.199   5.715   5.058 -0.0687 -0.1053  0.1294
   43A        P  850   6.200   5.702   4.905 -0.1024  0.2543 -0.3318
   43A      O1P  851   6.235   5.559   4.876  0.3847 -0.6321  0.2968
   43A      O2P  852   6.283   5.811   4.848 -0.5447 -0.1184 -0.4275
   43A      O5'  853   6.047   5.721   4.861  0.0469 -0.1562 -0.5756
   43A      C5'  854   5.953   5.622   4.890  0.3344  0.2735  0.0755
   43A     H5'1  855   5.958   5.599   4.997 -1.9994  1.7031  0.5692
   43A     H5'2  856   5.974   5.528   4.838  0.8186 -0.6319  1.8141
   43A      C4'  857   5.814   5.662   4.855 -0.7100 -0.1240  0.4155
   43A      H4'  858   5.754   5.572   4.870  0.2090 -0.6902  0.7678
   43A      O4'  859   5.762   5.774   4.924  0.5330 -0.5370  0.6475
   43A      C1'  860   5.659   5.837   4.836 -0.1964 -0.6600 -0.7681
   43A      H1'  861   5.558   5.829   4.877  0.8281 -0.8389  1.9178
   43A       N9  862   5.689   5.982   4.809 -0.6320  0.4754 -0.0051
   43A       C8  863   5.808   6.051   4.834 -0.3824  0.1177 -0.3312
   43A       H8  864   5.894   5.997   4.871 -1.1739  0.7399  2.7053
   43A       N7  865   5.802   6.184   4.802 -0.5823 -0.5840  0.0014
   43A       C5  866   5.669   6.194   4.757 -0.1916 -0.2989  0.3833
   43A       C6  867   5.583   6.298   4.711  0.0254  0.8081  0.4836
   43A       N6  868   5.623   6.423   4.704 -0.1638  0.6167 -0.9715
   43A      H61  869   5.719   6.440   4.729 -0.7098 -0.9293  2.8972
   43A      H62  870   5.567   6.495   4.660  0.4724  0.6171 -1.8057
   43A       N1  871   5.453   6.276   4.689 -0.0294  0.0783  0.0122
   43A       C2  872   5.402   6.155   4.696  0.2589 -0.0723 -0.6499
   43A       H2  873   5.298   6.144   4.669 -0.5042  0.9022  1.6523
   43A       N3  874   5.472   6.045   4.719  0.8662 -0.3250  0.3647
   43A       C4  875   5.604   6.071   4.761 -0.2352 -0.5529 -0.2258
   43A      C3'  876   5.798   5.702   4.708 -0.1109  0.5962 -0.4326
   43A      H3'  877   5.860   5.789   4.686 -1.3048  1.8697  1.0443
   43A      C2'  878   5.655   5.759   4.702 -0.3459 -0.0784  0.4844
   43A     H2'1  879   5.636   5.812   4.608 -1.0538 -3.4879 -1.4913
   43A      O2'  880   5.561   5.661   4.721  0.2359 -0.7697 -0.1238
   43A     HO'2  881   5.520   5.642   4.636  1.4839  1.0866 -1.2139
   43A      O3'  882   5.826   5.591   4.624 -0.1670  0.1359 -0.8922
   44A        P  883   5.846   5.607   4.463  0.3986  0.0016  0.0826
   44A      O1P  884   5.905   5.479   4.424  0.5143 -0.8532  0.8248
   44A      O2P  885   5.920   5.738   4.440 -0.5379  0.3184 -0.1281
   44A      O5'  886   5.690   5.624   4.413 -0.6031  0.1312  0.1617
   44A      C5'  887   5.594   5.520   4.424 -0.7233  0.1043  0.0835
   44A     H5'1  888   5.609   5.490   4.528  2.1607  2.3588  0.4510
   44A     H5'2  889   5.620   5.439   4.356 -0.4337  0.6168 -0.4291
   44A      C4'  890   5.453   5.567   4.388 -0.4602  0.0981  0.4083
   44A      H4'  891   5.384   5.485   4.404 -0.0785 -0.7114 -1.7642
   44A      O4'  892   5.431   5.690   4.456  0.4343 -0.2364 -0.0092
   44A      C1'  893   5.354   5.788   4.384 -0.2104  0.1606  0.5511
   44A      H1'  894   5.272   5.824   4.446 -1.2848 -0.1526 -0.6425
   44A       N9  895   5.441   5.908   4.358  0.3469 -0.2074 -0.3774
   44A       C8  896   5.574   5.930   4.360  0.9668  0.8484  0.5943
   44A       H8  897   5.645   5.849   4.356  0.5743  0.5382 -0.5467
   44A       N7  898   5.614   6.051   4.367  0.3897  0.3844 -0.5672
   44A       C5  899   5.495   6.120   4.356  0.1684 -0.7000 -0.1856
   44A       C6  900   5.457   6.254   4.341  0.6977 -0.0470 -0.3108
   44A       N6  901   5.539   6.352   4.345 -0.0753 -0.0830  0.1235
   44A      H61  902   5.639   6.341   4.342 -0.0210  0.3727  0.1926
   44A      H62  903   5.501   6.441   4.318 -0.3677 -0.7688 -1.9665
   44A       N1  904   5.337   6.301   4.317  0.1977  0.1459  0.1239
   44A       C2  905   5.241   6.207   4.322  0.0429 -0.0903  0.6977
   44A       H2  906   5.138   6.237   4.316 -0.3367 -1.2350  1.1303
   44A       N3  907   5.255   6.074   4.324 -0.1712 -0.4736  0.1144
   44A       C4  908   5.388   6.036   4.339  0.0914 -0.2908  0.1567
   44A      C3'  909   5.435   5.609   4.236  0.3382 -0.1151  0.6540
   44A      H3'  910   5.519   5.666   4.196 -1.3654  0.4904 -2.3956
   44A      C2'  911   5.319   5.715   4.255 -0.7240  0.0578 -0.3211
   44A     H2'1  912   5.324   5.777   4.165  0.0462  1.0115  0.3541
   44A      O2'  913   5.200   5.657   4.284 -0.5341  0.2752 -0.3042
   44A     HO'2  914   5.212   5.563   4.271  1.0276  0.1805  1.4006
   44A      O3'  915   5.386   5.499   4.155  0.1425  0.1806  0.1150
   45U        P  916   5.385   5.505   3.996  0.3530  0.6081  0.3155
   45U      O1P  917   5.323   5.376   3.956  0.3658 -0.0321 -0.2861
   45U      O2P  918   5.522   5.520   3.956  0.5415  0.0219 -0.1486
   45U      O5'  919   5.300   5.637   3.955 -0.0531 -0.1905  0.3826
   45U      C5'  920   5.162   5.636   3.922 -0.2712 -0.0336  0.6691
   45U     H5'1  921   5.120   5.630   4.022  0.4480  0.7147  1.0254
   45U     H5'2  922   5.144   5.559   3.846 -1.3534  0.4040  0.4545
   45U      C4'  923   5.124   5.773   3.867  0.4462 -0.5042 -0.0532
   45U      H4'  924   5.017   5.788   3.854  0.3850 -0.0393  0.8654
   45U      O4'  925   5.179   5.869   3.962 -0.1223  0.4741  0.7763
   45U      C1'  926   5.206   5.994   3.889 -0.1954  0.0126 -0.5458
   45U      H1'  927   5.120   6.058   3.909 -2.1779 -2.6287 -0.0151
   45U       N1  928   5.341   6.051   3.940  0.0759  0.7332  0.2694
   45U       C6  929   5.448   5.972   3.966  0.3582 -0.3570  1.1553
   45U       H6  930   5.431   5.866   3.966 -3.2670  0.1124  0.8614
   45U       C5  931   5.571   6.022   3.996  0.2486 -0.4584 -0.1276
   45U       H5  932   5.649   5.950   4.018  1.1396  0.3791 -0.4417
   45U       C4  933   5.589   6.168   4.008 -0.2771  0.4967 -0.0974
   45U       O4  934   5.687   6.226   4.050 -0.0384 -0.7546 -0.2027
   45U       N3  935   5.477   6.237   3.977  0.0504 -0.3226 -0.9434
   45U       H3  936   5.493   6.337   3.974 -0.7496  0.0953  3.0932
   45U       C2  937   5.356   6.189   3.942  0.3536  0.1802  0.0625
   45U       O2  938   5.261   6.267   3.917 -0.5296 -0.0347  0.3219
   45U      C3'  939   5.197   5.815   3.741  0.2396 -0.0355 -0.5361
   45U      H3'  940   5.296   5.770   3.752 -0.2696 -1.4635 -1.4227
   45U      C2'  941   5.199   5.970   3.744  0.0436 -0.4490 -0.0166
   45U     H2'1  942   5.283   6.018   3.692  0.0876  1.8827  2.0337
   45U      O2'  943   5.083   6.027   3.685  0.0486 -0.0297  0.5949
   45U     HO'2  944   5.085   5.999   3.593  0.2047  2.6143 -0.2818
   45U      O3'  945   5.135   5.755   3.630  0.3596  0.1629  0.6276
   46U        P  946   5.196   5.762   3.479 -0.0127 -0.2448  0.1973
   46U      O1P  947   5.109   5.685   3.390 -0.3812 -0.6499 -0.5342
   46U      O2P  948   5.339   5.728   3.488  0.4510  0.2695 -0.1876
   46U      O5'  949   5.180   5.922   3.443 -0.1471  0.1476  0.1634
   46U      C5'  950   5.070   5.978   3.367  0.3862 -0.3454  0.6613
   46U     H5'1  951   4.965   5.973   3.394 -0.4576  1.7160 -1.7712
   46U     H5'2  952   5.073   5.926   3.271 -2.1861  0.8352 -0.1433
   46U      C4'  953   5.109   6.121   3.330 -0.4389  0.1708 -0.0371
   46U      H4'  954   5.030   6.174   3.277  1.1585  2.5916 -0.1314
   46U      O4'  955   5.142   6.201   3.445  0.8389 -0.3597 -0.5984
   46U      C1'  956   5.244   6.297   3.411  0.1395 -0.2535  0.0075
   46U      H1'  957   5.205   6.395   3.437  1.5186 -0.1489  1.8919
   46U       N1  958   5.370   6.282   3.487  0.0394  0.5887  0.6771
   46U       C6  959   5.408   6.165   3.541 -0.0519  0.3881  0.8657
   46U       H6  960   5.356   6.072   3.520  0.3672  0.2510  0.4200
   46U       C5  961   5.511   6.157   3.629 -0.2784  0.1668  0.3014
   46U       H5  962   5.547   6.061   3.662 -0.2926  0.4541  1.1786
   46U       C4  963   5.584   6.277   3.665 -0.4353  0.2395 -0.8374
   46U       O4  964   5.694   6.282   3.725 -0.0950 -0.2212  0.3786
   46U       N3  965   5.530   6.393   3.623  0.0054  0.4000 -0.2601
   46U       H3  966   5.583   6.477   3.638  0.1220  0.2764  0.0210
   46U       C2  967   5.431   6.404   3.524 -0.1164 -0.4292 -0.4251
   46U       O2  968   5.401   6.518   3.485 -0.2914 -0.0374  0.4989
   46U      C3'  969   5.240   6.131   3.242  0.4514  0.7579 -0.1685
   46U      H3'  970   5.317   6.076   3.295  0.6871  1.7741  0.5691
   46U      C2'  971   5.272   6.277   3.263  0.2694 -0.4197 -0.4350
   46U     H2'1  972   5.374   6.293   3.228  0.9931  0.4070  1.8154
   46U      O2'  973   5.180   6.356   3.190  0.3551 -0.4805 -0.0351
   46U     HO'2  974   5.148   6.302   3.117  1.2330 -1.1562  0.0505
   46U      O3'  975   5.226   6.098   3.101  0.2306  0.4875 -0.0217
   47A        P  976   5.350   6.033   3.023  0.2698 -0.0448  0.3439
   47A      O1P  977   5.312   5.979   2.894 -0.1046  0.4361 -0.3555
   47A      O2P  978   5.422   5.939   3.118 -0.3760  0.0913  0.2465
   47A      O5'  979   5.453   6.156   3.005  0.3091 -0.2141  0.5160
   47A      C5'  980   5.419   6.262   2.908  0.0583 -0.4132 -0.3163
   47A     H5'1  981   5.313   6.285   2.921  0.0829 -1.3298  1.9355
   47A     H5'2  982   5.426   6.216   2.809 -1.9195  1.5533 -1.4607
   47A      C4'  983   5.496   6.393   2.928  0.4097  0.5237  0.1108
   47A      H4'  984   5.444   6.475   2.879 -1.2804 -0.5302  0.0459
   47A      O4'  985   5.498   6.424   3.059  0.4275  0.7361 -0.2997
   47A      C1'  986   5.624   6.492   3.082 -0.1907 -0.6424 -0.0513
   47A      H1'  987   5.611   6.593   3.121  0.1543 -0.3763 -0.6208
   47A       N9  988   5.699   6.414   3.184 -0.2644 -0.1263 -0.4785
   47A       C8  989   5.675   6.288   3.244 -0.4642  0.5190  0.1756
   47A       H8  990   5.598   6.220   3.210  0.5860 -0.6519  0.0348
   47A       N7  991   5.764   6.259   3.342 -0.7456 -0.3630  0.4067
   47A       C5  992   5.845   6.377   3.353 -1.0691 -0.5101 -1.0370
   47A       C6  993   5.956   6.418   3.439  0.2587  0.4319 -0.1372
   47A       N6  994   5.999   6.361   3.550  0.2501 -0.2848  0.4478
   47A      H61  995   5.950   6.276   3.574 -0.9060 -0.2812 -1.6384
   47A      H62  996   6.076   6.402   3.600  1.6279 -1.4241 -0.6358
   47A       N1  997   6.023   6.527   3.411 -0.8163  0.0553 -0.1013
   47A       C2  998   5.970   6.609   3.316 -0.1649  0.4303 -0.9248
   47A       H2  999   6.016   6.706   3.304 -0.6568  0.7298 -0.3794
   47A       N3 1000   5.869   6.585   3.234 -1.1436 -0.2098  0.1234
   47A       C4 1001   5.815   6.465   3.253  0.3515  0.1750 -0.0994
   47A      C3' 1002   5.642   6.383   2.878  0.3674  0.1615  0.3391
   47A      H3' 1003   5.678   6.287   2.915  2.5956  1.2709  1.2467
   47A      C2' 1004   5.704   6.503   2.951 -0.3470  0.3565 -0.0592
   47A     H2'1 1005   5.812   6.495   2.964 -0.0006  2.5763 -1.1634
   47A      O2' 1006   5.675   6.627   2.889 -0.1198  0.5521 -0.4789
   47A     HO'2 1007   5.649   6.607   2.799  0.2316  2.0278 -0.9387
   47A      O3' 1008   5.666   6.398   2.741  0.3800  0.0798  0.1286
   48U        P 1009   5.779   6.320   2.660  0.6389 -0.1191 -0.0762
   48U      O1P 1010   5.746   6.352   2.517 -0.2936 -0.1640 -0.4620
   48U      O2P 1011   5.776   6.176   2.700  0.0197  0.0692  0.4362
   48U      O5' 1012   5.922   6.372   2.695  0.3014 -0.3325 -0.3010
   48U      C5' 1013   5.971   6.495   2.663  0.4125  0.3317  0.6105
   48U     H5'1 1014   5.885   6.558   2.638 -0.5477 -1.6735 -1.5938
   48U     H5'2 1015   6.021   6.480   2.567  0.1907  0.5007  0.4678
   48U      C4' 1016   6.080   6.552   2.759  0.0660 -0.1188  0.1831
   48U      H4' 1017   6.108   6.653   2.728  1.0710 -0.8087 -1.3178
   48U      O4' 1018   6.041   6.521   2.899 -0.5714  0.2651 -0.0855
   48U      C1' 1019   6.156   6.517   2.985  0.2545  0.4856  0.2167
   48U      H1' 1020   6.153   6.613   3.035  0.5224  0.9187 -0.5717
   48U       N1 1021   6.161   6.399   3.087 -0.2433 -0.3395 -0.1967
   48U       C6 1022   6.069   6.297   3.094  0.4510 -0.3544  0.1540
   48U       H6 1023   5.996   6.285   3.015 -0.3354  1.1959  0.6075
   48U       C5 1024   6.068   6.201   3.194 -0.3301 -0.5705 -0.3014
   48U       H5 1025   6.005   6.113   3.189 -2.0217  0.6513 -1.5474
   48U       C4 1026   6.162   6.212   3.302 -0.9567 -0.1502  0.6280
   48U       O4 1027   6.162   6.148   3.408 -0.2206  0.3477 -0.0413
   48U       N3 1028   6.249   6.313   3.290  0.4327 -0.4970  0.1222
   48U       H3 1029   6.319   6.312   3.363 -0.7625  0.2946  1.3207
   48U       C2 1030   6.259   6.407   3.190 -0.1377  0.0904  0.3036
   48U       O2 1031   6.350   6.492   3.191 -0.4045  0.0247 -0.2717
   48U      C3' 1032   6.214   6.472   2.756  0.0855 -0.5278 -0.4980
   48U      H3' 1033   6.174   6.371   2.764 -1.4615  0.1666  1.0882
   48U      C2' 1034   6.277   6.510   2.894 -0.6998 -0.5939  0.6391
   48U     H2'1 1035   6.346   6.439   2.938 -0.6873 -0.0672  1.4996
   48U      O2' 1036   6.335   6.637   2.892  0.0219 -0.5546 -0.1433
   48U     HO'2 1037   6.430   6.623   2.897  0.4584  1.5303 -1.2973
   48U      O3' 1038   6.304   6.505   2.647  0.2707 -0.3187  0.3172
   49C        P 1039   6.431   6.421   2.609  0.0438  0.0658  0.4119
   49C      O1P 1040   6.484   6.465   2.477  1.0084 -0.4759  0.3506
   49C      O2P 1041   6.398   6.280   2.632 -0.4220  0.5609  0.0121
   49C      O5' 1042   6.533   6.473   2.718 -0.9771 -0.1337 -0.2789
   49C      C5' 1043   6.596   6.600   2.710 -0.2911  0.5421  0.3868
   49C     H5'1 1044   6.520   6.676   2.696 -1.6914 -1.4396 -4.7494
   49C     H5'2 1045   6.673   6.606   2.633 -1.1906 -1.7112 -0.7919
   49C      C4' 1046   6.674   6.609   2.841 -0.5148 -0.4714 -0.7317
   49C      H4' 1047   6.723   6.706   2.852 -1.4900  0.0261 -0.6882
   49C      O4' 1048   6.593   6.590   2.952  0.7377 -0.6152 -0.5339
   49C      C1' 1049   6.674   6.536   3.056 -0.1581 -0.2615  0.1447
   49C      H1' 1050   6.664   6.600   3.144 -2.8965 -0.1814 -0.1359
   49C       N1 1051   6.623   6.405   3.104  0.6045 -0.3651  0.1391
   49C       C6 1052   6.559   6.313   3.020  0.3991 -0.0890 -0.2782
   49C       H6 1053   6.539   6.336   2.917 -0.1980 -0.2023 -0.1930
   49C       C5 1054   6.499   6.204   3.078 -0.6018 -0.1140  1.3937
   49C       H5 1055   6.448   6.131   3.017  0.5531 -0.7464  1.1553
   49C       C4 1056   6.533   6.185   3.219 -0.3005 -0.3228 -0.4138
   49C       N4 1057   6.490   6.082   3.282 -0.3861  1.0937  1.0957
   49C      H41 1058   6.451   6.005   3.230  2.8227  0.5221 -0.7420
   49C      H42 1059   6.507   6.066   3.380  0.2901 -1.6471  0.6212
   49C       N3 1060   6.607   6.259   3.291  0.3508  0.0937 -0.3983
   49C       C2 1061   6.659   6.375   3.235 -0.5531  0.0960 -0.1451
   49C       O2 1062   6.737   6.444   3.312  0.6028 -0.0590  0.4002
   49C      C3' 1063   6.784   6.511   2.851 -0.4662 -0.0297  0.7415
   49C      H3' 1064   6.744   6.411   2.834 -0.2551 -0.2853  1.6682
   49C      C2' 1065   6.816   6.523   3.006 -0.7599 -0.7269  0.3924
   49C     H2'1 1066   6.864   6.438   3.054 -0.2791 -0.4360  0.4395
   49C      O2' 1067   6.893   6.644   3.039 -0.0455 -0.0804  1.0150
   49C     HO'2 1068   6.967   6.639   2.978 -0.3809  2.0060  0.3548
   49C      O3' 1069   6.886   6.528   2.754 -0.4069  0.6913  0.1693
   50U        P 1070   6.986   6.404   2.722 -0.0200 -0.2957 -0.2452
   50U      O1P 1071   7.090   6.447   2.626  0.2294 -0.2895 -0.2943
   50U      O2P 1072   6.903   6.283   2.701  0.1790 -0.2474 -0.0712
   50U      O5' 1073   7.068   6.385   2.856  0.7069  0.4664  0.1919
   50U      C5' 1074   7.162   6.480   2.897 -0.1675  0.4503 -0.1708
   50U     H5'1 1075   7.107   6.572   2.913 -1.6556 -0.6883  1.6561
   50U     H5'2 1076   7.237   6.515   2.827  1.5232 -2.1777  0.1987
   50U      C4' 1077   7.226   6.439   3.035  0.0743  0.2357 -0.4088
   50U      H4' 1078   7.304   6.510   3.065  0.3026  0.4145 -1.3879
   50U      O4' 1079   7.125   6.422   3.138 -0.5367  0.0188 -0.3371
   50U      C1' 1080   7.159   6.322   3.233  0.0263 -0.3170 -0.0279
   50U      H1' 1081   7.172   6.358   3.335  2.3861 -0.8245 -0.0930
   50U       N1 1082   7.045   6.216   3.230 -0.3306  0.3050  0.2212
   50U       C6 1083   6.964   6.199   3.119  0.1374 -0.5818  0.2301
   50U       H6 1084   6.984   6.261   3.033  3.3161 -1.3686  0.2511
   50U       C5 1085   6.870   6.097   3.124 -0.7327 -0.5107 -0.3982
   50U       H5 1086   6.809   6.076   3.038  0.2965  1.4682 -1.6971
   50U       C4 1087   6.847   6.022   3.237  0.7070  0.9548  0.3880
   50U       O4 1088   6.777   5.921   3.235 -0.5935 -0.4922  0.8206
   50U       N3 1089   6.919   6.053   3.346  0.0397 -0.6379  0.4952
   50U       H3 1090   6.914   6.001   3.432 -2.4113 -0.6463  0.4047
   50U       C2 1091   7.034   6.133   3.336  0.3255 -0.0784  0.4673
   50U       O2 1092   7.125   6.131   3.418 -0.0604  0.1042 -0.4538
   50U      C3' 1093   7.285   6.300   3.034  0.7486 -0.8856  0.6247
   50U      H3' 1094   7.211   6.232   2.991  0.6324 -1.2874  1.4332
   50U      C2' 1095   7.285   6.265   3.185  0.2052  0.1617 -0.0030
   50U     H2'1 1096   7.275   6.157   3.194  1.1279 -0.0001 -0.7253
   50U      O2' 1097   7.398   6.311   3.257  0.2673  0.2833 -0.3836
   50U     HO'2 1098   7.422   6.248   3.326 -0.1800  1.5945  1.0064
   50U      O3' 1099   7.403   6.292   2.966 -0.2477 -0.1953 -0.1927
   51A        P 1100   7.434   6.163   2.885  0.3303  0.1546 -0.8253
   51A      O1P 1101   7.572   6.179   2.835 -0.4213  0.0766 -0.0786
   51A      O2P 1102   7.314   6.144   2.799  0.4557  0.4659  0.1006
   51A      O5' 1103   7.449   6.052   3.002  0.2750  0.0327 -0.1345
   51A      C5' 1104   7.552   6.060   3.105 -0.5519  0.1504  0.2218
   51A     H5'1 1105   7.577   6.160   3.139  0.0905  0.4363 -1.0303
   51A     H5'2 1106   7.641   6.018   3.058  0.5179  1.2966  1.1556
   51A      C4' 1107   7.543   5.975   3.234 -0.3901  0.3996 -0.3038
   51A      H4' 1108   7.618   6.020   3.299  1.3120 -0.0562 -1.8402
   51A      O4' 1109   7.414   5.976   3.297 -0.3798  0.3494  0.3072
   51A      C1' 1110   7.379   5.854   3.341  0.4072  0.5849  0.9577
   51A      H1' 1111   7.362   5.861   3.449 -1.8363 -2.6533  0.9629
   51A       N9 1112   7.259   5.799   3.268  0.6292 -0.2957 -0.2768
   51A       C8 1113   7.198   5.840   3.152  0.1697 -0.1989  0.1744
   51A       H8 1114   7.239   5.912   3.084  1.1080 -0.5031  0.4033
   51A       N7 1115   7.087   5.778   3.130  0.7360  0.1738 -0.3379
   51A       C5 1116   7.071   5.701   3.250 -0.1924  0.5482  0.4344
   51A       C6 1117   6.978   5.599   3.290  0.5820 -0.5853  0.3302
   51A       N6 1118   6.874   5.555   3.223  0.1812  0.2668  0.3657
   51A      H61 1119   6.851   5.598   3.135  3.2035  3.0443  0.7478
   51A      H62 1120   6.819   5.477   3.256  0.5069  0.5338  1.6081
   51A       N1 1121   7.003   5.527   3.400 -0.5171  0.2229 -0.2344
   51A       C2 1122   7.118   5.550   3.465  0.4732 -0.0253 -0.9096
   51A       H2 1123   7.120   5.501   3.562 -2.2981  0.7339 -0.3761
   51A       N3 1124   7.207   5.652   3.444 -0.1472  0.2167 -0.7383
   51A       C4 1125   7.179   5.714   3.330  0.2316  0.6383 -0.3224
   51A      C3' 1126   7.579   5.824   3.202  0.3879 -0.4661  0.1371
   51A      H3' 1127   7.525   5.792   3.112  1.6389 -1.4454 -0.2982
   51A      C2' 1128   7.504   5.764   3.322  0.0588  0.4460 -0.5163
   51A     H2'1 1129   7.474   5.663   3.296 -1.4120  1.1085 -1.5395
   51A      O2' 1130   7.583   5.770   3.436 -0.2758  0.6858  0.6312
   51A     HO'2 1131   7.670   5.747   3.402 -0.4293 -2.6792  2.1193
   51A      O3' 1132   7.716   5.789   3.179  0.4340 -0.2778  0.3027
   52U        P 1133   7.764   5.641   3.130 -0.4457  0.1452  0.0961
   52U      O1P 1134   7.913   5.645   3.117  0.6350 -0.6767 -0.0695
   52U      O2P 1135   7.678   5.593   3.019  0.2144 -0.7848  0.1182
   52U      O5' 1136   7.740   5.550   3.254  0.2631 -0.0128  0.2780
   52U      C5' 1137   7.824   5.541   3.360  0.2640  0.0992 -0.0611
   52U     H5'1 1138   7.839   5.635   3.413 -1.2046  1.0035 -1.1779
   52U     H5'2 1139   7.921   5.505   3.326 -0.1402 -1.4229  0.3115
   52U      C4' 1140   7.770   5.445   3.471 -0.0363 -0.7805 -0.4076
   52U      H4' 1141   7.832   5.464   3.558  1.6177 -1.3891 -1.3994
   52U      O4' 1142   7.630   5.470   3.509 -0.2306 -1.1973  0.4517
   52U      C1' 1143   7.566   5.342   3.531  0.5906 -0.3808 -0.3904
   52U      H1' 1144   7.530   5.342   3.634  1.6871  0.6095  0.0160
   52U       N1 1145   7.455   5.331   3.437  0.3998  0.8898 -0.7472
   52U       C6 1146   7.467   5.386   3.314  0.3514 -0.1319  0.4272
   52U       H6 1147   7.561   5.437   3.298  0.9548 -0.6377  2.1237
   52U       C5 1148   7.371   5.372   3.223  0.4643 -0.3557 -0.4006
   52U       H5 1149   7.387   5.417   3.126 -1.3141  0.4897 -0.3459
   52U       C4 1150   7.251   5.299   3.248  0.9002 -0.1147 -0.2465
   52U       O4 1151   7.160   5.288   3.168  0.0595  0.0615 -0.5197
   52U       N3 1152   7.248   5.232   3.371  0.1548 -0.6507  0.0160
   52U       H3 1153   7.172   5.171   3.396  0.1238 -0.1287  1.2365
   52U       C2 1154   7.349   5.240   3.466 -0.0957  0.6359 -0.7552
   52U       O2 1155   7.344   5.175   3.573  0.0702 -0.2667 -0.5466
   52U      C3' 1156   7.774   5.297   3.438 -0.3408 -0.6252 -1.3592
   52U      H3' 1157   7.750   5.286   3.332  0.1136  0.6419 -1.6013
   52U      C2' 1158   7.670   5.229   3.523  0.2370 -0.4263 -0.0663
   52U     H2'1 1159   7.629   5.140   3.477  1.4566 -0.3896 -1.2784
   52U      O2' 1160   7.717   5.207   3.655  1.0235 -0.0510 -0.4562
   52U     HO'2 1161   7.809   5.234   3.658  0.9093  0.2369  0.7542
   52U      O3' 1162   7.901   5.228   3.454  0.2626 -0.8075  0.0234
   53U        P 1163   7.949   5.118   3.345  0.1860  0.1183  0.0558
   53U      O1P 1164   8.081   5.066   3.381  0.0235 -1.0947 -0.2787
   53U      O2P 1165   7.937   5.185   3.214  0.1388 -0.1064 -0.0687
   53U      O5' 1166   7.837   5.000   3.350 -0.3324 -0.1296 -0.6874
   53U      C5' 1167   7.825   4.935   3.478 -0.1506  0.0349 -0.3719
   53U     H5'1 1168   7.825   5.007   3.559  2.6893 -1.4616  1.1505
   53U     H5'2 1169   7.917   4.881   3.504  0.5230  0.0578 -2.5277
   53U      C4' 1170   7.710   4.831   3.487  1.0983 -1.0147 -0.3915
   53U      H4' 1171   7.720   4.761   3.571  0.2800 -0.5874  0.0729
   53U      O4' 1172   7.586   4.899   3.504  0.6645 -0.1994  0.4542
   53U      C1' 1173   7.483   4.824   3.441 -0.1928 -0.2084 -0.3061
   53U      H1' 1174   7.406   4.797   3.513  1.4907  1.2477  2.2152
   53U       N1 1175   7.424   4.891   3.324 -0.1637  0.2956 -0.0203
   53U       C6 1176   7.494   4.985   3.248 -0.1992  0.3570  0.4135
   53U       H6 1177   7.583   5.034   3.284  1.5056 -0.5227 -2.2940
   53U       C5 1178   7.438   5.027   3.129  0.4162  0.2390 -0.3921
   53U       H5 1179   7.484   5.105   3.069  0.3681  0.2974 -0.3533
   53U       C4 1180   7.306   4.980   3.079  0.0204 -0.0190  0.2043
   53U       O4 1181   7.246   5.008   2.978 -0.1248  0.3901  0.3909
   53U       N3 1182   7.253   4.890   3.162  0.0383 -0.0101 -0.1404
   53U       H3 1183   7.164   4.853   3.131  1.1728 -1.0983 -2.3513
   53U       C2 1184   7.300   4.846   3.284  0.0462 -0.1866 -0.2561
   53U       O2 1185   7.233   4.766   3.344 -0.0367 -0.0532 -0.0765
   53U      C3' 1186   7.697   4.741   3.365 -0.4378  0.9976  0.3796
   53U      H3' 1187   7.703   4.797   3.272 -1.8418 -1.9895 -1.6486
   53U      C2' 1188   7.549   4.704   3.380  0.0172  0.1958 -0.0757
   53U     H2'1 1189   7.500   4.679   3.285 -1.7922 -1.0667  1.1165
   53U      O2' 1190   7.517   4.606   3.477 -0.3738 -0.3604  0.0794
   53U     HO'2 1191   7.474   4.536   3.427 -1.6192  1.3753 -1.4174
   53U      O3' 1192   7.787   4.636   3.372  0.5622  0.6877 -0.8675
   54C        P 1193   7.810   4.551   3.248  0.0619  0.1686 -0.0791
   54C      O1P 1194   7.926   4.467   3.285 -0.5563 -0.2106  0.0654
   54C      O2P 1195   7.825   4.645   3.134  0.5360  0.5453 -0.3369
   54C      O5' 1196   7.678   4.459   3.236  0.3786 -0.8284 -0.4465
   54C      C5' 1197   7.651   4.350   3.325 -0.1249  0.1640 -0.0744
   54C     H5'1 1198   7.643   4.385   3.428 -2.3461  2.1529 -0.8404
   54C     H5'2 1199   7.728   4.281   3.291  1.1284  1.4675  0.0414
   54C      C4' 1200   7.516   4.281   3.300  0.3186  0.8325 -0.0666
   54C      H4' 1201   7.497   4.209   3.379  1.3774  0.0883 -0.4577
   54C      O4' 1202   7.413   4.373   3.306 -0.7814  0.1753 -0.8444
   54C      C1' 1203   7.302   4.329   3.223  0.1678 -0.0168 -0.1319
   54C      H1' 1204   7.204   4.327   3.271  0.3096  2.2181  0.3820
   54C       N1 1205   7.288   4.436   3.121 -0.1746 -0.1106  0.6448
   54C       C6 1206   7.386   4.525   3.083  0.1886  0.1913 -0.1039
   54C       H6 1207   7.488   4.513   3.117  0.6540 -2.2110 -2.0924
   54C       C5 1208   7.363   4.619   2.988  0.2422  0.0458  0.1274
   54C       H5 1209   7.438   4.692   2.959 -1.2604  1.3342 -0.7164
   54C       C4 1210   7.237   4.623   2.927  0.5782  0.3660  0.4959
   54C       N4 1211   7.212   4.704   2.826 -0.1684  0.6708  0.2025
   54C      H41 1212   7.286   4.750   2.775  1.1898 -2.7579 -1.1709
   54C      H42 1213   7.119   4.713   2.789  0.2214  1.0569 -0.7014
   54C       N3 1214   7.140   4.542   2.959  0.1892  0.3186  0.2207
   54C       C2 1215   7.159   4.453   3.060 -0.3943 -0.0238  0.0608
   54C       O2 1216   7.061   4.387   3.104 -0.2023  0.0577  0.1151
   54C      C3' 1217   7.484   4.204   3.169 -0.6754  0.0711  0.2233
   54C      H3' 1218   7.515   4.265   3.084 -0.0890  0.8679  0.9918
   54C      C2' 1219   7.333   4.191   3.164 -0.0385  0.1758 -0.2749
   54C     H2'1 1220   7.301   4.180   3.060 -1.5557  0.5966  0.1115
   54C      O2' 1221   7.277   4.090   3.244 -0.1643  0.2791  0.4024
   54C     HO'2 1222   7.182   4.082   3.238 -0.3072  2.2606 -1.1184
   54C      O3' 1223   7.555   4.084   3.162  0.6326 -0.4241 -0.2466
   55C        P 1224   7.601   4.035   3.020  0.0886  0.3230  0.2518
   55C      O1P 1225   7.667   3.904   3.038 -0.3901 -0.4238 -0.2790
   55C      O2P 1226   7.668   4.144   2.948 -0.5095  0.0683  0.1789
   55C      O5' 1227   7.468   4.002   2.935  0.7450  0.0851 -0.6353
   55C      C5' 1228   7.381   3.888   2.957 -0.5993  0.0051  0.7489
   55C     H5'1 1229   7.333   3.899   3.054 -0.0760  0.8748  0.9206
   55C     H5'2 1230   7.435   3.797   2.931 -2.4081 -0.7298 -0.6723
   55C      C4' 1231   7.266   3.894   2.863  0.0352 -0.1516 -0.2447
   55C      H4' 1232   7.197   3.815   2.893 -0.8153  0.0046 -1.7014
   55C      O4' 1233   7.202   4.020   2.868 -0.4902  0.3323  0.3173
   55C      C1' 1234   7.132   4.035   2.751  1.0336  0.1797  0.0962
   55C      H1' 1235   7.027   4.047   2.775  1.1256  1.5202 -0.0997
   55C       N1 1236   7.171   4.165   2.681  0.0475 -0.2374  0.2744
   55C       C6 1237   7.286   4.236   2.716  0.0870 -0.3104  0.9668
   55C       H6 1238   7.354   4.195   2.789  3.9728  1.1025 -1.5475
   55C       C5 1239   7.301   4.362   2.670 -0.5361  0.0629 -0.8742
   55C       H5 1240   7.386   4.417   2.709  0.1866 -2.4516  1.3837
   55C       C4 1241   7.202   4.416   2.587 -1.0952  0.6411  0.7624
   55C       N4 1242   7.210   4.538   2.540 -0.3668  0.4546 -0.0644
   55C      H41 1243   7.287   4.599   2.562  1.1040 -1.0425 -0.7676
   55C      H42 1244   7.126   4.570   2.494  0.4824  2.4578 -0.3177
   55C       N3 1245   7.099   4.348   2.545 -0.1477  0.6489 -0.4189
   55C       C2 1246   7.076   4.223   2.593 -0.3692 -0.4086 -0.2559
   55C       O2 1247   6.968   4.170   2.556  0.9447  0.2458 -0.4330
   55C      C3' 1248   7.296   3.872   2.714 -0.7908  0.3599  0.3759
   55C      H3' 1249   7.381   3.926   2.672 -0.8120  0.1799  0.0999
   55C      C2' 1250   7.160   3.911   2.663  0.8315  0.7614 -0.3048
   55C     H2'1 1251   7.165   3.931   2.555  2.8624 -0.4525 -0.4969
   55C      O2' 1252   7.055   3.811   2.686 -0.3272  0.0175 -0.0252
   55C     HO'2 1253   6.981   3.863   2.652  1.1785  2.4998  0.2243
   55C      O3' 1254   7.319   3.736   2.680  0.3769  0.4556  0.4387
   56G        P 1255   7.364   3.678   2.537 -0.1989 -0.5158 -0.0348
   56G      O1P 1256   7.386   3.535   2.556 -0.3496  0.2687 -0.7782
   56G      O2P 1257   7.472   3.764   2.480 -0.0340 -0.1450 -0.0399
   56G      O5' 1258   7.233   3.699   2.449 -0.1465  0.0757 -0.5613
   56G      C5' 1259   7.134   3.596   2.425 -0.4814  0.8478 -0.1348
   56G     H5'1 1260   7.070   3.588   2.513 -0.0876  1.8892  0.2624
   56G     H5'2 1261   7.176   3.500   2.396 -0.2454  0.4028  1.5747
   56G      C4' 1262   7.036   3.633   2.316  0.3387  0.4342 -0.2167
   56G      H4' 1263   6.963   3.552   2.320 -0.3250  1.0528  2.5366
   56G      O4' 1264   6.966   3.756   2.338  0.2969  0.7073 -1.0190
   56G      C1' 1265   6.946   3.819   2.213 -0.6303  0.4707  0.4006
   56G      H1' 1266   6.839   3.841   2.206 -0.9834 -1.1647  0.3075
   56G       N9 1267   7.024   3.942   2.211 -0.1061  0.4737  0.4178
   56G       C8 1268   7.139   3.971   2.285  0.4324  0.3119 -0.4407
   56G       H8 1269   7.166   3.905   2.366 -0.2431 -3.7347 -3.1624
   56G       N7 1270   7.184   4.090   2.265  0.0715 -0.1690  0.4060
   56G       C5 1271   7.115   4.135   2.153 -0.3533  0.6715  0.5167
   56G       C6 1272   7.128   4.251   2.065  0.1115 -0.5492  0.0197
   56G       O6 1273   7.214   4.341   2.057  0.0177  0.4438 -0.4225
   56G       N1 1274   7.043   4.249   1.953 -0.2406 -0.5835  0.0689
   56G       H1 1275   7.049   4.323   1.884 -3.1866 -0.2388  0.0144
   56G       C2 1276   6.947   4.156   1.929 -0.7340 -0.1108  0.1584
   56G       N2 1277   6.897   4.160   1.811 -0.4316 -0.2403  0.7449
   56G      H21 1278   6.915   4.229   1.739 -1.5971 -2.7667 -2.2056
   56G      H22 1279   6.853   4.077   1.774  1.5940 -0.8170 -0.5793
   56G       N3 1280   6.931   4.051   2.014 -0.3925  0.4308  0.2801
   56G       C4 1281   7.016   4.042   2.118 -0.1292 -0.1231 -0.7163
   56G      C3' 1282   7.091   3.644   2.173  0.2800 -0.3042  0.3903
   56G      H3' 1283   7.177   3.710   2.178 -0.5235  0.6797  1.7583
   56G      C2' 1284   6.975   3.717   2.102 -0.2745 -0.7309 -0.0597
   56G     H2'1 1285   7.010   3.762   2.009 -1.0887  2.2890  0.9888
   56G      O2' 1286   6.868   3.632   2.082  0.2897  0.5128 -0.1600
   56G     HO'2 1287   6.892   3.543   2.107  0.8732  0.4548 -0.9074
   56G      O3' 1288   7.130   3.518   2.122  0.2508 -0.7005 -0.1303
   57U        P 1289   7.254   3.493   2.026 -0.2089 -0.4413 -0.0523
   57U      O1P 1290   7.255   3.350   1.993  0.0987  0.0928  0.0262
   57U      O2P 1291   7.380   3.550   2.074  0.3148  0.1906  0.3574
   57U      O5' 1292   7.211   3.570   1.895 -0.8299  0.9694 -0.1335
   57U      C5' 1293   7.103   3.513   1.820 -0.3194  0.4635 -0.2114
   57U     H5'1 1294   7.023   3.498   1.892  0.8949 -0.0017  1.0984
   57U     H5'2 1295   7.131   3.417   1.777 -1.0234  1.2498 -2.6126
   57U      C4' 1296   7.059   3.600   1.698 -0.9450  0.4048 -0.5389
   57U      H4' 1297   6.981   3.545   1.646  0.6845 -2.4236 -0.1972
   57U      O4' 1298   7.013   3.729   1.738  0.0974  0.8424 -0.5336
   57U      C1' 1299   7.060   3.827   1.649 -0.3906 -0.3912 -0.0658
   57U      H1' 1300   6.977   3.881   1.603  0.6384  1.8694  0.5977
   57U       N1 1301   7.155   3.937   1.711  0.0675 -0.2969 -0.5301
   57U       C6 1302   7.233   3.923   1.819  0.1102 -0.3682 -0.5911
   57U       H6 1303   7.227   3.831   1.875  0.7561  0.8879  1.6795
   57U       C5 1304   7.310   4.023   1.867  0.4726  0.4105 -0.2362
   57U       H5 1305   7.375   4.006   1.951  1.6825  1.0026 -1.0376
   57U       C4 1306   7.333   4.144   1.798  0.8669 -0.1893  0.0017
   57U       O4 1307   7.415   4.232   1.832 -0.2097 -0.1556 -0.5826
   57U       N3 1308   7.253   4.151   1.686 -1.0726  0.2230  0.1733
   57U       H3 1309   7.268   4.238   1.637  0.2120 -0.3676 -0.5141
   57U       C2 1310   7.174   4.055   1.634  0.5657 -0.1504 -0.5909
   57U       O2 1311   7.120   4.072   1.525  0.0441  0.1054  0.2649
   57U      C3' 1312   7.184   3.619   1.608 -0.0493 -0.1217  0.8986
   57U      H3' 1313   7.272   3.649   1.665  1.0940 -1.3357 -0.1376
   57U      C2' 1314   7.131   3.746   1.544  0.1589 -0.5095 -0.1296
   57U     H2'1 1315   7.211   3.804   1.498  2.1097 -3.0458 -0.1505
   57U      O2' 1316   7.027   3.719   1.444  0.5348 -0.0817 -0.4347
   57U     HO'2 1317   7.063   3.699   1.357  0.7247 -0.4745 -0.2659
   57U      O3' 1318   7.210   3.522   1.512  0.2282  0.0848  1.0811
   58A        P 1319   7.352   3.507   1.435 -0.0906 -0.4324 -0.2392
   58A      O1P 1320   7.358   3.374   1.371 -0.0236 -0.3576 -0.0682
   58A      O2P 1321   7.452   3.551   1.531  0.6107  0.4789  0.1070
   58A      O5' 1322   7.345   3.615   1.327  0.5064  0.3344 -0.2418
   58A      C5' 1323   7.287   3.590   1.203 -0.3729  0.0930  0.2919
   58A     H5'1 1324   7.191   3.541   1.221  0.3356 -1.1097  0.9719
   58A     H5'2 1325   7.343   3.517   1.144  0.1298 -0.3941  1.3423
   58A      C4' 1326   7.266   3.711   1.111 -0.6749  0.4130  0.1497
   58A      H4' 1327   7.191   3.683   1.037 -0.1832  2.9625 -1.4564
   58A      O4' 1328   7.236   3.826   1.182  0.0388 -0.1332 -0.2965
   58A      C1' 1329   7.321   3.939   1.138 -0.1422 -0.1951 -0.7592
   58A      H1' 1330   7.261   4.028   1.119  1.3805  0.2892 -3.7904
   58A       N9 1331   7.439   3.967   1.229  0.3668 -0.1872 -0.5489
   58A       C8 1332   7.484   3.896   1.339  0.7444 -0.2116 -0.4675
   58A       H8 1333   7.449   3.797   1.363 -0.4113  0.8674  2.6949
   58A       N7 1334   7.562   3.964   1.424 -0.1537 -0.6934  1.0476
   58A       C5 1335   7.576   4.090   1.360  0.7160  0.3723  0.3219
   58A       C6 1336   7.633   4.214   1.388 -0.5028  0.3479 -0.0255
   58A       N6 1337   7.724   4.232   1.475  0.0916  0.0289 -1.1153
   58A      H61 1338   7.742   4.154   1.537 -2.4107 -0.1250 -0.5108
   58A      H62 1339   7.750   4.326   1.501 -1.2178 -0.3164  1.8553
   58A       N1 1340   7.614   4.319   1.311  0.2085 -0.1181 -0.6018
   58A       C2 1341   7.536   4.303   1.208  0.7846 -0.0006  0.2835
   58A       H2 1342   7.528   4.394   1.151 -0.9222 -0.8665 -0.9486
   58A       N3 1343   7.481   4.193   1.161 -0.2032 -0.2535  0.1667
   58A       C4 1344   7.502   4.085   1.248  0.4330 -0.2230 -0.2492
   58A      C3' 1345   7.390   3.738   1.031  0.6497  0.3011 -0.1368
   58A      H3' 1346   7.476   3.718   1.095  1.4347  0.7520 -1.0154
   58A      C2' 1347   7.366   3.894   1.001  0.0056  0.1428 -0.1511
   58A     H2'1 1348   7.463   3.941   0.984 -0.0174  1.1817  2.2656
   58A      O2' 1349   7.271   3.924   0.902  0.6061  0.5771 -0.5475
   58A     HO'2 1350   7.265   3.845   0.848  0.4930  1.2966 -1.6175
   58A      O3' 1351   7.383   3.668   0.912 -0.3736  0.1224 -0.2080
   59C        P 1352   7.528   3.631   0.841 -0.5382 -0.2965 -0.0991
   59C      O1P 1353   7.500   3.586   0.705  0.3425  0.4582 -0.1637
   59C      O2P 1354   7.598   3.535   0.932  0.0792 -0.1753 -0.1429
   59C      O5' 1355   7.610   3.769   0.832 -0.3518  0.3107  0.3812
   59C      C5' 1356   7.586   3.860   0.725  0.1875 -0.7154  0.3205
   59C     H5'1 1357   7.478   3.877   0.721  0.1871 -0.2117  1.6707
   59C     H5'2 1358   7.609   3.811   0.631 -0.7409 -1.8749  0.6726
   59C      C4' 1359   7.668   3.994   0.738  0.9242 -0.3996  0.1334
   59C      H4' 1360   7.633   4.074   0.672 -1.5293  0.9268  2.8358
   59C      O4' 1361   7.651   4.049   0.862  0.4672  0.0050  0.0054
   59C      C1' 1362   7.762   4.128   0.897 -0.3560  0.8349  0.1596
   59C      H1' 1363   7.730   4.232   0.891  0.7298  1.1629 -0.2864
   59C       N1 1364   7.831   4.095   1.025 -0.5429  0.1495 -0.1365
   59C       C6 1365   7.794   3.990   1.109  0.6513  0.7108 -0.1463
   59C       H6 1366   7.730   3.911   1.073  0.6193 -0.5671  2.5112
   59C       C5 1367   7.846   3.978   1.235  0.6745  0.0726  0.5425
   59C       H5 1368   7.828   3.883   1.284 -2.7297  0.0725 -0.4321
   59C       C4 1369   7.922   4.088   1.281  0.0271 -0.3243 -0.5013
   59C       N4 1370   7.988   4.072   1.395  0.7220  0.0158  0.0348
   59C      H41 1371   7.972   3.980   1.433 -2.0246  0.1013 -0.7790
   59C      H42 1372   8.077   4.119   1.408  2.0645 -1.8169 -1.7418
   59C       N3 1373   7.957   4.186   1.206 -0.2627  0.4378 -0.2186
   59C       C2 1374   7.916   4.194   1.080  0.4289 -0.2083 -0.7009
   59C       O2 1375   7.963   4.285   1.013  0.4762 -0.4795 -0.1287
   59C      C3' 1376   7.821   3.972   0.723 -0.7247  0.0411 -0.4549
   59C      H3' 1377   7.842   3.884   0.783 -1.4588 -1.8412 -2.8160
   59C      C2' 1378   7.870   4.100   0.782  0.3701 -1.1248 -1.1306
   59C     H2'1 1379   7.966   4.081   0.831  1.5042  1.1917 -2.2668
   59C      O2' 1380   7.861   4.214   0.694 -0.0055  0.0879  0.2848
   59C     HO'2 1381   7.911   4.180   0.619 -0.5253  0.1011 -0.0741
   59C      O3' 1382   7.875   3.959   0.594  0.4265  0.4383  0.2277
   60U        P 1383   8.020   3.882   0.575 -0.0371 -0.7191 -0.0054
   60U      O1P 1384   8.037   3.879   0.430 -0.1036  0.2473 -0.2065
   60U      O2P 1385   8.009   3.761   0.655 -0.0753 -0.1334  0.8242
   60U      O5' 1386   8.131   3.982   0.640  0.4634 -0.5075  0.2237
   60U      C5' 1387   8.178   4.097   0.572 -0.1126  0.0418 -0.4748
   60U     H5'1 1388   8.108   4.178   0.551 -0.0343 -0.3487 -2.4159
   60U     H5'2 1389   8.220   4.057   0.480 -0.3743 -1.1926 -0.0784
   60U      C4' 1390   8.288   4.166   0.646  0.3561 -0.9056 -0.6310
   60U      H4' 1391   8.329   4.255   0.597 -0.5908 -0.0331  0.1160
   60U      O4' 1392   8.242   4.222   0.777 -0.4076  0.2491  0.5749
   60U      C1' 1393   8.351   4.208   0.863 -0.4218  0.8424 -0.1205
   60U      H1' 1394   8.386   4.307   0.891 -0.2399  1.2463 -1.6780
   60U       N1 1395   8.316   4.133   0.989  0.1058  0.1065  0.7943
   60U       C6 1396   8.227   4.026   0.989 -0.3599 -0.6961  0.8944
   60U       H6 1397   8.175   4.002   0.898 -2.9459  2.3107  1.3975
   60U       C5 1398   8.210   3.951   1.101  0.8852  0.5679 -0.1009
   60U       H5 1399   8.143   3.867   1.102 -1.4268  2.2703  2.2923
   60U       C4 1400   8.278   3.984   1.227 -0.1490  0.5716  0.2425
   60U       O4 1401   8.273   3.923   1.328  0.0463 -0.1111 -0.0690
   60U       N3 1402   8.349   4.103   1.222 -0.1470  0.6386 -0.3833
   60U       H3 1403   8.397   4.135   1.304 -0.1757  0.8596 -0.4511
   60U       C2 1404   8.373   4.178   1.106  0.4170 -0.9901  0.0007
   60U       O2 1405   8.441   4.275   1.118  0.2796 -0.7143  0.2278
   60U      C3' 1406   8.401   4.076   0.670  0.0045 -0.1236 -0.1812
   60U      H3' 1407   8.355   3.983   0.702 -3.9980  1.9001  0.6118
   60U      C2' 1408   8.466   4.148   0.792 -0.1472  0.1869  0.3012
   60U     H2'1 1409   8.520   4.080   0.858  2.2974  1.7283  0.0179
   60U      O2' 1410   8.564   4.246   0.755  0.0801 -0.2797  0.3426
   60U     HO'2 1411   8.636   4.198   0.715 -0.0759  0.3342 -0.6997
   60U      O3' 1412   8.480   4.055   0.552  0.1854  0.2228 -0.4086
   61U        P 1413   8.612   3.967   0.558 -0.0595 -0.0350  0.3634
   61U      O1P 1414   8.701   4.017   0.661 -0.6586 -0.4848 -0.2130
   61U      O2P 1415   8.662   3.947   0.415 -0.0425  0.4280 -0.4200
   61U      O5' 1416   8.557   3.826   0.615 -0.7470 -0.5000 -0.2947
   61U      C5' 1417   8.519   3.721   0.525 -1.1026  0.2316  0.1818
   61U     H5'1 1418   8.609   3.673   0.486 -1.6975  0.1785 -1.1962
   61U     H5'2 1419   8.464   3.760   0.439  2.5415  1.5063 -1.7896
   61U      C4' 1420   8.447   3.607   0.590 -0.6948 -0.2858 -0.7423
   61U      H4' 1421   8.432   3.529   0.516 -0.3117 -0.6767 -0.4121
   61U      O4' 1422   8.500   3.559   0.716  0.2159 -0.7795  0.4125
   61U      C1' 1423   8.413   3.590   0.826 -1.0900  0.1105  0.0321
   61U      H1' 1424   8.359   3.499   0.854 -0.7718 -0.4218 -1.0070
   61U       N1 1425   8.469   3.656   0.949 -0.2588 -0.3112 -0.2992
   61U       C6 1426   8.586   3.725   0.937  0.0386 -0.2984 -0.5249
   61U       H6 1427   8.634   3.735   0.841  0.6002 -0.6491 -0.2839
   61U       C5 1428   8.651   3.776   1.047  0.3126  0.7812 -0.1471
   61U       H5 1429   8.747   3.825   1.044  0.1702  1.0310 -1.2213
   61U       C4 1430   8.591   3.768   1.180 -0.3145 -0.0084  0.1939
   61U       O4 1431   8.652   3.815   1.275 -0.1410 -0.1813  0.2096
   61U       N3 1432   8.472   3.704   1.183  0.1961 -0.3139 -0.2195
   61U       H3 1433   8.431   3.693   1.274 -0.9766 -2.4574 -0.9206
   61U       C2 1434   8.415   3.642   1.078 -0.2980  0.5249  0.3661
   61U       O2 1435   8.316   3.579   1.100  0.5556  0.6408 -0.2348
   61U      C3' 1436   8.305   3.634   0.623 -0.8355 -0.6375 -0.0243
   61U      H3' 1437   8.264   3.703   0.549  0.9260  0.4513 -0.0463
   61U      C2' 1438   8.307   3.686   0.767  0.2530  0.0371  0.2048
   61U     H2'1 1439   8.354   3.785   0.772  1.2089 -0.4492  1.8286
   61U      O2' 1440   8.179   3.679   0.835  0.7047  0.2981 -0.5058
   61U     HO'2 1441   8.112   3.711   0.775 -0.5530 -3.6420 -1.5137
   61U      O3' 1442   8.226   3.514   0.624  0.3185 -0.5175  0.3318
   61U      H3T 1443   8.142   3.536   0.666  0.0573  0.7391 -0.7849
   62G      O5' 1444   8.488   4.864   1.642  0.0294 -0.3164  0.1438
   62G      H5T 1445   8.498   4.872   1.737 -0.5877  1.2274  0.0952
   62G      C5' 1446   8.571   4.952   1.573  0.5336 -0.8772  0.2306
   62G     H5'1 1447   8.675   4.920   1.582  0.5714 -0.1536  4.3487
   62G     H5'2 1448   8.552   5.052   1.612 -0.8235 -0.7100 -0.8083
   62G      C4' 1449   8.535   4.957   1.419  0.4250  0.5109 -0.4380
   62G      H4' 1450   8.586   5.047   1.382  0.4521  1.7787  2.4072
   62G      O4' 1451   8.577   4.842   1.363  0.2489 -0.0195  0.4854
   62G      C1' 1452   8.479   4.783   1.272 -0.8399 -1.1029 -0.3670
   62G      H1' 1453   8.503   4.745   1.173 -1.0953 -0.8227 -0.5417
   62G       N9 1454   8.412   4.675   1.345 -0.2563 -0.3807  0.2798
   62G       C8 1455   8.456   4.610   1.459  0.3445  0.0906  0.1081
   62G       H8 1456   8.532   4.647   1.526 -1.9208 -1.0110  3.5501
   62G       N7 1457   8.386   4.504   1.488  0.2992 -0.2947  0.4540
   62G       C5 1458   8.303   4.489   1.386 -0.0042  0.3879  0.4249
   62G       C6 1459   8.209   4.384   1.365  0.8430  0.0633  0.3814
   62G       O6 1460   8.203   4.284   1.444  0.2187 -0.6253  0.1651
   62G       N1 1461   8.155   4.392   1.236 -0.2265 -0.0429 -0.4352
   62G       H1 1462   8.097   4.314   1.212  1.4058 -1.5400  0.2668
   62G       C2 1463   8.194   4.488   1.149  0.6149  1.0753  0.2857
   62G       N2 1464   8.145   4.488   1.029  0.3565 -0.5707 -0.2466
   62G      H21 1465   8.067   4.426   1.012 -0.1685 -0.0534  0.2031
   62G      H22 1466   8.166   4.567   0.969  0.5955 -0.2782  0.2171
   62G       N3 1467   8.267   4.592   1.172  0.7273  0.9015  1.1950
   62G       C4 1468   8.323   4.584   1.287 -0.5416  1.0013  0.4205
   62G      C3' 1469   8.394   4.969   1.385  0.3005 -0.0220  0.6664
   62G      H3' 1470   8.336   4.918   1.462 -1.4369  1.9619  0.7737
   62G      C2' 1471   8.378   4.896   1.254  0.1095  0.1629  0.7479
   62G     H2'1 1472   8.273   4.866   1.247  0.2751 -0.2838  0.0757
   62G      O2' 1473   8.430   4.982   1.150 -0.2340 -0.3286 -0.2461
   62G     HO'2 1474   8.434   5.074   1.178  0.3586 -0.1959 -0.7388
   62G      O3' 1475   8.353   5.100   1.384  0.1462 -0.6105  0.0341
   63U        P 1476   8.203   5.138   1.418 -0.1851  0.0422  0.2784
   63U      O1P 1477   8.205   5.283   1.411  0.0573 -0.2706  0.5044
   63U      O2P 1478   8.167   5.075   1.550  0.0676  0.5344  0.1340
   63U      O5' 1479   8.104   5.082   1.301  0.0398  0.2045 -0.5354
   63U      C5' 1480   8.100   5.130   1.171  0.3059  0.0959 -0.2759
   63U     H5'1 1481   8.205   5.128   1.140  0.4340  1.3141  0.0286
   63U     H5'2 1482   8.060   5.230   1.159 -3.7237 -1.3686 -0.5618
   63U      C4' 1483   8.013   5.034   1.098  0.0635 -0.2144  0.0308
   63U      H4' 1484   8.019   5.053   0.991  1.3863  2.0459  0.4413
   63U      O4' 1485   8.059   4.900   1.103  0.1340  0.0006  0.3803
   63U      C1' 1486   7.948   4.807   1.094  0.5363 -0.2978 -0.7954
   63U      H1' 1487   7.954   4.747   1.003 -2.3249 -1.1613 -0.5148
   63U       N1 1488   7.938   4.709   1.206  0.6872  0.4853  0.0077
   63U       C6 1489   7.996   4.735   1.328  0.1371 -0.0366 -0.0542
   63U       H6 1490   8.053   4.827   1.329  1.2115 -0.6763  0.6310
   63U       C5 1491   7.961   4.667   1.439 -0.5809  0.7262  0.5390
   63U       H5 1492   8.004   4.698   1.533 -0.2711  0.5640  0.4510
   63U       C4 1493   7.878   4.549   1.432  0.0586 -0.1885  0.5836
   63U       O4 1494   7.841   4.479   1.524 -0.7406  0.0803 -0.4586
   63U       N3 1495   7.840   4.513   1.305 -0.1808  0.1281 -0.1744
   63U       H3 1496   7.782   4.431   1.290 -2.1748  1.5650 -0.7157
   63U       C2 1497   7.861   4.591   1.190 -0.3314  0.3498 -0.2492
   63U       O2 1498   7.828   4.546   1.082 -0.2960 -0.2714 -0.5428
   63U      C3' 1499   7.869   5.027   1.147  0.2862 -0.4305  0.0794
   63U      H3' 1500   7.869   5.012   1.255  0.2940  0.1620  0.1677
   63U      C2' 1501   7.823   4.902   1.085 -0.3386 -0.5552 -0.1686
   63U     H2'1 1502   7.730   4.867   1.130  0.5225 -0.9872  1.3391
   63U      O2' 1503   7.807   4.932   0.946  0.4992 -0.3613  0.4718
   63U     HO'2 1504   7.761   5.015   0.932  1.6598  0.4163  1.0518
   63U      O3' 1505   7.792   5.144   1.119 -0.4257 -0.4225  0.0568
   64A        P 1506   7.651   5.165   1.182 -0.3214  0.3633  0.1100
   64A      O1P 1507   7.586   5.282   1.119  0.2045 -0.0114  0.5532
   64A      O2P 1508   7.665   5.163   1.327  0.5074 -0.1193  0.2022
   64A      O5' 1509   7.548   5.045   1.152 -0.5485  0.5096 -0.2036
   64A      C5' 1510   7.501   5.012   1.024 -0.0877 -0.7950  0.5692
   64A     H5'1 1511   7.588   4.997   0.960  2.0034 -1.3675  3.3099
   64A     H5'2 1512   7.444   5.102   1.000  1.9008  1.2963  2.9719
   64A      C4' 1513   7.408   4.889   1.023 -0.0486  0.6292 -0.2448
   64A      H4' 1514   7.361   4.878   0.925 -0.3166  0.7511 -0.1297
   64A      O4' 1515   7.482   4.771   1.052  0.4521  0.0897  0.7491
   64A      C1' 1516   7.394   4.686   1.123  1.2095 -0.4257 -0.4681
   64A      H1' 1517   7.370   4.589   1.079 -1.8795  0.3591 -0.7785
   64A       N9 1518   7.443   4.662   1.259  0.2499  1.2131 -0.0132
   64A       C8 1519   7.533   4.731   1.335 -0.4080 -0.0399  0.4017
   64A       H8 1520   7.574   4.828   1.311 -0.2101 -0.3675 -0.6755
   64A       N7 1521   7.564   4.676   1.445  0.0347  0.5143 -0.2673
   64A       C5 1522   7.476   4.566   1.448 -0.2368  0.2020 -0.4796
   64A       C6 1523   7.447   4.462   1.546  0.2096 -0.0765  0.2667
   64A       N6 1524   7.516   4.435   1.655 -0.3450  0.6157  0.1306
   64A      H61 1525   7.610   4.467   1.673  0.1266 -1.2460  1.3446
   64A      H62 1526   7.477   4.363   1.714 -0.5779  1.1314  0.6079
   64A       N1 1527   7.345   4.374   1.526  0.4482 -0.0455  0.8137
   64A       C2 1528   7.274   4.390   1.415 -0.2896 -0.0652  0.6591
   64A       H2 1529   7.198   4.315   1.395  0.7479 -0.6083 -1.4995
   64A       N3 1530   7.287   4.473   1.312 -0.1162  0.5670  0.4098
   64A       C4 1531   7.393   4.559   1.338  0.1929  0.0534 -0.2814
   64A      C3' 1532   7.293   4.899   1.126 -0.3331 -0.0580 -0.1904
   64A      H3' 1533   7.341   4.923   1.221  1.0423  0.0456 -0.8727
   64A      C2' 1534   7.260   4.749   1.134  0.2523 -1.1380 -0.2802
   64A     H2'1 1535   7.205   4.716   1.222  0.9092  0.3993  0.7428
   64A      O2' 1536   7.184   4.707   1.019 -0.5813 -0.4456  0.6217
   64A     HO'2 1537   7.124   4.780   1.000  1.2755  0.4661 -2.4936
   64A      O3' 1538   7.188   4.991   1.095  0.6314 -0.7448  0.4470
   65C        P 1539   7.109   5.069   1.208  0.5370  0.2159  0.4531
   65C      O1P 1540   7.013   5.159   1.138  0.2114  0.2721  0.9649
   65C      O2P 1541   7.218   5.135   1.286  0.2702  0.5597  0.4198
   65C      O5' 1542   7.034   4.959   1.284 -0.2491  0.0924 -0.2693
   65C      C5' 1543   6.930   4.880   1.223 -0.1321 -0.5039 -0.5397
   65C     H5'1 1544   6.972   4.836   1.133  0.6709  0.2517 -0.5563
   65C     H5'2 1545   6.864   4.953   1.177  0.6445 -0.4973 -1.6693
   65C      C4' 1546   6.868   4.771   1.313 -0.2110  0.7862 -0.3763
   65C      H4' 1547   6.781   4.729   1.261 -0.1206  0.0745  0.0379
   65C      O4' 1548   6.958   4.665   1.329  0.0760  1.2005  0.1965
   65C      C1' 1549   6.920   4.587   1.443  0.2306 -0.1944 -0.2740
   65C      H1' 1550   6.875   4.500   1.396 -1.1410  1.0024 -1.2603
   65C       N1 1551   7.031   4.563   1.542 -0.0327  0.3835 -0.0599
   65C       C6 1552   7.132   4.660   1.560  0.3996 -0.1547  0.4534
   65C       H6 1553   7.149   4.740   1.489  1.7353  0.0226  0.9363
   65C       C5 1554   7.217   4.646   1.663 -1.2083  0.4593 -1.1161
   65C       H5 1555   7.293   4.722   1.670 -1.0747  0.4482 -2.3471
   65C       C4 1556   7.188   4.544   1.759 -0.1171  0.0419 -0.2497
   65C       N4 1557   7.270   4.535   1.865  0.1301  0.3172  0.1581
   65C      H41 1558   7.352   4.593   1.874 -0.9455  1.9977 -0.2225
   65C      H42 1559   7.245   4.458   1.924 -0.8919 -0.0351 -0.6905
   65C       N3 1560   7.091   4.456   1.748  0.0391 -0.4349 -0.1461
   65C       C2 1561   7.015   4.463   1.635  0.2375  0.6508  0.4373
   65C       O2 1562   6.927   4.378   1.626  0.5174 -0.7137 -0.5115
   65C      C3' 1563   6.813   4.798   1.449  0.8577  0.1856 -0.2447
   65C      H3' 1564   6.880   4.864   1.504  0.2724  0.8357 -0.3068
   65C      C2' 1565   6.804   4.656   1.512  0.2591  0.2341 -0.2041
   65C     H2'1 1566   6.811   4.651   1.620 -0.3527 -1.8469 -0.2055
   65C      O2' 1567   6.682   4.594   1.474 -0.3943  0.0325 -0.7763
   65C     HO'2 1568   6.620   4.639   1.532  0.1966 -0.1122 -0.0202
   65C      O3' 1569   6.683   4.852   1.437  0.0945  0.2638 -0.0831
   66G        P 1570   6.611   4.904   1.571 -0.4678 -0.3073  0.3565
   66G      O1P 1571   6.489   4.971   1.529  0.1461  0.6118 -0.1892
   66G      O2P 1572   6.707   4.989   1.644 -0.0191  0.0372 -0.5885
   66G      O5' 1573   6.571   4.761   1.643 -0.4954  0.4572 -0.0257
   66G      C5' 1574   6.502   4.749   1.766 -0.2008 -0.4738  0.1980
   66G     H5'1 1575   6.404   4.796   1.751  0.7753  1.3222 -0.9802
   66G     H5'2 1576   6.542   4.810   1.847 -1.1094  2.8295 -1.6107
   66G      C4' 1577   6.501   4.604   1.813  0.2658  0.0128  0.5378
   66G      H4' 1578   6.420   4.554   1.760  0.8774 -0.4936  0.0507
   66G      O4' 1579   6.620   4.533   1.788 -0.0378  0.2482 -0.4079
   66G      C1' 1580   6.646   4.458   1.902  0.0340 -0.7920  1.4818
   66G      H1' 1581   6.685   4.359   1.876 -0.3745 -0.5854  0.0042
   66G       N9 1582   6.753   4.530   1.975 -0.3116  0.5739  0.0350
   66G       C8 1583   6.798   4.660   1.965 -0.1570 -0.5178  0.0287
   66G       H8 1584   6.760   4.729   1.892 -2.5457 -0.6034  1.0869
   66G       N7 1585   6.875   4.707   2.065 -0.0624 -0.0012 -0.1171
   66G       C5 1586   6.892   4.590   2.137  0.0778 -0.3686 -0.5574
   66G       C6 1587   6.971   4.561   2.255 -0.9115 -0.4726 -0.3048
   66G       O6 1588   7.044   4.633   2.321 -0.0970  0.0136  0.0608
   66G       N1 1589   6.949   4.437   2.303 -0.6794  0.1152  0.0994
   66G       H1 1590   6.993   4.410   2.390  1.8403  0.5319 -0.9571
   66G       C2 1591   6.865   4.348   2.249 -0.0486  0.8646 -0.4593
   66G       N2 1592   6.838   4.242   2.321 -0.2117  0.2862 -0.2484
   66G      H21 1593   6.885   4.230   2.409  1.8443 -0.1868 -1.3448
   66G      H22 1594   6.767   4.176   2.289 -2.9025  2.6142  0.4723
   66G       N3 1595   6.792   4.364   2.139  0.0377  0.0829  0.7700
   66G       C4 1596   6.810   4.486   2.088  0.2359 -0.2091  0.0905
   66G      C3' 1597   6.464   4.597   1.963 -0.8323  0.2093  0.4325
   66G      H3' 1598   6.525   4.661   2.027 -2.7531 -0.2145  2.8409
   66G      C2' 1599   6.520   4.453   1.981  0.1730  0.0040 -1.0386
   66G     H2'1 1600   6.543   4.431   2.085 -0.2446 -0.9602 -1.1354
   66G      O2' 1601   6.434   4.350   1.934  0.1064 -0.4660 -0.5737
   66G     HO'2 1602   6.352   4.349   1.985 -0.1239  1.8094 -0.7940
   66G      O3' 1603   6.330   4.618   1.998 -0.3598  1.0209  0.4622
   67G        P 1604   6.285   4.684   2.134 -0.1791  0.1584  0.2529
   67G      O1P 1605   6.140   4.680   2.148  0.7177 -0.6375  0.7843
   67G      O2P 1606   6.358   4.812   2.147 -0.4899  0.1868  0.0200
   67G      O5' 1607   6.352   4.584   2.235  0.1185  0.1784  0.3111
   67G      C5' 1608   6.291   4.456   2.256 -0.1419 -0.3456  0.3224
   67G     H5'1 1609   6.304   4.391   2.170  1.7342  0.6044 -0.1803
   67G     H5'2 1610   6.185   4.472   2.272  0.3086  2.0348  1.4319
   67G      C4' 1611   6.343   4.380   2.377  0.4578 -0.3414 -0.8041
   67G      H4' 1612   6.281   4.290   2.376 -0.7367  0.3721  1.2806
   67G      O4' 1613   6.471   4.335   2.359 -0.4856 -0.1221 -0.5597
   67G      C1' 1614   6.533   4.313   2.489 -0.1736 -0.0063 -0.2925
   67G      H1' 1615   6.583   4.217   2.497  0.5655  0.3145 -0.9244
   67G       N9 1616   6.627   4.424   2.510  1.1133 -0.2728 -0.2802
   67G       C8 1617   6.652   4.535   2.433  0.5242  0.4729  0.2750
   67G       H8 1618   6.598   4.559   2.342  2.5503  2.5020 -0.4803
   67G       N7 1619   6.744   4.614   2.478  0.5013 -0.1864 -0.6814
   67G       C5 1620   6.790   4.550   2.590  0.1800 -0.3102  0.1786
   67G       C6 1621   6.888   4.586   2.688 -0.3003  0.3285 -0.2877
   67G       O6 1622   6.955   4.690   2.693 -0.0334  0.0446 -0.2511
   67G       N1 1623   6.903   4.495   2.793  0.0567  0.6848  0.3152
   67G       H1 1624   6.969   4.524   2.864  2.3715 -2.4007 -0.3585
   67G       C2 1625   6.821   4.389   2.799 -0.4655 -0.2813 -0.0885
   67G       N2 1626   6.853   4.317   2.910  0.7558 -0.6784  0.5052
   67G      H21 1627   6.940   4.337   2.957  0.7256 -2.4758  1.4076
   67G      H22 1628   6.830   4.219   2.902 -0.3855 -0.4217  0.4959
   67G       N3 1629   6.739   4.343   2.710  0.6455  0.5807  0.8084
   67G       C4 1630   6.723   4.433   2.611  0.1212  0.7702  0.7194
   67G      C3' 1631   6.332   4.437   2.515 -0.2693 -0.2610 -0.1782
   67G      H3' 1632   6.377   4.536   2.522 -0.9130 -0.0158  0.7454
   67G      C2' 1633   6.419   4.332   2.591 -0.4959 -0.3039 -0.2220
   67G     H2'1 1634   6.451   4.370   2.688 -1.0748  0.0339 -0.1563
   67G      O2' 1635   6.352   4.207   2.613 -0.4955 -0.0871  0.6142
   67G     HO'2 1636   6.258   4.219   2.601 -0.8330 -1.3546  1.7952
   67G      O3' 1637   6.195   4.435   2.560 -0.0212 -0.1742 -0.6205
   68A        P 1638   6.147   4.543   2.665  0.1441  0.0324  0.2302
   68A      O1P 1639   6.010   4.506   2.718 -0.4790  0.6965  0.5757
   68A      O2P 1640   6.165   4.673   2.593  0.3171 -0.1900 -0.2362
   68A      O5' 1641   6.254   4.545   2.778  0.1971 -0.0659 -0.0351
   68A      C5' 1642   6.252   4.439   2.875 -0.8458 -0.0479 -0.3854
   68A     H5'1 1643   6.275   4.348   2.819 -1.4710 -1.1786  1.1185
   68A     H5'2 1644   6.153   4.439   2.920 -0.8558 -0.7605 -0.3894
   68A      C4' 1645   6.354   4.431   2.980  0.2767 -0.0195  0.9069
   68A      H4' 1646   6.338   4.335   3.030 -1.3800  0.4600  1.3576
   68A      O4' 1647   6.490   4.424   2.928  0.4862 -0.3384  0.0548
   68A      C1' 1648   6.572   4.488   3.028  0.8107  0.0008 -0.1099
   68A      H1' 1649   6.653   4.422   3.057 -0.4350 -1.1625  0.7924
   68A       N9 1650   6.628   4.614   2.976 -0.1861 -0.3336 -0.8223
   68A       C8 1651   6.577   4.704   2.889  0.4274  0.2097  0.2795
   68A       H8 1652   6.486   4.691   2.833  0.8522  0.4675 -0.4876
   68A       N7 1653   6.649   4.813   2.878 -0.4774  0.1718 -0.4082
   68A       C5 1654   6.760   4.791   2.964  0.2686  0.1441  0.4179
   68A       C6 1655   6.885   4.852   2.996 -0.4938 -0.2395  0.3746
   68A       N6 1656   6.938   4.953   2.924  0.2887  0.0065  0.1935
   68A      H61 1657   6.885   4.976   2.841 -0.2599 -0.8721  0.2885
   68A      H62 1658   7.034   4.982   2.930 -0.8411  4.5733 -0.3683
   68A       N1 1659   6.969   4.798   3.084  0.2475 -0.0201  0.4346
   68A       C2 1660   6.927   4.684   3.141 -0.9394  0.0618  0.7204
   68A       H2 1661   7.005   4.652   3.208  1.2184  1.0243 -1.2005
   68A       N3 1662   6.816   4.616   3.121 -0.4743 -0.0254  0.2241
   68A       C4 1663   6.744   4.673   3.023 -0.1876  0.3772 -0.1038
   68A      C3' 1664   6.351   4.544   3.080  0.0188 -0.4553 -0.3376
   68A      H3' 1665   6.367   4.633   3.020 -0.5700 -0.5990 -0.7116
   68A      C2' 1666   6.485   4.514   3.149 -0.0797 -0.1236 -0.2636
   68A     H2'1 1667   6.525   4.597   3.207  1.3472 -0.1450 -1.1652
   68A      O2' 1668   6.488   4.394   3.228 -0.0903 -0.1052  0.2719
   68A     HO'2 1669   6.554   4.399   3.297 -0.0783 -0.3873  0.2820
   68A      O3' 1670   6.241   4.548   3.167  0.1414  0.0889 -0.3715
   69A        P 1671   6.209   4.674   3.260 -0.2594 -0.1232  0.1080
   69A      O1P 1672   6.089   4.656   3.337 -0.3494 -0.1893  0.0688
   69A      O2P 1673   6.214   4.792   3.173 -0.0077 -0.2130 -0.0048
   69A      O5' 1674   6.327   4.675   3.367  0.3156  0.3522 -0.3481
   69A      C5' 1675   6.347   4.570   3.465 -0.4349  0.0543 -0.4701
   69A     H5'1 1676   6.344   4.476   3.411  3.2850  0.6151 -1.8869
   69A     H5'2 1677   6.274   4.585   3.545  1.8138 -3.5642  2.5592
   69A      C4' 1678   6.479   4.587   3.536 -0.6587 -0.2363 -0.3703
   69A      H4' 1679   6.498   4.495   3.592 -1.4272 -0.1773 -0.0013
   69A      O4' 1680   6.583   4.588   3.440 -0.5908 -0.4488  0.6275
   69A      C1' 1681   6.695   4.657   3.501 -1.0162 -0.3139 -0.6226
   69A      H1' 1682   6.784   4.595   3.502  1.0987  2.5349  1.4859
   69A       N9 1683   6.723   4.780   3.420 -0.2675  0.3852  0.2217
   69A       C8 1684   6.646   4.839   3.323 -1.1212 -0.0041 -0.2913
   69A       H8 1685   6.560   4.789   3.280 -0.4408 -1.0312 -0.4875
   69A       N7 1686   6.696   4.951   3.275 -0.1063  0.0163  0.2780
   69A       C5 1687   6.819   4.961   3.342 -0.1560  0.2242  0.3373
   69A       C6 1688   6.934   5.043   3.321 -0.2526 -0.1904  0.1759
   69A       N6 1689   6.936   5.139   3.230  0.7762 -0.8568  0.6800
   69A      H61 1690   6.866   5.139   3.156 -0.4092 -0.2028  1.7638
   69A      H62 1691   7.024   5.182   3.208  0.7715 -0.7130  0.9465
   69A       N1 1692   7.051   5.022   3.388  0.1821 -0.3175  0.0645
   69A       C2 1693   7.049   4.925   3.477 -0.4381 -0.4872 -0.1380
   69A       H2 1694   7.140   4.915   3.535  0.8614  0.0029 -1.9850
   69A       N3 1695   6.956   4.833   3.499 -0.1409  0.3921 -0.1462
   69A       C4 1696   6.837   4.857   3.430  0.7914 -0.3231 -0.7353
   69A      C3' 1697   6.498   4.698   3.641 -0.7550 -0.7890  0.1696
   69A      H3' 1698   6.469   4.792   3.594 -0.4474  0.0813  1.6462
   69A      C2' 1699   6.655   4.689   3.653 -0.5943 -0.0013  0.3761
   69A     H2'1 1700   6.705   4.781   3.683 -0.0034  1.1186 -3.5295
   69A      O2' 1701   6.687   4.575   3.734  0.4292 -0.3737  0.2638
   69A     HO'2 1702   6.632   4.563   3.812  0.4101  0.1792  0.3408
   69A      O3' 1703   6.415   4.683   3.754  0.4381  0.0067 -0.1107
   70U        P 1704   6.385   4.811   3.855  0.3351 -0.1105  0.2220
   70U      O1P 1705   6.330   4.766   3.979  0.1263  0.3083  0.4333
   70U      O2P 1706   6.310   4.918   3.785 -0.0159  0.4729  0.2243
   70U      O5' 1707   6.531   4.871   3.863 -0.5304  0.1687 -0.1595
   70U      C5' 1708   6.615   4.851   3.976 -0.1535 -0.8314  0.2577
   70U     H5'1 1709   6.634   4.744   3.986 -4.5403 -1.9095 -0.9447
   70U     H5'2 1710   6.570   4.881   4.070  1.8296 -0.5864  1.1843
   70U      C4' 1711   6.746   4.931   3.951  0.2782 -0.4222 -0.1091
   70U      H4' 1712   6.830   4.890   4.008 -0.7448 -0.8256  1.1529
   70U      O4' 1713   6.780   4.940   3.816 -0.3774  0.6793 -0.3158
   70U      C1' 1714   6.859   5.063   3.794 -0.4143  0.7029 -0.6697
   70U      H1' 1715   6.965   5.038   3.784  0.3486  2.8255  1.2822
   70U       N1 1716   6.815   5.129   3.669 -0.2538  0.1037  0.1836
   70U       C6 1717   6.687   5.113   3.618 -0.6343  0.7974  0.1708
   70U       H6 1718   6.625   5.037   3.664  0.7087  0.0072  0.7236
   70U       C5 1719   6.641   5.188   3.515 -0.5569  0.6613  0.4234
   70U       H5 1720   6.541   5.170   3.478 -0.3451 -1.0025  0.5961
   70U       C4 1721   6.723   5.291   3.461 -0.3926 -0.6219  1.0447
   70U       O4 1722   6.692   5.363   3.362 -0.2498 -0.3136 -0.1732
   70U       N3 1723   6.841   5.308   3.520  0.0417  0.0999 -0.3293
   70U       H3 1724   6.907   5.364   3.467 -2.1399  1.1956 -2.0646
   70U       C2 1725   6.891   5.235   3.623 -0.2039 -0.6355  0.0813
   70U       O2 1726   7.008   5.268   3.654  0.3059 -0.2007 -0.8927
   70U      C3' 1727   6.723   5.076   3.990 -0.8721 -0.3991 -0.1103
   70U      H3' 1728   6.639   5.121   3.937 -0.8347 -0.0375  0.1263
   70U      C2' 1729   6.844   5.146   3.922  0.3769 -0.0099  0.0547
   70U     H2'1 1730   6.823   5.250   3.896  2.1746  0.0698 -1.1987
   70U      O2' 1731   6.960   5.133   3.994  0.2734  0.1273  0.9161
   70U     HO'2 1732   6.973   5.206   4.054  1.2281 -0.8536  1.9458
   70U      O3' 1733   6.712   5.106   4.124  0.4116 -0.4947 -0.0538
   71A        P 1734   6.650   5.239   4.182  0.2342 -0.0693  0.3655
   71A      O1P 1735   6.629   5.227   4.326 -0.0683 -0.1685 -0.2364
   71A      O2P 1736   6.536   5.273   4.096 -0.2073  0.4680  0.5324
   71A      O5' 1737   6.761   5.348   4.159  0.5498 -0.0628 -0.2642
   71A      C5' 1738   6.881   5.350   4.230 -0.4561  0.5378 -0.1067
   71A     H5'1 1739   6.925   5.251   4.220 -2.7907 -0.4672 -1.4934
   71A     H5'2 1740   6.852   5.366   4.334 -0.1778  1.8682 -0.2196
   71A      C4' 1741   6.969   5.456   4.179  0.6346 -0.3363  1.2585
   71A      H4' 1742   7.065   5.460   4.231  1.4765 -1.7107 -0.1199
   71A      O4' 1743   6.985   5.431   4.029  0.5529 -0.6965 -0.8143
   71A      C1' 1744   7.009   5.560   3.966  0.2385 -0.4175  0.4638
   71A      H1' 1745   7.110   5.547   3.929 -0.7694 -0.8192 -2.3510
   71A       N9 1746   6.916   5.602   3.863  0.0796  0.5308 -0.2535
   71A       C8 1747   6.795   5.545   3.838  0.3154  0.0832 -0.5077
   71A       H8 1748   6.736   5.475   3.894 -1.9256  2.5901  0.5159
   71A       N7 1749   6.733   5.593   3.736 -0.7481 -0.0049  0.1567
   71A       C5 1750   6.827   5.683   3.685  0.5361 -0.2045  0.6140
   71A       C6 1751   6.828   5.775   3.578  0.7249 -0.8643 -0.2093
   71A       N6 1752   6.734   5.796   3.485  0.6497 -1.1485  0.1167
   71A      H61 1753   6.646   5.748   3.496 -0.3946  0.4947 -0.6788
   71A      H62 1754   6.754   5.858   3.408 -3.5177  0.8077  0.3558
   71A       N1 1755   6.924   5.863   3.560 -0.1238 -0.6467  0.3273
   71A       C2 1756   7.033   5.847   3.637 -0.7864  0.4387 -0.4555
   71A       H2 1757   7.113   5.916   3.617 -0.6598  0.9804  1.7095
   71A       N3 1758   7.052   5.771   3.744  0.4417  0.3436  0.2661
   71A       C4 1759   6.940   5.690   3.762  0.1633  0.2110 -0.2883
   71A      C3' 1760   6.905   5.600   4.184 -0.0423  0.2850  0.7220
   71A      H3' 1761   6.801   5.607   4.152  0.6217  1.2971 -1.4028
   71A      C2' 1762   7.003   5.656   4.081 -0.2255 -0.1903  0.3095
   71A     H2'1 1763   6.962   5.754   4.057 -0.8701 -0.8328 -1.4094
   71A      O2' 1764   7.138   5.666   4.133  0.5971 -0.0156  0.1164
   71A     HO'2 1765   7.131   5.642   4.226  0.4394 -1.6466 -0.2898
   71A      O3' 1766   6.927   5.659   4.307 -0.3759 -0.1738  0.5802
   72G        P 1767   6.830   5.787   4.361  0.1122  0.1334 -0.1655
   72G      O1P 1768   6.859   5.801   4.503  0.1719 -0.4565 -0.4358
   72G      O2P 1769   6.688   5.781   4.316  0.2674  0.6222  0.1498
   72G      O5' 1770   6.887   5.906   4.276 -0.9269 -0.4053 -0.1768
   72G      C5' 1771   7.016   5.958   4.300  0.2813  0.0086 -0.2270
   72G     H5'1 1772   7.088   5.876   4.291 -2.2442 -2.4654  0.7606
   72G     H5'2 1773   7.020   6.003   4.400 -1.3085 -0.1103 -0.0891
   72G      C4' 1774   7.046   6.068   4.197 -0.1149 -0.1050 -0.3062
   72G      H4' 1775   7.143   6.109   4.221  0.3707 -1.2912 -0.1588
   72G      O4' 1776   7.058   6.014   4.064  0.1036 -0.7179 -0.4193
   72G      C1' 1777   7.017   6.117   3.983  0.1367  0.3111 -0.2293
   72G      H1' 1778   7.099   6.130   3.913  0.9171 -1.1932  0.3838
   72G       N9 1779   6.890   6.079   3.913  0.2982  0.2057 -0.0277
   72G       C8 1780   6.810   5.978   3.944  0.6110 -0.7432 -0.0671
   72G       H8 1781   6.831   5.916   4.030  0.2020 -1.7157 -0.6575
   72G       N7 1782   6.715   5.955   3.860 -0.2334 -0.0594  0.0067
   72G       C5 1783   6.726   6.060   3.768  0.9231  0.4403 -0.0260
   72G       C6 1784   6.664   6.085   3.642 -0.0953  0.7869  0.1676
   72G       O6 1785   6.569   6.034   3.583 -0.2249 -0.2310  0.4942
   72G       N1 1786   6.718   6.185   3.565  0.3822  0.1441  0.0277
   72G       H1 1787   6.686   6.194   3.469 -0.3837  1.8888  0.4121
   72G       C2 1788   6.821   6.256   3.606 -0.7846 -0.4907 -0.1424
   72G       N2 1789   6.864   6.348   3.527 -0.4895 -0.2452 -0.6409
   72G      H21 1790   6.805   6.374   3.449  1.1846 -0.6924 -2.1113
   72G      H22 1791   6.942   6.403   3.561 -0.5051 -1.2549  1.1545
   72G       N3 1792   6.899   6.230   3.712  0.3195 -0.2764 -0.0610
   72G       C4 1793   6.845   6.128   3.791  0.7027 -0.1000 -0.0970
   72G      C3' 1794   6.943   6.180   4.188 -0.5891 -0.7948 -0.0402
   72G      H3' 1795   6.843   6.138   4.178 -0.7179 -0.3616 -0.5946
   72G      C2' 1796   6.988   6.248   4.060  0.1679 -0.1569  0.4807
   72G     H2'1 1797   6.911   6.307   4.009 -0.2581  0.3880  1.7231
   72G      O2' 1798   7.113   6.313   4.074  0.4586  0.2807 -0.1773
   72G     HO'2 1799   7.117   6.380   4.005  0.6234  0.6905  0.2229
   72G      O3' 1800   6.942   6.270   4.301 -0.5265 -0.2427  0.0710
   73A        P 1801   6.813   6.350   4.337  0.1537  0.4550 -0.0037
   73A      O1P 1802   6.835   6.437   4.451  0.5219  0.0020 -0.4782
   73A      O2P 1803   6.695   6.250   4.343  0.8887 -0.4829  0.1945
   73A      O5' 1804   6.794   6.448   4.206  0.0320 -0.5143 -0.1480
   73A      C5' 1805   6.864   6.567   4.192  0.3294 -0.0414  0.0187
   73A     H5'1 1806   6.970   6.554   4.217  0.2481 -0.1340  0.3151
   73A     H5'2 1807   6.831   6.644   4.261  0.8595  1.0319 -0.8837
   73A      C4' 1808   6.844   6.622   4.051 -0.0443 -0.2983  0.6440
   73A      H4' 1809   6.925   6.694   4.043  1.2953 -1.9974 -3.8751
   73A      O4' 1810   6.851   6.528   3.945 -0.0758  0.6812  0.1290
   73A      C1' 1811   6.757   6.561   3.842 -0.0903  0.4688  0.1997
   73A      H1' 1812   6.805   6.568   3.744  0.5699 -2.3108  0.2381
   73A       N9 1813   6.652   6.459   3.832 -0.2503 -0.0696 -0.1847
   73A       C8 1814   6.622   6.359   3.922  0.3090 -0.2601  0.1739
   73A       H8 1815   6.678   6.342   4.013 -1.5205 -2.5303  0.9862
   73A       N7 1816   6.525   6.281   3.889  0.5430 -0.2816  0.1717
   73A       C5 1817   6.483   6.336   3.766  0.2389  0.5075  0.4117
   73A       C6 1818   6.394   6.306   3.660  0.2418 -0.4291  0.6935
   73A       N6 1819   6.305   6.210   3.653  0.0508  0.8496  0.1578
   73A      H61 1820   6.287   6.143   3.726 -0.9435 -0.4616 -1.2334
   73A      H62 1821   6.268   6.187   3.562 -1.6785 -0.6561  1.1767
   73A       N1 1822   6.397   6.369   3.542 -0.5895  0.1073 -0.3826
   73A       C2 1823   6.481   6.473   3.522 -1.1260  1.3415 -0.1975
   73A       H2 1824   6.480   6.521   3.426  1.5382  1.1398 -0.3929
   73A       N3 1825   6.570   6.518   3.615  0.3402  0.9776 -0.2285
   73A       C4 1826   6.564   6.443   3.732 -0.5008  0.4053  0.5263
   73A      C3' 1827   6.710   6.690   4.039  0.3494  0.9094  0.5043
   73A      H3' 1828   6.630   6.628   4.078  0.6995 -0.3519 -0.6875
   73A      C2' 1829   6.697   6.695   3.880 -0.0713  0.0542 -0.0247
   73A     H2'1 1830   6.593   6.703   3.850  0.2093 -0.6407 -1.2533
   73A      O2' 1831   6.772   6.806   3.824 -0.0353  0.1727  0.0350
   73A     HO'2 1832   6.741   6.892   3.853 -1.2702 -0.1584 -0.2395
   73A      O3' 1833   6.709   6.813   4.106  0.1846 -0.0094  0.1118
   74U        P 1834   6.570   6.892   4.139 -0.4290 -0.0533 -0.0261
   74U      O1P 1835   6.596   7.001   4.232 -0.2671  0.2333  0.6754
   74U      O2P 1836   6.458   6.801   4.174 -0.0460  0.3527 -0.5564
   74U      O5' 1837   6.523   6.954   4.003  0.0343  0.4285  0.2642
   74U      C5' 1838   6.583   7.065   3.941  0.3978  0.2067 -0.3658
   74U     H5'1 1839   6.682   7.027   3.913  0.8392  0.6037  0.6207
   74U     H5'2 1840   6.588   7.141   4.018  0.4237 -0.5345  0.3722
   74U      C4' 1841   6.515   7.108   3.807  0.0601  0.4373 -0.1941
   74U      H4' 1842   6.565   7.192   3.758  0.6840  0.7289  0.8919
   74U      O4' 1843   6.529   6.990   3.722  0.0385  0.4005 -0.2807
   74U      C1' 1844   6.408   6.971   3.645  0.0349 -0.3172 -0.6887
   74U      H1' 1845   6.428   6.968   3.538  0.6138 -1.0194 -0.5615
   74U       N1 1846   6.325   6.847   3.682  0.1491  0.1683 -0.2955
   74U       C6 1847   6.342   6.787   3.802 -0.5051 -0.4241  0.7033
   74U       H6 1848   6.401   6.841   3.874 -2.4040  0.2961  1.8122
   74U       C5 1849   6.295   6.661   3.829  0.4825 -0.3253  0.0866
   74U       H5 1850   6.308   6.613   3.925 -0.4578  0.0381  0.4106
   74U       C4 1851   6.211   6.590   3.731  0.0734 -0.1116 -0.3842
   74U       O4 1852   6.169   6.477   3.743  0.3645 -0.4905 -0.3236
   74U       N3 1853   6.194   6.658   3.612 -0.2410  0.3075 -0.3294
   74U       H3 1854   6.132   6.619   3.542 -0.1853 -2.5145  1.0207
   74U       C2 1855   6.253   6.780   3.580  0.2998  0.0363 -0.9780
   74U       O2 1856   6.254   6.810   3.463  0.8165  0.1877 -0.0800
   74U      C3' 1857   6.362   7.138   3.817 -0.4331  0.6650 -0.0330
   74U      H3' 1858   6.316   7.074   3.892  2.0255 -0.1211  0.8989
   74U      C2' 1859   6.324   7.099   3.673  0.2086 -0.5746 -0.0716
   74U     H2'1 1860   6.217   7.081   3.679 -0.1259  1.2023 -0.4076
   74U      O2' 1861   6.359   7.201   3.592  0.1766  0.2653  0.0618
   74U     HO'2 1862   6.348   7.283   3.640  0.5067  0.9681 -1.0331
   74U      O3' 1863   6.350   7.274   3.853  0.4578  0.2713  0.4284
   75A        P 1864   6.222   7.313   3.933  0.2752  0.1291  0.2274
   75A      O1P 1865   6.210   7.462   3.949 -0.3871 -0.3491  0.2304
   75A      O2P 1866   6.221   7.232   4.057  0.4231  0.3865 -0.0071
   75A      O5' 1867   6.103   7.276   3.844 -0.4627 -0.3279  0.6653
   75A      C5' 1868   6.080   7.351   3.727 -0.3683 -0.4747  0.6390
   75A     H5'1 1869   6.165   7.348   3.658 -0.7318  1.5117  0.0361
   75A     H5'2 1870   6.056   7.455   3.751 -1.1539 -0.7834  1.2187
   75A      C4' 1871   5.954   7.305   3.645 -0.0334 -0.6098 -0.4218
   75A      H4' 1872   5.928   7.385   3.575  0.7647  2.3650  2.4206
   75A      O4' 1873   5.985   7.181   3.579  0.1270 -0.2497 -0.1237
   75A      C1' 1874   5.868   7.096   3.565  0.5143 -0.3661 -0.1066
   75A      H1' 1875   5.859   7.069   3.460  1.5944 -0.3014 -0.2264
   75A       N9 1876   5.880   6.966   3.639  0.4110 -0.5118  0.4247
   75A       C8 1877   5.966   6.939   3.740 -0.0667 -0.3210  0.0659
   75A       H8 1878   6.034   7.014   3.779 -0.9128  0.7650 -0.5075
   75A       N7 1879   5.980   6.811   3.765 -0.2623  0.5669  0.3994
   75A       C5 1880   5.870   6.755   3.691  0.1600 -0.0002  0.1543
   75A       C6 1881   5.808   6.632   3.682  0.0198  0.6278  0.4661
   75A       N6 1882   5.827   6.532   3.763  0.8230  0.6121 -0.0084
   75A      H61 1883   5.888   6.544   3.842 -0.0086 -0.7948  0.8910
   75A      H62 1884   5.778   6.446   3.745  0.0360  1.1804 -0.6850
   75A       N1 1885   5.701   6.611   3.603  0.8077 -0.9780 -0.6385
   75A       C2 1886   5.665   6.704   3.522  0.4678 -0.8900  0.5235
   75A       H2 1887   5.592   6.682   3.446  0.9145 -2.5037  0.5177
   75A       N3 1888   5.707   6.832   3.523 -0.3186  0.5323  0.4752
   75A       C4 1889   5.806   6.847   3.612 -0.4023 -0.3706 -0.1517
   75A      C3' 1890   5.815   7.279   3.714 -0.4742  0.4687  0.4558
   75A      H3' 1891   5.834   7.234   3.811 -0.2246 -0.5059 -0.0256
   75A      C2' 1892   5.751   7.183   3.612 -0.5349  0.2609  0.5009
   75A     H2'1 1893   5.667   7.136   3.663  0.3737  0.6969  2.4939
   75A      O2' 1894   5.703   7.249   3.495 -0.4859 -0.2701  0.3516
   75A     HO'2 1895   5.706   7.344   3.512  0.6649 -0.0890 -0.7245
   75A      O3' 1896   5.738   7.399   3.729  0.2658 -0.5232  0.3125
   76A        P 1897   5.628   7.402   3.843 -0.2330 -0.2504 -0.5156
   76A      O1P 1898   5.576   7.538   3.819  0.0542 -0.4722  0.3821
   76A      O2P 1899   5.698   7.370   3.970  0.6435  0.4469 -0.7263
   76A      O5' 1900   5.510   7.298   3.819 -0.5727  0.1060  0.0514
   76A      C5' 1901   5.410   7.317   3.715 -0.0718 -0.8797 -0.5210
   76A     H5'1 1902   5.452   7.327   3.615 -0.7542 -0.6139 -0.7835
   76A     H5'2 1903   5.358   7.409   3.739  2.6506  0.4223  0.8361
   76A      C4' 1904   5.317   7.195   3.722  0.0761 -0.6924  0.2753
   76A      H4' 1905   5.236   7.210   3.650  0.2972  0.6360  0.2783
   76A      O4' 1906   5.393   7.083   3.670  0.4426 -0.0284  0.0517
   76A      C1' 1907   5.352   6.963   3.739  0.2046 -0.9244  0.2689
   76A      H1' 1908   5.313   6.890   3.668  1.5380 -0.5300 -0.9110
   76A       N9 1909   5.466   6.903   3.818 -0.7563 -0.2248  0.5355
   76A       C8 1910   5.565   6.963   3.890  0.2383  0.5984 -0.1508
   76A       H8 1911   5.589   7.068   3.882  0.7406  0.7988  2.8706
   76A       N7 1912   5.644   6.882   3.956 -0.5646  0.4030  0.9928
   76A       C5 1913   5.581   6.757   3.936 -0.0604 -0.6658  0.5813
   76A       C6 1914   5.598   6.628   3.976  0.4308 -0.2020  0.8450
   76A       N6 1915   5.677   6.593   4.077  0.6130  0.1143 -0.4864
   76A      H61 1916   5.738   6.662   4.119  1.4661 -0.3686 -0.9083
   76A      H62 1917   5.676   6.500   4.115 -1.3215 -0.1651 -1.1196
   76A       N1 1918   5.508   6.539   3.954 -0.0017  0.3723  0.3251
   76A       C2 1919   5.402   6.566   3.870  0.2396  0.1632 -0.3250
   76A       H2 1920   5.333   6.487   3.847  0.0941 -0.1517  1.0989
   76A       N3 1921   5.368   6.684   3.817 -0.0583  0.1916 -0.0616
   76A       C4 1922   5.471   6.773   3.853  1.1116  0.0378  0.4954
   76A      C3' 1923   5.276   7.152   3.864 -0.1373 -0.1930 -0.1123
   76A      H3' 1924   5.356   7.159   3.936 -0.7364  2.4419  0.4206
   76A      C2' 1925   5.246   6.999   3.851 -0.9159 -0.1542 -0.0792
   76A     H2'1 1926   5.253   6.945   3.945 -0.0237 -0.9944 -0.6101
   76A      O2' 1927   5.119   6.980   3.791  0.0171 -0.1870 -0.1701
   76A     HO'2 1928   5.053   6.974   3.860 -0.7190 -2.2918 -0.9967
   76A      O3' 1929   5.169   7.227   3.915  0.2704 -0.1319 -0.2163
   77U        P 1930   5.116   7.217   4.065  0.4143  0.0303 -0.3898
   77U      O1P 1931   5.027   7.333   4.095 -0.1274 -0.6802 -0.3790
   77U      O2P 1932   5.230   7.195   4.160  0.2995 -0.3015 -0.1320
   77U      O5' 1933   5.032   7.080   4.066 -0.0671  0.4475  0.1622
   77U      C5' 1934   4.897   7.070   4.022 -0.0136  0.1831  0.4685
   77U     H5'1 1935   4.898   7.088   3.915 -1.3499  0.4471  0.4809
   77U     H5'2 1936   4.836   7.139   4.080 -0.3308 -0.3099  0.7346
   77U      C4' 1937   4.843   6.926   4.047 -0.4366  0.0526 -0.5313
   77U      H4' 1938   4.743   6.914   4.006 -0.2353  0.0061 -1.0175
   77U      O4' 1939   4.942   6.835   3.999  0.1536  0.1774  0.7670
   77U      C1' 1940   4.953   6.726   4.077 -1.1143 -0.0238 -0.2721
   77U      H1' 1941   4.921   6.648   4.008  1.3346 -0.9004 -0.5026
   77U       N1 1942   5.090   6.696   4.116 -0.3046 -0.4845 -0.4684
   77U       C6 1943   5.176   6.797   4.150  0.5675 -0.1685  0.2365
   77U       H6 1944   5.142   6.898   4.135 -1.8762 -0.8439  0.7412
   77U       C5 1945   5.300   6.778   4.210  0.2171 -0.4566 -0.4739
   77U       H5 1946   5.360   6.864   4.235 -0.5878  0.0809 -0.3661
   77U       C4 1947   5.345   6.652   4.236  0.1910  0.1358 -0.3534
   77U       O4 1948   5.454   6.626   4.285  0.2943 -0.0617  0.6379
   77U       N3 1949   5.241   6.553   4.230 -0.1543 -0.1856 -0.3266
   77U       H3 1950   5.265   6.464   4.271 -0.9970  0.6033  2.0837
   77U       C2 1951   5.119   6.568   4.170 -0.4210 -0.5584 -0.0079
   77U       O2 1952   5.038   6.474   4.179 -0.1357 -0.0508 -0.0679
   77U      C3' 1953   4.837   6.891   4.202  0.3771 -0.5662 -0.7689
   77U      H3' 1954   4.921   6.925   4.263 -1.0969 -1.9794  2.2876
   77U      C2' 1955   4.850   6.743   4.191  0.6041  0.5648  0.1153
   77U     H2'1 1956   4.872   6.693   4.285  0.7750  1.7726  0.7437
   77U      O2' 1957   4.726   6.704   4.138  0.1367  0.4939 -0.1219
   77U     HO'2 1958   4.648   6.751   4.169 -1.4270 -1.6044 -0.6379
   77U      O3' 1959   4.711   6.928   4.257 -0.3619 -0.1801  0.7117
   78U        P 1960   4.702   6.938   4.420 -0.3077  0.0197  0.0523
   78U      O1P 1961   4.564   6.957   4.457 -0.0386 -0.5885 -0.4053
   78U      O2P 1962   4.805   7.031   4.460 -0.3911  0.0720  0.1633
   78U      O5' 1963   4.742   6.797   4.477  0.3876 -0.0691 -0.3740
   78U      C5' 1964   4.645   6.689   4.478  0.1225  0.1085  0.2052
   78U     H5'1 1965   4.629   6.697   4.370  3.6910 -1.2528 -0.5809
   78U     H5'2 1966   4.559   6.709   4.542  0.8439 -0.5497  1.4135
   78U      C4' 1967   4.710   6.561   4.517 -0.1835 -0.0907 -0.4414
   78U      H4' 1968   4.625   6.493   4.525  0.1173 -0.3512  0.9250
   78U      O4' 1969   4.809   6.505   4.431  0.1740 -0.4377 -0.3856
   78U      C1' 1970   4.901   6.429   4.508  0.3884  0.0007  0.1820
   78U      H1' 1971   4.912   6.328   4.470  1.2945  0.3135 -0.4293
   78U       N1 1972   5.039   6.487   4.513  0.2535 -0.2369 -0.2068
   78U       C6 1973   5.058   6.625   4.502 -0.3773 -0.4163  0.0980
   78U       H6 1974   4.984   6.697   4.473  1.2552  0.7698 -1.3671
   78U       C5 1975   5.185   6.674   4.537 -0.2439 -0.0735 -0.3628
   78U       H5 1976   5.207   6.779   4.532  0.5472 -0.2388 -0.4545
   78U       C4 1977   5.292   6.591   4.586 -0.2510 -0.3392  0.1769
   78U       O4 1978   5.402   6.632   4.626 -0.2749  0.0156  0.0847
   78U       N3 1979   5.262   6.462   4.589  0.8878  0.4562 -0.2527
   78U       H3 1980   5.340   6.400   4.609 -0.2700 -0.4462  1.7496
   78U       C2 1981   5.141   6.401   4.556 -0.1465 -0.7944  0.3011
   78U       O2 1982   5.121   6.281   4.575 -0.5806 -0.0870  0.0624
   78U      C3' 1983   4.762   6.562   4.651  0.2427  0.4605 -1.3746
   78U      H3' 1984   4.835   6.642   4.652  2.1229 -1.1803  0.0834
   78U      C2' 1985   4.850   6.437   4.657 -0.0086  0.3350  0.3667
   78U     H2'1 1986   4.928   6.443   4.732 -2.5160 -1.5348  3.3992
   78U      O2' 1987   4.775   6.316   4.680 -0.0554 -1.2660  0.7099
   78U     HO'2 1988   4.778   6.280   4.770  0.3518 -0.0571  1.2007
   78U      O3' 1989   4.664   6.559   4.750 -0.3281 -0.2710  0.2532
   79A        P 1990   4.678   6.618   4.895  0.0264  0.0124  0.0884
   79A      O1P 1991   4.539   6.636   4.956  0.0950 -0.4681 -0.3329
   79A      O2P 1992   4.769   6.737   4.880  0.0196 -0.4513  0.1013
   79A      O5' 1993   4.758   6.502   4.978 -0.7572  0.0035  0.5860
   79A      C5' 1994   4.694   6.375   4.988 -0.7708 -0.1431 -0.2918
   79A     H5'1 1995   4.658   6.353   4.888  2.2348  1.4589 -1.8719
   79A     H5'2 1996   4.615   6.379   5.063  1.2246  0.2033  1.9476
   79A      C4' 1997   4.791   6.271   5.037 -0.5254  0.0046 -0.2902
   79A      H4' 1998   4.737   6.176   5.035  0.1525 -0.3723 -1.2186
   79A      O4' 1999   4.909   6.268   4.958 -0.0241 -0.3438  0.7991
   79A      C1' 2000   5.018   6.222   5.045  0.2259  0.1379 -0.3801
   79A      H1' 2001   5.049   6.124   5.008 -1.3907 -0.3662 -0.5208
   79A       N9 2002   5.129   6.317   5.028  0.6787  0.5854  0.1707
   79A       C8 2003   5.124   6.454   4.996  0.2775  0.0293 -0.4403
   79A       H8 2004   5.032   6.509   4.984  0.4661  0.0425 -2.0388
   79A       N7 2005   5.247   6.505   4.991 -0.5878  0.7523 -0.2395
   79A       C5 2006   5.337   6.395   5.012 -0.7733 -0.4634  1.2637
   79A       C6 2007   5.480   6.378   5.027  0.2356  0.1254 -0.5886
   79A       N6 2008   5.564   6.477   5.010  0.2984 -0.1514  1.0229
   79A      H61 2009   5.529   6.568   4.986  0.8390 -0.5362 -1.5103
   79A      H62 2010   5.661   6.463   5.035  0.2919  0.3159  1.3104
   79A       N1 2011   5.534   6.258   5.059  0.3549  0.2679 -0.1073
   79A       C2 2012   5.444   6.157   5.075  0.2379 -0.1982  0.1068
   79A       H2 2013   5.485   6.062   5.104 -0.0939 -0.7045 -1.0479
   79A       N3 2014   5.308   6.158   5.071 -0.5583 -0.2221 -0.2202
   79A       C4 2015   5.261   6.282   5.042  0.2204  0.4128 -0.2984
   79A      C3' 2016   4.848   6.306   5.180 -0.3165 -0.7187  0.5073
   79A      H3' 2017   4.887   6.407   5.181 -3.6302  0.7603  3.6993
   79A      C2' 2018   4.965   6.206   5.184  0.0636  0.0669 -0.0933
   79A     H2'1 2019   5.046   6.217   5.256 -1.0719  1.6704  1.0046
   79A      O2' 2020   4.909   6.076   5.209  0.3080 -0.0188 -0.1525
   79A     HO'2 2021   4.815   6.083   5.231  0.5667 -0.4896  1.1829
   79A      O3' 2022   4.756   6.298   5.281 -0.1823 -0.2233  0.1041
   80A        P 2023   4.789   6.377   5.416  0.2982 -0.0220 -0.1284
   80A      O1P 2024   4.660   6.377   5.492  0.3274  0.0231  0.2232
   80A      O2P 2025   4.846   6.510   5.379  0.8057 -0.0502 -0.5284
   80A      O5' 2026   4.892   6.293   5.499 -0.1387 -0.3405  0.0787
   80A      C5' 2027   4.861   6.166   5.555  0.2940 -0.0279  0.2702
   80A     H5'1 2028   4.802   6.113   5.480  0.1621 -1.0299  1.0624
   80A     H5'2 2029   4.815   6.176   5.653  0.3404  1.1966  0.1811
   80A      C4' 2030   4.993   6.088   5.578  0.3876  0.3135 -0.3501
   80A      H4' 2031   4.979   5.987   5.617  0.2982  0.4595  0.0065
   80A      O4' 2032   5.087   6.091   5.467  0.0465 -0.0141  0.4043
   80A      C1' 2033   5.225   6.096   5.506  0.3221 -0.0049  0.1824
   80A      H1' 2034   5.278   6.009   5.466 -2.4040 -1.2631 -0.9106
   80A       N9 2035   5.276   6.231   5.467 -0.2017  0.9368  0.7469
   80A       C8 2036   5.209   6.342   5.420  0.1420  0.1680 -0.8341
   80A       H8 2037   5.101   6.335   5.419  0.1076  0.2934  0.3998
   80A       N7 2038   5.277   6.438   5.367  0.1967  0.4568 -0.2826
   80A       C5 2039   5.406   6.386   5.386 -0.2604 -0.2176  0.8987
   80A       C6 2040   5.536   6.446   5.367  0.6556 -0.5116 -0.1747
   80A       N6 2041   5.556   6.570   5.328 -0.2925  0.1070 -0.2108
   80A      H61 2042   5.487   6.628   5.282  1.0727  1.2467 -0.9004
   80A      H62 2043   5.652   6.598   5.314 -0.6358  0.9512 -1.0226
   80A       N1 2044   5.644   6.379   5.398 -0.1186  0.0941  0.2192
   80A       C2 2045   5.628   6.257   5.449 -0.0086 -0.2479  0.1349
   80A       H2 2046   5.713   6.206   5.492  1.0140  1.1680 -0.1114
   80A       N3 2047   5.517   6.194   5.485 -0.3355  0.1920 -0.0340
   80A       C4 2048   5.408   6.263   5.448  0.3194 -0.1231  0.5633
   80A      C3' 2049   5.090   6.147   5.687 -0.4979  0.3644 -0.5362
   80A      H3' 2050   5.091   6.256   5.688  1.7676  0.3954  1.2606
   80A      C2' 2051   5.230   6.095   5.655 -0.3222 -0.3271 -0.9894
   80A     H2'1 2052   5.308   6.166   5.684 -0.2791 -1.3080  1.6227
   80A      O2' 2053   5.249   5.964   5.707 -0.3183 -0.5722 -0.3796
   80A     HO'2 2054   5.181   5.950   5.774 -1.0291  0.0963 -0.9507
   80A      O3' 2055   5.042   6.115   5.817 -0.1908 -0.1704  0.6099
   81U        P 2056   5.070   6.211   5.936 -0.6864 -0.0422 -0.3337
   81U      O1P 2057   5.056   6.147   6.069  0.2241  0.4976  0.2766
   81U      O2P 2058   4.997   6.337   5.918  0.4133 -0.0653  0.3480
   81U      O5' 2059   5.233   6.246   5.923  0.7119  0.7704  0.2961
   81U      C5' 2060   5.333   6.161   5.980  0.7293 -0.9333 -0.2565
   81U     H5'1 2061   5.329   6.064   5.931  0.4180  0.5162 -3.3362
   81U     H5'2 2062   5.331   6.161   6.089 -0.3989 -1.2369 -0.2627
   81U      C4' 2063   5.478   6.217   5.953  0.6985  0.6629 -0.1711
   81U      H4' 2064   5.552   6.151   5.997 -1.6192 -0.5377  2.1809
   81U      O4' 2065   5.510   6.248   5.817  0.1828  0.2932  0.0876
   81U      C1' 2066   5.605   6.355   5.804 -0.6980  0.5110  0.8069
   81U      H1' 2067   5.704   6.318   5.778 -1.6532 -0.8708 -1.0296
   81U       N1 2068   5.567   6.469   5.712 -0.1389 -0.4658 -0.2956
   81U       C6 2069   5.440   6.512   5.704 -0.2050 -0.6717 -0.2772
   81U       H6 2070   5.354   6.453   5.733 -1.1686  1.1209  0.6815
   81U       C5 2071   5.418   6.635   5.661  0.2707  0.0175 -0.2596
   81U       H5 2072   5.319   6.678   5.658  1.2836  2.4921 -1.1355
   81U       C4 2073   5.517   6.732   5.620 -0.3074  0.4240  0.2326
   81U       O4 2074   5.488   6.842   5.574 -0.3566  0.4493 -0.1568
   81U       N3 2075   5.649   6.675   5.616  0.7516  0.3017  0.7118
   81U       H3 2076   5.719   6.744   5.594 -1.6178  1.5778 -3.8927
   81U       C2 2077   5.672   6.544   5.657 -0.5796  0.5000 -0.0371
   81U       O2 2078   5.792   6.512   5.665  0.1567 -0.2063 -0.3230
   81U      C3' 2079   5.487   6.355   6.018 -0.3701  0.7526 -0.1663
   81U      H3' 2080   5.404   6.421   5.994 -0.0600  1.1302 -0.2166
   81U      C2' 2081   5.614   6.412   5.947 -0.1891 -0.6678  0.0530
   81U     H2'1 2082   5.600   6.520   5.946 -2.3190 -0.8537 -2.5928
   81U      O2' 2083   5.734   6.386   6.007  0.2916 -0.0621 -0.2642
   81U     HO'2 2084   5.711   6.355   6.095  1.7101 -0.7336 -0.1064
   81U      O3' 2085   5.526   6.337   6.154  0.3438 -0.2682 -0.1898
   82U        P 2086   5.474   6.442   6.261 -0.1362 -0.1857 -0.1268
   82U      O1P 2087   5.528   6.570   6.209  0.2743 -0.8648  0.1712
   82U      O2P 2088   5.507   6.407   6.399  0.8302 -0.3949 -0.0044
   82U      O5' 2089   5.313   6.439   6.246  0.0767 -0.2968  0.4697
   82U      C5' 2090   5.237   6.346   6.312 -0.6474 -0.2178 -0.2773
   82U     H5'1 2091   5.277   6.351   6.413 -0.5163 -0.9653 -0.2837
   82U     H5'2 2092   5.254   6.242   6.283 -1.8458 -0.8539  1.1477
   82U      C4' 2093   5.087   6.376   6.322 -0.3154 -0.6092  0.4891
   82U      H4' 2094   5.033   6.281   6.324  1.6110 -1.8042 -0.7050
   82U      O4' 2095   5.065   6.453   6.438  0.6068  0.0253  0.0837
   82U      C1' 2096   5.021   6.579   6.399  0.1385 -0.6411 -0.4374
   82U      H1' 2097   4.912   6.577   6.407  0.1203 -1.4177 -0.8433
   82U       N1 2098   5.075   6.685   6.489 -0.3204  0.2635  0.0167
   82U       C6 2099   5.210   6.687   6.515 -0.0838  0.3332  0.0737
   82U       H6 2100   5.269   6.616   6.459  0.6971 -0.4992  1.8654
   82U       C5 2101   5.266   6.775   6.606  0.5078  0.3164 -0.9130
   82U       H5 2102   5.371   6.777   6.631 -0.1834 -1.1105  2.5532
   82U       C4 2103   5.181   6.876   6.676  0.5119 -0.0123 -0.1367
   82U       O4 2104   5.218   6.948   6.766  0.5878 -0.2493 -0.2842
   82U       N3 2105   5.048   6.862   6.643  0.1032  0.1105 -0.6026
   82U       H3 2106   4.989   6.940   6.670  1.5829  0.4949  1.7668
   82U       C2 2107   4.993   6.778   6.549  0.0109  1.0206 -0.1264
   82U       O2 2108   4.871   6.786   6.525 -0.5201 -0.0150 -0.6889
   82U      C3' 2109   5.046   6.463   6.195  0.5157  0.2497  0.3274
   82U      H3' 2110   5.112   6.448   6.110  1.5851  0.3833  1.1142
   82U      C2' 2111   5.057   6.603   6.256 -0.0146 -0.6564  0.4906
   82U     H2'1 2112   5.155   6.648   6.235 -1.5869  2.2376 -1.3484
   82U      O2' 2113   4.965   6.690   6.196  0.6358 -0.3163  0.5894
   82U     HO'2 2114   4.887   6.636   6.180  0.5315  0.4124 -1.8559
   82U      O3' 2115   4.914   6.434   6.153  0.7898 -0.5249 -0.6236
   82U      H3T 2116   4.925   6.395   6.065 -0.6150  0.6145 -1.3474
   8.62680   8.62680   6.10017   0.00000   0.00000   0.00000   0.00000   4.31318   4.31318
