# Supplementary material for: Constant-pH Molecular Dynamics of Cationic Peptide Dendrimers Binding to siRNA
Source: J Chem Inf Model. 2026 Feb 5;66(8):4734–43. doi: 10.1021/acs.jcim.5c02636 (PMC13126635; doi:10.1021/acs.jcim.5c02636)
Supplement: Supplementary file 2 [file ci5c02636_si_002.zip › zip/MH47_05_out_4.gro]

Protein
 2116
    1LY0      N    1   5.769   6.593   3.843  0.5585  0.1479 -0.1523
    1LY0     H1    2   5.812   6.549   3.763  0.0426  2.5985 -1.8986
    1LY0     H2    3   5.735   6.527   3.912 -2.0215 -0.7856 -2.1183
    1LY0     H3    4   5.687   6.640   3.807  0.1380 -1.9723 -2.2283
    1LY0     CA    5   5.869   6.703   3.890  0.1730 -0.8438 -0.0111
    1LY0     HA    6   5.963   6.657   3.920 -0.2158 -1.0959  0.8732
    1LY0     CB    7   5.907   6.798   3.772  0.1199  0.3356 -0.0402
    1LY0    HB1    8   5.827   6.838   3.710  0.7079  0.2131 -0.9035
    1LY0    HB2    9   5.976   6.743   3.708  0.8661  0.7996  0.3499
    1LY0     CG   10   5.996   6.916   3.809  1.1467  0.3309 -0.2324
    1LY0    HG1   11   6.080   6.872   3.862  0.7070 -0.2822 -0.0271
    1LY0    HG2   12   5.941   6.983   3.874  0.0408 -2.0100  1.4004
    1LY0     CD   13   6.047   7.003   3.701  0.6004 -0.0381 -0.5213
    1LY0    HD1   14   6.091   6.947   3.618  1.6820  1.2715 -0.8658
    1LY0    HD2   15   6.117   7.070   3.751 -1.9754  0.5684  2.5842
    1LY0     CE   16   5.935   7.092   3.636 -0.1559  0.4034  0.5215
    1LY0    HE1   17   5.882   7.134   3.721 -0.8798 -0.5593  0.5595
    1LY0    HE2   18   5.873   7.020   3.583 -0.8610  0.8760  0.6924
    1LY0     NZ   19   5.985   7.184   3.539 -0.3795 -0.1882 -0.0786
    1LY0    HZ1   20   6.027   7.147   3.455 -2.3208 -1.7971 -0.4181
    1LY0    HZ2   21   5.909   7.241   3.504 -0.5412  0.6862  1.5965
    1LY0    HZ3   22   6.036   7.260   3.580  0.1871 -0.7089  0.1951
    1LY0      C   23   5.820   6.781   4.012 -0.3787  0.4324 -0.4653
    1LY0      O   24   5.722   6.857   4.005  0.2318  0.5654 -0.2698
    2LER      N   25   5.884   6.746   4.125 -0.0174 -0.0995  0.7779
    2LER      H   26   5.964   6.685   4.111  0.4843  0.5185  0.8706
    2LER     CA   27   5.855   6.794   4.259  0.7190  0.2758 -0.6407
    2LER     HA   28   5.756   6.757   4.286 -0.0663  1.3971 -1.8164
    2LER     CB   29   5.961   6.726   4.352 -0.1547  1.1062 -0.0168
    2LER    HB1   30   5.945   6.762   4.454  0.0449  0.8291  0.1133
    2LER    HB2   31   6.061   6.753   4.318 -0.4006 -0.8341 -2.5540
    2LER     CG   32   5.960   6.579   4.367 -0.0164 -0.4354 -0.1568
    2LER     HG   33   5.966   6.520   4.275  0.6567 -1.7506  0.6995
    2LER    CD1   34   6.080   6.535   4.457 -0.2863  0.2438  0.0512
    2LER   HD11   35   6.176   6.576   4.426  0.7011  0.6636  3.2743
    2LER   HD12   36   6.061   6.575   4.557  0.3569 -0.7568  0.5837
    2LER   HD13   37   6.088   6.427   4.455 -0.9220  0.1704  0.9530
    2LER    CD2   38   5.821   6.542   4.436  0.1991 -0.5916  0.5755
    2LER   HD21   39   5.822   6.440   4.476 -0.8659 -0.3255  1.3200
    2LER   HD22   40   5.792   6.616   4.510 -0.4841  0.6175 -0.8412
    2LER   HD23   41   5.748   6.538   4.355 -0.3213 -0.9673  1.0518
    2LER      C   42   5.863   6.946   4.267  0.2120  0.1135 -0.3035
    2LER      O   43   5.966   7.000   4.293 -0.5912  0.5112 -0.6928
    3LYR      N   44   5.747   7.017   4.272  0.0823 -0.6370 -0.4154
    3LYR      H   45   5.660   6.966   4.263 -0.5453  0.6883 -2.4564
    3LYR     CA   46   5.739   7.163   4.308  0.1873  0.5180  0.2148
    3LYR     HA   47   5.792   7.221   4.233  0.3607 -0.2186 -0.2445
    3LYR     CB   48   5.593   7.217   4.313  0.3522  0.4767 -0.5212
    3LYR    HB1   49   5.546   7.166   4.397 -2.6685  1.3401 -1.5629
    3LYR    HB2   50   5.549   7.186   4.219 -1.6831 -2.7743  1.2998
    3LYR     CG   51   5.565   7.370   4.328 -0.2154 -0.5384  0.7168
    3LYR    HG1   52   5.602   7.421   4.238 -0.4174 -1.5456  0.0422
    3LYR    HG2   53   5.629   7.408   4.407  0.4125  2.0492 -0.9129
    3LYR     CD   54   5.412   7.404   4.339  0.4962  1.0014  0.4312
    3LYR    HD1   55   5.399   7.506   4.373 -0.8377  0.8913  0.2866
    3LYR    HD2   56   5.378   7.330   4.412  0.9509  1.0653  0.7131
    3LYR     CE   57   5.332   7.393   4.204 -0.3692  0.0406 -0.6200
    3LYR    HE1   58   5.227   7.423   4.214  0.3516  3.6280 -2.1652
    3LYR    HE2   59   5.328   7.290   4.170  0.3722  0.1432 -1.0346
    3LYR     NZ   60   5.393   7.470   4.092 -0.0536 -0.4036  0.2191
    3LYR    HZ1   61   5.415   7.420   4.007  0.2646 -2.3237  1.3736
    3LYR      C   62   5.811   7.196   4.442 -0.2362  0.4618  0.2051
    3LYR      O   63   5.862   7.305   4.461 -0.4283 -0.4680 -0.6966
    4LER      N   64   5.803   7.107   4.541 -0.5496  0.7628  0.8854
    4LER      H   65   5.756   7.019   4.529  0.7195  0.2421 -0.6535
    4LER     CA   66   5.864   7.136   4.674  0.2393  0.5306 -0.0946
    4LER     HA   67   5.802   7.213   4.719 -0.6278  0.2111 -0.7218
    4LER     CB   68   5.833   7.010   4.771  0.6051  1.1702 -0.3457
    4LER    HB1   69   5.868   6.917   4.726 -0.7954  0.3792  0.1510
    4LER    HB2   70   5.724   7.008   4.770  0.6119  0.1617 -0.4384
    4LER     CG   71   5.883   7.010   4.916  0.2396 -0.4395 -0.4331
    4LER     HG   72   5.992   7.019   4.910  0.2183 -0.2419 -0.5437
    4LER    CD1   73   5.809   7.111   5.007 -0.8509 -0.1953  1.1813
    4LER   HD11   74   5.702   7.091   5.007 -0.6114 -1.9811 -1.5325
    4LER   HD12   75   5.841   7.119   5.111  1.7377 -1.6851  0.5712
    4LER   HD13   76   5.824   7.212   4.967 -0.3913 -1.3543 -1.8209
    4LER    CD2   77   5.836   6.874   4.963 -0.2427 -0.2666 -0.2938
    4LER   HD21   78   5.894   6.797   4.912  2.7721  0.7639  1.2833
    4LER   HD22   79   5.852   6.872   5.071 -1.6779 -0.5913 -0.0742
    4LER   HD23   80   5.729   6.866   4.946 -0.3049  2.3184 -1.6343
    4LER      C   81   6.013   7.162   4.674 -0.9285  0.2090  0.2341
    4LER      O   82   6.066   7.231   4.765  0.1438 -0.4198  0.1110
    5LER      N   83   6.080   7.097   4.573 -0.0244  0.1348 -0.4652
    5LER      H   84   6.025   7.042   4.508 -1.0683  0.2952  0.2621
    5LER     CA   85   6.229   7.111   4.550  0.3303 -0.3029 -0.9196
    5LER     HA   86   6.275   7.118   4.648 -0.5200 -0.7880 -0.4728
    5LER     CB   87   6.273   6.997   4.464  0.6421 -0.6047 -0.0770
    5LER    HB1   88   6.365   7.037   4.422 -1.3224  1.8272 -2.4007
    5LER    HB2   89   6.199   6.977   4.386 -0.0791 -2.4589  1.0190
    5LER     CG   90   6.295   6.864   4.534  0.5540  0.0002  0.4986
    5LER     HG   91   6.198   6.814   4.538  0.3602  0.2547 -0.7047
    5LER    CD1   92   6.389   6.776   4.449  0.3759  0.8223  0.0984
    5LER   HD11   93   6.492   6.808   4.466  0.6859 -0.4967  0.8360
    5LER   HD12   94   6.369   6.672   4.471  0.1933  1.1727  1.6603
    5LER   HD13   95   6.365   6.791   4.344 -0.3449  1.0572  0.2942
    5LER    CD2   96   6.348   6.866   4.673 -0.5688  0.0819 -0.2044
    5LER   HD21   97   6.373   6.763   4.699 -0.5588 -0.2681 -1.5184
    5LER   HD22   98   6.442   6.920   4.674  0.1564 -1.1342  1.4322
    5LER   HD23   99   6.273   6.904   4.743 -0.7360 -2.7485  1.2864
    5LER      C  100   6.261   7.249   4.495  0.0741 -0.5575  0.1257
    5LER      O  101   6.379   7.290   4.501 -0.1337  0.2566 -0.5129
    6LYR      N  102   6.171   7.319   4.430  0.7828 -0.2150  0.3943
    6LYR      H  103   6.075   7.290   4.425  0.6184  0.5319 -1.2709
    6LYR     CA  104   6.208   7.442   4.358 -0.6423  0.2306  0.1798
    6LYR     HA  105   6.300   7.430   4.300  0.3370  0.1382  1.6971
    6LYR     CB  106   6.095   7.479   4.259  0.2651  0.0042  0.0648
    6LYR    HB1  107   6.122   7.570   4.207  1.4170  0.0057  0.6290
    6LYR    HB2  108   6.007   7.508   4.317 -0.2064 -3.1495  1.1541
    6LYR     CG  109   6.055   7.379   4.150 -0.3324 -0.0882  0.5053
    6LYR    HG1  110   6.025   7.286   4.198 -1.8849  0.0759 -0.0991
    6LYR    HG2  111   6.131   7.347   4.079 -1.0835  0.2463 -0.4714
    6LYR     CD  112   5.941   7.426   4.053  0.1134 -0.1747 -0.8047
    6LYR    HD1  113   5.914   7.529   4.076 -3.2017 -0.6023 -2.1998
    6LYR    HD2  114   5.852   7.369   4.082 -2.6517  2.0963 -4.0639
    6LYR     CE  115   5.965   7.401   3.898  0.6308 -0.2801 -0.7128
    6LYR    HE1  116   5.879   7.433   3.840  0.4648  1.7489  0.5410
    6LYR    HE2  117   5.988   7.298   3.869  0.9675 -0.5592  0.4850
    6LYR     NZ  118   6.080   7.483   3.869 -1.1663  0.3904  0.0666
    6LYR    HZ1  119   6.103   7.562   3.928  1.7196  1.1036 -1.8058
    6LYR      C  120   6.228   7.553   4.458  0.2307  0.1035 -0.2484
    6LYR      O  121   6.131   7.598   4.509 -0.4503  0.0859  0.1924
    7LER      N  122   6.353   7.596   4.490 -0.7369 -0.2464  0.6157
    7LER      H  123   6.429   7.551   4.441 -2.3979 -0.1355 -2.2941
    7LER     CA  124   6.385   7.704   4.596 -0.5107 -1.0749  0.2324
    7LER     HA  125   6.312   7.706   4.677  0.7780  1.7808  1.4731
    7LER     CB  126   6.526   7.687   4.665 -0.3494  0.0900  0.9339
    7LER    HB1  127   6.533   7.762   4.744  1.1252  0.0622  0.8660
    7LER    HB2  128   6.604   7.718   4.594  0.2055 -0.4182  1.3144
    7LER     CG  129   6.556   7.554   4.729 -0.1132 -0.0901 -0.8009
    7LER     HG  130   6.544   7.469   4.662  0.1030 -1.1827  0.4857
    7LER    CD1  131   6.699   7.545   4.778  0.0732  0.4791  0.0608
    7LER   HD11  132   6.707   7.445   4.821  1.2301  1.0889  1.3625
    7LER   HD12  133   6.771   7.555   4.697  0.0220 -0.9847 -0.1851
    7LER   HD13  134   6.701   7.619   4.858  0.1844  0.3219  0.2041
    7LER    CD2  135   6.457   7.517   4.840  0.3870 -0.0614  0.2980
    7LER   HD21  136   6.493   7.425   4.885 -0.6086 -0.1420  0.9631
    7LER   HD22  137   6.443   7.598   4.913 -0.2997 -0.8013  1.0118
    7LER   HD23  138   6.362   7.483   4.800  0.7271  0.0233 -0.5922
    7LER      C  139   6.367   7.844   4.527 -0.1045 -0.3724  0.3540
    7LER      O  140   6.393   7.863   4.405  0.3308 -0.1295 -0.2455
    8LER      N  141   6.340   7.947   4.606 -0.6798 -0.0902  0.1310
    8LER      H  142   6.338   7.934   4.706  1.9943 -2.4886  0.0135
    8LER     CA  143   6.305   8.081   4.552  0.1928  0.1660  0.0470
    8LER     HA  144   6.230   8.064   4.474  0.8112 -0.2237 -0.4738
    8LER     CB  145   6.242   8.168   4.668  0.0450 -0.1915  0.4628
    8LER    HB1  146   6.249   8.273   4.639 -0.2007 -1.0362 -3.1490
    8LER    HB2  147   6.307   8.165   4.755  0.4674 -1.4159  0.1149
    8LER     CG  148   6.092   8.145   4.699  0.0180  0.0819 -1.0697
    8LER     HG  149   6.072   8.041   4.723  2.2230 -0.3875 -1.0007
    8LER    CD1  150   6.062   8.223   4.827 -0.2879  0.2633 -0.0662
    8LER   HD11  151   5.956   8.214   4.851 -0.3568 -1.7943 -0.9195
    8LER   HD12  152   6.122   8.179   4.906 -1.7972  0.4642  1.2493
    8LER   HD13  153   6.094   8.325   4.810 -0.7067  0.6091  1.1637
    8LER    CD2  154   5.999   8.180   4.583 -0.2764  0.4854  0.3132
    8LER   HD21  155   5.900   8.168   4.626  0.0627 -0.0421  0.9632
    8LER   HD22  156   6.014   8.280   4.542  0.0531  0.1695 -0.3597
    8LER   HD23  157   6.011   8.106   4.504 -1.2764 -0.2325  0.8195
    8LER      C  158   6.426   8.155   4.488  0.2891 -0.2649  0.5680
    8LER      O  159   6.520   8.194   4.560 -0.3452  0.1212  0.0523
    9LYR      N  160   6.395   8.197   4.364  0.1269  0.7921  0.7387
    9LYR      H  161   6.311   8.167   4.317  1.0926  0.6352 -0.9659
    9LYR     CA  162   6.476   8.280   4.284 -0.0929  0.4291  0.3299
    9LYR     HA  163   6.558   8.209   4.275  0.8594  1.7118 -1.7026
    9LYR     CB  164   6.407   8.319   4.149  0.2296  0.3856  0.1198
    9LYR    HB1  165   6.457   8.404   4.103 -0.4719  0.4729 -0.4865
    9LYR    HB2  166   6.306   8.351   4.177  0.3203 -1.6970  3.4352
    9LYR     CG  167   6.386   8.197   4.056 -0.0656  0.2835 -0.0689
    9LYR    HG1  168   6.350   8.107   4.106 -1.0678  0.5309 -0.3259
    9LYR    HG2  169   6.475   8.169   3.999 -0.0140  1.1559 -0.4448
    9LYR     CD  170   6.278   8.227   3.944  0.0564 -0.2922 -0.6121
    9LYR    HD1  171   6.275   8.143   3.875 -2.0247 -0.7284 -0.0439
    9LYR    HD2  172   6.305   8.317   3.888 -0.7452 -0.9123 -2.0386
    9LYR     CE  173   6.139   8.229   4.006 -0.3308 -0.0607  0.6638
    9LYR    HE1  174   6.069   8.255   3.926 -2.7505 -2.1994  1.9667
    9LYR    HE2  175   6.138   8.307   4.083  4.7713  0.4248  0.6317
    9LYR     NZ  176   6.102   8.098   4.050 -0.0878 -0.6033 -0.5702
    9LYR    HZ1  177   6.086   8.034   3.974  0.4997 -2.1739  0.5771
    9LYR      C  178   6.523   8.397   4.368  0.2869 -0.2804  0.2889
    9LYR      O  179   6.643   8.419   4.375 -0.1166  0.0408 -0.4248
   10LER      N  180   6.431   8.471   4.436 -0.0772  0.2100 -0.2092
   10LER      H  181   6.337   8.439   4.422  0.6616 -1.8936 -0.8450
   10LER     CA  182   6.461   8.591   4.514  0.5459 -0.4224 -0.2163
   10LER     HA  183   6.509   8.662   4.447 -2.2204  0.5072 -1.3323
   10LER     CB  184   6.333   8.670   4.541 -0.1898  0.2819  0.4573
   10LER    HB1  185   6.281   8.674   4.445  0.0838  1.6480  0.3458
   10LER    HB2  186   6.366   8.773   4.552  1.0075 -0.0909  0.4716
   10LER     CG  187   6.240   8.624   4.653  0.4237 -0.5565 -0.4511
   10LER     HG  188   6.255   8.517   4.664 -0.4056 -0.7495 -1.1461
   10LER    CD1  189   6.284   8.690   4.786  0.1956 -0.4328 -0.1122
   10LER   HD11  190   6.205   8.712   4.858  0.3176 -1.3754  0.3385
   10LER   HD12  191   6.349   8.621   4.839 -0.1431  0.1885  1.1676
   10LER   HD13  192   6.332   8.786   4.767  0.3161 -0.5921 -0.6287
   10LER    CD2  193   6.088   8.649   4.640  0.6257  0.0692  0.3984
   10LER   HD21  194   6.064   8.594   4.549  3.1790 -0.3598 -0.0933
   10LER   HD22  195   6.035   8.598   4.720 -0.7538  0.3986 -0.2699
   10LER   HD23  196   6.072   8.757   4.631 -0.9006 -0.1460  0.2391
   10LER      C  197   6.554   8.577   4.633 -0.4660  0.2861 -0.3053
   10LER      O  198   6.599   8.684   4.687  0.2691  0.4780  0.5037
   11LER      N  199   6.580   8.451   4.672  0.1068  0.3874  0.1864
   11LER      H  200   6.534   8.379   4.618 -2.2100  2.3992 -0.6907
   11LER     CA  201   6.675   8.408   4.777  0.2010 -0.0113 -0.0931
   11LER     HA  202   6.700   8.489   4.846  0.1466  0.6747 -0.8759
   11LER     CB  203   6.606   8.308   4.871 -0.1331  0.3265  0.6145
   11LER    HB1  204   6.684   8.268   4.936  0.7566  1.7117  0.4393
   11LER    HB2  205   6.569   8.230   4.805  1.5483 -0.1763  0.2144
   11LER     CG  206   6.488   8.342   4.956  0.1758 -0.5189  0.3357
   11LER     HG  207   6.415   8.389   4.891  1.5677 -0.2378 -1.0994
   11LER    CD1  208   6.424   8.224   5.025  0.4405  0.2971  0.4885
   11LER   HD11  209   6.491   8.176   5.097 -1.3049  0.1719  2.0916
   11LER   HD12  210   6.333   8.263   5.070  0.2173  2.8060 -1.8441
   11LER   HD13  211   6.389   8.152   4.951 -0.8131  0.2937  1.0564
   11LER    CD2  212   6.519   8.441   5.071  0.3655 -0.2342  0.1117
   11LER   HD21  213   6.431   8.450   5.135  0.9995  1.5293  0.8182
   11LER   HD22  214   6.604   8.403   5.129  1.6750  0.4945 -1.2637
   11LER   HD23  215   6.562   8.532   5.030 -0.4034  1.0220  1.9472
   11LER      C  216   6.802   8.341   4.720  0.3268  0.1161 -0.0200
   11LER      O  217   6.900   8.329   4.791  0.7597  0.6015 -0.3027
   12LER      N  218   6.803   8.300   4.587  0.1457 -0.5375 -0.5404
   12LER      H  219   6.720   8.331   4.539  0.1767 -0.5885 -0.6264
   12LER     CA  220   6.915   8.247   4.511  0.3968  0.2631 -0.3625
   12LER     HA  221   6.990   8.211   4.582  0.2017 -0.0543 -0.3120
   12LER     CB  222   6.883   8.122   4.423  0.2158 -0.3350  0.3157
   12LER    HB1  223   6.950   8.125   4.338 -1.1679  1.1862 -0.7877
   12LER    HB2  224   6.778   8.119   4.394 -0.1535 -2.2132  1.6409
   12LER     CG  225   6.906   7.992   4.496  0.7429  0.1946  0.5496
   12LER     HG  226   7.011   7.991   4.525  0.6393 -1.7256  0.9431
   12LER    CD1  227   6.827   7.963   4.614  0.5717  0.0082 -0.3194
   12LER   HD11  228   6.721   7.957   4.590  0.0000 -0.2250  1.9858
   12LER   HD12  229   6.856   7.870   4.663  1.3209 -0.5146 -1.7004
   12LER   HD13  230   6.834   8.050   4.679  0.3079 -0.5359  0.4571
   12LER    CD2  231   6.886   7.869   4.399 -0.0162 -0.4175 -0.5094
   12LER   HD21  232   6.924   7.777   4.443  1.8078  0.5930  0.1684
   12LER   HD22  233   6.779   7.859   4.383 -0.0945  1.1590 -1.1889
   12LER   HD23  234   6.937   7.890   4.304  0.1290  0.9083 -0.1632
   12LER      C  235   6.984   8.356   4.430 -0.4968 -0.4349  0.0718
   12LER      O  236   7.098   8.387   4.447 -0.1745 -0.8861  0.4146
   13LER      N  237   6.916   8.426   4.337  1.1502  0.4184  0.0163
   13LER      H  238   6.816   8.408   4.344  1.0530  0.3850 -1.2385
   13LER     CA  239   6.959   8.524   4.241  0.6132 -0.2208  0.6018
   13LER     HA  240   7.056   8.489   4.207  0.4278  0.0107 -0.1834
   13LER     CB  241   6.857   8.534   4.129 -0.0338 -0.3848  0.2447
   13LER    HB1  242   6.892   8.605   4.053 -0.6334 -0.4655 -0.1100
   13LER    HB2  243   6.762   8.573   4.165 -0.2216  0.9742 -1.5379
   13LER     CG  244   6.824   8.398   4.061  0.2507 -1.0030 -0.4031
   13LER     HG  245   6.796   8.332   4.144  4.0517 -0.7617  1.2463
   13LER    CD1  246   6.716   8.429   3.966 -0.0262 -0.2849 -0.0147
   13LER   HD11  247   6.689   8.338   3.913 -0.4966  1.0007 -2.1077
   13LER   HD12  248   6.633   8.470   4.023 -0.9522 -0.3543 -1.2727
   13LER   HD13  249   6.751   8.503   3.894 -0.0731  1.8086  1.9835
   13LER    CD2  250   6.944   8.339   3.986  0.2846 -0.1028 -0.2102
   13LER   HD21  251   7.017   8.305   4.059  0.1008  1.0277  0.5164
   13LER   HD22  252   6.906   8.248   3.939  0.3086 -1.7397  2.6700
   13LER   HD23  253   6.989   8.407   3.914  0.9803  0.5386  0.8028
   13LER      C  254   6.978   8.659   4.303 -0.5310 -0.2816 -0.5117
   13LER      O  255   6.980   8.763   4.236  0.1260  0.1946 -0.3216
   14NH2      N  256   7.030   8.673   4.421 -0.2479 -0.0051 -0.1292
   14NH2     H1  257   7.034   8.596   4.486 -0.0016  1.2422  1.3956
   14NH2     H2  258   7.067   8.762   4.451 -0.4657  0.1222 -0.2403
   15LY0      N  259   5.171   7.947   3.859 -0.2130  0.2113 -0.2450
   15LY0     H1  260   5.106   7.937   3.936  0.8626  1.4513  0.8685
   15LY0     H2  261   5.263   7.971   3.895 -1.1520  1.1471  1.6502
   15LY0     H3  262   5.141   8.027   3.806  0.0234 -0.2916 -1.1509
   15LY0     CA  263   5.174   7.831   3.768 -0.2541 -0.2013  0.1325
   15LY0     HA  264   5.070   7.801   3.754 -0.0159  0.3290 -3.6355
   15LY0     CB  265   5.227   7.865   3.633  1.0659 -0.3154 -1.1101
   15LY0    HB1  266   5.313   7.931   3.641  0.7604 -0.1475  2.2886
   15LY0    HB2  267   5.160   7.939   3.590  1.7607  0.7343 -0.4154
   15LY0     CG  268   5.250   7.743   3.547 -0.7478 -0.2358 -0.4755
   15LY0    HG1  269   5.155   7.691   3.532 -2.4898  2.5330  0.1527
   15LY0    HG2  270   5.322   7.679   3.599 -0.7228 -1.3679 -1.8463
   15LY0     CD  271   5.317   7.764   3.414 -0.0863  0.6105  0.4791
   15LY0    HD1  272   5.304   7.673   3.355  0.1860  1.2485 -0.6017
   15LY0    HD2  273   5.421   7.792   3.430  0.4450 -0.8731 -0.1780
   15LY0     CE  274   5.244   7.877   3.340  0.2796  0.2774 -0.8582
   15LY0    HE1  275   5.218   7.958   3.409  2.3269 -0.6151  1.0771
   15LY0    HE2  276   5.145   7.845   3.307  0.4330 -0.2789 -0.7886
   15LY0     NZ  277   5.317   7.926   3.216  0.1496  0.1652 -0.2607
   15LY0    HZ1  278   5.250   7.974   3.157 -0.2285 -0.7744 -0.6128
   15LY0    HZ2  279   5.386   7.995   3.240  1.5591 -0.8239 -1.3497
   15LY0    HZ3  280   5.361   7.846   3.173  0.8446 -0.4779  1.5148
   15LY0      C  281   5.256   7.727   3.837  0.3095 -0.7216  0.2728
   15LY0      O  282   5.207   7.618   3.837  0.6546  0.4290 -0.0702
   16LER      N  283   5.376   7.753   3.885 -0.1688  0.2601  0.3398
   16LER      H  284   5.401   7.851   3.881 -3.3942  1.1756 -1.1019
   16LER     CA  285   5.462   7.652   3.945 -0.3028 -0.5605  0.6822
   16LER     HA  286   5.474   7.563   3.884  1.1476 -0.6669  1.0895
   16LER     CB  287   5.609   7.703   3.964  0.0172  0.0818 -0.1281
   16LER    HB1  288   5.678   7.622   3.990 -1.1638 -1.4457 -1.5472
   16LER    HB2  289   5.603   7.770   4.050 -1.3429 -1.8623  1.3997
   16LER     CG  290   5.674   7.783   3.853  0.0067  0.1792  1.1682
   16LER     HG  291   5.627   7.879   3.838  1.0375  0.5155 -0.1982
   16LER    CD1  292   5.825   7.800   3.876  0.0970  0.1670 -0.4441
   16LER   HD11  293   5.885   7.711   3.889  0.7814  0.7581  0.5188
   16LER   HD12  294   5.877   7.867   3.808 -1.2538 -0.9293 -2.6948
   16LER   HD13  295   5.829   7.859   3.968 -1.5681 -1.1685  0.5467
   16LER    CD2  296   5.661   7.709   3.717  0.3718  0.4598  0.3324
   16LER   HD21  297   5.661   7.602   3.734 -2.7635  0.4765  1.0006
   16LER   HD22  298   5.568   7.725   3.663  0.1059  2.2752  1.2551
   16LER   HD23  299   5.743   7.733   3.649  0.3923 -0.9167 -0.1564
   16LER      C  300   5.408   7.601   4.079  0.5056 -0.7192 -0.2682
   16LER      O  301   5.380   7.686   4.163  0.2459 -0.4655 -0.6561
   17LY0      N  302   7.217   8.037   3.152 -0.1998 -0.2430 -0.1743
   17LY0     H1  303   7.300   8.057   3.207 -0.6882  0.7655  0.2220
   17LY0     H2  304   7.233   8.065   3.057 -0.8295 -0.5222 -0.3672
   17LY0     H3  305   7.144   8.101   3.180 -1.6726 -1.6859 -0.5911
   17LY0     CA  306   7.186   7.896   3.155  0.5518 -0.0067  0.2361
   17LY0     HA  307   7.096   7.884   3.096  0.5323  2.3955 -0.3583
   17LY0     CB  308   7.295   7.795   3.106 -0.4137 -0.4077 -0.0866
   17LY0    HB1  309   7.270   7.692   3.131 -1.0284 -0.8869 -2.4045
   17LY0    HB2  310   7.391   7.810   3.154 -0.8323 -1.3996  1.1014
   17LY0     CG  311   7.320   7.804   2.958  0.0286  0.3436  0.1551
   17LY0    HG1  312   7.368   7.901   2.941 -2.1746  1.6574  0.9298
   17LY0    HG2  313   7.219   7.797   2.920 -0.9696  0.9757  2.4828
   17LY0     CD  314   7.407   7.691   2.907  0.6711  0.1059  0.0221
   17LY0    HD1  315   7.348   7.600   2.920 -0.4037  0.7203 -0.4118
   17LY0    HD2  316   7.501   7.675   2.959 -0.8240 -2.4168  2.2153
   17LY0     CE  317   7.419   7.710   2.755 -0.1830  0.1089 -0.0481
   17LY0    HE1  318   7.455   7.811   2.731  0.3121 -0.1242 -0.2906
   17LY0    HE2  319   7.319   7.698   2.712 -0.1855 -0.2597  0.0617
   17LY0     NZ  320   7.506   7.607   2.693  0.0117  0.5220  0.8248
   17LY0    HZ1  321   7.583   7.589   2.756 -0.0990  2.7609  1.6716
   17LY0    HZ2  322   7.457   7.519   2.692 -0.2626  0.6786  0.5397
   17LY0    HZ3  323   7.549   7.619   2.602 -1.8689 -2.7869 -0.6805
   17LY0      C  324   7.160   7.862   3.303  1.2149 -0.1056 -0.3173
   17LY0      O  325   7.248   7.813   3.376  0.6282  0.0977  0.3999
   18LER      N  326   7.040   7.890   3.358  0.5068 -0.0577  0.6249
   18LER      H  327   6.960   7.914   3.301 -0.1321 -2.2244  0.5245
   18LER     CA  328   7.014   7.862   3.501 -0.1000 -0.2320  0.2262
   18LER     HA  329   7.108   7.877   3.553 -0.5861 -0.3200  1.1402
   18LER     CB  330   6.902   7.961   3.543 -0.0158 -0.3839 -0.1607
   18LER    HB1  331   6.867   7.939   3.643 -1.3971 -1.0034 -0.7515
   18LER    HB2  332   6.816   7.955   3.476  0.5567  1.3482 -1.1207
   18LER     CG  333   6.950   8.109   3.544 -0.6708 -0.4694  0.2744
   18LER     HG  334   6.999   8.124   3.448  1.7282  1.4001  1.6802
   18LER    CD1  335   6.828   8.204   3.560 -0.0468 -0.1762  0.4447
   18LER   HD11  336   6.845   8.310   3.542 -1.8929  0.0473 -0.1520
   18LER   HD12  337   6.745   8.174   3.496 -0.4670 -1.9261  1.7324
   18LER   HD13  338   6.798   8.193   3.665 -1.7737  0.3707  0.0470
   18LER    CD2  339   7.047   8.138   3.660 -0.2430 -0.6963  0.1082
   18LER   HD21  340   6.990   8.123   3.751 -0.8950 -1.8687 -0.4741
   18LER   HD22  341   7.134   8.072   3.656 -0.1327 -0.5271 -0.4872
   18LER   HD23  342   7.074   8.242   3.639 -0.0211 -0.8381 -0.3336
   18LER      C  343   6.980   7.711   3.517  0.7936 -0.4612  0.2729
   18LER      O  344   6.968   7.632   3.421  0.2079  0.0574 -0.0879
   19LYR      N  345   6.987   7.677   3.645 -0.5436 -0.4702  0.0866
   19LYR      H  346   7.019   7.735   3.721  2.1706 -2.2760  0.4579
   19LYR     CA  347   6.928   7.550   3.693  0.0445  0.1205  0.4361
   19LYR     HA  348   6.983   7.461   3.666  0.5727  0.8176 -0.8941
   19LYR     CB  349   6.927   7.564   3.847 -0.5264 -0.6754  0.4682
   19LYR    HB1  350   6.857   7.492   3.891  0.3190 -0.8745  1.5421
   19LYR    HB2  351   6.905   7.666   3.877  0.5660 -0.2289 -0.1815
   19LYR     CG  352   7.064   7.530   3.908  0.1755 -0.1510  0.3072
   19LYR    HG1  353   7.135   7.585   3.847 -0.3986  1.2807  0.8900
   19LYR    HG2  354   7.075   7.424   3.885  0.9533 -0.1857  0.7904
   19LYR     CD  355   7.084   7.554   4.058  0.6164  0.3347 -0.0999
   19LYR    HD1  356   7.177   7.511   4.095 -1.0882 -1.4898  2.3902
   19LYR    HD2  357   6.996   7.511   4.106 -0.5824  2.4023 -0.3187
   19LYR     CE  358   7.089   7.703   4.094  0.1320 -0.1879  0.1421
   19LYR    HE1  359   7.080   7.702   4.203  0.8016 -2.5680  0.2352
   19LYR    HE2  360   7.000   7.754   4.058  0.3929 -0.1993 -0.5180
   19LYR     NZ  361   7.209   7.757   4.040 -0.0916 -0.4996 -0.7275
   19LYR    HZ1  362   7.297   7.732   4.083 -0.5422  0.6301  0.9510
   19LYR      C  363   6.782   7.546   3.650  0.9934  0.3598  0.3610
   19LYR      O  364   6.722   7.648   3.607  0.4319  0.4042  0.6224
   20LER      N  365   6.722   7.427   3.649 -0.2415 -0.6461 -0.1733
   20LER      H  366   6.775   7.342   3.663 -1.2062 -1.5741 -1.9008
   20LER     CA  367   6.588   7.397   3.607  0.9066  0.2814  0.2173
   20LER     HA  368   6.584   7.442   3.507 -2.3748 -0.9397 -0.3375
   20LER     CB  369   6.572   7.247   3.584 -0.7850 -0.6793  0.3239
   20LER    HB1  370   6.471   7.239   3.544 -0.6770  1.3754 -0.4522
   20LER    HB2  371   6.571   7.206   3.685 -0.5731  1.2387  1.1358
   20LER     CG  372   6.663   7.176   3.472 -0.5172 -0.0657  0.1441
   20LER     HG  373   6.761   7.175   3.520  0.0366 -0.3733 -0.9626
   20LER    CD1  374   6.610   7.042   3.440  0.6010 -0.0376 -0.0950
   20LER   HD11  375   6.504   7.049   3.414  0.2988  0.1455  1.1261
   20LER   HD12  376   6.664   6.998   3.356 -1.3288 -0.3885 -1.2241
   20LER   HD13  377   6.609   6.977   3.527  0.5432  0.7473  0.5039
   20LER    CD2  378   6.684   7.255   3.340 -1.0213  0.4033 -0.5445
   20LER   HD21  379   6.760   7.206   3.279  0.9375  0.9996  1.2960
   20LER   HD22  380   6.587   7.280   3.298 -0.7383  0.0037 -1.4681
   20LER   HD23  381   6.736   7.346   3.370 -0.5485 -0.2019  0.5140
   20LER      C  382   6.479   7.448   3.704  0.1688 -0.8226 -0.5825
   20LER      O  383   6.492   7.425   3.826 -0.0249  0.3974  0.3053
   21LER      N  384   6.376   7.521   3.656 -0.0459  0.2663  0.1364
   21LER      H  385   6.376   7.534   3.556 -1.7255 -3.1343 -0.4689
   21LER     CA  386   6.263   7.571   3.731 -0.4198  0.1559  0.2379
   21LER     HA  387   6.300   7.608   3.827 -0.0750  0.2390  0.0740
   21LER     CB  388   6.190   7.694   3.665 -0.4553 -0.1005  0.5947
   21LER    HB1  389   6.092   7.700   3.712 -0.0262 -0.2990  1.5438
   21LER    HB2  390   6.186   7.665   3.560 -0.1092 -1.1124  0.8501
   21LER     CG  391   6.247   7.838   3.686 -0.2647 -0.2800 -0.3253
   21LER     HG  392   6.261   7.855   3.793  0.4280 -0.5268 -0.3722
   21LER    CD1  393   6.377   7.858   3.607  0.3589  0.5155  0.6329
   21LER   HD11  394   6.458   7.795   3.643 -0.2847 -1.1824 -0.7706
   21LER   HD12  395   6.350   7.839   3.504 -3.3778 -0.4077  1.6395
   21LER   HD13  396   6.408   7.962   3.610  3.2509 -0.2483  0.3710
   21LER    CD2  397   6.155   7.950   3.631 -1.0840  0.3506  0.0994
   21LER   HD21  398   6.214   8.042   3.619 -0.7407  0.0505 -0.5694
   21LER   HD22  399   6.132   7.926   3.527  2.1840  0.3707 -0.7537
   21LER   HD23  400   6.065   7.969   3.689 -1.9004  2.6380 -1.7197
   21LER      C  401   6.157   7.460   3.760  1.1064  0.1216 -0.7606
   21LER      O  402   6.121   7.378   3.672 -0.1007 -0.6130  0.2136
   22LY0      N  403   7.719   8.053   4.081  0.5229 -0.6652 -0.0753
   22LY0     H1  404   7.739   8.027   3.986  1.5421  0.9317 -0.3362
   22LY0     H2  405   7.678   8.145   4.094  1.0207 -0.3132 -0.9468
   22LY0     H3  406   7.805   8.055   4.135 -0.1395  1.6265  1.0315
   22LY0     CA  407   7.623   7.952   4.134 -0.4991 -1.1948  0.0759
   22LY0     HA  408   7.663   7.853   4.115 -0.6056 -1.5828  1.7083
   22LY0     CB  409   7.597   7.962   4.281  0.5217 -0.1908  0.1027
   22LY0    HB1  410   7.496   7.930   4.303 -0.3156  2.4612  0.5099
   22LY0    HB2  411   7.608   8.067   4.309 -0.4268 -0.6292  2.3085
   22LY0     CG  412   7.704   7.884   4.360 -0.8441 -0.5924 -0.1754
   22LY0    HG1  413   7.802   7.920   4.327 -0.4975 -0.3471  1.0605
   22LY0    HG2  414   7.684   7.778   4.343 -0.0341 -1.4150  3.1459
   22LY0     CD  415   7.709   7.902   4.514  0.0515  0.4246 -0.5775
   22LY0    HD1  416   7.614   7.856   4.542  1.3689 -2.0653  0.1596
   22LY0    HD2  417   7.708   8.005   4.549  0.8194 -0.0998  1.0914
   22LY0     CE  418   7.818   7.817   4.580 -0.3383  0.5653  0.3035
   22LY0    HE1  419   7.915   7.834   4.534 -0.4593 -0.1185 -0.2183
   22LY0    HE2  420   7.800   7.712   4.560  0.4424 -0.2308  3.3474
   22LY0     NZ  421   7.828   7.825   4.725 -0.2846  0.2853 -0.0950
   22LY0    HZ1  422   7.732   7.835   4.755 -0.4393  2.7249 -1.1574
   22LY0    HZ2  423   7.877   7.749   4.769 -1.7346 -0.4143  0.3862
   22LY0    HZ3  424   7.870   7.912   4.753  0.4222 -0.7344  2.2175
   22LY0      C  425   7.497   7.963   4.058  0.2662 -0.0915  1.0716
   22LY0      O  426   7.434   8.068   4.055  0.6174 -0.0685 -0.1747
   23LER      N  427   7.466   7.869   3.966  0.4469  0.1326  0.0922
   23LER      H  428   7.529   7.791   3.954 -0.3481 -0.7653  1.5458
   23LER     CA  429   7.348   7.880   3.869 -0.2931  0.3346 -0.2493
   23LER     HA  430   7.341   7.982   3.833  1.0267  0.5408  0.0407
   23LER     CB  431   7.358   7.773   3.758  0.6771  0.3271 -0.2553
   23LER    HB1  432   7.290   7.799   3.677  2.1768  1.7828 -1.1298
   23LER    HB2  433   7.318   7.678   3.794 -0.3294  0.1215 -1.8041
   23LER     CG  434   7.498   7.755   3.698  0.2715  0.3478  0.1697
   23LER     HG  435   7.578   7.737   3.769  1.0818 -0.1761 -0.8478
   23LER    CD1  436   7.496   7.637   3.600  1.1237 -0.5859  0.0969
   23LER   HD11  437   7.483   7.547   3.660 -0.8154 -1.1406 -1.1002
   23LER   HD12  438   7.409   7.657   3.537  0.9337  4.5296  1.5404
   23LER   HD13  439   7.588   7.633   3.541  1.9626 -1.6107  1.4135
   23LER    CD2  440   7.541   7.883   3.626 -0.2281 -0.8083  0.0375
   23LER   HD21  441   7.549   7.963   3.700 -1.7275 -0.2291 -0.3887
   23LER   HD22  442   7.631   7.864   3.566 -0.6719 -2.1395 -0.2367
   23LER   HD23  443   7.466   7.909   3.552  1.5219  1.2915 -1.1420
   23LER      C  444   7.215   7.842   3.934 -0.0091  0.4216 -0.2557
   23LER      O  445   7.112   7.870   3.870  0.3454 -0.3136 -0.6291
   24LY0      N  446   6.681   5.626   4.528 -0.4901  0.0093  0.1149
   24LY0     H1  447   6.775   5.610   4.563  0.1582 -0.7514 -1.8438
   24LY0     H2  448   6.615   5.649   4.602 -0.2977 -0.0181  0.2970
   24LY0     H3  449   6.662   5.536   4.487  0.5796 -0.0161 -0.3539
   24LY0     CA  450   6.696   5.737   4.419 -0.1614  0.1900 -0.2874
   24LY0     HA  451   6.740   5.685   4.333 -2.0361 -3.5224  0.7833
   24LY0     CB  452   6.559   5.808   4.381 -0.8859  0.5583 -0.5171
   24LY0    HB1  453   6.573   5.884   4.304 -1.2277 -0.6172 -1.7851
   24LY0    HB2  454   6.512   5.863   4.463  0.0671  0.9165 -0.1982
   24LY0     CG  455   6.456   5.701   4.326  0.0655  0.0401 -0.6709
   24LY0    HG1  456   6.435   5.620   4.395 -2.2528 -1.1433 -2.6185
   24LY0    HG2  457   6.507   5.654   4.242  1.9787 -0.6676  0.8089
   24LY0     CD  458   6.320   5.771   4.279 -0.3240 -0.1409 -0.3704
   24LY0    HD1  459   6.342   5.857   4.215 -1.2655  1.3305  1.1878
   24LY0    HD2  460   6.277   5.801   4.375 -2.7694 -2.0790 -0.7770
   24LY0     CE  461   6.240   5.681   4.194 -0.9172 -0.1214  0.7169
   24LY0    HE1  462   6.214   5.583   4.235  1.0348 -1.9944 -2.1194
   24LY0    HE2  463   6.305   5.662   4.109  0.6761  5.5521  0.2719
   24LY0     NZ  464   6.114   5.738   4.148 -0.2095 -0.2137  0.2618
   24LY0    HZ1  465   6.064   5.677   4.086 -0.4690  1.2064 -0.9975
   24LY0    HZ2  466   6.051   5.751   4.226 -0.3242  0.5805  0.0526
   24LY0    HZ3  467   6.140   5.827   4.107  0.0628  0.6876  2.2156
   24LY0      C  468   6.787   5.847   4.464  0.2864  0.4523  0.0041
   24LY0      O  469   6.776   5.883   4.580 -0.3487 -0.4523 -0.0893
   25LER      N  470   6.867   5.902   4.375  0.7615 -0.5437  0.0757
   25LER      H  471   6.876   5.853   4.287  0.9307 -0.7017  0.1795
   25LER     CA  472   6.919   6.042   4.387  0.3438 -0.0947 -0.8795
   25LER     HA  473   6.975   6.057   4.480  1.7054 -1.9492 -1.3237
   25LER     CB  474   7.002   6.063   4.260 -0.6537  0.4955 -0.5599
   25LER    HB1  475   7.030   6.168   4.267  3.3406 -0.4637  0.8153
   25LER    HB2  476   6.946   6.050   4.167  1.2161  0.1891 -1.7021
   25LER     CG  477   7.138   5.979   4.267  0.3322 -0.9088 -0.0743
   25LER     HG  478   7.121   5.871   4.262 -1.6392 -0.7392  1.4759
   25LER    CD1  479   7.215   6.022   4.139  1.2049  0.5417 -0.0783
   25LER   HD11  480   7.242   6.128   4.138 -1.0347  1.1698 -0.6938
   25LER   HD12  481   7.300   5.955   4.129  0.3530 -0.6867  0.7163
   25LER   HD13  482   7.149   5.992   4.058  0.8115 -0.2716  0.5350
   25LER    CD2  483   7.241   6.022   4.367  0.3121  0.4075 -0.4240
   25LER   HD21  484   7.238   6.131   4.370 -0.6403  0.4869 -2.6663
   25LER   HD22  485   7.214   5.979   4.464  1.5665  2.8535  1.1132
   25LER   HD23  486   7.339   5.977   4.355  1.1204  1.8367  0.4739
   25LER      C  487   6.813   6.158   4.391  0.0591 -0.1877 -0.1012
   25LER      O  488   6.695   6.125   4.361  0.7329 -0.3170 -0.0216
   26LYR      N  489   6.846   6.291   4.407  0.1754 -0.4004 -0.1245
   26LYR      H  490   6.942   6.322   4.417 -0.0602  0.4419 -0.3825
   26LYR     CA  491   6.755   6.402   4.404 -0.3941  0.7564 -0.0377
   26LYR     HA  492   6.676   6.369   4.336 -1.3428  1.0210  0.9205
   26LYR     CB  493   6.694   6.426   4.546  0.0364 -0.4092  0.3287
   26LYR    HB1  494   6.648   6.333   4.580  0.7045 -0.6317  0.6438
   26LYR    HB2  495   6.611   6.494   4.528  0.6454 -0.0338 -1.2420
   26LYR     CG  496   6.794   6.480   4.652  0.0038  0.0214 -0.2234
   26LYR    HG1  497   6.831   6.577   4.618  0.6006 -0.1300 -0.0292
   26LYR    HG2  498   6.871   6.402   4.655 -2.3943 -2.4365  1.6400
   26LYR     CD  499   6.738   6.493   4.793 -0.2839 -0.0459  0.0805
   26LYR    HD1  500   6.807   6.553   4.853 -1.2944 -0.0734  1.3162
   26LYR    HD2  501   6.725   6.391   4.828 -2.2264  0.1632  0.0705
   26LYR     CE  502   6.604   6.559   4.799  0.4668 -0.7511  0.0270
   26LYR    HE1  503   6.528   6.503   4.743  0.0194  0.4673 -0.6216
   26LYR    HE2  504   6.611   6.658   4.754 -0.5929 -0.6376  0.0699
   26LYR     NZ  505   6.562   6.577   4.938  0.1375  0.8881 -0.4669
   26LYR    HZ1  506   6.514   6.505   4.991 -1.3416  2.3115  0.2063
   26LYR      C  507   6.820   6.531   4.358 -0.4934 -1.0855  0.6880
   26LYR      O  508   6.939   6.552   4.382  0.0074 -0.0486 -0.1276
   27LER      N  509   6.747   6.623   4.293  0.0226 -0.3870 -0.2643
   27LER      H  510   6.648   6.608   4.277 -0.3029  1.0415  0.2879
   27LER     CA  511   6.801   6.754   4.247 -0.3220  0.1679  0.2213
   27LER     HA  512   6.893   6.766   4.304  0.4670  1.0371 -1.1562
   27LER     CB  513   6.846   6.748   4.099  0.3973  0.1311 -0.3787
   27LER    HB1  514   6.771   6.698   4.037  1.0086  0.3189 -1.2897
   27LER    HB2  515   6.931   6.681   4.091  0.6407 -0.5471  4.8953
   27LER     CG  516   6.887   6.880   4.028 -0.0586  0.1420  0.4927
   27LER     HG  517   6.804   6.951   4.028  0.5564  0.8797  0.7389
   27LER    CD1  518   7.016   6.947   4.084 -0.1081  0.1265 -0.2311
   27LER   HD11  519   7.041   6.909   4.183  0.8525 -0.9665 -0.8704
   27LER   HD12  520   7.104   6.936   4.021  0.9924  0.9609  1.0946
   27LER   HD13  521   6.998   7.055   4.088 -2.4071 -0.2450  1.1323
   27LER    CD2  522   6.918   6.847   3.882 -0.4048  0.2445  0.2066
   27LER   HD21  523   6.994   6.770   3.897 -0.8621 -0.1976  0.2801
   27LER   HD22  524   6.831   6.803   3.833  0.5331 -0.0631 -1.2545
   27LER   HD23  525   6.941   6.930   3.815 -0.0931  0.2110  0.2662
   27LER      C  526   6.711   6.875   4.275  0.4491  0.9108  0.6338
   27LER      O  527   6.590   6.881   4.236  0.3749  0.1519  0.2385
   28LER      N  528   6.773   6.973   4.336  0.0334  0.1125 -1.0578
   28LER      H  529   6.867   6.968   4.372 -0.5751 -0.1460  0.6054
   28LER     CA  530   6.702   7.098   4.369  0.7222 -0.3640 -0.4187
   28LER     HA  531   6.602   7.076   4.407  1.0819  0.2115  0.9312
   28LER     CB  532   6.780   7.171   4.477 -0.2616  0.2219 -0.2454
   28LER    HB1  533   6.758   7.278   4.471 -1.0384 -0.0099 -3.5935
   28LER    HB2  534   6.888   7.158   4.467  0.0161  0.9840  1.4755
   28LER     CG  535   6.740   7.126   4.619  0.1679  0.0634 -0.4067
   28LER     HG  536   6.637   7.160   4.624  0.1977  0.3091 -1.2908
   28LER    CD1  537   6.737   6.979   4.635  0.4598 -0.1298 -0.0372
   28LER   HD11  538   6.834   6.937   4.610  1.4608  1.7745  0.4396
   28LER   HD12  539   6.723   6.971   4.743 -0.4875 -0.9596 -0.2002
   28LER   HD13  540   6.646   6.943   4.587  0.8823 -0.6208 -0.4771
   28LER    CD2  541   6.822   7.195   4.731 -0.3100  0.4970 -0.0099
   28LER   HD21  542   6.838   7.302   4.715 -0.8060  0.6064  0.1961
   28LER   HD22  543   6.765   7.180   4.822 -2.9991  1.9377 -1.3149
   28LER   HD23  544   6.917   7.144   4.747 -0.7287 -0.1661  0.3970
   28LER      C  545   6.684   7.191   4.245 -0.6283  0.0864  0.2460
   28LER      O  546   6.761   7.186   4.147  0.3972  0.7317 -0.4575
   29LYR      N  547   6.582   7.272   4.244  0.1255  0.5310 -0.1518
   29LYR      H  548   6.532   7.281   4.332  2.3806 -0.3138  1.2861
   29LYR     CA  549   6.521   7.343   4.132  0.9182  0.9436 -0.4985
   29LYR     HA  550   6.582   7.338   4.042  0.0045  0.9265 -1.1238
   29LYR     CB  551   6.401   7.273   4.078 -0.3049  0.2177  0.1604
   29LYR    HB1  552   6.346   7.343   4.014  0.5446 -1.4705 -2.5765
   29LYR    HB2  553   6.334   7.246   4.159 -0.5364 -1.9195 -0.6690
   29LYR     CG  554   6.435   7.149   3.992  0.4853  0.5822  0.0573
   29LYR    HG1  555   6.502   7.080   4.044 -0.4063  0.1705  0.6812
   29LYR    HG2  556   6.486   7.185   3.902  3.6594 -1.7778  0.7205
   29LYR     CD  557   6.304   7.074   3.959  0.0786 -0.2804  0.1398
   29LYR    HD1  558   6.324   7.016   3.869  0.3900  1.3887 -0.9154
   29LYR    HD2  559   6.226   7.136   3.914  0.2680  0.1763  0.4373
   29LYR     CE  560   6.243   7.002   4.081  0.4833  0.6124 -0.6770
   29LYR    HE1  561   6.137   6.982   4.063 -0.2683  1.1444  2.6237
   29LYR    HE2  562   6.259   7.061   4.171  3.6744  1.4657 -1.6782
   29LYR     NZ  563   6.316   6.873   4.097  0.4073 -0.3675  0.0199
   29LYR    HZ1  564   6.402   6.881   4.149  1.0474 -0.7844 -0.9514
   29LYR      C  565   6.500   7.495   4.165 -0.2399 -0.6213  0.4998
   29LYR      O  566   6.541   7.540   4.269  0.0004 -0.3860 -0.6431
   30LER      N  567   6.445   7.571   4.069 -0.1453 -0.3466 -0.2125
   30LER      H  568   6.440   7.526   3.979  1.0174 -1.1465  0.0958
   30LER     CA  569   6.409   7.710   4.087  0.5431  0.4649  0.4274
   30LER     HA  570   6.457   7.737   4.181  0.4967  2.4265 -0.0739
   30LER     CB  571   6.478   7.799   3.983  0.0620  0.1243  1.1141
   30LER    HB1  572   6.437   7.900   3.981 -0.1299  0.1605  3.4382
   30LER    HB2  573   6.456   7.768   3.881 -0.0727  0.9301  0.8952
   30LER     CG  574   6.640   7.802   4.001  0.1844 -0.6025  0.0172
   30LER     HG  575   6.677   7.700   4.003  0.4289 -0.5476  3.2808
   30LER    CD1  576   6.693   7.880   3.879  0.3177 -0.4385 -0.0402
   30LER   HD11  577   6.653   7.825   3.793 -2.0670  0.9962  0.0425
   30LER   HD12  578   6.659   7.984   3.884  0.7636 -0.3520  2.2008
   30LER   HD13  579   6.801   7.873   3.871  0.2083 -0.8394 -1.4459
   30LER    CD2  580   6.701   7.883   4.118 -0.3888  0.3104 -0.1291
   30LER   HD21  581   6.649   7.863   4.211  0.3786  1.2554  0.5266
   30LER   HD22  582   6.806   7.854   4.119 -0.2887  0.6156 -0.9917
   30LER   HD23  583   6.697   7.990   4.096 -1.3405  0.0156 -1.5309
   30LER      C  584   6.261   7.754   4.091  0.1622  0.3186  0.3033
   30LER      O  585   6.178   7.701   4.013 -0.2938  0.3377 -0.5334
   31LER      N  586   6.224   7.852   4.173 -0.4485  0.1251  0.2033
   31LER      H  587   6.302   7.885   4.227  0.3149  0.1607 -0.8823
   31LER     CA  588   6.089   7.901   4.197 -0.2495 -0.6343  0.3557
   31LER     HA  589   6.029   7.854   4.119 -1.8843 -0.8220  1.6613
   31LER     CB  590   6.030   7.850   4.331  0.8235  0.4695  0.0827
   31LER    HB1  591   6.100   7.886   4.406  0.2348  0.3295  0.6995
   31LER    HB2  592   6.039   7.741   4.329  2.2024  0.5339  1.1386
   31LER     CG  593   5.886   7.887   4.371  0.7688  0.0794  0.3447
   31LER     HG  594   5.870   7.995   4.370  0.4579  0.1588 -3.9149
   31LER    CD1  595   5.785   7.825   4.279  0.7678 -0.2045  0.9906
   31LER   HD11  596   5.786   7.716   4.281 -1.2193 -0.2528  2.0360
   31LER   HD12  597   5.688   7.858   4.317  0.0454 -0.0510 -0.8390
   31LER   HD13  598   5.786   7.863   4.176  0.4082 -0.7377  0.7866
   31LER    CD2  599   5.855   7.842   4.508 -0.1768 -0.5770  0.5561
   31LER   HD21  600   5.897   7.904   4.586  2.7623 -2.4295  0.5993
   31LER   HD22  601   5.748   7.828   4.524 -0.1124 -2.6295 -0.4078
   31LER   HD23  602   5.900   7.746   4.530  0.1844 -0.5332  0.0367
   31LER      C  603   6.093   8.051   4.176  0.4458  0.0429 -0.1811
   31LER      O  604   6.124   8.125   4.269 -0.5397  0.2811 -0.1567
   32LY0      N  605   6.756   6.780   5.490 -0.8248  0.1826  0.0770
   32LY0     H1  606   6.675   6.732   5.528 -0.7689  1.0080  1.3008
   32LY0     H2  607   6.790   6.834   5.568 -1.2979 -1.1967  1.2809
   32LY0     H3  608   6.819   6.704   5.469 -2.5711 -0.9527 -1.4393
   32LY0     CA  609   6.737   6.872   5.369  0.4142  0.0103  0.5098
   32LY0     HA  610   6.655   6.939   5.396 -1.1854 -0.9837 -1.6218
   32LY0     CB  611   6.862   6.952   5.329 -0.2763 -0.1466 -0.1334
   32LY0    HB1  612   6.843   7.001   5.234  0.7906 -0.0325 -0.2980
   32LY0    HB2  613   6.947   6.888   5.305  1.3558  1.3249  1.3192
   32LY0     CG  614   6.905   7.067   5.424  0.0262  0.3208 -0.1238
   32LY0    HG1  615   6.922   7.013   5.517 -1.5802 -1.9694 -1.0859
   32LY0    HG2  616   6.826   7.141   5.434 -1.7731 -1.5727  0.1894
   32LY0     CD  617   7.038   7.125   5.373  0.4205  0.0724 -0.8972
   32LY0    HD1  618   7.040   7.175   5.277  1.2931  0.4981 -0.6717
   32LY0    HD2  619   7.112   7.045   5.380 -0.4368 -0.9631 -2.8577
   32LY0     CE  620   7.076   7.235   5.475 -0.0610 -0.3237  0.0604
   32LY0    HE1  621   7.178   7.266   5.455 -0.2426 -0.3078 -0.8571
   32LY0    HE2  622   7.068   7.182   5.570  1.5464 -1.6595 -0.5046
   32LY0     NZ  623   6.993   7.359   5.483  0.2200  0.2649 -0.6526
   32LY0    HZ1  624   7.017   7.417   5.562 -0.4109  0.6998 -0.7720
   32LY0    HZ2  625   7.000   7.420   5.404  4.5383  1.0561  0.1016
   32LY0    HZ3  626   6.895   7.334   5.481  0.0836 -0.0511  2.9008
   32LY0      C  627   6.679   6.786   5.264 -0.2727  0.5699 -0.1589
   32LY0      O  628   6.759   6.704   5.217  0.1753  0.1730  0.6250
   33LER      N  629   6.553   6.793   5.221  0.0975 -0.3179 -0.1166
   33LER      H  630   6.493   6.870   5.246 -2.4029 -0.8852 -3.6286
   33LER     CA  631   6.477   6.708   5.123 -0.2201 -0.5240  0.0627
   33LER     HA  632   6.464   6.604   5.154 -0.5743 -0.5760 -0.2630
   33LER     CB  633   6.332   6.762   5.098  1.1015  0.3301  0.3616
   33LER    HB1  634   6.288   6.706   5.016 -0.1913  3.1784 -1.0358
   33LER    HB2  635   6.334   6.864   5.061 -0.5218  0.5037  0.6950
   33LER     CG  636   6.228   6.753   5.216  0.7653 -0.3050  0.6311
   33LER     HG  637   6.264   6.812   5.300  0.0329  2.3984 -0.8358
   33LER    CD1  638   6.093   6.808   5.182 -0.2784 -0.3297  0.1568
   33LER   HD11  639   6.039   6.736   5.121  0.2836 -0.9933  0.4362
   33LER   HD12  640   6.035   6.826   5.273 -0.5901 -0.9000  0.0714
   33LER   HD13  641   6.102   6.906   5.135 -1.4722 -0.9451 -1.4340
   33LER    CD2  642   6.219   6.604   5.256 -0.6888  0.3440 -1.2188
   33LER   HD21  643   6.211   6.533   5.174 -1.3164 -2.6595  1.2624
   33LER   HD22  644   6.306   6.571   5.312 -2.4567 -3.1868 -0.3110
   33LER   HD23  645   6.136   6.585   5.324  0.1475 -0.7935 -0.4828
   33LER      C  646   6.552   6.704   4.986 -0.3826  0.6354 -0.7155
   33LER      O  647   6.603   6.805   4.936  0.1063 -0.3678  0.1179
   34LY0      N  648   6.700   5.929   3.420  0.1316  0.1486  0.1114
   34LY0     H1  649   6.730   6.003   3.482  0.4102 -0.5572  0.8417
   34LY0     H2  650   6.727   5.954   3.326  0.9106 -2.2506 -0.3647
   34LY0     H3  651   6.745   5.843   3.447  1.9184  0.3340 -2.0064
   34LY0     CA  652   6.553   5.899   3.425  0.3066  0.3462  0.5624
   34LY0     HA  653   6.502   5.990   3.395  0.7542  0.5747  0.4898
   34LY0     CB  654   6.516   5.782   3.331 -0.1514  0.6718 -0.3742
   34LY0    HB1  655   6.409   5.762   3.331 -0.1365  0.5943 -0.3338
   34LY0    HB2  656   6.562   5.692   3.372 -1.3950 -0.1047 -0.6318
   34LY0     CG  657   6.555   5.803   3.185  0.5027 -0.3113  0.6232
   34LY0    HG1  658   6.661   5.826   3.177  0.2957  0.6705  0.5738
   34LY0    HG2  659   6.504   5.896   3.158  3.0296  0.7459 -0.8600
   34LY0     CD  660   6.511   5.692   3.084  0.2606 -0.1357  0.5620
   34LY0    HD1  661   6.533   5.596   3.129  1.0146 -0.4129 -0.3511
   34LY0    HD2  662   6.570   5.694   2.992 -0.5380 -1.2746 -0.0062
   34LY0     CE  663   6.364   5.711   3.044 -0.2577 -0.8601  0.5581
   34LY0    HE1  664   6.349   5.798   2.980 -0.1707 -2.1762 -1.3331
   34LY0    HE2  665   6.301   5.719   3.133 -2.0592 -0.8274 -0.6660
   34LY0     NZ  666   6.309   5.597   2.964  0.6935 -0.6683  0.4156
   34LY0    HZ1  667   6.221   5.626   2.923  1.3491  1.1371  0.2101
   34LY0    HZ2  668   6.363   5.586   2.879  0.1877  2.6712 -0.4861
   34LY0    HZ3  669   6.293   5.512   3.016  0.0314  0.1185  1.5726
   34LY0      C  670   6.511   5.865   3.571  1.1593 -0.2753  0.3321
   34LY0      O  671   6.593   5.816   3.649  0.4201 -0.4324 -0.5589
   35LER      N  672   6.379   5.879   3.596 -0.0463  0.0027 -0.7858
   35LER      H  673   6.321   5.931   3.532 -0.9518  1.5132  1.1762
   35LER     CA  674   6.311   5.847   3.723  1.2840 -0.7205  0.0256
   35LER     HA  675   6.217   5.900   3.704  1.7762  0.2180  0.1388
   35LER     CB  676   6.281   5.698   3.744 -0.1640  0.1462 -0.2895
   35LER    HB1  677   6.223   5.691   3.836 -0.9791  0.8181 -0.7424
   35LER    HB2  678   6.377   5.650   3.764 -0.3801 -0.5287 -0.8352
   35LER     CG  679   6.211   5.621   3.637 -0.4776  0.0718 -0.4805
   35LER     HG  680   6.270   5.615   3.546  0.1883  0.6369 -0.0966
   35LER    CD1  681   6.204   5.479   3.683 -0.0024  0.3570 -0.5735
   35LER   HD11  682   6.152   5.416   3.610  1.7424 -2.3624  0.3599
   35LER   HD12  683   6.306   5.439   3.690  1.1214  3.2037  1.0535
   35LER   HD13  684   6.150   5.470   3.777  1.2007 -0.5404  0.0708
   35LER    CD2  685   6.068   5.676   3.618 -0.5150  0.2648  0.5159
   35LER   HD21  686   6.015   5.622   3.539 -0.4188 -0.4707  0.9409
   35LER   HD22  687   6.003   5.664   3.704  0.5622 -0.0114  1.3219
   35LER   HD23  688   6.072   5.780   3.585  0.0041 -0.3704 -1.5757
   35LER      C  689   6.361   5.921   3.849  0.2701  0.0099 -0.3524
   35LER      O  690   6.353   5.865   3.957 -0.8972  0.2396  0.3893
   36LYR      N  691   6.410   6.047   3.843 -0.3007 -0.1496 -0.2944
   36LYR      H  692   6.434   6.085   3.752  0.9602 -0.3155 -0.0402
   36LYR     CA  693   6.478   6.109   3.956  0.1910 -0.3345  0.7069
   36LYR     HA  694   6.511   6.033   4.026  0.2771  0.5635  1.6563
   36LYR     CB  695   6.607   6.182   3.907  0.3801  0.3309  0.0334
   36LYR    HB1  696   6.584   6.271   3.850  2.7659  0.5648 -0.6665
   36LYR    HB2  697   6.663   6.121   3.837 -1.1696 -1.2260  0.0642
   36LYR     CG  698   6.698   6.223   4.022  0.0800 -0.3174 -0.4741
   36LYR    HG1  699   6.719   6.143   4.093  0.7387 -1.8482 -2.3020
   36LYR    HG2  700   6.658   6.305   4.081 -0.7434 -1.4679  0.6106
   36LYR     CD  701   6.833   6.264   3.971 -0.0954 -0.6156 -0.1358
   36LYR    HD1  702   6.875   6.184   3.912  2.2804 -0.1100  0.7646
   36LYR    HD2  703   6.891   6.281   4.062 -2.8366 -0.0580  1.6524
   36LYR     CE  704   6.830   6.395   3.893  0.3615 -0.3602  0.2675
   36LYR    HE1  705   6.784   6.477   3.948  2.3221  0.1067  1.3077
   36LYR    HE2  706   6.776   6.384   3.799  0.9563 -1.2486  0.0182
   36LYR     NZ  707   6.965   6.430   3.851  0.1760 -0.3552  0.2976
   36LYR    HZ1  708   7.032   6.471   3.914 -0.1851 -0.1155  0.5281
   36LYR      C  709   6.391   6.207   4.034 -0.2202 -0.0554 -0.7604
   36LYR      O  710   6.305   6.273   3.982  0.2131  0.4385  0.3151
   37LER      N  711   6.395   6.207   4.165 -0.2785  0.3791 -0.3043
   37LER      H  712   6.459   6.138   4.203 -1.1792 -2.0447 -2.8678
   37LER     CA  713   6.336   6.305   4.261  0.1705  0.3909  0.5487
   37LER     HA  714   6.228   6.313   4.247 -0.1520 -3.5788 -0.2699
   37LER     CB  715   6.364   6.250   4.400 -0.0655 -0.4575  0.0551
   37LER    HB1  716   6.334   6.331   4.466  2.7898  0.5553  0.2170
   37LER    HB2  717   6.471   6.233   4.402  0.0944  0.5761  0.9952
   37LER     CG  718   6.294   6.123   4.440  0.9241  0.1460  0.1292
   37LER     HG  719   6.315   6.040   4.373 -0.1526 -1.9244  2.2011
   37LER    CD1  720   6.340   6.087   4.577 -0.7842  0.5417 -0.6915
   37LER   HD11  721   6.313   5.983   4.596 -2.5258  1.2129  0.7922
   37LER   HD12  722   6.446   6.105   4.590 -0.8484  1.0639 -0.8546
   37LER   HD13  723   6.278   6.143   4.646 -0.8934 -0.0058 -0.3436
   37LER    CD2  724   6.138   6.140   4.453  0.0606  0.7706  0.4515
   37LER   HD21  725   6.097   6.049   4.495  1.1448  0.7303  1.4707
   37LER   HD22  726   6.113   6.227   4.514 -1.2341  1.1230 -0.5586
   37LER   HD23  727   6.097   6.157   4.354 -1.2910  0.5135  0.9460
   37LER      C  728   6.390   6.444   4.230 -0.3144  0.3521  0.0828
   37LER      O  729   6.494   6.488   4.267 -0.4012  0.0238  0.6795
   38LER      N  730   6.317   6.526   4.156 -0.3237  0.5918  0.5518
   38LER      H  731   6.229   6.492   4.119  0.3883  0.2056 -0.8699
   38LER     CA  732   6.377   6.641   4.083  0.4645 -0.2183 -0.1587
   38LER     HA  733   6.456   6.684   4.144  1.7427 -0.0748 -1.8555
   38LER     CB  734   6.437   6.591   3.955  0.9084 -0.7492 -0.2389
   38LER    HB1  735   6.363   6.538   3.894  3.3814  0.3707 -4.6163
   38LER    HB2  736   6.523   6.527   3.970  2.1688 -0.3546 -4.5319
   38LER     CG  737   6.486   6.698   3.862  0.1436 -0.7999  0.0199
   38LER     HG  738   6.528   6.785   3.911  0.8113 -0.6504 -0.8066
   38LER    CD1  739   6.603   6.646   3.781 -0.7869  0.0557 -0.5660
   38LER   HD11  740   6.689   6.634   3.847 -0.6150  0.3471 -0.7361
   38LER   HD12  741   6.577   6.553   3.729 -0.0340 -0.7423  0.4521
   38LER   HD13  742   6.632   6.720   3.707 -0.1166 -1.7214 -2.1630
   38LER    CD2  743   6.373   6.741   3.760 -0.7765  0.3448  0.0138
   38LER   HD21  744   6.328   6.658   3.704 -1.7503  0.6682  0.2981
   38LER   HD22  745   6.304   6.805   3.814  0.7011  0.2707  2.1176
   38LER   HD23  746   6.417   6.812   3.690 -0.8059 -0.1561 -0.5256
   38LER      C  747   6.279   6.749   4.062  0.2280 -0.3972 -0.0975
   38LER      O  748   6.167   6.720   4.020 -0.1773 -0.4264  0.5945
   39LY0      N  749   7.502   6.085   3.671 -0.7175  0.1809 -0.1522
   39LY0     H1  750   7.553   6.161   3.627 -0.5042  0.4801  0.6044
   39LY0     H2  751   7.526   6.091   3.769  2.3555 -0.1403 -0.7620
   39LY0     H3  752   7.527   5.993   3.638  1.5052  0.7113 -0.1407
   39LY0     CA  753   7.355   6.100   3.661  0.1178 -0.1662 -0.0065
   39LY0     HA  754   7.321   6.093   3.558 -1.6164  0.4849  0.4923
   39LY0     CB  755   7.283   5.993   3.752  0.9254  0.0268 -0.0193
   39LY0    HB1  756   7.325   5.989   3.853 -2.4749 -0.1918  1.5260
   39LY0    HB2  757   7.305   5.897   3.704  0.0190 -1.7988  2.9649
   39LY0     CG  758   7.132   6.018   3.756 -0.0016  0.1208 -0.4335
   39LY0    HG1  759   7.100   6.030   3.652  0.6077 -1.2062 -0.7892
   39LY0    HG2  760   7.107   6.097   3.827 -0.6494 -0.7374  0.3062
   39LY0     CD  761   7.064   5.883   3.799 -0.1108 -0.5220 -0.1430
   39LY0    HD1  762   7.104   5.837   3.889  2.5299  2.9556  0.6780
   39LY0    HD2  763   7.091   5.806   3.727  1.1069 -1.8224  1.6024
   39LY0     CE  764   6.908   5.897   3.791 -0.1132  0.7495 -0.7865
   39LY0    HE1  765   6.879   5.961   3.708  1.3377  0.2767 -1.7000
   39LY0    HE2  766   6.882   5.954   3.880 -0.8692 -1.3322  0.3935
   39LY0     NZ  767   6.840   5.768   3.781 -0.2035 -0.6341 -0.3827
   39LY0    HZ1  768   6.883   5.696   3.836 -0.4584 -1.2439 -0.9787
   39LY0    HZ2  769   6.740   5.769   3.800  0.0945 -0.7842  1.3963
   39LY0    HZ3  770   6.847   5.744   3.684 -0.6873  1.0228 -0.8661
   39LY0      C  771   7.315   6.238   3.715  0.2145 -0.5296 -0.0951
   39LY0      O  772   7.361   6.275   3.823 -0.3296  0.4132  0.7445
   40LER      N  773   7.210   6.303   3.660  0.0231 -0.4740  0.2749
   40LER      H  774   7.169   6.264   3.576  0.5349  2.5559 -1.4977
   40LER     CA  775   7.158   6.432   3.709 -0.0281  0.2032  0.3560
   40LER     HA  776   7.198   6.452   3.808 -1.6632  1.1188  0.8747
   40LER     CB  777   7.195   6.538   3.605  0.0673  0.3792 -0.0162
   40LER    HB1  778   7.125   6.523   3.523  0.8244 -1.5050 -0.3608
   40LER    HB2  779   7.300   6.524   3.579  0.5605 -1.0084  2.4095
   40LER     CG  780   7.175   6.680   3.658 -0.1079 -0.5420  0.3435
   40LER     HG  781   7.094   6.681   3.731 -0.6444 -3.1145 -0.1138
   40LER    CD1  782   7.288   6.731   3.742 -0.7912  0.2808 -0.0480
   40LER   HD11  783   7.373   6.768   3.684  0.9222  3.7078  4.1544
   40LER   HD12  784   7.252   6.811   3.807  0.6785  1.3299 -0.4818
   40LER   HD13  785   7.332   6.649   3.797 -3.1077  0.1477  1.7415
   40LER    CD2  786   7.152   6.788   3.557  1.2170  0.6827  0.0097
   40LER   HD21  787   7.242   6.803   3.498  1.2021 -1.0898 -0.4970
   40LER   HD22  788   7.067   6.761   3.494 -0.1438  0.6246  1.7971
   40LER   HD23  789   7.127   6.875   3.618 -1.6196  1.4892 -2.0808
   40LER      C  790   7.006   6.415   3.728 -0.0985 -0.1478  0.6971
   40LER      O  791   6.932   6.363   3.644 -0.1073 -0.8351 -0.1422
   41U      O5'  792   5.361   7.655   1.742  0.3631 -1.1154  0.2076
   41U      H5T  793   5.309   7.656   1.823 -0.4690  1.3496 -0.2696
   41U      C5'  794   5.273   7.641   1.626  0.3852 -0.0417 -0.5470
   41U     H5'1  795   5.215   7.733   1.633  1.5835  0.5985  2.1346
   41U     H5'2  796   5.212   7.550   1.633 -0.1693  0.3289 -0.4803
   41U      C4'  797   5.344   7.639   1.490 -0.7961  0.4908 -0.3645
   41U      H4'  798   5.267   7.609   1.419 -1.7029 -1.6249  1.4073
   41U      O4'  799   5.405   7.763   1.450  0.1715  0.6868 -0.0492
   41U      C1'  800   5.532   7.737   1.395  0.8328 -0.8851  0.5607
   41U      H1'  801   5.532   7.779   1.294 -1.7124 -1.2452  0.3392
   41U       N1  802   5.650   7.795   1.463 -0.0019  0.0344 -0.7670
   41U       C6  803   5.654   7.800   1.603 -0.0900  0.2284 -0.5634
   41U       H6  804   5.575   7.759   1.665  1.5229  1.6750  2.6856
   41U       C5  805   5.753   7.868   1.665 -0.5520 -0.0465 -0.6272
   41U       H5  806   5.755   7.872   1.773  2.9576 -0.1990 -0.5860
   41U       C4  807   5.859   7.932   1.594 -0.1570 -0.0486  1.1134
   41U       O4  808   5.951   7.999   1.641  0.2439 -0.3183  0.0563
   41U       N3  809   5.854   7.918   1.460 -0.4865  0.4716  0.1024
   41U       H3  810   5.937   7.943   1.409  1.0064 -2.6858  0.7786
   41U       C2  811   5.760   7.846   1.395  0.5502  0.1691 -0.2846
   41U       O2  812   5.775   7.825   1.275 -0.2993 -0.0071  0.2683
   41U      C3'  813   5.450   7.532   1.478 -0.1192  0.7635 -1.0421
   41U      H3'  814   5.510   7.536   1.569  1.1936  1.8741 -1.9303
   41U      C2'  815   5.534   7.587   1.368 -0.0321  0.0120  0.1486
   41U     H2'1  816   5.636   7.550   1.376  0.5162  1.2553 -0.7484
   41U      O2'  817   5.479   7.566   1.239  0.0548  0.4063  0.2514
   41U     HO'2  818   5.441   7.480   1.255 -2.5757  1.6449  1.2146
   41U      O3'  819   5.399   7.403   1.458  0.1259 -0.0881  0.6693
   42U        P  820   5.494   7.277   1.473 -0.3032 -0.0025 -0.6236
   42U      O1P  821   5.409   7.157   1.444  0.1424 -1.0354  0.3798
   42U      O2P  822   5.568   7.289   1.601 -0.3962 -0.3383 -0.8005
   42U      O5'  823   5.603   7.292   1.355  0.3223  0.2958  0.2008
   42U      C5'  824   5.561   7.249   1.218  0.0729 -0.5078  0.0133
   42U     H5'1  825   5.482   7.311   1.177  1.9391  2.3100  0.4231
   42U     H5'2  826   5.509   7.153   1.227 -1.8348  0.3257 -1.5126
   42U      C4'  827   5.666   7.243   1.110 -0.0204 -0.8952  0.0889
   42U      H4'  828   5.623   7.203   1.018 -4.6833 -1.8310  2.3749
   42U      O4'  829   5.720   7.375   1.089  0.2135  0.1907  0.1918
   42U      C1'  830   5.862   7.369   1.069  0.1255  0.0144  0.8482
   42U      H1'  831   5.878   7.414   0.971 -0.3263 -3.1608 -0.8028
   42U       N1  832   5.950   7.433   1.171  0.5122 -0.6049 -0.0160
   42U       C6  833   5.894   7.447   1.298 -0.0364 -0.5970 -0.1095
   42U       H6  834   5.809   7.385   1.324  0.0953 -0.2580  1.2360
   42U       C5  835   5.944   7.541   1.390 -0.2593  0.1416 -0.5400
   42U       H5  836   5.896   7.540   1.486  0.4583  1.7626 -0.1232
   42U       C4  837   6.066   7.620   1.363 -0.0606 -0.4939  0.0437
   42U       O4  838   6.123   7.697   1.442 -0.0456  0.0753 -0.2060
   42U       N3  839   6.118   7.596   1.235  0.0899 -0.6366  0.5731
   42U       H3  840   6.195   7.656   1.207 -1.4724  0.9209 -0.6082
   42U       C2  841   6.060   7.515   1.138  0.1597 -0.0081  0.1965
   42U       O2  842   6.109   7.515   1.024  0.3858  0.3419 -0.3718
   42U      C3'  843   5.787   7.157   1.139  0.1753  0.5157  0.2730
   42U      H3'  844   5.808   7.176   1.244 -0.5825 -0.3013  0.5876
   42U      C2'  845   5.892   7.224   1.052 -0.2062 -0.0491 -0.0331
   42U     H2'1  846   5.996   7.198   1.073  1.2165  2.8875 -2.5573
   42U      O2'  847   5.870   7.198   0.918  0.5843  0.1392  0.1592
   42U     HO'2  848   5.910   7.118   0.883 -0.4849 -0.2138 -0.2842
   42U      O3'  849   5.768   7.015   1.130  0.2509 -0.0594 -0.1748
   43A        P  850   5.860   6.920   1.220  0.3539  0.5583 -0.0491
   43A      O1P  851   5.825   6.776   1.190  0.0601  0.3320  0.3513
   43A      O2P  852   5.870   6.964   1.361 -0.6642 -0.5961 -0.0705
   43A      O5'  853   5.997   6.952   1.151  0.1414 -0.0855 -0.2112
   43A      C5'  854   6.037   6.887   1.033  0.3205  0.9193  0.0498
   43A     H5'1  855   5.962   6.912   0.958  0.2076  3.9796  1.0756
   43A     H5'2  856   6.043   6.779   1.052  2.1528  1.0476  0.3923
   43A      C4'  857   6.169   6.933   0.977 -0.3673  0.6406 -0.0207
   43A      H4'  858   6.187   6.889   0.879 -1.8879  1.4583 -0.6994
   43A      O4'  859   6.172   7.076   0.972 -0.5203  0.2522 -0.4009
   43A      C1'  860   6.294   7.125   1.028 -0.2032  0.1004 -0.0705
   43A      H1'  861   6.328   7.195   0.951 -1.8433  1.7973  0.6545
   43A       N9  862   6.283   7.199   1.159 -0.3115  0.0974  0.4507
   43A       C8  863   6.178   7.201   1.244  0.2190 -0.3466 -0.0221
   43A       H8  864   6.088   7.142   1.240  1.5454 -2.6919  1.7561
   43A       N7  865   6.200   7.265   1.358 -1.1129  0.0585 -0.0873
   43A       C5  866   6.332   7.322   1.333 -0.0161 -0.0006 -0.2442
   43A       C6  867   6.420   7.405   1.412  0.8484  0.3014  0.1604
   43A       N6  868   6.395   7.460   1.528 -0.0133 -0.2910 -0.0112
   43A      H61  869   6.304   7.446   1.568 -0.1308 -1.8501 -0.7501
   43A      H62  870   6.473   7.513   1.564 -0.5384 -0.6009  1.6258
   43A       N1  871   6.530   7.442   1.357  0.1876 -0.6939 -0.6026
   43A       C2  872   6.565   7.402   1.238 -0.3136  0.0928  0.0801
   43A       H2  873   6.655   7.449   1.202 -0.0182  1.7436  2.7571
   43A       N3  874   6.497   7.315   1.161  0.0190  0.6613 -0.0669
   43A       C4  875   6.378   7.282   1.214  0.1443 -0.0931 -0.0846
   43A      C3'  876   6.291   6.895   1.062  0.7592  0.1443 -0.2159
   43A      H3'  877   6.251   6.897   1.163 -1.5606 -2.6674 -0.9560
   43A      C2'  878   6.391   7.003   1.034  0.2263 -0.4641 -0.3513
   43A     H2'1  879   6.451   7.022   1.123 -0.9304  2.0823 -0.0057
   43A      O2'  880   6.459   7.002   0.910 -0.3552 -0.4958 -0.0721
   43A     HO'2  881   6.522   6.930   0.908 -1.0764 -1.1301 -1.7783
   43A      O3'  882   6.348   6.766   1.048  0.1061 -0.1290 -0.1293
   44A        P  883   6.392   6.674   1.172 -0.1827 -0.6985 -0.2281
   44A      O1P  884   6.450   6.550   1.124  0.6296 -0.2812  0.2093
   44A      O2P  885   6.287   6.677   1.276  0.2302 -0.1068  0.4730
   44A      O5'  886   6.507   6.762   1.232 -0.1580  0.0849 -0.9381
   44A      C5'  887   6.640   6.773   1.179  0.8899  1.3684 -0.0479
   44A     H5'1  888   6.636   6.817   1.079 -0.0478 -1.2024 -1.2196
   44A     H5'2  889   6.683   6.673   1.169 -1.8669  0.2194 -1.7988
   44A      C4'  890   6.721   6.858   1.264  0.0643  0.0485 -0.4424
   44A      H4'  891   6.818   6.864   1.214  0.5663  1.6198  0.6191
   44A      O4'  892   6.680   6.993   1.293  0.1937  0.2376  0.2283
   44A      C1'  893   6.760   7.036   1.406  0.1348  0.2655  0.3719
   44A      H1'  894   6.841   7.099   1.369 -0.0731  0.0148 -0.5388
   44A       N9  895   6.662   7.104   1.495 -0.3121 -0.5526 -0.4551
   44A       C8  896   6.527   7.067   1.515 -0.4098 -0.2702  0.2516
   44A       H8  897   6.471   6.991   1.461  0.3847 -0.8387  0.2024
   44A       N7  898   6.474   7.135   1.612 -0.6283  0.6842 -0.3395
   44A       C5  899   6.578   7.208   1.667  0.2529 -0.0721  0.4933
   44A       C6  900   6.580   7.304   1.767 -0.0967  0.6720 -0.0021
   44A       N6  901   6.477   7.342   1.848 -0.1237  0.0776 -0.0601
   44A      H61  902   6.393   7.291   1.826  1.1154 -2.5341  0.7370
   44A      H62  903   6.497   7.403   1.926  0.0460  0.9390 -0.7557
   44A       N1  904   6.690   7.378   1.789  0.0484  0.7021  0.7081
   44A       C2  905   6.804   7.341   1.726 -0.1591  1.1347  0.3472
   44A       H2  906   6.893   7.390   1.764 -0.3643  0.8303  1.2640
   44A       N3  907   6.815   7.243   1.634  0.0166 -0.2574  0.3991
   44A       C4  908   6.699   7.187   1.603 -0.0503  0.3199  0.0057
   44A      C3'  909   6.740   6.802   1.408  0.2980 -0.3432  0.1885
   44A      H3'  910   6.639   6.799   1.450 -0.7744  1.2560 -2.0339
   44A      C2'  911   6.827   6.912   1.467 -0.3059 -0.2761 -0.4672
   44A     H2'1  912   6.817   6.905   1.575  1.4807 -0.4953 -0.2912
   44A      O2'  913   6.965   6.896   1.421  0.7585  0.5254 -0.2175
   44A     HO'2  914   6.985   6.805   1.444  0.6442  0.5212 -0.1325
   44A      O3'  915   6.804   6.678   1.410 -0.7010 -0.1143  0.4218
   45U        P  916   6.788   6.578   1.536  0.1212 -0.1782 -0.0254
   45U      O1P  917   6.842   6.448   1.502 -0.0079 -0.7600  0.0493
   45U      O2P  918   6.647   6.584   1.579  0.2922 -0.2859  0.2275
   45U      O5'  919   6.887   6.645   1.644  0.1490 -0.0470 -0.2464
   45U      C5'  920   7.023   6.630   1.644  0.2121  0.3105 -0.3108
   45U     H5'1  921   7.063   6.654   1.546 -2.2501 -0.4805 -1.6064
   45U     H5'2  922   7.051   6.527   1.665 -0.8311 -0.1540 -1.0686
   45U      C4'  923   7.085   6.714   1.749  0.3388 -0.8026 -0.3169
   45U      H4'  924   7.193   6.708   1.735  0.4779 -0.8053  0.7436
   45U      O4'  925   7.046   6.851   1.735 -0.3114 -0.1636  0.5422
   45U      C1'  926   7.043   6.916   1.860  0.1274 -0.1140 -0.3933
   45U      H1'  927   7.131   6.981   1.863 -0.5292  0.7416  0.9875
   45U       N1  928   6.915   6.985   1.897 -0.3537 -0.0529 -0.1106
   45U       C6  929   6.794   6.932   1.875 -0.1648  0.7527  0.0878
   45U       H6  930   6.783   6.851   1.804  1.2687  1.2164 -0.7018
   45U       C5  931   6.683   6.989   1.938 -0.0569  0.5447  0.3355
   45U       H5  932   6.588   6.946   1.911  0.3278  1.3125 -2.5785
   45U       C4  933   6.691   7.097   2.030 -0.3124 -0.2433  0.5176
   45U       O4  934   6.603   7.149   2.100 -0.2170  0.0763  0.9492
   45U       N3  935   6.818   7.152   2.037 -1.4294  0.3731 -0.5849
   45U       H3  936   6.833   7.225   2.105  1.6922  0.5538 -1.3086
   45U       C2  937   6.933   7.098   1.981 -0.1393 -0.0189 -0.1433
   45U       O2  938   7.043   7.144   2.013  0.2265 -0.3882  0.3141
   45U      C3'  939   7.055   6.674   1.891  0.6111  0.4719 -0.1162
   45U      H3'  940   6.949   6.652   1.907  0.9516 -0.5583  0.8454
   45U      C2'  941   7.075   6.810   1.967  0.3247  0.1345  0.0740
   45U     H2'1  942   7.011   6.811   2.055 -1.5207 -0.4097 -1.1875
   45U      O2'  943   7.212   6.819   2.000 -0.0797  0.3191 -0.4158
   45U     HO'2  944   7.226   6.815   2.095 -1.5069 -0.2015 -0.1884
   45U      O3'  945   7.134   6.563   1.929 -0.3342 -0.1537  0.3853
   46U        P  946   7.087   6.473   2.046  0.1190  0.1741  0.0977
   46U      O1P  947   7.164   6.347   2.059 -0.3048 -0.0455  0.2119
   46U      O2P  948   6.938   6.455   2.040 -0.2705  0.0687  0.2966
   46U      O5'  949   7.111   6.550   2.175 -0.0497 -0.3285 -0.0840
   46U      C5'  950   7.243   6.575   2.214  0.0855  0.1211  0.6494
   46U     H5'1  951   7.309   6.605   2.132 -0.7906 -3.9589 -1.8013
   46U     H5'2  952   7.287   6.481   2.246  0.9076  0.7413  1.3923
   46U      C4'  953   7.257   6.681   2.322  0.2423 -0.2599 -0.4655
   46U      H4'  954   7.361   6.678   2.356 -0.3457  0.2884  1.5008
   46U      O4'  955   7.211   6.822   2.290 -0.3634  0.8428 -0.2168
   46U      C1'  956   7.164   6.874   2.412  0.1189  0.2295  0.1749
   46U      H1'  957   7.221   6.963   2.438 -0.0359 -0.1657  2.0790
   46U       N1  958   7.014   6.906   2.398  0.1208 -0.4970 -0.6942
   46U       C6  959   6.930   6.844   2.315 -0.4364  0.4407  0.1218
   46U       H6  960   6.964   6.758   2.260 -2.3895 -1.9359  2.3499
   46U       C5  961   6.793   6.880   2.299 -0.1967  0.2565  0.2014
   46U       H5  962   6.733   6.825   2.227  0.3630 -0.1734  0.0512
   46U       C4  963   6.735   6.973   2.390 -0.1970  0.7675 -0.6538
   46U       O4  964   6.621   7.002   2.403 -0.3713 -0.7607  0.3339
   46U       N3  965   6.826   7.032   2.477 -1.0830  0.2948 -0.0980
   46U       H3  966   6.800   7.116   2.528 -1.6334 -0.0063  0.1332
   46U       C2  967   6.964   7.005   2.487  0.1600  0.6187 -0.9477
   46U       O2  968   7.029   7.075   2.563  0.5358  0.5994 -0.2875
   46U      C3'  969   7.184   6.646   2.456 -0.7448 -0.4003 -0.2706
   46U      H3'  970   7.078   6.627   2.436 -1.1501 -0.7869  2.0153
   46U      C2'  971   7.188   6.781   2.533 -0.7791  0.9947  0.9311
   46U     H2'1  972   7.111   6.795   2.609 -2.4807 -0.5544 -0.3932
   46U      O2'  973   7.323   6.808   2.582  0.5376  0.1744  0.8014
   46U     HO'2  974   7.367   6.722   2.583  0.2092 -0.0179 -0.4452
   46U      O3'  975   7.247   6.530   2.522  0.3312 -0.2720 -0.1615
   47A        P  976   7.160   6.440   2.611 -0.0303  0.2133  0.5553
   47A      O1P  977   7.228   6.317   2.651 -0.2035  0.1880 -0.2698
   47A      O2P  978   7.017   6.432   2.561  0.1457 -0.5477  0.7952
   47A      O5'  979   7.146   6.541   2.732  0.2568  0.8385  0.1700
   47A      C5'  980   7.249   6.573   2.828  0.4670 -0.5489  1.0723
   47A     H5'1  981   7.319   6.644   2.784 -1.5168  2.3752  2.3501
   47A     H5'2  982   7.291   6.476   2.857 -0.8755 -0.5685  3.1484
   47A      C4'  983   7.191   6.644   2.954 -0.4019  0.3160 -0.6100
   47A      H4'  984   7.274   6.661   3.023  1.7902 -1.2752 -2.6630
   47A      O4'  985   7.138   6.768   2.910  0.2040  0.4797 -0.3883
   47A      C1'  986   7.019   6.802   2.983  0.2564 -0.3815  0.1489
   47A      H1'  987   7.024   6.903   3.025  1.0685  0.2420 -1.3581
   47A       N9  988   6.907   6.806   2.892  0.2949  0.0466  0.5105
   47A       C8  989   6.884   6.733   2.775  0.2749  0.3936 -0.0120
   47A       H8  990   6.964   6.672   2.737 -1.2644  0.5316 -3.9941
   47A       N7  991   6.780   6.763   2.710  0.1074  0.1823 -0.1960
   47A       C5  992   6.722   6.856   2.794 -0.4283  0.0211 -0.5242
   47A       C6  993   6.599   6.925   2.789  0.0268  0.3437 -0.3764
   47A       N6  994   6.515   6.933   2.689 -0.5198  0.0812 -0.2717
   47A      H61  995   6.531   6.886   2.601  2.6633  2.3530 -1.0851
   47A      H62  996   6.425   6.976   2.700 -0.2655  0.6758 -0.5020
   47A       N1  997   6.564   7.000   2.893  0.3832 -0.8195 -0.2234
   47A       C2  998   6.647   7.022   2.995 -0.0185  0.0916 -0.3692
   47A       H2  999   6.610   7.078   3.080  0.4933  2.1002 -1.4133
   47A       N3 1000   6.761   6.962   3.013 -0.4749  0.2866 -0.0513
   47A       C4 1001   6.794   6.883   2.908  0.0676  0.5780 -0.5446
   47A      C3' 1002   7.072   6.569   3.021  0.2894 -0.6584 -0.5057
   47A      H3' 1003   7.011   6.540   2.934  0.8416  3.0872 -2.3555
   47A      C2' 1004   7.009   6.692   3.097  0.5732  0.5773  0.1071
   47A     H2'1 1005   6.903   6.675   3.113  0.9526 -0.8878  1.2845
   47A      O2' 1006   7.084   6.733   3.210  0.7269 -0.3557  0.0748
   47A     HO'2 1007   7.173   6.696   3.218  1.0222  0.3084 -0.0680
   47A      O3' 1008   7.104   6.459   3.095  0.3760  0.4452 -0.0367
   48U        P 1009   6.992   6.351   3.105  0.0727  0.6713  0.2634
   48U      O1P 1010   7.045   6.241   3.184 -0.3044 -0.1378  0.0218
   48U      O2P 1011   6.941   6.316   2.969  0.4523  0.0766  0.1674
   48U      O5' 1012   6.869   6.424   3.192 -0.1490 -0.3130  0.9542
   48U      C5' 1013   6.882   6.455   3.330 -0.3932  0.0525 -0.3408
   48U     H5'1 1014   6.972   6.514   3.344 -0.3741 -0.1479  0.4757
   48U     H5'2 1015   6.891   6.359   3.382  0.1414 -0.7887 -1.9091
   48U      C4' 1016   6.763   6.527   3.388  0.5212 -0.1337 -0.6516
   48U      H4' 1017   6.789   6.559   3.489  0.8578 -0.9432 -0.4758
   48U      O4' 1018   6.734   6.643   3.312  0.3878  0.6448  0.0460
   48U      C1' 1019   6.596   6.659   3.281 -0.1946 -0.5630 -0.3132
   48U      H1' 1020   6.559   6.752   3.323  0.6318  0.4636 -1.7990
   48U       N1 1021   6.558   6.662   3.134  0.3008 -0.3992 -0.4053
   48U       C6 1022   6.610   6.565   3.053 -0.1654 -0.1613  0.5943
   48U       H6 1023   6.672   6.487   3.094 -0.6564 -0.8806 -0.0026
   48U       C5 1024   6.553   6.551   2.927 -0.0032 -0.2403 -0.5253
   48U       H5 1025   6.591   6.478   2.858 -1.1483  0.8174 -2.3350
   48U       C4 1026   6.453   6.636   2.876  0.1926 -0.4590 -0.3068
   48U       O4 1027   6.401   6.617   2.767 -0.4714 -0.0767 -0.3501
   48U       N3 1028   6.413   6.737   2.961 -0.1548  0.2607  0.8005
   48U       H3 1029   6.325   6.776   2.932  0.5166  1.7630  0.6829
   48U       C2 1030   6.456   6.753   3.090  0.5288 -0.5011  0.2095
   48U       O2 1031   6.418   6.847   3.164  0.7701 -0.6011  0.6001
   48U      C3' 1032   6.634   6.441   3.375  0.0338 -0.0046  0.1174
   48U      H3' 1033   6.645   6.373   3.291 -1.5129 -1.6300  1.1578
   48U      C2' 1034   6.523   6.540   3.340  0.1961 -0.8590 -0.5146
   48U     H2'1 1035   6.454   6.486   3.275 -0.6602 -1.9516  1.2420
   48U      O2' 1036   6.456   6.593   3.448  0.5220 -0.2430  0.2596
   48U     HO'2 1037   6.431   6.515   3.498  1.0577 -0.9996 -0.6158
   48U      O3' 1038   6.607   6.368   3.491  0.3782  0.6149  0.3703
   49C        P 1039   6.500   6.249   3.499 -0.6365  0.3535 -0.3657
   49C      O1P 1040   6.536   6.158   3.608 -0.6272  0.0913  0.0605
   49C      O2P 1041   6.486   6.189   3.368 -0.7214 -0.0387  1.0046
   49C      O5' 1042   6.355   6.314   3.536 -0.5224  0.6314 -0.1346
   49C      C5' 1043   6.319   6.351   3.665  0.1821  0.5052 -0.1500
   49C     H5'1 1044   6.388   6.415   3.720 -1.3842  1.0713  1.2831
   49C     H5'2 1045   6.304   6.263   3.727 -0.1662 -0.8812 -2.1177
   49C      C4' 1046   6.183   6.424   3.655 -0.0602  0.1378 -0.1122
   49C      H4' 1047   6.155   6.478   3.745  0.3260 -1.5765  1.0741
   49C      O4' 1048   6.184   6.518   3.553  0.1236 -0.3918 -0.1897
   49C      C1' 1049   6.061   6.519   3.487  0.7582 -0.0782 -0.4079
   49C      H1' 1050   6.010   6.609   3.523  1.9786  0.2502  0.5508
   49C       N1 1051   6.072   6.528   3.339 -0.0206  0.5424  0.7561
   49C       C6 1052   6.162   6.441   3.272  0.4724 -0.3656 -0.3478
   49C       H6 1053   6.218   6.373   3.334  0.5151  0.3289  0.3874
   49C       C5 1054   6.184   6.443   3.143  0.1241 -0.1666 -0.0729
   49C       H5 1055   6.233   6.361   3.092 -1.4870 -0.9719 -0.4080
   49C       C4 1056   6.101   6.531   3.073 -0.9942  0.5898  0.1469
   49C       N4 1057   6.104   6.541   2.944 -0.2185  0.6744 -1.1347
   49C      H41 1058   6.156   6.477   2.884  2.8226 -0.5273  2.4076
   49C      H42 1059   6.049   6.614   2.902  0.1285  0.7773 -1.4144
   49C       N3 1060   6.009   6.610   3.129  0.9634  0.0487 -0.5383
   49C       C2 1061   5.984   6.603   3.263 -0.4582 -0.2347  0.8137
   49C       O2 1062   5.892   6.668   3.316 -0.0180  0.4291  0.1957
   49C      C3' 1063   6.077   6.318   3.617 -0.3859 -0.3961  0.6649
   49C      H3' 1064   6.124   6.240   3.557  0.5897  0.2303  0.5859
   49C      C2' 1065   5.972   6.401   3.535  0.4523 -0.2035  0.0364
   49C     H2'1 1066   5.948   6.336   3.450  2.8825 -0.1431 -0.7681
   49C      O2' 1067   5.866   6.453   3.617 -0.1346 -0.5085  0.4876
   49C     HO'2 1068   5.813   6.379   3.648  0.0009 -1.8410 -2.1949
   49C      O3' 1069   6.012   6.245   3.724 -0.2553  0.3354 -0.0590
   50U        P 1070   5.929   6.114   3.706 -0.1607  0.2663  0.1784
   50U      O1P 1071   5.913   6.053   3.841 -0.1144 -0.1911  0.0987
   50U      O2P 1072   5.985   6.032   3.599 -0.1991 -0.0932  0.0613
   50U      O5' 1073   5.791   6.174   3.660 -0.0670  0.0252  0.4349
   50U      C5' 1074   5.692   6.208   3.750  0.7170 -0.1362 -0.4422
   50U     H5'1 1075   5.731   6.284   3.817  3.6125  0.3119 -2.4355
   50U     H5'2 1076   5.665   6.113   3.795 -2.3405  1.8772  2.4754
   50U      C4' 1077   5.566   6.270   3.674  0.4230  0.2630 -0.8780
   50U      H4' 1078   5.490   6.302   3.746 -1.2895  0.4388 -2.6748
   50U      O4' 1079   5.603   6.367   3.580  0.2455 -0.0490  0.0502
   50U      C1' 1080   5.522   6.351   3.457 -0.1311 -0.7468  0.2742
   50U      H1' 1081   5.455   6.436   3.455 -0.4061 -0.8415  2.5955
   50U       N1 1082   5.606   6.350   3.334 -0.6461  0.0757  0.0809
   50U       C6 1083   5.727   6.279   3.335  0.3378  0.7642  0.3085
   50U       H6 1084   5.753   6.228   3.427 -1.3315 -2.2799 -0.7547
   50U       C5 1085   5.800   6.265   3.217  0.5556  0.0874  0.0396
   50U       H5 1086   5.887   6.202   3.214 -0.7110 -1.7325  0.2162
   50U       C4 1087   5.752   6.320   3.095  0.3262 -0.2205  0.5453
   50U       O4 1088   5.807   6.301   2.984 -0.3286  0.2463 -0.2981
   50U       N3 1089   5.635   6.395   3.101  0.3493  0.4012 -0.2884
   50U       H3 1090   5.596   6.425   3.013  0.7609  0.9297 -0.2955
   50U       C2 1091   5.555   6.395   3.215  0.0481 -0.3146  0.6615
   50U       O2 1092   5.444   6.435   3.201  0.4447 -0.1965  0.7646
   50U      C3' 1093   5.511   6.155   3.592  0.7696  0.1305  0.1484
   50U      H3' 1094   5.597   6.111   3.542  0.2497 -0.4771 -0.2257
   50U      C2' 1095   5.428   6.228   3.479 -0.1705  0.7912 -0.1122
   50U     H2'1 1096   5.416   6.160   3.394  0.9284 -0.2731  0.5524
   50U      O2' 1097   5.300   6.268   3.530 -0.3275 -0.2343 -0.2708
   50U     HO'2 1098   5.249   6.303   3.456  0.6330  0.4081 -0.6604
   50U      O3' 1099   5.445   6.050   3.661 -0.3464 -0.3423  0.2151
   51A        P 1100   5.441   5.911   3.596  0.2396  0.3639  0.1986
   51A      O1P 1101   5.356   5.827   3.679  0.2657  0.5776 -0.7053
   51A      O2P 1102   5.585   5.880   3.575 -0.2361 -0.2178  0.1599
   51A      O5' 1103   5.364   5.925   3.451  0.0745 -0.0920 -0.1190
   51A      C5' 1104   5.222   5.937   3.454 -0.2990 -0.8730  0.1863
   51A     H5'1 1105   5.212   6.036   3.499  1.5369 -0.2170 -0.7415
   51A     H5'2 1106   5.189   5.848   3.508  0.1202 -1.4541 -0.5152
   51A      C4' 1107   5.131   5.932   3.329  0.0489  0.5200  0.6026
   51A      H4' 1108   5.025   5.929   3.352 -0.0781 -0.1071 -0.0464
   51A      O4' 1109   5.156   6.048   3.253  0.0927  0.1677  0.3514
   51A      C1' 1110   5.174   6.006   3.111  0.7427 -0.0594 -0.9802
   51A      H1' 1111   5.110   6.064   3.044 -1.2474  0.8773  1.5574
   51A       N9 1112   5.309   6.024   3.068 -0.6235  0.3255 -0.4631
   51A       C8 1113   5.428   6.042   3.141 -0.0910 -0.3876 -0.2253
   51A       H8 1114   5.427   6.036   3.249 -2.4337  3.1279  0.1163
   51A       N7 1115   5.532   6.048   3.069  0.1214  0.3963 -0.3529
   51A       C5 1116   5.487   6.042   2.938 -0.0824 -0.6011 -0.2828
   51A       C6 1117   5.546   6.053   2.812 -0.2479  0.0937  0.4983
   51A       N6 1118   5.665   6.100   2.789 -0.1602  0.3371 -0.3815
   51A      H61 1119   5.718   6.143   2.864  1.0719  2.4079 -2.3197
   51A      H62 1120   5.698   6.128   2.698  3.8334  0.2513  0.8664
   51A       N1 1121   5.476   6.036   2.700 -0.6294  0.3475  0.4268
   51A       C2 1122   5.341   6.017   2.713 -0.2882  0.4615  0.0645
   51A       H2 1123   5.284   6.002   2.622  0.3162  1.6948 -0.5507
   51A       N3 1124   5.274   6.011   2.821 -0.2841 -0.1659  0.8116
   51A       C4 1125   5.346   6.031   2.933 -0.7617 -0.2394 -0.4724
   51A      C3' 1126   5.160   5.805   3.245 -0.2132 -0.4897 -0.4424
   51A      H3' 1127   5.265   5.776   3.253  0.3130  1.0846 -1.2063
   51A      C2' 1128   5.128   5.859   3.104 -0.2652 -0.3195  0.3686
   51A     H2'1 1129   5.187   5.803   3.031  0.5672 -1.4470  1.8548
   51A      O2' 1130   4.998   5.853   3.059  0.4436 -0.3114 -0.3908
   51A     HO'2 1131   4.981   5.758   3.054  0.9868 -0.4192 -0.2301
   51A      O3' 1132   5.075   5.708   3.290 -0.5531  0.1949  0.5537
   52U        P 1133   5.122   5.559   3.313  0.0120 -0.5496  0.3416
   52U      O1P 1134   5.024   5.477   3.381 -0.2284 -0.0783  0.9142
   52U      O2P 1135   5.259   5.564   3.364 -0.3406  0.3549  0.1386
   52U      O5' 1136   5.140   5.488   3.169 -0.0445 -0.1655 -0.5809
   52U      C5' 1137   5.028   5.475   3.087  0.8197  0.7748  0.6659
   52U     H5'1 1138   4.964   5.563   3.095  0.8668  0.8572  0.2045
   52U     H5'2 1139   4.966   5.392   3.122  1.8096  0.3514  1.4579
   52U      C4' 1140   5.066   5.461   2.944  0.4866 -0.8378 -0.1973
   52U      H4' 1141   4.969   5.467   2.893  0.0160  0.0973  0.7616
   52U      O4' 1142   5.145   5.569   2.905 -0.2076 -0.8040  0.4661
   52U      C1' 1143   5.237   5.524   2.807 -0.1712  0.1460 -0.0512
   52U      H1' 1144   5.208   5.581   2.719 -1.4438 -0.1921  0.1370
   52U       N1 1145   5.379   5.558   2.842  0.5522 -0.6395 -0.1467
   52U       C6 1146   5.407   5.590   2.973 -0.0034 -0.0134 -0.4172
   52U       H6 1147   5.337   5.569   3.052  1.2419  1.7559  1.2439
   52U       C5 1148   5.521   5.663   2.999 -0.1510  0.4174 -0.0817
   52U       H5 1149   5.541   5.698   3.099 -1.2964  2.6598 -0.5747
   52U       C4 1150   5.619   5.698   2.891  0.4199 -0.3016  0.2980
   52U       O4 1151   5.731   5.754   2.906 -0.0908  0.0398  0.3665
   52U       N3 1152   5.578   5.667   2.765  1.3437 -0.1445  0.3907
   52U       H3 1153   5.638   5.693   2.688  1.7969 -1.2826  0.3399
   52U       C2 1154   5.466   5.593   2.735 -0.5870 -0.5437 -0.5050
   52U       O2 1155   5.450   5.566   2.618  0.0987 -0.5726 -0.0515
   52U      C3' 1156   5.144   5.334   2.915  0.4217  0.0911 -0.3509
   52U      H3' 1157   5.228   5.324   2.984  0.1456  0.1620 -0.0013
   52U      C2' 1158   5.205   5.375   2.788 -0.6086 -0.5481  0.4980
   52U     H2'1 1159   5.298   5.319   2.778 -0.2516  0.2793 -1.2593
   52U      O2' 1160   5.112   5.366   2.680 -0.5714 -0.1601  0.0383
   52U     HO'2 1161   5.162   5.327   2.608 -0.3779 -0.3824  0.2890
   52U      O3' 1162   5.057   5.223   2.914  0.2811 -0.2600 -0.0873
   53U        P 1163   5.110   5.072   2.906 -0.2326  0.3498  0.2340
   53U      O1P 1164   4.996   4.989   2.858 -0.4866 -0.2748  0.3440
   53U      O2P 1165   5.173   5.036   3.035 -0.1111  0.5707  0.0356
   53U      O5' 1166   5.221   5.090   2.780  0.6391 -0.1536  0.7027
   53U      C5' 1167   5.173   5.055   2.650  0.3759  0.5128  0.0539
   53U     H5'1 1168   5.090   5.122   2.629  0.0331 -0.3534 -1.5536
   53U     H5'2 1169   5.137   4.953   2.656  1.5702  0.1347  1.3098
   53U      C4' 1170   5.280   5.086   2.540  0.2966  0.1913 -0.0684
   53U      H4' 1171   5.231   5.065   2.445  1.7781 -1.0495 -0.5993
   53U      O4' 1172   5.325   5.219   2.534 -0.3444 -0.5905 -0.2949
   53U      C1' 1173   5.448   5.221   2.464 -0.5275 -0.1313 -0.0948
   53U      H1' 1174   5.445   5.270   2.367 -0.0939 -1.6788 -0.9349
   53U       N1 1175   5.564   5.283   2.540 -0.2249  0.6883 -0.1640
   53U       C6 1176   5.563   5.274   2.679  0.4524 -0.2203 -0.0020
   53U       H6 1177   5.473   5.235   2.723 -0.5015  1.4645 -0.3816
   53U       C5 1178   5.671   5.323   2.751 -0.2386  0.2004  0.0861
   53U       H5 1179   5.674   5.317   2.859  0.2508  0.2543  0.0774
   53U       C4 1180   5.781   5.388   2.682 -0.6835  0.3450 -0.2902
   53U       O4 1181   5.867   5.452   2.745 -0.0995  0.1252 -0.1383
   53U       N3 1182   5.777   5.385   2.543  0.8316  0.7023 -0.0972
   53U       H3 1183   5.854   5.433   2.500 -0.0959  3.6343  1.2981
   53U       C2 1184   5.672   5.337   2.471  0.0742  0.1711 -0.0316
   53U       O2 1185   5.670   5.346   2.351  0.1293  0.3041  0.3725
   53U      C3' 1186   5.410   4.996   2.536  0.1170  0.3174  0.7061
   53U      H3' 1187   5.456   4.988   2.634 -0.4965 -2.0920  0.8561
   53U      C2' 1188   5.487   5.074   2.432 -0.2930  0.3489 -0.4500
   53U     H2'1 1189   5.592   5.047   2.442 -0.9719 -1.8666  2.2517
   53U      O2' 1190   5.445   5.050   2.303  0.1941  0.5299  0.1308
   53U     HO'2 1191   5.424   4.956   2.306 -0.3352  0.5734 -1.2535
   53U      O3' 1192   5.370   4.870   2.483 -0.1581 -0.3311  0.4141
   54C        P 1193   5.458   4.739   2.503  0.3355 -0.2005 -0.0043
   54C      O1P 1194   5.398   4.631   2.425  0.1378 -0.0748 -0.2099
   54C      O2P 1195   5.463   4.729   2.651 -0.4682 -0.0267 -0.1578
   54C      O5' 1196   5.597   4.783   2.440 -0.4750  0.3902 -0.1475
   54C      C5' 1197   5.619   4.784   2.305 -0.1042  1.0189  0.3661
   54C     H5'1 1198   5.534   4.832   2.257 -0.1085  1.8679  1.2015
   54C     H5'2 1199   5.628   4.679   2.278  2.5874  0.9026  1.3820
   54C      C4' 1200   5.750   4.841   2.263  0.5731  0.2084 -0.2301
   54C      H4' 1201   5.762   4.844   2.154  3.0305  3.7802 -0.0016
   54C      O4' 1202   5.767   4.973   2.307 -0.3637 -0.2649  0.5533
   54C      C1' 1203   5.906   4.998   2.318 -0.0163 -0.0621 -0.0025
   54C      H1' 1204   5.935   5.072   2.243  3.6581 -0.4744  0.8507
   54C       N1 1205   5.937   5.063   2.449  0.6431 -0.5890 -0.0753
   54C       C6 1206   5.870   5.032   2.563 -0.0601 -1.2247  0.1218
   54C       H6 1207   5.785   4.965   2.554  0.0761 -1.2043 -1.7460
   54C       C5 1208   5.913   5.080   2.681  0.2651 -0.0314  0.2177
   54C       H5 1209   5.849   5.053   2.764  0.2045  0.3451  0.2921
   54C       C4 1210   6.022   5.167   2.691  0.0082  0.1194  0.3172
   54C       N4 1211   6.059   5.225   2.801  0.0971 -0.2412 -0.0704
   54C      H41 1212   6.009   5.205   2.886 -0.3953  0.2334 -0.2484
   54C      H42 1213   6.137   5.290   2.802 -0.6801  0.7764  2.8958
   54C       N3 1214   6.097   5.194   2.582 -0.8075  0.4430 -0.1193
   54C       C2 1215   6.061   5.139   2.461  0.1706 -0.5831  0.4248
   54C       O2 1216   6.132   5.161   2.362 -0.0580 -0.2827 -0.7804
   54C      C3' 1217   5.874   4.759   2.313  0.2323 -0.6274  0.2247
   54C      H3' 1218   5.872   4.748   2.422 -2.0377  2.2723  0.5970
   54C      C2' 1219   5.980   4.862   2.292 -1.0418  0.4767 -0.0686
   54C     H2'1 1220   6.061   4.836   2.360  1.6522 -2.9743 -4.0783
   54C      O2' 1221   6.022   4.869   2.155  0.5663 -0.0321  0.1958
   54C     HO'2 1222   6.093   4.933   2.144  2.2884 -1.9431 -0.3014
   54C      O3' 1223   5.887   4.632   2.251 -0.0340  0.1021  0.1378
   55C        P 1224   5.989   4.525   2.311  0.3701 -0.2151 -0.2126
   55C      O1P 1225   5.988   4.415   2.210 -0.5618 -0.6578 -0.3066
   55C      O2P 1226   5.943   4.500   2.453 -0.8850 -0.0030  0.1416
   55C      O5' 1227   6.136   4.594   2.309 -0.6014 -0.1607 -0.2265
   55C      C5' 1228   6.217   4.616   2.197  0.1816  0.1197  0.0000
   55C     H5'1 1229   6.154   4.682   2.138 -3.1292 -1.8444  1.1033
   55C     H5'2 1230   6.249   4.526   2.144 -0.6963  0.6909 -1.5530
   55C      C4' 1231   6.351   4.691   2.236 -0.7815 -0.5605  0.5117
   55C      H4' 1232   6.408   4.702   2.144 -0.6006  0.1119  0.7019
   55C      O4' 1233   6.333   4.828   2.278  0.3651 -0.8910 -0.7703
   55C      C1' 1234   6.432   4.872   2.365 -0.3094  0.1317 -0.1827
   55C      H1' 1235   6.477   4.959   2.316  0.5628  0.0027  0.3507
   55C       N1 1236   6.380   4.907   2.499 -0.3653 -0.1867  0.4695
   55C       C6 1237   6.268   4.860   2.565 -0.0318  0.1985  0.3450
   55C       H6 1238   6.210   4.782   2.518 -0.6199 -0.0241  1.3879
   55C       C5 1239   6.236   4.902   2.690  0.8881 -0.1860 -0.0954
   55C       H5 1240   6.142   4.868   2.732  0.6547 -0.2806 -0.6774
   55C       C4 1241   6.324   4.993   2.756  0.4850 -0.1714 -0.0781
   55C       N4 1242   6.306   5.010   2.882 -0.3052  0.4134 -0.4002
   55C      H41 1243   6.218   4.976   2.918 -0.2456 -0.0439 -0.6836
   55C      H42 1244   6.355   5.080   2.937  2.4865 -1.6551 -0.0533
   55C       N3 1245   6.429   5.037   2.696  0.3029 -0.4212  0.2566
   55C       C2 1246   6.460   4.996   2.572  0.3391  0.8942 -0.1778
   55C       O2 1247   6.559   5.043   2.514  0.6038 -0.5093  0.1806
   55C      C3' 1248   6.444   4.620   2.331 -0.0807 -0.1568  0.1117
   55C      H3' 1249   6.380   4.580   2.409  0.8042 -0.2697  0.7944
   55C      C2' 1250   6.521   4.746   2.378  0.0156  0.5572  0.4908
   55C     H2'1 1251   6.541   4.736   2.485  1.4199  1.6926  0.3614
   55C      O2' 1252   6.639   4.769   2.304 -0.5042 -0.4324  0.4852
   55C     HO'2 1253   6.710   4.719   2.345 -0.5456 -0.6073  0.3504
   55C      O3' 1254   6.522   4.520   2.268  0.4430 -0.3641  0.2816
   56G        P 1255   6.611   4.422   2.360  0.0598  0.6832  0.5982
   56G      O1P 1256   6.650   4.316   2.269  0.2006 -0.0724  0.5862
   56G      O2P 1257   6.523   4.385   2.475 -0.1218  0.5973  0.8632
   56G      O5' 1258   6.737   4.514   2.405  0.2158  0.0960 -0.2967
   56G      C5' 1259   6.851   4.522   2.326  0.5811 -0.4363  0.5574
   56G     H5'1 1260   6.826   4.580   2.237  0.7210  0.0528  0.8358
   56G     H5'2 1261   6.889   4.425   2.292  1.6716  0.6408 -1.4744
   56G      C4' 1262   6.960   4.608   2.393  0.2891  0.5694 -0.0703
   56G      H4' 1263   7.040   4.613   2.319 -0.3588  1.1758 -0.7452
   56G      O4' 1264   6.906   4.741   2.419 -0.2295  0.1716  0.2671
   56G      C1' 1265   6.977   4.793   2.536  0.4621 -0.2287 -0.0037
   56G      H1' 1266   7.017   4.893   2.517 -1.8492  0.6917 -0.3008
   56G       N9 1267   6.892   4.796   2.660 -0.4308 -0.2182 -0.7227
   56G       C8 1268   6.763   4.735   2.686  0.2495 -0.3089 -0.2260
   56G       H8 1269   6.715   4.661   2.624 -0.4291  1.5617 -2.0376
   56G       N7 1270   6.702   4.776   2.794  0.3602  0.2914 -0.0922
   56G       C5 1271   6.791   4.869   2.850 -0.2383  0.1229  0.7026
   56G       C6 1272   6.780   4.953   2.966  0.1748 -0.3349 -0.4727
   56G       O6 1273   6.693   4.969   3.051  0.6591  0.0667 -0.5930
   56G       N1 1274   6.897   5.025   2.990  0.2714  0.8014  0.0062
   56G       H1 1275   6.908   5.075   3.077  2.1189  0.9092 -0.2562
   56G       C2 1276   7.004   5.032   2.902  0.0113 -1.2872  0.6453
   56G       N2 1277   7.099   5.110   2.946  0.0155  0.1926 -0.0652
   56G      H21 1278   7.100   5.146   3.041  1.7804  1.4094 -0.4846
   56G      H22 1279   7.181   5.131   2.890 -0.3810  1.2643 -0.2766
   56G       N3 1280   7.016   4.962   2.790  0.2323  0.0886 -0.9321
   56G       C4 1281   6.906   4.875   2.770 -0.3224  0.0183 -0.4787
   56G      C3' 1282   7.014   4.558   2.520  0.4763  0.7370  0.3596
   56G      H3' 1283   6.931   4.527   2.585 -1.1484  2.6504 -0.6732
   56G      C2' 1284   7.081   4.687   2.572 -0.9180  0.4433  0.8268
   56G     H2'1 1285   7.119   4.691   2.674  2.5698  1.4735 -0.3977
   56G      O2' 1286   7.192   4.728   2.489 -0.1517  0.5637 -0.2499
   56G     HO'2 1287   7.233   4.803   2.533  0.1668 -0.4800  1.3380
   56G      O3' 1288   7.090   4.437   2.499  0.2896 -0.1305  0.4402
   57U        P 1289   7.139   4.344   2.616 -0.3816 -0.4494 -0.4229
   57U      O1P 1290   7.231   4.254   2.559  0.3551  0.0199  0.4100
   57U      O2P 1291   7.028   4.306   2.703 -0.5078  0.3068 -0.0452
   57U      O5' 1292   7.232   4.433   2.711  0.4023 -0.8573 -0.0014
   57U      C5' 1293   7.369   4.458   2.682 -0.4159  0.4930  0.3103
   57U     H5'1 1294   7.367   4.514   2.589 -1.6909  1.2658  0.7788
   57U     H5'2 1295   7.435   4.372   2.665  1.5129  1.9071  0.2723
   57U      C4' 1296   7.425   4.562   2.774  0.3367  0.3703  0.4233
   57U      H4' 1297   7.521   4.590   2.731  0.1695 -1.1261 -1.0396
   57U      O4' 1298   7.350   4.685   2.793  0.2345 -0.5686 -0.2581
   57U      C1' 1299   7.359   4.727   2.927  0.4576 -0.1335  0.3328
   57U      H1' 1300   7.383   4.833   2.937 -1.0986  0.1640  1.1220
   57U       N1 1301   7.234   4.700   3.000  0.1242 -1.0368  0.0651
   57U       C6 1302   7.125   4.636   2.947  0.0526 -0.4423 -0.3159
   57U       H6 1303   7.138   4.597   2.847  0.2848 -1.6278  0.1613
   57U       C5 1304   7.001   4.642   3.008 -0.5589 -0.2056 -0.5634
   57U       H5 1305   6.912   4.605   2.960 -0.3617  0.6785 -1.6604
   57U       C4 1306   6.979   4.712   3.132 -0.0339  0.3502  0.2204
   57U       O4 1307   6.865   4.717   3.188 -0.2060 -0.5512  0.5859
   57U       N3 1308   7.089   4.776   3.188  0.7917  0.3637 -0.1756
   57U       H3 1309   7.086   4.808   3.283  1.7500  1.5729 -0.5265
   57U       C2 1310   7.214   4.758   3.123 -0.7132  0.0869 -0.6032
   57U       O2 1311   7.312   4.801   3.186 -0.0555 -0.5040 -0.8437
   57U      C3' 1312   7.442   4.512   2.917 -0.8475 -0.4959  0.7143
   57U      H3' 1313   7.353   4.463   2.956 -0.2632  0.5936  3.6617
   57U      C2' 1314   7.464   4.645   2.996 -0.3106 -0.2057  0.5048
   57U     H2'1 1315   7.447   4.638   3.103 -3.5833 -0.8726  0.0399
   57U      O2' 1316   7.584   4.717   2.963  0.0580  0.3742 -0.1834
   57U     HO'2 1317   7.645   4.650   2.930 -1.9136 -2.5171  1.5872
   57U      O3' 1318   7.563   4.445   2.930 -0.3530  0.3315 -0.2481
   58A        P 1319   7.600   4.341   3.046 -0.0085  0.0852  0.1530
   58A      O1P 1320   7.726   4.267   3.023  0.4317  0.4708 -0.0965
   58A      O2P 1321   7.473   4.264   3.057  0.2339  0.4585  0.2956
   58A      O5' 1322   7.613   4.419   3.176  0.0127  0.9268 -0.0097
   58A      C5' 1323   7.714   4.520   3.203  0.2685  0.5129  0.3647
   58A     H5'1 1324   7.722   4.579   3.112  0.8466 -2.3761 -1.6166
   58A     H5'2 1325   7.812   4.471   3.204  0.6737  1.1369 -1.9029
   58A      C4' 1326   7.674   4.595   3.333 -0.0206 -0.1218  0.1186
   58A      H4' 1327   7.761   4.658   3.349  2.3583 -3.0013 -0.5258
   58A      O4' 1328   7.544   4.661   3.334 -0.4080  0.2215  0.0270
   58A      C1' 1329   7.474   4.643   3.458 -0.2315  0.1879 -0.3293
   58A      H1' 1330   7.454   4.742   3.497  3.0520  0.4640  1.0192
   58A       N9 1331   7.352   4.563   3.431 -0.3665  0.3647  0.1132
   58A       C8 1332   7.301   4.505   3.319  0.1012  0.0230  0.4866
   58A       H8 1333   7.362   4.506   3.230  2.3332  0.0099  1.9253
   58A       N7 1334   7.177   4.477   3.321  0.2278 -0.9238 -0.9185
   58A       C5 1335   7.141   4.510   3.457 -0.5218 -0.5534  0.2065
   58A       C6 1336   7.024   4.508   3.537  0.4481 -0.6451  0.2550
   58A       N6 1337   6.906   4.470   3.497 -0.2093  0.0519 -0.4429
   58A      H61 1338   6.897   4.424   3.407 -0.2301  2.6048 -1.8306
   58A      H62 1339   6.823   4.497   3.548 -0.7142  0.6246 -1.5275
   58A       N1 1340   7.025   4.550   3.664  0.2392 -0.4759 -0.1197
   58A       C2 1341   7.141   4.582   3.716 -0.0178  0.5726 -0.4018
   58A       H2 1342   7.131   4.621   3.816  0.4262 -2.8201  1.0810
   58A       N3 1343   7.259   4.594   3.655  0.3930  0.0678  0.5539
   58A       C4 1344   7.253   4.556   3.525 -0.1690  0.3129  0.6218
   58A      C3' 1345   7.670   4.498   3.450 -0.2109  0.3491 -0.5970
   58A      H3' 1346   7.619   4.408   3.414 -0.0185  0.9514 -2.5081
   58A      C2' 1347   7.577   4.579   3.547 -0.4285  0.0852  0.1862
   58A     H2'1 1348   7.535   4.518   3.627  0.7719 -0.2296  0.5920
   58A      O2' 1349   7.652   4.683   3.603  0.0159 -0.2592  0.1724
   58A     HO'2 1350   7.741   4.647   3.608 -0.4064 -1.6920 -1.6553
   58A      O3' 1351   7.797   4.480   3.502 -0.1843  0.0628  0.1086
   59C        P 1352   7.833   4.350   3.579  0.0962  0.3544 -0.2615
   59C      O1P 1353   7.964   4.381   3.640 -0.5015  0.6397  0.3319
   59C      O2P 1354   7.813   4.229   3.503  0.5014  0.6224  0.4223
   59C      O5' 1355   7.717   4.335   3.694 -0.4015  0.0786  0.0154
   59C      C5' 1356   7.729   4.401   3.817  0.3489  0.2662  1.0582
   59C     H5'1 1357   7.727   4.509   3.801 -0.9889  0.2482  1.0692
   59C     H5'2 1358   7.825   4.372   3.861 -0.0162 -1.1696  0.9724
   59C      C4' 1359   7.611   4.369   3.905 -0.1213 -1.1351  0.5329
   59C      H4' 1360   7.634   4.418   4.000  2.0488 -1.0360  0.0190
   59C      O4' 1361   7.490   4.435   3.860  0.2498  0.1463 -0.1947
   59C      C1' 1362   7.382   4.358   3.921  0.2670 -1.1339  0.8006
   59C      H1' 1363   7.317   4.418   3.984 -2.0362 -0.2149 -2.1747
   59C       N1 1364   7.289   4.294   3.826 -0.2050 -0.2238  0.4353
   59C       C6 1365   7.322   4.264   3.693  0.2568  0.3249  0.7736
   59C       H6 1366   7.425   4.275   3.660  0.6675 -4.0802 -0.0602
   59C       C5 1367   7.227   4.214   3.613 -0.2993 -0.0981  1.3412
   59C       H5 1368   7.246   4.194   3.508 -3.5023 -0.3919  0.7022
   59C       C4 1369   7.097   4.199   3.669 -0.3572 -0.1039 -0.0894
   59C       N4 1370   7.002   4.146   3.597  0.2730  0.3669  0.5619
   59C      H41 1371   7.020   4.119   3.501  2.4159 -1.2698  1.3389
   59C      H42 1372   6.908   4.160   3.629  0.7631  1.6288  1.5137
   59C       N3 1373   7.067   4.212   3.798 -0.1048 -0.1828  0.1675
   59C       C2 1374   7.158   4.270   3.879 -0.2442  0.1797  0.3490
   59C       O2 1375   7.125   4.295   3.996 -0.3056 -0.0690  0.0077
   59C      C3' 1376   7.582   4.228   3.940 -0.2035  0.3133 -0.4369
   59C      H3' 1377   7.575   4.166   3.850 -0.8014  0.0102 -0.1858
   59C      C2' 1378   7.441   4.242   4.002 -0.0010  0.1264  0.2072
   59C     H2'1 1379   7.399   4.146   3.973  0.2312  0.3617 -0.9638
   59C      O2' 1380   7.426   4.281   4.134  0.4644  0.9725  0.1970
   59C     HO'2 1381   7.436   4.200   4.184  2.5826  0.1275 -1.4704
   59C      O3' 1382   7.684   4.172   4.019 -0.3975 -0.8664 -0.1281
   60U        P 1383   7.679   4.017   4.052 -0.0230  0.3465 -0.1834
   60U      O1P 1384   7.779   3.996   4.154 -0.1845 -0.4455  0.0720
   60U      O2P 1385   7.680   3.939   3.925  0.9252 -0.6718  0.0828
   60U      O5' 1386   7.536   3.979   4.113 -0.6876  0.3359  0.0543
   60U      C5' 1387   7.502   3.999   4.249  0.5393  0.3865  0.3927
   60U     H5'1 1388   7.518   4.103   4.275 -1.6920  1.0400 -0.5653
   60U     H5'2 1389   7.554   3.937   4.322 -0.2145  0.9654  1.4487
   60U      C4' 1390   7.359   3.953   4.262 -0.2142  0.0038  0.3133
   60U      H4' 1391   7.328   3.963   4.366 -0.4585  0.0080  0.2413
   60U      O4' 1392   7.274   4.025   4.172 -0.7544 -0.5224 -0.0230
   60U      C1' 1393   7.168   3.941   4.120  0.0106  0.4409 -0.4163
   60U      H1' 1394   7.070   3.976   4.150 -0.8051 -0.7993 -1.5094
   60U       N1 1395   7.160   3.927   3.977  0.0814 -0.5327  0.3189
   60U       C6 1396   7.275   3.921   3.900  0.3191 -0.1416 -0.7507
   60U       H6 1397   7.370   3.945   3.946  0.5387  0.5929 -1.5525
   60U       C5 1398   7.272   3.889   3.769  0.2360  0.8037  0.4433
   60U       H5 1399   7.364   3.890   3.711 -0.5395 -0.3821 -0.8682
   60U       C4 1400   7.147   3.870   3.704  0.4650  0.4341  0.1657
   60U       O4 1401   7.131   3.850   3.585  0.2020 -0.0899 -0.5315
   60U       N3 1402   7.034   3.869   3.783 -0.3413  0.1137 -0.6983
   60U       H3 1403   6.948   3.852   3.733 -0.0032 -1.1418 -0.9037
   60U       C2 1404   7.032   3.902   3.918  0.2162  0.4974  0.2905
   60U       O2 1405   6.933   3.896   3.983  0.0309 -0.4216  0.5885
   60U      C3' 1406   7.344   3.806   4.222  0.6424  0.6386 -0.3771
   60U      H3' 1407   7.404   3.776   4.136 -1.1543  0.3379 -1.5700
   60U      C2' 1408   7.193   3.804   4.180  0.6044  0.8161 -0.6773
   60U     H2'1 1409   7.166   3.722   4.113 -1.1587  0.6870  0.1216
   60U      O2' 1410   7.103   3.800   4.292  0.3180 -0.0501  0.1460
   60U     HO'2 1411   7.145   3.747   4.360 -3.1441 -2.1927  0.8582
   60U      O3' 1412   7.373   3.718   4.330  0.6280  0.1055  0.1830
   61U        P 1413   7.433   3.582   4.281  0.3550 -0.1150 -0.5989
   61U      O1P 1414   7.362   3.544   4.152 -0.0233 -0.4679  0.1082
   61U      O2P 1415   7.443   3.488   4.391  0.1577  0.7275 -0.0806
   61U      O5' 1416   7.575   3.622   4.242  0.2636 -0.1929 -0.1899
   61U      C5' 1417   7.689   3.626   4.322  0.9211  0.7807 -0.7655
   61U     H5'1 1418   7.703   3.526   4.362 -2.5948  1.3053  2.3686
   61U     H5'2 1419   7.678   3.691   4.409 -2.9621 -0.2191 -0.3149
   61U      C4' 1420   7.806   3.666   4.228 -0.1128 -0.1120  0.2429
   61U      H4' 1421   7.777   3.762   4.185 -3.2094 -0.5642  1.0755
   61U      O4' 1422   7.921   3.687   4.316  0.3025 -0.1038  0.4722
   61U      C1' 1423   8.013   3.574   4.310 -0.2663 -0.1641 -0.0792
   61U      H1' 1424   8.102   3.603   4.253  0.1501  2.5902  1.7589
   61U       N1 1425   8.046   3.512   4.437  0.2782 -0.1057  0.6563
   61U       C6 1426   7.954   3.520   4.542 -0.2681 -0.5671 -0.0839
   61U       H6 1427   7.857   3.566   4.531  0.2890  0.4973 -0.6805
   61U       C5 1428   7.975   3.443   4.649 -0.4358  0.8219 -0.8455
   61U       H5 1429   7.896   3.433   4.722 -0.0791  0.5591 -0.4880
   61U       C4 1430   8.093   3.357   4.663 -0.0164  0.3418  0.6096
   61U       O4 1431   8.122   3.298   4.767  0.1723 -0.1984 -0.5709
   61U       N3 1432   8.188   3.369   4.558  0.0338  0.5706  0.0673
   61U       H3 1433   8.273   3.319   4.577 -0.0695 -0.1848 -1.2972
   61U       C2 1434   8.175   3.452   4.451  0.0769 -0.2700  0.4477
   61U       O2 1435   8.269   3.471   4.367  0.7339 -0.5053  0.5562
   61U      C3' 1436   7.852   3.559   4.133 -0.5287  0.4203  0.2990
   61U      H3' 1437   7.773   3.494   4.094  0.4195  1.2203 -3.2795
   61U      C2' 1438   7.947   3.470   4.217  0.2691  0.2462 -0.2460
   61U     H2'1 1439   7.884   3.396   4.267  0.6202  0.4336  0.4846
   61U      O2' 1440   8.036   3.410   4.125 -0.6915  0.3205 -0.4424
   61U     HO'2 1441   7.998   3.341   4.070  0.6085  0.2536 -1.3207
   61U      O3' 1442   7.904   3.622   4.027 -0.0157 -0.3025  0.1632
   61U      H3T 1443   7.983   3.572   4.007  0.8499  0.8841  0.5332
   62G      O5' 1444   6.007   4.210   3.995  0.0118  0.7027 -0.0917
   62G      H5T 1445   6.034   4.296   3.963  1.4937 -0.3631 -1.8445
   62G      C5' 1446   5.999   4.201   4.141  0.4265  0.5000 -0.1783
   62G     H5'1 1447   5.970   4.100   4.169 -0.9274  0.9341  0.0784
   62G     H5'2 1448   5.924   4.270   4.181 -0.1514  0.0134 -0.4031
   62G      C4' 1449   6.135   4.229   4.209 -0.3415 -0.4504  0.1436
   62G      H4' 1450   6.115   4.246   4.315  1.1915  1.7018  0.1676
   62G      O4' 1451   6.235   4.131   4.180 -0.4934  0.1232  0.3677
   62G      C1' 1452   6.364   4.199   4.173 -0.5055 -0.4811 -0.1874
   62G      H1' 1453   6.433   4.151   4.242  0.2465  1.3610  0.3867
   62G       N9 1454   6.418   4.195   4.030  0.3318  0.4759 -0.2078
   62G       C8 1455   6.360   4.217   3.908  0.7572  0.5134  0.1475
   62G       H8 1456   6.252   4.214   3.900  0.7702 -0.6130  0.2679
   62G       N7 1457   6.437   4.228   3.808 -0.3252 -0.4036  0.7629
   62G       C5 1458   6.564   4.237   3.863 -0.7633  0.3841  0.0997
   62G       C6 1459   6.692   4.254   3.808 -0.1663 -0.0181  0.4165
   62G       O6 1460   6.730   4.267   3.689  0.3046 -0.2203 -0.4015
   62G       N1 1461   6.790   4.245   3.900 -0.0331  0.2207 -0.1617
   62G       H1 1462   6.886   4.261   3.873 -0.2042  0.3629 -0.7139
   62G       C2 1463   6.773   4.213   4.032 -0.0302  0.3213 -0.0414
   62G       N2 1464   6.882   4.196   4.099 -0.2218 -0.0925  0.4622
   62G      H21 1465   6.963   4.241   4.060  0.7250 -1.0912  1.2193
   62G      H22 1466   6.884   4.160   4.194 -0.5662  2.0716  1.3680
   62G       N3 1467   6.650   4.198   4.091  0.1229 -0.1038  0.6889
   62G       C4 1468   6.552   4.210   3.997 -0.2725  0.3951  0.2596
   62G      C3' 1469   6.198   4.367   4.179  0.3439  0.2165  0.3778
   62G      H3' 1470   6.195   4.373   4.070 -0.1205 -0.7731  0.3205
   62G      C2' 1471   6.348   4.350   4.212  0.2140 -0.4835 -0.9853
   62G     H2'1 1472   6.407   4.423   4.157  2.3790 -0.9961  0.5481
   62G      O2' 1473   6.366   4.368   4.351  0.9735  0.1396 -0.1507
   62G     HO'2 1474   6.429   4.436   4.377  0.1800 -0.3399  3.7605
   62G      O3' 1475   6.128   4.464   4.242 -0.4098  0.2785  0.1789
   63U        P 1476   6.129   4.612   4.179  0.0587 -0.2732 -0.1089
   63U      O1P 1477   6.035   4.673   4.265 -0.0063 -0.4321 -0.3351
   63U      O2P 1478   6.095   4.613   4.035  0.0815 -0.3676 -0.2879
   63U      O5' 1479   6.278   4.685   4.194  0.3743  0.3740 -0.0496
   63U      C5' 1480   6.337   4.709   4.322 -0.2341  0.2698 -0.4698
   63U     H5'1 1481   6.316   4.628   4.392  1.8552  0.6389  0.6835
   63U     H5'2 1482   6.306   4.802   4.369  2.5459  0.3269  1.5540
   63U      C4' 1483   6.493   4.716   4.310 -0.0208  0.4588 -0.0085
   63U      H4' 1484   6.534   4.734   4.409  0.1951  1.4161 -0.2575
   63U      O4' 1485   6.544   4.592   4.250 -0.3286  0.2757 -0.0157
   63U      C1' 1486   6.649   4.616   4.162 -0.4538 -0.6863 -0.0507
   63U      H1' 1487   6.741   4.565   4.194 -0.6425 -1.0928 -0.1481
   63U       N1 1488   6.643   4.592   4.013 -0.0123  0.3380  0.0327
   63U       C6 1489   6.527   4.613   3.933  0.0429  0.4522 -0.1815
   63U       H6 1490   6.430   4.622   3.980 -0.1697  0.8908 -0.6923
   63U       C5 1491   6.526   4.606   3.798  0.3186 -1.0096  0.5130
   63U       H5 1492   6.430   4.617   3.750  1.2019  0.9448 -0.9576
   63U       C4 1493   6.643   4.585   3.721 -0.1364 -0.5585  0.0645
   63U       O4 1494   6.654   4.594   3.596  0.0037  0.0731 -0.0719
   63U       N3 1495   6.756   4.558   3.799  0.1776  0.1670 -0.2023
   63U       H3 1496   6.845   4.545   3.752  1.2957 -0.0572  1.8561
   63U       C2 1497   6.760   4.560   3.937 -0.1234 -0.2519 -0.0917
   63U       O2 1498   6.861   4.527   3.992 -0.4096 -1.1052 -0.0922
   63U      C3' 1499   6.540   4.823   4.218 -0.0278 -0.1584  0.8660
   63U      H3' 1500   6.475   4.828   4.131  1.9806  0.2095 -0.6930
   63U      C2' 1501   6.671   4.766   4.174  0.6505  0.5893  0.2402
   63U     H2'1 1502   6.702   4.806   4.078  2.0416 -0.1044  0.3871
   63U      O2' 1503   6.779   4.791   4.262  0.4675 -0.0931  0.0852
   63U     HO'2 1504   6.865   4.803   4.220 -0.1894  2.6681 -0.6966
   63U      O3' 1505   6.545   4.941   4.290 -0.0127  0.4445  0.2079
   64A        P 1506   6.553   5.077   4.215 -0.6682 -0.3628  0.3580
   64A      O1P 1507   6.561   5.184   4.312 -0.1819 -0.0555 -0.6002
   64A      O2P 1508   6.447   5.088   4.118  0.2400 -0.4786 -0.4579
   64A      O5' 1509   6.693   5.087   4.132  0.5270  0.0202  0.9718
   64A      C5' 1510   6.817   5.115   4.201 -0.2548  0.2192  0.3120
   64A     H5'1 1511   6.821   5.044   4.284  0.5270 -1.0151 -0.7286
   64A     H5'2 1512   6.796   5.214   4.241 -0.0529 -0.1306  1.3356
   64A      C4' 1513   6.943   5.119   4.117  0.6132 -0.6527 -0.1806
   64A      H4' 1514   7.022   5.150   4.187  1.8988 -1.9028 -1.0444
   64A      O4' 1515   6.987   4.989   4.078 -0.2335 -0.0434  0.4938
   64A      C1' 1516   7.044   5.006   3.951  0.6398 -0.4187  0.3654
   64A      H1' 1517   7.135   4.945   3.948  0.3832 -0.7979  0.1364
   64A       N9 1518   6.963   4.949   3.844  0.0520 -0.6639 -0.1984
   64A       C8 1519   6.825   4.930   3.845  0.4014 -0.0451 -0.9380
   64A       H8 1520   6.763   4.938   3.933  3.6331  0.8085  1.4693
   64A       N7 1521   6.785   4.867   3.737 -0.0598  0.3546 -0.6264
   64A       C5 1522   6.903   4.860   3.662 -0.0901  0.5847 -0.2304
   64A       C6 1523   6.925   4.827   3.530  0.0367 -0.3783 -0.4802
   64A       N6 1524   6.829   4.779   3.453 -0.1078  0.7605  0.2276
   64A      H61 1525   6.747   4.739   3.497 -0.0825  1.2797  0.7496
   64A      H62 1526   6.853   4.766   3.355 -0.9855 -1.3929  0.2481
   64A       N1 1527   7.047   4.848   3.472  0.0010  0.4668 -0.3656
   64A       C2 1528   7.147   4.891   3.543  0.6156  0.3834 -0.8553
   64A       H2 1529   7.249   4.891   3.507  0.9588 -1.5014 -0.0030
   64A       N3 1530   7.131   4.937   3.662 -0.0526 -0.2051 -0.4981
   64A       C4 1531   7.010   4.914   3.718 -0.4773 -0.0379  0.3149
   64A      C3' 1532   6.946   5.209   3.997 -0.2663 -0.2609 -0.1486
   64A      H3' 1533   6.850   5.194   3.947 -1.5128 -0.8818  2.2823
   64A      C2' 1534   7.066   5.158   3.928 -0.2767 -0.1475  0.3634
   64A     H2'1 1535   7.075   5.185   3.823  5.6298  2.2121  1.0820
   64A      O2' 1536   7.190   5.203   3.990 -0.2223 -0.2735 -0.8221
   64A     HO'2 1537   7.260   5.170   3.934 -0.3927  1.0078 -1.8458
   64A      O3' 1538   6.947   5.346   4.023 -0.7533  0.3156  0.0353
   65C        P 1539   6.902   5.447   3.916 -0.1356 -0.1373 -0.0035
   65C      O1P 1540   6.946   5.574   3.975 -0.1218  0.2564  0.0752
   65C      O2P 1541   6.755   5.432   3.888  0.0603 -0.3933 -0.1659
   65C      O5' 1542   6.978   5.436   3.789 -0.4815  0.5286  0.0555
   65C      C5' 1543   7.120   5.472   3.783  0.9719 -0.7777 -0.0691
   65C     H5'1 1544   7.179   5.422   3.860  0.5930 -0.6547  0.3035
   65C     H5'2 1545   7.130   5.580   3.796  0.9484 -0.8630  0.7058
   65C      C4' 1546   7.174   5.444   3.644 -0.3679  0.0145  0.2215
   65C      H4' 1547   7.281   5.467   3.637 -0.2533 -0.7961 -1.0710
   65C      O4' 1548   7.159   5.307   3.615 -0.2814 -0.5640 -0.0062
   65C      C1' 1549   7.147   5.280   3.469  0.1013 -0.1217 -0.2151
   65C      H1' 1550   7.230   5.217   3.435  0.6028  0.7107 -0.5434
   65C       N1 1551   7.027   5.205   3.439  0.9069 -0.5630 -0.7232
   65C       C6 1552   6.924   5.194   3.533  0.0716  0.1324  0.1521
   65C       H6 1553   6.938   5.241   3.630  1.1760  0.7055 -0.2698
   65C       C5 1554   6.805   5.135   3.505  0.1443  0.3584 -0.1574
   65C       H5 1555   6.727   5.132   3.579  1.1034  1.0800  0.9075
   65C       C4 1556   6.789   5.086   3.375 -0.2030  0.2422 -0.3866
   65C       N4 1557   6.682   5.017   3.348  0.4191  0.1885  0.3635
   65C      H41 1558   6.616   4.988   3.419  1.6029 -0.0162  1.3939
   65C      H42 1559   6.688   4.980   3.254 -0.5423  0.8262  0.0349
   65C       N3 1560   6.881   5.093   3.277 -0.3564 -0.2360  0.3064
   65C       C2 1561   7.001   5.151   3.308 -0.4163 -0.8542 -0.2101
   65C       O2 1562   7.083   5.173   3.214  0.4398 -0.1649 -0.0941
   65C      C3' 1563   7.090   5.498   3.530 -0.1093  0.7026  0.2319
   65C      H3' 1564   6.985   5.473   3.544 -0.5936  1.4457 -1.7125
   65C      C2' 1565   7.140   5.418   3.408 -0.1970  0.9969  1.0746
   65C     H2'1 1566   7.073   5.415   3.322  1.7241 -2.2052 -0.5192
   65C      O2' 1567   7.267   5.475   3.372  0.2109  0.1019  0.2864
   65C     HO'2 1568   7.265   5.505   3.281  1.4283  0.5873  0.4061
   65C      O3' 1569   7.107   5.642   3.531  0.2578  0.0002 -0.0782
   66G        P 1570   7.008   5.734   3.455  0.5144 -0.3602  0.1481
   66G      O1P 1571   7.072   5.873   3.472  0.1566  0.0217  0.3034
   66G      O2P 1572   6.866   5.718   3.507  0.0220 -0.2677  0.4575
   66G      O5' 1573   6.999   5.700   3.301  0.0310 -0.3093  0.0462
   66G      C5' 1574   7.101   5.746   3.217  0.0884 -0.2490  0.3900
   66G     H5'1 1575   7.195   5.721   3.267 -0.0719  0.3941  1.0366
   66G     H5'2 1576   7.085   5.851   3.196 -3.4092 -0.5399  0.9935
   66G      C4' 1577   7.109   5.687   3.078  0.6653  0.2570  0.0844
   66G      H4' 1578   7.204   5.720   3.035  0.2815 -0.0380 -1.0331
   66G      O4' 1579   7.104   5.550   3.100 -0.8103  0.3794 -0.4938
   66G      C1' 1580   7.025   5.489   2.994 -0.3078 -0.0761 -0.5504
   66G      H1' 1581   7.083   5.411   2.945 -0.9434 -0.9198  0.0381
   66G       N9 1582   6.897   5.425   3.036 -0.2840 -0.4821 -0.2097
   66G       C8 1583   6.829   5.453   3.156  0.1264  0.0010  0.7950
   66G       H8 1584   6.861   5.517   3.237 -0.3550  0.6052  0.5147
   66G       N7 1585   6.709   5.393   3.157  0.4000  0.6733  0.4908
   66G       C5 1586   6.712   5.329   3.025 -0.2333 -0.5867 -0.0064
   66G       C6 1587   6.602   5.268   2.954  0.1796  0.1892 -0.5428
   66G       O6 1588   6.494   5.233   2.999  0.2217  0.3848 -0.6547
   66G       N1 1589   6.626   5.230   2.823 -0.2050 -0.1206  1.1621
   66G       H1 1590   6.550   5.183   2.776  1.5293 -1.4762 -0.4288
   66G       C2 1591   6.744   5.260   2.755  0.2580  0.4682  0.0070
   66G       N2 1592   6.752   5.208   2.638 -0.0062  0.0982  0.2090
   66G      H21 1593   6.667   5.172   2.596 -0.4237  2.1326 -0.7862
   66G      H22 1594   6.838   5.230   2.590  0.0808  1.2739  0.8835
   66G       N3 1595   6.849   5.317   2.817 -0.0592  0.1041 -0.2508
   66G       C4 1596   6.822   5.352   2.948  0.0320  0.0282  0.2126
   66G      C3' 1597   7.004   5.721   2.979  0.2333 -0.1999  0.0727
   66G      H3' 1598   6.904   5.727   3.023 -0.6858  1.3195 -2.0411
   66G      C2' 1599   7.001   5.597   2.891  0.6080 -0.1384  1.0227
   66G     H2'1 1600   6.907   5.575   2.839  1.0608 -0.2070  0.2263
   66G      O2' 1601   7.107   5.601   2.793  0.3087 -0.0028 -0.0824
   66G     HO'2 1602   7.156   5.683   2.796 -0.6643  0.6428 -1.1402
   66G      O3' 1603   7.042   5.844   2.913 -0.0916  0.1222 -0.2560
   67G        P 1604   6.921   5.925   2.836  0.1627 -0.0013 -0.0125
   67G      O1P 1605   6.979   6.052   2.793 -0.6367  0.6562  0.1666
   67G      O2P 1606   6.803   5.921   2.922  0.3279  0.0359  0.2596
   67G      O5' 1607   6.891   5.841   2.704 -0.4065  0.1669 -0.1626
   67G      C5' 1608   6.983   5.837   2.600 -0.1003 -0.2158  0.2666
   67G     H5'1 1609   7.075   5.793   2.638  0.1981 -0.2639 -0.4941
   67G     H5'2 1610   6.988   5.941   2.567 -2.1785 -0.2897 -0.3959
   67G      C4' 1611   6.941   5.743   2.482  0.5353 -0.2767 -0.0149
   67G      H4' 1612   7.027   5.716   2.419  0.4353 -2.0778  0.5541
   67G      O4' 1613   6.907   5.618   2.537 -0.1809  0.3622 -0.5481
   67G      C1' 1614   6.794   5.560   2.467 -0.1177  0.8706  0.1831
   67G      H1' 1615   6.821   5.461   2.432 -0.9524  0.7209 -0.0642
   67G       N9 1616   6.674   5.555   2.555 -0.2256  0.3463 -0.5921
   67G       C8 1617   6.666   5.602   2.686 -0.1310 -1.0353 -0.0017
   67G       H8 1618   6.741   5.669   2.726 -0.6317  0.0757 -0.8795
   67G       N7 1619   6.557   5.562   2.749 -0.5901  0.3604  0.1138
   67G       C5 1620   6.491   5.481   2.656  0.0092 -0.2764 -0.0045
   67G       C6 1621   6.363   5.414   2.661  0.2857 -0.2654 -0.2824
   67G       O6 1622   6.281   5.406   2.753 -0.4720 -0.7116  0.2578
   67G       N1 1623   6.332   5.350   2.535  0.0754  0.4828 -0.0113
   67G       H1 1624   6.245   5.300   2.531 -0.5609  1.4937  0.6992
   67G       C2 1625   6.419   5.338   2.430 -0.0736 -0.5015 -0.0424
   67G       N2 1626   6.387   5.273   2.329 -0.3129 -0.1094  0.4307
   67G      H21 1627   6.293   5.237   2.322  0.9717 -3.8424 -0.1731
   67G      H22 1628   6.462   5.258   2.264  1.6889 -1.2844  2.8394
   67G       N3 1629   6.533   5.397   2.426  0.0858  0.6471 -0.8177
   67G       C4 1630   6.562   5.474   2.537 -0.2208 -0.2896 -0.1716
   67G      C3' 1631   6.822   5.780   2.399 -0.5497 -0.4330 -0.6335
   67G      H3' 1632   6.758   5.834   2.468 -0.4272 -2.1121  0.8385
   67G      C2' 1633   6.765   5.651   2.345 -0.3077 -0.3012 -0.7950
   67G     H2'1 1634   6.660   5.639   2.320 -0.4021 -1.9404  0.2250
   67G      O2' 1635   6.843   5.601   2.243 -0.7865 -0.0368  0.2266
   67G     HO'2 1636   6.842   5.675   2.181 -1.6979 -0.0170  0.2489
   67G      O3' 1637   6.869   5.870   2.300 -0.2864 -0.5143  0.6759
   68A        P 1638   6.775   5.975   2.227  0.2606  0.0410  0.4077
   68A      O1P 1639   6.854   6.054   2.133  0.0765  0.0784 -0.3400
   68A      O2P 1640   6.692   6.038   2.333 -0.7455  0.1107  0.3755
   68A      O5' 1641   6.669   5.881   2.149 -1.1879  0.1851 -0.3853
   68A      C5' 1642   6.690   5.816   2.022  0.4914  0.0628  0.2245
   68A     H5'1 1643   6.786   5.764   2.029  0.6398  0.5190  2.2297
   68A     H5'2 1644   6.690   5.894   1.947 -1.8523  0.6607  0.7621
   68A      C4' 1645   6.565   5.726   1.987 -0.0601 -0.7543  0.5230
   68A      H4' 1646   6.583   5.683   1.888  2.6587  0.1525  0.5501
   68A      O4' 1647   6.555   5.631   2.086 -0.2499 -0.4529  0.1453
   68A      C1' 1648   6.417   5.587   2.087 -0.5426 -0.6656  0.4041
   68A      H1' 1649   6.386   5.487   2.057 -2.8559  0.6205 -1.9435
   68A       N9 1650   6.349   5.622   2.215  0.6539 -0.0348 -0.3881
   68A       C8 1651   6.397   5.700   2.317 -0.1132 -0.1365  0.1384
   68A       H8 1652   6.490   5.753   2.307  1.9936 -3.6282 -0.6012
   68A       N7 1653   6.323   5.710   2.423  0.3832  0.3527  0.2093
   68A       C5 1654   6.223   5.614   2.398 -0.1423 -0.6778 -0.3540
   68A       C6 1655   6.114   5.556   2.461  0.6180  0.3203 -1.0373
   68A       N6 1656   6.076   5.581   2.585 -0.1698 -0.9240 -0.4553
   68A      H61 1657   6.135   5.644   2.637  0.3837  0.2681 -2.4322
   68A      H62 1658   6.004   5.531   2.635  0.2117 -2.7667 -1.6483
   68A       N1 1659   6.020   5.482   2.398 -0.3407 -0.5383 -0.1804
   68A       C2 1660   6.043   5.456   2.272  0.6883  0.3348  0.0494
   68A       H2 1661   5.968   5.395   2.223 -0.0676 -0.4419  2.0598
   68A       N3 1662   6.145   5.492   2.191  0.2282 -0.9608  0.4226
   68A       C4 1663   6.232   5.569   2.267 -0.2818 -0.9985  0.2770
   68A      C3' 1664   6.429   5.799   1.981 -0.0321 -0.2858 -0.2957
   68A      H3' 1665   6.419   5.861   2.070  1.0564 -0.6746  0.1178
   68A      C2' 1666   6.337   5.674   1.990  0.5722  0.4396 -0.3146
   68A     H2'1 1667   6.241   5.702   2.033  1.1003 -1.4375  2.3531
   68A      O2' 1668   6.323   5.595   1.870  0.5932 -0.6395  0.1871
   68A     HO'2 1669   6.232   5.592   1.841  0.2692 -1.3116  1.2247
   68A      O3' 1670   6.407   5.872   1.865  0.5971  0.4460 -0.2309
   69A        P 1671   6.310   6.002   1.864  0.2413 -0.2569  0.3408
   69A      O1P 1672   6.308   6.065   1.729  0.2038 -0.2207 -0.0400
   69A      O2P 1673   6.330   6.082   1.986 -0.5596 -0.1141 -0.4624
   69A      O5' 1674   6.173   5.924   1.886  0.4773 -0.7781  0.2890
   69A      C5' 1675   6.119   5.844   1.776 -0.5795 -0.2564  0.2502
   69A     H5'1 1676   6.194   5.768   1.754  0.8571  2.2140 -5.1120
   69A     H5'2 1677   6.113   5.896   1.680  0.3745 -1.4339 -0.4722
   69A      C4' 1678   5.985   5.777   1.819 -0.3937 -0.4969  0.0719
   69A      H4' 1679   5.937   5.711   1.747  0.2945 -1.5928  0.5957
   69A      O4' 1680   6.006   5.701   1.935  0.3260  0.2953  0.6424
   69A      C1' 1681   5.895   5.728   2.020  0.1365  0.4473 -0.4851
   69A      H1' 1682   5.840   5.634   2.028  0.4439  0.3568  0.8950
   69A       N9 1683   5.935   5.773   2.154  0.4106 -0.1541  0.1424
   69A       C8 1684   6.052   5.840   2.193 -0.3136  0.2000  0.5023
   69A       H8 1685   6.125   5.882   2.126 -0.8482  0.1109 -0.1417
   69A       N7 1686   6.046   5.878   2.316  0.1653 -0.0173  0.7041
   69A       C5 1687   5.930   5.816   2.369  0.1801  0.4133  0.4364
   69A       C6 1688   5.874   5.810   2.500  0.4278  0.6575  0.1886
   69A       N6 1689   5.916   5.857   2.614 -0.5792 -0.2570  0.1107
   69A      H61 1690   5.976   5.938   2.612 -3.4506  2.0165 -0.1691
   69A      H62 1691   5.863   5.837   2.698  1.0502 -0.7750  1.0613
   69A       N1 1692   5.766   5.736   2.521  0.5826  0.5358 -0.3111
   69A       C2 1693   5.704   5.678   2.418  0.8531 -0.2855  0.1355
   69A       H2 1694   5.613   5.624   2.440  1.4256 -0.7616  1.4556
   69A       N3 1695   5.744   5.671   2.292 -0.6453 -0.4850  0.5193
   69A       C4 1696   5.856   5.753   2.271  0.0872 -0.1237 -0.5195
   69A      C3' 1697   5.893   5.891   1.853  0.9345  0.0897 -0.5268
   69A      H3' 1698   5.942   5.973   1.906  0.6193  0.4189 -0.7398
   69A      C2' 1699   5.800   5.833   1.961  0.1938  0.2531 -0.0069
   69A     H2'1 1700   5.773   5.917   2.025  2.8047  0.2247  1.2581
   69A      O2' 1701   5.687   5.764   1.904 -0.4340  0.6474  0.3589
   69A     HO'2 1702   5.680   5.801   1.815  0.6093  0.9126  0.3671
   69A      O3' 1703   5.822   5.935   1.742 -0.1636 -0.0836 -0.5033
   70U        P 1704   5.768   6.085   1.737 -0.1725 -0.3790  0.4291
   70U      O1P 1705   5.721   6.114   1.598 -0.5335  0.4158  0.4782
   70U      O2P 1706   5.874   6.174   1.784 -0.4367 -0.4299  0.3358
   70U      O5' 1707   5.641   6.099   1.821  0.2730  0.1874 -0.4046
   70U      C5' 1708   5.523   6.036   1.780 -0.1884  0.6657 -0.2759
   70U     H5'1 1709   5.535   5.933   1.746 -0.1249  0.8820 -0.9211
   70U     H5'2 1710   5.492   6.095   1.695 -0.0394  0.9975 -0.1019
   70U      C4' 1711   5.416   6.060   1.887 -0.6555  0.0361  0.3159
   70U      H4' 1712   5.323   6.031   1.837 -1.1383  2.8273 -0.5960
   70U      O4' 1713   5.443   5.980   1.996 -0.1379 -0.8229  0.0417
   70U      C1' 1714   5.380   6.035   2.116 -0.0944  0.0360  0.1723
   70U      H1' 1715   5.314   5.960   2.161  1.1986 -1.8820 -0.9811
   70U       N1 1716   5.486   6.073   2.218 -0.1100  0.2517 -0.9351
   70U       C6 1717   5.620   6.091   2.189  0.2709  0.5522  0.1310
   70U       H6 1718   5.660   6.092   2.089  0.6331 -0.1357  0.2642
   70U       C5 1719   5.714   6.104   2.283 -0.3299  0.4627  0.0623
   70U       H5 1720   5.815   6.107   2.244 -0.1781 -1.3594  0.2352
   70U       C4 1721   5.689   6.124   2.422 -0.0610  0.5386  0.7295
   70U       O4 1722   5.768   6.169   2.506 -0.1432 -0.7305  0.1922
   70U       N3 1723   5.551   6.099   2.446  0.1700 -0.0783  0.2656
   70U       H3 1724   5.529   6.114   2.543  0.2969 -1.1133  0.4681
   70U       C2 1725   5.447   6.087   2.354  0.1075  0.0007  0.0742
   70U       O2 1726   5.337   6.085   2.392  0.4150 -0.1408 -0.5328
   70U      C3' 1727   5.390   6.199   1.952 -0.2965  0.0369  0.3926
   70U      H3' 1728   5.479   6.236   2.003 -0.7250 -0.9054  1.8937
   70U      C2' 1729   5.306   6.163   2.068 -0.0902  0.5966 -0.1987
   70U     H2'1 1730   5.317   6.245   2.140  1.0658  3.1690 -3.0861
   70U      O2' 1731   5.173   6.133   2.037 -0.2993  0.2507 -0.6260
   70U     HO'2 1732   5.120   6.139   2.117 -0.4539  0.2166 -0.7240
   70U      O3' 1733   5.333   6.309   1.881  0.2422 -0.2209  0.1804
   71A        P 1734   5.376   6.455   1.914  0.6447 -0.0872 -0.1421
   71A      O1P 1735   5.313   6.538   1.815  0.0333  0.4979 -0.1917
   71A      O2P 1736   5.526   6.471   1.934  0.0486 -0.0574 -0.1293
   71A      O5' 1737   5.305   6.476   2.053 -0.2734 -0.0524 -0.0817
   71A      C5' 1738   5.169   6.518   2.057  0.2062 -0.2690  0.0779
   71A     H5'1 1739   5.108   6.442   2.009 -0.2569  1.3794 -2.1051
   71A     H5'2 1740   5.151   6.606   1.995 -2.3716 -1.4128 -0.9214
   71A      C4' 1741   5.137   6.537   2.204  0.0264  0.4906 -0.1873
   71A      H4' 1742   5.030   6.545   2.225 -0.0104 -0.2389 -0.0718
   71A      O4' 1743   5.178   6.420   2.284 -0.2451 -0.5011  0.1341
   71A      C1' 1744   5.215   6.473   2.411  0.1281 -0.3353  0.2568
   71A      H1' 1745   5.145   6.440   2.487 -0.7734  0.2289 -0.3073
   71A       N9 1746   5.348   6.431   2.448  0.0391  0.0554  0.1797
   71A       C8 1747   5.450   6.416   2.360  0.1714 -0.5819 -0.1467
   71A       H8 1748   5.445   6.410   2.252 -0.1094 -0.0886 -0.1629
   71A       N7 1749   5.566   6.403   2.426  0.7200 -0.2467 -0.1647
   71A       C5 1750   5.532   6.414   2.563 -0.4772 -0.0814  0.0297
   71A       C6 1751   5.597   6.401   2.692 -0.3738  0.3000 -0.0097
   71A       N6 1752   5.725   6.376   2.700 -0.0207  0.1429  0.1495
   71A      H61 1753   5.792   6.355   2.627  1.1622 -2.1455  1.7499
   71A      H62 1754   5.761   6.351   2.791 -1.1542 -1.3714  0.2183
   71A       N1 1755   5.535   6.405   2.805  0.2213 -0.0191 -0.2379
   71A       C2 1756   5.405   6.420   2.799 -0.4666  0.5892 -0.0695
   71A       H2 1757   5.356   6.425   2.895 -1.7855  0.9288 -0.7234
   71A       N3 1758   5.326   6.427   2.691 -0.0844 -0.4737  0.0383
   71A       C4 1759   5.395   6.425   2.578 -0.3493  0.4941 -0.2028
   71A      C3' 1760   5.221   6.652   2.265 -0.5133  0.0499  0.5844
   71A      H3' 1761   5.322   6.638   2.226  0.2108  3.3711  0.9536
   71A      C2' 1762   5.205   6.624   2.414  0.1330 -0.1120  0.4886
   71A     H2'1 1763   5.288   6.665   2.470  1.9987 -1.7434 -0.9138
   71A      O2' 1764   5.080   6.656   2.468 -0.2629  0.2230 -0.2736
   71A     HO'2 1765   5.072   6.751   2.458  1.7712  0.5521  0.5972
   71A      O3' 1766   5.185   6.781   2.220  0.4193  0.3520 -0.5967
   72G        P 1767   5.296   6.898   2.228  0.0692  0.0046 -0.0814
   72G      O1P 1768   5.239   7.022   2.161 -0.3950  0.7358  0.8003
   72G      O2P 1769   5.426   6.843   2.179 -0.1169 -0.2656 -0.4611
   72G      O5' 1770   5.316   6.922   2.384  0.4631 -0.2245 -0.2558
   72G      C5' 1771   5.214   6.974   2.460  0.2065  0.6477 -0.2595
   72G     H5'1 1772   5.117   6.930   2.433  0.3597  0.8367 -1.1562
   72G     H5'2 1773   5.195   7.079   2.440 -0.9705  0.1928 -1.7377
   72G      C4' 1774   5.230   6.963   2.609  0.3982  0.2067 -0.0989
   72G      H4' 1775   5.140   6.998   2.659  0.7203  0.6253  0.1899
   72G      O4' 1776   5.251   6.829   2.651 -0.4655 -0.0129  0.5311
   72G      C1' 1777   5.338   6.836   2.758 -0.4078 -0.2526 -0.2067
   72G      H1' 1778   5.287   6.781   2.836 -0.2098  0.0277  0.1235
   72G       N9 1779   5.474   6.780   2.719 -0.2646  0.1157 -0.4704
   72G       C8 1780   5.530   6.758   2.594 -0.0972  0.2212 -0.0353
   72G       H8 1781   5.476   6.774   2.502  0.6910 -0.9511 -0.7323
   72G       N7 1782   5.659   6.730   2.599  0.9362  0.6143 -0.3006
   72G       C5 1783   5.682   6.718   2.738  0.1293 -0.5676  0.1463
   72G       C6 1784   5.801   6.692   2.811  0.0371 -0.3587 -0.1355
   72G       O6 1785   5.910   6.668   2.762  0.6879 -0.5021 -0.5903
   72G       N1 1786   5.791   6.689   2.950  0.3450  0.7822 -0.0415
   72G       H1 1787   5.873   6.664   3.004 -0.1318 -1.1896 -0.1395
   72G       C2 1788   5.675   6.714   3.013  0.1669 -0.8226 -0.3143
   72G       N2 1789   5.670   6.715   3.148 -0.5035  0.2916 -0.1510
   72G      H21 1790   5.759   6.690   3.189  0.6280 -1.3787 -3.2441
   72G      H22 1791   5.590   6.740   3.204 -1.8700 -2.3885 -0.7554
   72G       N3 1792   5.562   6.747   2.949 -0.0317  0.0940  0.6467
   72G       C4 1793   5.578   6.750   2.811  0.2969 -0.3283  0.4442
   72G      C3' 1794   5.342   7.047   2.661 -0.9410 -0.1401  0.0324
   72G      H3' 1795   5.434   7.030   2.605 -0.3727 -1.8910  1.3809
   72G      C2' 1796   5.354   6.983   2.796 -0.5480  0.5351 -0.1127
   72G     H2'1 1797   5.454   7.003   2.835 -1.4101  1.1230  1.9525
   72G      O2' 1798   5.261   7.014   2.897  0.0677  0.1703 -0.3408
   72G     HO'2 1799   5.247   7.108   2.892  0.7250  0.2263 -1.8483
   72G      O3' 1800   5.307   7.183   2.665  0.7039 -0.2760  0.4195
   73A        P 1801   5.419   7.291   2.671 -0.6069  0.3546 -0.2138
   73A      O1P 1802   5.353   7.420   2.678  0.0717  0.5602  0.1051
   73A      O2P 1803   5.512   7.264   2.563 -1.1452 -0.5852 -0.2467
   73A      O5' 1804   5.501   7.266   2.803  0.0135  0.4016 -0.7066
   73A      C5' 1805   5.452   7.282   2.930 -0.0594 -0.2723  0.5202
   73A     H5'1 1806   5.346   7.259   2.938 -0.6365  2.1681  0.6430
   73A     H5'2 1807   5.453   7.390   2.944 -2.0287  0.0980 -1.6046
   73A      C4' 1808   5.552   7.220   3.035 -0.3425 -0.4153 -0.1786
   73A      H4' 1809   5.503   7.228   3.132  0.1824  0.2434  0.0406
   73A      O4' 1810   5.599   7.091   2.994  0.1155 -1.1118  0.0601
   73A      C1' 1811   5.737   7.084   3.022 -0.0823  0.0511 -0.1672
   73A      H1' 1812   5.740   7.013   3.105 -2.3794  0.8762  0.6783
   73A       N9 1813   5.806   7.035   2.900 -0.0440 -0.0848 -0.0066
   73A       C8 1814   5.773   7.056   2.764 -0.2911 -0.1961  0.0485
   73A       H8 1815   5.682   7.104   2.733  0.5225  1.7399  0.5178
   73A       N7 1816   5.876   7.025   2.685 -0.0506 -0.4154  0.0496
   73A       C5 1817   5.967   6.964   2.777 -0.6050 -0.2493  0.3841
   73A       C6 1818   6.096   6.905   2.769  0.0130 -0.2245  0.4170
   73A       N6 1819   6.160   6.873   2.660 -0.1300 -0.4920 -0.1404
   73A      H61 1820   6.108   6.888   2.574 -1.9028  1.1209  1.1552
   73A      H62 1821   6.244   6.817   2.670  0.3318 -0.5316 -3.1936
   73A       N1 1822   6.163   6.872   2.879 -0.4650 -0.3479 -0.3417
   73A       C2 1823   6.107   6.888   2.994 -0.0478  0.5401  0.1983
   73A       H2 1824   6.162   6.865   3.084 -0.3374 -1.9550 -0.1796
   73A       N3 1825   5.990   6.939   3.019  0.0039  0.2738 -0.5526
   73A       C4 1826   5.924   6.973   2.906 -0.2409  0.4058 -0.1329
   73A      C3' 1827   5.676   7.311   3.028 -0.0640  0.4654 -0.7184
   73A      H3' 1828   5.693   7.346   2.926 -0.4695  0.7677 -0.6813
   73A      C2' 1829   5.788   7.219   3.064 -0.5020  0.4864 -0.8138
   73A     H2'1 1830   5.877   7.246   3.006  1.2581 -1.8558  0.5970
   73A      O2' 1831   5.808   7.217   3.207 -0.5691  0.1513  0.1474
   73A     HO'2 1832   5.845   7.303   3.229  2.3035 -0.5900 -1.3015
   73A      O3' 1833   5.662   7.422   3.127 -0.3542  0.0732 -0.0024
   74U        P 1834   5.752   7.553   3.108  0.2551  0.2235  0.1619
   74U      O1P 1835   5.695   7.651   3.206  0.1423 -0.1012 -0.2453
   74U      O2P 1836   5.762   7.593   2.965  0.3964 -1.0602 -0.0086
   74U      O5' 1837   5.887   7.512   3.166 -0.1028  0.1786 -0.0239
   74U      C5' 1838   5.943   7.581   3.281  0.3809 -0.2888  0.2803
   74U     H5'1 1839   5.885   7.563   3.371 -1.0263  2.8337  0.1247
   74U     H5'2 1840   5.943   7.686   3.254 -1.5618 -1.1164 -3.7847
   74U      C4' 1841   6.080   7.526   3.301  0.1279  0.3115  0.1801
   74U      H4' 1842   6.102   7.539   3.407  1.0030 -0.4177  0.0981
   74U      O4' 1843   6.084   7.386   3.281 -0.1290  0.6593 -0.4998
   74U      C1' 1844   6.211   7.362   3.226 -0.0099 -0.9262  0.3442
   74U      H1' 1845   6.270   7.302   3.294  2.6174  2.4965  1.3601
   74U       N1 1846   6.209   7.299   3.088  0.4662 -0.9713 -0.2572
   74U       C6 1847   6.121   7.339   2.988 -0.1642  0.1439 -0.5287
   74U       H6 1848   6.052   7.420   3.003  0.4609  1.7096 -4.6022
   74U       C5 1849   6.131   7.285   2.866  0.4407 -1.3864  0.9701
   74U       H5 1850   6.079   7.337   2.787  0.0920 -0.1744  1.9671
   74U       C4 1851   6.239   7.194   2.829 -0.7899 -0.1347  0.4514
   74U       O4 1852   6.271   7.163   2.709 -0.0140 -0.2372  0.4856
   74U       N3 1853   6.306   7.141   2.939 -0.6938 -0.1171 -0.5794
   74U       H3 1854   6.378   7.072   2.923 -0.8495 -0.3392 -0.3254
   74U       C2 1855   6.299   7.200   3.067  0.5525 -0.5966  0.7933
   74U       O2 1856   6.374   7.164   3.160 -0.5631 -0.0111 -0.2201
   74U      C3' 1857   6.184   7.593   3.213 -0.6318  0.1732 -0.4313
   74U      H3' 1858   6.146   7.598   3.111  0.4031  2.3453 -0.7581
   74U      C2' 1859   6.298   7.491   3.228  0.3103 -0.0393 -0.3076
   74U     H2'1 1860   6.376   7.499   3.152  0.9406 -0.8790  0.2230
   74U      O2' 1861   6.363   7.494   3.358  0.1929 -0.9355  0.5727
   74U     HO'2 1862   6.423   7.568   3.349 -0.6445 -0.2400  0.5747
   74U      O3' 1863   6.221   7.724   3.261 -0.4148 -0.0346 -0.7957
   75A        P 1864   6.311   7.822   3.169  0.0534  0.2355  0.2142
   75A      O1P 1865   6.301   7.957   3.230  0.2838 -0.4570 -0.1501
   75A      O2P 1866   6.262   7.799   3.035  0.2742  0.2306 -0.1258
   75A      O5' 1867   6.458   7.765   3.180  0.8137  0.0864  0.9746
   75A      C5' 1868   6.551   7.781   3.293 -0.4881 -0.0979  0.3019
   75A     H5'1 1869   6.512   7.737   3.385 -1.6617  0.4619  0.0993
   75A     H5'2 1870   6.574   7.887   3.308  1.4212 -0.4277 -0.0413
   75A      C4' 1871   6.681   7.710   3.249 -0.3665 -0.1925 -0.1155
   75A      H4' 1872   6.742   7.694   3.338 -0.5786  1.4380  0.3504
   75A      O4' 1873   6.641   7.587   3.181 -0.7861 -0.1283  0.5408
   75A      C1' 1874   6.743   7.550   3.083  1.0529 -0.9563  0.0445
   75A      H1' 1875   6.811   7.473   3.120  0.6550 -0.9584  0.7795
   75A       N9 1876   6.665   7.496   2.977 -0.2415 -0.3906  0.2612
   75A       C8 1877   6.536   7.526   2.933 -0.5720 -0.7592 -0.3161
   75A       H8 1878   6.473   7.603   2.975 -1.4514 -2.3211  1.3718
   75A       N7 1879   6.500   7.446   2.836 -0.0333  0.2532  0.4205
   75A       C5 1880   6.618   7.373   2.807 -0.0508  0.4420 -0.2161
   75A       C6 1881   6.655   7.277   2.711  0.6416 -0.1309  0.0667
   75A       N6 1882   6.572   7.229   2.625  0.3355  0.3990  0.4623
   75A      H61 1883   6.473   7.247   2.631 -0.0301 -1.0159 -0.5921
   75A      H62 1884   6.592   7.162   2.552 -1.0664 -0.0340  0.4330
   75A       N1 1885   6.775   7.219   2.707 -0.2774 -0.1387  0.1760
   75A       C2 1886   6.860   7.250   2.804  0.0046 -0.4487 -0.6927
   75A       H2 1887   6.957   7.204   2.792  0.0341 -0.3692 -0.7609
   75A       N3 1888   6.841   7.348   2.897 -0.2727  0.0595 -0.9848
   75A       C4 1889   6.716   7.401   2.895  0.3524  0.0204  0.3929
   75A      C3' 1890   6.754   7.783   3.137  0.4622  0.5020 -0.2708
   75A      H3' 1891   6.672   7.801   3.067 -1.1555 -1.0221  1.1415
   75A      C2' 1892   6.834   7.670   3.066  0.2409 -0.3290  1.3176
   75A     H2'1 1893   6.853   7.681   2.959 -2.2032  0.3430  0.8984
   75A      O2' 1894   6.956   7.647   3.132 -0.2927 -0.1325  0.4481
   75A     HO'2 1895   6.939   7.644   3.226 -0.8829  0.4102  0.3678
   75A      O3' 1896   6.828   7.892   3.177  0.0020 -0.6758  0.2439
   76A        P 1897   6.857   8.007   3.066 -0.3594 -0.6607 -0.1844
   76A      O1P 1898   6.944   8.105   3.134 -0.0478 -0.5152  0.5307
   76A      O2P 1899   6.724   8.049   3.028  0.8744 -0.2094 -0.5390
   76A      O5' 1900   6.937   7.946   2.948  0.5255 -0.1692 -0.1165
   76A      C5' 1901   6.882   7.945   2.819  0.9795  0.0735  0.2437
   76A     H5'1 1902   6.873   8.046   2.777  1.1422 -1.0138 -2.6817
   76A     H5'2 1903   6.788   7.890   2.825  1.7184 -1.1270  0.9604
   76A      C4' 1904   6.993   7.861   2.745  0.0151  0.1617  0.0198
   76A      H4' 1905   7.091   7.898   2.777  0.5429 -0.9515 -0.2691
   76A      O4' 1906   6.978   7.723   2.754 -0.3859 -0.6777 -0.0688
   76A      C1' 1907   7.019   7.660   2.632  0.1788  0.9892 -0.2033
   76A      H1' 1908   7.104   7.596   2.657 -0.9602 -0.0948  1.0784
   76A       N9 1909   6.897   7.586   2.581  0.7043  0.0147  0.2610
   76A       C8 1910   6.762   7.614   2.605  0.2103 -0.2182 -0.6023
   76A       H8 1911   6.736   7.690   2.677  0.1477 -1.6846  1.0094
   76A       N7 1912   6.676   7.546   2.536  0.2847  0.4837  0.8835
   76A       C5 1913   6.760   7.472   2.453 -0.0137  0.5170 -0.2233
   76A       C6 1914   6.737   7.368   2.357 -0.1873 -0.1409 -0.8775
   76A       N6 1915   6.621   7.322   2.330  0.0970  0.6705 -0.0200
   76A      H61 1916   6.538   7.361   2.372 -0.1220 -0.3963  0.5861
   76A      H62 1917   6.619   7.249   2.261 -0.9277  1.7013 -1.1215
   76A       N1 1918   6.840   7.317   2.287 -0.1617  0.2654 -0.7560
   76A       C2 1919   6.964   7.364   2.312  0.0454 -0.2668  1.1540
   76A       H2 1920   7.037   7.320   2.245 -1.8191 -2.7880  0.6187
   76A       N3 1921   6.996   7.455   2.398  0.0561  0.3715 -0.2558
   76A       C4 1922   6.891   7.503   2.467 -0.4355  0.1837 -0.3589
   76A      C3' 1923   6.987   7.903   2.593 -0.3010 -0.0321 -0.8754
   76A      H3' 1924   6.883   7.899   2.561 -1.7236 -1.0745  3.1595
   76A      C2' 1925   7.050   7.774   2.534  0.0793  0.0703 -0.1453
   76A     H2'1 1926   6.993   7.766   2.442 -0.6330 -1.7025  0.4027
   76A      O2' 1927   7.191   7.788   2.522  0.6318 -0.0030  0.2241
   76A     HO'2 1928   7.206   7.883   2.513  1.0868 -0.1184 -0.2660
   76A      O3' 1929   7.052   8.024   2.560  0.0681  0.0490  0.4508
   77U        P 1930   7.006   8.106   2.433  0.0364 -0.0583 -0.3810
   77U      O1P 1931   7.097   8.219   2.433  0.6639  0.0285  0.4604
   77U      O2P 1932   6.860   8.126   2.439  0.3085  0.1926  0.1536
   77U      O5' 1933   7.037   8.012   2.308 -0.4214  0.5930  0.0835
   77U      C5' 1934   7.169   8.004   2.254 -0.3130  0.0919 -0.0450
   77U     H5'1 1935   7.237   7.988   2.338 -0.9063 -1.2112  0.2117
   77U     H5'2 1936   7.199   8.097   2.206 -0.0483  1.3446  2.4085
   77U      C4' 1937   7.191   7.876   2.172 -0.0405 -0.0207  0.2441
   77U      H4' 1938   7.298   7.860   2.159  0.4509  0.4769  3.0587
   77U      O4' 1939   7.131   7.761   2.224  0.7266 -0.4855 -0.6584
   77U      C1' 1940   7.090   7.683   2.120 -0.4038 -0.4860 -0.6659
   77U      H1' 1941   7.150   7.593   2.137 -0.4647 -0.1967  1.3209
   77U       N1 1942   6.944   7.642   2.127 -0.4176  0.1468  0.0046
   77U       C6 1943   6.852   7.717   2.202 -0.3801  0.6030  0.0666
   77U       H6 1944   6.876   7.803   2.262 -1.7475  1.5259 -0.6509
   77U       C5 1945   6.720   7.678   2.197 -0.3738 -0.5649 -0.0743
   77U       H5 1946   6.654   7.730   2.265  2.7258  0.5413  2.3019
   77U       C4 1947   6.666   7.568   2.104 -0.0674  0.4822 -0.2881
   77U       O4 1948   6.546   7.532   2.092 -0.3666  0.4211  0.5026
   77U       N3 1949   6.768   7.517   2.028 -0.2558 -0.3914 -0.5723
   77U       H3 1950   6.747   7.466   1.943 -0.3824  1.1787 -1.5395
   77U       C2 1951   6.903   7.536   2.043  1.0543 -0.1096 -0.5117
   77U       O2 1952   6.981   7.468   1.982  0.1445  0.0430 -0.1197
   77U      C3' 1953   7.117   7.903   2.044  0.1300  0.2315 -0.1319
   77U      H3' 1954   7.017   7.937   2.073 -0.5217 -1.5452 -0.2013
   77U      C2' 1955   7.109   7.758   1.991 -1.0855  0.3558  0.3878
   77U     H2'1 1956   7.025   7.748   1.922  0.0772  2.0175 -1.3631
   77U      O2' 1957   7.234   7.711   1.926 -0.7254  0.1929 -0.1845
   77U     HO'2 1958   7.244   7.746   1.837  0.8621 -0.5625 -0.3443
   77U      O3' 1959   7.198   7.985   1.968 -0.1557  0.2094 -0.3667
   78U        P 1960   7.151   8.045   1.830 -0.2110  0.0098 -0.0087
   78U      O1P 1961   7.241   8.152   1.782 -0.4266  0.2783  0.1474
   78U      O2P 1962   7.006   8.063   1.828 -0.4895 -0.0479  0.5498
   78U      O5' 1963   7.167   7.915   1.739  0.0091 -0.2292  0.1073
   78U      C5' 1964   7.282   7.896   1.658  1.2170  0.4189 -0.0521
   78U     H5'1 1965   7.358   7.856   1.726  1.7433  3.1550  1.1171
   78U     H5'2 1966   7.326   7.981   1.607  1.7875  0.7686  0.9812
   78U      C4' 1967   7.241   7.795   1.548  0.3947 -0.1660 -0.1235
   78U      H4' 1968   7.330   7.761   1.494 -0.4823  1.1122 -2.5225
   78U      O4' 1969   7.180   7.676   1.588 -0.0391  0.3048 -0.4609
   78U      C1' 1970   7.075   7.650   1.496  0.8558 -0.3760  0.1363
   78U      H1' 1971   7.088   7.547   1.460  0.9326  0.0820 -1.2133
   78U       N1 1972   6.935   7.657   1.549  0.8835 -0.0035 -0.6058
   78U       C6 1973   6.901   7.732   1.661  0.1047 -0.5567 -0.3959
   78U       H6 1974   6.984   7.772   1.717  2.2395 -1.6831 -2.5664
   78U       C5 1975   6.774   7.748   1.704 -0.1919  0.4640 -0.2624
   78U       H5 1976   6.747   7.817   1.782 -1.0401 -1.1184  0.9142
   78U       C4 1977   6.669   7.676   1.640 -0.3505  0.0876  0.2316
   78U       O4 1978   6.557   7.680   1.682 -0.0248 -0.8960  1.1333
   78U       N3 1979   6.707   7.604   1.531 -0.6066  0.2931  0.0674
   78U       H3 1980   6.637   7.554   1.478  0.2367 -1.6156  0.6673
   78U       C2 1981   6.832   7.592   1.477 -0.5967 -0.5299 -0.7314
   78U       O2 1982   6.848   7.543   1.366 -0.0848 -0.0705  0.0089
   78U      C3' 1983   7.152   7.867   1.449 -0.0286 -0.0890 -0.2621
   78U      H3' 1984   7.070   7.919   1.499 -1.0528 -1.0555 -0.8815
   78U      C2' 1985   7.094   7.746   1.377 -0.2589 -0.4823 -0.5698
   78U     H2'1 1986   7.005   7.777   1.324  0.0290 -2.0844 -2.0602
   78U      O2' 1987   7.186   7.694   1.274 -0.2160 -0.6423 -0.7226
   78U     HO'2 1988   7.244   7.770   1.267 -0.4510 -0.4513 -0.6224
   78U      O3' 1989   7.224   7.949   1.357 -0.0778  0.3332 -0.1270
   79A        P 1990   7.156   8.070   1.288 -0.0721 -0.3068  0.5700
   79A      O1P 1991   7.258   8.153   1.222  0.1350  0.0690 -0.0136
   79A      O2P 1992   7.070   8.135   1.388  0.0308 -0.3649  0.3548
   79A      O5' 1993   7.066   8.017   1.173  0.0325  0.5909  0.6364
   79A      C5' 1994   7.122   7.970   1.048  1.1614 -0.5359  0.3637
   79A     H5'1 1995   7.191   7.886   1.062  1.7144  0.0401  1.2272
   79A     H5'2 1996   7.173   8.052   0.998  0.7656  0.0954  0.9698
   79A      C4' 1997   7.008   7.929   0.960 -0.0023 -0.1239  0.3942
   79A      H4' 1998   7.046   7.904   0.861 -1.0381  3.2519 -0.9769
   79A      O4' 1999   6.943   7.817   1.019 -0.0466  0.3515 -0.5838
   79A      C1' 2000   6.802   7.826   0.994  0.1540 -0.1340 -0.0548
   79A      H1' 2001   6.772   7.728   0.956 -2.2525 -1.0869  3.7663
   79A       N9 2002   6.732   7.848   1.122 -1.0310 -0.9207 -0.3376
   79A       C8 2003   6.771   7.926   1.235  0.2523 -0.1094 -0.3806
   79A       H8 2004   6.864   7.979   1.246  0.0174  0.5988 -1.5602
   79A       N7 2005   6.679   7.933   1.323 -0.4232 -0.4983 -0.6760
   79A       C5 2006   6.582   7.840   1.277 -0.2382 -0.6862  0.3039
   79A       C6 2007   6.448   7.796   1.317  0.3905 -0.5522 -0.7468
   79A       N6 2008   6.394   7.826   1.434  0.2434  0.1966  0.1703
   79A      H61 2009   6.447   7.883   1.499  0.8623 -0.1443 -0.0195
   79A      H62 2010   6.303   7.790   1.456  0.1985 -0.6092 -1.2401
   79A       N1 2011   6.376   7.715   1.243  0.1435  0.4445  0.3514
   79A       C2 2012   6.417   7.687   1.118 -0.0633  0.1021 -0.6885
   79A       H2 2013   6.369   7.614   1.054 -1.3711  1.8947 -1.8894
   79A       N3 2014   6.535   7.728   1.066  0.2125  0.0897 -0.0043
   79A       C4 2015   6.613   7.801   1.150 -0.7399 -0.2891  0.5494
   79A      C3' 2016   6.897   8.028   0.940  0.5174  0.6310  0.5563
   79A      H3' 2017   6.875   8.083   1.031 -1.2406  2.5197 -0.9258
   79A      C2' 2018   6.776   7.944   0.901  0.1450  0.2283  0.0556
   79A     H2'1 2019   6.682   7.998   0.915  0.1898  0.5620 -0.8446
   79A      O2' 2020   6.791   7.891   0.768 -0.1547  0.2096  0.2718
   79A     HO'2 2021   6.704   7.882   0.730  0.1633  1.0952 -0.7141
   79A      O3' 2022   6.923   8.122   0.834  0.0913  0.6036 -0.1619
   80A        P 2023   6.862   8.269   0.851 -0.8079 -0.3472  0.0988
   80A      O1P 2024   6.903   8.361   0.742  0.0243 -0.2340  0.2578
   80A      O2P 2025   6.892   8.309   0.992 -0.4737  0.4661 -0.3050
   80A      O5' 2026   6.702   8.240   0.845  0.7092  0.4824 -0.0746
   80A      C5' 2027   6.633   8.209   0.721 -0.0115  0.5470  0.5184
   80A     H5'1 2028   6.687   8.118   0.694  1.4127  1.6299 -0.3918
   80A     H5'2 2029   6.655   8.285   0.647 -0.2502 -0.6751 -0.8502
   80A      C4' 2030   6.486   8.195   0.731 -0.3417  0.5086 -0.0916
   80A      H4' 2031   6.444   8.176   0.632 -2.1790  0.8397  0.5786
   80A      O4' 2032   6.458   8.096   0.830  0.2032 -0.1349 -0.5903
   80A      C1' 2033   6.327   8.128   0.886 -0.1405 -0.7958  0.4062
   80A      H1' 2034   6.249   8.061   0.850 -0.2490  0.1511 -1.2027
   80A       N9 2035   6.351   8.123   1.038  0.3062  0.0855  0.2716
   80A       C8 2036   6.458   8.157   1.117 -0.0043 -0.4278  0.2143
   80A       H8 2037   6.552   8.193   1.078 -1.2536  1.6439 -1.0898
   80A       N7 2038   6.438   8.147   1.249 -0.3737 -0.4026  0.2362
   80A       C5 2039   6.305   8.111   1.252  0.8002 -0.0751 -0.0232
   80A       C6 2040   6.213   8.080   1.357 -0.1219  0.4350 -0.4820
   80A       N6 2041   6.238   8.094   1.486  0.6498 -0.2753  0.1058
   80A      H61 2042   6.320   8.148   1.508 -0.6685  1.8316  0.0696
   80A      H62 2043   6.167   8.066   1.553 -0.1060 -0.1073 -0.6040
   80A       N1 2044   6.090   8.031   1.331  0.6223 -0.5131  0.2526
   80A       C2 2045   6.054   8.009   1.205 -0.8791 -0.0385  0.3365
   80A       H2 2046   5.952   7.974   1.201 -1.8751  1.3351  5.8253
   80A       N3 2047   6.130   8.034   1.093 -0.5126  0.5822 -0.1121
   80A       C4 2048   6.252   8.088   1.128  0.1271  0.4048  0.0920
   80A      C3' 2049   6.416   8.324   0.776  0.2332  0.2821  0.2641
   80A      H3' 2050   6.478   8.374   0.851  0.4559 -1.1926  1.1006
   80A      C2' 2051   6.287   8.268   0.839 -0.1418 -0.0573  0.5254
   80A     H2'1 2052   6.268   8.329   0.928  1.3747 -0.0177  0.8528
   80A      O2' 2053   6.183   8.252   0.747  0.3777  0.6737 -0.6442
   80A     HO'2 2054   6.153   8.338   0.718  0.7240  0.5561 -1.3610
   80A      O3' 2055   6.405   8.406   0.663 -0.3066  0.3134 -0.2051
   81U        P 2056   6.354   8.559   0.675  0.0063 -0.0540 -0.2891
   81U      O1P 2057   6.366   8.625   0.548  0.5334  0.2616  0.5464
   81U      O2P 2058   6.432   8.616   0.791 -0.4370  0.0930  0.0848
   81U      O5' 2059   6.191   8.549   0.711  0.4459 -1.3402  0.3995
   81U      C5' 2060   6.096   8.536   0.605  0.1777 -0.4482 -0.1925
   81U     H5'1 2061   6.107   8.444   0.546 -0.2859  0.9159 -2.5292
   81U     H5'2 2062   6.103   8.617   0.533  2.6082 -0.0959  0.3573
   81U      C4' 2063   5.961   8.530   0.680  0.0022  0.3495  0.2424
   81U      H4' 2064   5.883   8.501   0.610  0.9903 -1.3104 -0.2140
   81U      O4' 2065   5.966   8.433   0.780 -0.1819 -1.2253 -0.1658
   81U      C1' 2066   5.899   8.481   0.896  0.0408 -0.3003  0.3933
   81U      H1' 2067   5.808   8.422   0.906  0.1801 -1.0368 -2.1586
   81U       N1 2068   5.981   8.454   1.021  0.2228  1.0344 -0.3372
   81U       C6 2069   6.104   8.512   1.045 -0.3280  0.6985  0.0351
   81U       H6 2070   6.143   8.566   0.960  2.3334 -1.0289  0.0373
   81U       C5 2071   6.169   8.491   1.164 -0.5469 -0.1886 -0.3611
   81U       H5 2072   6.267   8.533   1.177 -1.5020  1.9962  0.2006
   81U       C4 2073   6.109   8.406   1.265  0.2773 -0.0627 -0.4900
   81U       O4 2074   6.164   8.378   1.375 -0.8707 -0.2206  0.0164
   81U       N3 2075   5.981   8.363   1.239  0.1478  0.2648 -0.1175
   81U       H3 2076   5.937   8.313   1.315  0.5264  1.5612  1.0063
   81U       C2 2077   5.914   8.378   1.121  0.1745  0.4069  0.1441
   81U       O2 2078   5.811   8.314   1.100 -0.6215  0.0680  0.1621
   81U      C3' 2079   5.930   8.665   0.755  0.4327  0.3864  1.0020
   81U      H3' 2080   6.027   8.710   0.778  1.3759 -1.1954  0.2806
   81U      C2' 2081   5.856   8.628   0.880 -0.1481  0.5423  0.0538
   81U     H2'1 2082   5.874   8.686   0.971 -0.9536  0.0748  0.5179
   81U      O2' 2083   5.710   8.617   0.858 -1.1024 -0.6076 -0.0038
   81U     HO'2 2084   5.695   8.664   0.776 -0.9943  0.4933  0.5743
   81U      O3' 2085   5.861   8.757   0.671  0.2145 -0.0962 -0.8691
   82U        P 2086   5.865   8.913   0.705 -0.1126  0.4981 -0.2342
   82U      O1P 2087   5.774   8.942   0.815 -0.7931  0.2783  0.2235
   82U      O2P 2088   5.848   8.980   0.576  0.0883 -0.9059 -0.3084
   82U      O5' 2089   6.011   8.950   0.765  0.6351 -0.4477  0.5529
   82U      C5' 2090   6.128   8.944   0.687  0.4669  0.7156 -0.0097
   82U     H5'1 2091   6.129   9.015   0.603 -0.0296 -1.1605 -1.6760
   82U     H5'2 2092   6.136   8.841   0.653 -1.2959  0.3937  0.4525
   82U      C4' 2093   6.246   8.974   0.779 -0.3935 -0.0204  0.2487
   82U      H4' 2094   6.338   8.965   0.722 -0.0762  0.8536  0.5960
   82U      O4' 2095   6.239   9.106   0.822  0.9063 -0.7152 -0.2518
   82U      C1' 2096   6.224   9.110   0.960 -0.0106  0.1046 -0.4279
   82U      H1' 2097   6.322   9.129   1.005 -1.5325  1.1784  2.7713
   82U       N1 2098   6.135   9.220   1.016 -0.3228 -0.0961  0.2502
   82U       C6 2099   5.998   9.200   1.023  0.1198  0.2910 -0.4205
   82U       H6 2100   5.952   9.116   0.975  0.7303 -1.9939  2.6933
   82U       C5 2101   5.914   9.279   1.097 -0.1467  0.4246 -0.3317
   82U       H5 2102   5.807   9.272   1.111 -0.0789  1.0406  0.5685
   82U       C4 2103   5.971   9.395   1.160  0.1076 -0.1568  0.8576
   82U       O4 2104   5.910   9.482   1.223  0.3456  0.1489 -0.2945
   82U       N3 2105   6.102   9.423   1.127 -0.3752 -0.0549  0.1522
   82U       H3 2106   6.138   9.515   1.148  1.7108 -0.3368 -1.7896
   82U       C2 2107   6.192   9.335   1.067 -1.1061  0.2847 -0.5475
   82U       O2 2108   6.313   9.363   1.061 -0.0751  0.2338 -0.6324
   82U      C3' 2109   6.243   8.882   0.909  0.5366 -0.5891 -1.3289
   82U      H3' 2110   6.181   8.796   0.886 -1.4427  0.4914 -0.3211
   82U      C2' 2111   6.180   8.971   1.005  0.2098 -0.4334 -0.5866
   82U     H2'1 2112   6.076   8.949   0.984  0.1387 -0.1110 -0.5696
   82U      O2' 2113   6.220   8.943   1.143 -0.3147  0.3239 -0.0549
   82U     HO'2 2114   6.271   8.862   1.140 -0.0659  0.4964 -0.6831
   82U      O3' 2115   6.375   8.842   0.950  0.2935 -0.4077 -0.5870
   82U      H3T 2116   6.417   8.786   0.885 -0.3570  0.0393 -1.4126
   8.63036   8.63036   6.10236   0.00000   0.00000   0.00000   0.00000   4.31476   4.31476
