# Supplementary material for: Constant-pH Molecular Dynamics of Cationic Peptide Dendrimers Binding to siRNA
Source: J Chem Inf Model. 2026 Feb 5;66(8):4734–43. doi: 10.1021/acs.jcim.5c02636 (PMC13126635; doi:10.1021/acs.jcim.5c02636)
Supplement: Supplementary file 2 [file ci5c02636_si_002.zip › zip/MH47_05_out_5.gro]

Protein
 2116
    1LY0      N    1   6.587   7.240   2.075  0.5255 -0.5269  0.5012
    1LY0     H1    2   6.513   7.305   2.050  0.6007 -1.2447 -1.8347
    1LY0     H2    3   6.555   7.147   2.053 -0.8552 -0.0665  0.4275
    1LY0     H3    4   6.598   7.249   2.175  1.1293  3.8870  0.2427
    1LY0     CA    5   6.716   7.270   2.008  1.0355  0.8968 -0.3564
    1LY0     HA    6   6.770   7.176   2.006  0.8925  0.7811  0.5911
    1LY0     CB    7   6.696   7.325   1.865 -0.6101  0.5422 -0.2253
    1LY0    HB1    8   6.668   7.430   1.874  1.3725  1.0099  1.1321
    1LY0    HB2    9   6.617   7.264   1.821 -0.5766 -1.0263  1.7585
    1LY0     CG   10   6.830   7.319   1.785  0.2344  0.1666  0.1681
    1LY0    HG1   11   6.914   7.368   1.834  1.3089 -0.7499 -0.7152
    1LY0    HG2   12   6.821   7.371   1.690  1.9262 -2.6002 -1.6316
    1LY0     CD   13   6.857   7.177   1.741  0.8530 -0.1164 -0.2834
    1LY0    HD1   14   6.766   7.129   1.704 -0.4232 -0.7712  3.2831
    1LY0    HD2   15   6.886   7.121   1.830 -2.6576  0.2319  1.2420
    1LY0     CE   16   6.975   7.172   1.651 -0.1262 -0.0997 -0.1501
    1LY0    HE1   17   7.052   7.215   1.715  0.1768 -0.6358 -0.1450
    1LY0    HE2   18   6.952   7.233   1.564 -0.6456 -0.3143 -0.1679
    1LY0     NZ   19   7.015   7.030   1.616 -0.1309 -0.1086 -0.3340
    1LY0    HZ1   20   7.105   7.022   1.571 -0.7677 -0.0104 -1.6798
    1LY0    HZ2   21   7.008   6.971   1.698  0.2490  1.8950  1.2329
    1LY0    HZ3   22   6.954   6.988   1.547 -3.2170 -0.1954  2.2042
    1LY0      C   23   6.805   7.367   2.088  0.6879 -0.7041 -0.2703
    1LY0      O   24   6.805   7.489   2.073 -0.0871  0.3591  0.3299
    2LER      N   25   6.887   7.310   2.171 -0.0274  0.1768 -0.6184
    2LER      H   26   6.882   7.209   2.174 -2.0280  0.1351 -2.5894
    2LER     CA   27   6.976   7.369   2.269  0.5662  0.1233  0.0008
    2LER     HA   28   6.914   7.424   2.340  1.2797 -0.2899  0.9778
    2LER     CB   29   7.040   7.259   2.347  0.4467 -0.4018 -0.2255
    2LER    HB1   30   7.114   7.221   2.276  0.7073 -0.9144  0.3222
    2LER    HB2   31   6.961   7.191   2.378 -2.6315  2.6759 -0.5955
    2LER     CG   32   7.124   7.301   2.470  0.5645  0.1754 -0.4556
    2LER     HG   33   7.197   7.377   2.441 -0.6647  1.0247 -1.4277
    2LER    CD1   34   7.038   7.346   2.582  0.1054  0.8214 -0.3747
    2LER   HD11   35   6.961   7.278   2.619 -1.1020  1.5269 -1.5150
    2LER   HD12   36   7.101   7.381   2.664 -4.1528  2.9094  2.3461
    2LER   HD13   37   6.976   7.431   2.556 -0.6788 -0.0392 -1.3956
    2LER    CD2   38   7.203   7.182   2.519  1.0187  0.5036  0.6934
    2LER   HD21   39   7.140   7.097   2.546  2.7315 -1.0856 -0.1041
    2LER   HD22   40   7.253   7.153   2.427 -2.4369 -0.8776 -0.9452
    2LER   HD23   41   7.284   7.201   2.590  1.9913 -1.0845  0.0755
    2LER      C   42   7.080   7.474   2.220  0.1421 -0.5792  0.4859
    2LER      O   43   7.107   7.572   2.289  0.1044  0.3878 -0.4123
    3LYR      N   44   7.132   7.462   2.100 -0.1967  0.2428 -0.1504
    3LYR      H   45   7.107   7.380   2.047  0.6929 -0.7382  0.9072
    3LYR     CA   46   7.203   7.572   2.025  0.1827 -0.0487 -0.1162
    3LYR     HA   47   7.308   7.584   2.054  0.0669  0.6687  0.0431
    3LYR     CB   48   7.214   7.536   1.880 -0.3190  0.1924 -0.2619
    3LYR    HB1   49   7.239   7.625   1.823 -2.5673  1.3571  0.4880
    3LYR    HB2   50   7.114   7.505   1.852 -0.9901  0.7647  1.4110
    3LYR     CG   51   7.324   7.426   1.854  0.4196 -0.7417 -0.2894
    3LYR    HG1   52   7.302   7.344   1.922  0.7572 -0.4273  0.2127
    3LYR    HG2   53   7.419   7.472   1.882 -0.6784  0.9307  0.8733
    3LYR     CD   54   7.324   7.371   1.711  0.2692 -0.1450 -0.5297
    3LYR    HD1   55   7.330   7.447   1.632  1.1902 -1.7246 -2.0606
    3LYR    HD2   56   7.236   7.311   1.688 -0.0209  0.2912 -0.5701
    3LYR     CE   57   7.439   7.266   1.701  0.2343 -0.7209 -0.3055
    3LYR    HE1   58   7.420   7.182   1.769 -1.4502 -0.9598 -1.0287
    3LYR    HE2   59   7.534   7.313   1.724  0.2891 -0.8804 -0.2052
    3LYR     NZ   60   7.427   7.223   1.565  0.2290 -0.1707 -0.6228
    3LYR    HZ1   61   7.500   7.265   1.508  0.0006  1.0385 -0.0448
    3LYR      C   62   7.131   7.703   2.040 -0.0772 -0.4995 -0.2391
    3LYR      O   63   7.202   7.804   2.040 -0.1827 -0.3472 -0.2047
    4LER      N   64   7.001   7.711   2.038  0.3664  0.8576  0.5746
    4LER      H   65   6.947   7.628   2.020  0.4491  0.9265 -0.0333
    4LER     CA   66   6.924   7.834   2.024  0.4857 -0.5029 -0.5580
    4LER     HA   67   6.971   7.914   1.967 -0.0817 -0.8273 -1.5222
    4LER     CB   68   6.785   7.811   1.962  0.0563  0.5644  0.5919
    4LER    HB1   69   6.731   7.906   1.966  2.1002  1.9451 -1.5475
    4LER    HB2   70   6.735   7.739   2.026 -0.9642  2.1017  1.5910
    4LER     CG   71   6.800   7.759   1.814  0.3672 -0.3532 -0.6478
    4LER     HG   72   6.858   7.668   1.820  0.6013 -0.1214  0.9840
    4LER    CD1   73   6.664   7.711   1.749 -0.0308  0.1954  0.7021
    4LER   HD11   74   6.597   7.657   1.815  2.6193 -2.5138  1.4179
    4LER   HD12   75   6.622   7.792   1.689  0.0872  1.1806  1.9202
    4LER   HD13   76   6.695   7.645   1.668  1.2531  1.2914  0.2618
    4LER    CD2   77   6.869   7.860   1.716 -0.3059  0.1897 -0.0768
    4LER   HD21   78   6.889   7.802   1.626  2.8508 -1.2913  1.3735
    4LER   HD22   79   6.802   7.943   1.695 -1.0904 -0.5067 -0.3889
    4LER   HD23   80   6.968   7.888   1.753  0.3486 -1.6014 -0.3270
    4LER      C   81   6.890   7.893   2.164  0.0735  0.4352 -0.1539
    4LER      O   82   6.844   8.005   2.173  0.3557 -0.2482 -0.0092
    5LER      N   83   6.911   7.819   2.272  0.5991  0.4913 -0.1293
    5LER      H   84   6.935   7.723   2.253 -0.4170 -0.2767  2.1501
    5LER     CA   85   6.880   7.849   2.405 -0.1026  0.0328 -0.1745
    5LER     HA   86   6.804   7.927   2.411 -0.2660 -0.2218  1.9465
    5LER     CB   87   6.818   7.726   2.475 -0.0138  0.6254 -0.8153
    5LER    HB1   88   6.775   7.752   2.572  0.6415 -0.3049 -0.2667
    5LER    HB2   89   6.899   7.656   2.495 -1.1240 -0.3897  0.2182
    5LER     CG   90   6.706   7.656   2.394  0.9950 -0.1642  0.1896
    5LER     HG   91   6.741   7.638   2.292 -0.0527  0.7912 -0.3676
    5LER    CD1   92   6.649   7.527   2.455 -0.6849 -0.4185 -0.1110
    5LER   HD11   93   6.560   7.497   2.400 -1.2063 -0.4003  0.7179
    5LER   HD12   94   6.723   7.447   2.457 -0.3886 -0.1261  0.8828
    5LER   HD13   95   6.621   7.549   2.557 -0.3333 -1.1974  0.1670
    5LER    CD2   96   6.584   7.753   2.377  0.3884 -0.1005  0.2549
    5LER   HD21   97   6.553   7.784   2.477 -0.9479  1.9666 -0.7146
    5LER   HD22   98   6.620   7.834   2.313  1.7332 -1.5365 -0.8721
    5LER   HD23   99   6.509   7.693   2.326 -0.5655 -0.2066  1.7207
    5LER      C  100   6.997   7.900   2.478 -0.0880  0.1734  0.1322
    5LER      O  101   6.976   7.974   2.570 -0.2350 -0.4017 -0.5678
    6LYR      N  102   7.120   7.860   2.444 -0.5155  0.0500  0.3698
    6LYR      H  103   7.116   7.809   2.357 -0.8796 -0.2933  0.5845
    6LYR     CA  104   7.246   7.902   2.502  0.4520 -0.4345 -0.4570
    6LYR     HA  105   7.229   7.919   2.608 -1.7840 -0.0373 -0.8460
    6LYR     CB  106   7.352   7.788   2.478  0.1398 -0.3519 -0.2940
    6LYR    HB1  107   7.450   7.823   2.513  0.0463 -0.6395  0.2645
    6LYR    HB2  108   7.343   7.764   2.372 -0.0447 -4.2741  0.4788
    6LYR     CG  109   7.313   7.654   2.543  0.0495 -0.3861 -0.4271
    6LYR    HG1  110   7.390   7.580   2.519  0.3328 -0.5791  1.0208
    6LYR    HG2  111   7.220   7.617   2.499  0.3194 -2.1860  0.4355
    6LYR     CD  112   7.293   7.670   2.695  0.1579  0.0968  0.5720
    6LYR    HD1  113   7.259   7.575   2.736 -0.7609 -0.7991 -2.0462
    6LYR    HD2  114   7.202   7.725   2.722  0.6889  1.8214 -0.9576
    6LYR     CE  115   7.419   7.722   2.768  0.2030 -0.2109 -0.7669
    6LYR    HE1  116   7.392   7.734   2.873  3.0434 -0.1753  0.0436
    6LYR    HE2  117   7.443   7.824   2.737  0.5527  0.0430  0.3257
    6LYR     NZ  118   7.536   7.638   2.762  0.4832 -0.2105  0.0436
    6LYR    HZ1  119   7.563   7.600   2.672  0.8459  0.8628 -0.3267
    6LYR      C  120   7.302   8.043   2.458 -0.4858 -0.3557 -0.0551
    6LYR      O  121   7.422   8.069   2.464 -0.1251 -0.1787 -0.1741
    7LER      N  122   7.216   8.131   2.408  0.9025 -0.5537  0.3163
    7LER      H  123   7.118   8.108   2.419  0.6961  0.2942  0.3078
    7LER     CA  124   7.248   8.272   2.356  0.6106 -0.5680 -0.3562
    7LER     HA  125   7.345   8.268   2.306  0.4350 -1.1779 -0.6588
    7LER     CB  126   7.160   8.330   2.259 -0.1801  0.9019 -0.2368
    7LER    HB1  127   7.195   8.426   2.221 -0.4035  1.0026 -0.1939
    7LER    HB2  128   7.064   8.342   2.309 -0.1154  2.0544 -0.3562
    7LER     CG  129   7.124   8.240   2.141 -0.3164 -0.5420 -0.3654
    7LER     HG  130   7.087   8.149   2.189 -0.4293 -1.2158 -1.7028
    7LER    CD1  131   7.021   8.306   2.046  0.1617  0.0341  0.4609
    7LER   HD11  132   6.931   8.351   2.088 -0.8495 -1.9644  0.5434
    7LER   HD12  133   7.069   8.384   1.987  0.2732  0.8673  1.6027
    7LER   HD13  134   6.993   8.231   1.972  0.9505 -0.4867  0.6888
    7LER    CD2  135   7.252   8.213   2.056 -0.3044  0.2201 -0.1614
    7LER   HD21  136   7.333   8.176   2.119  0.8598  1.9153 -0.6231
    7LER   HD22  137   7.224   8.134   1.986 -1.3117  0.4263 -0.0163
    7LER   HD23  138   7.284   8.305   2.008 -0.1678  0.1020 -0.2986
    7LER      C  139   7.268   8.352   2.483  0.1284 -0.3973  0.0713
    7LER      O  140   7.177   8.357   2.571  0.4541 -0.5812  0.1612
    8LER      N  141   7.375   8.430   2.491 -0.1810  0.1818  0.0270
    8LER      H  142   7.438   8.429   2.412  0.1070  2.1632  0.1679
    8LER     CA  143   7.413   8.523   2.599  0.0732 -0.1049 -0.2025
    8LER     HA  144   7.398   8.462   2.688 -3.7836 -0.2072 -0.7551
    8LER     CB  145   7.555   8.564   2.593 -0.1579 -0.4075 -0.3188
    8LER    HB1  146   7.576   8.646   2.662  2.2876  0.4873 -1.9663
    8LER    HB2  147   7.575   8.613   2.497 -0.8601  3.4907  1.3260
    8LER     CG  148   7.670   8.459   2.622  0.2925 -0.5123 -0.4960
    8LER     HG  149   7.636   8.403   2.710 -1.1354  2.3802  0.9344
    8LER    CD1  150   7.680   8.365   2.507  0.4794 -0.3569 -0.3440
    8LER   HD11  151   7.586   8.317   2.481 -0.5110  1.2646  0.1513
    8LER   HD12  152   7.719   8.411   2.416 -0.4468 -1.2485 -1.2214
    8LER   HD13  153   7.743   8.280   2.537 -0.8392 -0.4798  2.3849
    8LER    CD2  154   7.805   8.523   2.643  0.6274 -0.0620 -0.2958
    8LER   HD21  155   7.814   8.588   2.730  0.2069 -0.6568  0.2102
    8LER   HD22  156   7.882   8.446   2.645  0.1212 -0.5795 -0.2251
    8LER   HD23  157   7.838   8.584   2.559  1.1941 -0.0726 -0.0860
    8LER      C  158   7.317   8.648   2.607  0.5698 -0.0500  0.1619
    8LER      O  159   7.309   8.726   2.517  0.3482 -0.5756 -0.5348
    9LYR      N  160   7.247   8.650   2.715  0.1275  0.2367 -0.4275
    9LYR      H  161   7.260   8.581   2.788 -0.8118  3.3727  3.0444
    9LYR     CA  162   7.136   8.745   2.738 -0.6193 -0.3565  0.6211
    9LYR     HA  163   7.070   8.737   2.652  0.2929  0.2655 -0.1646
    9LYR     CB  164   7.045   8.714   2.858 -0.5598 -0.1718  0.2610
    9LYR    HB1  165   6.967   8.789   2.864  1.2823  1.8185  0.7919
    9LYR    HB2  166   7.108   8.715   2.947  0.4771  1.3596 -0.4457
    9LYR     CG  167   6.970   8.578   2.850 -0.4593 -0.2363  0.1939
    9LYR    HG1  168   7.043   8.507   2.812 -0.2951  0.1562 -0.2292
    9LYR    HG2  169   6.888   8.584   2.778 -0.8871  2.2763  0.7783
    9LYR     CD  170   6.927   8.537   2.989  0.4671 -0.2249 -0.0931
    9LYR    HD1  171   6.861   8.613   3.030 -1.1565 -2.7982  2.4124
    9LYR    HD2  172   7.017   8.522   3.049  1.7116 -0.3928 -1.9218
    9LYR     CE  173   6.855   8.405   2.992  0.4095  0.3900  0.2977
    9LYR    HE1  174   6.760   8.423   2.943  0.7910 -2.3163 -1.7012
    9LYR    HE2  175   6.839   8.393   3.099  2.1455 -1.3554  0.4247
    9LYR     NZ  176   6.932   8.293   2.938 -0.9017  0.4204 -0.4011
    9LYR    HZ1  177   6.907   8.265   2.844 -0.8990  2.0623 -0.9338
    9LYR      C  178   7.183   8.889   2.754 -0.1805 -0.9259  0.1854
    9LYR      O  179   7.115   8.978   2.695  0.1651 -1.1279  0.2099
   10LER      N  180   7.300   8.916   2.813  0.3275  0.2940 -0.5753
   10LER      H  181   7.338   8.839   2.867 -1.8377  0.6434  1.6086
   10LER     CA  182   7.378   9.038   2.810  0.2740  0.2367 -0.3682
   10LER     HA  183   7.318   9.116   2.856 -0.6566 -0.4748 -0.3528
   10LER     CB  184   7.511   9.019   2.878  0.3737  0.2184 -0.0790
   10LER    HB1  185   7.562   9.115   2.878 -0.2096  0.5830 -2.0888
   10LER    HB2  186   7.567   8.954   2.811  0.5070 -0.3793  0.5915
   10LER     CG  187   7.504   8.970   3.023 -0.0143 -0.2627  0.5023
   10LER     HG  188   7.418   8.906   3.044  0.6227 -1.2740  0.1073
   10LER    CD1  189   7.636   8.890   3.047  0.2603  0.2597 -0.3919
   10LER   HD11  190   7.640   8.847   3.147 -4.6055  1.0688  0.3940
   10LER   HD12  191   7.652   8.803   2.983 -3.1297 -0.5908 -0.2513
   10LER   HD13  192   7.723   8.954   3.032  1.4225 -0.8787  1.1625
   10LER    CD2  193   7.516   9.086   3.120  0.4891  0.0782  0.0127
   10LER   HD21  194   7.604   9.145   3.095  1.4565 -1.2387  0.1709
   10LER   HD22  195   7.423   9.142   3.116  0.0919 -0.5704  0.0317
   10LER   HD23  196   7.529   9.050   3.222  1.8553 -0.4650 -0.3333
   10LER      C  197   7.401   9.096   2.671 -0.1014 -1.0428 -0.0890
   10LER      O  198   7.434   9.214   2.656  0.4136 -0.1441  0.1659
   11LER      N  199   7.383   9.017   2.565 -0.5824 -0.7482 -0.1461
   11LER      H  200   7.355   8.922   2.586  2.2526 -1.2443  1.9114
   11LER     CA  201   7.407   9.043   2.428  0.3497 -0.5053  0.8446
   11LER     HA  202   7.445   9.145   2.419 -1.3072 -0.0263 -1.2830
   11LER     CB  203   7.521   8.958   2.369  0.0209  0.6585 -1.0526
   11LER    HB1  204   7.545   8.993   2.269  2.0994  1.2291 -0.4238
   11LER    HB2  205   7.499   8.853   2.347  1.8089  0.7728 -3.9933
   11LER     CG  206   7.660   8.971   2.439  0.0850 -0.5619  0.8682
   11LER     HG  207   7.642   8.928   2.537 -1.1923 -2.3053 -0.0849
   11LER    CD1  208   7.771   8.886   2.372 -0.0560 -0.5350 -0.0666
   11LER   HD11  209   7.779   8.923   2.269 -1.6828 -0.3069 -0.1392
   11LER   HD12  210   7.859   8.902   2.434 -0.4016  3.0839 -0.2739
   11LER   HD13  211   7.722   8.789   2.372 -2.1674  0.4552  0.3716
   11LER    CD2  212   7.711   9.115   2.439 -0.2158  0.6763  0.3501
   11LER   HD21  213   7.718   9.137   2.333 -1.8310 -2.4160 -0.5344
   11LER   HD22  214   7.637   9.176   2.491 -1.1927  0.2393 -0.4789
   11LER   HD23  215   7.814   9.113   2.475 -0.3695 -2.9813  1.0240
   11LER      C  216   7.279   9.044   2.341  0.2121 -1.0648  0.4784
   11LER      O  217   7.290   9.049   2.216 -0.3332  0.1866  0.1245
   12LER      N  218   7.157   9.045   2.401  0.3565 -0.2682  0.0615
   12LER      H  219   7.156   9.036   2.502 -0.7564  2.3743  0.3767
   12LER     CA  220   7.033   9.040   2.325 -0.0696 -0.9465  0.0883
   12LER     HA  221   7.055   9.031   2.218  1.4331 -0.5832  0.3456
   12LER     CB  222   6.968   8.910   2.367  0.1663  0.7769  0.3850
   12LER    HB1  223   6.869   8.921   2.323 -0.0571  0.1293  0.7159
   12LER    HB2  224   6.952   8.902   2.474 -1.2082 -0.9012  0.0943
   12LER     CG  225   7.033   8.775   2.328 -0.0134 -0.2958  0.1743
   12LER     HG  226   7.132   8.769   2.373 -0.0735 -0.7325  0.2605
   12LER    CD1  227   6.961   8.650   2.382  0.5760 -0.4737  0.6655
   12LER   HD11  228   7.041   8.578   2.395  0.2660 -0.6175  1.8463
   12LER   HD12  229   6.914   8.678   2.476 -1.3679 -0.6643 -0.2093
   12LER   HD13  230   6.877   8.623   2.318 -1.5207  0.3908  2.9058
   12LER    CD2  231   7.047   8.757   2.176  0.8581 -0.6520  0.0027
   12LER   HD21  232   7.119   8.827   2.132 -0.4440  1.9428  1.7398
   12LER   HD22  233   7.082   8.656   2.153 -0.5517 -1.5492  1.6221
   12LER   HD23  234   6.953   8.774   2.124  2.5491  2.5476 -2.3771
   12LER      C  235   6.943   9.165   2.342 -0.2663 -0.1173  0.0810
   12LER      O  236   6.946   9.234   2.441 -0.0340 -0.0346 -0.5362
   13LER      N  237   6.869   9.203   2.242 -0.2001 -0.0595  0.1147
   13LER      H  238   6.858   9.143   2.161 -1.0570  1.2625 -0.7872
   13LER     CA  239   6.797   9.327   2.223 -0.3349 -0.6430  0.1839
   13LER     HA  240   6.805   9.395   2.308 -0.0374  1.2036 -1.2396
   13LER     CB  241   6.836   9.396   2.095  0.7436 -0.0718  0.1200
   13LER    HB1  242   6.784   9.491   2.088  0.0999 -0.3018  1.4603
   13LER    HB2  243   6.801   9.328   2.017  2.0746 -1.6918  0.8618
   13LER     CG  244   6.989   9.421   2.082  0.2111 -0.1837 -0.3806
   13LER     HG  245   7.025   9.319   2.084 -0.5595 -0.4829 -1.0362
   13LER    CD1  246   7.030   9.488   1.956  0.4732  0.3632  0.1813
   13LER   HD11  247   6.998   9.591   1.940  0.9346  0.3068 -1.2690
   13LER   HD12  248   7.133   9.467   1.924 -0.2045  0.3203 -2.1510
   13LER   HD13  249   6.979   9.436   1.874 -3.2111  1.3029  1.7035
   13LER    CD2  250   7.052   9.509   2.195 -0.1279 -0.0287 -0.2954
   13LER   HD21  251   7.011   9.609   2.202  1.7564  0.7388  0.3076
   13LER   HD22  252   7.045   9.462   2.293  0.1265  0.7940  0.1210
   13LER   HD23  253   7.158   9.522   2.175 -0.6386  2.5571 -1.7501
   13LER      C  254   6.644   9.306   2.212 -0.6132 -0.6649  0.3806
   13LER      O  255   6.610   9.198   2.171 -0.6207 -0.1649 -0.2441
   14NH2      N  256   6.557   9.408   2.230 -0.0235  0.6035 -0.0722
   14NH2     H1  257   6.579   9.506   2.241 -0.6751  0.7197  0.2200
   14NH2     H2  258   6.465   9.373   2.210  0.9058  0.1641 -4.6678
   15LY0      N  259   7.736   6.850   1.236 -0.6146 -0.3438 -0.4276
   15LY0     H1  260   7.791   6.769   1.212 -0.1196 -0.7596  1.8980
   15LY0     H2  261   7.741   6.903   1.150 -2.0779 -1.2798 -1.1314
   15LY0     H3  262   7.789   6.900   1.305 -2.0733  0.1361  0.3820
   15LY0     CA  263   7.602   6.826   1.295  0.7774 -0.0136  0.0543
   15LY0     HA  264   7.536   6.783   1.220  0.1726  1.9196 -0.5798
   15LY0     CB  265   7.624   6.730   1.412  1.0019  0.3496  0.5212
   15LY0    HB1  266   7.690   6.775   1.486  1.9328 -0.4309  0.1932
   15LY0    HB2  267   7.665   6.642   1.361 -0.8575 -2.1002  2.9206
   15LY0     CG  268   7.496   6.670   1.476 -0.1341  0.2774  0.0863
   15LY0    HG1  269   7.424   6.649   1.397  2.0221  1.1021 -2.2401
   15LY0    HG2  270   7.459   6.746   1.545 -0.3427  0.6859 -0.4652
   15LY0     CD  271   7.525   6.544   1.550  1.0029  0.2035 -0.2649
   15LY0    HD1  272   7.586   6.562   1.639  2.2483 -1.4934 -0.7188
   15LY0    HD2  273   7.574   6.465   1.493  0.5289 -1.3693  1.3847
   15LY0     CE  274   7.391   6.475   1.592  0.8373  0.5086 -0.0795
   15LY0    HE1  275   7.323   6.461   1.508  2.2148  0.2771 -1.1931
   15LY0    HE2  276   7.353   6.549   1.663 -0.4584 -0.5168  0.3332
   15LY0     NZ  277   7.412   6.339   1.646 -0.1717  0.4105 -0.8732
   15LY0    HZ1  278   7.350   6.302   1.717  2.4473 -0.3827  1.1719
   15LY0    HZ2  279   7.425   6.274   1.571  0.5509 -1.2467  0.6191
   15LY0    HZ3  280   7.503   6.333   1.690  1.1900  0.9039 -3.4326
   15LY0      C  281   7.544   6.959   1.338  0.8500 -0.3244 -0.1956
   15LY0      O  282   7.615   7.045   1.385 -0.3518 -0.7194  0.2662
   16LER      N  283   7.408   6.980   1.326 -0.1588  0.7163 -0.5153
   16LER      H  284   7.350   6.909   1.283 -0.3769  0.0042  0.8943
   16LER     CA  285   7.345   7.103   1.375  0.5223  0.0110  0.0689
   16LER     HA  286   7.397   7.187   1.330  1.3100  0.3059  1.4836
   16LER     CB  287   7.203   7.119   1.316 -0.7861  0.2736  0.3416
   16LER    HB1  288   7.171   7.220   1.340  1.8811  1.5138 -1.0140
   16LER    HB2  289   7.138   7.042   1.359 -1.6319 -0.3137 -1.8523
   16LER     CG  290   7.196   7.102   1.163  0.8152  0.4320 -0.5811
   16LER     HG  291   7.212   6.997   1.142 -1.0643 -0.0703  0.2733
   16LER    CD1  292   7.049   7.140   1.113 -0.3861  1.4494  0.3874
   16LER   HD11  293   6.972   7.078   1.157  1.5966  0.4176  2.6503
   16LER   HD12  294   7.039   7.243   1.147  2.4439  2.2735 -0.9345
   16LER   HD13  295   7.036   7.149   1.005 -1.2256  0.4774  0.4005
   16LER    CD2  296   7.290   7.181   1.076 -0.1004 -0.4172 -0.6949
   16LER   HD21  297   7.268   7.286   1.090  0.9353 -0.1754 -0.8029
   16LER   HD22  298   7.394   7.150   1.092 -1.2143 -4.0052  0.7406
   16LER   HD23  299   7.272   7.159   0.970 -1.6128  1.4950 -0.8800
   16LER      C  300   7.358   7.114   1.527 -0.2992  0.3187 -0.1557
   16LER      O  301   7.289   7.048   1.607  0.3889 -0.4323 -0.1201
   17LY0      N  302   8.358   6.698   1.840 -0.5710 -0.2250  0.0312
   17LY0     H1  303   8.378   6.600   1.848  1.8691  0.2976  1.0456
   17LY0     H2  304   8.271   6.715   1.791  0.0463  0.1944 -0.9463
   17LY0     H3  305   8.437   6.739   1.793 -0.2901  0.6317  1.1922
   17LY0     CA  306   8.335   6.758   1.973 -0.0944 -0.0854  0.2532
   17LY0     HA  307   8.255   6.700   2.018 -2.2360  2.4926  0.0620
   17LY0     CB  308   8.471   6.773   2.042 -0.2218 -0.1515 -0.7501
   17LY0    HB1  309   8.462   6.832   2.132  0.2639  0.2713 -0.9717
   17LY0    HB2  310   8.530   6.835   1.975 -0.8959  1.0443 -0.2625
   17LY0     CG  311   8.538   6.639   2.077 -0.3798 -0.0685  0.5067
   17LY0    HG1  312   8.537   6.566   1.995 -2.8069  0.2069  0.2420
   17LY0    HG2  313   8.479   6.597   2.159 -0.9965 -1.4052 -0.5664
   17LY0     CD  314   8.680   6.671   2.115 -0.4519  0.0337  0.3168
   17LY0    HD1  315   8.673   6.721   2.212  0.2078  0.6971  0.0357
   17LY0    HD2  316   8.720   6.732   2.035  1.3675 -1.9179 -0.3587
   17LY0     CE  317   8.770   6.546   2.123  0.4711  0.6316  0.7324
   17LY0    HE1  318   8.786   6.514   2.020  2.2904 -0.4647  1.3245
   17LY0    HE2  319   8.730   6.461   2.177  2.4143 -1.4100 -0.8294
   17LY0     NZ  320   8.906   6.583   2.175  0.1078  0.4091  0.8420
   17LY0    HZ1  321   8.910   6.579   2.276  1.2949  2.0254  0.9043
   17LY0    HZ2  322   8.980   6.537   2.124  0.0300  0.4900  0.6553
   17LY0    HZ3  323   8.929   6.681   2.163 -1.6008  0.7411 -0.0228
   17LY0      C  324   8.268   6.897   1.971  0.5155  0.6164  0.2040
   17LY0      O  325   8.289   6.971   1.869  0.1711 -0.1523  0.3413
   18LER      N  326   8.186   6.941   2.067  0.3282 -0.0687  0.1102
   18LER      H  327   8.160   6.867   2.131  1.4605 -0.6242 -0.0473
   18LER     CA  328   8.133   7.074   2.082 -0.9913  0.5093 -0.0407
   18LER     HA  329   8.207   7.140   2.037 -2.1167  1.8912  0.0408
   18LER     CB  330   7.993   7.083   2.009 -0.4370 -0.2744 -1.3484
   18LER    HB1  331   7.921   7.012   2.049  0.6003 -1.3125 -1.2788
   18LER    HB2  332   7.999   7.048   1.906  0.8229  2.6158 -2.3614
   18LER     CG  333   7.916   7.221   2.004  0.0347  0.0581 -0.4258
   18LER     HG  334   7.896   7.266   2.101 -3.1846 -0.0037 -0.9468
   18LER    CD1  335   8.003   7.314   1.923 -0.5197  0.4554 -0.0459
   18LER   HD11  336   8.018   7.284   1.820  0.4642  2.4024 -0.5099
   18LER   HD12  337   7.962   7.414   1.911 -0.8751  0.2133 -0.8729
   18LER   HD13  338   8.100   7.319   1.973 -0.0094  1.1303 -1.0691
   18LER    CD2  339   7.788   7.214   1.922 -0.2887  0.4017 -0.3294
   18LER   HD21  340   7.745   7.314   1.913  0.0107  0.5209 -0.4281
   18LER   HD22  341   7.809   7.178   1.822  1.3029  0.9698 -0.2198
   18LER   HD23  342   7.720   7.144   1.972  0.5380  0.3474  0.7472
   18LER      C  343   8.127   7.115   2.229 -0.8717  0.0523 -0.3367
   18LER      O  344   8.196   7.216   2.261  0.3699  0.0441 -0.2422
   19LYR      N  345   8.047   7.033   2.304 -1.1269  1.3036  0.3618
   19LYR      H  346   8.006   6.956   2.252 -0.0467  0.2227  1.0709
   19LYR     CA  347   8.008   7.043   2.437  0.5818 -0.0223  0.0745
   19LYR     HA  348   7.915   6.986   2.440  1.5175 -1.6647 -1.0232
   19LYR     CB  349   8.106   6.968   2.538  0.2485 -0.4174  0.7444
   19LYR    HB1  350   8.205   7.012   2.524  0.7412 -1.3355  1.2182
   19LYR    HB2  351   8.109   6.864   2.504 -1.6131  0.2976 -1.8819
   19LYR     CG  352   8.076   6.973   2.692  0.1995 -0.3715  0.0760
   19LYR    HG1  353   8.116   7.067   2.730  1.3944 -0.5424 -0.7010
   19LYR    HG2  354   8.133   6.896   2.743  0.9443 -0.6913 -1.2109
   19LYR     CD  355   7.925   6.953   2.717  0.2611 -0.3186 -0.1288
   19LYR    HD1  356   7.905   6.848   2.695  2.4800 -0.7264 -0.3525
   19LYR    HD2  357   7.867   7.022   2.656  1.7329 -0.6696 -2.0172
   19LYR     CE  358   7.878   6.985   2.863  0.0394 -0.0928  0.3175
   19LYR    HE1  359   7.917   7.083   2.889  0.0320  0.0865 -0.3249
   19LYR    HE2  360   7.898   6.912   2.941  1.2546  0.6343  0.7051
   19LYR     NZ  361   7.736   6.992   2.865  0.0903 -0.0690 -0.4433
   19LYR    HZ1  362   7.693   7.056   2.799  0.8119  0.4259 -0.4512
   19LYR      C  363   7.960   7.184   2.476  0.0839  0.1104 -0.2537
   19LYR      O  364   8.040   7.261   2.525 -0.6914 -0.2189 -0.1980
   20LER      N  365   7.830   7.210   2.448  0.3384 -0.5414 -0.0804
   20LER      H  366   7.780   7.133   2.407  1.3548 -1.3359  0.1031
   20LER     CA  367   7.751   7.331   2.482  0.0392  1.0906  0.4441
   20LER     HA  368   7.803   7.422   2.454  3.7251 -0.5374  1.3984
   20LER     CB  369   7.610   7.318   2.422  0.5218  0.3423 -0.7987
   20LER    HB1  370   7.554   7.394   2.476  0.7087  0.0259 -0.1395
   20LER    HB2  371   7.558   7.224   2.442  0.8858 -0.4122 -3.0990
   20LER     CG  372   7.597   7.344   2.272  0.6326  0.6783  0.0270
   20LER     HG  373   7.671   7.281   2.223  0.3470  0.0863  0.3380
   20LER    CD1  374   7.456   7.290   2.224  0.9304  0.1779 -0.5400
   20LER   HD11  375   7.376   7.348   2.269  0.8385 -0.7582  0.5457
   20LER   HD12  376   7.457   7.290   2.115 -3.2028  0.6296 -0.7403
   20LER   HD13  377   7.444   7.187   2.259 -0.5567  0.0719 -1.2771
   20LER    CD2  378   7.612   7.485   2.248  0.0548 -0.2372 -0.5263
   20LER   HD21  379   7.717   7.511   2.260 -0.3180  1.5021 -0.7217
   20LER   HD22  380   7.577   7.512   2.149  0.9755 -0.8236 -1.0174
   20LER   HD23  381   7.556   7.550   2.317  2.4017  1.6351 -0.2509
   20LER      C  382   7.731   7.343   2.633  0.4404  0.0943 -0.1503
   20LER      O  383   7.715   7.242   2.702  0.3786 -0.0541 -0.5518
   21LER      N  384   7.735   7.462   2.693 -0.1926 -0.2533  0.8351
   21LER      H  385   7.763   7.542   2.638 -0.9175 -0.5951 -0.0484
   21LER     CA  386   7.720   7.498   2.836  0.7601 -0.2008 -0.2137
   21LER     HA  387   7.695   7.407   2.891  1.6121 -0.5079 -0.3245
   21LER     CB  388   7.854   7.544   2.892  0.0670  0.8954  0.5133
   21LER    HB1  389   7.833   7.558   2.998 -1.1512 -0.4319  0.4736
   21LER    HB2  390   7.884   7.637   2.843  0.9306  0.4232  0.1199
   21LER     CG  391   7.972   7.442   2.870 -0.1630  0.2407 -0.6679
   21LER     HG  392   7.980   7.417   2.764  0.4144  0.1416 -0.6044
   21LER    CD1  393   8.112   7.504   2.901  0.3661  0.0354 -0.2118
   21LER   HD11  394   8.193   7.434   2.885 -0.2688 -0.3496 -1.9176
   21LER   HD12  395   8.132   7.588   2.836  1.5577 -0.3597 -0.3687
   21LER   HD13  396   8.104   7.542   3.003  0.0032 -0.4439 -0.0569
   21LER    CD2  397   7.961   7.310   2.952 -0.4433 -0.2370  0.2608
   21LER   HD21  398   8.048   7.255   2.918 -0.4059 -0.2666  0.4014
   21LER   HD22  399   7.975   7.331   3.058 -2.4578  0.7641  0.3827
   21LER   HD23  400   7.862   7.264   2.943  0.1602 -1.4725 -0.2317
   21LER      C  401   7.609   7.606   2.864  0.1758  0.2475 -0.8092
   21LER      O  402   7.609   7.678   2.965 -0.0061 -0.1522 -0.4170
   22LY0      N  403   7.080   6.808   3.032 -0.1649  0.0839 -0.2759
   22LY0     H1  404   7.029   6.806   2.945  2.5400  1.5630 -2.0332
   22LY0     H2  405   7.022   6.758   3.099 -0.0195  0.1585 -0.0920
   22LY0     H3  406   7.088   6.904   3.063  0.3872 -0.3432  0.9772
   22LY0     CA  407   7.216   6.754   3.025  0.0753  0.1098 -0.7344
   22LY0     HA  408   7.254   6.742   3.126  0.7069 -0.5055 -1.0323
   22LY0     CB  409   7.212   6.615   2.956  0.5164 -0.0336 -0.2097
   22LY0    HB1  410   7.313   6.588   2.925  0.4750  1.6949 -2.0772
   22LY0    HB2  411   7.152   6.628   2.866  0.4476  0.6077 -0.0751
   22LY0     CG  412   7.163   6.503   3.051  0.1424  0.0537  0.2422
   22LY0    HG1  413   7.056   6.519   3.069  0.1331 -0.4252  0.6165
   22LY0    HG2  414   7.217   6.512   3.145  0.4807 -2.3956  0.3446
   22LY0     CD  415   7.198   6.361   2.995  0.1283  0.4025  0.6048
   22LY0    HD1  416   7.164   6.355   2.892  0.7608  0.8025  0.3650
   22LY0    HD2  417   7.147   6.289   3.058  0.3123  1.0676  1.5360
   22LY0     CE  418   7.348   6.320   2.994 -0.1361  0.0726  0.0000
   22LY0    HE1  419   7.401   6.372   2.914  1.2962 -2.5118 -0.8495
   22LY0    HE2  420   7.350   6.221   2.947 -0.8689 -0.0705  0.2560
   22LY0     NZ  421   7.410   6.339   3.124  0.1257 -0.1017  0.2584
   22LY0    HZ1  422   7.502   6.299   3.122  1.2563  2.3730 -0.6100
   22LY0    HZ2  423   7.412   6.437   3.149  0.2859  0.2338 -1.0043
   22LY0    HZ3  424   7.365   6.289   3.199  1.5739 -1.1173  0.4709
   22LY0      C  425   7.300   6.844   2.943 -0.2214  0.1573 -0.8632
   22LY0      O  426   7.252   6.917   2.852  0.1358  0.5530 -0.6934
   23LER      N  427   7.426   6.849   2.984 -0.1687 -0.1380  0.2962
   23LER      H  428   7.461   6.786   3.054  2.8544  1.1355  0.0582
   23LER     CA  429   7.510   6.964   2.948 -0.1930  0.0932 -0.2972
   23LER     HA  430   7.490   7.000   2.847 -0.0720  1.2345  0.0778
   23LER     CB  431   7.467   7.087   3.041  0.0261  0.1550  0.3586
   23LER    HB1  432   7.500   7.073   3.144  0.7209  2.6012  0.5502
   23LER    HB2  433   7.359   7.082   3.049 -0.4307  2.5380 -2.3505
   23LER     CG  434   7.497   7.232   2.992 -0.0595  0.0193 -0.0759
   23LER     HG  435   7.590   7.222   2.936  1.0050  3.4535  0.8709
   23LER    CD1  436   7.406   7.288   2.893  0.2937 -0.1227  0.2306
   23LER   HD11  437   7.302   7.277   2.921 -0.3569  1.8496 -1.2290
   23LER   HD12  438   7.425   7.395   2.885 -0.0483 -0.0823 -0.0399
   23LER   HD13  439   7.422   7.250   2.792 -0.7350  0.8855 -0.3242
   23LER    CD2  440   7.509   7.315   3.117  0.0394 -0.0687 -0.3925
   23LER   HD21  441   7.424   7.305   3.184  0.6496  1.0457  0.5616
   23LER   HD22  442   7.595   7.277   3.173  1.1774 -0.6660 -2.4329
   23LER   HD23  443   7.533   7.420   3.101 -0.7271  0.5207  2.0301
   23LER      C  444   7.659   6.912   2.938  0.4168 -0.5165  0.4014
   23LER      O  445   7.694   6.845   3.031 -0.0631 -0.6518 -0.5427
   24LY0      N  446   5.364   7.253   3.393  0.0230  0.0764  0.0254
   24LY0     H1  447   5.348   7.231   3.490  0.6711  0.4096  0.2144
   24LY0     H2  448   5.412   7.341   3.380  0.2974 -0.2368 -1.1817
   24LY0     H3  449   5.273   7.265   3.351 -1.0588  2.3742  2.7155
   24LY0     CA  450   5.447   7.148   3.324 -0.1473  0.1994 -0.6147
   24LY0     HA  451   5.392   7.055   3.340 -1.1018  1.1373  2.1816
   24LY0     CB  452   5.449   7.170   3.169  0.4385 -0.7212 -0.2003
   24LY0    HB1  453   5.497   7.265   3.146  1.1063 -0.7607  0.9295
   24LY0    HB2  454   5.346   7.178   3.136  0.2553 -2.5474 -0.1648
   24LY0     CG  455   5.530   7.068   3.089 -0.2710  0.2085  0.0593
   24LY0    HG1  456   5.488   6.968   3.101 -2.7654  1.1704 -0.1502
   24LY0    HG2  457   5.634   7.069   3.119 -0.2091  0.1336 -0.1480
   24LY0     CD  458   5.516   7.105   2.940  0.4013  0.0742  0.3467
   24LY0    HD1  459   5.594   7.177   2.914  0.1098  0.0889 -0.5185
   24LY0    HD2  460   5.416   7.144   2.921  0.5549  0.8572  1.1008
   24LY0     CE  461   5.541   6.979   2.849  0.3137 -0.0183  0.1871
   24LY0    HE1  462   5.453   6.915   2.853 -0.8925  1.4851 -0.9862
   24LY0    HE2  463   5.633   6.928   2.879  0.0324 -1.0386 -0.6141
   24LY0     NZ  464   5.540   7.008   2.708 -0.3849  0.3303 -0.0049
   24LY0    HZ1  465   5.452   7.050   2.683 -0.4551  0.3965  0.3528
   24LY0    HZ2  466   5.604   7.083   2.684  1.3417 -0.7525  0.9739
   24LY0    HZ3  467   5.560   6.921   2.661 -2.1739 -1.5913  2.4904
   24LY0      C  468   5.581   7.129   3.391 -0.2290 -0.3000  0.1500
   24LY0      O  469   5.647   7.228   3.414  1.0022 -0.0115  0.2018
   25LER      N  470   5.620   7.010   3.428  0.0842 -0.2110  0.2306
   25LER      H  471   5.568   6.925   3.410 -1.1073 -0.2009  3.1143
   25LER     CA  472   5.756   6.982   3.481  0.1216 -0.1056  0.4474
   25LER     HA  473   5.775   7.041   3.571 -0.4371 -0.6933  0.9580
   25LER     CB  474   5.762   6.835   3.519 -0.3502 -0.3895  0.0553
   25LER    HB1  475   5.866   6.802   3.522 -0.1938  0.0976  0.0537
   25LER    HB2  476   5.716   6.781   3.437 -1.7225 -1.0796  1.2311
   25LER     CG  477   5.695   6.797   3.651 -0.2153 -0.4218  1.0521
   25LER     HG  478   5.587   6.799   3.636 -0.1067 -1.6076 -0.0061
   25LER    CD1  479   5.742   6.653   3.682  0.1421 -0.4519 -0.3223
   25LER   HD11  480   5.668   6.614   3.752  1.2609 -0.9167  0.6426
   25LER   HD12  481   5.729   6.588   3.595 -1.2250  1.7046 -1.8509
   25LER   HD13  482   5.842   6.648   3.725 -0.3372  0.4753  0.9289
   25LER    CD2  483   5.730   6.886   3.770  0.2003  0.1858  0.0835
   25LER   HD21  484   5.839   6.893   3.778  0.4641  0.9609 -3.1245
   25LER   HD22  485   5.669   6.974   3.752  0.9332  0.7789  0.4361
   25LER   HD23  486   5.690   6.853   3.866 -1.6809  2.3845  0.1307
   25LER      C  487   5.867   7.006   3.375  0.1854 -0.4110 -0.3203
   25LER      O  488   5.845   6.987   3.258 -0.1515  0.7789 -0.1668
   26LYR      N  489   5.983   7.051   3.421  0.5275 -0.5219  0.0092
   26LYR      H  490   5.983   7.071   3.520 -1.5413 -0.0379 -0.0343
   26LYR     CA  491   6.091   7.104   3.334  0.5295 -0.2335  0.1386
   26LYR     HA  492   6.089   7.057   3.236  1.0292  0.2776 -0.1231
   26LYR     CB  493   6.076   7.256   3.317 -0.0008 -0.9783 -0.3272
   26LYR    HB1  494   6.157   7.286   3.250  0.5191 -0.5698  0.4719
   26LYR    HB2  495   6.086   7.309   3.411  1.3319  1.0084 -1.5113
   26LYR     CG  496   5.939   7.307   3.263  0.7141 -0.2852 -0.1489
   26LYR    HG1  497   5.860   7.287   3.335  0.7862  1.8705  0.5910
   26LYR    HG2  498   5.920   7.267   3.163  1.5389  0.0189 -0.4375
   26LYR     CD  499   5.946   7.455   3.230  0.2118  0.3879 -0.2839
   26LYR    HD1  500   6.031   7.461   3.163  1.9469 -0.8303  1.6828
   26LYR    HD2  501   5.956   7.527   3.312 -0.0439  2.1782 -1.7427
   26LYR     CE  502   5.823   7.503   3.150 -0.1984  0.1917 -0.5855
   26LYR    HE1  503   5.734   7.496   3.212 -0.6315 -0.6744 -1.2787
   26LYR    HE2  504   5.817   7.448   3.056 -0.2677 -0.5314 -0.1606
   26LYR     NZ  505   5.846   7.645   3.122 -0.1230 -0.1400 -0.2995
   26LYR    HZ1  506   5.920   7.671   3.058  0.1825 -1.4019 -0.4798
   26LYR      C  507   6.230   7.068   3.392  0.0723  0.7592  0.2859
   26LYR      O  508   6.239   7.024   3.505 -0.5080 -0.0289  0.3666
   27LER      N  509   6.342   7.097   3.315  0.1829  0.5929 -0.4215
   27LER      H  510   6.321   7.130   3.222 -1.0021 -1.4014 -0.9473
   27LER     CA  511   6.481   7.118   3.351 -0.1390 -0.4081  0.1793
   27LER     HA  512   6.483   7.132   3.459 -0.1239 -0.2911  0.1644
   27LER     CB  513   6.569   6.995   3.309 -0.0788 -0.3832 -0.1689
   27LER    HB1  514   6.676   7.014   3.320 -0.3561  1.1481  0.1580
   27LER    HB2  515   6.550   6.965   3.206  1.0062  0.8914 -0.7720
   27LER     CG  516   6.546   6.863   3.384  0.3174  0.0536 -0.0654
   27LER     HG  517   6.443   6.828   3.368  0.4570 -0.4819  0.1712
   27LER    CD1  518   6.639   6.744   3.342  0.0130 -0.0398 -0.1978
   27LER   HD11  519   6.652   6.731   3.235  0.4563 -2.6491  0.0891
   27LER   HD12  520   6.740   6.738   3.383  0.7881 -0.3153 -2.0806
   27LER   HD13  521   6.593   6.654   3.384 -0.5428  1.0454  1.6103
   27LER    CD2  522   6.551   6.874   3.531  0.1276 -0.3014  0.7237
   27LER   HD21  523   6.491   6.952   3.580 -1.5763 -1.6855  0.9561
   27LER   HD22  524   6.518   6.780   3.576 -0.8001  0.0787  0.8832
   27LER   HD23  525   6.657   6.892   3.550  0.0849  1.7753 -0.7019
   27LER      C  526   6.532   7.252   3.281 -0.1341  0.1263 -0.3748
   27LER      O  527   6.484   7.280   3.171  0.2979  0.2771 -0.1325
   28LER      N  528   6.617   7.327   3.348  0.4456 -0.0001 -0.1054
   28LER      H  529   6.657   7.303   3.437  2.5339  1.4403 -0.5701
   28LER     CA  530   6.682   7.441   3.282 -0.8870  0.4964 -0.4444
   28LER     HA  531   6.617   7.519   3.243  3.1793  3.7132 -1.4817
   28LER     CB  532   6.773   7.517   3.385 -0.3142  0.2635  0.1814
   28LER    HB1  533   6.802   7.616   3.351  2.6378 -1.4171 -2.8591
   28LER    HB2  534   6.868   7.467   3.404  0.0736  0.5617 -0.8999
   28LER     CG  535   6.706   7.550   3.519 -0.5115 -0.1751  0.2772
   28LER     HG  536   6.679   7.455   3.565  1.2411  0.2137  2.2836
   28LER    CD1  537   6.805   7.620   3.612 -0.4405 -0.0497  0.0967
   28LER   HD11  538   6.886   7.547   3.626  1.9011  2.5908  1.3270
   28LER   HD12  539   6.847   7.706   3.561 -3.1519 -0.1021 -2.4675
   28LER   HD13  540   6.768   7.645   3.711 -0.4923  2.5671 -0.5170
   28LER    CD2  541   6.583   7.639   3.511 -0.4151 -0.6384  0.0072
   28LER   HD21  542   6.512   7.589   3.445 -0.5871 -0.3443 -0.0374
   28LER   HD22  543   6.541   7.644   3.612  1.0170 -1.8330  0.6852
   28LER   HD23  544   6.610   7.739   3.478 -2.0266 -0.9244 -2.4455
   28LER      C  545   6.771   7.402   3.160  0.6392 -0.4303 -0.3943
   28LER      O  546   6.859   7.314   3.167  0.8736 -0.3326 -0.2063
   29LYR      N  547   6.749   7.483   3.055  0.0363 -0.5903 -0.2139
   29LYR      H  548   6.670   7.546   3.062  0.1508 -0.2754 -1.5388
   29LYR     CA  549   6.817   7.490   2.932 -0.1217 -0.3358 -0.4792
   29LYR     HA  550   6.908   7.430   2.931 -0.6337 -1.2478 -3.4902
   29LYR     CB  551   6.734   7.432   2.820 -0.2180 -0.2685  0.3024
   29LYR    HB1  552   6.796   7.430   2.730 -0.9015 -1.7118 -0.1682
   29LYR    HB2  553   6.636   7.478   2.812 -1.0181 -1.3599  2.7913
   29LYR     CG  554   6.713   7.284   2.836  0.4540 -0.1460  0.8473
   29LYR    HG1  555   6.656   7.257   2.925  0.1524  1.0252  1.0166
   29LYR    HG2  556   6.806   7.232   2.860  0.8823  0.7293  1.1291
   29LYR     CD  557   6.638   7.224   2.710  0.3652  0.1941 -0.1957
   29LYR    HD1  558   6.690   7.271   2.626  0.1135  0.3118 -0.2847
   29LYR    HD2  559   6.537   7.263   2.702 -0.1836 -0.7784  1.5428
   29LYR     CE  560   6.635   7.074   2.687 -0.1795  0.2370 -0.3660
   29LYR    HE1  561   6.730   7.029   2.716 -0.3084  0.0771 -0.1889
   29LYR    HE2  562   6.616   7.051   2.582 -0.7565 -3.0279  0.3372
   29LYR     NZ  563   6.541   7.010   2.773  0.8093 -0.7216  0.3708
   29LYR    HZ1  564   6.574   6.994   2.867  0.0969  1.9426  1.1490
   29LYR      C  565   6.847   7.638   2.895  0.2106  0.2296  0.7695
   29LYR      O  566   6.959   7.673   2.856 -0.0461 -0.4485 -0.2363
   30LER      N  567   6.747   7.730   2.898 -0.5678  0.3699 -0.5274
   30LER      H  568   6.658   7.700   2.935  0.1083 -0.3436  0.5634
   30LER     CA  569   6.770   7.868   2.845 -0.6863  0.5079 -0.7198
   30LER     HA  570   6.794   7.874   2.739  0.8439  0.0357 -0.4262
   30LER     CB  571   6.649   7.957   2.865  0.6477 -0.4441 -0.3577
   30LER    HB1  572   6.689   8.058   2.856 -1.9246  0.6544 -0.3499
   30LER    HB2  573   6.603   7.927   2.959  1.0163 -0.1520 -0.0793
   30LER     CG  574   6.544   7.944   2.757 -0.3709  0.8472 -1.3169
   30LER     HG  575   6.528   7.839   2.730 -1.4741  0.8551 -0.7402
   30LER    CD1  576   6.418   7.998   2.815  0.0834 -0.2265  0.9072
   30LER   HD11  577   6.345   8.012   2.735  0.5244 -3.7370 -0.2741
   30LER   HD12  578   6.374   7.925   2.884 -1.8520  1.1714  1.2450
   30LER   HD13  579   6.443   8.091   2.865  0.8433 -0.8731  1.7743
   30LER    CD2  580   6.586   8.034   2.642 -0.8898  1.0464 -0.3408
   30LER   HD21  581   6.504   8.045   2.571 -2.0906  1.6312  1.1069
   30LER   HD22  582   6.613   8.131   2.682  1.4790 -0.0560  0.9417
   30LER   HD23  583   6.677   7.995   2.595 -0.0481  3.1516 -0.5643
   30LER      C  584   6.878   7.939   2.927 -0.2933 -0.7696 -0.1811
   30LER      O  585   6.874   7.926   3.053  0.1434  0.8338  0.2791
   31LER      N  586   6.968   8.018   2.867 -0.6698 -0.4613 -1.0085
   31LER      H  587   6.960   8.052   2.772  2.0382  0.0027 -1.1443
   31LER     CA  588   7.072   8.092   2.941 -0.2288  0.8288  0.5027
   31LER     HA  589   7.112   8.026   3.018  0.4260 -0.1766 -0.6524
   31LER     CB  590   7.196   8.105   2.841  0.2711 -0.3358 -0.2098
   31LER    HB1  591   7.159   8.156   2.752  0.2824 -1.2013 -0.7168
   31LER    HB2  592   7.228   8.004   2.815  0.4141 -0.1753 -0.6821
   31LER     CG  593   7.325   8.183   2.895 -0.0816 -0.9640  0.2794
   31LER     HG  594   7.297   8.288   2.896  1.5819 -0.4804  2.2238
   31LER    CD1  595   7.376   8.135   3.026  0.0931 -0.1891 -0.2049
   31LER   HD11  596   7.288   8.133   3.091  0.3712 -2.0424  0.1806
   31LER   HD12  597   7.411   8.031   3.029  2.2082  0.4822  0.8886
   31LER   HD13  598   7.449   8.205   3.066  0.2533 -0.6617  0.3434
   31LER    CD2  599   7.439   8.157   2.795 -0.3326  0.1155 -0.3941
   31LER   HD21  600   7.536   8.192   2.830 -0.5985  1.0531 -0.5492
   31LER   HD22  601   7.441   8.051   2.771  0.0405  0.3031 -1.2116
   31LER   HD23  602   7.415   8.200   2.698  1.0953 -0.1846 -0.8878
   31LER      C  603   7.024   8.222   3.003 -0.4365 -0.1214  0.0750
   31LER      O  604   7.042   8.242   3.122 -0.4074  0.1482  0.0684
   32LY0      N  605   5.441   8.161   2.868  0.3668 -0.2675  0.0535
   32LY0     H1  606   5.517   8.227   2.862 -2.0481  2.6738 -0.7716
   32LY0     H2  607   5.354   8.214   2.872  3.3060  5.5984 -1.8982
   32LY0     H3  608   5.449   8.110   2.782  1.7029 -0.6079  0.3566
   32LY0     CA  609   5.454   8.061   2.980  0.2853  0.1451  0.0604
   32LY0     HA  610   5.471   8.117   3.072 -1.7133  1.2954 -0.1936
   32LY0     CB  611   5.327   7.980   3.001 -0.1255  0.4064 -0.3333
   32LY0    HB1  612   5.352   7.895   3.065 -3.5209 -0.2017  0.3699
   32LY0    HB2  613   5.299   7.940   2.904 -0.3597 -1.8925  0.6026
   32LY0     CG  614   5.217   8.063   3.065 -0.1374  0.7194 -0.0155
   32LY0    HG1  615   5.208   8.147   2.996  1.0932 -0.4023 -1.6205
   32LY0    HG2  616   5.240   8.100   3.165 -2.3152 -0.9461  1.1798
   32LY0     CD  617   5.081   7.982   3.066 -0.2860 -0.7563  0.2501
   32LY0    HD1  618   5.052   7.940   2.970 -0.9373  0.0781  0.0771
   32LY0    HD2  619   5.010   8.060   3.092  2.1053  1.3510  0.8785
   32LY0     CE  620   5.080   7.873   3.177 -0.0710 -0.5719  0.4537
   32LY0    HE1  621   5.124   7.921   3.265  4.4245 -1.9353 -0.7914
   32LY0    HE2  622   5.142   7.797   3.130 -0.5993  0.1611 -1.4847
   32LY0     NZ  623   4.945   7.826   3.211  0.2141  0.1848  0.6061
   32LY0    HZ1  624   4.892   7.810   3.126 -0.0665 -0.5506  0.9081
   32LY0    HZ2  625   4.959   7.744   3.268  2.9480  1.1654  1.4818
   32LY0    HZ3  626   4.889   7.893   3.263 -0.4666 -0.4964  0.7751
   32LY0      C  627   5.580   7.976   2.958  0.2925  0.2529 -0.4394
   32LY0      O  628   5.584   7.911   2.857 -0.2063 -0.0954  1.0877
   33LER      N  629   5.670   7.978   3.057 -0.4208 -0.4529  0.1086
   33LER      H  630   5.641   8.026   3.141  0.3537  4.4875 -2.0956
   33LER     CA  631   5.790   7.895   3.083  0.6236 -0.1180  0.3634
   33LER     HA  632   5.834   7.878   2.985 -2.7516  0.6926 -1.4366
   33LER     CB  633   5.898   7.956   3.173  0.5808  0.6824 -0.1241
   33LER    HB1  634   5.970   7.878   3.197 -0.4296 -0.1524  0.2494
   33LER    HB2  635   5.851   7.988   3.266  0.7947 -0.3521  0.3476
   33LER     CG  636   5.983   8.070   3.111  0.3023 -0.2057 -0.4889
   33LER     HG  637   5.919   8.139   3.056 -2.1656 -1.2946  0.8844
   33LER    CD1  638   6.045   8.153   3.223 -0.2245  0.9682  0.1240
   33LER   HD11  639   6.091   8.245   3.188  0.0557  0.7683 -0.0445
   33LER   HD12  640   5.962   8.179   3.288  0.6597  0.8858  1.3242
   33LER   HD13  641   6.118   8.088   3.272  0.2714 -0.0336 -1.8493
   33LER    CD2  642   6.090   8.024   3.016 -0.0615 -0.0102  0.4948
   33LER   HD21  643   6.138   8.117   2.985  0.6916  0.1534  2.0487
   33LER   HD22  644   6.164   7.952   3.052 -0.2769 -1.2394 -1.3462
   33LER   HD23  645   6.044   7.974   2.930  1.3504  0.5587 -0.6347
   33LER      C  646   5.756   7.748   3.140 -0.1439 -0.1229  0.5642
   33LER      O  647   5.649   7.737   3.204 -0.0470  0.1134 -0.2655
   34LY0      N  648   5.516   6.167   3.554 -0.2624  0.1226  0.1679
   34LY0     H1  649   5.449   6.151   3.628 -0.6411  0.1565 -0.1658
   34LY0     H2  650   5.507   6.090   3.490 -0.6040 -1.1175  1.6477
   34LY0     H3  651   5.609   6.178   3.592  0.5891 -1.8762 -1.1724
   34LY0     CA  652   5.477   6.292   3.487  0.3407 -0.1433 -0.1577
   34LY0     HA  653   5.383   6.257   3.443 -0.7453  0.6302  1.4541
   34LY0     CB  654   5.459   6.405   3.590  0.0947  0.0391 -0.5124
   34LY0    HB1  655   5.559   6.437   3.616  0.2242 -1.7787  1.5035
   34LY0    HB2  656   5.408   6.367   3.679 -0.5176 -0.2053 -0.9599
   34LY0     CG  657   5.384   6.537   3.544  0.8721  0.3497 -0.2135
   34LY0    HG1  658   5.290   6.505   3.498  0.7794 -1.6386  1.2812
   34LY0    HG2  659   5.443   6.591   3.469 -0.2304 -1.1870 -2.2921
   34LY0     CD  660   5.341   6.631   3.660 -0.1992 -0.0453  0.1450
   34LY0    HD1  661   5.423   6.648   3.730 -0.3535 -0.3252  0.3997
   34LY0    HD2  662   5.254   6.583   3.706 -0.6172  0.1795 -0.3964
   34LY0     CE  663   5.306   6.762   3.602 -0.2785  0.1288 -0.0192
   34LY0    HE1  664   5.245   6.759   3.512 -0.8645  0.0163  0.3778
   34LY0    HE2  665   5.400   6.804   3.565 -0.7544 -0.3089 -1.8152
   34LY0     NZ  666   5.254   6.845   3.711 -0.0582 -0.2085 -0.0116
   34LY0    HZ1  667   5.167   6.810   3.748  1.5269 -2.3625  2.0215
   34LY0    HZ2  668   5.319   6.835   3.788 -0.1586  0.4987  0.1694
   34LY0    HZ3  669   5.257   6.941   3.681  1.7832  0.1541  1.1598
   34LY0      C  670   5.574   6.336   3.372 -0.3412  0.4128 -0.6590
   34LY0      O  671   5.696   6.356   3.394  0.3093 -0.5716 -0.1450
   35LER      N  672   5.513   6.362   3.253 -0.1951 -0.3710  0.1855
   35LER      H  673   5.418   6.330   3.244  0.4370 -2.2265 -0.4377
   35LER     CA  674   5.570   6.420   3.135 -0.2722 -0.2082 -0.7334
   35LER     HA  675   5.633   6.341   3.093 -0.7821 -1.7214  1.1954
   35LER     CB  676   5.463   6.453   3.030 -0.5807 -0.4614 -1.0559
   35LER    HB1  677   5.508   6.517   2.954 -1.5733 -1.1228 -2.2551
   35LER    HB2  678   5.383   6.512   3.076 -0.8929 -1.3547 -0.4280
   35LER     CG  679   5.408   6.328   2.963  0.5603  0.4951  0.5794
   35LER     HG  680   5.384   6.255   3.040 -0.8009  1.7923  1.4517
   35LER    CD1  681   5.274   6.368   2.889 -0.7270 -0.5061  0.7640
   35LER   HD11  682   5.205   6.402   2.966 -0.6460  1.4051  0.0668
   35LER   HD12  683   5.280   6.443   2.809 -0.4915 -0.3189  0.9527
   35LER   HD13  684   5.230   6.275   2.853 -1.5710  1.2354 -3.3434
   35LER    CD2  685   5.496   6.264   2.864 -0.1460 -0.7473 -0.0389
   35LER   HD21  686   5.570   6.213   2.926 -1.3982 -1.3567  0.9966
   35LER   HD22  687   5.449   6.184   2.807  0.1053 -0.9040 -0.0305
   35LER   HD23  688   5.546   6.337   2.800 -0.2840  1.0413  1.7881
   35LER      C  689   5.653   6.542   3.160 -0.1119 -0.5148  0.6196
   35LER      O  690   5.612   6.629   3.238  0.1002 -0.1973 -0.5872
   36LYR      N  691   5.765   6.568   3.087 -1.2345 -0.1235  0.2662
   36LYR      H  692   5.800   6.489   3.035 -1.0106 -0.3347  0.7374
   36LYR     CA  693   5.862   6.681   3.115 -0.3372  0.4110  0.0803
   36LYR     HA  694   5.810   6.755   3.175 -3.0533 -0.1130 -1.4565
   36LYR     CB  695   5.979   6.622   3.203  0.1892  0.0701 -0.1584
   36LYR    HB1  696   6.045   6.705   3.228 -1.1030  0.1538  3.6832
   36LYR    HB2  697   6.031   6.546   3.144  0.7192 -0.8040  1.3473
   36LYR     CG  698   5.945   6.549   3.333 -0.0161  0.0016  0.1051
   36LYR    HG1  699   5.889   6.460   3.303 -1.8061  0.8689  0.7014
   36LYR    HG2  700   5.883   6.612   3.397 -0.4353 -1.0419  0.7627
   36LYR     CD  701   6.061   6.504   3.414 -0.5162  0.2914 -0.5138
   36LYR    HD1  702   6.125   6.589   3.434 -0.6712  0.0144  1.3349
   36LYR    HD2  703   6.118   6.422   3.370 -0.4009 -2.0108  3.4660
   36LYR     CE  704   6.015   6.453   3.549 -1.5473  0.6261 -0.0383
   36LYR    HE1  705   5.929   6.390   3.528 -1.3773  0.4428 -0.1863
   36LYR    HE2  706   5.973   6.534   3.610 -2.7665 -0.9015  1.2651
   36LYR     NZ  707   6.121   6.379   3.615  0.3246 -0.0267  0.1249
   36LYR    HZ1  708   6.131   6.282   3.589  1.1098  0.0916 -0.0300
   36LYR      C  709   5.917   6.742   2.985 -0.3159 -0.7965 -0.2270
   36LYR      O  710   5.945   6.682   2.880  0.3144 -0.2639  0.2321
   37LER      N  711   5.933   6.880   2.994 -0.4354  0.3969 -0.6559
   37LER      H  712   5.920   6.925   3.084  1.6558 -0.8352  0.3328
   37LER     CA  713   5.996   6.964   2.889  0.2131 -0.5778  0.0830
   37LER     HA  714   5.971   6.916   2.795 -1.5222  1.1995 -0.4286
   37LER     CB  715   5.910   7.096   2.885 -0.6889  0.1418  1.0728
   37LER    HB1  716   5.922   7.142   2.983  0.5661  4.2208 -0.7515
   37LER    HB2  717   5.804   7.069   2.877 -0.2921 -1.0586 -0.5370
   37LER     CG  718   5.947   7.207   2.783  0.1421 -0.1609 -0.1763
   37LER     HG  719   6.054   7.217   2.767  0.0994  2.4102  0.6563
   37LER    CD1  720   5.871   7.188   2.652  0.5100  0.2980  0.1956
   37LER   HD11  721   5.886   7.090   2.605 -1.7669 -0.8719  1.7283
   37LER   HD12  722   5.764   7.192   2.672  0.3043 -0.6747 -0.5851
   37LER   HD13  723   5.898   7.275   2.592  0.7725  0.7701  0.9856
   37LER    CD2  724   5.901   7.341   2.840 -0.0198  0.4228  0.7725
   37LER   HD21  725   5.927   7.415   2.764 -2.4771 -1.7909 -2.4848
   37LER   HD22  726   5.795   7.339   2.868 -0.1323 -0.2591  0.3193
   37LER   HD23  727   5.962   7.363   2.927  0.0413 -1.1123  1.1370
   37LER      C  728   6.148   6.981   2.896 -0.0949 -0.6930  0.2128
   37LER      O  729   6.194   7.063   2.980 -0.0203 -0.6450 -0.4106
   38LER      N  730   6.209   6.899   2.819 -0.1342  0.4909 -0.2810
   38LER      H  731   6.144   6.834   2.777  0.0244  0.6595 -0.8068
   38LER     CA  732   6.348   6.876   2.823  0.1761 -0.0846 -0.6406
   38LER     HA  733   6.393   6.893   2.921  0.4235 -2.6338 -0.2467
   38LER     CB  734   6.378   6.731   2.779 -0.4106 -0.7532  0.2672
   38LER    HB1  735   6.486   6.734   2.768 -0.2096  2.5060  1.8541
   38LER    HB2  736   6.348   6.712   2.676  3.0418 -1.1842 -0.7816
   38LER     CG  737   6.337   6.624   2.866 -0.5752  0.8514  0.7050
   38LER     HG  738   6.228   6.617   2.875 -0.4155 -0.7561  2.0436
   38LER    CD1  739   6.383   6.486   2.810 -0.1132  0.1384  0.7463
   38LER   HD11  740   6.492   6.483   2.813 -0.0705  0.3650 -0.2423
   38LER   HD12  741   6.352   6.394   2.860  0.0896 -0.1202  0.3940
   38LER   HD13  742   6.344   6.488   2.708  2.5865 -0.5560 -0.3825
   38LER    CD2  743   6.399   6.649   3.005 -0.1850 -0.1333  0.0270
   38LER   HD21  744   6.507   6.665   3.000 -0.0876 -0.9479 -0.7858
   38LER   HD22  745   6.341   6.719   3.064 -2.0671 -3.3461  2.3488
   38LER   HD23  746   6.383   6.558   3.064  0.4148 -0.4843 -0.3406
   38LER      C  747   6.428   6.964   2.719  0.3992 -0.5570 -0.1590
   38LER      O  748   6.376   7.007   2.617  0.0224 -0.5126 -0.0792
   39LY0      N  749   6.261   5.837   3.867 -0.7824  0.3683 -0.3723
   39LY0     H1  750   6.324   5.821   3.789 -0.3322 -1.0223  0.2394
   39LY0     H2  751   6.320   5.847   3.949  0.3417  0.3170 -1.1424
   39LY0     H3  752   6.200   5.757   3.872 -1.7720  1.1219 -0.1974
   39LY0     CA  753   6.174   5.954   3.843  0.1105  0.3231 -0.2019
   39LY0     HA  754   6.157   5.942   3.736  1.4183  1.4763 -0.5649
   39LY0     CB  755   6.038   5.959   3.911 -0.4370 -0.2819 -0.3459
   39LY0    HB1  756   6.009   6.063   3.895 -0.4518 -0.0050  1.2962
   39LY0    HB2  757   6.045   5.948   4.019 -0.1806  1.4916 -0.1447
   39LY0     CG  758   5.932   5.862   3.847  0.2130  0.6839  0.3764
   39LY0    HG1  759   5.945   5.755   3.865  1.1816  0.7393  0.0456
   39LY0    HG2  760   5.923   5.887   3.742 -1.7450  0.4627  0.4395
   39LY0     CD  761   5.786   5.895   3.889  0.6605 -0.8214  0.0348
   39LY0    HD1  762   5.782   6.003   3.879 -0.6070 -0.9432 -1.0789
   39LY0    HD2  763   5.775   5.862   3.992  3.2554 -0.3719  0.5186
   39LY0     CE  764   5.683   5.827   3.797 -0.4679 -0.2585  0.4038
   39LY0    HE1  765   5.691   5.718   3.797  0.1595 -0.2585 -1.8045
   39LY0    HE2  766   5.697   5.874   3.700 -2.0504 -0.0003  0.2807
   39LY0     NZ  767   5.554   5.866   3.857  0.3943 -0.1203  0.2594
   39LY0    HZ1  768   5.534   5.812   3.940 -0.4114  0.0075  0.1580
   39LY0    HZ2  769   5.547   5.964   3.881 -0.9533  0.1524 -1.0916
   39LY0    HZ3  770   5.485   5.849   3.786 -0.5667  0.7563  0.9445
   39LY0      C  771   6.251   6.087   3.867  0.5408  0.0099 -0.7349
   39LY0      O  772   6.321   6.098   3.972  0.2250 -0.7219  0.2516
   40LER      N  773   6.233   6.184   3.775  0.1974 -0.6759 -0.1469
   40LER      H  774   6.155   6.170   3.713  0.8520 -1.4321 -0.8280
   40LER     CA  775   6.288   6.325   3.785 -0.1699  0.7183  0.2922
   40LER     HA  776   6.293   6.349   3.891 -2.1503  0.2843  0.5328
   40LER     CB  777   6.430   6.320   3.715 -0.5106 -0.4671 -0.1818
   40LER    HB1  778   6.422   6.258   3.625  0.4303 -0.0365 -0.5689
   40LER    HB2  779   6.493   6.263   3.783 -0.5306 -0.4089 -0.1144
   40LER     CG  780   6.502   6.460   3.685  0.4281  0.0078  0.1461
   40LER     HG  781   6.435   6.517   3.621 -0.1530 -0.5507  0.2471
   40LER    CD1  782   6.537   6.537   3.813  0.4002 -0.8288  0.3693
   40LER   HD11  783   6.564   6.637   3.782  0.5390 -1.6889 -2.5722
   40LER   HD12  784   6.450   6.531   3.878  1.0530 -2.5672  1.1424
   40LER   HD13  785   6.628   6.495   3.857  1.0928  0.2824  0.0265
   40LER    CD2  786   6.627   6.439   3.612 -0.3717  0.3431 -0.0391
   40LER   HD21  787   6.607   6.381   3.522 -0.1406 -1.8486  1.2493
   40LER   HD22  788   6.677   6.533   3.587 -1.2013  1.8417  3.3848
   40LER   HD23  789   6.699   6.378   3.666 -0.1309  0.2133 -0.4990
   40LER      C  790   6.197   6.421   3.714  0.4703 -0.4971  0.0896
   40LER      O  791   6.186   6.533   3.759  0.7055 -0.3412  0.5457
   41U      O5'  792   6.851   6.381   0.882  0.2768 -0.6876  0.0460
   41U      H5T  793   6.901   6.458   0.855  0.2204 -0.3962  0.7690
   41U      C5'  794   6.846   6.287   0.782 -0.0250 -0.8285  0.2114
   41U     H5'1  795   6.815   6.331   0.688 -1.3352 -0.4189  0.8037
   41U     H5'2  796   6.767   6.217   0.811 -1.2979  0.5095  0.1032
   41U      C4'  797   6.982   6.212   0.765  0.7329 -0.6440  0.6077
   41U      H4'  798   6.996   6.158   0.671 -1.1865 -1.5708  0.8039
   41U      O4'  799   7.092   6.302   0.786 -0.3064 -0.3160 -0.1838
   41U      C1'  800   7.202   6.219   0.832 -0.6585  0.0814 -0.1105
   41U      H1'  801   7.273   6.190   0.754  0.8812  0.3203  1.1435
   41U       N1  802   7.275   6.274   0.949 -0.4864 -0.1455  0.1936
   41U       C6  803   7.209   6.341   1.046  0.2053  0.2111 -0.2263
   41U       H6  804   7.102   6.357   1.039  0.3728  2.1182  0.9222
   41U       C5  805   7.281   6.382   1.155 -0.6659  0.1825  0.3620
   41U       H5  806   7.230   6.443   1.228 -0.0899  0.3446  0.6329
   41U       C4  807   7.424   6.371   1.164 -0.4631  0.0809  0.5454
   41U       O4  808   7.494   6.419   1.252 -0.5150  0.3831 -0.2435
   41U       N3  809   7.478   6.295   1.064 -0.2137  0.1144  0.1477
   41U       H3  810   7.574   6.265   1.069  0.7014  2.3247 -1.9503
   41U       C2  811   7.411   6.252   0.957 -0.4851 -0.1817 -0.5645
   41U       O2  812   7.468   6.181   0.871 -0.3726 -0.4485  0.3057
   41U      C3'  813   6.992   6.110   0.878 -0.0039 -0.4356 -0.5475
   41U      H3'  814   6.961   6.153   0.974  1.1786 -0.7748 -0.0003
   41U      C2'  815   7.143   6.092   0.877 -0.0333  0.8872 -0.1279
   41U     H2'1  816   7.176   6.076   0.980 -0.7191  0.1093 -0.0179
   41U      O2'  817   7.181   5.982   0.793 -0.4197  0.7729 -0.8787
   41U     HO'2  818   7.136   5.903   0.824  0.7617  0.3024 -0.2767
   41U      O3'  819   6.914   5.995   0.862  0.4529  0.7116 -0.1600
   42U        P  820   6.885   5.890   0.977  0.3381  0.4263 -0.1100
   42U      O1P  821   6.782   5.801   0.915 -0.0343 -0.4111  0.5221
   42U      O2P  822   6.862   5.963   1.105  0.5113 -0.0786 -0.0885
   42U      O5'  823   7.018   5.811   0.992 -0.2519 -0.1323  0.3159
   42U      C5'  824   7.052   5.695   0.914  0.5741 -0.3118 -0.0553
   42U     H5'1  825   7.033   5.724   0.811  0.1631  2.3160  0.6911
   42U     H5'2  826   6.980   5.617   0.943 -0.2618  0.9988  1.6306
   42U      C4'  827   7.195   5.652   0.952  0.7261 -0.2797 -0.2616
   42U      H4'  828   7.221   5.578   0.876  0.6993  0.6913 -1.2459
   42U      O4'  829   7.292   5.758   0.948  1.0617  0.6063 -0.2583
   42U      C1'  830   7.391   5.736   1.049 -0.6510 -0.6440  0.5438
   42U      H1'  831   7.488   5.719   1.002 -0.1748  0.2958  1.1418
   42U       N1  832   7.419   5.850   1.148 -0.1211  0.0747  0.6718
   42U       C6  833   7.319   5.933   1.184  0.3698  0.5196 -0.6716
   42U       H6  834   7.221   5.920   1.141  0.1668 -1.0921  0.2038
   42U       C5  835   7.344   6.028   1.275  0.2165 -0.1697  0.4107
   42U       H5  836   7.272   6.106   1.299  1.1704  0.6712  0.6345
   42U       C4  837   7.474   6.047   1.333  0.0174  0.1664  0.5074
   42U       O4  838   7.503   6.123   1.420  0.5409  0.1740 -0.1285
   42U       N3  839   7.569   5.958   1.291  0.0485 -0.3004 -0.6509
   42U       H3  840   7.655   5.954   1.345 -0.1047 -3.0287 -0.4321
   42U       C2  841   7.548   5.857   1.200 -0.0374 -0.2755  0.2582
   42U       O2  842   7.642   5.779   1.173  0.5279  0.3363 -0.8759
   42U      C3'  843   7.202   5.591   1.099  0.0991  0.5771  0.2482
   42U      H3'  844   7.143   5.655   1.165 -1.1774  1.9025 -2.0525
   42U      C2'  845   7.356   5.609   1.125 -0.0288  0.0633  0.2833
   42U     H2'1  846   7.377   5.629   1.230  0.7578 -1.9237  0.5497
   42U      O2'  847   7.448   5.509   1.085 -0.2295 -0.1065 -0.0678
   42U     HO'2  848   7.516   5.495   1.151  1.3400  1.3523 -1.3172
   42U      O3'  849   7.168   5.453   1.099  0.0589 -0.1251 -0.6662
   43A        P  850   7.133   5.378   1.229 -0.1728  0.0230 -0.0976
   43A      O1P  851   7.096   5.244   1.186  0.0816 -0.0880  0.0686
   43A      O2P  852   7.037   5.455   1.311  0.5380  0.8720 -0.0012
   43A      O5'  853   7.271   5.370   1.312 -0.0983 -0.3257 -0.1063
   43A      C5'  854   7.365   5.265   1.278  0.4471 -1.3714 -0.3352
   43A     H5'1  855   7.375   5.259   1.169 -0.5255  0.0947 -0.5308
   43A     H5'2  856   7.318   5.171   1.308  2.4973 -1.5890  2.5181
   43A      C4'  857   7.499   5.275   1.348 -0.1007  0.4018  0.7336
   43A      H4'  858   7.558   5.194   1.305 -1.5092 -0.5919  0.6112
   43A      O4'  859   7.568   5.399   1.326  0.0286  1.0824 -0.6231
   43A      C1'  860   7.626   5.449   1.445  0.4276  0.2998  0.0466
   43A      H1'  861   7.725   5.487   1.423  0.5395  1.2504  1.9387
   43A       N9  862   7.543   5.560   1.508 -0.0673  0.0982 -0.6901
   43A       C8  863   7.407   5.587   1.507 -0.2113 -0.1180  0.5458
   43A       H8  864   7.349   5.524   1.442  0.3487  0.1642 -0.2472
   43A       N7  865   7.363   5.701   1.555 -0.7545  0.0220 -0.6166
   43A       C5  866   7.487   5.745   1.614  0.3871 -0.0626  0.1342
   43A       C6  867   7.525   5.854   1.692 -0.7125  0.0010 -0.5453
   43A       N6  868   7.449   5.952   1.735 -0.2382 -0.0317 -0.1603
   43A      H61  869   7.351   5.959   1.710  0.2797 -0.8412 -2.7695
   43A      H62  870   7.498   6.016   1.796 -1.5328 -0.1867  1.0886
   43A       N1  871   7.652   5.869   1.733 -0.1667  0.9751 -0.2517
   43A       C2  872   7.743   5.768   1.708  0.0257  0.5573  0.0917
   43A       H2  873   7.843   5.768   1.751  0.0868  0.8884 -0.0457
   43A       N3  874   7.719   5.659   1.631  0.0773 -0.4188  0.0227
   43A       C4  875   7.591   5.654   1.591 -0.1167 -0.3954 -0.7392
   43A      C3'  876   7.497   5.253   1.498  0.1083  0.3367 -0.6713
   43A      H3'  877   7.419   5.313   1.545  2.0654  1.9812  0.6332
   43A      C2'  878   7.628   5.322   1.532  0.4633  0.4864  0.1894
   43A     H2'1  879   7.647   5.356   1.634  2.9729  2.9549 -0.9625
   43A      O2'  880   7.736   5.240   1.493  0.5696 -0.3815 -0.2411
   43A     HO'2  881   7.722   5.154   1.533 -0.0512 -0.3045 -0.2687
   43A      O3'  882   7.503   5.119   1.548  0.2304 -0.2562  0.1875
   44A        P  883   7.426   5.079   1.684  0.4356  0.0718  0.3505
   44A      O1P  884   7.441   4.934   1.704  0.2523 -0.4561  0.0444
   44A      O2P  885   7.289   5.136   1.688 -0.2179 -0.7475  0.1640
   44A      O5'  886   7.520   5.153   1.791  0.1905 -0.0771  0.5232
   44A      C5'  887   7.644   5.101   1.819  0.1251 -0.9832  0.2922
   44A     H5'1  888   7.696   5.079   1.726  1.8382  2.6318  0.1997
   44A     H5'2  889   7.627   5.007   1.871  1.1135 -0.7309  1.0846
   44A      C4'  890   7.734   5.195   1.906  0.7849  1.1972 -0.2229
   44A      H4'  891   7.826   5.136   1.915 -0.0691  0.0492  1.6699
   44A      O4'  892   7.750   5.325   1.848  0.3784 -0.4579  0.4541
   44A      C1'  893   7.766   5.415   1.956 -0.5389 -0.0819 -0.4174
   44A      H1'  894   7.867   5.455   1.960  0.0755 -1.6454  0.3326
   44A       N9  895   7.656   5.505   1.947  0.3101  0.0825 -0.0298
   44A       C8  896   7.528   5.486   1.893 -0.5415 -0.3155  0.0506
   44A       H8  897   7.510   5.396   1.835  1.7141  0.9783 -2.9527
   44A       N7  898   7.454   5.592   1.911  0.7976  0.1585 -0.1124
   44A       C5  899   7.532   5.688   1.985 -0.7790  0.2202 -0.3601
   44A       C6  900   7.521   5.821   2.038 -0.1716  0.5870  0.5689
   44A       N6  901   7.419   5.892   2.030 -0.0798 -0.8268  0.0558
   44A      H61  902   7.334   5.854   1.992  1.0130 -1.3405 -2.0412
   44A      H62  903   7.440   5.991   2.031  2.9381 -1.3330 -1.4966
   44A       N1  904   7.624   5.879   2.092 -0.2233 -0.1420 -0.8801
   44A       C2  905   7.738   5.811   2.101 -0.7807 -0.8224 -0.0661
   44A       H2  906   7.818   5.864   2.153 -2.5736  1.9835  0.0304
   44A       N3  907   7.767   5.685   2.059  1.0769 -0.0263  0.4913
   44A       C4  908   7.659   5.628   2.005  0.0558 -0.2064 -0.0037
   44A      C3'  909   7.688   5.211   2.047 -0.0158  1.1779 -0.1383
   44A      H3'  910   7.581   5.225   2.060 -0.2264  1.4339 -1.9507
   44A      C2'  911   7.768   5.334   2.085 -0.0770  0.2141  0.1306
   44A     H2'1  912   7.724   5.382   2.174 -0.7925 -0.1361 -0.0253
   44A      O2'  913   7.896   5.291   2.111 -0.5901  0.1454 -0.2911
   44A     HO'2  914   7.890   5.196   2.125  1.4595 -0.2126 -1.4505
   44A      O3'  915   7.727   5.106   2.136  0.3618 -0.6535  0.1457
   45U        P  916   7.673   5.085   2.282  0.1074  0.2530 -0.2797
   45U      O1P  917   7.771   5.007   2.357 -0.4642 -0.4016  0.0478
   45U      O2P  918   7.534   5.043   2.287  0.2062 -0.5718  0.3025
   45U      O5'  919   7.670   5.225   2.360  0.6845 -0.4558  0.3478
   45U      C5'  920   7.783   5.270   2.424  0.4379 -0.5756 -0.4324
   45U     H5'1  921   7.870   5.282   2.360  1.1932  0.9432  0.7999
   45U     H5'2  922   7.809   5.214   2.515  2.3424  1.0495  0.1273
   45U      C4'  923   7.753   5.407   2.490 -0.6374 -0.7332 -0.6350
   45U      H4'  924   7.843   5.439   2.543 -0.6289  0.8168 -1.5293
   45U      O4'  925   7.731   5.492   2.382 -0.1632  0.0546 -0.2037
   45U      C1'  926   7.625   5.589   2.418 -0.5888 -0.6484 -0.4557
   45U      H1'  927   7.667   5.690   2.418 -1.6430 -0.1333  2.7464
   45U       N1  928   7.503   5.601   2.329 -0.6455  0.8773 -0.1347
   45U       C6  929   7.448   5.490   2.278  0.3778  0.6012 -0.0041
   45U       H6  930   7.506   5.399   2.278  0.9164  0.8010 -2.8712
   45U       C5  931   7.331   5.492   2.200 -0.1504 -0.5654  0.0722
   45U       H5  932   7.290   5.399   2.164 -1.2494 -0.5175  1.1157
   45U       C4  933   7.255   5.616   2.188  0.2463  0.3533 -1.1329
   45U       O4  934   7.142   5.617   2.135 -0.0211  0.0122 -0.4042
   45U       N3  935   7.308   5.724   2.266  0.6779  0.1359 -0.1075
   45U       H3  936   7.240   5.798   2.280  1.2455  0.6881 -0.2593
   45U       C2  937   7.427   5.715   2.335  0.0451  0.1494 -1.0035
   45U       O2  938   7.466   5.815   2.397  0.6148 -0.7167 -0.4144
   45U      C3'  939   7.634   5.416   2.591  0.1121 -0.0966  0.9019
   45U      H3'  940   7.558   5.354   2.545  0.1189  0.8147 -0.3872
   45U      C2'  941   7.596   5.564   2.562  0.0387  0.2203 -0.6389
   45U     H2'1  942   7.488   5.568   2.575  0.0596 -1.2226  0.3934
   45U      O2'  943   7.654   5.650   2.656 -0.3583  0.4381 -0.0064
   45U     HO'2  944   7.640   5.612   2.743 -0.2958  0.2012 -0.1001
   45U      O3'  945   7.666   5.390   2.730  0.1802 -0.1655  1.2996
   46U        P  946   7.541   5.380   2.833  0.2785  0.4243 -0.5215
   46U      O1P  947   7.589   5.298   2.946 -0.1234 -0.0995 -0.5578
   46U      O2P  948   7.425   5.333   2.762  0.2024 -0.0644 -0.4984
   46U      O5'  949   7.531   5.526   2.879  0.3818  0.1004  0.2183
   46U      C5'  950   7.606   5.590   2.977 -0.3128 -0.0975  0.3974
   46U     H5'1  951   7.703   5.616   2.937  0.6232  1.9447  3.5669
   46U     H5'2  952   7.620   5.525   3.063  0.0113  1.6723  1.7475
   46U      C4'  953   7.543   5.728   3.006 -0.2638 -0.3066  0.1203
   46U      H4'  954   7.600   5.781   3.083 -1.6774 -0.1828  1.1177
   46U      O4'  955   7.515   5.798   2.886 -0.4946 -0.4341  0.2331
   46U      C1'  956   7.407   5.890   2.900  0.2602  0.0796  0.4601
   46U      H1'  957   7.443   5.992   2.893 -0.1017  0.2012  0.3635
   46U       N1  958   7.301   5.868   2.799 -0.0439 -1.3823 -0.2153
   46U       C6  959   7.290   5.753   2.725  0.9468 -0.3480  0.6273
   46U       H6  960   7.350   5.666   2.746  0.7205 -1.0073 -1.3640
   46U       C5  961   7.218   5.749   2.607 -0.6003  0.7622 -0.1503
   46U       H5  962   7.204   5.661   2.546 -2.9602  1.4482 -0.7032
   46U       C4  963   7.138   5.854   2.565 -0.5737  1.3189  0.4139
   46U       O4  964   7.072   5.856   2.463 -0.5311 -0.2142 -0.1778
   46U       N3  965   7.139   5.956   2.651  0.5690 -0.3797  0.4048
   46U       H3  966   7.081   6.030   2.615  0.9534 -1.4983 -2.7061
   46U       C2  967   7.218   5.972   2.772  0.2911 -0.5968 -0.1469
   46U       O2  968   7.209   6.070   2.842 -0.1458  0.6700  0.0131
   46U      C3'  969   7.396   5.720   3.049 -0.0455 -0.4887 -0.3135
   46U      H3'  970   7.339   5.654   2.985 -0.2259 -1.2039  0.5490
   46U      C2'  971   7.344   5.858   3.032 -0.3284  0.3000 -0.7748
   46U     H2'1  972   7.235   5.858   3.035 -0.3566  2.5933  0.1771
   46U      O2'  973   7.394   5.953   3.122 -0.2097 -0.6969 -0.6165
   46U     HO'2  974   7.419   5.924   3.210 -0.0923  0.2435 -0.3308
   46U      O3'  975   7.362   5.669   3.181 -0.0456  0.4219 -0.0088
   47A        P  976   7.219   5.604   3.204  0.3510 -0.0901  0.1532
   47A      O1P  977   7.219   5.556   3.344  0.1720  0.2835  0.3284
   47A      O2P  978   7.195   5.503   3.094  0.1391 -0.4120 -0.4080
   47A      O5'  979   7.116   5.724   3.197  0.2010  0.0110  0.4372
   47A      C5'  980   7.121   5.831   3.286  0.2324  0.4903 -0.4794
   47A     H5'1  981   7.227   5.858   3.280  0.6489 -1.2390 -2.3358
   47A     H5'2  982   7.098   5.791   3.385 -2.0889  0.0348 -1.1411
   47A      C4'  983   7.028   5.943   3.249 -0.6277 -0.0131 -0.2960
   47A      H4'  984   7.061   6.024   3.315 -2.9724  1.4051 -0.7596
   47A      O4'  985   7.042   5.998   3.117 -0.0935 -0.6327  0.3989
   47A      C1'  986   6.919   6.064   3.072  0.2301 -0.1808 -0.8747
   47A      H1'  987   6.935   6.166   3.040  1.8688  0.4236  1.5638
   47A       N9  988   6.871   5.992   2.951  0.1977 -0.0049 -0.1316
   47A       C8  989   6.910   5.873   2.894  0.3930 -1.0989 -0.0477
   47A       H8  990   6.991   5.819   2.941  0.5174 -0.9923 -0.1365
   47A       N7  991   6.849   5.840   2.786  0.6520  0.5906  0.3209
   47A       C5  992   6.758   5.944   2.774 -0.2088 -0.2092  0.3997
   47A       C6  993   6.660   5.970   2.674 -0.4876  0.1198 -0.2576
   47A       N6  994   6.636   5.892   2.569 -0.4507 -0.4226 -0.1675
   47A      H61  995   6.705   5.822   2.543  0.0357 -0.4499  1.1364
   47A      H62  996   6.566   5.925   2.504 -0.9927 -0.3251  0.4624
   47A       N1  997   6.599   6.083   2.674 -0.4575 -0.0527  0.7097
   47A       C2  998   6.623   6.169   2.765 -0.1377 -0.3807  0.1078
   47A       H2  999   6.559   6.255   2.753  3.3803  2.4362 -0.5273
   47A       N3 1000   6.701   6.156   2.874 -0.0273 -0.1859  1.0056
   47A       C4 1001   6.773   6.040   2.867  0.0118  0.1398 -0.3805
   47A      C3' 1002   6.880   5.913   3.263  0.0364 -0.4709 -0.1955
   47A      H3' 1003   6.853   5.822   3.209  1.8871 -0.4954 -1.1812
   47A      C2' 1004   6.829   6.041   3.197  0.4405  0.0627 -0.4957
   47A     H2'1 1005   6.722   6.029   3.178  0.4191  0.4130 -0.6048
   47A      O2' 1006   6.844   6.158   3.273 -0.0582  0.0543  0.2273
   47A     HO'2 1007   6.856   6.141   3.367 -0.8338 -1.5234  0.0702
   47A      O3' 1008   6.834   5.915   3.396  0.0612 -0.4606 -0.2541
   48U        P 1009   6.694   5.863   3.441  0.3225 -0.3012  0.1993
   48U      O1P 1010   6.686   5.894   3.585 -0.0464  0.5346 -0.0441
   48U      O2P 1011   6.677   5.722   3.391 -0.2608 -0.0306  0.2572
   48U      O5' 1012   6.585   5.948   3.369 -0.0162  0.0045 -0.1259
   48U      C5' 1013   6.541   6.078   3.411  0.2019  1.1035 -0.2640
   48U     H5'1 1014   6.625   6.145   3.429  3.2492 -2.8306  1.7999
   48U     H5'2 1015   6.490   6.071   3.507 -0.6479 -1.3563 -0.8111
   48U      C4' 1016   6.446   6.149   3.311  0.1948  0.7602 -0.7067
   48U      H4' 1017   6.427   6.253   3.337 -0.6249  0.2483  0.8577
   48U      O4' 1018   6.512   6.145   3.183  0.4564  0.2857  0.0152
   48U      C1' 1019   6.401   6.118   3.091 -0.0457  0.4838 -0.0206
   48U      H1' 1020   6.401   6.193   3.011 -3.0037 -1.2672 -1.8774
   48U       N1 1021   6.413   5.991   3.020  0.2512 -0.2965 -0.4145
   48U       C6 1022   6.487   5.883   3.064 -0.2203  0.4818 -0.2482
   48U       H6 1023   6.537   5.882   3.160 -1.8701  1.2582  0.6764
   48U       C5 1024   6.506   5.778   2.985  0.8531  0.6782 -0.1174
   48U       H5 1025   6.560   5.692   3.021  1.2660  0.6348 -0.8027
   48U       C4 1026   6.450   5.760   2.852 -0.3151 -0.5567 -0.4571
   48U       O4 1027   6.474   5.669   2.768  0.0156 -0.5337 -0.4544
   48U       N3 1028   6.367   5.871   2.820  0.4602  0.6435  0.3876
   48U       H3 1029   6.331   5.866   2.727  2.8433  0.6820 -0.6012
   48U       C2 1030   6.348   5.986   2.897  0.2050  0.3842  0.3412
   48U       O2 1031   6.271   6.073   2.856  0.0565 -0.3074  0.5352
   48U      C3' 1032   6.309   6.080   3.307  0.0760  0.2421  0.1269
   48U      H3' 1033   6.331   5.973   3.311  1.1904  0.4541 -0.0301
   48U      C2' 1034   6.269   6.119   3.164  0.4375 -0.0397  0.0755
   48U     H2'1 1035   6.212   6.038   3.118  0.4661 -0.2909  0.4852
   48U      O2' 1036   6.209   6.248   3.153  0.1856 -0.5557 -0.4734
   48U     HO'2 1037   6.115   6.241   3.171  0.3407  1.1696  1.3844
   48U      O3' 1038   6.227   6.126   3.412  0.0852 -0.0971 -0.0050
   49C        P 1039   6.118   6.035   3.487  0.1880 -0.2800 -0.0858
   49C      O1P 1040   6.052   6.113   3.592  0.2300 -0.5971  0.3164
   49C      O2P 1041   6.170   5.904   3.530  0.0962  0.2178  0.4305
   49C      O5' 1042   6.011   6.024   3.365 -0.3084  0.3321  0.0304
   49C      C5' 1043   5.927   6.132   3.330  0.3872 -0.0447 -0.0525
   49C     H5'1 1044   5.989   6.221   3.318  1.4273 -0.7472 -0.0659
   49C     H5'2 1045   5.849   6.144   3.405 -1.6104 -0.2818 -1.9868
   49C      C4' 1046   5.850   6.093   3.200  0.3354  0.4744 -0.6364
   49C      H4' 1047   5.792   6.183   3.179  0.5798  0.3678 -1.8691
   49C      O4' 1048   5.939   6.064   3.102  0.6813  0.0053 -0.5939
   49C      C1' 1049   5.884   5.983   3.002 -0.5277 -0.2234 -0.1628
   49C      H1' 1050   5.856   6.041   2.913  1.6773 -0.5555 -1.1435
   49C       N1 1051   5.973   5.866   2.971 -0.3985 -0.6290  0.1153
   49C       C6 1052   6.057   5.806   3.058 -0.8685  0.3084  0.8857
   49C       H6 1053   6.077   5.844   3.157  0.3942  2.1819 -0.0278
   49C       C5 1054   6.125   5.694   3.023 -0.3386 -0.1149  0.0571
   49C       H5 1055   6.181   5.643   3.101  2.3083  1.8500 -0.4121
   49C       C4 1056   6.103   5.646   2.893 -0.2948  0.0901 -0.3319
   49C       N4 1057   6.145   5.526   2.854  0.2923 -0.5524 -0.4264
   49C      H41 1058   6.210   5.469   2.906  1.4289  0.0503 -1.1421
   49C      H42 1059   6.100   5.502   2.766 -0.2627 -0.0814 -0.2771
   49C       N3 1060   6.038   5.709   2.805 -0.6153  0.2870  0.4115
   49C       C2 1061   5.963   5.817   2.840  0.3171 -0.1577 -0.3573
   49C       O2 1062   5.905   5.874   2.747 -0.4917 -0.0582  0.4282
   49C      C3' 1063   5.759   5.969   3.205 -0.2154 -0.0608 -0.2289
   49C      H3' 1064   5.792   5.895   3.280 -1.5533 -0.7353 -0.2767
   49C      C2' 1065   5.758   5.924   3.064  0.4136 -0.5378  0.6429
   49C     H2'1 1066   5.749   5.815   3.063 -1.3919 -0.4255  0.4792
   49C      O2' 1067   5.651   5.986   2.992 -0.1482 -0.2685  0.0614
   49C     HO'2 1068   5.567   5.966   3.035  0.1940 -1.8570  0.0717
   49C      O3' 1069   5.630   6.022   3.250 -0.2450  0.2689  0.1934
   50U        P 1070   5.508   5.920   3.289 -0.1372  0.1381 -0.2864
   50U      O1P 1071   5.413   6.006   3.367 -0.4117  0.0462  0.0796
   50U      O2P 1072   5.558   5.798   3.356  0.1331  0.5193  0.6856
   50U      O5' 1073   5.438   5.874   3.157 -0.2140 -0.0068 -0.3134
   50U      C5' 1074   5.334   5.953   3.101  0.6122  0.6544 -0.5463
   50U     H5'1 1075   5.351   6.059   3.083 -3.4453  1.6065  0.3050
   50U     H5'2 1076   5.248   5.944   3.167  1.0724 -0.7335 -0.0984
   50U      C4' 1077   5.294   5.886   2.967 -0.0040 -0.2934 -0.3028
   50U      H4' 1078   5.213   5.944   2.922 -0.7868 -0.8981  0.2837
   50U      O4' 1079   5.403   5.882   2.879  0.0244  0.0177 -0.1822
   50U      C1' 1080   5.386   5.759   2.797 -0.7587  0.3564 -0.4356
   50U      H1' 1081   5.381   5.788   2.693 -0.8929 -0.2852 -0.6088
   50U       N1 1082   5.502   5.662   2.809 -0.2400 -0.0207  0.4341
   50U       C6 1083   5.596   5.673   2.906 -0.4154 -0.1597  0.0560
   50U       H6 1084   5.568   5.739   2.987 -0.2169  0.5272 -0.4251
   50U       C5 1085   5.711   5.601   2.907 -0.3290  0.7309 -0.7237
   50U       H5 1086   5.782   5.618   2.986  1.5318  0.3796 -2.2554
   50U       C4 1087   5.746   5.519   2.793  0.2963 -0.6434 -0.5277
   50U       O4 1088   5.852   5.458   2.780 -0.2681 -0.2678 -0.3090
   50U       N3 1089   5.642   5.497   2.706 -0.4115 -0.2294  0.1763
   50U       H3 1090   5.668   5.433   2.632  1.1250  2.9043 -2.2532
   50U       C2 1091   5.518   5.564   2.710  0.3700 -0.0026  0.8129
   50U       O2 1092   5.432   5.545   2.617 -0.1852  0.3361  0.6879
   50U      C3' 1093   5.246   5.742   2.992  0.6199  0.2823 -0.5372
   50U      H3' 1094   5.319   5.685   3.049 -1.3672 -0.9725  0.8655
   50U      C2' 1095   5.255   5.691   2.852  0.3535  0.6055 -0.5939
   50U     H2'1 1096   5.263   5.583   2.859 -0.0101  0.4670 -1.9378
   50U      O2' 1097   5.145   5.730   2.766 -0.4992 -0.3006 -0.2444
   50U     HO'2 1098   5.060   5.725   2.812 -2.0882 -0.9079 -3.0695
   50U      O3' 1099   5.118   5.746   3.051  0.0206 -0.2624 -0.4052
   51A        P 1100   5.071   5.624   3.145  0.3253 -0.5916  0.2255
   51A      O1P 1101   4.933   5.650   3.197 -0.0039 -0.1435  0.2560
   51A      O2P 1102   5.174   5.605   3.247 -0.1772  0.4924 -0.5005
   51A      O5' 1103   5.054   5.499   3.053  0.1370 -0.6057 -0.5565
   51A      C5' 1104   4.937   5.474   2.964  0.1155  0.1758  0.5777
   51A     H5'1 1105   4.921   5.555   2.894 -2.7980 -0.3981  0.4361
   51A     H5'2 1106   4.845   5.467   3.024  0.4034 -1.5612  0.8751
   51A      C4' 1107   4.947   5.337   2.890  0.2133 -0.7479 -0.4807
   51A      H4' 1108   4.848   5.328   2.845 -0.4401 -0.8998  0.9562
   51A      O4' 1109   5.042   5.346   2.787 -0.1075  0.3050 -0.3432
   51A      C1' 1110   5.108   5.224   2.782  0.9478  0.3134  0.0108
   51A      H1' 1111   5.102   5.190   2.680 -1.2903 -1.1100  0.5272
   51A       N9 1112   5.249   5.230   2.825  0.0310 -0.4172  0.1560
   51A       C8 1113   5.305   5.290   2.927 -0.4996 -0.8738 -0.3781
   51A       H8 1114   5.258   5.365   2.990  3.3602  0.7709  0.8575
   51A       N7 1115   5.434   5.279   2.934  0.0079  0.0095  0.5212
   51A       C5 1116   5.464   5.193   2.832  0.4752 -0.1213  0.4605
   51A       C6 1117   5.576   5.126   2.781  0.6348 -0.4451 -1.1013
   51A       N6 1118   5.692   5.128   2.837 -0.0179  0.2271 -0.2056
   51A      H61 1119   5.703   5.167   2.931 -0.2233  0.9176 -0.4650
   51A      H62 1120   5.764   5.082   2.785 -1.2333  1.5358 -3.2618
   51A       N1 1121   5.575   5.043   2.674  0.2306  0.4165 -0.2505
   51A       C2 1122   5.453   5.024   2.615 -0.0035 -0.4454  0.5608
   51A       H2 1123   5.458   4.970   2.522  2.7393  2.0849 -0.9224
   51A       N3 1124   5.340   5.086   2.647  0.4048 -0.4976  0.5217
   51A       C4 1125   5.351   5.165   2.761 -0.2777  0.5516 -0.0964
   51A      C3' 1126   4.971   5.219   2.977 -0.0295  0.0056 -0.4617
   51A      H3' 1127   5.051   5.254   3.042  0.0715 -1.5230  0.2875
   51A      C2' 1128   5.025   5.127   2.871 -0.4490  0.3929 -0.0032
   51A     H2'1 1129   5.087   5.050   2.915 -1.3015 -0.0448  0.4568
   51A      O2' 1130   4.926   5.072   2.791  0.4681  0.3799  0.2530
   51A     HO'2 1131   4.961   5.003   2.734 -0.3128  0.0865  0.1193
   51A      O3' 1132   4.854   5.152   3.035 -0.2783 -0.0595  0.3134
   52U        P 1133   4.877   5.086   3.178 -0.0958  0.0287  0.0414
   52U      O1P 1134   4.746   5.060   3.238 -0.1026  0.2744  0.3348
   52U      O2P 1135   4.970   5.172   3.252 -0.1203  0.3699  0.1411
   52U      O5' 1136   4.949   4.952   3.145  0.2143 -0.0968 -0.1237
   52U      C5' 1137   4.879   4.851   3.070  0.1614 -0.6010 -0.0878
   52U     H5'1 1138   4.826   4.891   2.985 -2.4016  0.6702  1.9596
   52U     H5'2 1139   4.795   4.825   3.136 -0.7698 -0.4946 -1.2267
   52U      C4' 1140   4.977   4.730   3.035  0.0316 -0.1539  0.5617
   52U      H4' 1141   4.928   4.658   2.970 -1.4156  0.0502  1.4003
   52U      O4' 1142   5.074   4.797   2.956  0.3232  0.9575  0.7902
   52U      C1' 1143   5.193   4.735   2.985 -0.4384  0.4491 -1.1489
   52U      H1' 1144   5.215   4.670   2.900 -1.8430 -0.8415 -0.5773
   52U       N1 1145   5.306   4.824   3.014 -0.2512 -0.1097  0.3775
   52U       C6 1146   5.284   4.926   3.104 -0.0363  0.6223 -0.4370
   52U       H6 1147   5.182   4.960   3.117 -0.2123 -0.8788  3.2187
   52U       C5 1148   5.394   4.990   3.157 -0.1944 -0.3939  0.8109
   52U       H5 1149   5.384   5.074   3.223  0.3838 -0.7114  1.3074
   52U       C4 1150   5.527   4.958   3.118  0.1786  0.3652 -0.5247
   52U       O4 1151   5.628   5.009   3.158  0.2582 -0.4765 -0.9187
   52U       N3 1152   5.539   4.860   3.023  0.1385 -0.2289  0.0189
   52U       H3 1153   5.636   4.852   2.994  0.0639  1.5803 -0.9202
   52U       C2 1154   5.436   4.793   2.967 -0.2946 -0.5807 -0.4075
   52U       O2 1155   5.459   4.692   2.895  0.1800 -0.3277  0.0633
   52U      C3' 1156   5.048   4.677   3.161  0.2574 -0.2959  0.5621
   52U      H3' 1157   5.052   4.760   3.233  1.3375  0.0101  0.1740
   52U      C2' 1158   5.180   4.640   3.101  0.1932 -0.5256 -0.5606
   52U     H2'1 1159   5.265   4.660   3.165  0.8879  1.4511 -2.0163
   52U      O2' 1160   5.184   4.510   3.045 -0.4111  0.0658  0.5695
   52U     HO'2 1161   5.171   4.447   3.117  0.4607 -1.8951 -0.9211
   52U      O3' 1162   4.980   4.565   3.214  0.1792 -0.3775  0.3718
   53U        P 1163   5.026   4.487   3.341  0.3534  0.1924 -0.1796
   53U      O1P 1164   4.917   4.399   3.381  0.0129 -0.0778  0.1724
   53U      O2P 1165   5.079   4.580   3.441  0.0156  0.4452 -0.6841
   53U      O5' 1166   5.149   4.401   3.299  0.4860  0.5115  0.5665
   53U      C5' 1167   5.140   4.266   3.252  0.4649 -0.3043  0.0945
   53U     H5'1 1168   5.087   4.262   3.157  1.1045 -0.8932 -0.2468
   53U     H5'2 1169   5.084   4.199   3.318  0.6195 -1.8221 -1.2981
   53U      C4' 1170   5.284   4.206   3.224 -0.0930  0.7820 -0.1328
   53U      H4' 1171   5.266   4.106   3.186  3.1652  0.0009  0.1084
   53U      O4' 1172   5.364   4.303   3.143 -0.0048  0.2575 -0.4826
   53U      C1' 1173   5.492   4.299   3.204 -0.0277 -0.5816  0.5998
   53U      H1' 1174   5.561   4.280   3.122  1.5331  0.0633  1.7248
   53U       N1 1175   5.541   4.427   3.270 -0.5489  0.0046  0.6762
   53U       C6 1176   5.454   4.530   3.308  0.3146  0.1927  0.4109
   53U       H6 1177   5.347   4.511   3.308  0.4581 -1.3109  3.3633
   53U       C5 1178   5.501   4.653   3.351  0.4993  0.7435  0.0637
   53U       H5 1179   5.434   4.728   3.389 -0.3018 -0.5690  1.3096
   53U       C4 1180   5.637   4.684   3.349 -0.3451  0.8701  0.4995
   53U       O4 1181   5.685   4.782   3.391 -0.2926  0.1056  0.1618
   53U       N3 1182   5.713   4.580   3.306 -0.8956  0.4335 -0.1438
   53U       H3 1183   5.808   4.607   3.282 -0.4596 -0.5977  0.3369
   53U       C2 1184   5.679   4.451   3.273 -0.8443  0.0763  0.0897
   53U       O2 1185   5.771   4.370   3.252 -0.4083 -0.4251  0.1964
   53U      C3' 1186   5.354   4.186   3.355 -0.2726 -0.0288  0.2821
   53U      H3' 1187   5.350   4.271   3.424 -1.0613 -0.7065  1.1144
   53U      C2' 1188   5.505   4.184   3.306  0.7585  0.4365 -0.6628
   53U     H2'1 1189   5.571   4.211   3.388 -0.0848  0.1004  0.1361
   53U      O2' 1190   5.536   4.062   3.242 -0.1552 -0.3511 -0.0393
   53U     HO'2 1191   5.512   3.993   3.304  0.2721 -1.5889 -1.2087
   53U      O3' 1192   5.318   4.073   3.431  0.3990 -0.4140  0.3644
   54C        P 1193   5.366   4.065   3.586 -0.0771 -0.1444  0.2034
   54C      O1P 1194   5.302   3.949   3.645  0.1172 -0.4880  0.0155
   54C      O2P 1195   5.350   4.190   3.660  0.2113 -0.3320 -0.2711
   54C      O5' 1196   5.519   4.034   3.598 -0.3554  0.6045  0.0732
   54C      C5' 1197   5.576   3.904   3.566  0.4546  0.3046 -0.1767
   54C     H5'1 1198   5.522   3.862   3.481  0.3114  1.9619 -0.9406
   54C     H5'2 1199   5.558   3.844   3.655 -0.4003 -1.0209 -1.2042
   54C      C4' 1200   5.723   3.914   3.544 -0.1499 -0.3261  0.6909
   54C      H4' 1201   5.767   3.829   3.494 -2.4316 -0.9599 -0.4128
   54C      O4' 1202   5.738   4.038   3.474  0.2242 -0.0535 -0.4417
   54C      C1' 1203   5.857   4.100   3.516  0.9231  0.0038  0.2852
   54C      H1' 1204   5.933   4.100   3.438  1.4685  0.8519  0.8029
   54C       N1 1205   5.840   4.237   3.565 -0.1941 -0.9316  0.7020
   54C       C6 1206   5.717   4.286   3.603 -0.5141 -0.1439  0.1508
   54C       H6 1207   5.626   4.227   3.599  0.5666 -2.2000  2.6081
   54C       C5 1208   5.707   4.418   3.627 -0.2835 -0.3347  0.8577
   54C       H5 1209   5.613   4.462   3.658  1.5009  2.8278  2.2413
   54C       C4 1210   5.822   4.497   3.627  0.9064 -0.5155  0.1577
   54C       N4 1211   5.810   4.626   3.644 -0.6618 -0.2227 -0.0740
   54C      H41 1212   5.722   4.675   3.651 -1.7093 -2.0283 -0.0821
   54C      H42 1213   5.896   4.679   3.655 -0.6656 -0.2086 -0.1146
   54C       N3 1214   5.943   4.452   3.601  0.0078  0.2676  0.4085
   54C       C2 1215   5.956   4.321   3.570 -0.1031  0.2044 -0.4051
   54C       O2 1216   6.068   4.281   3.540  0.1264  0.1614 -0.4193
   54C      C3' 1217   5.783   3.931   3.678  0.8389  0.1151 -0.6183
   54C      H3' 1218   5.712   3.981   3.744  1.3789  0.3915 -0.2364
   54C      C2' 1219   5.903   4.016   3.629  0.8665  0.3640 -0.3830
   54C     H2'1 1220   5.934   4.076   3.716 -0.3036  1.6329 -0.8185
   54C      O2' 1221   6.006   3.926   3.584  0.6307  0.8078  0.1180
   54C     HO'2 1222   6.005   3.843   3.632  1.6663  1.2477  0.9696
   54C      O3' 1223   5.817   3.805   3.742 -0.0415  0.1653 -0.7165
   55C        P 1224   5.833   3.789   3.905  0.8309  0.3990 -0.1649
   55C      O1P 1225   5.864   3.649   3.934 -0.7354 -0.3581 -0.3606
   55C      O2P 1226   5.714   3.855   3.969 -0.0341 -0.5416  0.6836
   55C      O5' 1227   5.958   3.880   3.941  0.2527 -0.1800  0.0048
   55C      C5' 1228   6.086   3.818   3.953 -0.1358  0.4900  0.1104
   55C     H5'1 1229   6.115   3.773   3.858 -0.5351  1.1486 -0.3316
   55C     H5'2 1230   6.078   3.739   4.028  0.2783  1.5784  1.3343
   55C      C4' 1231   6.196   3.915   3.993  0.1798 -0.1159  0.0160
   55C      H4' 1232   6.293   3.867   3.979 -0.0522 -0.6989  0.4013
   55C      O4' 1233   6.197   4.029   3.905  0.3017  0.4386  0.7374
   55C      C1' 1234   6.253   4.139   3.978 -0.9154  0.5711  0.5689
   55C      H1' 1235   6.344   4.165   3.922 -0.7340 -0.7507  0.1982
   55C       N1 1236   6.152   4.251   3.985 -0.1778 -0.6803  0.7828
   55C       C6 1237   6.028   4.228   3.929  0.7975 -0.5651 -0.6520
   55C       H6 1238   5.995   4.129   3.901 -1.0812 -0.8373  2.2090
   55C       C5 1239   5.930   4.327   3.932  0.4158 -0.1101  0.8520
   55C       H5 1240   5.828   4.304   3.907  0.9618 -0.6859 -1.0201
   55C       C4 1241   5.974   4.456   3.974 -0.5878 -0.0366  0.2453
   55C       N4 1242   5.894   4.556   3.964  0.1450 -0.0787  0.5627
   55C      H41 1243   5.803   4.534   3.924 -0.0247  0.4864  0.6369
   55C      H42 1244   5.924   4.651   3.976  0.2793 -0.3053  2.1168
   55C       N3 1245   6.100   4.480   4.017  0.1129 -0.2306 -0.3566
   55C       C2 1246   6.186   4.379   4.030 -0.6916  0.3646  0.0139
   55C       O2 1247   6.299   4.411   4.073  0.5722  0.3918  0.1523
   55C      C3' 1248   6.187   3.980   4.130 -0.3034  0.9836 -1.0610
   55C      H3' 1249   6.088   4.026   4.130 -0.6946  0.1576 -1.0194
   55C      C2' 1250   6.293   4.087   4.120  0.5641  0.6619  0.6653
   55C     H2'1 1251   6.270   4.162   4.196  0.0162  1.6628 -0.4490
   55C      O2' 1252   6.419   4.029   4.134  0.0406 -0.0216  0.3842
   55C     HO'2 1253   6.424   3.986   4.220 -2.1607  0.3844  0.7678
   55C      O3' 1254   6.203   3.885   4.233  0.1221 -0.2594  0.1540
   56G        P 1255   6.140   3.910   4.369 -0.0872  0.0359  0.3626
   56G      O1P 1256   6.182   3.795   4.457  0.0309  0.2715 -0.1155
   56G      O2P 1257   5.992   3.928   4.354 -0.3315  0.4701 -0.8590
   56G      O5' 1258   6.200   4.041   4.408 -0.1747  0.1074 -0.3195
   56G      C5' 1259   6.309   4.058   4.490  0.3890 -0.6067  0.6685
   56G     H5'1 1260   6.400   4.026   4.438  0.9709 -1.1155  1.9741
   56G     H5'2 1261   6.293   4.002   4.582  2.4756 -0.9239  0.8921
   56G      C4' 1262   6.326   4.207   4.519 -0.0408 -0.7366  0.3346
   56G      H4' 1263   6.420   4.228   4.571  0.4738 -2.4554  0.1533
   56G      O4' 1264   6.322   4.301   4.413 -0.5016 -0.1260 -0.1363
   56G      C1' 1265   6.284   4.427   4.470 -0.5211 -0.4842  0.5805
   56G      H1' 1266   6.364   4.501   4.474  1.4961 -2.4663 -0.8231
   56G       N9 1267   6.153   4.466   4.408 -0.6244 -0.1457  0.5793
   56G       C8 1268   6.061   4.392   4.344  0.9555 -0.1351 -0.4208
   56G       H8 1269   6.077   4.287   4.330 -0.8715 -0.4705 -0.2465
   56G       N7 1270   5.958   4.461   4.311  0.2586 -0.5703  0.6707
   56G       C5 1271   5.990   4.596   4.351 -0.1882  0.2609 -0.1664
   56G       C6 1272   5.919   4.722   4.342  0.3854  0.0660  0.8557
   56G       O6 1273   5.815   4.748   4.278  0.1265 -0.4165  0.2838
   56G       N1 1274   5.976   4.824   4.415 -0.2389  0.0695 -0.0146
   56G       H1 1275   5.934   4.916   4.415 -0.9760 -0.2569  0.9147
   56G       C2 1276   6.092   4.809   4.483  0.1663 -0.4590  0.0573
   56G       N2 1277   6.122   4.910   4.557 -0.2770  0.0921  0.3221
   56G      H21 1278   6.070   4.996   4.542  0.0947  0.4614  1.1057
   56G      H22 1279   6.209   4.913   4.609 -0.5361  1.1765  0.7335
   56G       N3 1280   6.165   4.702   4.486 -0.3377  0.1866 -0.1641
   56G       C4 1281   6.111   4.598   4.418 -0.0414  0.4854  0.0950
   56G      C3' 1282   6.229   4.251   4.627 -0.2011 -0.1636 -0.2918
   56G      H3' 1283   6.124   4.239   4.599 -0.7444  1.8101  0.6436
   56G      C2' 1284   6.260   4.402   4.620  0.1373 -0.2802  0.0768
   56G     H2'1 1285   6.175   4.463   4.651  0.7353 -0.1936  1.6815
   56G      O2' 1286   6.377   4.453   4.689  1.3426  0.0247  0.2836
   56G     HO'2 1287   6.356   4.519   4.757  1.8939  1.7327 -1.1608
   56G      O3' 1288   6.258   4.199   4.757  0.3349  0.2752  0.6138
   57U        P 1289   6.144   4.157   4.859  0.2733  0.0059 -0.0899
   57U      O1P 1290   6.204   4.103   4.976  0.0599 -0.4759 -0.2757
   57U      O2P 1291   6.031   4.086   4.795  0.0906 -0.1437  0.5562
   57U      O5' 1292   6.102   4.306   4.894  0.6611 -0.2996 -0.3824
   57U      C5' 1293   6.167   4.376   4.988  0.0975  0.0647 -0.6658
   57U     H5'1 1294   6.275   4.372   4.979  0.0160 -0.9345 -1.3140
   57U     H5'2 1295   6.146   4.340   5.089 -0.0519  0.2548 -0.6296
   57U      C4' 1296   6.135   4.525   4.979 -0.0852 -0.6131 -0.0188
   57U      H4' 1297   6.220   4.572   5.030  0.4246 -0.8896 -0.6230
   57U      O4' 1298   6.111   4.570   4.844 -0.0851  0.2495 -0.3490
   57U      C1' 1299   6.024   4.686   4.846 -0.2141 -0.2336 -0.5337
   57U      H1' 1300   6.081   4.777   4.828 -3.9854  2.4107 -0.1763
   57U       N1 1301   5.908   4.666   4.752  0.1421 -0.3806  0.3280
   57U       C6 1302   5.882   4.548   4.693  0.4635  0.1223 -0.4847
   57U       H6 1303   5.946   4.463   4.717  2.1162  0.7483 -2.4900
   57U       C5 1304   5.785   4.528   4.594  0.5556 -0.1689  0.2434
   57U       H5 1305   5.776   4.435   4.538 -0.1602  0.2264 -0.3133
   57U       C4 1306   5.698   4.640   4.561  0.1473  0.3316  0.6039
   57U       O4 1307   5.598   4.638   4.485  0.1945 -0.1245  0.3007
   57U       N3 1308   5.730   4.761   4.625  0.6599  1.0104 -0.2335
   57U       H3 1309   5.667   4.841   4.625 -0.1613  0.3964  0.4817
   57U       C2 1310   5.823   4.773   4.726 -0.0979  0.6172  0.9954
   57U       O2 1311   5.829   4.879   4.780  0.0718  0.1343 -0.4561
   57U      C3' 1312   6.002   4.554   5.045  0.1700  0.1234 -0.3058
   57U      H3' 1313   5.936   4.478   5.003  1.9660 -1.2195 -0.8364
   57U      C2' 1314   5.971   4.694   4.993  0.0471 -0.1030  0.4030
   57U     H2'1 1315   5.862   4.702   4.993  0.0808  0.8806  1.8022
   57U      O2' 1316   6.035   4.799   5.061 -0.1523  0.0011  0.1905
   57U     HO'2 1317   5.975   4.838   5.125 -1.3725  0.5404 -1.2184
   57U      O3' 1318   6.022   4.543   5.184  0.1350 -0.5744 -0.7823
   58A        P 1319   5.903   4.499   5.273  0.0101  0.0571  0.0179
   58A      O1P 1320   5.959   4.466   5.405  0.0470  0.2785 -0.0644
   58A      O2P 1321   5.831   4.394   5.204 -0.3563  0.2308 -0.3544
   58A      O5' 1322   5.811   4.615   5.299 -0.2085 -0.4846 -0.3146
   58A      C5' 1323   5.847   4.717   5.394  0.2088  0.2723 -1.1614
   58A     H5'1 1324   5.953   4.710   5.416 -0.0184  0.9572  0.2649
   58A     H5'2 1325   5.783   4.699   5.481 -3.1336  1.2284 -3.2218
   58A      C4' 1326   5.810   4.858   5.345 -0.4191  0.0512  0.5687
   58A      H4' 1327   5.867   4.934   5.398 -1.7909  0.5180  1.4645
   58A      O4' 1328   5.812   4.873   5.207  0.2614  0.2740 -0.5060
   58A      C1' 1329   5.691   4.930   5.149 -0.4257  0.1617  0.1345
   58A      H1' 1330   5.722   5.020   5.098 -1.5926  0.5610  0.1189
   58A       N9 1331   5.613   4.838   5.061  0.3285  0.1075  0.7136
   58A       C8 1332   5.614   4.702   5.040  0.0928  0.8915  0.0823
   58A       H8 1333   5.662   4.633   5.108 -2.4867 -2.3591 -1.1122
   58A       N7 1334   5.537   4.656   4.941 -0.1248 -0.0485 -0.3047
   58A       C5 1335   5.492   4.778   4.889  0.9521  0.0535  0.3826
   58A       C6 1336   5.412   4.809   4.778 -0.1401  0.1380 -0.5508
   58A       N6 1337   5.373   4.724   4.684 -0.0009  0.3475 -0.6550
   58A      H61 1338   5.401   4.628   4.694 -0.3288  0.3270  0.0128
   58A      H62 1339   5.297   4.755   4.625 -0.2219  0.4005 -0.3381
   58A       N1 1340   5.372   4.934   4.750  0.1144  0.3977  0.8198
   58A       C2 1341   5.412   5.030   4.839 -0.5938 -0.3800 -0.1111
   58A       H2 1342   5.368   5.127   4.823  1.0394  0.7147  1.5075
   58A       N3 1343   5.484   5.017   4.951 -0.1419  0.0172  0.8679
   58A       C4 1344   5.521   4.888   4.967  0.3115  1.5931  0.1945
   58A      C3' 1345   5.662   4.866   5.373  0.4041 -0.1353 -0.2995
   58A      H3' 1346   5.612   4.770   5.357  1.8769 -1.0615  0.4022
   58A      C2' 1347   5.618   4.972   5.272 -0.2897 -0.0211 -0.1859
   58A     H2'1 1348   5.510   4.973   5.260 -0.1660  2.0749 -1.8588
   58A      O2' 1349   5.647   5.104   5.309 -0.0043  0.1988  0.2142
   58A     HO'2 1350   5.667   5.090   5.401 -0.9255 -4.2626 -0.0193
   58A      O3' 1351   5.642   4.915   5.507  0.0217  0.2002  0.0017
   59C        P 1352   5.535   4.843   5.602 -0.1408 -0.3980  0.7039
   59C      O1P 1353   5.561   4.897   5.738 -0.3582  0.2857  0.2352
   59C      O2P 1354   5.554   4.700   5.564  0.2622 -0.1771 -0.0808
   59C      O5' 1355   5.395   4.902   5.540 -0.5045  0.3399 -0.1937
   59C      C5' 1356   5.368   5.035   5.563 -0.4487  0.6633 -0.0893
   59C     H5'1 1357   5.459   5.094   5.573 -0.6521  0.7888  1.2103
   59C     H5'2 1358   5.303   5.033   5.651 -1.6344 -1.3875 -0.9413
   59C      C4' 1359   5.275   5.107   5.453 -0.2297  0.4964 -0.4123
   59C      H4' 1360   5.277   5.212   5.481  0.8688  0.1710  0.8469
   59C      O4' 1361   5.313   5.086   5.323  0.0051 -0.6581 -0.3102
   59C      C1' 1362   5.194   5.083   5.234 -0.1393  0.4283 -0.0169
   59C      H1' 1363   5.197   5.172   5.172  0.3932 -0.0540 -0.6974
   59C       N1 1364   5.197   4.960   5.142  0.2449 -0.1256 -0.2638
   59C       C6 1365   5.269   4.846   5.174  0.7923 -0.4298 -0.3411
   59C       H6 1366   5.317   4.844   5.269 -1.6191  1.2084  0.9904
   59C       C5 1367   5.261   4.735   5.095  0.0256  0.5690  0.0243
   59C       H5 1368   5.324   4.652   5.125 -1.1793 -0.2075  0.4847
   59C       C4 1369   5.170   4.743   4.986 -0.1027 -0.2093 -0.9168
   59C       N4 1370   5.155   4.648   4.901 -0.3205 -0.1466  0.2049
   59C      H41 1371   5.188   4.554   4.920 -3.1516 -1.2002  0.4152
   59C      H42 1372   5.088   4.661   4.828 -0.3823 -2.2062 -0.1668
   59C       N3 1373   5.103   4.846   4.962 -0.4453 -0.7081 -1.1627
   59C       C2 1374   5.111   4.961   5.031  0.1740  0.0682 -0.0420
   59C       O2 1375   5.024   5.049   5.014  0.5105  0.0935 -0.3499
   59C      C3' 1376   5.139   5.033   5.464  0.0186 -0.6890 -0.5388
   59C      H3' 1377   5.150   4.925   5.467 -1.6192 -0.8719 -0.0802
   59C      C2' 1378   5.074   5.080   5.331 -1.0412 -0.9442 -0.0601
   59C     H2'1 1379   4.996   5.010   5.302 -2.1585 -0.2130  1.1103
   59C      O2' 1380   5.039   5.212   5.337 -0.6312 -0.2969 -0.5815
   59C     HO'2 1381   5.010   5.237   5.424  1.1001  1.5043 -0.4539
   59C      O3' 1382   5.058   5.076   5.572  0.5370 -0.3734  0.3237
   60U        P 1383   4.946   4.986   5.630 -0.1974 -0.1526  0.4991
   60U      O1P 1384   4.875   5.052   5.738 -0.0529  0.5222  0.2003
   60U      O2P 1385   4.998   4.852   5.649  0.0295 -0.1194  0.0300
   60U      O5' 1386   4.838   4.959   5.509 -0.2238 -0.1750  0.0585
   60U      C5' 1387   4.749   5.067   5.464 -0.2038 -0.5174 -0.4606
   60U     H5'1 1388   4.814   5.152   5.446 -0.1209 -0.5888 -0.4971
   60U     H5'2 1389   4.670   5.088   5.536 -0.7904  0.3964 -1.3494
   60U      C4' 1390   4.690   5.033   5.328  0.2424 -0.2609  0.0218
   60U      H4' 1391   4.622   5.114   5.302  2.1167  1.9451  1.5946
   60U      O4' 1392   4.778   5.022   5.224 -0.1968  0.7852  0.4935
   60U      C1' 1393   4.728   4.917   5.141 -0.2085 -0.1806 -0.0728
   60U      H1' 1394   4.730   4.959   5.040  1.1061  1.8545  0.7342
   60U       N1 1395   4.810   4.791   5.137 -0.5820 -0.3130  0.4555
   60U       C6 1396   4.895   4.765   5.240 -0.5112 -0.2063 -0.1953
   60U       H6 1397   4.908   4.834   5.323 -1.4736 -2.1319  1.6739
   60U       C5 1398   4.971   4.651   5.240  0.2464  0.4446 -0.0077
   60U       H5 1399   5.050   4.631   5.310  1.1867 -0.4432 -1.2892
   60U       C4 1400   4.956   4.554   5.137 -0.0272 -0.7301 -0.1465
   60U       O4 1401   5.011   4.443   5.141 -0.5535  0.0479 -0.8230
   60U       N3 1402   4.871   4.585   5.045 -0.4589  0.4347  1.0204
   60U       H3 1403   4.861   4.517   4.969 -1.2240  0.6121  0.9563
   60U       C2 1404   4.802   4.700   5.035  0.9112 -0.0408  0.4387
   60U       O2 1405   4.714   4.708   4.946  0.0773  0.0002 -0.8741
   60U      C3' 1406   4.594   4.918   5.332  0.5675  0.8401 -0.2237
   60U      H3' 1407   4.645   4.842   5.389  1.0924  1.2792 -0.0991
   60U      C2' 1408   4.584   4.884   5.184  0.0994  0.1340 -0.0498
   60U     H2'1 1409   4.561   4.778   5.181  0.2949  0.0431  1.1842
   60U      O2' 1410   4.495   4.971   5.113  0.1339  0.2242  0.3734
   60U     HO'2 1411   4.408   4.932   5.120  0.3971 -0.6706 -0.8149
   60U      O3' 1412   4.470   4.951   5.382 -0.1661  0.4866 -0.4278
   61U        P 1413   4.379   4.833   5.454 -0.2220 -0.2811  0.2897
   61U      O1P 1414   4.346   4.742   5.344 -0.3538  0.4539 -0.3715
   61U      O2P 1415   4.267   4.895   5.522 -0.2191  0.0194  0.3977
   61U      O5' 1416   4.479   4.756   5.547 -0.0110  0.2403  0.0294
   61U      C5' 1417   4.445   4.712   5.675 -0.7610 -0.7643 -0.0769
   61U     H5'1 1418   4.347   4.664   5.675 -0.4367 -1.4293  0.2272
   61U     H5'2 1419   4.437   4.799   5.741 -2.5988 -1.4959  0.7489
   61U      C4' 1420   4.553   4.608   5.716  0.1348 -0.4702 -0.3898
   61U      H4' 1421   4.528   4.568   5.813 -0.2467 -1.7904 -0.9986
   61U      O4' 1422   4.558   4.507   5.613  0.1110 -0.5820 -0.4412
   61U      C1' 1423   4.692   4.492   5.569 -0.8090  0.3475 -0.0435
   61U      H1' 1424   4.746   4.419   5.628 -0.4395 -0.8809 -1.8298
   61U       N1 1425   4.700   4.442   5.429  0.0958 -0.3043 -0.2805
   61U       C6 1426   4.629   4.508   5.331  0.4573  0.0435 -1.1343
   61U       H6 1427   4.561   4.586   5.361 -0.0217 -0.6958 -0.2589
   61U       C5 1428   4.624   4.455   5.204 -0.3654  0.5405 -0.0205
   61U       H5 1429   4.557   4.495   5.130  1.0476 -1.6028 -2.6062
   61U       C4 1430   4.690   4.327   5.177  0.3739  0.0349 -0.5627
   61U       O4 1431   4.664   4.260   5.082  0.0437 -0.0216  0.4728
   61U       N3 1432   4.783   4.279   5.266  0.4560  0.7162 -0.1870
   61U       H3 1433   4.825   4.191   5.240  0.3335 -0.3083  2.8137
   61U       C2 1434   4.790   4.332   5.396  0.3360  0.1661  0.1273
   61U       O2 1435   4.864   4.288   5.477 -0.2547  0.2701  0.4676
   61U      C3' 1436   4.693   4.672   5.714 -0.0557 -0.0609  0.1212
   61U      H3' 1437   4.680   4.780   5.713 -1.7904 -0.2563 -1.0557
   61U      C2' 1438   4.760   4.625   5.580  0.0333  0.5605  0.3018
   61U     H2'1 1439   4.737   4.694   5.498  2.2442  1.1833  0.1218
   61U      O2' 1440   4.901   4.603   5.590 -0.1687  0.1594  0.5863
   61U     HO'2 1441   4.942   4.683   5.625 -0.6088  0.0713  1.3488
   61U      O3' 1442   4.763   4.644   5.835 -0.0075 -0.6014 -0.8727
   61U      H3T 1443   4.779   4.726   5.882  1.5781 -2.7419  2.7773
   62G      O5' 1444   4.562   4.667   4.195  0.1002 -0.1312  0.4373
   62G      H5T 1445   4.564   4.592   4.136  1.1307  1.3066 -1.4747
   62G      C5' 1446   4.435   4.730   4.178 -0.0401 -0.4948 -0.3340
   62G     H5'1 1447   4.353   4.659   4.191  1.3231 -1.6174  3.4506
   62G     H5'2 1448   4.433   4.770   4.077  0.6044 -1.7225 -0.8601
   62G      C4' 1449   4.406   4.854   4.260 -1.2090 -0.1746  0.0463
   62G      H4' 1450   4.318   4.901   4.215  0.1966  1.8630 -0.6875
   62G      O4' 1451   4.382   4.836   4.395 -0.2367 -0.6187  0.0352
   62G      C1' 1452   4.471   4.912   4.476  0.3306 -0.1047  0.4774
   62G      H1' 1453   4.416   4.953   4.561  0.5458  1.7320 -0.2276
   62G       N9 1454   4.579   4.819   4.523 -0.0115  0.4031 -0.8451
   62G       C8 1455   4.596   4.687   4.491  0.0984 -0.3864  0.1473
   62G       H8 1456   4.528   4.623   4.438  1.6758 -1.7582 -0.3181
   62G       N7 1457   4.703   4.635   4.540  0.0207  0.0404 -0.4849
   62G       C5 1458   4.759   4.732   4.623 -0.2703  0.1927 -0.5777
   62G       C6 1459   4.883   4.744   4.692 -0.0693  0.1482  0.2185
   62G       O6 1460   4.974   4.661   4.691  0.2758  0.0147 -0.2364
   62G       N1 1461   4.893   4.862   4.763  0.4246 -0.0272  0.9014
   62G       H1 1462   4.980   4.883   4.810  1.4566 -1.4893 -0.2616
   62G       C2 1463   4.806   4.962   4.755  0.1032 -0.7015  0.2293
   62G       N2 1464   4.841   5.074   4.813 -0.2545  0.1615 -0.2982
   62G      H21 1465   4.925   5.062   4.869  1.2503  2.5801 -1.8084
   62G      H22 1466   4.775   5.150   4.826  1.4615  1.6606  0.1403
   62G       N3 1467   4.700   4.968   4.673  0.6987  0.5170  0.0024
   62G       C4 1468   4.677   4.843   4.621  0.1477 -0.6469 -0.1287
   62G      C3' 1469   4.521   4.961   4.249 -0.7498 -0.0309 -0.5437
   62G      H3' 1470   4.611   4.903   4.230  0.9337  2.7982 -1.8789
   62G      C2' 1471   4.531   5.021   4.387  0.0008 -0.1701  0.6815
   62G     H2'1 1472   4.634   5.039   4.416 -0.7162  1.8778  2.1911
   62G      O2' 1473   4.450   5.136   4.400  0.4408 -0.0909  0.3219
   62G     HO'2 1474   4.457   5.172   4.311  1.1419 -0.2934  0.2958
   62G      O3' 1475   4.503   5.060   4.153 -0.3786 -0.8966  0.0094
   63U        P 1476   4.629   5.137   4.079  0.3621  0.1176 -0.0260
   63U      O1P 1477   4.571   5.235   3.985  0.2777  0.0761 -0.4593
   63U      O2P 1478   4.718   5.035   4.022 -0.5709  0.5370 -0.0303
   63U      O5' 1479   4.702   5.218   4.190 -0.0661 -0.5593  0.1954
   63U      C5' 1480   4.650   5.343   4.243 -0.1932  0.7615  0.1011
   63U     H5'1 1481   4.547   5.338   4.278 -0.3171 -1.3880 -0.4545
   63U     H5'2 1482   4.653   5.409   4.156 -0.1089  1.0890  0.3475
   63U      C4' 1483   4.736   5.394   4.359 -0.7016  0.9799  0.1782
   63U      H4' 1484   4.695   5.489   4.393 -1.1182  0.5274  0.9702
   63U      O4' 1485   4.748   5.295   4.463  0.0605 -0.4536 -0.7700
   63U      C1' 1486   4.880   5.305   4.532 -0.5508 -0.3177  0.5622
   63U      H1' 1487   4.857   5.337   4.633  0.9202  0.7706  0.5848
   63U       N1 1488   4.957   5.177   4.521 -0.1132  0.2581 -0.5684
   63U       C6 1489   4.930   5.084   4.427 -0.2779  0.0734 -0.1579
   63U       H6 1490   4.869   5.110   4.341  0.1266  2.9369  0.3235
   63U       C5 1491   4.985   4.957   4.427 -0.6425 -0.2890  0.3923
   63U       H5 1492   4.954   4.886   4.351 -0.3294  0.3519 -0.3391
   63U       C4 1493   5.089   4.919   4.521 -0.1712 -0.0317 -0.3624
   63U       O4 1494   5.134   4.808   4.528 -0.3745  0.0205 -0.2296
   63U       N3 1495   5.114   5.021   4.614 -0.0031  0.7847 -0.4927
   63U       H3 1496   5.173   4.987   4.689 -1.0992  1.2336  0.6132
   63U       C2 1497   5.061   5.149   4.613  0.9846  0.4657 -0.1651
   63U       O2 1498   5.088   5.228   4.700 -0.3211  0.5446 -0.4046
   63U      C3' 1499   4.885   5.410   4.318  0.1648 -0.3027  0.6000
   63U      H3' 1500   4.921   5.331   4.254 -0.7369  0.2302 -0.6007
   63U      C2' 1501   4.962   5.410   4.457  0.0674 -0.8126 -0.2027
   63U     H2'1 1502   5.070   5.400   4.449  0.3475  0.1956  1.7374
   63U      O2' 1503   4.937   5.532   4.530  0.0837 -0.3055 -0.2075
   63U     HO'2 1504   4.915   5.601   4.466 -1.0169  1.4674  1.9622
   63U      O3' 1505   4.902   5.538   4.265  0.2876 -0.7119  0.1421
   64A        P 1506   5.029   5.571   4.174 -0.2295  0.1277 -0.1605
   64A      O1P 1507   5.012   5.702   4.109  0.0415  0.6512  0.3019
   64A      O2P 1508   5.046   5.452   4.094  0.0208  0.0279  1.0415
   64A      O5' 1509   5.160   5.581   4.262  0.0231 -0.4035 -0.0009
   64A      C5' 1510   5.182   5.697   4.345 -1.0102  0.6264  1.3164
   64A     H5'1 1511   5.092   5.729   4.399 -1.1059  3.1284 -0.1997
   64A     H5'2 1512   5.211   5.783   4.285 -1.4267  0.6197  1.1056
   64A      C4' 1513   5.303   5.657   4.434  0.2176  0.6999  0.3373
   64A      H4' 1514   5.314   5.740   4.503  0.6940  1.5729 -0.7511
   64A      O4' 1515   5.273   5.544   4.510  0.9777 -0.2128  0.6142
   64A      C1' 1516   5.394   5.470   4.524 -0.1839 -0.0545 -0.3294
   64A      H1' 1517   5.409   5.452   4.631  0.4930 -0.0677 -0.4182
   64A       N9 1518   5.387   5.337   4.463 -0.5492 -0.3078  0.6183
   64A       C8 1519   5.291   5.290   4.375  0.2984  0.7345 -0.0150
   64A       H8 1520   5.217   5.356   4.332 -1.4552  0.4695  2.3875
   64A       N7 1521   5.295   5.164   4.354 -0.2265  0.3295  0.4309
   64A       C5 1522   5.408   5.122   4.426 -0.2784  0.8164  0.2792
   64A       C6 1523   5.477   4.997   4.452 -0.2280 -0.1106  0.5815
   64A       N6 1524   5.440   4.876   4.409 -0.1820 -0.6638  0.4083
   64A      H61 1525   5.349   4.857   4.369  0.0590 -0.2582 -0.3410
   64A      H62 1526   5.496   4.802   4.449  0.6241 -0.6486 -0.6548
   64A       N1 1527   5.586   4.992   4.530 -0.0427 -0.0607  0.0778
   64A       C2 1528   5.626   5.105   4.594  0.3743  0.7543 -0.0604
   64A       H2 1529   5.705   5.082   4.664  0.3685  2.7946  0.7020
   64A       N3 1530   5.567   5.226   4.583 -0.0647  0.3603  0.1725
   64A       C4 1531   5.464   5.226   4.495  0.0423  0.8028 -0.6196
   64A      C3' 1532   5.433   5.634   4.365  0.1770  0.2061  0.4316
   64A      H3' 1533   5.419   5.578   4.272  3.0900  0.7181 -0.4207
   64A      C2' 1534   5.511   5.553   4.465  0.1847  0.5684 -0.6377
   64A     H2'1 1535   5.584   5.491   4.413  0.0462  0.9783 -1.3360
   64A      O2' 1536   5.578   5.636   4.565 -0.1578  0.8692 -0.4413
   64A     HO'2 1537   5.639   5.686   4.510  0.9859  0.7702  0.6671
   64A      O3' 1538   5.497   5.753   4.348  0.1804  0.2879  0.3458
   65C        P 1539   5.603   5.786   4.233 -0.0394  0.2108 -0.1625
   65C      O1P 1540   5.624   5.931   4.239 -0.4162  0.0289 -0.5939
   65C      O2P 1541   5.557   5.728   4.108  0.2154  0.3786 -0.3080
   65C      O5' 1542   5.736   5.702   4.279 -0.0428  0.3226  0.3482
   65C      C5' 1543   5.841   5.761   4.351  0.1535  0.3999 -0.5171
   65C     H5'1 1544   5.790   5.797   4.440  1.5478 -1.4275  1.1043
   65C     H5'2 1545   5.891   5.838   4.291 -0.6045 -0.5786 -2.5111
   65C      C4' 1546   5.937   5.655   4.413  0.3733  0.2407  0.6035
   65C      H4' 1547   5.999   5.699   4.493  0.0391 -0.5484  1.3073
   65C      O4' 1548   5.866   5.546   4.472  0.5953 -0.2262 -0.7643
   65C      C1' 1549   5.951   5.433   4.459  0.3780  0.5180 -0.2026
   65C      H1' 1550   5.986   5.405   4.559  0.1359  0.3373 -0.1673
   65C       N1 1551   5.881   5.320   4.395 -0.0245 -0.1473  0.2445
   65C       C6 1552   5.791   5.349   4.293 -1.0859  0.4504 -0.8029
   65C       H6 1553   5.769   5.452   4.268  1.0328  1.1824  0.0960
   65C       C5 1554   5.727   5.249   4.229  0.1036 -0.1528  0.1222
   65C       H5 1555   5.658   5.269   4.148  1.9719 -1.0144 -1.7676
   65C       C4 1556   5.765   5.113   4.268 -0.0426  0.1420 -0.3526
   65C       N4 1557   5.705   5.009   4.212 -0.7511 -0.1148  0.2434
   65C      H41 1558   5.634   5.033   4.143  0.6274 -1.6757 -1.8441
   65C      H42 1559   5.734   4.913   4.220  3.6002  0.9468 -0.4286
   65C       N3 1560   5.854   5.090   4.365 -0.5339  0.0018 -0.1082
   65C       C2 1561   5.917   5.190   4.427 -0.4916 -0.5086 -0.4498
   65C       O2 1562   6.010   5.159   4.506  0.5164  0.5492  0.2721
   65C      C3' 1563   6.040   5.599   4.311  0.1452 -0.2517  1.0866
   65C      H3' 1564   5.999   5.574   4.213  0.2107  1.2751  0.6418
   65C      C2' 1565   6.077   5.468   4.385  0.7802  0.4139  0.1260
   65C     H2'1 1566   6.084   5.391   4.308  0.9976  0.4730  0.0855
   65C      O2' 1567   6.190   5.456   4.471 -0.3764  0.6756  0.4244
   65C     HO'2 1568   6.265   5.436   4.414 -0.4557 -0.7945  0.7927
   65C      O3' 1569   6.162   5.681   4.303  0.5536  0.6066  0.0641
   66G        P 1570   6.244   5.665   4.163 -0.1757  0.0053  0.1990
   66G      O1P 1571   6.334   5.780   4.157 -0.6320  0.0838 -0.0505
   66G      O2P 1572   6.146   5.633   4.057 -0.2123  0.0738  0.4133
   66G      O5' 1573   6.321   5.532   4.178  0.0994 -0.7428  0.0056
   66G      C5' 1574   6.441   5.524   4.252 -0.2765  0.1206  0.2295
   66G     H5'1 1575   6.424   5.552   4.356 -0.2372 -0.0005  0.2681
   66G     H5'2 1576   6.518   5.590   4.212 -1.1677  0.9393 -0.1803
   66G      C4' 1577   6.487   5.382   4.264 -0.0339  0.1322 -0.7695
   66G      H4' 1578   6.579   5.379   4.322 -1.2084  0.7872  1.2149
   66G      O4' 1579   6.391   5.304   4.337  0.3287  0.3937 -0.1674
   66G      C1' 1580   6.405   5.167   4.277  0.0163 -0.2003  0.1839
   66G      H1' 1581   6.439   5.101   4.356  0.6924 -1.0772 -0.8093
   66G       N9 1582   6.279   5.131   4.216  0.6349  0.7103  0.8827
   66G       C8 1583   6.184   5.201   4.149  0.1904 -0.3386 -0.2308
   66G       H8 1584   6.190   5.308   4.137  2.0126 -0.2166  1.2516
   66G       N7 1585   6.085   5.126   4.101 -0.6455 -0.2425 -1.0012
   66G       C5 1586   6.129   4.996   4.125  0.5586  0.2071  0.3058
   66G       C6 1587   6.079   4.865   4.073 -0.3299 -0.6243  0.4094
   66G       O6 1588   5.976   4.845   4.006  0.1066  0.2579  0.4496
   66G       N1 1589   6.161   4.758   4.108  0.6960 -0.1028  0.2208
   66G       H1 1590   6.133   4.668   4.071 -1.2679  0.6418 -0.2241
   66G       C2 1591   6.285   4.779   4.164 -0.1346  0.3312  0.0219
   66G       N2 1592   6.353   4.670   4.183 -0.0488  0.0793 -0.5611
   66G      H21 1593   6.312   4.585   4.147 -1.2935  0.4550 -0.0930
   66G      H22 1594   6.448   4.661   4.213  0.2972 -1.9035 -2.0203
   66G       N3 1595   6.337   4.896   4.203 -0.0318  0.8290 -0.0394
   66G       C4 1596   6.249   4.997   4.188  0.1492  0.0092  1.4117
   66G      C3' 1597   6.519   5.304   4.132  0.1126 -0.6253 -0.2816
   66G      H3' 1598   6.439   5.312   4.059  1.0039  0.8716 -1.1530
   66G      C2' 1599   6.518   5.163   4.175  0.0516 -0.1746  0.6189
   66G     H2'1 1600   6.502   5.095   4.091  1.7520  1.2239 -0.9255
   66G      O2' 1601   6.637   5.127   4.239 -0.7378 -0.2641  0.0429
   66G     HO'2 1602   6.634   5.034   4.259 -1.2450 -0.0456  1.0045
   66G      O3' 1603   6.638   5.347   4.083  0.5448 -0.9008 -0.6741
   67G        P 1604   6.657   5.344   3.928 -0.0844 -0.0287  0.2237
   67G      O1P 1605   6.785   5.402   3.888  0.7306  0.2446  0.1247
   67G      O2P 1606   6.540   5.403   3.874  0.2616  0.5935  0.4162
   67G      O5' 1607   6.658   5.185   3.900  0.2530 -0.1575 -0.0891
   67G      C5' 1608   6.773   5.104   3.914  0.0232 -0.6757  0.7538
   67G     H5'1 1609   6.811   5.111   4.016 -0.8617  1.3365  0.9840
   67G     H5'2 1610   6.842   5.143   3.838 -0.0088 -1.1036  0.5038
   67G      C4' 1611   6.738   4.958   3.895 -0.2341  0.4444  0.3775
   67G      H4' 1612   6.828   4.903   3.924 -1.1602 -1.0280  0.5534
   67G      O4' 1613   6.639   4.896   3.978  0.2224  0.1329  0.0224
   67G      C1' 1614   6.582   4.793   3.913 -0.2719 -0.4139  0.0215
   67G      H1' 1615   6.609   4.706   3.973  2.6732  0.9728  0.8433
   67G       N9 1616   6.437   4.825   3.892 -0.1512  0.2058  0.4430
   67G       C8 1617   6.381   4.954   3.887 -0.9929 -0.0085 -0.2836
   67G       H8 1618   6.432   5.043   3.922 -0.7810 -0.3115  0.1860
   67G       N7 1619   6.262   4.949   3.837 -0.3761  0.5300  0.8252
   67G       C5 1620   6.244   4.814   3.802 -0.1523  0.4699  0.1522
   67G       C6 1621   6.134   4.748   3.741 -0.1241  0.2341 -0.3855
   67G       O6 1622   6.029   4.799   3.703 -0.2679 -0.0622 -0.6610
   67G       N1 1623   6.148   4.609   3.731  0.7782  0.2378  0.7536
   67G       H1 1624   6.073   4.561   3.683 -0.3292  0.7687  1.8839
   67G       C2 1625   6.261   4.544   3.761 -0.3035  0.1548  0.2689
   67G       N2 1626   6.276   4.419   3.717  0.7036 -0.6027  0.7411
   67G      H21 1627   6.218   4.377   3.645  2.2760 -1.6929  0.0408
   67G      H22 1628   6.368   4.382   3.736  0.8981 -0.8919 -0.5966
   67G       N3 1629   6.367   4.599   3.822  0.2327 -0.1827  0.3928
   67G       C4 1630   6.346   4.732   3.852 -0.1604  0.4230 -0.0619
   67G      C3' 1631   6.699   4.925   3.754 -0.1600  0.1762 -0.1226
   67G      H3' 1632   6.614   4.989   3.728  1.4239  2.0714 -0.8473
   67G      C2' 1633   6.649   4.790   3.779  0.5023  1.0279  0.1234
   67G     H2'1 1634   6.585   4.761   3.696 -2.3107  2.4918  1.6227
   67G      O2' 1635   6.765   4.701   3.794 -0.0337  0.1879  0.5113
   67G     HO'2 1636   6.829   4.712   3.724 -0.0903 -0.1402  0.4098
   67G      O3' 1637   6.811   4.931   3.663  0.4213 -0.1460  0.1501
   68A        P 1638   6.797   4.957   3.503 -0.0681  0.0580  0.1392
   68A      O1P 1639   6.933   4.967   3.458 -0.0150 -0.7036  0.0160
   68A      O2P 1640   6.706   5.069   3.483 -0.2954 -0.0075 -0.0785
   68A      O5' 1641   6.737   4.829   3.444  0.1884  0.3074 -0.3095
   68A      C5' 1642   6.814   4.714   3.438  0.2749 -0.2599 -0.2148
   68A     H5'1 1643   6.850   4.692   3.538  1.4592  0.5304 -0.4515
   68A     H5'2 1644   6.894   4.723   3.364  2.1808 -4.0167  1.1093
   68A      C4' 1645   6.728   4.597   3.397  0.3054  0.7147  1.2475
   68A      H4' 1646   6.776   4.501   3.414  0.4361  0.4595 -0.4312
   68A      O4' 1647   6.608   4.600   3.474 -0.2972 -0.5892 -0.3669
   68A      C1' 1648   6.490   4.563   3.397  0.3538  0.8922  0.5563
   68A      H1' 1649   6.437   4.476   3.436 -0.7113 -0.6628 -3.7594
   68A       N9 1650   6.390   4.665   3.391  0.3418 -1.0599 -0.4549
   68A       C8 1651   6.388   4.797   3.441  0.4604 -0.2648  0.0649
   68A       H8 1652   6.482   4.846   3.464 -1.3724  3.4728  0.2632
   68A       N7 1653   6.266   4.854   3.445 -0.1253 -0.3152  0.1012
   68A       C5 1654   6.186   4.752   3.389 -0.5430 -1.1419 -0.5164
   68A       C6 1655   6.047   4.739   3.366  0.1380  0.0943 -0.5155
   68A       N6 1656   5.965   4.836   3.389 -0.1646  0.0333 -0.3206
   68A      H61 1657   5.992   4.918   3.442 -0.4668  0.0471 -0.1844
   68A      H62 1658   5.867   4.817   3.376  0.0926 -0.5074 -1.6193
   68A       N1 1659   5.993   4.636   3.304 -0.1318  0.6690  0.3162
   68A       C2 1660   6.074   4.538   3.272  0.0653  0.1409  0.3651
   68A       H2 1661   6.031   4.459   3.212 -2.9144  0.9532  1.2160
   68A       N3 1662   6.204   4.531   3.289  0.1098 -0.8610  0.1686
   68A       C4 1663   6.257   4.642   3.348  0.5005  0.4124 -0.0642
   68A      C3' 1664   6.685   4.607   3.250 -0.2412  0.8174 -0.2427
   68A      H3' 1665   6.659   4.710   3.226 -0.0164  0.9435  0.0455
   68A      C2' 1666   6.544   4.537   3.248 -0.7587 -0.2680  0.2776
   68A     H2'1 1667   6.476   4.581   3.175 -0.9155 -1.9191 -0.6285
   68A      O2' 1668   6.554   4.394   3.239 -0.0555 -0.1050 -0.4941
   68A     HO'2 1669   6.643   4.366   3.265  0.2483  1.2748  0.0402
   68A      O3' 1670   6.782   4.548   3.162  0.6215  0.0216  0.2425
   69A        P 1671   6.757   4.568   3.001 -0.3781  0.2851 -0.2818
   69A      O1P 1672   6.849   4.470   2.943  0.2328  0.5216 -0.0929
   69A      O2P 1673   6.770   4.707   2.965  0.3757  0.0048 -0.1249
   69A      O5' 1674   6.608   4.533   2.952  0.7140  0.6610  0.2354
   69A      C5' 1675   6.564   4.405   2.918 -0.1977 -0.5714  0.1556
   69A     H5'1 1676   6.575   4.344   3.008 -1.5364 -1.0496  0.0149
   69A     H5'2 1677   6.621   4.364   2.835  0.1632  0.3769 -0.0740
   69A      C4' 1678   6.427   4.394   2.864 -0.0954 -0.4034 -0.1623
   69A      H4' 1679   6.419   4.289   2.833 -1.5513 -0.5048  0.4624
   69A      O4' 1680   6.327   4.427   2.958 -0.1134  0.0439 -0.1468
   69A      C1' 1681   6.215   4.476   2.893 -0.2003 -0.3442 -0.7350
   69A      H1' 1682   6.134   4.405   2.904 -1.8512  1.2948 -1.8024
   69A       N9 1683   6.176   4.608   2.942  0.2557  0.2308 -0.2477
   69A       C8 1684   6.259   4.708   2.990  0.0275 -0.1711  0.5730
   69A       H8 1685   6.366   4.701   3.002  0.3193 -1.4121 -2.0378
   69A       N7 1686   6.188   4.807   3.045 -0.0743  0.2373 -0.2388
   69A       C5 1687   6.056   4.778   3.012  0.6174  0.7701  0.0543
   69A       C6 1688   5.926   4.832   3.039  0.3462 -0.3905 -0.3222
   69A       N6 1689   5.914   4.944   3.111 -0.8134  1.0770 -0.3830
   69A      H61 1690   5.994   4.993   3.147 -0.3686  0.1017  0.0124
   69A      H62 1691   5.818   4.967   3.132 -1.2814  0.1230 -1.3730
   69A       N1 1692   5.811   4.771   3.001 -0.3565 -0.6639  0.2003
   69A       C2 1693   5.823   4.657   2.937  0.0441  0.5885 -0.2328
   69A       H2 1694   5.732   4.608   2.904 -1.6937  3.1152  0.4909
   69A       N3 1695   5.934   4.593   2.905  0.4670 -0.4185 -0.7132
   69A       C4 1696   6.045   4.656   2.951 -0.7566  0.3396  0.9055
   69A      C3' 1697   6.396   4.477   2.742 -0.7945 -0.2128  0.0471
   69A      H3' 1698   6.429   4.579   2.761 -1.5866  0.4949 -2.1132
   69A      C2' 1699   6.248   4.480   2.744  0.1229  0.4652 -0.2867
   69A     H2'1 1700   6.225   4.576   2.698  0.2743  0.4364 -0.4262
   69A      O2' 1701   6.200   4.365   2.674  0.5024 -0.2150 -0.8051
   69A     HO'2 1702   6.220   4.377   2.581 -1.5871 -3.1928 -1.8240
   69A      O3' 1703   6.445   4.431   2.616 -0.2684 -0.6797 -0.0459
   70U        P 1704   6.420   4.514   2.482 -0.1851  0.0617 -0.5016
   70U      O1P 1705   6.494   4.453   2.366 -0.4289 -0.4423  0.0377
   70U      O2P 1706   6.407   4.659   2.512  0.1791 -0.1100 -0.2153
   70U      O5' 1707   6.273   4.484   2.442  0.0897  0.1540  0.0963
   70U      C5' 1708   6.222   4.387   2.353 -0.2711 -0.4234  0.0143
   70U     H5'1 1709   6.231   4.283   2.386 -0.0127 -0.2518  0.4997
   70U     H5'2 1710   6.280   4.395   2.261 -1.4375 -0.0444 -0.6998
   70U      C4' 1711   6.079   4.417   2.318  0.0997 -0.4721 -0.0698
   70U      H4' 1712   6.033   4.339   2.257  0.0501 -0.9242  0.5387
   70U      O4' 1713   5.995   4.439   2.435 -0.7068 -0.4275 -0.2799
   70U      C1' 1714   5.892   4.531   2.406  0.1990  0.5022  0.7532
   70U      H1' 1715   5.803   4.468   2.417  1.5931 -2.8720 -3.9036
   70U       N1 1716   5.906   4.647   2.499  0.0969 -0.2887  0.3302
   70U       C6 1717   6.025   4.708   2.533  0.6599  0.4089  0.4535
   70U       H6 1718   6.119   4.665   2.503 -0.8711 -0.8750 -3.0986
   70U       C5 1719   6.026   4.823   2.608  0.4165  0.5180 -0.1432
   70U       H5 1720   6.122   4.854   2.648  0.4994  0.2016 -0.0949
   70U       C4 1721   5.912   4.887   2.656 -0.9740 -0.2802  0.0098
   70U       O4 1722   5.908   4.981   2.732  0.4972  0.1377 -0.2003
   70U       N3 1723   5.799   4.827   2.616  0.1769 -0.4649  0.3823
   70U       H3 1724   5.715   4.881   2.631  0.4861  0.4112 -0.8486
   70U       C2 1725   5.790   4.719   2.542  0.4617  0.6413  0.4171
   70U       O2 1726   5.677   4.688   2.496 -0.1246  0.2114 -0.0472
   70U      C3' 1727   6.058   4.547   2.238  0.2888  0.2757  0.1463
   70U      H3' 1728   6.114   4.626   2.289  0.3291  0.8456 -0.7561
   70U      C2' 1729   5.907   4.576   2.256 -0.1398  0.2595  0.2477
   70U     H2'1 1730   5.883   4.680   2.234  0.4983  0.3347 -0.1063
   70U      O2' 1731   5.828   4.503   2.168  0.5169 -0.0023 -0.3116
   70U     HO'2 1732   5.872   4.515   2.084  0.0473 -0.5272 -0.6423
   70U      O3' 1733   6.096   4.537   2.099  0.0608  0.3349  0.1627
   71A        P 1734   6.161   4.654   2.017  0.1983 -0.5292 -0.0503
   71A      O1P 1735   6.189   4.615   1.883 -0.0876 -0.0140  0.3586
   71A      O2P 1736   6.271   4.717   2.088  0.1140 -0.4966 -0.2520
   71A      O5' 1737   6.038   4.757   2.021 -0.0795  0.2464  0.0322
   71A      C5' 1738   5.945   4.749   1.920 -0.4327  0.5727  0.2996
   71A     H5'1 1739   5.909   4.647   1.912 -0.2776  0.5913 -0.9993
   71A     H5'2 1740   5.988   4.767   1.821  1.9866 -1.2215  0.9338
   71A      C4' 1741   5.818   4.834   1.929 -0.1543  0.3220  0.0640
   71A      H4' 1742   5.751   4.803   1.848  0.7513  0.7133 -0.8611
   71A      O4' 1743   5.757   4.823   2.055  0.4279 -0.3409  0.5735
   71A      C1' 1744   5.688   4.947   2.095 -0.5073  0.0872  1.1156
   71A      H1' 1745   5.582   4.935   2.115 -0.9800 -1.2448 -1.7545
   71A       N9 1746   5.764   5.001   2.212 -1.0254 -0.4782 -0.2882
   71A       C8 1747   5.881   4.962   2.267  0.1812  0.3671  0.5084
   71A       H8 1748   5.932   4.880   2.219  0.2688  2.2309 -2.9054
   71A       N7 1749   5.921   5.030   2.366 -0.1816 -0.1218  0.1729
   71A       C5 1750   5.820   5.122   2.385 -1.0161 -0.6553  0.1305
   71A       C6 1751   5.792   5.223   2.482 -0.6505 -0.2761 -0.6845
   71A       N6 1752   5.875   5.252   2.581  0.0196  0.2185  0.0672
   71A      H61 1753   5.962   5.204   2.598 -0.8420 -1.3882  0.0891
   71A      H62 1754   5.850   5.336   2.632  1.0190  1.4547 -1.3705
   71A       N1 1755   5.690   5.307   2.472 -0.1266 -0.0501 -0.2273
   71A       C2 1756   5.605   5.275   2.381  0.0550  0.2560  0.1165
   71A       H2 1757   5.523   5.345   2.372  1.3314  1.6986 -0.7975
   71A       N3 1758   5.609   5.182   2.288  0.4032 -0.2396 -0.1846
   71A       C4 1759   5.721   5.107   2.294  0.9001  0.7946  0.0865
   71A      C3' 1760   5.844   4.987   1.917 -0.6759 -0.0326 -0.3128
   71A      H3' 1761   5.929   5.014   1.980 -0.4232 -3.3932  1.0081
   71A      C2' 1762   5.713   5.045   1.984  0.4409 -0.1313  0.4107
   71A     H2'1 1763   5.722   5.150   2.012 -0.4450 -0.1540  0.8339
   71A      O2' 1764   5.609   5.034   1.897  0.2044  0.3041 -0.2518
   71A     HO'2 1765   5.634   5.065   1.810 -0.2122  2.2761  0.2840
   71A      O3' 1766   5.861   5.039   1.788 -0.2313 -0.1421  0.5347
   72G        P 1767   5.953   5.164   1.764 -0.1126 -0.2673  0.0612
   72G      O1P 1768   5.965   5.188   1.615 -0.1601  0.1532  0.2445
   72G      O2P 1769   6.081   5.137   1.838  0.0424  0.5235  0.4795
   72G      O5' 1770   5.882   5.289   1.831  0.1990  0.9317 -0.2553
   72G      C5' 1771   5.763   5.346   1.780 -0.3476  0.2697  0.7301
   72G     H5'1 1772   5.689   5.266   1.775  3.0663 -3.1535  0.3123
   72G     H5'2 1773   5.788   5.384   1.681  1.3828 -0.9713  0.6411
   72G      C4' 1774   5.716   5.451   1.877 -0.0306 -0.4130  0.3790
   72G      H4' 1775   5.620   5.489   1.842  0.2372 -0.3690 -0.3277
   72G      O4' 1776   5.700   5.398   2.007  0.0041  0.0609  0.2879
   72G      C1' 1777   5.734   5.497   2.098 -0.1520  0.0501 -0.3296
   72G      H1' 1778   5.649   5.506   2.165  2.9431 -0.8295  4.1287
   72G       N9 1779   5.842   5.454   2.184 -0.0255 -0.1736 -0.0912
   72G       C8 1780   5.939   5.348   2.178  0.7492 -1.0127 -0.7060
   72G       H8 1781   5.933   5.270   2.103  1.0213 -0.3634 -1.4177
   72G       N7 1782   6.023   5.349   2.276 -0.0151 -0.9943  0.2936
   72G       C5 1783   5.992   5.464   2.350  0.0065  0.5770  0.3253
   72G       C6 1784   6.039   5.517   2.479 -0.1211  0.0814  0.4647
   72G       O6 1785   6.135   5.486   2.545  0.0867  0.0789  0.4984
   72G       N1 1786   5.965   5.625   2.529  0.5829  0.4167 -0.2998
   72G       H1 1787   6.002   5.681   2.604  1.3421  0.0987 -0.4221
   72G       C2 1788   5.860   5.681   2.457 -0.2623 -0.4743  0.1095
   72G       N2 1789   5.795   5.788   2.497 -0.3647  0.0204 -1.0532
   72G      H21 1790   5.841   5.843   2.567  1.2404 -0.1972 -1.9002
   72G      H22 1791   5.722   5.828   2.439  0.0954 -2.7063 -3.7678
   72G       N3 1792   5.807   5.623   2.348 -0.2853 -0.5016 -0.0800
   72G       C4 1793   5.882   5.522   2.299  0.6468 -0.0392  0.6810
   72G      C3' 1794   5.806   5.570   1.891 -0.6873 -0.5032  0.0347
   72G      H3' 1795   5.908   5.534   1.900 -0.3794 -0.0932 -1.5185
   72G      C2' 1796   5.763   5.628   2.021 -0.5585  0.0221  0.2994
   72G     H2'1 1797   5.847   5.681   2.066 -0.4626  2.3754 -2.4065
   72G      O2' 1798   5.649   5.710   2.008 -0.0066 -1.0623 -0.3666
   72G     HO'2 1799   5.603   5.694   1.925 -1.9540  0.2414  0.3684
   72G      O3' 1800   5.793   5.662   1.787  0.1004  0.3963  0.3101
   73A        P 1801   5.910   5.771   1.759 -0.1245  0.8042  0.0929
   73A      O1P 1802   5.893   5.837   1.625 -0.0868  0.7941 -0.5655
   73A      O2P 1803   6.039   5.701   1.786 -0.0477 -0.1021  0.0917
   73A      O5' 1804   5.892   5.881   1.870 -0.0094  0.3167 -0.1848
   73A      C5' 1805   5.778   5.966   1.870  0.1351 -0.0455  0.1607
   73A     H5'1 1806   5.686   5.907   1.869  0.8887 -1.3205 -2.3991
   73A     H5'2 1807   5.766   6.024   1.778 -0.6647 -0.5127 -0.0407
   73A      C4' 1808   5.773   6.056   1.995  0.0701  0.2741 -0.0021
   73A      H4' 1809   5.681   6.115   1.993 -1.2971 -1.6878  1.6146
   73A      O4' 1810   5.780   5.983   2.122 -0.4937 -0.6141  0.0762
   73A      C1' 1811   5.876   6.043   2.212  0.9804  0.2151  0.9403
   73A      H1' 1812   5.827   6.050   2.310 -0.3089  0.4486  0.3053
   73A       N9 1813   5.994   5.956   2.230 -0.0085 -0.0533 -0.3421
   73A       C8 1814   6.064   5.869   2.151  0.2281  0.0672 -0.2956
   73A       H8 1815   6.034   5.858   2.048 -1.4932  2.8977 -0.1818
   73A       N7 1816   6.163   5.806   2.205 -0.4091  0.3107 -0.1646
   73A       C5 1817   6.166   5.854   2.334 -0.4952 -0.5199 -0.0030
   73A       C6 1818   6.239   5.831   2.455 -0.4234 -0.2338 -0.5291
   73A       N6 1819   6.345   5.757   2.468 -0.7958 -0.0318 -0.0856
   73A      H61 1820   6.376   5.697   2.393  0.2646  0.4790 -0.0753
   73A      H62 1821   6.381   5.751   2.562  2.9978  0.0805 -1.3666
   73A       N1 1822   6.219   5.904   2.567 -0.5944  0.2417 -0.4544
   73A       C2 1823   6.123   5.993   2.556  0.1121  0.4480 -0.1650
   73A       H2 1824   6.115   6.038   2.654 -1.0962 -0.6197  0.2472
   73A       N3 1825   6.035   6.020   2.462 -0.8682 -0.4807 -0.0640
   73A       C4 1826   6.068   5.949   2.347 -0.1552 -0.2446  0.1969
   73A      C3' 1827   5.893   6.150   2.000  0.4635 -0.4034 -0.9336
   73A      H3' 1828   5.986   6.099   1.978  2.2972  1.9353  0.8952
   73A      C2' 1829   5.897   6.179   2.149 -0.0674 -0.2405 -0.9009
   73A     H2'1 1830   5.992   6.219   2.185 -0.2522 -1.4871  1.0673
   73A      O2' 1831   5.794   6.261   2.206 -0.3509  0.2405 -0.4929
   73A     HO'2 1832   5.835   6.311   2.277 -0.9581 -0.5348  0.4272
   73A      O3' 1833   5.890   6.264   1.923 -0.0483 -0.1324 -0.0547
   74U        P 1834   6.025   6.348   1.895  0.0606  0.2237  0.1026
   74U      O1P 1835   5.975   6.453   1.807 -0.2646  0.0221  0.5762
   74U      O2P 1836   6.134   6.270   1.846  0.7322 -0.8467  0.3285
   74U      O5' 1837   6.064   6.407   2.037 -0.0270 -0.1010 -0.5010
   74U      C5' 1838   5.997   6.516   2.092 -0.2110  0.1507 -0.4270
   74U     H5'1 1839   5.888   6.507   2.096 -0.0948 -0.7584  1.3396
   74U     H5'2 1840   6.023   6.607   2.037  0.1984  1.1127  1.2950
   74U      C4' 1841   6.064   6.532   2.229  0.6925 -0.3751  0.0735
   74U      H4' 1842   5.998   6.609   2.271  2.1604  1.7671 -1.3810
   74U      O4' 1843   6.055   6.412   2.309 -0.2362  0.0524  0.1639
   74U      C1' 1844   6.163   6.419   2.403 -0.8445 -0.3519 -0.1761
   74U      H1' 1845   6.125   6.418   2.505 -1.6694  0.4775 -0.4615
   74U       N1 1846   6.250   6.305   2.388 -0.6720 -0.3124 -0.0510
   74U       C6 1847   6.276   6.254   2.260  0.0272 -0.2851  0.0787
   74U       H6 1848   6.223   6.297   2.177  0.0115 -0.4421  0.0069
   74U       C5 1849   6.365   6.159   2.243 -0.8125  1.2617 -0.3750
   74U       H5 1850   6.378   6.127   2.140  3.5838  0.6581  0.2138
   74U       C4 1851   6.447   6.108   2.351 -0.0630  0.9503  0.3974
   74U       O4 1852   6.531   6.018   2.349  0.2151 -0.0863 -0.0840
   74U       N3 1853   6.403   6.149   2.475  0.7186  0.3265 -0.1224
   74U       H3 1854   6.447   6.098   2.551  0.1976 -0.1023 -0.1041
   74U       C2 1855   6.305   6.243   2.501  0.0632  0.3908 -0.0985
   74U       O2 1856   6.273   6.265   2.616  0.6223 -0.1238  0.0157
   74U      C3' 1857   6.207   6.581   2.232 -0.2948 -0.6194 -0.1580
   74U      H3' 1858   6.264   6.520   2.163 -3.3539 -1.3513 -2.2588
   74U      C2' 1859   6.234   6.550   2.382  0.1956  0.1983 -0.1079
   74U     H2'1 1860   6.341   6.539   2.401  0.6491  0.8555 -2.0210
   74U      O2' 1861   6.165   6.631   2.478 -1.1537  0.1062  0.4609
   74U     HO'2 1862   6.181   6.721   2.452  2.2561 -0.9312 -1.6805
   74U      O3' 1863   6.206   6.720   2.199 -0.6779  0.3853  0.6977
   75A        P 1864   6.329   6.769   2.118 -0.3151 -0.4299  0.0664
   75A      O1P 1865   6.304   6.910   2.088 -0.9064  0.5954 -0.4538
   75A      O2P 1866   6.349   6.680   2.001  0.0847  0.0736  0.9443
   75A      O5' 1867   6.451   6.739   2.223  0.0916 -0.1496  0.5047
   75A      C5' 1868   6.474   6.828   2.328 -1.0118 -0.0357  0.1688
   75A     H5'1 1869   6.386   6.831   2.393 -2.4879  2.4671 -1.7426
   75A     H5'2 1870   6.499   6.924   2.282 -0.2839  0.1438  0.9073
   75A      C4' 1871   6.602   6.789   2.404  0.2401 -0.9258 -0.7893
   75A      H4' 1872   6.626   6.874   2.468 -3.1304  1.5822 -2.4907
   75A      O4' 1873   6.579   6.674   2.484  0.8584  0.3089 -0.1330
   75A      C1' 1874   6.706   6.603   2.514  0.4781 -0.1658 -0.4877
   75A      H1' 1875   6.725   6.596   2.621  1.6149  1.7821 -0.5088
   75A       N9 1876   6.717   6.467   2.452  0.7337  0.0784  0.1728
   75A       C8 1877   6.664   6.424   2.334  0.1182  0.6217 -0.5605
   75A       H8 1878   6.591   6.485   2.283 -0.7218 -0.6267 -0.9024
   75A       N7 1879   6.709   6.306   2.300 -0.5800 -0.1503 -0.6866
   75A       C5 1880   6.793   6.268   2.409 -0.7652 -0.8494  0.7791
   75A       C6 1881   6.867   6.148   2.444 -0.1878 -0.2082 -0.4603
   75A       N6 1882   6.865   6.034   2.377 -0.7251 -0.7233  0.5522
   75A      H61 1883   6.794   6.014   2.308  0.0781 -0.1814 -0.4597
   75A      H62 1884   6.935   5.968   2.406  0.2782 -1.4133 -2.9348
   75A       N1 1885   6.941   6.149   2.550 -0.1239  0.9742 -0.2959
   75A       C2 1886   6.943   6.261   2.620 -0.9525  0.1281  0.2515
   75A       H2 1887   7.002   6.242   2.708 -0.2714 -3.3080 -0.8011
   75A       N3 1888   6.881   6.376   2.603  0.4694 -0.4430 -0.0949
   75A       C4 1889   6.816   6.375   2.489  1.0943 -0.0713  0.6274
   75A      C3' 1890   6.735   6.770   2.330  0.1570 -0.3726 -0.2450
   75A      H3' 1891   6.727   6.701   2.246  1.8215 -1.2493  0.2690
   75A      C2' 1892   6.812   6.696   2.451  0.8114 -0.1787 -0.0121
   75A     H2'1 1893   6.893   6.643   2.402  0.0096 -0.1722 -1.3954
   75A      O2' 1894   6.858   6.792   2.541  0.5457 -0.5494  0.2124
   75A     HO'2 1895   6.924   6.848   2.497 -0.0934  1.7670  1.9846
   75A      O3' 1896   6.782   6.901   2.283 -0.5784 -0.2937  0.1124
   76A        P 1897   6.918   6.909   2.196 -0.0416  0.9299  0.0577
   76A      O1P 1898   6.917   7.041   2.140 -0.2631 -0.6357  0.4298
   76A      O2P 1899   6.929   6.799   2.098 -0.2116 -0.3192  0.5054
   76A      O5' 1900   7.028   6.903   2.312 -0.3669  0.5765  0.1413
   76A      C5' 1901   7.162   6.860   2.276 -0.8279  1.0291  0.1523
   76A     H5'1 1902   7.217   6.942   2.229 -0.9110  0.6855 -0.5515
   76A     H5'2 1903   7.161   6.775   2.208  0.3431 -2.3115  3.9271
   76A      C4' 1904   7.231   6.818   2.415 -0.7444  0.5256 -0.8634
   76A      H4' 1905   7.231   6.911   2.473  1.7238 -0.0337  0.1507
   76A      O4' 1906   7.167   6.719   2.489  0.3319 -0.5023 -0.4372
   76A      C1' 1907   7.254   6.634   2.557  0.3822  0.7986 -0.4068
   76A      H1' 1908   7.232   6.625   2.664 -0.3452 -0.0340 -0.6155
   76A       N9 1909   7.241   6.503   2.503 -0.6965  0.4435  0.1575
   76A       C8 1910   7.163   6.455   2.400  0.3430 -0.6491 -0.1857
   76A       H8 1911   7.088   6.515   2.351 -0.4729 -0.7863  0.8818
   76A       N7 1912   7.187   6.334   2.366  0.4653  0.1924  0.8157
   76A       C5 1913   7.283   6.297   2.458 -0.1362  0.8529  0.1827
   76A       C6 1914   7.358   6.177   2.477  0.0904  0.6763 -0.8897
   76A       N6 1915   7.334   6.070   2.405  0.3247 -0.4590  0.0516
   76A      H61 1916   7.261   6.070   2.335  1.8588  0.2568 -1.6325
   76A      H62 1917   7.382   5.983   2.423 -3.4484 -2.6411  0.4915
   76A       N1 1918   7.456   6.161   2.565 -0.6059 -0.5637 -0.3710
   76A       C2 1919   7.482   6.266   2.639 -0.0119 -0.2476  0.5436
   76A       H2 1920   7.562   6.259   2.712  0.2565 -2.2340  0.1142
   76A       N3 1921   7.422   6.384   2.635  0.2839 -0.7110  0.5020
   76A       C4 1922   7.316   6.394   2.543  0.2000 -0.8357 -0.5577
   76A      C3' 1923   7.372   6.778   2.402 -0.1833  0.0882  0.7559
   76A      H3' 1924   7.389   6.708   2.320 -1.1320  0.4315  0.2619
   76A      C2' 1925   7.393   6.706   2.529  0.0349  0.3221 -0.2271
   76A     H2'1 1926   7.475   6.633   2.527  0.2906  0.6225 -1.2616
   76A      O2' 1927   7.430   6.794   2.641 -0.0430 -0.0426 -0.4216
   76A     HO'2 1928   7.474   6.874   2.613 -1.4040  0.8214 -0.2066
   76A      O3' 1929   7.446   6.894   2.383  0.5922  0.4337  0.4390
   77U        P 1930   7.578   6.889   2.298 -0.2249 -0.2023  0.3313
   77U      O1P 1931   7.658   7.003   2.336 -0.0581 -0.4427  0.4741
   77U      O2P 1932   7.546   6.883   2.156 -0.5419 -0.8549  0.1244
   77U      O5' 1933   7.645   6.751   2.345 -0.6903 -0.0744 -0.0998
   77U      C5' 1934   7.727   6.756   2.463  0.3341 -0.3524 -0.0210
   77U     H5'1 1935   7.663   6.774   2.549  0.8793  0.9909  0.1314
   77U     H5'2 1936   7.813   6.822   2.448  0.5148 -0.1850  1.5965
   77U      C4' 1937   7.797   6.618   2.487 -0.9188  0.2567 -0.4952
   77U      H4' 1938   7.855   6.621   2.579  0.7870  1.7732 -1.5684
   77U      O4' 1939   7.701   6.513   2.497  0.0865 -0.0439  0.2004
   77U      C1' 1940   7.757   6.398   2.444 -0.1521  0.0263 -0.1027
   77U      H1' 1941   7.754   6.312   2.512 -0.1780 -2.0333 -2.5348
   77U       N1 1942   7.677   6.352   2.320  0.3132 -0.2380 -0.0942
   77U       C6 1943   7.574   6.427   2.272  0.0854  0.1451 -1.0785
   77U       H6 1944   7.576   6.533   2.292  0.6700  0.1596 -1.1726
   77U       C5 1945   7.486   6.381   2.180  0.0801  0.7202 -0.4845
   77U       H5 1946   7.419   6.454   2.136 -2.5799 -0.1693  1.7719
   77U       C4 1947   7.497   6.240   2.130 -0.1471  0.4890  0.7046
   77U       O4 1948   7.424   6.190   2.041 -0.3490 -0.1030  0.5335
   77U       N3 1949   7.592   6.167   2.194 -0.8018 -0.2241  0.1122
   77U       H3 1950   7.599   6.072   2.160 -0.9493 -0.2208  0.0701
   77U       C2 1951   7.685   6.220   2.283  0.1627  0.1710 -0.0708
   77U       O2 1952   7.776   6.149   2.333  0.3244 -0.1876  0.0951
   77U      C3' 1953   7.888   6.575   2.375 -0.1075  0.2038  0.0243
   77U      H3' 1954   7.843   6.591   2.277 -0.3078  0.9101  0.2234
   77U      C2' 1955   7.903   6.426   2.401  0.7397 -0.0067 -0.2104
   77U     H2'1 1956   7.930   6.368   2.313 -0.5367  1.2332 -1.4970
   77U      O2' 1957   7.975   6.399   2.515 -0.9150  0.8569 -0.5970
   77U     HO'2 1958   7.918   6.418   2.590 -0.5273  1.7687 -0.5224
   77U      O3' 1959   8.009   6.648   2.364 -0.0715  0.3797  0.3128
   78U        P 1960   8.079   6.661   2.230  0.1055 -0.2015  0.1323
   78U      O1P 1961   8.210   6.732   2.241 -0.0267  0.6591  0.1559
   78U      O2P 1962   7.989   6.715   2.129 -0.1186 -0.0230  0.3211
   78U      O5' 1963   8.108   6.502   2.184  0.2515 -0.5185  0.5603
   78U      C5' 1964   8.198   6.427   2.258  0.7518  0.0400  0.0967
   78U     H5'1 1965   8.158   6.411   2.358 -0.4249  0.0277 -0.3654
   78U     H5'2 1966   8.292   6.482   2.248  0.8281 -0.3524 -1.5386
   78U      C4' 1967   8.215   6.283   2.194 -0.2528 -0.5053 -0.3245
   78U      H4' 1968   8.292   6.236   2.256  0.6981  0.9343 -0.3553
   78U      O4' 1969   8.092   6.210   2.204 -0.0106 -0.0481  0.4062
   78U      C1' 1970   8.071   6.127   2.085  0.1317 -0.9814 -0.3919
   78U      H1' 1971   8.065   6.021   2.113  1.0566 -1.0861 -0.5796
   78U       N1 1972   7.953   6.167   2.006  0.8197 -0.7114  0.8852
   78U       C6 1973   7.917   6.299   1.995  0.0942 -0.1173  0.3372
   78U       H6 1974   7.981   6.376   2.036 -0.3987 -0.0853  1.0765
   78U       C5 1975   7.806   6.333   1.920  0.5032 -0.3160 -0.2221
   78U       H5 1976   7.771   6.435   1.927  0.1186 -0.4818  0.2642
   78U       C4 1977   7.726   6.237   1.848  0.7900  0.3945 -0.3136
   78U       O4 1978   7.617   6.254   1.793 -0.1518  0.2694  0.1467
   78U       N3 1979   7.788   6.107   1.848 -0.1106  0.0510  0.3387
   78U       H3 1980   7.745   6.041   1.786  0.1659  1.8398 -1.8560
   78U       C2 1981   7.893   6.067   1.932  0.6132  0.5759  0.1967
   78U       O2 1982   7.928   5.949   1.925 -0.0807 -0.0640 -0.4857
   78U      C3' 1983   8.260   6.279   2.051 -0.5878  0.0789  0.7953
   78U      H3' 1984   8.212   6.362   2.001  0.6548  0.4357  0.1472
   78U      C2' 1985   8.198   6.146   2.008  0.2641  1.0544  1.0134
   78U     H2'1 1986   8.178   6.149   1.901 -1.2597 -2.3048  1.0573
   78U      O2' 1987   8.296   6.050   2.040  0.6894  0.4025 -0.1586
   78U     HO'2 1988   8.377   6.097   2.017  1.0295 -0.9012 -1.8052
   78U      O3' 1989   8.400   6.290   2.030  0.1546  0.2625 -0.1726
   79A        P 1990   8.458   6.321   1.881  0.1939  0.2382 -0.0591
   79A      O1P 1991   8.603   6.345   1.889  0.6250 -0.4273 -0.0205
   79A      O2P 1992   8.375   6.425   1.810  0.5698  0.1715  0.1007
   79A      O5' 1993   8.435   6.181   1.810  0.4831 -0.3610  0.0066
   79A      C5' 1994   8.532   6.080   1.793 -0.2470  0.2378 -1.1859
   79A     H5'1 1995   8.542   6.027   1.888 -0.1286  0.2112 -1.2128
   79A     H5'2 1996   8.627   6.133   1.780  1.5276 -2.3674  0.2444
   79A      C4' 1997   8.502   5.977   1.687  0.7370 -0.3223  0.2147
   79A      H4' 1998   8.571   5.892   1.686  0.1933 -0.7877 -1.9358
   79A      O4' 1999   8.375   5.924   1.721  0.0383  0.0417  0.0078
   79A      C1' 2000   8.297   5.892   1.600 -0.1432 -0.1865 -0.5595
   79A      H1' 2001   8.268   5.787   1.591  3.2582 -1.1879 -1.2990
   79A       N9 2002   8.184   5.989   1.584 -0.0993 -0.4006 -0.2656
   79A       C8 2003   8.170   6.112   1.643 -0.4185 -0.0309 -0.3746
   79A       H8 2004   8.252   6.164   1.691 -0.6739 -1.1125  1.3242
   79A       N7 2005   8.055   6.171   1.623 -0.5853  0.8201 -0.2154
   79A       C5 2006   7.984   6.063   1.561 -0.1207  0.7243 -0.8089
   79A       C6 2007   7.848   6.046   1.521 -0.0788  0.1962 -0.2655
   79A       N6 2008   7.756   6.141   1.526  0.2428 -0.3911 -1.1854
   79A      H61 2009   7.770   6.232   1.566 -0.2756 -1.2065  0.9749
   79A      H62 2010   7.660   6.116   1.509 -0.3162  2.1324 -2.1655
   79A       N1 2011   7.809   5.936   1.456 -0.0316 -0.3576 -0.0134
   79A       C2 2012   7.904   5.843   1.429  0.3546  0.1509  0.4313
   79A       H2 2013   7.873   5.760   1.369  0.2778 -0.0859  0.7956
   79A       N3 2014   8.030   5.838   1.468  0.0469  0.2559 -0.2862
   79A       C4 2015   8.063   5.953   1.533  0.7212 -0.3802 -0.6441
   79A      C3' 2016   8.489   6.022   1.542 -0.1099 -0.2062  0.8775
   79A      H3' 2017   8.430   6.114   1.536  0.3223 -0.0155 -1.3178
   79A      C2' 2018   8.394   5.914   1.485 -0.2363 -0.0517 -0.3414
   79A     H2'1 2019   8.347   5.949   1.393 -0.0658  0.6771 -0.1621
   79A      O2' 2020   8.467   5.796   1.465 -0.4625 -0.2068  0.4518
   79A     HO'2 2021   8.558   5.815   1.489  0.0551 -1.3716 -0.5007
   79A      O3' 2022   8.615   6.013   1.474  0.4589 -0.1867  0.6123
   80A        P 2023   8.649   6.117   1.366 -0.1166 -0.1503 -0.0710
   80A      O1P 2024   8.782   6.084   1.313 -0.1025  0.2947  0.0919
   80A      O2P 2025   8.624   6.252   1.419 -0.0648 -0.7582 -0.1859
   80A      O5' 2026   8.538   6.091   1.253 -0.4785 -0.1870  0.0760
   80A      C5' 2027   8.534   5.967   1.176 -0.6341 -0.0383 -0.0001
   80A     H5'1 2028   8.555   5.878   1.235  1.2482 -0.5692 -1.3738
   80A     H5'2 2029   8.621   5.963   1.110 -2.4980  0.5466 -2.6456
   80A      C4' 2030   8.414   5.948   1.080 -0.0233  0.2151  0.3417
   80A      H4' 2031   8.444   5.865   1.016 -2.6461 -0.2296 -0.4176
   80A      O4' 2032   8.293   5.905   1.147  0.2497  0.4395  0.1710
   80A      C1' 2033   8.185   5.971   1.075 -0.2096 -1.1911 -0.6753
   80A      H1' 2034   8.115   5.900   1.030 -2.8712  1.4665 -0.9660
   80A       N9 2035   8.114   6.066   1.159  0.0332 -0.2746  0.3244
   80A       C8 2036   8.160   6.153   1.256  0.6157  0.1680  0.1727
   80A       H8 2037   8.265   6.154   1.280  0.6735 -0.0495 -0.0677
   80A       N7 2038   8.081   6.251   1.293  0.2520  0.0097 -0.8955
   80A       C5 2039   7.962   6.211   1.230  1.0693 -0.3083  0.2713
   80A       C6 2040   7.827   6.261   1.218  0.2576 -0.4701 -0.3764
   80A       N6 2041   7.770   6.362   1.286 -0.0858  0.1091  0.3956
   80A      H61 2042   7.816   6.391   1.371  1.5349 -1.1413 -0.0088
   80A      H62 2043   7.672   6.385   1.275 -0.2547  1.1894  3.3065
   80A       N1 2044   7.739   6.202   1.142  0.4104 -0.3429  0.7929
   80A       C2 2045   7.775   6.092   1.077  0.0044  0.8048 -0.3614
   80A       H2 2046   7.699   6.042   1.019 -3.3555  3.2673  1.4986
   80A       N3 2047   7.893   6.030   1.074  0.2514  0.2080 -0.0807
   80A       C4 2048   7.983   6.102   1.152 -0.0613  0.0051  0.2075
   80A      C3' 2049   8.394   6.078   0.990 -0.1309  0.4155 -0.5002
   80A      H3' 2050   8.398   6.173   1.043 -0.7158  0.7022 -0.9608
   80A      C2' 2051   8.246   6.057   0.956  0.4300  0.3874 -0.7771
   80A     H2'1 2052   8.200   6.154   0.940  0.0273 -0.0641 -2.5486
   80A      O2' 2053   8.233   5.980   0.838 -0.0673 -0.2527 -0.3118
   80A     HO'2 2054   8.257   6.041   0.767 -1.7570  0.0976 -0.6274
   80A      O3' 2055   8.474   6.078   0.880 -0.3128 -0.3541  0.6426
   81U        P 2056   8.490   6.221   0.801 -0.0978  0.1168 -0.1268
   81U      O1P 2057   8.607   6.220   0.711  0.5460  0.4055 -0.3193
   81U      O2P 2058   8.472   6.333   0.894 -0.1575  0.4763  0.1098
   81U      O5' 2059   8.364   6.217   0.706 -0.0890 -0.6184 -0.1038
   81U      C5' 2060   8.359   6.144   0.580  0.1279  0.8434 -0.3912
   81U     H5'1 2061   8.372   6.038   0.601  0.3368  0.8565 -0.4503
   81U     H5'2 2062   8.444   6.156   0.512 -1.5769  1.3166 -2.5731
   81U      C4' 2063   8.233   6.181   0.501 -1.3878  0.2155 -0.1596
   81U      H4' 2064   8.236   6.134   0.403 -2.8572  0.3827 -0.3145
   81U      O4' 2065   8.124   6.141   0.577  0.6020 -0.2901 -0.2921
   81U      C1' 2066   8.012   6.211   0.530  0.2937 -0.8513  0.2882
   81U      H1' 2067   7.961   6.142   0.462 -1.6933  1.7895 -1.0765
   81U       N1 2068   7.935   6.236   0.652  0.0641 -0.2822 -0.6892
   81U       C6 2069   7.988   6.308   0.755  0.0562  0.7998  0.1980
   81U       H6 2070   8.095   6.327   0.753  0.7827 -2.7936 -1.0354
   81U       C5 2071   7.912   6.376   0.845  0.5841  0.2527 -0.4485
   81U       H5 2072   7.953   6.451   0.911 -0.3544  0.9377 -0.6125
   81U       C4 2073   7.769   6.357   0.849 -0.2909  0.8184  0.7624
   81U       O4 2074   7.690   6.419   0.916 -0.0316  0.4265  0.0291
   81U       N3 2075   7.726   6.256   0.760 -0.3579  0.3864  0.4257
   81U       H3 2076   7.628   6.234   0.762 -0.6250  1.5588  0.6239
   81U       C2 2077   7.802   6.193   0.661 -0.4920 -0.0191  0.8708
   81U       O2 2078   7.756   6.111   0.585  0.2110 -0.2736 -0.4608
   81U      C3' 2079   8.215   6.331   0.478  0.6245  0.1676 -0.1667
   81U      H3' 2080   8.239   6.381   0.572  0.7643  1.7417 -1.0098
   81U      C2' 2081   8.065   6.338   0.462  0.6153 -1.0001 -0.0187
   81U     H2'1 2082   8.028   6.430   0.510  3.6091  0.4704 -0.2877
   81U      O2' 2083   8.016   6.329   0.331  0.0999  0.1079  0.0196
   81U     HO'2 2084   8.098   6.346   0.282 -0.3685  0.0887 -0.7967
   81U      O3' 2085   8.288   6.381   0.363  0.0495  0.2518  0.4121
   82U        P 2086   8.314   6.533   0.338  0.2409 -0.1456 -0.0490
   82U      O1P 2087   8.181   6.599   0.336  0.0534  0.3628 -0.0986
   82U      O2P 2088   8.403   6.548   0.224  0.1926  0.2164  0.1596
   82U      O5' 2089   8.393   6.588   0.457  0.0075 -0.6131 -0.4997
   82U      C5' 2090   8.522   6.538   0.493  0.5176  0.2699  0.1406
   82U     H5'1 2091   8.587   6.529   0.406  1.8064  1.3920  0.9513
   82U     H5'2 2092   8.505   6.437   0.532  0.7052  0.9862  2.1625
   82U      C4' 2093   8.591   6.618   0.602 -0.6470  0.3996 -0.1201
   82U      H4' 2094   8.695   6.586   0.613 -1.0542 -0.5486  1.2878
   82U      O4' 2095   8.582   6.751   0.555  0.0211 -0.2133  0.0016
   82U      C1' 2096   8.560   6.836   0.668  0.1025 -0.1730 -0.2466
   82U      H1' 2097   8.645   6.845   0.736  0.4124 -1.1320 -0.4913
   82U       N1 2098   8.499   6.971   0.637 -0.2882 -0.4013 -0.3531
   82U       C6 2099   8.383   6.991   0.561 -0.0548  0.3288 -0.2526
   82U       H6 2100   8.333   6.908   0.513  0.8627 -0.0815 -0.5455
   82U       C5 2101   8.343   7.113   0.543 -0.3877  0.6557 -0.1468
   82U       H5 2102   8.257   7.129   0.480  0.2715  1.4417 -0.8746
   82U       C4 2103   8.408   7.231   0.603  0.2334 -0.1810 -0.2797
   82U       O4 2104   8.365   7.352   0.596 -0.4248 -0.1383 -0.0093
   82U       N3 2105   8.534   7.205   0.654  0.2567  0.2213 -0.2334
   82U       H3 2106   8.584   7.276   0.705 -1.2024  1.7091 -0.7561
   82U       C2 2107   8.584   7.080   0.674  0.0617  0.2603  0.8187
   82U       O2 2108   8.694   7.062   0.722  0.0829  0.4939 -0.3937
   82U      C3' 2109   8.512   6.602   0.730  0.0957 -0.3500  0.1287
   82U      H3' 2110   8.430   6.531   0.719  0.6482 -0.7785 -1.5881
   82U      C2' 2111   8.463   6.745   0.738  0.0314 -0.5547 -0.2881
   82U     H2'1 2112   8.366   6.740   0.688 -0.7047  0.0207  1.0165
   82U      O2' 2113   8.445   6.790   0.870 -0.0296  0.0613 -0.1301
   82U     HO'2 2114   8.366   6.748   0.903 -0.8843  0.9128 -1.0163
   82U      O3' 2115   8.596   6.571   0.841 -0.5763 -0.1490  0.4077
   82U      H3T 2116   8.565   6.487   0.876  1.8963 -1.3581 -0.0498
   8.63457   8.63457   6.10562   0.00000   0.00000   0.00000   0.00000   4.31682   4.31682
