# Supplementary material for: Constant-pH Molecular Dynamics of Cationic Peptide Dendrimers Binding to siRNA
Source: J Chem Inf Model. 2026 Feb 5;66(8):4734–43. doi: 10.1021/acs.jcim.5c02636 (PMC13126635; doi:10.1021/acs.jcim.5c02636)
Supplement: Supplementary file 2 [file ci5c02636_si_002.zip › zip/MH47_05_out_6.gro]

Protein
 2116
    1LY0      N    1   7.919   7.586   2.941 -0.4410 -0.4901 -0.4158
    1LY0     H1    2   7.943   7.636   2.856 -1.0574 -0.0984 -0.3609
    1LY0     H2    3   8.008   7.553   2.976 -0.8746 -0.9191  0.3256
    1LY0     H3    4   7.875   7.500   2.910  0.8394 -0.2133 -3.2645
    1LY0     CA    5   7.847   7.680   3.028  0.6024 -1.1145 -0.3745
    1LY0     HA    6   7.911   7.761   3.064  0.0964 -1.2556  0.8625
    1LY0     CB    7   7.736   7.744   2.949  0.4680 -0.4453 -0.0627
    1LY0    HB1    8   7.652   7.678   2.922  0.3088 -0.2706  0.0029
    1LY0    HB2    9   7.773   7.791   2.858 -1.0187  0.7197 -0.1039
    1LY0     CG   10   7.686   7.862   3.034  0.0721 -0.7863  0.2356
    1LY0    HG1   11   7.772   7.920   3.069  0.9696 -2.5119  1.0366
    1LY0    HG2   12   7.619   7.830   3.114 -2.1064 -0.7514 -1.4939
    1LY0     CD   13   7.602   7.945   2.935 -0.0723 -0.4660  0.4752
    1LY0    HD1   14   7.533   7.879   2.879  1.4679 -0.8468 -1.1024
    1LY0    HD2   15   7.669   7.999   2.868 -0.7084 -0.1055  0.1170
    1LY0     CE   16   7.515   8.057   3.003 -0.5593  0.4290  0.8366
    1LY0    HE1   17   7.552   8.102   3.095 -1.2971  1.2117  0.7607
    1LY0    HE2   18   7.425   8.009   3.039  0.2008 -0.6433  1.3348
    1LY0     NZ   19   7.484   8.173   2.910  0.0303 -0.9032  0.2726
    1LY0    HZ1   20   7.430   8.140   2.831  1.8734 -1.2338 -0.9112
    1LY0    HZ2   21   7.428   8.247   2.951  1.0119 -0.1986  0.3717
    1LY0    HZ3   22   7.565   8.221   2.875 -1.0329  0.6183 -0.2176
    1LY0      C   23   7.790   7.604   3.148 -0.0526  0.4880  0.4561
    1LY0      O   24   7.752   7.489   3.140 -0.3950 -0.6818  0.1479
    2LER      N   25   7.793   7.658   3.266  0.1216  0.0932  0.1617
    2LER      H   26   7.834   7.750   3.280 -0.9095  0.5557  0.2082
    2LER     CA   27   7.722   7.600   3.383 -0.0160 -0.1315  0.1305
    2LER     HA   28   7.747   7.495   3.396 -0.9862 -0.1323  2.1830
    2LER     CB   29   7.764   7.670   3.513  0.4439 -0.6320  0.2056
    2LER    HB1   30   7.708   7.638   3.600  3.1227 -0.9745  1.9079
    2LER    HB2   31   7.729   7.772   3.497 -2.9068 -1.5544  0.8301
    2LER     CG   32   7.912   7.666   3.546  0.3320  0.3787  0.4094
    2LER     HG   33   7.971   7.708   3.463  1.4234 -0.4617  0.7402
    2LER    CD1   34   7.960   7.760   3.653  0.0375  0.3072  0.0717
    2LER   HD11   35   7.944   7.865   3.627  1.4101  0.8710  1.3550
    2LER   HD12   36   7.907   7.724   3.740  0.4920 -0.9458 -0.1592
    2LER   HD13   37   8.066   7.738   3.660 -0.4217 -2.6255 -0.8871
    2LER    CD2   38   7.960   7.526   3.581 -0.0282  0.1656  0.2960
    2LER   HD21   39   8.069   7.525   3.582 -0.0275  0.6445  1.9004
    2LER   HD22   40   7.929   7.477   3.673  0.9817 -1.1531 -0.0344
    2LER   HD23   41   7.921   7.452   3.510  0.1156  0.3842 -0.0140
    2LER      C   42   7.573   7.612   3.369  0.4763 -0.6469  0.7163
    2LER      O   43   7.518   7.707   3.313  0.1823 -0.3025  0.1059
    3LYR      N   44   7.501   7.521   3.438 -0.3575  0.3748  0.3858
    3LYR      H   45   7.554   7.449   3.484 -0.6770  0.4412  0.8640
    3LYR     CA   46   7.360   7.507   3.463 -0.2895  0.2579  0.2321
    3LYR     HA   47   7.310   7.542   3.373 -0.3161  1.4805  0.7119
    3LYR     CB   48   7.329   7.358   3.482  0.3398 -0.6003 -0.1952
    3LYR    HB1   49   7.223   7.337   3.491  0.2625 -1.1031 -1.9161
    3LYR    HB2   50   7.387   7.326   3.569  0.3993 -1.6379 -0.6006
    3LYR     CG   51   7.382   7.268   3.368  0.0085 -0.5076  0.1863
    3LYR    HG1   52   7.491   7.275   3.365 -0.0612  0.4416 -2.7099
    3LYR    HG2   53   7.339   7.292   3.271 -1.7040  0.9438  1.2396
    3LYR     CD   54   7.358   7.127   3.411 -0.0301  0.3456 -0.2183
    3LYR    HD1   55   7.251   7.106   3.404  0.0674 -0.4818  0.5356
    3LYR    HD2   56   7.386   7.108   3.514 -1.0977  0.6856  0.1476
    3LYR     CE   57   7.452   7.031   3.336 -0.0343 -0.2108  0.6620
    3LYR    HE1   58   7.548   7.081   3.336 -1.4784  2.7849  1.2395
    3LYR    HE2   59   7.420   7.014   3.234 -0.0831  1.6747  0.3444
    3LYR     NZ   60   7.456   6.906   3.411  0.5534  0.0221  0.2279
    3LYR    HZ1   61   7.377   6.844   3.396  1.4712 -1.4079  1.0102
    3LYR      C   62   7.314   7.597   3.585  0.4586  0.3216 -0.1740
    3LYR      O   63   7.278   7.557   3.698 -0.1444 -0.0037 -0.3372
    4LER      N   64   7.329   7.730   3.563 -0.3513  0.3537  0.4118
    4LER      H   65   7.358   7.754   3.470 -0.9962  2.0121  0.6096
    4LER     CA   66   7.327   7.830   3.666  1.0927 -0.6693  0.0322
    4LER     HA   67   7.399   7.807   3.743  1.4743  3.3337  1.0903
    4LER     CB   68   7.354   7.971   3.607 -0.3540 -0.4396 -0.3923
    4LER    HB1   69   7.330   8.053   3.674 -2.0437 -1.1120 -0.1237
    4LER    HB2   70   7.292   7.989   3.520  0.2594 -0.2256 -0.7822
    4LER     CG   71   7.499   7.987   3.551  0.1540  0.4245 -0.6252
    4LER     HG   72   7.522   7.897   3.495  1.7659  0.9383 -0.8346
    4LER    CD1   73   7.507   8.096   3.451 -0.5215  0.5393  0.5915
    4LER   HD11   74   7.480   8.193   3.491  2.5646  1.7382  0.0588
    4LER   HD12   75   7.607   8.102   3.408 -0.7709 -2.1214 -0.5281
    4LER   HD13   76   7.449   8.084   3.359  0.1824 -0.2687  0.2346
    4LER    CD2   77   7.606   8.014   3.655  0.7567 -0.3123 -1.2641
    4LER   HD21   78   7.575   8.096   3.719  3.3259 -0.1017 -0.1532
    4LER   HD22   79   7.618   7.922   3.712  0.8883  0.4226 -0.0480
    4LER   HD23   80   7.704   8.043   3.615  1.7452 -0.7602  0.7107
    4LER      C   81   7.190   7.846   3.737  0.5224  0.5670 -0.0898
    4LER      O   82   7.186   7.903   3.842  0.1714 -0.2532 -0.0555
    5LER      N   83   7.074   7.801   3.678  0.5328 -0.5116  0.1572
    5LER      H   84   7.075   7.758   3.587 -0.8632 -0.1388 -0.0499
    5LER     CA   85   6.937   7.797   3.743 -0.6302 -0.1505  0.2926
    5LER     HA   86   6.920   7.890   3.798 -0.5417  0.0929 -0.0924
    5LER     CB   87   6.837   7.780   3.632 -0.4217 -0.5230  0.0454
    5LER    HB1   88   6.739   7.771   3.680 -0.0702 -0.1025  0.8788
    5LER    HB2   89   6.848   7.683   3.582 -1.6782 -1.2349  1.0891
    5LER     CG   90   6.825   7.899   3.534  0.5841  0.3148 -0.1105
    5LER     HG   91   6.910   7.907   3.467  0.4916  0.1879 -0.2426
    5LER    CD1   92   6.703   7.876   3.447  0.3929  0.9700  0.3462
    5LER   HD11   93   6.611   7.909   3.496 -0.1874 -0.1112  0.0087
    5LER   HD12   94   6.723   7.940   3.360  2.7731 -0.1649 -0.0045
    5LER   HD13   95   6.703   7.778   3.399 -1.9030  0.7041  0.7672
    5LER    CD2   96   6.808   8.036   3.607 -0.1047  0.6339  0.4767
    5LER   HD21   97   6.798   8.099   3.520  1.2421 -0.5310 -0.5507
    5LER   HD22   98   6.721   8.039   3.674 -0.8473 -0.4644 -0.4152
    5LER   HD23   99   6.907   8.051   3.651 -0.5804  3.4013  0.7671
    5LER      C  100   6.913   7.695   3.852  0.2064  0.4825  0.4564
    5LER      O  101   6.815   7.709   3.926 -0.0903  0.0776  0.0525
    6LYR      N  102   6.995   7.587   3.860  1.1921 -0.2623 -0.5992
    6LYR      H  103   7.084   7.591   3.812  1.3307 -1.0412 -0.4204
    6LYR     CA  104   6.967   7.473   3.954  0.3015 -0.6779 -0.5157
    6LYR     HA  105   6.867   7.440   3.926  0.2272 -0.6691 -0.2483
    6LYR     CB  106   7.069   7.359   3.929  0.2382 -0.0013 -0.5642
    6LYR    HB1  107   7.074   7.277   4.000 -1.0861  0.0036 -0.4389
    6LYR    HB2  108   7.173   7.389   3.918  0.8515 -2.2242 -1.3779
    6LYR     CG  109   7.017   7.291   3.799 -0.0117 -0.5234  0.4389
    6LYR    HG1  110   6.999   7.360   3.715 -4.7366 -0.4020  1.3004
    6LYR    HG2  111   6.924   7.241   3.826 -1.7584  1.6665 -1.1006
    6LYR     CD  112   7.131   7.188   3.752  0.3290 -0.2977  0.3870
    6LYR    HD1  113   7.166   7.134   3.842 -1.1251  1.0036  1.8249
    6LYR    HD2  114   7.211   7.251   3.714 -2.1757  1.3289 -2.4709
    6LYR     CE  115   7.067   7.093   3.651 -0.3271  0.1109  0.6540
    6LYR    HE1  116   7.150   7.027   3.625  0.9852  1.3906  1.5357
    6LYR    HE2  117   7.030   7.156   3.569  2.8599  1.7721  0.3759
    6LYR     NZ  118   6.962   7.005   3.704 -0.2140  0.5351 -0.2162
    6LYR    HZ1  119   6.969   6.967   3.797  2.6087 -0.3511 -0.6905
    6LYR      C  120   6.980   7.503   4.102 -0.0461 -1.0078  0.5116
    6LYR      O  121   7.077   7.579   4.130 -0.1731 -0.0323 -0.2900
    7LER      N  122   6.893   7.445   4.192 -0.1322 -0.4720  0.7554
    7LER      H  123   6.820   7.387   4.154 -0.5357 -0.3001  1.2555
    7LER     CA  124   6.911   7.462   4.339  0.4532 -0.2478 -0.3215
    7LER     HA  125   6.973   7.549   4.359  0.9095 -0.5291 -0.4761
    7LER     CB  126   6.772   7.489   4.405  0.0731 -0.3524 -0.4555
    7LER    HB1  127   6.783   7.503   4.513 -2.0868  2.1356 -0.4579
    7LER    HB2  128   6.717   7.395   4.395  0.0935 -0.2615 -1.5367
    7LER     CG  129   6.704   7.618   4.353  0.4438  0.4306  0.1072
    7LER     HG  130   6.707   7.627   4.246  1.3655  0.0424  0.0919
    7LER    CD1  131   6.556   7.599   4.385  0.4201  0.1105  0.3681
    7LER   HD11  132   6.500   7.692   4.377 -1.1476 -0.9500 -1.5202
    7LER   HD12  133   6.510   7.529   4.317  1.8610 -0.9931  0.4815
    7LER   HD13  134   6.534   7.566   4.488 -0.8871  0.5638  0.2510
    7LER    CD2  135   6.761   7.752   4.412 -0.6700 -0.0249 -0.4225
    7LER   HD21  136   6.711   7.836   4.365  0.1252 -0.3659 -1.9102
    7LER   HD22  137   6.733   7.764   4.516 -1.8687  0.6728 -0.8042
    7LER   HD23  138   6.870   7.758   4.404 -0.6522 -1.2463 -1.1895
    7LER      C  139   6.975   7.344   4.403  0.3062  0.2521  0.1409
    7LER      O  140   6.935   7.229   4.369  0.1657  0.4179  0.0766
    8LER      N  141   7.088   7.366   4.477 -0.4704 -0.3532 -0.3029
    8LER      H  142   7.115   7.463   4.490 -1.4079  0.0288 -1.1415
    8LER     CA  143   7.165   7.263   4.541 -0.4382  0.1345  0.4460
    8LER     HA  144   7.209   7.209   4.456 -3.3455 -1.6399 -0.0549
    8LER     CB  145   7.290   7.315   4.612 -1.0600 -0.2658 -0.2931
    8LER    HB1  146   7.246   7.384   4.684 -0.0259  1.6109 -1.3591
    8LER    HB2  147   7.349   7.369   4.536  0.4590 -3.7757 -1.8496
    8LER     CG  148   7.375   7.212   4.675 -0.0525  0.4130 -0.8917
    8LER     HG  149   7.319   7.151   4.746  0.4072  0.9261 -0.0611
    8LER    CD1  150   7.438   7.115   4.569 -0.3940  0.0376 -0.2134
    8LER   HD11  151   7.519   7.057   4.613 -0.8366 -1.2507 -1.0386
    8LER   HD12  152   7.360   7.052   4.527 -1.1899  2.1642 -2.0974
    8LER   HD13  153   7.476   7.170   4.484  1.7979 -2.7316 -1.1599
    8LER    CD2  154   7.480   7.269   4.760 -0.7688 -0.2423 -0.9737
    8LER   HD21  155   7.544   7.340   4.707 -1.2819 -0.1179 -1.4408
    8LER   HD22  156   7.420   7.322   4.835  0.1076 -2.5931  1.5513
    8LER   HD23  157   7.538   7.199   4.819  1.4285  2.1262 -0.1721
    8LER      C  158   7.089   7.160   4.629  0.4132 -0.5621  0.2039
    8LER      O  159   7.057   7.204   4.740  0.0504  0.0510  0.1486
    9LYR      N  160   7.069   7.035   4.588 -0.1501  0.1984 -0.4922
    9LYR      H  161   7.120   7.002   4.507  0.0468 -2.4875  0.6298
    9LYR     CA  162   6.994   6.930   4.664  0.9401  0.4559 -0.5977
    9LYR     HA  163   6.885   6.935   4.656  1.0247  2.5098 -1.2949
    9LYR     CB  164   7.026   6.796   4.600 -0.0165 -0.3132  0.5600
    9LYR    HB1  165   6.992   6.718   4.668 -5.3151 -0.3062 -1.5752
    9LYR    HB2  166   7.131   6.792   4.570 -0.5660  0.5479 -1.7331
    9LYR     CG  167   6.942   6.776   4.470 -0.2383 -0.0916  0.3322
    9LYR    HG1  168   6.965   6.864   4.410  1.4470  0.4276  1.6361
    9LYR    HG2  169   6.835   6.772   4.490 -0.5355 -0.6950 -1.2255
    9LYR     CD  170   6.993   6.653   4.385 -0.0860  0.1159 -0.5083
    9LYR    HD1  171   6.927   6.636   4.299 -0.3189 -1.2292 -0.0920
    9LYR    HD2  172   6.990   6.560   4.442 -0.0052 -0.3184 -1.2120
    9LYR     CE  173   7.136   6.669   4.332  0.2622  1.0707 -0.0142
    9LYR    HE1  174   7.169   6.573   4.292 -0.0907  0.5574  0.8831
    9LYR    HE2  175   7.209   6.683   4.411  1.6052  0.4724 -1.0928
    9LYR     NZ  176   7.148   6.776   4.231 -0.1030 -0.0143  0.0405
    9LYR    HZ1  177   7.105   6.763   4.141  1.1581 -0.8395 -0.4834
    9LYR      C  178   7.032   6.926   4.816  0.5623 -0.0239  0.1794
    9LYR      O  179   6.941   6.917   4.894 -0.5000 -0.5533 -0.2841
   10LER      N  180   7.160   6.945   4.857  0.4580 -0.5739  0.5906
   10LER      H  181   7.228   6.958   4.784  0.5202 -0.9591  0.5788
   10LER     CA  182   7.199   6.946   5.000 -0.2556 -0.3503  0.7552
   10LER     HA  183   7.152   6.854   5.035 -1.1549 -1.4626 -2.9344
   10LER     CB  184   7.345   6.940   5.007 -0.4225 -0.2114  0.4658
   10LER    HB1  185   7.393   7.025   4.960 -0.4676 -1.5139 -2.0755
   10LER    HB2  186   7.374   6.852   4.950  0.6958  0.8217 -0.6270
   10LER     CG  187   7.394   6.933   5.148  0.1525 -0.6124  0.4073
   10LER     HG  188   7.370   7.028   5.194 -0.0048 -0.1724 -0.5316
   10LER    CD1  189   7.343   6.827   5.238 -0.6266 -0.1281  0.1641
   10LER   HD11  190   7.374   6.735   5.187 -1.6856  0.5398 -1.7711
   10LER   HD12  191   7.371   6.844   5.342  0.0874  3.1360 -0.4528
   10LER   HD13  192   7.235   6.827   5.229 -0.6766  3.4840 -0.6238
   10LER    CD2  193   7.554   6.923   5.142  0.9211 -0.6998 -0.3205
   10LER   HD21  194   7.600   7.004   5.085 -0.3111  1.9572  2.2056
   10LER   HD22  195   7.583   6.942   5.245 -1.4584  0.1485  0.2556
   10LER   HD23  196   7.571   6.823   5.101 -1.9413 -1.7165  0.6828
   10LER      C  197   7.130   7.060   5.083  0.9275  0.2934 -0.5052
   10LER      O  198   7.096   7.040   5.203  0.4117  0.1907 -0.3893
   11LER      N  199   7.095   7.172   5.021 -0.0075 -0.2084  0.0974
   11LER      H  200   7.115   7.178   4.922 -0.3748 -0.6090 -0.0028
   11LER     CA  201   7.028   7.291   5.080  0.3811  0.3400  0.0780
   11LER     HA  202   7.054   7.299   5.184 -0.7644  1.1243  0.3107
   11LER     CB  203   7.071   7.415   5.007 -0.6182 -0.6745 -0.4633
   11LER    HB1  204   7.008   7.495   5.045 -2.6665 -1.0237 -2.8885
   11LER    HB2  205   7.064   7.407   4.899 -0.7517  0.4811 -0.5580
   11LER     CG  206   7.217   7.451   5.016 -0.1601  0.5586 -0.3271
   11LER     HG  207   7.266   7.373   4.958 -0.8261 -0.5755  0.6185
   11LER    CD1  208   7.242   7.595   4.964  0.1687 -0.3322  0.0570
   11LER   HD11  209   7.346   7.618   4.939 -0.5995  1.2729 -1.9954
   11LER   HD12  210   7.187   7.601   4.870 -2.5079 -4.6759  1.0654
   11LER   HD13  211   7.206   7.658   5.045  0.1347 -1.1785  0.7125
   11LER    CD2  212   7.272   7.444   5.149  0.0485  0.0447 -1.0792
   11LER   HD21  213   7.293   7.342   5.182  1.0457  0.3592 -0.6790
   11LER   HD22  214   7.376   7.475   5.141 -0.7277  2.1525 -4.1388
   11LER   HD23  215   7.211   7.491   5.227  2.4379 -0.4497  1.2740
   11LER      C  216   6.874   7.272   5.073 -0.0394 -0.3279  0.2235
   11LER      O  217   6.795   7.319   5.155  0.2898 -0.1677  0.0153
   12LER      N  218   6.830   7.187   4.977  0.1748 -0.1196  0.0475
   12LER      H  219   6.897   7.153   4.911  0.1234 -2.6641  1.1749
   12LER     CA  220   6.685   7.146   4.970  0.3166  0.0148 -0.0975
   12LER     HA  221   6.628   7.237   4.984 -0.4908 -0.5519  0.4123
   12LER     CB  222   6.647   7.091   4.828 -0.3276 -0.3095 -0.4207
   12LER    HB1  223   6.538   7.089   4.825 -0.4189  1.1985  0.6654
   12LER    HB2  224   6.693   6.992   4.818  1.4346  0.6338 -2.2340
   12LER     CG  225   6.677   7.194   4.714  0.0365  0.0163 -0.4397
   12LER     HG  226   6.783   7.206   4.693  0.2673 -0.7375  0.2751
   12LER    CD1  227   6.618   7.131   4.583 -0.1936 -0.2025  0.2724
   12LER   HD11  228   6.638   7.200   4.502 -0.6403  2.4473  2.2894
   12LER   HD12  229   6.670   7.036   4.568  0.5009 -0.5443  3.7739
   12LER   HD13  230   6.510   7.124   4.599 -0.3471  0.4878 -0.4442
   12LER    CD2  231   6.619   7.338   4.734 -0.2579 -0.5557 -0.4552
   12LER   HD21  232   6.538   7.344   4.661  0.1778  1.6195 -0.8431
   12LER   HD22  233   6.564   7.352   4.826 -1.9197  1.1322 -1.6278
   12LER   HD23  234   6.685   7.422   4.708 -2.6186  2.0188  1.3345
   12LER      C  235   6.645   7.043   5.083 -0.3732 -0.2952  0.3423
   12LER      O  236   6.538   7.067   5.148  0.0580 -0.4855 -0.1844
   13LER      N  237   6.732   6.952   5.113 -0.5854 -0.2956  0.9310
   13LER      H  238   6.817   6.960   5.059 -1.1989  4.4607  0.2888
   13LER     CA  239   6.721   6.853   5.222 -0.8266  1.1677 -0.1237
   13LER     HA  240   6.623   6.804   5.215  0.8789 -2.4610 -1.0415
   13LER     CB  241   6.828   6.741   5.196 -0.2600  0.1000  0.1089
   13LER    HB1  242   6.924   6.793   5.201  0.3731 -0.9884 -0.3753
   13LER    HB2  243   6.810   6.702   5.095  0.4483  0.5820 -0.2131
   13LER     CG  244   6.831   6.626   5.304  0.4661 -0.6783 -0.2187
   13LER     HG  245   6.854   6.672   5.399  0.7336 -0.5712 -0.3306
   13LER    CD1  246   6.703   6.543   5.297 -0.5429  0.0603 -0.1184
   13LER   HD11  247   6.699   6.488   5.391  1.0354 -0.1396 -0.1402
   13LER   HD12  248   6.616   6.605   5.276  0.2142  2.4650  3.1136
   13LER   HD13  249   6.711   6.469   5.217 -1.9371 -2.4863  1.9580
   13LER    CD2  250   6.956   6.538   5.273  0.5205  0.3288 -0.2797
   13LER   HD21  251   6.948   6.504   5.170  2.0915  1.7865 -0.9462
   13LER   HD22  252   7.048   6.595   5.283  2.0649 -1.9678 -0.6008
   13LER   HD23  253   6.955   6.456   5.344 -1.8902  0.6847  0.1749
   13LER      C  254   6.733   6.919   5.354 -0.7196 -0.3420 -0.9822
   13LER      O  255   6.686   6.862   5.455 -0.1905 -0.2647  0.2509
   14NH2      N  256   6.796   7.044   5.363 -0.2470  0.3268  0.6258
   14NH2     H1  257   6.847   7.077   5.281  0.0005 -0.3318  0.5051
   14NH2     H2  258   6.795   7.105   5.443  0.7119  1.0803  0.0791
   15LY0      N  259   7.939   6.465   3.628 -0.1802  0.0665  0.1112
   15LY0     H1  260   8.039   6.469   3.641 -0.1078  3.5135 -0.4764
   15LY0     H2  261   7.927   6.437   3.533 -0.5616 -0.8137  0.4091
   15LY0     H3  262   7.912   6.385   3.684 -2.6907 -0.5233 -1.7570
   15LY0     CA  263   7.879   6.597   3.653  0.2444  0.0130 -0.0886
   15LY0     HA  264   7.892   6.625   3.757  1.1013 -1.2629  0.1762
   15LY0     CB  265   7.945   6.709   3.566  0.1500  0.8275  0.1091
   15LY0    HB1  266   8.050   6.709   3.595  0.8502 -2.2983 -1.8843
   15LY0    HB2  267   7.887   6.800   3.582 -1.2074 -0.2703  1.6305
   15LY0     CG  268   7.955   6.677   3.414  0.6096  0.2270  0.5611
   15LY0    HG1  269   7.850   6.676   3.385  0.4288  0.8840  1.1884
   15LY0    HG2  270   7.977   6.574   3.385 -0.8788  0.1718 -0.5424
   15LY0     CD  271   8.029   6.770   3.326 -0.0733 -0.2251 -0.2554
   15LY0    HD1  272   8.127   6.780   3.371  1.0216 -0.0070 -2.4929
   15LY0    HD2  273   7.995   6.873   3.335  1.6571  0.2490  1.4046
   15LY0     CE  274   8.037   6.724   3.182 -0.0045 -0.3038 -0.3667
   15LY0    HE1  275   7.946   6.751   3.128  0.2067 -1.2453 -1.2154
   15LY0    HE2  276   8.044   6.615   3.174  1.7018 -0.3114  0.6948
   15LY0     NZ  277   8.157   6.775   3.116 -0.5485 -0.5043 -0.2175
   15LY0    HZ1  278   8.238   6.717   3.132 -0.0939  0.4984  1.5447
   15LY0    HZ2  279   8.151   6.796   3.018  1.3771  0.9471 -0.0835
   15LY0    HZ3  280   8.175   6.871   3.143 -2.8633  0.2237 -0.9844
   15LY0      C  281   7.728   6.600   3.622 -0.5269 -0.0446  0.1147
   15LY0      O  282   7.681   6.507   3.562 -0.2922  0.2447  0.3647
   16LER      N  283   7.661   6.712   3.648  0.2096  0.4886 -0.3686
   16LER      H  284   7.706   6.779   3.708 -1.1444 -0.6646  2.0487
   16LER     CA  285   7.530   6.750   3.599 -0.1367 -0.5226  0.2967
   16LER     HA  286   7.488   6.671   3.537 -0.4882  0.1399 -0.3172
   16LER     CB  287   7.425   6.779   3.712 -0.2293 -0.2739  0.6385
   16LER    HB1  288   7.340   6.832   3.668 -1.9189 -2.0511  1.6314
   16LER    HB2  289   7.465   6.847   3.786 -0.1265  1.4399 -0.8966
   16LER     CG  290   7.364   6.658   3.774 -0.3825  0.0366 -0.3319
   16LER     HG  291   7.453   6.605   3.807 -0.7836  0.6912  1.9897
   16LER    CD1  292   7.280   6.682   3.895  0.0360  0.3406  0.3308
   16LER   HD11  293   7.315   6.761   3.961 -0.6438 -0.5977  1.9011
   16LER   HD12  294   7.179   6.709   3.865 -0.8812  1.4380  3.9922
   16LER   HD13  295   7.277   6.593   3.958 -0.5476  0.5743  0.6366
   16LER    CD2  296   7.291   6.565   3.679 -0.1362  0.3552 -0.6555
   16LER   HD21  297   7.202   6.618   3.646  0.3996  1.6369 -0.1156
   16LER   HD22  298   7.349   6.531   3.593 -0.8703 -0.8154 -0.7087
   16LER   HD23  299   7.273   6.467   3.722  2.8129  0.1218  0.3056
   16LER      C  300   7.550   6.874   3.507  0.6969 -0.1178  0.2982
   16LER      O  301   7.647   6.948   3.518 -0.4269 -0.1699  0.3364
   17LY0      N  302   5.523   6.880   4.198 -0.5855 -0.7711 -0.0052
   17LY0     H1  303   5.510   6.784   4.225 -1.6775 -0.2799  1.3422
   17LY0     H2  304   5.601   6.914   4.252  1.0683 -2.0632 -1.4478
   17LY0     H3  305   5.456   6.940   4.243 -0.9519 -1.4868  0.4181
   17LY0     CA  306   5.539   6.914   4.054 -0.4067  0.2562 -0.6548
   17LY0     HA  307   5.444   6.899   4.001 -0.3105  0.3357 -0.8529
   17LY0     CB  308   5.580   7.065   4.036  0.0381  0.3272  0.5348
   17LY0    HB1  309   5.590   7.076   3.928  0.2193 -1.7964  0.2847
   17LY0    HB2  310   5.675   7.078   4.088  1.5127 -2.3023 -1.2669
   17LY0     CG  311   5.466   7.157   4.076  0.1615 -0.2475  0.1231
   17LY0    HG1  312   5.444   7.155   4.184 -0.6428 -0.7895 -0.0495
   17LY0    HG2  313   5.371   7.118   4.040  0.8891  0.3889 -2.6131
   17LY0     CD  314   5.493   7.294   4.026 -0.2744 -0.8375 -0.2916
   17LY0    HD1  315   5.505   7.295   3.918  1.8101  0.6303 -0.1089
   17LY0    HD2  316   5.591   7.320   4.066 -0.7833 -1.1094  1.1510
   17LY0     CE  317   5.394   7.395   4.087 -0.0090 -0.2288  0.4637
   17LY0    HE1  318   5.439   7.494   4.082 -0.2161 -0.1485  0.1090
   17LY0    HE2  319   5.376   7.364   4.189  0.7282 -0.6369  0.4761
   17LY0     NZ  320   5.261   7.392   4.015 -0.3654 -0.4149  0.6034
   17LY0    HZ1  321   5.271   7.408   3.916 -0.4452  0.2039  0.6914
   17LY0    HZ2  322   5.207   7.306   4.021  0.0354 -0.8587 -1.4092
   17LY0    HZ3  323   5.205   7.475   4.030 -3.0087 -1.3129 -2.7360
   17LY0      C  324   5.646   6.819   3.991  1.0471 -0.2465  0.0030
   17LY0      O  325   5.708   6.741   4.063  0.5057  0.0811  0.2498
   18LER      N  326   5.675   6.833   3.859 -0.2313 -0.1194  0.3168
   18LER      H  327   5.620   6.898   3.806 -0.4844  0.2095  0.9623
   18LER     CA  328   5.778   6.759   3.789  0.0131  0.3689  0.1137
   18LER     HA  329   5.784   6.655   3.825  0.0776  0.1164 -0.6201
   18LER     CB  330   5.741   6.751   3.641 -0.3560  0.2216  0.0184
   18LER    HB1  331   5.707   6.849   3.607 -0.1883 -0.3909 -2.0747
   18LER    HB2  332   5.659   6.683   3.619  0.8399 -1.5784  0.9439
   18LER     CG  333   5.857   6.718   3.539 -0.4569 -0.5634  0.1464
   18LER     HG  334   5.931   6.797   3.553  0.1626 -1.3616  1.7912
   18LER    CD1  335   5.914   6.574   3.548  1.0668 -1.0455 -0.1176
   18LER   HD11  336   5.835   6.501   3.530 -1.3934  1.5179 -0.2764
   18LER   HD12  337   5.988   6.566   3.469  1.1823  0.5452 -0.1959
   18LER   HD13  338   5.960   6.548   3.643 -2.1250  0.4575  1.9991
   18LER    CD2  339   5.820   6.735   3.392 -0.4300  0.8552  0.3795
   18LER   HD21  340   5.898   6.692   3.331  0.6129  0.3787  1.9584
   18LER   HD22  341   5.723   6.685   3.385  1.4798 -3.0281 -0.6643
   18LER   HD23  342   5.797   6.837   3.363  0.3678  0.4786 -1.7682
   18LER      C  343   5.909   6.824   3.819  0.0423  0.4295  0.4097
   18LER      O  344   5.939   6.938   3.777 -0.4959  0.0880 -0.1926
   19LYR      N  345   6.005   6.747   3.877  0.1630  0.3582 -0.2141
   19LYR      H  346   5.972   6.654   3.901 -0.8266  1.0151  1.1058
   19LYR     CA  347   6.139   6.788   3.906  0.5155  0.6974  0.1068
   19LYR     HA  348   6.139   6.894   3.929 -1.5837  1.0047 -1.0737
   19LYR     CB  349   6.188   6.717   4.039  0.0864  0.3233  0.3059
   19LYR    HB1  350   6.287   6.756   4.064 -0.3434  1.0457  0.9252
   19LYR    HB2  351   6.215   6.613   4.023  0.0001  0.6721 -2.6787
   19LYR     CG  352   6.082   6.738   4.153 -0.1698 -0.3226 -0.0213
   19LYR    HG1  353   5.983   6.708   4.120  0.4245  2.3814 -5.3334
   19LYR    HG2  354   6.081   6.841   4.188 -0.5393 -0.4723  0.4279
   19LYR     CD  355   6.125   6.637   4.263  1.0268 -0.4726  0.0387
   19LYR    HD1  356   6.106   6.537   4.224 -2.1883  0.6753 -1.7176
   19LYR    HD2  357   6.055   6.640   4.345  1.2382 -1.4943  0.2604
   19LYR     CE  358   6.270   6.655   4.312  0.0765  0.2134  0.5275
   19LYR    HE1  359   6.288   6.762   4.307 -1.8562  0.5694  0.2835
   19LYR    HE2  360   6.343   6.605   4.248 -0.4321 -0.6139  0.5682
   19LYR     NZ  361   6.288   6.590   4.439  0.2059  0.2639 -1.0255
   19LYR    HZ1  362   6.297   6.490   4.448  1.6628  0.2935 -2.0409
   19LYR      C  363   6.234   6.756   3.791 -0.0811  0.0826 -0.1329
   19LYR      O  364   6.242   6.646   3.743 -0.3456 -0.0755  0.8171
   20LER      N  365   6.316   6.854   3.757  0.2274 -0.2524 -0.6785
   20LER      H  366   6.302   6.947   3.793 -0.3880  0.2907 -2.1808
   20LER     CA  367   6.423   6.839   3.658 -0.4845 -0.5188  0.0339
   20LER     HA  368   6.416   6.745   3.603  1.1005 -0.8226  0.3028
   20LER     CB  369   6.411   6.944   3.548  0.4127  0.2033 -0.2286
   20LER    HB1  370   6.461   6.913   3.455 -0.6321 -0.1952 -0.6694
   20LER    HB2  371   6.456   7.036   3.585  1.4487 -0.4393  0.1978
   20LER     CG  372   6.272   6.988   3.504 -0.3548 -0.1614 -0.0016
   20LER     HG  373   6.206   7.009   3.589  4.2736  2.1631  3.4808
   20LER    CD1  374   6.272   7.121   3.428  0.1042  0.2518  0.7177
   20LER   HD11  375   6.281   7.212   3.485  1.7722  0.8329 -0.3778
   20LER   HD12  376   6.344   7.114   3.345  0.0493 -0.5935  0.7249
   20LER   HD13  377   6.173   7.128   3.383  0.9745 -1.4007 -1.6767
   20LER    CD2  378   6.211   6.877   3.406 -0.3542 -0.9884 -0.7963
   20LER   HD21  379   6.104   6.884   3.388 -0.4382  0.6128  0.1167
   20LER   HD22  380   6.261   6.879   3.310  2.9446  0.6694  0.7318
   20LER   HD23  381   6.226   6.778   3.450  3.5964  0.4650  1.8634
   20LER      C  382   6.564   6.832   3.717  0.1677  0.1025  0.4485
   20LER      O  383   6.575   6.840   3.842 -0.9491 -0.1669 -0.6064
   21LER      N  384   6.670   6.811   3.639 -0.0726  0.1808  0.1580
   21LER      H  385   6.648   6.812   3.540  1.0984  2.4161 -0.1454
   21LER     CA  386   6.806   6.825   3.688 -0.2101 -0.4403  1.2919
   21LER     HA  387   6.802   6.832   3.797 -3.0261 -0.6835  1.2933
   21LER     CB  388   6.888   6.698   3.642  0.4450  0.7165 -0.6630
   21LER    HB1  389   6.990   6.717   3.678  0.9584  0.3409 -1.9187
   21LER    HB2  390   6.889   6.693   3.534  0.0209  0.5736 -0.6632
   21LER     CG  391   6.838   6.566   3.708  0.7947  0.3122  0.0100
   21LER     HG  392   6.732   6.544   3.693  0.7942  1.1310 -1.3738
   21LER    CD1  393   6.919   6.451   3.646  0.3493  0.3949  0.5080
   21LER   HD11  394   7.025   6.464   3.668  0.9949 -0.0976 -1.8789
   21LER   HD12  395   6.885   6.351   3.673  0.9021 -0.3059 -1.1905
   21LER   HD13  396   6.913   6.463   3.536  0.2416 -2.6227  0.1003
   21LER    CD2  397   6.854   6.569   3.857 -0.0459  0.5885 -0.0012
   21LER   HD21  398   6.957   6.583   3.890 -0.1942 -0.1831  0.8392
   21LER   HD22  399   6.796   6.644   3.911  2.5448  0.9559  2.5687
   21LER   HD23  400   6.816   6.474   3.895 -2.4610  0.5063 -2.3466
   21LER      C  401   6.877   6.940   3.625 -0.8662  0.1838  0.5124
   21LER      O  402   6.884   6.963   3.503  0.2860  0.1905  0.1854
   22LY0      N  403   5.904   6.265   4.628  0.6269  0.1067  0.3438
   22LY0     H1  404   5.880   6.318   4.547 -1.8152 -0.4222  0.6393
   22LY0     H2  405   5.858   6.175   4.625  3.3315 -1.3519 -2.8859
   22LY0     H3  406   5.861   6.313   4.707 -1.9461  0.2929 -1.0780
   22LY0     CA  407   6.050   6.263   4.653  0.1019 -0.4999 -0.0560
   22LY0     HA  408   6.069   6.224   4.753 -0.9523 -2.3747 -0.5404
   22LY0     CB  409   6.119   6.182   4.537  0.3545 -0.7025 -0.5626
   22LY0    HB1  410   6.221   6.168   4.574  0.3780 -1.0539 -0.7599
   22LY0    HB2  411   6.107   6.241   4.447 -2.1916  1.4398  1.0108
   22LY0     CG  412   6.056   6.046   4.517  0.1024  0.0831 -0.2027
   22LY0    HG1  413   5.952   6.064   4.488  0.1671  0.8987  0.0417
   22LY0    HG2  414   6.063   5.998   4.615  0.7901 -2.4144 -1.3771
   22LY0     CD  415   6.132   5.956   4.412 -0.1718  0.6704  0.3259
   22LY0    HD1  416   6.237   5.951   4.444 -1.0530 -1.5969  3.2700
   22LY0    HD2  417   6.124   5.997   4.312 -0.2770 -0.3703 -0.1007
   22LY0     CE  418   6.085   5.811   4.417  0.2603 -0.1711 -0.4502
   22LY0    HE1  419   5.978   5.820   4.397  0.2883  2.0609  0.1940
   22LY0    HE2  420   6.086   5.783   4.522  0.4342  1.3913 -0.0131
   22LY0     NZ  421   6.156   5.717   4.324 -0.2976 -0.1128 -0.0460
   22LY0    HZ1  422   6.123   5.738   4.230 -0.9267  2.7991  0.7159
   22LY0    HZ2  423   6.255   5.718   4.337 -0.3872 -0.1255  0.6076
   22LY0    HZ3  424   6.141   5.620   4.345 -0.6644  0.6863  4.2665
   22LY0      C  425   6.101   6.411   4.654 -0.3805 -0.3673  0.1634
   22LY0      O  426   6.022   6.507   4.633  0.1245 -0.3803 -0.2596
   23LER      N  427   6.232   6.438   4.680 -0.1362  0.0616 -0.4714
   23LER      H  428   6.297   6.361   4.689  0.8999  0.7842 -1.3798
   23LER     CA  429   6.288   6.576   4.697  0.8137  0.0262 -0.2070
   23LER     HA  430   6.223   6.626   4.768  1.2323 -0.7849  0.7583
   23LER     CB  431   6.430   6.554   4.765  0.0975 -0.1370 -0.1801
   23LER    HB1  432   6.489   6.487   4.701  0.4585  0.9307 -1.0067
   23LER    HB2  433   6.408   6.509   4.861  0.1285 -0.4850 -0.3315
   23LER     CG  434   6.511   6.678   4.781 -0.3597 -0.4397  0.2899
   23LER     HG  435   6.549   6.716   4.687  0.9131 -0.6714  0.6954
   23LER    CD1  436   6.430   6.784   4.861 -0.0407 -0.0337 -0.4013
   23LER   HD11  437   6.350   6.829   4.801 -0.8005 -0.6516  0.1456
   23LER   HD12  438   6.383   6.746   4.951 -1.7172 -1.0433 -1.6274
   23LER   HD13  439   6.498   6.865   4.887 -1.3434  2.1292 -3.0703
   23LER    CD2  440   6.638   6.647   4.870  0.0900 -0.4005 -0.2701
   23LER   HD21  441   6.699   6.737   4.882 -0.4158 -0.0837 -0.0285
   23LER   HD22  442   6.609   6.607   4.967 -3.4957  0.7436 -0.7205
   23LER   HD23  443   6.705   6.582   4.813  1.3082  1.2116 -0.7896
   23LER      C  444   6.281   6.659   4.562  0.3656  0.1486  0.3815
   23LER      O  445   6.255   6.781   4.560  0.1262 -0.7809 -0.0693
   24LY0      N  446   6.015   8.465   3.779  0.3530  1.2125  0.2758
   24LY0     H1  447   5.984   8.529   3.852 -0.2468  1.1468  0.0797
   24LY0     H2  448   6.115   8.476   3.767  0.4923 -1.2637 -1.7223
   24LY0     H3  449   5.961   8.483   3.695 -2.6782 -0.1962  1.7585
   24LY0     CA  450   5.982   8.327   3.835 -0.2335 -0.0106 -0.1725
   24LY0     HA  451   6.046   8.298   3.918 -0.6722 -0.2535  0.0869
   24LY0     CB  452   5.841   8.313   3.908 -0.0957  0.6248 -0.0285
   24LY0    HB1  453   5.832   8.216   3.956  0.5932  1.1244  1.1396
   24LY0    HB2  454   5.763   8.330   3.832 -0.2099 -1.5046 -0.4481
   24LY0     CG  455   5.819   8.416   4.024 -0.1201 -0.4096  0.0571
   24LY0    HG1  456   5.825   8.515   3.977  0.8042 -0.7717 -0.6131
   24LY0    HG2  457   5.900   8.404   4.096  1.0058  2.5066 -0.5580
   24LY0     CD  458   5.683   8.396   4.089 -0.8139  0.8070 -0.0138
   24LY0    HD1  459   5.657   8.290   4.099 -0.6540  0.8726  1.1243
   24LY0    HD2  460   5.619   8.451   4.020  0.6836 -0.5014 -2.6262
   24LY0     CE  461   5.663   8.463   4.226  0.1524  0.6795 -0.4303
   24LY0    HE1  462   5.708   8.561   4.217 -0.4671  0.8373 -2.1188
   24LY0    HE2  463   5.729   8.408   4.293 -0.3609  0.3150 -0.2089
   24LY0     NZ  464   5.523   8.469   4.281 -0.4893 -0.7947  0.1326
   24LY0    HZ1  465   5.478   8.530   4.214 -2.2142 -0.3757  1.5883
   24LY0    HZ2  466   5.482   8.377   4.278  0.1834 -1.1633 -4.2270
   24LY0    HZ3  467   5.517   8.509   4.375  0.0381  0.5987 -0.3963
   24LY0      C  468   6.001   8.223   3.728  0.6916 -0.2972 -0.1104
   24LY0      O  469   5.957   8.242   3.616  0.6211 -0.3825 -0.0376
   25LER      N  470   6.070   8.109   3.763  0.6820  0.0814  0.1801
   25LER      H  471   6.099   8.093   3.858 -1.4632 -1.1883  0.6852
   25LER     CA  472   6.082   7.993   3.666 -0.2343  0.5283  0.1752
   25LER     HA  473   6.090   8.025   3.562  0.4554  0.9822  0.3596
   25LER     CB  474   6.210   7.911   3.701 -1.2616  0.5136 -0.4229
   25LER    HB1  475   6.233   7.834   3.627  0.9474 -0.3312  1.0619
   25LER    HB2  476   6.181   7.853   3.789  0.9231 -1.1656 -0.7215
   25LER     CG  477   6.345   7.977   3.734  0.2955  0.8543  0.5818
   25LER     HG  478   6.338   8.049   3.816  0.0508 -0.0237  1.3495
   25LER    CD1  479   6.461   7.878   3.755 -0.5949  0.4050  0.7516
   25LER   HD11  480   6.477   7.810   3.672  0.7029  0.7395  0.7050
   25LER   HD12  481   6.555   7.931   3.772 -0.1345 -0.5107  1.1633
   25LER   HD13  482   6.438   7.814   3.840 -0.1625 -1.9377 -0.7728
   25LER    CD2  483   6.384   8.077   3.622  0.1843 -0.3063 -0.7362
   25LER   HD21  484   6.387   8.011   3.535  1.9160 -0.9171 -0.2481
   25LER   HD22  485   6.315   8.160   3.608  1.6113  0.7521 -1.9900
   25LER   HD23  486   6.486   8.116   3.628  0.5529 -0.7218 -3.0030
   25LER      C  487   5.957   7.905   3.661 -0.7035  0.5928  0.0032
   25LER      O  488   5.889   7.886   3.760  0.0396 -0.2125  0.5158
   26LYR      N  489   5.922   7.861   3.539  0.1521 -1.0220 -0.1013
   26LYR      H  490   5.985   7.872   3.462  1.8671  1.0546  1.4430
   26LYR     CA  491   5.798   7.785   3.517  0.5205  0.6210  0.5026
   26LYR     HA  492   5.709   7.834   3.556  0.8652  0.8689  1.0068
   26LYR     CB  493   5.769   7.773   3.362  0.1253 -0.3603 -0.4634
   26LYR    HB1  494   5.682   7.710   3.349  0.6534 -1.2686  0.3074
   26LYR    HB2  495   5.852   7.729   3.306 -1.8696 -3.2158 -1.4360
   26LYR     CG  496   5.733   7.912   3.314  0.6614 -0.0404 -0.8296
   26LYR    HG1  497   5.808   7.981   3.352  0.0349  1.3900 -2.1308
   26LYR    HG2  498   5.642   7.952   3.358 -1.7240 -1.8788 -3.8121
   26LYR     CD  499   5.735   7.946   3.167  0.0485  0.7397 -0.5296
   26LYR    HD1  500   5.716   8.053   3.156 -0.4570  0.6069 -0.9922
   26LYR    HD2  501   5.659   7.889   3.114  2.8178 -1.0105 -2.9674
   26LYR     CE  502   5.873   7.913   3.099 -0.8465 -0.2177 -0.6466
   26LYR    HE1  503   5.877   7.805   3.088 -1.0898 -0.3421  0.3341
   26LYR    HE2  504   5.948   7.945   3.173 -1.3910 -0.7101  0.1434
   26LYR     NZ  505   5.887   7.982   2.978 -0.5116 -0.5750  0.3963
   26LYR    HZ1  506   5.920   8.077   2.982  1.3755 -1.0952 -1.1692
   26LYR      C  507   5.799   7.646   3.587  0.5353  0.1750 -0.6434
   26LYR      O  508   5.690   7.595   3.619 -0.3975 -0.2969  0.1281
   27LER      N  509   5.920   7.591   3.606  0.0781 -0.2113 -0.1241
   27LER      H  510   5.997   7.645   3.570  1.2901 -1.4702  0.4964
   27LER     CA  511   5.956   7.470   3.679 -0.9869  0.7401 -0.4588
   27LER     HA  512   5.893   7.451   3.766 -0.8010  0.1593 -0.4464
   27LER     CB  513   5.956   7.349   3.577 -0.2855 -0.8364 -0.0181
   27LER    HB1  514   6.012   7.270   3.628 -2.6131 -2.9147 -0.4850
   27LER    HB2  515   6.007   7.388   3.489  0.3214  1.4719  1.2878
   27LER     CG  516   5.816   7.288   3.543  0.5881 -0.0874  0.1621
   27LER     HG  517   5.752   7.362   3.496  0.0933 -1.0260 -0.6660
   27LER    CD1  518   5.840   7.170   3.445  0.4752  0.0976  0.2040
   27LER   HD11  519   5.897   7.098   3.504  0.7738 -0.2581 -0.5109
   27LER   HD12  520   5.741   7.133   3.418  0.3295  0.2616  0.4926
   27LER   HD13  521   5.900   7.210   3.363  1.4929  1.3938  1.5224
   27LER    CD2  522   5.735   7.228   3.667  0.1384 -0.3299  0.1772
   27LER   HD21  523   5.801   7.163   3.726 -0.5185 -1.6975 -0.5752
   27LER   HD22  524   5.705   7.314   3.727  2.3285  0.8358 -0.2866
   27LER   HD23  525   5.654   7.160   3.641  2.6458 -3.1960 -0.7499
   27LER      C  526   6.102   7.478   3.733  0.0973  0.1337  0.3158
   27LER      O  527   6.179   7.558   3.675  0.3913 -0.1546 -0.6768
   28LER      N  528   6.132   7.410   3.836  0.0537  0.2179 -0.5584
   28LER      H  529   6.062   7.348   3.875  0.5989 -0.4523 -0.6208
   28LER     CA  530   6.261   7.410   3.911  0.5090  0.1395 -0.3360
   28LER     HA  531   6.311   7.502   3.880 -1.7559  1.7634  0.6068
   28LER     CB  532   6.240   7.412   4.068  0.0025 -0.6881 -0.1619
   28LER    HB1  533   6.338   7.408   4.116 -0.2258 -0.8022  0.2928
   28LER    HB2  534   6.191   7.318   4.095  0.0989 -0.7608 -0.2348
   28LER     CG  535   6.167   7.538   4.125  0.2245 -0.5408 -0.0260
   28LER     HG  536   6.062   7.535   4.099  0.0233 -4.3468  0.6106
   28LER    CD1  537   6.170   7.536   4.280  0.1314 -0.0252  0.5425
   28LER   HD11  538   6.273   7.556   4.311 -0.5659 -1.2818  4.1763
   28LER   HD12  539   6.110   7.612   4.331 -0.9718 -1.9195  2.1848
   28LER   HD13  540   6.135   7.441   4.319  0.6768 -0.2296  0.5336
   28LER    CD2  541   6.241   7.661   4.073  0.9139  0.0292  0.2171
   28LER   HD21  542   6.345   7.665   4.106  1.8776 -3.6936 -1.8073
   28LER   HD22  543   6.233   7.661   3.964 -1.3541 -0.8064  0.3299
   28LER   HD23  544   6.184   7.744   4.115 -0.0923 -0.6642  0.2577
   28LER      C  545   6.343   7.292   3.863  0.1849  0.0536 -0.3430
   28LER      O  546   6.289   7.185   3.826  0.0897  0.2838 -0.2379
   29LYR      N  547   6.473   7.306   3.883  0.1042  0.5026  0.0622
   29LYR      H  548   6.504   7.396   3.917 -0.6715  0.3450  1.2539
   29LYR     CA  549   6.575   7.212   3.845  0.1693  0.2102  0.1479
   29LYR     HA  550   6.530   7.115   3.825  1.0724 -0.2048  0.0790
   29LYR     CB  551   6.652   7.248   3.713 -0.0102  0.0641  0.0912
   29LYR    HB1  552   6.598   7.204   3.628 -0.0744 -0.9812  0.6623
   29LYR    HB2  553   6.744   7.190   3.714 -1.3471 -2.2772 -1.4355
   29LYR     CG  554   6.689   7.397   3.682 -0.4496  0.5602  0.5190
   29LYR    HG1  555   6.765   7.390   3.605 -0.7753 -1.8887  0.3460
   29LYR    HG2  556   6.729   7.447   3.771 -0.7775 -1.4849  1.9112
   29LYR     CD  557   6.578   7.488   3.623  0.2275  1.1657  0.8687
   29LYR    HD1  558   6.619   7.587   3.606 -0.5265  1.7503  2.2464
   29LYR    HD2  559   6.509   7.497   3.707 -0.6421 -2.1326  0.6534
   29LYR     CE  560   6.506   7.436   3.503  0.0974  0.3273  0.3151
   29LYR    HE1  561   6.469   7.340   3.540  2.6226 -1.3617 -1.1781
   29LYR    HE2  562   6.580   7.425   3.424 -0.3885  2.9403 -0.5804
   29LYR     NZ  563   6.394   7.526   3.468  0.2449 -0.0251  0.1784
   29LYR    HZ1  564   6.320   7.538   3.536 -0.6964 -0.4740 -0.7287
   29LYR      C  565   6.673   7.182   3.963  0.1749  0.3711 -0.1609
   29LYR      O  566   6.708   7.280   4.030 -0.1102 -0.1048 -0.9603
   30LER      N  567   6.719   7.057   3.978  0.7220 -0.1951 -0.7283
   30LER      H  568   6.667   6.988   3.925 -0.5968  0.8510 -0.8638
   30LER     CA  569   6.800   7.017   4.097  0.5166 -0.8906  0.8507
   30LER     HA  570   6.792   7.096   4.172 -3.8935  0.2607 -0.5445
   30LER     CB  571   6.739   6.889   4.151 -0.0692 -0.2996 -0.2362
   30LER    HB1  572   6.811   6.820   4.195 -1.0104 -1.9117 -1.0762
   30LER    HB2  573   6.686   6.836   4.070 -2.4288  1.0895  0.3055
   30LER     CG  574   6.640   6.928   4.260 -0.3619  0.5566 -0.1546
   30LER     HG  575   6.691   6.992   4.332  1.2369 -2.0679  1.2203
   30LER    CD1  576   6.512   6.987   4.208  0.9467  0.2212  0.0454
   30LER   HD11  577   6.469   6.929   4.127  0.3737  0.2773  0.2965
   30LER   HD12  578   6.451   7.017   4.293  0.8487 -1.1025  0.4573
   30LER   HD13  579   6.538   7.088   4.178  0.1093  0.3630 -0.2284
   30LER    CD2  580   6.582   6.816   4.346  0.8643  0.6599 -0.0462
   30LER   HD21  581   6.655   6.737   4.363  0.5993 -0.1404 -2.2286
   30LER   HD22  582   6.565   6.861   4.444 -0.1479 -1.3703  0.7744
   30LER   HD23  583   6.491   6.766   4.314  0.7109 -0.9837  2.6782
   30LER      C  584   6.946   6.982   4.069 -0.1623  0.1646  0.6990
   30LER      O  585   6.977   6.904   3.974 -0.0388  0.3060 -0.0552
   31LER      N  586   7.039   7.044   4.142  0.0955  0.4385 -0.3278
   31LER      H  587   7.010   7.106   4.217 -3.3135 -0.5327 -0.6808
   31LER     CA  588   7.181   6.997   4.142  0.4041 -0.0839  0.2483
   31LER     HA  589   7.212   6.958   4.046  0.2032 -1.9511  0.9011
   31LER     CB  590   7.266   7.128   4.153  0.0060 -0.2690  0.0062
   31LER    HB1  591   7.227   7.192   4.233  0.7897  2.8239 -1.9008
   31LER    HB2  592   7.262   7.187   4.061  0.1902 -0.2704 -0.0030
   31LER     CG  593   7.418   7.112   4.175  0.0758  0.3449 -0.6204
   31LER     HG  594   7.442   7.060   4.267  1.1331  1.7530 -0.0650
   31LER    CD1  595   7.490   7.026   4.073 -0.1152  0.6640 -0.5264
   31LER   HD11  596   7.596   7.012   4.095 -0.5375 -0.6203  0.7766
   31LER   HD12  597   7.436   6.932   4.070  0.7711 -0.0273  2.3256
   31LER   HD13  598   7.475   7.070   3.975  0.4665 -0.9755 -1.3991
   31LER    CD2  599   7.495   7.244   4.182 -0.2571 -1.0045 -0.0807
   31LER   HD21  600   7.480   7.301   4.090  3.2667  0.0045 -0.1631
   31LER   HD22  601   7.456   7.299   4.267  0.6832  1.4523 -1.1411
   31LER   HD23  602   7.604   7.237   4.181 -0.1456  0.5244 -0.2035
   31LER      C  603   7.207   6.897   4.253  0.2477  0.2615 -0.2893
   31LER      O  604   7.246   6.932   4.363 -0.2916  0.3824 -0.3074
   32LY0      N  605   5.920   7.903   2.299 -0.4323 -0.6968  0.5488
   32LY0     H1  606   5.952   7.997   2.317  1.1008 -1.3226  1.3396
   32LY0     H2  607   5.855   7.905   2.222  0.5222 -0.6523 -0.2737
   32LY0     H3  608   6.001   7.847   2.278 -0.0857  0.3518 -1.0999
   32LY0     CA  609   5.851   7.848   2.423 -0.0817  0.4759  0.0030
   32LY0     HA  610   5.745   7.872   2.421 -0.2655 -0.0227  2.0259
   32LY0     CB  611   5.883   7.699   2.445  0.1636  0.2788 -0.2962
   32LY0    HB1  612   5.849   7.666   2.543  3.0626  3.2540  1.9317
   32LY0    HB2  613   5.992   7.699   2.445  0.2013  2.4082  0.2572
   32LY0     CG  614   5.833   7.613   2.327 -0.5469 -0.4593  0.3326
   32LY0    HG1  615   5.859   7.669   2.237  0.4660 -2.2962 -0.5885
   32LY0    HG2  616   5.727   7.593   2.336 -0.2587 -1.8161  0.9666
   32LY0     CD  617   5.913   7.482   2.320 -0.0727  0.0631 -0.0724
   32LY0    HD1  618   5.891   7.420   2.408  1.2758 -0.3518  0.0080
   32LY0    HD2  619   6.020   7.501   2.327  0.1788 -1.2911  0.0200
   32LY0     CE  620   5.886   7.398   2.193  0.3752 -0.2756 -0.3518
   32LY0    HE1  621   5.892   7.470   2.109 -2.8164  1.6831  0.9326
   32LY0    HE2  622   5.784   7.360   2.195  0.0211  0.5979 -0.8356
   32LY0     NZ  623   5.978   7.284   2.171  0.5505  0.1438  0.1352
   32LY0    HZ1  624   5.957   7.251   2.077 -3.3570  2.6778 -0.1137
   32LY0    HZ2  625   6.071   7.322   2.165  0.4424  0.1343 -2.6249
   32LY0    HZ3  626   5.956   7.212   2.239 -0.8385 -3.0977 -3.3856
   32LY0      C  627   5.900   7.926   2.539  0.3768  0.7191 -0.4087
   32LY0      O  628   6.019   7.938   2.570 -0.0774  0.7056 -0.1430
   33LER      N  629   5.809   7.980   2.621  0.0640 -0.3305  0.0849
   33LER      H  630   5.714   7.977   2.587  0.3030 -0.6404 -0.5742
   33LER     CA  631   5.828   8.043   2.752 -0.1816  0.2392  0.5003
   33LER     HA  632   5.925   8.093   2.747 -0.3390  0.4614 -0.5290
   33LER     CB  633   5.722   8.154   2.773 -0.2748  0.2498  0.2735
   33LER    HB1  634   5.731   8.185   2.877  1.0426  0.5169  0.0906
   33LER    HB2  635   5.621   8.114   2.766 -0.8696  1.4099  1.7414
   33LER     CG  636   5.736   8.277   2.686  0.2419  0.0866  0.0605
   33LER     HG  637   5.721   8.252   2.581  1.7094 -0.1896 -0.1149
   33LER    CD1  638   5.640   8.389   2.721  0.9654  0.3682  0.1777
   33LER   HD11  639   5.659   8.428   2.822 -1.9409  2.8788 -0.0908
   33LER   HD12  640   5.659   8.466   2.648  1.0677 -1.1319 -1.4024
   33LER   HD13  641   5.538   8.351   2.725  1.5394 -1.2240  0.0635
   33LER    CD2  642   5.880   8.339   2.700 -0.7147  0.6859 -0.4445
   33LER   HD21  643   5.912   8.356   2.803  0.2474 -2.1739 -0.1629
   33LER   HD22  644   5.961   8.278   2.659 -0.6065  0.4603  0.1032
   33LER   HD23  645   5.878   8.424   2.632 -0.2637  1.4942  0.5195
   33LER      C  646   5.827   7.942   2.868  0.7252 -0.4155  0.1594
   33LER      O  647   5.762   7.845   2.860  0.2908  0.2732  0.3409
   34LY0      N  648   6.951   7.757   2.951  0.8853 -0.4810  0.0130
   34LY0     H1  649   6.982   7.665   2.924  2.0975 -0.0810 -0.0267
   34LY0     H2  650   7.018   7.818   2.907 -1.9079  3.2620  0.4268
   34LY0     H3  651   6.950   7.762   3.053  1.0442  0.8716 -0.0302
   34LY0     CA  652   6.827   7.786   2.880  0.0675  0.8105 -0.1028
   34LY0     HA  653   6.861   7.766   2.779  1.7270  0.4904  0.4780
   34LY0     CB  654   6.709   7.699   2.937 -0.1832  0.3017 -0.1579
   34LY0    HB1  655   6.611   7.725   2.897  0.1563  0.3667 -0.9637
   34LY0    HB2  656   6.703   7.724   3.043 -0.8628  1.3853 -0.4285
   34LY0     CG  657   6.742   7.547   2.918 -0.5960  0.2139  0.0328
   34LY0    HG1  658   6.661   7.501   2.976  0.5498 -1.1843  0.6084
   34LY0    HG2  659   6.833   7.522   2.974  0.8323 -0.1831 -2.3634
   34LY0     CD  660   6.745   7.506   2.777  0.0800 -0.1691  0.3072
   34LY0    HD1  661   6.821   7.562   2.720 -0.9511 -0.0568 -1.0378
   34LY0    HD2  662   6.644   7.518   2.738  0.4047  0.5513 -0.3739
   34LY0     CE  663   6.808   7.367   2.771  0.0441  0.1570  0.0408
   34LY0    HE1  664   6.768   7.322   2.862 -1.1966 -0.4602 -0.7956
   34LY0    HE2  665   6.916   7.384   2.779 -0.2824  2.0345  0.9459
   34LY0     NZ  666   6.774   7.285   2.651 -0.2673 -0.0074 -0.3259
   34LY0    HZ1  667   6.799   7.187   2.659 -1.9137 -0.6883 -2.6411
   34LY0    HZ2  668   6.673   7.289   2.646 -0.1600  0.2520 -3.5654
   34LY0    HZ3  669   6.805   7.328   2.566  0.8040  1.6217  0.8431
   34LY0      C  670   6.793   7.935   2.889  0.2822 -0.4468 -0.0167
   34LY0      O  671   6.783   7.998   2.993 -0.4045  0.1707 -0.3551
   35LER      N  672   6.764   7.993   2.773  0.0532 -0.4645 -0.2427
   35LER      H  673   6.794   7.935   2.697  3.5324 -0.9903  1.3125
   35LER     CA  674   6.714   8.127   2.750  0.4264  0.2802 -0.9194
   35LER     HA  675   6.776   8.201   2.800  1.0165 -0.9023  0.1512
   35LER     CB  676   6.720   8.152   2.601 -0.1335 -1.3076  0.8133
   35LER    HB1  677   6.671   8.245   2.572  0.0013 -1.6457 -0.5625
   35LER    HB2  678   6.659   8.077   2.550 -1.8888  0.4089  0.2794
   35LER     CG  679   6.862   8.173   2.543  0.1396 -0.9288  1.2051
   35LER     HG  680   6.930   8.091   2.566 -0.1375 -1.2479  0.9037
   35LER    CD1  681   6.842   8.155   2.384  0.0384  0.2510 -0.2538
   35LER   HD11  682   6.939   8.163   2.335  0.8500 -2.5315  0.6810
   35LER   HD12  683   6.809   8.053   2.365  1.6519  0.0517 -2.4588
   35LER   HD13  684   6.779   8.236   2.349  0.9769  0.8283 -0.6466
   35LER    CD2  685   6.930   8.303   2.589 -0.0697  0.1867  0.6618
   35LER   HD21  686   6.946   8.305   2.697 -0.4800  1.2716  0.7145
   35LER   HD22  687   7.024   8.304   2.531 -0.4676  0.3822 -0.0012
   35LER   HD23  688   6.872   8.389   2.556 -1.8601 -2.0929 -2.6953
   35LER      C  689   6.575   8.144   2.810  0.1574  0.0256  0.2768
   35LER      O  690   6.547   8.243   2.870 -1.0581  0.1022 -0.4467
   36LYR      N  691   6.491   8.038   2.796 -0.5391 -0.0512  0.2120
   36LYR      H  692   6.529   7.961   2.744 -0.8199  0.6910 -1.1295
   36LYR     CA  693   6.366   8.006   2.868 -0.2383 -0.0674 -0.0414
   36LYR     HA  694   6.293   8.085   2.852  1.2383  1.4376  0.3201
   36LYR     CB  695   6.315   7.871   2.825 -0.0258  0.4498  0.1127
   36LYR    HB1  696   6.375   7.795   2.876  0.0712  1.2354  1.1905
   36LYR    HB2  697   6.314   7.851   2.717 -0.0942  1.0974 -0.0066
   36LYR     CG  698   6.172   7.847   2.855 -0.1179 -0.2215 -0.4292
   36LYR    HG1  699   6.106   7.907   2.792  0.1680 -0.3730 -0.8791
   36LYR    HG2  700   6.153   7.885   2.954  1.4277 -0.4248 -0.0445
   36LYR     CD  701   6.136   7.692   2.843  0.3925 -0.2726  0.0709
   36LYR    HD1  702   6.048   7.679   2.907 -0.5259 -0.3497 -1.1807
   36LYR    HD2  703   6.220   7.633   2.880  0.5057 -0.3011 -0.2298
   36LYR     CE  704   6.106   7.645   2.697 -0.4490 -0.6356 -0.1719
   36LYR    HE1  705   6.184   7.656   2.622  0.4439 -0.4048  0.7769
   36LYR    HE2  706   6.021   7.704   2.661 -0.1605 -0.1549 -0.0804
   36LYR     NZ  707   6.081   7.506   2.697 -0.4436 -0.3276  0.4751
   36LYR    HZ1  708   5.986   7.474   2.705  0.2230 -2.2138  1.7763
   36LYR      C  709   6.391   8.000   3.014 -0.3842 -0.2131  0.3064
   36LYR      O  710   6.491   7.933   3.061  0.3734  0.8424 -0.8718
   37LER      N  711   6.307   8.059   3.088 -0.2583 -0.3986  0.4037
   37LER      H  712   6.228   8.099   3.040  0.8048  1.3409  0.0088
   37LER     CA  713   6.311   8.055   3.239 -0.0460  0.4608  0.2072
   37LER     HA  714   6.415   8.059   3.273  0.5521 -0.1165 -1.4747
   37LER     CB  715   6.227   8.171   3.285 -0.0568 -0.0999  0.2965
   37LER    HB1  716   6.217   8.160   3.393  0.9282  0.3546  0.4461
   37LER    HB2  717   6.131   8.171   3.233  1.2638 -0.0940 -2.2612
   37LER     CG  718   6.301   8.305   3.260 -0.2068  0.4795 -0.1852
   37LER     HG  719   6.344   8.309   3.159 -0.6801 -0.8675 -0.4589
   37LER    CD1  720   6.191   8.414   3.289  0.0291 -0.4945 -0.3433
   37LER   HD11  721   6.108   8.414   3.217 -0.1643  0.7073 -0.1352
   37LER   HD12  722   6.150   8.410   3.390 -0.7384 -1.7608 -0.6818
   37LER   HD13  723   6.238   8.510   3.272  0.6249 -0.1721  2.6266
   37LER    CD2  724   6.410   8.322   3.371 -0.5844  0.6644 -0.6554
   37LER   HD21  725   6.478   8.240   3.350 -0.6730  0.4768 -0.2501
   37LER   HD22  726   6.466   8.415   3.363 -0.5832  0.5314 -2.6234
   37LER   HD23  727   6.360   8.317   3.469 -0.0221 -0.1565 -0.3920
   37LER      C  728   6.248   7.931   3.286 -0.2081  0.2779 -0.3047
   37LER      O  729   6.131   7.926   3.319  0.0128  0.0563  0.3217
   38LER      N  730   6.324   7.824   3.276  0.4940  0.4019  0.2952
   38LER      H  731   6.419   7.832   3.243  0.5825 -0.9243  0.1908
   38LER     CA  732   6.277   7.690   3.314  0.0771  0.5094  0.9401
   38LER     HA  733   6.218   7.703   3.405 -0.1354  1.1061  0.7238
   38LER     CB  734   6.188   7.621   3.202  0.1675  0.2476  0.3192
   38LER    HB1  735   6.234   7.637   3.105 -0.4101  1.3922  0.2050
   38LER    HB2  736   6.100   7.684   3.184  0.8003  1.1462  0.3239
   38LER     CG  737   6.136   7.476   3.225 -0.5278  0.7645  0.6046
   38LER     HG  738   6.118   7.463   3.332 -1.1203  1.0910  0.5507
   38LER    CD1  739   5.992   7.460   3.166  0.0234 -0.6745 -0.4197
   38LER   HD11  740   5.965   7.355   3.182  2.7646 -1.1457  1.9550
   38LER   HD12  741   5.922   7.514   3.230 -1.3462  0.0608 -2.4693
   38LER   HD13  742   5.998   7.483   3.060 -3.0792  2.5965 -0.0591
   38LER    CD2  743   6.231   7.364   3.168  0.6369 -1.0065  0.7398
   38LER   HD21  744   6.321   7.363   3.231  0.6081 -0.3194  0.7916
   38LER   HD22  745   6.188   7.263   3.168 -1.8795 -0.0245  2.2323
   38LER   HD23  746   6.259   7.384   3.064 -1.0786 -0.1790  0.4100
   38LER      C  747   6.398   7.596   3.358 -0.3598 -0.3854 -0.0933
   38LER      O  748   6.493   7.597   3.279 -0.3293  0.2986  0.1915
   39LY0      N  749   6.419   7.020   2.475 -0.2706 -0.9379  0.6729
   39LY0     H1  750   6.481   7.100   2.478 -0.0941 -1.0543  0.2500
   39LY0     H2  751   6.463   6.958   2.410  1.3246  1.6501 -0.9058
   39LY0     H3  752   6.426   6.973   2.564  0.5942  0.1586  1.2145
   39LY0     CA  753   6.282   7.045   2.426  0.0078  0.6995  0.7367
   39LY0     HA  754   6.302   7.074   2.324  1.4976  2.3493  1.4297
   39LY0     CB  755   6.188   6.930   2.421 -0.2094 -0.1999 -0.4742
   39LY0    HB1  756   6.092   6.958   2.378 -0.1101  0.0336 -0.5462
   39LY0    HB2  757   6.169   6.897   2.522 -1.8912 -1.1503 -1.0472
   39LY0     CG  758   6.236   6.811   2.338 -0.2977 -0.1049  0.7619
   39LY0    HG1  759   6.340   6.797   2.368  0.0598  3.6011  1.7626
   39LY0    HG2  760   6.242   6.837   2.232 -0.1457  0.1178  0.8243
   39LY0     CD  761   6.153   6.684   2.368 -0.5167 -0.0272  0.5975
   39LY0    HD1  762   6.161   6.657   2.472 -1.9640 -1.8654  0.2915
   39LY0    HD2  763   6.209   6.600   2.326 -2.5611 -1.9043  1.3874
   39LY0     CE  764   6.005   6.694   2.319  0.8192  0.1304 -0.7223
   39LY0    HE1  765   5.945   6.767   2.372 -1.0345 -0.7103 -1.5286
   39LY0    HE2  766   5.964   6.599   2.352  3.6561 -0.1285  2.4355
   39LY0     NZ  767   5.990   6.715   2.174  0.0783  0.3892 -0.5641
   39LY0    HZ1  768   6.020   6.809   2.148  0.7371  0.6395  1.0488
   39LY0    HZ2  769   6.047   6.653   2.119 -0.2114 -0.4599  0.0672
   39LY0    HZ3  770   5.898   6.697   2.135  0.8093  0.3658 -2.4049
   39LY0      C  771   6.215   7.169   2.481 -0.2844 -0.2470  0.3819
   39LY0      O  772   6.175   7.254   2.399 -0.5816 -0.0658 -0.3018
   40LER      N  773   6.194   7.169   2.615  0.0828 -0.8618  0.6035
   40LER      H  774   6.212   7.088   2.672 -1.3654 -0.1098  2.2167
   40LER     CA  775   6.112   7.269   2.681 -0.1919 -0.0047 -0.2969
   40LER     HA  776   6.011   7.275   2.640  0.0829  0.3562 -0.9450
   40LER     CB  777   6.094   7.235   2.829  0.5900  0.4084 -0.1583
   40LER    HB1  778   6.031   7.310   2.878 -1.4957 -1.7516  0.7171
   40LER    HB2  779   6.193   7.238   2.875  1.5179 -0.1205 -2.0722
   40LER     CG  780   6.034   7.095   2.853  0.6358  0.2401  0.4601
   40LER     HG  781   6.092   7.013   2.812 -1.5778 -1.8567  1.2414
   40LER    CD1  782   6.021   7.057   3.002 -0.2150  0.1755  0.8911
   40LER   HD11  783   5.967   6.962   3.000 -0.6918  0.4455 -0.6326
   40LER   HD12  784   6.116   7.037   3.051  0.2802  0.1746 -0.0107
   40LER   HD13  785   5.964   7.130   3.059  0.4686  0.1767  1.5950
   40LER    CD2  786   5.890   7.081   2.804  0.2273  0.0316 -0.4693
   40LER   HD21  787   5.827   7.162   2.839  0.3553 -0.5901  1.2474
   40LER   HD22  788   5.893   7.087   2.694 -2.6898 -1.0162 -0.6924
   40LER   HD23  789   5.843   6.987   2.835  1.8876 -0.4850  0.5859
   40LER      C  790   6.168   7.410   2.669 -0.9693 -0.2041  0.1579
   40LER      O  791   6.286   7.439   2.659 -0.0913 -0.4591  0.4179
   41U      O5'  792   5.952   4.493   4.491  0.0107 -0.1818 -0.8208
   41U      H5T  793   6.004   4.503   4.571  0.3391  0.6273 -1.1280
   41U      C5'  794   5.930   4.347   4.481  0.1317 -0.5911  0.5224
   41U     H5'1  795   5.930   4.295   4.577 -3.1968 -1.4582  0.1889
   41U     H5'2  796   6.013   4.308   4.422  0.6675  1.7914 -0.3896
   41U      C4'  797   5.799   4.312   4.409  0.5259  0.3674 -0.3356
   41U      H4'  798   5.791   4.204   4.392 -0.6476  0.7464 -2.5064
   41U      O4'  799   5.677   4.353   4.472 -0.6024 -0.2575 -0.3760
   41U      C1'  800   5.570   4.371   4.377  0.7994 -0.6526  0.9565
   41U      H1'  801   5.494   4.293   4.385  1.0118 -0.9551  0.0989
   41U       N1  802   5.513   4.512   4.375 -0.3434  0.2586 -0.2782
   41U       C6  803   5.595   4.609   4.427  0.4545 -0.7294  0.2024
   41U       H6  804   5.684   4.587   4.484  0.8137  0.5956  0.1959
   41U       C5  805   5.552   4.738   4.416  1.1401  0.6869  0.2114
   41U       H5  806   5.612   4.817   4.457  1.3452  1.2988 -1.2334
   41U       C4  807   5.429   4.777   4.343 -0.4647 -0.0806 -0.0193
   41U       O4  808   5.380   4.887   4.326 -0.0971 -0.1752 -0.4308
   41U       N3  809   5.353   4.674   4.303 -0.2163 -0.6137  0.4852
   41U       H3  810   5.267   4.702   4.259  0.0021  0.7589  0.8697
   41U       C2  811   5.391   4.540   4.312  0.1948 -0.2524  1.0621
   41U       O2  812   5.323   4.454   4.252 -0.1392  1.2812  0.2773
   41U      C3'  813   5.796   4.376   4.270 -0.3166 -0.1575  0.4821
   41U      H3'  814   5.805   4.485   4.278 -1.0047 -0.0223 -0.5053
   41U      C2'  815   5.650   4.350   4.238  0.5978 -0.2939 -0.5447
   41U     H2'1  816   5.614   4.422   4.164  1.1885 -1.7687 -2.3332
   41U      O2'  817   5.637   4.219   4.188  0.2674 -0.1682  0.1078
   41U     HO'2  818   5.715   4.215   4.131  0.4409 -1.2692  0.3886
   41U      O3'  819   5.884   4.324   4.174 -0.4596 -0.6602  0.1362
   42U        P  820   5.930   4.409   4.040  0.2083  0.3188  0.3209
   42U      O1P  821   6.055   4.344   3.987 -0.1857 -0.5908  0.6072
   42U      O2P  822   5.933   4.553   4.072 -0.1569 -0.1807  0.1776
   42U      O5'  823   5.815   4.398   3.939 -0.3500 -0.2334 -0.4237
   42U      C5'  824   5.775   4.275   3.880 -0.0880 -0.1744 -0.1618
   42U     H5'1  825   5.766   4.200   3.958 -1.1146 -1.5435 -1.5288
   42U     H5'2  826   5.859   4.231   3.826  2.4925  0.1919  3.2283
   42U      C4'  827   5.650   4.281   3.800  0.1805  0.1383 -0.5130
   42U      H4'  828   5.624   4.184   3.757 -0.7355  0.0850  0.1210
   42U      O4'  829   5.548   4.321   3.888 -0.3805 -0.3838 -0.0821
   42U      C1'  830   5.449   4.405   3.826  0.3919  0.3492 -0.0778
   42U      H1'  831   5.346   4.374   3.842  0.6563 -0.3159  0.4056
   42U       N1  832   5.443   4.546   3.874  0.3259 -0.5737  0.0397
   42U       C6  833   5.550   4.602   3.947  0.2468  0.2992 -0.3118
   42U       H6  834   5.639   4.545   3.969  1.1068  0.3242 -3.2795
   42U       C5  835   5.539   4.732   3.991  0.8093 -0.3996 -0.5468
   42U       H5  836   5.623   4.763   4.050  0.0304 -0.3461  0.5541
   42U       C4  837   5.432   4.824   3.948 -0.1491  0.3511 -0.3568
   42U       O4  838   5.425   4.942   3.971 -0.3315  0.4733  0.2317
   42U       N3  839   5.350   4.764   3.853  0.9149  0.2077 -0.5319
   42U       H3  840   5.281   4.830   3.818  0.8757  0.0545 -0.7453
   42U       C2  841   5.340   4.631   3.825 -0.6251  0.2594  0.5649
   42U       O2  842   5.252   4.595   3.740 -0.1803  0.0151 -0.4307
   42U      C3'  843   5.641   4.385   3.693  0.2956  0.0440  0.1964
   42U      H3'  844   5.671   4.486   3.721 -1.6813  0.6105  0.4368
   42U      C2'  845   5.487   4.393   3.679  0.1724 -0.2274  0.7903
   42U     H2'1  846   5.462   4.477   3.615 -0.9203 -2.6757 -2.2409
   42U      O2'  847   5.441   4.275   3.620 -0.0324 -0.4102  0.1757
   42U     HO'2  848   5.515   4.252   3.564  1.1808  2.0403  0.6357
   42U      O3'  849   5.700   4.335   3.575 -0.3900  0.1061  0.3042
   43A        P  850   5.753   4.435   3.458 -0.0034  0.2657 -0.1524
   43A      O1P  851   5.811   4.351   3.347  0.0004 -0.4891 -0.1195
   43A      O2P  852   5.828   4.537   3.520 -0.1091 -0.4617  0.0264
   43A      O5'  853   5.620   4.511   3.396 -0.2812 -0.2011  0.8099
   43A      C5'  854   5.526   4.447   3.307 -0.8679  0.5292 -0.5940
   43A     H5'1  855   5.506   4.347   3.345 -0.9082  0.7774  0.0493
   43A     H5'2  856   5.591   4.442   3.219  0.3176  0.5854  0.2526
   43A      C4'  857   5.401   4.529   3.276  0.4646 -0.5683  0.3231
   43A      H4'  858   5.329   4.468   3.221  1.6358 -0.8481 -0.9503
   43A      O4'  859   5.351   4.579   3.394  0.1905 -0.1251  0.4234
   43A      C1'  860   5.297   4.712   3.364  0.3350  0.4201  0.6186
   43A      H1'  861   5.192   4.732   3.388 -0.3778 -0.8906 -1.1759
   43A       N9  862   5.372   4.813   3.441 -0.4569  0.4180 -0.2294
   43A       C8  863   5.485   4.808   3.517  0.1396  0.2530  0.1489
   43A       H8  864   5.557   4.727   3.520 -0.7548 -0.5274  1.6742
   43A       N7  865   5.510   4.919   3.590 -0.2984  0.0190  0.2981
   43A       C5  866   5.400   4.998   3.562  0.6440 -0.3206  0.2273
   43A       C6  867   5.360   5.130   3.600 -0.0368 -0.3959 -0.8928
   43A       N6  868   5.416   5.212   3.693 -0.3003 -0.2023  0.5393
   43A      H61  869   5.504   5.182   3.731  0.2588  0.6774 -0.0232
   43A      H62  870   5.370   5.300   3.717 -1.5639 -0.6014 -0.3096
   43A       N1  871   5.239   5.176   3.557 -0.5058  0.6810 -0.3512
   43A       C2  872   5.167   5.098   3.469  0.0120 -0.3443  0.2576
   43A       H2  873   5.070   5.133   3.436 -0.4948  1.1074  2.9972
   43A       N3  874   5.197   4.982   3.424  0.4057 -0.4724 -0.0386
   43A       C4  875   5.317   4.933   3.470 -0.3173 -1.1642 -0.4257
   43A      C3'  876   5.436   4.655   3.193  0.1412 -0.2040 -0.4662
   43A      H3'  877   5.522   4.697   3.245 -1.8491  0.9143  2.1348
   43A      C2'  878   5.310   4.740   3.217 -0.1551  0.9013 -0.1514
   43A     H2'1  879   5.323   4.847   3.202  0.4422  0.8577  0.0571
   43A      O2'  880   5.187   4.700   3.152 -0.3948  0.3789  0.0414
   43A     HO'2  881   5.205   4.686   3.058 -0.4265 -3.1664  0.4253
   43A      O3'  882   5.456   4.642   3.053 -0.1376 -0.3251  0.0732
   44A        P  883   5.537   4.753   2.968 -0.8260 -0.0428  0.6011
   44A      O1P  884   5.544   4.709   2.828  0.7533 -1.0919 -0.3906
   44A      O2P  885   5.667   4.773   3.038 -0.1602  0.0876 -0.3901
   44A      O5'  886   5.453   4.886   2.963  0.1060 -0.6762 -0.2986
   44A      C5'  887   5.322   4.893   2.900 -0.4179 -0.3952 -0.3454
   44A     H5'1  888   5.259   4.823   2.955 -0.5914  0.9358  1.2429
   44A     H5'2  889   5.324   4.856   2.798 -2.6771  0.2818 -0.6742
   44A      C4'  890   5.257   5.026   2.913  0.1388 -0.7262  0.1876
   44A      H4'  891   5.163   5.013   2.860  0.5064  1.1027 -0.9948
   44A      O4'  892   5.220   5.042   3.051  0.8010 -0.0407 -0.1850
   44A      C1'  893   5.222   5.179   3.090 -0.0263 -0.1768 -0.3915
   44A      H1'  894   5.122   5.204   3.126  0.6984  2.3053  0.0073
   44A       N9  895   5.322   5.217   3.191 -0.6526  0.2016  0.1833
   44A       C8  896   5.424   5.147   3.250  0.5521 -0.0686  0.2741
   44A       H8  897   5.436   5.041   3.231  0.6114 -0.2951  1.5016
   44A       N7  898   5.503   5.213   3.330 -0.0289  0.2973 -0.8158
   44A       C5  899   5.440   5.338   3.335 -0.1707  0.6484  0.3729
   44A       C6  900   5.451   5.453   3.418  0.3429 -0.1136 -0.2535
   44A       N6  901   5.523   5.460   3.527  0.6041  0.7077  0.4061
   44A      H61  902   5.585   5.380   3.540  0.5534  0.4348 -0.8800
   44A      H62  903   5.506   5.541   3.584 -1.2424  1.5881 -1.2718
   44A       N1  904   5.368   5.557   3.402 -0.7407 -0.4679  0.3675
   44A       C2  905   5.270   5.545   3.314 -0.3386  0.6363  0.4597
   44A       H2  906   5.213   5.636   3.301  0.0534  1.0747  1.7298
   44A       N3  907   5.240   5.440   3.235  0.1042  0.3873 -0.3097
   44A       C4  908   5.330   5.336   3.255  0.2697 -0.4151  0.4048
   44A      C3'  909   5.337   5.151   2.885 -0.1801  0.6689 -0.4443
   44A      H3'  910   5.433   5.144   2.936 -0.7593  0.8215  0.6921
   44A      C2'  911   5.244   5.250   2.958 -0.1412  0.6801 -0.1682
   44A     H2'1  912   5.294   5.346   2.976  1.9004 -0.4110  0.3099
   44A      O2'  913   5.109   5.270   2.919  0.0851  0.3037  0.4425
   44A     HO'2  914   5.094   5.251   2.826 -1.1236 -1.5004  0.9375
   44A      O3'  915   5.338   5.188   2.749 -0.5136  1.0245  0.2854
   45U        P  916   5.462   5.271   2.697  0.2004  0.2295  0.2827
   45U      O1P  917   5.458   5.269   2.547  0.2578 -0.6666 -0.1017
   45U      O2P  918   5.581   5.226   2.771  0.4968  0.4366  0.0941
   45U      O5'  919   5.413   5.416   2.747  0.8778  0.5992  0.3378
   45U      C5'  920   5.298   5.482   2.697 -0.5351 -0.1836  0.0117
   45U     H5'1  921   5.217   5.420   2.735 -0.7634  1.0379  1.6630
   45U     H5'2  922   5.303   5.487   2.588  2.0045  2.4683  0.1261
   45U      C4'  923   5.281   5.626   2.750 -0.4565 -0.6822 -0.4180
   45U      H4'  924   5.193   5.663   2.697  0.5217  0.6143 -1.1898
   45U      O4'  925   5.257   5.631   2.894 -0.0258 -0.0326  0.1015
   45U      C1'  926   5.321   5.747   2.947 -0.9044 -0.0508 -0.8439
   45U      H1'  927   5.247   5.795   3.011 -0.2307  0.6357 -0.5667
   45U       N1  928   5.442   5.716   3.037 -0.0440 -0.6143  0.2445
   45U       C6  929   5.505   5.595   3.015 -0.1966  0.1740 -0.1426
   45U       H6  930   5.474   5.523   2.941  1.2152  0.5656 -1.1711
   45U       C5  931   5.593   5.555   3.106  0.0071  0.0362 -0.4437
   45U       H5  932   5.641   5.460   3.093  0.6945  0.4548 -1.0213
   45U       C4  933   5.636   5.636   3.219  0.2817 -0.1620 -0.4967
   45U       O4  934   5.735   5.605   3.287 -0.0492 -0.0035  0.1864
   45U       N3  935   5.562   5.749   3.237 -0.0019  0.6480 -0.1855
   45U       H3  936   5.593   5.817   3.305 -2.3698  0.2892  1.3615
   45U       C2  937   5.465   5.793   3.152  1.1363  0.4306  0.0402
   45U       O2  938   5.417   5.903   3.172 -0.1464  0.3855  0.3899
   45U      C3'  939   5.401   5.722   2.726  0.7111  0.2063  0.2403
   45U      H3'  940   5.497   5.674   2.746  0.1734 -0.8629  0.3506
   45U      C2'  941   5.367   5.828   2.833 -0.0976  1.5682  0.6055
   45U     H2'1  942   5.459   5.880   2.859 -0.4566  2.2413  0.5445
   45U      O2'  943   5.261   5.917   2.800  0.1398  0.3004 -0.1982
   45U     HO'2  944   5.255   5.974   2.877  0.3267  1.1448 -0.8055
   45U      O3'  945   5.403   5.775   2.593 -0.0704  0.1897  0.1853
   46U        P  946   5.541   5.827   2.526 -0.1966  0.1799  0.3029
   46U      O1P  947   5.519   5.873   2.388 -0.0471  0.0981 -0.1995
   46U      O2P  948   5.644   5.716   2.539 -0.1261  0.3599 -0.3967
   46U      O5'  949   5.584   5.954   2.621 -0.4150  0.2590 -0.5136
   46U      C5'  950   5.512   6.077   2.616 -0.0157 -0.0119 -0.2691
   46U     H5'1  951   5.405   6.062   2.634 -0.7088  1.2873 -2.7683
   46U     H5'2  952   5.527   6.123   2.518  3.0345 -0.9893 -0.3535
   46U      C4'  953   5.572   6.165   2.727  0.2934 -0.1143  0.0493
   46U      H4'  954   5.501   6.247   2.738 -0.1926 -0.4848 -0.2962
   46U      O4'  955   5.565   6.093   2.848 -0.1989  0.3979  0.6031
   46U      C1'  956   5.658   6.148   2.935  0.1379  0.1707  0.0856
   46U      H1'  957   5.605   6.223   2.994 -0.7057 -0.3475 -0.0071
   46U       N1  958   5.734   6.039   3.011  0.2381 -0.7735  0.3023
   46U       C6  959   5.760   5.913   2.962 -0.4555 -0.4845 -0.7910
   46U       H6  960   5.714   5.878   2.871 -1.9767  0.3658 -0.3852
   46U       C5  961   5.846   5.832   3.034 -0.0469  0.0251 -0.7804
   46U       H5  962   5.872   5.735   2.995  3.1662 -0.4817  2.1788
   46U       C4  963   5.912   5.864   3.158 -0.1698  0.4002  0.1918
   46U       O4  964   5.992   5.791   3.217 -0.1817  0.0357  0.1814
   46U       N3  965   5.875   5.986   3.208 -0.5368  0.1650 -0.0867
   46U       H3  966   5.910   6.012   3.299  1.4908 -0.5950 -0.5916
   46U       C2  967   5.788   6.076   3.139  0.3722  0.1139 -0.4473
   46U       O2  968   5.759   6.180   3.199 -0.3097 -0.0568  0.1962
   46U      C3'  969   5.714   6.222   2.705 -0.0471 -0.1842  0.1096
   46U      H3'  970   5.760   6.147   2.642  3.7181  1.6666  0.3531
   46U      C2'  971   5.761   6.219   2.852  0.6402  0.1091  0.7997
   46U     H2'1  972   5.855   6.165   2.866  0.4973  0.0568  1.6030
   46U      O2'  973   5.773   6.348   2.906 -0.1168  0.2462 -0.0618
   46U     HO'2  974   5.836   6.403   2.858  0.9520  2.0997  3.1405
   46U      O3'  975   5.728   6.352   2.647 -0.2730  0.3723  0.4083
   47A        P  976   5.872   6.397   2.597 -0.4085  0.3186  0.0921
   47A      O1P  977   5.851   6.507   2.499  0.1469 -0.4694  0.2064
   47A      O2P  978   5.955   6.286   2.554  0.5446  0.0058  0.7969
   47A      O5'  979   5.936   6.460   2.725  0.7090  0.0809 -0.1315
   47A      C5'  980   5.924   6.599   2.759 -0.2166 -0.3222  0.0708
   47A     H5'1  981   5.818   6.620   2.777 -1.0386 -2.9972 -1.0693
   47A     H5'2  982   5.956   6.671   2.684  2.4749 -0.3814  1.0596
   47A      C4'  983   5.998   6.617   2.895  0.0896 -0.4913  0.0728
   47A      H4'  984   5.967   6.714   2.934 -1.3078 -0.8014 -0.2171
   47A      O4'  985   5.964   6.521   2.994  0.2678 -0.0488  0.1652
   47A      C1'  986   6.067   6.503   3.085  0.5480  0.5785 -0.3308
   47A      H1'  987   6.022   6.540   3.178  0.8085  1.3172 -0.4937
   47A       N9  988   6.095   6.356   3.090 -0.6737  0.3012  0.0240
   47A       C8  989   6.063   6.259   2.998 -0.1151  0.4513  0.6356
   47A       H8  990   6.016   6.279   2.903 -1.0510  0.3714  1.0789
   47A       N7  991   6.100   6.136   3.035 -0.5918 -0.2354 -0.2949
   47A       C5  992   6.168   6.154   3.155 -0.1240  0.2109  0.0469
   47A       C6  993   6.225   6.074   3.256  0.3850 -0.0314  0.5244
   47A       N6  994   6.224   5.943   3.252  0.0797 -0.2865  0.1671
   47A      H61  995   6.160   5.890   3.194 -0.1423 -1.1799  1.1970
   47A      H62  996   6.277   5.905   3.329  2.6762  2.1830 -0.2318
   47A       N1  997   6.286   6.127   3.357  0.2154 -0.6883  0.5674
   47A       C2  998   6.285   6.256   3.377 -0.6468  0.0874  0.1006
   47A       H2  999   6.331   6.288   3.470  2.1065 -0.1087 -1.1007
   47A       N3 1000   6.220   6.347   3.304 -0.5096  0.3833  0.4483
   47A       C4 1001   6.166   6.286   3.191  0.3355 -0.5584 -0.0880
   47A      C3' 1002   6.147   6.617   2.883 -0.4980 -0.5237  0.1978
   47A      H3' 1003   6.177   6.528   2.828 -0.4793 -0.5658  0.2759
   47A      C2' 1004   6.175   6.594   3.032  1.0406 -0.1810  0.0335
   47A     H2'1 1005   6.273   6.547   3.039  2.0019  1.9189  1.6912
   47A      O2' 1006   6.166   6.707   3.118 -0.6255  0.2264  0.4361
   47A     HO'2 1007   6.253   6.747   3.125  0.3655 -1.3327 -1.6633
   47A      O3' 1008   6.176   6.744   2.824  0.6691  0.2166 -0.0641
   48U        P 1009   6.325   6.788   2.793  0.1554 -0.0876  0.2063
   48U      O1P 1010   6.319   6.923   2.734  0.1945 -0.6395  0.5887
   48U      O2P 1011   6.404   6.689   2.718 -0.8977  0.5969 -0.0154
   48U      O5' 1012   6.391   6.792   2.940 -0.4017 -0.0260  0.9020
   48U      C5' 1013   6.391   6.908   3.024  0.2857  0.1547  0.9091
   48U     H5'1 1014   6.287   6.920   3.055 -0.5769 -1.5089 -1.1263
   48U     H5'2 1015   6.436   6.992   2.970 -0.5014 -1.3887 -2.4351
   48U      C4' 1016   6.479   6.877   3.146  0.8168  0.0845  0.4243
   48U      H4' 1017   6.478   6.948   3.228 -2.5557  0.7756 -0.0685
   48U      O4' 1018   6.433   6.743   3.194 -0.1406 -0.1869  0.7480
   48U      C1' 1019   6.541   6.667   3.240 -0.2716 -0.1439 -0.2589
   48U      H1' 1020   6.530   6.662   3.348  1.5428 -1.5028 -0.0970
   48U       N1 1021   6.544   6.530   3.177 -0.8501  0.3199  0.9029
   48U       C6 1022   6.539   6.508   3.035 -0.5591 -0.4709  0.0593
   48U       H6 1023   6.513   6.592   2.973  2.1385  1.2261  1.0359
   48U       C5 1024   6.541   6.382   2.987  0.3832  0.2364 -0.2409
   48U       H5 1025   6.524   6.361   2.883 -2.5618  1.1673 -0.0306
   48U       C4 1026   6.559   6.264   3.071  0.4558 -0.1765  0.1519
   48U       O4 1027   6.556   6.148   3.029  0.3396  0.7209 -0.2279
   48U       N3 1028   6.591   6.296   3.201  0.6195  0.0365  0.2503
   48U       H3 1029   6.636   6.227   3.259 -0.9522 -1.0313  0.2520
   48U       C2 1030   6.580   6.420   3.254  0.2948 -0.6957 -0.1330
   48U       O2 1031   6.617   6.435   3.370  0.2319  0.2139  0.6180
   48U      C3' 1032   6.625   6.850   3.098  0.4384  0.4351 -0.3321
   48U      H3' 1033   6.625   6.807   2.998  1.8688 -0.4522  0.0254
   48U      C2' 1034   6.666   6.742   3.202  0.6871  0.3109  0.0457
   48U     H2'1 1035   6.733   6.669   3.157 -1.8031 -2.1795  0.1505
   48U      O2' 1036   6.727   6.803   3.318 -0.8668  0.0255  0.9230
   48U     HO'2 1037   6.823   6.791   3.315 -0.8440  0.1529  1.1257
   48U      O3' 1038   6.708   6.960   3.112 -0.5401 -0.0738  0.6038
   49C        P 1039   6.839   6.983   3.027 -0.1639  0.0418 -0.2445
   49C      O1P 1040   6.876   7.126   3.044  0.0235 -0.2257 -0.1645
   49C      O2P 1041   6.808   6.936   2.892  0.1631  0.2408 -0.3193
   49C      O5' 1042   6.946   6.882   3.094  1.2832  0.0392  0.1163
   49C      C5' 1043   7.023   6.926   3.203 -0.3156 -0.2730  0.0812
   49C     H5'1 1044   6.952   6.966   3.276 -0.0793 -0.6954  0.5426
   49C     H5'2 1045   7.094   7.002   3.171  0.8150 -1.2146  0.3290
   49C      C4' 1046   7.102   6.812   3.265  0.2296  0.0241 -0.1430
   49C      H4' 1047   7.161   6.852   3.347  1.6737 -1.5216 -0.3534
   49C      O4' 1048   7.015   6.707   3.297  0.2862  0.0893  0.0508
   49C      C1' 1049   7.082   6.582   3.294 -0.4236 -0.0742  0.3571
   49C      H1' 1050   7.094   6.532   3.391  0.7735  1.9091  1.2878
   49C       N1 1051   7.006   6.478   3.210  0.0074 -0.4824 -0.2862
   49C       C6 1052   6.945   6.512   3.091  0.6698  0.0463  0.0806
   49C       H6 1053   6.952   6.613   3.054  1.5836 -0.0674 -0.0616
   49C       C5 1054   6.888   6.425   3.002  0.0504 -0.7096 -0.5655
   49C       H5 1055   6.855   6.452   2.903 -1.3422 -1.2666 -0.2713
   49C       C4 1056   6.893   6.288   3.034  0.0217  0.1833  0.2253
   49C       N4 1057   6.853   6.191   2.955  0.4888 -0.0550  0.2627
   49C      H41 1058   6.826   6.221   2.862  1.3494  1.0661  0.3596
   49C      H42 1059   6.853   6.095   2.987 -0.8554  0.1756  1.0351
   49C       N3 1060   6.961   6.250   3.138 -0.1364 -0.0025 -0.4064
   49C       C2 1061   7.024   6.339   3.221  0.2315 -0.6644 -0.2540
   49C       O2 1062   7.100   6.293   3.302 -0.5160 -0.0655  0.2428
   49C      C3' 1063   7.200   6.749   3.163 -0.2323 -0.6837  0.4102
   49C      H3' 1064   7.150   6.743   3.066 -0.5223  0.9810  0.4227
   49C      C2' 1065   7.219   6.614   3.231  0.6230 -0.3107 -0.5247
   49C     H2'1 1066   7.240   6.536   3.157  1.1800 -0.6480 -0.0128
   49C      O2' 1067   7.316   6.614   3.336  0.4180  0.3130  0.4225
   49C     HO'2 1068   7.386   6.552   3.316  2.3059  3.0293 -2.4520
   49C      O3' 1069   7.316   6.829   3.156 -0.4159 -0.6971  0.3226
   50U        P 1070   7.429   6.799   3.052  0.2254 -0.1499 -0.1850
   50U      O1P 1071   7.535   6.906   3.053 -0.0358  0.2597  0.3615
   50U      O2P 1072   7.370   6.777   2.918  0.1335 -0.4096  0.3489
   50U      O5' 1073   7.496   6.657   3.090  0.0581 -0.3889 -0.0058
   50U      C5' 1074   7.594   6.643   3.186  0.0641 -0.0847  0.2412
   50U     H5'1 1075   7.565   6.694   3.278  2.1462  1.2982  0.2168
   50U     H5'2 1076   7.681   6.696   3.147  0.7055 -2.6935 -2.3007
   50U      C4' 1077   7.641   6.496   3.215 -0.1542  0.3617 -0.0161
   50U      H4' 1078   7.718   6.496   3.293 -0.9671 -3.1830  0.9536
   50U      O4' 1079   7.545   6.400   3.248 -0.5811 -0.5310 -0.1271
   50U      C1' 1080   7.571   6.283   3.173 -0.4058  0.1505  0.1429
   50U      H1' 1081   7.553   6.205   3.247 -1.5801  0.4514  0.2018
   50U       N1 1082   7.467   6.257   3.073 -0.3616  0.0327  0.2580
   50U       C6 1083   7.397   6.354   3.006 -1.0340 -0.1194 -0.3542
   50U       H6 1084   7.415   6.459   3.025 -0.1799  0.2726 -2.9166
   50U       C5 1085   7.293   6.329   2.917  0.2236  0.2209  0.2407
   50U       H5 1086   7.238   6.411   2.873 -0.1689 -0.4064 -0.4591
   50U       C4 1087   7.249   6.189   2.901 -0.2299 -0.0913  0.8521
   50U       O4 1088   7.162   6.155   2.823 -0.9256 -0.2863 -0.1602
   50U       N3 1089   7.321   6.098   2.972  0.8877 -0.2589  0.4237
   50U       H3 1090   7.297   6.002   2.951 -0.7253  0.1150  0.4075
   50U       C2 1091   7.429   6.128   3.052  0.0237  0.7525 -0.5723
   50U       O2 1092   7.495   6.029   3.107  0.5644  0.2451  0.9390
   50U      C3' 1093   7.710   6.454   3.082 -0.0618  0.6705  0.0925
   50U      H3' 1094   7.645   6.475   2.997 -1.0049 -1.3876  0.2344
   50U      C2' 1095   7.707   6.302   3.109 -0.9174 -0.6720  0.7261
   50U     H2'1 1096   7.701   6.254   3.011  0.8986  1.2643 -0.4007
   50U      O2' 1097   7.808   6.242   3.186  0.0139  0.1402  0.1345
   50U     HO'2 1098   7.844   6.163   3.145  3.9013  0.8553  1.6964
   50U      O3' 1099   7.844   6.509   3.057  0.4957  0.2380 -0.2932
   51A        P 1100   7.907   6.486   2.912  0.2470 -0.2858  0.2618
   51A      O1P 1101   8.045   6.536   2.916 -0.5290 -0.8962  0.2425
   51A      O2P 1102   7.809   6.560   2.828  0.3044  0.0360 -0.1203
   51A      O5' 1103   7.902   6.325   2.873 -0.2150 -0.0621  0.1046
   51A      C5' 1104   8.006   6.235   2.914  0.3220 -0.1377 -0.1947
   51A     H5'1 1105   8.028   6.243   3.021  2.8078  1.0062 -0.7184
   51A     H5'2 1106   8.100   6.251   2.861 -0.0894 -2.1618 -1.6613
   51A      C4' 1107   7.956   6.092   2.874 -0.4589 -0.2754  0.7661
   51A      H4' 1108   8.017   6.010   2.910 -1.0524 -1.4352 -0.7730
   51A      O4' 1109   7.824   6.076   2.909  0.5803  1.0527 -0.5883
   51A      C1' 1110   7.757   5.988   2.817 -1.1048  0.0396 -0.3040
   51A      H1' 1111   7.716   5.905   2.874 -2.1423  0.3061 -0.6271
   51A       N9 1112   7.648   6.060   2.741  0.4107  0.3343  0.3333
   51A       C8 1113   7.609   6.190   2.738 -0.3640 -0.2716  0.1933
   51A       H8 1114   7.672   6.264   2.784 -0.3843 -0.3094  0.2820
   51A       N7 1115   7.495   6.213   2.670 -0.5837 -0.0441  0.6141
   51A       C5 1116   7.458   6.085   2.631  0.0537 -0.2881 -0.0254
   51A       C6 1117   7.349   6.030   2.569 -0.3988 -0.8146  0.4792
   51A       N6 1118   7.241   6.097   2.531  0.1215 -0.1774  0.5659
   51A      H61 1119   7.236   6.198   2.541  2.1324 -0.1636  2.0958
   51A      H62 1120   7.172   6.042   2.483  0.3740 -0.4691  0.5359
   51A       N1 1121   7.352   5.909   2.525  0.0546 -0.4944  0.7397
   51A       C2 1122   7.451   5.829   2.564 -0.0720  0.4106  0.6538
   51A       H2 1123   7.443   5.735   2.512  0.2582 -0.4830  2.1659
   51A       N3 1124   7.555   5.854   2.638 -0.2848 -0.4274  0.1179
   51A       C4 1125   7.550   5.991   2.672 -0.7400  0.4799  0.0593
   51A      C3' 1126   7.964   6.067   2.721  0.6898  0.0950 -0.0921
   51A      H3' 1127   7.925   6.153   2.667  0.8480  1.1880  1.4616
   51A      C2' 1128   7.874   5.938   2.726 -0.3742 -0.6995  0.0982
   51A     H2'1 1129   7.844   5.914   2.624  2.5172 -0.3024 -0.9357
   51A      O2' 1130   7.935   5.824   2.787  0.1477  0.1485  0.1922
   51A     HO'2 1131   8.019   5.807   2.743  0.7840  0.1698  1.3587
   51A      O3' 1132   8.097   6.044   2.690 -0.1558 -0.3894 -0.5148
   52U        P 1133   8.158   6.093   2.552 -0.1613  0.0637  0.3056
   52U      O1P 1134   8.310   6.075   2.561  0.0404  0.7370 -0.0658
   52U      O2P 1135   8.113   6.232   2.532  0.4067  0.3016 -0.1466
   52U      O5' 1136   8.104   6.004   2.440 -0.0982  0.3171 -0.2382
   52U      C5' 1137   8.146   5.868   2.427  0.0754  0.2620  0.1438
   52U     H5'1 1138   8.166   5.823   2.524  1.4799  0.2011 -0.1485
   52U     H5'2 1139   8.240   5.869   2.371 -0.2181  0.5246 -0.3528
   52U      C4' 1140   8.036   5.789   2.347 -0.1969  0.1704  0.4440
   52U      H4' 1141   8.061   5.685   2.330 -0.5126 -0.3577  2.8161
   52U      O4' 1142   7.907   5.784   2.416 -0.0001  0.0309  0.7057
   52U      C1' 1143   7.801   5.783   2.315  0.0087 -0.3217 -0.5979
   52U      H1' 1144   7.742   5.693   2.329  1.3681 -1.0660  0.5543
   52U       N1 1145   7.702   5.895   2.321 -0.6961  0.0119 -0.9948
   52U       C6 1146   7.737   6.021   2.361  0.2512 -0.3073 -0.7213
   52U       H6 1147   7.837   6.043   2.397  0.1251  1.5660 -1.4022
   52U       C5 1148   7.650   6.122   2.361  0.3967 -0.3023  0.8454
   52U       H5 1149   7.678   6.222   2.389  1.3248  0.0581 -1.1435
   52U       C4 1150   7.516   6.093   2.317  0.4869  0.1007 -0.6018
   52U       O4 1151   7.435   6.178   2.321 -0.4406  0.6182  0.3541
   52U       N3 1152   7.491   5.974   2.261 -0.2839  0.0965 -0.2045
   52U       H3 1153   7.397   5.963   2.228  0.2027 -0.7602 -1.3650
   52U       C2 1154   7.581   5.872   2.253  0.3427  0.6196 -0.2387
   52U       O2 1155   7.546   5.776   2.191 -0.6126 -0.1789 -0.3407
   52U      C3' 1156   8.009   5.840   2.208 -0.9967  0.4301  0.1417
   52U      H3' 1157   8.026   5.947   2.200 -0.0099  0.6496  3.5241
   52U      C2' 1158   7.870   5.786   2.178  0.1818  0.5101  0.3318
   52U     H2'1 1159   7.817   5.845   2.103 -0.0803 -1.7655 -1.3596
   52U      O2' 1160   7.875   5.647   2.134 -0.1848  0.4156 -0.1891
   52U     HO'2 1161   7.960   5.645   2.090 -1.1150  0.8912 -2.1435
   52U      O3' 1162   8.087   5.766   2.116  0.3160 -1.4211 -0.2018
   53U        P 1163   8.148   5.844   1.989 -0.4528  0.1135  0.0682
   53U      O1P 1164   8.226   5.742   1.914  0.7398  0.1941  0.3186
   53U      O2P 1165   8.216   5.959   2.037 -0.2067 -0.6613 -0.1085
   53U      O5' 1166   8.012   5.885   1.913  0.2364  0.1772 -0.6873
   53U      C5' 1167   7.953   5.803   1.817  0.3204  0.1730 -0.2700
   53U     H5'1 1168   7.930   5.707   1.864 -0.8531 -0.4276 -1.9723
   53U     H5'2 1169   8.024   5.780   1.737 -1.6260 -1.5421 -1.6257
   53U      C4' 1170   7.824   5.855   1.745 -1.0133 -0.7082 -0.2955
   53U      H4' 1171   7.801   5.784   1.666  0.3240 -3.8609  1.9143
   53U      O4' 1172   7.712   5.848   1.832 -0.2296  0.0397 -0.1401
   53U      C1' 1173   7.616   5.945   1.798 -0.7084  0.2154  0.0552
   53U      H1' 1174   7.531   5.884   1.767 -0.2818 -0.1451 -0.4330
   53U       N1 1175   7.578   6.049   1.886 -0.5658 -0.4184  0.0618
   53U       C6 1176   7.668   6.108   1.972  0.1159  0.1617  0.2449
   53U       H6 1177   7.763   6.061   1.994  1.0347  1.5176 -0.6351
   53U       C5 1178   7.638   6.217   2.041 -0.2337 -0.3238  0.5436
   53U       H5 1179   7.713   6.260   2.105  0.0532 -0.7887  0.5217
   53U       C4 1180   7.514   6.275   2.038  0.4519 -0.0997  1.0737
   53U       O4 1181   7.475   6.377   2.098 -0.5091  0.4558 -0.2713
   53U       N3 1182   7.421   6.211   1.958 -0.0273 -0.2510  0.3246
   53U       H3 1183   7.324   6.240   1.958  0.3667  1.1512 -0.6379
   53U       C2 1184   7.460   6.106   1.874  0.7737 -0.1010  0.6528
   53U       O2 1185   7.376   6.072   1.792  0.2746  0.0987  0.1409
   53U      C3' 1186   7.830   5.990   1.687  0.0203  0.4249 -0.0955
   53U      H3' 1187   7.870   6.053   1.766 -2.3775  0.4659  1.1809
   53U      C2' 1188   7.676   6.021   1.668  0.4110 -0.3141  0.3588
   53U     H2'1 1189   7.656   6.127   1.659 -2.2753 -0.6487  1.3494
   53U      O2' 1190   7.628   5.956   1.550  0.0867 -0.1450  0.3103
   53U     HO'2 1191   7.662   6.013   1.480  2.9296  0.1565  1.7913
   53U      O3' 1192   7.897   5.989   1.561 -1.1158  0.4541 -0.2337
   54C        P 1193   7.942   6.126   1.492 -0.3655 -0.2298 -0.0945
   54C      O1P 1194   8.043   6.104   1.387 -0.7364 -0.4636 -0.3745
   54C      O2P 1195   7.972   6.221   1.595  0.0725  0.3006  0.3742
   54C      O5' 1196   7.808   6.181   1.420 -0.3148 -0.4575 -0.4910
   54C      C5' 1197   7.770   6.133   1.298 -0.1686  0.4782 -0.8788
   54C     H5'1 1198   7.785   6.026   1.289 -1.8790  0.0716  0.4041
   54C     H5'2 1199   7.834   6.181   1.224 -0.0821  0.0792 -1.0620
   54C      C4' 1200   7.619   6.160   1.267  0.1463 -0.6083  0.3251
   54C      H4' 1201   7.590   6.088   1.190  2.4358  0.2542 -1.4632
   54C      O4' 1202   7.533   6.133   1.372  0.3679 -0.2532 -0.2232
   54C      C1' 1203   7.415   6.216   1.372 -0.3498 -0.4004 -0.0715
   54C      H1' 1204   7.320   6.162   1.369 -2.0694  2.3683  0.5264
   54C       N1 1205   7.420   6.296   1.497  0.5299 -0.1202 -0.4220
   54C       C6 1206   7.543   6.346   1.542  0.6655  0.3685 -0.4788
   54C       H6 1207   7.630   6.308   1.490  2.0733 -0.8024  2.4728
   54C       C5 1208   7.554   6.429   1.641 -1.1187 -0.1493 -0.1553
   54C       H5 1209   7.652   6.449   1.681 -1.4674 -0.1027  0.6812
   54C       C4 1210   7.436   6.485   1.700 -0.6394  0.0093 -0.1523
   54C       N4 1211   7.438   6.565   1.804  0.0257 -0.4035  0.7328
   54C      H41 1212   7.522   6.610   1.839 -0.4367  0.1870  1.1099
   54C      H42 1213   7.349   6.601   1.836  0.6463 -0.9304  3.2679
   54C       N3 1214   7.318   6.453   1.643  0.2149 -2.0799  0.0608
   54C       C2 1215   7.307   6.361   1.544  0.1680 -0.0705  1.0443
   54C       O2 1216   7.197   6.343   1.486  0.0395 -0.3233 -0.2197
   54C      C3' 1217   7.589   6.302   1.214  0.2668 -0.0612  0.0439
   54C      H3' 1218   7.639   6.383   1.267  0.8515 -0.2297 -0.2332
   54C      C2' 1219   7.429   6.302   1.246  0.2327 -0.0539 -0.4802
   54C     H2'1 1220   7.394   6.399   1.283 -1.2087 -1.2856  1.6155
   54C      O2' 1221   7.339   6.248   1.149 -0.6611 -0.2681 -0.0200
   54C     HO'2 1222   7.340   6.306   1.072 -0.8283 -0.1718  0.0508
   54C      O3' 1223   7.620   6.315   1.077  0.1044 -0.1484 -0.2980
   55C        P 1224   7.658   6.458   1.015 -0.0878  0.2891  0.2663
   55C      O1P 1225   7.677   6.429   0.869 -0.2100 -0.8716 -0.6939
   55C      O2P 1226   7.767   6.516   1.092 -0.0271 -0.6324 -0.2494
   55C      O5' 1227   7.527   6.549   1.021 -0.0544 -0.2813 -0.1813
   55C      C5' 1228   7.429   6.539   0.922 -0.4982  0.2962  0.1740
   55C     H5'1 1229   7.428   6.432   0.899 -2.0632  0.2005  0.5805
   55C     H5'2 1230   7.455   6.577   0.823 -4.9076 -0.4017 -1.4751
   55C      C4' 1231   7.290   6.591   0.956 -0.5999  0.5395  0.0020
   55C      H4' 1232   7.220   6.541   0.889  0.1350 -1.2586  0.5140
   55C      O4' 1233   7.249   6.547   1.084  0.0753  0.1389 -0.7659
   55C      C1' 1234   7.174   6.651   1.146  0.4825 -0.5213 -0.0247
   55C      H1' 1235   7.072   6.619   1.166  0.4507  0.2529  1.1477
   55C       N1 1236   7.236   6.711   1.268  0.0469 -0.0182 -0.3451
   55C       C6 1237   7.365   6.676   1.308  0.5027 -0.6567  0.5336
   55C       H6 1238   7.420   6.615   1.238 -0.2694 -1.1916  0.3822
   55C       C5 1239   7.410   6.712   1.435 -1.1752  0.0895  0.2552
   55C       H5 1240   7.506   6.688   1.479 -1.4931  1.5180  1.8667
   55C       C4 1241   7.321   6.795   1.510  0.3046 -0.5832  0.1388
   55C       N4 1242   7.362   6.844   1.623 -0.4003 -0.0490 -0.1605
   55C      H41 1243   7.449   6.806   1.656  0.0120  1.0907  0.0806
   55C      H42 1244   7.299   6.909   1.668 -0.2863  0.3217 -0.5330
   55C       N3 1245   7.193   6.815   1.482 -0.3783 -0.1522 -0.0185
   55C       C2 1246   7.154   6.785   1.358  0.1619  0.0318 -0.5054
   55C       O2 1247   7.037   6.801   1.333  0.1923  0.4352  0.1909
   55C      C3' 1248   7.278   6.744   0.958 -0.6507 -0.4977  0.1991
   55C      H3' 1249   7.364   6.787   1.010  0.4883  1.8039 -3.2572
   55C      C2' 1250   7.152   6.756   1.036  0.3922 -0.5001  0.4845
   55C     H2'1 1251   7.148   6.854   1.083 -0.8089 -0.3331  0.0659
   55C      O2' 1252   7.031   6.726   0.960  0.1941  0.4756 -0.4846
   55C     HO'2 1253   6.960   6.758   1.016  0.6190  2.1102 -0.8227
   55C      O3' 1254   7.274   6.792   0.826  0.1124  0.2114  0.3197
   56G        P 1255   7.327   6.936   0.784  0.5514 -0.1910  0.3387
   56G      O1P 1256   7.324   6.953   0.639  0.0276  0.6753  0.1354
   56G      O2P 1257   7.457   6.947   0.856 -0.1225 -0.7655 -0.1696
   56G      O5' 1258   7.239   7.049   0.852 -0.2460  0.4776  0.3758
   56G      C5' 1259   7.101   7.044   0.816 -0.3124  0.0004  0.0999
   56G     H5'1 1260   7.059   6.944   0.824  0.9365 -0.4219  1.9284
   56G     H5'2 1261   7.103   7.083   0.714  0.4930  0.5999  0.3359
   56G      C4' 1262   7.019   7.130   0.907 -0.6004 -0.1954  0.4368
   56G      H4' 1263   6.922   7.125   0.859  0.4880 -0.1021 -1.9311
   56G      O4' 1264   7.011   7.067   1.031  0.6906  0.1174 -0.2479
   56G      C1' 1265   7.010   7.169   1.135  0.3178 -1.0766  0.5815
   56G      H1' 1266   6.927   7.157   1.205 -1.8742  3.0977 -0.9900
   56G       N9 1267   7.127   7.164   1.227 -1.0527 -0.1036 -0.0021
   56G       C8 1268   7.240   7.083   1.211  0.0891  0.4692  0.5417
   56G       H8 1269   7.253   7.018   1.126 -1.5737  1.3172 -0.4142
   56G       N7 1270   7.321   7.085   1.311  0.0174  0.4478  0.6243
   56G       C5 1271   7.256   7.168   1.400  0.1598 -0.0677 -0.8263
   56G       C6 1272   7.290   7.205   1.529  0.0415  0.2636  0.5457
   56G       O6 1273   7.385   7.165   1.585 -0.3914 -0.5234  0.3040
   56G       N1 1274   7.200   7.291   1.592  0.3245 -0.0169  0.1477
   56G       H1 1275   7.223   7.342   1.675 -2.5089 -2.4566  2.7087
   56G       C2 1276   7.084   7.335   1.532  0.7500 -0.4917  0.5111
   56G       N2 1277   7.010   7.415   1.606 -0.2336  0.3796  1.1608
   56G      H21 1278   7.060   7.462   1.680 -0.0881  0.0705  1.2578
   56G      H22 1279   6.926   7.448   1.561  1.3574 -0.2807 -2.6524
   56G       N3 1280   7.044   7.298   1.411 -0.0243  0.2588  0.2537
   56G       C4 1281   7.135   7.214   1.349 -0.5783 -0.4455 -0.3517
   56G      C3' 1282   7.084   7.268   0.935 -0.7946 -0.5348  0.2594
   56G      H3' 1283   7.186   7.256   0.971 -0.5422  1.2629  0.2405
   56G      C2' 1284   6.998   7.302   1.056  1.4748  0.1959  0.4290
   56G     H2'1 1285   7.052   7.381   1.108 -1.0416  2.0783  0.3551
   56G      O2' 1286   6.856   7.337   1.036 -0.8931 -0.2264 -0.2831
   56G     HO'2 1287   6.854   7.398   0.963 -2.7753 -0.2391 -0.2777
   56G      O3' 1288   7.073   7.365   0.832 -0.3239 -0.6153 -0.1451
   57U        P 1289   7.165   7.502   0.828  0.1420 -0.2952  0.0946
   57U      O1P 1290   7.119   7.586   0.721  0.2430 -0.2630  0.5115
   57U      O2P 1291   7.304   7.461   0.819  0.0625 -0.2434 -0.5454
   57U      O5' 1292   7.135   7.584   0.963 -0.5422 -0.3494 -0.1086
   57U      C5' 1293   7.007   7.637   0.984  0.9574 -0.9826  0.4097
   57U     H5'1 1294   6.935   7.555   0.978 -0.8979  0.6207 -0.4283
   57U     H5'2 1295   6.976   7.718   0.918 -1.5726 -0.1286  2.4479
   57U      C4' 1296   6.995   7.693   1.130 -0.4346 -0.5251 -0.0525
   57U      H4' 1297   6.893   7.727   1.143 -0.3921 -0.7202  0.8354
   57U      O4' 1298   7.029   7.602   1.233  0.2213 -0.1112  0.1685
   57U      C1' 1299   7.088   7.686   1.339  0.4655  0.0796  0.2668
   57U      H1' 1300   7.013   7.682   1.418  0.4332 -1.1537  0.1831
   57U       N1 1301   7.211   7.625   1.399  0.1289 -0.7459  0.3266
   57U       C6 1302   7.273   7.521   1.339 -0.0971  0.1897 -0.4861
   57U       H6 1303   7.233   7.479   1.248  1.4205 -1.5141 -0.4294
   57U       C5 1304   7.382   7.460   1.383 -0.4754  0.3379 -0.2975
   57U       H5 1305   7.430   7.377   1.332 -0.5853  2.0393 -3.4255
   57U       C4 1306   7.439   7.501   1.512 -0.4055 -0.3430  0.4768
   57U       O4 1307   7.541   7.455   1.569 -0.2436  0.6234  0.5569
   57U       N3 1308   7.376   7.614   1.567 -0.0965 -0.0222  0.2568
   57U       H3 1309   7.396   7.638   1.663 -0.2235 -1.0190  0.5451
   57U       C2 1310   7.271   7.680   1.513  0.1009 -0.1006 -0.5520
   57U       O2 1311   7.237   7.785   1.566 -0.1118 -0.2056 -0.0740
   57U      C3' 1312   7.090   7.811   1.142  0.0654 -0.4773 -0.1635
   57U      H3' 1313   7.191   7.784   1.110  1.3244  1.9840  1.3794
   57U      C2' 1314   7.097   7.831   1.293  0.3355 -0.0253  0.1093
   57U     H2'1 1315   7.179   7.890   1.335  0.8958 -1.5412  1.2253
   57U      O2' 1316   6.972   7.883   1.330 -0.3018 -0.0586  0.0194
   57U     HO'2 1317   6.961   7.944   1.256 -1.8773  2.6705  2.2781
   57U      O3' 1318   7.039   7.930   1.086  0.4419  0.1345  0.2872
   58A        P 1319   7.140   8.031   1.017 -0.2242 -0.4645 -0.2650
   58A      O1P 1320   7.060   8.139   0.948 -0.0370  0.0761  0.1495
   58A      O2P 1321   7.228   7.947   0.929  0.0477 -0.4917  0.3508
   58A      O5' 1322   7.235   8.098   1.130  0.9152 -0.0981 -0.4197
   58A      C5' 1323   7.174   8.189   1.220 -0.4239 -0.4346  0.2106
   58A     H5'1 1324   7.078   8.150   1.254 -0.6706  0.2682  0.3360
   58A     H5'2 1325   7.161   8.289   1.179 -0.6262 -0.1568  0.9231
   58A      C4' 1326   7.259   8.205   1.337 -0.4807  0.1452 -0.4069
   58A      H4' 1327   7.213   8.280   1.401  2.0956  1.7696 -0.3002
   58A      O4' 1328   7.269   8.081   1.412 -0.5156 -0.1808  0.1425
   58A      C1' 1329   7.381   8.092   1.497  0.1921  0.0599 -0.0610
   58A      H1' 1330   7.356   8.099   1.603  0.2014  5.4836 -0.1334
   58A       N9 1331   7.484   7.991   1.467 -0.2176  0.2528 -0.4898
   58A       C8 1332   7.480   7.888   1.377 -0.3063  1.0374 -0.0553
   58A       H8 1333   7.404   7.887   1.301  0.0520 -2.3435 -0.4941
   58A       N7 1334   7.579   7.805   1.386 -0.3905  0.6033  0.0937
   58A       C5 1335   7.647   7.855   1.500 -0.6562  0.6984  0.1847
   58A       C6 1336   7.760   7.808   1.572  0.0347 -0.0701  0.2712
   58A       N6 1337   7.841   7.713   1.529  0.3477  0.4066 -0.6578
   58A      H61 1338   7.824   7.662   1.443 -1.9944  2.5842 -1.6623
   58A      H62 1339   7.925   7.703   1.583  1.2714  2.5358 -1.5898
   58A       N1 1340   7.805   7.871   1.684  0.7003  0.2192  0.4401
   58A       C2 1341   7.733   7.975   1.724  0.7009 -0.3712 -0.9898
   58A       H2 1342   7.764   8.021   1.817 -1.5037  0.6184 -0.6734
   58A       N3 1343   7.626   8.030   1.666  0.1416 -0.0973 -0.2581
   58A       C4 1344   7.590   7.968   1.548 -0.4448  0.0591  0.1676
   58A      C3' 1345   7.401   8.261   1.328 -0.8584  0.3140  0.0575
   58A      H3' 1346   7.462   8.192   1.270  1.5787 -0.2471  3.0127
   58A      C2' 1347   7.452   8.229   1.473 -0.3596  0.2660 -0.1729
   58A     H2'1 1348   7.560   8.228   1.470 -0.3667 -0.7014 -0.6979
   58A      O2' 1349   7.403   8.322   1.575  0.0051  0.7965  0.1768
   58A     HO'2 1350   7.438   8.408   1.554  4.4209 -0.6927  0.3539
   58A      O3' 1351   7.411   8.398   1.293 -0.3335  0.2481  0.7137
   59C        P 1352   7.554   8.465   1.268 -0.5261 -0.0709  0.3748
   59C      O1P 1353   7.533   8.603   1.231  0.0536 -0.0737 -0.0673
   59C      O2P 1354   7.626   8.381   1.176 -0.0101  0.1077 -0.0512
   59C      O5' 1355   7.651   8.452   1.398 -0.0080 -0.1437 -0.1610
   59C      C5' 1356   7.648   8.557   1.497 -0.1766 -0.0353 -0.2808
   59C     H5'1 1357   7.547   8.596   1.507  0.4412  2.9479 -3.5497
   59C     H5'2 1358   7.706   8.636   1.449 -1.5856  0.8016 -0.6508
   59C      C4' 1359   7.715   8.520   1.631 -0.2358 -0.3853  0.2222
   59C      H4' 1360   7.684   8.587   1.711  2.5497 -3.0844  3.9423
   59C      O4' 1361   7.702   8.379   1.662 -0.0176 -0.8411  0.1703
   59C      C1' 1362   7.819   8.343   1.734 -0.1717 -0.2606  0.0592
   59C      H1' 1363   7.789   8.301   1.831  3.0884 -1.9057  0.5130
   59C       N1 1364   7.892   8.235   1.658 -0.1663 -0.7690 -0.2850
   59C       C6 1365   7.861   8.205   1.531 -0.2717  0.0624  0.8116
   59C       H6 1366   7.792   8.266   1.474  1.0790  0.7314 -0.1578
   59C       C5 1367   7.918   8.100   1.466 -0.5079  0.3335  0.0882
   59C       H5 1368   7.897   8.075   1.363 -0.9100  1.2170 -0.0475
   59C       C4 1369   8.019   8.022   1.533  0.1298 -1.1731 -0.2384
   59C       N4 1370   8.079   7.920   1.478  0.3185 -0.2033 -0.3607
   59C      H41 1371   8.040   7.890   1.389 -0.5384  0.2847 -0.1656
   59C      H42 1372   8.161   7.874   1.513  0.4777  0.3298 -0.0304
   59C       N3 1373   8.059   8.059   1.658  0.1726  0.1364  0.2626
   59C       C2 1374   8.010   8.170   1.713  0.3201 -0.8803  0.0096
   59C       O2 1375   8.066   8.218   1.811  0.4285  0.2305  0.1851
   59C      C3' 1376   7.868   8.547   1.621  0.0489  0.2678  0.4132
   59C      H3' 1377   7.916   8.495   1.537  0.2295  1.2426 -0.0962
   59C      C2' 1378   7.918   8.467   1.742  0.0092  0.0146 -0.0216
   59C     H2'1 1379   8.017   8.424   1.729  0.5185  1.3348 -0.7121
   59C      O2' 1380   7.896   8.522   1.865 -0.4964  0.4506  0.6507
   59C     HO'2 1381   7.901   8.617   1.849  0.3727  0.3056 -0.0649
   59C      O3' 1382   7.897   8.683   1.631  0.2433  0.0511  0.3044
   60U        P 1383   8.020   8.750   1.546 -0.3272  0.0062 -0.5566
   60U      O1P 1384   8.013   8.890   1.590  0.2258 -0.1008 -0.3368
   60U      O2P 1385   7.997   8.727   1.401  0.4846  0.4283 -0.5501
   60U      O5' 1386   8.155   8.691   1.577  0.2813  0.2654  0.2604
   60U      C5' 1387   8.209   8.705   1.712 -0.0128  0.8173  0.0320
   60U     H5'1 1388   8.134   8.691   1.790 -1.5958  1.1095 -1.3578
   60U     H5'2 1389   8.248   8.805   1.730  0.3273  0.5424  0.8712
   60U      C4' 1390   8.330   8.603   1.732 -0.5937  0.3848 -0.3051
   60U      H4' 1391   8.361   8.602   1.836 -1.1079 -2.6123 -0.0939
   60U      O4' 1392   8.291   8.471   1.697 -0.2131 -0.1649  0.7405
   60U      C1' 1393   8.369   8.426   1.586  0.6275 -0.3035 -0.7242
   60U      H1' 1394   8.458   8.377   1.624  0.7560  2.2730  2.8595
   60U       N1 1395   8.303   8.339   1.482  0.2400 -0.6902 -0.0892
   60U       C6 1396   8.191   8.387   1.412 -0.3017 -0.3133 -0.3338
   60U       H6 1397   8.153   8.486   1.430 -0.4818 -0.6852  1.6359
   60U       C5 1398   8.134   8.311   1.320  0.1579 -1.3579  0.3335
   60U       H5 1399   8.050   8.340   1.259 -0.7068  0.0382  2.0676
   60U       C4 1400   8.185   8.180   1.299 -0.0724  0.0153 -0.8240
   60U       O4 1401   8.156   8.098   1.210 -0.0314  0.2554 -0.0414
   60U       N3 1402   8.282   8.135   1.389  0.1558 -0.1416 -0.1275
   60U       H3 1403   8.296   8.035   1.390  0.5508 -0.0924  1.1064
   60U       C2 1404   8.353   8.214   1.468 -0.7150  0.4967 -0.1556
   60U       O2 1405   8.449   8.165   1.525 -0.3240 -0.1758  0.2750
   60U      C3' 1406   8.448   8.651   1.638  0.9858  0.1314  0.3078
   60U      H3' 1407   8.436   8.751   1.595 -0.4411  0.2795  1.0309
   60U      C2' 1408   8.424   8.551   1.522 -0.3425 -0.7910  0.5217
   60U     H2'1 1409   8.349   8.583   1.450 -1.5370  0.0678  2.0820
   60U      O2' 1410   8.544   8.519   1.455 -0.4366  0.1929 -0.0162
   60U     HO'2 1411   8.617   8.543   1.513  1.2278 -0.9608 -1.5351
   60U      O3' 1412   8.575   8.611   1.694 -0.3410  0.0218 -0.1338
   61U        P 1413   8.635   8.697   1.817  0.4205 -0.1053  0.5061
   61U      O1P 1414   8.570   8.824   1.831  0.1750  0.4176 -0.1284
   61U      O2P 1415   8.780   8.696   1.805  0.3380  0.1296 -0.1131
   61U      O5' 1416   8.589   8.608   1.945 -0.2345 -0.0019  0.4119
   61U      C5' 1417   8.639   8.476   1.960 -0.1866  0.1201  0.6944
   61U     H5'1 1418   8.746   8.477   1.984 -0.2214 -0.6713  0.8845
   61U     H5'2 1419   8.622   8.428   1.863  0.6442 -0.4760  0.8331
   61U      C4' 1420   8.581   8.391   2.069  0.4020 -1.0172  0.1012
   61U      H4' 1421   8.636   8.297   2.078  1.1848 -0.4855  1.0894
   61U      O4' 1422   8.597   8.455   2.198  0.3548 -0.9470 -0.2821
   61U      C1' 1423   8.478   8.488   2.261  0.3239  0.0544  0.9677
   61U      H1' 1424   8.468   8.419   2.344  0.8031 -0.7672  0.3517
   61U       N1 1425   8.469   8.622   2.322  0.0907 -0.8514 -0.2215
   61U       C6 1426   8.512   8.741   2.254  0.0313  0.8325  0.0517
   61U       H6 1427   8.554   8.728   2.155 -1.6398 -2.2587 -0.3733
   61U       C5 1428   8.518   8.857   2.327  0.2889 -0.2277 -0.3266
   61U       H5 1429   8.552   8.946   2.277  0.2429 -0.3480 -0.5757
   61U       C4 1430   8.465   8.870   2.457 -0.0112  0.2760 -0.1991
   61U       O4 1431   8.458   8.971   2.518  0.0744  0.0294  0.3088
   61U       N3 1432   8.401   8.758   2.515 -0.2733 -0.2182  0.1559
   61U       H3 1433   8.352   8.778   2.600 -0.5553 -1.9392  0.4323
   61U       C2 1434   8.404   8.632   2.448  0.8387 -0.2140  0.0273
   61U       O2 1435   8.349   8.536   2.503  0.1305 -0.0720 -0.3958
   61U      C3' 1436   8.426   8.363   2.060 -0.4299  0.3727 -0.4467
   61U      H3' 1437   8.383   8.386   1.963 -2.4882  1.7086  0.6957
   61U      C2' 1438   8.363   8.457   2.164  0.4318 -0.3644  0.4218
   61U     H2'1 1439   8.345   8.556   2.122  0.7178 -1.0124 -1.3237
   61U      O2' 1440   8.246   8.414   2.240 -0.5461  0.4274 -0.0980
   61U     HO'2 1441   8.191   8.367   2.177  2.2988 -0.0891 -2.4458
   61U      O3' 1442   8.406   8.231   2.092  0.2779  0.4140 -0.4734
   61U      H3T 1443   8.437   8.214   2.182  0.4642 -1.5837 -0.8546
   62G      O5' 1444   8.936   7.494   2.109  0.5133  0.1172 -0.3299
   62G      H5T 1445   8.954   7.503   2.015 -1.1819 -2.8119 -1.0733
   62G      C5' 1446   8.971   7.619   2.177  1.2403  0.0945  0.3674
   62G     H5'1 1447   9.070   7.653   2.148 -0.0268  1.3880 -2.6449
   62G     H5'2 1448   8.972   7.603   2.285 -0.7928 -0.0184  0.4094
   62G      C4' 1449   8.866   7.724   2.141  0.0598 -0.0100 -0.3236
   62G      H4' 1450   8.890   7.819   2.188 -0.5615  0.2706 -0.5665
   62G      O4' 1451   8.850   7.752   2.003 -0.2140  0.1432  0.2980
   62G      C1' 1452   8.730   7.823   1.980  0.9600  0.1972  1.4020
   62G      H1' 1453   8.758   7.920   1.938  3.0963 -0.7204  0.5542
   62G       N9 1454   8.650   7.762   1.866  0.1439  0.0682 -0.2323
   62G       C8 1455   8.671   7.647   1.790  0.6155 -1.1801 -0.1871
   62G       H8 1456   8.745   7.571   1.809 -0.0158 -1.8064 -0.1690
   62G       N7 1457   8.569   7.626   1.707  0.0196  0.1595 -0.2452
   62G       C5 1458   8.490   7.741   1.724 -0.1424 -0.0848  0.9375
   62G       C6 1459   8.369   7.785   1.658  0.5462 -0.1985  0.8878
   62G       O6 1460   8.301   7.725   1.572  0.7409  0.9021  0.3151
   62G       N1 1461   8.322   7.907   1.706  0.1729 -0.3425 -0.5540
   62G       H1 1462   8.235   7.946   1.673 -0.3359 -1.0549 -0.0876
   62G       C2 1463   8.376   7.972   1.809 -0.0861 -0.2553  0.3580
   62G       N2 1464   8.312   8.067   1.865 -0.2824 -0.2897 -0.0880
   62G      H21 1465   8.225   8.102   1.825 -0.6789 -1.3417 -0.1783
   62G      H22 1466   8.349   8.116   1.944 -0.2793  0.8813 -0.7939
   62G       N3 1467   8.484   7.934   1.875 -0.3747  0.4842  0.2396
   62G       C4 1468   8.536   7.822   1.823 -0.2093 -0.1616 -1.0837
   62G      C3' 1469   8.723   7.692   2.175  0.0997  0.1322 -0.3662
   62G      H3' 1470   8.699   7.596   2.130 -1.5338 -0.6373  1.9274
   62G      C2' 1471   8.642   7.802   2.110 -0.0109  0.0942  1.1044
   62G     H2'1 1472   8.547   7.753   2.090  1.1689 -2.1007  0.5261
   62G      O2' 1473   8.636   7.922   2.187 -0.0112  0.0587  0.4032
   62G     HO'2 1474   8.546   7.956   2.191  0.2375  0.8444 -0.4086
   62G      O3' 1475   8.713   7.687   2.318 -0.0258  0.2162  0.1095
   63U        P 1476   8.586   7.629   2.393  0.0874  0.1589 -0.0492
   63U      O1P 1477   8.620   7.654   2.535 -0.3341  0.2943  0.1996
   63U      O2P 1478   8.574   7.494   2.343 -0.5560 -0.7848  0.0934
   63U      O5' 1479   8.455   7.707   2.351 -0.1893  0.0214 -0.5752
   63U      C5' 1480   8.422   7.833   2.409 -0.0905  0.1280  0.0091
   63U     H5'1 1481   8.502   7.907   2.409  0.5886 -0.5820  0.4244
   63U     H5'2 1482   8.410   7.804   2.513 -1.4416 -0.7319 -0.3567
   63U      C4' 1483   8.297   7.889   2.347  0.3158 -0.8137  0.1556
   63U      H4' 1484   8.289   7.985   2.398  0.6980 -1.0140  0.6011
   63U      O4' 1485   8.300   7.908   2.201  0.5153 -0.2086  0.1758
   63U      C1' 1486   8.162   7.907   2.149 -0.1851  0.2304 -1.0798
   63U      H1' 1487   8.146   8.010   2.115 -0.0158  0.5511 -0.2088
   63U       N1 1488   8.145   7.817   2.034  0.0786  0.3809 -0.8566
   63U       C6 1489   8.206   7.695   2.028 -0.1217 -0.2818 -0.3692
   63U       H6 1490   8.278   7.676   2.106 -0.5848  0.6058  0.2938
   63U       C5 1491   8.167   7.600   1.941  0.7230  0.4657  0.2290
   63U       H5 1492   8.221   7.506   1.949  0.9057  0.4658 -0.8378
   63U       C4 1493   8.064   7.627   1.836 -0.0442 -0.9501 -0.3146
   63U       O4 1494   8.010   7.552   1.752  0.6419  0.0207 -0.9663
   63U       N3 1495   8.020   7.759   1.847  0.2475 -0.0613 -0.0930
   63U       H3 1496   7.948   7.793   1.785 -2.2045 -0.6885  2.2401
   63U       C2 1497   8.041   7.848   1.949  0.7671  0.1605  0.2110
   63U       O2 1498   7.971   7.955   1.955 -0.4175  0.2870 -0.3415
   63U      C3' 1499   8.170   7.809   2.371  0.5874  0.7005 -0.9421
   63U      H3' 1500   8.194   7.705   2.347 -0.0656 -0.1398  1.8097
   63U      C2' 1501   8.070   7.863   2.267  0.0966 -0.1621  0.4932
   63U     H2'1 1502   8.007   7.785   2.225 -1.0463  1.1135 -0.2004
   63U      O2' 1503   8.006   7.981   2.310  0.0078 -0.2294 -0.2007
   63U     HO'2 1504   8.048   8.015   2.390  0.1697  0.3774 -0.5393
   63U      O3' 1505   8.117   7.822   2.510 -0.3101 -0.3416  0.3611
   64A        P 1506   8.001   7.737   2.559 -0.3543  0.0722  0.1388
   64A      O1P 1507   7.997   7.751   2.707 -0.5689  0.0503  0.1010
   64A      O2P 1508   8.020   7.597   2.514 -0.4725  0.3866 -0.9334
   64A      O5' 1509   7.859   7.795   2.500 -0.0803  0.6917 -0.1157
   64A      C5' 1510   7.797   7.904   2.563  0.4644 -0.4589  0.4158
   64A     H5'1 1511   7.871   7.984   2.570  0.0660 -0.1969  1.9212
   64A     H5'2 1512   7.762   7.891   2.665 -1.0026 -0.8078 -0.1108
   64A      C4' 1513   7.673   7.942   2.478  0.6092 -0.1955 -0.0812
   64A      H4' 1514   7.630   8.029   2.529 -0.4360  1.0771 -3.0091
   64A      O4' 1515   7.706   7.979   2.336  0.3436  0.2740 -0.3923
   64A      C1' 1516   7.599   7.943   2.250  0.3556  0.4677  0.0379
   64A      H1' 1517   7.569   8.031   2.191  0.2424  0.7511  0.5233
   64A       N9 1518   7.647   7.839   2.149 -0.4953 -0.1945 -0.3940
   64A       C8 1519   7.737   7.743   2.185 -0.0039  0.2389  0.3705
   64A       H8 1520   7.777   7.733   2.285 -2.4639  1.6341  1.6057
   64A       N7 1521   7.764   7.650   2.094  0.5304  0.0226  0.3581
   64A       C5 1522   7.674   7.697   1.992 -0.9240  0.1559 -0.2291
   64A       C6 1523   7.632   7.644   1.872 -0.1649  0.0946 -0.3145
   64A       N6 1524   7.692   7.543   1.809 -0.0116 -0.3123 -0.1392
   64A      H61 1525   7.767   7.500   1.860  0.3194  2.4308  1.9425
   64A      H62 1526   7.655   7.517   1.719 -0.1018  0.8993 -0.4792
   64A       N1 1527   7.534   7.697   1.803 -0.4686  0.0538 -0.1376
   64A       C2 1528   7.476   7.805   1.850 -0.0379 -0.3869 -0.5065
   64A       H2 1529   7.399   7.850   1.790  1.5806  0.3989 -2.0679
   64A       N3 1530   7.494   7.858   1.966  0.8633  0.4894  0.0667
   64A       C4 1531   7.590   7.800   2.036 -0.1405  0.3892 -0.7089
   64A      C3' 1532   7.564   7.837   2.461  0.2613 -0.3444  0.0689
   64A      H3' 1533   7.610   7.740   2.444 -1.0728 -1.3307  1.8840
   64A      C2' 1534   7.490   7.890   2.339  0.1215 -0.1354 -0.6707
   64A     H2'1 1535   7.434   7.808   2.296 -1.6949 -0.2331  1.6275
   64A      O2' 1536   7.398   7.997   2.369  0.3025 -0.1388  0.0091
   64A     HO'2 1537   7.370   8.032   2.284 -0.9602 -1.9689 -0.4086
   64A      O3' 1538   7.469   7.818   2.574  0.1683  0.0573  0.3107
   65C        P 1539   7.394   7.679   2.588  0.0028  0.2269  0.1901
   65C      O1P 1540   7.312   7.708   2.707 -0.2194  0.1586  0.7539
   65C      O2P 1541   7.493   7.572   2.588 -0.3937 -0.1712 -0.2215
   65C      O5' 1542   7.301   7.664   2.461  0.1953  0.2987 -0.3982
   65C      C5' 1543   7.184   7.743   2.448  0.0548  0.0212 -0.3234
   65C     H5'1 1544   7.208   7.845   2.477  0.6387 -0.2003 -0.0041
   65C     H5'2 1545   7.111   7.710   2.522 -2.8067 -0.5714 -3.2316
   65C      C4' 1546   7.123   7.730   2.307  0.4600 -0.0153  0.6172
   65C      H4' 1547   7.043   7.804   2.296 -0.4106 -1.0069  0.0877
   65C      O4' 1548   7.213   7.735   2.191 -0.0517 -0.1885  0.2757
   65C      C1' 1549   7.152   7.688   2.072 -0.3852  0.0333  0.3604
   65C      H1' 1550   7.133   7.765   1.997 -0.6883 -1.7444 -1.5057
   65C       N1 1551   7.229   7.572   2.015 -0.4973 -0.2138 -0.4696
   65C       C6 1552   7.334   7.514   2.087  0.3520  0.7234 -0.4636
   65C       H6 1553   7.355   7.541   2.188  0.8080 -3.1275  0.6072
   65C       C5 1554   7.402   7.405   2.036  0.1167  0.6748 -0.0093
   65C       H5 1555   7.484   7.359   2.089 -0.4772 -1.4500 -0.8348
   65C       C4 1556   7.373   7.368   1.902 -0.5460  0.3587  0.0852
   65C       N4 1557   7.451   7.285   1.837 -0.0548 -0.7600 -0.2667
   65C      H41 1558   7.533   7.247   1.883 -0.7543 -0.4317  1.3481
   65C      H42 1559   7.431   7.269   1.740  0.5015 -3.4136 -0.0168
   65C       N3 1560   7.282   7.428   1.831 -0.4185 -0.0149 -0.7256
   65C       C2 1561   7.204   7.529   1.889  0.5485  0.1622  0.0613
   65C       O2 1562   7.112   7.570   1.823  0.6575  0.2177 -0.2487
   65C      C3' 1563   7.035   7.609   2.287  0.1194  0.4189 -0.2255
   65C      H3' 1564   7.095   7.522   2.314 -1.3471 -0.1234  1.5077
   65C      C2' 1565   7.020   7.625   2.133 -0.1762  0.4767  0.3562
   65C     H2'1 1566   7.009   7.526   2.089 -1.1328  0.1634  1.2498
   65C      O2' 1567   6.898   7.699   2.102  0.0133  0.1894 -0.1664
   65C     HO'2 1568   6.827   7.637   2.122  0.2717 -0.1417 -0.2629
   65C      O3' 1569   6.908   7.604   2.363  0.3334 -0.7756  0.4927
   66G        P 1570   6.825   7.464   2.368  0.3915  0.0635  0.2022
   66G      O1P 1571   6.710   7.487   2.452  0.2852 -0.2933 -0.5524
   66G      O2P 1572   6.916   7.355   2.408  0.0725  0.3982 -0.3346
   66G      O5' 1573   6.775   7.433   2.214 -0.2323 -0.0884 -0.2977
   66G      C5' 1574   6.652   7.479   2.162 -0.2998  0.9768 -0.1167
   66G     H5'1 1575   6.648   7.587   2.174  0.3104  0.9412  0.4452
   66G     H5'2 1576   6.569   7.438   2.220  0.8164 -1.7627 -0.2747
   66G      C4' 1577   6.629   7.444   2.013  0.6776  0.4340  0.0454
   66G      H4' 1578   6.559   7.520   1.977  0.9208  1.3163  1.3810
   66G      O4' 1579   6.745   7.458   1.932  0.1121 -0.3088  0.1190
   66G      C1' 1580   6.745   7.354   1.832  0.0466 -0.6561 -0.4597
   66G      H1' 1581   6.775   7.394   1.736  0.7557 -0.9566 -0.3711
   66G       N9 1582   6.849   7.262   1.865 -0.3034  0.0507 -0.5108
   66G       C8 1583   6.922   7.254   1.987 -0.4009 -0.1131  0.7376
   66G       H8 1584   6.900   7.313   2.075 -0.6416  2.1115 -0.7350
   66G       N7 1585   7.039   7.196   1.971  0.0075  0.4181  0.0195
   66G       C5 1586   7.026   7.137   1.844 -0.4401  0.8123 -0.1613
   66G       C6 1587   7.105   7.049   1.783 -0.2762 -0.8945  0.1946
   66G       O6 1588   7.202   6.986   1.824  0.0502 -0.2964  0.6302
   66G       N1 1589   7.061   7.015   1.659 -0.5322 -0.1481  0.2819
   66G       H1 1590   7.111   6.951   1.599 -0.9042  0.6301 -0.8726
   66G       C2 1591   6.946   7.048   1.601  0.5120  0.3463 -0.3012
   66G       N2 1592   6.911   7.000   1.481 -0.0794  0.1903  0.1182
   66G      H21 1593   6.963   6.923   1.440 -2.2126 -0.9692 -0.6071
   66G      H22 1594   6.824   7.025   1.436 -0.5375 -2.7800 -0.8478
   66G       N3 1595   6.860   7.130   1.655  0.3509 -0.4084  0.3597
   66G       C4 1596   6.908   7.170   1.781 -0.0063  0.4418  0.3769
   66G      C3' 1597   6.573   7.308   1.990 -0.5705  0.0609 -0.1186
   66G      H3' 1598   6.639   7.239   2.043 -1.3041 -1.5428 -1.2085
   66G      C2' 1599   6.609   7.277   1.844 -0.1795  0.2286 -0.1839
   66G     H2'1 1600   6.624   7.169   1.837  2.4785  0.5487 -0.4372
   66G      O2' 1601   6.502   7.325   1.758  0.1790  0.0340 -0.1150
   66G     HO'2 1602   6.505   7.275   1.675 -0.8897  0.3779 -0.3796
   66G      O3' 1603   6.435   7.288   2.027 -0.0960  0.1804 -0.0857
   67G        P 1604   6.396   7.139   2.090  0.2440 -0.3375 -0.0749
   67G      O1P 1605   6.251   7.138   2.106  0.1001  0.3826  0.0824
   67G      O2P 1606   6.483   7.123   2.214  0.5552  0.7350  0.7747
   67G      O5' 1607   6.436   7.025   1.985 -0.3039  0.0225  0.2193
   67G      C5' 1608   6.357   7.011   1.868  0.6677 -0.4890  0.7640
   67G     H5'1 1609   6.340   7.112   1.829 -1.2152 -0.6247  1.1271
   67G     H5'2 1610   6.257   6.972   1.884  0.4168 -0.6642 -0.8980
   67G      C4' 1611   6.422   6.914   1.777  0.2308  0.7787  0.2362
   67G      H4' 1612   6.360   6.910   1.688 -1.8177 -1.6112  1.6213
   67G      O4' 1613   6.549   6.956   1.752 -0.0932  0.0812 -0.4227
   67G      C1' 1614   6.617   6.836   1.702  0.5166  0.1395 -1.2671
   67G      H1' 1615   6.651   6.853   1.599  0.5753  3.3429 -0.8371
   67G       N9 1616   6.730   6.805   1.791  0.0407  0.1499  0.1935
   67G       C8 1617   6.762   6.857   1.912 -0.0028 -0.4744  0.2771
   67G       H8 1618   6.700   6.929   1.963  1.6262  1.1612  0.0722
   67G       N7 1619   6.882   6.828   1.955 -0.1219  0.3868 -0.0929
   67G       C5 1620   6.934   6.745   1.851  0.4098  0.5945 -0.1559
   67G       C6 1621   7.060   6.679   1.829 -0.7454 -0.0287 -0.1863
   67G       O6 1622   7.164   6.681   1.886  0.2931 -0.3020 -0.2270
   67G       N1 1623   7.063   6.597   1.717  0.5158 -0.8698 -0.8369
   67G       H1 1624   7.152   6.551   1.705  1.5505  0.9373 -0.5537
   67G       C2 1625   6.958   6.588   1.634  0.2794  0.7917  1.2953
   67G       N2 1626   6.980   6.516   1.530 -0.6997 -0.4427  0.4171
   67G      H21 1627   7.057   6.452   1.539  1.1443  1.6867  0.6791
   67G      H22 1628   6.899   6.515   1.469  0.3567 -0.1479 -1.0408
   67G       N3 1629   6.840   6.646   1.647 -0.6916  0.0940  0.2015
   67G       C4 1630   6.836   6.727   1.754  0.6432  0.1425 -0.6741
   67G      C3' 1631   6.425   6.770   1.824  0.4043  0.1593 -0.1657
   67G      H3' 1632   6.483   6.773   1.916  1.8662  0.8178 -1.0718
   67G      C2' 1633   6.515   6.721   1.705  0.2014 -0.1386 -0.1752
   67G     H2'1 1634   6.567   6.632   1.738 -1.2010 -1.2945 -0.9740
   67G      O2' 1635   6.450   6.714   1.576 -0.2076  0.3799 -0.0976
   67G     HO'2 1636   6.377   6.654   1.595  0.8274 -0.8434  0.1554
   67G      O3' 1637   6.294   6.714   1.845  0.2727  0.3518 -0.2314
   68A        P 1638   6.284   6.600   1.957 -0.0941 -0.0807 -0.3744
   68A      O1P 1639   6.143   6.564   1.963 -0.2091 -0.0700 -0.0052
   68A      O2P 1640   6.351   6.647   2.077  1.1211  0.4085  0.3048
   68A      O5' 1641   6.371   6.485   1.897  0.1181 -0.3987  0.0610
   68A      C5' 1642   6.335   6.419   1.781 -0.3252  0.1183 -0.0673
   68A     H5'1 1643   6.303   6.486   1.701  0.9636  0.5508 -0.2462
   68A     H5'2 1644   6.259   6.346   1.809  1.2927 -1.7983 -0.4063
   68A      C4' 1645   6.453   6.332   1.726  0.1205 -0.6618 -0.1616
   68A      H4' 1646   6.422   6.293   1.629  0.1362  0.3835 -0.5989
   68A      O4' 1647   6.566   6.415   1.706 -0.3435 -0.5938 -0.1741
   68A      C1' 1648   6.678   6.331   1.732 -0.5461 -0.4544  0.3188
   68A      H1' 1649   6.739   6.338   1.640 -0.9832  1.2537  0.1054
   68A       N9 1650   6.761   6.375   1.845 -0.2890  0.2744 -0.1584
   68A       C8 1651   6.734   6.449   1.957 -0.0448 -0.4850  0.1006
   68A       H8 1652   6.637   6.494   1.968  0.3407  1.0915 -2.1283
   68A       N7 1653   6.832   6.454   2.044  1.1766 -0.0915 -0.2479
   68A       C5 1654   6.934   6.386   1.982 -0.2495 -0.1088  0.0860
   68A       C6 1655   7.074   6.368   2.010  0.0852  0.0084 -0.3578
   68A       N6 1656   7.141   6.399   2.123 -0.0022 -0.4016 -0.7339
   68A      H61 1657   7.092   6.422   2.208  2.2358  1.4693  0.1507
   68A      H62 1658   7.236   6.368   2.140 -0.2684  0.1190  2.4012
   68A       N1 1659   7.154   6.318   1.922  0.0169  0.0312 -0.4323
   68A       C2 1660   7.104   6.274   1.807 -0.2282  0.6116  0.3916
   68A       H2 1661   7.174   6.239   1.734 -1.0760 -0.6438  0.1444
   68A       N3 1662   6.973   6.282   1.766 -0.3137  0.2912  0.4122
   68A       C4 1663   6.893   6.337   1.862 -0.7487  0.4071 -0.0736
   68A      C3' 1664   6.499   6.213   1.817  0.1730  0.4997  0.8566
   68A      H3' 1665   6.495   6.244   1.921 -0.7926 -1.9130  1.6148
   68A      C2' 1666   6.635   6.188   1.758  0.4212 -0.1617  0.1455
   68A     H2'1 1667   6.701   6.136   1.826  1.5497  0.1512 -0.6709
   68A      O2' 1668   6.638   6.116   1.632 -0.0803 -0.8613 -0.1295
   68A     HO'2 1669   6.624   6.022   1.645 -1.0548 -0.7470 -0.3012
   68A      O3' 1670   6.406   6.104   1.806  0.4370 -0.0882 -0.6007
   69A        P 1671   6.404   5.983   1.910  0.0372 -0.1143  0.0271
   69A      O1P 1672   6.278   5.910   1.902 -0.1235 -0.1816  0.3827
   69A      O2P 1673   6.430   6.040   2.046  0.0346 -0.7287  0.2924
   69A      O5' 1674   6.526   5.883   1.872 -0.4737 -0.6984  0.4912
   69A      C5' 1675   6.524   5.799   1.759 -0.1036 -0.5162  0.3630
   69A     H5'1 1676   6.506   5.863   1.673  1.5334 -0.1965  0.2214
   69A     H5'2 1677   6.441   5.730   1.773 -0.0668 -0.6785 -0.1725
   69A      C4' 1678   6.653   5.732   1.733 -0.2173 -0.1170  0.7728
   69A      H4' 1679   6.661   5.665   1.648  0.4935  1.3467 -0.3623
   69A      O4' 1680   6.755   5.830   1.740  0.3826 -0.1966  0.7646
   69A      C1' 1681   6.875   5.783   1.792 -0.5346 -0.1192  0.2922
   69A      H1' 1682   6.956   5.787   1.719  0.8601 -2.2856  1.5934
   69A       N9 1683   6.906   5.874   1.904  0.1527 -0.0464  0.5408
   69A       C8 1684   6.824   5.969   1.970  0.3513  1.0538 -0.5379
   69A       H8 1685   6.718   5.979   1.951  0.0772 -0.3002  0.1608
   69A       N7 1686   6.890   6.036   2.061 -0.5318 -0.2872 -0.4902
   69A       C5 1687   7.022   5.993   2.051  0.1978  0.6524 -0.1749
   69A       C6 1688   7.151   6.024   2.107  0.6692 -0.2554  0.4350
   69A       N6 1689   7.169   6.102   2.210  0.0649  0.3616  0.0888
   69A      H61 1690   7.093   6.148   2.258  0.3872 -0.2152  1.1886
   69A      H62 1691   7.261   6.130   2.240  0.5329 -1.0065 -0.0040
   69A       N1 1692   7.260   5.968   2.069  0.0237  0.1672  0.7772
   69A       C2 1693   7.251   5.874   1.974 -0.0675  0.2890 -0.4755
   69A       H2 1694   7.344   5.820   1.957 -0.1616 -0.9761  2.3599
   69A       N3 1695   7.142   5.829   1.912 -0.1754  0.3560 -0.2320
   69A       C4 1696   7.032   5.896   1.951  0.5945 -0.1787  0.0838
   69A      C3' 1697   6.684   5.651   1.858  0.0648  0.0399 -0.4557
   69A      H3' 1698   6.673   5.707   1.951  0.3827  1.9137 -1.4850
   69A      C2' 1699   6.839   5.632   1.833 -0.2757 -0.0103 -0.4274
   69A     H2'1 1700   6.882   5.604   1.930  0.6202  0.9440 -0.5355
   69A      O2' 1701   6.866   5.539   1.730 -0.0276  0.5591 -0.0005
   69A     HO'2 1702   6.808   5.463   1.738 -0.0575  0.1661 -2.7089
   69A      O3' 1703   6.609   5.530   1.858  1.0734  0.0172 -0.4114
   70U        P 1704   6.560   5.478   1.998 -0.2936 -0.2531 -0.1333
   70U      O1P 1705   6.480   5.356   1.976 -0.2323  0.1140  0.1501
   70U      O2P 1706   6.486   5.586   2.062 -0.3142  0.0657  0.1968
   70U      O5' 1707   6.688   5.434   2.089  0.0190 -0.1039 -0.1461
   70U      C5' 1708   6.786   5.347   2.036 -0.2734  0.7454 -0.3695
   70U     H5'1 1709   6.813   5.378   1.935 -2.9458 -0.8756 -1.6988
   70U     H5'2 1710   6.755   5.242   2.032  1.6178  0.0426  1.7221
   70U      C4' 1711   6.918   5.340   2.116 -0.5709 -0.4338  0.0108
   70U      H4' 1712   6.973   5.259   2.070 -1.5631 -0.1619 -1.7670
   70U      O4' 1713   6.999   5.454   2.090 -0.5882 -0.1158  0.2738
   70U      C1' 1714   7.086   5.480   2.197 -0.1572 -0.1495 -0.0285
   70U      H1' 1715   7.187   5.469   2.158 -1.0845 -1.6469 -2.2191
   70U       N1 1716   7.057   5.609   2.266 -0.3160 -0.2124  0.0462
   70U       C6 1717   6.931   5.665   2.260 -0.4943  0.4552  0.6011
   70U       H6 1718   6.852   5.611   2.211  0.3880 -2.4368  2.0733
   70U       C5 1719   6.907   5.782   2.317  0.7595  0.8575 -0.7078
   70U       H5 1720   6.805   5.819   2.317  0.3931 -0.0361 -2.2996
   70U       C4 1721   7.010   5.856   2.382 -0.2290  0.2912 -0.1089
   70U       O4 1722   6.993   5.965   2.438  0.3863  0.4804 -0.7605
   70U       N3 1723   7.133   5.802   2.377 -0.0321 -0.4694 -0.7715
   70U       H3 1724   7.202   5.845   2.436  0.9850 -0.8085 -1.6851
   70U       C2 1725   7.161   5.681   2.325  0.5347 -0.1341  0.9346
   70U       O2 1726   7.278   5.633   2.332 -0.0096  0.0616  0.6947
   70U      C3' 1727   6.921   5.326   2.270  0.0404 -0.3716 -0.5062
   70U      H3' 1728   6.843   5.392   2.305  0.7360 -0.0228  0.4098
   70U      C2' 1729   7.063   5.367   2.296 -0.7980  0.3430  0.4052
   70U     H2'1 1730   7.091   5.398   2.396  1.7269 -1.4822  0.3580
   70U      O2' 1731   7.148   5.268   2.248  0.0539  0.9142  0.0373
   70U     HO'2 1732   7.123   5.190   2.299 -0.0486  1.4671  0.8632
   70U      O3' 1733   6.898   5.195   2.316  0.1429  0.2934  0.3090
   71A        P 1734   6.836   5.169   2.460  0.0495  0.0622 -0.1106
   71A      O1P 1735   6.802   5.026   2.480  0.2514 -0.0005 -0.2377
   71A      O2P 1736   6.732   5.271   2.494 -0.2216 -0.1777 -0.0982
   71A      O5' 1737   6.964   5.193   2.549  0.1296 -0.4432  0.2297
   71A      C5' 1738   7.076   5.107   2.559 -0.3831 -0.0127  0.5903
   71A     H5'1 1739   7.115   5.076   2.462  1.3462  2.9413  0.2298
   71A     H5'2 1740   7.031   5.017   2.599 -0.6616 -0.7534 -1.2411
   71A      C4' 1741   7.196   5.161   2.653  0.0437  0.3946  0.0364
   71A      H4' 1742   7.274   5.085   2.655  0.3300  0.6636 -0.4574
   71A      O4' 1743   7.245   5.280   2.595 -0.2297  0.1719 -0.3399
   71A      C1' 1744   7.283   5.357   2.707  0.7909 -0.8658  0.5350
   71A      H1' 1745   7.381   5.403   2.702  1.0763 -1.4021  1.2087
   71A       N9 1746   7.186   5.472   2.698 -0.4714 -0.5601  0.8676
   71A       C8 1747   7.058   5.489   2.641  0.2547  0.7844  0.1036
   71A       H8 1748   7.011   5.409   2.587 -0.8633  2.1123 -0.9462
   71A       N7 1749   7.011   5.613   2.638  0.4310 -0.5215 -0.3021
   71A       C5 1750   7.107   5.677   2.719  0.4962  0.2394  0.0691
   71A       C6 1751   7.121   5.812   2.767  0.3798  0.0872 -0.3793
   71A       N6 1752   7.044   5.914   2.734  0.1576  0.3753 -0.6810
   71A      H61 1753   6.962   5.900   2.678 -0.1566  0.3243 -0.2294
   71A      H62 1754   7.073   6.005   2.768 -1.6074  1.5915 -2.1905
   71A       N1 1755   7.230   5.855   2.837  0.5829  0.8332  0.4747
   71A       C2 1756   7.323   5.764   2.862  0.2419  0.3654  0.2802
   71A       H2 1757   7.407   5.799   2.922  0.8421  2.1170 -1.4944
   71A       N3 1758   7.323   5.636   2.824 -0.0899 -0.7449 -0.3561
   71A       C4 1759   7.217   5.598   2.750  0.8353  0.1298 -0.0892
   71A      C3' 1760   7.161   5.181   2.799 -0.7145  0.3797 -0.3085
   71A      H3' 1761   7.072   5.240   2.818  1.5164  3.2964  1.8566
   71A      C2' 1762   7.274   5.278   2.837 -0.7481 -0.3604  0.7353
   71A     H2'1 1763   7.248   5.341   2.922 -0.3649 -1.9148  2.0343
   71A      O2' 1764   7.391   5.208   2.869 -0.0616 -0.0385 -0.2453
   71A     HO'2 1765   7.367   5.116   2.880 -3.2200  0.9390  2.3044
   71A      O3' 1766   7.185   5.063   2.873 -0.0097  0.2121 -0.3907
   72G        P 1767   7.111   5.043   3.010 -0.2158  0.2888  0.3147
   72G      O1P 1768   7.150   4.916   3.072 -0.6368  0.0425  0.4100
   72G      O2P 1769   6.964   5.056   2.987 -0.1766 -0.1430  0.0950
   72G      O5' 1770   7.159   5.170   3.097  0.3617 -0.2059 -0.1303
   72G      C5' 1771   7.275   5.175   3.179 -0.3075 -0.4699  0.2130
   72G     H5'1 1772   7.365   5.148   3.122 -1.2369 -1.3019 -0.9263
   72G     H5'2 1773   7.273   5.116   3.270  1.9230  1.0551  1.3569
   72G      C4' 1774   7.309   5.318   3.225  0.3313  0.2035 -0.1585
   72G      H4' 1775   7.401   5.317   3.283  0.9425  0.8400 -1.0972
   72G      O4' 1776   7.316   5.405   3.119  0.1418 -0.5449 -0.3481
   72G      C1' 1777   7.284   5.532   3.169  0.1284  0.0413 -0.1638
   72G      H1' 1778   7.362   5.604   3.142  0.2157  0.2444  0.6249
   72G       N9 1779   7.160   5.592   3.110  0.1835  0.8960  0.1389
   72G       C8 1780   7.069   5.536   3.023  0.6150  0.4148  0.2182
   72G       H8 1781   7.076   5.434   2.988 -1.8680 -0.6787  2.5754
   72G       N7 1782   6.970   5.618   2.990 -0.1463  0.7623 -0.4221
   72G       C5 1783   7.001   5.739   3.057 -0.2106 -0.4663 -0.1069
   72G       C6 1784   6.950   5.876   3.049 -0.2894  0.4320 -0.1031
   72G       O6 1785   6.859   5.910   2.982  0.4168  0.7070 -0.0821
   72G       N1 1786   7.019   5.969   3.122 -0.0287  0.0396 -0.1291
   72G       H1 1787   7.004   6.069   3.115  2.2070  0.3319 -1.5990
   72G       C2 1788   7.134   5.942   3.188 -0.2351  0.2361  0.6682
   72G       N2 1789   7.178   6.037   3.263  0.0296 -0.4088 -0.0152
   72G      H21 1790   7.129   6.124   3.279 -0.3175 -0.2670 -1.5696
   72G      H22 1791   7.263   6.009   3.310  0.8702 -0.3522 -1.4065
   72G       N3 1792   7.193   5.820   3.188  0.2019  0.5433 -0.2927
   72G       C4 1793   7.122   5.723   3.122  0.7283 -0.7833 -0.4560
   72G      C3' 1794   7.210   5.375   3.322  0.2614 -0.5084 -0.0246
   72G      H3' 1795   7.110   5.375   3.277  0.7532 -0.1608 -1.1919
   72G      C2' 1796   7.261   5.519   3.319 -0.2114  0.3629  0.7322
   72G     H2'1 1797   7.181   5.585   3.352  0.6628  1.3094  0.9838
   72G      O2' 1798   7.385   5.548   3.383 -0.3705  0.5848 -0.4530
   72G     HO'2 1799   7.395   5.492   3.460 -1.4407  0.7357 -0.1951
   72G      O3' 1800   7.211   5.314   3.447 -0.5235 -0.4620  0.4278
   73A        P 1801   7.092   5.323   3.547  0.2009 -0.2091  0.4749
   73A      O1P 1802   7.123   5.233   3.659  0.0930 -0.3382  0.3530
   73A      O2P 1803   6.968   5.297   3.468 -0.4246  0.2347  0.6112
   73A      O5' 1804   7.084   5.466   3.603  0.6278  0.0306 -0.0290
   73A      C5' 1805   7.155   5.509   3.726  0.3203 -0.5767 -0.0874
   73A     H5'1 1806   7.261   5.481   3.718  0.5787  0.0810  0.8604
   73A     H5'2 1807   7.110   5.459   3.812 -0.3746 -3.4374 -1.9591
   73A      C4' 1808   7.152   5.659   3.740 -0.5713 -0.8047  0.3977
   73A      H4' 1809   7.237   5.681   3.806 -0.3272  0.1267 -0.2268
   73A      O4' 1810   7.179   5.722   3.621  0.0338  0.2626 -0.3930
   73A      C1' 1811   7.100   5.835   3.600  0.4767 -0.4315  0.1005
   73A      H1' 1812   7.160   5.922   3.573  0.2319  0.2828  1.7468
   73A       N9 1813   6.984   5.812   3.511 -0.0808  0.3495 -0.1127
   73A       C8 1814   6.947   5.700   3.439  0.0522  0.7096 -0.1353
   73A       H8 1815   6.995   5.603   3.443 -1.2919  0.0192 -0.5664
   73A       N7 1816   6.848   5.726   3.357  1.2076  0.3921 -0.1846
   73A       C5 1817   6.821   5.865   3.376 -0.2645 -0.0910  0.0522
   73A       C6 1818   6.727   5.961   3.319 -0.5014 -0.3325 -0.7089
   73A       N6 1819   6.631   5.924   3.234 -0.2700 -1.1116  0.2021
   73A      H61 1820   6.586   5.834   3.240 -0.6860 -0.8452  2.3646
   73A      H62 1821   6.566   5.997   3.210  0.7607 -0.4964 -0.7587
   73A       N1 1822   6.731   6.092   3.352  0.4840 -0.0648  0.3964
   73A       C2 1823   6.829   6.125   3.436  0.2982  0.3741 -0.4845
   73A       H2 1824   6.837   6.230   3.461 -0.8399  0.6969 -1.3593
   73A       N3 1825   6.919   6.046   3.498 -0.1943 -0.3040  0.3551
   73A       C4 1826   6.911   5.921   3.463  0.1555  0.7829 -0.0937
   73A      C3' 1827   7.027   5.722   3.807  0.1908 -0.5471 -0.9530
   73A      H3' 1828   6.931   5.677   3.784  0.0130 -0.9355  0.4022
   73A      C2' 1829   7.032   5.862   3.737  0.5420 -0.0444 -0.5886
   73A     H2'1 1830   6.931   5.900   3.726  0.3629 -0.6726 -1.1777
   73A      O2' 1831   7.106   5.949   3.819  0.2479  0.0127  0.0953
   73A     HO'2 1832   7.103   5.912   3.908  0.4776 -1.9047 -0.6298
   73A      O3' 1833   7.049   5.731   3.949  0.2201 -0.5825  0.0886
   74U        P 1834   6.918   5.719   4.053 -0.3307 -0.1370  0.0660
   74U      O1P 1835   6.975   5.717   4.187  0.0507  0.3636  0.2343
   74U      O2P 1836   6.833   5.606   4.015  0.2720  0.4499  0.2726
   74U      O5' 1837   6.834   5.853   4.043  0.8166  0.1276  0.0535
   74U      C5' 1838   6.874   5.978   4.095 -0.0914  0.6459 -0.3042
   74U     H5'1 1839   6.977   5.998   4.064  0.3085 -1.5622 -0.6075
   74U     H5'2 1840   6.883   5.978   4.204 -0.5414 -1.6716 -0.2094
   74U      C4' 1841   6.795   6.091   4.044  0.1561  0.0869  0.0643
   74U      H4' 1842   6.821   6.190   4.082 -0.0208  0.3797 -0.5768
   74U      O4' 1843   6.805   6.092   3.903 -0.5256  0.7892  0.2179
   74U      C1' 1844   6.676   6.141   3.852 -0.4223 -0.0977  0.6681
   74U      H1' 1845   6.704   6.234   3.804  2.1560 -1.0093  0.2283
   74U       N1 1846   6.610   6.047   3.755  0.1500 -0.1881  0.5004
   74U       C6 1847   6.626   5.913   3.764  0.0418  0.2113  0.4341
   74U       H6 1848   6.689   5.864   3.836  0.7947 -2.6406 -1.9335
   74U       C5 1849   6.558   5.833   3.682 -0.8864  0.3170 -0.1870
   74U       H5 1850   6.569   5.728   3.701 -2.2996  0.1677 -0.0938
   74U       C4 1851   6.475   5.879   3.575 -0.3547 -0.4774  0.5168
   74U       O4 1852   6.416   5.808   3.491  0.1694 -0.3502 -0.7280
   74U       N3 1853   6.465   6.013   3.573  0.5738 -0.1840  0.1590
   74U       H3 1854   6.404   6.045   3.498  0.7016 -1.3006 -0.4536
   74U       C2 1855   6.529   6.098   3.658 -0.7418 -0.1154 -1.0623
   74U       O2 1856   6.512   6.217   3.632  0.0166  0.3107 -0.3026
   74U      C3' 1857   6.645   6.077   4.076  0.0106 -1.3184  0.1097
   74U      H3' 1858   6.620   5.974   4.051 -1.5857 -0.7794 -0.6241
   74U      C2' 1859   6.575   6.164   3.970 -0.1040  0.0866  0.4393
   74U     H2'1 1860   6.479   6.117   3.951 -0.5480  1.1279 -0.0232
   74U      O2' 1861   6.579   6.302   3.998  0.6738 -0.3358 -0.0746
   74U     HO'2 1862   6.491   6.333   3.978 -0.0405 -1.3286  1.3444
   74U      O3' 1863   6.614   6.101   4.214 -0.3100 -0.0352  0.4334
   75A        P 1864   6.480   6.049   4.277 -0.4338 -0.0332  0.4881
   75A      O1P 1865   6.480   6.106   4.412 -0.1775 -0.1460 -0.8515
   75A      O2P 1866   6.479   5.905   4.253 -0.2359 -0.1243  0.7474
   75A      O5' 1867   6.362   6.116   4.194  0.6043 -0.5931 -0.2965
   75A      C5' 1868   6.341   6.252   4.205 -0.1896 -0.4108  0.1031
   75A     H5'1 1869   6.436   6.305   4.219 -1.4718  2.3618 -0.8781
   75A     H5'2 1870   6.289   6.258   4.300 -0.9068 -2.4698 -0.1176
   75A      C4' 1871   6.252   6.316   4.101  0.0721 -0.2725  0.6018
   75A      H4' 1872   6.243   6.423   4.122 -0.8237 -0.0610 -0.7893
   75A      O4' 1873   6.305   6.301   3.961  0.1884 -0.0094  0.2228
   75A      C1' 1874   6.190   6.295   3.875 -0.6852 -0.2194  0.2299
   75A      H1' 1875   6.207   6.378   3.806  0.5471 -1.0300 -0.4825
   75A       N9 1876   6.176   6.165   3.806 -0.2658 -0.4209 -0.3682
   75A       C8 1877   6.227   6.041   3.833 -0.0852  0.2331 -0.7143
   75A       H8 1878   6.287   6.023   3.921 -0.5335  0.3111 -0.3874
   75A       N7 1879   6.202   5.944   3.744 -0.0299  0.0601 -0.0470
   75A       C5 1880   6.125   6.014   3.655  0.2815 -0.7043  0.4443
   75A       C6 1881   6.063   5.982   3.534 -0.1788 -0.3354  0.7150
   75A       N6 1882   6.058   5.861   3.487 -0.0502 -0.2988 -0.5473
   75A      H61 1883   6.108   5.790   3.539  0.9291  0.4402 -0.4528
   75A      H62 1884   6.011   5.847   3.397  0.7197  1.0814 -1.1884
   75A       N1 1885   5.986   6.074   3.470 -0.0219  0.1233  0.3496
   75A       C2 1886   5.987   6.194   3.516 -0.5788  0.4079  0.4129
   75A       H2 1887   5.928   6.265   3.460 -0.7109  0.7240  0.9382
   75A       N3 1888   6.038   6.245   3.625 -0.2591 -0.2273 -0.8012
   75A       C4 1889   6.103   6.146   3.692  0.1167  0.2319  0.5408
   75A      C3' 1890   6.115   6.267   4.095 -0.0333 -0.3518  0.3856
   75A      H3' 1891   6.108   6.159   4.086 -2.4336 -0.1787 -0.6069
   75A      C2' 1892   6.075   6.317   3.962  0.4866  0.0863 -0.0732
   75A     H2'1 1893   5.998   6.249   3.925  0.9832 -1.1771  1.1748
   75A      O2' 1894   6.023   6.450   3.955  0.4456  0.3397  0.1861
   75A     HO'2 1895   5.956   6.458   3.885  0.3562 -1.8236 -0.0416
   75A      O3' 1896   6.035   6.312   4.207  0.2810  0.6266  0.5566
   76A        P 1897   5.891   6.243   4.238 -0.0527 -0.0712  0.1286
   76A      O1P 1898   5.834   6.300   4.360  0.0327  0.7237  0.2207
   76A      O2P 1899   5.898   6.094   4.226 -0.3616  0.3109 -0.0784
   76A      O5' 1900   5.789   6.287   4.110  0.4764 -0.6144  0.2077
   76A      C5' 1901   5.731   6.414   4.107 -0.1546 -0.5018  0.1899
   76A     H5'1 1902   5.810   6.488   4.121  0.0678 -0.8146  0.6246
   76A     H5'2 1903   5.669   6.419   4.197  1.5428  1.3188  1.3385
   76A      C4' 1904   5.664   6.440   3.971 -0.0001  0.1847  0.0944
   76A      H4' 1905   5.625   6.542   3.974  0.4582  0.3629  0.3118
   76A      O4' 1906   5.743   6.411   3.856  0.4026 -0.1860  0.7538
   76A      C1' 1907   5.667   6.333   3.763  0.4370  0.0599  0.2340
   76A      H1' 1908   5.683   6.377   3.664 -0.4123  0.9659  0.4782
   76A       N9 1909   5.707   6.191   3.746  0.2690 -0.0409 -0.6301
   76A       C8 1910   5.783   6.110   3.825  0.0238  0.3206 -0.1093
   76A       H8 1911   5.817   6.142   3.922 -0.0160  1.2644 -0.3980
   76A       N7 1912   5.796   5.990   3.776  0.2776 -1.0713 -0.2273
   76A       C5 1913   5.733   5.994   3.656  0.2487 -0.0644  0.2163
   76A       C6 1914   5.715   5.902   3.546 -0.7105  0.3720 -0.0936
   76A       N6 1915   5.764   5.779   3.536  0.2837  0.2967  0.1685
   76A      H61 1916   5.825   5.738   3.606 -0.5171 -3.2907 -1.0686
   76A      H62 1917   5.737   5.726   3.454 -2.0353 -0.5255  1.4022
   76A       N1 1918   5.649   5.943   3.438 -0.1003 -0.2289 -0.1917
   76A       C2 1919   5.601   6.065   3.436 -0.0635 -0.4000 -0.8394
   76A       H2 1920   5.543   6.097   3.350 -2.8266 -1.2904  0.5863
   76A       N3 1921   5.606   6.163   3.529 -0.1591  0.5670  0.0717
   76A       C4 1922   5.678   6.117   3.636 -0.5336 -0.3656 -0.5271
   76A      C3' 1923   5.534   6.355   3.967 -0.2821  0.7073 -0.2641
   76A      H3' 1924   5.552   6.253   4.003  0.6159  0.1343 -2.2198
   76A      C2' 1925   5.519   6.353   3.812 -0.5064 -0.1343  0.1566
   76A     H2'1 1926   5.455   6.273   3.776  1.8650 -2.0261 -0.0797
   76A      O2' 1927   5.471   6.477   3.776 -0.7758 -0.4656 -0.2783
   76A     HO'2 1928   5.455   6.527   3.856  1.2835 -1.1562  0.6361
   76A      O3' 1929   5.422   6.405   4.028  0.0210  0.0203  0.1036
   77U        P 1930   5.298   6.317   4.069  0.0125 -0.1886 -0.0997
   77U      O1P 1931   5.210   6.407   4.146 -0.5303  0.7692 -0.3501
   77U      O2P 1932   5.338   6.189   4.129 -0.0866 -0.2910  0.5625
   77U      O5' 1933   5.225   6.283   3.930 -0.4780 -0.1082 -0.5076
   77U      C5' 1934   5.143   6.371   3.858  0.1337 -0.4564  0.2210
   77U     H5'1 1935   5.200   6.460   3.832  0.1797 -0.2840  0.9127
   77U     H5'2 1936   5.061   6.401   3.924  1.1922 -0.1010  1.4028
   77U      C4' 1937   5.091   6.290   3.733 -0.4152 -0.2978 -0.2509
   77U      H4' 1938   5.024   6.360   3.682  0.4691  0.2037 -0.7488
   77U      O4' 1939   5.192   6.253   3.638  0.3176 -0.1160 -0.7740
   77U      C1' 1940   5.170   6.132   3.582  0.5001  0.1964 -0.0083
   77U      H1' 1941   5.155   6.151   3.475 -1.8964  0.9464  0.3963
   77U       N1 1942   5.264   6.024   3.610  0.1152  0.1965 -0.4227
   77U       C6 1943   5.331   6.019   3.734 -0.0905  0.5677  0.2933
   77U       H6 1944   5.315   6.095   3.810  1.4991  1.9205 -0.6711
   77U       C5 1945   5.408   5.913   3.763 -0.5562 -0.2988 -0.2111
   77U       H5 1946   5.444   5.902   3.863 -1.6456  5.2169  1.0902
   77U       C4 1947   5.421   5.803   3.672  0.0172 -0.7193 -0.3080
   77U       O4 1948   5.482   5.702   3.692  0.5257 -0.4118  0.0526
   77U       N3 1949   5.350   5.807   3.559 -0.4009 -0.3421  0.7178
   77U       H3 1950   5.362   5.733   3.490  0.4334 -0.2388  0.7503
   77U       C2 1951   5.265   5.913   3.526 -0.4416  1.0762 -0.7197
   77U       O2 1952   5.206   5.913   3.417  0.0949 -0.0988  1.0441
   77U      C3' 1953   5.019   6.158   3.771  0.1776  0.4560 -0.1950
   77U      H3' 1954   5.077   6.102   3.844 -3.0408  1.1003  3.1053
   77U      C2' 1955   5.026   6.090   3.632  0.1463  0.1766 -0.0275
   77U     H2'1 1956   5.018   5.981   3.633  0.6411  0.0929 -1.8046
   77U      O2' 1957   4.925   6.145   3.548  0.2882  0.2560 -0.1806
   77U     HO'2 1958   4.852   6.157   3.610  0.2103 -0.1534 -0.1928
   77U      O3' 1959   4.896   6.175   3.825  0.5131  0.0095  0.2959
   78U        P 1960   4.832   6.056   3.908  0.2416 -0.1864 -0.5576
   78U      O1P 1961   4.701   6.098   3.950  0.9586  0.4064 -1.0429
   78U      O2P 1962   4.922   6.014   4.013  0.3370  0.0231 -0.0058
   78U      O5' 1963   4.815   5.930   3.812  0.4986  0.3403 -0.1327
   78U      C5' 1964   4.700   5.918   3.724 -0.8175 -0.0278  0.5046
   78U     H5'1 1965   4.695   6.005   3.658 -0.8122 -1.8377 -2.1156
   78U     H5'2 1966   4.615   5.923   3.792 -2.1911  1.7632 -1.2332
   78U      C4' 1967   4.702   5.805   3.620  0.9033  0.4423 -0.4858
   78U      H4' 1968   4.633   5.817   3.536 -0.0364 -2.1648 -0.1624
   78U      O4' 1969   4.833   5.797   3.549  0.4868  0.4504 -0.0974
   78U      C1' 1970   4.869   5.659   3.520  0.3248  0.0641 -0.1522
   78U      H1' 1971   4.880   5.645   3.411  0.7355 -0.3489 -0.0615
   78U       N1 1972   4.985   5.609   3.593  0.5767  0.2084 -0.2477
   78U       C6 1973   5.037   5.681   3.705  0.4030  0.3162  0.0716
   78U       H6 1974   4.999   5.775   3.741 -0.2591 -0.3924  1.2497
   78U       C5 1975   5.143   5.633   3.766 -0.4122  0.2980  0.3541
   78U       H5 1976   5.188   5.693   3.844  0.6430 -0.5217  0.3970
   78U       C4 1977   5.214   5.512   3.725 -0.4443 -0.0319  0.1009
   78U       O4 1978   5.317   5.464   3.776  0.0008  0.5045 -0.4930
   78U       N3 1979   5.142   5.439   3.638  0.3986 -0.2065  0.0510
   78U       H3 1980   5.177   5.348   3.614  1.0437  0.1697 -0.4676
   78U       C2 1981   5.036   5.484   3.563 -0.7009  0.0299 -0.2680
   78U       O2 1982   4.991   5.404   3.481  0.1934 -0.2308 -0.2251
   78U      C3' 1983   4.681   5.661   3.674  0.0948 -0.5162 -0.2332
   78U      H3' 1984   4.746   5.661   3.761  0.9328  0.9210 -0.8151
   78U      C2' 1985   4.745   5.577   3.566 -0.3038  0.1487  0.5836
   78U     H2'1 1986   4.767   5.478   3.607  1.9872  0.0274 -0.7422
   78U      O2' 1987   4.654   5.559   3.451  1.0022 -0.4220  0.6621
   78U     HO'2 1988   4.585   5.498   3.478 -0.4863 -0.2176 -2.3033
   78U      O3' 1989   4.546   5.643   3.708 -0.2198 -0.0191  0.0710
   79A        P 1990   4.509   5.554   3.832  0.0904 -0.0884  0.3560
   79A      O1P 1991   4.374   5.585   3.877 -0.7136 -0.4755  0.2957
   79A      O2P 1992   4.618   5.563   3.928  0.5869  0.1759 -0.1368
   79A      O5' 1993   4.510   5.403   3.773 -1.0112 -0.2898  0.1632
   79A      C5' 1994   4.422   5.361   3.679  0.1601  0.5307  0.4180
   79A     H5'1 1995   4.406   5.444   3.609  0.1434  0.4233  0.2923
   79A     H5'2 1996   4.324   5.330   3.714  0.3694  0.7625  1.2108
   79A      C4' 1997   4.482   5.235   3.613  0.6892  0.4304  0.2537
   79A      H4' 1998   4.426   5.211   3.523 -0.2757 -0.7241  1.1356
   79A      O4' 1999   4.624   5.251   3.577 -0.0319 -0.2784  0.0802
   79A      C1' 2000   4.692   5.127   3.601  0.1596 -0.3159 -0.0187
   79A      H1' 2001   4.746   5.091   3.513 -0.7777  0.2363 -0.8408
   79A       N9 2002   4.792   5.151   3.702  0.0505 -0.4914 -0.1178
   79A       C8 2003   4.791   5.254   3.797  0.2099 -0.4528 -0.5353
   79A       H8 2004   4.710   5.323   3.812  0.7454 -0.1572  1.1384
   79A       N7 2005   4.903   5.245   3.873 -0.0028 -0.3894  0.2530
   79A       C5 2006   4.975   5.130   3.824 -0.1812 -0.3857  0.0387
   79A       C6 2007   5.101   5.070   3.846  0.4200 -0.9328 -0.3780
   79A       N6 2008   5.190   5.120   3.938  0.8362 -0.0306  0.0843
   79A      H61 2009   5.167   5.195   4.003  1.6924 -0.1239  0.5255
   79A      H62 2010   5.277   5.069   3.934  0.2828 -0.8626 -3.7198
   79A       N1 2011   5.142   4.962   3.786 -0.3754 -0.6122  0.3032
   79A       C2 2012   5.054   4.908   3.701 -0.5235 -0.1365  0.7767
   79A       H2 2013   5.082   4.815   3.655  0.1674  0.0840  0.7423
   79A       N3 2014   4.942   4.961   3.656 -0.2812  0.7031 -0.2998
   79A       C4 2015   4.905   5.070   3.727 -0.7340  0.3500  0.2456
   79A      C3' 2016   4.477   5.114   3.713  0.1940 -0.4231 -0.0097
   79A      H3' 2017   4.495   5.158   3.811 -0.2634  1.8684 -0.8701
   79A      C2' 2018   4.583   5.028   3.641  0.1489 -0.4534  0.0489
   79A     H2'1 2019   4.626   4.952   3.706  0.9756 -0.9647 -1.0612
   79A      O2' 2020   4.528   4.968   3.526 -0.1654  0.0013  0.4060
   79A     HO'2 2021   4.455   4.918   3.564 -1.8444  1.4375 -0.7020
   79A      O3' 2022   4.355   5.046   3.713  0.3073  0.5435 -0.1529
   80A        P 2023   4.308   4.957   3.837 -0.2283 -0.2838 -0.5483
   80A      O1P 2024   4.178   4.908   3.813  0.0491 -0.0750  0.1445
   80A      O2P 2025   4.335   5.030   3.964  0.5257  0.3165 -0.0305
   80A      O5' 2026   4.410   4.846   3.832 -0.8614  0.4483 -0.3356
   80A      C5' 2027   4.393   4.729   3.757 -0.2148  0.0217 -0.3611
   80A     H5'1 2028   4.384   4.759   3.652 -0.7363  1.8455  0.1758
   80A     H5'2 2029   4.298   4.685   3.785 -0.6482  1.0979 -0.1015
   80A      C4' 2030   4.517   4.638   3.774  0.2456 -0.9717 -0.1334
   80A      H4' 2031   4.500   4.550   3.714  1.4161 -1.5388  0.3232
   80A      O4' 2032   4.635   4.700   3.741  0.2594 -0.0494 -0.2372
   80A      C1' 2033   4.743   4.647   3.823  0.5076 -0.4607 -0.0571
   80A      H1' 2034   4.827   4.609   3.765  0.3243  0.1088 -0.7093
   80A       N9 2035   4.791   4.748   3.921  0.1624  0.1024 -0.0686
   80A       C8 2036   4.742   4.870   3.960 -0.0497 -0.3756 -0.0051
   80A       H8 2037   4.650   4.915   3.925  0.1470 -0.1271 -0.2170
   80A       N7 2038   4.821   4.932   4.047 -0.1811  0.4323  0.1035
   80A       C5 2039   4.931   4.845   4.060 -1.0164  0.1640 -0.6259
   80A       C6 2040   5.058   4.835   4.130  0.9025  0.1922 -0.4703
   80A       N6 2041   5.105   4.927   4.207 -0.4818 -0.1654 -0.5406
   80A      H61 2042   5.049   5.010   4.208 -1.8131 -0.9433 -2.6495
   80A      H62 2043   5.201   4.917   4.238 -1.1522 -1.7882  1.3092
   80A       N1 2044   5.145   4.734   4.109 -0.0744 -0.2017 -0.1212
   80A       C2 2045   5.113   4.635   4.030 -0.2966 -0.1843 -0.4989
   80A       H2 2046   5.184   4.555   4.018 -1.2885 -1.0189 -1.0255
   80A       N3 2047   5.000   4.626   3.965  0.4433  0.3667  0.1272
   80A       C4 2048   4.916   4.732   3.980  0.6679  0.1426  0.0118
   80A      C3' 2049   4.537   4.589   3.918  0.6838 -0.4151  0.3733
   80A      H3' 2050   4.534   4.676   3.984  0.4539  0.8722 -1.2747
   80A      C2' 2051   4.684   4.542   3.918  0.0229 -0.3814 -0.2050
   80A     H2'1 2052   4.731   4.550   4.016 -0.0251 -1.8910 -0.0461
   80A      O2' 2053   4.703   4.409   3.876 -0.4475  0.6199  0.2078
   80A     HO'2 2054   4.793   4.377   3.876 -0.6579 -0.0918 -1.4383
   80A      O3' 2055   4.442   4.493   3.970  0.1415 -0.0229 -0.4144
   81U        P 2056   4.399   4.496   4.127 -0.5400 -0.0892 -0.1345
   81U      O1P 2057   4.325   4.368   4.154 -0.1385 -0.2504 -0.2797
   81U      O2P 2058   4.336   4.625   4.160 -0.6295 -0.0847 -0.5016
   81U      O5' 2059   4.531   4.499   4.210 -0.6228  0.3295  0.0902
   81U      C5' 2060   4.612   4.383   4.214  0.6160 -0.6468 -0.0597
   81U     H5'1 2061   4.643   4.367   4.110 -1.2631  0.5012 -0.8562
   81U     H5'2 2062   4.560   4.294   4.248  1.9086 -0.7175  1.8195
   81U      C4' 2063   4.736   4.395   4.309  1.1248  0.0482 -0.4809
   81U      H4' 2064   4.779   4.295   4.306 -0.4045 -0.7523  1.6845
   81U      O4' 2065   4.834   4.490   4.269  0.5781  0.0876  0.4217
   81U      C1' 2066   4.907   4.537   4.379 -0.1374 -0.3132  0.5031
   81U      H1' 2067   5.015   4.523   4.372 -0.2156 -1.5799  1.4639
   81U       N1 2068   4.884   4.684   4.398 -0.1499 -0.3872  0.0311
   81U       C6 2069   4.789   4.752   4.332  0.2140  1.4612 -0.4632
   81U       H6 2070   4.723   4.704   4.263 -0.7538  0.3325  1.1347
   81U       C5 2071   4.759   4.881   4.363  0.3104  0.6575 -0.2535
   81U       H5 2072   4.677   4.933   4.316 -0.1114 -0.3238 -0.6226
   81U       C4 2073   4.834   4.947   4.461 -0.1216  0.0001  0.0781
   81U       O4 2074   4.811   5.057   4.503 -0.2049 -0.0528  0.3905
   81U       N3 2075   4.929   4.876   4.530  1.0482  0.5346  0.3335
   81U       H3 2076   4.963   4.924   4.612  0.4548 -1.2994  1.7238
   81U       C2 2077   4.957   4.743   4.503 -0.4855  0.7423  0.0567
   81U       O2 2078   5.043   4.682   4.568 -0.4629  0.1144  0.1902
   81U      C3' 2079   4.708   4.425   4.452 -0.3048  0.0926 -0.0567
   81U      H3' 2080   4.643   4.512   4.464 -0.8568 -0.5694  2.1808
   81U      C2' 2081   4.851   4.457   4.497 -0.7574 -0.5411  0.3933
   81U     H2'1 2082   4.855   4.522   4.585 -0.2894  0.7090 -0.5166
   81U      O2' 2083   4.935   4.346   4.502 -0.1833  0.3048 -0.0514
   81U     HO'2 2084   4.887   4.271   4.536 -0.3595  0.8563  0.9294
   81U      O3' 2085   4.670   4.313   4.529 -0.7019 -0.2650  0.2483
   82U        P 2086   4.583   4.332   4.669 -0.4390 -0.1984  0.3414
   82U      O1P 2087   4.596   4.204   4.735  0.7248 -0.0986 -0.0245
   82U      O2P 2088   4.449   4.385   4.640 -0.4186  0.0018  0.1866
   82U      O5' 2089   4.665   4.445   4.754 -0.0798  0.0907  0.3726
   82U      C5' 2090   4.599   4.524   4.852 -0.1373  0.1339 -0.1160
   82U     H5'1 2091   4.546   4.457   4.920  0.8344 -0.5434 -0.0006
   82U     H5'2 2092   4.536   4.588   4.790  0.7578 -0.9945 -2.2941
   82U      C4' 2093   4.700   4.606   4.925  0.6206 -0.1098 -0.0384
   82U      H4' 2094   4.639   4.676   4.984  1.4168 -0.2832  1.0125
   82U      O4' 2095   4.779   4.538   5.021 -0.9100 -0.9084  0.1721
   82U      C1' 2096   4.906   4.594   5.019 -0.2699  0.6763  0.4130
   82U      H1' 2097   4.928   4.630   5.120 -0.9324  2.0462  0.0853
   82U       N1 2098   5.007   4.493   4.979 -0.6264  0.4624 -0.1740
   82U       C6 2099   4.986   4.402   4.885 -0.5020  0.3256  0.6815
   82U       H6 2100   4.888   4.390   4.840 -0.3537 -0.6356  0.5825
   82U       C5 2101   5.087   4.325   4.833  0.0484 -0.3458  0.4732
   82U       H5 2102   5.065   4.257   4.753 -0.2704  0.1214  0.1621
   82U       C4 2103   5.226   4.332   4.880  0.4715  0.2922  1.1716
   82U       O4 2104   5.327   4.271   4.835 -0.2312  0.0499  0.5799
   82U       N3 2105   5.238   4.416   4.986 -0.1699 -0.4434 -0.0227
   82U       H3 2106   5.330   4.430   5.026 -0.7771 -0.7497  1.5467
   82U       C2 2107   5.138   4.498   5.033  0.2190  0.3781  0.2536
   82U       O2 2108   5.174   4.576   5.122  0.1914 -0.0716 -0.6145
   82U      C3' 2109   4.789   4.700   4.840  0.3854 -0.4258 -0.4906
   82U      H3' 2110   4.818   4.648   4.750  3.6019  0.1085  0.1025
   82U      C2' 2111   4.912   4.713   4.922 -0.4501  0.3631  0.2846
   82U     H2'1 2112   5.001   4.718   4.859 -0.9234  2.8205 -0.2797
   82U      O2' 2113   4.911   4.824   5.005  0.7936  0.1815  0.0186
   82U     HO'2 2114   4.842   4.871   4.960 -0.6100 -1.0496  0.7644
   82U      O3' 2115   4.733   4.829   4.832 -0.0547  0.4242 -0.1778
   82U      H3T 2116   4.662   4.811   4.768  0.7066  0.2606 -1.0042
   8.61758   8.61758   6.09356   0.00000   0.00000   0.00000   0.00000   4.30895   4.30895
