# Supplementary material for: Constant-pH Molecular Dynamics of Cationic Peptide Dendrimers Binding to siRNA
Source: J Chem Inf Model. 2026 Feb 5;66(8):4734–43. doi: 10.1021/acs.jcim.5c02636 (PMC13126635; doi:10.1021/acs.jcim.5c02636)
Supplement: Supplementary file 2 [file ci5c02636_si_002.zip › zip/MH47_05_out_7.gro]

Protein
 2116
    1LY0      N    1   7.324   7.353   2.400  0.0932 -0.0586 -0.1591
    1LY0     H1    2   7.371   7.379   2.485 -0.2443 -0.3067  0.1109
    1LY0     H2    3   7.364   7.394   2.317 -1.8634 -1.3562 -1.8488
    1LY0     H3    4   7.226   7.377   2.403  0.0116 -0.4634  1.6066
    1LY0     CA    5   7.350   7.209   2.395 -0.1226 -0.7822  0.1348
    1LY0     HA    6   7.454   7.200   2.363  0.2081 -0.6560  1.1384
    1LY0     CB    7   7.317   7.150   2.534 -0.6381 -0.3624 -0.1502
    1LY0    HB1    8   7.210   7.130   2.530 -0.8637 -0.1949  3.0205
    1LY0    HB2    9   7.336   7.231   2.604 -0.9820  1.0473 -1.6289
    1LY0     CG   10   7.403   7.024   2.573  0.1563  0.6907 -0.0278
    1LY0    HG1   11   7.509   7.043   2.557 -0.1626  0.8742 -2.1678
    1LY0    HG2   12   7.384   6.952   2.494  0.9497  1.6354 -1.0987
    1LY0     CD   13   7.380   6.959   2.711  0.7048 -0.3960  0.1106
    1LY0    HD1   14   7.275   6.927   2.711  1.0981 -1.8181  1.5024
    1LY0    HD2   15   7.390   7.025   2.797 -1.6608  0.0830  0.1044
    1LY0     CE   16   7.471   6.842   2.727 -0.0782 -0.5259  0.5456
    1LY0    HE1   17   7.477   6.820   2.833  2.4613  1.3382  0.8815
    1LY0    HE2   18   7.566   6.882   2.694  0.2131  0.1881  2.1642
    1LY0     NZ   19   7.429   6.724   2.647 -0.7453  0.6883  0.1244
    1LY0    HZ1   20   7.511   6.665   2.642 -1.3320 -0.3385  1.7479
    1LY0    HZ2   21   7.362   6.667   2.696  0.7652 -1.1427  0.2008
    1LY0    HZ3   22   7.405   6.733   2.549 -0.0269  0.2796 -0.1029
    1LY0      C   23   7.261   7.156   2.282 -0.1306 -0.4615  1.0570
    1LY0      O   24   7.151   7.210   2.258 -0.5485  0.2787  0.2390
    2LER      N   25   7.314   7.055   2.215 -0.2688  0.3466 -0.8748
    2LER      H   26   7.402   7.017   2.247 -1.1427 -1.2246 -0.1922
    2LER     CA   27   7.261   6.998   2.089  0.6853 -0.0276 -0.1092
    2LER     HA   28   7.222   7.076   2.023  1.0922  1.0418  0.8822
    2LER     CB   29   7.382   6.932   2.016  0.0424 -0.2766  0.3333
    2LER    HB1   30   7.416   6.851   2.080  0.5536 -0.8989 -0.7066
    2LER    HB2   31   7.454   7.013   2.006 -0.2145  0.0748  1.2475
    2LER     CG   32   7.352   6.880   1.873 -0.5602  0.0992  0.3688
    2LER     HG   33   7.283   6.798   1.893 -0.4924 -0.1665 -0.4318
    2LER    CD1   34   7.300   6.991   1.782 -0.2544 -0.1137  0.7128
    2LER   HD11   35   7.372   7.072   1.770 -2.6223  2.0655  0.4182
    2LER   HD12   36   7.280   6.942   1.686  2.4253 -0.4183  0.2231
    2LER   HD13   37   7.205   7.036   1.812 -1.8334 -1.3183 -2.0266
    2LER    CD2   38   7.476   6.811   1.815 -0.5602  0.1076  0.6800
    2LER   HD21   39   7.530   6.875   1.745  1.0834 -1.4375  0.4629
    2LER   HD22   40   7.550   6.780   1.889  1.0214  1.6601 -0.1682
    2LER   HD23   41   7.454   6.729   1.746  1.8268  0.9916 -1.2977
    2LER      C   42   7.141   6.904   2.114 -1.2848  0.1463 -0.0836
    2LER      O   43   7.171   6.796   2.162 -0.3143  0.3185  0.1965
    3LYR      N   44   7.026   6.932   2.056  0.2492 -0.8176 -0.5594
    3LYR      H   45   7.002   7.026   2.026  0.8963  0.2249  1.8861
    3LYR     CA   46   6.916   6.842   2.055  0.5567  0.2192  0.2581
    3LYR     HA   47   6.907   6.803   2.157  3.3042  0.0749  0.5314
    3LYR     CB   48   6.786   6.922   2.030 -0.0440  0.4078  0.9007
    3LYR    HB1   49   6.792   6.967   1.931  1.4968 -0.9778  0.3101
    3LYR    HB2   50   6.769   6.986   2.116 -0.2504  0.9092  0.4908
    3LYR     CG   51   6.666   6.820   2.029 -0.8725  1.0490  0.6785
    3LYR    HG1   52   6.653   6.756   2.117 -0.1251 -0.8379 -0.5258
    3LYR    HG2   53   6.683   6.757   1.942  0.4476  0.7689  1.1140
    3LYR     CD   54   6.538   6.897   1.999 -0.3572  0.3211  1.1329
    3LYR    HD1   55   6.541   6.921   1.892  1.3452  0.2734  1.1515
    3LYR    HD2   56   6.526   6.986   2.061 -0.1854  2.8395 -2.1575
    3LYR     CE   57   6.417   6.803   2.004  0.2606  0.1005 -0.5808
    3LYR    HE1   58   6.422   6.749   2.098 -0.8262 -0.0548 -0.5949
    3LYR    HE2   59   6.420   6.732   1.921  1.4041 -1.1759  0.5104
    3LYR     NZ   60   6.285   6.873   2.013  0.5141  0.1412 -0.2718
    3LYR    HZ1   61   6.251   6.900   2.105 -1.9056  1.5106 -1.4618
    3LYR      C   62   6.941   6.729   1.957 -0.3316 -0.0613 -0.3567
    3LYR      O   63   6.894   6.617   1.984 -0.1142  0.2361  0.2581
    4LER      N   64   7.012   6.742   1.841  0.4208 -0.5027  0.2926
    4LER      H   65   7.039   6.836   1.816 -2.3921  0.0575 -1.0728
    4LER     CA   66   7.050   6.636   1.748  0.2180 -1.1471 -0.1301
    4LER     HA   67   6.954   6.602   1.709  0.1125  0.5179 -1.4317
    4LER     CB   68   7.119   6.692   1.626 -0.6650 -0.2288 -0.3859
    4LER    HB1   69   7.127   6.610   1.555  1.0651 -0.9164  0.5607
    4LER    HB2   70   7.222   6.720   1.647 -1.0141  1.4402 -0.7882
    4LER     CG   71   7.050   6.817   1.565 -0.2529 -0.0028  0.2732
    4LER     HG   72   7.057   6.897   1.639  0.4203 -0.1885  0.4200
    4LER    CD1   73   7.116   6.870   1.437 -0.6476 -0.2233 -0.3831
    4LER   HD11   74   7.216   6.901   1.466 -1.0944  1.5826 -0.6721
    4LER   HD12   75   7.123   6.795   1.358  2.8403 -0.7351  0.2342
    4LER   HD13   76   7.064   6.961   1.406 -0.7172  0.7872  2.4654
    4LER    CD2   77   6.908   6.792   1.521 -0.0952  0.3437 -0.8146
    4LER   HD21   78   6.872   6.888   1.484  1.1079  0.5557 -1.4544
    4LER   HD22   79   6.905   6.709   1.451 -0.0639 -1.5029  1.2592
    4LER   HD23   80   6.845   6.766   1.607 -2.1043 -1.3352 -2.6630
    4LER      C   81   7.125   6.509   1.800  0.2810 -0.2087  0.2497
    4LER      O   82   7.124   6.409   1.728  0.2452  0.3528  0.3800
    5LER      N   83   7.172   6.516   1.918  0.4397  0.0630  0.0654
    5LER      H   84   7.157   6.609   1.955 -0.2796 -0.4889  1.1971
    5LER     CA   85   7.239   6.415   1.997 -0.6834  0.1487  0.2428
    5LER     HA   86   7.297   6.347   1.934 -1.0004  0.0077  0.1004
    5LER     CB   87   7.331   6.490   2.090 -0.0824  0.5016  0.5673
    5LER    HB1   88   7.348   6.435   2.183  2.1653 -0.8017 -0.5391
    5LER    HB2   89   7.270   6.571   2.131 -2.0405 -1.4408  1.7739
    5LER     CG   90   7.467   6.518   2.029  0.2031  0.0500 -0.8458
    5LER     HG   91   7.448   6.581   1.943 -1.7668  2.3090  1.1221
    5LER    CD1   92   7.545   6.591   2.138 -0.2154  0.4888 -0.6334
    5LER   HD11   93   7.560   6.524   2.222  1.1870 -0.7941 -1.8439
    5LER   HD12   94   7.638   6.629   2.096 -0.5025  3.2371  0.9814
    5LER   HD13   95   7.502   6.680   2.185 -1.0630 -0.4188  0.3610
    5LER    CD2   96   7.553   6.397   1.993  0.4371 -0.2285  0.0371
    5LER   HD21   97   7.653   6.430   1.966  1.0249 -1.7625  0.2396
    5LER   HD22   98   7.562   6.344   2.087 -0.2990  3.7343  2.5776
    5LER   HD23   99   7.510   6.340   1.910  0.9197  1.5653 -1.5258
    5LER      C  100   7.132   6.338   2.072 -1.1061 -0.9015 -0.6694
    5LER      O  101   7.172   6.269   2.168 -0.1065 -0.0970  0.6662
    6LYR      N  102   7.002   6.327   2.042 -0.2485  0.0283 -0.0723
    6LYR      H  103   6.957   6.374   1.964 -0.4690 -2.2081 -1.3785
    6LYR     CA  104   6.916   6.226   2.106 -0.4484  0.3173 -1.1162
    6LYR     HA  105   6.974   6.157   2.168  0.0258 -0.1720 -2.0795
    6LYR     CB  106   6.819   6.295   2.206  0.2211  0.3090 -0.3394
    6LYR    HB1  107   6.748   6.220   2.241  0.9949 -0.5838 -0.6278
    6LYR    HB2  108   6.750   6.364   2.158 -0.5512  1.7176  2.5625
    6LYR     CG  109   6.876   6.366   2.327  0.3481 -0.0303 -0.4625
    6LYR    HG1  110   6.963   6.422   2.291 -0.5521  0.4230 -2.0597
    6LYR    HG2  111   6.914   6.289   2.393 -0.8581  0.5516  0.9584
    6LYR     CD  112   6.782   6.462   2.403 -1.3184  0.8309  0.1545
    6LYR    HD1  113   6.690   6.404   2.399  0.2554 -1.7490 -2.1801
    6LYR    HD2  114   6.784   6.548   2.336  1.6219 -1.0623 -2.4628
    6LYR     CE  115   6.828   6.501   2.550 -0.2656 -0.2233  0.3860
    6LYR    HE1  116   6.759   6.579   2.581 -2.1509 -1.7765  0.3322
    6LYR    HE2  117   6.930   6.539   2.554 -0.4513  0.3132  0.1300
    6LYR     NZ  118   6.801   6.394   2.646 -0.1932 -0.1305  0.0739
    6LYR    HZ1  119   6.722   6.332   2.633  0.3799 -0.7423 -0.5978
    6LYR      C  120   6.842   6.142   2.003 -0.4256 -0.5485 -0.1293
    6LYR      O  121   6.781   6.202   1.909  0.2659  0.1285 -0.5350
    7LER      N  122   6.854   6.009   2.010  0.6791 -0.3865  1.2270
    7LER      H  123   6.909   5.970   2.085  1.3569  0.0071  0.9521
    7LER     CA  124   6.771   5.915   1.939  0.1177 -0.2963  0.0370
    7LER     HA  125   6.758   5.951   1.837 -0.8042  1.3671  0.6973
    7LER     CB  126   6.845   5.780   1.939 -0.5730  0.2286 -0.2723
    7LER    HB1  127   6.771   5.705   1.911  0.0356 -0.2865 -0.5541
    7LER    HB2  128   6.878   5.752   2.039 -2.2361  0.0202  0.2489
    7LER     CG  129   6.966   5.766   1.842 -0.2409  0.8622  0.5026
    7LER     HG  130   7.054   5.812   1.887  0.0525  3.2483 -2.1925
    7LER    CD1  131   6.988   5.618   1.809 -0.1440  0.2853 -0.2296
    7LER   HD11  132   6.992   5.553   1.896 -0.1166 -0.7009 -0.9535
    7LER   HD12  133   6.900   5.581   1.756  0.9545 -0.8642 -1.3198
    7LER   HD13  134   7.078   5.603   1.749 -1.2838 -0.4161 -1.8313
    7LER    CD2  135   6.950   5.845   1.709 -0.9734  0.0220  0.2471
    7LER   HD21  136   6.956   5.951   1.730 -0.6655 -0.0860  0.7368
    7LER   HD22  137   7.026   5.809   1.640 -0.2104 -1.4928  1.7849
    7LER   HD23  138   6.857   5.819   1.657 -1.3522  0.7208  0.5696
    7LER      C  139   6.626   5.906   2.004 -0.3857  0.3678 -0.1001
    7LER      O  140   6.605   5.939   2.121 -0.3273  0.0736  0.5330
    8LER      N  141   6.532   5.843   1.931 -0.1405  0.0165  0.3908
    8LER      H  142   6.563   5.802   1.845  0.3720  0.4940  0.3393
    8LER     CA  143   6.400   5.802   1.989 -0.7458  0.2525 -0.8190
    8LER     HA  144   6.345   5.891   2.019 -1.7621 -1.1604  1.8062
    8LER     CB  145   6.320   5.710   1.895  0.8261  0.3447 -0.2501
    8LER    HB1  146   6.226   5.692   1.948  2.1987 -0.2127  2.1006
    8LER    HB2  147   6.372   5.615   1.879  1.1635  0.2948  1.0782
    8LER     CG  148   6.307   5.770   1.755  0.0782 -0.2287 -0.0717
    8LER     HG  149   6.407   5.779   1.713  0.8516 -0.4595  1.6286
    8LER    CD1  150   6.228   5.666   1.669  0.0856 -0.0496  0.9020
    8LER   HD11  151   6.125   5.648   1.699 -0.5501  1.5814 -0.1233
    8LER   HD12  152   6.231   5.702   1.566  0.5106 -0.8688  0.6232
    8LER   HD13  153   6.278   5.570   1.673  5.5183  2.4070  0.6589
    8LER    CD2  154   6.226   5.903   1.745  0.6365  0.5540 -0.4324
    8LER   HD21  155   6.276   5.972   1.677 -0.9665  0.8808 -1.3112
    8LER   HD22  156   6.129   5.868   1.710  1.2367 -2.9256  0.9565
    8LER   HD23  157   6.220   5.956   1.840  0.8528 -1.5043  0.7937
    8LER      C  158   6.411   5.722   2.123 -0.4191  0.4507  0.4303
    8LER      O  159   6.515   5.660   2.161  0.3374  0.0617 -0.2616
    9LYR      N  160   6.304   5.727   2.201 -0.1692  0.0190  0.6680
    9LYR      H  161   6.228   5.785   2.168 -0.8486 -1.1421  0.1152
    9LYR     CA  162   6.287   5.677   2.334 -0.4733 -0.1403 -0.7327
    9LYR     HA  163   6.359   5.599   2.355  0.4804  0.6180 -1.1221
    9LYR     CB  164   6.309   5.791   2.435 -0.0843 -1.0607  0.0391
    9LYR    HB1  165   6.230   5.865   2.422  0.9367 -0.2971 -2.4145
    9LYR    HB2  166   6.403   5.836   2.403 -0.5934  0.5406  0.7435
    9LYR     CG  167   6.327   5.751   2.583  0.6371 -0.5595 -0.0122
    9LYR    HG1  168   6.387   5.661   2.594  2.0367  0.5177  1.7102
    9LYR    HG2  169   6.235   5.709   2.622  1.5949  0.5653  3.9282
    9LYR     CD  170   6.388   5.859   2.685 -0.3470  0.4329 -0.3321
    9LYR    HD1  171   6.497   5.870   2.680 -0.5647  2.6315 -2.0498
    9LYR    HD2  172   6.369   5.812   2.782 -0.6609  0.4718 -0.3745
    9LYR     CE  173   6.323   5.994   2.687  0.4183 -1.0089  0.4850
    9LYR    HE1  174   6.331   6.044   2.783  0.2990  0.7457 -0.3650
    9LYR    HE2  175   6.215   5.986   2.672 -0.0943  0.8524  2.6530
    9LYR     NZ  176   6.383   6.087   2.588  0.8401 -0.4279 -1.2371
    9LYR    HZ1  177   6.482   6.104   2.597  0.6083  0.1337  0.7194
    9LYR      C  178   6.146   5.625   2.347  0.0496  0.6029 -0.0607
    9LYR      O  179   6.121   5.505   2.342 -0.0090  0.2504 -0.2381
   10LER      N  180   6.045   5.708   2.358  0.4300 -0.4413  0.4865
   10LER      H  181   6.071   5.804   2.338  0.8588 -0.6060  0.2405
   10LER     CA  182   5.907   5.679   2.402 -0.4685  0.0609 -0.6606
   10LER     HA  183   5.919   5.634   2.500  1.0130  2.4918  0.3822
   10LER     CB  184   5.820   5.809   2.421 -0.4344  0.2665  0.5970
   10LER    HB1  185   5.717   5.776   2.419 -1.2983  2.7222  1.2680
   10LER    HB2  186   5.835   5.872   2.332  0.9925 -0.6285  0.1605
   10LER     CG  187   5.838   5.899   2.543  0.1771  0.3114  0.4666
   10LER     HG  188   5.767   5.981   2.544  0.8822  1.1723 -3.1393
   10LER    CD1  189   5.829   5.825   2.677 -0.4034  0.1774  0.7989
   10LER   HD11  190   5.847   5.899   2.754  0.3361  0.2851  0.5281
   10LER   HD12  191   5.727   5.787   2.685 -0.4302 -0.0703 -0.4526
   10LER   HD13  192   5.909   5.751   2.677 -0.6270 -0.0996 -0.5277
   10LER    CD2  193   5.969   5.972   2.552  0.0719 -0.0364 -0.0128
   10LER   HD21  194   5.985   5.996   2.447 -0.5852 -3.1761 -0.9310
   10LER   HD22  195   5.968   6.057   2.620  0.1612 -0.8338  1.0124
   10LER   HD23  196   6.053   5.916   2.593 -0.8366 -1.1250  0.4336
   10LER      C  197   5.831   5.575   2.316  0.3132  0.5837  0.5187
   10LER      O  198   5.736   5.513   2.363 -0.0646 -0.0474 -0.1438
   11LER      N  199   5.872   5.560   2.193  0.9727 -0.5250 -0.4541
   11LER      H  200   5.941   5.624   2.156 -1.2735  3.1020  1.0416
   11LER     CA  201   5.810   5.465   2.101 -0.2881  0.3585 -0.5593
   11LER     HA  202   5.705   5.476   2.126 -0.8046 -3.1423 -0.8277
   11LER     CB  203   5.842   5.499   1.954 -0.7872  0.6177  0.0228
   11LER    HB1  204   5.797   5.422   1.891  0.2118  0.0109  0.0138
   11LER    HB2  205   5.947   5.476   1.937 -1.2272 -1.3751 -0.2653
   11LER     CG  206   5.797   5.642   1.908 -0.0530 -0.0410 -0.2354
   11LER     HG  207   5.702   5.664   1.957  0.7477  0.3687  1.2060
   11LER    CD1  208   5.892   5.742   1.952  0.3718  0.4693 -1.3053
   11LER   HD11  209   5.866   5.775   2.052  2.2419 -0.5254 -0.4175
   11LER   HD12  210   5.995   5.706   1.945  0.4943  0.4453  0.2791
   11LER   HD13  211   5.892   5.827   1.885  1.2687  0.8366 -0.8544
   11LER    CD2  212   5.790   5.641   1.759  0.7615 -0.0670 -0.0239
   11LER   HD21  213   5.707   5.575   1.733  1.3693 -0.0806 -2.1625
   11LER   HD22  214   5.766   5.740   1.718  0.9961 -0.3558 -0.8827
   11LER   HD23  215   5.884   5.616   1.710  0.5558  0.2629 -0.5996
   11LER      C  216   5.850   5.318   2.137 -0.1045  0.6118 -0.7986
   11LER      O  217   5.782   5.217   2.112  0.4105  0.5562  0.4075
   12LER      N  218   5.971   5.305   2.189  0.1160  0.0960  0.0304
   12LER      H  219   6.022   5.390   2.204 -1.1023  0.6728  1.1660
   12LER     CA  220   6.038   5.176   2.204 -0.6170  0.0041 -0.4143
   12LER     HA  221   5.996   5.100   2.138 -0.4889 -0.5277  0.1099
   12LER     CB  222   6.192   5.197   2.190 -0.4605  0.0735 -0.4544
   12LER    HB1  223   6.233   5.115   2.249  0.5256  0.6904 -0.2658
   12LER    HB2  224   6.222   5.287   2.244  1.3776 -1.1428  0.6576
   12LER     CG  225   6.244   5.200   2.045 -1.0387 -0.0083  0.0884
   12LER     HG  226   6.243   5.106   1.990  1.6147 -0.3052  0.4038
   12LER    CD1  227   6.181   5.305   1.957 -0.4456 -0.1220 -0.2722
   12LER   HD11  228   6.162   5.395   2.016 -0.7313  0.3279 -1.0359
   12LER   HD12  229   6.242   5.326   1.869 -0.7119 -0.0155 -0.4310
   12LER   HD13  230   6.089   5.260   1.919 -0.7557  0.5798 -0.3694
   12LER    CD2  231   6.394   5.217   2.054  0.7165  0.1812 -0.2700
   12LER   HD21  232   6.432   5.182   1.959  0.6769 -1.5048  0.3013
   12LER   HD22  233   6.413   5.324   2.060  1.7122 -0.0639  1.8273
   12LER   HD23  234   6.441   5.162   2.136  2.1818 -0.8548 -1.7664
   12LER      C  235   6.009   5.111   2.339 -0.1107  0.3909 -0.2013
   12LER      O  236   6.030   4.993   2.369  0.5783 -0.1800  0.1604
   13LER      N  237   5.953   5.191   2.431 -0.4499  0.2704 -0.4161
   13LER      H  238   5.930   5.283   2.397 -0.4648 -0.1466 -1.5665
   13LER     CA  239   5.932   5.159   2.572  0.3754 -0.2593  0.2369
   13LER     HA  240   6.028   5.120   2.607  1.6901  1.8039 -0.8816
   13LER     CB  241   5.908   5.277   2.661 -0.1218 -0.4082  0.2532
   13LER    HB1  242   5.907   5.244   2.765  0.5682  1.9848  1.0931
   13LER    HB2  243   5.805   5.302   2.636 -0.2686 -1.8805 -0.7704
   13LER     CG  244   6.006   5.393   2.628  0.1290  0.0139 -0.8755
   13LER     HG  245   5.988   5.440   2.531  1.3359 -0.2122 -1.2272
   13LER    CD1  246   5.982   5.491   2.737  0.2510  0.2326 -0.5952
   13LER   HD11  247   5.994   5.445   2.835  0.1213  0.3860 -0.5088
   13LER   HD12  248   6.048   5.577   2.726  1.8218 -0.6721  1.1214
   13LER   HD13  249   5.880   5.528   2.738  1.5558  4.2914 -0.2210
   13LER    CD2  250   6.153   5.338   2.655  0.2774 -0.1439  0.5010
   13LER   HD21  251   6.157   5.289   2.752 -0.2638  1.8996  1.6074
   13LER   HD22  252   6.174   5.279   2.566  0.7053 -0.7525  1.0010
   13LER   HD23  253   6.214   5.428   2.654  0.6037 -0.2777 -2.7194
   13LER      C  254   5.821   5.054   2.594  0.3757 -0.0536  0.0108
   13LER      O  255   5.715   5.065   2.531 -0.6935 -0.9942 -0.1986
   14NH2      N  256   5.842   4.962   2.687  0.4828  0.5265  0.6573
   14NH2     H1  257   5.927   4.965   2.742  1.3580  3.5216 -0.6521
   14NH2     H2  258   5.781   4.882   2.701  0.3949  0.8925  2.7211
   15LY0      N  259   6.124   7.078   2.349 -0.3600  0.3354  0.3639
   15LY0     H1  260   6.048   7.016   2.322 -2.5049  2.4540  1.1200
   15LY0     H2  261   6.209   7.023   2.346  0.7599  2.0100  0.4196
   15LY0     H3  262   6.095   7.108   2.441  0.6153  2.8954 -0.0779
   15LY0     CA  263   6.115   7.186   2.246 -0.2201  0.3875  0.0749
   15LY0     HA  264   6.010   7.210   2.232  0.1426  2.1593  0.1311
   15LY0     CB  265   6.190   7.317   2.289 -0.1586 -0.1382 -0.2101
   15LY0    HB1  266   6.169   7.396   2.218 -1.6086  1.4468  1.8641
   15LY0    HB2  267   6.298   7.301   2.300 -0.0912  1.0996  1.3059
   15LY0     CG  268   6.141   7.375   2.421 -0.5312 -0.2770 -0.0402
   15LY0    HG1  269   6.143   7.313   2.511  1.4476  1.3889  1.1514
   15LY0    HG2  270   6.034   7.397   2.412 -0.2742  0.8111 -0.5413
   15LY0     CD  271   6.222   7.499   2.461 -0.0446  0.5269  0.6518
   15LY0    HD1  272   6.212   7.578   2.386 -0.0002  0.6348  0.7595
   15LY0    HD2  273   6.328   7.477   2.473 -0.1494 -1.4250 -1.3945
   15LY0     CE  274   6.170   7.554   2.600 -0.4160  0.7006  0.4384
   15LY0    HE1  275   6.062   7.570   2.608 -0.3303  1.3282  0.4126
   15LY0    HE2  276   6.225   7.646   2.618  1.6996 -0.0280 -1.8390
   15LY0     NZ  277   6.203   7.460   2.705 -0.9019  0.0827 -0.0398
   15LY0    HZ1  278   6.291   7.416   2.681 -1.4492 -0.1291 -1.8400
   15LY0    HZ2  279   6.221   7.519   2.785  0.8739 -0.1523 -0.2225
   15LY0    HZ3  280   6.127   7.401   2.736 -0.0180 -0.2543  1.6210
   15LY0      C  281   6.152   7.129   2.108  0.0050  0.5562 -0.4966
   15LY0      O  282   6.266   7.153   2.070 -0.4206  0.5590  0.1572
   16LER      N  283   6.055   7.055   2.049 -0.1313  0.2297  0.1253
   16LER      H  284   5.968   7.044   2.099  1.7108  0.8402  3.8184
   16LER     CA  285   6.066   6.985   1.924  0.0201  0.4846  0.5940
   16LER     HA  286   6.000   6.900   1.939  0.8295 -0.3128 -0.2545
   16LER     CB  287   6.025   7.065   1.794  0.2955 -0.0796 -0.4323
   16LER    HB1  288   5.991   6.992   1.721  1.3759  0.8969 -1.9644
   16LER    HB2  289   6.106   7.123   1.750  0.7494  1.7634  2.5719
   16LER     CG  290   5.902   7.154   1.804  0.2120  0.4925  0.1111
   16LER     HG  291   5.924   7.230   1.878 -1.9210 -0.6387  2.0648
   16LER    CD1  292   5.892   7.230   1.671  0.1211  0.3964  0.1667
   16LER   HD11  293   5.907   7.170   1.581  0.8718  0.6683  0.1110
   16LER   HD12  294   5.795   7.280   1.667 -0.4603 -0.7048 -0.1454
   16LER   HD13  295   5.968   7.307   1.683 -0.2688  0.6249  1.2949
   16LER    CD2  296   5.784   7.078   1.855 -0.0348  0.0489  0.3863
   16LER   HD21  297   5.809   7.001   1.928  2.5598  0.8298  0.4196
   16LER   HD22  298   5.714   7.137   1.915  0.9817  0.0771  1.5981
   16LER   HD23  299   5.744   7.020   1.772  2.1342  0.2749 -0.8826
   16LER      C  300   6.206   6.910   1.910 -0.5597  0.0076  0.1315
   16LER      O  301   6.234   6.874   1.790  0.3104 -0.5435 -0.4808
   17LY0      N  302   6.576   5.469   3.654 -0.1280 -0.1556  0.5306
   17LY0     H1  303   6.654   5.409   3.677  1.3620  1.5858  0.1718
   17LY0     H2  304   6.514   5.475   3.734  0.6925  0.6294  1.1202
   17LY0     H3  305   6.530   5.430   3.573  0.1648  0.7667 -0.0930
   17LY0     CA  306   6.633   5.606   3.620 -0.1832  0.0204  0.1103
   17LY0     HA  307   6.556   5.682   3.608 -1.6516 -1.3003  0.6999
   17LY0     CB  308   6.721   5.647   3.744 -0.0647  0.4306  0.0699
   17LY0    HB1  309   6.785   5.568   3.782  0.4952  1.8994  2.3965
   17LY0    HB2  310   6.651   5.676   3.822  0.1786 -0.4702  0.6287
   17LY0     CG  311   6.810   5.763   3.714 -0.0683 -0.2023  0.0627
   17LY0    HG1  312   6.753   5.856   3.716  0.9177  0.4900 -2.0019
   17LY0    HG2  313   6.867   5.757   3.622 -0.9178 -0.3452 -0.4652
   17LY0     CD  314   6.908   5.771   3.834 -0.2041  0.4543 -0.6088
   17LY0    HD1  315   6.963   5.677   3.839 -0.0681  0.5927  1.0648
   17LY0    HD2  316   6.857   5.779   3.930  0.8113 -1.7657  0.1777
   17LY0     CE  317   7.018   5.875   3.823  0.6942  0.2146 -0.7926
   17LY0    HE1  318   6.967   5.970   3.806  1.1278  0.4819 -0.6217
   17LY0    HE2  319   7.079   5.847   3.738 -0.2018 -1.2747 -0.9636
   17LY0     NZ  320   7.101   5.887   3.947  0.3407 -0.0295 -0.5029
   17LY0    HZ1  321   7.161   5.806   3.952 -0.9453 -1.1130 -1.8236
   17LY0    HZ2  322   7.156   5.972   3.954  2.0708 -1.1064 -0.4665
   17LY0    HZ3  323   7.043   5.899   4.029 -2.4706  2.8097 -2.6194
   17LY0      C  324   6.714   5.592   3.493  0.5746  0.0878  0.2161
   17LY0      O  325   6.814   5.519   3.490 -0.1487  0.3128 -0.3253
   18LER      N  326   6.669   5.654   3.384  0.5473  0.6708  0.1507
   18LER      H  327   6.573   5.686   3.384  0.7439  1.2848  0.0292
   18LER     CA  328   6.737   5.683   3.259  0.3087  0.3952  0.2882
   18LER     HA  329   6.795   5.594   3.232 -0.2617 -0.0090  0.3631
   18LER     CB  330   6.646   5.701   3.140 -0.4424 -0.6911 -0.3974
   18LER    HB1  331   6.693   5.776   3.076 -0.6769 -0.1122  0.0944
   18LER    HB2  332   6.552   5.745   3.173 -0.0055 -0.6649  0.9115
   18LER     CG  333   6.615   5.577   3.054  0.3138 -0.1566 -0.1303
   18LER     HG  334   6.711   5.527   3.035 -0.3274 -1.4177 -0.1531
   18LER    CD1  335   6.529   5.474   3.133  0.1455 -0.1853  0.5915
   18LER   HD11  336   6.496   5.396   3.064  0.2117  0.9663 -0.7895
   18LER   HD12  337   6.599   5.429   3.204  0.7649 -1.2260 -0.6376
   18LER   HD13  338   6.450   5.526   3.187 -0.9892 -1.4060  0.1707
   18LER    CD2  339   6.552   5.617   2.930 -0.4151  0.3332  0.3705
   18LER   HD21  340   6.554   5.536   2.858 -1.0325  1.9895 -1.6359
   18LER   HD22  341   6.443   5.623   2.938 -0.6049 -0.6411 -1.2148
   18LER   HD23  342   6.591   5.716   2.904  2.1058 -0.5850  0.3918
   18LER      C  343   6.831   5.799   3.284 -0.6904 -0.8331 -0.1618
   18LER      O  344   6.803   5.906   3.337  0.1552  0.3726  0.0920
   19LYR      N  345   6.953   5.781   3.227  0.1789 -0.0981  0.6574
   19LYR      H  346   6.974   5.705   3.164 -2.7292 -1.3673  1.0899
   19LYR     CA  347   7.061   5.891   3.240 -0.7405 -0.6358  0.0819
   19LYR     HA  348   7.030   5.962   3.317  0.4163 -1.5159  1.4240
   19LYR     CB  349   7.193   5.823   3.285 -0.3289 -0.1378  0.1447
   19LYR    HB1  350   7.274   5.896   3.279 -1.0676  0.5679 -1.6031
   19LYR    HB2  351   7.226   5.751   3.210 -1.4511  0.8800 -1.3676
   19LYR     CG  352   7.180   5.769   3.431 -0.0468  0.4843  0.3950
   19LYR    HG1  353   7.113   5.682   3.424 -0.5601  0.9540 -0.8439
   19LYR    HG2  354   7.132   5.846   3.491  0.1568  0.0803  1.0840
   19LYR     CD  355   7.316   5.721   3.483  0.1264  0.9337 -0.1804
   19LYR    HD1  356   7.361   5.815   3.515 -0.1068  1.0650 -0.2348
   19LYR    HD2  357   7.366   5.664   3.405 -0.3554  1.2777 -0.7542
   19LYR     CE  358   7.290   5.633   3.608  0.2864  0.1713 -0.6007
   19LYR    HE1  359   7.275   5.529   3.577  2.4456 -0.1877 -0.5761
   19LYR    HE2  360   7.197   5.670   3.650  1.0228  1.1096  0.2362
   19LYR     NZ  361   7.398   5.643   3.702  0.1747  0.5690  0.5161
   19LYR    HZ1  362   7.459   5.562   3.699 -1.0451 -0.3638 -0.3127
   19LYR      C  363   7.089   5.974   3.109 -0.0542 -0.0322  0.6894
   19LYR      O  364   7.145   6.080   3.115 -0.7761  0.0077 -0.0047
   20LER      N  365   7.062   5.916   2.992 -0.5258  0.3064  0.1377
   20LER      H  366   7.016   5.826   3.002  1.5267 -0.6875  1.1252
   20LER     CA  367   7.108   5.950   2.850 -0.0034  0.8353 -0.8307
   20LER     HA  368   7.197   6.014   2.841  0.7121 -0.0249 -0.0039
   20LER     CB  369   7.129   5.820   2.780 -0.4516  0.2083  0.0852
   20LER    HB1  370   7.121   5.837   2.673  2.1854 -1.9430 -0.5619
   20LER    HB2  371   7.047   5.753   2.806 -2.3533  2.3228 -0.1625
   20LER     CG  372   7.269   5.752   2.818 -0.4961 -0.1503 -0.5913
   20LER     HG  373   7.284   5.739   2.925  1.5373  2.0062 -0.5295
   20LER    CD1  374   7.281   5.613   2.761 -0.9275 -0.1312  0.2500
   20LER   HD11  375   7.254   5.604   2.655  0.4773 -0.7553 -0.0713
   20LER   HD12  376   7.377   5.565   2.778  0.5539  1.5508 -2.5130
   20LER   HD13  377   7.200   5.562   2.814 -1.4507 -1.4886 -1.7407
   20LER    CD2  378   7.389   5.823   2.757 -0.0664 -0.7101  0.3389
   20LER   HD21  379   7.488   5.779   2.770 -0.1418 -1.0717 -0.2991
   20LER   HD22  380   7.372   5.810   2.650  2.5549 -0.5575 -0.1527
   20LER   HD23  381   7.387   5.926   2.791 -0.6303 -0.7928  0.5768
   20LER      C  382   6.998   6.029   2.790  0.2375  0.1097 -0.2351
   20LER      O  383   6.918   5.978   2.708 -0.1981 -0.6386 -0.2580
   21LER      N  384   6.976   6.151   2.838  0.0109  0.0502 -0.7544
   21LER      H  385   7.047   6.194   2.896  1.2395  0.7728 -2.7057
   21LER     CA  386   6.857   6.229   2.816 -0.0585 -0.6071 -0.2818
   21LER     HA  387   6.790   6.183   2.744 -1.9208  0.2680  0.8381
   21LER     CB  388   6.773   6.248   2.943 -0.3509 -0.3922  0.5509
   21LER    HB1  389   6.695   6.322   2.923  1.3254  1.5372  0.8471
   21LER    HB2  390   6.836   6.285   3.024  0.3782 -1.1545  0.3409
   21LER     CG  391   6.706   6.119   2.993  0.4155 -0.5703 -0.0123
   21LER     HG  392   6.782   6.041   2.997 -1.8104 -2.8932 -0.3462
   21LER    CD1  393   6.644   6.145   3.130  0.0148  0.2666 -0.2019
   21LER   HD11  394   6.726   6.185   3.190  1.0569  0.2679 -1.5753
   21LER   HD12  395   6.566   6.221   3.122 -0.9882 -0.8766 -1.8932
   21LER   HD13  396   6.603   6.056   3.178  1.3718  1.0433  2.6290
   21LER    CD2  397   6.583   6.080   2.908  0.4267 -1.0414 -0.0101
   21LER   HD21  398   6.621   6.055   2.809  1.6394  0.4857  0.0275
   21LER   HD22  399   6.522   6.006   2.960 -0.8247 -0.5574 -0.7375
   21LER   HD23  400   6.516   6.166   2.897  3.2136  0.9370 -4.0949
   21LER      C  401   6.885   6.361   2.743 -0.2835  0.0790 -1.4053
   21LER      O  402   6.985   6.425   2.773 -0.0152 -0.5057  0.2676
   22LY0      N  403   7.835   6.119   3.749  0.5030  0.0485 -0.3243
   22LY0     H1  404   7.865   6.207   3.788 -1.1270  0.7399 -0.5410
   22LY0     H2  405   7.792   6.130   3.658 -0.3940 -0.8213 -0.0191
   22LY0     H3  406   7.912   6.053   3.747 -1.5389 -2.5334 -0.2044
   22LY0     CA  407   7.729   6.065   3.834 -0.2938 -0.6014  0.4642
   22LY0     HA  408   7.775   6.044   3.930  0.5466  0.1143  0.2269
   22LY0     CB  409   7.613   6.170   3.863  0.2577 -0.0795  0.2801
   22LY0    HB1  410   7.519   6.120   3.889 -1.1152  1.2757 -1.7705
   22LY0    HB2  411   7.579   6.207   3.766 -1.5035  1.5284  1.4338
   22LY0     CG  412   7.659   6.283   3.959 -0.3341  0.7232  0.2083
   22LY0    HG1  413   7.743   6.327   3.907 -0.5021  0.4572 -0.2976
   22LY0    HG2  414   7.699   6.233   4.047  0.5350 -1.3008 -1.2587
   22LY0     CD  415   7.544   6.379   3.995  0.4561 -0.8593  0.1170
   22LY0    HD1  416   7.481   6.387   3.906  1.4284 -3.1756 -0.8473
   22LY0    HD2  417   7.586   6.476   4.021  1.8776 -1.5362  0.4468
   22LY0     CE  418   7.462   6.333   4.122 -0.0589 -0.2410 -0.0102
   22LY0    HE1  419   7.529   6.344   4.208 -0.3943  1.1680  0.0951
   22LY0    HE2  420   7.420   6.233   4.109 -0.8075  0.3339 -2.3413
   22LY0     NZ  421   7.351   6.432   4.154  0.1914  0.7238 -0.3221
   22LY0    HZ1  422   7.394   6.513   4.198 -0.0360  0.8550 -0.3416
   22LY0    HZ2  423   7.306   6.447   4.065  1.8413 -1.7434 -1.6847
   22LY0    HZ3  424   7.281   6.397   4.217  0.2713 -0.4190 -0.8403
   22LY0      C  425   7.671   5.927   3.789 -0.1585  0.3583  0.4291
   22LY0      O  426   7.669   5.899   3.665 -0.1526 -0.0456 -0.3041
   23LER      N  427   7.620   5.857   3.890  0.3518  0.1071  0.3048
   23LER      H  428   7.620   5.901   3.981  2.8713 -1.3728  1.1155
   23LER     CA  429   7.548   5.730   3.873  0.4147 -0.1879 -0.1800
   23LER     HA  430   7.623   5.664   3.828  0.8029 -0.3041  0.6299
   23LER     CB  431   7.514   5.674   4.011 -0.2650  0.5301 -0.3943
   23LER    HB1  432   7.457   5.582   4.001  0.1578  0.2721 -0.4909
   23LER    HB2  433   7.460   5.748   4.071 -0.3759  0.2256 -0.1201
   23LER     CG  434   7.629   5.634   4.102 -0.5272 -0.5688 -0.7614
   23LER     HG  435   7.682   5.727   4.121 -1.9715  0.2407 -0.5424
   23LER    CD1  436   7.584   5.586   4.238  0.1181  0.4685 -0.2794
   23LER   HD11  437   7.536   5.666   4.294  0.1662  1.1457 -1.1874
   23LER   HD12  438   7.516   5.504   4.212  0.3385  0.2533 -0.1756
   23LER   HD13  439   7.674   5.557   4.292  0.2012  0.3843 -0.4631
   23LER    CD2  440   7.719   5.527   4.025 -0.0801  0.1684 -0.1321
   23LER   HD21  441   7.789   5.478   4.093 -0.5394 -1.5510 -0.8611
   23LER   HD22  442   7.659   5.443   3.992 -1.0757  0.6330  0.4338
   23LER   HD23  443   7.773   5.585   3.950  1.5185 -0.2541  0.6446
   23LER      C  444   7.416   5.744   3.789 -1.0690  0.7877  0.1830
   23LER      O  445   7.341   5.842   3.796 -0.0016 -0.4464  0.0492
   24LY0      N  446   8.742   6.372   1.956  0.0975  0.7364  1.1126
   24LY0     H1  447   8.810   6.444   1.938  1.0431 -0.1791  0.8539
   24LY0     H2  448   8.694   6.334   1.875  3.2003 -0.5153 -0.3177
   24LY0     H3  449   8.800   6.300   1.998  1.4773  2.3048  2.0191
   24LY0     CA  450   8.637   6.416   2.051 -0.0383  0.7709 -0.7100
   24LY0     HA  451   8.679   6.423   2.151 -1.3596 -1.2489  0.0481
   24LY0     CB  452   8.578   6.550   2.012  0.6350 -0.1254 -0.4088
   24LY0    HB1  453   8.541   6.554   1.909  1.1313  2.3662 -0.5523
   24LY0    HB2  454   8.656   6.626   2.016  0.0631  0.6390 -2.4130
   24LY0     CG  455   8.456   6.596   2.082  0.6133  0.3717  0.0816
   24LY0    HG1  456   8.463   6.581   2.190 -2.2089 -0.4904  0.2112
   24LY0    HG2  457   8.378   6.526   2.053 -0.2195  1.2919  0.0528
   24LY0     CD  458   8.402   6.732   2.041 -0.2439 -0.2388  0.6313
   24LY0    HD1  459   8.307   6.742   2.095 -1.2401 -0.3076 -1.0306
   24LY0    HD2  460   8.381   6.740   1.934 -0.5069  0.0976  0.7060
   24LY0     CE  461   8.492   6.847   2.076 -0.3896  0.4289 -0.0771
   24LY0    HE1  462   8.587   6.825   2.027 -0.8094  1.4674 -1.4048
   24LY0    HE2  463   8.507   6.858   2.184  2.2517 -1.6009 -0.1115
   24LY0     NZ  464   8.454   6.976   2.011  0.2201 -0.3120  0.2413
   24LY0    HZ1  465   8.421   6.966   1.917  1.7410 -0.4746 -0.3056
   24LY0    HZ2  466   8.384   7.025   2.066 -0.5674 -1.0802 -0.0557
   24LY0    HZ3  467   8.538   7.032   2.012  1.8143 -2.5368  1.6908
   24LY0      C  468   8.531   6.303   2.059 -0.0475  1.0164 -0.2615
   24LY0      O  469   8.479   6.262   1.958  0.3886 -0.4577 -0.1461
   25LER      N  470   8.499   6.257   2.181  0.2779  0.1171  0.2513
   25LER      H  471   8.533   6.296   2.267  0.6562  0.9661 -0.2685
   25LER     CA  472   8.389   6.158   2.188  0.2105 -0.1620 -0.0373
   25LER     HA  473   8.409   6.088   2.107  3.5959  0.7559 -0.1299
   25LER     CB  474   8.374   6.077   2.321  0.3604 -0.2865  0.1962
   25LER    HB1  475   8.287   6.013   2.305  0.4355 -0.5523  0.8265
   25LER    HB2  476   8.358   6.155   2.395 -0.5157 -0.2062 -0.0617
   25LER     CG  477   8.493   5.985   2.352 -0.0338  0.5597 -0.7345
   25LER     HG  478   8.583   6.044   2.368  0.4123 -0.2660 -0.1501
   25LER    CD1  479   8.458   5.890   2.462  0.3177 -0.1217 -0.4727
   25LER   HD11  480   8.538   5.818   2.478 -0.4181 -1.2238 -1.4940
   25LER   HD12  481   8.437   5.935   2.558  0.9331 -3.1724  1.2219
   25LER   HD13  482   8.369   5.835   2.430 -1.6259  1.7516  1.3572
   25LER    CD2  483   8.529   5.902   2.229 -0.0227  0.3394  0.2859
   25LER   HD21  484   8.571   5.955   2.143  0.0699 -0.1091  0.0531
   25LER   HD22  485   8.587   5.816   2.263 -2.5627 -1.2257  0.9142
   25LER   HD23  486   8.439   5.853   2.191  2.0879 -2.6192 -1.3634
   25LER      C  487   8.257   6.229   2.153 -0.9273  0.2708  1.0533
   25LER      O  488   8.224   6.321   2.217  0.5251 -0.6730 -0.1693
   26LYR      N  489   8.177   6.169   2.062  1.0936 -0.3792  0.1065
   26LYR      H  490   8.212   6.097   2.000  0.4448  0.2137 -0.9950
   26LYR     CA  491   8.034   6.191   2.051 -0.3580 -0.3614  0.1429
   26LYR     HA  492   8.011   6.275   2.118 -0.5818  0.6270 -1.1327
   26LYR     CB  493   7.995   6.235   1.904 -0.1641  0.3125  0.2300
   26LYR    HB1  494   8.067   6.180   1.844  0.2069  0.2208  0.7424
   26LYR    HB2  495   8.012   6.342   1.897 -0.2501  0.3134  0.0444
   26LYR     CG  496   7.849   6.203   1.866 -0.1485 -0.5042  0.1527
   26LYR    HG1  497   7.783   6.229   1.949 -0.9241  2.2461 -1.2047
   26LYR    HG2  498   7.830   6.100   1.836 -0.7195 -0.1513 -0.7377
   26LYR     CD  499   7.801   6.285   1.737 -0.4155  0.6165  0.0719
   26LYR    HD1  500   7.813   6.392   1.756 -1.8761  0.9630 -0.8263
   26LYR    HD2  501   7.695   6.275   1.713 -0.1276 -2.3558 -0.3613
   26LYR     CE  502   7.875   6.250   1.605 -0.2315  0.5003 -0.5969
   26LYR    HE1  503   7.846   6.150   1.576 -0.8175  0.2660  0.7325
   26LYR    HE2  504   7.983   6.258   1.622 -0.5972  0.5477  2.1479
   26LYR     NZ  505   7.834   6.337   1.497 -0.0157  0.1002  0.1068
   26LYR    HZ1  506   7.882   6.426   1.496  1.8836 -0.8755 -1.2483
   26LYR      C  507   7.968   6.062   2.114  0.3734  0.2372 -0.2144
   26LYR      O  508   8.018   5.950   2.093  0.2280 -0.3663 -0.3420
   27LER      N  509   7.851   6.078   2.185 -0.4688 -0.5780  0.1721
   27LER      H  510   7.826   6.175   2.200  0.7277 -0.3640  0.8765
   27LER     CA  511   7.782   5.973   2.250 -0.4464 -1.0160 -0.7359
   27LER     HA  512   7.802   5.885   2.187 -1.8672  0.3081 -3.2077
   27LER     CB  513   7.834   5.949   2.389  0.0296  0.0277 -0.1174
   27LER    HB1  514   7.766   5.887   2.448  0.5113 -0.4649 -0.0731
   27LER    HB2  515   7.833   6.046   2.440  0.8360 -0.2602  0.4794
   27LER     CG  516   7.976   5.880   2.401  0.4987 -0.1521  0.3849
   27LER     HG  517   8.044   5.934   2.335 -2.1448  2.7054 -0.2637
   27LER    CD1  518   8.040   5.897   2.538  0.4117 -0.0282 -0.3371
   27LER   HD11  519   7.990   5.846   2.620 -0.4659  1.0521 -0.1777
   27LER   HD12  520   8.143   5.867   2.520  1.5438  2.2361  1.8225
   27LER   HD13  521   8.047   6.004   2.559  0.9259  0.2850 -1.9422
   27LER    CD2  522   7.964   5.730   2.358 -0.3518 -0.3571  0.2140
   27LER   HD21  523   8.064   5.687   2.345 -0.5406 -0.4266 -1.1986
   27LER   HD22  524   7.904   5.671   2.428 -2.6894  2.1139  0.4538
   27LER   HD23  525   7.905   5.730   2.266 -2.0081 -0.8223  1.2324
   27LER      C  526   7.634   6.006   2.246 -0.0826  0.8240  0.2670
   27LER      O  527   7.587   6.103   2.305 -0.4330  0.3278 -0.1486
   28LER      N  528   7.547   5.927   2.181 -0.0752 -0.0131  0.1688
   28LER      H  529   7.589   5.847   2.136  0.1387  0.0138  0.3199
   28LER     CA  530   7.401   5.947   2.155 -0.0103 -0.6419 -0.0546
   28LER     HA  531   7.382   6.049   2.121  2.5444 -0.2559 -0.5641
   28LER     CB  532   7.359   5.851   2.041  0.3641  0.3707 -0.4723
   28LER    HB1  533   7.251   5.856   2.033  0.1033 -0.5639  1.7288
   28LER    HB2  534   7.392   5.753   2.075  1.4814  1.3560  1.5426
   28LER     CG  535   7.423   5.886   1.907  0.0162 -0.5767 -0.2277
   28LER     HG  536   7.531   5.891   1.921  0.1269  2.2748 -1.3748
   28LER    CD1  537   7.382   5.772   1.813 -0.0165 -0.5134 -0.2898
   28LER   HD11  538   7.276   5.784   1.791  0.6623  3.3264 -2.2346
   28LER   HD12  539   7.431   5.797   1.719 -1.5751  1.5178 -0.6359
   28LER   HD13  540   7.401   5.674   1.858  0.2872 -1.3952 -2.2391
   28LER    CD2  541   7.380   6.024   1.858  0.1024  0.0468  0.2322
   28LER   HD21  542   7.271   6.027   1.863 -0.0215 -1.0061 -1.1842
   28LER   HD22  543   7.424   6.103   1.919 -1.8213 -1.0715  3.3063
   28LER   HD23  544   7.406   6.031   1.752  1.6842 -1.0966  0.5204
   28LER      C  545   7.316   5.933   2.284 -0.3108 -0.0777  0.4260
   28LER      O  546   7.338   5.847   2.365  0.5560  0.1702 -0.1386
   29LYR      N  547   7.213   6.019   2.300  0.0656  0.1142  0.0415
   29LYR      H  548   7.214   6.096   2.234  0.0809 -0.1412 -0.2565
   29LYR     CA  549   7.118   6.016   2.412 -0.3278  0.1009 -0.1471
   29LYR     HA  550   7.139   5.941   2.488  3.3439  0.2015 -0.9032
   29LYR     CB  551   7.136   6.154   2.481  0.3332 -0.0671 -0.1688
   29LYR    HB1  552   7.059   6.181   2.553  1.1922 -0.0477  0.7616
   29LYR    HB2  553   7.135   6.229   2.402 -2.5689  0.7082  0.4881
   29LYR     CG  554   7.273   6.161   2.564  0.5980  0.2518  0.2208
   29LYR    HG1  555   7.349   6.110   2.505  0.0594 -3.2778  2.3109
   29LYR    HG2  556   7.272   6.103   2.656 -1.7701  0.0734  0.1472
   29LYR     CD  557   7.311   6.300   2.597  0.4098 -0.1577  0.3731
   29LYR    HD1  558   7.383   6.299   2.679  0.2830  1.3841  0.5350
   29LYR    HD2  559   7.218   6.351   2.623  1.1005  0.3722  1.9586
   29LYR     CE  560   7.363   6.382   2.474  0.1133  0.4640  0.0117
   29LYR    HE1  561   7.341   6.489   2.482 -0.9739  0.5027 -2.5787
   29LYR    HE2  562   7.321   6.343   2.381 -0.7947 -0.0480  0.6210
   29LYR     NZ  563   7.502   6.349   2.455 -0.2461  0.1738  0.1933
   29LYR    HZ1  564   7.526   6.264   2.407  1.3759 -0.6789  2.3405
   29LYR      C  565   6.977   5.991   2.366  0.1431  0.2627  0.0151
   29LYR      O  566   6.963   5.943   2.257 -0.0356  0.1904  0.9695
   30LER      N  567   6.876   6.027   2.447  0.6211  0.2654 -0.4457
   30LER      H  568   6.905   6.038   2.543 -0.6592 -1.9179  0.2793
   30LER     CA  569   6.739   5.978   2.426  0.1483  0.9780 -0.1402
   30LER     HA  570   6.741   5.942   2.323  2.3969  1.4196 -0.3023
   30LER     CB  571   6.719   5.847   2.507 -0.5754  0.2905 -0.3556
   30LER    HB1  572   6.624   5.802   2.477  1.3965 -1.9147 -4.1192
   30LER    HB2  573   6.701   5.872   2.611  1.7250 -1.0477  0.4235
   30LER     CG  574   6.819   5.737   2.507  0.6681 -0.9177  0.2614
   30LER     HG  575   6.917   5.785   2.512  0.4732 -0.1982 -1.9855
   30LER    CD1  576   6.809   5.653   2.632  0.1552  0.6467 -0.3233
   30LER   HD11  577   6.789   5.716   2.719  1.3285 -2.0580  2.0867
   30LER   HD12  578   6.729   5.580   2.619 -0.2997  1.2843 -1.2326
   30LER   HD13  579   6.907   5.614   2.661  0.5599  1.3589 -0.7138
   30LER    CD2  580   6.810   5.653   2.375 -0.3829  0.4318 -0.0938
   30LER   HD21  581   6.710   5.616   2.353 -0.8560  0.9992  1.0337
   30LER   HD22  582   6.832   5.726   2.297 -1.3576  0.2672 -0.5277
   30LER   HD23  583   6.879   5.569   2.383 -0.5009  0.2200 -1.1793
   30LER      C  584   6.640   6.087   2.440  0.1847 -0.6607  0.2094
   30LER      O  585   6.654   6.170   2.530  0.6126  0.4648  0.6718
   31LER      N  586   6.539   6.085   2.356 -0.4589  0.0587  0.0727
   31LER      H  587   6.537   6.013   2.286  0.1618 -0.3569  0.4690
   31LER     CA  588   6.432   6.182   2.368  0.4781 -0.2717 -0.0243
   31LER     HA  589   6.471   6.278   2.403  2.0205 -1.1040  0.6835
   31LER     CB  590   6.369   6.204   2.224 -0.7107 -0.3238 -0.6662
   31LER    HB1  591   6.277   6.260   2.240 -0.8601 -0.6574 -0.3711
   31LER    HB2  592   6.338   6.108   2.185 -3.1465  0.1445 -0.0098
   31LER     CG  593   6.444   6.277   2.118 -0.0282 -0.6307  0.0149
   31LER     HG  594   6.545   6.236   2.113  0.4066 -0.3328  3.8734
   31LER    CD1  595   6.379   6.259   1.981 -0.2651 -0.6128 -0.6257
   31LER   HD11  596   6.417   6.332   1.909  2.4166 -0.9197  0.3889
   31LER   HD12  597   6.394   6.156   1.947  0.8027 -0.4288 -0.7278
   31LER   HD13  598   6.272   6.277   1.992 -0.4040 -0.4379 -2.0747
   31LER    CD2  599   6.452   6.426   2.151  0.1482 -0.0468  0.3441
   31LER   HD21  600   6.370   6.453   2.218  0.0164  0.5043 -0.0325
   31LER   HD22  601   6.552   6.447   2.189 -0.2957  2.6772  0.2328
   31LER   HD23  602   6.450   6.496   2.067 -0.8151  0.4067  0.7186
   31LER      C  603   6.330   6.131   2.472  0.4004 -0.1801 -0.1802
   31LER      O  604   6.213   6.110   2.442 -0.6224 -0.0607  0.4924
   32LY0      N  605   7.680   6.295   0.863 -0.0688  0.7517  0.0856
   32LY0     H1  606   7.702   6.197   0.865  0.0384  0.7836  1.3388
   32LY0     H2  607   7.624   6.318   0.782  0.5450  1.2950 -0.1962
   32LY0     H3  608   7.762   6.354   0.858 -1.7950  3.2186 -3.7035
   32LY0     CA  609   7.594   6.334   0.982  0.3296 -0.3341  0.5981
   32LY0     HA  610   7.558   6.436   0.966  1.0975 -0.0826  0.4326
   32LY0     CB  611   7.483   6.234   1.005 -0.5448  0.0702 -0.5526
   32LY0    HB1  612   7.428   6.275   1.091 -2.0101  0.4317 -1.6175
   32LY0    HB2  613   7.524   6.140   1.042  1.7343  1.1516 -0.1445
   32LY0     CG  614   7.385   6.196   0.890 -0.2173 -0.1095  0.2671
   32LY0    HG1  615   7.438   6.165   0.799  1.1713  1.1849  0.5823
   32LY0    HG2  616   7.330   6.284   0.856  0.6185 -0.4444 -2.1527
   32LY0     CD  617   7.292   6.080   0.920 -0.2427  0.2160  0.3257
   32LY0    HD1  618   7.349   5.998   0.964  1.7567  0.5498 -1.4586
   32LY0    HD2  619   7.260   6.039   0.824  1.7184 -0.8762  0.0886
   32LY0     CE  620   7.179   6.124   1.004 -0.0491 -0.1134  0.9993
   32LY0    HE1  621   7.141   6.220   0.968 -0.0507  0.0170  1.3456
   32LY0    HE2  622   7.218   6.135   1.105  0.5092 -1.0225  0.8887
   32LY0     NZ  623   7.073   6.021   1.001 -0.7626 -0.7625  0.6555
   32LY0    HZ1  624   7.118   5.932   1.020 -1.9166 -1.3300  0.8335
   32LY0    HZ2  625   6.994   6.036   1.063 -1.6023  0.7231 -0.7146
   32LY0    HZ3  626   7.015   6.021   0.919 -3.8703 -1.2017  2.6628
   32LY0      C  627   7.685   6.354   1.108 -0.1669 -0.4778  0.9541
   32LY0      O  628   7.801   6.321   1.110 -0.8635 -0.2797  0.2920
   33LER      N  629   7.618   6.406   1.215  0.0920  0.3985 -0.4587
   33LER      H  630   7.523   6.441   1.213  0.1377  1.7717  5.1686
   33LER     CA  631   7.694   6.444   1.332  0.2030  0.3750 -0.0827
   33LER     HA  632   7.793   6.467   1.294 -0.9077  0.7259 -3.0509
   33LER     CB  633   7.642   6.565   1.410 -0.4683  0.4272  0.2657
   33LER    HB1  634   7.677   6.563   1.513 -2.7935 -0.2922  1.0949
   33LER    HB2  635   7.534   6.552   1.410 -0.3953 -0.2969  1.0482
   33LER     CG  636   7.689   6.688   1.334  0.4030 -0.3959  0.3233
   33LER     HG  637   7.631   6.686   1.242  0.5306 -0.5192  0.2447
   33LER    CD1  638   7.637   6.813   1.409  0.1971 -0.1085  0.2028
   33LER   HD11  639   7.668   6.805   1.513 -0.9065 -1.6101  0.4469
   33LER   HD12  640   7.665   6.904   1.356  0.0304 -0.4267 -0.4419
   33LER   HD13  641   7.529   6.805   1.404  0.1095  1.4324 -3.6271
   33LER    CD2  642   7.833   6.722   1.298 -1.0637  1.0520  0.3481
   33LER   HD21  643   7.847   6.821   1.255 -1.0397  0.2486 -1.5969
   33LER   HD22  644   7.896   6.709   1.386 -0.0464 -0.0120 -0.5100
   33LER   HD23  645   7.867   6.653   1.221  0.6834  1.6765  0.5231
   33LER      C  646   7.726   6.318   1.422 -0.3684 -0.6759  0.2889
   33LER      O  647   7.661   6.211   1.422  0.0664 -0.0679  0.3949
   34LY0      N  648   8.725   6.778   2.720 -0.4663 -0.2203 -0.3407
   34LY0     H1  649   8.787   6.806   2.645  0.5324 -1.3216  0.0428
   34LY0     H2  650   8.775   6.783   2.808  0.6912 -1.9704 -0.8561
   34LY0     H3  651   8.673   6.691   2.712 -3.0875  1.1367  0.6081
   34LY0     CA  652   8.618   6.882   2.735  0.2603 -0.4809 -0.4544
   34LY0     HA  653   8.541   6.850   2.806  1.3999  1.1499  1.6357
   34LY0     CB  654   8.676   7.018   2.778  0.0908  0.6392 -0.0568
   34LY0    HB1  655   8.600   7.094   2.761  0.4000  0.6318 -1.6172
   34LY0    HB2  656   8.761   7.047   2.716  1.0156  0.4210  1.0606
   34LY0     CG  657   8.716   7.019   2.929  0.1219  0.1166  0.4091
   34LY0    HG1  658   8.795   6.943   2.937 -0.3756 -0.3475  1.1040
   34LY0    HG2  659   8.628   6.997   2.989  0.5467  0.1474  1.0622
   34LY0     CD  660   8.766   7.160   2.968  0.5440 -0.6180 -0.3457
   34LY0    HD1  661   8.840   7.192   2.895 -0.6548  1.2987 -0.7983
   34LY0    HD2  662   8.803   7.154   3.070  0.4387  1.4079 -0.1592
   34LY0     CE  663   8.656   7.270   2.973  0.1985 -0.1612  0.0802
   34LY0    HE1  664   8.608   7.275   2.876 -0.8517 -0.1069  0.5825
   34LY0    HE2  665   8.703   7.364   3.001 -1.9436  1.3302 -1.0287
   34LY0     NZ  666   8.549   7.241   3.067 -0.0994 -0.1193 -0.1983
   34LY0    HZ1  667   8.489   7.322   3.081  1.0128  0.4565  1.4902
   34LY0    HZ2  668   8.488   7.174   3.022 -0.1249  0.3676 -0.9200
   34LY0    HZ3  669   8.582   7.203   3.154  0.0638 -2.3689 -1.1863
   34LY0      C  670   8.531   6.901   2.605 -0.4333 -0.0443 -0.2528
   34LY0      O  671   8.570   6.864   2.499 -0.2457 -0.0115 -0.3362
   35LER      N  672   8.409   6.961   2.623 -0.5218  0.4066  0.5863
   35LER      H  673   8.383   6.998   2.713  1.1066  0.4814  1.0599
   35LER     CA  674   8.319   6.985   2.506  0.1584  0.0759 -0.2398
   35LER     HA  675   8.230   7.023   2.555  0.8696  1.0384  0.3464
   35LER     CB  676   8.365   7.096   2.412  1.1618 -0.0278  0.6848
   35LER    HB1  677   8.288   7.107   2.336 -0.7051  0.1098  2.5140
   35LER    HB2  678   8.452   7.062   2.355  2.0420  2.4371  0.4405
   35LER     CG  679   8.402   7.230   2.473 -0.8410  0.7027  0.7839
   35LER     HG  680   8.505   7.219   2.509  0.6875  1.2214 -2.9808
   35LER    CD1  681   8.399   7.339   2.368 -0.2662 -0.5267  0.7594
   35LER   HD11  682   8.480   7.316   2.299 -0.4310  1.3256 -0.1094
   35LER   HD12  683   8.297   7.356   2.332 -0.8772 -2.9625  1.1992
   35LER   HD13  684   8.424   7.425   2.430  1.0355 -0.6647  0.4439
   35LER    CD2  685   8.321   7.282   2.592  0.1838 -0.8668 -0.1640
   35LER   HD21  686   8.351   7.226   2.680  2.2139  2.4263  1.4088
   35LER   HD22  687   8.357   7.382   2.616  2.0771 -1.2302 -1.2060
   35LER   HD23  688   8.214   7.279   2.571  0.0686 -0.4195  0.3357
   35LER      C  689   8.279   6.852   2.433  0.1901 -0.5416  0.2108
   35LER      O  690   8.232   6.859   2.320 -0.2019  0.3439 -0.1556
   36LYR      N  691   8.290   6.743   2.505  0.2494  0.5428 -0.3767
   36LYR      H  692   8.310   6.756   2.603  1.0060  0.2084 -0.4757
   36LYR     CA  693   8.246   6.608   2.463 -0.1756 -0.6436  0.1387
   36LYR     HA  694   8.317   6.568   2.390  0.7623 -0.6810  1.0554
   36LYR     CB  695   8.274   6.518   2.582 -0.6236  0.4829 -0.1873
   36LYR    HB1  696   8.247   6.561   2.678  2.0037  2.0744 -0.0580
   36LYR    HB2  697   8.383   6.515   2.582 -0.5890 -1.1026 -2.6390
   36LYR     CG  698   8.227   6.373   2.567  0.4299 -0.3162 -0.3815
   36LYR    HG1  699   8.260   6.339   2.469 -1.2262 -0.0759 -1.0660
   36LYR    HG2  700   8.118   6.370   2.567  0.3050 -0.6168  3.3319
   36LYR     CD  701   8.281   6.298   2.691 -0.1208 -0.0335  1.3032
   36LYR    HD1  702   8.235   6.336   2.782  0.8084  0.5207  1.5521
   36LYR    HD2  703   8.389   6.304   2.687 -0.1312 -0.0539 -2.3572
   36LYR     CE  704   8.235   6.146   2.680 -0.7209  0.4854 -0.4041
   36LYR    HE1  705   8.260   6.105   2.582  0.7573  0.9070 -0.2260
   36LYR    HE2  706   8.126   6.133   2.679 -1.1812  3.2150 -3.0825
   36LYR     NZ  707   8.291   6.067   2.789 -0.0665 -0.2663 -0.3787
   36LYR    HZ1  708   8.382   6.026   2.772 -1.3214 -3.2066 -0.5301
   36LYR      C  709   8.099   6.606   2.419 -1.1509  0.0746 -0.6785
   36LYR      O  710   8.013   6.662   2.488  0.2630 -0.8189  0.3686
   37LER      N  711   8.073   6.555   2.302  0.2963 -0.0164  0.2067
   37LER      H  712   8.140   6.501   2.248 -1.0385 -1.0872 -0.4414
   37LER     CA  713   7.938   6.564   2.245  0.4217 -0.5033 -0.0773
   37LER     HA  714   7.884   6.649   2.287  1.1712 -0.1432  0.1918
   37LER     CB  715   7.957   6.594   2.092 -0.4934  0.0182  0.4678
   37LER    HB1  716   7.865   6.577   2.036  0.6228  2.2326 -2.2774
   37LER    HB2  717   8.030   6.520   2.057  1.1669  1.0596  1.6213
   37LER     CG  718   7.999   6.743   2.061  0.3229  0.5503  0.1435
   37LER     HG  719   8.084   6.771   2.124 -0.6337  2.4398  0.6750
   37LER    CD1  720   8.040   6.763   1.918 -0.2995 -0.4248 -0.3310
   37LER   HD11  721   8.107   6.681   1.890  0.3248 -0.1941  0.4397
   37LER   HD12  722   7.961   6.751   1.845  0.1978 -0.0402 -0.9437
   37LER   HD13  723   8.092   6.857   1.900 -0.0372 -0.8948 -2.2174
   37LER    CD2  724   7.882   6.851   2.073  0.2191  0.0210  0.1056
   37LER   HD21  725   7.853   6.877   2.174  1.5813  0.7581  0.3337
   37LER   HD22  726   7.915   6.941   2.020  0.4757  0.9593  1.7969
   37LER   HD23  727   7.797   6.827   2.009 -0.0517 -0.8873  0.8005
   37LER      C  728   7.853   6.440   2.285 -0.0853 -0.9392  0.4706
   37LER      O  729   7.810   6.361   2.204 -0.4793  0.2765  0.2488
   38LER      N  730   7.827   6.434   2.412  0.6100  0.1774  0.0470
   38LER      H  731   7.875   6.511   2.456 -1.0850  1.6349 -0.5283
   38LER     CA  732   7.733   6.344   2.482 -0.2952  0.7016 -0.4471
   38LER     HA  733   7.722   6.252   2.425 -0.2524  0.9277 -0.8311
   38LER     CB  734   7.803   6.304   2.617  0.1621  0.0949  0.4303
   38LER    HB1  735   7.844   6.394   2.662 -1.6196 -0.2198  2.9027
   38LER    HB2  736   7.883   6.231   2.604  0.4461  0.2640  1.1730
   38LER     CG  737   7.712   6.235   2.722 -0.1962  0.1798  1.0074
   38LER     HG  738   7.646   6.315   2.756  1.0188  1.5718  0.2209
   38LER    CD1  739   7.630   6.114   2.672 -0.4666  0.7868 -0.1172
   38LER   HD11  740   7.565   6.073   2.749  0.4171 -0.9089 -0.2041
   38LER   HD12  741   7.560   6.141   2.593 -1.5453 -0.3648  0.4064
   38LER   HD13  742   7.680   6.024   2.634 -0.4507  1.2326 -1.1793
   38LER    CD2  743   7.807   6.184   2.828  0.9559 -0.5332 -0.0140
   38LER   HD21  744   7.745   6.142   2.907 -2.5714  1.5352 -1.4261
   38LER   HD22  745   7.880   6.111   2.794  0.4007 -1.9118  1.5853
   38LER   HD23  746   7.866   6.266   2.869 -1.0361  1.4641 -0.9201
   38LER      C  747   7.603   6.415   2.506 -0.2630 -0.5312  0.5614
   38LER      O  748   7.603   6.529   2.559  0.3238  0.0352  0.5911
   39LY0      N  749   8.500   6.244   3.366 -0.0475  0.3914  0.0098
   39LY0     H1  750   8.480   6.271   3.461 -0.9642 -0.2373  0.0078
   39LY0     H2  751   8.561   6.164   3.377 -0.2906  0.4068  1.8188
   39LY0     H3  752   8.534   6.319   3.308 -3.0279  0.3102 -2.0770
   39LY0     CA  753   8.368   6.197   3.319 -0.4333  0.7460  0.0447
   39LY0     HA  754   8.329   6.127   3.394 -0.6681  2.6334  1.7784
   39LY0     CB  755   8.259   6.304   3.303 -0.5382  0.9405  0.5577
   39LY0    HB1  756   8.165   6.253   3.282 -0.7066  1.5162 -0.1163
   39LY0    HB2  757   8.277   6.374   3.222  0.2011  0.9996  0.7571
   39LY0     CG  758   8.242   6.370   3.443 -0.4797  0.6078 -0.0256
   39LY0    HG1  759   8.335   6.422   3.466 -0.5910  0.4908  0.6946
   39LY0    HG2  760   8.233   6.297   3.523  1.2693 -0.0842 -0.4235
   39LY0     CD  761   8.121   6.467   3.439 -0.4731 -0.2577 -0.5168
   39LY0    HD1  762   8.130   6.525   3.347  0.3329 -1.8576 -1.5060
   39LY0    HD2  763   8.118   6.522   3.533 -0.6820 -0.4834 -0.3904
   39LY0     CE  764   7.983   6.398   3.434 -0.2118 -0.3782 -0.0380
   39LY0    HE1  765   7.964   6.343   3.527  0.1279 -1.2039 -0.4403
   39LY0    HE2  766   7.991   6.319   3.359  0.8839 -0.5393  0.2324
   39LY0     NZ  767   7.882   6.495   3.410  0.3076 -0.5178 -0.9745
   39LY0    HZ1  768   7.878   6.526   3.314 -2.8788  0.3417 -0.7017
   39LY0    HZ2  769   7.793   6.461   3.443  0.0776  1.3630  0.5040
   39LY0    HZ3  770   7.912   6.574   3.464  1.6433 -1.3444 -0.4433
   39LY0      C  771   8.395   6.127   3.185 -0.9163  0.1581  0.1182
   39LY0      O  772   8.492   6.154   3.108 -0.0507 -0.0152  0.3671
   40LER      N  773   8.307   6.031   3.146 -0.0932 -0.7804  0.6505
   40LER      H  774   8.240   6.004   3.217 -0.5146 -0.4640  0.3777
   40LER     CA  775   8.294   5.968   3.014  0.7051 -0.7966 -0.6686
   40LER     HA  776   8.399   5.946   2.993  1.3258  1.7428 -0.6330
   40LER     CB  777   8.200   5.844   3.039  0.0667 -0.0913  0.5486
   40LER    HB1  778   8.098   5.878   3.055 -0.7320 -1.0036 -2.0152
   40LER    HB2  779   8.241   5.790   3.124  2.6599 -1.9699 -1.7192
   40LER     CG  780   8.206   5.753   2.913  0.6213  0.3270 -0.2078
   40LER     HG  781   8.202   5.810   2.820  0.5492 -2.1428 -1.8286
   40LER    CD1  782   8.334   5.669   2.900  0.1791 -0.5250  0.4145
   40LER   HD11  783   8.418   5.736   2.882  0.8003 -1.4449 -0.2063
   40LER   HD12  784   8.345   5.637   3.003 -0.1824 -0.3102  0.5219
   40LER   HD13  785   8.329   5.585   2.831 -0.6598  0.6925 -1.0674
   40LER    CD2  786   8.075   5.673   2.921 -0.1027  0.0654 -0.6196
   40LER   HD21  787   7.992   5.743   2.928 -0.1159  0.3156 -2.7706
   40LER   HD22  788   8.047   5.624   2.828 -0.1747  1.3108 -1.2751
   40LER   HD23  789   8.084   5.597   2.999  1.4044  0.9385  0.1092
   40LER      C  790   8.234   6.061   2.909 -0.1029  0.3248 -0.3166
   40LER      O  791   8.137   6.129   2.933  0.4477 -0.3102 -1.0199
   41U      O5'  792   9.105   6.783   3.370 -0.2100  0.0713 -0.2010
   41U      H5T  793   9.119   6.870   3.332 -0.4332  0.1616 -0.0824
   41U      C5'  794   9.169   6.680   3.298 -0.0762 -0.5332 -0.4746
   41U     H5'1  795   9.257   6.731   3.259 -0.4861  3.1684  2.8061
   41U     H5'2  796   9.107   6.655   3.212 -0.9934 -0.4439  0.1424
   41U      C4'  797   9.202   6.560   3.389  0.0228  0.2844  0.1987
   41U      H4'  798   9.229   6.472   3.330 -0.6400  1.8896 -2.6829
   41U      O4'  799   9.310   6.578   3.486 -0.0224  0.3267 -0.7941
   41U      C1'  800   9.271   6.508   3.607  0.4134 -0.0433 -0.0750
   41U      H1'  801   9.353   6.438   3.627 -0.7319 -1.3064  0.4046
   41U       N1  802   9.253   6.599   3.724  0.5102  0.5000  0.0242
   41U       C6  803   9.221   6.733   3.706 -0.5734 -0.2196  0.3984
   41U       H6  804   9.220   6.778   3.608 -1.0796 -1.0793 -0.0058
   41U       C5  805   9.201   6.817   3.812 -0.2751  0.1710 -0.1627
   41U       H5  806   9.181   6.923   3.800  0.6746  0.3104 -0.5373
   41U       C4  807   9.214   6.773   3.948  0.5019 -0.0050  0.2756
   41U       O4  808   9.222   6.851   4.043  0.3854  0.2044 -0.2170
   41U       N3  809   9.239   6.637   3.963 -0.1659  0.3280  0.5088
   41U       H3  810   9.237   6.597   4.055  1.1299  1.0079  0.8717
   41U       C2  811   9.255   6.547   3.856 -0.2609 -0.4272  0.2471
   41U       O2  812   9.264   6.427   3.882  0.4862  0.3449  0.0090
   41U      C3'  813   9.077   6.513   3.471  1.0054 -0.3714  0.2662
   41U      H3'  814   9.024   6.595   3.519  0.1500 -1.0865  0.5718
   41U      C2'  815   9.144   6.431   3.578 -0.4604 -0.1080  0.2215
   41U     H2'1  816   9.076   6.424   3.663 -3.6040  0.5428 -2.0484
   41U      O2'  817   9.185   6.298   3.543 -0.0956  0.4662  0.1534
   41U     HO'2  818   9.179   6.292   3.448  0.3490 -1.2977  0.2140
   41U      O3'  819   8.986   6.438   3.391  0.2842  0.0735  0.1808
   42U        P  820   8.837   6.401   3.434 -0.3244  0.0803  0.1743
   42U      O1P  821   8.775   6.335   3.318  0.0588  0.3684  0.2147
   42U      O2P  822   8.787   6.528   3.490 -0.0360  0.0689 -0.3020
   42U      O5'  823   8.845   6.302   3.560 -0.0221 -0.2382  0.4154
   42U      C5'  824   8.873   6.167   3.544  0.2479  0.6151 -0.5588
   42U     H5'1  825   8.977   6.149   3.517  0.9482  0.0929  2.1605
   42U     H5'2  826   8.815   6.120   3.464  0.2964 -1.5597  0.5993
   42U      C4'  827   8.852   6.096   3.681 -0.2250  0.8016  0.1093
   42U      H4'  828   8.874   5.989   3.673  1.4706  1.0531  0.9366
   42U      O4'  829   8.942   6.153   3.783 -0.5059  0.3524  0.6674
   42U      C1'  830   8.880   6.159   3.912  0.4330 -0.7107  0.4188
   42U      H1'  831   8.942   6.106   3.984  1.5034 -0.0224  0.0289
   42U       N1  832   8.862   6.303   3.957  0.0794  0.1643  0.6645
   42U       C6  833   8.870   6.406   3.869 -0.3910 -0.8224  0.8464
   42U       H6  834   8.882   6.389   3.763  2.8555 -1.8159  1.2596
   42U       C5  835   8.877   6.533   3.920 -0.3320 -0.2777  0.5226
   42U       H5  836   8.889   6.615   3.851 -2.2871 -0.5025 -0.1639
   42U       C4  837   8.868   6.558   4.065 -0.3302 -0.3762 -0.4086
   42U       O4  838   8.874   6.674   4.112 -0.0572  0.9821 -0.1110
   42U       N3  839   8.854   6.450   4.142  0.0240 -0.6763 -0.2255
   42U       H3  840   8.862   6.466   4.242 -1.0511 -0.5444 -0.1450
   42U       C2  841   8.847   6.325   4.096  0.0724  0.0000 -0.7564
   42U       O2  842   8.871   6.237   4.181 -0.0199 -0.0761 -0.3399
   42U      C3'  843   8.714   6.100   3.749 -0.3942 -0.7373  0.8388
   42U      H3'  844   8.659   6.194   3.749  2.0052  0.7589  2.2813
   42U      C2'  845   8.745   6.086   3.893  0.2578  0.1987  0.0151
   42U     H2'1  846   8.668   6.135   3.953  0.1868  0.0618  0.0369
   42U      O2'  847   8.766   5.948   3.924 -0.1946  0.4334  0.2689
   42U     HO'2  848   8.712   5.902   3.860  0.3357 -0.2294  0.2885
   42U      O3'  849   8.632   5.994   3.712  0.2213 -0.0223  0.2337
   43A        P  850   8.472   6.016   3.709 -0.0824  0.1615 -0.2674
   43A      O1P  851   8.418   5.889   3.658  0.2203 -0.2440 -0.0139
   43A      O2P  852   8.451   6.141   3.631  0.5921 -0.5070  0.0038
   43A      O5'  853   8.415   6.035   3.858 -0.9479  0.5076  0.1230
   43A      C5'  854   8.416   5.925   3.946  0.7403 -0.0754 -1.2263
   43A     H5'1  855   8.511   5.874   3.935  0.2364 -0.9283 -1.7394
   43A     H5'2  856   8.339   5.852   3.921 -1.3490  1.6890 -0.3471
   43A      C4'  857   8.398   5.973   4.089  0.1955 -0.2300  0.2918
   43A      H4'  858   8.380   5.885   4.151 -1.7406 -1.4626 -1.8357
   43A      O4'  859   8.511   6.045   4.133 -0.1622  0.1399  0.0182
   43A      C1'  860   8.467   6.121   4.244 -0.5690  0.4397  0.2949
   43A      H1'  861   8.511   6.080   4.335  2.3778 -0.0017 -1.2050
   43A       N9  862   8.521   6.259   4.218  0.7218 -0.1500 -0.1726
   43A       C8  863   8.522   6.321   4.101  0.9530 -0.5212 -0.4325
   43A       H8  864   8.498   6.270   4.008 -0.2845  1.7121 -1.4322
   43A       N7  865   8.542   6.450   4.115  0.0811  0.4747  1.1441
   43A       C5  866   8.551   6.476   4.250  0.1647  0.3893  0.3753
   43A       C6  867   8.572   6.590   4.336  0.3098 -0.2502  0.6618
   43A       N6  868   8.597   6.709   4.284  0.3292  0.2918 -0.2274
   43A      H61  869   8.580   6.726   4.186 -1.7477 -0.1779  0.0122
   43A      H62  870   8.625   6.779   4.352  0.4150  0.0287  0.0062
   43A       N1  871   8.575   6.578   4.462  0.4569  0.2649 -0.4658
   43A       C2  872   8.553   6.451   4.512 -0.0560 -0.1363 -0.0561
   43A       H2  873   8.541   6.447   4.619 -1.5637 -1.1403 -0.2271
   43A       N3  874   8.535   6.335   4.448  0.0761 -0.0290 -0.6243
   43A       C4  875   8.538   6.356   4.314  0.2401  0.2388 -0.0758
   43A      C3'  876   8.281   6.068   4.103 -0.3565 -0.0259 -0.1857
   43A      H3'  877   8.290   6.154   4.037  0.7155  0.2022  0.2260
   43A      C2'  878   8.311   6.117   4.247 -0.2963 -0.7162  0.5376
   43A     H2'1  879   8.272   6.215   4.272  1.6528  0.3794 -0.4552
   43A      O2'  880   8.283   6.019   4.343  0.5524 -0.2927 -0.0010
   43A     HO'2  881   8.198   6.048   4.376 -0.2236  1.0960 -2.8785
   43A      O3'  882   8.161   6.002   4.092 -0.3234 -0.1983 -0.9051
   44A        P  883   8.027   6.087   4.079 -0.1244  0.3810  0.0143
   44A      O1P  884   7.911   5.993   4.072  0.0532  0.6300  0.1089
   44A      O2P  885   8.037   6.189   3.977 -0.2257 -0.4892  0.2081
   44A      O5'  886   8.019   6.161   4.221 -0.1957 -0.1632  0.7676
   44A      C5'  887   7.962   6.094   4.331  0.4045  0.2654 -0.4948
   44A     H5'1  888   8.010   5.998   4.348 -2.8146 -1.1237  1.7080
   44A     H5'2  889   7.857   6.075   4.310  0.4732 -0.5763 -0.1049
   44A      C4'  890   7.970   6.169   4.464 -0.6365 -0.2013 -0.7909
   44A      H4'  891   7.934   6.108   4.546  0.1806 -0.1312 -0.3738
   44A      O4'  892   8.108   6.206   4.488 -0.2912 -0.3929  0.5270
   44A      C1'  893   8.108   6.331   4.555  0.3578 -0.5633  0.3129
   44A      H1'  894   8.157   6.324   4.652 -2.8062 -0.7796  2.0071
   44A       N9  895   8.169   6.437   4.471 -0.2383 -0.1310  0.0330
   44A       C8  896   8.162   6.459   4.332  0.0385  0.4181  0.0160
   44A       H8  897   8.135   6.378   4.265  0.4904  0.1415  0.1653
   44A       N7  898   8.198   6.573   4.288  0.0921  0.1076 -0.0495
   44A       C5  899   8.234   6.640   4.404 -0.2129  0.5055  0.1555
   44A       C6  900   8.288   6.766   4.427 -0.0255 -0.1062 -1.1429
   44A       N6  901   8.317   6.845   4.331 -0.0434 -0.3939  0.8053
   44A      H61  902   8.298   6.816   4.236  0.3204  0.7174  0.3784
   44A      H62  903   8.362   6.934   4.346  0.4492 -0.5678  0.3499
   44A       N1  904   8.307   6.807   4.551 -0.7968 -0.2374  0.3494
   44A       C2  905   8.285   6.723   4.644 -0.4600 -0.1954 -0.4955
   44A       H2  906   8.307   6.764   4.741 -0.7885 -2.0166  0.3941
   44A       N3  907   8.243   6.598   4.638 -0.1237 -1.1907 -0.4751
   44A       C4  908   8.221   6.558   4.510 -0.0101  0.3112 -0.2055
   44A      C3'  909   7.888   6.300   4.456 -0.5369 -0.5249 -0.4491
   44A      H3'  910   7.904   6.349   4.361 -1.3205  0.9037  0.1145
   44A      C2'  911   7.958   6.368   4.579 -0.0495 -0.3217  0.9001
   44A     H2'1  912   7.944   6.476   4.578 -0.7969 -0.3516  3.0775
   44A      O2'  913   7.921   6.311   4.702 -0.4401  0.2467  0.2159
   44A     HO'2  914   7.827   6.289   4.700  0.2099 -3.4809  1.9001
   44A      O3'  915   7.747   6.289   4.478  0.4330 -0.5749 -0.6095
   45U        P  916   7.647   6.401   4.434  0.6193  0.2667 -0.6666
   45U      O1P  917   7.508   6.353   4.446 -0.0780  0.3078 -0.0140
   45U      O2P  918   7.693   6.455   4.311 -0.3204 -0.0977  0.2342
   45U      O5'  919   7.659   6.514   4.530 -0.3694 -0.7999  0.0313
   45U      C5'  920   7.631   6.517   4.672  0.3735 -0.4946  0.1449
   45U     H5'1  921   7.673   6.440   4.737 -1.3671  0.5480  2.6279
   45U     H5'2  922   7.524   6.499   4.677  0.5368 -1.2104  1.7000
   45U      C4'  923   7.676   6.644   4.738  0.4132 -0.2347 -0.3334
   45U      H4'  924   7.671   6.636   4.847  0.0930  2.2468 -0.1010
   45U      O4'  925   7.810   6.680   4.714 -0.4554  0.3023 -0.0302
   45U      C1'  926   7.825   6.815   4.693 -0.5768 -0.3414 -0.2377
   45U      H1'  927   7.899   6.843   4.767  2.9436 -2.2754 -2.7122
   45U       N1  928   7.882   6.857   4.562 -0.0008  0.2314 -0.4803
   45U       C6  929   7.878   6.771   4.452 -0.9140 -0.2288  0.0257
   45U       H6  930   7.838   6.673   4.473  0.7504 -0.9724 -0.0586
   45U       C5  931   7.942   6.801   4.332  0.5274  0.2910 -0.8190
   45U       H5  932   7.943   6.735   4.246  1.4196  1.1138 -1.4703
   45U       C4  933   8.011   6.926   4.318  0.2676  0.5232 -0.3185
   45U       O4  934   8.066   6.971   4.215  0.1401 -0.3916 -0.9614
   45U       N3  935   8.000   7.005   4.431 -0.6804  0.1707  0.1653
   45U       H3  936   8.030   7.100   4.417  0.3660 -0.1030  0.4260
   45U       C2  937   7.936   6.984   4.547 -0.2478  0.1493 -0.3388
   45U       O2  938   7.947   7.066   4.638 -0.2010  0.0973  0.3579
   45U      C3'  939   7.588   6.761   4.690 -0.6892 -0.2333 -1.2240
   45U      H3'  940   7.572   6.754   4.583  0.6602 -1.7088 -1.3626
   45U      C2'  941   7.682   6.879   4.723  0.4350  0.6365  0.4544
   45U     H2'1  942   7.653   6.957   4.653  0.2934 -0.9200 -1.2826
   45U      O2'  943   7.670   6.906   4.863 -0.3732  0.5099  0.8959
   45U     HO'2  944   7.575   6.903   4.878 -0.5970 -1.2900 -0.5000
   45U      O3'  945   7.466   6.753   4.755 -0.1024 -0.1559 -0.0353
   46U        P  946   7.336   6.810   4.674  0.2630 -0.3466 -0.0462
   46U      O1P  947   7.219   6.792   4.768 -0.3315 -0.5514  0.0088
   46U      O2P  948   7.326   6.752   4.542 -0.3855  0.3047  0.2231
   46U      O5'  949   7.354   6.968   4.658 -0.2627 -0.6673  0.0357
   46U      C5'  950   7.343   7.048   4.775 -0.3303  0.4399  0.0007
   46U     H5'1  951   7.417   7.018   4.849 -1.0061 -1.7601 -0.1147
   46U     H5'2  952   7.247   7.031   4.825 -0.0822  0.2787  0.4246
   46U      C4'  953   7.369   7.196   4.751 -0.2718  0.4893 -1.3008
   46U      H4'  954   7.332   7.244   4.841 -1.1062 -1.9523 -0.2419
   46U      O4'  955   7.507   7.215   4.738  0.5163  0.4769  0.4342
   46U      C1'  956   7.518   7.323   4.646 -0.8654  0.7335 -0.3039
   46U      H1'  957   7.577   7.405   4.687  0.4390  0.6260 -1.8494
   46U       N1  958   7.599   7.285   4.520  0.6568  0.0521  0.2607
   46U       C6  959   7.604   7.152   4.482 -0.1541  0.6469  0.5169
   46U       H6  960   7.542   7.079   4.531 -2.1685 -0.2079 -2.9934
   46U       C5  961   7.671   7.112   4.367 -0.6211 -0.2220 -0.3715
   46U       H5  962   7.669   7.006   4.350  0.2980 -0.2630 -0.2597
   46U       C4  963   7.740   7.204   4.283 -0.0642  0.6908 -0.9789
   46U       O4  964   7.802   7.183   4.179  0.0780  0.5250  0.4426
   46U       N3  965   7.728   7.335   4.325  0.4662  0.2479  0.4990
   46U       H3  966   7.791   7.402   4.282 -0.5954  0.7410 -0.3501
   46U       C2  967   7.660   7.378   4.441  0.1912  0.2945 -0.0146
   46U       O2  968   7.651   7.498   4.470  0.1246 -0.1550 -0.2177
   46U      C3'  969   7.303   7.260   4.627  0.3466  0.9228 -0.2884
   46U      H3'  970   7.331   7.191   4.548  0.7904  1.6974 -0.8157
   46U      C2'  971   7.383   7.382   4.607 -0.2772  0.2862  0.0548
   46U     H2'1  972   7.392   7.407   4.501 -1.9259 -1.3545 -0.5197
   46U      O2'  973   7.345   7.486   4.691 -0.3185 -0.7535  0.4348
   46U     HO'2  974   7.359   7.565   4.637  0.2713 -0.1653  1.4178
   46U      O3'  975   7.164   7.284   4.630 -0.0377  0.0295  0.0277
   47A        P  976   7.076   7.297   4.498 -0.2388 -0.4021  0.1657
   47A      O1P  977   6.934   7.310   4.531 -0.4499 -0.1280 -0.0238
   47A      O2P  978   7.110   7.192   4.403 -0.0190  0.0250  0.1248
   47A      O5'  979   7.116   7.432   4.430  0.3927 -0.0132 -0.6757
   47A      C5'  980   7.083   7.552   4.493  0.1243 -0.0527 -0.3623
   47A     H5'1  981   7.117   7.543   4.596 -0.6365 -2.1930 -0.2490
   47A     H5'2  982   6.979   7.581   4.478  0.0669 -0.6735 -1.1885
   47A      C4'  983   7.172   7.658   4.428  0.8069  0.0272  0.1557
   47A      H4'  984   7.156   7.743   4.495  2.2182 -0.3121  0.9493
   47A      O4'  985   7.306   7.626   4.431  0.1771  0.1260 -0.0466
   47A      C1'  986   7.360   7.668   4.308 -1.0446 -0.5808  0.1505
   47A      H1'  987   7.450   7.729   4.321  0.5600 -2.7126 -0.3147
   47A       N9  988   7.391   7.553   4.211 -0.1863  0.5886 -0.3076
   47A       C8  989   7.376   7.416   4.223  0.1693  0.2589 -0.0302
   47A       H8  990   7.315   7.368   4.298  2.4231 -0.0448  1.7112
   47A       N7  991   7.444   7.333   4.140  0.7622 -0.2784 -0.1164
   47A       C5  992   7.516   7.426   4.066  0.7542 -0.2410 -0.2117
   47A       C6  993   7.589   7.425   3.948 -1.1825  0.8695 -0.3493
   47A       N6  994   7.628   7.309   3.893  0.8297 -0.1187 -0.0595
   47A      H61  995   7.591   7.229   3.941  1.2004 -0.0930  0.2829
   47A      H62  996   7.694   7.301   3.817 -0.8325  1.4733 -1.8059
   47A       N1  997   7.638   7.537   3.887 -0.3308  0.1975  0.1839
   47A       C2  998   7.597   7.646   3.938  0.2785 -0.2858  0.4480
   47A       H2  999   7.635   7.740   3.899  0.7681  0.6411  3.0026
   47A       N3 1000   7.517   7.671   4.042 -0.0878 -0.5602  0.0695
   47A       C4 1001   7.483   7.557   4.107  0.2884 -0.4345 -0.0771
   47A      C3' 1002   7.138   7.679   4.287  0.1331 -0.1761  0.2459
   47A      H3' 1003   7.121   7.580   4.245 -0.4810  0.1207 -0.2251
   47A      C2' 1004   7.259   7.752   4.234 -0.9599 -0.3171 -0.2796
   47A     H2'1 1005   7.274   7.746   4.126 -0.3875  2.8412 -0.4958
   47A      O2' 1006   7.269   7.885   4.285 -0.3525  0.5313  0.4310
   47A     HO'2 1007   7.185   7.924   4.312 -0.1841  1.4380 -0.3072
   47A      O3' 1008   7.016   7.745   4.275  0.2778  0.3855 -0.2429
   48U        P 1009   6.930   7.739   4.142 -0.2706 -0.0187  0.3001
   48U      O1P 1010   6.804   7.806   4.166 -0.3245 -0.0191 -0.0896
   48U      O2P 1011   6.919   7.597   4.103  0.6191 -0.4935  0.3659
   48U      O5' 1012   7.008   7.813   4.018 -0.5288 -0.2849  0.7647
   48U      C5' 1013   7.041   7.950   4.029 -0.5442 -0.6351  0.4139
   48U     H5'1 1014   7.110   7.982   4.107 -1.5942  2.1819  0.3113
   48U     H5'2 1015   6.950   8.003   4.057  0.0274  0.3835  0.3712
   48U      C4' 1016   7.119   8.005   3.901 -0.2842  0.4279  0.2939
   48U      H4' 1017   7.122   8.114   3.902 -1.8506  0.5042  1.3620
   48U      O4' 1018   7.250   7.948   3.905  0.4968 -0.4271  0.3926
   48U      C1' 1019   7.292   7.924   3.768 -0.3625 -0.0381 -0.1641
   48U      H1' 1020   7.390   7.970   3.751 -0.8667  0.6434 -1.4311
   48U       N1 1021   7.303   7.777   3.749  0.1967  0.6487 -0.3621
   48U       C6 1022   7.226   7.685   3.821  0.4687 -0.6899 -0.8186
   48U       H6 1023   7.158   7.724   3.896 -0.2542 -0.5570 -1.5344
   48U       C5 1024   7.236   7.553   3.805 -0.2283  0.0610  0.3372
   48U       H5 1025   7.191   7.484   3.875  0.5332 -0.6455  0.1494
   48U       C4 1026   7.332   7.498   3.708  0.4494 -0.5504  0.0795
   48U       O4 1027   7.347   7.382   3.677  0.3217  0.0846 -0.0863
   48U       N3 1028   7.400   7.594   3.636  0.2171  0.0419  0.1880
   48U       H3 1029   7.454   7.564   3.556  0.1300 -0.1610  0.2065
   48U       C2 1030   7.386   7.732   3.649 -0.9514  0.7636  0.2430
   48U       O2 1031   7.448   7.802   3.565 -0.0847 -0.4424  0.1188
   48U      C3' 1032   7.063   7.969   3.764  0.0083  0.4551  0.2406
   48U      H3' 1033   7.037   7.863   3.770 -0.2266  0.5898  2.2164
   48U      C2' 1034   7.181   7.990   3.673  0.1747  0.1502 -0.0357
   48U     H2'1 1035   7.159   7.938   3.580 -2.0925 -1.4850  1.3082
   48U      O2' 1036   7.209   8.128   3.651  0.3067 -0.0319  0.6434
   48U     HO'2 1037   7.193   8.148   3.559  0.3488 -1.9687  0.1629
   48U      O3' 1038   6.952   8.045   3.719 -0.5276  0.5311 -0.1612
   49C        P 1039   6.845   7.996   3.612  0.0633  0.2303 -0.0194
   49C      O1P 1040   6.758   8.107   3.578  0.1606 -0.3549 -0.2244
   49C      O2P 1041   6.770   7.883   3.667  0.2304  0.2213  0.4138
   49C      O5' 1042   6.925   7.945   3.483 -0.0419  0.2687  0.3415
   49C      C5' 1043   6.973   8.045   3.395 -0.5713 -0.4864 -0.0230
   49C     H5'1 1044   7.024   8.121   3.454  1.3760 -2.5989  1.1731
   49C     H5'2 1045   6.890   8.100   3.349 -0.3244 -1.1502 -1.2774
   49C      C4' 1046   7.067   7.992   3.281  0.8464  0.2155 -0.0301
   49C      H4' 1047   7.091   8.078   3.217  3.5359 -0.1439  0.3651
   49C      O4' 1048   7.197   7.940   3.324  0.2090 -0.7999 -0.3156
   49C      C1' 1049   7.245   7.844   3.228  0.0108  0.3087 -0.8716
   49C      H1' 1050   7.349   7.858   3.198  0.5959 -3.0254 -0.7635
   49C       N1 1051   7.249   7.708   3.282  0.2538  0.1601 -0.5879
   49C       C6 1052   7.172   7.670   3.390 -0.5939  0.0673  0.6145
   49C       H6 1053   7.123   7.746   3.449  0.0993  0.2294  0.9815
   49C       C5 1054   7.176   7.540   3.435  0.1829 -0.3049 -0.0817
   49C       H5 1055   7.122   7.522   3.527  0.4813 -0.5853  0.0399
   49C       C4 1056   7.255   7.447   3.357 -0.0386  0.1637 -0.0914
   49C       N4 1057   7.266   7.328   3.399 -1.0030 -0.4172 -0.4075
   49C      H41 1058   7.233   7.302   3.491 -1.0155 -1.6093 -0.7324
   49C      H42 1059   7.326   7.258   3.357  1.9526 -0.4072  3.2309
   49C       N3 1060   7.326   7.487   3.257 -0.1121  0.1793  0.2653
   49C       C2 1061   7.330   7.616   3.222  0.0746  0.4639 -0.0214
   49C       O2 1062   7.396   7.651   3.128  0.3753 -0.0416  0.4284
   49C      C3' 1063   7.012   7.884   3.180  1.1489 -0.1214  0.5468
   49C      H3' 1064   6.968   7.800   3.233 -2.7214 -0.1877 -2.3375
   49C      C2' 1065   7.141   7.847   3.114  0.0780  0.5554 -0.6932
   49C     H2'1 1066   7.136   7.749   3.068 -0.9372 -0.2987  1.1441
   49C      O2' 1067   7.192   7.945   3.019  0.5770  0.6941  0.0031
   49C     HO'2 1068   7.132   8.020   3.020  0.6661  0.7684 -0.1010
   49C      O3' 1069   6.916   7.941   3.087  0.1605  0.0423 -0.5848
   50U        P 1070   6.816   7.866   2.992  0.5106 -0.3271 -0.2205
   50U      O1P 1071   6.759   7.956   2.898  0.4631 -0.0849  0.1240
   50U      O2P 1072   6.725   7.799   3.082 -0.0411 -0.1810 -0.0664
   50U      O5' 1073   6.887   7.756   2.902  0.7836  0.6515  0.1595
   50U      C5' 1074   6.964   7.796   2.789 -0.1550  0.1085  0.3398
   50U     H5'1 1075   7.034   7.873   2.821 -1.0622  1.7655 -1.4945
   50U     H5'2 1076   6.896   7.842   2.718 -0.1231  0.7196  0.7048
   50U      C4' 1077   7.030   7.665   2.732  0.5482 -0.8464 -0.3355
   50U      H4' 1078   7.080   7.690   2.639 -1.2979  4.1393 -0.2709
   50U      O4' 1079   7.127   7.619   2.828 -0.0779  0.0497  0.5209
   50U      C1' 1080   7.126   7.480   2.815  0.7549 -0.2171  0.4687
   50U      H1' 1081   7.230   7.455   2.793  1.4216 -0.2550  3.2063
   50U       N1 1082   7.098   7.413   2.941 -0.1845  0.2722 -0.5146
   50U       C6 1083   7.023   7.475   3.038 -0.0724 -0.5151 -0.1143
   50U       H6 1084   6.987   7.575   3.019  3.0968  0.3822 -2.2739
   50U       C5 1085   6.986   7.411   3.152 -0.2231  0.7373  0.0157
   50U       H5 1086   6.933   7.458   3.233  1.8407 -0.2441  2.0208
   50U       C4 1087   7.025   7.273   3.177  0.5956  0.4007  0.3972
   50U       O4 1088   6.988   7.205   3.274  0.0676 -0.3912 -0.2072
   50U       N3 1089   7.086   7.212   3.065  0.2913 -0.0784 -0.7787
   50U       H3 1090   7.108   7.113   3.059 -0.9909 -0.3342 -1.6579
   50U       C2 1091   7.140   7.284   2.963 -0.0782 -1.1714  0.6121
   50U       O2 1092   7.220   7.232   2.889 -0.0074  0.6721  0.0282
   50U      C3' 1093   6.932   7.552   2.701 -0.4577  0.4193  0.2338
   50U      H3' 1094   6.859   7.537   2.781  0.9749 -2.9449  1.0576
   50U      C2' 1095   7.025   7.430   2.702 -0.8041 -0.5359  0.2264
   50U     H2'1 1096   6.974   7.336   2.727  0.3311 -1.4127 -0.6235
   50U      O2' 1097   7.082   7.414   2.573 -0.6117  0.2928  0.0441
   50U     HO'2 1098   7.029   7.463   2.509  0.2083  1.5716  0.2946
   50U      O3' 1099   6.862   7.580   2.580  0.3018  0.0349  1.0856
   51A        P 1100   6.710   7.528   2.570 -0.0194 -0.0613  0.0929
   51A      O1P 1101   6.653   7.555   2.434 -0.2277 -0.6465  1.5270
   51A      O2P 1102   6.638   7.588   2.681  0.1822 -0.4527 -0.1446
   51A      O5' 1103   6.721   7.375   2.588 -0.2226  0.2746  0.5815
   51A      C5' 1104   6.755   7.294   2.476  0.4137 -0.3374  0.0878
   51A     H5'1 1105   6.834   7.350   2.426  1.4471 -2.3836 -0.6413
   51A     H5'2 1106   6.676   7.295   2.400 -0.1013  1.1560  0.6069
   51A      C4' 1107   6.794   7.147   2.494  0.0624 -0.4265 -0.1251
   51A      H4' 1108   6.832   7.101   2.403 -0.6169 -1.5365  0.1349
   51A      O4' 1109   6.881   7.126   2.601 -0.5422  0.0093 -0.3620
   51A      C1' 1110   6.858   6.999   2.654 -0.6513 -0.0020  0.8140
   51A      H1' 1111   6.942   6.933   2.635 -1.2371 -0.3156 -0.8567
   51A       N9 1112   6.851   7.009   2.794  0.2394 -0.6894 -0.4060
   51A       C8 1113   6.796   7.116   2.875 -0.2394 -0.4964 -0.5835
   51A       H8 1114   6.780   7.216   2.836  2.1416 -0.9720 -3.0610
   51A       N7 1115   6.786   7.087   3.001 -0.7700 -0.6118  0.3184
   51A       C5 1116   6.837   6.958   3.003 -0.2620 -0.9209 -0.5582
   51A       C6 1117   6.863   6.876   3.112 -0.6699  0.1138 -0.4043
   51A       N6 1118   6.834   6.907   3.241  0.2596 -0.2051  0.6927
   51A      H61 1119   6.813   7.002   3.265  2.6963  0.2517  1.2913
   51A      H62 1120   6.845   6.838   3.315  2.4397 -1.2440 -0.4963
   51A       N1 1121   6.890   6.747   3.097  0.1217 -0.1984  1.1118
   51A       C2 1122   6.911   6.707   2.967 -0.7139  0.1251  0.3384
   51A       H2 1123   6.941   6.603   2.961  2.3245  0.8949  0.4676
   51A       N3 1124   6.915   6.779   2.851 -0.1030  0.4774 -0.3843
   51A       C4 1125   6.865   6.906   2.883  0.0302 -0.3611  0.5520
   51A      C3' 1126   6.673   7.066   2.537 -0.2255  0.1531  0.0525
   51A      H3' 1127   6.620   7.122   2.614 -1.1344 -1.4917  0.6670
   51A      C2' 1128   6.727   6.936   2.602 -0.0187 -0.2517 -0.2238
   51A     H2'1 1129   6.663   6.894   2.679  1.7843 -1.6779  0.5827
   51A      O2' 1130   6.760   6.833   2.507 -0.0129 -0.2586 -0.2058
   51A     HO'2 1131   6.694   6.765   2.520  2.0262 -2.7295 -1.9466
   51A      O3' 1132   6.591   7.052   2.425 -0.5339  0.0031  0.1545
   52U        P 1133   6.450   6.988   2.444 -0.1315 -0.3510  0.4934
   52U      O1P 1134   6.395   6.973   2.308  0.1639 -0.7249  0.2298
   52U      O2P 1135   6.380   7.083   2.538 -0.3977 -0.6311 -0.6821
   52U      O5' 1136   6.435   6.852   2.521 -0.1729  0.7181 -0.1787
   52U      C5' 1137   6.450   6.734   2.447 -0.5288  0.6496 -0.3657
   52U     H5'1 1138   6.543   6.729   2.390 -1.8842 -0.2103 -2.6299
   52U     H5'2 1139   6.373   6.731   2.370 -0.3818 -1.7629 -0.5018
   52U      C4' 1140   6.454   6.614   2.545  0.0382  0.0512  0.0519
   52U      H4' 1141   6.472   6.523   2.487  0.6458 -2.2700  3.5598
   52U      O4' 1142   6.561   6.628   2.641 -0.3039 -0.0827  0.1764
   52U      C1' 1143   6.512   6.587   2.769  0.9048  0.0627  0.2268
   52U      H1' 1144   6.568   6.501   2.807 -0.4891 -0.7135  0.6072
   52U       N1 1145   6.505   6.697   2.873 -0.3138  0.3142  0.7683
   52U       C6 1146   6.440   6.816   2.851  0.2069  0.5089 -0.2900
   52U       H6 1147   6.394   6.839   2.756  0.6143  1.7504 -0.1917
   52U       C5 1148   6.442   6.912   2.946 -0.0859  0.4391 -0.5105
   52U       H5 1149   6.400   7.009   2.924 -0.2937  0.3982 -0.2912
   52U       C4 1150   6.503   6.886   3.073  0.3149  0.7533 -0.5937
   52U       O4 1151   6.503   6.964   3.169  0.0047  0.4708  0.2376
   52U       N3 1152   6.557   6.765   3.092 -0.0811  0.1923  0.3374
   52U       H3 1153   6.580   6.730   3.184  1.3794 -1.3819 -0.5671
   52U       C2 1154   6.558   6.667   3.001  0.1368 -0.5256 -0.0457
   52U       O2 1155   6.608   6.559   3.032  0.1005  0.6787  0.5626
   52U      C3' 1156   6.322   6.597   2.621 -0.6882 -0.0596 -0.4044
   52U      H3' 1157   6.298   6.700   2.646 -1.8394 -0.4974  0.3562
   52U      C2' 1158   6.368   6.519   2.742  0.2251 -0.0481 -0.6066
   52U     H2'1 1159   6.302   6.537   2.827 -0.6978 -1.3783 -1.0055
   52U      O2' 1160   6.377   6.376   2.730 -0.0947 -0.0628 -0.5969
   52U     HO'2 1161   6.305   6.336   2.779 -1.1676  1.7870 -0.5791
   52U      O3' 1162   6.214   6.538   2.552 -0.2386 -0.2312  0.2070
   53U        P 1163   6.070   6.526   2.611  0.2429  0.4683  0.3887
   53U      O1P 1164   5.993   6.455   2.509  0.6979  0.3975 -0.5802
   53U      O2P 1165   6.033   6.655   2.656 -0.1506 -0.7169  0.5392
   53U      O5' 1166   6.086   6.432   2.735  0.2218  0.1790  0.2548
   53U      C5' 1167   6.075   6.289   2.712  0.2517 -1.3135  0.8331
   53U     H5'1 1168   6.147   6.254   2.639  1.2211 -1.0401  1.6428
   53U     H5'2 1169   5.975   6.270   2.671  0.4757 -1.2604  0.2596
   53U      C4' 1170   6.084   6.211   2.840 -1.2018 -0.4031  0.2482
   53U      H4' 1171   6.074   6.105   2.814 -2.2747 -0.2735  0.0836
   53U      O4' 1172   6.211   6.227   2.906  0.1843 -0.3592  0.0464
   53U      C1' 1173   6.186   6.228   3.046 -0.2036 -0.4364 -0.2909
   53U      H1' 1174   6.244   6.145   3.088  2.0841 -0.0962 -2.5296
   53U       N1 1175   6.219   6.359   3.115 -0.0917  0.2691  0.3629
   53U       C6 1176   6.181   6.484   3.070 -0.0670  0.4014  0.3996
   53U       H6 1177   6.123   6.492   2.980  0.4712  0.9336  0.0886
   53U       C5 1178   6.224   6.596   3.129 -0.5722  0.7547  0.2536
   53U       H5 1179   6.178   6.688   3.098 -0.0541  1.0932  0.4809
   53U       C4 1180   6.299   6.593   3.254  0.2677 -0.1587  0.3773
   53U       O4 1181   6.333   6.697   3.305  0.4118  0.5223 -0.2769
   53U       N3 1182   6.321   6.468   3.306  0.5198 -0.8684  0.3665
   53U       H3 1183   6.364   6.468   3.397 -0.4764  2.2008  0.9515
   53U       C2 1184   6.296   6.351   3.238 -0.1887 -0.7403  0.9500
   53U       O2 1185   6.360   6.252   3.270 -0.6616 -0.1232  1.1459
   53U      C3' 1186   5.972   6.237   2.935  0.3015  0.2142  0.4980
   53U      H3' 1187   5.949   6.343   2.946 -1.3131  0.0477 -0.8310
   53U      C2' 1188   6.042   6.187   3.065 -0.1030 -0.4068 -0.2421
   53U     H2'1 1189   6.001   6.233   3.155 -0.7166 -1.3720 -0.0143
   53U      O2' 1190   6.031   6.047   3.078 -0.6125  0.1082  0.5604
   53U     HO'2 1191   5.956   6.027   3.020 -0.4993 -0.7712  0.6946
   53U      O3' 1192   5.859   6.151   2.909 -1.0512  0.4185 -0.2582
   54C        P 1193   5.711   6.190   2.955  0.1031 -0.2291 -0.2897
   54C      O1P 1194   5.619   6.094   2.887 -0.5917 -0.0802 -0.3119
   54C      O2P 1195   5.687   6.333   2.943  0.3442  0.0103  0.6553
   54C      O5' 1196   5.699   6.166   3.111 -0.2428 -0.3283  0.8328
   54C      C5' 1197   5.695   6.043   3.180 -0.3414  0.2961 -0.8137
   54C     H5'1 1198   5.764   5.976   3.128  0.7826  0.5470  0.2867
   54C     H5'2 1199   5.598   5.996   3.171 -1.5557  1.7527  2.8695
   54C      C4' 1200   5.745   6.054   3.323 -0.0882  0.0423 -0.3378
   54C      H4' 1201   5.756   5.955   3.368  0.7101 -0.6516 -1.9617
   54C      O4' 1202   5.861   6.140   3.332  0.2660  0.4278  0.1048
   54C      C1' 1203   5.870   6.195   3.466  0.1442 -0.4504 -0.0501
   54C      H1' 1204   5.950   6.144   3.520  0.6483 -2.1923 -2.3089
   54C       N1 1205   5.904   6.339   3.459 -0.7611  0.0326 -0.8596
   54C       C6 1206   5.892   6.416   3.346 -0.6705  0.1479 -0.3825
   54C       H6 1207   5.840   6.376   3.261 -2.6043  0.0892  0.7796
   54C       C5 1208   5.938   6.541   3.330  1.0475 -0.2137  0.0273
   54C       H5 1209   5.921   6.597   3.240  0.4471  0.6992  0.6893
   54C       C4 1210   5.983   6.598   3.451 -0.1260  0.1155 -0.5132
   54C       N4 1211   6.019   6.724   3.454  0.1521  0.2475  0.1862
   54C      H41 1212   6.007   6.777   3.368 -1.0612  1.6294  1.1597
   54C      H42 1213   6.060   6.752   3.542 -0.4076  0.4524  0.3850
   54C       N3 1214   5.992   6.533   3.567 -0.2310 -0.5928 -0.2497
   54C       C2 1215   5.955   6.408   3.569 -0.1331 -0.0829  0.1511
   54C       O2 1216   5.961   6.350   3.677 -0.4607 -0.1036  0.5677
   54C      C3' 1217   5.656   6.136   3.409  0.2143  0.5028 -0.3461
   54C      H3' 1218   5.646   6.236   3.367 -1.5463 -0.0171 -1.2893
   54C      C2' 1219   5.738   6.166   3.537  0.9097  0.1528  0.2957
   54C     H2'1 1220   5.696   6.254   3.587 -0.1668 -0.8735  1.2820
   54C      O2' 1221   5.755   6.055   3.628 -0.6171  0.2219  0.0099
   54C     HO'2 1222   5.697   5.987   3.593 -0.6998  0.2057  0.1796
   54C      O3' 1223   5.535   6.070   3.429  0.2380 -0.0653  0.1038
   55C        P 1224   5.406   6.142   3.463  0.1371 -0.4469  0.2512
   55C      O1P 1225   5.303   6.035   3.462  0.2520 -0.7976 -0.1068
   55C      O2P 1226   5.393   6.254   3.368 -0.5145 -0.1978 -0.1366
   55C      O5' 1227   5.414   6.204   3.604  0.3988 -0.0490  0.9417
   55C      C5' 1228   5.403   6.132   3.726 -0.0403 -0.1536  0.0554
   55C     H5'1 1229   5.471   6.047   3.733  0.7137  0.4726  0.3462
   55C     H5'2 1230   5.301   6.095   3.738 -0.1173  0.0994  0.1821
   55C      C4' 1231   5.427   6.229   3.851  0.1853  0.3719  0.4154
   55C      H4' 1232   5.414   6.162   3.936 -5.4057 -1.2402 -1.2169
   55C      O4' 1233   5.561   6.265   3.839  0.0605 -0.0783 -0.4085
   55C      C1' 1234   5.557   6.400   3.885 -0.7971  0.3843  0.4156
   55C      H1' 1235   5.614   6.400   3.978 -1.9862  0.1791  1.1705
   55C       N1 1236   5.612   6.500   3.790  0.3224 -0.4798  0.3411
   55C       C6 1237   5.603   6.485   3.653  1.0160 -0.3285  0.0341
   55C       H6 1238   5.557   6.397   3.610 -1.7309  0.2027  1.6135
   55C       C5 1239   5.632   6.588   3.566  0.3448  0.2232  0.1598
   55C       H5 1240   5.627   6.568   3.460 -2.8820 -0.7490  0.3966
   55C       C4 1241   5.677   6.710   3.628  0.3509  0.1495 -0.2022
   55C       N4 1242   5.714   6.808   3.558 -0.3328  0.2988 -0.1275
   55C      H41 1243   5.734   6.795   3.460 -0.6779  0.6611 -0.2497
   55C      H42 1244   5.744   6.890   3.608  1.1009 -1.4389  2.0575
   55C       N3 1245   5.679   6.731   3.759 -0.5666  0.1434  0.2450
   55C       C2 1246   5.644   6.629   3.841  0.4104 -0.0817  0.2905
   55C       O2 1247   5.635   6.659   3.959 -0.5401  0.2921 -0.0324
   55C      C3' 1248   5.323   6.344   3.856 -0.0984 -0.4107  0.4025
   55C      H3' 1249   5.302   6.392   3.761  1.2510  1.2628  0.8931
   55C      C2' 1250   5.418   6.435   3.930  0.2949  0.0017 -0.2180
   55C     H2'1 1251   5.398   6.541   3.920 -0.7552 -0.2060 -0.4352
   55C      O2' 1252   5.409   6.404   4.068  0.3388 -0.0924 -0.5045
   55C     HO'2 1253   5.350   6.465   4.112 -0.5245 -0.6474 -0.8465
   55C      O3' 1254   5.211   6.294   3.932 -0.2781 -0.4678  0.6869
   56G        P 1255   5.070   6.375   3.934  0.0603 -0.0087  0.0380
   56G      O1P 1256   4.973   6.294   4.015 -0.2514  0.0181  0.1662
   56G      O2P 1257   5.034   6.425   3.801  0.3235 -0.1273 -0.0818
   56G      O5' 1258   5.105   6.495   4.024 -0.6082 -0.2151 -0.0816
   56G      C5' 1259   5.110   6.477   4.163  0.3233 -0.3590  0.4858
   56G     H5'1 1260   5.184   6.399   4.182  1.1772  0.3030 -0.0420
   56G     H5'2 1261   5.014   6.443   4.203  1.7839 -2.0178  2.8381
   56G      C4' 1262   5.161   6.603   4.232 -0.3090 -0.1802 -0.1534
   56G      H4' 1263   5.162   6.583   4.339 -2.3426  1.9402  0.3635
   56G      O4' 1264   5.291   6.650   4.187  0.1042 -0.2554  0.0972
   56G      C1' 1265   5.293   6.795   4.195  0.0341 -0.0807  0.3243
   56G      H1' 1266   5.375   6.835   4.254  0.9051 -0.8502 -0.3491
   56G       N9 1267   5.313   6.842   4.056 -0.0962  0.7421 -0.4682
   56G       C8 1268   5.284   6.782   3.939  0.2028 -0.0690  0.2204
   56G       H8 1269   5.238   6.685   3.930 -1.5104  0.7610 -0.2349
   56G       N7 1270   5.318   6.863   3.837  0.7034  0.1453 -0.3729
   56G       C5 1271   5.361   6.983   3.893  0.4211 -0.7105 -0.4585
   56G       C6 1272   5.412   7.108   3.833 -1.3855  0.3758 -0.2686
   56G       O6 1273   5.452   7.133   3.723  0.4340 -0.3048 -0.5652
   56G       N1 1274   5.432   7.208   3.928  0.0016  0.7039 -0.0154
   56G       H1 1275   5.481   7.292   3.901 -0.3308  0.6537 -0.8183
   56G       C2 1276   5.410   7.186   4.055  0.1979  0.1579 -0.1638
   56G       N2 1277   5.426   7.292   4.125  0.0478  0.0648  0.0600
   56G      H21 1278   5.447   7.378   4.077  0.0951 -0.8281 -1.5878
   56G      H22 1279   5.420   7.285   4.226  0.1232  1.2593  0.1682
   56G       N3 1280   5.374   7.070   4.114  0.1007 -0.0567 -0.0450
   56G       C4 1281   5.360   6.969   4.024 -0.3959 -0.1794 -0.2516
   56G      C3' 1282   5.068   6.725   4.220 -0.3306 -0.5923 -0.4162
   56G      H3' 1283   5.037   6.733   4.116 -0.8463 -1.2664 -0.3232
   56G      C2' 1284   5.160   6.842   4.256 -0.3726  0.5385 -0.2895
   56G     H2'1 1285   5.133   6.941   4.220 -0.7408  0.6496  0.2744
   56G      O2' 1286   5.185   6.855   4.397  0.5848 -0.4629 -0.0696
   56G     HO'2 1287   5.097   6.844   4.434  2.3047 -3.1495  3.9038
   56G      O3' 1288   4.953   6.729   4.303  0.4368 -0.0132 -0.3560
   57U        P 1289   4.811   6.794   4.245 -0.0987 -0.2324  0.0033
   57U      O1P 1290   4.702   6.759   4.340 -0.0060  0.0752 -0.0223
   57U      O2P 1291   4.796   6.748   4.105 -0.0321  0.4091 -0.3780
   57U      O5' 1292   4.833   6.945   4.245 -0.4417 -0.5417 -0.8651
   57U      C5' 1293   4.854   7.014   4.366 -0.3719  1.1326  0.0396
   57U     H5'1 1294   4.931   6.955   4.418  0.1895 -0.4754 -2.4263
   57U     H5'2 1295   4.763   7.004   4.426 -1.7506  1.8386 -1.8464
   57U      C4' 1296   4.922   7.149   4.358  0.0533  0.2045  0.0225
   57U      H4' 1297   4.951   7.181   4.458  4.2766 -0.0911 -0.9062
   57U      O4' 1298   5.049   7.141   4.290  0.0452  0.3175 -0.5829
   57U      C1' 1299   5.070   7.259   4.217  0.1180  0.2600  0.3075
   57U      H1' 1300   5.167   7.295   4.250  0.7572 -0.9459 -0.2054
   57U       N1 1301   5.063   7.238   4.068  0.1072 -0.8942 -0.7036
   57U       C6 1302   5.024   7.118   4.008 -0.7927 -0.1644 -0.3590
   57U       H6 1303   4.990   7.030   4.061 -0.3874 -0.3134 -0.3421
   57U       C5 1304   5.038   7.107   3.875 -0.2571  0.1021  0.4583
   57U       H5 1305   5.032   7.010   3.827 -0.4870  0.5073 -0.3480
   57U       C4 1306   5.091   7.213   3.792 -0.2670 -0.4783  0.0717
   57U       O4 1307   5.138   7.207   3.680  0.5106 -0.5127 -0.5149
   57U       N3 1308   5.099   7.332   3.858  0.0048 -0.7867  0.2022
   57U       H3 1309   5.123   7.410   3.798  0.7828 -2.1937 -1.3993
   57U       C2 1310   5.110   7.349   3.994  0.2302 -0.3888 -0.1842
   57U       O2 1311   5.161   7.449   4.044  0.2211 -0.0893 -0.1732
   57U      C3' 1312   4.841   7.265   4.293 -0.7226 -0.2592  0.5674
   57U      H3' 1313   4.787   7.240   4.202 -0.0035 -0.0418  0.0713
   57U      C2' 1314   4.961   7.359   4.256  0.0107 -0.1572 -0.2740
   57U     H2'1 1315   4.943   7.430   4.175  0.2393  1.4495  1.0456
   57U      O2' 1316   4.997   7.440   4.362  0.0605 -0.2411  0.6413
   57U     HO'2 1317   4.917   7.489   4.384 -1.2141 -0.3114 -3.1126
   57U      O3' 1318   4.755   7.318   4.385  0.3519 -0.3904 -0.3162
   58A        P 1319   4.597   7.284   4.386  0.2627 -0.0433  0.3345
   58A      O1P 1320   4.552   7.287   4.528 -0.7753  0.1883  0.4805
   58A      O2P 1321   4.571   7.159   4.312 -0.3269  0.1114  0.2475
   58A      O5' 1322   4.532   7.404   4.315 -0.1148 -0.3646 -0.3258
   58A      C5' 1323   4.548   7.531   4.377 -0.5298 -0.2203  0.8185
   58A     H5'1 1324   4.594   7.521   4.475 -1.9629 -1.6523  1.3894
   58A     H5'2 1325   4.452   7.577   4.398 -0.7447 -1.3243  2.4595
   58A      C4' 1326   4.637   7.633   4.303 -0.5824  0.7803 -0.0366
   58A      H4' 1327   4.666   7.715   4.369  3.2176  0.8874 -1.5888
   58A      O4' 1328   4.757   7.579   4.258 -0.1995 -0.9535 -0.4477
   58A      C1' 1329   4.797   7.644   4.135  0.6438  0.1486 -0.1368
   58A      H1' 1330   4.893   7.694   4.148  0.0263  1.2845  0.2655
   58A       N9 1331   4.796   7.550   4.018  0.0212 -0.6425 -0.7878
   58A       C8 1332   4.727   7.429   4.003  0.2680 -0.0473 -0.2773
   58A       H8 1333   4.663   7.383   4.077  2.5953 -0.3416  1.6809
   58A       N7 1334   4.745   7.378   3.883  0.0342 -0.4711 -0.2581
   58A       C5 1335   4.811   7.482   3.807  0.3703  0.5278  0.3327
   58A       C6 1336   4.870   7.502   3.679  0.4238  0.4609 -0.6235
   58A       N6 1337   4.873   7.408   3.591 -0.0534 -0.4131 -0.0555
   58A      H61 1338   4.847   7.315   3.621  0.8351 -1.4062 -2.1538
   58A      H62 1339   4.934   7.433   3.514 -0.8344  0.7219 -0.3232
   58A       N1 1340   4.936   7.611   3.642 -0.1043  0.7014  0.1352
   58A       C2 1341   4.942   7.711   3.729 -0.2636  0.2203  0.1903
   58A       H2 1342   4.987   7.805   3.699  3.5392 -0.4657  2.9754
   58A       N3 1343   4.905   7.706   3.859  0.2548  0.9949 -0.0155
   58A       C4 1344   4.840   7.588   3.894  0.2201 -0.0914  0.8069
   58A      C3' 1345   4.577   7.698   4.181  0.3565  0.5349  0.3053
   58A      H3' 1346   4.538   7.611   4.128 -0.3351  0.1318  1.4358
   58A      C2' 1347   4.699   7.756   4.109 -0.1255 -0.1754 -0.2436
   58A     H2'1 1348   4.669   7.760   4.005 -1.5141  2.1730  0.1710
   58A      O2' 1349   4.733   7.885   4.159  0.6778 -0.1019  0.0366
   58A     HO'2 1350   4.657   7.925   4.201  0.5067 -1.5231  1.1352
   58A      O3' 1351   4.475   7.791   4.215 -0.6226 -0.1586  0.5872
   59C        P 1352   4.356   7.821   4.115 -0.0016  0.2850  0.1072
   59C      O1P 1353   4.267   7.918   4.182  0.0201 -0.1700  0.9104
   59C      O2P 1354   4.299   7.694   4.063 -0.6677  0.2260  0.0590
   59C      O5' 1355   4.426   7.898   3.994  0.0749 -0.2625 -0.4842
   59C      C5' 1356   4.453   8.037   3.999 -0.4018  0.0974 -0.1930
   59C     H5'1 1357   4.531   8.056   4.072 -1.2591  1.2228  0.4621
   59C     H5'2 1358   4.357   8.087   4.012  0.0409  0.5071  1.7075
   59C      C4' 1359   4.520   8.084   3.868 -0.0333 -0.0384 -0.2878
   59C      H4' 1360   4.559   8.185   3.882  1.0323 -0.2372 -1.6183
   59C      O4' 1361   4.631   8.002   3.821  0.6572 -0.5705  0.2458
   59C      C1' 1362   4.631   7.993   3.682 -0.9758  0.3333  0.4576
   59C      H1' 1363   4.729   8.028   3.651 -1.2578  0.5569 -0.1977
   59C       N1 1364   4.613   7.856   3.629  0.0196 -0.1430  0.1093
   59C       C6 1365   4.579   7.751   3.712  0.0428 -0.0027  0.1858
   59C       H6 1366   4.575   7.772   3.818  3.0396  0.1723  0.3562
   59C       C5 1367   4.551   7.633   3.655  0.3278  0.5218 -0.2607
   59C       H5 1368   4.514   7.553   3.717  0.2102 -0.2234 -1.2656
   59C       C4 1369   4.573   7.611   3.520  0.6912  0.7053  0.7486
   59C       N4 1370   4.567   7.486   3.477 -0.2179 -0.6170  0.3332
   59C      H41 1371   4.537   7.417   3.544  0.5736 -0.3058  1.0262
   59C      H42 1372   4.599   7.462   3.384 -1.4122  0.1697 -0.3120
   59C       N3 1373   4.612   7.707   3.442 -0.5918 -0.4653  0.1998
   59C       C2 1374   4.633   7.827   3.492  0.7208 -0.0756 -0.6802
   59C       O2 1375   4.663   7.919   3.421  0.4911  0.3421 -0.4358
   59C      C3' 1376   4.419   8.086   3.749 -0.3803  0.1120 -0.1762
   59C      H3' 1377   4.370   7.990   3.732 -0.5150 -0.0693  1.1519
   59C      C2' 1378   4.525   8.094   3.627  0.7866  0.7235 -0.6335
   59C     H2'1 1379   4.470   8.061   3.539 -1.5178  0.4835  0.8216
   59C      O2' 1380   4.577   8.223   3.610  0.5638  0.8553 -0.1589
   59C     HO'2 1381   4.509   8.282   3.642  0.2485  0.2142  0.3987
   59C      O3' 1382   4.315   8.185   3.747  0.4205  0.0910  0.0268
   60U        P 1383   4.166   8.142   3.693  0.1161 -0.3598 -0.0283
   60U      O1P 1384   4.080   8.268   3.681 -0.3082 -0.4372  0.4422
   60U      O2P 1385   4.125   8.020   3.764  0.2052  0.5094  0.2439
   60U      O5' 1386   4.200   8.095   3.539 -0.1744 -0.5828  0.0237
   60U      C5' 1387   4.242   8.207   3.451 -0.4689  0.0020  0.4483
   60U     H5'1 1388   4.323   8.267   3.492 -0.6177 -0.7829  1.9577
   60U     H5'2 1389   4.155   8.269   3.433 -0.2137  0.4419  0.7128
   60U      C4' 1390   4.283   8.155   3.310  0.4238 -0.8400  0.4140
   60U      H4' 1391   4.310   8.242   3.250  3.0664 -1.7765  0.1212
   60U      O4' 1392   4.395   8.074   3.308  0.6608 -0.3726 -0.2824
   60U      C1' 1393   4.375   7.970   3.209 -0.5203  0.0211  0.3005
   60U      H1' 1394   4.453   7.985   3.134  1.8411  2.1966  2.9458
   60U       N1 1395   4.368   7.832   3.276 -0.2619 -0.3722 -0.1255
   60U       C6 1396   4.315   7.811   3.400  0.0102  0.0533 -1.1781
   60U       H6 1397   4.307   7.891   3.472  0.8960 -2.1836  1.5781
   60U       C5 1398   4.262   7.694   3.438 -0.2497  0.6500 -0.3510
   60U       H5 1399   4.212   7.690   3.533  0.0837  1.5014 -0.1338
   60U       C4 1400   4.264   7.581   3.351  0.0899  0.5548 -0.1051
   60U       O4 1401   4.219   7.468   3.379  0.6798  0.0185  0.2233
   60U       N3 1402   4.322   7.603   3.227  0.6332 -0.8319  0.0351
   60U       H3 1403   4.314   7.536   3.152 -1.2129  0.7996 -1.3190
   60U       C2 1404   4.372   7.724   3.188 -0.1501  0.3005 -0.2560
   60U       O2 1405   4.410   7.734   3.074 -0.5533 -0.3554 -0.4271
   60U      C3' 1406   4.169   8.074   3.252  0.1990 -0.2324  0.9244
   60U      H3' 1407   4.142   7.996   3.323  1.4313 -1.4465  0.0946
   60U      C2' 1408   4.246   8.006   3.137 -0.2318  0.0107 -0.7845
   60U     H2'1 1409   4.190   7.920   3.099 -0.0665 -0.5500  0.2136
   60U      O2' 1410   4.282   8.090   3.029 -0.3791 -0.4673  0.5456
   60U     HO'2 1411   4.200   8.118   2.986  0.5107  0.6666 -0.5025
   60U      O3' 1412   4.056   8.148   3.215  0.6312  0.2865  0.2971
   61U        P 1413   3.922   8.077   3.194  0.2632  0.2077  0.0007
   61U      O1P 1414   3.931   7.983   3.076 -0.1865  0.6271 -0.1849
   61U      O2P 1415   3.826   8.188   3.188  0.4652  0.3144  0.6734
   61U      O5' 1416   3.905   7.989   3.324  0.1614  0.7320  0.0737
   61U      C5' 1417   3.844   8.042   3.442 -0.4194 -0.1736  0.0023
   61U     H5'1 1418   3.753   8.096   3.415 -0.6490 -1.5956 -2.3511
   61U     H5'2 1419   3.919   8.108   3.486 -0.9035 -0.8186  1.8977
   61U      C4' 1420   3.807   7.921   3.532  0.4650  0.2302 -0.6725
   61U      H4' 1421   3.768   7.960   3.627  1.3198 -1.1220  0.2624
   61U      O4' 1422   3.696   7.860   3.478  0.0017  0.7409 -0.1174
   61U      C1' 1423   3.726   7.717   3.474  0.1557  0.2384 -0.1785
   61U      H1' 1424   3.680   7.668   3.559  2.3822 -0.1079  0.8892
   61U       N1 1425   3.679   7.663   3.337  0.1529 -0.5868  0.1265
   61U       C6 1426   3.739   7.695   3.220  0.0222  1.1248 -0.4783
   61U       H6 1427   3.812   7.774   3.224 -0.0332  1.1219  0.8434
   61U       C5 1428   3.702   7.629   3.107 -0.4508 -0.4988  0.4797
   61U       H5 1429   3.767   7.645   3.022 -0.4096  1.6972  0.8750
   61U       C4 1430   3.602   7.523   3.102 -0.8115 -0.4892 -0.4618
   61U       O4 1431   3.579   7.458   3.003  0.0657 -0.1487 -0.2245
   61U       N3 1432   3.538   7.501   3.222  0.2174  0.4568  0.5891
   61U       H3 1433   3.459   7.438   3.218  1.1421 -0.6845 -2.2113
   61U       C2 1434   3.564   7.573   3.338 -0.0706  0.0028  0.1426
   61U       O2 1435   3.492   7.567   3.438  0.0700 -0.5895  0.4343
   61U      C3' 1436   3.916   7.826   3.582  0.2565  0.2356  1.7929
   61U      H3' 1437   4.015   7.850   3.544  0.9091 -2.7010  1.3997
   61U      C2' 1438   3.879   7.705   3.493  0.3204  0.3978  0.6867
   61U     H2'1 1439   3.922   7.723   3.395  0.1736 -0.8958  0.3702
   61U      O2' 1440   3.924   7.578   3.554 -0.1172  0.5067  0.5835
   61U     HO'2 1441   3.900   7.511   3.489  1.6499  2.6241 -2.5365
   61U      O3' 1442   3.920   7.809   3.723  0.0941 -0.3064  0.0971
   61U      H3T 1443   4.008   7.826   3.757  0.6616 -1.8439 -0.5544
   62G      O5' 1444   4.928   7.315   2.549  0.6396 -0.6824  0.1630
   62G      H5T 1445   4.995   7.316   2.618  0.7704  1.5886  0.1087
   62G      C5' 1446   4.967   7.415   2.450 -0.0536 -1.0464 -0.6876
   62G     H5'1 1447   4.918   7.401   2.353  1.6804  1.5616 -2.0376
   62G     H5'2 1448   5.076   7.421   2.443 -0.0844  1.5081  0.2198
   62G      C4' 1449   4.930   7.553   2.494 -0.0992 -0.0139  0.1954
   62G      H4' 1450   4.950   7.614   2.406 -1.6436  0.2280 -0.0082
   62G      O4' 1451   4.796   7.566   2.547  0.2217 -0.2574 -0.1787
   62G      C1' 1452   4.787   7.649   2.669  0.3885  0.2514  0.1770
   62G      H1' 1453   4.708   7.723   2.659 -0.5814 -0.4226  2.2312
   62G       N9 1454   4.769   7.553   2.781  0.6762 -0.4817 -0.0334
   62G       C8 1455   4.754   7.419   2.779  0.3265  0.5780 -0.4621
   62G       H8 1456   4.753   7.360   2.688  1.8243 -0.2436  0.0292
   62G       N7 1457   4.726   7.365   2.897 -0.0868 -0.4240  0.2551
   62G       C5 1458   4.732   7.474   2.987  0.8055  0.1844 -0.0698
   62G       C6 1459   4.697   7.489   3.127  0.5432 -0.7310  0.0420
   62G       O6 1460   4.676   7.405   3.212  0.1461  0.2145 -0.2215
   62G       N1 1461   4.692   7.616   3.170  0.5733 -0.1058  0.1736
   62G       H1 1462   4.665   7.632   3.266 -2.2415  1.0784 -0.7230
   62G       C2 1463   4.707   7.725   3.087 -0.0920  0.0582 -0.1332
   62G       N2 1464   4.705   7.842   3.142 -0.0029  0.0243  0.6390
   62G      H21 1465   4.683   7.857   3.239  0.9657 -0.1769  0.9034
   62G      H22 1466   4.748   7.910   3.081 -0.4369 -0.5109 -0.2927
   62G       N3 1467   4.747   7.719   2.961 -0.3547  1.0007 -1.0138
   62G       C4 1468   4.743   7.589   2.913 -0.1147 -0.9025 -0.0593
   62G      C3' 1469   5.018   7.608   2.605 -0.3030 -0.2023  0.4937
   62G      H3' 1470   5.038   7.536   2.684 -0.3183 -0.3695  0.3459
   62G      C2' 1471   4.926   7.718   2.662 -0.2507 -1.1103 -0.1133
   62G     H2'1 1472   4.949   7.750   2.764  0.6645  0.7027 -0.8533
   62G      O2' 1473   4.921   7.833   2.574 -0.6559  0.6469  0.1065
   62G     HO'2 1474   5.001   7.840   2.522 -0.8635  0.4320 -0.2386
   62G      O3' 1475   5.146   7.671   2.560 -0.0836  0.1085 -0.3296
   63U        P 1476   5.257   7.693   2.677 -0.3373 -0.0296  0.0071
   63U      O1P 1477   5.369   7.759   2.613 -0.0155 -0.2475 -0.5873
   63U      O2P 1478   5.281   7.565   2.747  0.0148  0.0546 -0.3820
   63U      O5' 1479   5.190   7.792   2.783 -1.0039 -0.2188 -0.3679
   63U      C5' 1480   5.177   7.938   2.769  0.0909  0.1237 -0.6145
   63U     H5'1 1481   5.111   7.962   2.686 -0.1473 -0.6243 -0.6497
   63U     H5'2 1482   5.275   7.979   2.743  0.4819 -0.3867 -0.0042
   63U      C4' 1483   5.134   8.001   2.903  0.9268  0.3220 -0.0885
   63U      H4' 1484   5.103   8.105   2.889 -0.5975 -0.4082 -2.6815
   63U      O4' 1485   5.026   7.933   2.959  0.2495  0.5694  0.2609
   63U      C1' 1486   5.042   7.931   3.104 -0.5126 -0.2596  0.5101
   63U      H1' 1487   4.962   7.991   3.149  0.7184  2.0720 -0.2210
   63U       N1 1488   5.049   7.794   3.158  0.3807 -0.7930  0.5536
   63U       C6 1489   5.058   7.682   3.083 -0.2290  0.7467 -0.2845
   63U       H6 1490   5.065   7.685   2.975 -0.4186 -0.0508 -0.3254
   63U       C5 1491   5.037   7.557   3.137 -0.7175 -0.3207 -0.3255
   63U       H5 1492   5.035   7.468   3.076 -1.3754 -1.6854  1.5864
   63U       C4 1493   5.013   7.543   3.278  0.5205 -0.1173 -1.0492
   63U       O4 1494   4.999   7.434   3.333  0.0915 -0.1970  0.2883
   63U       N3 1495   4.999   7.662   3.354 -0.0458  0.0909  0.6911
   63U       H3 1496   4.962   7.658   3.448 -1.2267  0.4962  0.2719
   63U       C2 1497   5.018   7.783   3.297 -0.2269  0.2842  0.0091
   63U       O2 1498   5.008   7.878   3.366  0.0622 -0.4683  0.2727
   63U      C3' 1499   5.253   7.991   3.001 -0.0171  0.3842 -0.1986
   63U      H3' 1500   5.290   7.888   2.999 -0.8575 -0.0614  2.8931
   63U      C2' 1501   5.177   8.007   3.131  0.1915 -1.0575  0.2099
   63U     H2'1 1502   5.230   7.959   3.214  1.2142 -3.0501 -1.5042
   63U      O2' 1503   5.146   8.143   3.154  0.1736 -0.2207  0.1038
   63U     HO'2 1504   5.221   8.189   3.114 -0.4492  0.0704 -0.7491
   63U      O3' 1505   5.361   8.083   2.979 -0.0915 -0.4243  0.0372
   64A        P 1506   5.506   8.057   3.030 -0.1397  0.0747 -0.3249
   64A      O1P 1507   5.594   8.167   2.987  0.0388  0.9737 -0.1995
   64A      O2P 1508   5.547   7.920   3.000 -0.2338 -0.1592  0.0721
   64A      O5' 1509   5.486   8.069   3.188 -0.7869  0.5986  0.2531
   64A      C5' 1510   5.466   8.193   3.250  0.2872 -0.8282  0.1986
   64A     H5'1 1511   5.384   8.238   3.195  0.5226  2.4228  2.2019
   64A     H5'2 1512   5.548   8.265   3.240 -2.0972  2.2695  1.4653
   64A      C4' 1513   5.424   8.182   3.395 -0.2565  0.3232 -0.5266
   64A      H4' 1514   5.387   8.278   3.430  1.0185  0.6792 -0.1170
   64A      O4' 1515   5.315   8.095   3.406  0.4871 -0.1191 -0.5001
   64A      C1' 1516   5.338   8.014   3.521 -0.3119 -0.5142  0.2890
   64A      H1' 1517   5.249   8.036   3.580 -1.0932  0.0015 -1.0352
   64A       N9 1518   5.343   7.865   3.480  0.0715 -0.2516  0.6782
   64A       C8 1519   5.354   7.802   3.357 -0.1183  0.2178  0.1115
   64A       H8 1520   5.385   7.852   3.266 -0.2407 -1.6609 -1.0284
   64A       N7 1521   5.347   7.673   3.369  0.1543  0.2305 -0.1069
   64A       C5 1522   5.311   7.658   3.506 -0.2477  0.5912  0.0458
   64A       C6 1523   5.276   7.542   3.586  0.8343 -0.5910  0.3311
   64A       N6 1524   5.259   7.420   3.539  0.1459 -0.4091  0.2719
   64A      H61 1525   5.307   7.393   3.455 -0.0086 -0.1816  0.1104
   64A      H62 1526   5.231   7.344   3.599 -0.4833 -1.2300 -1.0178
   64A       N1 1527   5.233   7.556   3.705  0.3142  0.3281 -0.3647
   64A       C2 1528   5.235   7.676   3.759 -0.0388 -0.5376  0.3436
   64A       H2 1529   5.215   7.683   3.865 -2.1344  2.6027 -0.1413
   64A       N3 1530   5.266   7.791   3.698 -0.8691 -0.1142  0.4403
   64A       C4 1531   5.303   7.773   3.566 -0.5413  0.5675 -0.6025
   64A      C3' 1532   5.534   8.118   3.482 -0.0938 -0.1823  0.6662
   64A      H3' 1533   5.554   8.021   3.437 -3.0838 -1.0409  0.9915
   64A      C2' 1534   5.458   8.074   3.598 -0.4217 -0.4278  0.0512
   64A     H2'1 1535   5.503   7.990   3.650 -0.3359  0.4201  1.3996
   64A      O2' 1536   5.416   8.188   3.674 -0.2606 -1.0243 -0.3845
   64A     HO'2 1537   5.495   8.233   3.705 -0.3018 -1.3344  0.1831
   64A      O3' 1538   5.643   8.199   3.505  0.8349  0.0104  0.1784
   65C        P 1539   5.787   8.124   3.539 -0.2370 -0.2281 -0.3608
   65C      O1P 1540   5.882   8.234   3.557  0.6331  0.0585 -0.7224
   65C      O2P 1541   5.805   8.041   3.417  0.1855  0.1462 -0.2294
   65C      O5' 1542   5.777   8.035   3.670 -0.5688  0.0918  0.3047
   65C      C5' 1543   5.745   8.094   3.792 -0.0986 -0.1329 -0.4155
   65C     H5'1 1544   5.658   8.159   3.783 -0.4115 -0.4925 -0.0014
   65C     H5'2 1545   5.836   8.142   3.829 -0.8885 -0.2137  1.7401
   65C      C4' 1546   5.718   7.996   3.910 -0.3804  0.0299 -0.2821
   65C      H4' 1547   5.704   8.055   4.000  1.8320 -0.9464  0.7882
   65C      O4' 1548   5.601   7.928   3.866 -0.0234  0.7593  0.3559
   65C      C1' 1549   5.595   7.805   3.941 -0.6428  0.0253 -0.1400
   65C      H1' 1550   5.506   7.799   4.003 -0.2249  0.1343  0.4872
   65C       N1 1551   5.590   7.691   3.850  0.9559  0.3506 -1.0687
   65C       C6 1552   5.601   7.710   3.708  0.6767 -0.2434 -0.3692
   65C       H6 1553   5.619   7.810   3.671 -2.8882  0.8030  0.3403
   65C       C5 1554   5.595   7.603   3.627  0.6654 -0.4012  0.6075
   65C       H5 1555   5.592   7.615   3.519 -0.4280  0.6320  0.7335
   65C       C4 1556   5.571   7.480   3.684 -0.8209  0.4680 -0.7814
   65C       N4 1557   5.566   7.371   3.610 -0.3331  0.0002 -0.2748
   65C      H41 1558   5.600   7.377   3.515 -1.4035 -0.1520 -0.6747
   65C      H42 1559   5.522   7.293   3.655  0.3836  0.7424  1.8293
   65C       N3 1560   5.549   7.458   3.814  0.3638  0.0147 -0.0226
   65C       C2 1561   5.560   7.561   3.903 -0.0364 -0.4395  0.5559
   65C       O2 1562   5.538   7.545   4.021  0.4468  0.0539 -0.1391
   65C      C3' 1563   5.819   7.885   3.939 -0.2496  0.2441 -0.5217
   65C      H3' 1564   5.840   7.829   3.849  1.3203 -1.2610  0.7086
   65C      C2' 1565   5.728   7.802   4.027 -0.5931 -0.2125 -0.2731
   65C     H2'1 1566   5.772   7.702   4.031 -1.9449 -0.8143 -0.1811
   65C      O2' 1567   5.693   7.852   4.156  0.5626 -0.1194 -0.2526
   65C     HO'2 1568   5.650   7.784   4.209  1.9340 -0.4707  0.4691
   65C      O3' 1569   5.932   7.931   4.010  0.0538  0.0909 -0.3488
   66G        P 1570   6.058   7.828   4.012 -0.2414 -0.1900 -0.3221
   66G      O1P 1571   6.166   7.887   4.089  0.5874 -0.0287 -0.1974
   66G      O2P 1572   6.090   7.780   3.877 -0.0928 -0.3774  0.6002
   66G      O5' 1573   6.012   7.698   4.093 -0.0769  0.2583  0.0245
   66G      C5' 1574   5.992   7.701   4.235 -0.1556 -0.3243  0.0131
   66G     H5'1 1575   5.936   7.791   4.263  0.2171  0.0403 -0.3859
   66G     H5'2 1576   6.086   7.698   4.290 -0.1961 -1.3876  0.0290
   66G      C4' 1577   5.921   7.574   4.285 -0.0463  0.7620  0.1198
   66G      H4' 1578   5.887   7.591   4.387  1.3726 -0.9535  0.9335
   66G      O4' 1579   5.810   7.538   4.205  0.0459  0.8983  0.7120
   66G      C1' 1580   5.784   7.399   4.210 -0.6263  0.5804  0.1096
   66G      H1' 1581   5.683   7.377   4.245 -0.8255 -0.2185 -0.9092
   66G       N9 1582   5.799   7.337   4.070  0.5260 -0.5682 -0.9146
   66G       C8 1583   5.855   7.406   3.965 -0.8809 -0.2232 -0.4828
   66G       H8 1584   5.885   7.509   3.975 -0.1758 -0.4191 -0.5089
   66G       N7 1585   5.867   7.334   3.855  0.3704  0.3144 -0.1067
   66G       C5 1586   5.804   7.211   3.892 -0.2813  0.1544 -0.6529
   66G       C6 1587   5.768   7.085   3.824 -0.0525 -0.0863 -0.2701
   66G       O6 1588   5.772   7.057   3.705  0.1720 -0.0717  0.6573
   66G       N1 1589   5.704   6.992   3.905 -0.5464  0.4437  0.1817
   66G       H1 1590   5.686   6.903   3.860 -0.2305  0.4312  0.0838
   66G       C2 1591   5.696   7.006   4.039 -0.1520  0.4023 -0.3703
   66G       N2 1592   5.688   6.892   4.111 -0.9148 -0.5238 -0.2325
   66G      H21 1593   5.669   6.807   4.059 -1.4766  0.4035 -1.6179
   66G      H22 1594   5.704   6.905   4.210  0.3632 -0.5244 -0.4198
   66G       N3 1595   5.727   7.117   4.109  0.8253  0.6536 -0.2134
   66G       C4 1596   5.772   7.214   4.026 -0.1860  0.7008 -1.0320
   66G      C3' 1597   6.010   7.446   4.280 -0.2250 -0.3712  0.2457
   66G      H3' 1598   6.049   7.434   4.180 -1.5385  0.5475 -0.4107
   66G      C2' 1599   5.898   7.340   4.303  0.5442  0.5021  0.0420
   66G     H2'1 1600   5.931   7.240   4.277 -1.4497 -0.1546 -0.0829
   66G      O2' 1601   5.846   7.340   4.439  0.3159  0.2607 -0.2333
   66G     HO'2 1602   5.928   7.350   4.488  0.8381  0.8979 -1.1971
   66G      O3' 1603   6.099   7.440   4.387  0.2517 -0.2267 -0.5225
   67G        P 1604   6.231   7.353   4.377 -0.2750 -0.0712 -0.4253
   67G      O1P 1605   6.311   7.378   4.498  0.1286 -0.3326 -0.3007
   67G      O2P 1606   6.292   7.366   4.246  0.3172 -0.5378 -0.6258
   67G      O5' 1607   6.176   7.200   4.380 -0.3661 -0.2617  0.1797
   67G      C5' 1608   6.137   7.131   4.492 -0.0846  0.5931  0.7005
   67G     H5'1 1609   6.048   7.180   4.531 -0.7433  1.1437 -1.3624
   67G     H5'2 1610   6.224   7.129   4.557  1.3837  1.0532 -1.1362
   67G      C4' 1611   6.101   6.985   4.460 -0.3757 -0.0627  1.4056
   67G      H4' 1612   6.097   6.939   4.559 -1.5372 -1.2718  0.8227
   67G      O4' 1613   5.979   6.956   4.389 -0.1582 -0.2605  0.1156
   67G      C1' 1614   6.005   6.854   4.289  0.2211 -0.6493  0.4646
   67G      H1' 1615   5.926   6.781   4.271  1.4953 -1.6581 -1.4312
   67G       N9 1616   6.026   6.903   4.155 -0.2263  0.4789 -0.5296
   67G       C8 1617   6.053   7.024   4.103  0.1921  0.2869 -0.0787
   67G       H8 1618   6.075   7.109   4.167 -2.2082  0.5852  0.4346
   67G       N7 1619   6.072   7.024   3.974  0.0341  0.2056  0.1034
   67G       C5 1620   6.025   6.903   3.934  0.3544  0.3119 -0.6787
   67G       C6 1621   6.016   6.848   3.804  0.4254 -0.4640  0.3051
   67G       O6 1622   6.035   6.912   3.698 -0.4606  0.4082 -0.1429
   67G       N1 1623   5.991   6.716   3.807 -0.0572  0.3472  0.2378
   67G       H1 1624   6.003   6.660   3.723 -1.1234  0.3550  0.0669
   67G       C2 1625   5.984   6.645   3.921  0.2313  0.2631  0.0106
   67G       N2 1626   5.964   6.519   3.907 -0.3267 -0.1344  0.2563
   67G      H21 1627   5.987   6.480   3.816  1.9800  3.5451 -0.9609
   67G      H22 1628   5.936   6.470   3.991  0.2046  0.7015  0.9417
   67G       N3 1629   5.980   6.689   4.046 -0.3462 -0.1900  0.5767
   67G       C4 1630   6.007   6.818   4.045 -0.4990 -0.1900  0.6925
   67G      C3' 1631   6.218   6.899   4.395 -0.7014  0.1478  0.1527
   67G      H3' 1632   6.266   6.950   4.312 -0.3434 -1.1636 -0.4740
   67G      C2' 1633   6.126   6.781   4.345  0.0891  0.3495  0.0974
   67G     H2'1 1634   6.183   6.724   4.272  0.9293  3.2292 -1.6815
   67G      O2' 1635   6.075   6.691   4.446  0.3219  0.4801  0.7125
   67G     HO'2 1636   6.038   6.618   4.396  0.5393  0.9207 -0.1203
   67G      O3' 1637   6.316   6.859   4.489  0.0557  0.5649 -0.1805
   68A        P 1638   6.466   6.850   4.444 -0.2775 -0.6672 -0.2414
   68A      O1P 1639   6.548   6.833   4.564  0.0494  0.0370  0.0170
   68A      O2P 1640   6.499   6.964   4.356 -0.5295  0.0376  0.2521
   68A      O5' 1641   6.471   6.712   4.362 -0.3274  0.5105  0.6275
   68A      C5' 1642   6.454   6.595   4.430 -1.1935  0.7345  0.1559
   68A     H5'1 1643   6.379   6.607   4.509  0.2760 -0.9825  1.9204
   68A     H5'2 1644   6.542   6.568   4.487 -0.8030  0.3165 -0.6351
   68A      C4' 1645   6.427   6.475   4.340  0.3341 -0.2049 -0.4335
   68A      H4' 1646   6.399   6.394   4.407  0.2940  0.9119  0.9367
   68A      O4' 1647   6.312   6.504   4.261  0.2657  0.0382 -0.0524
   68A      C1' 1648   6.337   6.444   4.131  0.0397 -0.1317  0.3023
   68A      H1' 1649   6.256   6.373   4.111 -0.0620 -0.1713  0.8409
   68A       N9 1650   6.342   6.536   4.022 -0.3047  0.0635 -0.4727
   68A       C8 1651   6.357   6.673   4.028  0.5865 -0.2340 -0.0292
   68A       H8 1652   6.361   6.733   4.117  3.1368  2.1770 -1.6343
   68A       N7 1653   6.358   6.734   3.908 -0.4427  0.6109 -0.7871
   68A       C5 1654   6.357   6.621   3.816  0.1382 -0.2329 -0.2556
   68A       C6 1655   6.358   6.608   3.674 -0.1650 -0.7526  0.2905
   68A       N6 1656   6.360   6.707   3.588  0.1911 -0.0500  0.1414
   68A      H61 1657   6.364   6.804   3.614 -1.6628 -0.0277  0.4843
   68A      H62 1658   6.359   6.686   3.489  0.7548 -2.4720  0.5719
   68A       N1 1659   6.349   6.485   3.618  0.0689  0.8017  0.3743
   68A       C2 1660   6.329   6.380   3.692  0.3355 -0.6285 -0.0897
   68A       H2 1661   6.321   6.283   3.644 -0.5903  0.9945 -3.5129
   68A       N3 1662   6.338   6.376   3.827 -0.0596  0.4202  0.5251
   68A       C4 1663   6.351   6.503   3.884  0.3352 -0.0597 -0.0588
   68A      C3' 1664   6.543   6.428   4.250  0.2010  0.8175 -0.7284
   68A      H3' 1665   6.585   6.521   4.212  1.8880  0.1537 -0.5548
   68A      C2' 1666   6.466   6.361   4.139 -0.0480  0.1018 -0.2727
   68A     H2'1 1667   6.519   6.364   4.043  1.1652 -1.8062  0.2703
   68A      O2' 1668   6.427   6.226   4.172  0.4209 -0.0207 -0.4349
   68A     HO'2 1669   6.451   6.176   4.094  0.3316  1.4788 -1.4595
   68A      O3' 1670   6.638   6.351   4.319 -0.3040 -0.5668 -0.4409
   69A        P 1671   6.793   6.351   4.271  0.0178 -0.4561 -0.0006
   69A      O1P 1672   6.855   6.235   4.334 -0.2489 -0.3369  0.5937
   69A      O2P 1673   6.848   6.485   4.294 -0.0854  0.1353  0.7419
   69A      O5' 1674   6.784   6.327   4.116 -0.1075 -0.7759  0.0922
   69A      C5' 1675   6.760   6.199   4.069  0.1078  0.0337  0.3274
   69A     H5'1 1676   6.656   6.178   4.091  0.5944 -0.7642  2.0605
   69A     H5'2 1677   6.830   6.125   4.107  1.3034  0.3181 -1.2353
   69A      C4' 1678   6.774   6.193   3.918 -0.6833 -0.6804 -0.5617
   69A      H4' 1679   6.773   6.088   3.888  0.9878 -0.8979  0.0733
   69A      O4' 1680   6.686   6.275   3.845  0.0545  0.3393  0.1986
   69A      C1' 1681   6.730   6.289   3.713 -0.1601 -0.4460  0.0525
   69A      H1' 1682   6.677   6.231   3.637  0.2329  0.5627 -1.0333
   69A       N9 1683   6.714   6.428   3.687  0.3812  0.1367  0.4391
   69A       C8 1684   6.712   6.541   3.774 -0.7200 -0.1334  0.0123
   69A       H8 1685   6.732   6.539   3.880 -4.3922 -0.2663  0.8282
   69A       N7 1686   6.700   6.655   3.715 -0.1949  0.2414  0.1558
   69A       C5 1687   6.686   6.623   3.577  0.6028  0.3148 -1.1553
   69A       C6 1688   6.649   6.694   3.461  0.2952  0.4200  1.7131
   69A       N6 1689   6.644   6.828   3.444  0.5155  0.8416  0.3387
   69A      H61 1690   6.666   6.889   3.522  1.4760 -0.2791  0.9764
   69A      H62 1691   6.613   6.865   3.355 -1.5425  0.0871  0.6877
   69A       N1 1692   6.631   6.627   3.348  0.3247 -0.1478 -0.2781
   69A       C2 1693   6.655   6.498   3.347 -0.2832  0.2872 -0.3058
   69A       H2 1694   6.638   6.447   3.253 -0.3644 -1.2410  0.5049
   69A       N3 1695   6.687   6.419   3.449  0.0627 -0.3327 -0.3252
   69A       C4 1696   6.696   6.487   3.565  0.3902 -0.3249 -0.1287
   69A      C3' 1697   6.900   6.262   3.868  0.3186  0.1172  0.2716
   69A      H3' 1698   6.900   6.353   3.929 -0.1005 -0.3328  0.9602
   69A      C2' 1699   6.877   6.261   3.717  0.4816  0.3972 -0.2249
   69A     H2'1 1700   6.927   6.342   3.663 -2.0353  1.4428 -1.1172
   69A      O2' 1701   6.897   6.143   3.644 -0.7684 -0.2382  0.0495
   69A     HO'2 1702   6.988   6.150   3.616 -1.2430  2.3307 -1.1801
   69A      O3' 1703   7.015   6.187   3.897  0.4889  0.0749  0.4576
   70U        P 1704   7.160   6.246   3.920  0.0164  0.2669 -0.1574
   70U      O1P 1705   7.238   6.146   3.995  0.2442  0.2477 -0.0361
   70U      O2P 1706   7.152   6.384   3.976  0.1536  0.2482 -0.1294
   70U      O5' 1707   7.209   6.247   3.770  0.0211  0.3932  0.1667
   70U      C5' 1708   7.257   6.124   3.705  0.5843 -0.5882  0.2457
   70U     H5'1 1709   7.180   6.049   3.723 -0.3289  0.2139 -0.2280
   70U     H5'2 1710   7.356   6.097   3.741  0.9967 -0.7731 -0.9778
   70U      C4' 1711   7.270   6.138   3.553 -0.6441 -0.0541 -0.1838
   70U      H4' 1712   7.292   6.044   3.503 -0.1225  0.1580 -0.3682
   70U      O4' 1713   7.145   6.189   3.507  0.1440 -0.6507 -0.4747
   70U      C1' 1714   7.162   6.278   3.406  0.0772 -0.2718  0.4484
   70U      H1' 1715   7.115   6.238   3.316 -0.0734 -0.9985  0.8460
   70U       N1 1716   7.105   6.414   3.426  0.1586  0.4334  0.3327
   70U       C6 1717   7.102   6.464   3.547  0.1086 -0.3868 -0.3219
   70U       H6 1718   7.148   6.414   3.631  0.1528  2.1905  1.2980
   70U       C5 1719   7.048   6.587   3.568  0.5443  0.7421  0.1240
   70U       H5 1720   7.050   6.633   3.666 -0.3610  0.3236  0.3475
   70U       C4 1721   6.994   6.665   3.461 -0.1372  0.9022  0.8114
   70U       O4 1722   6.959   6.776   3.476  0.2562 -0.0965  0.6544
   70U       N3 1723   6.985   6.603   3.336 -0.0832 -0.1620  0.6733
   70U       H3 1724   6.973   6.664   3.257 -1.0222 -0.6357  0.4358
   70U       C2 1725   7.048   6.482   3.312  0.2490  0.5699  0.0951
   70U       O2 1726   7.057   6.435   3.198 -0.4531 -0.2216  0.5707
   70U      C3' 1727   7.376   6.241   3.514 -0.0485 -0.3898  0.7226
   70U      H3' 1728   7.371   6.321   3.588  0.8316  0.2624  0.0922
   70U      C2' 1729   7.312   6.291   3.388  0.4293 -0.0298  0.7596
   70U     H2'1 1730   7.335   6.396   3.368 -1.1323  0.3100  0.6052
   70U      O2' 1731   7.350   6.211   3.285  0.3462  0.4478  0.5889
   70U     HO'2 1732   7.406   6.259   3.223  0.7569 -2.5099 -1.5134
   70U      O3' 1733   7.513   6.194   3.502 -0.0667  0.3052  0.1193
   71A        P 1734   7.629   6.297   3.501 -0.0767 -0.1518 -0.5660
   71A      O1P 1735   7.757   6.220   3.511  0.0113  1.0708 -0.4956
   71A      O2P 1736   7.605   6.401   3.596 -0.0320  0.1095 -0.5215
   71A      O5' 1737   7.634   6.368   3.360 -0.2190  0.0810  0.9601
   71A      C5' 1738   7.666   6.292   3.242 -0.7348 -1.1997 -0.3140
   71A     H5'1 1739   7.621   6.193   3.250  0.3970 -1.6751  0.4106
   71A     H5'2 1740   7.774   6.289   3.231 -0.2547 -0.3485  3.0062
   71A      C4' 1741   7.623   6.364   3.113 -0.2914  0.6990 -0.2545
   71A      H4' 1742   7.634   6.296   3.028 -0.3857  2.1071 -1.4288
   71A      O4' 1743   7.488   6.399   3.129  0.2469 -0.1966  0.4479
   71A      C1' 1744   7.463   6.524   3.056  0.4161  0.7208  0.6303
   71A      H1' 1745   7.387   6.520   2.978  1.2123  1.3660 -0.1977
   71A       N9 1746   7.424   6.635   3.147  0.5994  0.0439 -0.2801
   71A       C8 1747   7.451   6.651   3.284 -0.6446  0.1825  0.3110
   71A       H8 1748   7.518   6.585   3.337  2.8003 -0.5459 -4.3787
   71A       N7 1749   7.402   6.758   3.334  0.5284  0.2247 -0.0237
   71A       C5 1750   7.316   6.802   3.233 -0.0346 -0.5709 -0.2758
   71A       C6 1751   7.215   6.904   3.226  0.0194  0.9020 -0.5755
   71A       N6 1752   7.171   6.979   3.323 -0.4082 -0.1738  0.0249
   71A      H61 1753   7.189   6.951   3.419  0.0969 -2.2712 -0.6390
   71A      H62 1754   7.102   7.051   3.307 -1.0004 -0.3557  1.5656
   71A       N1 1755   7.156   6.932   3.107  0.2534 -0.2167 -0.7047
   71A       C2 1756   7.204   6.871   3.001  0.4621 -0.2835  0.0707
   71A       H2 1757   7.168   6.899   2.903 -0.2876 -0.0631  0.4051
   71A       N3 1758   7.284   6.771   2.996 -0.6494 -0.2139  0.3982
   71A       C4 1759   7.336   6.737   3.115 -0.7224  0.4321  0.0271
   71A      C3' 1760   7.701   6.493   3.076  0.6357  0.0558 -0.1619
   71A      H3' 1761   7.714   6.549   3.168  0.7039 -1.7526  0.9852
   71A      C2' 1762   7.596   6.565   2.995 -0.3016 -0.1404  0.8003
   71A     H2'1 1763   7.609   6.670   3.020 -1.8316 -0.3317  2.6588
   71A      O2' 1764   7.617   6.542   2.853 -0.1958 -0.6690 -0.6153
   71A     HO'2 1765   7.709   6.523   2.831  0.1701  1.0936 -0.8097
   71A      O3' 1766   7.809   6.465   2.989  0.4905 -0.5056 -0.1886
   72G        P 1767   7.942   6.545   3.007 -0.2983 -0.2785  0.0546
   72G      O1P 1768   8.055   6.469   2.948  0.2338 -0.2698 -0.2940
   72G      O2P 1769   7.948   6.558   3.155 -0.3973  0.0938  0.4089
   72G      O5' 1770   7.935   6.685   2.939  0.0443  0.1631  0.1084
   72G      C5' 1771   7.984   6.710   2.807  0.3812  0.2724 -0.8212
   72G     H5'1 1772   7.926   6.646   2.741 -0.1018  1.4592 -1.5750
   72G     H5'2 1773   8.089   6.682   2.799  0.1844 -0.8359  0.1200
   72G      C4' 1774   7.953   6.853   2.760 -0.4588  0.1655 -0.6044
   72G      H4' 1775   7.993   6.865   2.660  0.3132  2.1665 -0.1056
   72G      O4' 1776   7.811   6.873   2.755 -0.3476  0.2901  0.1840
   72G      C1' 1777   7.779   7.005   2.779 -0.0661 -0.7021 -0.4590
   72G      H1' 1778   7.716   7.049   2.702 -2.9373 -0.6856  1.7151
   72G       N9 1779   7.702   7.011   2.910  0.1240  0.0846  0.0698
   72G       C8 1780   7.697   6.917   3.007 -1.1057  0.0718 -1.2706
   72G       H8 1781   7.757   6.828   3.017 -1.8815 -0.2238  2.4143
   72G       N7 1782   7.612   6.950   3.101 -0.1382  0.6728 -0.1903
   72G       C5 1783   7.558   7.071   3.067  0.0499  1.2668  0.8428
   72G       C6 1784   7.468   7.161   3.130 -0.5009 -0.2270  0.1676
   72G       O6 1785   7.409   7.143   3.237 -0.0770  0.5224  0.3298
   72G       N1 1786   7.467   7.291   3.079 -0.4832  0.1842  0.4709
   72G       H1 1787   7.424   7.364   3.135 -1.4165  0.1790 -0.2277
   72G       C2 1788   7.540   7.324   2.973  0.2785 -0.1996 -0.0554
   72G       N2 1789   7.528   7.462   2.949  0.5427  0.4714  0.1842
   72G      H21 1790   7.469   7.520   3.008  2.2003 -0.3774  2.8249
   72G      H22 1791   7.588   7.509   2.883  0.0708 -0.0411 -0.6269
   72G       N3 1792   7.618   7.246   2.899 -0.2068 -0.4568 -0.4451
   72G       C4 1793   7.625   7.116   2.954  0.4590  0.4829  0.2671
   72G      C3' 1794   8.014   6.968   2.847 -0.3608 -0.2242 -0.0245
   72G      H3' 1795   7.988   6.941   2.949 -2.6467  0.3854 -0.3840
   72G      C2' 1796   7.918   7.075   2.799 -0.3396 -0.2644 -0.4731
   72G     H2'1 1797   7.901   7.160   2.866 -1.9191 -1.4133  0.6612
   72G      O2' 1798   7.940   7.120   2.659 -0.0846  0.6059 -0.7667
   72G     HO'2 1799   7.944   7.057   2.587 -0.7604 -1.0771  0.6006
   72G      O3' 1800   8.156   7.005   2.848  0.5970  0.0112 -0.0496
   73A        P 1801   8.210   7.081   2.978 -0.0502 -0.1229  0.3849
   73A      O1P 1802   8.354   7.097   2.951 -0.4104 -0.5451 -0.7845
   73A      O2P 1803   8.171   7.002   3.099  0.4212  0.0293 -0.2073
   73A      O5' 1804   8.134   7.213   2.982 -0.3547  0.0543  0.2232
   73A      C5' 1805   8.150   7.309   2.880  0.8041 -0.6458 -0.5991
   73A     H5'1 1806   8.110   7.261   2.791  0.0729 -3.0581  0.9344
   73A     H5'2 1807   8.257   7.328   2.871  0.6287  1.0741  0.3691
   73A      C4' 1808   8.089   7.441   2.904 -0.5616  0.0379  0.1950
   73A      H4' 1809   8.100   7.502   2.814 -1.4722 -2.6934 -1.9104
   73A      O4' 1810   7.952   7.418   2.934  0.1566  0.6129  0.1935
   73A      C1' 1811   7.907   7.499   3.037 -0.0405 -0.0422  0.3730
   73A      H1' 1812   7.816   7.555   3.012 -0.0735  0.2681  1.1608
   73A       N9 1813   7.861   7.419   3.158 -0.0130  0.1130  0.6917
   73A       C8 1814   7.851   7.288   3.170  0.2458  0.4430 -0.0182
   73A       H8 1815   7.891   7.231   3.087  1.2349 -0.9174  1.3341
   73A       N7 1816   7.781   7.238   3.276 -0.5948  0.5328  0.1184
   73A       C5 1817   7.726   7.351   3.329  0.1629  0.5354 -0.2824
   73A       C6 1818   7.635   7.379   3.435  0.3051 -0.5972  0.3310
   73A       N6 1819   7.589   7.286   3.520 -0.2926  0.5664 -0.2008
   73A      H61 1820   7.612   7.189   3.503  0.0880  0.4802  0.7260
   73A      H62 1821   7.523   7.313   3.592  0.0623  2.0653 -0.4039
   73A       N1 1822   7.596   7.504   3.465 -0.1456 -0.2301 -0.3071
   73A       C2 1823   7.652   7.605   3.396 -0.5947  0.4539  0.0759
   73A       H2 1824   7.617   7.703   3.421 -2.1448 -0.2576  0.8133
   73A       N3 1825   7.735   7.587   3.292 -0.8436  0.6803 -0.4679
   73A       C4 1826   7.773   7.462   3.258 -0.1584  0.4791 -0.1144
   73A      C3' 1827   8.139   7.507   3.025 -0.8623 -0.1166 -0.1257
   73A      H3' 1828   8.161   7.427   3.095  1.1347 -0.4913 -1.1312
   73A      C2' 1829   8.018   7.593   3.075  0.5491  0.4295  0.8417
   73A     H2'1 1830   8.025   7.606   3.183  1.6010  2.0205  0.6103
   73A      O2' 1831   8.002   7.712   3.004  1.0436  0.1512  0.7768
   73A     HO'2 1832   7.926   7.753   3.047  1.0684  1.2159 -0.1489
   73A      O3' 1833   8.263   7.579   3.002  0.3777  0.5318 -0.6427
   74U        P 1834   8.372   7.610   3.112 -0.0444 -0.3943  0.2206
   74U      O1P 1835   8.476   7.695   3.043 -0.0648 -0.1995  0.6087
   74U      O2P 1836   8.414   7.478   3.165  0.2616  0.3297 -0.3123
   74U      O5' 1837   8.295   7.690   3.229  0.2551 -0.3821  0.3279
   74U      C5' 1838   8.242   7.822   3.205  0.2458  0.7261  0.0104
   74U     H5'1 1839   8.186   7.830   3.112 -1.6837  3.5960  1.2370
   74U     H5'2 1840   8.321   7.897   3.196  2.6009 -1.4619  1.2964
   74U      C4' 1841   8.150   7.874   3.321 -0.4158  0.9104  1.0480
   74U      H4' 1842   8.121   7.976   3.299  1.3992  1.3963  0.7596
   74U      O4' 1843   8.045   7.784   3.329 -0.0428  0.1872  0.2911
   74U      C1' 1844   7.998   7.796   3.456  0.2145  0.1989 -0.1059
   74U      H1' 1845   7.908   7.857   3.448  2.3706  3.5466 -1.3667
   74U       N1 1846   7.963   7.663   3.517 -0.4939  0.1632  0.5109
   74U       C6 1847   8.023   7.543   3.478  0.0669 -0.5412 -0.4293
   74U       H6 1848   8.099   7.545   3.401  1.4706  4.7564  0.7004
   74U       C5 1849   7.990   7.432   3.550 -0.6669  0.3513 -0.0765
   74U       H5 1850   8.034   7.336   3.527 -1.3451 -0.7147  2.6634
   74U       C4 1851   7.897   7.427   3.653  1.0864 -0.1531 -0.5430
   74U       O4 1852   7.854   7.323   3.706 -0.0449 -0.5515  0.1725
   74U       N3 1853   7.831   7.543   3.673 -0.9802 -0.0663 -0.2913
   74U       H3 1854   7.757   7.540   3.741  0.0315 -1.5097  0.8054
   74U       C2 1855   7.860   7.661   3.619  0.4140  0.3095  0.5160
   74U       O2 1856   7.796   7.761   3.662 -0.2186 -0.2677 -0.1345
   74U      C3' 1857   8.218   7.886   3.450 -0.3830  0.6449  0.1835
   74U      H3' 1858   8.276   7.795   3.467 -0.5222  1.0309  3.1610
   74U      C2' 1859   8.099   7.872   3.536 -0.3011 -0.2648 -1.0668
   74U     H2'1 1860   8.122   7.810   3.622 -0.9969 -0.2120 -0.8324
   74U      O2' 1861   8.036   7.990   3.572 -0.0284 -0.3424 -0.2427
   74U     HO'2 1862   8.102   8.047   3.613  0.2379 -0.6446 -0.2461
   74U      O3' 1863   8.288   8.012   3.474  0.4176  0.5179  0.3738
   75A        P 1864   8.404   8.015   3.585  0.3518 -0.4462  0.3077
   75A      O1P 1865   8.484   8.136   3.566  0.2391 -0.1793 -0.0316
   75A      O2P 1866   8.473   7.884   3.590  0.0515 -0.0919 -0.5053
   75A      O5' 1867   8.313   8.027   3.720 -0.7195  0.9670 -0.6972
   75A      C5' 1868   8.266   8.153   3.762 -0.5661 -0.1394 -0.3045
   75A     H5'1 1869   8.198   8.195   3.687 -0.9565  0.6245  0.4647
   75A     H5'2 1870   8.349   8.220   3.781 -0.6341 -0.0631 -0.2731
   75A      C4' 1871   8.184   8.137   3.886 -0.0220  0.0676 -0.6396
   75A      H4' 1872   8.128   8.223   3.924  0.4331  0.5753 -1.1038
   75A      O4' 1873   8.092   8.029   3.861 -0.1041 -0.3762 -0.1389
   75A      C1' 1874   8.066   7.966   3.982 -0.1519  0.3279  0.1884
   75A      H1' 1875   7.966   8.002   4.002 -1.5867 -0.9029 -3.7868
   75A       N9 1876   8.069   7.816   3.969 -0.3775 -0.4607 -0.2290
   75A       C8 1877   8.124   7.740   3.871  0.0434 -0.1172 -0.6333
   75A       H8 1878   8.189   7.786   3.798  2.3230  0.6908  1.7586
   75A       N7 1879   8.083   7.616   3.868  0.7015  0.8068 -0.0971
   75A       C5 1880   8.005   7.603   3.978  0.0444 -0.2371 -0.1421
   75A       C6 1881   7.928   7.498   4.035 -0.0336  0.4086  0.1649
   75A       N6 1882   7.912   7.372   4.000  0.1421  0.3053 -0.1068
   75A      H61 1883   7.960   7.349   3.914  1.3576  1.8560  0.1091
   75A      H62 1884   7.852   7.310   4.052 -0.6225  0.1488 -1.1463
   75A       N1 1885   7.858   7.520   4.150  0.2256  0.2912 -0.7392
   75A       C2 1886   7.853   7.650   4.200 -0.0910  0.5598 -0.0017
   75A       H2 1887   7.783   7.676   4.278 -0.2074 -2.1010  0.8831
   75A       N3 1888   7.920   7.758   4.154 -0.3444 -0.1177 -0.4307
   75A       C4 1889   7.994   7.725   4.043  0.2292  0.2545  0.2624
   75A      C3' 1890   8.266   8.089   4.006  0.6681  0.7760 -0.4937
   75A      H3' 1891   8.324   8.002   3.976 -1.9235 -1.6043  1.0002
   75A      C2' 1892   8.159   8.022   4.090 -0.5449 -0.5081  0.2959
   75A     H2'1 1893   8.193   7.945   4.159 -1.3077  1.0375  2.5299
   75A      O2' 1894   8.086   8.117   4.162  0.2449  0.1886  0.3631
   75A     HO'2 1895   8.145   8.178   4.206 -0.2895  1.4449 -0.5919
   75A      O3' 1896   8.354   8.186   4.065  0.1147  0.6458 -0.1847
   76A        P 1897   8.470   8.140   4.163  0.2177 -0.0169 -0.4673
   76A      O1P 1898   8.523   8.261   4.233 -0.0230 -0.1607 -0.4752
   76A      O2P 1899   8.560   8.060   4.085 -0.4513  0.6496  0.3501
   76A      O5' 1900   8.410   8.040   4.262 -0.3257 -0.9942  0.0960
   76A      C5' 1901   8.356   8.085   4.387  0.4736  0.0774 -0.3195
   76A     H5'1 1902   8.288   8.166   4.361  0.8244 -0.2106 -2.3507
   76A     H5'2 1903   8.438   8.124   4.447  0.0514 -0.1445  0.4132
   76A      C4' 1904   8.274   7.980   4.467 -0.7573 -0.1806 -0.5287
   76A      H4' 1905   8.210   8.037   4.534  0.5262 -1.4262  1.8761
   76A      O4' 1906   8.184   7.920   4.377 -0.0922 -0.8246 -0.5619
   76A      C1' 1907   8.148   7.796   4.437  0.3150 -1.0399 -0.2628
   76A      H1' 1908   8.042   7.799   4.463  0.1369  0.5092 -1.0714
   76A       N9 1909   8.176   7.687   4.356 -0.1143  0.2070  0.5002
   76A       C8 1910   8.270   7.674   4.253 -0.2927  0.4339  0.5710
   76A       H8 1911   8.325   7.762   4.224  0.1564 -0.1334 -0.3294
   76A       N7 1912   8.275   7.554   4.200 -0.9541 -0.3401 -0.9622
   76A       C5 1913   8.180   7.481   4.276  0.0294 -0.1150  0.7275
   76A       C6 1914   8.130   7.350   4.280 -0.0251  0.4745 -0.6706
   76A       N6 1915   8.171   7.253   4.200 -0.2417  0.5146 -0.3748
   76A      H61 1916   8.229   7.283   4.123 -1.5367  0.9858 -1.2155
   76A      H62 1917   8.142   7.158   4.217 -1.1281  0.9921  0.8958
   76A       N1 1918   8.056   7.300   4.384  0.4209 -0.3845  0.7269
   76A       C2 1919   8.014   7.392   4.469  0.2055  0.0122  0.7293
   76A       H2 1920   7.955   7.360   4.554 -1.7852 -1.4815 -1.1003
   76A       N3 1921   8.039   7.521   4.473 -0.2144  0.0407  0.1270
   76A       C4 1922   8.120   7.559   4.374 -0.4282  0.2597  0.7973
   76A      C3' 1923   8.349   7.870   4.530 -0.5833  0.4133 -0.5723
   76A      H3' 1924   8.414   7.826   4.454 -0.2738  0.6490 -0.4437
   76A      C2' 1925   8.230   7.780   4.564 -0.5211 -0.1126 -0.2012
   76A     H2'1 1926   8.269   7.679   4.575  1.4985  0.6425 -0.0844
   76A      O2' 1927   8.151   7.831   4.671  0.2694  0.1036 -0.3432
   76A     HO'2 1928   8.112   7.755   4.716  1.9765 -2.8402 -3.3539
   76A      O3' 1929   8.434   7.917   4.635  0.2787  0.4711  0.2959
   77U        P 1930   8.554   7.827   4.683  0.1786 -0.0581 -0.4171
   77U      O1P 1931   8.619   7.891   4.800  0.6951 -0.1462  0.5028
   77U      O2P 1932   8.636   7.789   4.567 -0.1992  0.6174 -0.1244
   77U      O5' 1933   8.475   7.697   4.737  0.3098 -0.8065  0.1240
   77U      C5' 1934   8.407   7.691   4.865 -0.3795 -1.0777 -0.2034
   77U     H5'1 1935   8.319   7.754   4.855 -1.0552 -1.6524  1.6490
   77U     H5'2 1936   8.471   7.730   4.944  2.0040  0.4383 -2.6987
   77U      C4' 1937   8.363   7.549   4.907 -0.4202  0.0794 -0.0022
   77U      H4' 1938   8.299   7.572   4.992  0.0966  2.6392 -0.2336
   77U      O4' 1939   8.284   7.487   4.806 -0.1276 -0.3819  0.7626
   77U      C1' 1940   8.299   7.349   4.823 -0.4283  0.4230 -0.1398
   77U      H1' 1941   8.204   7.307   4.856  0.5826 -1.6081  0.3333
   77U       N1 1942   8.339   7.283   4.694 -0.1629  0.4336  0.4039
   77U       C6 1943   8.390   7.364   4.597 -0.4846  0.1338 -0.0634
   77U       H6 1944   8.406   7.469   4.614  0.7145  0.0670 -0.6567
   77U       C5 1945   8.432   7.300   4.485 -0.1157  0.3142  0.5836
   77U       H5 1946   8.485   7.357   4.411 -2.6031  1.4133 -0.4853
   77U       C4 1947   8.418   7.158   4.459  0.3433  0.0319  0.2841
   77U       O4 1948   8.448   7.104   4.352 -0.2473  0.1189 -0.5409
   77U       N3 1949   8.367   7.090   4.566 -0.0796  0.2480 -0.4051
   77U       H3 1950   8.351   6.990   4.563 -1.5114  0.4571 -0.1476
   77U       C2 1951   8.331   7.143   4.687 -0.0735  0.6875  0.1154
   77U       O2 1952   8.283   7.074   4.779  0.0629  0.1876  0.0949
   77U      C3' 1953   8.482   7.459   4.931  0.2715 -0.7634 -0.7404
   77U      H3' 1954   8.550   7.469   4.846 -1.0504  0.6569 -1.6914
   77U      C2' 1955   8.408   7.322   4.937 -0.1404 -1.3105 -0.1585
   77U     H2'1 1956   8.472   7.240   4.906 -1.1844 -1.7536 -1.2480
   77U      O2' 1957   8.356   7.305   5.065  0.3905 -0.5572 -0.4679
   77U     HO'2 1958   8.396   7.374   5.119  2.6603 -0.7566 -1.7675
   77U      O3' 1959   8.551   7.479   5.053  0.2603  0.3436  0.3766
   78U        P 1960   8.704   7.451   5.061  0.4780  0.0170  0.2157
   78U      O1P 1961   8.756   7.499   5.192 -1.0196 -0.1739 -0.3632
   78U      O2P 1962   8.776   7.486   4.937  0.9272  0.2947  0.1861
   78U      O5' 1963   8.703   7.292   5.070 -0.3444 -0.4500 -0.1136
   78U      C5' 1964   8.672   7.220   5.188  0.0078 -0.5127 -0.5372
   78U     H5'1 1965   8.587   7.275   5.229  0.2448  0.3220 -1.1500
   78U     H5'2 1966   8.756   7.238   5.255 -1.9838  0.7401  1.8088
   78U      C4' 1967   8.657   7.067   5.173  0.1434  0.4025  0.5166
   78U      H4' 1968   8.627   7.029   5.271  0.2262  1.7192  1.0736
   78U      O4' 1969   8.565   7.032   5.072  0.1589 -0.6175 -0.0438
   78U      C1' 1970   8.596   6.896   5.018  0.2216 -0.2356  1.1818
   78U      H1' 1971   8.508   6.835   5.040 -0.4188  0.4233  0.5030
   78U       N1 1972   8.612   6.910   4.868 -0.1173  0.7607 -0.1642
   78U       C6 1973   8.660   7.026   4.810  0.0096  0.1225  0.0473
   78U       H6 1974   8.678   7.109   4.877  0.3209 -0.5290  0.7836
   78U       C5 1975   8.684   7.033   4.674 -0.1837  0.2899 -0.4632
   78U       H5 1976   8.708   7.126   4.624  0.6386 -0.6154 -1.8056
   78U       C4 1977   8.673   6.920   4.590  0.2036 -0.4833 -0.1075
   78U       O4 1978   8.701   6.917   4.470 -0.1457  0.0001 -0.7215
   78U       N3 1979   8.629   6.805   4.653  0.5685 -0.4588  0.3769
   78U       H3 1980   8.621   6.720   4.600 -0.5914 -0.6756  0.8682
   78U       C2 1981   8.595   6.798   4.790 -0.0117  0.2675  0.1319
   78U       O2 1982   8.555   6.683   4.831 -0.0505 -0.2715  0.4517
   78U      C3' 1983   8.777   6.984   5.136  0.4668 -0.5214  0.9107
   78U      H3' 1984   8.825   7.029   5.049  1.8983 -0.4817  1.6868
   78U      C2' 1985   8.716   6.848   5.096 -0.9452  0.7578  0.3687
   78U     H2'1 1986   8.788   6.798   5.031 -1.2493  1.8215 -0.8384
   78U      O2' 1987   8.671   6.764   5.199  0.5792  0.1956 -0.0932
   78U     HO'2 1988   8.742   6.774   5.264  1.9723  0.7908 -1.6299
   78U      O3' 1989   8.876   6.972   5.241  0.0956  0.6134  0.5478
   79A        P 1990   9.028   6.919   5.198  0.5672  0.4109 -0.2463
   79A      O1P 1991   9.105   6.920   5.325 -0.1146  0.5241 -0.1838
   79A      O2P 1992   9.067   6.997   5.081 -0.6136 -0.0744 -0.6406
   79A      O5' 1993   9.027   6.770   5.155  0.3478  0.5089  0.0354
   79A      C5' 1994   9.006   6.662   5.247 -0.2127 -0.7189 -0.6535
   79A     H5'1 1995   8.928   6.685   5.320  1.6179 -0.4509  1.3034
   79A     H5'2 1996   9.098   6.641   5.301 -1.6961  0.2264  2.4608
   79A      C4' 1997   8.974   6.535   5.169 -0.5849 -0.1928  0.2670
   79A      H4' 1998   8.954   6.461   5.247  2.2764  0.8413  2.1407
   79A      O4' 1999   8.860   6.550   5.082 -0.1623  0.0859  0.2812
   79A      C1' 2000   8.886   6.478   4.961  0.3705 -0.1045  0.6687
   79A      H1' 2001   8.805   6.412   4.930  2.0001 -1.0935 -1.8279
   79A       N9 2002   8.917   6.569   4.838 -0.4668  0.1973  0.4824
   79A       C8 2003   8.953   6.698   4.834 -0.0315  0.1349  0.2159
   79A       H8 2004   8.968   6.762   4.920 -2.2092  1.5867 -0.3945
   79A       N7 2005   8.971   6.747   4.713 -0.0097  0.7602  0.2966
   79A       C5 2006   8.927   6.646   4.630 -0.5047  0.4351 -0.0610
   79A       C6 2007   8.920   6.636   4.492 -0.2462 -0.1107  0.5776
   79A       N6 2008   8.920   6.732   4.407  0.0356  0.2602 -0.5762
   79A      H61 2009   8.929   6.824   4.448 -2.2557 -0.3653  1.5953
   79A      H62 2010   8.918   6.703   4.311  0.5335 -0.6912 -0.3085
   79A       N1 2011   8.898   6.518   4.435  0.1979 -0.2610 -0.2902
   79A       C2 2012   8.876   6.415   4.518  0.2835 -0.0394  0.4065
   79A       H2 2013   8.860   6.325   4.461 -1.1831  1.0429 -0.9730
   79A       N3 2014   8.875   6.408   4.651  0.0046 -0.0954 -0.8513
   79A       C4 2015   8.909   6.530   4.702  0.1961 -0.2592 -0.2258
   79A      C3' 2016   9.089   6.477   5.086 -0.7337  0.2839 -0.8332
   79A      H3' 2017   9.139   6.561   5.039  0.3403  0.1407  0.0205
   79A      C2' 2018   9.012   6.392   4.987 -0.0780  0.1803 -0.1168
   79A     H2'1 2019   9.069   6.397   4.895  2.3323  0.0334  1.3025
   79A      O2' 2020   8.981   6.263   5.034  0.1881 -0.0859 -0.4561
   79A     HO'2 2021   9.064   6.216   5.023  0.2205  0.4718 -3.0072
   79A      O3' 2022   9.175   6.403   5.168  0.3403 -0.0611 -0.7727
   80A        P 2023   9.315   6.352   5.115  0.1746 -0.2576  0.2495
   80A      O1P 2024   9.380   6.251   5.204  0.0831  0.2280  0.0075
   80A      O2P 2025   9.392   6.473   5.073 -0.3193 -0.5722 -0.1053
   80A      O5' 2026   9.278   6.277   4.976  0.3753 -0.6001  0.4274
   80A      C5' 2027   9.257   6.138   4.972  0.0518  0.6200  0.2807
   80A     H5'1 2028   9.165   6.107   5.021 -0.4253  0.3944 -0.7359
   80A     H5'2 2029   9.342   6.081   5.009  0.1747 -0.0578 -0.9649
   80A      C4' 2030   9.239   6.105   4.824  0.6019  0.2806 -0.2294
   80A      H4' 2031   9.195   6.006   4.810  0.0928  0.3467  0.8300
   80A      O4' 2032   9.154   6.201   4.746 -0.4279  0.0794  0.0500
   80A      C1' 2033   9.202   6.201   4.618 -0.4720 -0.0465  1.0118
   80A      H1' 2034   9.122   6.182   4.547 -0.3877 -1.2831  1.2349
   80A       N9 2035   9.243   6.338   4.581  0.5740  0.0267 -0.0858
   80A       C8 2036   9.267   6.448   4.663 -0.1139  0.8157  0.2976
   80A       H8 2037   9.267   6.441   4.771  0.8057  2.8641  0.4741
   80A       N7 2038   9.286   6.559   4.598 -0.4698 -0.5060  0.6119
   80A       C5 2039   9.263   6.527   4.467  0.1436 -0.0811  0.3055
   80A       C6 2040   9.253   6.593   4.342 -0.2595 -0.1738  0.3763
   80A       N6 2041   9.266   6.723   4.318 -0.1096  0.7274  0.2700
   80A      H61 2042   9.314   6.776   4.390 -0.9350 -0.4257  1.7340
   80A      H62 2043   9.216   6.757   4.237 -1.6670 -3.1820 -0.6034
   80A       N1 2044   9.219   6.531   4.230  0.1032 -0.1040  0.1049
   80A       C2 2045   9.186   6.403   4.235  0.4133  0.4458 -0.0578
   80A       H2 2046   9.149   6.353   4.146  0.7629 -2.6354  1.3878
   80A       N3 2047   9.188   6.326   4.341 -0.1036 -0.3427  0.5342
   80A       C4 2048   9.221   6.397   4.458  0.4771 -0.1674  0.3009
   80A      C3' 2049   9.369   6.105   4.741 -0.0395 -0.2039  0.2007
   80A      H3' 2050   9.421   6.198   4.765  2.1337 -1.3811  0.3130
   80A      C2' 2051   9.318   6.104   4.598  0.4704  0.2908 -0.0495
   80A     H2'1 2052   9.391   6.143   4.527 -0.7085 -0.7901 -1.9229
   80A      O2' 2053   9.266   5.980   4.551 -0.7723 -0.2971 -0.4648
   80A     HO'2 2054   9.331   5.914   4.577 -0.1129  0.6345  0.3586
   80A      O3' 2055   9.453   5.999   4.755 -0.2591  0.2733  0.0452
   81U        P 2056   9.611   6.024   4.766  0.5219 -0.1907  0.1036
   81U      O1P 2057   9.690   5.902   4.771 -0.5862 -0.3800 -0.1616
   81U      O2P 2058   9.626   6.125   4.876  0.1870  0.4507  0.4034
   81U      O5' 2059   9.639   6.100   4.631  0.2118 -0.0393 -0.6399
   81U      C5' 2060   9.645   6.021   4.510 -0.0622  0.2331 -0.5919
   81U     H5'1 2061   9.547   5.989   4.475  0.9009 -0.2050 -3.1428
   81U     H5'2 2062   9.712   5.936   4.520  3.1006  2.4572 -0.9838
   81U      C4' 2063   9.698   6.118   4.398  0.6578  0.3371 -0.3823
   81U      H4' 2064   9.699   6.063   4.304 -1.3076 -0.2994 -0.0796
   81U      O4' 2065   9.606   6.229   4.380 -0.1644 -0.3427  0.1717
   81U      C1' 2066   9.679   6.335   4.328 -0.6278  0.3211  0.4665
   81U      H1' 2067   9.666   6.348   4.221 -1.5876  1.1876  0.6770
   81U       N1 2068   9.648   6.459   4.395 -0.0273  0.5638  0.3415
   81U       C6 2069   9.636   6.466   4.531  0.7558  0.0059  0.1891
   81U       H6 2070   9.636   6.373   4.586 -4.2290  0.7737  1.9885
   81U       C5 2071   9.626   6.590   4.589 -0.4196  0.2191  0.6300
   81U       H5 2072   9.620   6.599   4.697 -0.7284  1.2526  0.5381
   81U       C4 2073   9.611   6.711   4.512 -0.1347  0.0869 -0.1807
   81U       O4 2074   9.596   6.825   4.554  0.5523 -0.3777  0.2046
   81U       N3 2075   9.602   6.689   4.382  0.4163  0.0199  0.4990
   81U       H3 2076   9.593   6.768   4.320 -2.3742  0.0584  0.8616
   81U       C2 2077   9.635   6.571   4.315  0.0311 -0.5203  0.0714
   81U       O2 2078   9.642   6.568   4.189 -0.2174 -0.6019 -0.4823
   81U      C3' 2079   9.830   6.186   4.431 -0.7317  0.0137  0.2651
   81U      H3' 2080   9.833   6.230   4.530 -0.0927  0.0127  0.2502
   81U      C2' 2081   9.834   6.304   4.344 -0.6238 -0.3200  0.4400
   81U     H2'1 2082   9.885   6.382   4.400  3.2371 -0.8650 -1.9887
   81U      O2' 2083   9.897   6.290   4.222  0.4899 -0.5972  0.8228
   81U     HO'2 2084   9.992   6.284   4.230  0.9775  0.6331 -2.5896
   81U      O3' 2085   9.942   6.099   4.399 -0.1774  0.2221  0.1276
   82U        P 2086  10.086   6.145   4.454 -0.3036  0.1556  0.0101
   82U      O1P 2087  10.165   6.026   4.450  0.1726  0.6926  0.2585
   82U      O2P 2088  10.059   6.220   4.580 -0.5743  0.0749  0.4418
   82U      O5' 2089  10.140   6.254   4.350  0.8944  0.1428 -0.3628
   82U      C5' 2090  10.204   6.216   4.233 -0.0158 -0.1115  0.2589
   82U     H5'1 2091  10.135   6.165   4.167  1.7125 -0.9141 -1.0248
   82U     H5'2 2092  10.292   6.153   4.251  1.1049  1.0924 -0.7501
   82U      C4' 2093  10.250   6.343   4.166 -1.3036 -0.0278  0.1251
   82U      H4' 2094  10.298   6.323   4.070 -0.3463  1.5289  0.2318
   82U      O4' 2095  10.136   6.422   4.138 -0.5669  0.0658  0.1730
   82U      C1' 2096  10.185   6.556   4.115  0.1599  0.4807 -0.2738
   82U      H1' 2097  10.216   6.566   4.011  4.6068 -0.7556  0.7230
   82U       N1 2098  10.074   6.651   4.156  0.4240 -0.6841  0.4055
   82U       C6 2099  10.023   6.644   4.284  0.0517 -0.0514 -0.0163
   82U       H6 2100  10.062   6.567   4.348  1.0134  1.4702  1.3039
   82U       C5 2101   9.919   6.723   4.333  0.0170 -0.0308  0.7232
   82U       H5 2102   9.881   6.709   4.433 -1.7008 -0.2884  0.0645
   82U       C4 2103   9.871   6.828   4.249  0.3603 -0.6246  0.5122
   82U       O4 2104   9.785   6.909   4.280 -0.4059 -0.1838  0.2527
   82U       N3 2105   9.923   6.837   4.122 -0.2655  0.5398 -0.1558
   82U       H3 2106   9.871   6.893   4.056 -1.5104 -0.5731 -0.1651
   82U       C2 2107  10.022   6.749   4.070 -0.3933 -0.6603  0.5485
   82U       O2 2108  10.055   6.760   3.948 -0.2168 -0.3704 -0.0057
   82U      C3' 2109  10.343   6.428   4.256  0.6437  0.4443 -0.2893
   82U      H3' 2110  10.304   6.427   4.358  2.0678  2.2792  0.3378
   82U      C2' 2111  10.322   6.567   4.188 -0.3865  0.9961 -0.8564
   82U     H2'1 2112  10.318   6.642   4.268  0.5204 -0.1572  0.3191
   82U      O2' 2113  10.429   6.584   4.100 -0.3470 -0.0748 -0.1804
   82U     HO'2 2114  10.511   6.588   4.149 -0.0501 -3.2533 -0.2279
   82U      O3' 2115  10.482   6.385   4.257 -0.6112 -0.3166  0.0397
   82U      H3T 2116  10.500   6.308   4.312  1.2307 -1.2062 -1.6405
   8.63787   8.63787   6.10723   0.00000   0.00000   0.00000   0.00000   4.31882   4.31882
