# Supplementary material for: Constant-pH Molecular Dynamics of Cationic Peptide Dendrimers Binding to siRNA
Source: J Chem Inf Model. 2026 Feb 5;66(8):4734–43. doi: 10.1021/acs.jcim.5c02636 (PMC13126635; doi:10.1021/acs.jcim.5c02636)
Supplement: Supplementary file 2 [file ci5c02636_si_002.zip › zip/MH47_05_out_8.gro]

Protein
 2116
    1LY0      N    1   7.811   5.805   0.783  0.1811  0.1182  0.9230
    1LY0     H1    2   7.875   5.766   0.852  0.2425 -0.8570  0.3276
    1LY0     H2    3   7.753   5.881   0.815  0.7326  0.1325  1.9201
    1LY0     H3    4   7.869   5.824   0.703  0.5622 -1.9382  0.6474
    1LY0     CA    5   7.734   5.695   0.730  0.3305  0.9583  0.6013
    1LY0     HA    6   7.675   5.747   0.654 -1.1771 -2.3534 -0.7171
    1LY0     CB    7   7.822   5.596   0.648 -0.3542 -0.1572  0.1054
    1LY0    HB1    8   7.896   5.557   0.719  0.4634  1.3213  0.0904
    1LY0    HB2    9   7.875   5.658   0.577  0.7844 -0.8685  0.3121
    1LY0     CG   10   7.747   5.490   0.571 -1.2019 -0.4283  0.3326
    1LY0    HG1   11   7.676   5.540   0.505  1.3842  2.2565 -0.6701
    1LY0    HG2   12   7.700   5.427   0.646  1.4012 -4.1445 -0.8568
    1LY0     CD   13   7.826   5.388   0.477  0.3675 -0.2444 -0.4956
    1LY0    HD1   14   7.848   5.303   0.541 -1.6845  0.6706  1.5886
    1LY0    HD2   15   7.924   5.429   0.453  0.0863  0.6708 -0.1344
    1LY0     CE   16   7.755   5.330   0.351 -0.3265  0.2019  0.7188
    1LY0    HE1   17   7.750   5.398   0.266  1.9576  0.6806  0.9032
    1LY0    HE2   18   7.649   5.316   0.371 -0.3159 -0.1148  0.5450
    1LY0     NZ   19   7.798   5.199   0.310 -0.4840  0.3545  0.5689
    1LY0    HZ1   20   7.881   5.206   0.253 -0.8786  1.0679  0.0642
    1LY0    HZ2   21   7.827   5.146   0.391  3.0771  2.6319  1.0098
    1LY0    HZ3   22   7.721   5.145   0.274 -1.8837  2.6103 -0.0644
    1LY0      C   23   7.647   5.631   0.833 -0.0179 -0.0452  0.2209
    1LY0      O   24   7.698   5.586   0.934 -0.0863 -0.1021 -0.1201
    2LER      N   25   7.515   5.629   0.813 -0.1706  0.2211  0.1516
    2LER      H   26   7.478   5.681   0.735 -0.9796  0.7180  0.8491
    2LER     CA   27   7.418   5.582   0.919  0.0771 -0.5040 -0.1498
    2LER     HA   28   7.438   5.645   1.006  2.0862  0.3726 -1.1719
    2LER     CB   29   7.273   5.581   0.878 -0.1700 -0.5700  0.2011
    2LER    HB1   30   7.219   5.514   0.945  0.1756 -0.7646  0.2933
    2LER    HB2   31   7.258   5.539   0.779 -1.0183  0.0890  0.0428
    2LER     CG   32   7.203   5.720   0.894 -0.6281  0.3053 -0.7341
    2LER     HG   33   7.231   5.754   0.994  0.1329 -1.8853 -0.1363
    2LER    CD1   34   7.249   5.829   0.800  0.5548 -0.2904  0.5898
    2LER   HD11   35   7.180   5.914   0.801 -0.5539 -1.1760  1.1945
    2LER   HD12   36   7.354   5.852   0.819  0.6578 -1.9929  2.3625
    2LER   HD13   37   7.247   5.807   0.693 -2.0458 -1.3340  0.7774
    2LER    CD2   38   7.049   5.701   0.889  0.6179 -0.3349  0.0572
    2LER   HD21   39   7.004   5.618   0.943  0.2020  1.1151  2.0410
    2LER   HD22   40   7.007   5.793   0.931  0.9307 -0.5967  0.9582
    2LER   HD23   41   7.018   5.688   0.785 -1.6070  0.0603  0.6087
    2LER      C   42   7.451   5.446   0.970 -0.9423  0.5412 -0.2945
    2LER      O   43   7.441   5.413   1.086 -0.3188 -0.2257 -0.1254
    3LYR      N   44   7.488   5.357   0.873 -0.4132  0.0486  0.7024
    3LYR      H   45   7.495   5.398   0.781  0.8979 -0.8173  0.3985
    3LYR     CA   46   7.524   5.216   0.896  0.3872  0.9611 -0.1381
    3LYR     HA   47   7.443   5.158   0.941  0.7897 -0.6609 -1.4319
    3LYR     CB   48   7.546   5.152   0.759 -0.6264 -0.6041  0.3982
    3LYR    HB1   49   7.632   5.202   0.714 -0.2978 -1.5314 -0.0266
    3LYR    HB2   50   7.468   5.174   0.686  0.3460 -1.1877 -0.8431
    3LYR     CG   51   7.574   5.000   0.752  0.3351 -0.0467 -0.1737
    3LYR    HG1   52   7.659   4.968   0.813  1.6825  1.2784 -1.2781
    3LYR    HG2   53   7.589   4.979   0.647  0.0271 -0.3104 -0.1673
    3LYR     CD   54   7.449   4.920   0.789  0.1103  0.3227  0.4175
    3LYR    HD1   55   7.369   4.939   0.718  0.7810  3.2261  0.3019
    3LYR    HD2   56   7.419   4.952   0.889  0.7824  0.6491  0.5269
    3LYR     CE   57   7.489   4.774   0.804  0.7763  0.2721  0.4474
    3LYR    HE1   58   7.559   4.771   0.887  2.2292  3.1305 -0.5421
    3LYR    HE2   59   7.540   4.745   0.712  0.9493 -1.5022  1.0657
    3LYR     NZ   60   7.375   4.683   0.814 -0.3011 -0.2841 -0.3299
    3LYR    HZ1   61   7.327   4.668   0.726  1.8028 -1.6805 -1.3216
    3LYR      C   62   7.646   5.188   0.985 -0.0569 -0.3664  0.3805
    3LYR      O   63   7.672   5.083   1.045  0.3275 -0.4575  0.4500
    4LER      N   64   7.737   5.282   0.974 -0.0611 -0.4758 -0.0672
    4LER      H   65   7.719   5.370   0.929 -1.0541  1.3184  3.4535
    4LER     CA   66   7.867   5.273   1.045  0.3921  0.0334  0.3796
    4LER     HA   67   7.890   5.167   1.055  1.4757  0.1352 -0.7695
    4LER     CB   68   7.978   5.339   0.960 -0.3907 -0.0808  0.3807
    4LER    HB1   69   8.072   5.340   1.014 -1.8185 -2.5559  3.2211
    4LER    HB2   70   7.956   5.445   0.951  0.3264  0.2085  1.7191
    4LER     CG   71   7.994   5.273   0.819  0.1726  0.1554 -0.8235
    4LER     HG   72   7.897   5.286   0.771  0.2355 -0.1485 -1.0371
    4LER    CD1   73   8.102   5.340   0.729  0.2871  0.2960 -0.3336
    4LER   HD11   74   8.201   5.332   0.774 -0.8575  1.6551  2.6203
    4LER   HD12   75   8.097   5.304   0.626  0.4495 -0.4312 -0.0965
    4LER   HD13   76   8.087   5.447   0.720  2.6506  0.5077 -3.0606
    4LER    CD2   77   8.031   5.127   0.829  0.1475  0.3828  0.1090
    4LER   HD21   78   7.938   5.072   0.843 -0.6252  1.2901 -1.2026
    4LER   HD22   79   8.076   5.089   0.737  1.2815  0.2802  0.6806
    4LER   HD23   80   8.104   5.111   0.909 -2.4313  0.2687  2.5673
    4LER      C   81   7.859   5.339   1.187 -0.3900  0.5407 -0.5586
    4LER      O   82   7.947   5.325   1.274  0.2366 -0.3165 -0.2613
    5LER      N   83   7.744   5.399   1.221  0.0289  0.5983  0.4570
    5LER      H   84   7.682   5.423   1.145 -0.8856 -1.2591  0.5645
    5LER     CA   85   7.720   5.471   1.347  0.5214  0.1651  0.0544
    5LER     HA   86   7.815   5.485   1.398  1.1414  2.0749 -1.4804
    5LER     CB   87   7.683   5.618   1.316 -0.2863  0.7234 -0.3183
    5LER    HB1   88   7.651   5.666   1.408 -0.5307 -1.5010  0.8235
    5LER    HB2   89   7.602   5.610   1.244 -2.6279 -2.6051  2.3769
    5LER     CG   90   7.794   5.704   1.253 -0.0944 -0.3557 -0.0112
    5LER     HG   91   7.856   5.651   1.180  3.0392  1.0199  1.4387
    5LER    CD1   92   7.734   5.828   1.192 -0.4104 -0.2035 -0.3342
    5LER   HD11   93   7.667   5.883   1.258  0.1531  1.3597 -0.9982
    5LER   HD12   94   7.801   5.904   1.151 -0.8053  1.2117  1.4575
    5LER   HD13   95   7.667   5.784   1.118 -1.6650 -2.1116  1.8015
    5LER    CD2   96   7.874   5.762   1.373 -0.6180  0.7742  0.4265
    5LER   HD21   97   7.812   5.829   1.432 -0.0326  2.3569 -0.6608
    5LER   HD22   98   7.898   5.674   1.432  0.4996  1.0467  0.4064
    5LER   HD23   99   7.962   5.819   1.342 -1.0757  0.6082 -1.2776
    5LER      C  100   7.619   5.394   1.434 -0.4764 -0.2622 -0.6026
    5LER      O  101   7.570   5.443   1.533 -0.1995 -0.4637  0.4865
    6LYR      N  102   7.580   5.272   1.385  0.5881 -0.4932  1.0265
    6LYR      H  103   7.621   5.235   1.300  1.1757 -2.7527  2.1978
    6LYR     CA  104   7.484   5.178   1.458  0.3585  0.0720  0.1904
    6LYR     HA  105   7.389   5.228   1.473 -0.4554 -0.1224 -3.6007
    6LYR     CB  106   7.472   5.048   1.372  0.1742 -0.1229 -0.1766
    6LYR    HB1  107   7.422   4.968   1.426  2.1952 -2.7791 -1.9388
    6LYR    HB2  108   7.573   5.018   1.345 -0.5500 -1.4950 -1.5371
    6LYR     CG  109   7.391   5.064   1.239 -0.0771 -0.3148  0.1612
    6LYR    HG1  110   7.422   4.979   1.177 -0.3476  0.4218 -1.0084
    6LYR    HG2  111   7.424   5.156   1.191  0.2597 -0.2155  0.5793
    6LYR     CD  112   7.235   5.061   1.259 -0.6985 -0.3513  0.4691
    6LYR    HD1  113   7.228   5.119   1.352 -1.7893  0.6993 -0.2392
    6LYR    HD2  114   7.200   4.960   1.279  0.3064 -0.6024  1.0116
    6LYR     CE  115   7.149   5.120   1.149  0.0266  0.4320  0.3184
    6LYR    HE1  116   7.139   5.057   1.060 -1.6819  3.1086 -1.5258
    6LYR    HE2  117   7.195   5.215   1.124 -0.0483  0.3487 -0.1396
    6LYR     NZ  118   7.013   5.143   1.198 -0.4327 -0.1259  0.3251
    6LYR    HZ1  119   6.986   5.087   1.278  0.1847 -0.6819  0.1521
    6LYR      C  120   7.540   5.142   1.594  0.6776 -0.4089 -0.7134
    6LYR      O  121   7.649   5.086   1.602 -0.2517 -0.5530 -0.2978
    7LER      N  122   7.467   5.179   1.702  0.5149 -0.2671 -0.0504
    7LER      H  123   7.390   5.243   1.685  0.3931 -0.5445 -0.5651
    7LER     CA  124   7.481   5.124   1.835 -0.7462  0.1053  0.3137
    7LER     HA  125   7.587   5.099   1.844  0.3635  3.0292 -2.6082
    7LER     CB  126   7.434   5.235   1.941  0.2491 -0.1821  0.7184
    7LER    HB1  127   7.436   5.197   2.043 -0.4182  1.7968  1.5229
    7LER    HB2  128   7.332   5.263   1.915  0.0248 -0.4921  1.2633
    7LER     CG  129   7.507   5.378   1.940  0.9808  0.1329 -0.1982
    7LER     HG  130   7.502   5.430   1.844  0.9848  1.0179  0.2787
    7LER    CD1  131   7.421   5.454   2.039  0.3938  0.2271 -0.2956
    7LER   HD11  132   7.329   5.486   1.991 -0.9762 -1.6455  0.9554
    7LER   HD12  133   7.393   5.400   2.129 -1.0228  3.5689  1.4562
    7LER   HD13  134   7.465   5.545   2.080 -0.3916  0.4846 -0.0193
    7LER    CD2  135   7.649   5.367   1.981 -0.3837 -0.0312 -1.2455
    7LER   HD21  136   7.660   5.345   2.087  0.3656  0.1826 -1.2741
    7LER   HD22  137   7.704   5.296   1.920  0.4282  0.1349 -0.7162
    7LER   HD23  138   7.692   5.465   1.958 -0.8082  0.2192 -0.9853
    7LER      C  139   7.410   4.989   1.848  0.4371 -0.2796 -0.3095
    7LER      O  140   7.292   4.976   1.820  0.4441 -0.7819 -0.5101
    8LER      N  141   7.483   4.892   1.908 -0.3162  0.0768  0.2046
    8LER      H  142   7.580   4.914   1.921 -0.1770 -1.3126  1.8084
    8LER     CA  143   7.445   4.744   1.923 -0.3413 -0.2211 -0.6053
    8LER     HA  144   7.388   4.721   1.833  0.8642  0.8740 -1.6966
    8LER     CB  145   7.568   4.654   1.927 -0.6468 -0.5331 -0.0567
    8LER    HB1  146   7.541   4.555   1.962  0.7300 -0.8773  0.1066
    8LER    HB2  147   7.641   4.683   2.002 -0.6975  0.2927 -0.3209
    8LER     CG  148   7.640   4.645   1.793 -0.2111  0.0169 -0.1739
    8LER     HG  149   7.639   4.743   1.745  0.2634 -0.2409 -0.7389
    8LER    CD1  150   7.786   4.604   1.814  0.0381  0.5428 -0.5509
    8LER   HD11  151   7.786   4.498   1.839 -0.6370  0.3859 -1.1882
    8LER   HD12  152   7.826   4.610   1.713  2.9494  0.1933  0.4654
    8LER   HD13  153   7.827   4.663   1.896 -1.7251  0.9539  0.0876
    8LER    CD2  154   7.576   4.556   1.690  0.4324 -0.2327 -0.1198
    8LER   HD21  155   7.636   4.568   1.600 -0.0379  0.2830 -0.3664
    8LER   HD22  156   7.587   4.453   1.725 -1.9840  0.1215  1.9797
    8LER   HD23  157   7.471   4.576   1.670  0.1016 -1.3153  0.4275
    8LER      C  158   7.369   4.727   2.054  0.4512 -0.1321 -0.2955
    8LER      O  159   7.424   4.736   2.163 -0.1471 -0.5073 -0.0501
    9LYR      N  160   7.244   4.678   2.052  0.4212 -0.4250  0.0310
    9LYR      H  161   7.217   4.674   1.955  1.6031  1.1411 -0.4150
    9LYR     CA  162   7.157   4.617   2.156 -0.0683 -0.6594  0.5362
    9LYR     HA  163   7.148   4.691   2.237  0.9578  0.5781 -0.4327
    9LYR     CB  164   7.020   4.601   2.098  0.9899 -0.1999  0.1115
    9LYR    HB1  165   6.956   4.566   2.178 -0.0565  1.4007  0.0132
    9LYR    HB2  166   7.030   4.537   2.010 -1.4955  1.3459 -1.4086
    9LYR     CG  167   6.956   4.741   2.059 -0.5549  0.7720 -0.1251
    9LYR    HG1  168   7.021   4.796   1.991  0.2907  0.7590  0.6445
    9LYR    HG2  169   6.937   4.807   2.144 -2.5684  0.0535  0.0442
    9LYR     CD  170   6.820   4.718   1.994  0.3064 -0.6774  0.6312
    9LYR    HD1  171   6.774   4.815   1.978  2.8275  0.5939  0.4753
    9LYR    HD2  172   6.749   4.668   2.060  0.6647 -1.0398  0.7512
    9LYR     CE  173   6.815   4.649   1.862  0.6388 -0.0017 -0.3766
    9LYR    HE1  174   6.714   4.623   1.831  1.4249  1.0416 -4.2805
    9LYR    HE2  175   6.855   4.547   1.862 -1.0590 -0.7041 -0.5369
    9LYR     NZ  176   6.884   4.725   1.756  0.0095 -0.4393  0.0840
    9LYR    HZ1  177   6.823   4.792   1.712  0.5117 -0.4735 -0.6939
    9LYR      C  178   7.214   4.488   2.228  0.0080 -0.8291  0.2630
    9LYR      O  179   7.156   4.455   2.332 -0.2280 -0.1527  0.3203
   10LER      N  180   7.323   4.428   2.182 -0.0646  0.5517  0.1825
   10LER      H  181   7.353   4.466   2.094 -0.2073 -0.1195 -0.1565
   10LER     CA  182   7.399   4.330   2.265 -0.1573 -0.9112  0.1100
   10LER     HA  183   7.377   4.343   2.371 -0.4183  2.7138 -0.2817
   10LER     CB  184   7.346   4.194   2.226 -0.3566  0.1449 -0.3143
   10LER    HB1  185   7.359   4.174   2.120 -0.3152 -1.6286  0.0016
   10LER    HB2  186   7.239   4.189   2.242 -0.1134 -1.9440  0.9685
   10LER     CG  187   7.402   4.071   2.304  0.2464 -0.1363  0.6625
   10LER     HG  188   7.511   4.072   2.311  0.2902  1.4990  0.0641
   10LER    CD1  189   7.345   4.050   2.444 -0.1577 -0.5852  0.4479
   10LER   HD11  190   7.381   3.955   2.484 -0.1827 -1.2943 -1.1354
   10LER   HD12  191   7.379   4.133   2.505  0.6109 -0.0850 -0.6266
   10LER   HD13  192   7.236   4.050   2.439 -0.2198  0.8863  1.4387
   10LER    CD2  193   7.362   3.939   2.230  0.1579 -0.2317 -0.0215
   10LER   HD21  194   7.254   3.937   2.218  0.0836  1.6623 -0.0160
   10LER   HD22  195   7.420   3.929   2.139 -0.1024  0.7410 -0.3155
   10LER   HD23  196   7.396   3.853   2.287 -2.5621 -1.5742 -0.2742
   10LER      C  197   7.547   4.362   2.262 -0.5434 -0.3353  0.2611
   10LER      O  198   7.620   4.274   2.221  0.5233 -0.2957  0.5577
   11LER      N  199   7.595   4.475   2.315 -0.1492 -0.7858  0.8167
   11LER      H  200   7.535   4.550   2.345  0.8125  0.4884 -0.3220
   11LER     CA  201   7.738   4.506   2.325  0.2508 -0.5279  0.0063
   11LER     HA  202   7.785   4.419   2.371 -0.3243  0.0257  1.7027
   11LER     CB  203   7.814   4.526   2.194 -0.8751 -0.2297 -0.0842
   11LER    HB1  204   7.778   4.623   2.160 -2.6314 -0.3809  1.2153
   11LER    HB2  205   7.788   4.445   2.126  3.3964  1.1016 -3.7495
   11LER     CG  206   7.968   4.546   2.195 -0.0395 -0.8567 -0.2812
   11LER     HG  207   7.986   4.640   2.246 -0.5495 -0.4505 -0.8392
   11LER    CD1  208   8.053   4.427   2.260  0.3225  0.4450  0.0444
   11LER   HD11  209   8.147   4.470   2.296 -0.2386 -0.6677  3.1598
   11LER   HD12  210   8.006   4.383   2.348 -0.8314  2.1916  0.3636
   11LER   HD13  211   8.070   4.351   2.184 -2.0630  1.5320 -1.7117
   11LER    CD2  212   8.031   4.576   2.064 -0.6720  0.1611 -0.4762
   11LER   HD21  213   7.999   4.510   1.983 -0.8887  1.2306 -1.2955
   11LER   HD22  214   8.002   4.675   2.028 -3.1536 -0.7201 -1.1678
   11LER   HD23  215   8.138   4.571   2.080 -0.8268  0.8543  0.9202
   11LER      C  216   7.762   4.636   2.415 -0.6635  0.7014  0.5175
   11LER      O  217   7.681   4.731   2.409 -0.5606  0.3405 -0.3331
   12LER      N  218   7.876   4.650   2.485  0.3964  0.0987 -0.1053
   12LER      H  219   7.922   4.561   2.492  1.0108  0.4114 -0.1588
   12LER     CA  220   7.924   4.774   2.554  0.0880  0.3696 -0.5851
   12LER     HA  221   7.846   4.817   2.617  2.2195  0.5781  2.1099
   12LER     CB  222   8.039   4.737   2.651  0.8846 -0.0789  0.2691
   12LER    HB1  223   8.088   4.830   2.678  2.4750 -0.2491 -1.7919
   12LER    HB2  224   8.119   4.685   2.597  2.0318  1.7478  0.1065
   12LER     CG  225   7.988   4.673   2.784 -0.4669 -0.1147 -0.2436
   12LER     HG  226   7.928   4.590   2.746 -0.0064  0.5811 -2.6484
   12LER    CD1  227   8.111   4.621   2.867  0.3696  0.3510 -0.2003
   12LER   HD11  228   8.169   4.701   2.912  2.0221 -0.9418  0.0762
   12LER   HD12  229   8.065   4.551   2.937  0.0286  2.3321  1.6322
   12LER   HD13  230   8.168   4.566   2.792 -1.0186 -0.0854 -0.9872
   12LER    CD2  231   7.900   4.756   2.878 -0.5226  0.2513  0.3176
   12LER   HD21  232   7.826   4.801   2.812 -1.3683 -0.9082  0.4523
   12LER   HD22  233   7.869   4.696   2.963 -0.8658  0.5759  0.4254
   12LER   HD23  234   7.962   4.839   2.911 -1.0638 -0.7316  4.2403
   12LER      C  235   7.967   4.894   2.468  0.4774  0.7284  0.0841
   12LER      O  236   8.047   4.875   2.376  0.2046  0.0618  0.3788
   13LER      N  237   7.921   5.015   2.506 -0.0567 -0.0399 -0.8421
   13LER      H  238   7.854   5.020   2.582  0.1027 -0.8295 -0.6350
   13LER     CA  239   7.984   5.144   2.461 -0.2349  0.3057 -0.7461
   13LER     HA  240   7.980   5.149   2.352  1.8105 -3.5386 -1.1434
   13LER     CB  241   7.901   5.261   2.510 -0.3726 -0.1358  0.2323
   13LER    HB1  242   7.966   5.349   2.520  0.1855 -0.2461 -1.9070
   13LER    HB2  243   7.854   5.241   2.606 -0.4304 -1.6782 -0.0938
   13LER     CG  244   7.795   5.296   2.401  0.4873 -0.2110  0.2359
   13LER     HG  245   7.855   5.311   2.311 -0.0982 -1.3046 -0.3697
   13LER    CD1  246   7.692   5.188   2.366  0.2552 -0.0549  0.0182
   13LER   HD11  247   7.610   5.167   2.435 -2.3220  0.9252 -2.5020
   13LER   HD12  248   7.634   5.227   2.281 -0.4208 -1.6871 -0.3059
   13LER   HD13  249   7.744   5.100   2.329  2.1711  1.8897 -2.2796
   13LER    CD2  250   7.715   5.419   2.436 -1.1391  0.1544  0.1805
   13LER   HD21  251   7.650   5.457   2.357 -2.0890 -1.9787 -0.1494
   13LER   HD22  252   7.653   5.393   2.522 -0.1485 -1.3146  0.4983
   13LER   HD23  253   7.778   5.502   2.467  0.5032 -1.5510  1.6548
   13LER      C  254   8.136   5.145   2.495 -0.3744 -0.2035  1.1087
   13LER      O  255   8.184   5.082   2.584 -0.1509  0.6124  0.1639
   14NH2      N  256   8.217   5.213   2.420 -0.3047 -0.4818 -0.4566
   14NH2     H1  257   8.185   5.264   2.339  2.2146 -1.3366 -2.1284
   14NH2     H2  258   8.311   5.205   2.456 -0.4162  1.4284  0.3417
   15LY0      N  259   7.124   4.059   1.003 -0.3332  0.1273  0.0333
   15LY0     H1  260   7.144   3.999   1.081 -0.3537  1.0264  0.7456
   15LY0     H2  261   7.030   4.093   1.021 -0.3910  1.6647 -2.6350
   15LY0     H3  262   7.121   4.006   0.916 -0.6195 -0.3224  0.3094
   15LY0     CA  263   7.236   4.157   1.002  0.6443 -0.7456 -0.0673
   15LY0     HA  264   7.261   4.187   1.104 -2.5266 -1.2137  0.9795
   15LY0     CB  265   7.367   4.110   0.936 -0.9460  0.1713  0.7288
   15LY0    HB1  266   7.422   4.043   1.002 -1.6030 -1.9254 -0.7355
   15LY0    HB2  267   7.434   4.194   0.919  1.1960 -1.5029  0.6141
   15LY0     CG  268   7.359   4.039   0.801 -0.5186 -0.0931 -0.3450
   15LY0    HG1  269   7.318   4.105   0.725 -1.1528 -1.3212 -1.1010
   15LY0    HG2  270   7.290   3.955   0.814 -0.5432  0.2649  2.4982
   15LY0     CD  271   7.494   3.983   0.769 -0.4775  0.0939  0.5895
   15LY0    HD1  272   7.508   3.887   0.819  2.4396 -0.3741 -0.8779
   15LY0    HD2  273   7.574   4.052   0.796 -0.7163 -0.0291  1.6439
   15LY0     CE  274   7.516   3.954   0.618  0.1401  1.5213  0.6625
   15LY0    HE1  275   7.437   3.883   0.591  0.3440  2.5296 -3.1695
   15LY0    HE2  276   7.607   3.897   0.600 -1.7993 -0.9781 -2.0991
   15LY0     NZ  277   7.524   4.068   0.532 -0.5608 -0.2725 -0.3921
   15LY0    HZ1  278   7.535   4.041   0.435  1.4270 -0.1632 -0.2476
   15LY0    HZ2  279   7.440   4.123   0.543 -0.3536 -0.4476  3.0118
   15LY0    HZ3  280   7.607   4.120   0.558  1.5613 -3.5006 -0.0242
   15LY0      C  281   7.193   4.280   0.934  0.7240  0.6475 -0.2153
   15LY0      O  282   7.115   4.266   0.841 -0.4524 -0.1322 -0.5629
   16LER      N  283   7.236   4.398   0.968 -0.6100  0.3377 -0.1971
   16LER      H  284   7.302   4.383   1.042  0.4161 -0.5158 -1.2413
   16LER     CA  285   7.213   4.531   0.909  0.5925 -0.2084 -0.3656
   16LER     HA  286   7.198   4.517   0.802 -0.8449  1.4874 -0.4341
   16LER     CB  287   7.088   4.596   0.976 -0.1839 -0.1913  0.1125
   16LER    HB1  288   7.079   4.700   0.944 -1.8341 -0.3248  0.0810
   16LER    HB2  289   7.108   4.597   1.084 -0.7582 -1.6855  0.2553
   16LER     CG  290   6.950   4.531   0.956  0.2419  0.5249 -0.4198
   16LER     HG  291   6.955   4.430   0.996 -0.1026  0.7233  0.1350
   16LER    CD1  292   6.841   4.609   1.036  0.6805 -0.7096 -0.1705
   16LER   HD11  293   6.816   4.705   0.990  2.0564  0.6895  1.8495
   16LER   HD12  294   6.744   4.560   1.036  1.2621 -2.0425 -2.6134
   16LER   HD13  295   6.867   4.626   1.140  0.9980  0.2362 -0.3896
   16LER    CD2  296   6.906   4.524   0.809 -0.2805  0.5402  0.0105
   16LER   HD21  297   6.800   4.503   0.804 -0.2103  0.3056 -0.6821
   16LER   HD22  298   6.925   4.622   0.764 -1.0810  1.8894  2.4285
   16LER   HD23  299   6.970   4.452   0.757  0.0500  0.5186  0.4417
   16LER      C  300   7.342   4.615   0.921 -0.3113 -0.6055 -0.0127
   16LER      O  301   7.397   4.632   1.031  0.2778  0.2977  0.9210
   17LY0      N  302   6.028   6.063   2.060 -0.4912 -0.3751  0.1766
   17LY0     H1  303   5.964   6.009   2.003  0.1997  0.8301 -1.8453
   17LY0     H2  304   5.985   6.154   2.065 -1.1261 -0.7163  2.3656
   17LY0     H3  305   6.033   6.025   2.154  1.2705 -0.6616  0.0090
   17LY0     CA  306   6.159   6.056   1.990 -0.9847 -0.4775 -0.0788
   17LY0     HA  307   6.133   6.056   1.884 -2.3714 -1.8916  0.2201
   17LY0     CB  308   6.245   6.180   2.017 -0.2400  0.4496  0.5806
   17LY0    HB1  309   6.251   6.199   2.124  1.3986  1.1212  0.4087
   17LY0    HB2  310   6.198   6.269   1.975  0.9888  0.7369 -0.2597
   17LY0     CG  311   6.393   6.175   1.976 -0.3455 -0.7378  0.4555
   17LY0    HG1  312   6.418   6.112   1.891  1.6590  1.5685 -0.7836
   17LY0    HG2  313   6.450   6.150   2.066  0.1330 -1.5813 -0.0723
   17LY0     CD  314   6.428   6.316   1.922 -0.3224  0.2363 -0.3816
   17LY0    HD1  315   6.388   6.385   1.997  1.1468  0.4085  0.2764
   17LY0    HD2  316   6.375   6.340   1.830 -2.6924 -0.5907  0.6648
   17LY0     CE  317   6.577   6.341   1.903  0.8062 -0.0892  0.5388
   17LY0    HE1  318   6.630   6.274   1.835  1.5218  1.6885 -0.7403
   17LY0    HE2  319   6.613   6.316   2.002 -0.4630 -1.1959  0.7579
   17LY0     NZ  320   6.592   6.484   1.856 -0.1833  0.0508 -0.1826
   17LY0    HZ1  321   6.555   6.505   1.764  1.3209  0.5012 -0.7293
   17LY0    HZ2  322   6.557   6.553   1.921 -1.3376  0.1594 -0.8878
   17LY0    HZ3  323   6.692   6.501   1.856 -0.1556  0.1567  2.3284
   17LY0      C  324   6.235   5.927   2.012  0.3719 -0.8692 -0.2219
   17LY0      O  325   6.244   5.886   2.132 -0.4829 -0.3599  0.5615
   18LER      N  326   6.290   5.867   1.906 -0.1622 -0.4362  0.0016
   18LER      H  327   6.294   5.914   1.816  0.1651 -1.3983 -0.5068
   18LER     CA  328   6.351   5.736   1.923  0.1239 -0.1140 -0.1666
   18LER     HA  329   6.385   5.710   2.023  0.3679 -0.8443 -0.4329
   18LER     CB  330   6.258   5.627   1.864 -0.3711  0.1992  0.7119
   18LER    HB1  331   6.317   5.535   1.863  1.7587  1.4674 -1.9279
   18LER    HB2  332   6.258   5.653   1.759  0.6753 -0.9197  0.4035
   18LER     CG  333   6.120   5.600   1.921 -0.3168 -0.0090  0.0278
   18LER     HG  334   6.062   5.692   1.912 -0.1951 -0.0249 -1.0654
   18LER    CD1  335   6.054   5.494   1.833 -0.4203 -0.1347  0.2910
   18LER   HD11  336   5.958   5.471   1.880  0.0128  0.1246  1.3276
   18LER   HD12  337   6.039   5.540   1.736 -0.7382 -0.2632  0.2772
   18LER   HD13  338   6.126   5.413   1.819  1.2211  0.9083  2.0729
   18LER    CD2  339   6.124   5.556   2.065 -0.2646  0.8081  0.0957
   18LER   HD21  340   6.159   5.635   2.132  0.8869  0.6480 -0.2844
   18LER   HD22  341   6.021   5.528   2.087  0.2280 -0.5594  0.7838
   18LER   HD23  342   6.191   5.471   2.080 -2.5247 -0.7922  1.9449
   18LER      C  343   6.487   5.733   1.841 -0.6977 -0.3624  0.1420
   18LER      O  344   6.511   5.828   1.761 -0.5960  0.1491 -0.5317
   19LYR      N  345   6.577   5.637   1.859 -0.0288  0.7456  0.3509
   19LYR      H  346   6.555   5.568   1.929  1.0716 -0.2411 -0.2358
   19LYR     CA  347   6.700   5.629   1.777 -0.4969  0.5227  0.4605
   19LYR     HA  348   6.749   5.725   1.761  0.9902 -0.5550 -2.0683
   19LYR     CB  349   6.807   5.538   1.836 -0.4022  0.0658 -0.2010
   19LYR    HB1  350   6.886   5.498   1.772  0.6241 -0.5171  1.3792
   19LYR    HB2  351   6.760   5.448   1.874 -0.5499  0.3883  0.3782
   19LYR     CG  352   6.872   5.617   1.949 -0.5243  0.8310 -0.3356
   19LYR    HG1  353   6.795   5.655   2.016 -0.2060 -1.3764  1.4025
   19LYR    HG2  354   6.946   5.686   1.910  1.6102  0.0651  2.1036
   19LYR     CD  355   6.956   5.522   2.031  0.1555 -0.0576  0.1555
   19LYR    HD1  356   7.041   5.488   1.972 -0.9860 -1.3444 -0.8056
   19LYR    HD2  357   6.890   5.441   2.063  0.0982  0.2921  0.9476
   19LYR     CE  358   7.009   5.593   2.154 -0.4768 -0.1060 -0.5043
   19LYR    HE1  359   6.923   5.645   2.196 -0.6914  0.4827 -1.6236
   19LYR    HE2  360   7.080   5.668   2.117  0.2005 -0.6817 -0.3789
   19LYR     NZ  361   7.066   5.503   2.257  0.4326  0.6242 -0.3299
   19LYR    HZ1  362   7.151   5.454   2.236 -0.2305 -1.0836  0.7416
   19LYR      C  363   6.665   5.578   1.634 -0.2010  0.0295  0.1241
   19LYR      O  364   6.574   5.499   1.611 -0.0567 -0.3644 -0.3245
   20LER      N  365   6.740   5.615   1.535 -0.8883 -0.4460 -0.6081
   20LER      H  366   6.816   5.678   1.559 -0.7909 -0.6414 -0.4066
   20LER     CA  367   6.730   5.584   1.394 -0.0221 -0.1277  0.2659
   20LER     HA  368   6.624   5.585   1.367  0.5483  1.3882 -2.2203
   20LER     CB  369   6.804   5.693   1.325  0.1571 -0.4978 -0.4717
   20LER    HB1  370   6.827   5.670   1.221  1.3363 -0.6834 -0.1881
   20LER    HB2  371   6.904   5.706   1.368 -0.5428  1.4366  0.6910
   20LER     CG  372   6.735   5.837   1.329 -0.1435  0.7727 -0.7108
   20LER     HG  373   6.717   5.874   1.430 -0.4036  2.0385 -1.1990
   20LER    CD1  374   6.838   5.940   1.266 -0.9537 -0.4719 -0.1640
   20LER   HD11  375   6.839   5.940   1.157  1.3257  3.5280 -0.3494
   20LER   HD12  376   6.808   6.039   1.301  1.3699 -0.0772  0.8807
   20LER   HD13  377   6.941   5.933   1.298 -1.1598  0.7393  0.8270
   20LER    CD2  378   6.613   5.859   1.242 -1.0594 -0.5857 -0.0699
   20LER   HD21  379   6.639   5.838   1.138  0.8089 -1.4682  0.5301
   20LER   HD22  380   6.528   5.799   1.275 -0.7702 -0.7493  0.3904
   20LER   HD23  381   6.581   5.962   1.257  1.8727  0.1366  2.1450
   20LER      C  382   6.797   5.451   1.360  0.0025 -0.1184 -0.5748
   20LER      O  383   6.890   5.405   1.426  0.8159 -0.5497  0.6507
   21LER      N  384   6.748   5.380   1.261 -0.1729  0.1420  0.0706
   21LER      H  385   6.674   5.414   1.202 -0.3449 -0.3202  0.0139
   21LER     CA  386   6.789   5.248   1.221  0.0690 -0.0504  0.0653
   21LER     HA  387   6.794   5.197   1.317  0.3829  1.4193  0.8469
   21LER     CB  388   6.688   5.194   1.126  0.0840  0.8560  0.2231
   21LER    HB1  389   6.723   5.097   1.089  0.8415  1.1365  0.1859
   21LER    HB2  390   6.685   5.251   1.033 -0.4144 -1.4451 -1.2596
   21LER     CG  391   6.540   5.172   1.177 -0.3016  0.4308  0.3452
   21LER     HG  392   6.551   5.122   1.273  1.3050  2.1463  1.1189
   21LER    CD1  393   6.456   5.289   1.222 -0.0370  0.0861  0.4166
   21LER   HD11  394   6.355   5.253   1.239  0.3902 -0.3134  2.3801
   21LER   HD12  395   6.484   5.344   1.311 -1.0122 -0.1774  0.8993
   21LER   HD13  396   6.446   5.365   1.145  1.8124  0.2726  0.3033
   21LER    CD2  397   6.455   5.093   1.074 -0.0069  0.4275 -0.4317
   21LER   HD21  398   6.362   5.058   1.118  0.2956  0.5439  0.3177
   21LER   HD22  399   6.417   5.149   0.988 -1.1588 -1.4358 -1.1869
   21LER   HD23  400   6.497   5.001   1.034 -1.7675 -0.2338 -0.8594
   21LER      C  401   6.930   5.241   1.161 -0.2411 -0.0084 -0.4293
   21LER      O  402   6.959   5.303   1.056 -0.1199 -0.1789 -0.3576
   22LY0      N  403   6.992   5.359   2.918 -0.2819  0.4935 -0.3536
   22LY0     H1  404   7.064   5.290   2.904 -0.8650 -1.0416  3.1167
   22LY0     H2  405   7.039   5.442   2.950  0.1260 -0.1990  0.9097
   22LY0     H3  406   6.940   5.335   3.001  0.3250  2.0041  0.5024
   22LY0     CA  407   6.903   5.372   2.796 -0.5860  0.1714  0.6358
   22LY0     HA  408   6.854   5.276   2.775  0.8925 -0.1016 -1.9452
   22LY0     CB  409   6.793   5.478   2.827  0.5788  0.6618  0.3899
   22LY0    HB1  410   6.836   5.569   2.869 -2.5090  2.3100  0.2919
   22LY0    HB2  411   6.733   5.428   2.903 -1.0200  2.6114  0.5000
   22LY0     CG  412   6.714   5.502   2.704  1.0601 -0.5896 -0.3850
   22LY0    HG1  413   6.724   5.424   2.629 -0.2013 -0.6467 -0.5214
   22LY0    HG2  414   6.749   5.593   2.655  0.5707  0.5662  1.3385
   22LY0     CD  415   6.557   5.523   2.740 -0.5581  0.1040  0.4262
   22LY0    HD1  416   6.543   5.608   2.807 -0.5210 -0.8421  1.6724
   22LY0    HD2  417   6.525   5.428   2.784 -0.8584  0.4542  0.9696
   22LY0     CE  418   6.475   5.551   2.619  0.6972  0.0342 -0.5446
   22LY0    HE1  419   6.503   5.468   2.554  2.1802 -0.4393  0.6450
   22LY0    HE2  420   6.515   5.641   2.573 -0.6386  1.9295  1.7958
   22LY0     NZ  421   6.329   5.553   2.654  0.3731 -0.0061 -0.2767
   22LY0    HZ1  422   6.266   5.544   2.575  0.7337  2.1607 -0.8552
   22LY0    HZ2  423   6.307   5.481   2.721  0.5506  1.0425  0.9459
   22LY0    HZ3  424   6.300   5.640   2.696  0.8840  0.1566 -0.2589
   22LY0      C  425   6.993   5.396   2.676  0.8107 -0.0367  0.2831
   22LY0      O  426   7.059   5.502   2.684  0.7839  0.5437  0.1823
   23LER      N  427   6.987   5.315   2.576 -0.6164  0.3533 -0.1798
   23LER      H  428   6.905   5.256   2.567 -0.4277  0.3266 -2.5615
   23LER     CA  429   7.065   5.342   2.449  0.5757 -0.3662  0.7398
   23LER     HA  430   7.170   5.359   2.474  0.7663 -1.8798  1.0496
   23LER     CB  431   7.060   5.215   2.359 -0.1737 -0.7503 -0.0841
   23LER    HB1  432   7.097   5.230   2.258 -1.7800 -1.5349 -0.8342
   23LER    HB2  433   6.955   5.184   2.353 -0.7966  0.8887  1.4231
   23LER     CG  434   7.153   5.105   2.416 -0.1707 -0.1428 -0.3868
   23LER     HG  435   7.130   5.096   2.523 -0.1577 -1.7080 -0.4953
   23LER    CD1  436   7.125   4.960   2.367 -0.1887 -0.9241 -0.2069
   23LER   HD11  437   7.181   4.893   2.434 -0.8995 -1.7652 -0.4368
   23LER   HD12  438   7.018   4.943   2.378 -0.5869  1.2007 -0.5239
   23LER   HD13  439   7.146   4.963   2.260 -2.5378  1.2267 -0.6981
   23LER    CD2  440   7.301   5.133   2.386 -0.2336  0.0389 -0.0496
   23LER   HD21  441   7.318   5.108   2.281 -0.0766  1.6197 -0.4225
   23LER   HD22  442   7.330   5.238   2.390  1.1509 -0.2652 -1.1372
   23LER   HD23  443   7.370   5.081   2.451 -0.0845  2.3324  1.7410
   23LER      C  444   7.003   5.463   2.373 -0.9652  0.3033  0.7850
   23LER      O  445   6.885   5.494   2.387  0.5538 -0.0591 -0.3014
   24LY0      N  446   7.213   6.497   2.040  0.2641 -0.0100  0.6384
   24LY0     H1  447   7.238   6.427   1.972 -0.3879 -1.0499  1.4314
   24LY0     H2  448   7.135   6.467   2.096  0.6990  0.4852  1.5301
   24LY0     H3  449   7.291   6.516   2.102  0.1554 -2.3867  1.6083
   24LY0     CA  450   7.170   6.625   1.975  0.0058 -0.0369  1.2209
   24LY0     HA  451   7.065   6.612   1.948  0.2749 -0.2843  0.2535
   24LY0     CB  452   7.160   6.747   2.072 -0.2955 -0.2094  0.1447
   24LY0    HB1  453   7.145   6.836   2.011  1.0221 -0.2897 -0.3339
   24LY0    HB2  454   7.250   6.764   2.131 -0.1811 -1.6576  0.4270
   24LY0     CG  455   7.065   6.727   2.187 -0.2875 -0.6877  0.0657
   24LY0    HG1  456   7.099   6.650   2.256 -0.4623 -0.3059  0.5797
   24LY0    HG2  457   6.966   6.710   2.146  0.4840 -0.6282 -1.9448
   24LY0     CD  458   7.058   6.854   2.273  0.0375 -0.0150  0.0340
   24LY0    HD1  459   7.023   6.931   2.204 -0.2093  0.2293  0.4272
   24LY0    HD2  460   7.151   6.887   2.320  1.2425 -1.5404 -1.1547
   24LY0     CE  461   6.950   6.848   2.382 -0.9968 -0.1241  0.2733
   24LY0    HE1  462   6.995   6.792   2.465  1.8951  0.2378 -0.9191
   24LY0    HE2  463   6.860   6.797   2.350 -0.4627 -0.9181 -0.0001
   24LY0     NZ  464   6.927   6.980   2.434  0.4983  0.1104 -0.1109
   24LY0    HZ1  465   7.005   6.998   2.496  0.4693 -5.3219  2.0170
   24LY0    HZ2  466   6.910   7.053   2.366 -0.8736  0.5244  0.6345
   24LY0    HZ3  467   6.846   6.983   2.495  1.1242  0.4360  0.7298
   24LY0      C  468   7.230   6.649   1.834 -0.3715  0.0892 -0.1586
   24LY0      O  469   7.177   6.593   1.738 -0.1493  0.1614 -0.5829
   25LER      N  470   7.346   6.713   1.814 -0.4563 -0.3439 -0.4125
   25LER      H  471   7.382   6.763   1.894 -0.0544 -1.9634  0.4776
   25LER     CA  472   7.411   6.719   1.685  0.2597  0.3172 -0.3147
   25LER     HA  473   7.334   6.763   1.622  0.0495  1.6436  0.8127
   25LER     CB  474   7.538   6.799   1.692 -0.7155 -0.1232 -0.5562
   25LER    HB1  475   7.604   6.752   1.765 -0.4033  0.5806 -0.3780
   25LER    HB2  476   7.513   6.900   1.722 -1.3327 -0.6106  0.6333
   25LER     CG  477   7.627   6.811   1.559  0.5548 -0.2785 -0.0246
   25LER     HG  478   7.649   6.709   1.526 -1.3719 -0.8542  0.3229
   25LER    CD1  479   7.545   6.875   1.447  0.3214 -0.0179 -0.3453
   25LER   HD11  480   7.522   6.981   1.460  0.7604  0.3210 -2.0974
   25LER   HD12  481   7.602   6.870   1.354  2.7517 -1.4071  1.1189
   25LER   HD13  482   7.444   6.836   1.442  0.6660 -1.1263  0.8570
   25LER    CD2  483   7.758   6.880   1.579  0.7617 -0.1639 -0.1807
   25LER   HD21  484   7.805   6.821   1.658 -0.1048 -2.4766 -1.3172
   25LER   HD22  485   7.816   6.887   1.487  0.1861  0.6839 -0.4806
   25LER   HD23  486   7.738   6.975   1.629 -0.4899  0.7161 -2.2260
   25LER      C  487   7.451   6.574   1.636  0.0405  0.0824 -0.3729
   25LER      O  488   7.441   6.550   1.520  0.1403  0.0561  0.0925
   26LYR      N  489   7.499   6.485   1.725 -0.0579 -0.4622  0.0288
   26LYR      H  490   7.527   6.519   1.816  0.9006 -1.7630  0.2428
   26LYR     CA  491   7.486   6.344   1.708 -0.4351  0.2237 -0.1453
   26LYR     HA  492   7.507   6.318   1.605 -1.3058 -3.7630  0.5338
   26LYR     CB  493   7.597   6.271   1.803  0.9708 -0.2355  0.4956
   26LYR    HB1  494   7.580   6.163   1.797 -0.6137  0.0351 -0.2720
   26LYR    HB2  495   7.581   6.297   1.907  1.7412  0.0935  0.5409
   26LYR     CG  496   7.744   6.296   1.754  0.2504  0.1103  0.3536
   26LYR    HG1  497   7.762   6.404   1.755 -2.2085  0.5912 -1.0331
   26LYR    HG2  498   7.744   6.265   1.650 -0.9457  0.4556  0.2414
   26LYR     CD  499   7.849   6.224   1.841  0.8537  0.4590 -0.1131
   26LYR    HD1  500   7.944   6.237   1.789  1.7969  0.2205  1.5106
   26LYR    HD2  501   7.825   6.118   1.846 -1.4020  0.9220  0.0941
   26LYR     CE  502   7.854   6.261   1.988 -0.4085  0.6858  0.1310
   26LYR    HE1  503   7.752   6.276   2.023  0.5933  1.6385  2.9158
   26LYR    HE2  504   7.914   6.352   1.993  0.3488  0.4060 -2.5919
   26LYR     NZ  505   7.919   6.153   2.058 -0.3121  0.0942 -0.2414
   26LYR    HZ1  506   8.014   6.140   2.026  0.4136  0.2674  1.6792
   26LYR      C  507   7.349   6.288   1.733 -0.1387 -0.1782 -0.0207
   26LYR      O  508   7.291   6.311   1.834  0.0559 -0.6408 -0.0149
   27LER      N  509   7.295   6.220   1.630 -0.3063  0.1183 -0.0636
   27LER      H  510   7.337   6.226   1.539  0.8633  3.9919  0.5640
   27LER     CA  511   7.170   6.142   1.649 -0.2717  0.4913 -0.1540
   27LER     HA  512   7.132   6.136   1.751  1.2545 -1.0141  0.3777
   27LER     CB  513   7.059   6.208   1.564  0.2318  1.4535  0.3961
   27LER    HB1  514   6.968   6.149   1.576  0.6885  0.2234 -1.7741
   27LER    HB2  515   7.076   6.182   1.460  1.0339  1.1523  0.5897
   27LER     CG  516   7.015   6.355   1.585  0.7539  0.4721  0.3616
   27LER     HG  517   7.095   6.425   1.563  1.3997 -0.7616 -1.4349
   27LER    CD1  518   6.901   6.394   1.492 -0.1077  0.9117  0.3556
   27LER   HD11  519   6.819   6.323   1.496  1.8971 -1.6969 -1.6629
   27LER   HD12  520   6.861   6.495   1.503  2.1117  1.6224  2.8189
   27LER   HD13  521   6.943   6.395   1.391 -1.8512  3.0050 -0.4270
   27LER    CD2  522   6.959   6.369   1.727 -0.7938 -0.4206 -0.1414
   27LER   HD21  523   7.048   6.350   1.788 -0.2865  0.4422 -0.5922
   27LER   HD22  524   6.921   6.469   1.743 -1.2249 -0.3899 -1.3442
   27LER   HD23  525   6.895   6.289   1.763  0.5458 -1.4145  0.1454
   27LER      C  526   7.208   6.000   1.617  0.4820  0.7471  0.4189
   27LER      O  527   7.166   5.941   1.516 -0.5063  0.4799  0.0699
   28LER      N  528   7.287   5.931   1.703 -0.4320 -0.0142  0.5874
   28LER      H  529   7.327   5.976   1.785  1.2689  1.6075 -1.0457
   28LER     CA  530   7.342   5.803   1.668 -0.6186 -0.5292  0.5957
   28LER     HA  531   7.398   5.814   1.575  0.7027 -1.1029  1.2840
   28LER     CB  532   7.443   5.752   1.772 -0.9184 -0.3045 -0.0499
   28LER    HB1  533   7.496   5.662   1.740 -0.5952 -0.3442  0.5929
   28LER    HB2  534   7.389   5.748   1.866 -0.1225  0.7194  0.4759
   28LER     CG  535   7.563   5.852   1.790 -0.0223 -0.3382 -0.1092
   28LER     HG  536   7.531   5.943   1.840 -0.0292  0.2495 -1.1695
   28LER    CD1  537   7.675   5.780   1.876  0.0820 -1.3785  0.2803
   28LER   HD11  538   7.639   5.740   1.971 -0.1738 -0.0888  0.7400
   28LER   HD12  539   7.730   5.708   1.815  0.8368 -0.0130 -0.6932
   28LER   HD13  540   7.742   5.856   1.916 -1.5516 -0.4167  1.3340
   28LER    CD2  541   7.629   5.888   1.660 -0.1814 -0.1267  0.4701
   28LER   HD21  542   7.556   5.943   1.602 -0.0974 -2.0798 -1.5888
   28LER   HD22  543   7.720   5.948   1.675  0.1258 -0.5925  0.4915
   28LER   HD23  544   7.652   5.800   1.601  0.7305  0.1102  0.4525
   28LER      C  545   7.239   5.692   1.633  0.6117 -0.1008 -0.1542
   28LER      O  546   7.120   5.696   1.674 -0.1089 -0.1948 -0.1311
   29LYR      N  547   7.278   5.600   1.547 -0.0025 -0.1519  0.5597
   29LYR      H  548   7.375   5.590   1.522 -0.1347  0.8525 -0.4031
   29LYR     CA  549   7.188   5.494   1.507 -0.4012 -0.4254  0.6558
   29LYR     HA  550   7.089   5.540   1.508 -0.4100 -0.3498 -0.7194
   29LYR     CB  551   7.228   5.449   1.364  0.2123 -0.2695  0.1919
   29LYR    HB1  552   7.201   5.344   1.355 -2.9633  0.4332  0.2882
   29LYR    HB2  553   7.335   5.463   1.351  0.0970  0.4414 -0.0454
   29LYR     CG  554   7.165   5.532   1.247 -0.0304  0.0625  0.3576
   29LYR    HG1  555   7.061   5.505   1.230  0.6321 -1.1258 -2.3591
   29LYR    HG2  556   7.225   5.504   1.161  0.7579 -0.6615  1.1228
   29LYR     CD  557   7.170   5.680   1.263 -0.7670  0.3221  0.2211
   29LYR    HD1  558   7.118   5.712   1.353  0.1584 -0.6727  1.1301
   29LYR    HD2  559   7.124   5.723   1.174 -0.0492  1.8111  0.5344
   29LYR     CE  560   7.315   5.725   1.279  0.2932  0.3909 -0.1556
   29LYR    HE1  561   7.362   5.690   1.187 -0.7255 -2.2539  0.2528
   29LYR    HE2  562   7.373   5.687   1.363  1.4060  2.7478  0.2112
   29LYR     NZ  563   7.315   5.866   1.278  0.2249  0.5061  0.2414
   29LYR    HZ1  564   7.243   5.904   1.338 -1.2433  0.2027 -1.2586
   29LYR      C  565   7.177   5.379   1.612 -0.5010 -0.8876  0.4873
   29LYR      O  566   7.261   5.377   1.700  0.6253  0.0899 -0.3473
   30LER      N  567   7.083   5.285   1.594 -0.2449  0.5208  0.1841
   30LER      H  568   7.005   5.313   1.536  0.7804  1.3593 -0.8105
   30LER     CA  569   7.065   5.167   1.677 -0.4649  0.5740 -0.1255
   30LER     HA  570   7.159   5.158   1.732 -0.3870 -0.0205 -0.3548
   30LER     CB  571   6.951   5.195   1.784  0.4375 -0.6486  0.5705
   30LER    HB1  572   6.865   5.185   1.718 -0.6176  3.7559  0.9377
   30LER    HB2  573   6.962   5.299   1.815 -0.6540 -0.6053  0.8364
   30LER     CG  574   6.938   5.107   1.905  0.1672 -0.2984 -0.3149
   30LER     HG  575   6.966   5.008   1.871  1.5652 -0.0520  0.0672
   30LER    CD1  576   7.040   5.145   2.014 -0.6082 -0.3355  0.1336
   30LER   HD11  577   7.060   5.070   2.090 -0.3832  1.9940  2.5532
   30LER   HD12  578   7.141   5.170   1.981 -0.0492  0.1215  2.0744
   30LER   HD13  579   6.993   5.230   2.065  1.8084  1.4409 -0.3975
   30LER    CD2  580   6.793   5.107   1.956 -0.6911  0.5428 -0.3552
   30LER   HD21  581   6.727   5.048   1.893  1.1950 -0.0121 -1.9192
   30LER   HD22  582   6.790   5.063   2.056  1.8934 -1.1069 -0.8853
   30LER   HD23  583   6.759   5.210   1.959 -0.8269  0.4826  1.2412
   30LER      C  584   7.036   5.041   1.595  0.6163  0.5148 -0.2525
   30LER      O  585   6.982   5.047   1.483  0.3769 -0.4609  0.2490
   31LER      N  586   7.076   4.924   1.651 -0.3633  1.0074 -0.9448
   31LER      H  587   7.128   4.926   1.737 -3.0343  0.1209  0.8155
   31LER     CA  588   7.056   4.793   1.591 -0.6375 -0.8770  0.0956
   31LER     HA  589   6.979   4.802   1.515  0.2300 -0.2854 -0.7451
   31LER     CB  590   7.194   4.748   1.527  0.1157 -0.1361  0.2235
   31LER    HB1  591   7.273   4.744   1.603  0.5196 -1.0852 -0.2239
   31LER    HB2  592   7.224   4.820   1.452  0.5195 -0.0204  0.4881
   31LER     CG  593   7.186   4.606   1.460  0.2444 -0.2824 -0.5754
   31LER     HG  594   7.202   4.530   1.536 -0.6067  1.1760  1.1186
   31LER    CD1  595   7.052   4.585   1.393 -0.1861  0.1032  0.0261
   31LER   HD11  596   7.042   4.670   1.325 -2.1004 -0.8553 -0.9722
   31LER   HD12  597   7.061   4.504   1.321  1.2897  1.1516 -1.0415
   31LER   HD13  598   6.961   4.579   1.452 -0.1348 -0.0329  0.0907
   31LER    CD2  599   7.296   4.609   1.362 -0.0569  0.1028 -0.5842
   31LER   HD21  600   7.276   4.683   1.284 -4.5704 -0.5059 -0.2451
   31LER   HD22  601   7.395   4.619   1.407  1.0263 -1.9136 -2.3157
   31LER   HD23  602   7.300   4.525   1.292 -2.0654 -2.2418  1.9117
   31LER      C  603   7.010   4.704   1.706 -0.4461  0.8272  0.3261
   31LER      O  604   7.096   4.629   1.758  0.7377 -0.2454 -0.6050
   32LY0      N  605   7.986   6.146   2.657 -0.7600  0.4737  0.1963
   32LY0     H1  606   8.066   6.085   2.652 -0.1032  1.4259 -1.4650
   32LY0     H2  607   8.011   6.241   2.632 -0.2555  0.0088 -1.1292
   32LY0     H3  608   7.951   6.126   2.750 -0.7196  0.0903  0.1312
   32LY0     CA  609   7.895   6.092   2.556 -0.2933  0.0685  0.1369
   32LY0     HA  610   7.865   5.995   2.594 -1.2875  0.3833  0.1926
   32LY0     CB  611   7.765   6.173   2.533 -0.5040  0.2097  0.1572
   32LY0    HB1  612   7.716   6.136   2.444 -0.3778  0.7714 -0.1510
   32LY0    HB2  613   7.779   6.279   2.512 -0.2277  0.3020  0.7625
   32LY0     CG  614   7.673   6.165   2.651  0.8712 -0.2307  0.6792
   32LY0    HG1  615   7.735   6.179   2.740 -0.7104  0.5476  1.6892
   32LY0    HG2  616   7.634   6.064   2.664  0.2116  0.0546  0.9527
   32LY0     CD  617   7.556   6.268   2.646 -0.0552  0.1356  0.2594
   32LY0    HD1  618   7.484   6.227   2.575  1.7233 -0.2107 -1.4179
   32LY0    HD2  619   7.599   6.361   2.610  1.4202 -1.1257 -1.4608
   32LY0     CE  620   7.493   6.282   2.782 -0.7093  0.9437 -0.0092
   32LY0    HE1  621   7.574   6.317   2.846  2.9613 -2.5167 -2.2747
   32LY0    HE2  622   7.468   6.185   2.826  0.0056  1.4919  1.7067
   32LY0     NZ  623   7.369   6.365   2.788 -0.5813  0.0699 -0.8953
   32LY0    HZ1  624   7.336   6.379   2.883  0.0773 -0.0464 -0.6461
   32LY0    HZ2  625   7.376   6.450   2.733 -2.0273  1.4252  0.8561
   32LY0    HZ3  626   7.292   6.316   2.746  0.4246 -1.0776 -1.4538
   32LY0      C  627   7.973   6.079   2.425  0.5401 -0.2503 -0.0089
   32LY0      O  628   8.039   6.172   2.378 -0.2891  1.0054  0.4628
   33LER      N  629   7.959   5.967   2.354  0.7304 -0.5449 -0.0515
   33LER      H  630   7.903   5.893   2.393 -1.2035  0.6616 -0.4059
   33LER     CA  631   7.970   5.969   2.210 -0.3059 -0.1485 -0.1464
   33LER     HA  632   8.072   5.992   2.179 -0.7471  2.6232  0.2485
   33LER     CB  633   7.938   5.833   2.144  0.0503  0.5349  0.1838
   33LER    HB1  634   7.957   5.844   2.037 -1.1754  3.3935  0.1793
   33LER    HB2  635   7.832   5.806   2.150 -0.0157  0.8036  0.2431
   33LER     CG  636   8.013   5.707   2.197 -0.2170 -0.4268  0.0511
   33LER     HG  637   8.011   5.713   2.306  0.0343  0.7724  0.0053
   33LER    CD1  638   7.950   5.580   2.144 -0.2584  0.9689  0.6735
   33LER   HD11  639   7.916   5.585   2.041  1.1622 -1.3606  0.0154
   33LER   HD12  640   8.025   5.502   2.161  0.8024  1.2341 -2.1655
   33LER   HD13  641   7.857   5.558   2.195 -0.7873  0.8877 -0.3160
   33LER    CD2  642   8.158   5.714   2.164 -0.1631 -0.6461 -0.5327
   33LER   HD21  643   8.170   5.692   2.058  0.6716 -0.0834 -0.5728
   33LER   HD22  644   8.199   5.815   2.175  0.0470 -0.8377  0.7010
   33LER   HD23  645   8.217   5.645   2.225  1.4198  1.7719  0.8513
   33LER      C  646   7.871   6.069   2.147 -0.4031  0.0522 -0.5430
   33LER      O  647   7.753   6.063   2.178 -0.0722 -0.1428  0.9439
   34LY0      N  648   7.595   7.346   1.164  0.3191  0.4626  0.0211
   34LY0     H1  649   7.560   7.328   1.257  1.1061  1.7998  0.5993
   34LY0     H2  650   7.515   7.376   1.110  0.8816  0.0987 -1.0361
   34LY0     H3  651   7.661   7.421   1.177  1.1286 -0.4043  1.0739
   34LY0     CA  652   7.649   7.215   1.121 -0.0108 -0.4293  0.7306
   34LY0     HA  653   7.703   7.234   1.028 -1.1992  2.4043  0.5263
   34LY0     CB  654   7.742   7.138   1.213  0.1184  0.1452  0.1903
   34LY0    HB1  655   7.738   7.035   1.178 -2.4277 -0.0016  0.7046
   34LY0    HB2  656   7.701   7.135   1.314  0.8909  0.1559  0.5110
   34LY0     CG  657   7.888   7.189   1.207 -0.8174  0.0643  0.0484
   34LY0    HG1  658   7.950   7.160   1.292  0.5126  0.1365 -0.8600
   34LY0    HG2  659   7.900   7.295   1.189  1.0121  0.3631  2.5250
   34LY0     CD  660   7.960   7.118   1.085  0.2173 -0.3636 -0.0367
   34LY0    HD1  661   7.887   7.110   1.005  1.1342  0.4018 -0.9794
   34LY0    HD2  662   7.975   7.013   1.108 -0.7134 -0.5513 -0.2669
   34LY0     CE  663   8.095   7.174   1.041 -0.3832 -0.6834  0.2982
   34LY0    HE1  664   8.137   7.122   0.955 -0.0753  3.2094 -2.1249
   34LY0    HE2  665   8.157   7.154   1.128  0.3708 -2.1407 -0.5320
   34LY0     NZ  666   8.083   7.319   1.009 -0.1140  0.4892  0.3083
   34LY0    HZ1  667   8.028   7.366   1.079 -0.5539  0.2997  0.0892
   34LY0    HZ2  668   8.172   7.367   1.015  0.6252 -0.4921 -1.8906
   34LY0    HZ3  669   8.044   7.333   0.917 -0.1844 -0.3697  0.1999
   34LY0      C  670   7.529   7.127   1.087 -0.0504  0.0566  0.0480
   34LY0      O  671   7.431   7.132   1.164 -0.3541 -0.3440 -0.4857
   35LER      N  672   7.534   7.054   0.975  0.0199 -0.0791  0.0921
   35LER      H  673   7.605   7.084   0.909 -1.1362  0.9628 -0.7231
   35LER     CA  674   7.441   6.950   0.931  0.3162 -0.2771  0.4451
   35LER     HA  675   7.339   6.986   0.917  0.7858  0.5535 -1.0795
   35LER     CB  676   7.490   6.881   0.801 -0.0523  0.8628 -0.2583
   35LER    HB1  677   7.463   6.776   0.799  3.0900 -0.0895  0.5687
   35LER    HB2  678   7.599   6.878   0.804 -0.0890  0.2312  0.8351
   35LER     CG  679   7.449   6.957   0.677  0.1926 -0.1129 -0.0503
   35LER     HG  680   7.459   7.064   0.695 -1.0512 -0.0364  0.2707
   35LER    CD1  681   7.546   6.915   0.562  0.9956 -0.5803 -0.6118
   35LER   HD11  682   7.507   6.962   0.472  0.2543  1.6130  0.7816
   35LER   HD12  683   7.649   6.945   0.580  1.7763 -4.2470  2.3023
   35LER   HD13  684   7.552   6.807   0.549  1.2934 -0.7377  0.7138
   35LER    CD2  685   7.307   6.914   0.628  0.1281  0.7328 -0.0335
   35LER   HD21  686   7.232   6.912   0.708  0.7451 -3.1183  0.6532
   35LER   HD22  687   7.272   6.981   0.550 -1.7139  0.8891  0.8696
   35LER   HD23  688   7.314   6.811   0.595  3.1714  1.5243 -2.3395
   35LER      C  689   7.448   6.839   1.045  0.0873 -0.0185 -0.3899
   35LER      O  690   7.559   6.812   1.103  0.0221 -0.4974 -0.3448
   36LYR      N  691   7.337   6.767   1.079  0.3323 -0.2434  0.7292
   36LYR      H  692   7.253   6.777   1.025  0.2471  0.4229  0.9788
   36LYR     CA  693   7.337   6.663   1.181  0.7676 -0.4986 -0.4286
   36LYR     HA  694   7.377   6.701   1.276  1.2547  2.2940 -1.6428
   36LYR     CB  695   7.190   6.618   1.210 -0.9084 -0.6620  0.4025
   36LYR    HB1  696   7.191   6.529   1.273 -2.1741  0.9808  2.8954
   36LYR    HB2  697   7.155   6.589   1.111  0.8099  0.3316 -0.5464
   36LYR     CG  698   7.092   6.720   1.270  0.3179  0.3060 -0.5337
   36LYR    HG1  699   6.991   6.682   1.257  0.2852  1.1247 -3.1649
   36LYR    HG2  700   7.100   6.815   1.218 -0.8601  0.6044 -0.1963
   36LYR     CD  701   7.124   6.742   1.417 -0.2726  0.4461 -0.3878
   36LYR    HD1  702   7.218   6.798   1.424  0.4219 -0.5981 -1.1885
   36LYR    HD2  703   7.139   6.650   1.472  2.6593  1.9654  1.6607
   36LYR     CE  704   7.010   6.825   1.477  0.0980  0.1149  0.0934
   36LYR    HE1  705   7.037   6.836   1.581  0.1613 -0.6427  0.1646
   36LYR    HE2  706   6.918   6.768   1.460  0.1563  0.3297 -1.0464
   36LYR     NZ  707   6.991   6.959   1.408 -0.4194  0.3775 -0.6141
   36LYR    HZ1  708   7.071   7.021   1.405 -1.4472  1.9266  1.2103
   36LYR      C  709   7.431   6.542   1.151 -0.4461 -1.0359  0.4262
   36LYR      O  710   7.424   6.498   1.039  0.3581  0.6939 -0.2685
   37LER      N  711   7.507   6.486   1.247  0.1219 -0.7397 -0.5165
   37LER      H  712   7.505   6.526   1.340 -2.2084 -1.8529 -0.0251
   37LER     CA  713   7.579   6.356   1.244 -0.5279  0.1906  0.7566
   37LER     HA  714   7.624   6.334   1.147 -1.5290 -0.6514  0.4704
   37LER     CB  715   7.693   6.359   1.343 -0.2405  0.0324  0.3357
   37LER    HB1  716   7.743   6.262   1.338  0.2444  0.2856  0.1779
   37LER    HB2  717   7.663   6.377   1.446  0.4922  1.0326  0.3862
   37LER     CG  718   7.810   6.452   1.319 -0.5527 -0.0300 -0.3341
   37LER     HG  719   7.770   6.553   1.313  2.3787  1.2517 -0.2817
   37LER    CD1  720   7.919   6.444   1.429 -0.2329 -0.5314 -0.1659
   37LER   HD11  721   7.991   6.526   1.428  1.1917 -1.6639 -3.0356
   37LER   HD12  722   7.874   6.440   1.528  0.9234 -1.6091  0.3445
   37LER   HD13  723   7.980   6.355   1.420  0.6263  0.1999 -2.5756
   37LER    CD2  724   7.881   6.419   1.185 -0.2193  0.3139  0.6041
   37LER   HD21  725   7.978   6.470   1.186 -0.7276  1.3208  2.2549
   37LER   HD22  726   7.887   6.311   1.179  0.4682  0.3654  0.3075
   37LER   HD23  727   7.827   6.459   1.099  2.2600  1.0758 -0.7034
   37LER      C  728   7.478   6.243   1.267  0.4017  0.1860 -0.4362
   37LER      O  729   7.457   6.209   1.385  0.4163 -0.2001 -0.0942
   38LER      N  730   7.414   6.189   1.165  0.1176 -0.8282  0.0729
   38LER      H  731   7.438   6.228   1.076 -0.1266 -0.4843  0.1546
   38LER     CA  732   7.308   6.085   1.171 -0.1234 -0.1308  0.6432
   38LER     HA  733   7.254   6.108   1.263 -1.0481  0.0612  0.0683
   38LER     CB  734   7.216   6.091   1.050 -0.2898 -0.4564  0.0275
   38LER    HB1  735   7.144   6.009   1.056 -0.4517 -0.7250 -3.5039
   38LER    HB2  736   7.273   6.076   0.958  1.3623  2.4245  0.4398
   38LER     CG  737   7.144   6.227   1.046  0.0425  0.0777 -0.2188
   38LER     HG  738   7.209   6.305   1.084  0.8231 -0.1819 -0.9908
   38LER    CD1  739   7.098   6.266   0.904 -0.3119  0.4686 -0.5278
   38LER   HD11  740   7.039   6.357   0.907  0.4635  0.9801  2.2156
   38LER   HD12  741   7.185   6.282   0.840 -1.4759 -1.0868 -2.6203
   38LER   HD13  742   7.046   6.180   0.863  1.9131 -1.0235 -0.4375
   38LER    CD2  743   7.020   6.213   1.133  0.7010 -0.4697  0.6471
   38LER   HD21  744   7.029   6.165   1.230 -1.7271 -2.1841  0.1163
   38LER   HD22  745   6.987   6.317   1.138  2.8564  0.6065 -3.2107
   38LER   HD23  746   6.936   6.154   1.096 -0.3845 -0.6608  3.1937
   38LER      C  747   7.361   5.938   1.177 -0.2915  0.6780 -0.1587
   38LER      O  748   7.438   5.897   1.087  0.1645 -0.3769  0.2876
   39LY0      N  749   6.608   7.079   0.852 -0.3081  0.9917 -0.4202
   39LY0     H1  750   6.522   7.074   0.799  0.4095 -2.0459 -1.4894
   39LY0     H2  751   6.664   7.162   0.839  0.6572  0.5149  0.5190
   39LY0     H3  752   6.661   7.001   0.816  0.8422  1.2506  0.6417
   39LY0     CA  753   6.587   7.049   0.992  0.7933 -0.0258 -0.1725
   39LY0     HA  754   6.538   7.138   1.031  1.9843  0.9210 -0.7760
   39LY0     CB  755   6.496   6.918   1.007 -0.1134 -0.2104 -0.1506
   39LY0    HB1  756   6.545   6.821   0.995 -2.4759 -1.7557  1.5637
   39LY0    HB2  757   6.413   6.931   0.937 -0.3346 -2.3047 -0.3421
   39LY0     CG  758   6.428   6.931   1.148 -0.8615 -0.1552 -0.6048
   39LY0    HG1  759   6.383   7.030   1.144  0.3095  0.4597  0.4767
   39LY0    HG2  760   6.501   6.934   1.229 -0.0503  0.1510 -1.3235
   39LY0     CD  761   6.326   6.819   1.174 -0.5618  0.5158  0.7819
   39LY0    HD1  762   6.372   6.720   1.173 -0.2723  0.5300 -3.2122
   39LY0    HD2  763   6.250   6.817   1.096 -0.2040 -1.0209  0.4331
   39LY0     CE  764   6.249   6.818   1.309  0.7329 -0.5296  0.9524
   39LY0    HE1  765   6.312   6.778   1.388  3.1520 -0.7730 -0.9689
   39LY0    HE2  766   6.172   6.743   1.289 -0.3720  0.8874 -0.3843
   39LY0     NZ  767   6.186   6.948   1.352 -0.9398  0.6883  0.3689
   39LY0    HZ1  768   6.133   6.993   1.279 -2.2163 -0.4885  0.5317
   39LY0    HZ2  769   6.127   6.940   1.433 -1.8381  2.7983 -0.0036
   39LY0    HZ3  770   6.261   7.003   1.392 -0.8175  0.5395  0.3446
   39LY0      C  771   6.727   7.028   1.058  0.6010 -0.2167  0.2640
   39LY0      O  772   6.802   6.943   1.012 -0.2319 -0.1486 -0.6872
   40LER      N  773   6.766   7.111   1.156 -0.2343 -0.1576 -0.2729
   40LER      H  774   6.705   7.190   1.173 -0.0248 -0.7151  4.1280
   40LER     CA  775   6.891   7.103   1.238  0.3561  0.8151  0.4536
   40LER     HA  776   6.969   7.072   1.167 -2.5530  1.8331 -3.5691
   40LER     CB  777   6.919   7.242   1.305  0.2877 -0.2343  0.5628
   40LER    HB1  778   7.001   7.225   1.375  0.1219  1.2348  1.1396
   40LER    HB2  779   6.832   7.281   1.358 -0.4132 -0.3132 -0.5041
   40LER     CG  780   6.957   7.360   1.212  0.2078 -0.4064 -0.6148
   40LER     HG  781   6.887   7.366   1.128  0.0575 -0.3910 -0.4871
   40LER    CD1  782   6.959   7.504   1.274 -0.6393  0.2335  0.4705
   40LER   HD11  783   6.959   7.583   1.199 -1.8627  0.5702  0.8138
   40LER   HD12  784   6.866   7.519   1.329 -0.8269  2.9973 -0.4314
   40LER   HD13  785   7.046   7.520   1.339  0.6587 -1.6328 -0.7039
   40LER    CD2  786   7.104   7.337   1.159  0.1308 -0.6458 -1.2457
   40LER   HD21  787   7.165   7.314   1.247 -0.9253  0.1219 -0.2876
   40LER   HD22  788   7.108   7.264   1.078 -0.8737  0.0897 -1.9718
   40LER   HD23  789   7.137   7.433   1.120 -1.2481  1.4061  2.1647
   40LER      C  790   6.883   6.993   1.348 -0.1567  0.0030  0.4942
   40LER      O  791   6.776   6.934   1.357 -0.3605  0.0044 -0.2910
   41U      O5'  792   5.907   7.384   1.625 -0.2875  0.2335  0.0971
   41U      H5T  793   5.813   7.398   1.640 -0.9220 -3.6575  0.9072
   41U      C5'  794   5.943   7.327   1.493 -0.9794 -0.7263 -0.0720
   41U     H5'1  795   5.911   7.397   1.416 -1.0894 -1.2527 -0.5093
   41U     H5'2  796   5.890   7.235   1.467 -1.3247 -0.4874 -0.2237
   41U      C4'  797   6.091   7.315   1.481 -0.5122  0.1579 -0.4252
   41U      H4'  798   6.117   7.251   1.398  4.1583 -0.2111  1.0637
   41U      O4'  799   6.149   7.445   1.447  0.0335  0.2701  0.3734
   41U      C1'  800   6.277   7.444   1.517  0.0523  0.5787  0.4154
   41U      H1'  801   6.356   7.383   1.474 -0.6890 -1.3317  1.6276
   41U       N1  802   6.325   7.584   1.531 -0.2827  0.2467 -0.1128
   41U       C6  803   6.239   7.679   1.584 -0.2477 -0.1268 -0.4744
   41U       H6  804   6.143   7.637   1.612 -0.3600 -0.3379 -1.1479
   41U       C5  805   6.276   7.809   1.604 -0.3932 -0.4682 -1.0824
   41U       H5  806   6.215   7.883   1.652 -0.2969 -0.7200 -0.5544
   41U       C4  807   6.408   7.846   1.563  0.3461  0.6996  0.7752
   41U       O4  808   6.450   7.963   1.577 -0.0816  0.7320  0.4189
   41U       N3  809   6.472   7.756   1.484 -0.1703 -0.5530  0.8078
   41U       H3  810   6.563   7.782   1.449 -0.5564 -1.0592 -0.6513
   41U       C2  811   6.442   7.619   1.463 -0.4271 -0.9672 -0.6065
   41U       O2  812   6.513   7.551   1.399  0.8150  0.0548  0.0757
   41U      C3'  813   6.172   7.251   1.601 -0.2340 -0.2550 -0.4394
   41U      H3'  814   6.093   7.224   1.671  0.1255  0.7588  0.3961
   41U      C2'  815   6.251   7.373   1.650 -0.0493 -0.4572  0.3789
   41U     H2'1  816   6.181   7.434   1.707 -0.1810 -0.8074  0.5946
   41U      O2'  817   6.372   7.358   1.721 -0.5292 -0.0341  0.0923
   41U     HO'2  818   6.404   7.270   1.698 -2.7096 -0.5217 -1.3829
   41U      O3'  819   6.250   7.139   1.559  0.0054  0.0633  0.8024
   42U        P  820   6.316   7.041   1.664 -0.6741  0.1675 -0.1013
   42U      O1P  821   6.335   6.914   1.594 -0.6841 -0.0487 -0.9552
   42U      O2P  822   6.248   7.045   1.794  0.0540  0.0432  0.2674
   42U      O5'  823   6.458   7.119   1.670  0.2787  0.1847 -0.3663
   42U      C5'  824   6.547   7.119   1.563  0.0101 -0.0228 -0.2498
   42U     H5'1  825   6.502   7.159   1.471 -3.9931 -0.7113  1.2079
   42U     H5'2  826   6.578   7.016   1.548  1.7603  0.5462 -0.8499
   42U      C4'  827   6.675   7.199   1.597  0.1534  0.6918 -0.1492
   42U      H4'  828   6.749   7.172   1.521 -1.8766  0.4278 -2.1347
   42U      O4'  829   6.648   7.338   1.592  0.5509  0.2155 -0.4670
   42U      C1'  830   6.765   7.406   1.636  0.0910 -0.8356  0.2701
   42U      H1'  831   6.839   7.414   1.556  0.5821  1.3595  0.8881
   42U       N1  832   6.743   7.545   1.695  0.5183 -0.1155  0.0192
   42U       C6  833   6.632   7.578   1.775  0.6909  0.3147  0.4424
   42U       H6  834   6.561   7.499   1.793  1.3784 -0.0494  1.6589
   42U       C5  835   6.607   7.706   1.816  0.4862  0.2459 -0.3337
   42U       H5  836   6.510   7.725   1.860  0.4524  0.5062 -0.5205
   42U       C4  837   6.703   7.811   1.783  0.1571 -0.1919 -0.1710
   42U       O4  838   6.718   7.921   1.832 -0.3861 -0.4970  0.3243
   42U       N3  839   6.808   7.767   1.703 -0.5272  0.2284  0.6727
   42U       H3  840   6.885   7.829   1.682  0.6164 -1.1043  0.7788
   42U       C2  841   6.835   7.644   1.665 -0.0394 -0.1184  0.3433
   42U       O2  842   6.938   7.633   1.605  0.2623 -0.2601 -0.0710
   42U      C3'  843   6.737   7.182   1.731  0.0798 -0.0342  0.3078
   42U      H3'  844   6.658   7.197   1.805 -2.6614  0.7848 -2.5539
   42U      C2'  845   6.827   7.307   1.731  0.1167  0.4598  0.1625
   42U     H2'1  846   6.832   7.349   1.832 -0.8655  2.8692 -0.7232
   42U      O2'  847   6.958   7.269   1.671  0.9135  0.3071 -0.3476
   42U     HO'2  848   6.977   7.186   1.716 -3.8950 -0.1374  1.4684
   42U      O3'  849   6.802   7.058   1.729  0.2792  0.0932 -0.1234
   43A        P  850   6.874   7.000   1.859 -0.0459 -0.1489 -0.4484
   43A      O1P  851   6.884   6.851   1.852 -0.7060 -0.3880 -0.1100
   43A      O2P  852   6.813   7.060   1.980  0.1846 -0.2678 -0.8998
   43A      O5'  853   7.020   7.066   1.849 -0.2480 -0.0465  0.4057
   43A      C5'  854   7.118   7.016   1.761  0.1975  0.7183 -0.4805
   43A     H5'1  855   7.086   7.023   1.657 -1.1060 -0.3704 -0.1877
   43A     H5'2  856   7.135   6.911   1.784  0.7200 -0.0688 -3.9150
   43A      C4'  857   7.252   7.082   1.786 -0.1748 -0.2866  0.0366
   43A      H4'  858   7.330   7.040   1.722  0.4136 -0.0967  0.6208
   43A      O4'  859   7.246   7.218   1.745  0.4135 -0.1268  0.1485
   43A      C1'  860   7.309   7.311   1.832  0.7162 -0.7922 -0.1834
   43A      H1'  861   7.381   7.374   1.781  1.5623 -1.9096 -0.4253
   43A       N9  862   7.215   7.408   1.900  0.2889  0.0501  0.4795
   43A       C8  863   7.086   7.387   1.940  0.0984 -0.6959 -0.0905
   43A       H8  864   7.045   7.287   1.932 -0.1320 -0.5789 -0.4176
   43A       N7  865   7.016   7.490   1.972  0.2435 -0.5021 -0.0485
   43A       C5  866   7.116   7.594   1.958  0.3577 -0.1599  0.4667
   43A       C6  867   7.116   7.736   1.970 -0.0226 -0.1083 -0.0857
   43A       N6  868   7.012   7.812   2.000  0.1737  0.8226 -0.1945
   43A      H61  869   6.931   7.777   2.050  0.6743 -2.2410 -1.2986
   43A      H62  870   7.023   7.910   1.981  2.5066  0.9135  1.2199
   43A       N1  871   7.214   7.817   1.923  0.2128  0.9193 -0.0598
   43A       C2  872   7.326   7.754   1.876  0.5389 -0.6904 -0.0709
   43A       H2  873   7.408   7.816   1.844  0.8189  0.1819  2.1473
   43A       N3  874   7.343   7.622   1.873  0.4312 -0.1253 -0.4374
   43A       C4  875   7.231   7.546   1.905 -0.4236  0.0361 -0.7450
   43A      C3'  876   7.308   7.079   1.931  0.3796 -0.6485 -0.4708
   43A      H3'  877   7.229   7.078   2.005  1.3066  0.1712  0.5535
   43A      C2'  878   7.378   7.214   1.927  0.2772 -0.2933 -0.0209
   43A     H2'1  879   7.369   7.261   2.025 -1.9988 -0.3373 -0.1532
   43A      O2'  880   7.517   7.213   1.883 -0.0011 -0.0054  0.1485
   43A     HO'2  881   7.572   7.159   1.941 -0.9519 -0.6397  0.4858
   43A      O3'  882   7.393   6.974   1.960  0.3480  0.0184  0.0585
   44A        P  883   7.465   6.954   2.101  0.4410 -0.5115  0.2982
   44A      O1P  884   7.524   6.821   2.114  0.2988 -0.0404  0.0566
   44A      O2P  885   7.370   7.005   2.209  0.2417 -0.4709 -0.4259
   44A      O5'  886   7.580   7.058   2.095  0.0773 -0.1542  0.4206
   44A      C5'  887   7.715   7.031   2.078  0.3770  0.2206  0.7684
   44A     H5'1  888   7.725   6.999   1.975 -0.1343 -0.1088  0.8193
   44A     H5'2  889   7.745   6.943   2.135  0.6992 -0.1123  0.0925
   44A      C4'  890   7.801   7.154   2.114  0.4914 -0.0554 -0.1706
   44A      H4'  891   7.905   7.147   2.082  0.3211 -0.3035 -0.6854
   44A      O4'  892   7.749   7.272   2.059 -0.6805  0.1376  0.2635
   44A      C1'  893   7.737   7.377   2.154 -0.2531  0.2053 -0.1746
   44A      H1'  894   7.781   7.471   2.118 -0.8474  0.0502 -1.3569
   44A       N9  895   7.597   7.402   2.197  0.0505  0.1003  0.1970
   44A       C8  896   7.488   7.326   2.233  0.2511  0.9762 -0.0378
   44A       H8  897   7.499   7.220   2.247  1.5774  1.1735  0.5305
   44A       N7  898   7.378   7.394   2.257  0.4265  0.6567  0.3454
   44A       C5  899   7.417   7.524   2.231  0.0593 -0.6273  0.1956
   44A       C6  900   7.350   7.650   2.233 -0.6403 -0.8650  0.0924
   44A       N6  901   7.223   7.662   2.255  0.1281  0.6704 -0.1817
   44A      H61  902   7.177   7.577   2.284  3.1035 -0.8186  0.5659
   44A      H62  903   7.184   7.755   2.254 -0.0516  0.6249  1.0678
   44A       N1  904   7.406   7.765   2.204  0.5817  0.0273 -0.5350
   44A       C2  905   7.535   7.760   2.174 -0.5797 -0.2351 -0.3091
   44A       H2  906   7.582   7.853   2.146  0.2743 -1.1521 -2.1026
   44A       N3  907   7.619   7.650   2.174  0.6492 -0.4115 -0.3573
   44A       C4  908   7.547   7.534   2.201 -0.1606 -0.2999  0.0940
   44A      C3'  909   7.799   7.183   2.268 -0.1124 -0.2092 -0.4587
   44A      H3'  910   7.700   7.147   2.297  0.9361 -3.0007  0.0129
   44A      C2'  911   7.817   7.340   2.276  0.4608  0.6783 -0.4400
   44A     H2'1  912   7.778   7.391   2.364  0.1064 -0.2372 -0.0527
   44A      O2'  913   7.948   7.380   2.248  0.1426 -0.8820 -0.0426
   44A     HO'2  914   8.005   7.376   2.325  0.5584 -1.4724 -0.3698
   44A      O3'  915   7.888   7.107   2.348 -0.2769  0.4214 -0.1879
   45U        P  916   7.853   7.091   2.506  0.3173 -0.6368 -0.1325
   45U      O1P  917   7.938   6.983   2.556  0.1014 -0.2637  0.1049
   45U      O2P  918   7.710   7.069   2.521  0.2835  0.2763  0.1502
   45U      O5'  919   7.885   7.229   2.569 -0.3634  0.2998 -0.6268
   45U      C5'  920   8.022   7.278   2.567  0.2641  0.1522 -0.0643
   45U     H5'1  921   8.049   7.290   2.462 -2.1624  2.4330 -0.5503
   45U     H5'2  922   8.096   7.214   2.615 -1.2896 -2.3038 -0.7467
   45U      C4'  923   8.013   7.424   2.633  0.3444  0.4717  0.4263
   45U      H4'  924   8.113   7.462   2.650  0.7025 -1.3705  3.2166
   45U      O4'  925   7.937   7.512   2.555 -0.1498  0.3570  0.7516
   45U      C1'  926   7.871   7.598   2.640  0.5120 -0.2256  0.2752
   45U      H1'  927   7.888   7.701   2.607  0.2135  1.1727  4.0034
   45U       N1  928   7.726   7.580   2.630  0.0443 -0.6945  0.1616
   45U       C6  929   7.673   7.459   2.591 -1.0448  0.2001  0.3591
   45U       H6  930   7.733   7.371   2.571 -0.8071  0.4880 -0.2112
   45U       C5  931   7.541   7.436   2.577 -0.0171  0.1503 -0.0659
   45U       H5  932   7.498   7.342   2.545  0.5463 -0.3032  0.4910
   45U       C4  933   7.444   7.540   2.598 -0.4340 -0.3119 -0.3242
   45U       O4  934   7.321   7.542   2.575  0.2017 -0.2908 -0.0624
   45U       N3  935   7.503   7.656   2.648 -0.1215  0.8610 -0.4227
   45U       H3  936   7.445   7.738   2.662 -0.7546  0.9945 -3.1803
   45U       C2  937   7.639   7.680   2.662 -0.5639  0.5128  0.4427
   45U       O2  938   7.678   7.792   2.705 -0.3373 -0.2730 -0.1595
   45U      C3'  939   7.940   7.415   2.771 -0.3816  0.2996 -0.2041
   45U      H3'  940   7.849   7.356   2.761  0.3452 -0.5614 -2.0824
   45U      C2'  941   7.917   7.567   2.777  0.3538  0.2472 -0.5657
   45U     H2'1  942   7.835   7.578   2.848 -1.3155 -0.6164 -2.2675
   45U      O2'  943   8.043   7.634   2.816  0.3618 -0.2302 -0.4096
   45U     HO'2  944   8.088   7.580   2.881  1.8562  0.0186 -1.1893
   45U      O3'  945   8.011   7.377   2.888 -0.4287  0.1346 -0.1530
   46U        P  946   7.945   7.273   2.992  0.2805  0.0129 -0.1838
   46U      O1P  947   8.042   7.235   3.091  0.1974  0.1968 -0.0725
   46U      O2P  948   7.880   7.175   2.911  0.0265  0.7045 -0.5608
   46U      O5'  949   7.841   7.362   3.074  1.1088 -0.0108  0.2946
   46U      C5'  950   7.887   7.476   3.143  1.0400  0.1082  0.1518
   46U     H5'1  951   7.957   7.536   3.084  0.4157  0.7442  0.0334
   46U     H5'2  952   7.941   7.435   3.228 -0.2131 -0.2473  0.7960
   46U      C4'  953   7.778   7.567   3.195 -0.0465 -0.2870  0.0734
   46U      H4'  954   7.826   7.641   3.260 -1.4984 -1.0193  2.1044
   46U      O4'  955   7.712   7.634   3.096 -0.1469  0.3145  0.0410
   46U      C1'  956   7.582   7.679   3.134  0.4354  0.2933  0.2850
   46U      H1'  957   7.576   7.786   3.151  0.9078  0.5827 -1.2241
   46U       N1  958   7.474   7.633   3.043  0.6915  0.1592 -0.0416
   46U       C6  959   7.481   7.512   2.981  0.1202  0.2105 -0.2524
   46U       H6  960   7.579   7.465   2.987  0.7029  1.4176  0.0040
   46U       C5  961   7.374   7.459   2.918 -0.9188 -0.4175  0.4067
   46U       H5  962   7.388   7.361   2.877  1.8549 -0.0555  0.2775
   46U       C4  963   7.251   7.521   2.919  0.2969 -0.3034 -0.1323
   46U       O4  964   7.149   7.471   2.870 -0.7520 -0.0949  0.3850
   46U       N3  965   7.245   7.640   2.987 -0.5765 -0.9690 -0.4136
   46U       H3  966   7.156   7.686   3.001  0.1099 -0.1191  1.5024
   46U       C2  967   7.355   7.699   3.045  0.2047  0.7042 -0.0657
   46U       O2  968   7.349   7.803   3.106 -0.2944  0.3965 -0.3654
   46U      C3'  969   7.665   7.504   3.276  0.0699  0.0891 -0.4857
   46U      H3'  970   7.620   7.414   3.232 -0.2849 -0.0192  0.0825
   46U      C2'  971   7.562   7.618   3.273  0.0862 -0.0479 -0.0989
   46U     H2'1  972   7.458   7.593   3.293  0.0177  0.4891  0.2108
   46U      O2'  973   7.601   7.716   3.369 -0.5596 -0.0500  0.1327
   46U     HO'2  974   7.683   7.682   3.407 -0.3512 -0.2813 -0.5162
   46U      O3'  975   7.701   7.472   3.399 -1.0608 -0.6808 -0.2314
   47A        P  976   7.623   7.357   3.487 -0.2577 -0.3112  0.1443
   47A      O1P  977   7.695   7.348   3.616  0.4843  0.6851  0.3575
   47A      O2P  978   7.605   7.238   3.400 -0.0605 -0.2409  0.0937
   47A      O5'  979   7.478   7.422   3.525 -0.6622 -0.0021  0.2283
   47A      C5'  980   7.472   7.524   3.628  0.5503 -0.3531  0.1404
   47A     H5'1  981   7.536   7.608   3.603 -0.3756  0.4009  0.2702
   47A     H5'2  982   7.490   7.479   3.726 -1.7895 -1.2098  0.2433
   47A      C4'  983   7.331   7.591   3.627  0.6582  0.5276  0.3267
   47A      H4'  984   7.329   7.678   3.692  1.4050  1.4700 -0.8652
   47A      O4'  985   7.309   7.646   3.497  0.2459 -0.3202  0.0352
   47A      C1'  986   7.173   7.643   3.462 -0.7923  0.3123 -0.3699
   47A      H1'  987   7.155   7.743   3.423  0.8110  1.4655  1.6622
   47A       N9  988   7.148   7.548   3.353 -0.4891 -0.2259 -0.1958
   47A       C8  989   7.224   7.446   3.302  0.7643 -0.6144 -0.1661
   47A       H8  990   7.324   7.426   3.336  1.1934  2.0110  0.2614
   47A       N7  991   7.168   7.390   3.194  0.1201 -0.0031  0.4657
   47A       C5  992   7.039   7.450   3.189 -0.2970 -0.6600  0.1276
   47A       C6  993   6.930   7.454   3.098  0.4741  0.3222 -0.2220
   47A       N6  994   6.917   7.369   2.995 -0.4704  0.1308 -0.2580
   47A      H61  995   7.005   7.344   2.952  0.2650  1.8384  0.1784
   47A      H62  996   6.828   7.382   2.950 -0.0044  1.4804 -0.8479
   47A       N1  997   6.818   7.526   3.128 -0.1399  0.1060  0.6335
   47A       C2  998   6.823   7.613   3.234 -0.6653  0.2865 -0.1748
   47A       H2  999   6.741   7.682   3.244 -2.3730 -1.7436  0.3427
   47A       N3 1000   6.925   7.629   3.318  0.1369  0.0934  0.0619
   47A       C4 1001   7.029   7.543   3.287 -0.6022  0.3213 -0.4847
   47A      C3' 1002   7.209   7.506   3.658 -0.6155 -0.6009 -0.6093
   47A      H3' 1003   7.223   7.403   3.626  0.1130 -0.7514  0.1540
   47A      C2' 1004   7.098   7.589   3.589 -0.2737 -0.8497  0.2677
   47A     H2'1 1005   7.020   7.518   3.564  0.3403 -2.1341  1.7922
   47A      O2' 1006   7.060   7.701   3.666 -0.1343 -0.7382  0.4381
   47A     HO'2 1007   7.069   7.695   3.761 -1.3817  2.7450  0.9456
   47A      O3' 1008   7.176   7.500   3.796 -0.5544  0.1680 -0.3365
   48U        P 1009   7.077   7.386   3.863  0.5118 -0.2288  0.0774
   48U      O1P 1010   7.077   7.399   4.016 -0.0642  0.4133  0.0465
   48U      O2P 1011   7.128   7.262   3.804  0.3191 -0.0055 -0.5205
   48U      O5' 1012   6.929   7.403   3.812  0.3286 -0.3595 -0.4297
   48U      C5' 1013   6.845   7.499   3.873  0.4626 -0.2239  0.5265
   48U     H5'1 1014   6.889   7.599   3.872  0.3471 -0.1628  1.1207
   48U     H5'2 1015   6.820   7.477   3.977 -0.6767  1.0490  0.5466
   48U      C4' 1016   6.715   7.509   3.790  0.1547  0.1359 -0.1578
   48U      H4' 1017   6.655   7.591   3.832 -1.8658 -1.8482  1.0552
   48U      O4' 1018   6.748   7.537   3.656  0.3143 -0.5958  0.8882
   48U      C1' 1019   6.650   7.490   3.562 -0.2380 -0.4222 -0.0746
   48U      H1' 1020   6.614   7.573   3.501 -2.3175 -0.8078  0.5463
   48U       N1 1021   6.708   7.394   3.469 -0.4766  0.3849 -0.3573
   48U       C6 1022   6.827   7.323   3.492 -0.2910 -0.2925  0.5863
   48U       H6 1023   6.888   7.342   3.579 -1.2624  4.5922  0.4613
   48U       C5 1024   6.872   7.234   3.393 -0.0020 -0.3832 -0.8850
   48U       H5 1025   6.967   7.184   3.403  0.1869 -0.1479 -1.5137
   48U       C4 1026   6.796   7.200   3.276  0.1090 -0.1552  0.7330
   48U       O4 1027   6.829   7.120   3.190 -0.0544 -0.2393  0.1373
   48U       N3 1028   6.682   7.275   3.262 -0.7532  0.4403 -0.7962
   48U       H3 1029   6.625   7.257   3.180 -2.9073  0.7023  0.5733
   48U       C2 1030   6.644   7.380   3.347  0.0629  0.0860  0.1476
   48U       O2 1031   6.542   7.444   3.312 -0.3057 -0.0958  0.2123
   48U      C3' 1032   6.627   7.380   3.779 -0.2714 -0.0025 -0.2893
   48U      H3' 1033   6.694   7.296   3.764  1.5329  0.8247  2.4340
   48U      C2' 1034   6.543   7.416   3.647 -0.4334 -0.0587 -0.4092
   48U     H2'1 1035   6.506   7.331   3.589 -0.7751 -0.5897  0.5684
   48U      O2' 1036   6.448   7.516   3.657 -0.4235  0.8966  0.0862
   48U     HO'2 1037   6.381   7.475   3.713  1.0869 -1.2218  0.4704
   48U      O3' 1038   6.544   7.354   3.899  0.7524 -0.5961 -0.1399
   49C        P 1039   6.509   7.200   3.944 -0.1695  0.1729 -0.0542
   49C      O1P 1040   6.499   7.197   4.087  0.4297 -0.3596 -0.1035
   49C      O2P 1041   6.611   7.111   3.882  0.4740 -0.2051 -0.5055
   49C      O5' 1042   6.380   7.148   3.880  0.0947 -0.2969  0.2452
   49C      C5' 1043   6.255   7.209   3.906  0.0737  0.0002 -0.1911
   49C     H5'1 1044   6.271   7.310   3.945 -1.5929 -0.7190  2.7059
   49C     H5'2 1045   6.195   7.162   3.984 -1.7640  0.3055 -1.3469
   49C      C4' 1046   6.172   7.224   3.776 -0.0182  0.3995 -0.7635
   49C      H4' 1047   6.100   7.304   3.793  2.2875  1.9790  2.4555
   49C      O4' 1048   6.260   7.261   3.671 -0.0255  0.0507  0.1534
   49C      C1' 1049   6.222   7.209   3.548  0.2858 -0.0888  0.4045
   49C      H1' 1050   6.191   7.285   3.476 -0.2659 -0.5602  0.1330
   49C       N1 1051   6.331   7.116   3.491 -0.0175 -0.2713  0.4285
   49C       C6 1052   6.450   7.107   3.553 -0.4942  0.2350  0.2983
   49C       H6 1053   6.465   7.145   3.653 -0.1083  0.2532  0.2328
   49C       C5 1054   6.553   7.036   3.499 -0.1139 -0.1686 -0.0197
   49C       H5 1055   6.646   7.032   3.555 -0.5409  1.9704  0.9260
   49C       C4 1056   6.532   6.986   3.368 -0.2718 -1.0648  1.0832
   49C       N4 1057   6.624   6.921   3.312  0.2097 -0.1893 -0.1229
   49C      H41 1058   6.707   6.893   3.363 -0.4491 -0.7371  0.6701
   49C      H42 1059   6.599   6.872   3.227  0.2910  2.1493 -1.5548
   49C       N3 1060   6.415   6.991   3.304  0.5444  0.4580 -0.2316
   49C       C2 1061   6.315   7.063   3.359  0.3354 -0.1263  0.0052
   49C       O2 1062   6.209   7.079   3.300 -0.4047 -0.1184 -0.0394
   49C      C3' 1063   6.108   7.092   3.735 -0.0932 -0.0233  0.1742
   49C      H3' 1064   6.176   7.010   3.756 -1.5498 -2.0725 -2.4299
   49C      C2' 1065   6.099   7.118   3.582 -0.4405  0.0215  0.5060
   49C     H2'1 1066   6.082   7.028   3.524 -4.1894  0.5058  0.6094
   49C      O2' 1067   5.988   7.197   3.550 -0.2970 -0.2164 -0.4438
   49C     HO'2 1068   5.908   7.144   3.556 -0.8879  0.7812  2.6268
   49C      O3' 1069   5.975   7.074   3.790  0.0268 -0.4314  0.5843
   50U        P 1070   5.923   6.942   3.849  0.0849 -0.0733 -0.0978
   50U      O1P 1071   5.796   6.980   3.918 -0.2677 -0.0189 -0.2464
   50U      O2P 1072   6.032   6.869   3.919 -0.3390 -0.0084  0.1694
   50U      O5' 1073   5.906   6.874   3.708  0.6191  0.1351  0.5387
   50U      C5' 1074   5.782   6.877   3.643 -0.6114  0.5209 -0.3387
   50U     H5'1 1075   5.755   6.982   3.636  0.8115  0.8950 -0.5178
   50U     H5'2 1076   5.709   6.834   3.713 -0.4706  0.1667 -0.4054
   50U      C4' 1077   5.776   6.811   3.506 -0.3221  0.0053 -0.9093
   50U      H4' 1078   5.679   6.834   3.461 -0.5012  0.4798 -0.3063
   50U      O4' 1079   5.884   6.851   3.415  0.1910 -0.1627 -0.9260
   50U      C1' 1080   5.917   6.743   3.324  0.1409 -0.6829 -0.1636
   50U      H1' 1081   5.903   6.780   3.222 -0.1606  0.0988  0.1560
   50U       N1 1082   6.061   6.695   3.338  0.4513 -0.3992  0.2163
   50U       C6 1083   6.138   6.737   3.444 -0.6341  0.5115 -0.2383
   50U       H6 1084   6.085   6.795   3.518 -0.3000  1.4564 -0.7242
   50U       C5 1085   6.270   6.708   3.453 -0.0240  0.6216  0.5405
   50U       H5 1086   6.326   6.740   3.539  0.6772 -2.0179  1.1644
   50U       C4 1087   6.332   6.625   3.347  0.0686 -0.6181  0.3829
   50U       O4 1088   6.449   6.587   3.332  0.0582 -0.0783 -0.3311
   50U       N3 1089   6.243   6.591   3.244 -0.3906 -0.0874  0.0865
   50U       H3 1090   6.288   6.533   3.175  3.7334 -0.8282  2.9887
   50U       C2 1091   6.115   6.629   3.226  0.1104 -0.2594  0.0412
   50U       O2 1092   6.046   6.587   3.135 -0.2825  0.7079  0.3547
   50U      C3' 1093   5.786   6.659   3.507  0.2044  0.6564 -0.5916
   50U      H3' 1094   5.874   6.638   3.569  0.2182 -1.3695 -1.2440
   50U      C2' 1095   5.823   6.628   3.361  0.6484 -0.1442 -0.4138
   50U     H2'1 1096   5.876   6.533   3.357 -0.3389 -0.8892  2.0733
   50U      O2' 1097   5.707   6.645   3.287 -0.1547  0.1495  0.7063
   50U     HO'2 1098   5.634   6.617   3.343  0.2006  0.2053  1.2035
   50U      O3' 1099   5.672   6.592   3.562 -0.7330  0.2503 -0.1149
   51A        P 1100   5.689   6.444   3.607 -0.7734 -0.1700  0.4603
   51A      O1P 1101   5.565   6.391   3.667  0.1668  0.0995  0.4435
   51A      O2P 1102   5.812   6.416   3.680  0.0637  0.3011 -0.0361
   51A      O5' 1103   5.706   6.366   3.469  0.0830  0.2553 -0.3556
   51A      C5' 1104   5.596   6.349   3.386 -0.4820  0.2788  0.9948
   51A     H5'1 1105   5.557   6.447   3.361  0.0346  0.0448 -0.8242
   51A     H5'2 1106   5.521   6.293   3.443 -1.2242  0.0644 -0.1513
   51A      C4' 1107   5.648   6.273   3.259 -0.6246 -0.4151 -0.4469
   51A      H4' 1108   5.568   6.259   3.187  0.4234 -0.8764 -1.5556
   51A      O4' 1109   5.768   6.338   3.203 -0.1137  0.3570  0.6144
   51A      C1' 1110   5.846   6.239   3.145 -0.1235  0.9037 -0.8727
   51A      H1' 1111   5.860   6.257   3.038 -2.2705  0.1404 -1.3279
   51A       N9 1112   5.979   6.234   3.202  0.1755  0.3832 -0.2554
   51A       C8 1113   6.012   6.296   3.320 -0.9351 -0.3668 -0.5778
   51A       H8 1114   5.941   6.349   3.382  2.9592  1.4834  2.8420
   51A       N7 1115   6.138   6.291   3.354 -0.0225  0.4975  0.8326
   51A       C5 1116   6.191   6.228   3.237  1.0202  0.1533  0.1816
   51A       C6 1117   6.329   6.194   3.202  0.2578 -0.2215  0.5124
   51A       N6 1118   6.441   6.236   3.257 -0.7242  0.2434 -0.1507
   51A      H61 1119   6.423   6.295   3.337 -0.9197  1.1646 -0.8679
   51A      H62 1120   6.532   6.233   3.213  0.7241 -0.5558  2.5889
   51A       N1 1121   6.354   6.131   3.089  0.0306 -0.2656 -1.2511
   51A       C2 1122   6.254   6.097   3.008  0.8892 -0.5882 -0.0786
   51A       H2 1123   6.276   6.050   2.914 -3.1105 -0.4343 -1.2342
   51A       N3 1124   6.122   6.122   3.024  0.2931 -0.6668  0.2387
   51A       C4 1125   6.096   6.190   3.143  0.6057  0.0933  0.5951
   51A      C3' 1126   5.696   6.132   3.283  0.1782  0.2476  0.1876
   51A      H3' 1127   5.753   6.138   3.376 -3.2538  1.1294  2.4255
   51A      C2' 1128   5.786   6.097   3.163 -0.0664 -0.5403 -0.0525
   51A     H2'1 1129   5.853   6.013   3.181 -0.1580 -0.8144 -0.9459
   51A      O2' 1130   5.703   6.087   3.053  0.4933 -0.0455 -0.0700
   51A     HO'2 1131   5.633   6.023   3.072  1.0476 -0.4204  0.7662
   51A      O3' 1132   5.581   6.047   3.303  0.5391 -0.1981  0.3342
   52U        P 1133   5.600   5.914   3.387  0.1201  0.2897 -0.1618
   52U      O1P 1134   5.468   5.839   3.381 -0.2752 -0.0518 -0.2160
   52U      O2P 1135   5.662   5.950   3.512 -0.5281  0.2701 -0.0115
   52U      O5' 1136   5.704   5.826   3.307 -0.6457 -0.3590 -0.5260
   52U      C5' 1137   5.673   5.754   3.187 -0.3206  0.0720  0.1638
   52U     H5'1 1138   5.617   5.815   3.116  0.4015 -0.1500 -0.6091
   52U     H5'2 1139   5.612   5.672   3.226 -0.7948  1.3039  2.1711
   52U      C4' 1140   5.794   5.684   3.123 -0.6546 -0.5998 -0.0017
   52U      H4' 1141   5.763   5.627   3.035 -3.5385 -2.0914  1.8213
   52U      O4' 1142   5.886   5.785   3.092 -0.4106 -0.0585 -1.0568
   52U      C1' 1143   6.020   5.731   3.100 -0.0050  0.0930 -0.1143
   52U      H1' 1144   6.071   5.753   3.006  1.4368  1.3769  0.9154
   52U       N1 1145   6.097   5.804   3.207  0.2912  0.3774 -0.2674
   52U       C6 1146   6.041   5.860   3.321 -0.8882  0.1562  0.2703
   52U       H6 1147   5.935   5.849   3.337 -1.4810 -0.1240 -3.0437
   52U       C5 1148   6.122   5.923   3.415 -0.1368  0.1087  0.7340
   52U       H5 1149   6.072   5.972   3.497 -4.0105  0.2648 -1.4984
   52U       C4 1150   6.263   5.947   3.398  0.7200  0.0261  0.7874
   52U       O4 1151   6.330   6.025   3.470 -0.2832  0.0797 -0.0887
   52U       N3 1152   6.310   5.876   3.285 -0.1927 -0.3408 -0.6886
   52U       H3 1153   6.408   5.882   3.260 -0.1362 -2.6027 -1.1834
   52U       C2 1154   6.236   5.815   3.185  0.1170  0.5422  0.1267
   52U       O2 1155   6.288   5.762   3.087 -0.0623 -0.5096  0.2744
   52U      C3' 1156   5.865   5.583   3.212 -0.9046  0.4254  0.1209
   52U      H3' 1157   5.880   5.629   3.310  3.3495  0.9704 -0.5746
   52U      C2' 1158   6.003   5.591   3.137  0.7342  0.3092 -0.3339
   52U     H2'1 1159   6.079   5.557   3.207 -0.8010  0.0364  1.2738
   52U      O2' 1160   6.005   5.518   3.011 -0.0832  0.6010  0.1113
   52U     HO'2 1161   5.944   5.443   3.009  0.5972 -0.0224 -3.2769
   52U      O3' 1162   5.816   5.450   3.217  0.7479  0.2535 -0.0758
   53U        P 1163   5.846   5.346   3.324  0.0797  0.6717 -0.0452
   53U      O1P 1164   5.763   5.230   3.283 -0.1695 -0.4869 -0.5776
   53U      O2P 1165   5.824   5.405   3.457  0.6938  0.2801 -0.0839
   53U      O5' 1166   6.001   5.316   3.303  1.0507  0.4079  0.1516
   53U      C5' 1167   6.047   5.214   3.212 -0.0673 -0.4492  1.2913
   53U     H5'1 1168   6.035   5.238   3.106  0.6940 -3.2805  0.4767
   53U     H5'2 1169   6.009   5.112   3.224  1.1998 -1.3120 -1.2981
   53U      C4' 1170   6.201   5.195   3.221 -0.1425  0.5530  0.2750
   53U      H4' 1171   6.234   5.124   3.144  1.0163 -0.8890  2.0250
   53U      O4' 1172   6.270   5.317   3.189 -0.2235 -0.2712  0.1474
   53U      C1' 1173   6.390   5.337   3.267 -0.4301  0.2745  0.0333
   53U      H1' 1174   6.473   5.348   3.198 -0.2738  0.0000  0.1737
   53U       N1 1175   6.395   5.453   3.358  0.4394 -0.0890 -0.8947
   53U       C6 1176   6.278   5.495   3.412  0.8707  0.2632  0.1252
   53U       H6 1177   6.187   5.441   3.391  0.6947  0.2315  0.9655
   53U       C5 1178   6.282   5.607   3.490 -0.4507 -0.0615  0.4349
   53U       H5 1179   6.193   5.634   3.544  0.2955  0.3716  1.5005
   53U       C4 1180   6.402   5.677   3.526  0.2520  0.1606 -0.0189
   53U       O4 1181   6.402   5.769   3.607  0.5340  0.6824  0.3735
   53U       N3 1182   6.512   5.624   3.473  0.2030  0.8261 -0.5132
   53U       H3 1183   6.603   5.646   3.513  0.7514  0.5668 -1.5789
   53U       C2 1184   6.513   5.506   3.400 -0.7228  0.3400 -0.3701
   53U       O2 1185   6.620   5.448   3.365  0.8589 -0.5350 -0.5704
   53U      C3' 1186   6.254   5.155   3.357 -0.2406 -0.0838 -0.0750
   53U      H3' 1187   6.210   5.213   3.438  1.3129  0.7508  0.2073
   53U      C2' 1188   6.403   5.204   3.342  0.2248  0.1401 -0.2757
   53U     H2'1 1189   6.449   5.216   3.440 -2.9369  3.1199  1.0853
   53U      O2' 1190   6.481   5.116   3.257 -0.1514 -0.7245  0.1839
   53U     HO'2 1191   6.472   5.022   3.274  1.0314 -0.8596  0.1700
   53U      O3' 1192   6.248   5.015   3.397  0.5696  0.1663 -0.1926
   54C        P 1193   6.228   4.978   3.556  0.3220 -0.0530 -0.0843
   54C      O1P 1194   6.192   4.836   3.575  0.1747 -0.5309 -0.3832
   54C      O2P 1195   6.143   5.083   3.619  0.1674 -0.7505 -0.0543
   54C      O5' 1196   6.375   5.004   3.610 -0.0280 -0.2863 -1.2129
   54C      C5' 1197   6.496   4.938   3.560  0.0736  0.4854  1.1677
   54C     H5'1 1198   6.498   4.931   3.451  0.6222 -2.2856  1.2813
   54C     H5'2 1199   6.492   4.832   3.587 -2.5121  0.9005  2.7674
   54C      C4' 1200   6.621   5.004   3.615 -0.0766  0.0339 -0.3706
   54C      H4' 1201   6.713   4.957   3.582 -2.1237 -2.7310 -2.6432
   54C      O4' 1202   6.628   5.138   3.579 -0.5353  0.7142  0.5085
   54C      C1' 1203   6.695   5.205   3.675 -0.1913 -0.6337 -0.5937
   54C      H1' 1204   6.785   5.244   3.628  0.4616 -0.3678  0.8371
   54C       N1 1205   6.625   5.334   3.718 -0.4152 -0.3072 -0.0923
   54C       C6 1206   6.492   5.350   3.700 -0.0571  0.5433 -0.1790
   54C       H6 1207   6.430   5.269   3.664  2.0302 -0.6930 -1.1295
   54C       C5 1208   6.434   5.461   3.742 -0.3871  0.0574 -0.9143
   54C       H5 1209   6.327   5.468   3.731 -0.5211 -1.0008 -0.4712
   54C       C4 1210   6.513   5.546   3.827  0.0678  1.0414 -0.8543
   54C       N4 1211   6.451   5.640   3.889  0.7542  0.2909  0.8324
   54C      H41 1212   6.364   5.672   3.849 -0.0823 -0.1826  2.2351
   54C      H42 1213   6.510   5.685   3.958  4.5285 -3.7244  0.6749
   54C       N3 1214   6.637   5.525   3.866  0.0721 -0.6511  0.5939
   54C       C2 1215   6.698   5.427   3.797  0.0021  0.3072  0.3278
   54C       O2 1216   6.817   5.418   3.810  0.0070 -0.3027  0.2008
   54C      C3' 1217   6.624   4.999   3.766 -0.4307  0.5727 -0.4166
   54C      H3' 1218   6.530   5.036   3.807 -0.1585  2.5156 -1.3915
   54C      C2' 1219   6.730   5.107   3.787  0.1281 -0.3176  0.1628
   54C     H2'1 1220   6.716   5.151   3.886 -2.0124  0.1463 -0.3023
   54C      O2' 1221   6.861   5.066   3.769 -0.0141 -0.1170 -0.1924
   54C     HO'2 1222   6.874   4.996   3.832  1.4012 -0.4381 -0.7910
   54C      O3' 1223   6.656   4.863   3.820  0.3579 -0.0410 -0.1409
   55C        P 1224   6.611   4.818   3.962 -0.3749  0.0325  0.2716
   55C      O1P 1225   6.660   4.677   3.986 -0.4365 -0.1808 -0.9320
   55C      O2P 1226   6.469   4.847   3.966 -0.1727  0.5043 -0.3885
   55C      O5' 1227   6.682   4.918   4.064  0.2472 -0.3017  0.1762
   55C      C5' 1228   6.815   4.905   4.100  0.2425 -0.2303 -0.0584
   55C     H5'1 1229   6.880   4.897   4.013  1.6625  3.1385  0.5344
   55C     H5'2 1230   6.832   4.807   4.145  1.0304 -0.5756 -1.0706
   55C      C4' 1231   6.865   5.013   4.190  0.8800 -0.0851  0.1426
   55C      H4' 1232   6.967   4.981   4.213 -0.3222 -5.7063 -0.8483
   55C      O4' 1233   6.872   5.141   4.127  0.2299 -0.0712 -0.2670
   55C      C1' 1234   6.879   5.231   4.232  0.2343 -0.7750  0.4223
   55C      H1' 1235   6.973   5.287   4.230  1.5676 -2.8729  0.8260
   55C       N1 1236   6.769   5.333   4.217 -0.3807 -0.1757  0.1076
   55C       C6 1237   6.649   5.289   4.170  0.0840  0.4131 -0.0792
   55C       H6 1238   6.628   5.187   4.139 -1.4060 -0.0983  2.4006
   55C       C5 1239   6.543   5.371   4.173 -0.7671 -0.1213 -0.1346
   55C       H5 1240   6.453   5.340   4.123 -1.5736 -0.9747  1.7368
   55C       C4 1241   6.566   5.504   4.224  0.0851 -0.2703 -0.4115
   55C       N4 1242   6.466   5.581   4.230 -0.1948 -0.1161  0.1180
   55C      H41 1243   6.376   5.550   4.195 -1.5472  2.6301  0.9270
   55C      H42 1244   6.479   5.676   4.260  1.1159 -0.0453 -0.6143
   55C       N3 1245   6.682   5.550   4.270 -0.2225 -0.0524  0.1991
   55C       C2 1246   6.785   5.462   4.267 -0.0039 -0.3253 -0.5441
   55C       O2 1247   6.893   5.500   4.310  0.2045  0.1436  0.1696
   55C      C3' 1248   6.785   5.035   4.319  0.1901  0.3924 -0.1698
   55C      H3' 1249   6.683   5.055   4.287 -1.0693  2.3277  4.2228
   55C      C2' 1250   6.860   5.161   4.364  0.1651  0.0205 -0.8013
   55C     H2'1 1251   6.798   5.226   4.425  1.7617 -0.4207  1.3861
   55C      O2' 1252   6.983   5.133   4.421 -0.2699  0.3677  0.3903
   55C     HO'2 1253   6.978   5.038   4.434 -1.5100  0.0605 -1.8277
   55C      O3' 1254   6.807   4.923   4.409  0.2949 -0.1934 -0.0754
   56G        P 1255   6.716   4.887   4.524 -0.2133  0.2852 -0.1002
   56G      O1P 1256   6.768   4.762   4.584  0.4735 -0.3338 -0.5604
   56G      O2P 1257   6.578   4.895   4.476  0.0208 -0.0856  0.1018
   56G      O5' 1258   6.749   5.000   4.627 -0.2084  0.1261  0.3960
   56G      C5' 1259   6.867   5.013   4.699  0.5188  0.1228 -0.7359
   56G     H5'1 1260   6.947   5.021   4.625 -1.7151  0.6165 -3.2706
   56G     H5'2 1261   6.882   4.928   4.765 -1.0752  0.4291  0.0776
   56G      C4' 1262   6.877   5.143   4.777  0.1705  0.1805 -0.7019
   56G      H4' 1263   6.972   5.133   4.830  0.3753 -1.3683 -1.3228
   56G      O4' 1264   6.877   5.261   4.697 -0.2215  0.1036 -0.3222
   56G      C1' 1265   6.820   5.366   4.777 -0.1663  0.0904 -0.1033
   56G      H1' 1266   6.890   5.449   4.788  1.0902 -1.0347  0.5094
   56G       N9 1267   6.688   5.410   4.710 -0.2543  0.3440 -0.1787
   56G       C8 1268   6.603   5.323   4.634 -0.4240 -0.3070 -0.4562
   56G       H8 1269   6.612   5.216   4.635  1.5731 -0.1900  1.5624
   56G       N7 1270   6.503   5.394   4.583  0.0027  0.1543 -0.2627
   56G       C5 1271   6.525   5.525   4.620  0.0065 -0.2276 -0.3243
   56G       C6 1272   6.463   5.655   4.588  0.6594  0.0868  0.0583
   56G       O6 1273   6.369   5.676   4.512 -0.3247 -0.5533  0.5898
   56G       N1 1274   6.507   5.762   4.655  0.3395 -0.0965 -0.0130
   56G       H1 1275   6.452   5.846   4.646 -2.9320 -1.7927  2.4474
   56G       C2 1276   6.605   5.758   4.749  0.3355  0.2667  0.2439
   56G       N2 1277   6.622   5.862   4.831 -0.0396  0.2234  0.0682
   56G      H21 1278   6.594   5.955   4.805  1.9344  0.9884  0.4847
   56G      H22 1279   6.684   5.845   4.909  0.8379 -2.0343 -1.0232
   56G       N3 1280   6.675   5.647   4.781 -0.4040  0.7287  0.4109
   56G       C4 1281   6.630   5.532   4.713  0.1418 -0.0767  0.4155
   56G      C3' 1282   6.769   5.162   4.886 -0.3327 -0.5447  0.5156
   56G      H3' 1283   6.676   5.137   4.834  0.7665 -0.2441 -1.7469
   56G      C2' 1284   6.787   5.309   4.910  0.3022 -0.3773 -0.1339
   56G     H2'1 1285   6.695   5.355   4.946  1.0483  0.7312  0.4026
   56G      O2' 1286   6.899   5.341   4.991  0.3637 -0.0597  0.0495
   56G     HO'2 1287   6.891   5.287   5.070 -0.0787  2.3222  1.7486
   56G      O3' 1288   6.792   5.092   5.011 -0.5389 -0.0116  0.2726
   57U        P 1289   6.682   5.057   5.115  0.1074  0.1740 -0.3862
   57U      O1P 1290   6.731   4.949   5.205  0.0881  0.4473  0.3331
   57U      O2P 1291   6.559   5.028   5.041 -0.2970 -0.1510  0.2031
   57U      O5' 1292   6.651   5.199   5.183 -0.2474 -0.3914 -0.2960
   57U      C5' 1293   6.728   5.259   5.283 -0.1650  0.2409 -1.0306
   57U     H5'1 1294   6.825   5.292   5.245 -0.4429  3.5927  0.8431
   57U     H5'2 1295   6.749   5.187   5.362  0.3809  0.0457 -1.3536
   57U      C4' 1296   6.670   5.388   5.338 -0.1737  0.0418  0.0469
   57U      H4' 1297   6.726   5.424   5.423 -0.4001  0.8452 -0.1337
   57U      O4' 1298   6.665   5.495   5.243  0.1226  0.4797  0.0937
   57U      C1' 1299   6.548   5.573   5.266 -0.7041  0.3804  0.1702
   57U      H1' 1300   6.564   5.678   5.295 -1.8668  0.9499 -1.1566
   57U       N1 1301   6.466   5.559   5.136  0.1262  0.0251 -0.6462
   57U       C6 1302   6.469   5.448   5.060  0.2855  0.1544  0.2472
   57U       H6 1303   6.525   5.362   5.091  1.0882 -0.2407 -2.0818
   57U       C5 1304   6.389   5.441   4.955  0.3031  0.3312 -0.3883
   57U       H5 1305   6.374   5.349   4.901  1.7963 -0.2309  0.1045
   57U       C4 1306   6.305   5.548   4.908 -0.3851  0.2195 -0.6078
   57U       O4 1307   6.233   5.547   4.809  0.1103 -0.6063  0.3342
   57U       N3 1308   6.324   5.662   4.980 -0.1244 -0.0164 -0.5051
   57U       H3 1309   6.261   5.738   4.959  0.4869  0.2955 -1.2655
   57U       C2 1310   6.395   5.671   5.096 -0.0443  0.3564  0.4465
   57U       O2 1311   6.389   5.777   5.154 -0.5807  0.2494  0.5328
   57U      C3' 1312   6.521   5.373   5.376 -0.4975  0.1247  0.3425
   57U      H3' 1313   6.466   5.314   5.303 -1.9929  1.9629 -0.0791
   57U      C2' 1314   6.467   5.515   5.381 -0.3819  0.5872 -0.1838
   57U     H2'1 1315   6.360   5.510   5.360 -0.9216 -0.6035  2.5281
   57U      O2' 1316   6.505   5.595   5.492 -0.2701 -0.6222  0.4844
   57U     HO'2 1317   6.505   5.538   5.569  0.8511 -1.1113  0.1530
   57U      O3' 1318   6.509   5.310   5.504  0.2996  0.0102 -0.0671
   58A        P 1319   6.371   5.241   5.561  0.0333  0.0338  0.0760
   58A      O1P 1320   6.406   5.191   5.701 -0.1408  0.3700  0.2892
   58A      O2P 1321   6.325   5.139   5.463  0.1967  0.4816 -0.3453
   58A      O5' 1322   6.251   5.359   5.574  0.2846  0.6394 -0.4834
   58A      C5' 1323   6.227   5.444   5.688 -0.0397  0.5989  0.1004
   58A     H5'1 1324   6.327   5.476   5.716  0.7699 -0.5363 -1.3608
   58A     H5'2 1325   6.191   5.385   5.773  1.7428 -0.2759  0.2849
   58A      C4' 1326   6.124   5.553   5.645 -0.6757  0.4023 -0.3368
   58A      H4' 1327   6.118   5.631   5.721 -0.8991  1.3799 -1.3213
   58A      O4' 1328   6.169   5.620   5.528  0.1971 -0.1200  0.3319
   58A      C1' 1329   6.052   5.648   5.450  0.2283 -0.2821  0.2869
   58A      H1' 1330   6.043   5.755   5.432 -1.4651 -0.4299  0.1098
   58A       N9 1331   6.052   5.579   5.321 -1.0457  0.1016 -0.3142
   58A       C8 1332   6.119   5.466   5.287 -0.5307 -0.1922 -0.4055
   58A       H8 1333   6.187   5.412   5.351  0.7139  0.0450 -1.4750
   58A       N7 1334   6.107   5.437   5.160  0.8513  0.7671 -0.2257
   58A       C5 1335   6.018   5.530   5.112 -0.3256  0.5535  0.6255
   58A       C6 1336   5.945   5.550   4.992  0.0669 -0.3434  1.1986
   58A       N6 1337   5.953   5.479   4.881 -0.0215  1.6207 -0.0865
   58A      H61 1338   6.030   5.416   4.863 -1.0939 -0.1142  1.0903
   58A      H62 1339   5.888   5.497   4.805 -0.4410  1.3465  0.2053
   58A       N1 1340   5.859   5.653   4.975  0.1146  0.3000 -0.1447
   58A       C2 1341   5.840   5.726   5.077 -0.2448 -0.6685 -0.0283
   58A       H2 1342   5.765   5.802   5.065 -1.0486 -0.5606  4.1301
   58A       N3 1343   5.890   5.721   5.197  0.5436 -1.1342 -0.1319
   58A       C4 1344   5.977   5.614   5.213 -0.2760  0.5617 -0.1708
   58A      C3' 1345   5.984   5.499   5.621 -0.2587 -0.1751 -0.8256
   58A      H3' 1346   5.984   5.403   5.568  0.0743  0.2494 -1.6242
   58A      C2' 1347   5.925   5.604   5.530  0.6381  0.2689  0.0119
   58A     H2'1 1348   5.844   5.571   5.464  0.4046  1.7712 -0.5052
   58A      O2' 1349   5.875   5.714   5.612 -0.0554  0.1651  0.1576
   58A     HO'2 1350   5.817   5.678   5.680 -2.6311 -1.7785 -2.8088
   58A      O3' 1351   5.922   5.486   5.750 -0.0745  0.0724 -0.1865
   59C        P 1352   5.815   5.370   5.777  0.1135  0.0175 -0.0957
   59C      O1P 1353   5.786   5.390   5.918 -0.8877  0.1852 -0.2866
   59C      O2P 1354   5.875   5.237   5.748 -0.6528 -0.0463  0.4058
   59C      O5' 1355   5.693   5.392   5.685  0.5283 -0.2034  0.5598
   59C      C5' 1356   5.582   5.486   5.714 -0.5260 -0.7770 -0.4717
   59C     H5'1 1357   5.624   5.581   5.746 -2.1273 -0.1355 -0.1720
   59C     H5'2 1358   5.520   5.446   5.793 -1.3291  0.6741 -0.3195
   59C      C4' 1359   5.495   5.517   5.598 -0.1429 -0.1806  0.3068
   59C      H4' 1360   5.430   5.596   5.636 -0.3548  0.0776 -0.5701
   59C      O4' 1361   5.577   5.573   5.496  0.1604 -0.4774 -0.0592
   59C      C1' 1362   5.528   5.542   5.369  0.8943  0.0840 -0.3179
   59C      H1' 1363   5.506   5.637   5.321 -2.2139 -0.7008 -0.6414
   59C       N1 1364   5.627   5.466   5.285 -0.0243 -0.4205 -0.1147
   59C       C6 1365   5.730   5.380   5.333  0.9933 -0.3149  0.0697
   59C       H6 1366   5.741   5.365   5.439 -1.9835  0.0915  0.5067
   59C       C5 1367   5.800   5.309   5.242 -0.8725 -0.0461 -0.8668
   59C       H5 1368   5.883   5.248   5.274  0.7758  0.9500 -3.0182
   59C       C4 1369   5.755   5.310   5.110 -0.4725 -0.3977 -0.4465
   59C       N4 1370   5.828   5.242   5.028 -0.4427  0.3268  0.0319
   59C      H41 1371   5.912   5.203   5.068 -1.4674 -2.7485 -0.5365
   59C      H42 1372   5.812   5.262   4.930  2.2790  2.9250 -0.0245
   59C       N3 1373   5.661   5.379   5.060  0.2753  0.1194  0.2673
   59C       C2 1374   5.592   5.455   5.148  0.1708 -0.3454 -0.0598
   59C       O2 1375   5.499   5.522   5.105 -0.2581 -0.1740  0.2029
   59C      C3' 1376   5.417   5.405   5.537 -0.1158  0.2671 -0.2552
   59C      H3' 1377   5.480   5.316   5.534 -1.2045 -0.5414  0.3424
   59C      C2' 1378   5.396   5.465   5.397  0.1502  1.2820 -0.2261
   59C     H2'1 1379   5.396   5.390   5.318 -1.1001  2.4177 -1.3631
   59C      O2' 1380   5.277   5.545   5.384  0.0739  0.6324  0.0889
   59C     HO'2 1381   5.272   5.619   5.445 -1.2208 -0.9026  1.9981
   59C      O3' 1382   5.293   5.375   5.604 -1.1777 -0.1999 -0.0827
   60U        P 1383   5.230   5.226   5.594 -0.3075  0.0450  0.2550
   60U      O1P 1384   5.101   5.222   5.656  0.7316  0.6132  0.4104
   60U      O2P 1385   5.338   5.136   5.639 -0.1382  0.4919  0.2049
   60U      O5' 1386   5.217   5.215   5.434  0.3733  0.3269 -0.3231
   60U      C5' 1387   5.108   5.269   5.368  0.2538 -0.4811 -1.0754
   60U     H5'1 1388   5.108   5.377   5.382  1.2420 -0.5685 -0.2648
   60U     H5'2 1389   5.020   5.229   5.419  0.9843  0.1584  0.7693
   60U      C4' 1390   5.105   5.249   5.220 -0.2519  0.2606  0.3270
   60U      H4' 1391   5.020   5.304   5.181  1.6614  1.9976 -1.6329
   60U      O4' 1392   5.226   5.292   5.160 -0.4677 -0.6506  0.0628
   60U      C1' 1393   5.261   5.228   5.043  0.1494  0.6287  0.4889
   60U      H1' 1394   5.256   5.293   4.955  2.0611 -0.4504 -0.5056
   60U       N1 1395   5.387   5.152   5.045  0.0841  0.1331 -0.0845
   60U       C6 1396   5.433   5.100   5.162 -0.2861 -0.4036 -0.8265
   60U       H6 1397   5.375   5.120   5.252 -0.5000 -2.3328 -0.4864
   60U       C5 1398   5.541   5.019   5.171 -0.3007  0.5957  0.7974
   60U       H5 1399   5.569   4.981   5.268 -1.4548  1.7944  1.6275
   60U       C4 1400   5.608   4.975   5.054 -0.0412 -0.3225  0.0232
   60U       O4 1401   5.695   4.887   5.055  0.0889 -0.1943  0.7670
   60U       N3 1402   5.558   5.032   4.937  0.4580 -0.9516 -0.1267
   60U       H3 1403   5.600   4.996   4.852 -0.2601  0.9557 -1.3438
   60U       C2 1404   5.446   5.111   4.924 -0.6151 -0.2251  0.0827
   60U       O2 1405   5.393   5.131   4.816 -0.7259  0.1413 -0.1326
   60U      C3' 1406   5.090   5.113   5.167  0.6450  0.5193  0.1985
   60U      H3' 1407   5.135   5.040   5.235 -0.4563  0.2969  0.7090
   60U      C2' 1408   5.149   5.131   5.030  0.6917 -0.0062  0.3165
   60U     H2'1 1409   5.185   5.038   4.986  1.0462 -0.1964  0.9979
   60U      O2' 1410   5.046   5.181   4.935  0.3047 -0.4533  0.0959
   60U     HO'2 1411   4.970   5.128   4.961 -0.3844  0.3212 -0.3050
   60U      O3' 1412   4.950   5.078   5.139 -0.0822 -0.2752  0.3239
   61U        P 1413   4.854   5.020   5.249 -0.2970  0.1371 -0.1735
   61U      O1P 1414   4.747   4.948   5.177  0.1198 -0.3196  0.4216
   61U      O2P 1415   4.819   5.127   5.346 -0.2342 -0.5280 -0.1170
   61U      O5' 1416   4.932   4.910   5.335 -0.6334 -0.1954 -0.4823
   61U      C5' 1417   4.884   4.826   5.442 -0.2430  0.2836 -0.3164
   61U     H5'1 1418   4.827   4.743   5.399 -1.0897  0.5770  0.2131
   61U     H5'2 1419   4.827   4.895   5.504  1.2157  1.1818  0.0597
   61U      C4' 1420   5.003   4.762   5.517 -0.1383 -0.3163 -0.5501
   61U      H4' 1421   4.954   4.719   5.605  0.2675  2.3914  1.0899
   61U      O4' 1422   5.066   4.672   5.430  0.0929  0.4919 -0.1969
   61U      C1' 1423   5.202   4.702   5.409  0.5644  0.6016  0.6529
   61U      H1' 1424   5.270   4.637   5.464  2.4625  0.5548 -1.5956
   61U       N1 1425   5.237   4.696   5.256 -0.2341 -0.2296 -0.2159
   61U       C6 1426   5.136   4.710   5.161  0.4230  0.0629  0.4177
   61U       H6 1427   5.034   4.710   5.195 -0.9480  2.1392 -3.2046
   61U       C5 1428   5.178   4.732   5.033  0.2253 -0.1323 -0.3599
   61U       H5 1429   5.100   4.751   4.961 -0.3742 -0.4561  0.2041
   61U       C4 1430   5.320   4.737   4.996 -0.2873  0.1985  0.2099
   61U       O4 1431   5.361   4.771   4.885 -0.1031  0.4225  0.0318
   61U       N3 1432   5.408   4.704   5.091  0.5847  0.3990 -0.7744
   61U       H3 1433   5.505   4.685   5.072  0.1147 -1.6862 -1.2535
   61U       C2 1434   5.371   4.680   5.225 -0.5742 -0.2983  0.8910
   61U       O2 1435   5.460   4.659   5.302  0.4511  0.3968 -0.9870
   61U      C3' 1436   5.114   4.857   5.574  0.0582  0.6335 -0.5729
   61U      H3' 1437   5.075   4.957   5.588 -0.9190  0.3566 -1.2219
   61U      C2' 1438   5.217   4.850   5.461 -0.6404 -0.3737  0.1459
   61U     H2'1 1439   5.188   4.925   5.388  2.0358  0.3426 -0.2807
   61U      O2' 1440   5.349   4.886   5.511 -0.4027 -0.1408  0.5161
   61U     HO'2 1441   5.339   4.971   5.554 -0.1363  1.2691 -2.0482
   61U      O3' 1442   5.154   4.809   5.706  0.0610 -0.1573  0.7550
   61U      H3T 1443   5.228   4.862   5.736  0.2122  0.7187 -1.0689
   62G      O5' 1444   5.519   5.299   4.034  0.4646 -0.6642  0.0838
   62G      H5T 1445   5.559   5.266   3.953  2.3523 -0.3177  0.8204
   62G      C5' 1446   5.386   5.355   4.007  0.1775  0.8919  0.4134
   62G     H5'1 1447   5.323   5.280   3.961  1.0281  0.7731 -0.5796
   62G     H5'2 1448   5.380   5.429   3.927  0.0447 -0.4668 -0.8789
   62G      C4' 1449   5.304   5.397   4.132 -0.0690  0.0844 -0.7584
   62G      H4' 1450   5.198   5.390   4.107 -0.3945 -1.1228  0.8117
   62G      O4' 1451   5.320   5.302   4.234 -0.2633 -0.1633  0.0026
   62G      C1' 1452   5.310   5.357   4.359 -0.4765  0.2727  0.4920
   62G      H1' 1453   5.233   5.314   4.423  0.1901 -1.6935  0.0357
   62G       N9 1454   5.435   5.328   4.425 -0.2188  0.0353  0.0546
   62G       C8 1455   5.552   5.272   4.369 -0.8214  0.2086  0.3262
   62G       H8 1456   5.550   5.241   4.265  1.2005  1.0905 -0.0207
   62G       N7 1457   5.651   5.265   4.447 -0.3905  0.5863 -0.7673
   62G       C5 1458   5.598   5.303   4.574  1.0935  0.6289  0.8041
   62G       C6 1459   5.645   5.317   4.703  0.0320  0.8074  0.2099
   62G       O6 1460   5.755   5.291   4.750 -0.4824  0.0329 -0.2002
   62G       N1 1461   5.559   5.380   4.790 -0.2210 -0.3555 -0.4689
   62G       H1 1462   5.601   5.408   4.878 -2.1307  2.3992 -0.2891
   62G       C2 1463   5.440   5.437   4.761 -0.3983 -0.6019 -0.5352
   62G       N2 1464   5.358   5.484   4.857  0.0379  0.3676  0.1740
   62G      H21 1465   5.389   5.486   4.953  0.6154 -1.1048  0.0575
   62G      H22 1466   5.263   5.497   4.827  0.0323  3.7593  1.2351
   62G       N3 1467   5.389   5.428   4.641  0.5076 -0.1542 -0.0010
   62G       C4 1468   5.471   5.359   4.557 -0.1451 -0.2255  0.2744
   62G      C3' 1469   5.332   5.532   4.198 -0.0062 -0.5038 -0.1695
   62G      H3' 1470   5.439   5.553   4.199 -0.2983  1.2089 -0.8003
   62G      C2' 1471   5.280   5.507   4.339 -0.1540  0.8343 -0.8739
   62G     H2'1 1472   5.332   5.561   4.418 -1.3183 -1.7771  1.9017
   62G      O2' 1473   5.141   5.520   4.355 -0.1406  0.0899  0.1889
   62G     HO'2 1474   5.123   5.612   4.372 -0.5721 -0.0573  0.5549
   62G      O3' 1475   5.266   5.636   4.130 -0.2715 -0.4590  0.0645
   63U        P 1476   5.336   5.780   4.096 -0.2186  0.2612 -0.0401
   63U      O1P 1477   5.241   5.859   4.009  0.0891 -0.6087  0.1272
   63U      O2P 1478   5.467   5.748   4.038  0.4904 -0.2240 -0.0990
   63U      O5' 1479   5.346   5.842   4.241 -0.1101  0.1834 -0.3956
   63U      C5' 1480   5.234   5.911   4.310 -0.2050  0.2692  0.2326
   63U     H5'1 1481   5.146   5.847   4.313  1.7546 -2.6251  1.2805
   63U     H5'2 1482   5.204   6.004   4.263  1.4640  2.0118  2.4147
   63U      C4' 1483   5.266   5.950   4.455 -0.4538 -0.1783 -0.5560
   63U      H4' 1484   5.177   5.978   4.511 -0.9553 -1.6164 -0.5882
   63U      O4' 1485   5.303   5.828   4.517 -0.6804  0.0473 -0.3042
   63U      C1' 1486   5.381   5.863   4.633 -0.1033  0.0998 -0.2268
   63U      H1' 1487   5.329   5.836   4.725 -0.5158 -0.2369 -0.5514
   63U       N1 1488   5.507   5.784   4.624 -0.0152 -0.1485  0.1927
   63U       C6 1489   5.550   5.740   4.505 -0.5838  0.3498 -0.8680
   63U       H6 1490   5.495   5.754   4.413 -0.7167 -2.4747 -1.3190
   63U       C5 1491   5.657   5.662   4.500  0.4838  0.2217  0.2308
   63U       H5 1492   5.688   5.629   4.401  0.6215  0.9649  0.0191
   63U       C4 1493   5.736   5.625   4.614 -0.9901 -0.0594  0.2645
   63U       O4 1494   5.841   5.559   4.619 -0.3583  0.4143 -0.0589
   63U       N3 1495   5.693   5.683   4.733 -0.4252 -0.3959 -0.4748
   63U       H3 1496   5.751   5.673   4.814  2.2428  1.3613 -2.0038
   63U       C2 1497   5.577   5.764   4.740 -0.8952  0.9633 -0.9146
   63U       O2 1498   5.547   5.810   4.852 -0.4828 -0.4661  0.4492
   63U      C3' 1499   5.387   6.037   4.486  0.3855  0.1011  0.1603
   63U      H3' 1500   5.467   5.997   4.424 -0.6463 -0.4788 -0.8335
   63U      C2' 1501   5.411   6.009   4.632 -0.7896  0.1386  0.2418
   63U     H2'1 1502   5.512   6.026   4.671 -1.1036 -0.2952  1.2932
   63U      O2' 1503   5.316   6.073   4.716 -0.2615 -0.8719 -0.1156
   63U     HO'2 1504   5.336   6.057   4.809 -1.2133  1.1594  0.4882
   63U      O3' 1505   5.358   6.169   4.468  0.2617  0.3104  0.1314
   64A        P 1506   5.473   6.268   4.423 -0.5769 -0.0474 -0.0616
   64A      O1P 1507   5.417   6.401   4.392  0.2025 -0.1699  0.7887
   64A      O2P 1508   5.551   6.201   4.315 -0.0676  0.7337 -0.4562
   64A      O5' 1509   5.562   6.279   4.551 -0.0578 -0.3633 -0.4497
   64A      C5' 1510   5.515   6.355   4.664 -0.0128 -0.3144 -0.0424
   64A     H5'1 1511   5.418   6.321   4.702 -0.7172  1.7935  0.1842
   64A     H5'2 1512   5.501   6.459   4.634  1.3842 -0.4743 -1.3347
   64A      C4' 1513   5.610   6.360   4.774  0.8785 -0.1210 -0.2915
   64A      H4' 1514   5.572   6.432   4.847 -0.3793 -0.4441 -0.6090
   64A      O4' 1515   5.615   6.235   4.842 -0.5832  0.0671  0.6068
   64A      C1' 1516   5.744   6.225   4.890 -0.7730  0.4328 -0.2997
   64A      H1' 1517   5.758   6.191   4.992  3.5118  1.4317 -0.3597
   64A       N9 1518   5.805   6.119   4.799 -0.4251 -0.8272  0.4104
   64A       C8 1519   5.776   6.072   4.672 -0.9605  0.6094 -0.5852
   64A       H8 1520   5.706   6.130   4.613 -0.5522  2.9562  1.0741
   64A       N7 1521   5.843   5.963   4.634  0.0443 -0.5461 -0.1094
   64A       C5 1522   5.931   5.950   4.744  0.2893 -0.6548 -0.3419
   64A       C6 1523   6.037   5.865   4.779 -0.8496  0.4662  0.9960
   64A       N6 1524   6.078   5.761   4.702  0.3364  0.2220  0.0735
   64A      H61 1525   6.049   5.757   4.605 -0.9890 -0.8127  0.4753
   64A      H62 1526   6.155   5.711   4.742 -1.1663 -1.2190  1.2960
   64A       N1 1527   6.107   5.871   4.890 -0.0212  0.0178 -0.1681
   64A       C2 1528   6.075   5.971   4.972 -0.0263  0.4603 -0.3530
   64A       H2 1529   6.137   5.975   5.060  1.5140 -2.0522 -1.2135
   64A       N3 1530   5.981   6.064   4.962 -0.0658  0.4962  0.1273
   64A       C4 1531   5.912   6.046   4.843  0.0669  0.4500  0.9011
   64A      C3' 1532   5.745   6.400   4.735  0.9494 -0.5952  0.4794
   64A      H3' 1533   5.775   6.347   4.644 -1.8820  0.1970 -1.0415
   64A      C2' 1534   5.816   6.362   4.866 -0.0111  0.8220  0.9349
   64A     H2'1 1535   5.921   6.343   4.841 -0.8895 -2.8778 -0.7205
   64A      O2' 1536   5.794   6.449   4.986 -0.0991 -0.5858  0.8650
   64A     HO'2 1537   5.836   6.412   5.064  1.1756 -0.5446  0.2278
   64A      O3' 1538   5.752   6.539   4.728  0.0258 -0.1449 -0.8045
   65C        P 1539   5.878   6.606   4.652  0.3632  0.2898 -0.0117
   65C      O1P 1540   5.880   6.752   4.683  0.3198 -0.4662  0.1504
   65C      O2P 1541   5.874   6.571   4.508 -0.2371 -0.6552 -0.0597
   65C      O5' 1542   6.016   6.545   4.711 -0.1748  0.6829  0.3057
   65C      C5' 1543   6.073   6.600   4.829 -0.5184 -0.1167  0.1108
   65C     H5'1 1544   6.001   6.583   4.910 -0.8605 -1.7655 -0.5016
   65C     H5'2 1545   6.093   6.707   4.830 -1.2963  0.0362  0.5345
   65C      C4' 1546   6.200   6.534   4.872  0.4460  0.6293  0.3500
   65C      H4' 1547   6.237   6.574   4.966  1.7548 -1.1847  0.6523
   65C      O4' 1548   6.182   6.390   4.894 -0.6006  0.3832 -0.2505
   65C      C1' 1549   6.300   6.319   4.862  0.1820 -0.1667  0.2481
   65C      H1' 1550   6.333   6.278   4.957 -1.3586  0.7164  1.2183
   65C       N1 1551   6.281   6.218   4.756 -0.0936  0.3846 -0.0884
   65C       C6 1552   6.179   6.230   4.669  0.3015 -0.1334  0.0436
   65C       H6 1553   6.107   6.311   4.676 -1.2726 -1.4120 -0.6565
   65C       C5 1554   6.165   6.139   4.568 -0.5587 -0.1848 -0.4888
   65C       H5 1555   6.088   6.147   4.493 -1.1274 -1.2999 -0.0483
   65C       C4 1556   6.252   6.022   4.569 -1.2460  0.1833 -0.4163
   65C       N4 1557   6.240   5.929   4.477  0.3624 -0.3145  0.6368
   65C      H41 1558   6.152   5.917   4.431  1.4450 -0.4773 -1.5199
   65C      H42 1559   6.297   5.846   4.483 -0.7966 -1.2644 -0.9533
   65C       N3 1560   6.348   6.011   4.649  0.3134 -0.9362  0.6213
   65C       C2 1561   6.372   6.109   4.737  0.4917 -0.4070  0.1372
   65C       O2 1562   6.476   6.104   4.802 -0.4203  0.7492 -0.3220
   65C      C3' 1563   6.303   6.541   4.758 -0.0496  0.1818  0.5861
   65C      H3' 1564   6.255   6.492   4.673  2.5435 -1.8092  0.1387
   65C      C2' 1565   6.401   6.426   4.809 -0.3984 -0.6453  0.4240
   65C     H2'1 1566   6.454   6.383   4.725 -3.0723 -1.1577 -1.1379
   65C      O2' 1567   6.488   6.461   4.917 -0.4257  0.2114  0.3072
   65C     HO'2 1568   6.477   6.556   4.927  0.8107  0.5577 -1.1662
   65C      O3' 1569   6.361   6.662   4.718 -0.2283 -0.6254  0.0657
   66G        P 1570   6.422   6.669   4.570 -0.1950  0.1056  0.0723
   66G      O1P 1571   6.484   6.803   4.555 -0.4654  0.3853  0.4012
   66G      O2P 1572   6.316   6.627   4.480  0.1035 -0.3929 -0.1276
   66G      O5' 1573   6.541   6.571   4.570  0.2601  0.7456  0.4823
   66G      C5' 1574   6.673   6.609   4.609 -0.3603 -0.5112 -0.0469
   66G     H5'1 1575   6.671   6.657   4.707  1.7268  0.1276 -0.2816
   66G     H5'2 1576   6.718   6.682   4.542 -1.2183  1.5827  1.5293
   66G      C4' 1577   6.766   6.491   4.620  0.0266 -0.1608  0.0597
   66G      H4' 1578   6.854   6.528   4.673 -0.3564  0.6820  0.1173
   66G      O4' 1579   6.706   6.373   4.683 -0.2649 -0.1533  0.2754
   66G      C1' 1580   6.769   6.261   4.625 -0.4643 -0.5049  0.0226
   66G      H1' 1581   6.810   6.198   4.704 -0.0639  0.6335  0.7451
   66G       N9 1582   6.672   6.181   4.548  0.7735 -0.4115 -0.1890
   66G       C8 1583   6.548   6.225   4.502  0.3611 -0.1190  0.7969
   66G       H8 1584   6.500   6.322   4.508 -1.8903 -1.0700 -0.5261
   66G       N7 1585   6.493   6.140   4.421 -0.0100 -0.3145  0.1877
   66G       C5 1586   6.582   6.035   4.417  0.8069 -0.2487  0.3590
   66G       C6 1587   6.572   5.914   4.343  0.3812  0.3231 -0.6338
   66G       O6 1588   6.479   5.880   4.272 -0.2966 -0.1060  0.1087
   66G       N1 1589   6.675   5.829   4.355  0.2340  0.2526 -0.5892
   66G       H1 1590   6.657   5.731   4.337  0.4410 -0.5072  2.8046
   66G       C2 1591   6.777   5.854   4.441 -1.0077 -0.1243 -0.0767
   66G       N2 1592   6.873   5.764   4.437 -0.0347 -0.1247  0.5835
   66G      H21 1593   6.870   5.680   4.381 -0.4783 -0.0417  0.4835
   66G      H22 1594   6.947   5.778   4.504  0.5644  3.3158 -0.5886
   66G       N3 1595   6.788   5.961   4.516  0.0582 -0.1639  0.4458
   66G       C4 1596   6.684   6.050   4.505  0.2968 -0.3467  0.0902
   66G      C3' 1597   6.813   6.446   4.488  0.0133 -0.3640 -0.2468
   66G      H3' 1598   6.725   6.426   4.427 -0.8096  0.4750  0.6135
   66G      C2' 1599   6.877   6.315   4.532 -0.9803 -0.2129 -0.1783
   66G     H2'1 1600   6.893   6.253   4.444  1.3347  3.2478 -2.4954
   66G      O2' 1601   6.996   6.335   4.615 -0.4984  0.2703  0.9766
   66G     HO'2 1602   7.043   6.416   4.598  4.5890 -2.3226  0.7013
   66G      O3' 1603   6.910   6.539   4.430 -0.2189 -1.0648 -0.6367
   67G        P 1604   6.950   6.536   4.278 -0.6291 -0.3886 -0.4094
   67G      O1P 1605   7.042   6.642   4.264 -0.3254  0.2643 -0.0130
   67G      O2P 1606   6.823   6.536   4.202 -0.1588  0.6330 -0.1643
   67G      O5' 1607   7.019   6.391   4.265  0.2030 -0.2423 -1.0234
   67G      C5' 1608   7.160   6.380   4.279 -0.0528  0.3350 -0.0484
   67G     H5'1 1609   7.194   6.422   4.373 -0.1282 -0.8595  0.5282
   67G     H5'2 1610   7.210   6.440   4.203  1.7699 -0.3401  0.5616
   67G      C4' 1611   7.204   6.239   4.265  0.6071 -0.2835  0.5380
   67G      H4' 1612   7.305   6.237   4.306  1.2073 -0.2405 -0.8877
   67G      O4' 1613   7.135   6.138   4.348 -0.6404  0.0796  0.1126
   67G      C1' 1614   7.108   6.028   4.249  0.0852  0.3253  0.6335
   67G      H1' 1615   7.128   5.928   4.288  1.3977 -0.0264 -0.8617
   67G       N9 1616   6.971   6.019   4.190 -0.0921 -0.4366 -0.0568
   67G       C8 1617   6.868   6.111   4.193 -0.2770  0.2848  0.0532
   67G       H8 1618   6.878   6.205   4.245 -1.5235  0.3561  0.1966
   67G       N7 1619   6.752   6.078   4.147  0.1301  0.7544 -0.0315
   67G       C5 1620   6.785   5.952   4.093  0.1863 -0.4005  0.1227
   67G       C6 1621   6.707   5.852   4.031 -0.0613 -0.3935  0.3836
   67G       O6 1622   6.592   5.858   4.000  0.5071  0.2192 -0.6147
   67G       N1 1623   6.777   5.736   4.010  0.1912  0.4180 -0.0131
   67G       H1 1624   6.730   5.661   3.961 -0.4405  1.6930 -1.4185
   67G       C2 1625   6.909   5.713   4.044  0.9817 -0.0583 -0.4633
   67G       N2 1626   6.958   5.606   3.995 -0.2187  0.3819 -0.3960
   67G      H21 1627   6.913   5.543   3.930  2.1877 -1.9675  0.0596
   67G      H22 1628   7.058   5.599   4.005 -0.2254 -1.8769 -1.3563
   67G       N3 1629   6.987   5.805   4.088 -0.4040 -0.5958  0.1957
   67G       C4 1630   6.917   5.916   4.114 -0.7489 -0.3664 -0.4770
   67G      C3' 1631   7.222   6.196   4.120 -0.2966 -0.0764  1.2630
   67G      H3' 1632   7.147   6.242   4.056  1.1217 -1.0557 -1.3065
   67G      C2' 1633   7.201   6.047   4.125  0.1710 -0.3270 -0.1848
   67G     H2'1 1634   7.163   6.011   4.030 -1.9946  0.4673  0.3330
   67G      O2' 1635   7.329   5.984   4.149  0.4508 -0.0701  0.2323
   67G     HO'2 1636   7.394   6.052   4.128  0.1539  0.7263  1.7728
   67G      O3' 1637   7.351   6.237   4.071 -0.0952 -0.1210 -0.1017
   68A        P 1638   7.375   6.280   3.914 -0.7071  0.1119 -0.0041
   68A      O1P 1639   7.516   6.325   3.893 -0.3448 -0.2696 -0.3561
   68A      O2P 1640   7.267   6.363   3.876 -0.5795  0.4231 -0.6561
   68A      O5' 1641   7.354   6.142   3.843 -0.1627 -0.4235  0.0713
   68A      C5' 1642   7.464   6.054   3.817  0.5853 -0.5195  0.2008
   68A     H5'1 1643   7.520   6.032   3.908  0.3510  1.5222  0.8697
   68A     H5'2 1644   7.528   6.107   3.747 -1.2102  1.1043 -0.2908
   68A      C4' 1645   7.417   5.922   3.760  0.1358  0.2174 -0.9604
   68A      H4' 1646   7.499   5.850   3.767  0.9727  1.2843  1.0281
   68A      O4' 1647   7.318   5.857   3.826  0.8926  0.4813 -0.0686
   68A      C1' 1648   7.235   5.792   3.732 -0.1362  0.2680 -0.4602
   68A      H1' 1649   7.226   5.690   3.770  1.7530  0.5538  0.8911
   68A       N9 1650   7.107   5.864   3.719  0.1787 -0.3695  0.8944
   68A       C8 1651   7.065   5.988   3.754  0.1005 -0.2173 -0.2074
   68A       H8 1652   7.128   6.067   3.793 -0.3282 -0.0875  0.2301
   68A       N7 1653   6.933   6.001   3.758  0.5376  1.3062 -0.0988
   68A       C5 1654   6.890   5.883   3.696  0.4256 -0.1805  0.3843
   68A       C6 1655   6.765   5.821   3.661 -0.6919  0.5609  0.4920
   68A       N6 1656   6.643   5.873   3.679 -0.5287 -0.0890 -0.2290
   68A      H61 1657   6.630   5.946   3.747 -0.6834 -1.0676  0.8121
   68A      H62 1658   6.565   5.834   3.627 -1.6900  1.5490  0.2103
   68A       N1 1659   6.760   5.698   3.607 -0.5562 -0.0951  0.0391
   68A       C2 1660   6.876   5.633   3.595 -0.2527 -0.0247 -0.7006
   68A       H2 1661   6.872   5.542   3.538 -1.4441  0.2422 -1.0728
   68A       N3 1662   7.000   5.670   3.631 -0.1471  0.2120 -0.3823
   68A       C4 1663   6.997   5.793   3.686  0.2807  0.7246  0.7208
   68A      C3' 1664   7.384   5.925   3.608  0.7791 -0.0856  0.3347
   68A      H3' 1665   7.313   6.004   3.583  0.7702  0.2442  1.3233
   68A      C2' 1666   7.312   5.790   3.597  0.2955  0.7060 -0.3230
   68A     H2'1 1667   7.248   5.777   3.509  0.6167 -0.6660 -0.3753
   68A      O2' 1668   7.394   5.682   3.602 -0.0505  0.2791  0.1847
   68A     HO'2 1669   7.385   5.626   3.525 -2.0141  0.5779  0.1508
   68A      O3' 1670   7.497   5.949   3.526  1.1027  0.0792 -0.4780
   69A        P 1671   7.466   5.999   3.378  0.3695  0.4124  0.1416
   69A      O1P 1672   7.590   5.994   3.291  0.2704 -0.1416 -0.2803
   69A      O2P 1673   7.385   6.121   3.389  0.1003  0.1092  0.1333
   69A      O5' 1674   7.380   5.881   3.331 -0.0392 -0.2150  0.4571
   69A      C5' 1675   7.428   5.779   3.250  0.6031  0.5163 -0.1019
   69A     H5'1 1676   7.489   5.709   3.307  1.6446 -1.6677 -3.5421
   69A     H5'2 1677   7.476   5.825   3.164 -0.7300 -0.3039 -1.3393
   69A      C4' 1678   7.314   5.704   3.172  0.1194 -0.3049 -0.0559
   69A      H4' 1679   7.364   5.618   3.129 -1.2585 -0.6395 -1.0433
   69A      O4' 1680   7.208   5.651   3.248  0.5580 -0.6187 -0.0400
   69A      C1' 1681   7.084   5.672   3.181 -0.1011  0.1364 -0.6023
   69A      H1' 1682   7.023   5.583   3.163 -1.7775  1.4896 -2.0139
   69A       N9 1683   6.992   5.761   3.259  0.0247 -0.5382  0.6984
   69A       C8 1684   7.025   5.867   3.345  0.6871  0.0230  0.0052
   69A       H8 1685   7.125   5.907   3.358  0.5907 -0.0517  0.9799
   69A       N7 1686   6.921   5.936   3.386  0.8194  0.3526 -0.0078
   69A       C5 1687   6.811   5.870   3.335 -0.6406 -0.1625 -0.4805
   69A       C6 1688   6.677   5.905   3.324 -0.3278  0.2643 -0.0652
   69A       N6 1689   6.629   6.016   3.379  0.0114 -0.7075 -0.1693
   69A      H61 1690   6.696   6.073   3.430 -1.0580 -0.1350  0.6399
   69A      H62 1691   6.535   6.048   3.359  0.2738  0.9462  0.9718
   69A       N1 1692   6.591   5.848   3.237 -0.8634  1.0848  0.4469
   69A       C2 1693   6.641   5.742   3.171 -0.4946  0.2651 -0.2194
   69A       H2 1694   6.572   5.692   3.104  1.2683 -1.4731 -0.8481
   69A       N3 1695   6.771   5.703   3.164 -0.2254  0.0189  0.0833
   69A       C4 1696   6.853   5.768   3.247 -0.0848  0.0630  0.2246
   69A      C3' 1697   7.251   5.791   3.059  0.3146  0.3695  0.8686
   69A      H3' 1698   7.239   5.892   3.101  2.2287  0.7078  0.6636
   69A      C2' 1699   7.114   5.730   3.048  1.1261 -1.3670 -0.3576
   69A     H2'1 1700   7.039   5.804   3.020  0.3385 -1.7378  0.6907
   69A      O2' 1701   7.109   5.616   2.966 -0.0331  0.3555 -0.8085
   69A     HO'2 1702   7.161   5.634   2.888  1.1042  1.8536  0.2384
   69A      O3' 1703   7.317   5.802   2.929 -0.5530 -0.0673 -0.1201
   70U        P 1704   7.308   5.928   2.833  0.2785  0.1041 -0.1267
   70U      O1P 1705   7.404   5.915   2.724  0.3721 -0.2124  0.6197
   70U      O2P 1706   7.303   6.048   2.915 -0.7290 -0.0281 -0.3643
   70U      O5' 1707   7.166   5.925   2.759  0.3517 -0.6307 -0.2703
   70U      C5' 1708   7.128   5.832   2.669  0.8802  0.4035  0.8159
   70U     H5'1 1709   7.168   5.735   2.699 -0.3909 -0.1372  0.8233
   70U     H5'2 1710   7.182   5.858   2.578  0.2164 -0.4732  0.1438
   70U      C4' 1711   6.975   5.815   2.647  0.2023  0.0515 -0.1167
   70U      H4' 1712   6.961   5.732   2.578  1.0566 -0.5131  0.3627
   70U      O4' 1713   6.918   5.798   2.776  0.3240 -0.2939  0.3855
   70U      C1' 1714   6.787   5.856   2.769 -0.0196 -1.1102  0.0902
   70U      H1' 1715   6.718   5.773   2.786 -3.3124  1.5866  0.9076
   70U       N1 1716   6.773   5.961   2.881 -0.0394  0.1488  0.5809
   70U       C6 1717   6.877   6.048   2.914  0.1621 -0.4745  0.0300
   70U       H6 1718   6.970   6.036   2.860  1.5448 -0.0057  2.1845
   70U       C5 1719   6.858   6.153   3.005 -0.0563 -0.2903  1.1122
   70U       H5 1720   6.934   6.227   3.028  1.6987 -1.8414  0.5803
   70U       C4 1721   6.726   6.176   3.058 -0.3150  0.4869  0.1437
   70U       O4 1722   6.700   6.262   3.139  0.2659 -0.2376  0.0135
   70U       N3 1723   6.624   6.084   3.014 -0.4916 -0.3218  0.5074
   70U       H3 1724   6.529   6.102   3.043 -1.1929 -0.6377 -1.4331
   70U       C2 1725   6.641   5.983   2.928 -0.0876  1.5111  0.6478
   70U       O2 1726   6.541   5.917   2.894  0.1612  0.0316  0.2358
   70U      C3' 1727   6.910   5.939   2.588  0.5288 -0.5586 -0.3568
   70U      H3' 1728   6.939   6.034   2.633 -3.1091  0.8163 -0.5369
   70U      C2' 1729   6.762   5.913   2.630 -0.6407 -0.0380  0.1403
   70U     H2'1 1730   6.708   6.008   2.624 -0.6046 -0.0015  0.3804
   70U      O2' 1731   6.704   5.821   2.537 -0.6123 -0.0464 -0.7712
   70U     HO'2 1732   6.764   5.828   2.463  0.2393  0.6772 -0.0221
   70U      O3' 1733   6.914   5.953   2.442  0.4533 -0.3299 -0.0694
   71A        P 1734   6.925   6.098   2.377  0.0273 -0.6123  0.1769
   71A      O1P 1735   6.946   6.079   2.239 -0.0773 -0.6228  0.1793
   71A      O2P 1736   7.028   6.177   2.452 -0.0814  0.4508 -0.4812
   71A      O5' 1737   6.778   6.168   2.396 -0.0939  0.3194  0.0425
   71A      C5' 1738   6.673   6.129   2.311  0.3929 -0.3168  0.3452
   71A     H5'1 1739   6.676   6.022   2.291  0.6377 -0.0906 -0.9011
   71A     H5'2 1740   6.690   6.178   2.216  0.3221 -1.5609 -0.3281
   71A      C4' 1741   6.535   6.166   2.368  0.2757 -0.2883 -0.1228
   71A      H4' 1742   6.454   6.137   2.300 -1.1820  0.6866  1.1411
   71A      O4' 1743   6.510   6.114   2.501 -0.6721 -0.1459 -0.6000
   71A      C1' 1744   6.430   6.211   2.575 -0.4872 -1.4071 -0.0660
   71A      H1' 1745   6.339   6.161   2.609 -1.2049  0.0275  0.1981
   71A       N9 1746   6.499   6.270   2.693 -0.4030  0.6281 -0.4553
   71A       C8 1747   6.630   6.294   2.713  0.1435 -0.0255 -1.0572
   71A       H8 1748   6.703   6.265   2.638 -1.8391  0.3115 -3.2228
   71A       N7 1749   6.661   6.357   2.825  0.0363 -0.0711  0.2483
   71A       C5 1750   6.527   6.387   2.874 -0.1328 -0.5508  0.2897
   71A       C6 1751   6.474   6.455   2.986  0.3508  0.0002 -0.4545
   71A       N6 1752   6.548   6.500   3.082  0.0575 -0.3874 -0.4805
   71A      H61 1753   6.643   6.469   3.093  1.0311  2.2377 -0.6506
   71A      H62 1754   6.517   6.568   3.150 -3.4814 -2.7164  0.5165
   71A       N1 1755   6.342   6.482   3.002  0.2493  0.4321 -0.3656
   71A       C2 1756   6.263   6.422   2.911 -0.3413 -0.0462 -0.3863
   71A       H2 1757   6.158   6.443   2.923 -0.1042  0.7419  0.5079
   71A       N3 1758   6.299   6.343   2.811  0.2007  0.0666  0.1277
   71A       C4 1759   6.431   6.333   2.795 -0.1522  0.1162 -0.4583
   71A      C3' 1760   6.524   6.316   2.378  0.3555 -0.8201 -0.1603
   71A      H3' 1761   6.609   6.347   2.439  1.0511  0.5142 -1.7202
   71A      C2' 1762   6.397   6.326   2.469 -0.0555  0.3047  0.6219
   71A     H2'1 1763   6.395   6.424   2.516  0.2313 -0.4880  2.3765
   71A      O2' 1764   6.274   6.281   2.410  0.2990 -0.2637  0.0207
   71A     HO'2 1765   6.193   6.329   2.427 -0.8041 -2.1563  0.2823
   71A      O3' 1766   6.531   6.387   2.252  0.1719  0.6579 -0.1654
   72G        P 1767   6.526   6.547   2.242 -0.0278  0.4060 -0.0876
   72G      O1P 1768   6.517   6.595   2.102 -0.3616  0.7000 -0.0577
   72G      O2P 1769   6.637   6.597   2.328 -0.0818 -0.0156  0.7680
   72G      O5' 1770   6.402   6.595   2.326 -0.0112 -0.4481 -0.1735
   72G      C5' 1771   6.270   6.584   2.276 -0.3453 -0.6422  0.2695
   72G     H5'1 1772   6.259   6.479   2.249  0.0614 -0.7672  0.5677
   72G     H5'2 1773   6.259   6.652   2.192  4.5855  0.5979  0.3074
   72G      C4' 1774   6.175   6.628   2.386 -0.4918 -0.2697 -0.6795
   72G      H4' 1775   6.072   6.610   2.357 -0.2118  1.2307 -2.7875
   72G      O4' 1776   6.196   6.571   2.511 -0.0337  0.4791 -0.3577
   72G      C1' 1777   6.165   6.671   2.613 -0.1686 -0.3433  0.3777
   72G      H1' 1778   6.099   6.631   2.690 -0.8704 -0.0778 -0.0771
   72G       N9 1779   6.291   6.704   2.683  0.5553  0.0803  0.6363
   72G       C8 1780   6.422   6.676   2.654 -0.4678 -0.3605 -0.1895
   72G       H8 1781   6.451   6.638   2.557 -0.4621  0.3365 -0.4684
   72G       N7 1782   6.507   6.711   2.752 -0.1404  0.5039  0.2316
   72G       C5 1783   6.420   6.768   2.855 -0.7183  0.4478 -0.1540
   72G       C6 1784   6.450   6.817   2.994 -0.5588 -0.0693  0.3106
   72G       O6 1785   6.550   6.806   3.065  0.3104  0.1189  0.2496
   72G       N1 1786   6.333   6.873   3.050  0.0525  0.5285  0.5320
   72G       H1 1787   6.349   6.933   3.130 -1.0605  1.6686 -0.0696
   72G       C2 1788   6.214   6.869   2.995 -0.2272 -0.3649 -0.5837
   72G       N2 1789   6.116   6.929   3.058 -0.0379  0.6541 -0.4773
   72G      H21 1790   6.135   6.971   3.147 -0.8390 -0.8586  0.4535
   72G      H22 1791   6.026   6.941   3.014 -1.0282  1.5322  1.6933
   72G       N3 1792   6.189   6.815   2.879  0.0180  0.8499 -0.6847
   72G       C4 1793   6.287   6.759   2.814 -0.3922  0.0697  1.2556
   72G      C3' 1794   6.180   6.781   2.409 -0.1817 -0.6313 -0.4074
   72G      H3' 1795   6.280   6.825   2.416 -0.3825  0.1784 -2.0479
   72G      C2' 1796   6.100   6.795   2.540  0.6898  0.5614 -0.3683
   72G     H2'1 1797   6.141   6.873   2.605 -0.7479 -0.3385  1.7132
   72G      O2' 1798   5.957   6.794   2.518  0.5395  0.2374  0.1233
   72G     HO'2 1799   5.948   6.809   2.424 -0.2207 -1.6155 -0.1415
   72G      O3' 1800   6.109   6.842   2.300  0.0658 -0.6001 -0.1542
   73A        P 1801   6.142   6.986   2.249 -0.0406 -0.2534 -0.2482
   73A      O1P 1802   6.052   7.018   2.138  0.3530 -0.7872 -0.1685
   73A      O2P 1803   6.289   6.988   2.221 -0.0835  0.0365 -0.0855
   73A      O5' 1804   6.109   7.082   2.371  0.5878  0.0516 -0.4680
   73A      C5' 1805   5.974   7.124   2.400  0.0573  0.1617 -1.1264
   73A     H5'1 1806   5.897   7.048   2.381 -0.1212  0.1903 -0.5539
   73A     H5'2 1807   5.959   7.208   2.333  0.7252  2.4762  1.4529
   73A      C4' 1808   5.960   7.178   2.545 -1.2206 -0.6249 -0.9945
   73A      H4' 1809   5.855   7.197   2.565 -0.4886  0.6703  2.4099
   73A      O4' 1810   6.021   7.092   2.640 -0.3771 -0.2203  0.1490
   73A      C1' 1811   6.089   7.164   2.737 -0.0424  0.4183 -0.3228
   73A      H1' 1812   6.037   7.142   2.830  0.2766  0.8408 -0.0392
   73A       N9 1813   6.234   7.143   2.757 -0.9245 -0.0384  0.4332
   73A       C8 1814   6.319   7.083   2.664 -1.1177  0.3498 -0.3369
   73A       H8 1815   6.299   7.026   2.574  0.9730 -0.7813 -0.1387
   73A       N7 1816   6.442   7.071   2.715  0.4262 -0.4831 -0.3647
   73A       C5 1817   6.436   7.137   2.838 -0.3850 -0.3510 -0.4145
   73A       C6 1818   6.528   7.145   2.948  0.0890 -0.6500  0.0832
   73A       N6 1819   6.650   7.093   2.957 -0.0423 -0.4962  0.4746
   73A      H61 1820   6.685   7.047   2.874  0.7480  1.5040 -0.3503
   73A      H62 1821   6.702   7.117   3.040  0.2844  1.3366 -0.2122
   73A       N1 1822   6.495   7.212   3.057  0.3741  0.1870  0.2756
   73A       C2 1823   6.366   7.250   3.070  0.1069  0.3832 -0.2628
   73A       H2 1824   6.336   7.298   3.162 -1.9500 -1.5429  0.1532
   73A       N3 1825   6.269   7.223   2.986  0.6001  0.0419 -0.0372
   73A       C4 1826   6.307   7.171   2.869 -0.0454  0.5162 -0.1347
   73A      C3' 1827   6.039   7.307   2.560  0.0887 -0.1934 -0.4264
   73A      H3' 1828   6.130   7.298   2.502 -0.2660  2.2919 -1.4848
   73A      C2' 1829   6.060   7.310   2.711 -0.1827 -0.0270 -0.2232
   73A     H2'1 1830   6.145   7.367   2.747  1.7338 -1.4073 -2.2685
   73A      O2' 1831   5.950   7.342   2.787 -0.0922  0.6491  0.3187
   73A     HO'2 1832   5.906   7.417   2.744 -0.2949  1.2359  1.5188
   73A      O3' 1833   5.951   7.418   2.524  0.0460  0.0260  0.2657
   74U        P 1834   6.003   7.561   2.475 -0.0547  0.3501 -0.1963
   74U      O1P 1835   5.891   7.630   2.414  1.2133 -0.2563  0.2523
   74U      O2P 1836   6.122   7.532   2.391  0.2141  0.4289 -0.1434
   74U      O5' 1837   6.042   7.628   2.612  0.2847  0.0499  0.0492
   74U      C5' 1838   5.951   7.692   2.699  0.1590  0.5735 -0.7523
   74U     H5'1 1839   5.870   7.631   2.739  0.2566 -0.6029 -2.2598
   74U     H5'2 1840   5.922   7.782   2.645  1.3079  2.1681  1.1490
   74U      C4' 1841   6.028   7.743   2.818  0.8420 -0.8286  0.3971
   74U      H4' 1842   5.952   7.795   2.875  2.5088  1.8308  0.3713
   74U      O4' 1843   6.083   7.637   2.890  0.6118  0.0645 -0.5054
   74U      C1' 1844   6.198   7.687   2.960  0.4894  0.2358 -0.1881
   74U      H1' 1845   6.187   7.675   3.068  0.3285  1.0262 -0.1110
   74U       N1 1846   6.327   7.617   2.927 -0.3175  0.9427  1.0416
   74U       C6 1847   6.348   7.563   2.796  0.2217 -0.0848  0.4305
   74U       H6 1848   6.265   7.582   2.729 -0.4382 -0.2407  1.1810
   74U       C5 1849   6.461   7.507   2.759 -0.6069 -0.4905  0.2191
   74U       H5 1850   6.481   7.480   2.657  1.1942  0.2444  0.3441
   74U       C4 1851   6.572   7.493   2.854  0.1407  0.5248 -0.6475
   74U       O4 1852   6.683   7.452   2.827  0.1347  0.1303 -0.0308
   74U       N3 1853   6.546   7.545   2.979  0.3399  0.4046  0.1356
   74U       H3 1854   6.618   7.551   3.050 -0.5947 -2.1782  1.4251
   74U       C2 1855   6.433   7.606   3.018 -0.0698  0.3736 -0.2667
   74U       O2 1856   6.430   7.641   3.136  0.1805 -0.5467  0.3678
   74U      C3' 1857   6.132   7.846   2.793 -0.1119  0.7207 -0.2183
   74U      H3' 1858   6.188   7.803   2.710 -1.3427 -1.2036 -0.1102
   74U      C2' 1859   6.197   7.842   2.932  0.4305  0.3896  0.2882
   74U     H2'1 1860   6.301   7.871   2.920 -0.0137  1.9091 -0.0288
   74U      O2' 1861   6.131   7.918   3.040 -0.1307 -0.4456  0.0825
   74U     HO'2 1862   6.036   7.928   3.036 -0.0249  0.3663 -0.8295
   74U      O3' 1863   6.077   7.969   2.761 -0.2738 -0.4862 -0.3771
   75A        P 1864   6.174   8.065   2.677  0.1986 -0.1304 -0.3162
   75A      O1P 1865   6.096   8.191   2.654  0.9221 -0.0082  0.7319
   75A      O2P 1866   6.231   7.992   2.565 -0.1186  0.0201 -0.5007
   75A      O5' 1867   6.287   8.100   2.783  0.2163  0.1645  0.0287
   75A      C5' 1868   6.272   8.197   2.880  0.0442 -0.1218  0.1453
   75A     H5'1 1869   6.190   8.166   2.945  0.0932  0.8769  0.7066
   75A     H5'2 1870   6.253   8.295   2.836 -0.9695 -0.6525 -0.6494
   75A      C4' 1871   6.397   8.208   2.967  0.1736  0.0865 -0.6430
   75A      H4' 1872   6.381   8.277   3.051  0.3015 -1.8015  1.0198
   75A      O4' 1873   6.430   8.083   3.022  0.3583 -0.0142 -0.0016
   75A      C1' 1874   6.570   8.072   3.041 -0.2152 -0.0139 -0.4127
   75A      H1' 1875   6.587   8.042   3.145  1.1696  2.3193  0.1107
   75A       N9 1876   6.633   7.963   2.956 -0.5878  0.2047  0.0962
   75A       C8 1877   6.583   7.920   2.832 -0.0221 -0.4787 -0.0499
   75A       H8 1878   6.492   7.950   2.783  0.5965  2.8960  0.6266
   75A       N7 1879   6.654   7.822   2.786 -0.3612 -0.8366  0.6095
   75A       C5 1880   6.768   7.818   2.870  0.1250  0.0237  0.8978
   75A       C6 1881   6.887   7.739   2.874 -0.5286 -0.5503 -0.0804
   75A       N6 1882   6.917   7.637   2.797 -0.1565  0.2914  0.3493
   75A      H61 1883   6.857   7.608   2.721  0.5516 -2.7426  0.8290
   75A      H62 1884   6.995   7.577   2.821 -1.8513 -2.4028 -0.4217
   75A       N1 1885   6.972   7.752   2.974 -0.2414  0.0869  0.0067
   75A       C2 1886   6.945   7.839   3.068  0.6367 -0.7531  0.4630
   75A       H2 1887   7.020   7.844   3.145  1.5405 -1.8814 -0.3135
   75A       N3 1888   6.848   7.931   3.070 -0.0064 -0.8284  1.0713
   75A       C4 1889   6.758   7.911   2.969 -0.1411  0.0696 -0.6622
   75A      C3' 1890   6.529   8.251   2.898 -0.4157 -0.7910 -0.5472
   75A      H3' 1891   6.543   8.209   2.799 -0.2372 -1.0057 -0.4305
   75A      C2' 1892   6.627   8.210   3.005 -0.5296  0.2719 -0.0235
   75A     H2'1 1893   6.729   8.191   2.972 -0.3523  2.5412 -0.9824
   75A      O2' 1894   6.631   8.302   3.114  0.3031 -0.0353 -0.2596
   75A     HO'2 1895   6.559   8.366   3.108  1.0074  0.6631 -1.8039
   75A      O3' 1896   6.518   8.395   2.885  0.0692  0.0175 -0.3401
   76A        P 1897   6.613   8.478   2.791 -0.4044  0.1491 -0.2646
   76A      O1P 1898   6.605   8.623   2.818  0.1650  0.2012  0.2936
   76A      O2P 1899   6.596   8.435   2.651  0.5051 -0.1865  0.6193
   76A      O5' 1900   6.756   8.433   2.841  0.4411 -0.2686 -0.3799
   76A      C5' 1901   6.819   8.505   2.948  0.1237 -0.0870  0.4769
   76A     H5'1 1902   6.756   8.495   3.037 -0.2469  3.1241  0.6897
   76A     H5'2 1903   6.826   8.611   2.922  1.3785 -0.6037 -1.4401
   76A      C4' 1904   6.969   8.458   2.977  0.1348 -0.1129  0.1762
   76A      H4' 1905   7.003   8.524   3.056  1.4315 -0.7969  0.2116
   76A      O4' 1906   6.982   8.322   3.027 -0.0165  0.0966  0.1919
   76A      C1' 1907   7.105   8.270   2.966 -0.5942  0.2063  0.4821
   76A      H1' 1908   7.168   8.224   3.042 -0.4259 -1.7311 -0.7647
   76A       N9 1909   7.083   8.165   2.862 -0.0542  0.2354  0.1697
   76A       C8 1910   6.978   8.143   2.778 -0.1233  0.5486 -0.5304
   76A       H8 1911   6.884   8.197   2.773 -1.1389 -0.8533  1.7771
   76A       N7 1912   6.996   8.036   2.694  0.4500 -0.3172  0.3753
   76A       C5 1913   7.121   7.988   2.732  0.7758 -0.4252 -0.2075
   76A       C6 1914   7.209   7.883   2.694  0.7407  0.4944  0.2315
   76A       N6 1915   7.169   7.787   2.616 -0.1574 -0.0708 -0.3836
   76A      H61 1916   7.080   7.790   2.568 -0.4204 -4.0937 -0.4858
   76A      H62 1917   7.228   7.707   2.598  2.2036  1.6556 -0.7733
   76A       N1 1918   7.331   7.877   2.734 -0.5990  0.6536 -0.2873
   76A       C2 1919   7.377   7.972   2.818 -0.1576  0.1911  0.6893
   76A       H2 1920   7.482   7.966   2.844 -0.6933 -0.7734  2.8324
   76A       N3 1921   7.305   8.067   2.866  1.3451 -0.1311  0.0951
   76A       C4 1922   7.180   8.072   2.819  0.8559  0.7865 -0.8962
   76A      C3' 1923   7.063   8.479   2.858  0.2500  0.0101 -0.2760
   76A      H3' 1924   7.015   8.435   2.771  1.5816 -3.1003  0.4338
   76A      C2' 1925   7.182   8.387   2.899 -1.2421  0.0324  0.2084
   76A     H2'1 1926   7.245   8.359   2.814 -3.6053 -1.6899 -1.1069
   76A      O2' 1927   7.268   8.453   2.996 -0.0919  0.1761 -0.1837
   76A     HO'2 1928   7.291   8.542   2.969  1.9703 -0.4353 -0.6261
   76A      O3' 1929   7.108   8.609   2.844 -0.2328  0.2029  0.2319
   77U        P 1930   7.157   8.669   2.703  0.1576  0.0268  0.0712
   77U      O1P 1931   7.201   8.807   2.737 -0.1824 -0.3695  0.2250
   77U      O2P 1932   7.047   8.655   2.611 -0.1190 -0.0208  0.7623
   77U      O5' 1933   7.281   8.584   2.656 -0.3196  0.2370  0.3686
   77U      C5' 1934   7.410   8.580   2.713  0.4863 -0.3716 -0.1983
   77U     H5'1 1935   7.408   8.556   2.819  3.0992 -0.0796 -0.0172
   77U     H5'2 1936   7.461   8.674   2.689 -0.4564 -0.5928 -3.5222
   77U      C4' 1937   7.498   8.475   2.639 -0.4591 -0.0262  0.4055
   77U      H4' 1938   7.597   8.481   2.684 -0.8280 -3.9052  2.1034
   77U      O4' 1939   7.455   8.348   2.656  0.2987  0.4059 -0.3196
   77U      C1' 1940   7.507   8.265   2.553 -0.1817 -0.2123  0.0540
   77U      H1' 1941   7.594   8.210   2.588 -0.6190  0.6815  2.7673
   77U       N1 1942   7.412   8.181   2.479  0.7142  0.2095 -0.2903
   77U       C6 1943   7.275   8.218   2.474 -0.2671 -0.2895 -0.2602
   77U       H6 1944   7.254   8.305   2.535  3.0792 -0.0423  0.7915
   77U       C5 1945   7.184   8.134   2.420  0.3538 -0.1605 -0.5303
   77U       H5 1946   7.077   8.144   2.409  0.2530 -0.9811 -0.3765
   77U       C4 1947   7.227   8.010   2.361 -0.4919 -0.6326 -0.1935
   77U       O4 1948   7.149   7.928   2.326  0.5168 -0.2003  0.2633
   77U       N3 1949   7.364   7.981   2.378  0.5134 -0.0057  0.3941
   77U       H3 1950   7.390   7.886   2.355 -2.4175 -0.4036 -1.8612
   77U       C2 1951   7.459   8.060   2.434 -0.3132 -0.2038  0.0974
   77U       O2 1952   7.577   8.021   2.440 -0.1759  0.5971 -0.5442
   77U      C3' 1953   7.512   8.502   2.488  0.0242 -0.2066 -0.4474
   77U      H3' 1954   7.414   8.513   2.443  0.3357  3.4422 -0.5090
   77U      C2' 1955   7.575   8.364   2.452  0.9735 -0.0704  0.1890
   77U     H2'1 1956   7.538   8.338   2.353 -0.1412  0.8352  0.3376
   77U      O2' 1957   7.712   8.376   2.466 -0.1262  0.3569 -0.3574
   77U     HO'2 1958   7.729   8.470   2.469 -0.8045  0.5083 -0.9851
   77U      O3' 1959   7.596   8.604   2.452  0.9311 -0.4484 -0.1032
   78U        P 1960   7.587   8.689   2.318  0.0592  0.2856  0.6575
   78U      O1P 1961   7.698   8.792   2.322  0.7607  0.1460  0.2176
   78U      O2P 1962   7.451   8.738   2.311 -0.3525 -0.1821  0.5970
   78U      O5' 1963   7.609   8.575   2.207  0.1195 -0.1543 -0.1996
   78U      C5' 1964   7.741   8.545   2.174  0.0229 -0.0747  0.2349
   78U     H5'1 1965   7.801   8.542   2.265 -2.2585  1.8022  1.9392
   78U     H5'2 1966   7.773   8.631   2.115 -0.3067 -0.3707 -0.3859
   78U      C4' 1967   7.757   8.418   2.091  0.5440 -0.6356 -0.6462
   78U      H4' 1968   7.864   8.399   2.087  0.9267  0.6046  1.9187
   78U      O4' 1969   7.687   8.313   2.157  0.1012 -0.5806 -0.0884
   78U      C1' 1970   7.634   8.222   2.062  0.0700 -0.1776 -0.6526
   78U      H1' 1971   7.677   8.124   2.084 -4.2470 -2.4782 -1.4276
   78U       N1 1972   7.484   8.207   2.076  0.2871 -0.2560 -0.3162
   78U       C6 1973   7.400   8.313   2.121 -0.9678  0.1664  0.4323
   78U       H6 1974   7.441   8.406   2.155  1.4872 -1.2415  1.6309
   78U       C5 1975   7.263   8.296   2.115  0.0471 -0.3966  0.1037
   78U       H5 1976   7.196   8.377   2.137  1.7660  1.4261 -1.0380
   78U       C4 1977   7.209   8.177   2.063  0.0266  0.6628 -0.1317
   78U       O4 1978   7.086   8.161   2.047 -0.2658 -1.0406  0.0076
   78U       N3 1979   7.296   8.083   2.022 -0.7535 -0.1119 -0.3828
   78U       H3 1980   7.260   7.997   1.985  1.5185 -0.8470 -1.0523
   78U       C2 1981   7.430   8.094   2.017  0.0151  0.2442 -0.2033
   78U       O2 1982   7.494   8.013   1.963 -0.2404  0.2880  0.0852
   78U      C3' 1983   7.701   8.429   1.955 -0.0399 -0.4417  0.0955
   78U      H3' 1984   7.609   8.485   1.968  0.4420  0.1589  1.0362
   78U      C2' 1985   7.677   8.284   1.930 -0.1232  0.7323 -0.0267
   78U     H2'1 1986   7.593   8.287   1.860 -0.8008  0.0422  0.7193
   78U      O2' 1987   7.794   8.209   1.881  0.4013  0.3376 -0.0391
   78U     HO'2 1988   7.864   8.196   1.944  0.4179 -0.2063 -0.1711
   78U      O3' 1989   7.782   8.493   1.860  0.4500 -0.3038  0.0115
   79A        P 1990   7.712   8.538   1.724  0.3257  0.1463  0.5576
   79A      O1P 1991   7.821   8.587   1.637 -0.0037 -0.1014  0.5925
   79A      O2P 1992   7.593   8.632   1.744  0.1584 -0.1139 -0.0073
   79A      O5' 1993   7.660   8.407   1.652 -0.4318  0.2814  0.1413
   79A      C5' 1994   7.753   8.326   1.580  0.2499 -0.1536  0.3148
   79A     H5'1 1995   7.834   8.294   1.646  0.1440  2.1567  1.6825
   79A     H5'2 1996   7.799   8.382   1.499  0.5393  0.6622  1.0229
   79A      C4' 1997   7.694   8.207   1.515  0.2969  0.6479  0.3083
   79A      H4' 1998   7.775   8.147   1.473 -1.0152 -0.2577 -1.0066
   79A      O4' 1999   7.625   8.123   1.611 -0.0043 -0.5122 -0.4604
   79A      C1' 2000   7.518   8.062   1.547  0.8994 -0.2941  0.2416
   79A      H1' 2001   7.519   7.953   1.543  1.5901 -0.3082  0.6382
   79A       N9 2002   7.395   8.104   1.620 -0.0680 -0.6976 -0.3302
   79A       C8 2003   7.359   8.228   1.669 -0.1598 -0.3446 -0.4326
   79A       H8 2004   7.424   8.313   1.681 -1.1761  0.7404 -2.2410
   79A       N7 2005   7.244   8.225   1.727  0.3808  0.6088 -0.0962
   79A       C5 2006   7.179   8.101   1.691 -0.1214 -0.8228  0.7519
   79A       C6 2007   7.055   8.044   1.704 -0.1249 -0.2650  0.3731
   79A       N6 2008   6.949   8.098   1.771  0.0462  0.2771 -0.3645
   79A      H61 2009   6.955   8.184   1.825  2.9426  0.2961 -0.5615
   79A      H62 2010   6.865   8.042   1.779  0.4653 -0.5518 -1.5508
   79A       N1 2011   7.029   7.926   1.648 -0.0911 -0.7328  0.3001
   79A       C2 2012   7.124   7.874   1.568  0.5488  0.5525 -0.4613
   79A       H2 2013   7.109   7.780   1.517  1.7291  0.1013 -0.0268
   79A       N3 2014   7.253   7.916   1.553  0.0298 -0.1521  0.3389
   79A       C4 2015   7.272   8.032   1.621 -0.2230 -0.0740 -0.0051
   79A      C3' 2016   7.595   8.249   1.403  0.7578  0.3485  0.2057
   79A      H3' 2017   7.532   8.326   1.447 -0.3173 -0.5961  0.3670
   79A      C2' 2018   7.522   8.118   1.401 -0.2408  0.6347 -0.6382
   79A     H2'1 2019   7.419   8.145   1.375 -0.1786 -0.1588 -1.7857
   79A      O2' 2020   7.571   8.015   1.317  0.3811 -0.0354  0.7120
   79A     HO'2 2021   7.508   8.007   1.245  0.9193 -1.6164  0.3825
   79A      O3' 2022   7.649   8.284   1.279 -0.0300 -0.0629  0.2179
   80A        P 2023   7.548   8.336   1.167 -0.0538 -0.2489 -0.1575
   80A      O1P 2024   7.633   8.363   1.051 -0.1532  0.0539 -0.5660
   80A      O2P 2025   7.480   8.459   1.227 -0.0416 -0.5830 -0.3464
   80A      O5' 2026   7.430   8.227   1.127  0.2710 -0.3734  0.4418
   80A      C5' 2027   7.451   8.122   1.031 -0.5020 -0.2157 -0.2046
   80A     H5'1 2028   7.555   8.092   1.044 -0.8401 -1.1659  0.3886
   80A     H5'2 2029   7.435   8.172   0.936  0.7196 -1.2046 -0.9593
   80A      C4' 2030   7.358   7.997   1.045 -0.4747  0.0565 -0.3850
   80A      H4' 2031   7.405   7.908   1.002  0.0478  0.2137 -0.1465
   80A      O4' 2032   7.316   7.966   1.177  0.1050  0.5273  0.5712
   80A      C1' 2033   7.186   7.907   1.186 -0.0890  0.4850 -0.4313
   80A      H1' 2034   7.188   7.808   1.231 -1.7355 -0.0849 -1.5407
   80A       N9 2035   7.095   7.986   1.270 -0.1517 -0.1094 -0.1265
   80A       C8 2036   7.117   8.110   1.329 -0.6253  0.1724 -0.7409
   80A       H8 2037   7.211   8.162   1.330 -0.6418  0.2428 -1.8245
   80A       N7 2038   7.010   8.148   1.392 -0.0082  0.1986 -0.1642
   80A       C5 2039   6.919   8.043   1.379 -0.0694  0.1136 -0.2892
   80A       C6 2040   6.792   8.009   1.429 -0.2255  0.5163  0.4373
   80A       N6 2041   6.717   8.083   1.511  0.7631  0.2661 -0.0462
   80A      H61 2042   6.738   8.169   1.561 -1.5072  0.2498  1.0433
   80A      H62 2043   6.633   8.035   1.537  1.6086 -0.7661  0.8616
   80A       N1 2044   6.736   7.892   1.392 -0.3161 -0.1831  0.3290
   80A       C2 2045   6.802   7.801   1.327 -0.4692 -0.0378  0.7658
   80A       H2 2046   6.754   7.706   1.310 -0.6644 -0.0374  1.2751
   80A       N3 2047   6.930   7.818   1.283 -0.1827 -0.4203 -0.2015
   80A       C4 2048   6.976   7.940   1.311 -0.3547 -0.5515 -0.7450
   80A      C3' 2049   7.224   8.012   0.976  0.0494  0.5622 -0.3349
   80A      H3' 2050   7.174   8.106   1.000 -1.3215 -0.3546  0.5555
   80A      C2' 2051   7.145   7.892   1.041 -0.1000 -0.0097 -0.0979
   80A     H2'1 2052   7.041   7.914   1.021  0.3955  2.1535 -0.5117
   80A      O2' 2053   7.185   7.765   0.991 -0.7334 -0.5077 -0.5553
   80A     HO'2 2054   7.132   7.740   0.915 -0.9817  3.1346 -1.8115
   80A      O3' 2055   7.240   8.000   0.838 -0.5772 -0.8822  0.6678
   81U        P 2056   7.131   7.991   0.724  0.2641  0.4806 -0.2942
   81U      O1P 2057   7.208   8.006   0.601 -0.4092  0.0902  0.0248
   81U      O2P 2058   7.024   8.085   0.759 -0.2535 -0.7082  0.5885
   81U      O5' 2059   7.059   7.845   0.725  0.1780  0.1023 -0.1046
   81U      C5' 2060   7.139   7.738   0.678 -0.1147  0.6825  0.0973
   81U     H5'1 2061   7.233   7.750   0.731 -0.7487 -0.3729  1.5131
   81U     H5'2 2062   7.139   7.752   0.570  0.5782  2.4223  0.2901
   81U      C4' 2063   7.082   7.599   0.708  0.6077  0.1317 -0.1029
   81U      H4' 2064   7.162   7.527   0.690  0.8026  0.1357  0.7036
   81U      O4' 2065   7.027   7.582   0.844  0.2090  0.2320  0.2550
   81U      C1' 2066   6.926   7.488   0.843 -0.3639 -0.0882 -0.2771
   81U      H1' 2067   6.957   7.406   0.908 -1.3152  0.3617  0.7767
   81U       N1 2068   6.803   7.550   0.905  0.1597  0.6833 -0.4819
   81U       C6 2069   6.780   7.687   0.897 -0.4080  0.5900  0.5923
   81U       H6 2070   6.863   7.747   0.863  1.0115 -1.9829 -0.8356
   81U       C5 2071   6.663   7.737   0.943  0.1002  0.3719 -0.5493
   81U       H5 2072   6.643   7.843   0.954  2.2314  0.6355  1.5398
   81U       C4 2073   6.563   7.657   1.005  0.3138  0.0954  0.1240
   81U       O4 2074   6.460   7.695   1.055  0.5643 -0.1675  0.1185
   81U       N3 2075   6.588   7.518   1.000 -0.5128 -0.4066  0.3857
   81U       H3 2076   6.514   7.458   1.033 -1.0443  1.7386  3.5517
   81U       C2 2077   6.703   7.464   0.949 -0.3394  0.3660 -0.9042
   81U       O2 2078   6.711   7.336   0.946  0.4203 -0.3583 -0.1293
   81U      C3' 2079   6.970   7.567   0.620 -0.7218  0.3201 -0.3240
   81U      H3' 2080   6.906   7.655   0.619 -0.7150  0.3359  0.5772
   81U      C2' 2081   6.907   7.453   0.699 -0.3679 -0.1749  0.1208
   81U     H2'1 2082   6.800   7.440   0.683 -0.2104 -0.3753 -0.7850
   81U      O2' 2083   6.973   7.330   0.676 -0.4050 -0.3871 -0.2769
   81U     HO'2 2084   6.987   7.331   0.580  3.2059  1.3137  0.0869
   81U      O3' 2085   7.019   7.523   0.490  0.0717 -0.1122  0.5946
   82U        P 2086   6.920   7.512   0.365  0.0243 -0.1659 -0.0514
   82U      O1P 2087   6.820   7.412   0.407 -0.8084 -0.4932 -0.4898
   82U      O2P 2088   6.995   7.500   0.237 -0.4659 -0.2670  0.2344
   82U      O5' 2089   6.847   7.653   0.374 -0.2530  0.9961  0.3234
   82U      C5' 2090   6.808   7.719   0.254  0.0121  0.4306 -0.1191
   82U     H5'1 2091   6.752   7.650   0.190  0.3325 -0.3141  0.3836
   82U     H5'2 2092   6.897   7.746   0.198  0.3057 -0.2149  0.0178
   82U      C4' 2093   6.714   7.834   0.291  0.4581 -1.1115  0.2429
   82U      H4' 2094   6.692   7.891   0.201  0.5756  0.0948  0.9609
   82U      O4' 2095   6.599   7.792   0.359  0.2296  0.0926 -0.0040
   82U      C1' 2096   6.577   7.860   0.479 -0.0431 -0.8376  0.6502
   82U      H1' 2097   6.513   7.948   0.463  0.2716 -0.8001 -0.4714
   82U       N1 2098   6.509   7.774   0.579 -0.0700 -0.0875  0.0566
   82U       C6 2099   6.563   7.655   0.606 -0.5767 -0.2721  1.1793
   82U       H6 2100   6.656   7.623   0.561 -1.3053 -0.4842 -0.2352
   82U       C5 2101   6.502   7.569   0.685  1.1429  0.6936  0.2610
   82U       H5 2102   6.544   7.472   0.710  0.8364  0.5428  0.1882
   82U       C4 2103   6.383   7.599   0.757  0.1591  0.3204 -0.5318
   82U       O4 2104   6.327   7.520   0.831  0.9075 -0.1606  0.0387
   82U       N3 2105   6.334   7.726   0.731 -0.1565  0.4920  0.4154
   82U       H3 2106   6.241   7.745   0.766 -1.5733  0.3034 -2.8762
   82U       C2 2107   6.390   7.816   0.641 -0.0627  0.8729 -0.1182
   82U       O2 2108   6.329   7.918   0.618 -0.5889  0.0693 -0.2197
   82U      C3' 2109   6.784   7.931   0.387  0.1922 -0.6372 -0.4945
   82U      H3' 2110   6.891   7.910   0.382  0.1027 -0.8563 -1.9249
   82U      C2' 2111   6.718   7.904   0.523  0.0274 -0.0639  0.0902
   82U     H2'1 2112   6.779   7.825   0.567  2.2365  1.7461  0.4782
   82U      O2' 2113   6.719   8.006   0.618  0.0967 -0.0754  0.2377
   82U     HO'2 2114   6.759   8.084   0.580 -0.2265 -0.6540 -1.4188
   82U      O3' 2115   6.772   8.071   0.351 -0.7183 -0.8347 -0.5176
   82U      H3T 2116   6.855   8.112   0.327 -0.0199 -0.1138  2.6942
   8.63706   8.63706   6.10704   0.00000   0.00000   0.00000   0.00000   4.31866   4.31866
