# Supplementary material for: Constant-pH Molecular Dynamics of Cationic Peptide Dendrimers Binding to siRNA
Source: J Chem Inf Model. 2026 Feb 5;66(8):4734–43. doi: 10.1021/acs.jcim.5c02636 (PMC13126635; doi:10.1021/acs.jcim.5c02636)
Supplement: Supplementary file 2 [file ci5c02636_si_002.zip › zip/MH47_05_out_9.gro]

Protein
 2116
    1LY0      N    1   7.353   7.681   3.164  0.3775  0.1756  0.0260
    1LY0     H1    2   7.403   7.717   3.084  2.1859 -0.3669  0.8485
    1LY0     H2    3   7.320   7.587   3.147  0.7554 -0.6084  3.1164
    1LY0     H3    4   7.423   7.675   3.237  1.6294  0.3165 -1.1223
    1LY0     CA    5   7.242   7.763   3.211  0.4364  0.1157  0.9587
    1LY0     HA    6   7.177   7.707   3.278  0.5000 -2.2917 -0.8878
    1LY0     CB    7   7.299   7.890   3.285  0.2986  0.5251  0.2871
    1LY0    HB1    8   7.227   7.970   3.300  0.3114  0.2620  2.0675
    1LY0    HB2    9   7.384   7.925   3.227  2.1975  0.3180  2.7764
    1LY0     CG   10   7.346   7.830   3.420 -0.0014  0.6032 -0.0702
    1LY0    HG1   11   7.439   7.776   3.407  1.5724  3.0440  0.3944
    1LY0    HG2   12   7.260   7.770   3.450 -0.4643  0.4028 -1.6679
    1LY0     CD   13   7.368   7.939   3.519  1.0540 -0.2047 -0.7147
    1LY0    HD1   14   7.273   7.985   3.544  2.0694  1.7057 -0.1364
    1LY0    HD2   15   7.445   8.007   3.481 -1.2036  0.7596 -3.9696
    1LY0     CE   16   7.414   7.867   3.644  0.7095 -0.3277 -0.7603
    1LY0    HE1   17   7.508   7.818   3.615  0.0207 -1.2930 -1.4205
    1LY0    HE2   18   7.349   7.782   3.666  1.7575 -1.1449 -0.7194
    1LY0     NZ   19   7.442   7.955   3.758 -0.0967 -0.2753 -0.2946
    1LY0    HZ1   20   7.518   7.924   3.816  1.2236  0.8002 -1.3854
    1LY0    HZ2   21   7.461   8.049   3.724 -1.3371 -0.1508 -0.7143
    1LY0    HZ3   22   7.356   7.973   3.809 -0.2139  2.0194 -1.1604
    1LY0      C   23   7.150   7.794   3.092  0.1052 -0.7005 -0.8112
    1LY0      O   24   7.166   7.902   3.032 -0.2214  0.3475  0.0416
    2LER      N   25   7.060   7.708   3.057  0.1373  0.2137 -0.3668
    2LER      H   26   7.048   7.629   3.119 -1.9935  0.4009 -0.4480
    2LER     CA   27   6.970   7.714   2.937  0.7182 -0.4147 -0.1872
    2LER     HA   28   7.035   7.734   2.852 -2.9966  1.2026 -2.9321
    2LER     CB   29   6.904   7.576   2.917  0.4501  0.4001  0.2095
    2LER    HB1   30   6.842   7.554   3.004  1.7055 -1.4485  0.6918
    2LER    HB2   31   6.985   7.503   2.924 -1.1745 -1.3535  4.2475
    2LER     CG   32   6.825   7.534   2.792 -0.3265 -0.3907  0.1836
    2LER     HG   33   6.736   7.596   2.788  1.6093  2.5380 -1.2326
    2LER    CD1   34   6.910   7.566   2.665 -0.2227 -0.6177  0.6584
    2LER   HD11   35   6.887   7.670   2.645  0.1693 -0.8117 -0.9393
    2LER   HD12   36   7.014   7.553   2.694 -0.0287  0.4485  0.4680
    2LER   HD13   37   6.879   7.499   2.585 -0.2237 -0.0256  0.1567
    2LER    CD2   38   6.788   7.385   2.785  0.8928  0.0798  0.4256
    2LER   HD21   39   6.874   7.318   2.780  0.4302 -0.4246 -1.7677
    2LER   HD22   40   6.717   7.356   2.863  0.6081  0.9964  0.5197
    2LER   HD23   41   6.726   7.371   2.697  0.0552  1.8379  0.6933
    2LER      C   42   6.866   7.823   2.951 -0.3705  0.4565  0.1059
    2LER      O   43   6.820   7.866   2.843 -0.3193  0.4167 -0.1844
    3LYR      N   44   6.837   7.874   3.069  0.1824  0.4292  0.0347
    3LYR      H   45   6.885   7.833   3.148 -2.4356 -1.8410  0.6062
    3LYR     CA   46   6.750   7.994   3.081  0.7225  0.5647  0.1657
    3LYR     HA   47   6.658   7.984   3.023 -0.9717  2.8735  2.2126
    3LYR     CB   48   6.707   7.995   3.228 -0.3014  0.4432  0.1630
    3LYR    HB1   49   6.797   8.020   3.284 -0.2313 -2.3846  1.4691
    3LYR    HB2   50   6.677   7.893   3.254  1.0288 -0.0679 -0.1814
    3LYR     CG   51   6.610   8.103   3.271  0.9135 -0.8060 -0.0864
    3LYR    HG1   52   6.527   8.101   3.200  0.9877  2.2619 -0.4118
    3LYR    HG2   53   6.661   8.199   3.270 -0.4442 -0.0147  1.0913
    3LYR     CD   54   6.541   8.086   3.415 -0.4199 -0.0765  0.9680
    3LYR    HD1   55   6.473   8.168   3.438  0.7417  0.8685  1.1159
    3LYR    HD2   56   6.623   8.092   3.487  0.9810  0.6458 -0.6151
    3LYR     CE   57   6.456   7.954   3.415  0.3426 -0.0946  0.1487
    3LYR    HE1   58   6.411   7.937   3.513  0.9316 -2.2917  0.0867
    3LYR    HE2   59   6.526   7.875   3.387  2.2219  1.4517  0.2703
    3LYR     NZ   60   6.349   7.963   3.319  0.8246  0.2049  0.1716
    3LYR    HZ1   61   6.358   7.922   3.227 -0.4217  1.0687 -0.3656
    3LYR      C   62   6.814   8.128   3.043 -0.3452  0.8378 -0.0642
    3LYR      O   63   6.741   8.220   3.006 -0.4927 -0.7958 -0.5012
    4LER      N   64   6.951   8.132   3.046  0.6917 -0.2319 -0.4396
    4LER      H   65   7.001   8.053   3.082  1.6758  1.0983  1.2512
    4LER     CA   66   7.026   8.240   2.996 -0.0387 -0.4137 -0.0041
    4LER     HA   67   6.974   8.334   3.013 -0.5358 -0.6623 -0.1166
    4LER     CB   68   7.153   8.241   3.078 -0.0436  0.3475 -0.9823
    4LER    HB1   69   7.206   8.330   3.045  0.8375  0.2898  0.2050
    4LER    HB2   70   7.204   8.148   3.055 -2.3176 -0.7705 -1.8296
    4LER     CG   71   7.128   8.252   3.235 -0.5465  0.5519 -0.5743
    4LER     HG   72   7.074   8.167   3.277 -1.1298  0.5680 -1.2743
    4LER    CD1   73   7.258   8.262   3.325 -0.1590 -0.0226 -0.0801
    4LER   HD11   74   7.334   8.188   3.302  0.4827  0.7516 -0.4840
    4LER   HD12   75   7.302   8.359   3.304  1.7323 -0.9036 -0.3777
    4LER   HD13   76   7.239   8.248   3.431  2.1569  1.3853  0.5948
    4LER    CD2   77   7.042   8.365   3.288  1.0857 -1.4405  0.5953
    4LER   HD21   78   7.029   8.369   3.396 -0.0760 -1.6661  0.4800
    4LER   HD22   79   7.080   8.465   3.266  2.8199 -2.0399  0.7384
    4LER   HD23   80   6.940   8.349   3.252  0.5845  0.7413  0.9152
    4LER      C   81   7.052   8.237   2.840  0.5421  0.2053  0.3130
    4LER      O   82   7.141   8.301   2.792  0.0392 -0.0366 -0.4850
    5LER      N   83   6.968   8.164   2.768  0.4184  0.1206  0.1399
    5LER      H   84   6.893   8.132   2.827  0.9686  1.3387  1.5603
    5LER     CA   85   7.000   8.114   2.631  0.6748  0.0377  0.1211
    5LER     HA   86   7.052   8.190   2.573  1.4219 -1.9328 -1.9461
    5LER     CB   87   7.086   7.987   2.641 -1.0948 -0.0470  0.6876
    5LER    HB1   88   7.024   7.903   2.671  1.0670 -2.5199 -1.3340
    5LER    HB2   89   7.147   8.005   2.730  0.1263 -0.0177 -0.1271
    5LER     CG   90   7.185   7.959   2.529 -0.5418 -0.5028 -0.2490
    5LER     HG   91   7.128   7.955   2.436 -0.8317  0.8076 -0.1384
    5LER    CD1   92   7.297   8.070   2.512  0.6087  0.4329 -0.1654
    5LER   HD11   93   7.256   8.158   2.464 -1.2098 -0.0429  0.4421
    5LER   HD12   94   7.328   8.115   2.606  1.3553  0.5401 -0.4599
    5LER   HD13   95   7.377   8.031   2.449  0.1388 -1.6771  0.4361
    5LER    CD2   96   7.242   7.822   2.557  0.5494 -0.3823 -0.4397
    5LER   HD21   97   7.165   7.745   2.547  0.9272 -0.6522 -1.3546
    5LER   HD22   98   7.310   7.797   2.476 -0.9531 -1.2410 -1.5075
    5LER   HD23   99   7.288   7.819   2.656  0.0369 -1.6068 -0.2225
    5LER      C  100   6.873   8.075   2.551 -0.9565  0.2721  0.2755
    5LER      O  101   6.889   8.010   2.440 -0.3262 -0.2549 -0.2006
    6LYR      N  102   6.750   8.120   2.592 -0.4876  0.4378  0.1439
    6LYR      H  103   6.740   8.177   2.674  1.1520 -1.8049  2.0401
    6LYR     CA  104   6.621   8.079   2.532  0.3039 -0.4001 -0.1758
    6LYR     HA  105   6.631   8.047   2.428 -1.5743  0.4227 -0.6634
    6LYR     CB  106   6.570   7.967   2.618  0.6439  0.6148 -0.3418
    6LYR    HB1  107   6.644   7.888   2.617 -0.0103 -0.0045 -0.2474
    6LYR    HB2  108   6.481   7.930   2.566  0.5687 -1.4393  1.1594
    6LYR     CG  109   6.523   7.998   2.761  0.2354  0.6749 -0.2816
    6LYR    HG1  110   6.435   8.063   2.758 -1.7150 -1.5994  2.1675
    6LYR    HG2  111   6.602   8.039   2.823  1.7182  0.9490 -2.2585
    6LYR     CD  112   6.479   7.862   2.818 -0.6502 -0.0635  0.3216
    6LYR    HD1  113   6.566   7.797   2.833  0.2905  1.0774 -0.1033
    6LYR    HD2  114   6.414   7.813   2.744 -2.1993  0.9702  0.9473
    6LYR     CE  115   6.411   7.895   2.956  0.1663  0.0889  0.7316
    6LYR    HE1  116   6.316   7.939   2.927  1.9005  1.7803 -3.1564
    6LYR    HE2  117   6.472   7.966   3.012  1.0671  1.4582 -1.8078
    6LYR     NZ  118   6.398   7.767   3.030  0.1616 -0.7655 -0.1156
    6LYR    HZ1  119   6.480   7.714   3.055  2.1036  1.3193 -1.5956
    6LYR      C  120   6.526   8.198   2.518 -0.8560  0.0747  0.1706
    6LYR      O  121   6.549   8.294   2.591  0.1638  0.1252 -0.9056
    7LER      N  122   6.425   8.185   2.434 -0.4105 -0.0783 -0.2345
    7LER      H  123   6.427   8.100   2.380  2.0258  0.6440 -1.4485
    7LER     CA  124   6.309   8.273   2.405  0.1469 -0.4624 -0.4671
    7LER     HA  125   6.291   8.335   2.493  0.8969 -0.8993  0.0040
    7LER     CB  126   6.347   8.370   2.292  0.3637 -0.6270 -0.5566
    7LER    HB1  127   6.263   8.438   2.278 -0.8729 -1.7776  0.9128
    7LER    HB2  128   6.371   8.300   2.212  2.1557 -0.0062 -0.6207
    7LER     CG  129   6.466   8.466   2.322  0.6518  0.2241  0.5013
    7LER     HG  130   6.552   8.408   2.356  1.8098  0.1419 -2.2712
    7LER    CD1  131   6.516   8.533   2.198 -0.5934  0.9524 -0.5810
    7LER   HD11  132   6.581   8.617   2.224 -1.8408  1.7427  0.1188
    7LER   HD12  133   6.570   8.459   2.138  1.1103  1.0822  0.6874
    7LER   HD13  134   6.427   8.574   2.152 -1.6268  0.0740  0.5536
    7LER    CD2  135   6.427   8.571   2.431  0.0609  0.2723  0.4337
    7LER   HD21  136   6.349   8.638   2.397 -2.5744 -2.3792  0.8917
    7LER   HD22  137   6.393   8.518   2.520 -0.7423 -2.1664 -1.2319
    7LER   HD23  138   6.517   8.624   2.464  0.5841 -1.0583  1.2006
    7LER      C  139   6.180   8.201   2.368  0.8396  0.5284  0.9709
    7LER      O  140   6.185   8.089   2.311 -0.1968 -0.0153  0.0462
    8LER      N  141   6.062   8.256   2.394  0.1041  0.3823 -0.8499
    8LER      H  142   6.060   8.352   2.425 -1.3955  0.2528 -0.5033
    8LER     CA  143   5.937   8.195   2.351  0.1361  0.6600  0.0690
    8LER     HA  144   5.945   8.087   2.357  0.3982  0.4786 -2.4664
    8LER     CB  145   5.820   8.235   2.443 -0.1675  0.3001 -0.2338
    8LER    HB1  146   5.736   8.172   2.412 -0.1232 -0.7833  1.7177
    8LER    HB2  147   5.796   8.339   2.424  0.1373  0.2177 -1.1314
    8LER     CG  148   5.840   8.214   2.594  0.0305 -0.2217 -0.3513
    8LER     HG  149   5.939   8.242   2.630  0.6115 -2.4107 -0.0739
    8LER    CD1  150   5.737   8.285   2.676 -0.5754  0.3482  0.3627
    8LER   HD11  151   5.639   8.243   2.656 -0.0035 -1.3863  1.0568
    8LER   HD12  152   5.770   8.270   2.779  1.6205  0.0009 -0.3431
    8LER   HD13  153   5.737   8.391   2.650  0.0763  0.7520  1.8629
    8LER    CD2  154   5.819   8.071   2.636 -1.1699 -0.9834 -0.1825
    8LER   HD21  155   5.715   8.041   2.641 -1.0139 -1.4011  0.7890
    8LER   HD22  156   5.867   8.004   2.565 -1.1708 -0.9871 -0.1794
    8LER   HD23  157   5.860   8.051   2.735 -0.4433 -3.0788 -0.8671
    8LER      C  158   5.914   8.230   2.202 -0.8684  0.2512 -0.3437
    8LER      O  159   5.934   8.343   2.162 -0.5217  0.2813 -0.2089
    9LYR      N  160   5.876   8.133   2.122 -0.4021 -0.1573 -0.0202
    9LYR      H  161   5.869   8.040   2.161  1.0228 -0.5084 -0.5362
    9LYR     CA  162   5.845   8.149   1.973 -0.3726  1.0652 -0.5124
    9LYR     HA  163   5.943   8.174   1.932  0.0209 -0.7508 -0.7951
    9LYR     CB  164   5.786   8.029   1.904 -0.0535  0.5230  0.2442
    9LYR    HB1  165   5.727   8.057   1.817  1.0289  0.5264 -0.5009
    9LYR    HB2  166   5.716   7.982   1.973  1.7554 -0.5485  1.4276
    9LYR     CG  167   5.911   7.935   1.873 -0.1576  0.5156 -0.3314
    9LYR    HG1  168   5.978   7.931   1.959 -1.4012  0.8630  0.6880
    9LYR    HG2  169   5.961   7.975   1.785 -2.2820  1.0543 -1.3680
    9LYR     CD  170   5.864   7.791   1.835  0.6896 -0.6936 -0.7816
    9LYR    HD1  171   5.948   7.738   1.790  0.6258 -0.2979 -1.3840
    9LYR    HD2  172   5.782   7.795   1.763 -0.9198 -0.4106  1.0036
    9LYR     CE  173   5.812   7.706   1.956 -0.7622  0.4437  0.7214
    9LYR    HE1  174   5.787   7.606   1.919  0.7225  0.3716 -0.2031
    9LYR    HE2  175   5.727   7.750   2.007 -0.1939  0.7866  1.3982
    9LYR     NZ  176   5.918   7.705   2.059  0.2771 -0.3366  0.4708
    9LYR    HZ1  177   6.000   7.650   2.042  2.3206  2.2671  1.2420
    9LYR      C  178   5.742   8.259   1.949 -0.0435  0.3559  0.3936
    9LYR      O  179   5.636   8.264   2.013 -1.0475 -0.2183 -0.2619
   10LER      N  180   5.769   8.346   1.854  0.6056  0.2668 -0.2901
   10LER      H  181   5.846   8.330   1.790 -0.4073  0.5312 -1.6185
   10LER     CA  182   5.679   8.459   1.830 -0.1140  0.9812  0.3176
   10LER     HA  183   5.638   8.496   1.925 -2.1881 -2.5015  0.9720
   10LER     CB  184   5.767   8.572   1.772 -0.0366 -0.3284  0.1371
   10LER    HB1  185   5.795   8.536   1.673 -1.5474 -1.1866 -0.0092
   10LER    HB2  186   5.865   8.583   1.818  1.1371 -1.3029 -1.9996
   10LER     CG  187   5.696   8.709   1.759 -0.4774  0.5746  0.5586
   10LER     HG  188   5.592   8.697   1.730 -0.7181  2.7446  0.3984
   10LER    CD1  189   5.703   8.790   1.893 -0.5125 -0.0743 -0.1839
   10LER   HD11  190   5.679   8.723   1.975  2.8909  1.5309  2.3540
   10LER   HD12  191   5.799   8.835   1.920 -1.0540  0.6660  0.5591
   10LER   HD13  192   5.632   8.872   1.882  0.3981  0.7912  0.2303
   10LER    CD2  193   5.760   8.792   1.650 -0.1391 -0.2520 -0.3543
   10LER   HD21  194   5.865   8.815   1.672 -0.7895  3.7948 -0.6491
   10LER   HD22  195   5.739   8.743   1.555 -1.1759 -5.3415  2.1867
   10LER   HD23  196   5.705   8.886   1.650  0.0773 -0.1136  0.5711
   10LER      C  197   5.563   8.413   1.736  0.2116 -1.0298  0.1600
   10LER      O  198   5.584   8.321   1.657 -0.1018  0.2099 -1.0235
   11LER      N  199   5.446   8.476   1.745 -0.4959 -0.3969  0.0311
   11LER      H  200   5.436   8.539   1.823  3.3030 -1.1626  1.3724
   11LER     CA  201   5.342   8.455   1.651 -0.4169  0.8428 -0.5403
   11LER     HA  202   5.340   8.346   1.643  1.0461  0.7866 -0.3907
   11LER     CB  203   5.211   8.515   1.699 -0.4132 -0.0387 -0.3125
   11LER    HB1  204   5.136   8.479   1.629 -0.6599 -1.1503  0.5097
   11LER    HB2  205   5.215   8.624   1.702  0.9227 -0.0854  0.6334
   11LER     CG  206   5.160   8.448   1.828 -0.3810 -0.1742 -1.0301
   11LER     HG  207   5.245   8.450   1.897  0.1007 -0.1091 -1.6153
   11LER    CD1  208   5.048   8.520   1.908 -0.1013  0.4809  0.2115
   11LER   HD11  209   4.961   8.541   1.846  0.6665 -0.0993 -1.1005
   11LER   HD12  210   5.029   8.475   2.006 -0.0374 -0.7996 -0.3498
   11LER   HD13  211   5.088   8.618   1.935  0.5119  0.2471  0.1645
   11LER    CD2  212   5.114   8.303   1.810 -0.1363 -0.3519  0.2483
   11LER   HD21  213   5.017   8.296   1.761  0.2120 -0.8716 -0.3802
   11LER   HD22  214   5.194   8.243   1.766 -2.7028 -1.4154 -3.4513
   11LER   HD23  215   5.094   8.257   1.906  0.6663  0.4934  0.8370
   11LER      C  216   5.374   8.530   1.519  0.0114 -0.2541  0.5849
   11LER      O  217   5.441   8.636   1.516  0.3876  0.8569  0.0210
   12LER      N  218   5.339   8.471   1.400 -0.4631 -0.3711  0.1539
   12LER      H  219   5.315   8.373   1.408 -1.5040 -0.2922 -1.5886
   12LER     CA  220   5.371   8.516   1.264  0.0676  0.3942  0.0648
   12LER     HA  221   5.477   8.540   1.259  0.6900 -2.3396 -3.1607
   12LER     CB  222   5.366   8.400   1.156 -0.2747  0.0008 -0.5831
   12LER    HB1  223   5.396   8.439   1.058 -1.3048 -0.5079 -1.1203
   12LER    HB2  224   5.263   8.364   1.163 -0.3927  0.5664  0.7838
   12LER     CG  225   5.456   8.281   1.206 -0.1460  0.4959  0.4523
   12LER     HG  226   5.428   8.245   1.305 -1.9290 -0.2351 -0.2671
   12LER    CD1  227   5.432   8.163   1.114  0.2863 -0.3192 -0.2462
   12LER   HD11  228   5.468   8.187   1.013 -0.3361  2.0218  0.0361
   12LER   HD12  229   5.481   8.077   1.160  1.6538 -0.7090 -2.2457
   12LER   HD13  230   5.326   8.145   1.129  0.0954  1.9906  1.6846
   12LER    CD2  231   5.609   8.306   1.195 -0.5495 -0.6158 -0.4970
   12LER   HD21  232   5.630   8.343   1.095  0.7698 -1.2398 -0.4730
   12LER   HD22  233   5.645   8.376   1.270 -0.5992  0.3404 -1.3445
   12LER   HD23  234   5.662   8.212   1.213  0.0154 -0.1105  0.5009
   12LER      C  235   5.294   8.644   1.217  0.2782 -0.2553  0.8066
   12LER      O  236   5.327   8.701   1.115 -0.4851 -0.6481 -0.0409
   13LER      N  237   5.182   8.683   1.285 -0.0257 -0.1417  0.4777
   13LER      H  238   5.152   8.623   1.360  1.9557 -1.6323  0.1595
   13LER     CA  239   5.104   8.805   1.251  0.2175  0.5515 -0.2376
   13LER     HA  240   5.050   8.785   1.159 -0.7109 -1.3887  0.6643
   13LER     CB  241   4.988   8.826   1.352 -1.2379 -0.1752 -0.9035
   13LER    HB1  242   4.938   8.916   1.316 -1.5750 -0.0483 -0.1518
   13LER    HB2  243   5.027   8.855   1.450  0.7863  0.7321 -1.9329
   13LER     CG  244   4.892   8.709   1.368  0.4489  0.0149  0.2446
   13LER     HG  245   4.955   8.623   1.392  2.1455  0.4996 -2.0660
   13LER    CD1  246   4.787   8.737   1.479  0.0885  0.0744  0.4223
   13LER   HD11  247   4.738   8.643   1.503  0.5122  0.4616  3.1202
   13LER   HD12  248   4.846   8.761   1.568 -0.7988 -1.0464  1.3410
   13LER   HD13  249   4.717   8.818   1.458  1.5508  0.9055 -1.6861
   13LER    CD2  250   4.822   8.671   1.242 -0.1496 -0.3637  0.0045
   13LER   HD21  251   4.898   8.628   1.176 -1.7797 -2.4008 -0.6582
   13LER   HD22  252   4.744   8.597   1.259 -2.5640  1.6265 -1.4826
   13LER   HD23  253   4.797   8.769   1.200  3.2548  1.4127  1.7296
   13LER      C  254   5.180   8.932   1.236 -0.6563  0.0245  0.8921
   13LER      O  255   5.273   8.963   1.303  0.2575 -0.0745  0.8853
   14NH2      N  256   5.140   9.017   1.134  0.0848  0.7770 -0.2008
   14NH2     H1  257   5.048   9.019   1.093  0.2813  1.7829 -0.6349
   14NH2     H2  258   5.202   9.094   1.116  2.1481 -0.5825  0.6906
   15LY0      N  259   5.717   7.858   3.329 -0.4096  0.2749 -0.3157
   15LY0     H1  260   5.719   7.923   3.251  1.1669  2.6486  1.5566
   15LY0     H2  261   5.729   7.764   3.296 -1.2956  0.7811 -2.2293
   15LY0     H3  262   5.623   7.863   3.365  0.0559 -2.2446  1.5217
   15LY0     CA  263   5.825   7.895   3.422 -0.0589  0.1660  0.8287
   15LY0     HA  264   5.812   8.001   3.446  1.4588  0.8474 -1.1035
   15LY0     CB  265   5.818   7.827   3.559 -0.0507  0.4078  0.2687
   15LY0    HB1  266   5.842   7.721   3.555 -0.9882  0.1846  0.3557
   15LY0    HB2  267   5.716   7.826   3.597 -0.0929  0.0844  0.1443
   15LY0     CG  268   5.912   7.886   3.668  0.7955  0.2911 -0.0284
   15LY0    HG1  269   5.855   7.970   3.708  1.6541  0.7819  0.2052
   15LY0    HG2  270   6.010   7.903   3.622  2.3589  0.3161  3.0334
   15LY0     CD  271   5.945   7.791   3.788  0.6090 -0.6659  0.3885
   15LY0    HD1  272   5.973   7.696   3.743 -0.3974 -0.4035 -0.8485
   15LY0    HD2  273   5.856   7.781   3.850 -1.7352  0.8577 -2.4771
   15LY0     CE  274   6.050   7.849   3.879 -0.0341  0.1396  0.4709
   15LY0    HE1  275   6.150   7.835   3.837 -0.1105 -0.8423  0.5945
   15LY0    HE2  276   6.031   7.806   3.977 -0.7415  1.4611  0.9247
   15LY0     NZ  277   6.038   7.998   3.892  0.1956 -0.7862 -0.2131
   15LY0    HZ1  278   6.093   8.031   3.814  0.6231 -0.0119  0.4052
   15LY0    HZ2  279   5.948   8.044   3.887  0.0714 -1.0896 -0.9393
   15LY0    HZ3  280   6.081   8.037   3.974 -0.1299 -0.4216 -0.2070
   15LY0      C  281   5.954   7.898   3.352  0.1155 -0.0538  0.1857
   15LY0      O  282   6.013   7.796   3.348 -0.3596 -0.1266  0.0239
   16LER      N  283   5.995   8.015   3.289 -0.2638  0.1935 -0.2108
   16LER      H  284   5.934   8.096   3.286 -1.4052 -0.3216  3.5590
   16LER     CA  285   6.125   8.027   3.236 -0.8304  1.3375 -0.1907
   16LER     HA  286   6.140   7.940   3.171  1.6726 -0.3184  2.3726
   16LER     CB  287   6.138   8.158   3.162  0.4050  0.2507 -1.0105
   16LER    HB1  288   6.245   8.166   3.143  0.7909  0.4275  1.0407
   16LER    HB2  289   6.098   8.227   3.236 -0.2324  0.2909 -1.3838
   16LER     CG  290   6.059   8.181   3.031 -0.0807  0.3112  0.0695
   16LER     HG  291   5.963   8.130   3.033  0.0045  0.1700  2.0062
   16LER    CD1  292   6.054   8.324   2.998  0.4708 -0.5485  0.3186
   16LER   HD11  293   5.988   8.388   3.057  0.8399  2.7760 -2.5078
   16LER   HD12  294   6.151   8.374   2.992 -0.4984  1.3513 -0.8499
   16LER   HD13  295   6.012   8.332   2.897  0.3726  0.3602  0.4197
   16LER    CD2  296   6.125   8.118   2.913 -0.3314 -0.2259  0.0105
   16LER   HD21  297   6.055   8.125   2.830 -0.8860  0.2673  0.5116
   16LER   HD22  298   6.222   8.166   2.897 -0.1709  0.4152  2.4143
   16LER   HD23  299   6.139   8.013   2.937  0.1663 -0.3103 -0.6382
   16LER      C  300   6.225   8.006   3.353  0.0032  0.4800  0.5214
   16LER      O  301   6.210   8.068   3.461  0.3040  0.0167 -0.0401
   17LY0      N  302   5.368   6.661   3.275  0.2392 -0.2677 -0.8794
   17LY0     H1  303   5.276   6.622   3.257 -0.4979  1.3242 -0.6908
   17LY0     H2  304   5.425   6.656   3.192  1.9625  2.3735  0.0073
   17LY0     H3  305   5.408   6.608   3.350 -0.0237  0.5667 -0.1337
   17LY0     CA  306   5.365   6.802   3.313 -0.5902 -0.3945  0.9199
   17LY0     HA  307   5.282   6.850   3.262 -1.3556 -1.5808  1.0200
   17LY0     CB  308   5.339   6.819   3.471 -0.4144  0.4885  0.1998
   17LY0    HB1  309   5.402   6.742   3.516 -1.2466 -0.4257 -0.1610
   17LY0    HB2  310   5.235   6.795   3.495 -0.3930 -0.4825 -0.6101
   17LY0     CG  311   5.372   6.959   3.529  0.1573  1.1154 -0.0795
   17LY0    HG1  312   5.322   7.036   3.470  0.3934  0.1870 -1.5444
   17LY0    HG2  313   5.479   6.976   3.527  0.2467  0.5612 -1.9182
   17LY0     CD  314   5.327   6.958   3.675  0.0899 -0.0895  0.6213
   17LY0    HD1  315   5.379   6.873   3.720  1.4647 -0.1762 -1.0324
   17LY0    HD2  316   5.220   6.937   3.675  0.3045 -1.3373  1.8512
   17LY0     CE  317   5.365   7.083   3.752  0.2430  0.6522  0.1446
   17LY0    HE1  318   5.325   7.174   3.707 -0.4643  0.1610 -0.2415
   17LY0    HE2  319   5.474   7.088   3.754  0.2636  0.0453  1.1028
   17LY0     NZ  320   5.318   7.065   3.891  0.4548  0.5509 -0.3988
   17LY0    HZ1  321   5.364   6.991   3.942  0.5414  2.5266  2.6314
   17LY0    HZ2  322   5.359   7.141   3.944  1.0483 -1.4099  2.1745
   17LY0    HZ3  323   5.217   7.067   3.896  0.3659  0.7821 -1.8982
   17LY0      C  324   5.504   6.867   3.276 -0.0262  1.1630 -0.0343
   17LY0      O  325   5.615   6.805   3.305  0.1988  0.2642 -0.3452
   18LER      N  326   5.506   6.992   3.240 -0.4153 -0.7143  0.1032
   18LER      H  327   5.419   7.036   3.214  0.2838  0.1083 -0.9104
   18LER     CA  328   5.623   7.073   3.210  0.4696 -0.8683 -0.4280
   18LER     HA  329   5.673   7.029   3.124  1.1265  1.9365 -1.5851
   18LER     CB  330   5.572   7.216   3.168 -0.7404 -0.0039 -0.7646
   18LER    HB1  331   5.660   7.278   3.154  0.6246 -1.5311  0.6638
   18LER    HB2  332   5.521   7.256   3.256 -0.3706  0.2915 -0.6799
   18LER     CG  333   5.483   7.223   3.045  0.0216  0.4021  0.8989
   18LER     HG  334   5.417   7.136   3.045 -1.1096  1.2400  0.3654
   18LER    CD1  335   5.379   7.333   3.065  0.2338 -0.2007 -0.5541
   18LER   HD11  336   5.322   7.304   3.154 -0.1435  0.5692 -0.5390
   18LER   HD12  337   5.435   7.426   3.077  3.1254 -1.3704 -3.5328
   18LER   HD13  338   5.308   7.330   2.983 -0.1539  1.4156 -0.3057
   18LER    CD2  339   5.553   7.232   2.906 -0.7373 -0.3309 -0.3251
   18LER   HD21  340   5.618   7.318   2.894 -2.7762  1.1954 -0.9696
   18LER   HD22  341   5.616   7.144   2.893  0.0691  0.2925 -0.7062
   18LER   HD23  342   5.481   7.250   2.826  0.7982  2.2445 -1.2360
   18LER      C  343   5.740   7.084   3.315  0.0452 -0.6893 -1.5403
   18LER      O  344   5.714   7.102   3.437 -0.2525  0.1784  0.4975
   19LYR      N  345   5.867   7.100   3.270 -0.1659 -0.7561  0.1021
   19LYR      H  346   5.879   7.092   3.170  1.8181  1.0664  0.1172
   19LYR     CA  347   5.989   7.120   3.352  0.5914 -0.2387  0.5117
   19LYR     HA  348   5.975   7.096   3.457  0.7265  0.6540  0.7429
   19LYR     CB  349   6.102   7.030   3.292 -0.4426  0.2125  0.2598
   19LYR    HB1  350   6.108   7.059   3.187  0.1777  1.3460  0.5858
   19LYR    HB2  351   6.061   6.929   3.297  0.0548  0.0558  1.4595
   19LYR     CG  352   6.234   7.037   3.369  0.0872  0.2161  0.1044
   19LYR    HG1  353   6.218   7.003   3.471  0.8711  0.7025  0.4002
   19LYR    HG2  354   6.265   7.141   3.379  1.2422 -0.2602  1.9810
   19LYR     CD  355   6.353   6.963   3.308 -0.3883  0.5779  0.1837
   19LYR    HD1  356   6.329   6.858   3.324 -1.4560  0.9746  1.3489
   19LYR    HD2  357   6.448   6.985   3.355  1.8926 -1.0310 -3.2316
   19LYR     CE  358   6.359   7.014   3.159 -0.1359 -0.3997 -0.2425
   19LYR    HE1  359   6.380   7.121   3.154  2.2566 -0.8123 -0.1636
   19LYR    HE2  360   6.264   6.990   3.111 -0.0681  1.9268 -1.7162
   19LYR     NZ  361   6.467   6.949   3.091 -0.1452 -0.8256 -0.2356
   19LYR    HZ1  362   6.552   6.938   3.146  0.7304 -2.4828 -1.7990
   19LYR      C  363   6.018   7.273   3.351  0.4689  0.0940 -0.1621
   19LYR      O  364   5.975   7.348   3.258  0.3524  0.0775 -0.2209
   20LER      N  365   6.092   7.319   3.450 -0.8336  0.2924 -0.1525
   20LER      H  366   6.136   7.259   3.519 -0.4036 -0.3153 -0.9412
   20LER     CA  367   6.145   7.450   3.458  0.9130 -0.0930  0.4037
   20LER     HA  368   6.067   7.524   3.442  0.5149 -1.0390 -2.6005
   20LER     CB  369   6.210   7.465   3.597 -0.2628  0.1835  0.5573
   20LER    HB1  370   6.265   7.375   3.622  1.2100  0.5498 -1.1325
   20LER    HB2  371   6.127   7.471   3.667  0.3636  1.2637  1.2409
   20LER     CG  372   6.305   7.593   3.614 -0.5355 -0.3962  0.4120
   20LER     HG  373   6.393   7.573   3.553 -0.4534  0.5953  0.1955
   20LER    CD1  374   6.245   7.720   3.546 -0.4887  0.5665 -0.3753
   20LER   HD11  375   6.138   7.724   3.570 -0.2814  1.6183  0.4681
   20LER   HD12  376   6.286   7.809   3.593 -0.4224 -0.9227  2.6742
   20LER   HD13  377   6.260   7.710   3.439 -1.0821  1.8635 -0.6067
   20LER    CD2  378   6.340   7.618   3.758 -0.0461  0.1231  0.5698
   20LER   HD21  379   6.408   7.536   3.781 -1.2300 -1.7218 -1.9964
   20LER   HD22  380   6.387   7.716   3.760  0.1156  0.1258 -1.4771
   20LER   HD23  381   6.251   7.621   3.821 -0.6705  0.1336 -0.3023
   20LER      C  382   6.246   7.466   3.339  0.7091  0.2545 -0.3060
   20LER      O  383   6.349   7.402   3.345  0.1706 -0.2132  0.2352
   21LER      N  384   6.220   7.544   3.237 -0.1445  0.2328 -0.7826
   21LER      H  385   6.126   7.580   3.243  0.0336  0.4733  2.3773
   21LER     CA  386   6.295   7.557   3.113  0.1618 -0.0793 -0.4388
   21LER     HA  387   6.397   7.527   3.135  0.5824 -0.0764 -2.3042
   21LER     CB  388   6.245   7.439   3.020 -0.0258 -0.2928  0.1660
   21LER    HB1  389   6.137   7.429   3.009  0.0365 -1.7591  0.7034
   21LER    HB2  390   6.277   7.346   3.068 -2.7017 -2.2044 -1.4879
   21LER     CG  391   6.311   7.440   2.880 -0.0321 -0.1846 -0.0080
   21LER     HG  392   6.288   7.529   2.822  1.6644 -1.2932 -2.5395
   21LER    CD1  393   6.464   7.428   2.900 -0.6661 -0.2061 -0.1908
   21LER   HD11  394   6.500   7.518   2.950  2.1918 -1.7878  0.8309
   21LER   HD12  395   6.485   7.340   2.960  2.3594  0.6827  0.1955
   21LER   HD13  396   6.514   7.400   2.807 -2.0753 -1.2310 -0.6792
   21LER    CD2  397   6.255   7.323   2.802 -0.0549  1.0776  0.0660
   21LER   HD21  398   6.294   7.230   2.845 -1.9680  0.6137  0.8946
   21LER   HD22  399   6.146   7.317   2.800 -0.1089  0.4767  2.1447
   21LER   HD23  400   6.277   7.327   2.696 -0.1570 -0.6657 -0.0528
   21LER      C  401   6.286   7.700   3.059 -0.6708  0.1616  0.3591
   21LER      O  402   6.176   7.753   3.026 -0.1167  0.3310 -0.0700
   22LY0      N  403   6.600   6.304   2.990  0.1373 -0.2738 -0.0840
   22LY0     H1  404   6.574   6.269   3.081  2.1037  1.0672  1.0438
   22LY0     H2  405   6.584   6.230   2.923 -2.3005 -1.9399  2.1182
   22LY0     H3  406   6.698   6.326   2.995  0.1525 -0.5058  0.8368
   22LY0     CA  407   6.525   6.411   2.935  0.3863 -0.5303  0.1020
   22LY0     HA  408   6.553   6.416   2.829 -0.5939 -0.5755 -0.1715
   22LY0     CB  409   6.371   6.382   2.931  0.6954 -0.3453  0.0765
   22LY0    HB1  410   6.333   6.391   3.033  1.8231  1.9619  0.3638
   22LY0    HB2  411   6.349   6.280   2.902 -0.9894  0.2892 -1.0047
   22LY0     CG  412   6.282   6.480   2.843 -0.1589  0.5398 -1.1335
   22LY0    HG1  413   6.298   6.472   2.736  0.8710  0.3040 -0.9709
   22LY0    HG2  414   6.306   6.584   2.866  0.1733  0.2058  0.1301
   22LY0     CD  415   6.136   6.436   2.880  0.0584  0.4518  0.2597
   22LY0    HD1  416   6.107   6.479   2.976 -2.2250  1.6454 -0.8896
   22LY0    HD2  417   6.116   6.328   2.880  2.8488 -0.1368  0.7462
   22LY0     CE  418   6.035   6.501   2.788  0.8304 -0.2567  0.6322
   22LY0    HE1  419   6.056   6.459   2.689  2.2052 -0.9528  1.2013
   22LY0    HE2  420   6.071   6.602   2.767 -0.0658 -0.3261 -1.5361
   22LY0     NZ  421   5.893   6.494   2.838  0.0377 -0.0242 -0.5644
   22LY0    HZ1  422   5.866   6.399   2.858 -2.7142  0.6220 -0.7137
   22LY0    HZ2  423   5.873   6.552   2.918 -2.2764 -0.0632 -1.0241
   22LY0    HZ3  424   5.836   6.528   2.761 -0.1673 -1.1932 -0.9585
   22LY0      C  425   6.551   6.554   2.995  0.3523 -0.1561  0.7003
   22LY0      O  426   6.533   6.574   3.116  0.3690 -0.2282  0.7495
   23LER      N  427   6.579   6.655   2.912 -0.1709  0.3848 -0.4757
   23LER      H  428   6.587   6.628   2.816 -1.7780  0.2886 -0.6074
   23LER     CA  429   6.595   6.803   2.930 -0.3381 -0.8439 -0.3765
   23LER     HA  430   6.679   6.834   2.992  0.4375 -0.4095 -1.5919
   23LER     CB  431   6.637   6.853   2.785  0.2031 -0.5127  0.2197
   23LER    HB1  432   6.556   6.820   2.720  0.4574 -0.6307 -0.0374
   23LER    HB2  433   6.729   6.805   2.753  0.4398  1.3706 -2.2162
   23LER     CG  434   6.669   7.004   2.781 -0.0629 -0.0584 -0.5590
   23LER     HG  435   6.736   7.026   2.864  0.9062 -1.9427 -0.7706
   23LER    CD1  436   6.729   7.032   2.645 -0.3964 -0.3310  0.8984
   23LER   HD11  437   6.759   7.136   2.641 -0.5820 -0.2491  1.4803
   23LER   HD12  438   6.825   6.981   2.632 -0.9086 -0.9749 -0.6151
   23LER   HD13  439   6.655   6.999   2.572 -0.1168  3.1177 -1.1307
   23LER    CD2  440   6.546   7.090   2.785 -0.3885  0.7845  0.4015
   23LER   HD21  441   6.527   7.117   2.889  1.5243 -1.2453  1.3625
   23LER   HD22  442   6.559   7.184   2.731  2.6025 -0.1898 -0.7556
   23LER   HD23  443   6.452   7.042   2.758 -0.0378  0.2395  0.1447
   23LER      C  444   6.464   6.870   2.984  0.5931 -0.1804  0.3584
   23LER      O  445   6.361   6.861   2.916 -0.3098 -0.4874  0.0311
   24LY0      N  446   8.226   8.560   2.293 -0.6268 -0.2293 -0.5556
   24LY0     H1  447   8.170   8.580   2.375  1.9868  1.4010  0.9838
   24LY0     H2  448   8.326   8.564   2.310 -0.8073  1.5702  0.3636
   24LY0     H3  449   8.214   8.630   2.221  2.1654  0.1985 -0.7290
   24LY0     CA  450   8.188   8.420   2.257  0.2627 -0.1171  0.4253
   24LY0     HA  451   8.253   8.396   2.173  1.6403  1.2975  1.0326
   24LY0     CB  452   8.184   8.318   2.368 -0.9706  0.2142 -0.0674
   24LY0    HB1  453   8.140   8.228   2.325  2.0251 -0.4445 -2.0878
   24LY0    HB2  454   8.119   8.359   2.445  1.2216  1.3269  1.2962
   24LY0     CG  455   8.321   8.280   2.433 -1.2437  0.1920  0.0900
   24LY0    HG1  456   8.374   8.355   2.493  0.7099 -0.5497 -0.6015
   24LY0    HG2  457   8.388   8.266   2.347  1.0457  2.5376  1.3259
   24LY0     CD  458   8.309   8.145   2.509  0.5548 -0.2264 -0.2598
   24LY0    HD1  459   8.260   8.082   2.434 -0.1414 -1.7867  1.4247
   24LY0    HD2  460   8.238   8.163   2.590  0.7195 -1.5621  0.2019
   24LY0     CE  461   8.432   8.083   2.565 -0.2740 -0.3360 -0.5036
   24LY0    HE1  462   8.418   8.014   2.648  1.7360  1.3370  1.3428
   24LY0    HE2  463   8.497   8.164   2.598 -0.6875 -0.1155 -0.2212
   24LY0     NZ  464   8.501   8.018   2.451  0.7276 -0.1142 -0.4115
   24LY0    HZ1  465   8.521   8.081   2.376 -0.2953  2.1355  1.1071
   24LY0    HZ2  466   8.593   7.990   2.480  0.2848  0.1823  1.3948
   24LY0    HZ3  467   8.448   7.938   2.418 -2.4740  1.2268  0.9893
   24LY0      C  468   8.049   8.434   2.198  0.0349 -0.0682 -0.0679
   24LY0      O  469   7.961   8.493   2.264  0.1343  0.3269  0.0731
   25LER      N  470   8.029   8.378   2.080  0.3702 -0.1683  0.5283
   25LER      H  471   8.103   8.322   2.040 -0.5208  0.5194 -2.3037
   25LER     CA  472   7.903   8.374   2.012 -0.0482  0.2984  0.6427
   25LER     HA  473   7.862   8.475   2.015  0.4281  0.6170 -1.6864
   25LER     CB  474   7.941   8.349   1.863 -0.3160 -0.5017 -0.0118
   25LER    HB1  475   7.844   8.350   1.812  0.0686  3.3998 -1.0131
   25LER    HB2  476   7.990   8.252   1.856  0.2314 -0.3103  0.9957
   25LER     CG  477   8.018   8.452   1.785 -0.0738  0.3363 -0.7619
   25LER     HG  478   8.119   8.430   1.821 -0.7314 -1.6024  0.0186
   25LER    CD1  479   8.022   8.427   1.635 -0.5380  0.0053  0.4824
   25LER   HD11  480   8.083   8.504   1.588 -0.6019 -0.0302  0.3432
   25LER   HD12  481   8.056   8.327   1.609 -1.5136  0.0916 -1.2697
   25LER   HD13  482   7.919   8.441   1.600 -0.2748  0.0193 -0.3091
   25LER    CD2  483   8.000   8.603   1.826 -0.3741  0.3185  1.3110
   25LER   HD21  484   8.073   8.668   1.778 -0.1170  0.3779  1.7773
   25LER   HD22  485   7.903   8.627   1.783 -0.0992 -0.6715  0.0764
   25LER   HD23  486   7.986   8.616   1.933 -2.0459 -0.3000  1.1871
   25LER      C  487   7.794   8.274   2.059  0.6498  0.1415 -0.0342
   25LER      O  488   7.821   8.168   2.115 -0.3236  0.6631  0.0177
   26LYR      N  489   7.665   8.309   2.033 -0.5565 -0.4353 -0.4840
   26LYR      H  490   7.648   8.389   1.973 -0.1197  0.8718  1.0575
   26LYR     CA  491   7.547   8.249   2.091 -0.3287  0.2175  0.3940
   26LYR     HA  492   7.566   8.144   2.113 -0.5468  0.3637  1.3452
   26LYR     CB  493   7.495   8.324   2.215 -0.0625  0.1763  0.6159
   26LYR    HB1  494   7.403   8.275   2.244  0.5880 -1.1702  0.4807
   26LYR    HB2  495   7.484   8.429   2.189  2.6317  0.9423  2.1341
   26LYR     CG  496   7.590   8.311   2.337 -0.0071  0.2995 -0.5949
   26LYR    HG1  497   7.686   8.344   2.297  0.0141  0.5111 -0.3692
   26LYR    HG2  498   7.601   8.204   2.350 -0.5107  0.1085 -1.6451
   26LYR     CD  499   7.550   8.380   2.466 -0.2390 -0.3208 -0.0943
   26LYR    HD1  500   7.472   8.322   2.515  0.4303  1.4506  3.4040
   26LYR    HD2  501   7.519   8.482   2.445  0.1696 -0.1253  0.2287
   26LYR     CE  502   7.681   8.380   2.552  0.4181  0.8570  0.3611
   26LYR    HE1  503   7.758   8.442   2.505  3.7011 -2.1540  1.3979
   26LYR    HE2  504   7.729   8.282   2.556  1.3706  1.2760 -0.3302
   26LYR     NZ  505   7.654   8.431   2.681 -0.9228 -0.0212 -0.7708
   26LYR    HZ1  506   7.638   8.364   2.755 -1.2405  2.3097  1.4147
   26LYR      C  507   7.440   8.242   1.978  1.0562 -0.5066 -0.0959
   26LYR      O  508   7.445   8.324   1.886  0.1529 -0.3210 -0.3827
   27LER      N  509   7.343   8.152   1.983  0.1734 -0.0410  0.1673
   27LER      H  510   7.348   8.086   2.059  1.5430 -0.0442  0.1072
   27LER     CA  511   7.219   8.144   1.894  0.0119  0.3100 -0.2205
   27LER     HA  512   7.187   8.245   1.868 -0.1637 -0.0699 -1.5199
   27LER     CB  513   7.246   8.058   1.762  0.2891 -0.5889 -0.0111
   27LER    HB1  514   7.274   7.962   1.803 -0.1376 -0.8173 -0.2481
   27LER    HB2  515   7.325   8.106   1.704 -0.0022 -0.4948 -0.3363
   27LER     CG  516   7.119   8.043   1.680 -0.7678  0.3801  0.4886
   27LER     HG  517   7.051   7.979   1.736 -1.1337  0.7130  0.4307
   27LER    CD1  518   7.069   8.176   1.624  0.6758  0.1191 -0.0070
   27LER   HD11  519   7.143   8.237   1.573 -0.0276 -1.1923 -2.7861
   27LER   HD12  520   7.007   8.160   1.536  2.0576  2.6748 -1.5639
   27LER   HD13  521   7.012   8.236   1.696  1.5569  0.3357  0.5246
   27LER    CD2  522   7.175   7.960   1.557 -0.4657 -0.5143 -0.1103
   27LER   HD21  523   7.260   8.012   1.512  0.5888 -2.4638 -0.5214
   27LER   HD22  524   7.208   7.859   1.581 -1.7983 -0.9059  0.1846
   27LER   HD23  525   7.101   7.966   1.477  0.2311  4.7036 -0.7129
   27LER      C  526   7.106   8.088   1.983 -0.5200  0.0797  0.1091
   27LER      O  527   7.108   7.967   2.017 -0.7041  0.2397  0.7278
   28LER      N  528   6.998   8.166   2.006 -0.2806 -0.3832 -0.1342
   28LER      H  529   6.991   8.253   1.956 -2.6749 -1.0500 -1.0991
   28LER     CA  530   6.909   8.138   2.117 -0.0952  0.5205 -0.3837
   28LER     HA  531   6.977   8.098   2.192 -0.1046 -1.5120 -1.3816
   28LER     CB  532   6.845   8.263   2.161  0.5519 -0.5148  0.3957
   28LER    HB1  533   6.762   8.243   2.229 -1.0723  1.8332 -0.7475
   28LER    HB2  534   6.787   8.305   2.079  0.3148 -0.6588  0.4851
   28LER     CG  535   6.937   8.377   2.205  0.6517 -0.4703  0.5150
   28LER     HG  536   7.007   8.398   2.124 -2.4356 -1.8294 -2.8042
   28LER    CD1  537   6.858   8.503   2.223  0.2647 -0.6665  0.6359
   28LER   HD11  538   6.919   8.581   2.269 -1.2891 -0.2874  2.1505
   28LER   HD12  539   6.816   8.532   2.127  1.5406 -2.0576 -0.3901
   28LER   HD13  540   6.776   8.462   2.282 -0.4151 -1.0350 -0.5194
   28LER    CD2  541   6.994   8.334   2.337 -0.1491 -0.6862  0.0616
   28LER   HD21  542   7.055   8.415   2.376  1.7415 -1.0054 -1.9894
   28LER   HD22  543   6.920   8.307   2.412 -0.8258  0.7369 -0.0495
   28LER   HD23  544   7.062   8.250   2.321  4.3021  2.0135  2.5975
   28LER      C  545   6.799   8.027   2.093 -0.5340 -0.4135  0.6652
   28LER      O  546   6.744   8.019   1.984 -0.1155  0.1326  0.3187
   29LYR      N  547   6.756   7.962   2.205  0.4131  0.1669 -0.6457
   29LYR      H  548   6.801   7.979   2.294  0.6903  1.8418 -1.0735
   29LYR     CA  549   6.666   7.842   2.206 -0.2168 -0.5125  0.6746
   29LYR     HA  550   6.679   7.783   2.115 -2.6549  0.4941 -0.4096
   29LYR     CB  551   6.686   7.754   2.334 -0.2320 -0.3419 -0.1594
   29LYR    HB1  552   6.587   7.739   2.377 -1.4477  1.1679 -2.2735
   29LYR    HB2  553   6.739   7.812   2.409 -0.6674  1.1123 -0.9448
   29LYR     CG  554   6.759   7.628   2.304 -0.2443 -0.0611  0.1441
   29LYR    HG1  555   6.681   7.568   2.255  0.8905 -1.2585 -0.2664
   29LYR    HG2  556   6.776   7.581   2.401  1.6386  1.1033  0.4236
   29LYR     CD  557   6.892   7.631   2.229 -0.3133 -0.1945  0.6001
   29LYR    HD1  558   6.877   7.656   2.124 -0.3601 -2.7117 -0.0615
   29LYR    HD2  559   6.924   7.527   2.221  0.8590  0.1826  0.1638
   29LYR     CE  560   7.004   7.717   2.293  0.1748  0.0990 -0.3329
   29LYR    HE1  561   7.046   7.660   2.376  2.1393  2.0152  0.0902
   29LYR    HE2  562   6.962   7.806   2.341 -3.2420 -0.8753 -1.2122
   29LYR     NZ  563   7.100   7.731   2.189  0.0569 -0.4157  0.3722
   29LYR    HZ1  564   7.090   7.808   2.125  2.0940 -0.9406 -0.6905
   29LYR      C  565   6.517   7.889   2.184 -0.1514  0.2675 -0.3551
   29LYR      O  566   6.455   7.943   2.271  0.4040  0.0097 -1.0616
   30LER      N  567   6.461   7.867   2.066  0.3596  0.7251  0.0446
   30LER      H  568   6.512   7.818   1.994 -0.2710  0.4194 -0.1979
   30LER     CA  569   6.319   7.900   2.050 -0.5050  0.1427  0.6194
   30LER     HA  570   6.291   7.986   2.111 -0.1362 -1.2459  2.8515
   30LER     CB  571   6.294   7.948   1.909  0.0999 -0.4034  1.0260
   30LER    HB1  572   6.197   7.998   1.910  0.3023 -0.0062  1.2431
   30LER    HB2  573   6.286   7.865   1.838 -1.7983  1.4038 -1.0286
   30LER     CG  574   6.402   8.049   1.857 -0.0616  0.2711 -0.2324
   30LER     HG  575   6.502   8.006   1.847  1.2281  3.2127 -1.3336
   30LER    CD1  576   6.352   8.111   1.724  0.2584 -0.2056  0.1840
   30LER   HD11  577   6.362   8.032   1.650  1.0758  1.0636 -1.1238
   30LER   HD12  578   6.248   8.140   1.737  0.7981  1.9234  0.1884
   30LER   HD13  579   6.420   8.188   1.687 -0.5670 -0.5241 -2.1772
   30LER    CD2  580   6.410   8.173   1.951 -0.0509  0.9757 -0.0489
   30LER   HD21  581   6.318   8.231   1.942  0.5981  1.9295 -0.7259
   30LER   HD22  582   6.431   8.138   2.052  0.5562 -2.2035 -1.1660
   30LER   HD23  583   6.491   8.238   1.918 -0.7931  1.7229 -0.4474
   30LER      C  584   6.226   7.787   2.101  0.3950  0.2305  0.2100
   30LER      O  585   6.226   7.684   2.040 -0.1562 -0.1444 -0.1148
   31LER      N  586   6.151   7.813   2.210  0.1689  0.0411 -0.2673
   31LER      H  587   6.167   7.901   2.257  0.0103  0.6801 -1.4014
   31LER     CA  588   6.036   7.740   2.264  0.0355  0.5468 -0.6294
   31LER     HA  589   6.051   7.632   2.263 -0.0038  0.5427 -0.8131
   31LER     CB  590   6.016   7.768   2.412  0.0289 -0.0337  0.2736
   31LER    HB1  591   5.927   7.716   2.447 -0.5166  0.5697 -0.2058
   31LER    HB2  592   6.000   7.875   2.420  1.6055  0.2485 -0.0057
   31LER     CG  593   6.134   7.724   2.503  0.0743 -0.3276  0.4037
   31LER     HG  594   6.211   7.800   2.513 -0.3225  0.2492 -0.7636
   31LER    CD1  595   6.076   7.704   2.653  0.1509 -0.3760  0.5806
   31LER   HD11  596   6.020   7.611   2.661 -2.6525  1.1701  0.2282
   31LER   HD12  597   6.165   7.707   2.716  2.3136 -1.3776 -2.2296
   31LER   HD13  598   6.016   7.793   2.673 -1.7460 -2.1341  3.5308
   31LER    CD2  599   6.210   7.600   2.472 -0.0295  0.4230 -0.0466
   31LER   HD21  600   6.255   7.596   2.373  0.1893 -0.3286  0.0737
   31LER   HD22  601   6.296   7.586   2.537  0.8140 -1.0676 -1.4279
   31LER   HD23  602   6.149   7.510   2.468 -0.5890  0.8119 -0.4320
   31LER      C  603   5.913   7.761   2.181  0.7577 -0.4239  0.6720
   31LER      O  604   5.841   7.856   2.212  0.5518  0.4265  0.1277
   32LY0      N  605   8.034   8.763   3.090  0.3274 -0.3756 -0.2543
   32LY0     H1  606   7.984   8.715   3.164  0.2730  0.2347  0.1097
   32LY0     H2  607   8.105   8.699   3.057  1.6239  0.0093  1.6552
   32LY0     H3  608   8.080   8.843   3.129 -0.1843 -0.7655  1.1933
   32LY0     CA  609   7.938   8.799   2.988 -1.0179  0.3219  0.1462
   32LY0     HA  610   7.870   8.866   3.040  1.0019  0.3619  2.9419
   32LY0     CB  611   8.007   8.872   2.863  0.6292  0.4485  0.0058
   32LY0    HB1  612   8.082   8.816   2.807 -0.0548 -0.3694 -0.1013
   32LY0    HB2  613   8.056   8.957   2.911 -0.1899 -0.1143  1.9313
   32LY0     CG  614   7.907   8.926   2.759 -0.0190  0.1387  0.1287
   32LY0    HG1  615   7.825   8.976   2.812  0.5730  1.3706 -0.0923
   32LY0    HG2  616   7.868   8.849   2.692  2.0888  0.0157 -1.0204
   32LY0     CD  617   7.977   9.028   2.663 -1.1552 -0.1767  1.0319
   32LY0    HD1  618   8.053   8.982   2.600  0.5924  2.3898  1.1143
   32LY0    HD2  619   8.030   9.099   2.727  1.0434 -2.2957  1.7227
   32LY0     CE  620   7.869   9.090   2.572 -0.3647  0.3391 -0.2577
   32LY0    HE1  621   7.900   9.193   2.557  0.6211  0.1237  0.1841
   32LY0    HE2  622   7.778   9.080   2.630  0.6827 -2.5957  1.1063
   32LY0     NZ  623   7.865   9.012   2.446  0.2554 -0.3799 -0.6017
   32LY0    HZ1  624   7.859   8.914   2.468 -0.3692  0.0035  1.0562
   32LY0    HZ2  625   7.791   9.044   2.385 -0.9812 -1.5109  0.2452
   32LY0    HZ3  626   7.943   9.036   2.385  0.3847 -0.3182 -0.4127
   32LY0      C  627   7.859   8.682   2.935 -0.0532  0.1258 -0.3209
   32LY0      O  628   7.918   8.582   2.892  0.1502 -0.4103 -0.0665
   33LER      N  629   7.725   8.692   2.922 -0.4849 -0.3304  0.3362
   33LER      H  630   7.675   8.773   2.956 -3.2833 -0.6556 -2.4644
   33LER     CA  631   7.637   8.581   2.867  0.9175 -0.2029  0.4237
   33LER     HA  632   7.654   8.481   2.908 -0.3420 -1.0649 -1.0249
   33LER     CB  633   7.499   8.616   2.907  0.3126 -0.3744  0.1621
   33LER    HB1  634   7.425   8.549   2.863 -0.3962  0.7394 -0.3923
   33LER    HB2  635   7.474   8.714   2.866  0.4973 -0.9958 -1.5176
   33LER     CG  636   7.465   8.604   3.063  0.0531  0.1867 -0.1635
   33LER     HG  637   7.530   8.674   3.117  0.3983 -0.4925  0.3134
   33LER    CD1  638   7.320   8.634   3.098  0.7669  0.2718 -0.0275
   33LER   HD11  639   7.297   8.736   3.066 -1.5238 -0.0434  0.4351
   33LER   HD12  640   7.252   8.559   3.056 -0.6804  2.2500 -1.4385
   33LER   HD13  641   7.313   8.644   3.207 -0.6251 -0.5875 -0.0019
   33LER    CD2  642   7.504   8.467   3.118 -0.2396 -0.2407  0.2003
   33LER   HD21  643   7.494   8.476   3.227  1.6589  1.5011  0.2927
   33LER   HD22  644   7.446   8.385   3.075  1.4609 -0.3457 -2.0421
   33LER   HD23  645   7.610   8.454   3.099 -0.3014 -0.5412  0.0603
   33LER      C  646   7.652   8.562   2.715  0.6460 -0.1019  0.5921
   33LER      O  647   7.654   8.656   2.635  0.1403 -0.7320 -0.4932
   34LY0      N  648   8.279   7.398   2.188  0.5018  0.4826  0.1566
   34LY0     H1  649   8.243   7.476   2.241 -0.3826  0.5567 -0.5442
   34LY0     H2  650   8.377   7.416   2.168  1.1937  2.3646  4.1970
   34LY0     H3  651   8.256   7.315   2.239 -1.6265  0.4056 -0.8413
   34LY0     CA  652   8.206   7.395   2.058 -0.5075 -0.3359  0.2210
   34LY0     HA  653   8.264   7.324   1.999  3.5844  1.4364  1.7971
   34LY0     CB  654   8.061   7.355   2.075 -0.3578 -0.0078  0.7442
   34LY0    HB1  655   8.053   7.262   2.130 -0.0651 -1.3885 -1.4527
   34LY0    HB2  656   8.017   7.332   1.978 -1.1871  0.2658  1.0471
   34LY0     CG  657   7.973   7.457   2.149 -0.2083 -0.1110 -0.1146
   34LY0    HG1  658   7.983   7.554   2.100  1.5316  1.0086  2.2690
   34LY0    HG2  659   8.001   7.465   2.254 -1.1270  1.9990  0.0333
   34LY0     CD  660   7.826   7.421   2.145  0.1309 -0.0668 -0.5853
   34LY0    HD1  661   7.795   7.390   2.045  2.5439 -1.5287 -0.9677
   34LY0    HD2  662   7.770   7.511   2.172 -1.1474 -0.5682 -1.4649
   34LY0     CE  663   7.790   7.299   2.232  0.0356  0.7359 -0.1844
   34LY0    HE1  664   7.813   7.315   2.338 -1.5752  0.5186  0.2166
   34LY0    HE2  665   7.844   7.212   2.196  2.0502  2.5599 -1.9188
   34LY0     NZ  666   7.644   7.274   2.220  0.0316 -0.0264  0.1607
   34LY0    HZ1  667   7.589   7.354   2.245 -2.7293 -1.4532 -0.9236
   34LY0    HZ2  668   7.615   7.239   2.130 -0.3413 -0.2727  0.3722
   34LY0    HZ3  669   7.624   7.197   2.282 -1.0572 -0.5513 -0.8041
   34LY0      C  670   8.232   7.535   1.992  0.0700 -0.1097 -0.3008
   34LY0      O  671   8.294   7.621   2.053 -0.6492  0.2442  0.2543
   35LER      N  672   8.196   7.559   1.865 -0.0304 -0.2138  0.4633
   35LER      H  673   8.150   7.479   1.823 -0.4700 -0.7292  1.8602
   35LER     CA  674   8.218   7.681   1.789 -0.6776 -0.3639  0.0615
   35LER     HA  675   8.325   7.697   1.798 -0.3527 -2.8132  1.7858
   35LER     CB  676   8.197   7.646   1.641 -0.1123  0.0931  0.6639
   35LER    HB1  677   8.094   7.614   1.624 -0.5785  2.7899 -2.7243
   35LER    HB2  678   8.267   7.566   1.617  0.2355  0.9869 -1.5383
   35LER     CG  679   8.217   7.755   1.537 -0.5541  0.2136  0.3518
   35LER     HG  680   8.146   7.836   1.556  0.5981  1.2492  0.3699
   35LER    CD1  681   8.360   7.808   1.525 -0.2388 -0.4176 -0.2821
   35LER   HD11  682   8.360   7.895   1.460 -0.2669 -0.1853  0.0258
   35LER   HD12  683   8.386   7.846   1.624  1.6437 -1.8167 -0.1846
   35LER   HD13  684   8.432   7.730   1.501 -1.8397 -2.4359  1.0376
   35LER    CD2  685   8.179   7.700   1.398 -0.1548  0.2321  0.5791
   35LER   HD21  686   8.254   7.628   1.365  0.0598 -0.5071  2.5326
   35LER   HD22  687   8.079   7.659   1.412 -0.1916  0.1250  0.0192
   35LER   HD23  688   8.182   7.775   1.320 -3.5322 -1.7120 -1.6506
   35LER      C  689   8.130   7.803   1.829  0.0904 -0.3687 -0.7102
   35LER      O  690   8.173   7.915   1.797  0.0843  0.0844 -0.6232
   36LYR      N  691   8.019   7.774   1.899 -0.0348  0.1581 -0.1020
   36LYR      H  692   7.990   7.678   1.886  1.1782 -0.2599  0.1195
   36LYR     CA  693   7.928   7.866   1.966  0.4288  0.9307  0.2926
   36LYR     HA  694   7.987   7.916   2.043 -1.0481  0.6054  1.7137
   36LYR     CB  695   7.876   7.972   1.869 -0.7202 -0.1945  0.1572
   36LYR    HB1  696   7.961   8.036   1.845  0.0706 -0.9193  0.9648
   36LYR    HB2  697   7.791   8.021   1.917 -2.5848 -2.8548 -0.1768
   36LYR     CG  698   7.818   7.921   1.733 -0.1274  0.4323  0.0372
   36LYR    HG1  699   7.760   7.829   1.740 -0.3142  0.6156  0.9364
   36LYR    HG2  700   7.896   7.899   1.660 -2.1922  0.3610 -2.2930
   36LYR     CD  701   7.735   8.024   1.665  0.1228 -0.1122 -0.0043
   36LYR    HD1  702   7.791   8.114   1.639  1.2798  0.3263  3.5250
   36LYR    HD2  703   7.656   8.057   1.732  0.8018  3.0195 -0.5722
   36LYR     CE  704   7.672   7.965   1.540  0.4561  1.0571  1.0386
   36LYR    HE1  705   7.597   7.891   1.570  1.1514 -0.0432  0.1680
   36LYR    HE2  706   7.747   7.902   1.492  0.4947  2.0837 -0.3156
   36LYR     NZ  707   7.610   8.062   1.455  0.5723 -0.4689  0.5234
   36LYR    HZ1  708   7.590   8.154   1.491  0.1554 -0.2731 -0.1930
   36LYR      C  709   7.817   7.789   2.042  0.5965  0.9917  0.6445
   36LYR      O  710   7.770   7.685   1.989 -0.3763 -0.0756  0.0051
   37LER      N  711   7.762   7.853   2.143 -0.0189 -0.5469 -0.3141
   37LER      H  712   7.799   7.942   2.174 -0.8137 -0.3393  0.0707
   37LER     CA  713   7.663   7.805   2.239  0.2291 -0.6837 -0.1555
   37LER     HA  714   7.675   7.699   2.261  2.2720 -0.2009  1.3270
   37LER     CB  715   7.684   7.897   2.364 -0.5128 -0.5405  0.7721
   37LER    HB1  716   7.611   7.872   2.440 -1.0791  0.3519  0.5344
   37LER    HB2  717   7.662   7.999   2.335  0.3171 -0.4180  0.5343
   37LER     CG  718   7.823   7.893   2.433  0.2919 -0.1502  0.6026
   37LER     HG  719   7.899   7.928   2.364 -0.5135  0.6486  0.0956
   37LER    CD1  720   7.814   7.993   2.546  0.0783 -0.0580 -0.1748
   37LER   HD11  721   7.901   7.981   2.612 -0.8689  1.2172  1.3837
   37LER   HD12  722   7.817   8.091   2.499  0.0009 -0.1123 -0.2935
   37LER   HD13  723   7.717   7.991   2.596  0.2548 -0.8684  0.1585
   37LER    CD2  724   7.854   7.755   2.475  0.0506  0.2796 -0.2545
   37LER   HD21  725   7.852   7.680   2.396 -0.0492  0.8679 -0.8230
   37LER   HD22  726   7.952   7.745   2.521 -0.2358 -0.1694  0.2622
   37LER   HD23  727   7.776   7.728   2.546  0.0387  2.1850  0.5213
   37LER      C  728   7.524   7.830   2.185 -0.3191 -0.8387  0.4536
   37LER      O  729   7.486   7.946   2.158  0.0128  0.1193  0.0550
   38LER      N  730   7.448   7.725   2.168 -0.1711  0.0686  0.0570
   38LER      H  731   7.474   7.638   2.211  2.4320  2.2428  3.3810
   38LER     CA  732   7.321   7.736   2.095 -0.1567  0.3839  0.0476
   38LER     HA  733   7.283   7.837   2.081 -3.1717 -0.8538 -1.6745
   38LER     CB  734   7.342   7.677   1.953 -0.4709  0.7089  0.6882
   38LER    HB1  735   7.422   7.603   1.941 -1.1106  0.0429  0.4560
   38LER    HB2  736   7.361   7.763   1.888 -2.6615  1.7765  1.3866
   38LER     CG  737   7.216   7.618   1.889 -0.5284  0.5812  0.6608
   38LER     HG  738   7.129   7.669   1.929 -0.1339  0.9408  1.0656
   38LER    CD1  739   7.227   7.621   1.734 -0.1983 -0.3796 -0.3514
   38LER   HD11  740   7.315   7.562   1.706 -0.3173 -0.1150 -1.2999
   38LER   HD12  741   7.133   7.587   1.690 -0.3214  0.8760 -1.0802
   38LER   HD13  742   7.243   7.722   1.697 -0.7411  0.6618  2.0731
   38LER    CD2  743   7.190   7.467   1.915  0.2844  0.1778 -0.1707
   38LER   HD21  744   7.264   7.407   1.862  2.0571  1.5182  0.6464
   38LER   HD22  745   7.212   7.448   2.020  1.2073  0.9913 -0.1977
   38LER   HD23  746   7.095   7.433   1.875  0.8503 -0.5345 -0.9443
   38LER      C  747   7.220   7.665   2.177  0.2982  0.3412  0.4361
   38LER      O  748   7.247   7.554   2.236  0.2239 -0.2826  0.2056
   39LY0      N  749   7.663   8.210   0.802 -1.1610 -0.2205  0.6873
   39LY0     H1  750   7.762   8.212   0.783 -1.4037  1.5761 -0.6466
   39LY0     H2  751   7.628   8.203   0.708  0.3660  0.3344  0.0426
   39LY0     H3  752   7.630   8.301   0.831 -1.6227  0.3538 -1.5041
   39LY0     CA  753   7.613   8.109   0.894 -0.1280 -0.0620 -0.6355
   39LY0     HA  754   7.505   8.105   0.881 -0.4613 -0.8652  1.8240
   39LY0     CB  755   7.668   7.964   0.861 -0.0265 -0.2445 -0.5254
   39LY0    HB1  756   7.648   7.887   0.936  1.5853 -0.4561 -0.2648
   39LY0    HB2  757   7.777   7.971   0.863 -0.0270 -0.2597 -0.4399
   39LY0     CG  758   7.603   7.903   0.740  0.1785  0.6224  0.1676
   39LY0    HG1  759   7.607   7.971   0.655 -0.8709  2.0583  1.2218
   39LY0    HG2  760   7.498   7.880   0.759 -0.5878  0.9712 -3.0721
   39LY0     CD  761   7.686   7.783   0.694 -0.0223  0.3280 -0.1832
   39LY0    HD1  762   7.791   7.811   0.695 -0.6889  3.2079  1.2224
   39LY0    HD2  763   7.648   7.745   0.599  0.0581  1.1069 -0.5353
   39LY0     CE  764   7.664   7.669   0.791  0.5642  0.3179 -0.1439
   39LY0    HE1  765   7.562   7.641   0.814  0.1753 -0.0228 -2.1698
   39LY0    HE2  766   7.701   7.706   0.887 -1.3636  1.1700  0.3142
   39LY0     NZ  767   7.744   7.549   0.751  0.3792 -0.3211 -0.1537
   39LY0    HZ1  768   7.841   7.576   0.761 -0.0533  0.3766  3.4468
   39LY0    HZ2  769   7.724   7.474   0.815 -1.7240  0.5229  0.2489
   39LY0    HZ3  770   7.710   7.514   0.663 -0.5711  0.7244 -0.2140
   39LY0      C  771   7.624   8.152   1.038  0.1721 -0.1014  0.5055
   39LY0      O  772   7.729   8.196   1.080 -0.1109  0.0653  0.3327
   40LER      N  773   7.511   8.138   1.108 -0.6097  0.4599  0.3042
   40LER      H  774   7.429   8.117   1.054  0.0612  0.7087 -0.8549
   40LER     CA  775   7.499   8.157   1.254 -0.4149 -0.3669 -0.1141
   40LER     HA  776   7.539   8.256   1.277 -1.0413  0.6802 -3.0893
   40LER     CB  777   7.349   8.160   1.292 -0.2274  0.8892  0.2253
   40LER    HB1  778   7.338   8.180   1.398  0.5604  0.7715  0.3362
   40LER    HB2  779   7.310   8.062   1.263 -0.6906  1.1259  0.0385
   40LER     CG  780   7.256   8.260   1.211 -0.5797  0.0365 -0.6521
   40LER     HG  781   7.275   8.247   1.104 -1.8212  0.2533 -0.9168
   40LER    CD1  782   7.114   8.233   1.253  0.3345 -0.0169 -0.4155
   40LER   HD11  783   7.044   8.310   1.220  1.0628  0.6348 -0.4760
   40LER   HD12  784   7.082   8.136   1.214 -0.2271  0.2061 -0.5197
   40LER   HD13  785   7.104   8.239   1.361  2.8533  1.0759 -0.1560
   40LER    CD2  786   7.294   8.407   1.254  0.1349 -0.4217  0.4155
   40LER   HD21  787   7.222   8.468   1.199 -0.3682 -0.1907  1.3110
   40LER   HD22  788   7.271   8.422   1.360  1.1501  1.8851  0.3660
   40LER   HD23  789   7.396   8.416   1.218 -0.3429 -1.6669 -1.3838
   40LER      C  790   7.570   8.040   1.330 -0.4944 -0.8004  1.1197
   40LER      O  791   7.585   7.931   1.272 -0.4795  0.0243  0.0686
   41U      O5'  792   5.258   5.241   5.424 -0.7159  0.1663 -0.1629
   41U      H5T  793   5.216   5.164   5.385 -0.8948  0.6820 -1.0308
   41U      C5'  794   5.399   5.235   5.397  0.3272 -0.7958 -0.2140
   41U     H5'1  795   5.446   5.138   5.415  0.1721 -0.9158 -0.4450
   41U     H5'2  796   5.446   5.294   5.476 -0.1438 -1.2160  0.3880
   41U      C4'  797   5.445   5.273   5.253  0.8600 -0.2312 -0.4598
   41U      H4'  798   5.552   5.285   5.242  0.5021  0.8797 -4.9084
   41U      O4'  799   5.408   5.177   5.157  0.3503  0.2011  0.6790
   41U      C1'  800   5.381   5.243   5.037  0.0220  0.3631 -0.6841
   41U      H1'  801   5.476   5.279   4.997 -0.0952  1.3235 -0.1181
   41U       N1  802   5.316   5.152   4.941  0.1008 -0.1049  0.1234
   41U       C6  803   5.200   5.081   4.968  0.2806  0.2493  0.6397
   41U       H6  804   5.159   5.090   5.068 -1.7963  0.8305 -0.2313
   41U       C5  805   5.137   5.019   4.869  0.0974 -1.4523  0.2997
   41U       H5  806   5.047   4.966   4.896 -0.7645  0.7405  1.9662
   41U       C4  807   5.183   5.006   4.736  0.2419  0.1910 -0.2541
   41U       O4  808   5.117   4.949   4.652 -0.3397 -0.6447  0.5544
   41U       N3  809   5.298   5.075   4.713 -0.3633 -0.1024 -0.2427
   41U       H3  810   5.339   5.079   4.620  2.3221 -2.2668  0.7113
   41U       C2  811   5.364   5.143   4.811  0.0404  0.3028  0.0110
   41U       O2  812   5.454   5.209   4.765 -0.5050 -0.3897 -0.8562
   41U      C3'  813   5.392   5.408   5.204  0.2685 -0.4046  0.2921
   41U      H3'  814   5.339   5.456   5.286 -1.6278 -1.9820  0.0523
   41U      C2'  815   5.298   5.360   5.094 -0.9786  0.3306  0.1699
   41U     H2'1  816   5.207   5.320   5.139 -0.0771 -1.9714  0.0745
   41U      O2'  817   5.266   5.460   5.002  0.5619 -0.2256  0.0445
   41U     HO'2  818   5.343   5.511   4.977  0.3018 -0.5638 -1.5312
   41U      O3'  819   5.495   5.491   5.145  0.1180 -0.5662 -0.2950
   42U        P  820   5.582   5.591   5.226 -0.5469  0.2312 -0.4535
   42U      O1P  821   5.529   5.605   5.367 -0.3214  0.2242  0.6579
   42U      O2P  822   5.599   5.717   5.150  0.6115  0.6301  0.3417
   42U      O5'  823   5.722   5.513   5.229  0.0275 -0.4985 -0.2496
   42U      C5'  824   5.780   5.457   5.350 -0.5146 -0.4162  0.4229
   42U     H5'1  825   5.708   5.402   5.411 -0.4271 -0.5424  0.4142
   42U     H5'2  826   5.820   5.542   5.405  0.2228 -0.6840  0.3119
   42U      C4'  827   5.890   5.354   5.310 -0.4233 -0.6237 -0.2646
   42U      H4'  828   5.925   5.307   5.402 -1.4177  0.3446  0.6293
   42U      O4'  829   5.835   5.246   5.231 -0.0289  0.4080  0.1845
   42U      C1'  830   5.939   5.201   5.140  0.2027 -0.2052  0.1522
   42U      H1'  831   5.955   5.093   5.145 -1.6538 -0.4612  1.5735
   42U       N1  832   5.898   5.237   5.001 -0.0528 -0.4743 -0.4738
   42U       C6  833   5.784   5.310   4.972 -0.6028  0.1006  0.1275
   42U       H6  834   5.723   5.358   5.047 -1.7315 -1.6388  0.3866
   42U       C5  835   5.730   5.311   4.848  0.2968  0.1897  0.2226
   42U       H5  836   5.637   5.364   4.842  0.0805 -0.2176 -0.0628
   42U       C4  837   5.796   5.253   4.735 -0.3323 -0.1952 -0.1306
   42U       O4  838   5.749   5.236   4.621 -0.0364  0.0509 -0.4814
   42U       N3  839   5.922   5.199   4.767 -0.3231 -0.2054  0.0305
   42U       H3  840   5.970   5.152   4.691  2.0806 -0.8930  1.8660
   42U       C2  841   5.973   5.180   4.896 -0.3452  0.0949  0.3679
   42U       O2  842   6.075   5.114   4.912 -0.1772 -0.8447 -0.0133
   42U      C3'  843   6.009   5.415   5.235  0.7522 -0.3109 -0.7985
   42U      H3'  844   5.967   5.474   5.153 -0.0795 -0.3765 -0.4283
   42U      C2'  845   6.060   5.279   5.181  0.0799  0.2339 -0.4625
   42U     H2'1  846   6.132   5.298   5.102  0.9929 -0.5068  0.1859
   42U      O2'  847   6.127   5.201   5.271 -0.1376 -0.1375 -0.4287
   42U     HO'2  848   6.186   5.143   5.223  0.2793 -0.1967  0.1427
   42U      O3'  849   6.095   5.490   5.317 -0.7465 -0.1254  0.0193
   43A        P  850   6.177   5.611   5.243  0.0650 -0.1126 -0.2545
   43A      O1P  851   6.265   5.681   5.336  0.1979  0.4060 -0.3447
   43A      O2P  852   6.074   5.674   5.169  0.3203  0.2879  0.0818
   43A      O5'  853   6.280   5.529   5.142  0.2651 -0.0881 -0.6221
   43A      C5'  854   6.392   5.456   5.202 -0.3353 -0.1450  0.4231
   43A     H5'1  855   6.347   5.395   5.281  0.6620  2.0719  2.8638
   43A     H5'2  856   6.465   5.533   5.227 -1.5657  1.7542 -1.5150
   43A      C4'  857   6.457   5.365   5.095  0.1228  0.0299 -0.1522
   43A      H4'  858   6.534   5.305   5.145 -0.5755 -0.6791  0.0955
   43A      O4'  859   6.363   5.280   5.031  0.3621  0.2720  0.4072
   43A      C1'  860   6.381   5.283   4.897 -0.0422 -0.4114 -0.3682
   43A      H1'  861   6.377   5.184   4.853  2.3262  0.2006 -2.2006
   43A       N9  862   6.285   5.350   4.814 -0.3503 -0.0545 -0.0282
   43A       C8  863   6.184   5.442   4.836  0.1653 -0.4682 -0.1152
   43A       H8  864   6.163   5.467   4.939 -1.2110 -0.7560 -0.3004
   43A       N7  865   6.110   5.473   4.732 -0.2277  0.5703  0.2930
   43A       C5  866   6.179   5.404   4.630  0.4947  0.9082  0.5517
   43A       C6  867   6.154   5.383   4.488  0.1226  0.2076 -0.4973
   43A       N6  868   6.061   5.442   4.411 -0.3287 -0.4911  0.1070
   43A      H61  869   6.017   5.522   4.455 -0.4392 -0.6103  0.2130
   43A      H62  870   6.061   5.433   4.311  1.2274  2.0142 -0.2212
   43A       N1  871   6.234   5.311   4.408 -0.1095  0.0346 -0.4230
   43A       C2  872   6.330   5.245   4.472 -0.7378  0.0794  0.3657
   43A       H2  873   6.388   5.185   4.403 -3.6329  0.5312 -2.7196
   43A       N3  874   6.361   5.243   4.601  0.4343 -0.1426 -0.1329
   43A       C4  875   6.279   5.324   4.677  0.0552  0.4310  0.8675
   43A      C3'  876   6.519   5.446   4.978 -0.3851 -0.9520 -0.2264
   43A      H3'  877   6.457   5.532   4.955 -1.4818 -2.2486 -2.4306
   43A      C2'  878   6.516   5.342   4.869 -0.2374  0.3167  0.0422
   43A     H2'1  879   6.527   5.386   4.770 -1.9226  2.1204  0.6115
   43A      O2'  880   6.607   5.244   4.890  0.2030  0.5355 -0.1747
   43A     HO'2  881   6.689   5.294   4.893  0.4043  0.3307 -1.4217
   43A      O3'  882   6.655   5.476   5.013 -0.1703  0.2672 -0.9192
   44A        P  883   6.747   5.571   4.929 -0.2581  0.2385  0.5433
   44A      O1P  884   6.861   5.587   5.010 -0.2039  0.0007  0.1345
   44A      O2P  885   6.675   5.688   4.901  0.4713 -0.5178  1.2146
   44A      O5'  886   6.778   5.503   4.784  0.9796 -0.5796  0.2844
   44A      C5'  887   6.871   5.402   4.763  0.2420 -0.4535  0.3591
   44A     H5'1  888   6.879   5.324   4.838  0.8274 -1.5577 -0.8093
   44A     H5'2  889   6.966   5.455   4.755 -0.8838  1.9715  1.8636
   44A      C4'  890   6.852   5.332   4.627 -0.0600 -0.6297  0.2369
   44A      H4'  891   6.916   5.244   4.622  2.3454  1.0601 -0.5512
   44A      O4'  892   6.711   5.310   4.593  0.4094 -0.7083 -0.5384
   44A      C1'  893   6.692   5.326   4.450 -0.4942 -0.4493 -0.1947
   44A      H1'  894   6.654   5.233   4.408  1.3120 -0.3410 -2.2984
   44A       N9  895   6.595   5.432   4.421  0.3434  0.5272 -0.5103
   44A       C8  896   6.536   5.520   4.506 -0.3669  0.4742 -0.2615
   44A       H8  897   6.561   5.523   4.611 -2.4435  0.2837  0.2736
   44A       N7  898   6.441   5.597   4.455  0.6624  0.1737  0.5207
   44A       C5  899   6.433   5.544   4.321  0.0011 -0.3843 -1.0159
   44A       C6  900   6.358   5.577   4.207  0.0242 -0.1438 -0.2456
   44A       N6  901   6.246   5.647   4.200 -0.0514 -0.1260  0.1631
   44A      H61  902   6.196   5.685   4.279 -0.1204  2.4421 -0.9938
   44A      H62  903   6.206   5.616   4.113 -0.3014 -0.7307  0.4946
   44A       N1  904   6.369   5.499   4.100 -0.0131  0.1477 -0.5347
   44A       C2  905   6.456   5.404   4.091 -0.4007 -1.0139 -0.3434
   44A       H2  906   6.475   5.350   4.000  1.7076 -4.1349  1.7193
   44A       N3  907   6.541   5.376   4.189 -0.2365  0.1373  0.1814
   44A       C4  908   6.524   5.442   4.307  0.4221  0.2475  0.1833
   44A      C3'  909   6.891   5.421   4.506 -0.7596  0.3512  0.0315
   44A      H3'  910   6.848   5.521   4.510  0.2074  0.8635 -1.3765
   44A      C2'  911   6.824   5.355   4.383 -0.0828  0.4416 -0.4419
   44A     H2'1  912   6.807   5.423   4.300  1.6464 -0.8358 -1.9170
   44A      O2'  913   6.876   5.237   4.350  0.1007 -0.2825 -0.1572
   44A     HO'2  914   6.908   5.229   4.260 -0.0270  1.1523 -0.3423
   44A      O3'  915   7.030   5.429   4.502  0.3227  0.2249  0.0882
   45U        P  916   7.104   5.539   4.414  0.0508 -0.3720 -0.0035
   45U      O1P  917   7.247   5.516   4.447 -0.4376 -0.2490 -0.3012
   45U      O2P  918   7.050   5.672   4.430  0.1107 -0.5393  0.2206
   45U      O5'  919   7.092   5.502   4.258 -1.1436  0.2030 -0.5799
   45U      C5'  920   7.144   5.382   4.203 -0.6077  0.0260 -0.5587
   45U     H5'1  921   7.098   5.300   4.258 -1.5310  0.2992 -0.9052
   45U     H5'2  922   7.253   5.378   4.205 -0.5747  0.8605  2.0275
   45U      C4'  923   7.092   5.342   4.066 -0.0599 -0.5722  0.0582
   45U      H4'  924   7.134   5.245   4.039  0.8251 -0.9383  2.4959
   45U      O4'  925   6.953   5.331   4.065  0.4524  0.3535  0.0040
   45U      C1'  926   6.892   5.374   3.945 -0.1392 -0.1259 -0.7874
   45U      H1'  927   6.838   5.288   3.907 -1.9644  0.9675 -0.7648
   45U       N1  928   6.794   5.484   3.961 -0.8712 -0.5967 -0.3936
   45U       C6  929   6.806   5.567   4.073 -0.3201  0.9091  0.1731
   45U       H6  930   6.882   5.548   4.147  0.1801 -0.3058 -0.6175
   45U       C5  931   6.719   5.664   4.101 -0.2441  0.4274 -0.4117
   45U       H5  932   6.721   5.720   4.193 -2.8107  0.1344 -0.0981
   45U       C4  933   6.616   5.690   4.006 -0.4966 -0.0963 -0.4033
   45U       O4  934   6.532   5.779   4.032 -0.2359 -0.1120 -0.1749
   45U       N3  935   6.613   5.608   3.899 -0.4006 -0.4004 -1.0434
   45U       H3  936   6.553   5.628   3.821 -1.9019 -1.4861 -0.2114
   45U       C2  937   6.696   5.509   3.867 -0.6693  0.3052  0.0593
   45U       O2  938   6.698   5.455   3.760  0.2366 -0.3454 -0.0975
   45U      C3'  939   7.121   5.440   3.956 -0.1490 -0.3217 -0.5703
   45U      H3'  940   7.111   5.540   3.997  1.8261 -0.5634  0.6018
   45U      C2'  941   7.012   5.402   3.855  0.4198  0.1151  0.0669
   45U     H2'1  942   6.998   5.485   3.786  0.1129 -1.0140 -1.2867
   45U      O2'  943   7.047   5.288   3.780 -0.1740  0.0837 -0.0295
   45U     HO'2  944   6.987   5.307   3.708 -0.1098  0.3599 -0.0126
   45U      O3'  945   7.261   5.441   3.912  0.3628 -0.3483 -0.3250
   46U        P  946   7.335   5.591   3.896  0.1594 -0.4236 -0.2959
   46U      O1P  947   7.472   5.571   3.857 -0.2625  0.5432 -0.4753
   46U      O2P  948   7.305   5.670   4.017  0.0106  0.4631  0.1738
   46U      O5'  949   7.243   5.643   3.772  0.1476 -0.0677 -0.2710
   46U      C5'  950   7.241   5.584   3.643 -0.7142 -0.7986 -0.4487
   46U     H5'1  951   7.207   5.481   3.655  0.9099 -1.1437  2.0393
   46U     H5'2  952   7.339   5.599   3.600 -1.6686 -0.5259 -2.6578
   46U      C4'  953   7.142   5.665   3.565  0.4491 -0.2283 -0.0669
   46U      H4'  954   7.145   5.626   3.463  1.6123  0.0957 -0.1716
   46U      O4'  955   7.006   5.651   3.601  0.0615 -0.2057  0.4108
   46U      C1'  956   6.930   5.756   3.550 -0.1006  0.2171  0.3233
   46U      H1'  957   6.864   5.714   3.474  0.5358  0.8361 -0.5916
   46U       N1  958   6.848   5.834   3.650  0.1404  0.5842  0.2873
   46U       C6  959   6.870   5.828   3.782 -0.6991  0.4748  0.1620
   46U       H6  960   6.945   5.760   3.820 -1.5667  0.3966  1.8072
   46U       C5  961   6.806   5.903   3.871  0.3720 -0.4282 -0.9547
   46U       H5  962   6.828   5.892   3.976 -0.3673  0.5099 -0.6903
   46U       C4  963   6.712   6.009   3.835 -0.1710 -1.3712  0.6739
   46U       O4  964   6.667   6.093   3.910 -0.5629  0.6172  0.2974
   46U       N3  965   6.688   6.008   3.699  0.2646 -0.1955 -0.3829
   46U       H3  966   6.617   6.070   3.662 -0.7980 -0.4708  1.1178
   46U       C2  967   6.753   5.930   3.605 -0.0647  0.2107 -0.7732
   46U       O2  968   6.719   5.937   3.482  0.3690  0.1643 -0.6839
   46U      C3'  969   7.172   5.815   3.542 -0.4291  0.6139  0.5917
   46U      H3'  970   7.177   5.861   3.641 -0.3021  0.8011  0.4982
   46U      C2'  971   7.034   5.857   3.486 -0.2479  0.1348 -0.2191
   46U     H2'1  972   7.019   5.958   3.524  0.3578 -0.6009  2.1932
   46U      O2'  973   7.040   5.862   3.345 -0.2339  0.1248 -0.0828
   46U     HO'2  974   7.105   5.932   3.343  1.5667 -1.4834 -0.6023
   46U      O3'  975   7.277   5.845   3.446 -0.3237 -0.5144 -0.4659
   47A        P  976   7.343   5.990   3.444  0.4441  0.5741 -0.3395
   47A      O1P  977   7.462   5.994   3.356 -0.0311 -0.0113  0.3443
   47A      O2P  978   7.349   6.046   3.582  0.4101 -0.2581  0.4897
   47A      O5'  979   7.222   6.067   3.372  0.3496  0.5865 -0.0206
   47A      C5'  980   7.216   6.074   3.228 -0.2061 -0.3696 -0.3874
   47A     H5'1  981   7.203   5.973   3.189  0.0422 -0.3082 -0.6374
   47A     H5'2  982   7.305   6.112   3.178  1.5980 -1.6784  1.6428
   47A      C4'  983   7.095   6.157   3.180 -0.0595 -0.3373 -0.2611
   47A      H4'  984   7.095   6.154   3.071 -0.4994  2.1918 -0.3830
   47A      O4'  985   6.972   6.106   3.226  0.2837  0.1275  0.1498
   47A      C1'  986   6.879   6.212   3.230  0.7550 -0.9780 -0.2605
   47A      H1'  987   6.789   6.188   3.173  0.2619  1.1141 -0.4273
   47A       N9  988   6.842   6.243   3.366  0.2991 -0.2287  0.0499
   47A       C8  989   6.915   6.215   3.482 -0.4125 -0.6701 -0.2087
   47A       H8  990   7.005   6.155   3.488 -0.0979 -0.1990 -0.1925
   47A       N7  991   6.846   6.248   3.588  0.0164  0.2998  0.0802
   47A       C5  992   6.735   6.319   3.540 -0.0348  0.3043  0.5640
   47A       C6  993   6.629   6.391   3.603 -0.4596  0.1151 -0.5645
   47A       N6  994   6.614   6.406   3.729 -0.2300  0.3477 -0.3298
   47A      H61  995   6.695   6.383   3.784  0.1511 -0.3466 -1.1589
   47A      H62  996   6.530   6.442   3.772  0.0314 -0.4530  0.9199
   47A       N1  997   6.526   6.448   3.532 -0.3836  0.0171  0.7272
   47A       C2  998   6.534   6.431   3.398 -0.5134 -0.9221 -0.8419
   47A       H2  999   6.448   6.470   3.346  0.0171  2.7297  0.7250
   47A       N3 1000   6.627   6.361   3.326  0.4486  0.1376  0.0063
   47A       C4 1001   6.729   6.310   3.401  0.6803 -0.2291  0.3036
   47A      C3' 1002   7.098   6.308   3.195 -0.1369 -0.8876 -0.4392
   47A      H3' 1003   7.124   6.324   3.300  0.3878 -2.6516 -0.2659
   47A      C2' 1004   6.946   6.335   3.169 -0.1348  0.0965 -0.4696
   47A     H2'1 1005   6.922   6.421   3.231  1.7923  0.0912  0.3209
   47A      O2' 1006   6.918   6.351   3.033 -0.1163 -0.0420 -0.0026
   47A     HO'2 1007   6.998   6.380   2.988 -0.2729 -0.8839 -0.8640
   47A      O3' 1008   7.189   6.363   3.099 -0.1758 -0.4326  0.3855
   48U        P 1009   7.254   6.506   3.115  0.5144 -0.1021 -0.0336
   48U      O1P 1010   7.319   6.553   2.986 -0.8123  0.1046 -0.1746
   48U      O2P 1011   7.339   6.500   3.225  0.6137 -0.4526 -0.0273
   48U      O5' 1012   7.139   6.606   3.151 -0.0085  0.0465 -0.3217
   48U      C5' 1013   7.065   6.660   3.053  0.9764 -0.0248  0.6276
   48U     H5'1 1014   7.037   6.580   2.984  0.3715  1.3149 -0.7614
   48U     H5'2 1015   7.133   6.719   2.991 -0.1314 -0.1431 -0.7563
   48U      C4' 1016   6.937   6.732   3.090  0.7153  0.0672 -0.4138
   48U      H4' 1017   6.891   6.773   3.000 -0.5145  0.6828  0.4594
   48U      O4' 1018   6.850   6.649   3.170 -0.3741  0.4840  0.0174
   48U      C1' 1019   6.785   6.732   3.269  0.5804  0.2612 -0.9180
   48U      H1' 1020   6.678   6.734   3.246 -0.1202 -1.1789  1.8300
   48U       N1 1021   6.789   6.694   3.415 -0.6688  0.4344  0.3440
   48U       C6 1022   6.897   6.621   3.457  0.5776  0.6437 -0.6834
   48U       H6 1023   6.965   6.586   3.382  1.0930  0.5401 -0.1763
   48U       C5 1024   6.913   6.599   3.593  0.1916 -0.6212  0.4507
   48U       H5 1025   7.000   6.541   3.622 -1.5962 -2.8180  1.7141
   48U       C4 1026   6.835   6.659   3.692  0.2104  0.0028  0.0700
   48U       O4 1027   6.860   6.660   3.814 -0.6583 -0.4653  0.4585
   48U       N3 1028   6.719   6.711   3.640  0.0296  0.0577 -1.5646
   48U       H3 1029   6.641   6.722   3.703  0.8844 -1.2442 -0.2214
   48U       C2 1030   6.697   6.746   3.510 -0.2690  0.5022  1.2426
   48U       O2 1031   6.596   6.816   3.477  0.8100  0.3641 -0.5310
   48U      C3' 1032   6.966   6.861   3.173  0.2625  0.0302  0.3357
   48U      H3' 1033   7.053   6.855   3.238 -0.2403  0.2885  1.0537
   48U      C2' 1034   6.840   6.875   3.261  0.6198 -0.0955  0.7599
   48U     H2'1 1035   6.875   6.904   3.360 -1.2296  0.5622  1.2544
   48U      O2' 1036   6.747   6.965   3.213  0.0447 -0.5008 -0.1606
   48U     HO'2 1037   6.787   7.051   3.229 -1.6790  0.9752 -3.0450
   48U      O3' 1038   6.987   6.983   3.101  0.9113  0.5036  0.1153
   49C        P 1039   7.071   7.106   3.159 -0.0605 -0.1546  0.0108
   49C      O1P 1040   7.129   7.185   3.051 -0.1007  0.2967 -0.1327
   49C      O2P 1041   7.153   7.059   3.266 -0.4026  0.4672  0.1743
   49C      O5' 1042   6.956   7.187   3.240  0.0260 -0.2000 -0.4224
   49C      C5' 1043   6.851   7.251   3.161 -0.4302  0.0344 -0.9187
   49C     H5'1 1044   6.810   7.188   3.082 -0.0413  0.0105 -1.1032
   49C     H5'2 1045   6.901   7.324   3.098  1.8382 -0.7304 -0.1080
   49C      C4' 1046   6.759   7.314   3.261  0.2342  0.2806  0.0911
   49C      H4' 1047   6.691   7.373   3.199  1.2189  0.1922 -1.1325
   49C      O4' 1048   6.682   7.215   3.328  0.5216  0.8559 -0.0940
   49C      C1' 1049   6.637   7.266   3.455  0.2171 -0.4208  0.1370
   49C      H1' 1050   6.528   7.267   3.458  0.1394  0.8755 -1.5739
   49C       N1 1051   6.684   7.187   3.570 -0.0740 -0.0933 -0.2857
   49C       C6 1052   6.780   7.090   3.556  0.7714 -0.0733 -0.5705
   49C       H6 1053   6.838   7.086   3.465  0.3612 -0.3543 -0.8245
   49C       C5 1054   6.820   7.015   3.661 -0.0070  0.0964  0.7068
   49C       H5 1055   6.903   6.946   3.658  1.6795  1.7256  3.9558
   49C       C4 1056   6.744   7.028   3.781 -0.0296  0.8505 -0.5461
   49C       N4 1057   6.772   6.948   3.882 -0.2688 -0.5082 -0.1491
   49C      H41 1058   6.860   6.898   3.877  1.5562  2.4620 -0.0737
   49C      H42 1059   6.712   6.950   3.963 -2.4090  0.9046 -1.6739
   49C       N3 1060   6.655   7.124   3.796 -0.0783 -0.0065 -0.5606
   49C       C2 1061   6.623   7.204   3.694 -0.6386 -0.0725 -0.0468
   49C       O2 1062   6.529   7.283   3.714  0.7346 -0.1660 -0.2940
   49C      C3' 1063   6.820   7.406   3.365  0.9973  0.1024  0.5540
   49C      H3' 1064   6.898   7.347   3.412 -1.1365 -1.5056  2.3154
   49C      C2' 1065   6.693   7.403   3.460 -0.1128 -0.0016  0.3897
   49C     H2'1 1066   6.716   7.442   3.560 -1.7911 -1.1266  1.2608
   49C      O2' 1067   6.600   7.493   3.404  0.6380 -0.2511 -0.7790
   49C     HO'2 1068   6.511   7.470   3.433  1.1886 -2.0967 -0.4391
   49C      O3' 1069   6.854   7.533   3.309  0.1791 -0.1758  0.7368
   50U        P 1070   6.946   7.627   3.396  0.1773 -0.4578  0.1175
   50U      O1P 1071   6.957   7.758   3.328  0.5595  0.4078  0.1417
   50U      O2P 1072   7.068   7.557   3.411 -0.0848  0.4441  0.1255
   50U      O5' 1073   6.878   7.646   3.537 -0.3251 -0.0590 -0.5196
   50U      C5' 1074   6.762   7.734   3.555  0.4873 -0.5041 -0.2297
   50U     H5'1 1075   6.689   7.718   3.475 -1.9846 -0.3609  1.8538
   50U     H5'2 1076   6.788   7.838   3.536 -0.9516 -0.1344 -0.3147
   50U      C4' 1077   6.689   7.725   3.687  0.7123  0.0706 -0.3760
   50U      H4' 1078   6.596   7.783   3.681  0.4067 -0.2371  1.0224
   50U      O4' 1079   6.666   7.585   3.728 -0.2690 -0.0189 -0.0355
   50U      C1' 1080   6.667   7.573   3.874  0.2820  0.1194  0.1080
   50U      H1' 1081   6.565   7.548   3.903 -0.1577 -0.6558 -1.9562
   50U       N1 1082   6.773   7.473   3.916 -0.6969  0.0901  0.2938
   50U       C6 1083   6.875   7.429   3.823 -0.0936 -0.5330 -0.6938
   50U       H6 1084   6.891   7.488   3.734 -0.2010  0.3164 -0.1634
   50U       C5 1085   6.955   7.324   3.853  0.5587  0.0856 -0.5497
   50U       H5 1086   7.021   7.283   3.777 -1.4086 -2.7463 -0.8925
   50U       C4 1087   6.931   7.244   3.979  0.3272 -0.0261 -0.3759
   50U       O4 1088   6.989   7.146   4.016  0.2299  0.9342  0.2236
   50U       N3 1089   6.840   7.298   4.064  1.0508 -0.4232  0.2172
   50U       H3 1090   6.829   7.269   4.160 -0.6112 -0.2775  0.1028
   50U       C2 1091   6.759   7.408   4.035 -0.0693  0.1379 -0.6638
   50U       O2 1092   6.681   7.453   4.117 -0.5864  0.9626 -0.2999
   50U      C3' 1093   6.770   7.785   3.801 -0.4245 -0.2387  0.0667
   50U      H3' 1094   6.867   7.746   3.770 -0.4518  2.3951 -4.0360
   50U      C2' 1095   6.705   7.714   3.924 -0.0215  0.4226 -0.7915
   50U     H2'1 1096   6.774   7.712   4.008 -1.4115  0.9077  0.3967
   50U      O2' 1097   6.579   7.780   3.966 -0.1024 -0.0251  0.1465
   50U     HO'2 1098   6.559   7.745   4.053 -1.6631 -1.5680 -0.7803
   50U      O3' 1099   6.774   7.926   3.811  0.6592 -0.1391  0.5593
   51A        P 1100   6.906   7.995   3.858 -0.1607  0.2596 -0.0652
   51A      O1P 1101   6.884   8.139   3.854 -0.0398 -0.7693 -0.3723
   51A      O2P 1102   7.021   7.944   3.788 -0.5160 -0.2163  0.1583
   51A      O5' 1103   6.922   7.950   4.011 -0.5239  0.3969 -0.0585
   51A      C5' 1104   6.837   8.009   4.109  0.3415  0.8524 -0.0573
   51A     H5'1 1105   6.736   7.985   4.078  0.4032 -1.3549  1.2226
   51A     H5'2 1106   6.853   8.117   4.106  0.3273  0.8583  0.0520
   51A      C4' 1107   6.856   7.948   4.248  0.2201  0.0573 -0.0328
   51A      H4' 1108   6.782   7.991   4.316  0.1747 -0.7861  0.4594
   51A      O4' 1109   6.850   7.807   4.244 -0.0876 -0.1954  0.0162
   51A      C1' 1110   6.930   7.766   4.349 -0.2277  0.5322 -0.3552
   51A      H1' 1111   6.869   7.734   4.433  0.6519  0.6451  0.3335
   51A       N9 1112   7.009   7.644   4.298  0.5113 -0.9402  0.0432
   51A       C8 1113   7.070   7.630   4.175 -1.0223 -0.1749  0.4092
   51A       H8 1114   7.062   7.707   4.100  1.7036  0.7222  0.9303
   51A       N7 1115   7.127   7.508   4.160 -0.2122 -0.3929  0.5939
   51A       C5 1116   7.106   7.450   4.288  0.0654 -0.6669  0.1757
   51A       C6 1117   7.141   7.328   4.352 -0.4046 -1.1310 -0.5085
   51A       N6 1118   7.207   7.229   4.294  0.1213  0.2463 -0.0000
   51A      H61 1119   7.208   7.227   4.193  0.4040 -0.8190  0.0103
   51A      H62 1120   7.231   7.144   4.344  1.1479  0.0059 -0.8572
   51A       N1 1121   7.112   7.307   4.480  0.1389  0.2195 -0.0338
   51A       C2 1122   7.047   7.398   4.548 -0.9945 -0.6187  0.1360
   51A       H2 1123   7.022   7.370   4.649  1.2969  0.5474  1.0973
   51A       N3 1124   7.007   7.515   4.505 -0.3907  0.5902 -0.2331
   51A       C4 1125   7.037   7.536   4.375 -1.0237  0.0931 -0.1602
   51A      C3' 1126   6.997   7.978   4.298  0.1467 -1.5768 -0.2406
   51A      H3' 1127   7.067   7.986   4.215 -0.2284  1.9494 -0.3761
   51A      C2' 1128   7.025   7.874   4.393 -0.8115  0.0866 -0.2470
   51A     H2'1 1129   7.129   7.841   4.399 -1.6917 -2.8013  0.7004
   51A      O2' 1130   6.977   7.898   4.525 -0.1118  0.0052  0.3505
   51A     HO'2 1131   7.027   7.969   4.567  1.7269 -1.5701  0.9481
   51A      O3' 1132   7.004   8.104   4.374 -0.3932  0.1114  0.0733
   52U        P 1133   7.150   8.183   4.404 -0.1408 -0.0988 -0.5653
   52U      O1P 1134   7.114   8.322   4.440 -0.2964  0.2662  0.0631
   52U      O2P 1135   7.235   8.169   4.284 -0.4048 -0.5268 -0.7206
   52U      O5' 1136   7.201   8.107   4.532 -0.5958  0.1618  0.0366
   52U      C5' 1137   7.157   8.146   4.658 -0.2274 -0.1250  0.5519
   52U     H5'1 1138   7.048   8.145   4.645 -0.1473  0.6143 -0.3608
   52U     H5'2 1139   7.184   8.247   4.689  1.3875  0.3656 -2.0864
   52U      C4' 1140   7.186   8.043   4.772 -0.1235  0.3553  0.6209
   52U      H4' 1141   7.148   8.071   4.870 -1.5251  0.2867  0.1105
   52U      O4' 1142   7.136   7.909   4.744  0.2570 -0.1114 -0.2891
   52U      C1' 1143   7.231   7.811   4.795  0.3464 -0.0730  0.3671
   52U      H1' 1144   7.183   7.754   4.875 -2.2040  0.8201 -0.4187
   52U       N1 1145   7.288   7.719   4.687  0.0911 -0.0954  0.0809
   52U       C6 1146   7.335   7.772   4.566  0.5403  0.2205 -0.7150
   52U       H6 1147   7.332   7.877   4.544 -0.7853  0.0626 -1.4074
   52U       C5 1148   7.380   7.685   4.474  0.0519  0.0091  0.0284
   52U       H5 1149   7.418   7.716   4.378  0.5006 -0.8067 -0.0601
   52U       C4 1150   7.394   7.547   4.495  0.1096  0.0557 -0.2479
   52U       O4 1151   7.419   7.461   4.408 -0.2873 -0.7519 -0.0836
   52U       N3 1152   7.350   7.502   4.620 -0.0094  0.3214 -0.0074
   52U       H3 1153   7.353   7.403   4.638 -1.1805  0.1189 -0.8242
   52U       C2 1154   7.289   7.584   4.715  0.0535 -0.0920  0.7635
   52U       O2 1155   7.251   7.529   4.815  0.4412 -0.4425  0.0823
   52U      C3' 1156   7.333   8.022   4.792  0.0223 -0.1620  0.1935
   52U      H3' 1157   7.369   8.012   4.690 -0.7922 -0.0445 -0.1079
   52U      C2' 1158   7.347   7.885   4.858 -0.7951 -0.0724  0.2741
   52U     H2'1 1159   7.441   7.837   4.830 -1.2399 -1.1085  0.5369
   52U      O2' 1160   7.340   7.909   4.998  0.0171 -0.1526 -0.0635
   52U     HO'2 1161   7.321   8.001   5.016  1.0635 -0.3602  2.6472
   52U      O3' 1162   7.395   8.127   4.868  0.1071 -0.2567  0.7488
   53U        P 1163   7.530   8.188   4.813  0.1887  0.0901 -0.8716
   53U      O1P 1164   7.561   8.299   4.905  0.0534 -0.4384 -0.2544
   53U      O2P 1165   7.523   8.216   4.670  0.5388 -1.1258  0.2511
   53U      O5' 1166   7.633   8.075   4.845  0.8881  0.1426 -0.4588
   53U      C5' 1167   7.666   8.046   4.983 -0.7071  0.4209  0.1042
   53U     H5'1 1168   7.572   8.037   5.038 -0.8391  1.0694  0.0004
   53U     H5'2 1169   7.718   8.134   5.021  0.5911 -0.2279 -0.1334
   53U      C4' 1170   7.740   7.913   5.002 -0.2157  0.2014  0.9988
   53U      H4' 1171   7.759   7.902   5.109  1.1893 -0.1213  0.7319
   53U      O4' 1172   7.659   7.808   4.955  0.1475  0.5441 -0.6206
   53U      C1' 1173   7.739   7.698   4.913 -0.1175 -0.3852 -0.9254
   53U      H1' 1174   7.731   7.612   4.980  1.5400  1.1548  1.3940
   53U       N1 1175   7.724   7.648   4.774  0.1968  0.8845  0.1103
   53U       C6 1176   7.674   7.733   4.672 -0.0668  0.0544  0.7380
   53U       H6 1177   7.648   7.835   4.696 -1.2154 -0.6770  2.9780
   53U       C5 1178   7.667   7.684   4.542 -0.5735  1.0677 -0.0966
   53U       H5 1179   7.632   7.740   4.457  2.1683 -0.2199 -2.2190
   53U       C4 1180   7.728   7.552   4.508  0.0706  0.7122  0.0142
   53U       O4 1181   7.728   7.510   4.395  0.0987 -0.1176  0.8111
   53U       N3 1182   7.764   7.475   4.619 -0.3709  0.0360  0.7622
   53U       H3 1183   7.810   7.386   4.603  1.9806  0.8129  2.5803
   53U       C2 1184   7.766   7.516   4.749 -0.1581  0.3630  0.6407
   53U       O2 1185   7.816   7.441   4.830  0.0473  0.5084 -0.5151
   53U      C3' 1186   7.868   7.899   4.924 -0.2101  0.1703  0.2463
   53U      H3' 1187   7.847   7.917   4.818  0.1359  1.5147  0.3882
   53U      C2' 1188   7.882   7.751   4.938 -0.6440 -0.5293  0.5766
   53U     H2'1 1189   7.940   7.717   4.853 -0.9967 -0.1533  0.1792
   53U      O2' 1190   7.945   7.718   5.065 -0.3084 -0.3215 -0.5253
   53U     HO'2 1191   8.033   7.755   5.053 -1.2938  1.8230 -1.6164
   53U      O3' 1192   7.985   7.977   4.965  0.1957  0.2450  0.1719
   54C        P 1193   8.098   8.010   4.861  0.0052 -0.7449 -0.0923
   54C      O1P 1194   8.180   8.121   4.924 -0.5481  0.6151  0.4308
   54C      O2P 1195   8.031   8.038   4.733  0.2014  0.5138  0.1011
   54C      O5' 1196   8.184   7.875   4.849 -0.3510 -0.3006 -0.2798
   54C      C5' 1197   8.278   7.844   4.952  0.2870 -0.1874 -0.3060
   54C     H5'1 1198   8.207   7.834   5.034 -0.5411  0.5213 -0.9284
   54C     H5'2 1199   8.353   7.919   4.976  0.8573 -0.3765 -1.4342
   54C      C4' 1200   8.350   7.712   4.917 -0.2974  0.3419  0.2910
   54C      H4' 1201   8.397   7.685   5.012 -2.3036  1.6652  1.7254
   54C      O4' 1202   8.254   7.606   4.894 -0.1747 -0.1042  0.2697
   54C      C1' 1203   8.303   7.508   4.803 -0.3963 -0.2049  0.1447
   54C      H1' 1204   8.295   7.406   4.839 -3.1840  0.3928  1.5366
   54C       N1 1205   8.219   7.504   4.678 -0.6714  0.4012  0.1187
   54C       C6 1206   8.138   7.612   4.641  0.1381  0.4014  0.0845
   54C       H6 1207   8.136   7.703   4.699  0.2101 -0.4782  1.5234
   54C       C5 1208   8.060   7.593   4.530  0.7858 -0.6718 -0.5225
   54C       H5 1209   7.989   7.665   4.493  0.9158  0.1357  0.7444
   54C       C4 1210   8.082   7.469   4.454 -0.2483 -0.1414 -0.5750
   54C       N4 1211   8.025   7.453   4.341  0.1892 -0.2327 -0.1928
   54C      H41 1212   7.947   7.508   4.310 -1.6524 -2.4950  0.1763
   54C      H42 1213   8.047   7.367   4.292 -0.3449  0.1171 -1.0756
   54C       N3 1214   8.163   7.372   4.486  0.4891  0.7214 -0.0478
   54C       C2 1215   8.228   7.385   4.604  0.8515 -0.2261 -0.2818
   54C       O2 1216   8.309   7.295   4.632 -0.1999 -0.2575  0.0298
   54C      C3' 1217   8.434   7.708   4.791 -1.0480 -0.3361 -0.2368
   54C      H3' 1218   8.388   7.761   4.707  0.6806  0.3608 -0.7914
   54C      C2' 1219   8.441   7.559   4.768  0.2909  0.1945 -0.0586
   54C     H2'1 1220   8.469   7.548   4.663  2.2071  1.0161  0.3205
   54C      O2' 1221   8.547   7.495   4.849  0.6303  0.0329 -0.0986
   54C     HO'2 1222   8.568   7.556   4.919 -0.1802 -0.5483  0.6834
   54C      O3' 1223   8.565   7.756   4.822  0.3370  0.3429 -0.0826
   55C        P 1224   8.657   7.800   4.696 -0.0148  0.4835 -0.2771
   55C      O1P 1225   8.782   7.858   4.754 -0.2790 -0.4830 -0.0629
   55C      O2P 1226   8.573   7.859   4.593 -0.4045  0.3666  0.1737
   55C      O5' 1227   8.701   7.660   4.643  0.0021  0.1921  0.3930
   55C      C5' 1228   8.797   7.585   4.702  0.7634  0.5740 -0.1719
   55C     H5'1 1229   8.775   7.556   4.805  0.3258 -1.1146 -0.7139
   55C     H5'2 1230   8.891   7.640   4.714  3.2713 -3.5012  0.5719
   55C      C4' 1231   8.818   7.459   4.620 -1.1533  0.7405 -0.3071
   55C      H4' 1232   8.891   7.392   4.665 -0.3209  1.3545 -0.6958
   55C      O4' 1233   8.703   7.376   4.596  0.2252 -0.4448  0.2047
   55C      C1' 1234   8.700   7.327   4.470  0.5469  0.2330  0.4908
   55C      H1' 1235   8.687   7.219   4.477 -1.4814  0.4795  1.0355
   55C       N1 1236   8.581   7.373   4.380  0.0285  0.2834 -0.1209
   55C       C6 1237   8.517   7.490   4.393 -0.0792 -0.0423  0.1720
   55C       H6 1238   8.559   7.565   4.458  0.3453  0.7520 -0.9823
   55C       C5 1239   8.416   7.514   4.309  0.3083 -0.9835  0.6312
   55C       H5 1240   8.378   7.615   4.307  1.3656 -0.5774  0.6109
   55C       C4 1241   8.381   7.409   4.220  1.2140  0.4801  0.5086
   55C       N4 1242   8.266   7.426   4.156  0.8339  0.6124  0.3089
   55C      H41 1243   8.206   7.504   4.177 -0.9240 -1.1473  2.4757
   55C      H42 1244   8.220   7.356   4.099 -0.3097  2.1080 -0.6671
   55C       N3 1245   8.441   7.296   4.202 -0.0457 -0.0351  0.6448
   55C       C2 1246   8.547   7.275   4.282  0.0240 -0.3664 -0.6145
   55C       O2 1247   8.604   7.168   4.263  0.0312 -0.7957  0.0411
   55C      C3' 1248   8.875   7.496   4.483  0.6951 -0.0166 -0.4733
   55C      H3' 1249   8.834   7.587   4.441 -0.5442 -0.2129  0.2778
   55C      C2' 1250   8.834   7.372   4.406 -0.1054 -0.0887 -0.6387
   55C     H2'1 1251   8.825   7.392   4.299  3.2484  1.7402 -0.7198
   55C      O2' 1252   8.922   7.273   4.431 -0.2143  0.3182  0.6978
   55C     HO'2 1253   8.973   7.253   4.352 -1.5913  0.5599 -0.2789
   55C      O3' 1254   9.018   7.521   4.489  0.2939 -0.0706  0.0584
   56G        P 1255   9.093   7.589   4.375  0.0540 -0.2151  0.5374
   56G      O1P 1256   9.238   7.588   4.405  0.5747  0.1603 -0.5792
   56G      O2P 1257   9.023   7.719   4.353  0.3375  0.3167  0.6378
   56G      O5' 1258   9.074   7.497   4.237 -0.0207  0.6106  0.0009
   56G      C5' 1259   9.158   7.379   4.222  0.3220 -0.3772 -0.4102
   56G     H5'1 1260   9.157   7.314   4.310  0.5277  0.4454  0.2187
   56G     H5'2 1261   9.261   7.408   4.200  0.3709  0.0082  0.2744
   56G      C4' 1262   9.115   7.300   4.106  0.2125 -0.0019 -0.0130
   56G      H4' 1263   9.181   7.215   4.087 -1.2130 -1.6502  1.9225
   56G      O4' 1264   8.982   7.252   4.116  0.6664  0.0971  0.2320
   56G      C1' 1265   8.933   7.238   3.978  0.1760 -0.3049 -0.1651
   56G      H1' 1266   8.914   7.133   3.957 -0.3508 -0.3283  0.3748
   56G       N9 1267   8.808   7.317   3.954  0.4204  0.2719 -0.0691
   56G       C8 1268   8.757   7.426   4.021  0.1675 -0.6945  0.3453
   56G       H8 1269   8.809   7.466   4.107  1.5623  1.2985 -1.3332
   56G       N7 1270   8.644   7.470   3.979 -0.1971 -0.4911 -0.3138
   56G       C5 1271   8.615   7.399   3.870 -0.0218  0.6986 -0.2627
   56G       C6 1272   8.511   7.410   3.775 -0.3248 -0.4711 -0.4844
   56G       O6 1273   8.415   7.480   3.773  0.2646 -0.4778 -0.4101
   56G       N1 1274   8.519   7.320   3.673 -0.1886 -0.3490 -0.1626
   56G       H1 1275   8.453   7.334   3.598  0.0734  2.4366  0.0317
   56G       C2 1276   8.631   7.239   3.656 -0.5020  0.8169 -0.2715
   56G       N2 1277   8.638   7.170   3.544  0.0412 -0.0600  0.3795
   56G      H21 1278   8.581   7.193   3.463 -2.5449 -0.2351  2.0136
   56G      H22 1279   8.716   7.106   3.536  1.9949  2.2398  0.0925
   56G       N3 1280   8.734   7.222   3.742  0.4741  0.3931 -0.4031
   56G       C4 1281   8.717   7.308   3.848 -0.1495  0.4172 -0.4810
   56G      C3' 1282   9.126   7.379   3.975 -0.0121  0.4764  0.2489
   56G      H3' 1283   9.076   7.476   3.974 -0.8595  0.1562 -3.0959
   56G      C2' 1284   9.049   7.284   3.886  0.3732  0.4174  0.4362
   56G     H2'1 1285   9.019   7.328   3.791  0.1376 -1.2491 -0.2925
   56G      O2' 1286   9.129   7.177   3.836 -0.1147 -0.2279  0.1251
   56G     HO'2 1287   9.214   7.223   3.843  0.1338 -0.7320  0.4857
   56G      O3' 1288   9.267   7.380   3.947  0.3716 -0.3330 -0.0308
   57U        P 1289   9.337   7.514   3.883  0.1155 -0.3583  0.0040
   57U      O1P 1290   9.480   7.501   3.906  0.2158 -0.7218 -0.0013
   57U      O2P 1291   9.275   7.634   3.942  0.1316 -0.0299  1.1425
   57U      O5' 1292   9.307   7.519   3.725  0.0532 -0.0422 -0.2967
   57U      C5' 1293   9.363   7.429   3.627 -0.6446  0.1081 -0.0590
   57U     H5'1 1294   9.388   7.338   3.682  1.4425  0.4442 -0.3634
   57U     H5'2 1295   9.457   7.466   3.587 -1.5337  2.1574 -0.4033
   57U      C4' 1296   9.269   7.391   3.517  0.6275 -0.0931  0.7806
   57U      H4' 1297   9.316   7.311   3.459 -1.1505 -1.4181  1.0958
   57U      O4' 1298   9.143   7.360   3.567  0.1323 -0.1745  0.1778
   57U      C1' 1299   9.040   7.399   3.475  0.3673 -0.0250  0.2011
   57U      H1' 1300   8.986   7.313   3.435 -0.9830 -0.1175  2.0859
   57U       N1 1301   8.939   7.490   3.530 -0.3455 -0.7052 -0.7611
   57U       C6 1302   8.961   7.575   3.637  0.6274  0.5794 -0.6405
   57U       H6 1303   9.056   7.566   3.689 -0.4302  0.2991  1.3579
   57U       C5 1304   8.862   7.656   3.677 -0.0763  0.4930  0.5956
   57U       H5 1305   8.883   7.733   3.750 -2.5810 -0.4363  2.4090
   57U       C4 1306   8.731   7.658   3.619  0.0600 -0.6389 -0.4779
   57U       O4 1307   8.644   7.743   3.658  0.2898 -0.8309 -0.7806
   57U       N3 1308   8.715   7.574   3.518  0.4218  0.4033  1.2872
   57U       H3 1309   8.646   7.598   3.448  1.4367 -2.2446 -0.8131
   57U       C2 1310   8.812   7.495   3.464 -1.3042  0.2410 -0.3794
   57U       O2 1311   8.782   7.426   3.363  0.1666 -0.3130 -0.0312
   57U      C3' 1312   9.244   7.506   3.426  0.6874 -0.3628  0.1456
   57U      H3' 1313   9.222   7.595   3.485 -0.0414 -1.2224  1.2259
   57U      C2' 1314   9.113   7.460   3.364  0.4497  0.7566 -0.3740
   57U     H2'1 1315   9.046   7.532   3.317 -1.4696 -2.4176 -2.9384
   57U      O2' 1316   9.134   7.354   3.268 -0.2307 -1.1490 -0.4824
   57U     HO'2 1317   9.080   7.375   3.192 -1.3777  0.4813  0.7077
   57U      O3' 1318   9.342   7.526   3.327  0.5634 -0.2637  0.4438
   58A        P 1319   9.403   7.666   3.282  0.3007  0.0779 -0.4158
   58A      O1P 1320   9.530   7.632   3.223 -0.7152  0.2073 -0.8623
   58A      O2P 1321   9.388   7.761   3.396  0.7674  0.0211 -0.0298
   58A      O5' 1322   9.308   7.704   3.159  0.1703 -0.1855  0.0724
   58A      C5' 1323   9.278   7.611   3.051 -0.3058  0.3057  0.1213
   58A     H5'1 1324   9.286   7.511   3.094 -0.9097  0.6398  1.0378
   58A     H5'2 1325   9.345   7.627   2.967  1.5190  0.2208  1.4908
   58A      C4' 1326   9.131   7.628   3.004  0.6461  0.2046  0.2144
   58A      H4' 1327   9.104   7.558   2.925 -0.9500 -1.8310  2.4378
   58A      O4' 1328   9.041   7.590   3.106  0.6445  0.2084  0.4196
   58A      C1' 1329   8.926   7.666   3.081 -0.0054 -0.2700 -0.2524
   58A      H1' 1330   8.835   7.608   3.065 -0.5720 -0.2171  2.3141
   58A       N9 1331   8.898   7.756   3.196 -0.1004  0.5515  0.0358
   58A       C8 1332   8.976   7.784   3.306 -0.0627  0.5219 -0.4868
   58A       H8 1333   9.080   7.753   3.313 -0.8450 -2.0229  1.5102
   58A       N7 1334   8.915   7.842   3.403 -0.4918 -0.1746 -0.3072
   58A       C5 1335   8.792   7.873   3.348 -0.3639 -1.0685 -0.2717
   58A       C6 1336   8.683   7.953   3.391 -0.3788 -0.2202 -0.0429
   58A       N6 1337   8.679   8.028   3.498  0.1130  0.2062  0.9067
   58A      H61 1338   8.765   8.036   3.551  2.8473  2.6360 -3.3613
   58A      H62 1339   8.590   8.073   3.517 -0.7103  0.4626 -2.8407
   58A       N1 1340   8.579   7.969   3.310 -0.0595  0.0430 -0.6488
   58A       C2 1341   8.574   7.902   3.199 -0.1762 -0.2195  0.0884
   58A       H2 1342   8.481   7.918   3.145  0.6074 -0.8666 -1.5306
   58A       N3 1343   8.664   7.824   3.145 -0.2053  0.2673 -0.5911
   58A       C4 1344   8.773   7.816   3.220 -0.6298 -0.3429  0.3460
   58A      C3' 1345   9.106   7.767   2.954  0.3507  0.0680 -0.7274
   58A      H3' 1346   9.138   7.828   3.039  0.2829 -0.7289 -0.1184
   58A      C2' 1347   8.950   7.751   2.955  0.2003  0.2985  1.0379
   58A     H2'1 1348   8.902   7.848   2.967 -1.3051 -0.2309 -0.3156
   58A      O2' 1349   8.907   7.679   2.835 -0.3722 -0.1148 -0.3246
   58A     HO'2 1350   8.936   7.732   2.761  1.3098  0.2692  0.5535
   58A      O3' 1351   9.152   7.815   2.830 -0.6758 -0.2163 -0.1409
   59C        P 1352   9.185   7.970   2.801 -0.2403  0.0548 -0.1064
   59C      O1P 1353   9.214   7.985   2.658 -0.5418 -0.0714 -0.0455
   59C      O2P 1354   9.278   8.017   2.907 -0.4258  0.4508  0.5886
   59C      O5' 1355   9.052   8.051   2.834  0.5248  0.5181  0.7231
   59C      C5' 1356   8.933   8.038   2.757 -0.0156 -0.1546  0.1512
   59C     H5'1 1357   8.912   7.931   2.749 -1.4703  0.1309 -0.2354
   59C     H5'2 1358   8.955   8.065   2.654  1.6276 -1.6238  0.0755
   59C      C4' 1359   8.818   8.122   2.815 -0.2273 -0.1798  0.2026
   59C      H4' 1360   8.727   8.100   2.759  0.0342  2.1949 -1.3339
   59C      O4' 1361   8.791   8.099   2.952  0.3878  0.3455  0.1278
   59C      C1' 1362   8.703   8.203   3.001  0.1424 -0.4648 -0.0907
   59C      H1' 1363   8.603   8.161   2.994  0.8338 -1.9045 -1.8764
   59C       N1 1364   8.740   8.249   3.140 -0.3462  0.2186 -0.3450
   59C       C6 1365   8.865   8.212   3.181 -0.0480  0.7665  0.2542
   59C       H6 1366   8.939   8.184   3.107 -0.4507 -0.4675  0.3064
   59C       C5 1367   8.886   8.236   3.311 -0.2833 -0.4344 -0.4506
   59C       H5 1368   8.988   8.239   3.347 -0.4668  0.3061  0.0441
   59C       C4 1369   8.786   8.290   3.394 -0.1202 -0.7928 -0.2037
   59C       N4 1370   8.817   8.323   3.517 -0.4706 -0.2274  0.5198
   59C      H41 1371   8.897   8.284   3.565 -2.3498 -1.2425  3.0705
   59C      H42 1372   8.735   8.335   3.574 -1.2557 -1.8470 -0.1938
   59C       N3 1373   8.662   8.325   3.354 -0.3713  1.2736  0.3693
   59C       C2 1374   8.641   8.296   3.225 -0.4668  0.6841  0.2276
   59C       O2 1375   8.525   8.312   3.184 -0.1557  0.5006 -0.1942
   59C      C3' 1376   8.832   8.275   2.813 -0.1571 -0.0246 -0.5503
   59C      H3' 1377   8.927   8.299   2.861 -1.2738 -0.2851  1.9240
   59C      C2' 1378   8.710   8.314   2.898  0.1782  0.2554 -0.1855
   59C     H2'1 1379   8.715   8.413   2.943 -1.6068  0.0510  0.5517
   59C      O2' 1380   8.586   8.300   2.823  0.7621  0.3013  0.1035
   59C     HO'2 1381   8.583   8.376   2.764  1.5800  0.6961  0.5445
   59C      O3' 1382   8.816   8.321   2.682 -0.3485  0.0605 -0.0829
   60U        P 1383   8.870   8.468   2.647 -0.0863 -0.4723 -0.5633
   60U      O1P 1384   8.911   8.459   2.508  0.2176  0.4089 -0.2277
   60U      O2P 1385   8.974   8.503   2.748 -0.3441 -0.7769  0.4802
   60U      O5' 1386   8.743   8.559   2.670  0.0504 -0.1163  0.3921
   60U      C5' 1387   8.643   8.567   2.571  0.2924 -0.0110 -0.2126
   60U     H5'1 1388   8.615   8.466   2.540  0.8678 -0.1335 -0.3565
   60U     H5'2 1389   8.685   8.605   2.477  2.6573 -1.0273  0.3788
   60U      C4' 1390   8.525   8.647   2.609  0.4166 -0.3659 -0.1392
   60U      H4' 1391   8.448   8.616   2.538 -2.0597  1.3227  1.6423
   60U      O4' 1392   8.475   8.610   2.743 -0.4487 -0.2112 -0.2863
   60U      C1' 1393   8.427   8.718   2.818 -0.3835  0.1732  0.3590
   60U      H1' 1394   8.322   8.712   2.845 -0.3734  0.7450  0.5405
   60U       N1 1395   8.503   8.714   2.943  0.1557 -0.2941  1.1046
   60U       C6 1396   8.643   8.700   2.947 -0.7483 -0.4452  0.8796
   60U       H6 1397   8.692   8.696   2.851 -5.1522 -0.6806 -1.6354
   60U       C5 1398   8.709   8.697   3.068 -0.0758  0.7333  0.3574
   60U       H5 1399   8.817   8.690   3.066 -0.1698 -1.2700  0.2140
   60U       C4 1400   8.631   8.707   3.194 -0.1582 -0.2614 -0.2117
   60U       O4 1401   8.677   8.699   3.310 -0.6902  0.3675 -0.4378
   60U       N3 1402   8.496   8.745   3.173 -0.5770  0.2566 -0.6113
   60U       H3 1403   8.438   8.761   3.254 -0.7519 -0.6245 -0.5593
   60U       C2 1404   8.433   8.746   3.056  0.1053 -0.5282  0.6929
   60U       O2 1405   8.315   8.776   3.053 -0.2412  0.3585  0.0859
   60U      C3' 1406   8.531   8.801   2.604 -1.1395 -0.9068  0.6805
   60U      H3' 1407   8.635   8.827   2.621 -1.0850  0.1360 -1.0107
   60U      C2' 1408   8.441   8.849   2.724 -0.0008 -0.1919  0.0975
   60U     H2'1 1409   8.498   8.931   2.767 -0.2275  0.5327 -0.9470
   60U      O2' 1410   8.316   8.884   2.675  0.5358 -0.2982  0.1136
   60U     HO'2 1411   8.338   8.970   2.639  0.7905 -0.3705  0.0931
   60U      O3' 1412   8.484   8.857   2.481  0.0504  0.6890 -0.5338
   61U        P 1413   8.528   8.996   2.417 -0.2794 -0.0381  0.3712
   61U      O1P 1414   8.448   9.012   2.285 -0.7792  0.3850 -0.4728
   61U      O2P 1415   8.672   9.009   2.419 -0.2294  0.2361  0.4398
   61U      O5' 1416   8.467   9.090   2.533  0.9311  0.0575  0.4664
   61U      C5' 1417   8.340   9.152   2.513  0.3759  0.1697 -0.0024
   61U     H5'1 1418   8.260   9.080   2.495  0.2332  0.2565  0.2860
   61U     H5'2 1419   8.345   9.225   2.432 -0.0399  1.1897  0.8716
   61U      C4' 1420   8.301   9.244   2.631 -0.1471 -0.9684 -1.3905
   61U      H4' 1421   8.199   9.283   2.629  0.7834  1.7755 -0.3876
   61U      O4' 1422   8.322   9.177   2.754  0.4122 -0.3563 -0.2197
   61U      C1' 1423   8.336   9.266   2.862 -0.3021 -0.5829 -0.4070
   61U      H1' 1424   8.239   9.274   2.910 -0.8116 -2.6059 -1.0201
   61U       N1 1425   8.423   9.209   2.966  0.0664 -0.1464  0.5837
   61U       C6 1426   8.545   9.156   2.927  0.3445  0.3948  1.0612
   61U       H6 1427   8.567   9.147   2.821  0.9001  0.8640  1.1340
   61U       C5 1428   8.630   9.100   3.021 -0.1961 -0.8067  0.3036
   61U       H5 1429   8.719   9.052   2.983  1.5852  2.5573 -0.1679
   61U       C4 1430   8.603   9.103   3.162 -0.2573  0.0431  0.7535
   61U       O4 1431   8.670   9.048   3.249 -0.6173 -0.1049  0.1573
   61U       N3 1432   8.477   9.151   3.189  0.1141  0.3710 -0.0697
   61U       H3 1433   8.442   9.154   3.284 -0.7223  2.4134 -0.3951
   61U       C2 1434   8.384   9.198   3.097  0.5557  0.1751 -0.2244
   61U       O2 1435   8.272   9.231   3.133 -0.5590  0.0456  0.0476
   61U      C3' 1436   8.401   9.357   2.655  0.1176 -0.0816 -0.1269
   61U      H3' 1437   8.505   9.327   2.643  0.1008 -0.3739  0.4234
   61U      C2' 1438   8.381   9.400   2.803 -0.4423  0.3124 -0.1707
   61U     H2'1 1439   8.470   9.433   2.857 -1.2838 -0.3072  1.6714
   61U      O2' 1440   8.285   9.497   2.821 -0.3577 -0.9738 -0.4658
   61U     HO'2 1441   8.285   9.537   2.734  3.7930  0.5903  0.0457
   61U      O3' 1442   8.374   9.472   2.578 -0.6328  0.1105  0.4211
   61U      H3T 1443   8.400   9.459   2.487 -1.1849 -1.4529  0.4574
   62G      O5' 1444   7.815   8.370   4.012  0.6243  0.2888  0.3307
   62G      H5T 1445   7.761   8.339   4.086 -2.8560 -1.2751 -2.5242
   62G      C5' 1446   7.738   8.468   3.951  0.1102  0.7012 -0.0111
   62G     H5'1 1447   7.749   8.550   4.021 -1.3370 -0.9100  2.2411
   62G     H5'2 1448   7.634   8.434   3.942  0.4929 -0.6374  0.3859
   62G      C4' 1449   7.782   8.498   3.808 -0.7803 -0.6371 -1.1393
   62G      H4' 1450   7.723   8.582   3.773 -0.4722  0.5573  1.0803
   62G      O4' 1451   7.914   8.542   3.817 -0.8267 -0.4502  0.0492
   62G      C1' 1452   7.970   8.535   3.681  0.8031 -0.7933 -0.7538
   62G      H1' 1453   7.969   8.635   3.637  0.3112 -1.3289 -1.9789
   62G       N9 1454   8.113   8.485   3.705 -0.0196 -0.1337 -0.1884
   62G       C8 1455   8.168   8.444   3.824  0.2601 -0.4776  0.3310
   62G       H8 1456   8.120   8.448   3.920 -1.3807 -3.5915 -0.2305
   62G       N7 1457   8.293   8.410   3.817 -0.2537  0.4179 -0.5562
   62G       C5 1458   8.317   8.427   3.679  0.5230 -0.2083  0.0891
   62G       C6 1459   8.442   8.407   3.602 -0.2001  0.5911 -0.3202
   62G       O6 1460   8.554   8.368   3.641 -0.2617 -0.0169 -0.3872
   62G       N1 1461   8.424   8.419   3.468  0.6476  0.1006 -0.2806
   62G       H1 1462   8.505   8.400   3.411  2.1411  2.0248  1.0717
   62G       C2 1463   8.311   8.462   3.407  0.7050  0.3981  0.3249
   62G       N2 1464   8.313   8.476   3.280 -0.2335 -0.1424  0.6264
   62G      H21 1465   8.388   8.439   3.224  0.4023  1.2126  0.5275
   62G      H22 1466   8.225   8.503   3.238  1.0243  3.4433 -0.1077
   62G       N3 1467   8.201   8.494   3.476 -0.0722  0.5227 -0.0827
   62G       C4 1468   8.211   8.475   3.617  0.2448 -0.3382  1.2108
   62G      C3' 1469   7.775   8.390   3.702 -1.0607  0.5845  0.0279
   62G      H3' 1470   7.808   8.297   3.749 -1.1692  0.0174 -0.9841
   62G      C2' 1471   7.877   8.450   3.604  0.8137  0.3075  0.7589
   62G     H2'1 1472   7.935   8.373   3.552  2.9799  2.9085 -0.9533
   62G      O2' 1473   7.817   8.536   3.506 -0.4563 -0.7001 -0.4421
   62G     HO'2 1474   7.726   8.505   3.513  0.0016 -1.8782  0.6561
   62G      O3' 1475   7.650   8.388   3.645 -0.4997  0.5228 -0.2127
   63U        P 1476   7.584   8.251   3.607  0.2234  0.7672 -0.2234
   63U      O1P 1477   7.447   8.267   3.561 -0.3311 -0.3369 -0.0629
   63U      O2P 1478   7.611   8.149   3.719 -0.3171  0.0062  0.6185
   63U      O5' 1479   7.667   8.192   3.479 -0.7799 -0.3276  0.0370
   63U      C5' 1480   7.646   8.247   3.351  0.1247  0.3139 -0.1796
   63U     H5'1 1481   7.642   8.356   3.357 -0.9660  0.2748  0.0021
   63U     H5'2 1482   7.554   8.205   3.311  1.2254 -0.9379 -1.5171
   63U      C4' 1483   7.761   8.206   3.252 -0.0306 -0.1643  0.5239
   63U      H4' 1484   7.753   8.247   3.152 -3.1607  0.3426  0.8629
   63U      O4' 1485   7.880   8.250   3.314  0.0056  0.2148 -0.2962
   63U      C1' 1486   7.990   8.186   3.255 -0.2416  0.6637  0.5515
   63U      H1' 1487   8.029   8.251   3.177  0.3744 -2.3829 -1.8729
   63U       N1 1488   8.095   8.148   3.358  0.3276 -0.5551  0.2950
   63U       C6 1489   8.069   8.147   3.494 -1.1097  0.5800 -0.4486
   63U       H6 1490   7.968   8.154   3.531 -0.2576 -1.7298  2.7196
   63U       C5 1491   8.160   8.111   3.587 -0.5735  0.0528  0.0202
   63U       H5 1492   8.133   8.108   3.691  0.6986  2.0523  0.4661
   63U       C4 1493   8.298   8.083   3.540  0.4868 -0.5622 -0.3649
   63U       O4 1494   8.400   8.091   3.613  0.2118 -0.1732  0.5811
   63U       N3 1495   8.315   8.090   3.403 -0.2279  0.0099  0.2982
   63U       H3 1496   8.407   8.069   3.368 -0.2250  0.5261 -0.0044
   63U       C2 1497   8.217   8.107   3.308 -0.1453 -0.3789  0.5987
   63U       O2 1498   8.245   8.107   3.188 -0.3087 -0.1813  0.1292
   63U      C3' 1499   7.786   8.055   3.230  1.1546  0.2677 -0.2995
   63U      H3' 1500   7.762   8.009   3.326  1.4300  1.4333  0.3538
   63U      C2' 1501   7.934   8.058   3.187 -0.1208  0.3146 -0.5566
   63U     H2'1 1502   7.982   7.975   3.238 -0.8219  0.6325  0.6920
   63U      O2' 1503   7.955   8.055   3.044  0.2370  0.2937  0.5487
   63U     HO'2 1504   7.914   7.972   3.019 -0.3227  1.1910 -1.8425
   63U      O3' 1505   7.705   8.010   3.125 -0.3049 -0.2848  0.1279
   64A        P 1506   7.678   7.858   3.108  0.0769 -0.3777  0.2390
   64A      O1P 1507   7.559   7.839   3.020 -0.3297  0.0620 -0.7076
   64A      O2P 1508   7.675   7.793   3.237  0.4998  0.3669  0.1072
   64A      O5' 1509   7.818   7.807   3.035  0.4098  0.2556 -0.0170
   64A      C5' 1510   7.826   7.774   2.896 -0.4010  0.8967 -0.5310
   64A     H5'1 1511   7.821   7.868   2.841  0.6344  1.5876  0.4977
   64A     H5'2 1512   7.755   7.697   2.867 -0.3525  0.6606 -0.0333
   64A      C4' 1513   7.962   7.700   2.871  0.6961 -0.0086 -0.1538
   64A      H4' 1514   7.974   7.695   2.763 -0.1888 -2.2878 -0.1946
   64A      O4' 1515   8.069   7.777   2.923 -0.3748  0.4611 -0.1617
   64A      C1' 1516   8.165   7.677   2.952  0.1034 -0.1069  0.0598
   64A      H1' 1517   8.258   7.706   2.905 -0.3437 -0.0678 -0.8306
   64A       N9 1518   8.182   7.686   3.102  0.1829  0.1525  0.8298
   64A       C8 1519   8.091   7.735   3.201 -0.2381  0.1490  0.4275
   64A       H8 1520   7.989   7.761   3.180 -0.5536 -0.1678  1.5271
   64A       N7 1521   8.145   7.736   3.319  0.5681  0.2863 -0.2538
   64A       C5 1522   8.273   7.694   3.296 -0.1195  0.0426  0.5662
   64A       C6 1523   8.380   7.675   3.389  0.9760 -0.0377  0.3892
   64A       N6 1524   8.389   7.722   3.507 -0.7484  0.5133 -0.1757
   64A      H61 1525   8.309   7.762   3.553  0.0879 -0.2403  2.0705
   64A      H62 1526   8.460   7.679   3.565 -1.4945 -0.4001  0.0762
   64A       N1 1527   8.492   7.613   3.354  0.1647  0.6719 -0.4743
   64A       C2 1528   8.502   7.568   3.231  0.2523  0.3528  0.7586
   64A       H2 1529   8.604   7.544   3.207  0.7656  3.5456 -0.6783
   64A       N3 1530   8.411   7.586   3.131 -0.2735  0.9254 -0.6570
   64A       C4 1531   8.298   7.649   3.172  0.0600 -0.4527  0.3810
   64A      C3' 1532   7.968   7.557   2.923 -0.5070  0.3774 -0.4231
   64A      H3' 1533   7.932   7.564   3.026 -1.5383 -2.8705 -0.4716
   64A      C2' 1534   8.118   7.541   2.911 -0.3405  0.2566  0.6058
   64A     H2'1 1535   8.155   7.465   2.981  0.4192  0.6512  0.6318
   64A      O2' 1536   8.162   7.520   2.775  0.2539  0.4426 -0.9295
   64A     HO'2 1537   8.103   7.456   2.734 -1.5883  0.6454  1.2352
   64A      O3' 1538   7.880   7.466   2.855  0.3838 -0.5714 -0.1936
   65C        P 1539   7.813   7.342   2.931  0.0254  0.0797 -0.1807
   65C      O1P 1540   7.741   7.265   2.829 -0.5139 -0.7217  0.4930
   65C      O2P 1541   7.733   7.387   3.046 -0.4172 -0.6375 -0.1113
   65C      O5' 1542   7.942   7.255   2.989  0.0387 -0.5717  0.3022
   65C      C5' 1543   8.010   7.171   2.897 -0.2554  0.0285  0.0340
   65C     H5'1 1544   8.035   7.225   2.806 -1.6503 -0.7755 -0.8642
   65C     H5'2 1545   7.953   7.084   2.865  0.9823 -0.5336 -0.6991
   65C      C4' 1546   8.142   7.108   2.952  0.0477 -0.2940  0.5183
   65C      H4' 1547   8.189   7.063   2.865 -1.8296 -0.3144 -0.5386
   65C      O4' 1548   8.212   7.220   3.009  0.3998 -0.3666 -0.5191
   65C      C1' 1549   8.283   7.176   3.121 -0.2674  0.0519  0.1242
   65C      H1' 1550   8.388   7.198   3.100 -0.6688  0.8634 -1.2252
   65C       N1 1551   8.244   7.248   3.248 -0.1485  0.8795 -0.2078
   65C       C6 1552   8.118   7.295   3.278  0.2323 -0.4704 -1.2555
   65C       H6 1553   8.037   7.273   3.210  1.0186  1.9609 -3.1583
   65C       C5 1554   8.102   7.366   3.394 -0.2869  0.3445 -0.2204
   65C       H5 1555   8.003   7.407   3.410 -2.3458 -3.4256 -2.0362
   65C       C4 1556   8.216   7.389   3.475 -0.0564  0.4297 -0.4284
   65C       N4 1557   8.194   7.463   3.583 -0.3406  0.0425 -0.2977
   65C      H41 1558   8.100   7.493   3.603 -0.7125  0.6176 -2.5682
   65C      H42 1559   8.272   7.485   3.644 -0.6913 -0.7736  0.4480
   65C       N3 1560   8.330   7.337   3.457  0.4045  0.9283  0.0503
   65C       C2 1561   8.349   7.260   3.345  0.2890 -0.2067 -0.1436
   65C       O2 1562   8.453   7.201   3.336 -0.1515 -0.4346 -0.3906
   65C      C3' 1563   8.121   7.015   3.073  0.1079 -0.3361  0.0044
   65C      H3' 1564   8.050   7.061   3.141 -1.5508 -2.9641  0.1769
   65C      C2' 1565   8.263   7.023   3.130 -0.3190  0.1348 -0.9781
   65C     H2'1 1566   8.265   6.984   3.232 -1.3491  1.1421 -0.5437
   65C      O2' 1567   8.342   6.949   3.041 -0.4905  0.6427  0.0611
   65C     HO'2 1568   8.287   6.898   2.981  1.1340  1.0309 -1.8744
   65C      O3' 1569   8.073   6.882   3.046 -0.0395 -0.0272  0.5073
   66G        P 1570   7.998   6.791   3.159  0.0620  0.4718  0.0499
   66G      O1P 1571   7.974   6.655   3.106 -0.2304  0.6477 -0.3942
   66G      O2P 1572   7.881   6.861   3.210  0.1513 -0.4691  0.0354
   66G      O5' 1573   8.090   6.778   3.280  0.1936  0.0256 -0.1209
   66G      C5' 1574   8.196   6.690   3.269  0.3762 -0.2423 -0.3791
   66G     H5'1 1575   8.259   6.718   3.185 -0.6824 -0.2987 -1.1979
   66G     H5'2 1576   8.157   6.589   3.257  1.3898 -0.8257  0.9111
   66G      C4' 1577   8.273   6.693   3.401 -0.4438  0.0841 -0.2229
   66G      H4' 1578   8.365   6.635   3.392  0.0795  0.4010  2.3335
   66G      O4' 1579   8.318   6.824   3.420  0.3358  0.0532  0.2453
   66G      C1' 1580   8.351   6.830   3.559 -0.5482 -0.4892 -0.1709
   66G      H1' 1581   8.459   6.826   3.573 -0.4356 -0.1016 -0.8669
   66G       N9 1582   8.306   6.959   3.617 -0.0029  0.0748  0.0659
   66G       C8 1583   8.201   7.038   3.574  0.6580 -0.2617 -0.5680
   66G       H8 1584   8.138   7.024   3.487 -1.5961  1.4502  0.6671
   66G       N7 1585   8.170   7.131   3.659 -0.0084 -0.6709 -0.0997
   66G       C5 1586   8.266   7.116   3.763 -0.0204 -0.1145  0.3629
   66G       C6 1587   8.285   7.195   3.880  0.5489 -0.1120  0.2686
   66G       O6 1588   8.215   7.287   3.919 -1.2150  0.2099  0.3956
   66G       N1 1589   8.400   7.157   3.951 -0.0547  0.5388  0.1545
   66G       H1 1590   8.431   7.208   4.033 -0.7766  0.9563  0.1753
   66G       C2 1591   8.460   7.046   3.927  0.3293  0.4716  0.4628
   66G       N2 1592   8.538   7.021   4.029 -0.5583 -0.0322 -0.3275
   66G      H21 1593   8.536   7.081   4.111 -0.8795 -0.7470  0.1998
   66G      H22 1594   8.584   6.931   4.031 -1.1333 -0.3359  1.4878
   66G       N3 1595   8.448   6.963   3.824  0.2661 -0.0503  0.3837
   66G       C4 1596   8.356   7.015   3.734  0.0582 -0.3283 -0.3807
   66G      C3' 1597   8.190   6.652   3.525 -0.5415 -0.1153  0.4817
   66G      H3' 1598   8.096   6.708   3.519 -1.4604 -1.7063 -1.0044
   66G      C2' 1599   8.285   6.712   3.632  0.7830  0.1536 -0.1080
   66G     H2'1 1600   8.239   6.749   3.724 -3.0467  0.3809 -1.9562
   66G      O2' 1601   8.389   6.624   3.665 -0.5828  0.5460 -0.1750
   66G     HO'2 1602   8.362   6.556   3.727  0.6577  0.3012  0.1105
   66G      O3' 1603   8.149   6.519   3.546  0.1934 -0.4319  0.5322
   67G        P 1604   8.040   6.487   3.657  0.0374 -0.1755 -0.1023
   67G      O1P 1605   8.001   6.349   3.648 -0.9324  0.2378 -0.5632
   67G      O2P 1606   7.935   6.583   3.652 -0.0173 -0.1107  0.1966
   67G      O5' 1607   8.114   6.513   3.795 -0.0621 -0.6224  0.1483
   67G      C5' 1608   8.205   6.422   3.848  0.5558 -0.6377  0.7272
   67G     H5'1 1609   8.293   6.412   3.785  1.3296  2.8700  1.0499
   67G     H5'2 1610   8.164   6.323   3.871 -0.7809 -0.1259  0.6284
   67G      C4' 1611   8.272   6.463   3.981  0.3910 -0.8711 -0.0510
   67G      H4' 1612   8.345   6.385   4.003  0.4925 -1.4046 -2.0489
   67G      O4' 1613   8.335   6.592   3.982  0.2538  0.0038  1.0613
   67G      C1' 1614   8.321   6.657   4.107 -0.2825 -0.1699 -0.3401
   67G      H1' 1615   8.422   6.676   4.145  0.0519  0.3181 -1.4204
   67G       N9 1616   8.239   6.782   4.099 -0.0948  0.1126  0.1125
   67G       C8 1617   8.165   6.819   3.990 -0.7134 -0.2430  0.1912
   67G       H8 1618   8.160   6.749   3.909  2.0468 -0.4569  0.0932
   67G       N7 1619   8.118   6.943   4.000  0.1725  0.3161  0.1684
   67G       C5 1620   8.163   6.983   4.122  0.0329  0.5525  0.2534
   67G       C6 1621   8.134   7.110   4.197  0.1279  0.0431  0.3285
   67G       O6 1622   8.052   7.196   4.187  0.7947 -0.1322  0.4212
   67G       N1 1623   8.204   7.116   4.314 -0.2253  0.1323 -0.0927
   67G       H1 1624   8.206   7.206   4.360 -1.0773 -0.4075  1.0541
   67G       C2 1625   8.266   7.016   4.374 -0.3277  0.0996 -0.3789
   67G       N2 1626   8.325   7.048   4.492  0.5305  0.3244  1.5528
   67G      H21 1627   8.301   7.139   4.530 -4.4032 -0.3722  0.7936
   67G      H22 1628   8.384   6.981   4.539 -0.3717 -1.8463 -0.2696
   67G       N3 1629   8.287   6.897   4.319  0.5577 -1.3116  0.0652
   67G       C4 1630   8.228   6.884   4.191 -0.2619  0.6029 -0.0325
   67G      C3' 1631   8.164   6.475   4.093 -0.1803  0.6257 -0.5045
   67G      H3' 1632   8.076   6.523   4.050 -0.1288 -0.0795 -1.4205
   67G      C2' 1633   8.238   6.562   4.196 -0.5967  0.6001  0.0862
   67G     H2'1 1634   8.173   6.618   4.263  0.5611 -0.1594  1.9309
   67G      O2' 1635   8.336   6.473   4.262  0.3463 -0.0887 -0.3305
   67G     HO'2 1636   8.295   6.392   4.231  0.1256  0.5044 -1.7017
   67G      O3' 1637   8.143   6.338   4.140 -0.9161  0.1190 -0.1037
   68A        P 1638   8.010   6.308   4.208  0.4834  0.2353 -0.3054
   68A      O1P 1639   8.022   6.168   4.251 -0.0256 -0.0044 -0.1400
   68A      O2P 1640   7.903   6.337   4.108  0.1825  0.5079  0.3512
   68A      O5' 1641   7.998   6.406   4.338 -0.5861 -0.0929  0.8005
   68A      C5' 1642   8.085   6.388   4.460 -0.6855  0.6706  0.4402
   68A     H5'1 1643   8.187   6.368   4.427 -0.9355 -0.9153  0.5574
   68A     H5'2 1644   8.055   6.294   4.506  1.5653 -0.4419 -0.2227
   68A      C4' 1645   8.081   6.498   4.573 -0.5257  0.0417 -0.0708
   68A      H4' 1646   8.148   6.481   4.657 -0.5513 -0.4743 -0.1550
   68A      O4' 1647   8.117   6.629   4.527 -0.0185  0.6349 -0.1690
   68A      C1' 1648   8.049   6.729   4.610 -0.4465 -0.7924 -0.5689
   68A      H1' 1649   8.111   6.792   4.674 -0.6204  0.1403 -1.2918
   68A       N9 1650   7.971   6.817   4.524 -0.0689  0.4826 -0.2337
   68A       C8 1651   7.925   6.796   4.395  0.5871 -0.2139 -0.3898
   68A       H8 1652   7.936   6.700   4.347 -2.8299 -1.2463  0.5808
   68A       N7 1653   7.873   6.901   4.332  0.7863  0.4058  0.3683
   68A       C5 1654   7.881   6.998   4.432  0.4191  0.4125 -0.2166
   68A       C6 1655   7.833   7.133   4.450  0.4421  0.3434 -0.5062
   68A       N6 1656   7.760   7.193   4.363 -0.5208 -0.6827 -0.3563
   68A      H61 1657   7.729   7.149   4.278 -2.1766 -1.2219  0.4782
   68A      H62 1658   7.740   7.290   4.381 -1.1653 -0.7958 -0.4513
   68A       N1 1659   7.864   7.199   4.567  0.2314 -0.2637 -0.4007
   68A       C2 1660   7.935   7.138   4.661  0.0044  0.2017 -0.6317
   68A       H2 1661   7.950   7.195   4.751  1.1091  0.1580 -0.7676
   68A       N3 1662   7.967   7.013   4.665 -0.3442  0.5003  0.5395
   68A       C4 1663   7.936   6.944   4.550  0.1577  0.0453  0.4546
   68A      C3' 1664   7.936   6.515   4.620 -0.2612  0.1347 -0.0638
   68A      H3' 1665   7.869   6.535   4.536  1.4607  0.0317 -1.5158
   68A      C2' 1666   7.956   6.651   4.703  0.2646  0.3185  0.6240
   68A     H2'1 1667   7.856   6.694   4.710  0.0351 -0.3578  1.8836
   68A      O2' 1668   8.003   6.626   4.838  0.3650 -0.8162 -0.1353
   68A     HO'2 1669   7.950   6.678   4.898  2.6100  0.0167  1.2800
   68A      O3' 1670   7.867   6.419   4.700 -0.0686  0.6931  0.2085
   69A        P 1671   7.707   6.412   4.700  0.0534 -0.1352 -0.2193
   69A      O1P 1672   7.673   6.273   4.744 -0.2598  0.5086  0.4001
   69A      O2P 1673   7.650   6.456   4.574  0.1552  0.2706 -0.3346
   69A      O5' 1674   7.680   6.517   4.809  0.5483 -0.5426 -0.2371
   69A      C5' 1675   7.724   6.513   4.945  0.2863  0.1088  0.5615
   69A     H5'1 1676   7.831   6.489   4.944  0.2513 -0.1946 -1.9113
   69A     H5'2 1677   7.670   6.431   4.992  1.1016 -2.5434 -2.7369
   69A      C4' 1678   7.706   6.648   5.018  0.4062 -0.1136  0.0741
   69A      H4' 1679   7.752   6.646   5.117 -3.0505  1.7988  1.9015
   69A      O4' 1680   7.757   6.765   4.953  0.7928 -0.4155  0.5147
   69A      C1' 1681   7.671   6.876   4.954 -0.3228 -0.3917 -0.3477
   69A      H1' 1682   7.722   6.964   4.995 -0.9113  0.2625 -0.9984
   69A       N9 1683   7.627   6.917   4.818 -0.2023 -0.0776  1.1140
   69A       C8 1684   7.604   6.842   4.701 -1.1273  0.5675  0.4418
   69A       H8 1685   7.622   6.735   4.693 -0.4666  0.5685  1.6540
   69A       N7 1686   7.562   6.912   4.600  0.6722 -0.3923 -0.3714
   69A       C5 1687   7.548   7.041   4.656 -0.0035 -0.1935 -0.6789
   69A       C6 1688   7.501   7.163   4.603 -0.5337 -1.0078  0.2584
   69A       N6 1689   7.470   7.178   4.476 -0.4425  0.0480 -0.4443
   69A      H61 1690   7.458   7.096   4.419 -1.7957  0.7411 -1.2106
   69A      H62 1691   7.438   7.269   4.446  3.5285  1.4964 -0.9234
   69A       N1 1692   7.488   7.272   4.674 -0.8480 -0.1061 -0.6818
   69A       C2 1693   7.510   7.257   4.806 -0.3919  0.1412 -0.1272
   69A       H2 1694   7.494   7.345   4.866  0.5097 -1.8731  3.3327
   69A       N3 1695   7.558   7.150   4.876  0.2031  0.5232  0.0094
   69A       C4 1696   7.571   7.041   4.789  0.0164 -0.4272  0.3732
   69A      C3' 1697   7.557   6.681   5.030 -0.7298  0.0616 -0.5108
   69A      H3' 1698   7.523   6.652   4.930  0.2776 -1.9203 -0.3257
   69A      C2' 1699   7.559   6.836   5.049  0.0811  0.2540  0.0837
   69A     H2'1 1700   7.461   6.870   5.014  0.4105  0.1066 -1.0355
   69A      O2' 1701   7.576   6.861   5.187  0.0590  0.7632 -0.2117
   69A     HO'2 1702   7.578   6.778   5.234  1.6997  1.4844  1.1363
   69A      O3' 1703   7.510   6.614   5.145  0.5135 -0.0649 -0.2100
   70U        P 1704   7.368   6.557   5.141  0.1591 -0.0816  0.5018
   70U      O1P 1705   7.337   6.502   5.277 -0.6679 -0.3537 -0.0635
   70U      O2P 1706   7.355   6.465   5.025 -0.3567  0.1858  0.3474
   70U      O5' 1707   7.273   6.687   5.129  0.2774 -0.5489  0.7669
   70U      C5' 1708   7.252   6.774   5.239 -0.1086 -0.3254  0.1182
   70U     H5'1 1709   7.356   6.795   5.264  0.1656 -2.2944  0.7943
   70U     H5'2 1710   7.212   6.709   5.317  1.7552 -0.1648  1.2548
   70U      C4' 1711   7.169   6.901   5.210 -0.1861 -0.7137 -0.1226
   70U      H4' 1712   7.144   6.952   5.303  2.1373 -0.7047  0.5671
   70U      O4' 1713   7.249   6.981   5.121 -0.0915 -0.4817  0.2798
   70U      C1' 1714   7.163   7.056   5.033  0.2020 -0.1274  1.0970
   70U      H1' 1715   7.167   7.163   5.052  0.7918 -0.3598  2.3625
   70U       N1 1716   7.186   7.035   4.888 -0.1256  0.0428 -0.1682
   70U       C6 1717   7.230   6.911   4.841 -0.0290 -0.2945 -0.2326
   70U       H6 1718   7.244   6.831   4.911  0.9108 -0.1629 -0.2598
   70U       C5 1719   7.245   6.888   4.709 -0.8024 -0.2529 -0.4131
   70U       H5 1720   7.263   6.787   4.675  0.6319 -0.1428 -0.0583
   70U       C4 1721   7.210   6.991   4.612  1.3309  0.3015 -0.0272
   70U       O4 1722   7.223   6.976   4.492  0.1216 -0.1719  0.0074
   70U       N3 1723   7.177   7.112   4.666 -0.8351  0.4093 -0.1661
   70U       H3 1724   7.160   7.183   4.595  0.4493  1.8495  0.9018
   70U       C2 1725   7.161   7.136   4.800  0.3228 -0.8549  0.2039
   70U       O2 1726   7.115   7.247   4.840  0.0157 -0.3807 -0.2793
   70U      C3' 1727   7.042   6.877   5.132  1.0218  0.5538 -0.2379
   70U      H3' 1728   7.065   6.813   5.046  4.7271  0.5994  0.5420
   70U      C2' 1729   7.017   7.020   5.070 -0.0919 -0.0898 -0.5415
   70U     H2'1 1730   6.958   7.014   4.979  1.5450 -0.6688 -1.6258
   70U      O2' 1731   6.973   7.116   5.165  0.1884  0.3288 -0.1314
   70U     HO'2 1732   6.884   7.087   5.188  0.6647 -0.7865  0.4059
   70U      O3' 1733   6.933   6.815   5.205  0.4756  0.3108 -0.4946
   71A        P 1734   6.816   6.737   5.128  0.2601  0.0990  0.1254
   71A      O1P 1735   6.719   6.684   5.230  0.6892 -0.1245  0.2132
   71A      O2P 1736   6.876   6.644   5.037 -0.5219  0.0190  0.7907
   71A      O5' 1737   6.741   6.849   5.049  0.0409 -0.3826  0.1433
   71A      C5' 1738   6.661   6.945   5.121  0.5181  0.6600 -0.0193
   71A     H5'1 1739   6.714   6.963   5.215  0.7091 -1.7280  0.3953
   71A     H5'2 1740   6.568   6.897   5.151  0.9090 -0.2422 -0.2010
   71A      C4' 1741   6.628   7.068   5.035  0.5942  0.3878 -0.5937
   71A      H4' 1742   6.579   7.145   5.094  1.7583 -0.2612  1.2837
   71A      O4' 1743   6.747   7.109   4.973  0.3812 -0.1924  0.2713
   71A      C1' 1744   6.716   7.178   4.849 -0.6938  0.3596  0.5980
   71A      H1' 1745   6.748   7.281   4.866 -1.9996  0.7611  0.7824
   71A       N9 1746   6.773   7.113   4.727  0.3417  0.2430  0.2603
   71A       C8 1747   6.846   7.001   4.715 -0.1201  0.5776  0.1114
   71A       H8 1748   6.848   6.937   4.802  0.3425  0.5295  0.0676
   71A       N7 1749   6.865   6.956   4.593 -0.1315  0.0818  0.3620
   71A       C5 1750   6.838   7.076   4.520 -0.1771 -0.0579  0.0545
   71A       C6 1751   6.837   7.109   4.384 -0.5021  0.2428 -0.7133
   71A       N6 1752   6.896   7.035   4.290  0.0354 -0.2627  0.0334
   71A      H61 1753   6.924   6.940   4.309 -1.5484 -0.9638 -0.9835
   71A      H62 1754   6.885   7.066   4.195  0.0047  1.5658  0.5946
   71A       N1 1755   6.792   7.229   4.343  0.6179  0.2219 -0.2079
   71A       C2 1756   6.750   7.318   4.431 -0.0680  0.1483  0.0311
   71A       H2 1757   6.713   7.413   4.396 -0.7369  0.4672  1.5310
   71A       N3 1758   6.730   7.290   4.561  0.2112  0.5350  0.0878
   71A       C4 1759   6.782   7.172   4.602 -0.1436  0.7664  0.6800
   71A      C3' 1760   6.534   7.051   4.919 -0.2831 -0.1401  0.5466
   71A      H3' 1761   6.556   6.964   4.857 -2.4291  0.2402 -0.8574
   71A      C2' 1762   6.567   7.177   4.835 -0.1351  0.4920 -0.9315
   71A     H2'1 1763   6.534   7.145   4.736 -0.6600 -4.4751  0.5687
   71A      O2' 1764   6.503   7.291   4.882 -0.3811  0.0743  0.7678
   71A     HO'2 1765   6.420   7.266   4.923 -0.8967  0.6250  0.0689
   71A      O3' 1766   6.397   7.057   4.955  0.1144 -0.4516 -0.3142
   72G        P 1767   6.283   6.995   4.873  0.0130 -0.2437 -0.0254
   72G      O1P 1768   6.171   6.987   4.970  0.3489 -0.0194  0.2138
   72G      O2P 1769   6.330   6.878   4.808 -0.1257  0.7799 -0.5697
   72G      O5' 1770   6.243   7.095   4.765 -0.3370 -0.5698 -0.8771
   72G      C5' 1771   6.181   7.215   4.798  0.0300 -0.3212 -1.2308
   72G     H5'1 1772   6.224   7.263   4.886  0.2943  0.9508 -2.0202
   72G     H5'2 1773   6.077   7.202   4.829  0.1511  0.0248 -0.6671
   72G      C4' 1774   6.186   7.306   4.679 -0.0902 -0.3138 -0.3707
   72G      H4' 1775   6.135   7.401   4.695 -2.8910 -1.7666 -0.0169
   72G      O4' 1776   6.315   7.331   4.629  0.1536  0.0810 -0.2521
   72G      C1' 1777   6.302   7.350   4.489  0.3039 -0.0860 -0.1463
   72G      H1' 1778   6.322   7.453   4.458 -2.3343  0.3366 -0.6708
   72G       N9 1779   6.386   7.249   4.423 -0.3452  0.1651  1.0695
   72G       C8 1780   6.443   7.138   4.479 -0.2866 -0.0745 -1.0386
   72G       H8 1781   6.432   7.121   4.586 -1.0442  0.3050 -1.0541
   72G       N7 1782   6.519   7.068   4.403 -1.1248  0.3587  0.3791
   72G       C5 1783   6.509   7.130   4.280 -0.4927 -0.4646 -0.4474
   72G       C6 1784   6.563   7.098   4.154  0.2976 -0.2572 -0.7822
   72G       O6 1785   6.635   7.000   4.125  0.5147 -0.2042  0.6384
   72G       N1 1786   6.509   7.167   4.047 -0.1479 -0.2705 -0.4821
   72G       H1 1787   6.537   7.149   3.952 -0.7346 -0.0236 -0.7064
   72G       C2 1788   6.421   7.265   4.064  0.0548 -0.2179  0.3942
   72G       N2 1789   6.369   7.312   3.955  0.3285 -0.0210 -0.1495
   72G      H21 1790   6.408   7.286   3.865  2.6611  2.2772  0.0698
   72G      H22 1791   6.291   7.376   3.959  0.1489 -0.2815  0.5476
   72G       N3 1792   6.377   7.305   4.182  0.2966  0.2508  0.3624
   72G       C4 1793   6.425   7.236   4.289 -0.4277 -0.3535 -0.0462
   72G      C3' 1794   6.106   7.245   4.556 -0.5929  0.0087 -0.2519
   72G      H3' 1795   6.126   7.139   4.541 -1.7288 -0.2119 -0.2878
   72G      C2' 1796   6.163   7.327   4.447  0.1178  0.1477  0.9838
   72G     H2'1 1797   6.157   7.264   4.358 -0.2820 -2.9799  3.0641
   72G      O2' 1798   6.092   7.443   4.426 -0.6260 -0.9412 -0.2596
   72G     HO'2 1799   6.007   7.417   4.389  0.1007 -0.6508 -2.2214
   72G      O3' 1800   5.966   7.260   4.574  0.1904 -0.1013 -0.4079
   73A        P 1801   5.861   7.141   4.539  0.0414 -0.2553 -0.0848
   73A      O1P 1802   5.723   7.195   4.542 -0.2778  0.0303 -0.2135
   73A      O2P 1803   5.893   7.025   4.622  0.1867  0.0078 -0.3615
   73A      O5' 1804   5.895   7.094   4.386  0.3488 -0.5418  0.1425
   73A      C5' 1805   5.858   7.183   4.279  0.6283  0.1319  0.3469
   73A     H5'1 1806   5.886   7.284   4.309 -0.0328  0.4043  0.0530
   73A     H5'2 1807   5.751   7.171   4.264  0.4972  2.5959 -1.0528
   73A      C4' 1808   5.929   7.144   4.153  0.3962  0.4805  0.1229
   73A      H4' 1809   5.900   7.223   4.083 -2.2461  0.5431  1.1668
   73A      O4' 1810   6.071   7.121   4.159 -0.3177  0.3865 -0.3562
   73A      C1' 1811   6.112   7.057   4.041 -0.1066 -0.3020  0.2151
   73A      H1' 1812   6.133   7.130   3.962 -0.7025 -1.7634 -1.3602
   73A       N9 1813   6.215   6.958   4.059  0.3104  0.4965  0.0048
   73A       C8 1814   6.265   6.910   4.178 -0.3382  0.2780  0.4110
   73A       H8 1815   6.222   6.930   4.275  1.5128 -0.5534  1.4473
   73A       N7 1816   6.361   6.818   4.161 -0.1393 -0.4282 -0.4703
   73A       C5 1817   6.377   6.819   4.024 -0.6259  0.1199 -0.1678
   73A       C6 1818   6.475   6.753   3.935  0.1628 -0.1336  0.3238
   73A       N6 1819   6.566   6.674   3.975 -0.7203 -0.9594 -1.0285
   73A      H61 1820   6.567   6.653   4.074 -0.8210 -0.3577 -0.9011
   73A      H62 1821   6.641   6.645   3.913  0.1352 -1.6963  0.2956
   73A       N1 1822   6.476   6.780   3.806 -0.2514 -0.0324  0.3385
   73A       C2 1823   6.384   6.867   3.755 -0.3775 -0.1361 -0.0357
   73A       H2 1824   6.394   6.894   3.651 -1.2063  2.9445  0.5745
   73A       N3 1825   6.302   6.942   3.825 -0.3407  0.0280 -0.3797
   73A       C4 1826   6.299   6.908   3.961  0.3350 -0.8475  0.0621
   73A      C3' 1827   5.881   7.013   4.091 -0.1775  0.2317  0.2191
   73A      H3' 1828   5.887   6.937   4.170  0.7817  0.8236  0.7319
   73A      C2' 1829   5.990   6.985   3.986  0.1015 -0.3682 -0.1050
   73A     H2'1 1830   6.005   6.877   3.974 -1.1049 -0.6094  0.4241
   73A      O2' 1831   5.961   7.029   3.853  0.5627 -0.4594 -0.2145
   73A     HO'2 1832   5.891   6.972   3.822 -0.4469  1.5586 -1.8745
   73A      O3' 1833   5.750   7.017   4.043 -1.0397  0.0228  0.5832
   74U        P 1834   5.668   6.890   4.008  0.3313 -0.1199 -0.1716
   74U      O1P 1835   5.531   6.937   3.990  0.1149  0.0088 -0.2694
   74U      O2P 1836   5.691   6.792   4.116 -0.0845 -0.1919 -0.0659
   74U      O5' 1837   5.736   6.827   3.872 -0.4660 -0.1394 -0.6688
   74U      C5' 1838   5.688   6.879   3.747 -0.2608 -0.2451 -0.0571
   74U     H5'1 1839   5.689   6.988   3.748 -2.2222 -0.1848  1.7160
   74U     H5'2 1840   5.584   6.853   3.732 -0.3929  1.1520 -2.0035
   74U      C4' 1841   5.764   6.831   3.626 -0.0957 -0.6606 -0.4567
   74U      H4' 1842   5.729   6.880   3.535  0.9723  0.6293 -0.2090
   74U      O4' 1843   5.905   6.855   3.645  0.3625  0.1229  0.2665
   74U      C1' 1844   5.984   6.751   3.577  0.0045 -0.0655 -0.0244
   74U      H1' 1845   6.040   6.793   3.494 -1.1588  1.8480  0.0968
   74U       N1 1846   6.082   6.676   3.660 -0.3478 -0.5573  0.2608
   74U       C6 1847   6.072   6.673   3.800 -0.2959  0.2314  0.2658
   74U       H6 1848   5.989   6.715   3.855  0.2908 -0.4251  1.7376
   74U       C5 1849   6.162   6.596   3.864  0.0175  0.0157 -0.3238
   74U       H5 1850   6.163   6.581   3.971  0.2475  1.1889 -0.1427
   74U       C4 1851   6.270   6.528   3.800 -0.6976  0.0727  0.3157
   74U       O4 1852   6.346   6.443   3.849 -0.6145 -0.4494  0.6330
   74U       N3 1853   6.278   6.547   3.658  0.3343  0.3894  0.1571
   74U       H3 1854   6.351   6.503   3.604 -0.3559  0.9755 -1.2981
   74U       C2 1855   6.187   6.615   3.583 -0.3103  0.0863 -1.0348
   74U       O2 1856   6.190   6.614   3.464  0.4028  0.2682 -0.3335
   74U      C3' 1857   5.762   6.682   3.605  0.8070  0.3282  0.0739
   74U      H3' 1858   5.775   6.634   3.703  0.5594 -0.0566 -0.0784
   74U      C2' 1859   5.879   6.657   3.516 -0.3005 -0.2708  0.6793
   74U     H2'1 1860   5.921   6.557   3.503 -0.7790 -0.2016 -1.8629
   74U      O2' 1861   5.851   6.705   3.387 -0.3546 -0.1337  0.2763
   74U     HO'2 1862   5.755   6.703   3.381 -0.5673  0.4985  2.5241
   74U      O3' 1863   5.639   6.640   3.541  0.1330  0.2300 -0.0964
   75A        P 1864   5.583   6.487   3.546 -0.2983 -0.2703  0.6012
   75A      O1P 1865   5.454   6.483   3.474 -0.6066 -0.3493 -0.2247
   75A      O2P 1866   5.579   6.432   3.687  0.7845  0.1548  0.2985
   75A      O5' 1867   5.686   6.405   3.460  0.0697 -0.0877  0.3323
   75A      C5' 1868   5.697   6.429   3.317 -0.3854 -1.6441 -1.3294
   75A     H5'1 1869   5.687   6.537   3.304 -0.6397 -1.2311  1.6099
   75A     H5'2 1870   5.619   6.370   3.270  0.3697 -3.4722 -0.3740
   75A      C4' 1871   5.821   6.365   3.262  0.4130 -0.2564 -0.0359
   75A      H4' 1872   5.822   6.385   3.155  0.9226  0.3996  0.0880
   75A      O4' 1873   5.947   6.411   3.313  0.0060  0.5334  0.3950
   75A      C1' 1874   6.043   6.306   3.314  0.0591  0.1961 -0.0325
   75A      H1' 1875   6.132   6.335   3.259 -0.0115  0.2752 -0.1035
   75A       N9 1876   6.079   6.266   3.453 -0.1331 -0.2342  0.5040
   75A       C8 1877   6.014   6.296   3.574  0.6129  0.2655 -0.3917
   75A       H8 1878   5.917   6.342   3.578 -1.2129 -3.2715  0.1970
   75A       N7 1879   6.086   6.267   3.679  0.5870 -0.1346 -0.2656
   75A       C5 1880   6.201   6.205   3.624 -0.2009  0.1226 -0.5106
   75A       C6 1881   6.318   6.144   3.681  0.7050  0.2538  0.5441
   75A       N6 1882   6.344   6.122   3.808 -0.3372  0.3822 -0.2083
   75A      H61 1883   6.279   6.154   3.878 -0.4432  0.3231 -0.2796
   75A      H62 1884   6.433   6.079   3.830 -0.4102 -1.0790 -2.4441
   75A       N1 1885   6.408   6.095   3.599 -0.2948 -0.2304  0.1277
   75A       C2 1886   6.399   6.108   3.467  0.3600 -0.0547 -0.3642
   75A       H2 1887   6.487   6.073   3.416  1.8841  1.7572  0.8773
   75A       N3 1888   6.297   6.164   3.401 -0.6046 -0.3513  0.1018
   75A       C4 1889   6.199   6.215   3.486 -0.4994  0.2234 -0.3430
   75A      C3' 1890   5.824   6.204   3.265 -0.2309  0.2756  0.2171
   75A      H3' 1891   5.786   6.169   3.361 -2.4892 -0.5080 -0.9149
   75A      C2' 1892   5.978   6.181   3.248  0.4081  0.5101 -0.2406
   75A     H2'1 1893   6.005   6.086   3.293  1.3943  0.5663 -0.6846
   75A      O2' 1894   6.029   6.189   3.114  0.1481  0.1530  0.1191
   75A     HO'2 1895   5.952   6.203   3.058 -0.0672 -1.3903 -0.0228
   75A      O3' 1896   5.744   6.156   3.161 -0.4055  0.3988 -0.0495
   76A        P 1897   5.702   6.000   3.150  0.1062  0.0951 -0.0968
   76A      O1P 1898   5.654   5.974   3.013  0.4184  0.2626 -0.1951
   76A      O2P 1899   5.618   5.965   3.263  0.1759 -0.8923  0.0182
   76A      O5' 1900   5.839   5.922   3.166  0.3122 -0.2465  0.2733
   76A      C5' 1901   5.908   5.876   3.050  0.4168 -0.0515 -0.3226
   76A     H5'1 1902   5.927   5.959   2.982  1.2561  0.4188  0.4571
   76A     H5'2 1903   5.844   5.795   3.013 -0.6257 -0.0728  1.4075
   76A      C4' 1904   6.043   5.814   3.077  0.1257 -0.0318 -0.1705
   76A      H4' 1905   6.091   5.762   2.994  0.5145 -2.6023  1.5675
   76A      O4' 1906   6.133   5.889   3.161  0.9038  0.1908  0.4717
   76A      C1' 1907   6.224   5.804   3.235  0.5784  0.8562  1.1654
   76A      H1' 1908   6.328   5.816   3.206  0.1413 -1.2996 -1.8385
   76A       N9 1909   6.206   5.819   3.384 -0.1825  0.7366 -0.0136
   76A       C8 1910   6.108   5.871   3.459 -0.1995  0.9362  0.4082
   76A       H8 1911   6.015   5.897   3.410 -0.0574  0.9673  0.1501
   76A       N7 1912   6.132   5.865   3.588  0.5801  0.4232 -0.1813
   76A       C5 1913   6.260   5.812   3.596  0.3373 -0.5883  0.0657
   76A       C6 1914   6.360   5.801   3.701 -0.5156  0.5071 -0.0250
   76A       N6 1915   6.345   5.822   3.831 -0.3750 -0.5042  0.1767
   76A      H61 1916   6.255   5.861   3.857 -0.0382  2.2012 -2.2399
   76A      H62 1917   6.423   5.821   3.894  0.3086  1.0626 -0.5842
   76A       N1 1918   6.483   5.758   3.667  0.1451  0.6431 -0.4595
   76A       C2 1919   6.513   5.735   3.542 -0.1721  0.6547 -0.0036
   76A       H2 1920   6.611   5.690   3.533 -0.2535  0.2106  1.1611
   76A       N3 1921   6.435   5.746   3.434 -0.3961 -0.5140 -0.3333
   76A       C4 1922   6.310   5.797   3.470 -0.2639  0.2183 -0.5361
   76A      C3' 1923   6.030   5.693   3.169 -0.2883  1.1266 -0.6119
   76A      H3' 1924   5.972   5.727   3.255  1.3907 -1.5281  1.7065
   76A      C2' 1925   6.178   5.661   3.199 -0.1882 -0.2266  0.3133
   76A     H2'1 1926   6.184   5.593   3.283  1.8036  0.6692  0.9434
   76A      O2' 1927   6.246   5.611   3.080 -0.4202 -0.0640 -0.0218
   76A     HO'2 1928   6.188   5.542   3.048 -0.1467 -1.1838  1.7402
   76A      O3' 1929   5.964   5.581   3.108 -0.5166  0.3353 -0.9054
   77U        P 1930   5.879   5.484   3.189 -0.1070  0.1853 -0.0172
   77U      O1P 1931   5.820   5.398   3.094 -0.6924  0.0678 -0.2811
   77U      O2P 1932   5.794   5.558   3.279  0.7664 -0.1719 -0.6525
   77U      O5' 1933   5.975   5.386   3.270  0.3793  0.2398  0.2193
   77U      C5' 1934   6.071   5.310   3.208  0.8169  0.3918  0.2387
   77U     H5'1 1935   6.122   5.369   3.132 -0.8375  2.3603  0.5840
   77U     H5'2 1936   6.031   5.226   3.150  0.1060  0.8820  0.0065
   77U      C4' 1937   6.166   5.267   3.323 -0.2454 -0.1084  0.1030
   77U      H4' 1938   6.243   5.204   3.278  0.2714  0.4945  0.1212
   77U      O4' 1939   6.221   5.385   3.389 -0.7580  0.2146 -1.4431
   77U      C1' 1940   6.251   5.354   3.527  0.5779  0.0820 -0.0714
   77U      H1' 1941   6.359   5.341   3.527  0.3493 -2.5256 -0.5580
   77U       N1 1942   6.195   5.444   3.629 -0.9012 -0.1751 -0.4675
   77U       C6 1943   6.062   5.487   3.627  0.5708  0.4052  0.4247
   77U       H6 1944   5.999   5.463   3.543  1.3234  0.6808 -0.2281
   77U       C5 1945   6.010   5.554   3.734 -0.2572 -0.4796 -0.2854
   77U       H5 1946   5.907   5.584   3.726 -0.6207 -0.9564  2.1110
   77U       C4 1947   6.083   5.590   3.853  0.6174 -0.2211  0.4297
   77U       O4 1948   6.043   5.654   3.947  0.2864 -0.0368 -0.4917
   77U       N3 1949   6.213   5.534   3.854 -0.6958  0.2137 -0.2784
   77U       H3 1950   6.268   5.541   3.938 -1.7877  0.8492  0.4114
   77U       C2 1951   6.273   5.465   3.743 -0.5807  0.1080  0.0483
   77U       O2 1952   6.389   5.426   3.755  0.0400 -0.5267  0.2160
   77U      C3' 1953   6.110   5.179   3.431 -0.7512 -0.3327 -0.0274
   77U      H3' 1954   6.008   5.210   3.450 -0.6320 -0.1534  0.3349
   77U      C2' 1955   6.206   5.211   3.556  1.2090 -0.8397  0.1449
   77U     H2'1 1956   6.141   5.212   3.644 -0.4134 -0.3340 -1.0192
   77U      O2' 1957   6.308   5.123   3.569 -0.0890 -0.2135  0.1163
   77U     HO'2 1958   6.274   5.039   3.598 -0.0855  0.1176  1.1396
   77U      O3' 1959   6.117   5.045   3.386 -0.0650 -1.0370  0.4594
   78U        P 1960   6.049   4.919   3.465 -0.0613 -0.0920 -0.3545
   78U      O1P 1961   6.078   4.800   3.383 -0.2652  0.1819  0.4003
   78U      O2P 1962   5.910   4.958   3.487  0.4607  0.1768  0.5895
   78U      O5' 1963   6.120   4.901   3.604  0.1520  0.4757  0.0189
   78U      C5' 1964   6.237   4.814   3.598 -0.5222 -1.1088  0.1876
   78U     H5'1 1965   6.322   4.857   3.545  0.3535  0.3546  2.6052
   78U     H5'2 1966   6.208   4.719   3.552 -0.3161 -0.4294 -1.4110
   78U      C4' 1967   6.286   4.791   3.740 -0.3692  0.4364  0.0684
   78U      H4' 1968   6.369   4.722   3.728 -0.7112 -0.2215  1.3183
   78U      O4' 1969   6.334   4.908   3.808  0.3407 -0.0339 -0.4627
   78U      C1' 1970   6.296   4.907   3.945  0.1658 -0.3855  0.0634
   78U      H1' 1971   6.390   4.908   4.001 -0.2808 -1.4389  0.8660
   78U       N1 1972   6.221   5.028   3.989 -0.2137  0.2114  1.3885
   78U       C6 1973   6.138   5.098   3.901  0.2310  0.5191  0.2184
   78U       H6 1974   6.110   5.059   3.804 -0.5530  1.2471  0.1352
   78U       C5 1975   6.078   5.214   3.935  0.1651  0.1862 -0.3166
   78U       H5 1976   6.012   5.268   3.868  1.3705  1.3585 -0.5874
   78U       C4 1977   6.110   5.283   4.064 -0.0425  1.2190  0.8648
   78U       O4 1978   6.066   5.390   4.102  0.5016 -0.1023 -0.8761
   78U       N3 1979   6.205   5.209   4.135  0.4680 -0.2173  0.5004
   78U       H3 1980   6.223   5.239   4.229  0.8351 -0.2103  0.4268
   78U       C2 1981   6.259   5.084   4.110  0.4814  0.3820 -0.4804
   78U       O2 1982   6.319   5.027   4.204 -0.1909 -0.2371  0.3375
   78U      C3' 1983   6.175   4.735   3.835 -0.0727 -0.8011  0.2130
   78U      H3' 1984   6.086   4.791   3.806  1.1621  0.9832 -0.3621
   78U      C2' 1985   6.224   4.779   3.973 -0.3802 -0.3683  0.0475
   78U     H2'1 1986   6.135   4.779   4.036 -0.0175  0.4547  0.5627
   78U      O2' 1987   6.328   4.688   4.013  0.6758  0.0221  0.0370
   78U     HO'2 1988   6.293   4.617   4.067  0.8892  2.2135  3.3654
   78U      O3' 1989   6.157   4.596   3.825 -0.2500 -1.0042  0.6756
   79A        P 1990   6.026   4.516   3.875  0.2092  0.2009 -0.2491
   79A      O1P 1991   6.028   4.390   3.809 -0.2079 -0.4194 -0.3578
   79A      O2P 1992   5.908   4.608   3.864  0.6625  0.2238 -0.2748
   79A      O5' 1993   6.047   4.493   4.025 -0.3100 -0.3262  0.0152
   79A      C5' 1994   6.127   4.392   4.083 -0.3714 -0.1199  0.3558
   79A     H5'1 1995   6.224   4.389   4.034 -0.2873  0.0514  0.5117
   79A     H5'2 1996   6.085   4.293   4.067 -0.4750  0.1165 -0.9578
   79A      C4' 1997   6.143   4.419   4.236 -0.3806  0.0089 -0.2234
   79A      H4' 1998   6.205   4.339   4.275 -0.6896  0.5685  1.4877
   79A      O4' 1999   6.192   4.551   4.264 -0.1978  0.4091  0.1197
   79A      C1' 2000   6.132   4.594   4.379 -0.0739 -0.2224  0.1339
   79A      H1' 2001   6.203   4.614   4.459 -1.5365 -1.1915  1.7569
   79A       N9 2002   6.079   4.726   4.351 -0.1273 -0.2207 -0.2079
   79A       C8 2003   5.991   4.759   4.253 -0.0107 -0.0628  0.3044
   79A       H8 2004   5.947   4.685   4.187  2.5621 -1.8558  0.4349
   79A       N7 2005   5.965   4.886   4.252 -0.1343  0.1497  0.2168
   79A       C5 2006   6.032   4.938   4.362  0.2084 -0.0357 -1.4755
   79A       C6 2007   6.030   5.065   4.429 -0.2117 -0.5537 -0.0010
   79A       N6 2008   5.955   5.170   4.384 -0.6445  0.1025 -0.3806
   79A      H61 2009   5.903   5.154   4.299  1.3106  0.8960 -1.8112
   79A      H62 2010   5.950   5.256   4.436 -0.8717  2.2356 -3.6556
   79A       N1 2011   6.083   5.079   4.552  0.2380  0.3629  0.1293
   79A       C2 2012   6.155   4.969   4.596 -0.0248 -0.5310 -0.4446
   79A       H2 2013   6.196   4.985   4.695 -1.1053 -0.3206 -0.0119
   79A       N3 2014   6.167   4.848   4.542  0.7238 -0.1609  0.0599
   79A       C4 2015   6.092   4.836   4.428 -0.1422 -0.6057  0.2018
   79A      C3' 2016   6.012   4.411   4.308  0.7152  0.2800 -0.8971
   79A      H3' 2017   5.939   4.471   4.254  0.2987 -0.0770 -0.7348
   79A      C2' 2018   6.036   4.487   4.439 -0.0668  0.3161  0.8184
   79A     H2'1 2019   5.942   4.530   4.475  0.4866  1.5398  0.8712
   79A      O2' 2020   6.101   4.421   4.544  0.1604  0.3466  0.2354
   79A     HO'2 2021   6.038   4.394   4.611  0.3179 -0.6813 -0.0060
   79A      O3' 2022   5.957   4.282   4.330 -0.5308 -0.0418 -0.5130
   80A        P 2023   5.814   4.255   4.389 -0.0088 -0.0558  0.1448
   80A      O1P 2024   5.791   4.116   4.355  0.6657 -0.2607  0.8770
   80A      O2P 2025   5.724   4.357   4.342  0.5078 -0.1460 -0.2106
   80A      O5' 2026   5.831   4.274   4.537 -0.2051 -0.1419 -0.1486
   80A      C5' 2027   5.901   4.172   4.620 -0.1481  0.1159 -0.1389
   80A     H5'1 2028   6.009   4.170   4.603  0.0917 -4.8483  0.4873
   80A     H5'2 2029   5.857   4.073   4.610  0.6690 -0.3291  0.5544
   80A      C4' 2030   5.883   4.221   4.765  0.4058 -0.2692  0.3126
   80A      H4' 2031   5.916   4.138   4.828  0.1756  0.2853  1.1830
   80A      O4' 2032   5.958   4.336   4.800 -0.0584  0.2128  0.3886
   80A      C1' 2033   5.868   4.430   4.844 -0.3340 -0.6184  0.3920
   80A      H1' 2034   5.925   4.486   4.919  2.5225  0.7788 -2.5909
   80A       N9 2035   5.809   4.532   4.742 -0.2148 -0.2391  0.1378
   80A       C8 2036   5.726   4.516   4.639  0.0885 -0.3888  0.0968
   80A       H8 2037   5.677   4.425   4.608  2.3646 -0.9096 -2.3387
   80A       N7 2038   5.703   4.622   4.572  0.5078 -0.2602 -0.4217
   80A       C5 2039   5.768   4.723   4.645 -0.3034  0.1138 -0.0690
   80A       C6 2040   5.765   4.862   4.656 -0.0077  0.0506 -0.7328
   80A       N6 2041   5.706   4.953   4.573 -0.0529  0.1637  0.3343
   80A      H61 2042   5.655   4.917   4.493 -1.0768  3.0903 -0.4958
   80A      H62 2043   5.733   5.050   4.586  0.2896 -0.2520  3.3105
   80A       N1 2044   5.827   4.927   4.748  0.5707  0.3462 -0.6625
   80A       C2 2045   5.896   4.859   4.840  0.3647  0.0789 -0.6375
   80A       H2 2046   5.951   4.912   4.917 -2.8775  1.1086  1.1716
   80A       N3 2047   5.894   4.726   4.856  0.3155  0.3029  0.4083
   80A       C4 2048   5.829   4.668   4.753 -0.5219  0.8067 -0.2709
   80A      C3' 2049   5.733   4.237   4.809 -0.8457 -0.0162  0.8632
   80A      H3' 2050   5.668   4.246   4.722  0.3899 -1.5207 -0.2661
   80A      C2' 2051   5.747   4.356   4.899  0.0661 -0.3543  0.2677
   80A     H2'1 2052   5.656   4.416   4.900 -0.4509 -1.0492  3.1182
   80A      O2' 2053   5.772   4.316   5.034  0.8549  0.0320  0.4599
   80A     HO'2 2054   5.693   4.270   5.063  0.2162  0.8401  0.0202
   80A      O3' 2055   5.677   4.117   4.869  0.1359 -0.3879  0.3024
   81U        P 2056   5.524   4.122   4.918 -0.4242 -0.1997 -0.2861
   81U      O1P 2057   5.486   3.984   4.916  0.2126 -0.6703  0.1354
   81U      O2P 2058   5.443   4.211   4.841 -0.2150  0.0133  0.2888
   81U      O5' 2059   5.523   4.180   5.063 -0.1273 -0.1985  0.6461
   81U      C5' 2060   5.546   4.100   5.176  0.4566 -0.2363 -0.3302
   81U     H5'1 2061   5.637   4.040   5.180  0.1246 -0.7447 -0.4629
   81U     H5'2 2062   5.479   4.016   5.190  1.0229 -0.5391  0.6992
   81U      C4' 2063   5.535   4.198   5.299  0.6388  0.4283 -0.4818
   81U      H4' 2064   5.525   4.140   5.391 -1.2203  0.4148 -0.6605
   81U      O4' 2065   5.656   4.276   5.302  0.3796 -0.3208  0.3317
   81U      C1' 2066   5.629   4.394   5.381  0.9110 -0.3045  0.6204
   81U      H1' 2067   5.644   4.372   5.487 -1.8733 -2.5054  0.6954
   81U       N1 2068   5.714   4.502   5.325 -0.0451  0.2767 -0.5018
   81U       C6 2069   5.828   4.525   5.399  0.3163  0.8323  0.5835
   81U       H6 2070   5.845   4.491   5.500 -0.6412 -1.5560  0.0025
   81U       C5 2071   5.915   4.618   5.349 -0.4782 -0.2444  0.1913
   81U       H5 2072   5.999   4.653   5.407 -0.7939  0.6614  0.1207
   81U       C4 2073   5.904   4.690   5.226  0.1594  0.7862  0.2651
   81U       O4 2074   5.978   4.766   5.163  0.1417 -0.3850 -0.3995
   81U       N3 2075   5.788   4.649   5.154  0.4919  0.0025 -0.4168
   81U       H3 2076   5.790   4.671   5.055 -0.4117  0.6042 -0.3122
   81U       C2 2077   5.695   4.563   5.203  0.2462  0.6049  0.9388
   81U       O2 2078   5.598   4.544   5.126  0.0921  0.2478 -0.6791
   81U      C3' 2079   5.420   4.299   5.286  0.1293  0.2420 -0.0023
   81U      H3' 2080   5.425   4.331   5.182 -0.6809  0.6105  0.0630
   81U      C2' 2081   5.475   4.416   5.370  0.0297  0.6627  0.1154
   81U     H2'1 2082   5.455   4.514   5.327 -1.4842  0.3194 -0.0192
   81U      O2' 2083   5.431   4.411   5.501 -0.0763  0.4013 -0.5171
   81U     HO'2 2084   5.339   4.440   5.505 -0.2067 -0.0858  2.1892
   81U      O3' 2085   5.295   4.243   5.312 -0.4997  0.4279 -0.0662
   82U        P 2086   5.160   4.334   5.320 -0.1364 -0.1140  0.3148
   82U      O1P 2087   5.192   4.442   5.412  0.5544  0.6864 -0.5676
   82U      O2P 2088   5.048   4.245   5.355  0.1942 -0.5624 -0.3552
   82U      O5' 2089   5.139   4.390   5.170  0.0621 -0.2989 -0.1081
   82U      C5' 2090   5.143   4.529   5.128  0.1045  0.6744 -0.9325
   82U     H5'1 2091   5.234   4.578   5.164 -0.4569 -0.0679  1.7435
   82U     H5'2 2092   5.068   4.587   5.182  0.9575 -0.5613  1.7399
   82U      C4' 2093   5.134   4.551   4.979  0.5494  0.3476 -0.1916
   82U      H4' 2094   5.028   4.535   4.960  0.4030  0.2672  0.6363
   82U      O4' 2095   5.181   4.680   4.958 -0.2670 -0.3165  0.2628
   82U      C1' 2096   5.307   4.674   4.890 -0.2774 -0.2073  0.3408
   82U      H1' 2097   5.293   4.696   4.784 -0.0012  0.5521  0.4546
   82U       N1 2098   5.400   4.775   4.947 -0.3970  0.4340  0.4450
   82U       C6 2099   5.405   4.796   5.079 -0.7187 -0.5288 -1.0548
   82U       H6 2100   5.328   4.754   5.142 -1.1120  0.8822 -0.5550
   82U       C5 2101   5.506   4.870   5.132 -0.1197  0.6740  0.2794
   82U       H5 2102   5.503   4.888   5.238  0.9368  0.0501  0.4270
   82U       C4 2103   5.597   4.945   5.050  0.3968  0.1536  0.2165
   82U       O4 2104   5.686   5.018   5.088 -0.4368  0.6449  0.3083
   82U       N3 2105   5.577   4.923   4.915 -0.0113 -0.6947 -0.8119
   82U       H3 2106   5.637   4.972   4.850  0.9573  0.6444  0.9835
   82U       C2 2107   5.488   4.839   4.859  0.2392 -0.2662 -0.2935
   82U       O2 2108   5.482   4.823   4.742  0.0494 -0.3887 -0.2792
   82U      C3' 2109   5.227   4.453   4.902  0.4915 -0.1497  0.2432
   82U      H3' 2110   5.244   4.361   4.957 -0.5045 -1.4132 -1.4426
   82U      C2' 2111   5.355   4.531   4.891  0.5949 -0.2167  1.1647
   82U     H2'1 2112   5.417   4.519   4.980 -1.2667 -0.1893  2.4986
   82U      O2' 2113   5.432   4.496   4.778  0.1273  0.0543 -0.0822
   82U     HO'2 2114   5.448   4.404   4.799 -0.5649  0.1358  0.8359
   82U      O3' 2115   5.160   4.412   4.787  0.4086  0.1577 -0.0918
   82U      H3T 2116   5.093   4.351   4.817 -1.6539  1.8883 -0.9853
   8.63264   8.63264   6.10390   0.00000   0.00000   0.00000   0.00000   4.31601   4.31601
