# Supplementary material for: Constant-pH Molecular Dynamics of Cationic Peptide Dendrimers Binding to siRNA
Source: J Chem Inf Model. 2026 Feb 5;66(8):4734–43. doi: 10.1021/acs.jcim.5c02636 (PMC13126635; doi:10.1021/acs.jcim.5c02636)
Supplement: Supplementary file 2 [file ci5c02636_si_002.zip › zip/MH47_07_in_1.gro]

Protein t=   0.00000
 2116
    1LY0      N    1   7.803   9.571   3.770 -0.8372 -0.8670 -0.5342
    1LY0     H1    2   7.724   9.604   3.822  0.9867  0.0379  1.8747
    1LY0     H2    3   7.817   9.651   3.710  0.3664 -0.0620  0.7398
    1LY0     H3    4   7.888   9.575   3.824 -0.5734  1.2514 -1.0172
    1LY0     CA    5   7.782   9.444   3.694 -1.0344 -0.2889 -0.3086
    1LY0     HA    6   7.876   9.432   3.638 -1.2850  0.5714 -0.9340
    1LY0     CB    7   7.739   9.330   3.788  0.6251  0.3107  0.3683
    1LY0    HB1    8   7.794   9.325   3.882  0.6246  1.1242  0.4170
    1LY0    HB2    9   7.766   9.240   3.733 -1.1427  0.6426 -1.1602
    1LY0     CG   10   7.587   9.305   3.805 -0.5861 -0.8153 -0.3085
    1LY0    HG1   11   7.580   9.212   3.861  0.0783  0.1656  1.4968
    1LY0    HG2   12   7.532   9.278   3.716 -0.2648 -1.5249 -0.2987
    1LY0     CD   13   7.509   9.414   3.891 -0.5832  0.7526  0.6553
    1LY0    HD1   14   7.406   9.380   3.885 -0.5509  0.8466 -3.1579
    1LY0    HD2   15   7.517   9.514   3.848  1.5394  0.6900  0.7753
    1LY0     CE   16   7.558   9.424   4.032  0.8333 -0.3769 -0.1514
    1LY0    HE1   17   7.599   9.326   4.054  1.0513 -0.1166  0.6022
    1LY0    HE2   18   7.468   9.449   4.088 -0.6371 -1.7098 -1.7970
    1LY0     NZ   19   7.658   9.533   4.046  0.2326  0.6998  1.0438
    1LY0    HZ1   20   7.676   9.558   4.143 -0.7377  2.8227  0.7264
    1LY0    HZ2   21   7.746   9.497   4.012 -0.6679  0.6970 -1.4308
    1LY0    HZ3   22   7.627   9.615   3.996  1.0835  0.4954  0.1606
    1LY0      C   23   7.689   9.465   3.574  0.0946  0.2530 -0.3395
    1LY0      O   24   7.579   9.518   3.585 -0.3640 -0.6759 -0.4473
    2LER      N   25   7.735   9.428   3.455 -0.1644  0.2028  0.2659
    2LER      H   26   7.813   9.364   3.452 -1.1613 -1.0160 -1.1599
    2LER     CA   27   7.674   9.448   3.318 -0.3047  0.4839 -0.6028
    2LER     HA   28   7.659   9.556   3.318 -3.5941  0.1090 -1.8966
    2LER     CB   29   7.771   9.401   3.209 -0.6237 -0.1650 -0.3389
    2LER    HB1   30   7.767   9.295   3.187  0.3618  0.1577 -2.3942
    2LER    HB2   31   7.874   9.421   3.239 -0.4615 -3.3878  1.6304
    2LER     CG   32   7.753   9.469   3.069  0.0170  0.4498 -0.0479
    2LER     HG   33   7.768   9.577   3.074  2.5795  0.1741 -0.7913
    2LER    CD1   34   7.858   9.415   2.963 -0.1885  0.3793 -0.0707
    2LER   HD11   35   7.830   9.440   2.861 -1.1312 -3.3550 -0.8887
    2LER   HD12   36   7.953   9.466   2.975 -0.0956  0.4026 -0.8498
    2LER   HD13   37   7.866   9.307   2.971  1.8611  0.3860 -1.4266
    2LER    CD2   38   7.613   9.451   3.013  0.4612  0.0820 -0.5455
    2LER   HD21   39   7.612   9.467   2.905  0.1636  0.6710 -0.4585
    2LER   HD22   40   7.576   9.353   3.045  2.4683 -0.7130 -0.5157
    2LER   HD23   41   7.550   9.528   3.056  4.6961  2.7349  1.5046
    2LER      C   42   7.533   9.384   3.304  0.5817  0.5389  0.6392
    2LER      O   43   7.513   9.266   3.307  0.0220  0.0008 -0.3697
    3LYR      N   44   7.424   9.468   3.289 -0.1167 -0.2011  0.1891
    3LYR      H   45   7.440   9.567   3.301  0.5720 -0.4719  1.8124
    3LYR     CA   46   7.288   9.423   3.285 -0.3200 -0.0523  0.1310
    3LYR     HA   47   7.280   9.377   3.384 -1.8011 -0.2139 -0.0456
    3LYR     CB   48   7.193   9.539   3.263 -0.1337  0.4961 -0.3131
    3LYR    HB1   49   7.210   9.576   3.162 -0.6403 -0.1546 -0.6476
    3LYR    HB2   50   7.222   9.617   3.333 -0.1794  0.6940 -0.5119
    3LYR     CG   51   7.049   9.511   3.289 -0.3578 -0.4591 -0.8264
    3LYR    HG1   52   7.023   9.448   3.204  0.8855 -0.9988 -0.8239
    3LYR    HG2   53   6.994   9.605   3.281 -1.9745 -1.4010 -1.2830
    3LYR     CD   54   7.016   9.452   3.422  0.0490 -0.4065  0.0572
    3LYR    HD1   55   7.066   9.502   3.505  0.9978 -0.6866 -0.3326
    3LYR    HD2   56   7.035   9.345   3.411 -0.0309 -0.1968 -2.8915
    3LYR     CE   57   6.865   9.463   3.453 -0.0458  0.4118  0.2275
    3LYR    HE1   58   6.831   9.567   3.443 -1.4872  0.0597  1.2212
    3LYR    HE2   59   6.861   9.421   3.553  1.0250 -0.4036 -0.0587
    3LYR     NZ   60   6.787   9.378   3.367  0.5977  0.2195 -0.2476
    3LYR    HZ1   61   6.829   9.294   3.330  2.3545  1.6406 -1.6440
    3LYR      C   62   7.258   9.319   3.180  0.4624 -0.2282  0.3642
    3LYR      O   63   7.188   9.223   3.207  0.0901  0.0158 -0.0295
    4LER      N   64   7.318   9.334   3.061 -0.2259  0.4617  0.1401
    4LER      H   65   7.378   9.414   3.045 -0.4841  0.8230  0.9365
    4LER     CA   66   7.305   9.231   2.959 -0.3088 -0.2263 -0.7535
    4LER     HA   67   7.198   9.221   2.939 -0.3811  0.3245 -0.6414
    4LER     CB   68   7.376   9.267   2.826  0.0923 -0.2264 -0.5654
    4LER    HB1   69   7.355   9.199   2.744  0.7475 -0.4905 -0.5210
    4LER    HB2   70   7.484   9.267   2.844  0.0965  0.8408 -0.5420
    4LER     CG   71   7.344   9.407   2.773 -0.4797 -0.0840 -0.2042
    4LER     HG   72   7.372   9.487   2.841  1.9490  1.0667 -2.3680
    4LER    CD1   73   7.422   9.431   2.644  0.2011  0.3773  0.4799
    4LER   HD11   74   7.401   9.528   2.598  1.4337 -0.3538 -1.7793
    4LER   HD12   75   7.530   9.437   2.661  0.1986  0.4745  0.4582
    4LER   HD13   76   7.392   9.358   2.569 -0.4224  3.2615 -2.2581
    4LER    CD2   77   7.190   9.414   2.756 -0.2059 -0.4229 -0.7877
    4LER   HD21   78   7.168   9.505   2.699 -0.9553  0.7554  1.2887
    4LER   HD22   79   7.153   9.318   2.717 -0.5834 -0.6363  0.0866
    4LER   HD23   80   7.144   9.429   2.853  0.3530  1.0550 -0.7379
    4LER      C   81   7.351   9.093   3.007 -0.0655 -0.1137  0.1978
    4LER      O   82   7.317   9.003   2.934  0.1550  0.4533 -0.2783
    5LER      N   83   7.439   9.078   3.108  0.2419 -0.4395 -0.0807
    5LER      H   84   7.456   9.159   3.164 -0.7428 -0.5661  0.4274
    5LER     CA   85   7.497   8.948   3.145  0.6677  0.2443 -0.5460
    5LER     HA   86   7.489   8.878   3.062 -1.2913  0.5038 -0.6419
    5LER     CB   87   7.647   8.975   3.184  0.5622  0.2478  0.1884
    5LER    HB1   88   7.691   8.886   3.231  1.8495  0.4169 -0.6484
    5LER    HB2   89   7.646   9.044   3.269  2.2710 -0.5349  0.8875
    5LER     CG   90   7.748   9.024   3.077 -0.1989  0.7049  0.3576
    5LER     HG   91   7.707   9.115   3.034 -0.9341  1.5322  2.6571
    5LER    CD1   92   7.886   9.052   3.139 -0.0146  0.1504 -0.3139
    5LER   HD11   93   7.958   9.075   3.061 -1.8354  1.2445 -1.7343
    5LER   HD12   94   7.885   9.133   3.212 -1.3325 -0.0426 -0.1045
    5LER   HD13   95   7.932   8.970   3.195  1.4004  0.6278 -0.7327
    5LER    CD2   96   7.756   8.919   2.969  0.4288 -0.6769  0.7449
    5LER   HD21   97   7.826   8.941   2.889  2.7895 -2.3523  2.2089
    5LER   HD22   98   7.803   8.828   3.007 -0.1659 -0.7093  1.4281
    5LER   HD23   99   7.660   8.909   2.920  0.0586 -1.1101  1.5401
    5LER      C  100   7.414   8.876   3.257  0.2285 -0.3048 -0.1157
    5LER      O  101   7.448   8.765   3.284  0.1333  0.1160 -0.2225
    6LYR      N  102   7.310   8.945   3.308  0.2925 -0.5150 -0.5387
    6LYR      H  103   7.288   9.028   3.255  0.7426 -0.2357 -0.2962
    6LYR     CA  104   7.208   8.886   3.393  0.4165 -0.1207  0.4643
    6LYR     HA  105   7.258   8.807   3.448 -0.4763 -0.4441  0.8219
    6LYR     CB  106   7.163   8.984   3.502 -0.1418 -0.5094  0.7644
    6LYR    HB1  107   7.067   8.945   3.536  1.1681 -3.1889  1.6516
    6LYR    HB2  108   7.155   9.080   3.450  1.4161  0.0118  1.4448
    6LYR     CG  109   7.264   9.004   3.612 -0.1079  0.9110  0.4215
    6LYR    HG1  110   7.353   9.033   3.556 -0.4329  1.9088  0.4091
    6LYR    HG2  111   7.274   8.910   3.666  2.4207  0.1598 -1.1419
    6LYR     CD  112   7.233   9.113   3.717  0.1965 -0.4691 -0.0310
    6LYR    HD1  113   7.126   9.119   3.738 -0.1195 -1.8393 -1.1397
    6LYR    HD2  114   7.259   9.195   3.651 -1.3736 -0.7892 -1.1112
    6LYR     CE  115   7.317   9.108   3.846 -0.4569  0.4612 -0.3708
    6LYR    HE1  116   7.293   9.199   3.901 -1.3467 -0.8345  1.4789
    6LYR    HE2  117   7.420   9.110   3.811 -0.4172 -2.4819 -0.6515
    6LYR     NZ  118   7.297   8.990   3.929  0.9983 -0.1100  0.5209
    6LYR    HZ1  119   7.202   8.962   3.949 -0.4602  3.1850 -1.0308
    6LYR      C  120   7.097   8.816   3.318 -0.0921  0.4024  0.4562
    6LYR      O  121   7.001   8.868   3.261 -0.3459 -0.6227  0.2865
    7LER      N  122   7.098   8.679   3.330 -0.6891 -0.6744  0.3449
    7LER      H  123   7.180   8.649   3.381  0.3154 -0.3001 -0.9906
    7LER     CA  124   6.998   8.584   3.274  0.2035 -0.2176 -0.0869
    7LER     HA  125   6.969   8.619   3.175 -0.6267 -0.8773 -0.0910
    7LER     CB  126   7.062   8.444   3.250 -0.1973  0.4435  0.7163
    7LER    HB1  127   6.989   8.376   3.207 -0.2222  0.5387  0.6074
    7LER    HB2  128   7.093   8.398   3.344  1.0837  0.1466  0.1748
    7LER     CG  129   7.196   8.442   3.168 -0.0493 -0.0436  0.4513
    7LER     HG  130   7.279   8.476   3.230 -0.3422  0.1161  0.7557
    7LER    CD1  131   7.228   8.291   3.139 -0.3617  0.1113  0.5766
    7LER   HD11  132   7.319   8.281   3.080  0.1166  3.5433  0.4731
    7LER   HD12  133   7.255   8.245   3.233  1.1527 -0.9847 -0.3635
    7LER   HD13  134   7.142   8.233   3.106  0.3288 -0.7998  0.3717
    7LER    CD2  135   7.190   8.511   3.028  0.9409  0.1379  0.5076
    7LER   HD21  136   7.276   8.494   2.962 -1.0268 -0.9205 -1.9422
    7LER   HD22  137   7.100   8.480   2.975  1.7536 -1.6957  0.1304
    7LER   HD23  138   7.164   8.616   3.046  1.9118  0.5543 -0.4017
    7LER      C  139   6.870   8.585   3.358  0.1531 -0.0189  0.6024
    7LER      O  140   6.874   8.597   3.481  0.1930  0.7952 -0.2652
    8LER      N  141   6.755   8.560   3.295 -0.1175  0.4957 -0.2178
    8LER      H  142   6.769   8.560   3.195  1.0637  0.7665 -0.0706
    8LER     CA  143   6.629   8.540   3.361 -0.0304  0.6235 -0.5994
    8LER     HA  144   6.635   8.620   3.434 -1.4020  1.3438 -1.2548
    8LER     CB  145   6.509   8.550   3.269 -0.4854  0.1406  0.4678
    8LER    HB1  146   6.421   8.537   3.331 -2.4033  2.9487 -1.4201
    8LER    HB2  147   6.514   8.459   3.209  0.0577 -0.0758  0.8363
    8LER     CG  148   6.508   8.680   3.182  0.7854  0.0147  0.1328
    8LER     HG  149   6.598   8.680   3.121 -0.3778 -0.3690 -1.6690
    8LER    CD1  150   6.394   8.660   3.081 -1.1881 -0.9198 -0.1393
    8LER   HD11  151   6.380   8.749   3.020 -1.8860 -0.9433 -0.0231
    8LER   HD12  152   6.417   8.579   3.012  1.7846  0.1698 -0.5800
    8LER   HD13  153   6.307   8.636   3.141 -0.1125 -1.6069  1.2089
    8LER    CD2  154   6.500   8.803   3.264  1.1499 -0.1939  0.0494
    8LER   HD21  155   6.478   8.884   3.194  0.9351  2.1333  2.6448
    8LER   HD22  156   6.427   8.789   3.344  3.0003  1.0360  2.0458
    8LER   HD23  157   6.594   8.815   3.317  1.3642 -0.7173 -0.1985
    8LER      C  158   6.618   8.409   3.439  0.2587 -0.0053 -0.2075
    8LER      O  159   6.642   8.300   3.394  0.2052  0.1103 -0.1847
    9LYR      N  160   6.580   8.423   3.566  0.2997  0.0662  0.3486
    9LYR      H  161   6.570   8.517   3.602  0.5009  1.2252 -2.3665
    9LYR     CA  162   6.567   8.316   3.667 -0.1125  0.4204  0.2109
    9LYR     HA  163   6.655   8.255   3.646  0.2676  1.4543 -1.3326
    9LYR     CB  164   6.575   8.376   3.805 -0.2234 -0.3914  0.2190
    9LYR    HB1  165   6.532   8.308   3.879 -0.7436  0.7921  1.0403
    9LYR    HB2  166   6.517   8.469   3.814  2.0839  1.2055 -0.5940
    9LYR     CG  167   6.719   8.403   3.855  0.6134 -0.1308 -0.5710
    9LYR    HG1  168   6.774   8.421   3.762 -0.4997  0.2992 -1.1614
    9LYR    HG2  169   6.751   8.308   3.897 -2.0048 -0.4725  0.8100
    9LYR     CD  170   6.744   8.523   3.949 -0.0567 -1.0047  0.1732
    9LYR    HD1  171   6.850   8.520   3.975  0.3402 -0.1165 -1.2637
    9LYR    HD2  172   6.671   8.517   4.031 -1.0966 -0.9552 -0.7278
    9LYR     CE  173   6.708   8.646   3.860 -0.6135 -0.0695 -0.4498
    9LYR    HE1  174   6.600   8.647   3.841 -0.8263  1.2044  0.7287
    9LYR    HE2  175   6.763   8.652   3.766 -0.1355 -3.5656 -0.5309
    9LYR     NZ  176   6.729   8.769   3.935 -0.2011 -0.5313  0.2007
    9LYR    HZ1  177   6.692   8.771   4.028  3.5461 -3.5043  2.0799
    9LYR      C  178   6.449   8.225   3.652 -0.0118 -0.3278  0.4478
    9LYR      O  179   6.425   8.130   3.727 -0.2942 -0.4005 -0.0645
   10LER      N  180   6.366   8.251   3.551  0.0339 -0.6068  0.2218
   10LER      H  181   6.391   8.332   3.497  0.0610 -0.5949  0.2539
   10LER     CA  182   6.253   8.164   3.507  0.2802 -0.3773 -0.2956
   10LER     HA  183   6.214   8.104   3.590  2.6226 -2.9238 -0.8496
   10LER     CB  184   6.148   8.267   3.448  0.4918 -1.2109 -0.1577
   10LER    HB1  185   6.059   8.213   3.413  0.4532 -0.4680 -1.2338
   10LER    HB2  186   6.187   8.314   3.358  1.5697  0.9351  1.3425
   10LER     CG  187   6.085   8.380   3.537 -0.4776 -0.8454  1.2094
   10LER     HG  188   6.165   8.450   3.561 -0.5449 -0.8425  1.4289
   10LER    CD1  189   5.996   8.470   3.448 -0.4560  0.3750  0.0729
   10LER   HD11  190   5.971   8.564   3.498 -2.5362  1.7632 -3.2568
   10LER   HD12  191   6.053   8.498   3.359 -1.1139 -0.4623 -0.6276
   10LER   HD13  192   5.903   8.420   3.423 -1.6424  0.9189  3.0004
   10LER    CD2  193   6.019   8.322   3.657  0.1462  0.0713 -0.0844
   10LER   HD21  194   5.973   8.398   3.720 -1.6191  0.9926 -2.3494
   10LER   HD22  195   5.937   8.258   3.623  1.1860 -1.0854 -0.4780
   10LER   HD23  196   6.090   8.270   3.721  0.5992 -0.3448 -0.9075
   10LER      C  197   6.294   8.059   3.399 -0.2143 -0.7941  0.0465
   10LER      O  198   6.228   7.952   3.394 -0.4372  0.8134 -0.5379
   11LER      N  199   6.396   8.074   3.312 -0.2811 -1.2938 -0.3416
   11LER      H  200   6.456   8.155   3.317  0.0180 -1.5699  0.9981
   11LER     CA  201   6.433   7.993   3.197  0.0309 -0.0068 -0.1648
   11LER     HA  202   6.344   7.968   3.139  0.2155  1.7705 -1.3214
   11LER     CB  203   6.530   8.062   3.103  0.9226  0.3838  0.3158
   11LER    HB1  204   6.541   7.995   3.018  0.4508 -1.8013  1.8806
   11LER    HB2  205   6.614   8.100   3.160 -0.5267 -1.1585  3.7625
   11LER     CG  206   6.456   8.188   3.051  0.1356  0.0143 -0.0789
   11LER     HG  207   6.426   8.255   3.132  1.5210  1.4357 -0.7000
   11LER    CD1  208   6.555   8.261   2.960  0.3287 -0.1551  0.2915
   11LER   HD11  209   6.510   8.351   2.918  2.3855 -0.1492 -2.1614
   11LER   HD12  210   6.639   8.286   3.025 -0.0464 -1.2830  1.2499
   11LER   HD13  211   6.591   8.185   2.891  0.2798  0.9851 -1.0455
   11LER    CD2  212   6.327   8.155   2.972 -0.3010 -0.5437 -0.3380
   11LER   HD21  213   6.284   8.247   2.933 -1.4994  0.4089  2.8772
   11LER   HD22  214   6.348   8.081   2.895 -1.1048 -0.7372 -0.3740
   11LER   HD23  215   6.248   8.116   3.036  0.3400  0.9058  1.4317
   11LER      C  216   6.486   7.861   3.247 -0.1064 -0.8034  0.2418
   11LER      O  217   6.542   7.858   3.357 -0.3909 -1.5130  0.5004
   12LER      N  218   6.464   7.751   3.171  0.1517 -0.4171 -0.3604
   12LER      H  219   6.410   7.766   3.087 -2.0258 -0.2590  0.9910
   12LER     CA  220   6.530   7.620   3.200  0.1130 -0.7999  0.3538
   12LER     HA  221   6.513   7.599   3.306  2.2382  1.0842  1.1230
   12LER     CB  222   6.466   7.505   3.120 -0.7396 -0.3620 -0.1447
   12LER    HB1  223   6.512   7.415   3.159  1.6235  0.6523 -0.4554
   12LER    HB2  224   6.498   7.519   3.017 -0.3990  0.3609  0.0528
   12LER     CG  225   6.316   7.489   3.119 -0.1564  0.5136 -0.6689
   12LER     HG  226   6.261   7.565   3.066 -2.0577  0.6827  1.3889
   12LER    CD1  227   6.258   7.360   3.055 -0.1804  0.0196 -0.0465
   12LER   HD11  228   6.150   7.368   3.045 -0.2071  0.4707  0.5699
   12LER   HD12  229   6.294   7.344   2.954 -0.7223 -0.7888 -0.1226
   12LER   HD13  230   6.285   7.275   3.119 -1.6592  0.9941  2.0009
   12LER    CD2  231   6.259   7.478   3.254 -0.6334 -0.1037 -0.4874
   12LER   HD21  232   6.150   7.473   3.261 -0.5671  0.4654  2.0123
   12LER   HD22  233   6.305   7.402   3.317 -2.0662 -0.4822  0.1514
   12LER   HD23  234   6.264   7.572   3.310  1.0566 -1.8872  2.6398
   12LER      C  235   6.682   7.622   3.182  0.6915 -0.0976 -0.1105
   12LER      O  236   6.753   7.565   3.261 -0.0517  0.2818 -0.0436
   13LER      N  237   6.731   7.678   3.070  0.0416  0.7441  0.3282
   13LER      H  238   6.656   7.716   3.015 -0.4673  0.8011  1.0340
   13LER     CA  239   6.871   7.687   3.025  0.7453 -0.2443  0.3846
   13LER     HA  240   6.864   7.731   2.925  4.1413  0.1820  0.2249
   13LER     CB  241   6.949   7.792   3.106 -0.5323 -0.0876  0.9711
   13LER    HB1  242   7.040   7.815   3.052 -2.3399  1.2771 -1.7552
   13LER    HB2  243   6.973   7.754   3.206 -1.3477  0.7319  1.5003
   13LER     CG  244   6.886   7.927   3.133 -0.1862  0.3090 -0.7579
   13LER     HG  245   6.784   7.927   3.171 -0.1574 -1.1008 -0.6332
   13LER    CD1  246   6.969   7.999   3.237 -0.0985 -0.1246  0.3783
   13LER   HD11  247   6.927   8.100   3.243 -1.7932 -0.8289  1.0172
   13LER   HD12  248   6.965   7.947   3.333  1.0682  1.3461  1.2590
   13LER   HD13  249   7.072   8.011   3.203  0.2962  0.5335  1.7344
   13LER    CD2  250   6.887   8.004   2.999  0.0932 -0.2955  0.4811
   13LER   HD21  251   6.850   8.103   3.026 -0.1460 -1.2687  4.2095
   13LER   HD22  252   6.986   8.018   2.953  0.4690 -1.2407  0.9833
   13LER   HD23  253   6.822   7.954   2.928 -0.0140 -0.0087  0.3761
   13LER      C  254   6.941   7.555   2.998 -0.4891 -0.3065  0.3709
   13LER      O  255   7.063   7.555   2.984 -0.0819  0.4260  0.1750
   14NH2      N  256   6.882   7.441   2.994  0.2525  0.7459 -0.4556
   14NH2     H1  257   6.785   7.433   3.018  0.2466  0.4665 -0.5660
   14NH2     H2  258   6.932   7.355   2.975 -2.5279 -1.5547  1.7438
   15LY0      N  259   6.197   9.415   3.187  0.0185 -0.0124  0.0653
   15LY0     H1  260   6.101   9.434   3.164 -0.4132  0.8065  2.2621
   15LY0     H2  261   6.204   9.388   3.284  0.5976  2.2903  0.7424
   15LY0     H3  262   6.250   9.501   3.190  0.8637 -0.4998 -0.3559
   15LY0     CA  263   6.257   9.322   3.088  0.1586  0.4986 -0.1887
   15LY0     HA  264   6.190   9.235   3.087 -0.1300  0.7264 -0.7049
   15LY0     CB  265   6.252   9.381   2.945 -0.0272 -0.0958  0.2438
   15LY0    HB1  266   6.309   9.474   2.943  0.2985 -0.2976  0.1149
   15LY0    HB2  267   6.149   9.404   2.916  0.4857  1.0540 -0.7522
   15LY0     CG  268   6.300   9.274   2.843 -0.4078  1.6168 -0.0785
   15LY0    HG1  269   6.246   9.180   2.852  2.8870 -0.3128  1.4235
   15LY0    HG2  270   6.404   9.250   2.863 -0.3699  0.5706 -1.4121
   15LY0     CD  271   6.284   9.306   2.694  0.1301 -0.2530 -0.3347
   15LY0    HD1  272   6.194   9.366   2.679  0.2374  0.1288  0.5273
   15LY0    HD2  273   6.274   9.219   2.629 -0.4229 -1.3101  1.1185
   15LY0     CE  274   6.404   9.393   2.636  0.4889 -0.3134 -0.3334
   15LY0    HE1  275   6.416   9.384   2.528  2.8624  1.7253 -0.3017
   15LY0    HE2  276   6.498   9.367   2.685 -0.2915 -3.8787 -0.4089
   15LY0     NZ  277   6.379   9.538   2.661  0.5303  0.2153  0.5018
   15LY0    HZ1  278   6.466   9.588   2.665  0.1371  0.9070  0.6108
   15LY0    HZ2  279   6.314   9.567   2.590  0.6290  1.9419  1.0763
   15LY0    HZ3  280   6.323   9.547   2.745 -2.5609  0.4854 -1.4115
   15LY0      C  281   6.400   9.281   3.134  1.0432  0.7198 -0.0785
   15LY0      O  282   6.420   9.157   3.146  0.2714  0.1383  0.2729
   16LER      N  283   6.496   9.370   3.154 -0.1862  0.1436  0.9537
   16LER      H  284   6.476   9.468   3.168  1.2738  1.0454 -2.4090
   16LER     CA  285   6.639   9.343   3.178 -0.3520  0.7309 -0.0036
   16LER     HA  286   6.665   9.241   3.205  0.8840  1.4018  1.5221
   16LER     CB  287   6.720   9.382   3.051  0.0338  0.1459  0.3762
   16LER    HB1  288   6.825   9.377   3.080  0.0960 -0.4943  0.0622
   16LER    HB2  289   6.698   9.486   3.029 -0.8655  0.3302  2.0066
   16LER     CG  290   6.708   9.303   2.918 -0.1919  0.1541 -0.1267
   16LER     HG  291   6.613   9.329   2.872  0.7936  0.9045 -1.8360
   16LER    CD1  292   6.823   9.354   2.825  0.0954  0.2087  0.0186
   16LER   HD11  293   6.831   9.304   2.728  0.4306 -0.2832  0.2936
   16LER   HD12  294   6.796   9.457   2.804 -3.0621 -0.7231 -1.0546
   16LER   HD13  295   6.920   9.342   2.872  0.2469 -0.4771 -0.4541
   16LER    CD2  296   6.724   9.156   2.941 -0.3427  0.1740 -0.1150
   16LER   HD21  297   6.725   9.100   2.848 -0.3477 -0.3834  0.2186
   16LER   HD22  298   6.826   9.138   2.973 -0.6349 -1.0490  0.1859
   16LER   HD23  299   6.654   9.120   3.017  1.0691 -1.3713  0.5040
   16LER      C  300   6.684   9.426   3.301  0.2609 -1.0764  0.5832
   16LER      O  301   6.650   9.545   3.302  0.0521 -0.2585 -0.3620
   17LY0      N  302   7.603   7.616   3.566  0.0973 -0.3178  0.1800
   17LY0     H1  303   7.609   7.585   3.470  0.0623 -0.8988  0.3608
   17LY0     H2  304   7.692   7.599   3.611 -0.5491 -1.5192  1.0387
   17LY0     H3  305   7.532   7.561   3.612 -1.4648 -0.0826 -1.7997
   17LY0     CA  306   7.570   7.762   3.582 -0.6530  0.1852  0.4208
   17LY0     HA  307   7.653   7.807   3.529  0.1739 -0.0032  1.5203
   17LY0     CB  308   7.438   7.802   3.515  0.8177 -0.8183  0.1431
   17LY0    HB1  309   7.353   7.752   3.561  0.3115 -1.5067 -1.4778
   17LY0    HB2  310   7.433   7.772   3.411 -0.6582  0.8207 -0.3093
   17LY0     CG  311   7.400   7.950   3.520 -0.0920  0.2599 -0.2630
   17LY0    HG1  312   7.420   7.993   3.618  0.6536  0.2177 -0.3967
   17LY0    HG2  313   7.296   7.960   3.489  0.1260 -0.4234 -1.2528
   17LY0     CD  314   7.489   8.021   3.416 -0.8518 -0.3057  0.0924
   17LY0    HD1  315   7.449   7.987   3.320  0.2888 -2.1117  0.1983
   17LY0    HD2  316   7.595   8.006   3.438 -0.6504  1.6133  0.5496
   17LY0     CE  317   7.478   8.176   3.419 -0.0937  1.1864 -0.0197
   17LY0    HE1  318   7.371   8.192   3.431 -0.5631 -1.5709 -0.0644
   17LY0    HE2  319   7.516   8.216   3.325  2.1214 -0.6824 -0.0216
   17LY0     NZ  320   7.562   8.229   3.527 -0.3884 -0.1538  0.3622
   17LY0    HZ1  321   7.660   8.207   3.513  0.3335  0.8162  3.1760
   17LY0    HZ2  322   7.558   8.330   3.530 -0.6255 -0.1330 -0.5353
   17LY0    HZ3  323   7.537   8.185   3.615 -0.2456 -2.1219 -0.5484
   17LY0      C  324   7.578   7.809   3.725  0.2370 -1.2956 -0.2512
   17LY0      O  325   7.514   7.762   3.822  0.4588 -0.2279 -0.2972
   18LER      N  326   7.678   7.891   3.753 -0.1827 -0.4717 -0.3069
   18LER      H  327   7.746   7.903   3.679 -0.9544 -0.4175 -1.0223
   18LER     CA  328   7.708   7.968   3.872  0.1524 -0.2401 -0.6158
   18LER     HA  329   7.711   7.900   3.957  4.0011  0.6519  0.1564
   18LER     CB  330   7.845   8.047   3.864  0.0046  0.1501  0.5496
   18LER    HB1  331   7.860   8.099   3.958  0.5150 -2.1741  1.8322
   18LER    HB2  332   7.837   8.119   3.783  1.2345 -0.2774  0.0334
   18LER     CG  333   7.968   7.955   3.829 -0.1184 -0.4979  0.0916
   18LER     HG  334   7.955   7.892   3.741  2.5952 -0.9882 -0.0593
   18LER    CD1  335   8.089   8.043   3.797 -0.2100 -0.0861  0.0565
   18LER   HD11  336   8.178   7.985   3.770  1.3161  2.0112  0.3609
   18LER   HD12  337   8.065   8.098   3.707  0.9328 -1.0784 -0.8983
   18LER   HD13  338   8.124   8.107   3.878  3.1622  0.0273 -1.3137
   18LER    CD2  339   8.013   7.867   3.938  0.0528 -0.3095 -0.6580
   18LER   HD21  340   8.108   7.820   3.914  0.8420  0.7616  0.2573
   18LER   HD22  341   8.024   7.911   4.037 -0.7234 -0.0685 -0.6717
   18LER   HD23  342   7.948   7.785   3.967 -2.6651  1.4970 -1.1858
   18LER      C  343   7.600   8.073   3.908  0.0521  0.4384  0.2721
   18LER      O  344   7.537   8.136   3.823  0.1742 -0.2063  0.4467
   19LYR      N  345   7.578   8.093   4.039 -0.4013  0.0182  0.0869
   19LYR      H  346   7.625   8.041   4.112  0.0831 -0.6192 -0.6638
   19LYR     CA  347   7.467   8.160   4.092  0.7153 -0.6683 -0.6508
   19LYR     HA  348   7.384   8.152   4.021 -0.0934  0.1284  0.1701
   19LYR     CB  349   7.420   8.079   4.219  0.3269 -0.4629 -0.3343
   19LYR    HB1  350   7.334   8.125   4.267  1.4489  1.9736 -0.4802
   19LYR    HB2  351   7.500   8.090   4.291 -0.4974 -2.9931  1.0796
   19LYR     CG  352   7.397   7.938   4.180 -0.9310 -0.5603  0.4742
   19LYR    HG1  353   7.494   7.893   4.160 -1.8045 -1.9943 -0.7992
   19LYR    HG2  354   7.331   7.936   4.092 -1.0385 -1.9002  0.5630
   19LYR     CD  355   7.335   7.862   4.289 -0.4750 -0.3022  0.6365
   19LYR    HD1  356   7.392   7.859   4.382 -0.1566  0.0743  0.4559
   19LYR    HD2  357   7.346   7.760   4.253 -0.3591 -0.1580  0.2664
   19LYR     CE  358   7.189   7.882   4.323 -0.0755  0.2350  0.7803
   19LYR    HE1  359   7.156   7.984   4.340 -1.5088 -0.1087  0.2478
   19LYR    HE2  360   7.161   7.817   4.406 -0.8303  1.9280  1.9069
   19LYR     NZ  361   7.109   7.831   4.214  0.2272  0.4755  0.4055
   19LYR    HZ1  362   7.135   7.739   4.183  0.2745 -0.2722  2.5436
   19LYR      C  363   7.494   8.305   4.138 -0.0448  0.1341  0.0745
   19LYR      O  364   7.435   8.349   4.237  0.0212 -0.2551 -0.4927
   20LER      N  365   7.584   8.369   4.068 -0.3404  0.3984 -0.7308
   20LER      H  366   7.636   8.317   3.998 -0.0179  1.4905 -1.3202
   20LER     CA  367   7.616   8.511   4.074  0.3974 -0.0141 -0.1178
   20LER     HA  368   7.640   8.541   4.176 -0.6321 -0.6857  0.3319
   20LER     CB  369   7.734   8.542   3.989  0.1293 -0.2819  0.3548
   20LER    HB1  370   7.739   8.651   3.989  0.7746 -0.2972 -0.7699
   20LER    HB2  371   7.709   8.505   3.890  0.8835 -1.8410  0.7121
   20LER     CG  372   7.875   8.481   4.028  0.4388 -0.4679  0.1349
   20LER     HG  373   7.873   8.373   4.042  3.0935 -0.6432 -0.2577
   20LER    CD1  374   7.965   8.520   3.908 -0.2885  0.1946  0.1655
   20LER   HD11  375   8.066   8.521   3.948  0.4634  3.6905 -1.4365
   20LER   HD12  376   7.947   8.445   3.831 -2.0784  1.8554 -1.1500
   20LER   HD13  377   7.938   8.620   3.874 -0.1782 -0.1728 -1.0441
   20LER    CD2  378   7.933   8.539   4.155  0.5196  0.6182 -0.0676
   20LER   HD21  379   8.029   8.493   4.182 -0.8268 -1.2461  1.9073
   20LER   HD22  380   7.958   8.643   4.135  2.1009  0.7301  2.0837
   20LER   HD23  381   7.864   8.540   4.239 -1.0162  3.9607 -1.1937
   20LER      C  382   7.494   8.596   4.039 -0.3644 -0.0307  0.1963
   20LER      O  383   7.426   8.568   3.941 -0.4780 -0.0101  0.5867
   21LER      N  384   7.457   8.707   4.109 -0.1472  0.0607 -0.5147
   21LER      H  385   7.522   8.746   4.176 -0.6421  0.5926 -0.3418
   21LER     CA  386   7.350   8.796   4.068 -0.3242  0.3789  0.9689
   21LER     HA  387   7.280   8.737   4.009 -0.8137  0.0940  1.8261
   21LER     CB  388   7.279   8.837   4.198 -0.4329 -0.5565 -0.2580
   21LER    HB1  389   7.208   8.916   4.174 -1.5738 -1.1587  0.9970
   21LER    HB2  390   7.354   8.874   4.268 -0.3341  1.3265 -1.3020
   21LER     CG  391   7.200   8.721   4.268  0.3846 -0.0822 -0.4033
   21LER     HG  392   7.250   8.625   4.278 -1.1637 -0.8318  0.4390
   21LER    CD1  393   7.164   8.761   4.413  0.2695  0.3244 -0.4057
   21LER   HD11  394   7.148   8.672   4.473  0.6225 -0.5662 -1.5962
   21LER   HD12  395   7.239   8.816   4.470 -1.1247  1.5302  0.3313
   21LER   HD13  396   7.074   8.821   4.399 -0.8017 -0.7271  1.5580
   21LER    CD2  397   7.073   8.690   4.197 -0.2321 -0.2685  0.6379
   21LER   HD21  398   7.018   8.622   4.261  0.1905  0.4967  1.8465
   21LER   HD22  399   7.009   8.777   4.184  2.5716  2.0155  1.0413
   21LER   HD23  400   7.072   8.640   4.100 -0.4062 -0.4605  0.7415
   21LER      C  401   7.394   8.918   3.986 -0.4411 -0.3644 -0.3170
   21LER      O  402   7.515   8.952   3.995 -0.4249 -0.3905  0.0908
   22LY0      N  403   6.477   7.766   4.015  0.0106 -0.3258  0.5967
   22LY0     H1  404   6.387   7.812   4.018  0.2145  0.0262  1.6754
   22LY0     H2  405   6.492   7.732   3.921 -0.7593  0.4097  0.1936
   22LY0     H3  406   6.480   7.687   4.078 -2.0717 -2.8357 -2.2078
   22LY0     CA  407   6.570   7.877   4.046 -0.0556  0.3032  0.5829
   22LY0     HA  408   6.577   7.935   3.954  0.8289  1.5431  1.3971
   22LY0     CB  409   6.510   7.962   4.158 -0.4530 -0.2250 -0.1532
   22LY0    HB1  410   6.523   7.925   4.259 -0.0646  0.9376  0.2337
   22LY0    HB2  411   6.403   7.971   4.143 -0.5919 -0.3250  0.7236
   22LY0     CG  412   6.583   8.098   4.143 -0.2501 -0.4132  0.4158
   22LY0    HG1  413   6.575   8.145   4.045  0.7981  0.4050  0.7078
   22LY0    HG2  414   6.689   8.075   4.159 -0.5397 -2.7242 -0.5429
   22LY0     CD  415   6.541   8.190   4.251  0.0718 -0.1326  0.0496
   22LY0    HD1  416   6.572   8.149   4.348 -1.5294  0.6811  0.9423
   22LY0    HD2  417   6.433   8.188   4.255 -0.0076 -1.4937 -1.5783
   22LY0     CE  418   6.606   8.332   4.242  0.4356  0.5800  0.1137
   22LY0    HE1  419   6.589   8.384   4.148  0.1764 -1.6796 -1.1636
   22LY0    HE2  420   6.715   8.318   4.246  0.1270 -2.0460  2.4758
   22LY0     NZ  421   6.577   8.412   4.359 -0.3590 -0.0367 -0.0946
   22LY0    HZ1  422   6.610   8.507   4.347 -1.1184  0.3037  0.4382
   22LY0    HZ2  423   6.477   8.409   4.367 -0.2498 -0.8123  1.1905
   22LY0    HZ3  424   6.617   8.376   4.444 -0.0818  0.7478  0.1211
   22LY0      C  425   6.713   7.826   4.085  0.5099 -0.3882 -0.1655
   22LY0      O  426   6.735   7.763   4.194  0.3129  0.9707  0.5654
   23LER      N  427   6.805   7.849   3.998  0.3553  0.6790  0.0588
   23LER      H  428   6.779   7.882   3.906  0.0201 -1.0890 -0.5256
   23LER     CA  429   6.951   7.820   4.024  0.8425 -1.0613 -1.1666
   23LER     HA  430   6.967   7.715   4.045 -1.5255 -1.0197  1.4408
   23LER     CB  431   7.031   7.857   3.899 -0.6453 -0.4988 -0.9211
   23LER    HB1  432   7.134   7.849   3.933 -0.8201 -3.6518 -0.8687
   23LER    HB2  433   7.004   7.961   3.881  0.2674  0.3955  2.1704
   23LER     CG  434   7.013   7.766   3.777  0.4034  0.3678  0.3714
   23LER     HG  435   6.909   7.764   3.745  0.8489 -1.5729 -1.1554
   23LER    CD1  436   7.100   7.830   3.670 -0.2040 -0.3186  0.5053
   23LER   HD11  437   7.112   7.759   3.589  1.4247  0.0403  0.4009
   23LER   HD12  438   7.066   7.924   3.625  3.6384  1.1079  0.2117
   23LER   HD13  439   7.200   7.848   3.709 -0.2984  1.7199 -0.0626
   23LER    CD2  440   7.064   7.624   3.794 -0.7262  0.0722 -0.0672
   23LER   HD21  441   7.038   7.571   3.702 -0.2417 -1.3665  0.5900
   23LER   HD22  442   7.173   7.623   3.796 -0.5273 -2.5244 -3.4895
   23LER   HD23  443   7.034   7.563   3.880  2.5982 -0.5782  0.7814
   23LER      C  444   7.000   7.888   4.154  0.7311  0.5882 -0.0908
   23LER      O  445   6.966   8.004   4.183 -0.2298  0.1127 -0.2321
   24LY0      N  446   8.888   8.812   2.503 -0.0184  0.1587 -0.6809
   24LY0     H1  447   8.985   8.809   2.476  0.7683  2.2404  1.5218
   24LY0     H2  448   8.847   8.720   2.499 -0.4213  0.3110 -0.1070
   24LY0     H3  449   8.831   8.872   2.444 -2.6734 -1.2606  0.2789
   24LY0     CA  450   8.885   8.852   2.646 -0.3788  0.2081 -0.3336
   24LY0     HA  451   8.956   8.787   2.698 -0.6281  0.7920  0.7560
   24LY0     CB  452   8.927   8.997   2.656 -0.3662  0.1087  0.5551
   24LY0    HB1  453   8.845   9.063   2.628 -1.6039 -0.8119  1.8252
   24LY0    HB2  454   9.011   9.010   2.589 -0.5059 -4.0942 -0.7129
   24LY0     CG  455   8.964   9.052   2.795 -0.0594 -0.2348  0.4985
   24LY0    HG1  456   8.908   9.005   2.875 -0.3476  0.3737  0.6611
   24LY0    HG2  457   8.946   9.160   2.791 -0.2017 -0.2680  0.2435
   24LY0     CD  458   9.109   9.018   2.829  0.5736 -0.2626 -0.3090
   24LY0    HD1  459   9.174   9.075   2.763 -0.1108  1.1178  0.1650
   24LY0    HD2  460   9.125   8.911   2.816  1.2349 -0.6196  2.6069
   24LY0     CE  461   9.143   9.063   2.972  0.2627  0.0048 -0.1384
   24LY0    HE1  462   9.068   9.020   3.038  0.1348  0.0334 -0.2656
   24LY0    HE2  463   9.130   9.171   2.972 -1.4664 -0.1713 -0.3777
   24LY0     NZ  464   9.284   9.027   3.004 -0.2814  0.2267 -0.0845
   24LY0    HZ1  465   9.303   9.064   3.096 -1.0343  1.4250 -0.3908
   24LY0    HZ2  466   9.297   8.928   2.989 -1.7840  0.1539 -1.1575
   24LY0    HZ3  467   9.340   9.070   2.932 -0.4081 -1.2024 -1.0749
   24LY0      C  468   8.748   8.820   2.713  0.1558  0.2031  0.3656
   24LY0      O  469   8.640   8.828   2.650  0.7740  0.1498 -0.6530
   25LER      N  470   8.761   8.767   2.833 -0.3590 -0.2113  0.6007
   25LER      H  471   8.844   8.789   2.885  0.0355  0.5984 -0.3345
   25LER     CA  472   8.660   8.693   2.906 -0.0513  0.0255  0.2334
   25LER     HA  473   8.622   8.619   2.837 -0.2098 -0.7605  1.1510
   25LER     CB  474   8.726   8.615   3.021 -0.1797 -0.3274 -0.1934
   25LER    HB1  475   8.797   8.680   3.071 -0.2976  1.0622 -1.7481
   25LER    HB2  476   8.789   8.537   2.979  0.5448  0.5463 -0.7452
   25LER     CG  477   8.631   8.547   3.122 -0.9144 -0.6158  0.3615
   25LER     HG  478   8.568   8.625   3.165 -0.6339  0.3592 -0.9333
   25LER    CD1  479   8.559   8.435   3.055 -0.0245  0.2237 -0.5278
   25LER   HD11  480   8.510   8.371   3.129  2.2133 -0.4999  0.4208
   25LER   HD12  481   8.482   8.464   2.983 -0.8971 -1.9616 -0.5404
   25LER   HD13  482   8.623   8.366   3.002 -1.0740 -0.5785 -0.7882
   25LER    CD2  483   8.723   8.489   3.232  0.1023  0.0661 -0.8482
   25LER   HD21  484   8.671   8.429   3.306  0.3903 -0.0598 -0.7480
   25LER   HD22  485   8.816   8.436   3.213  0.1313 -1.3940  2.6293
   25LER   HD23  486   8.763   8.580   3.276  1.2781 -1.2595  0.9254
   25LER      C  487   8.541   8.786   2.951 -0.1673  0.1784 -0.3491
   25LER      O  488   8.561   8.895   3.006  0.1793 -0.0427  0.3494
   26LYR      N  489   8.423   8.746   2.926  0.3360  0.0838  0.1980
   26LYR      H  490   8.410   8.660   2.874 -1.2246  1.2289 -1.4546
   26LYR     CA  491   8.300   8.800   2.991 -0.8196 -0.2421 -0.5779
   26LYR     HA  492   8.324   8.875   3.067 -1.9538 -0.4095 -0.0293
   26LYR     CB  493   8.218   8.874   2.886 -0.5604  0.0433  0.1565
   26LYR    HB1  494   8.283   8.952   2.846  1.8741 -1.3625  1.0956
   26LYR    HB2  495   8.139   8.923   2.943  0.2963  1.1768  0.4168
   26LYR     CG  496   8.172   8.787   2.763  0.4555  0.0536 -0.3719
   26LYR    HG1  497   8.116   8.700   2.797  0.6392  0.6146  1.4974
   26LYR    HG2  498   8.263   8.752   2.716  0.3217 -3.4048  1.6112
   26LYR     CD  499   8.091   8.863   2.657  0.0837 -0.6932  0.1191
   26LYR    HD1  500   8.140   8.951   2.615  0.6604 -1.1019 -0.0733
   26LYR    HD2  501   7.996   8.900   2.697  1.0724  0.9496  1.0780
   26LYR     CE  502   8.066   8.766   2.545  0.4008  0.0814  0.5468
   26LYR    HE1  503   8.065   8.666   2.588 -2.9258 -0.9913 -1.6577
   26LYR    HE2  504   8.144   8.763   2.469  1.8622 -1.2603  2.0092
   26LYR     NZ  505   7.934   8.807   2.491 -0.1125  0.4600 -0.3585
   26LYR    HZ1  506   7.916   8.901   2.460 -0.9510  0.3342 -0.2676
   26LYR      C  507   8.231   8.691   3.076 -0.2298  0.8154 -0.5062
   26LYR      O  508   8.226   8.577   3.033  1.1091  0.1476 -0.2875
   27LER      N  509   8.184   8.718   3.198 -0.1247 -0.8685 -0.5380
   27LER      H  510   8.210   8.810   3.230  0.8050 -1.5242  0.6451
   27LER     CA  511   8.130   8.616   3.283  0.2409 -0.4688  0.6842
   27LER     HA  512   8.138   8.518   3.237 -1.0163 -0.8325  1.1923
   27LER     CB  513   8.216   8.602   3.410 -1.0027  0.2383 -0.3814
   27LER    HB1  514   8.196   8.692   3.467 -0.3123  0.5604 -0.6483
   27LER    HB2  515   8.323   8.589   3.392 -1.1984 -1.8088 -0.3420
   27LER     CG  516   8.174   8.485   3.498  0.0727  0.3884  0.4152
   27LER     HG  517   8.067   8.467   3.507  0.2096 -2.1279 -1.7220
   27LER    CD1  518   8.238   8.352   3.444  0.3376 -0.2975 -0.3829
   27LER   HD11  519   8.203   8.270   3.506  2.1396 -1.0935 -0.3540
   27LER   HD12  520   8.230   8.331   3.337  1.5618  0.4985 -0.6584
   27LER   HD13  521   8.346   8.349   3.458  0.4143  1.4652 -0.3876
   27LER    CD2  522   8.238   8.514   3.636 -0.0099 -0.5607 -0.4228
   27LER   HD21  523   8.241   8.420   3.692  2.7077  1.4933  3.3810
   27LER   HD22  524   8.343   8.543   3.630  0.7270 -2.6960  0.8693
   27LER   HD23  525   8.178   8.590   3.686  0.0482 -0.4730 -0.4882
   27LER      C  526   7.982   8.648   3.318  0.3821 -1.0544  0.7733
   27LER      O  527   7.939   8.757   3.346  0.5614 -0.3065 -0.4128
   28LER      N  528   7.894   8.547   3.296  0.0872  0.7962 -0.4684
   28LER      H  529   7.920   8.464   3.246 -0.4109 -0.4297  1.2207
   28LER     CA  530   7.751   8.561   3.316  0.0465 -0.4283  0.3012
   28LER     HA  531   7.722   8.663   3.289 -1.7827 -0.9657  0.1167
   28LER     CB  532   7.674   8.458   3.225 -1.1311  1.0291 -0.1334
   28LER    HB1  533   7.566   8.463   3.240 -1.0124 -0.8035  1.8023
   28LER    HB2  534   7.710   8.360   3.254  1.4237  2.0297  0.4284
   28LER     CG  535   7.692   8.461   3.072  0.0837  0.1532  0.3088
   28LER     HG  536   7.798   8.459   3.046  0.7377  0.2217  2.7515
   28LER    CD1  537   7.629   8.341   2.992 -0.4529 -0.2875 -0.4596
   28LER   HD11  538   7.664   8.339   2.889 -0.0335  0.1657 -0.3273
   28LER   HD12  539   7.648   8.248   3.046 -0.2524 -0.8970 -1.5653
   28LER   HD13  540   7.521   8.344   2.982 -0.4158 -1.0702 -1.1947
   28LER    CD2  541   7.630   8.592   3.017  0.2101 -0.3482 -0.5056
   28LER   HD21  542   7.649   8.596   2.910  3.1612  0.1273 -0.0466
   28LER   HD22  543   7.521   8.584   3.029  0.3765 -1.3434  0.6049
   28LER   HD23  544   7.683   8.674   3.066 -0.8514 -0.4845  0.9668
   28LER      C  545   7.694   8.542   3.462  0.0558 -0.3167 -0.1714
   28LER      O  546   7.757   8.486   3.547  0.1254 -0.4473  0.3220
   29LYR      N  547   7.577   8.602   3.486 -0.5979 -0.1732 -0.3786
   29LYR      H  548   7.531   8.634   3.402  2.3862 -2.2066 -3.0298
   29LYR     CA  549   7.503   8.635   3.611 -0.0833  0.2388  0.4116
   29LYR     HA  550   7.526   8.569   3.694 -0.6324 -0.0500  0.3320
   29LYR     CB  551   7.520   8.782   3.647  0.0305 -0.1304 -0.3993
   29LYR    HB1  552   7.453   8.799   3.732 -0.7660  1.2369 -1.2541
   29LYR    HB2  553   7.485   8.850   3.569  0.5241 -0.5666 -1.0116
   29LYR     CG  554   7.666   8.816   3.684 -0.1225  0.0221 -0.2187
   29LYR    HG1  555   7.737   8.779   3.610  1.0784  1.6485  0.0855
   29LYR    HG2  556   7.684   8.764   3.778 -1.3067 -1.7113 -0.8870
   29LYR     CD  557   7.672   8.961   3.699  0.9606 -0.5623  0.4067
   29LYR    HD1  558   7.749   8.996   3.768  1.5331 -1.0887  0.0428
   29LYR    HD2  559   7.576   8.996   3.736  0.9989 -0.9046  0.8304
   29LYR     CE  560   7.695   9.020   3.558 -0.2506 -0.1040 -0.5134
   29LYR    HE1  561   7.681   9.127   3.571 -1.9167 -0.4033  0.3369
   29LYR    HE2  562   7.616   8.992   3.489 -0.7429  1.4809 -0.6319
   29LYR     NZ  563   7.835   8.996   3.515 -0.4674 -0.2586 -0.1541
   29LYR    HZ1  564   7.855   8.903   3.481  1.2255 -0.5033  1.3540
   29LYR      C  565   7.354   8.604   3.594 -0.1393  0.1522 -0.0046
   29LYR      O  566   7.302   8.581   3.483 -0.0291 -0.0656 -0.9335
   30LER      N  567   7.277   8.600   3.707  0.3271  0.2880  0.0603
   30LER      H  568   7.327   8.622   3.792  0.4512  3.1756 -0.6405
   30LER     CA  569   7.135   8.584   3.719  0.1557  0.8992 -0.8738
   30LER     HA  570   7.083   8.583   3.623 -2.1464  1.7968  0.2954
   30LER     CB  571   7.111   8.462   3.807  0.1902  0.8624 -1.0609
   30LER    HB1  572   7.005   8.449   3.828  0.5954  0.6908  1.1812
   30LER    HB2  573   7.142   8.485   3.909 -0.3826  2.3076 -1.1860
   30LER     CG  574   7.169   8.327   3.766  0.4150 -0.0531 -0.0870
   30LER     HG  575   7.273   8.316   3.795  0.2174  0.5522  0.9188
   30LER    CD1  576   7.107   8.223   3.859  0.0066 -0.0824 -0.1425
   30LER   HD11  577   7.168   8.133   3.850 -1.0127 -0.9712  1.3813
   30LER   HD12  578   7.101   8.256   3.962 -2.1389 -1.3192  0.2086
   30LER   HD13  579   7.011   8.189   3.818  0.0527 -0.9005  0.4144
   30LER    CD2  580   7.127   8.283   3.622 -0.2204 -0.0311 -0.0346
   30LER   HD21  581   7.170   8.184   3.610  0.3471  0.1240  0.6714
   30LER   HD22  582   7.020   8.280   3.599 -0.2821 -0.2181  0.2756
   30LER   HD23  583   7.191   8.346   3.560  1.4822  0.1275  1.7841
   30LER      C  584   7.068   8.706   3.777 -0.1294 -1.3138  0.7629
   30LER      O  585   7.114   8.785   3.860 -0.3890  0.6389  0.5241
   31LER      N  586   6.953   8.745   3.717  0.6177 -0.4685 -0.1606
   31LER      H  587   6.920   8.695   3.636  0.7119  0.0459 -0.5273
   31LER     CA  588   6.884   8.864   3.753  0.3992 -0.2339  0.5819
   31LER     HA  589   6.961   8.940   3.761  0.5348  0.1040 -2.6923
   31LER     CB  590   6.797   8.897   3.630  0.4138  0.3967  0.4708
   31LER    HB1  591   6.714   8.825   3.625  0.9934 -0.3301  1.1633
   31LER    HB2  592   6.850   8.896   3.534  1.7908 -1.3599  1.1924
   31LER     CG  593   6.725   9.031   3.637  0.1346  0.4700 -0.4087
   31LER     HG  594   6.669   9.027   3.730  0.4688 -1.8443 -0.2374
   31LER    CD1  595   6.820   9.158   3.630  0.0232  0.9458 -0.2203
   31LER   HD11  596   6.753   9.243   3.620  0.0431  0.7883 -1.9139
   31LER   HD12  597   6.869   9.174   3.727 -1.8648  0.8856  0.7910
   31LER   HD13  598   6.891   9.160   3.547 -1.0518 -0.1481 -1.1970
   31LER    CD2  599   6.626   9.047   3.522  0.4505 -0.0006 -0.2141
   31LER   HD21  600   6.570   9.141   3.521  1.6105  0.7081 -0.5722
   31LER   HD22  601   6.682   9.044   3.428  1.1422 -1.3642  0.2128
   31LER   HD23  602   6.558   8.962   3.525  0.0187  0.2763 -1.3425
   31LER      C  603   6.809   8.867   3.891 -0.0071  0.0771  0.2218
   31LER      O  604   6.842   8.950   3.972 -0.0016 -0.7048 -0.0814
   32LY0      N  605   7.591   8.522   2.021  0.1716  0.0402  0.1571
   32LY0     H1  606   7.541   8.449   1.971 -0.3283  0.8780 -0.6025
   32LY0     H2  607   7.527   8.593   2.052  1.2203  0.2369  2.0108
   32LY0     H3  608   7.660   8.554   1.954 -0.0683 -0.0039 -0.1146
   32LY0     CA  609   7.656   8.473   2.142 -0.0322 -0.6087 -0.3342
   32LY0     HA  610   7.582   8.444   2.216 -0.7519  1.7449 -0.0645
   32LY0     CB  611   7.745   8.351   2.094  0.2840 -0.1680 -0.5808
   32LY0    HB1  612   7.805   8.365   2.005  1.2709 -1.8899 -0.2276
   32LY0    HB2  613   7.678   8.266   2.078  2.9627 -2.7983  0.9449
   32LY0     CG  614   7.838   8.304   2.208 -0.3290 -0.1856 -0.5746
   32LY0    HG1  615   7.776   8.261   2.286  2.1128 -2.1109  0.4280
   32LY0    HG2  616   7.886   8.395   2.244 -0.9126  0.6185 -1.7402
   32LY0     CD  617   7.936   8.195   2.158 -1.0371  0.6303 -0.9479
   32LY0    HD1  618   8.018   8.185   2.230 -1.5587 -1.6559 -0.5846
   32LY0    HD2  619   7.971   8.227   2.060 -0.2025  1.8386 -0.2802
   32LY0     CE  620   7.855   8.063   2.151  0.2143  0.6488  0.2720
   32LY0    HE1  621   7.773   8.088   2.083 -1.6181 -1.2383  1.7016
   32LY0    HE2  622   7.815   8.033   2.247  1.0533  2.0337  1.0947
   32LY0     NZ  623   7.947   7.958   2.106  0.3149 -0.5883  0.6165
   32LY0    HZ1  624   8.045   7.981   2.111  0.0796  1.1178 -1.3145
   32LY0    HZ2  625   7.927   7.874   2.158  0.1503  0.4160  2.2654
   32LY0    HZ3  626   7.925   7.933   2.010 -2.2562 -0.3883  1.0717
   32LY0      C  627   7.730   8.590   2.207  0.4124 -0.0968  0.1839
   32LY0      O  628   7.823   8.637   2.147 -0.6251 -0.2292 -0.8035
   33LER      N  629   7.668   8.647   2.309 -0.0834 -0.6532  0.2725
   33LER      H  630   7.605   8.584   2.357 -1.8650 -0.2043 -1.3397
   33LER     CA  631   7.713   8.761   2.386  0.4675  0.7213 -0.7041
   33LER     HA  632   7.734   8.847   2.323  1.4956  1.5339  0.6965
   33LER     CB  633   7.593   8.795   2.485  0.4266 -0.2872 -0.6766
   33LER    HB1  634   7.570   8.702   2.536 -2.0693 -1.1891 -3.1991
   33LER    HB2  635   7.502   8.805   2.426  1.4888 -0.6063 -2.4395
   33LER     CG  636   7.626   8.908   2.591  0.3058  0.0393  0.4620
   33LER     HG  637   7.704   8.868   2.655 -0.1757 -1.0987  0.3701
   33LER    CD1  638   7.677   9.039   2.533  0.2055 -0.0603 -0.3975
   33LER   HD11  639   7.702   9.105   2.617 -3.2125 -0.8624  1.4266
   33LER   HD12  640   7.755   9.022   2.458  0.8394 -1.5359  0.5539
   33LER   HD13  641   7.604   9.096   2.476  1.9779 -0.2633 -3.0640
   33LER    CD2  642   7.499   8.931   2.680  0.1026  0.4665  0.4106
   33LER   HD21  643   7.527   9.007   2.753  0.3007  0.3895  0.4159
   33LER   HD22  644   7.417   8.969   2.619 -1.2409 -1.3512  1.0152
   33LER   HD23  645   7.476   8.843   2.739  1.9778 -1.5341 -1.6593
   33LER      C  646   7.839   8.714   2.470  0.1808 -0.1723  0.2650
   33LER      O  647   7.847   8.600   2.518  0.4735 -0.4499 -0.1320
   34LY0      N  648   9.202   9.582   2.733 -0.3438 -0.3140  0.1029
   34LY0     H1  649   9.215   9.633   2.647 -3.3936  0.0656 -0.2338
   34LY0     H2  650   9.256   9.497   2.739 -0.0115 -0.1606 -0.6176
   34LY0     H3  651   9.239   9.628   2.815 -0.9009  2.4300 -1.0721
   34LY0     CA  652   9.056   9.578   2.751 -0.0819 -0.2373 -0.8660
   34LY0     HA  653   9.016   9.675   2.779  0.1810 -0.5798  0.8515
   34LY0     CB  654   8.983   9.504   2.626 -0.1682 -0.3023  0.0570
   34LY0    HB1  655   9.007   9.398   2.632  1.5817  0.1441  2.3248
   34LY0    HB2  656   9.016   9.537   2.528 -3.0831  0.6685 -0.7173
   34LY0     CG  657   8.826   9.524   2.640  0.1688 -0.1583 -0.4422
   34LY0    HG1  658   8.805   9.630   2.632 -1.5456 -0.3772  0.6405
   34LY0    HG2  659   8.782   9.486   2.732 -1.8035  1.1120 -0.8220
   34LY0     CD  660   8.761   9.449   2.526 -0.2157 -0.5937 -0.2355
   34LY0    HD1  661   8.800   9.349   2.541  2.6843  0.3210 -1.0426
   34LY0    HD2  662   8.791   9.480   2.425  0.7847 -0.1898  0.1718
   34LY0     CE  663   8.613   9.486   2.539 -0.0257 -0.4296  0.3514
   34LY0    HE1  664   8.596   9.593   2.528 -1.0560 -0.4998  1.1164
   34LY0    HE2  665   8.582   9.473   2.643  0.2763 -0.3480  0.4525
   34LY0     NZ  666   8.532   9.417   2.443  0.0698 -0.2270 -0.1177
   34LY0    HZ1  667   8.445   9.468   2.441  0.7760  1.1362  1.5860
   34LY0    HZ2  668   8.584   9.406   2.358  1.9905  0.3286  0.9268
   34LY0    HZ3  669   8.537   9.320   2.472 -0.2674 -0.0714  0.4972
   34LY0      C  670   9.023   9.499   2.884  0.4051 -0.9066 -0.4622
   34LY0      O  671   9.101   9.415   2.923 -0.0937 -0.2446  0.1230
   35LER      N  672   8.909   9.535   2.955  0.2324  0.3316 -0.7950
   35LER      H  673   8.853   9.613   2.923 -1.4531 -0.2687  0.5288
   35LER     CA  674   8.864   9.474   3.084 -0.0443  0.6446 -0.1243
   35LER     HA  675   8.953   9.434   3.132  0.3526  2.9833  1.2349
   35LER     CB  676   8.782   9.567   3.173 -0.6010 -0.4651 -0.7070
   35LER    HB1  677   8.748   9.514   3.262 -0.0816  0.6308  0.1699
   35LER    HB2  678   8.689   9.584   3.118 -0.4261  0.3982 -0.7391
   35LER     CG  679   8.856   9.700   3.209 -0.0324  0.5720  0.0534
   35LER     HG  680   8.887   9.751   3.118  2.0404  1.0125  0.9388
   35LER    CD1  681   8.761   9.799   3.273 -0.5004  0.5011  0.2103
   35LER   HD11  682   8.777   9.803   3.381  1.1113  0.2353  0.0108
   35LER   HD12  683   8.787   9.897   3.233  1.8913  0.8828  2.4340
   35LER   HD13  684   8.655   9.790   3.252 -0.8965 -2.0143  2.6529
   35LER    CD2  685   8.991   9.685   3.288  0.7162 -0.2005 -0.1680
   35LER   HD21  686   9.022   9.779   3.333 -2.2987  2.1418 -2.5472
   35LER   HD22  687   8.977   9.609   3.366 -0.4959  0.6306  0.4467
   35LER   HD23  688   9.075   9.653   3.226 -0.6838 -2.5982 -0.9797
   35LER      C  689   8.792   9.343   3.066 -0.4129 -0.4709 -0.4447
   35LER      O  690   8.738   9.315   2.962  0.6327  0.6143  0.7168
   36LYR      N  691   8.779   9.258   3.169 -0.2769  0.1254 -0.5268
   36LYR      H  692   8.816   9.289   3.258 -3.4010 -0.8179  1.2634
   36LYR     CA  693   8.679   9.142   3.186 -0.7237 -0.6305 -0.5018
   36LYR     HA  694   8.661   9.087   3.093 -0.9518 -1.0437 -0.2146
   36LYR     CB  695   8.735   9.041   3.285 -0.0267  0.6771 -0.0328
   36LYR    HB1  696   8.664   8.958   3.285  1.0987 -0.3195 -1.0268
   36LYR    HB2  697   8.747   9.086   3.384  1.0220 -0.5411  0.4315
   36LYR     CG  698   8.876   8.980   3.256 -0.1799 -0.2116  0.5584
   36LYR    HG1  699   8.960   9.044   3.284 -0.9921  1.0776  0.1306
   36LYR    HG2  700   8.871   8.957   3.150 -0.1109 -1.8146  0.8700
   36LYR     CD  701   8.896   8.842   3.314  0.2669 -0.4771  0.3332
   36LYR    HD1  702   8.827   8.772   3.267  3.3963 -1.1695 -3.7976
   36LYR    HD2  703   8.875   8.840   3.421 -0.1978 -0.3035  0.2485
   36LYR     CE  704   9.039   8.800   3.283  0.5462  0.0753  0.0296
   36LYR    HE1  705   9.112   8.879   3.300  0.5212 -0.2186  1.7674
   36LYR    HE2  706   9.047   8.770   3.179 -1.3149  1.9152 -0.6927
   36LYR     NZ  707   9.069   8.682   3.360  0.2650  0.0267  0.0905
   36LYR    HZ1  708   9.081   8.687   3.460  1.8807  0.0354 -0.0796
   36LYR      C  709   8.546   9.201   3.222 -0.2764 -0.4013  0.4756
   36LYR      O  710   8.547   9.307   3.286  0.3133 -0.5679  0.2887
   37LER      N  711   8.435   9.140   3.189  0.1489  0.0737 -0.5310
   37LER      H  712   8.446   9.061   3.126 -1.9507 -0.5659 -0.1853
   37LER     CA  713   8.303   9.182   3.218  0.3653 -0.1225  0.2982
   37LER     HA  714   8.304   9.276   3.273  3.9552  0.1857 -0.0279
   37LER     CB  715   8.231   9.202   3.089  0.2097  0.6786 -0.1207
   37LER    HB1  716   8.132   9.243   3.106 -0.2998 -0.2867 -0.6518
   37LER    HB2  717   8.194   9.108   3.048 -1.3950  1.2196  0.0214
   37LER     CG  718   8.304   9.271   2.977  0.5593  0.0157  0.2873
   37LER     HG  719   8.387   9.208   2.944 -0.3653 -0.6938 -0.7434
   37LER    CD1  720   8.207   9.277   2.855 -0.5763 -0.0859 -0.2677
   37LER   HD11  721   8.237   9.344   2.775 -1.7497 -2.0944 -2.4968
   37LER   HD12  722   8.189   9.176   2.817  1.5885 -1.0192  0.9275
   37LER   HD13  723   8.110   9.310   2.891 -0.4483  0.1215 -0.1105
   37LER    CD2  724   8.363   9.413   2.997  0.5396  0.6229 -0.4679
   37LER   HD21  725   8.426   9.425   2.910  2.6817  0.8802  1.0387
   37LER   HD22  726   8.294   9.497   2.994  0.7507  0.7584 -3.1431
   37LER   HD23  727   8.412   9.423   3.094  0.4451  3.7047 -0.6416
   37LER      C  728   8.234   9.082   3.305  0.3640 -0.0573 -1.2813
   37LER      O  729   8.270   8.965   3.311  0.0444  0.2832 -0.3204
   38LER      N  730   8.133   9.133   3.378  1.0689  0.2425  0.1999
   38LER      H  731   8.107   9.229   3.366 -3.5389 -0.6467  1.1978
   38LER     CA  732   8.068   9.065   3.485  0.1899  0.3900 -0.6351
   38LER     HA  733   8.075   8.958   3.466  1.2401  0.3355 -0.0135
   38LER     CB  734   8.148   9.088   3.613  0.3972 -0.1452  0.0176
   38LER    HB1  735   8.147   9.193   3.641 -2.5752  0.1205 -0.7536
   38LER    HB2  736   8.246   9.047   3.587 -0.0514 -0.2537 -1.6370
   38LER     CG  737   8.101   9.019   3.742 -0.0905  0.0018  0.1961
   38LER     HG  738   7.998   9.052   3.756  0.1804  2.2811 -2.2273
   38LER    CD1  739   8.104   8.866   3.733 -0.3185  0.0757 -0.1688
   38LER   HD11  740   8.074   8.823   3.828 -0.1867  0.5145  0.0712
   38LER   HD12  741   8.032   8.830   3.659  1.5939 -2.5065 -0.9381
   38LER   HD13  742   8.199   8.824   3.697 -0.5587 -0.9553  0.3667
   38LER    CD2  743   8.188   9.054   3.860  0.4567  0.3921  0.8002
   38LER   HD21  744   8.170   8.992   3.948  2.1628 -1.2964  0.0185
   38LER   HD22  745   8.293   9.050   3.833  0.5224 -1.6698  1.1964
   38LER   HD23  746   8.172   9.154   3.902  0.3547  0.7404 -0.0655
   38LER      C  747   7.921   9.097   3.502  0.3883 -0.0419 -0.5155
   38LER      O  748   7.884   9.214   3.501  0.1717  0.1327  0.4468
   39LY0      N  749   8.939   8.529   3.854 -0.0436  0.0399  0.8386
   39LY0     H1  750   8.863   8.520   3.919  0.0992  1.4883  1.2270
   39LY0     H2  751   9.015   8.476   3.894  0.7391  0.5423  0.0436
   39LY0     H3  752   8.968   8.626   3.852 -1.2691  0.4206  0.7098
   39LY0     CA  753   8.901   8.474   3.722  1.0402 -0.2227 -0.1854
   39LY0     HA  754   8.910   8.365   3.732 -0.2018 -0.4233 -1.0089
   39LY0     CB  755   8.758   8.499   3.681  0.8407 -0.1265  0.0686
   39LY0    HB1  756   8.701   8.444   3.756 -1.1551  1.4024 -0.2300
   39LY0    HB2  757   8.725   8.449   3.590 -0.7263 -0.6921  0.9147
   39LY0     CG  758   8.718   8.646   3.664 -0.4888  0.8176 -0.2765
   39LY0    HG1  759   8.767   8.689   3.577  0.1112 -0.6799 -0.7037
   39LY0    HG2  760   8.752   8.701   3.752 -4.0945  3.2382 -0.1825
   39LY0     CD  761   8.572   8.675   3.661  0.4191 -0.7566  0.4108
   39LY0    HD1  762   8.523   8.638   3.751 -0.2109 -3.0081 -0.7821
   39LY0    HD2  763   8.534   8.619   3.575 -1.5987  0.0383  0.7526
   39LY0     CE  764   8.539   8.823   3.641  0.2794 -0.1918 -0.5338
   39LY0    HE1  765   8.455   8.843   3.574  0.3869 -0.4432 -0.7395
   39LY0    HE2  766   8.626   8.867   3.591  0.6707  1.1869  1.2388
   39LY0     NZ  767   8.520   8.901   3.760  0.2961  0.5142  0.9026
   39LY0    HZ1  768   8.550   8.997   3.745  0.0083  0.3347 -1.1752
   39LY0    HZ2  769   8.421   8.897   3.781  0.1278 -1.8672 -0.0904
   39LY0    HZ3  770   8.569   8.859   3.837  1.3253  1.1249  0.5972
   39LY0      C  771   9.010   8.507   3.621  0.7569  0.0735 -0.0350
   39LY0      O  772   9.082   8.601   3.639 -0.0591 -0.6106 -0.2434
   40LER      N  773   9.023   8.433   3.510  0.8783  0.1415  0.0491
   40LER      H  774   8.945   8.370   3.496  1.2367 -0.2443 -0.2130
   40LER     CA  775   9.126   8.452   3.407 -0.1398  0.9829  0.4162
   40LER     HA  776   9.221   8.486   3.449 -0.9121  2.5280  0.9685
   40LER     CB  777   9.140   8.312   3.339 -0.2454  0.1668 -0.0559
   40LER    HB1  778   9.193   8.311   3.244  0.4991 -0.4826  0.3545
   40LER    HB2  779   9.039   8.288   3.306 -0.2611  0.4953 -0.2499
   40LER     CG  780   9.188   8.192   3.433  0.5912  0.4440 -0.7777
   40LER     HG  781   9.123   8.179   3.519  1.7748  0.5599  0.1575
   40LER    CD1  782   9.174   8.066   3.346 -0.2937  0.6418  0.1598
   40LER   HD11  783   9.205   7.979   3.403  1.9693  0.4847 -1.2004
   40LER   HD12  784   9.067   8.065   3.325 -0.3414  0.5431  0.4031
   40LER   HD13  785   9.232   8.055   3.255 -0.0010 -3.0829  0.6308
   40LER    CD2  786   9.334   8.208   3.477  0.8763  0.7550  0.5755
   40LER   HD21  787   9.369   8.122   3.535 -0.5330 -0.1666  0.1071
   40LER   HD22  788   9.391   8.205   3.385 -0.2212  0.2628 -0.1101
   40LER   HD23  789   9.342   8.295   3.542 -0.9609  3.2989 -2.3174
   40LER      C  790   9.077   8.558   3.300  0.0236 -0.0216 -1.1077
   40LER      O  791   9.073   8.536   3.182 -0.3870  0.3259  0.2953
   41U      O5'  792   5.230   8.108   1.553 -0.4305  0.1317 -0.3112
   41U      H5T  793   5.311   8.150   1.523 -1.0589  2.9317  1.5389
   41U      C5'  794   5.133   8.210   1.547  0.1247  1.0736 -0.2699
   41U     H5'1  795   5.156   8.264   1.455  1.6050 -0.2791 -0.7418
   41U     H5'2  796   5.157   8.281   1.626  0.3809  1.0768 -0.3514
   41U      C4'  797   4.990   8.161   1.537  0.0140 -0.4450 -0.3201
   41U      H4'  798   4.934   8.252   1.516 -1.1091 -0.8288  0.8877
   41U      O4'  799   4.966   8.079   1.426 -0.3623 -0.1547  0.4054
   41U      C1'  800   4.834   8.020   1.439  0.3333 -0.8784  0.5858
   41U      H1'  801   4.763   8.088   1.392  0.1576  0.6665  2.9158
   41U       N1  802   4.818   7.886   1.376  0.0218 -0.6936  0.1892
   41U       C6  803   4.911   7.790   1.403  0.0874 -0.4062  0.0011
   41U       H6  804   4.985   7.806   1.479 -1.5224  1.6690  1.2534
   41U       C5  805   4.916   7.677   1.332 -0.2044  0.6030  0.1707
   41U       H5  806   4.996   7.609   1.358 -1.2804 -1.3203 -1.3174
   41U       C4  807   4.816   7.649   1.228 -0.4267 -0.0453 -0.1835
   41U       O4  808   4.813   7.549   1.153 -0.5403 -0.2336  0.6060
   41U       N3  809   4.716   7.739   1.221 -0.5801 -1.4177  0.6365
   41U       H3  810   4.642   7.719   1.156 -0.4264  2.3208 -0.9347
   41U       C2  811   4.708   7.857   1.294  0.2748  0.7093  0.5795
   41U       O2  812   4.608   7.927   1.285 -0.2298 -0.6791 -0.4782
   41U      C3'  813   4.935   8.074   1.648 -0.9072 -0.3955  0.0818
   41U      H3'  814   5.003   7.989   1.656 -0.2109  0.1679  0.2820
   41U      C2'  815   4.804   8.017   1.588  0.0286  0.8844  0.8115
   41U     H2'1  816   4.792   7.918   1.632 -1.5073  0.7548  0.1866
   41U      O2'  817   4.694   8.102   1.609  0.2743 -0.3302 -0.3966
   41U     HO'2  818   4.625   8.055   1.657  0.9172 -2.1870 -1.2208
   41U      O3'  819   4.927   8.145   1.773 -0.2866  0.2217  0.3012
   42U        P  820   4.905   8.067   1.905 -0.4959 -0.8144 -0.3029
   42U      O1P  821   4.888   8.165   2.016  0.2453 -0.2824 -0.2333
   42U      O2P  822   5.014   7.969   1.915  0.0021 -0.3406 -0.1290
   42U      O5'  823   4.775   7.980   1.898  0.4016  0.4785  0.9499
   42U      C5'  824   4.645   8.040   1.924 -0.4202 -0.2377 -0.3760
   42U     H5'1  825   4.632   8.135   1.872  1.1856 -0.2381 -0.8225
   42U     H5'2  826   4.635   8.063   2.030  0.7246  1.6624 -0.6335
   42U      C4'  827   4.534   7.946   1.881  0.4139  0.2026 -0.3589
   42U      H4'  828   4.438   7.996   1.897  0.2147 -0.7337  1.5349
   42U      O4'  829   4.540   7.911   1.739  0.4523  0.4390 -0.2157
   42U      C1'  830   4.456   7.793   1.723 -0.6394 -0.0225  0.4517
   42U      H1'  831   4.354   7.818   1.693 -0.2107  0.4454 -0.6524
   42U       N1  832   4.506   7.692   1.632  0.6414 -0.2298 -0.3275
   42U       C6  833   4.641   7.658   1.639  0.4258  0.3150  0.6005
   42U       H6  834   4.712   7.700   1.708 -1.3361  0.2219  2.5378
   42U       C5  835   4.684   7.564   1.551 -0.2537 -0.8066 -0.1841
   42U       H5  836   4.790   7.541   1.555 -0.2438 -0.5699  2.4552
   42U       C4  837   4.600   7.496   1.460 -0.0079  0.0204  0.1758
   42U       O4  838   4.631   7.410   1.374  0.2006 -0.0736  0.4285
   42U       N3  839   4.468   7.532   1.463  0.1289 -0.3034 -0.3943
   42U       H3  840   4.403   7.499   1.393 -0.0480 -0.6249 -0.0805
   42U       C2  841   4.414   7.632   1.541  0.4064  0.1335  0.7146
   42U       O2  842   4.297   7.666   1.528 -0.4709 -1.2930 -0.2377
   42U      C3'  843   4.539   7.814   1.947  0.3900  0.6688  0.1441
   42U      H3'  844   4.640   7.779   1.925 -0.6969 -1.9084 -1.1326
   42U      C2'  845   4.439   7.731   1.855  0.5150 -0.3373  0.3440
   42U     H2'1  846   4.458   7.623   1.858  0.8174 -0.2579  1.3654
   42U      O2'  847   4.312   7.755   1.906  0.1977  0.5892 -0.1000
   42U     HO'2  848   4.281   7.680   1.956  1.8292  0.1483  0.2914
   42U      O3'  849   4.514   7.822   2.086  0.5482 -0.0385 -0.1609
   43A        P  850   4.548   7.695   2.175  0.3401 -0.4955  0.5832
   43A      O1P  851   4.544   7.724   2.317  0.3641  0.5244 -0.4930
   43A      O2P  852   4.674   7.651   2.117 -0.6323 -0.1014 -0.6885
   43A      O5'  853   4.439   7.581   2.138 -0.1867  0.1611 -0.5731
   43A      C5'  854   4.307   7.596   2.182 -0.8154 -0.0785  0.1798
   43A     H5'1  855   4.272   7.697   2.159  3.9864  1.9818  0.6734
   43A     H5'2  856   4.291   7.579   2.289 -3.3648  2.0404  0.2429
   43A      C4'  857   4.217   7.487   2.119 -0.6303 -0.4124 -1.6989
   43A      H4'  858   4.114   7.502   2.150 -0.3766  0.1865 -1.1083
   43A      O4'  859   4.234   7.491   1.978  0.1699 -0.0768 -0.6200
   43A      C1'  860   4.223   7.362   1.925 -0.2063 -0.3485 -0.7278
   43A      H1'  861   4.136   7.362   1.860 -2.3651  0.3738  1.9796
   43A       N9  862   4.337   7.321   1.844 -0.7066  0.5557 -0.0349
   43A       C8  863   4.472   7.343   1.862  0.3992 -0.4484  0.1608
   43A       H8  864   4.512   7.413   1.934  0.8969  0.9865 -1.4640
   43A       N7  865   4.547   7.294   1.768 -0.0352  0.1418 -0.5627
   43A       C5  866   4.457   7.214   1.697 -0.1751  0.2775  0.3548
   43A       C6  867   4.468   7.129   1.583  0.1828  0.2260 -0.4176
   43A       N6  868   4.577   7.102   1.520 -0.0938 -0.2914 -0.0358
   43A      H61  869   4.667   7.144   1.539 -0.7661  0.7364  0.9684
   43A      H62  870   4.568   7.031   1.449  0.3728 -1.5757  1.1522
   43A       N1  871   4.358   7.066   1.539  0.5181  0.2867  0.2797
   43A       C2  872   4.242   7.083   1.602 -0.3459 -0.4254  0.0765
   43A       H2  873   4.167   7.016   1.562  0.4992  0.0714 -2.5379
   43A       N3  874   4.214   7.172   1.700 -0.3663  0.7062 -0.6220
   43A       C4  875   4.330   7.231   1.748  0.1355  0.1280 -0.0541
   43A      C3'  876   4.250   7.342   2.166 -0.6930  0.0384 -0.7435
   43A      H3'  877   4.358   7.338   2.175 -0.8446  0.3444  1.6026
   43A      C2'  878   4.191   7.267   2.047 -0.2582  0.3410  0.6083
   43A     H2'1  879   4.245   7.174   2.034 -1.3598 -0.2255 -0.1155
   43A      O2'  880   4.053   7.245   2.057  0.3766  0.7515  0.0012
   43A     HO'2  881   4.041   7.168   2.114  3.3531  0.8571  0.9376
   43A      O3'  882   4.178   7.313   2.284  0.0670 -0.5205  0.0569
   44A        P  883   4.238   7.208   2.386 -0.2616 -0.2275 -0.0361
   44A      O1P  884   4.171   7.222   2.515  0.4766  0.0231  0.1302
   44A      O2P  885   4.386   7.203   2.370  0.4620  0.2211 -0.4522
   44A      O5'  886   4.188   7.072   2.324 -0.1075  0.2251  0.3528
   44A      C5'  887   4.052   7.038   2.321  0.4745  0.2077 -0.4147
   44A     H5'1  888   3.996   7.125   2.285 -0.5541 -0.0837  0.4292
   44A     H5'2  889   4.020   7.018   2.423 -1.9090  0.1225 -1.1052
   44A      C4'  890   4.013   6.912   2.240 -0.3701 -0.1835 -0.0771
   44A      H4'  891   3.907   6.899   2.262 -0.4568  1.6448  0.7864
   44A      O4'  892   4.030   6.958   2.107  0.1322  1.2984  0.9377
   44A      C1'  893   4.066   6.841   2.032 -0.2837 -0.2821  0.5824
   44A      H1'  894   4.001   6.831   1.945  0.8216  1.4246 -0.4972
   44A       N9  895   4.198   6.860   1.972 -0.5861 -0.4528 -0.2050
   44A       C8  896   4.309   6.919   2.025  0.3561 -0.3425 -0.2848
   44A       H8  897   4.311   6.962   2.123  0.9378  0.3959 -0.6152
   44A       N7  898   4.411   6.930   1.945 -0.0765  0.1456 -0.1852
   44A       C5  899   4.367   6.856   1.835  0.6064 -0.3523  0.3204
   44A       C6  900   4.432   6.793   1.725  0.5272 -0.5332 -0.7367
   44A       N6  901   4.549   6.823   1.686 -0.2587  0.6677 -0.0331
   44A      H61  902   4.598   6.893   1.739  0.6082  1.8288 -2.2321
   44A      H62  903   4.588   6.779   1.604  0.6825  0.2798  0.6034
   44A       N1  904   4.365   6.717   1.639  0.1331  0.0227 -0.7918
   44A       C2  905   4.238   6.682   1.666  0.4683  0.2848 -0.2921
   44A       H2  906   4.195   6.624   1.586  0.4694 -1.2457  0.7889
   44A       N3  907   4.169   6.726   1.774  0.5343  0.5890  0.2701
   44A       C4  908   4.240   6.811   1.850  0.4257  0.9093 -0.3696
   44A      C3'  909   4.083   6.784   2.259 -0.1523  0.3684 -0.1966
   44A      H3'  910   4.188   6.804   2.281 -0.2440 -0.9402  1.6080
   44A      C2'  911   4.063   6.718   2.122  0.0360 -0.2303 -0.8355
   44A     H2'1  912   4.144   6.649   2.097 -1.5711 -1.7989 -1.9657
   44A      O2'  913   3.940   6.656   2.102 -1.0648  0.4014  0.0788
   44A     HO'2  914   3.869   6.720   2.095 -0.3667  1.1206 -0.7475
   44A      O3'  915   4.021   6.700   2.357  0.1473  0.7973  0.6389
   45U        P  916   4.110   6.590   2.428  0.5453  0.0022  0.8277
   45U      O1P  917   4.018   6.514   2.514 -0.3407  0.0903 -0.2240
   45U      O2P  918   4.228   6.645   2.490 -0.1776  0.5621 -0.0719
   45U      O5'  919   4.166   6.500   2.315  0.4220 -0.0800  0.0278
   45U      C5'  920   4.086   6.401   2.271 -0.3568  0.2480 -0.0920
   45U     H5'1  921   4.001   6.437   2.212  0.5318 -0.3642 -1.8233
   45U     H5'2  922   4.050   6.344   2.357  2.2141 -0.3442  0.6680
   45U      C4'  923   4.170   6.325   2.171 -0.1277  0.4660 -0.1280
   45U      H4'  924   4.115   6.234   2.148  1.5422 -1.0649  1.5655
   45U      O4'  925   4.193   6.405   2.060  0.3609 -0.1044 -0.0068
   45U      C1'  926   4.299   6.344   1.987 -0.1416 -0.0674 -0.1949
   45U      H1'  927   4.261   6.318   1.888 -1.5733  0.9578  0.0576
   45U       N1  928   4.404   6.443   1.965  1.0165 -0.6337  0.7341
   45U       C6  929   4.438   6.534   2.062  0.2452 -0.1411 -0.6000
   45U       H6  930   4.381   6.542   2.153 -0.4967  0.0742 -1.0816
   45U       C5  931   4.547   6.615   2.045 -0.4252 -0.0367 -0.4193
   45U       H5  932   4.569   6.689   2.121 -1.4911  1.0377 -1.1268
   45U       C4  933   4.639   6.603   1.937 -0.3826  0.6033  0.2391
   45U       O4  934   4.750   6.662   1.925  0.4067 -0.1489  0.1497
   45U       N3  935   4.598   6.510   1.850  0.4777  0.5990  0.5416
   45U       H3  936   4.658   6.486   1.773 -0.7023  2.1340 -0.9215
   45U       C2  937   4.494   6.427   1.860  0.1247 -0.0777  0.4844
   45U       O2  938   4.488   6.335   1.772  0.3376 -0.1375  0.0827
   45U      C3'  939   4.305   6.260   2.209  0.5194  0.0676 -0.4641
   45U      H3'  940   4.362   6.330   2.269 -3.3708 -0.0271  3.9280
   45U      C2'  941   4.357   6.235   2.067  0.2682  0.5450  0.4241
   45U     H2'1  942   4.466   6.234   2.065  0.2610 -0.3396 -0.6616
   45U      O2'  943   4.321   6.112   2.011 -0.5763  0.4722  0.5789
   45U     HO'2  944   4.389   6.049   2.035 -0.5591  0.8755  1.6364
   45U      O3'  945   4.287   6.150   2.294 -0.0090 -0.6674  0.0365
   46U        P  946   4.407   6.090   2.383 -0.0530 -0.2783 -0.0648
   46U      O1P  947   4.348   5.979   2.461  0.2525  0.0189  0.0141
   46U      O2P  948   4.472   6.202   2.456 -0.0126  0.1212 -0.5291
   46U      O5'  949   4.512   6.023   2.290  0.3642 -0.2505  0.6257
   46U      C5'  950   4.494   5.894   2.231 -0.9038 -0.2295  0.0651
   46U     H5'1  951   4.394   5.893   2.187 -0.7977 -1.9352 -0.2136
   46U     H5'2  952   4.499   5.812   2.303 -0.5713  0.1972  0.5368
   46U      C4'  953   4.584   5.865   2.108 -0.4019 -0.1978  0.1118
   46U      H4'  954   4.549   5.770   2.066  1.6720 -1.4835  1.1443
   46U      O4'  955   4.584   5.972   2.017 -0.1430 -0.0856  0.0282
   46U      C1'  956   4.711   5.981   1.960 -0.9355  0.2476  0.1465
   46U      H1'  957   4.707   5.965   1.852 -0.7443  2.8147 -0.3173
   46U       N1  958   4.771   6.122   1.983  0.0873  0.1826  0.5871
   46U       C6  959   4.749   6.193   2.104  0.6888 -0.0078  0.0240
   46U       H6  960   4.672   6.169   2.177 -1.7443  1.2586 -1.9712
   46U       C5  961   4.813   6.315   2.123 -0.3693  0.2953 -0.0357
   46U       H5  962   4.788   6.372   2.211 -1.4849 -0.7383  0.3344
   46U       C4  963   4.926   6.357   2.032 -0.3954  0.3370 -0.0693
   46U       O4  964   4.988   6.459   2.048 -0.9362 -0.4116  0.1375
   46U       N3  965   4.939   6.277   1.917  0.2064  0.5769 -0.1553
   46U       H3  966   5.009   6.313   1.853  0.4576  0.9523  0.3250
   46U       C2  967   4.879   6.155   1.903 -0.2017 -0.2206  0.3379
   46U       O2  968   4.918   6.080   1.819  0.1554  0.3055  0.0561
   46U      C3'  969   4.725   5.838   2.153 -0.5063  0.3133 -0.5192
   46U      H3'  970   4.741   5.905   2.238  0.4166 -0.6886  0.1262
   46U      C2'  971   4.805   5.882   2.031 -0.2777  0.1679  0.1646
   46U     H2'1  972   4.901   5.916   2.069  0.4317 -0.8510 -0.6646
   46U      O2'  973   4.826   5.777   1.940  0.4169 -0.1096  0.0627
   46U     HO'2  974   4.901   5.733   1.980  0.4739  1.2718  1.6103
   46U      O3'  975   4.732   5.700   2.203  0.4604 -0.0521  0.2989
   47A        P  976   4.853   5.659   2.299 -0.4805  0.2032 -0.4104
   47A      O1P  977   4.826   5.524   2.342 -0.7767 -0.2503  0.5340
   47A      O2P  978   4.883   5.774   2.388  0.4794 -0.2928 -0.4747
   47A      O5'  979   4.966   5.662   2.184  0.1713  0.0882  0.1290
   47A      C5'  980   5.000   5.555   2.104  0.2769  0.6301  0.2323
   47A     H5'1  981   4.910   5.532   2.048  1.7556 -1.0423 -1.6396
   47A     H5'2  982   5.035   5.467   2.158 -0.0775 -0.6767 -1.5682
   47A      C4'  983   5.119   5.595   2.012  0.4968 -1.2942 -0.3682
   47A      H4'  984   5.122   5.516   1.937 -2.3792 -0.6840 -1.2566
   47A      O4'  985   5.105   5.719   1.942  0.3377 -0.0236 -0.7517
   47A      C1'  986   5.231   5.787   1.925 -0.2384  0.3393  0.3417
   47A      H1'  987   5.238   5.789   1.816 -0.6906  0.3760  0.3137
   47A       N9  988   5.223   5.926   1.979  0.5969  0.3219  0.6148
   47A       C8  989   5.153   5.970   2.084  0.5491 -0.6564 -0.1712
   47A       H8  990   5.085   5.914   2.147  1.3555 -1.4762 -0.0089
   47A       N7  991   5.177   6.097   2.108 -0.0531 -0.6578  0.3223
   47A       C5  992   5.278   6.130   2.019  0.6638  0.5926 -0.1138
   47A       C6  993   5.360   6.239   1.990  0.1946  0.1567  0.2093
   47A       N6  994   5.360   6.357   2.044  0.5489 -0.7691 -0.1939
   47A      H61  995   5.272   6.391   2.080  0.0298 -0.8570 -1.3406
   47A      H62  996   5.428   6.426   2.018  0.0451 -0.3401 -0.3908
   47A       N1  997   5.458   6.233   1.905 -0.1697  0.0879  0.5164
   47A       C2  998   5.480   6.121   1.835  0.3038  0.2025  0.6145
   47A       H2  999   5.556   6.116   1.759 -1.0907  0.0752 -0.8319
   47A       N3 1000   5.403   6.008   1.843 -0.2463 -0.1501 -0.7969
   47A       C4 1001   5.312   6.023   1.944  0.4611  0.1132  0.0408
   47A      C3' 1002   5.254   5.604   2.084  0.4094 -0.0537 -0.6636
   47A      H3' 1003   5.233   5.645   2.183 -0.1046 -0.6969 -0.4940
   47A      C2' 1004   5.339   5.705   2.001 -0.3324 -0.2301  0.3581
   47A     H2'1 1005   5.396   5.768   2.070 -1.4948 -1.1553  2.2742
   47A      O2' 1006   5.422   5.639   1.902 -0.0788  0.0579 -0.2109
   47A     HO'2 1007   5.480   5.580   1.950 -0.0532 -0.0304 -0.3509
   47A      O3' 1008   5.323   5.477   2.097 -0.3593  0.1158  0.4249
   48U        P 1009   5.436   5.453   2.198 -0.1143 -0.1520  0.3177
   48U      O1P 1010   5.484   5.310   2.191  0.4581 -0.1981 -0.7002
   48U      O2P 1011   5.401   5.513   2.323 -0.1737  0.0603  0.1768
   48U      O5' 1012   5.555   5.547   2.143  0.2347  0.4031 -0.6569
   48U      C5' 1013   5.664   5.497   2.060  0.2517 -0.2802 -0.0644
   48U     H5'1 1014   5.623   5.451   1.970  2.3440  0.7201 -1.6094
   48U     H5'2 1015   5.709   5.413   2.113 -0.2836  0.6427  1.9498
   48U      C4' 1016   5.759   5.607   2.020 -0.1148 -0.9303  0.1800
   48U      H4' 1017   5.823   5.571   1.940 -0.3692 -1.4610  0.2139
   48U      O4' 1018   5.697   5.730   1.985  0.0940  0.3162 -0.4132
   48U      C1' 1019   5.793   5.839   2.010 -0.0382  0.7522  0.1655
   48U      H1' 1020   5.842   5.879   1.922 -0.4505  1.1223  0.1000
   48U       N1 1021   5.712   5.939   2.091 -0.4673  0.2141 -0.5318
   48U       C6 1022   5.610   5.897   2.178  0.0738  0.1249  0.1831
   48U       H6 1023   5.595   5.791   2.190 -1.0862  0.3503  0.8220
   48U       C5 1024   5.535   5.985   2.245 -0.2515 -0.2840  0.2160
   48U       H5 1025   5.449   5.947   2.298 -0.8172 -2.2241 -1.9331
   48U       C4 1026   5.562   6.127   2.239  0.0520 -1.3209  0.5467
   48U       O4 1027   5.492   6.217   2.295  0.1683 -0.1974  0.5067
   48U       N3 1028   5.667   6.166   2.163 -0.0578  0.1052 -0.5175
   48U       H3 1029   5.692   6.263   2.154  0.3647  0.0244 -0.2253
   48U       C2 1030   5.745   6.076   2.091  0.0209  0.4353  0.1571
   48U       O2 1031   5.845   6.122   2.036 -0.5416  0.7389  0.2713
   48U      C3' 1032   5.838   5.648   2.150  0.2014  0.2659 -0.4487
   48U      H3' 1033   5.766   5.672   2.228 -1.5186 -2.7842 -0.9287
   48U      C2' 1034   5.902   5.774   2.095  0.7230  0.2873 -0.5070
   48U     H2'1 1035   5.938   5.842   2.172 -0.3753  0.5796 -0.2274
   48U      O2' 1036   6.009   5.739   2.007 -0.2888  0.3210 -0.1865
   48U     HO'2 1037   6.052   5.668   2.055 -1.7716 -1.2843 -1.0916
   48U      O3' 1038   5.934   5.553   2.189 -0.5792 -0.5251 -0.4922
   49C        P 1039   5.975   5.535   2.340 -0.1576 -0.2473 -0.6329
   49C      O1P 1040   6.094   5.450   2.352  0.0808  0.2913  0.4414
   49C      O2P 1041   5.851   5.505   2.422 -0.0138  0.1092 -0.1988
   49C      O5' 1042   6.020   5.681   2.382  0.6279 -0.1512  0.1623
   49C      C5' 1043   6.147   5.728   2.347  0.0350 -0.5645 -0.4885
   49C     H5'1 1044   6.146   5.726   2.238 -1.9997  1.1824 -0.5562
   49C     H5'2 1045   6.233   5.668   2.376 -0.2640 -2.1936 -2.6915
   49C      C4' 1046   6.172   5.865   2.407  0.2153 -0.1027 -0.0654
   49C      H4' 1047   6.265   5.899   2.361 -0.0501 -0.7057 -1.0816
   49C      O4' 1048   6.063   5.943   2.369 -0.6941 -0.0869  0.4496
   49C      C1' 1049   6.085   6.070   2.432 -0.0743  0.2855  0.2301
   49C      H1' 1050   6.152   6.123   2.365  1.6038 -1.6591  0.2899
   49C       N1 1051   5.955   6.139   2.465  0.6047 -0.1209 -0.0139
   49C       C6 1052   5.833   6.078   2.482  0.2281 -0.0418 -0.2384
   49C       H6 1053   5.823   5.971   2.471  0.2234 -0.6293  3.8798
   49C       C5 1054   5.719   6.144   2.520  0.2142  0.0520  0.6433
   49C       H5 1055   5.629   6.087   2.538  0.4786 -0.2153  1.1405
   49C       C4 1056   5.731   6.287   2.543 -0.1191  0.8214  0.0783
   49C       N4 1057   5.637   6.354   2.603  0.0936 -0.0447  0.0595
   49C      H41 1058   5.540   6.326   2.600 -0.3915  1.5684 -0.1978
   49C      H42 1059   5.662   6.452   2.609  2.2295 -0.6226  1.6757
   49C       N3 1060   5.849   6.346   2.546  0.6916  0.1199 -0.3502
   49C       C2 1061   5.958   6.279   2.494  0.1239  1.0017  0.8909
   49C       O2 1062   6.057   6.346   2.479  0.4344 -0.5780 -0.5876
   49C      C3' 1063   6.182   5.884   2.562  0.0302 -0.5606  0.4628
   49C      H3' 1064   6.097   5.840   2.615  0.2961  1.4435  2.7529
   49C      C2' 1065   6.156   6.036   2.562 -0.0906 -0.1647 -0.3023
   49C     H2'1 1066   6.098   6.062   2.651 -1.8347  1.0946 -1.7327
   49C      O2' 1067   6.274   6.117   2.553  1.0320  0.2484  0.0833
   49C     HO'2 1068   6.322   6.110   2.635 -2.1876  1.1579  2.2214
   49C      O3' 1069   6.305   5.846   2.614 -0.5014  0.2332 -0.8095
   50U        P 1070   6.326   5.838   2.771 -0.1836  0.2749  0.1319
   50U      O1P 1071   6.450   5.762   2.788 -0.2097 -0.2713  0.1658
   50U      O2P 1072   6.202   5.797   2.839 -0.4666  0.1218  0.2082
   50U      O5' 1073   6.368   5.991   2.802 -0.1289 -0.3554  0.1607
   50U      C5' 1074   6.498   6.035   2.769 -1.1219 -0.6189  0.0447
   50U     H5'1 1075   6.497   6.027   2.661  0.0639  1.0900 -0.1308
   50U     H5'2 1076   6.564   5.965   2.821  1.2487  1.6492  0.2576
   50U      C4' 1077   6.528   6.180   2.813  0.2526  0.6455 -0.1488
   50U      H4' 1078   6.623   6.218   2.774  0.2448 -0.8814 -1.8006
   50U      O4' 1079   6.428   6.264   2.758  0.1652 -0.4052  0.6732
   50U      C1' 1080   6.400   6.363   2.845  0.0945 -0.3751  0.7205
   50U      H1' 1081   6.426   6.459   2.801 -1.3888 -0.4230 -0.3007
   50U       N1 1082   6.251   6.371   2.873 -0.3105 -0.1741  0.5158
   50U       C6 1083   6.181   6.251   2.874  0.3351  0.0542 -0.7434
   50U       H6 1084   6.228   6.154   2.882  0.7300  0.2536 -0.6542
   50U       C5 1085   6.047   6.255   2.872  0.5454 -0.5206  0.2793
   50U       H5 1086   5.982   6.169   2.870 -1.5757  0.9860  0.9820
   50U       C4 1087   5.975   6.381   2.865  0.4435  0.1569  0.0172
   50U       O4 1088   5.851   6.389   2.872  0.4466 -0.0080  0.2202
   50U       N3 1089   6.049   6.489   2.875 -0.1686 -0.0625  0.3519
   50U       H3 1090   5.992   6.571   2.877  2.0803  1.5976  1.9125
   50U       C2 1091   6.183   6.493   2.871  0.0306 -0.0986 -0.1673
   50U       O2 1092   6.245   6.599   2.881  0.1398 -0.1105  0.2434
   50U      C3' 1093   6.522   6.202   2.965 -0.8095 -0.2834 -0.3817
   50U      H3' 1094   6.447   6.138   3.010 -0.5180 -0.1061  0.3774
   50U      C2' 1095   6.483   6.351   2.973 -0.3473  0.0768  0.0699
   50U     H2'1 1096   6.421   6.369   3.061  0.0930 -1.9107  0.8385
   50U      O2' 1097   6.588   6.447   2.960 -0.1549  0.1618  0.5944
   50U     HO'2 1098   6.563   6.532   2.997 -1.4817 -0.2075  0.6217
   50U      O3' 1099   6.643   6.174   3.039  0.2542 -0.4926 -0.4719
   51A        P 1100   6.631   6.162   3.197  0.5321  0.1892 -0.1976
   51A      O1P 1101   6.758   6.120   3.254 -0.0891 -0.1388  0.7370
   51A      O2P 1102   6.519   6.069   3.229 -0.2933  0.3759 -0.9631
   51A      O5' 1103   6.597   6.302   3.260  0.6620 -0.6145  0.6972
   51A      C5' 1104   6.694   6.401   3.280  0.1800 -0.0340  0.5664
   51A     H5'1 1105   6.751   6.413   3.188  1.5993 -1.1493  1.2445
   51A     H5'2 1106   6.766   6.365   3.354 -0.5160 -0.7321  0.9127
   51A      C4' 1107   6.629   6.532   3.333  0.2920 -0.3094  0.9003
   51A      H4' 1108   6.710   6.603   3.349  0.2437 -0.5040  2.1308
   51A      O4' 1109   6.530   6.574   3.230 -0.2030  0.0214 -0.4789
   51A      C1' 1110   6.419   6.629   3.305  0.2171  0.3610  1.4598
   51A      H1' 1111   6.402   6.733   3.276 -1.6078 -0.3580 -0.2423
   51A       N9 1112   6.294   6.543   3.266  0.0421 -1.0387  1.2067
   51A       C8 1113   6.282   6.412   3.260  0.3766 -0.2149  0.6920
   51A       H8 1114   6.373   6.355   3.269  0.8485  0.8858  4.0296
   51A       N7 1115   6.157   6.369   3.233 -0.5393 -0.2680  1.3302
   51A       C5 1116   6.084   6.491   3.242 -0.2882  0.5196 -0.7295
   51A       C6 1117   5.945   6.521   3.240  0.1123 -0.5616  0.3005
   51A       N6 1118   5.846   6.430   3.228  0.5449 -0.4836 -0.3460
   51A      H61 1119   5.878   6.335   3.212  0.7053 -0.6965  1.0610
   51A      H62 1120   5.750   6.462   3.226  1.0914  1.2442 -0.9079
   51A       N1 1121   5.912   6.649   3.274  0.2362 -0.1924 -0.3128
   51A       C2 1122   6.005   6.741   3.293  0.3457 -0.1393  0.0217
   51A       H2 1123   5.962   6.837   3.316  0.7299 -0.1007  0.5868
   51A       N3 1124   6.139   6.726   3.297 -0.4425  0.1155 -0.1289
   51A       C4 1125   6.172   6.595   3.262 -0.6640  0.2242 -0.2534
   51A      C3' 1126   6.551   6.504   3.464  0.1567 -0.1322 -0.2824
   51A      H3' 1127   6.497   6.409   3.462 -0.8514  0.3471  1.7090
   51A      C2' 1128   6.448   6.615   3.449  0.2682  0.3572 -0.2721
   51A     H2'1 1129   6.352   6.599   3.497  0.7509 -0.6382  0.3814
   51A      O2' 1130   6.506   6.740   3.485 -0.5886 -0.0898  0.2252
   51A     HO'2 1131   6.562   6.723   3.561  2.0675  0.8337 -1.3880
   51A      O3' 1132   6.632   6.518   3.580  0.3041  0.1389  0.2927
   52U        P 1133   6.613   6.426   3.710 -0.3051 -0.4970 -0.2390
   52U      O1P 1134   6.725   6.442   3.804 -0.4150 -0.4931  0.1595
   52U      O2P 1135   6.577   6.291   3.666 -0.5979 -0.3712  0.5391
   52U      O5' 1136   6.484   6.484   3.776  0.0465  0.0702 -0.0466
   52U      C5' 1137   6.491   6.609   3.843  0.3659 -0.2516 -0.1946
   52U     H5'1 1138   6.564   6.665   3.785 -2.1289  2.1481 -1.1864
   52U     H5'2 1139   6.523   6.606   3.948 -0.9056  0.2865  0.2232
   52U      C4' 1140   6.354   6.678   3.840  0.6555  0.2214  0.6997
   52U      H4' 1141   6.368   6.781   3.874 -0.3495  0.9478 -1.0137
   52U      O4' 1142   6.276   6.691   3.722  0.2208  0.5370 -0.0707
   52U      C1' 1143   6.139   6.660   3.757  0.2712 -0.0290  0.4287
   52U      H1' 1144   6.070   6.733   3.715 -2.4961 -3.5169 -1.6936
   52U       N1 1145   6.093   6.527   3.686  0.6122 -0.4484 -0.4757
   52U       C6 1146   6.171   6.417   3.656 -0.0687 -0.3042  0.5062
   52U       H6 1147   6.274   6.413   3.690  0.1733  0.3317 -0.1368
   52U       C5 1148   6.126   6.316   3.577  0.2312  0.6390  0.8300
   52U       H5 1149   6.181   6.229   3.545 -0.0948 -0.0103  1.9929
   52U       C4 1150   5.983   6.314   3.536 -0.2695  0.4435 -0.1719
   52U       O4 1151   5.934   6.224   3.470 -0.7554  0.1635 -0.7586
   52U       N3 1152   5.910   6.430   3.574  0.5835  0.5352 -0.1017
   52U       H3 1153   5.810   6.433   3.557  0.4204  1.9904  0.9828
   52U       C2 1154   5.957   6.533   3.645 -0.1721 -0.3094 -0.0088
   52U       O2 1155   5.877   6.622   3.672  0.1826  0.2292 -0.9683
   52U      C3' 1156   6.261   6.607   3.952 -0.7587  0.2472  0.9310
   52U      H3' 1157   6.264   6.498   3.940 -0.9209  0.3642 -0.2988
   52U      C2' 1158   6.115   6.638   3.905 -0.1905  0.5504  0.4522
   52U     H2'1 1159   6.043   6.559   3.927 -1.0417  1.5240  1.2989
   52U      O2' 1160   6.061   6.759   3.957 -0.3602 -0.4353  0.0861
   52U     HO'2 1161   6.124   6.787   4.024  0.7537 -2.3085 -0.1039
   52U      O3' 1162   6.286   6.633   4.090  0.4988  0.1403 -0.3683
   53U        P 1163   6.278   6.520   4.201 -0.7044  0.0617  0.1677
   53U      O1P 1164   6.340   6.577   4.321 -0.0391 -0.2095  0.8194
   53U      O2P 1165   6.333   6.387   4.146 -0.3384 -0.1345  0.1795
   53U      O5' 1166   6.116   6.521   4.219  0.1472 -0.1367  0.5464
   53U      C5' 1167   6.052   6.635   4.279 -0.3787  0.5955  0.3312
   53U     H5'1 1168   6.080   6.727   4.226 -0.0195  1.1146  1.3959
   53U     H5'2 1169   6.091   6.651   4.379 -1.1654  2.3864  0.3943
   53U      C4' 1170   5.900   6.629   4.272  1.2697  0.0110 -0.0711
   53U      H4' 1171   5.869   6.726   4.313  1.2115  0.4476 -1.1281
   53U      O4' 1172   5.848   6.614   4.141  0.1941  0.8459  0.2535
   53U      C1' 1173   5.725   6.547   4.138 -0.1105 -0.1715 -0.4533
   53U      H1' 1174   5.653   6.612   4.089 -0.0217  0.0183 -0.3281
   53U       N1 1175   5.734   6.418   4.070 -0.6494  0.5814  0.3349
   53U       C6 1176   5.859   6.366   4.039 -0.4252 -0.1394  0.5578
   53U       H6 1177   5.951   6.408   4.077 -0.8606  1.1208  0.2605
   53U       C5 1178   5.871   6.262   3.956  0.4637 -0.7506  0.0114
   53U       H5 1179   5.967   6.218   3.932 -0.0242 -0.6649 -2.3030
   53U       C4 1180   5.755   6.196   3.895 -0.2583  0.4805  0.1902
   53U       O4 1181   5.760   6.102   3.816 -0.0180 -0.0767 -0.3380
   53U       N3 1182   5.634   6.243   3.942  0.2166 -0.9001  0.0613
   53U       H3 1183   5.548   6.205   3.903 -0.0877  0.6836 -0.9361
   53U       C2 1184   5.616   6.354   4.029 -0.0050  0.4537  0.2851
   53U       O2 1185   5.510   6.402   4.054  0.0360  0.0153 -0.6122
   53U      C3' 1186   5.822   6.525   4.351 -0.3139  0.1254  0.2375
   53U      H3' 1187   5.876   6.432   4.340 -0.0524  0.3915 -0.8047
   53U      C2' 1188   5.686   6.521   4.285 -0.5555 -0.1893 -0.8891
   53U     H2'1 1189   5.659   6.415   4.289  1.5918 -1.0481 -4.2397
   53U      O2' 1190   5.583   6.611   4.325 -0.4286 -0.4980 -0.2251
   53U     HO'2 1191   5.573   6.605   4.420 -0.3556  1.5439 -0.0538
   53U      O3' 1192   5.813   6.563   4.488 -0.1979  0.1906  0.1769
   54C        P 1193   5.784   6.449   4.592  0.5978  0.0980 -0.1455
   54C      O1P 1194   5.770   6.518   4.725 -0.7537 -0.7560  0.1612
   54C      O2P 1195   5.874   6.334   4.571  0.7138 -0.4155  0.1150
   54C      O5' 1196   5.631   6.418   4.550  0.5570  0.6493 -0.2021
   54C      C5' 1197   5.556   6.304   4.583  0.4281  0.1580 -0.3471
   54C     H5'1 1198   5.547   6.314   4.692  2.5181  0.6029 -0.1712
   54C     H5'2 1199   5.616   6.215   4.562  1.4524 -0.0010  2.7241
   54C      C4' 1200   5.419   6.284   4.521  0.1697  0.1679  0.0950
   54C      H4' 1201   5.344   6.357   4.551 -0.1625 -0.4251  0.7467
   54C      O4' 1202   5.430   6.289   4.379  0.3416 -0.5510  0.2356
   54C      C1' 1203   5.355   6.186   4.323 -0.3528  0.1294  0.0190
   54C      H1' 1204   5.274   6.236   4.270 -2.1772 -1.9814  0.6719
   54C       N1 1205   5.440   6.100   4.239 -0.0087 -0.0162  0.1126
   54C       C6 1206   5.579   6.085   4.250  0.5811  0.1165  0.1306
   54C       H6 1207   5.637   6.149   4.314  0.5164  1.0005 -0.6785
   54C       C5 1208   5.637   6.003   4.157 -0.1028 -0.1145 -0.3820
   54C       H5 1209   5.744   5.997   4.156 -0.0729  0.4028 -0.4125
   54C       C4 1210   5.563   5.943   4.050 -0.0480 -1.0368  0.7178
   54C       N4 1211   5.618   5.860   3.960  0.4675  0.0397  0.2009
   54C      H41 1212   5.718   5.848   3.966  0.5360 -1.1813 -2.3506
   54C      H42 1213   5.566   5.808   3.891  1.0674  1.0877 -1.0639
   54C       N3 1214   5.433   5.954   4.051  0.9626 -0.0062  0.2768
   54C       C2 1215   5.371   6.035   4.138  0.2645  0.1433  0.8845
   54C       O2 1216   5.250   6.044   4.130  0.4356 -0.2925  0.3004
   54C      C3' 1217   5.353   6.148   4.558  0.2440  0.0599 -0.4868
   54C      H3' 1218   5.434   6.076   4.562  0.2973  0.1262 -0.4034
   54C      C2' 1219   5.276   6.123   4.431 -0.1998 -0.4235 -0.0840
   54C     H2'1 1220   5.252   6.018   4.413 -0.8546 -0.1602 -0.7888
   54C      O2' 1221   5.156   6.193   4.439  0.3468  0.4867 -0.2887
   54C     HO'2 1222   5.085   6.150   4.392  0.2595 -0.6423  0.8388
   54C      O3' 1223   5.274   6.149   4.678 -0.2574 -0.1024  0.1044
   55C        P 1224   5.240   6.013   4.754 -0.0982  0.1374 -0.0644
   55C      O1P 1225   5.161   6.046   4.876 -0.1981 -0.2487 -0.2722
   55C      O2P 1226   5.373   5.954   4.773  0.4061  0.5125 -0.1236
   55C      O5' 1227   5.166   5.918   4.651  0.0804 -0.3008 -0.3576
   55C      C5' 1228   5.032   5.941   4.627 -0.1471  0.2111 -0.0070
   55C     H5'1 1229   5.015   6.045   4.599 -0.6289 -0.7333 -3.6795
   55C     H5'2 1230   4.979   5.922   4.720  0.0230 -0.6950 -0.0861
   55C      C4' 1231   4.976   5.856   4.513 -0.0217  0.3301 -0.6537
   55C      H4' 1232   4.871   5.880   4.494 -0.1625  1.2875  1.1410
   55C      O4' 1233   5.059   5.864   4.396 -0.1383  0.0568 -0.4268
   55C      C1' 1234   5.047   5.742   4.323 -0.0961  0.6929 -0.2495
   55C      H1' 1235   4.998   5.757   4.227  2.1880 -2.0504 -1.9658
   55C       N1 1236   5.184   5.682   4.290 -0.1651 -0.6800  0.2813
   55C       C6 1237   5.299   5.733   4.350  0.1135 -0.3511 -0.6613
   55C       H6 1238   5.295   5.804   4.432  0.3374 -0.1024 -0.8642
   55C       C5 1239   5.415   5.701   4.296 -0.1190 -0.3654  0.2650
   55C       H5 1240   5.507   5.743   4.334 -0.6947  0.3832  0.8573
   55C       C4 1241   5.425   5.626   4.177  1.1682  0.4752 -0.1966
   55C       N4 1242   5.550   5.606   4.127  0.2202  0.2289 -0.2467
   55C      H41 1243   5.624   5.655   4.176  0.6800 -3.3468  3.1045
   55C      H42 1244   5.561   5.576   4.031  0.0307 -1.9409  0.3558
   55C       N3 1245   5.320   5.588   4.113  0.3267  0.4435  0.2907
   55C       C2 1246   5.200   5.617   4.165  0.2233  0.1089  1.4157
   55C       O2 1247   5.100   5.578   4.101 -0.4415 -0.2318 -0.1279
   55C      C3' 1248   4.976   5.716   4.552 -0.0596  0.6340 -0.4833
   55C      H3' 1249   5.070   5.692   4.600 -1.1165  1.2626  2.0585
   55C      C2' 1250   4.968   5.644   4.412 -0.0658 -0.4383 -0.2585
   55C     H2'1 1251   5.019   5.548   4.419  2.2298  0.7856  1.1605
   55C      O2' 1252   4.834   5.643   4.355 -0.2521 -0.0912  0.0618
   55C     HO'2 1253   4.768   5.625   4.423 -2.1988 -1.0273 -1.9484
   55C      O3' 1254   4.862   5.682   4.635  0.2511  0.2595 -0.6157
   56G        P 1255   4.880   5.578   4.749 -0.1940  0.0330 -0.0372
   56G      O1P 1256   4.757   5.587   4.829 -0.4883 -0.4134  0.5113
   56G      O2P 1257   5.007   5.598   4.818  0.5380  0.6245 -0.2804
   56G      O5' 1258   4.887   5.432   4.675  0.7463 -0.0469  0.2187
   56G      C5' 1259   4.764   5.368   4.639 -0.0930 -0.4228  0.2066
   56G     H5'1 1260   4.687   5.431   4.593 -0.3735 -0.2368  0.9166
   56G     H5'2 1261   4.724   5.323   4.729 -0.4696 -1.5860 -0.5276
   56G      C4' 1262   4.800   5.262   4.539 -0.1936  0.6405  0.2366
   56G      H4' 1263   4.703   5.235   4.496 -0.3028 -0.7239  1.2972
   56G      O4' 1264   4.877   5.321   4.431  0.3176  0.3364  0.3680
   56G      C1' 1265   4.964   5.212   4.388  0.5195 -0.3145  0.0518
   56G      H1' 1266   4.948   5.184   4.284 -0.7391  0.5611 -0.0146
   56G       N9 1267   5.106   5.248   4.398 -1.3615  0.6591  0.1223
   56G       C8 1268   5.168   5.349   4.473 -0.0563  1.2057 -0.3227
   56G       H8 1269   5.111   5.402   4.548  1.6945  1.6955  0.7293
   56G       N7 1270   5.294   5.374   4.438  0.1595 -0.2735 -0.0447
   56G       C5 1271   5.321   5.280   4.337 -0.3424 -0.1627 -0.2832
   56G       C6 1272   5.442   5.259   4.265 -0.3474 -0.0525  0.1634
   56G       O6 1273   5.557   5.313   4.275  0.1697 -0.1390  0.2475
   56G       N1 1274   5.422   5.161   4.169 -0.6840  0.2856  0.2091
   56G       H1 1275   5.504   5.156   4.111  0.4050  2.1738  1.4997
   56G       C2 1276   5.304   5.098   4.144 -0.5186  0.6051  0.5550
   56G       N2 1277   5.307   5.018   4.046  0.0050  0.0350  0.0905
   56G      H21 1278   5.390   4.996   3.993 -0.3969 -1.9121  0.2023
   56G      H22 1279   5.217   4.978   4.025  0.3248 -0.8234  0.3424
   56G       N3 1280   5.192   5.112   4.218  0.7473  0.6190  0.9816
   56G       C4 1281   5.208   5.207   4.308  0.5314 -0.8358  0.2368
   56G      C3' 1282   4.868   5.132   4.589 -0.5378 -0.0910 -0.4992
   56G      H3' 1283   4.947   5.160   4.658  0.5985 -0.1697 -1.7413
   56G      C2' 1284   4.928   5.082   4.460 -0.4763  0.1966  0.4366
   56G     H2'1 1285   5.017   5.024   4.485 -1.1890 -0.1303  2.3994
   56G      O2' 1286   4.846   5.004   4.379 -0.4895  0.0691  0.5751
   56G     HO'2 1287   4.859   4.914   4.408  3.1910  0.1230 -0.5221
   56G      O3' 1288   4.769   5.055   4.653 -0.6180  0.2893  0.1915
   57U        P 1289   4.812   4.936   4.754 -0.1071  0.2902 -0.0026
   57U      O1P 1290   4.681   4.899   4.805 -0.3162  0.0943  0.1913
   57U      O2P 1291   4.913   4.988   4.848  0.1597 -0.6576 -0.8571
   57U      O5' 1292   4.872   4.816   4.666 -0.2006 -0.3265  0.6203
   57U      C5' 1293   4.789   4.728   4.592  0.2387  0.0681  0.2059
   57U     H5'1 1294   4.725   4.790   4.529 -0.1694  0.8636  1.3618
   57U     H5'2 1295   4.723   4.661   4.648 -1.2120 -0.5724 -2.1319
   57U      C4' 1296   4.878   4.651   4.495  0.7705 -0.6951 -0.3718
   57U      H4' 1297   4.827   4.600   4.413  1.5054 -0.0304 -1.2583
   57U      O4' 1298   4.959   4.745   4.429 -0.2203 -0.0080 -0.0329
   57U      C1' 1299   5.085   4.684   4.392  0.3057  0.2354 -0.4543
   57U      H1' 1300   5.086   4.665   4.284 -3.8360 -0.3827 -0.5498
   57U       N1 1301   5.191   4.781   4.434 -0.4059 -0.0601  0.5451
   57U       C6 1302   5.178   4.856   4.550  0.0863  0.3123  0.6462
   57U       H6 1303   5.095   4.851   4.619  0.4805  1.7123  1.2549
   57U       C5 1304   5.276   4.953   4.568 -0.1113  0.1798 -0.1940
   57U       H5 1305   5.266   5.010   4.659  0.1077 -4.8585  3.4269
   57U       C4 1306   5.387   4.967   4.479  0.6796  0.2995  0.2750
   57U       O4 1307   5.467   5.057   4.483  0.4584 -0.5070 -0.2645
   57U       N3 1308   5.402   4.867   4.389  0.0276 -0.7120 -0.3410
   57U       H3 1309   5.490   4.857   4.340  0.6171 -0.5550  0.6519
   57U       C2 1310   5.312   4.774   4.362 -0.4579  0.5436 -0.1007
   57U       O2 1311   5.343   4.680   4.288 -0.3144 -0.7860  0.2915
   57U      C3' 1312   4.977   4.563   4.575  0.4395  0.1534  0.3372
   57U      H3' 1313   5.017   4.618   4.660 -1.6921  4.1032 -0.9585
   57U      C2' 1314   5.082   4.547   4.464  0.2993  0.2512 -0.2051
   57U     H2'1 1315   5.178   4.521   4.509 -1.0398 -0.3097  2.5209
   57U      O2' 1316   5.046   4.448   4.362 -0.1813 -0.1393  0.1608
   57U     HO'2 1317   5.052   4.363   4.408 -2.3735 -0.1890  0.4678
   57U      O3' 1318   4.916   4.441   4.616  0.1586  0.1204  0.3507
   58A        P 1319   4.982   4.369   4.739  0.2545  0.4360 -0.0393
   58A      O1P 1320   4.896   4.254   4.772 -0.2636  0.3890  0.2601
   58A      O2P 1321   5.001   4.469   4.845  0.0139  0.1459  0.1066
   58A      O5' 1322   5.125   4.320   4.700 -0.1853  0.2812 -0.5887
   58A      C5' 1323   5.148   4.207   4.614  0.1952  0.3361  0.2361
   58A     H5'1 1324   5.081   4.212   4.528  1.5093  2.6641 -0.7476
   58A     H5'2 1325   5.124   4.112   4.662  2.8595 -0.1856  0.6729
   58A      C4' 1326   5.289   4.200   4.559 -0.4218 -0.0293 -0.1336
   58A      H4' 1327   5.304   4.117   4.490 -0.9576 -0.4633  0.2596
   58A      O4' 1328   5.317   4.324   4.497 -0.0870 -0.1241  0.3399
   58A      C1' 1329   5.456   4.349   4.514  0.5066 -1.4968 -0.2944
   58A      H1' 1330   5.507   4.346   4.418 -2.4016  2.1463 -2.1967
   58A       N9 1331   5.480   4.484   4.569  0.3842  0.0634 -0.2608
   58A       C8 1332   5.404   4.551   4.656  0.3734 -0.6651 -0.9138
   58A       H8 1333   5.313   4.514   4.701  1.6222 -1.3580  1.1623
   58A       N7 1334   5.449   4.666   4.695 -0.2257 -0.2976  0.3586
   58A       C5 1335   5.570   4.676   4.622 -0.1285  0.2407  0.3976
   58A       C6 1336   5.676   4.771   4.604 -0.0256 -0.8625 -0.5221
   58A       N6 1337   5.681   4.892   4.659 -0.1744  0.4617 -0.1868
   58A      H61 1338   5.612   4.918   4.728 -0.7124  2.1590 -1.2862
   58A      H62 1339   5.754   4.951   4.620  2.4424 -2.7179 -0.5662
   58A       N1 1340   5.778   4.760   4.527  0.7977 -0.2972  0.4098
   58A       C2 1341   5.795   4.639   4.474  0.0504 -0.1111 -0.2141
   58A       H2 1342   5.890   4.627   4.425  0.7530  0.2763  1.0000
   58A       N3 1343   5.710   4.539   4.480  0.1135  0.1910  0.4719
   58A       C4 1344   5.592   4.561   4.549 -0.1624 -1.0955 -0.8850
   58A      C3' 1345   5.393   4.190   4.677  0.0900 -0.1230  0.6788
   58A      H3' 1346   5.368   4.264   4.753 -0.4654  1.0374 -0.5746
   58A      C2' 1347   5.514   4.237   4.600  0.3200  0.9387  0.1454
   58A     H2'1 1348   5.591   4.276   4.667  1.0589 -1.3422  0.7091
   58A      O2' 1349   5.569   4.139   4.514  0.2284  0.3257 -0.0010
   58A     HO'2 1350   5.620   4.072   4.558 -0.2053  1.2847  2.0715
   58A      O3' 1351   5.392   4.057   4.727 -0.2246 -0.1777 -0.2318
   59C        P 1352   5.431   4.020   4.884  0.0246  0.0113 -0.3401
   59C      O1P 1353   5.408   3.875   4.898  0.3873  0.3479 -0.4756
   59C      O2P 1354   5.366   4.118   4.974 -0.1484 -0.2243 -0.2208
   59C      O5' 1355   5.588   4.051   4.887  0.3327  0.8962 -0.2468
   59C      C5' 1356   5.684   3.951   4.864  0.2679  0.5948  0.1229
   59C     H5'1 1357   5.659   3.898   4.772  0.0250  0.4979  0.2448
   59C     H5'2 1358   5.692   3.883   4.949  1.9643 -0.0130 -0.4864
   59C      C4' 1359   5.818   4.008   4.835 -0.6495 -0.1310  0.0468
   59C      H4' 1360   5.886   3.933   4.795 -1.4649 -1.3731  0.8988
   59C      O4' 1361   5.808   4.114   4.740  0.4526 -0.4874 -0.2796
   59C      C1' 1362   5.914   4.211   4.769  0.6113 -0.1637  0.2349
   59C      H1' 1363   5.982   4.223   4.684 -0.5541  0.6827 -0.6163
   59C       N1 1364   5.863   4.347   4.811 -0.0797  0.1358  0.0861
   59C       C6 1365   5.736   4.366   4.864 -0.2907  0.2532 -0.3706
   59C       H6 1366   5.671   4.283   4.888  0.1987 -0.1231 -0.3585
   59C       C5 1367   5.699   4.487   4.908  0.7383 -0.1755 -0.1049
   59C       H5 1368   5.602   4.498   4.955 -0.4182  1.3863 -2.6574
   59C       C4 1369   5.784   4.602   4.881 -0.7102  0.5714 -0.3464
   59C       N4 1370   5.742   4.720   4.906  0.3869  0.0194  0.2375
   59C      H41 1371   5.653   4.732   4.952  0.1539  1.2733 -0.4883
   59C      H42 1372   5.804   4.798   4.887 -1.2848  1.4483  0.3940
   59C       N3 1373   5.903   4.578   4.828  0.0267 -0.4027  0.1642
   59C       C2 1374   5.943   4.460   4.787  0.4127 -0.0226  0.3240
   59C       O2 1375   6.048   4.453   4.726 -0.1332  0.2905  0.5478
   59C      C3' 1376   5.899   4.067   4.957  0.2744  0.0734 -0.2587
   59C      H3' 1377   5.833   4.120   5.026  2.1046  1.5288  0.4662
   59C      C2' 1378   5.996   4.159   4.885 -0.1074  0.1584  0.8602
   59C     H2'1 1379   6.027   4.242   4.948 -0.2827  0.9454 -0.0782
   59C      O2' 1380   6.099   4.093   4.815  0.3336  0.4230 -0.6821
   59C     HO'2 1381   6.126   4.018   4.868  0.9761  0.4590 -0.9489
   59C      O3' 1382   5.972   3.967   5.032  0.1334 -0.3224  0.7059
   60U        P 1383   6.014   3.974   5.185  0.1530 -0.0947  0.3838
   60U      O1P 1384   6.097   3.861   5.229 -0.8013  0.2819  0.1039
   60U      O2P 1385   5.889   3.997   5.267  0.3801  1.0332 -0.0850
   60U      O5' 1386   6.107   4.106   5.202 -0.3712  0.8002 -0.1125
   60U      C5' 1387   6.244   4.105   5.160 -0.2985  0.2112 -0.3707
   60U     H5'1 1388   6.251   4.057   5.063 -0.6091 -2.9160  1.0511
   60U     H5'2 1389   6.305   4.051   5.232 -0.1407  3.0433  1.8441
   60U      C4' 1390   6.290   4.248   5.155 -0.1312 -0.0741  1.1669
   60U      H4' 1391   6.392   4.244   5.119 -0.1256  1.2905  0.9919
   60U      O4' 1392   6.211   4.327   5.062  0.2943  0.1746  0.6971
   60U      C1' 1393   6.230   4.460   5.108  0.1994  0.5557  0.0954
   60U      H1' 1394   6.294   4.516   5.039 -2.6597  3.4365 -0.4500
   60U       N1 1395   6.095   4.530   5.136  1.0162  0.5861  0.3209
   60U       C6 1396   5.984   4.455   5.169 -0.1202 -0.3981  0.0853
   60U       H6 1397   5.992   4.348   5.171 -0.4439 -0.4196  0.2258
   60U       C5 1398   5.871   4.520   5.205  0.5217 -0.2251  0.1965
   60U       H5 1399   5.781   4.468   5.233  0.7190  0.5458  2.4893
   60U       C4 1400   5.861   4.667   5.207  0.8560  0.2558  0.4709
   60U       O4 1401   5.759   4.722   5.233  0.2609  0.3539 -0.2784
   60U       N3 1402   5.979   4.733   5.181  0.4925 -0.2082  0.5761
   60U       H3 1403   5.976   4.834   5.187  0.8488 -0.0079 -1.5977
   60U       C2 1404   6.092   4.672   5.143 -1.0789  0.5071  0.2787
   60U       O2 1405   6.198   4.738   5.118  0.7157  0.8269  0.7054
   60U      C3' 1406   6.286   4.307   5.285  0.0423 -0.0284 -0.2062
   60U      H3' 1407   6.186   4.294   5.326 -0.0313  0.0934 -0.3454
   60U      C2' 1408   6.302   4.452   5.240  0.3787  0.6814 -0.7198
   60U     H2'1 1409   6.258   4.511   5.320 -4.2638 -1.9878 -0.9850
   60U      O2' 1410   6.439   4.483   5.210 -0.3285  0.0515 -0.5874
   60U     HO'2 1411   6.497   4.446   5.278 -0.0584 -1.2339 -1.4706
   60U      O3' 1412   6.391   4.254   5.373  0.5676  0.2050  0.0066
   61U        P 1413   6.411   4.322   5.520  0.0268  0.1581 -0.1846
   61U      O1P 1414   6.466   4.222   5.612  0.1271  0.6315 -0.1425
   61U      O2P 1415   6.290   4.394   5.557  0.3797 -0.3814 -0.0244
   61U      O5' 1416   6.521   4.427   5.493  0.4467 -0.2320  0.3364
   61U      C5' 1417   6.646   4.393   5.428  0.0184  0.1577 -0.2190
   61U     H5'1 1418   6.616   4.351   5.332 -1.4737  0.1732  0.2103
   61U     H5'2 1419   6.694   4.310   5.479  0.1076  0.2343 -0.1800
   61U      C4' 1420   6.747   4.508   5.412 -0.2211 -0.2441  0.5809
   61U      H4' 1421   6.837   4.457   5.376 -0.5254 -0.7217  0.4845
   61U      O4' 1422   6.696   4.608   5.324  0.0246  0.1336 -0.0388
   61U      C1' 1423   6.685   4.733   5.390 -0.2347 -0.3504  0.7443
   61U      H1' 1424   6.782   4.782   5.379 -0.0802 -0.7218  0.4558
   61U       N1 1425   6.577   4.826   5.356 -0.0959 -0.6280 -0.2980
   61U       C6 1426   6.447   4.782   5.365  0.5194 -0.2204  0.0148
   61U       H6 1427   6.418   4.684   5.402 -0.2019 -0.8822 -2.1556
   61U       C5 1428   6.348   4.867   5.338 -0.3443  0.0206 -0.6068
   61U       H5 1429   6.243   4.844   5.339 -1.2225  3.4957 -0.7201
   61U       C4 1430   6.378   5.002   5.294  0.3774 -0.0559 -0.0309
   61U       O4 1431   6.294   5.086   5.272 -0.3878 -0.3603 -0.5461
   61U       N3 1432   6.504   5.033   5.270 -0.2405  0.5070  0.4394
   61U       H3 1433   6.524   5.110   5.208 -1.7158 -0.0343 -0.7698
   61U       C2 1434   6.607   4.954   5.308 -0.4992  0.1070  0.4209
   61U       O2 1435   6.723   4.998   5.290 -0.5187 -0.1582  0.1422
   61U      C3' 1436   6.769   4.572   5.544 -0.5950 -0.5789 -0.3877
   61U      H3' 1437   6.750   4.499   5.623 -0.0611  0.1580  0.4327
   61U      C2' 1438   6.673   4.692   5.537 -0.3415 -0.3482  0.0638
   61U     H2'1 1439   6.576   4.655   5.571 -1.8044  1.3268 -2.0120
   61U      O2' 1440   6.702   4.800   5.623 -0.0026 -0.4767  0.2746
   61U     HO'2 1441   6.631   4.864   5.614  0.6974  0.4000  0.8031
   61U      O3' 1442   6.905   4.628   5.562 -0.1930 -0.2660 -0.2367
   61U      H3T 1443   6.895   4.689   5.635 -2.4421 -3.2464  2.2532
   62G      O5' 1444   6.473   5.426   4.966 -0.3294 -0.0437  0.4522
   62G      H5T 1445   6.469   5.522   4.971 -1.0092  0.0747 -1.6818
   62G      C5' 1446   6.608   5.387   4.952  0.0515 -0.5448 -0.1365
   62G     H5'1 1447   6.663   5.425   5.038 -0.0047 -0.6597 -0.0487
   62G     H5'2 1448   6.657   5.448   4.877 -1.8879 -0.3113 -1.2815
   62G      C4' 1449   6.628   5.236   4.932  0.0188 -0.4978 -0.6245
   62G      H4' 1450   6.732   5.206   4.950  0.1455 -0.4748 -1.2796
   62G      O4' 1451   6.552   5.162   5.015 -0.3113  0.2376  0.1650
   62G      C1' 1452   6.518   5.041   4.945 -0.0732  0.0779  0.0582
   62G      H1' 1453   6.546   4.946   4.991 -0.5205  0.0084  0.1897
   62G       N9 1454   6.371   5.042   4.928 -0.2455 -0.1794 -0.1949
   62G       C8 1455   6.282   5.145   4.962  0.5429 -0.2502  0.1195
   62G       H8 1456   6.319   5.237   5.006  1.5775 -0.2850 -0.6555
   62G       N7 1457   6.157   5.117   4.939  0.5249  0.3604 -0.6468
   62G       C5 1458   6.164   4.983   4.893  0.3139 -0.3818  0.4045
   62G       C6 1459   6.057   4.892   4.853 -0.0110 -0.3078  0.4827
   62G       O6 1460   5.936   4.910   4.852 -0.0018 -0.1397 -0.0391
   62G       N1 1461   6.107   4.774   4.812 -0.0680  0.2103 -0.3262
   62G       H1 1462   6.039   4.711   4.772  0.1061  0.1473 -0.5255
   62G       C2 1463   6.239   4.739   4.799 -0.0902  0.2708 -0.6747
   62G       N2 1464   6.276   4.615   4.804 -0.4052  0.7957 -0.2774
   62G      H21 1465   6.206   4.548   4.775  1.0146 -0.3421 -1.2033
   62G      H22 1466   6.372   4.590   4.786 -0.1995  1.6927 -0.4575
   62G       N3 1467   6.338   4.816   4.832  0.0792  0.0772  0.5902
   62G       C4 1468   6.294   4.938   4.878 -0.2569  0.1964 -0.5306
   62G      C3' 1469   6.601   5.193   4.788  0.1459  0.1565  0.0269
   62G      H3' 1470   6.502   5.234   4.769  0.0349  0.0197  0.3022
   62G      C2' 1471   6.582   5.046   4.807  0.0362  0.5590 -1.4472
   62G     H2'1 1472   6.521   4.999   4.731 -0.4125 -1.5204  0.1038
   62G      O2' 1473   6.709   4.981   4.812  0.0297 -0.0094  0.4256
   62G     HO'2 1474   6.761   5.028   4.747 -0.0494 -3.2447 -2.2305
   62G      O3' 1475   6.700   5.237   4.699  0.6095 -0.3109 -0.2597
   63U        P 1476   6.677   5.270   4.549  0.0668  0.1926 -0.2239
   63U      O1P 1477   6.816   5.292   4.494  0.5520  0.1718 -0.3669
   63U      O2P 1478   6.569   5.372   4.539 -0.4088 -0.6745  0.0551
   63U      O5' 1479   6.621   5.136   4.498  0.4617  0.5083 -0.2167
   63U      C5' 1480   6.704   5.034   4.451 -0.0815 -0.1524  0.0957
   63U     H5'1 1481   6.788   5.005   4.514 -0.6037  3.4242  2.7735
   63U     H5'2 1482   6.747   5.075   4.359 -0.6472  3.0468  1.1286
   63U      C4' 1483   6.609   4.920   4.412 -1.1821 -0.2479 -0.1269
   63U      H4' 1484   6.668   4.831   4.391  0.4277  0.8197 -0.2852
   63U      O4' 1485   6.511   4.883   4.519 -0.6649  0.1561  0.4738
   63U      C1' 1486   6.389   4.849   4.454  0.6031  0.4270  0.2795
   63U      H1' 1487   6.369   4.746   4.484  0.7784  0.9279  2.1925
   63U       N1 1488   6.263   4.923   4.487 -0.0211 -0.1514  0.1559
   63U       C6 1489   6.262   5.053   4.535 -0.2538 -0.3867  0.9193
   63U       H6 1490   6.353   5.105   4.559  1.5836 -0.9865 -3.6097
   63U       C5 1491   6.143   5.111   4.565  0.5632  0.4096 -0.2306
   63U       H5 1492   6.138   5.213   4.601  0.2627  0.8203 -1.3812
   63U       C4 1493   6.012   5.044   4.541 -0.2521 -0.0279 -0.1817
   63U       O4 1494   5.901   5.083   4.569  0.3975 -0.2495  0.2092
   63U       N3 1495   6.026   4.915   4.504 -0.5763 -0.0308 -0.4240
   63U       H3 1496   5.936   4.869   4.508 -2.4629  3.4260  2.2470
   63U       C2 1497   6.144   4.846   4.484  0.3063 -0.2139 -0.1867
   63U       O2 1498   6.139   4.723   4.487 -0.1248  0.1915 -0.0382
   63U      C3' 1499   6.524   4.960   4.290 -0.2949  0.4085 -0.2630
   63U      H3' 1500   6.493   5.063   4.305  0.4108  0.6842 -0.6995
   63U      C2' 1501   6.402   4.870   4.303 -0.4797 -0.7106 -0.4192
   63U     H2'1 1502   6.324   4.933   4.260 -1.1952  0.7613  2.7262
   63U      O2' 1503   6.414   4.740   4.245 -0.5939 -0.8473  0.1868
   63U     HO'2 1504   6.374   4.744   4.158  2.4623 -3.0934 -1.5251
   63U      O3' 1505   6.583   4.954   4.157  0.0772 -0.6474 -0.0406
   64A        P 1506   6.502   5.023   4.031  0.2971  0.1249 -0.1759
   64A      O1P 1507   6.593   5.039   3.921 -0.6687  0.1150  0.1573
   64A      O2P 1508   6.433   5.137   4.083 -0.1561 -0.7394 -0.4341
   64A      O5' 1509   6.402   4.912   4.000  0.1273  0.3882  0.2796
   64A      C5' 1510   6.429   4.784   3.943 -0.4240 -0.3130 -0.1678
   64A     H5'1 1511   6.493   4.738   4.018 -0.2155 -0.9374 -0.7213
   64A     H5'2 1512   6.483   4.789   3.849  0.1376  1.4859  0.1987
   64A      C4' 1513   6.304   4.688   3.931  0.1227  0.5004 -0.1340
   64A      H4' 1514   6.334   4.588   3.900  0.0070  0.4874 -0.2031
   64A      O4' 1515   6.225   4.666   4.050 -0.1524  0.1620  0.2042
   64A      C1' 1516   6.089   4.676   4.008 -0.0730 -0.3683  0.0933
   64A      H1' 1517   6.052   4.585   4.055 -0.2262  0.7469  2.2651
   64A       N9 1518   6.023   4.801   4.075 -0.0879  0.4931  0.0046
   64A       C8 1519   6.070   4.929   4.091 -0.2969 -0.6296  0.2757
   64A       H8 1520   6.169   4.967   4.075 -1.5721  3.7647  1.5524
   64A       N7 1521   5.988   5.013   4.156  0.2234 -0.2200  0.3380
   64A       C5 1522   5.875   4.934   4.177 -0.5926  0.1275 -0.6118
   64A       C6 1523   5.753   4.956   4.243  0.5644  0.3741  0.4475
   64A       N6 1524   5.718   5.055   4.315  0.3655  0.3356 -0.5523
   64A      H61 1525   5.782   5.132   4.325 -0.6979  1.0368  1.2265
   64A      H62 1526   5.630   5.054   4.365  1.3851 -0.4452  1.3006
   64A       N1 1527   5.663   4.859   4.239 -0.5990  0.8980 -0.3414
   64A       C2 1528   5.692   4.741   4.183 -0.7230 -0.6443 -0.1862
   64A       H2 1529   5.609   4.673   4.190 -1.3806  0.2854  1.6423
   64A       N3 1530   5.806   4.704   4.127 -0.6416 -0.2796  0.4042
   64A       C4 1531   5.892   4.807   4.121 -0.5151 -0.6025  0.6712
   64A      C3' 1532   6.210   4.752   3.822  0.3165  0.0052  0.0540
   64A      H3' 1533   6.196   4.859   3.836  1.5180  0.1304  0.3814
   64A      C2' 1534   6.083   4.687   3.865  0.4504 -0.2545 -0.4113
   64A     H2'1 1535   5.996   4.747   3.837  0.4310 -0.6627 -1.2656
   64A      O2' 1536   6.062   4.553   3.809  0.1801  0.5715 -0.3220
   64A     HO'2 1537   6.110   4.540   3.727  1.3509  0.9930  0.2745
   64A      O3' 1538   6.258   4.718   3.695 -0.2524  0.5091 -0.0046
   65C        P 1539   6.212   4.799   3.571  0.0101  0.2739 -0.2397
   65C      O1P 1540   6.253   4.717   3.457 -0.2937  0.1629  0.2285
   65C      O2P 1541   6.283   4.929   3.590 -0.4040 -0.6706 -0.1873
   65C      O5' 1542   6.054   4.820   3.579  0.3292 -0.1556  0.0108
   65C      C5' 1543   5.967   4.718   3.538  0.5914 -0.0562  0.7757
   65C     H5'1 1544   5.997   4.626   3.588  1.8322 -0.7607 -1.1682
   65C     H5'2 1545   5.971   4.692   3.433 -0.5807 -3.6360  1.4767
   65C      C4' 1546   5.823   4.751   3.574 -0.3265  0.5928  0.3962
   65C      H4' 1547   5.767   4.660   3.554  0.7168  0.5410 -2.8072
   65C      O4' 1548   5.810   4.792   3.705 -0.1006 -0.1830 -0.9758
   65C      C1' 1549   5.687   4.854   3.722 -0.0748 -0.3632 -0.3013
   65C      H1' 1550   5.621   4.781   3.770 -0.5633  0.7331  0.7476
   65C       N1 1551   5.713   4.971   3.809  0.0187  0.3502 -0.1712
   65C       C6 1552   5.835   5.038   3.804  0.3426  0.1126 -0.0673
   65C       H6 1553   5.919   4.996   3.750  0.4183 -0.2655  0.3383
   65C       C5 1554   5.854   5.148   3.878  0.0170  0.5199 -0.2429
   65C       H5 1555   5.951   5.195   3.872  0.7422 -0.5704  2.0815
   65C       C4 1556   5.743   5.195   3.946  0.0193  0.0596  0.4085
   65C       N4 1557   5.755   5.307   4.002  0.6276 -0.0861 -0.5549
   65C      H41 1558   5.847   5.334   4.033 -0.4851  0.5650  2.6180
   65C      H42 1559   5.681   5.344   4.061  1.4355 -0.4577  0.7536
   65C       N3 1560   5.625   5.138   3.944  0.6552  0.1593  0.7619
   65C       C2 1561   5.604   5.026   3.876 -0.3143 -0.0794  0.0479
   65C       O2 1562   5.493   4.978   3.860 -0.5129  0.0394  0.2053
   65C      C3' 1563   5.766   4.871   3.496  0.2083  0.1395 -0.4557
   65C      H3' 1564   5.837   4.954   3.504 -0.6302  0.7440  1.1086
   65C      C2' 1565   5.642   4.897   3.581 -0.6952  0.3486  0.3421
   65C     H2'1 1566   5.613   4.999   3.557  0.5999  0.3352 -1.5296
   65C      O2' 1567   5.525   4.808   3.551 -0.2801 -0.3378  0.2215
   65C     HO'2 1568   5.507   4.827   3.458  1.7397 -0.8935 -0.3220
   65C      O3' 1569   5.736   4.843   3.362  0.0658 -0.3896  0.5984
   66G        P 1570   5.690   4.958   3.266  0.2127  0.3467 -0.0600
   66G      O1P 1571   5.694   4.906   3.128  0.1507 -0.2154  0.6055
   66G      O2P 1572   5.778   5.074   3.303  0.1922  0.5804  0.3125
   66G      O5' 1573   5.537   5.002   3.297  0.5596  0.0240  0.0885
   66G      C5' 1574   5.432   4.938   3.228  0.0452 -0.2697 -0.2970
   66G     H5'1 1575   5.433   4.831   3.248  0.2307 -0.2007  0.0543
   66G     H5'2 1576   5.427   4.951   3.120 -2.9017  1.8309 -0.0362
   66G      C4' 1577   5.308   4.998   3.298  0.5282  0.3606 -0.1578
   66G      H4' 1578   5.220   4.942   3.265  0.3662  0.9357 -0.7297
   66G      O4' 1579   5.320   4.980   3.438  0.5287 -0.2751  0.9853
   66G      C1' 1580   5.259   5.090   3.506 -0.4425  0.9222  0.3396
   66G      H1' 1581   5.176   5.068   3.574 -1.5652 -0.3299 -1.3504
   66G       N9 1582   5.365   5.172   3.570 -0.7699 -0.2013 -0.6780
   66G       C8 1583   5.477   5.234   3.518  0.9960  0.6119  1.1952
   66G       H8 1584   5.516   5.208   3.421  0.8585 -0.6680  1.4616
   66G       N7 1585   5.530   5.316   3.601  0.5674  0.5637 -0.0543
   66G       C5 1586   5.447   5.314   3.718  0.8643  0.4228  0.1160
   66G       C6 1587   5.441   5.394   3.835 -0.6501  0.1323  0.5698
   66G       O6 1588   5.523   5.475   3.871  0.1774 -0.3454 -0.0842
   66G       N1 1589   5.329   5.378   3.910 -0.2627  0.0645  0.6394
   66G       H1 1590   5.324   5.438   3.990  0.0067  0.2285  0.5313
   66G       C2 1591   5.228   5.298   3.867 -0.0069  0.5363 -0.4369
   66G       N2 1592   5.122   5.300   3.942  0.1280 -0.0253 -0.1293
   66G      H21 1593   5.108   5.374   4.009  2.2619  0.8038 -0.4866
   66G      H22 1594   5.041   5.253   3.906  0.1008  0.7591 -1.1298
   66G       N3 1595   5.223   5.223   3.757  0.2347 -0.2054  0.0757
   66G       C4 1596   5.344   5.227   3.692  0.3410  0.3382 -0.3154
   66G      C3' 1597   5.269   5.140   3.266  0.6186  0.2652  0.0942
   66G      H3' 1598   5.359   5.200   3.255  0.7255  0.0832 -0.0262
   66G      C2' 1599   5.191   5.165   3.398 -0.1112 -0.3538 -0.0660
   66G     H2'1 1600   5.206   5.270   3.424 -0.2796  0.7791 -3.8502
   66G      O2' 1601   5.054   5.133   3.389  0.1964  0.7065  0.3363
   66G     HO'2 1602   5.009   5.185   3.323 -0.6099 -2.0151 -1.4008
   66G      O3' 1603   5.178   5.136   3.153 -0.0633  0.0195  0.3598
   67G        P 1604   5.111   5.263   3.094  0.0101  0.0528 -0.2879
   67G      O1P 1605   5.028   5.215   2.983  0.0691  0.4736  0.1497
   67G      O2P 1606   5.220   5.358   3.075 -0.1057  0.0897 -0.4734
   67G      O5' 1607   5.014   5.320   3.207  0.1345 -0.2031  0.1186
   67G      C5' 1608   4.975   5.452   3.208 -0.5179 -0.4402  0.9410
   67G     H5'1 1609   4.914   5.476   3.121  0.4661 -1.1940  0.0190
   67G     H5'2 1610   5.061   5.520   3.206 -1.3615  0.6610  1.1300
   67G      C4' 1611   4.887   5.484   3.329 -1.0146  0.0339 -0.3659
   67G      H4' 1612   4.784   5.451   3.317 -0.8643 -1.3338  1.5616
   67G      O4' 1613   4.939   5.433   3.451 -0.3385  0.3474  0.1053
   67G      C1' 1614   4.956   5.534   3.550  0.1842 -0.0760  0.4085
   67G      H1' 1615   4.934   5.491   3.648 -0.7668  0.1471  0.3006
   67G       N9 1616   5.095   5.579   3.562 -0.0747 -0.4267  0.2966
   67G       C8 1617   5.202   5.535   3.492 -0.8209 -0.2501 -0.5933
   67G       H8 1618   5.198   5.463   3.413  3.1398 -2.0345  0.5863
   67G       N7 1619   5.318   5.572   3.544 -0.4078  0.0326  0.3053
   67G       C5 1620   5.283   5.653   3.652 -0.8510 -0.4677  0.1858
   67G       C6 1621   5.363   5.732   3.746  0.2696 -0.0335 -0.9790
   67G       O6 1622   5.484   5.757   3.737 -0.4507 -0.4481 -0.1133
   67G       N1 1623   5.292   5.801   3.840 -0.6245  0.7507 -0.2211
   67G       H1 1624   5.348   5.864   3.896 -1.3980  2.2766 -1.1221
   67G       C2 1625   5.157   5.809   3.845  0.1902  0.6740  0.2478
   67G       N2 1626   5.097   5.866   3.944  0.0106  0.2485 -0.2148
   67G      H21 1627   5.144   5.931   4.005 -1.0760 -0.2027  1.1514
   67G      H22 1628   4.996   5.873   3.945 -0.0958  1.3654 -3.8977
   67G       N3 1629   5.086   5.739   3.754  0.9493  0.0228  0.1178
   67G       C4 1630   5.147   5.660   3.660 -0.5681 -0.1969 -0.3158
   67G      C3' 1631   4.885   5.636   3.351 -0.1924  0.3041 -0.2805
   67G      H3' 1632   4.980   5.681   3.322  0.7990 -2.2815 -1.3274
   67G      C2' 1633   4.856   5.643   3.501  0.3037 -0.3497 -0.3159
   67G     H2'1 1634   4.875   5.741   3.543 -0.5961  0.0017 -0.7168
   67G      O2' 1635   4.741   5.580   3.555 -0.1300 -0.2157 -0.1217
   67G     HO'2 1636   4.673   5.579   3.488 -0.3896  2.3214  0.0118
   67G      O3' 1637   4.772   5.686   3.269 -0.2206  0.8367  0.0350
   68A        P 1638   4.783   5.832   3.199 -0.2510 -0.3394  0.3834
   68A      O1P 1639   4.655   5.855   3.127  0.1776  0.1949 -0.4948
   68A      O2P 1640   4.908   5.844   3.124  0.0929  0.0417  0.1557
   68A      O5' 1641   4.792   5.936   3.317  0.5111 -0.4434 -0.6553
   68A      C5' 1642   4.675   5.964   3.390 -0.3648 -0.6227  0.2753
   68A     H5'1 1643   4.618   5.876   3.420 -1.0705 -1.2089 -2.5224
   68A     H5'2 1644   4.603   6.026   3.337 -0.0879 -1.2203 -0.8221
   68A      C4' 1645   4.719   6.036   3.524  0.0753 -0.0675  0.9982
   68A      H4' 1646   4.641   6.038   3.600 -1.5787  1.4583 -0.6582
   68A      O4' 1647   4.825   5.966   3.590 -0.6421 -0.2405 -0.2871
   68A      C1' 1648   4.911   6.055   3.655 -0.0776  0.2790  0.1477
   68A      H1' 1649   4.899   6.037   3.762 -1.0249 -0.4256 -0.0614
   68A       N9 1650   5.050   6.032   3.609  0.5259 -0.7156 -0.5991
   68A       C8 1651   5.103   5.967   3.501 -0.2540  0.1067  0.7213
   68A       H8 1652   5.041   5.911   3.432  1.9152 -2.2114  0.5131
   68A       N7 1653   5.233   5.968   3.486 -0.4359 -0.7377 -0.1256
   68A       C5 1654   5.274   6.031   3.603  0.4760 -0.4446 -0.0727
   68A       C6 1655   5.400   6.071   3.665 -0.4990  0.2281  0.8901
   68A       N6 1656   5.516   6.027   3.618 -0.6475  0.0201  0.2132
   68A      H61 1657   5.517   5.972   3.533 -0.0087 -1.5933  1.2105
   68A      H62 1658   5.603   6.050   3.664  1.0769 -3.0466 -1.2469
   68A       N1 1659   5.404   6.141   3.777 -0.4199  0.2948  0.4800
   68A       C2 1660   5.293   6.186   3.824  0.9191  0.0765 -0.7374
   68A       H2 1661   5.300   6.252   3.910 -0.1381 -0.6055 -0.1040
   68A       N3 1662   5.170   6.157   3.780  0.1610 -0.0076  0.1043
   68A       C4 1663   5.161   6.077   3.669 -0.3533  0.0074 -0.4921
   68A      C3' 1664   4.787   6.174   3.492 -0.1049  0.5160  0.4354
   68A      H3' 1665   4.866   6.169   3.417  1.2851 -0.3906  1.8869
   68A      C2' 1666   4.869   6.197   3.623  0.7337 -0.2914  0.0428
   68A     H2'1 1667   4.954   6.265   3.615  0.3336  0.1002 -0.9986
   68A      O2' 1668   4.781   6.232   3.737 -0.2251  0.1094  0.1501
   68A     HO'2 1669   4.691   6.254   3.712 -1.2113 -0.2796  2.9851
   68A      O3' 1670   4.690   6.282   3.473 -0.1586 -0.3315 -0.7782
   69A        P 1671   4.737   6.416   3.393  0.2958 -0.1020 -0.1144
   69A      O1P 1672   4.628   6.515   3.370  0.2874  0.0875  0.4165
   69A      O2P 1673   4.800   6.356   3.270 -0.2536  0.0447 -0.5174
   69A      O5' 1674   4.842   6.488   3.483  0.0221  0.2911  0.1221
   69A      C5' 1675   4.806   6.554   3.609  0.3805 -0.2593 -0.0751
   69A     H5'1 1676   4.764   6.484   3.680  2.2117 -0.0770  1.2725
   69A     H5'2 1677   4.731   6.628   3.582 -1.1781 -1.9506 -0.5494
   69A      C4' 1678   4.933   6.617   3.668  1.0791 -0.2734 -0.3108
   69A      H4' 1679   4.912   6.664   3.764  0.1677  1.4272 -1.3091
   69A      O4' 1680   5.022   6.511   3.705 -0.6176  0.0776  0.3834
   69A      C1' 1681   5.158   6.556   3.663 -0.5769 -0.4605  0.8620
   69A      H1' 1682   5.219   6.561   3.754  0.1454 -2.1747  0.5181
   69A       N9 1683   5.232   6.465   3.574 -0.3973  0.2256  0.1669
   69A       C8 1684   5.188   6.394   3.472  0.2559  1.0605  0.0731
   69A       H8 1685   5.082   6.383   3.451  0.2811  0.6888  0.1399
   69A       N7 1686   5.281   6.321   3.415  0.0409 -0.2899  0.3124
   69A       C5 1687   5.403   6.352   3.481  0.1301 -0.5999 -0.3102
   69A       C6 1688   5.541   6.321   3.486  0.7258  0.8196  0.6783
   69A       N6 1689   5.606   6.234   3.407 -0.0256 -0.1226 -0.4912
   69A      H61 1690   5.559   6.184   3.332  0.3215 -0.6111 -0.3845
   69A      H62 1691   5.706   6.226   3.416  0.4878  2.6544 -2.2893
   69A       N1 1692   5.629   6.376   3.566 -0.2922  0.5026 -0.3777
   69A       C2 1693   5.591   6.458   3.656  0.5520  0.0783  0.1785
   69A       H2 1694   5.666   6.482   3.730  0.4601  0.0496  0.2800
   69A       N3 1695   5.465   6.500   3.674  0.5356  0.5403  0.0404
   69A       C4 1696   5.373   6.440   3.581  0.1115 -0.1207 -0.0648
   69A      C3' 1697   5.006   6.724   3.582  0.3343  0.6212 -0.1830
   69A      H3' 1698   4.974   6.692   3.483  1.3309 -1.9740  0.2622
   69A      C2' 1699   5.154   6.700   3.606 -0.2389 -0.4392 -0.3597
   69A     H2'1 1700   5.203   6.715   3.510  1.2341  1.1650  0.5870
   69A      O2' 1701   5.205   6.790   3.701  0.0464  0.1557 -0.4595
   69A     HO'2 1702   5.195   6.880   3.669 -2.3523  0.6456  1.3293
   69A      O3' 1703   4.952   6.855   3.615 -0.0997 -0.0431 -0.3739
   70U        P 1704   4.979   6.989   3.542  0.0009  0.2678  0.0294
   70U      O1P 1705   4.906   7.089   3.616 -0.1018  0.5639 -0.4508
   70U      O2P 1706   4.946   6.967   3.401  0.0522  0.6996 -0.8172
   70U      O5' 1707   5.133   7.017   3.548 -0.0974  0.0316  0.7904
   70U      C5' 1708   5.189   7.126   3.624  0.1987 -0.5653  0.1856
   70U     H5'1 1709   5.184   7.101   3.730  1.3369  0.4774  0.5089
   70U     H5'2 1710   5.125   7.212   3.604 -0.3037 -1.2600 -1.2941
   70U      C4' 1711   5.333   7.152   3.597 -0.7039  0.1109  0.3672
   70U      H4' 1712   5.360   7.226   3.672  0.3875 -1.9670  2.1228
   70U      O4' 1713   5.397   7.025   3.613 -0.1717 -0.3471 -0.3727
   70U      C1' 1714   5.508   7.026   3.525 -0.3042 -0.4630  0.3118
   70U      H1' 1715   5.597   7.033   3.587 -0.9376  1.6933  1.0657
   70U       N1 1716   5.518   6.897   3.451  0.1823 -0.2287 -0.1801
   70U       C6 1717   5.404   6.836   3.402  0.7637  0.0002  0.6910
   70U       H6 1718   5.313   6.893   3.413  0.1936 -0.6985 -0.3305
   70U       C5 1719   5.405   6.715   3.339 -0.5273 -0.3055  0.6253
   70U       H5 1720   5.310   6.682   3.302 -0.9314  0.9536  0.4917
   70U       C4 1721   5.532   6.646   3.318 -0.2389  0.6366  0.1686
   70U       O4 1722   5.544   6.537   3.257  0.0992 -0.2137 -0.1393
   70U       N3 1723   5.643   6.717   3.362 -0.4212 -0.1999 -0.2579
   70U       H3 1724   5.733   6.675   3.348 -0.1007  0.8499 -1.5561
   70U       C2 1725   5.646   6.837   3.425  0.3748 -0.3223 -0.0363
   70U       O2 1726   5.753   6.890   3.451  0.2053 -0.1012 -0.3642
   70U      C3' 1727   5.368   7.201   3.455 -0.1022 -0.7009 -0.4220
   70U      H3' 1728   5.308   7.144   3.384  0.1165  0.4594 -1.5653
   70U      C2' 1729   5.508   7.151   3.435 -0.3092  0.3191 -0.6066
   70U     H2'1 1730   5.531   7.123   3.332 -1.4342 -2.3347 -0.2365
   70U      O2' 1731   5.604   7.238   3.490  0.1001  0.0731 -0.2475
   70U     HO'2 1732   5.559   7.323   3.494 -1.5535 -0.6859 -1.3948
   70U      O3' 1733   5.366   7.342   3.431 -0.2379 -0.1069  0.0049
   71A        P 1734   5.327   7.396   3.286  0.0947 -0.3343 -0.4328
   71A      O1P 1735   5.294   7.539   3.302  0.3510 -0.2778  0.7870
   71A      O2P 1736   5.230   7.301   3.227 -0.1156  0.5330 -0.0283
   71A      O5' 1737   5.449   7.392   3.194 -0.0191 -0.4469 -0.5282
   71A      C5' 1738   5.568   7.468   3.212 -0.0119 -0.0645 -0.2246
   71A     H5'1 1739   5.599   7.462   3.316 -0.5667  0.1959 -0.0464
   71A     H5'2 1740   5.552   7.572   3.184 -0.7805 -0.0440  0.2830
   71A      C4' 1741   5.675   7.395   3.143  0.8001 -0.6884 -0.0682
   71A      H4' 1742   5.767   7.451   3.157 -0.8797  2.5838 -1.0456
   71A      O4' 1743   5.687   7.259   3.194 -0.0773  0.2381 -0.0372
   71A      C1' 1744   5.769   7.187   3.098 -0.3586  0.4228  0.3946
   71A      H1' 1745   5.872   7.184   3.134 -0.3060 -0.7898  0.1842
   71A       N9 1746   5.705   7.050   3.078  0.6239  0.5097 -0.4269
   71A       C8 1747   5.573   7.010   3.085  0.0451  0.4766 -0.7619
   71A       H8 1748   5.495   7.081   3.108  0.4794  0.9859 -0.8536
   71A       N7 1749   5.545   6.886   3.069  0.2254  0.1408  0.3991
   71A       C5 1750   5.671   6.838   3.038  0.8819  0.2800  0.9144
   71A       C6 1751   5.723   6.717   2.990  0.3251  0.5053 -0.2575
   71A       N6 1752   5.648   6.607   2.983 -0.6235  0.9332 -0.6951
   71A      H61 1753   5.550   6.621   3.002 -0.3277 -0.5387  2.6424
   71A      H62 1754   5.690   6.518   2.960 -1.1331 -1.0576  4.6479
   71A       N1 1755   5.850   6.701   2.942 -0.0652 -0.5018 -0.3187
   71A       C2 1756   5.926   6.808   2.952 -0.0974 -0.7518  1.0023
   71A       H2 1757   6.028   6.791   2.922 -0.3932 -0.8705  0.0389
   71A       N3 1758   5.899   6.930   2.994  0.5755  0.1244  0.3873
   71A       C4 1759   5.767   6.938   3.033  0.3858 -0.1590  0.0729
   71A      C3' 1760   5.665   7.378   2.990  0.4050  0.8033  0.3866
   71A      H3' 1761   5.569   7.333   2.966  0.3586  0.7394  0.6899
   71A      C2' 1762   5.777   7.270   2.970  0.5486 -0.6438  0.8099
   71A     H2'1 1763   5.746   7.213   2.883  0.7821 -0.6143  0.7089
   71A      O2' 1764   5.910   7.322   2.957 -0.2589 -0.5537 -0.0762
   71A     HO'2 1765   5.937   7.294   2.869  0.8549 -0.3624  0.1887
   71A      O3' 1766   5.702   7.499   2.915 -0.0066 -0.0124 -0.0505
   72G        P 1767   5.665   7.506   2.764  0.0187  0.2250  0.3874
   72G      O1P 1768   5.696   7.645   2.726 -0.0025  0.1609  0.3985
   72G      O2P 1769   5.531   7.454   2.744 -0.4097  0.1714  0.6953
   72G      O5' 1770   5.762   7.412   2.688 -1.0433  0.5753 -0.1225
   72G      C5' 1771   5.884   7.460   2.635 -0.2522  1.0223 -0.0177
   72G     H5'1 1772   5.927   7.513   2.720  0.1260  1.1255 -0.2726
   72G     H5'2 1773   5.870   7.531   2.553 -1.1443  2.0551  0.9921
   72G      C4' 1774   5.982   7.347   2.600 -0.5650 -0.1952  0.4308
   72G      H4' 1775   6.080   7.384   2.572 -0.4098 -2.4018 -2.4394
   72G      O4' 1776   5.990   7.250   2.692 -0.3969  0.4415 -0.3839
   72G      C1' 1777   6.000   7.125   2.635 -0.6969  0.4811  0.0179
   72G      H1' 1778   6.092   7.075   2.663 -0.4666  0.2309 -1.1223
   72G       N9 1779   5.881   7.039   2.646  0.5863  0.9653  0.1141
   72G       C8 1780   5.747   7.064   2.660  0.6747 -0.0503  0.2690
   72G       H8 1781   5.713   7.166   2.660  0.8059 -0.0026 -0.2835
   72G       N7 1782   5.670   6.962   2.661  0.4865  0.4390  0.5445
   72G       C5 1783   5.760   6.854   2.632  0.2620  0.0524 -0.8581
   72G       C6 1784   5.747   6.714   2.603 -0.1578  0.4277 -0.1931
   72G       O6 1785   5.645   6.646   2.606 -0.1319  0.0758  0.1434
   72G       N1 1786   5.859   6.644   2.562 -0.3317 -0.3707  0.2772
   72G       H1 1787   5.855   6.544   2.549  1.0216 -0.2672 -1.3714
   72G       C2 1788   5.980   6.704   2.573  0.8476 -0.1529  0.1078
   72G       N2 1789   6.080   6.621   2.549  0.1289 -0.0422 -0.1224
   72G      H21 1790   6.055   6.526   2.525  0.0935 -0.2341  0.6539
   72G      H22 1791   6.174   6.651   2.566  0.8215 -0.9263 -2.0795
   72G       N3 1792   6.001   6.828   2.604 -0.5361 -1.3293  0.1682
   72G       C4 1793   5.890   6.902   2.631  0.5948  0.0644  0.6930
   72G      C3' 1794   5.930   7.283   2.464 -0.5907  0.4442 -0.3809
   72G      H3' 1795   5.824   7.261   2.455 -0.9639  2.3796 -1.0482
   72G      C2' 1796   6.018   7.160   2.484  0.2622  0.6095 -0.2031
   72G     H2'1 1797   5.993   7.075   2.421 -0.0866 -0.3673  1.1888
   72G      O2' 1798   6.159   7.178   2.478  0.4097  0.3100  0.4067
   72G     HO'2 1799   6.171   7.249   2.415  0.6060 -0.2584 -0.2002
   72G      O3' 1800   5.971   7.351   2.347 -0.2439  0.0535  0.3091
   73A        P 1801   5.920   7.313   2.204  0.0181 -0.1679 -0.3816
   73A      O1P 1802   5.959   7.419   2.111 -0.0462 -0.2814  0.4871
   73A      O2P 1803   5.776   7.279   2.214  0.6689  0.3149  0.4145
   73A      O5' 1804   5.997   7.169   2.171 -0.1919 -0.3557 -0.0448
   73A      C5' 1805   6.135   7.160   2.133  0.0819  0.5913  0.1404
   73A     H5'1 1806   6.194   7.187   2.220 -1.2469  1.7405  0.7286
   73A     H5'2 1807   6.158   7.236   2.058  0.8774 -1.2178 -1.5529
   73A      C4' 1808   6.175   7.019   2.094 -0.8547 -0.9357  0.1548
   73A      H4' 1809   6.281   7.014   2.067 -1.2302 -0.9506 -1.3806
   73A      O4' 1810   6.155   6.926   2.201 -0.0686  0.2518 -0.0888
   73A      C1' 1811   6.112   6.802   2.147  0.0554 -0.1010  0.3990
   73A      H1' 1812   6.180   6.720   2.171  3.1550  1.9274 -0.8330
   73A       N9 1813   5.976   6.763   2.183  0.0296 -0.1737 -0.5078
   73A       C8 1814   5.877   6.845   2.241 -0.2117  0.5037 -0.0868
   73A       H8 1815   5.894   6.952   2.241  0.1755  0.4425 -0.2328
   73A       N7 1816   5.764   6.784   2.267 -0.7456  0.2293  0.2473
   73A       C5 1817   5.802   6.652   2.232 -0.0920 -0.0048  0.2921
   73A       C6 1818   5.742   6.525   2.240  0.5488  0.2318 -0.0076
   73A       N6 1819   5.623   6.498   2.287  0.0657  0.0265 -0.1993
   73A      H61 1820   5.577   6.576   2.331  1.6201  0.6363  0.4037
   73A      H62 1821   5.592   6.402   2.288 -0.2773  0.1318 -0.8055
   73A       N1 1822   5.801   6.412   2.199  0.0646 -0.3480  0.3781
   73A       C2 1823   5.925   6.421   2.145  0.8540  0.0738  0.2407
   73A       H2 1824   5.965   6.328   2.107  0.3305 -0.0667  0.0254
   73A       N3 1825   5.992   6.535   2.126 -0.7184 -0.6822  0.3959
   73A       C4 1826   5.923   6.649   2.168 -0.0181  1.2264  0.4655
   73A      C3' 1827   6.104   6.961   1.971 -0.0264  0.5819 -0.0637
   73A      H3' 1828   5.998   6.989   1.975  0.2154  2.1358 -2.3337
   73A      C2' 1829   6.125   6.811   1.996 -0.3654  0.1964  0.6592
   73A     H2'1 1830   6.047   6.759   1.941  0.9117 -1.1134  0.0167
   73A      O2' 1831   6.258   6.776   1.944  0.7926  0.8205  0.2055
   73A     HO'2 1832   6.305   6.853   1.910  1.5205  0.9379  1.4070
   73A      O3' 1833   6.163   7.019   1.857  0.2285  0.0375 -0.4543
   74U        P 1834   6.096   7.001   1.714 -0.0330 -0.3941  0.1872
   74U      O1P 1835   6.181   7.074   1.621  0.0887  0.6589 -0.4002
   74U      O2P 1836   5.957   7.052   1.730 -0.3781 -0.6166  0.2051
   74U      O5' 1837   6.086   6.851   1.682  0.2443  0.0334  0.7334
   74U      C5' 1838   6.180   6.776   1.610 -0.0811  0.1302 -0.6690
   74U     H5'1 1839   6.275   6.773   1.664  0.7153 -2.0010 -2.0476
   74U     H5'2 1840   6.204   6.821   1.513  1.0377 -0.5303 -0.7232
   74U      C4' 1841   6.138   6.630   1.584 -0.3008  0.0748  0.0962
   74U      H4' 1842   6.225   6.583   1.537  1.3968  1.6868  1.4700
   74U      O4' 1843   6.103   6.561   1.704 -0.6512 -0.2054 -0.0335
   74U      C1' 1844   5.997   6.472   1.677 -0.3308  0.1745  1.1036
   74U      H1' 1845   6.039   6.373   1.696 -0.5448 -0.3371 -0.8586
   74U       N1 1846   5.873   6.504   1.761 -0.3620  0.1054 -0.1982
   74U       C6 1847   5.841   6.634   1.785 -0.3637  1.0766 -0.7662
   74U       H6 1848   5.894   6.718   1.742  1.5569  0.2712 -0.0745
   74U       C5 1849   5.728   6.663   1.855  1.0649 -0.2293 -0.2684
   74U       H5 1850   5.697   6.767   1.864  1.0459 -0.1873 -0.7895
   74U       C4 1851   5.637   6.556   1.904  0.5412  0.0877  0.6514
   74U       O4 1852   5.529   6.572   1.954 -0.0466  0.2431  0.2441
   74U       N3 1853   5.677   6.429   1.871 -0.0739 -0.0674 -0.1420
   74U       H3 1854   5.616   6.352   1.896  0.8911 -0.5476  0.7918
   74U       C2 1855   5.786   6.401   1.789 -0.9385 -0.7360 -0.0499
   74U       O2 1856   5.814   6.287   1.755  0.2944  0.6834  0.8672
   74U      C3' 1857   6.017   6.617   1.490 -0.4606 -0.1498 -0.0146
   74U      H3' 1858   5.940   6.689   1.515  1.6283  2.7799 -1.4689
   74U      C2' 1859   5.978   6.473   1.526 -0.3283 -0.4116  0.6116
   74U     H2'1 1860   5.870   6.461   1.510 -0.7630  1.2108  2.0510
   74U      O2' 1861   6.065   6.381   1.456  0.5906  0.1888  0.2599
   74U     HO'2 1862   6.063   6.405   1.363 -1.7758  3.1432  0.9392
   74U      O3' 1863   6.033   6.625   1.351 -0.2683  0.1287  0.6076
   75A        P 1864   5.923   6.685   1.255  0.3600 -0.3800  0.2300
   75A      O1P 1865   5.969   6.673   1.114  0.4178  0.3122 -0.0481
   75A      O2P 1866   5.882   6.818   1.299  0.5378  0.1101 -0.0443
   75A      O5' 1867   5.815   6.577   1.283  0.7188  0.4365 -0.5679
   75A      C5' 1868   5.813   6.440   1.227 -0.3430 -0.6047 -0.1862
   75A     H5'1 1869   5.912   6.397   1.241 -0.0204 -0.0963 -0.8324
   75A     H5'2 1870   5.797   6.453   1.120  1.0193 -1.5347 -0.5263
   75A      C4' 1871   5.703   6.341   1.274  0.0918 -0.4720  0.0343
   75A      H4' 1872   5.739   6.241   1.248  0.7039 -0.6981  1.6409
   75A      O4' 1873   5.687   6.325   1.418  0.4240  0.5085  0.8263
   75A      C1' 1874   5.555   6.277   1.443  0.1274 -1.0666  0.5035
   75A      H1' 1875   5.551   6.181   1.494 -0.6365 -0.9924  0.6039
   75A       N9 1876   5.483   6.380   1.527  0.4939 -0.8824  0.3898
   75A       C8 1877   5.523   6.502   1.580 -0.6756  0.2415  1.0522
   75A       H8 1878   5.625   6.534   1.562 -0.5482  0.0957  1.5004
   75A       N7 1879   5.436   6.561   1.657 -0.1738 -0.0729  0.4765
   75A       C5 1880   5.344   6.456   1.670 -0.0884 -0.4770 -0.2053
   75A       C6 1881   5.227   6.439   1.743  0.4182 -1.1402 -0.2389
   75A       N6 1882   5.171   6.529   1.826  0.4406  0.5940 -0.1743
   75A      H61 1883   5.195   6.627   1.831 -0.0152  0.6582  2.6468
   75A      H62 1884   5.094   6.500   1.885  0.5675  0.1169 -0.2350
   75A       N1 1885   5.166   6.324   1.754 -0.0058  0.3007  0.0687
   75A       C2 1886   5.214   6.230   1.670  0.3455 -0.5341 -0.2519
   75A       H2 1887   5.144   6.147   1.667 -1.2346  0.4377  3.8060
   75A       N3 1888   5.310   6.228   1.579  0.3833 -0.1460  0.3549
   75A       C4 1889   5.366   6.350   1.592 -0.3595 -0.2969 -0.0721
   75A      C3' 1890   5.565   6.366   1.211  0.0497  0.8932 -0.0658
   75A      H3' 1891   5.529   6.468   1.228 -1.2417  0.5440 -0.5633
   75A      C2' 1892   5.483   6.270   1.307  0.5204 -0.1944  0.1558
   75A     H2'1 1893   5.379   6.301   1.308  0.9743  1.4740  2.2968
   75A      O2' 1894   5.479   6.140   1.253 -0.6057  0.2971 -0.7045
   75A     HO'2 1895   5.392   6.137   1.213 -0.8341  1.4076 -0.3334
   75A      O3' 1896   5.560   6.335   1.073 -0.1034  0.2703  0.1768
   76A        P 1897   5.436   6.388   0.985  0.2859  0.0605  0.0815
   76A      O1P 1898   5.454   6.340   0.851  0.4121 -0.1753 -0.4340
   76A      O2P 1899   5.418   6.534   1.006  0.7723  0.3456 -0.8186
   76A      O5' 1900   5.302   6.321   1.049 -0.0652 -0.6236  0.1642
   76A      C5' 1901   5.258   6.200   0.997 -0.2332  0.9177 -0.3235
   76A     H5'1 1902   5.344   6.136   0.975 -1.7823 -1.2430 -0.3255
   76A     H5'2 1903   5.208   6.211   0.901  0.9097 -0.3533 -1.1062
   76A      C4' 1904   5.165   6.132   1.098 -0.2853  0.2695  0.0004
   76A      H4' 1905   5.167   6.027   1.070  0.5539  0.2331  0.1614
   76A      O4' 1906   5.191   6.153   1.235 -0.4360  0.1058  0.0734
   76A      C1' 1907   5.070   6.180   1.304  0.7870 -0.1299 -0.4919
   76A      H1' 1908   5.066   6.113   1.390  1.1331  0.2205 -0.1964
   76A       N9 1909   5.051   6.315   1.361 -0.2491 -0.1145  0.5007
   76A       C8 1910   5.122   6.432   1.347 -0.5752  1.0687 -0.5755
   76A       H8 1911   5.194   6.451   1.270 -0.5454 -1.7028 -1.3225
   76A       N7 1912   5.083   6.521   1.429  0.0989 -0.4807 -0.3453
   76A       C5 1913   4.978   6.463   1.498  0.4404 -0.4742 -0.0962
   76A       C6 1914   4.894   6.501   1.604  0.7268 -0.4864  1.2329
   76A       N6 1915   4.902   6.619   1.658 -0.0967  0.3565 -0.3449
   76A      H61 1916   4.968   6.691   1.629 -0.3047  0.5361 -0.3738
   76A      H62 1917   4.853   6.631   1.746  2.7254  0.2753  1.3727
   76A       N1 1918   4.799   6.424   1.653 -0.6896  0.6427  0.3587
   76A       C2 1919   4.783   6.308   1.592  0.3136  0.6080  0.6383
   76A       H2 1920   4.699   6.247   1.620  0.4563  0.6272  1.1233
   76A       N3 1921   4.866   6.244   1.508 -0.2943 -0.0151  0.1103
   76A       C4 1922   4.966   6.332   1.460  0.3871 -0.8768  0.0248
   76A      C3' 1923   5.025   6.194   1.077 -0.4143 -0.6113  0.0531
   76A      H3' 1924   5.041   6.301   1.071  3.0062 -1.0517 -0.6524
   76A      C2' 1925   4.949   6.158   1.208  0.0440 -0.1413 -0.1894
   76A     H2'1 1926   4.867   6.227   1.230 -1.1965 -1.2962 -1.0058
   76A      O2' 1927   4.912   6.019   1.212  0.1375  0.0909  0.3561
   76A     HO'2 1928   4.817   6.006   1.218  0.1271 -0.4850 -0.7183
   76A      O3' 1929   4.950   6.155   0.961  0.3504  0.0971  0.5538
   77U        P 1930   4.834   6.250   0.900  0.0183  0.2080  0.3993
   77U      O1P 1931   4.793   6.199   0.764  0.2047  0.1011  0.3923
   77U      O2P 1932   4.868   6.393   0.914 -0.4149  0.6080 -0.0189
   77U      O5' 1933   4.725   6.214   1.003  0.1161 -0.2075  0.3806
   77U      C5' 1934   4.659   6.092   1.008 -0.0073  0.0751 -0.5980
   77U     H5'1 1935   4.724   6.011   1.041  1.0367  1.2610  0.3454
   77U     H5'2 1936   4.623   6.060   0.910 -1.3039 -1.6073  0.3719
   77U      C4' 1937   4.534   6.098   1.107 -0.1710  0.2230  0.0666
   77U      H4' 1938   4.490   5.998   1.118  1.4431 -0.2174  4.6186
   77U      O4' 1939   4.565   6.158   1.231 -0.6727 -0.1131 -0.2625
   77U      C1' 1940   4.464   6.243   1.278  0.2030  0.5624 -0.6980
   77U      H1' 1941   4.427   6.201   1.372 -1.0649  3.8049  0.3872
   77U       N1 1942   4.520   6.378   1.302  0.2893  0.1377  0.4304
   77U       C6 1943   4.642   6.425   1.254  0.2355 -0.2775 -0.3722
   77U       H6 1944   4.704   6.383   1.176  2.0148  2.4808 -0.5943
   77U       C5 1945   4.699   6.539   1.301 -0.2818 -0.6665  0.3483
   77U       H5 1946   4.789   6.584   1.261 -1.8514  4.5442  1.9965
   77U       C4 1947   4.633   6.616   1.402  0.3735  0.1902  0.0512
   77U       O4 1948   4.671   6.719   1.446 -0.3699  0.2283 -0.2187
   77U       N3 1949   4.515   6.560   1.447  0.3670  0.1536  0.0359
   77U       H3 1950   4.456   6.605   1.516 -0.2456 -0.6242  0.0391
   77U       C2 1951   4.452   6.447   1.404 -0.3052  0.3390  0.8123
   77U       O2 1952   4.343   6.424   1.438 -0.0347  0.9669  0.3813
   77U      C3' 1953   4.427   6.191   1.053 -0.4034 -0.3447 -0.4887
   77U      H3' 1954   4.477   6.279   1.011 -0.4888 -0.3914 -0.6881
   77U      C2' 1955   4.358   6.241   1.177 -0.2991 -0.0547  0.3047
   77U     H2'1 1956   4.316   6.342   1.173 -1.7506 -0.6111  0.6124
   77U      O2' 1957   4.252   6.148   1.222 -0.6461  0.3522 -0.0190
   77U     HO'2 1958   4.197   6.109   1.153 -1.4466 -3.2235  2.3167
   77U      O3' 1959   4.344   6.138   0.952  0.3367 -0.3104 -0.1427
   78U        P 1960   4.263   6.222   0.840 -0.3832 -0.2705 -0.3799
   78U      O1P 1961   4.146   6.140   0.799 -0.1810  0.2713 -0.5243
   78U      O2P 1962   4.362   6.259   0.741 -0.3957 -0.6596 -0.5431
   78U      O5' 1963   4.211   6.344   0.922 -0.3233 -0.2946  0.3330
   78U      C5' 1964   4.079   6.340   0.974  0.3458  0.1748 -0.1306
   78U     H5'1 1965   4.072   6.251   1.037 -2.1894 -0.0002 -0.5642
   78U     H5'2 1966   4.002   6.339   0.897  1.3134  0.4238 -1.1167
   78U      C4' 1967   4.023   6.462   1.043 -0.6620  0.2964 -0.5549
   78U      H4' 1968   3.918   6.447   1.068 -0.6221 -1.2659 -1.2084
   78U      O4' 1969   4.106   6.502   1.156  0.3044 -0.0743 -0.2197
   78U      C1' 1970   4.085   6.641   1.182 -0.1985 -0.6242  0.1863
   78U      H1' 1971   4.018   6.652   1.267  2.0867 -3.1595  2.4989
   78U       N1 1972   4.223   6.708   1.211 -0.1934  0.5172 -0.4620
   78U       C6 1973   4.337   6.678   1.138  0.6510 -0.0533  0.2983
   78U       H6 1974   4.333   6.602   1.061  0.2752  1.0597 -0.8278
   78U       C5 1975   4.442   6.760   1.137 -0.6640 -0.3594  0.4675
   78U       H5 1976   4.520   6.733   1.067 -0.0376  2.5041 -0.0671
   78U       C4 1977   4.453   6.866   1.235  0.4866  0.2149  0.2656
   78U       O4 1978   4.553   6.931   1.251  1.0982 -0.3091 -0.2424
   78U       N3 1979   4.343   6.881   1.316  0.3314 -0.2947  0.6561
   78U       H3 1980   4.353   6.955   1.384 -1.1521  1.5528 -1.0208
   78U       C2 1981   4.225   6.818   1.301 -0.2806  0.0880  0.0847
   78U       O2 1982   4.132   6.853   1.374 -0.0058  0.5697 -0.0644
   78U      C3' 1983   4.033   6.583   0.954 -0.0042  0.5766 -0.3922
   78U      H3' 1984   4.134   6.585   0.913  0.8334  1.5455  1.5767
   78U      C2' 1985   4.016   6.696   1.058 -0.7921  0.5603 -0.0465
   78U     H2'1 1986   4.062   6.785   1.015  1.7140  0.3000  1.8523
   78U      O2' 1987   3.883   6.710   1.098 -0.2468 -0.1816 -0.3720
   78U     HO'2 1988   3.849   6.791   1.058  1.2506  1.3154  1.2259
   78U      O3' 1989   3.938   6.585   0.857 -0.7998  0.0950 -0.2567
   79A        P 1990   3.945   6.679   0.741  0.4707 -0.0231  0.2022
   79A      O1P 1991   3.832   6.646   0.646 -0.5476  0.0992 -0.0575
   79A      O2P 1992   4.082   6.684   0.681 -0.2979 -0.5659  0.5046
   79A      O5' 1993   3.921   6.822   0.811 -0.1023 -0.2023  0.2254
   79A      C5' 1994   3.784   6.865   0.832  0.7018  0.2162 -0.2247
   79A     H5'1 1995   3.731   6.787   0.887 -0.4921  0.8170 -0.4997
   79A     H5'2 1996   3.738   6.880   0.734  0.1449  1.9080  0.2617
   79A      C4' 1997   3.780   7.001   0.899 -0.8434  0.1365 -0.6698
   79A      H4' 1998   3.680   7.034   0.925 -0.9355  1.0046 -2.0324
   79A      O4' 1999   3.854   6.990   1.015 -0.1583  0.1187  0.1075
   79A      C1' 2000   3.905   7.115   1.054 -0.1275 -0.2214 -0.3667
   79A      H1' 2001   3.858   7.149   1.147  1.4962  0.9426  0.0703
   79A       N9 2002   4.054   7.115   1.081  0.4815  0.3204 -0.0616
   79A       C8 2003   4.146   7.044   1.012  0.0387  0.3133 -0.0902
   79A       H8 2004   4.117   6.971   0.937 -0.8648 -1.6603  2.0554
   79A       N7 2005   4.273   7.078   1.041 -0.0092  0.5340 -0.3750
   79A       C5 2006   4.256   7.170   1.145 -0.3394  0.0544 -0.0004
   79A       C6 2007   4.338   7.248   1.231 -0.5931 -0.3288 -0.1271
   79A       N6 2008   4.470   7.237   1.240 -0.2571  0.6360  1.0926
   79A      H61 2009   4.519   7.180   1.173  0.3247  1.5324  0.7495
   79A      H62 2010   4.519   7.288   1.312  0.7212  0.8041  0.3199
   79A       N1 2011   4.293   7.341   1.315 -0.2449  0.1702 -0.1742
   79A       C2 2012   4.164   7.365   1.314  0.3515 -0.4834  0.0920
   79A       H2 2013   4.129   7.454   1.362 -2.6515 -0.5649 -1.7012
   79A       N3 2014   4.072   7.304   1.241 -0.3460  0.6356  0.4947
   79A       C4 2015   4.120   7.194   1.166 -0.9350 -0.3462  0.1366
   79A      C3' 2016   3.841   7.119   0.820 -0.5643  0.8702 -0.3698
   79A      H3' 2017   3.933   7.077   0.780 -0.2590  0.7342  0.4430
   79A      C2' 2018   3.874   7.211   0.939 -0.0768  0.3826 -0.1265
   79A     H2'1 2019   3.962   7.270   0.913 -1.0524  0.6548 -3.3472
   79A      O2' 2020   3.770   7.293   0.987  0.6037 -0.0807  0.0790
   79A     HO'2 2021   3.797   7.383   0.964 -0.8250  0.2613 -0.3592
   79A      O3' 2022   3.754   7.180   0.724  0.0435 -0.0487  0.8011
   80A        P 2023   3.808   7.277   0.611 -0.3155  0.2782  0.3405
   80A      O1P 2024   3.703   7.284   0.503  0.4650  0.4482 -0.1712
   80A      O2P 2025   3.946   7.245   0.573 -0.0710 -0.8520  0.2728
   80A      O5' 2026   3.825   7.416   0.675 -0.4353 -0.0339  0.2990
   80A      C5' 2027   3.723   7.494   0.730 -0.2151  0.1140  0.4935
   80A     H5'1 2028   3.641   7.435   0.772  0.8021 -1.7501 -0.0028
   80A     H5'2 2029   3.676   7.549   0.649 -0.5535  0.6825  1.0693
   80A      C4' 2030   3.795   7.594   0.829  0.1470 -0.0494  0.4890
   80A      H4' 2031   3.717   7.649   0.882  0.6829  0.2344  0.9850
   80A      O4' 2032   3.862   7.536   0.928 -0.3497  0.2423  0.3568
   80A      C1' 2033   3.969   7.624   0.956  0.6022 -0.1177  0.1129
   80A      H1' 2034   3.960   7.659   1.059  1.5292  2.3170 -0.5712
   80A       N9 2035   4.103   7.566   0.952 -0.3254 -0.3353  0.2504
   80A       C8 2036   4.158   7.466   0.880  0.4056  0.1085 -0.2369
   80A       H8 2037   4.102   7.417   0.802  5.4949 -1.1536 -3.5794
   80A       N7 2038   4.280   7.439   0.900  0.0433 -0.4314 -0.3702
   80A       C5 2039   4.313   7.532   1.007  0.5044  0.5386 -0.2934
   80A       C6 2040   4.428   7.558   1.085 -0.2234 -0.3340  0.4790
   80A       N6 2041   4.550   7.493   1.085 -0.1937 -0.7803 -0.5165
   80A      H61 2042   4.551   7.398   1.049 -1.8896 -1.1908  0.4324
   80A      H62 2043   4.635   7.506   1.139 -0.7825  0.1633  0.1981
   80A       N1 2044   4.427   7.653   1.176 -0.0905  0.2286  0.1258
   80A       C2 2045   4.312   7.721   1.199  0.1037 -0.4626  0.1496
   80A       H2 2046   4.319   7.800   1.272 -0.3543 -0.4610  0.1921
   80A       N3 2047   4.195   7.708   1.129  0.3232  0.0473 -0.0678
   80A       C4 2048   4.202   7.602   1.041 -0.1931 -0.5416  0.3874
   80A      C3' 2049   3.888   7.681   0.753  0.4205  0.1615  0.3677
   80A      H3' 2050   3.942   7.614   0.687 -0.1844 -0.2913  0.3322
   80A      C2' 2051   3.966   7.744   0.866  0.4472  0.6066 -0.0806
   80A     H2'1 2052   4.068   7.764   0.835  0.6680  0.1982  0.3724
   80A      O2' 2053   3.903   7.858   0.924 -0.1761 -0.2400 -0.3803
   80A     HO'2 2054   3.928   7.927   0.864  0.8868  1.3328  1.7286
   80A      O3' 2055   3.814   7.775   0.678  0.0793  0.2810 -0.2612
   81U        P 2056   3.875   7.878   0.582 -0.2371  0.4207  0.5684
   81U      O1P 2057   3.768   7.934   0.498  0.4058 -0.0772 -0.0070
   81U      O2P 2058   3.993   7.820   0.514  0.2948 -0.5686 -0.3516
   81U      O5' 2059   3.931   7.993   0.678 -0.1542  0.1045  0.1502
   81U      C5' 2060   3.851   8.104   0.726 -0.1084 -0.0208  0.5091
   81U     H5'1 2061   3.786   8.061   0.802  1.0694  0.2099  1.6814
   81U     H5'2 2062   3.806   8.159   0.644 -0.6619 -1.5059 -0.2343
   81U      C4' 2063   3.954   8.182   0.803 -0.3194  0.6573  0.2758
   81U      H4' 2064   3.900   8.257   0.860 -1.0851  0.7416 -0.5511
   81U      O4' 2065   4.021   8.095   0.890 -0.0986  0.4112 -0.1048
   81U      C1' 2066   4.144   8.156   0.929 -0.1258  0.0210  0.0098
   81U      H1' 2067   4.137   8.196   1.030  3.9838  0.0979  0.4105
   81U       N1 2068   4.248   8.047   0.938  0.5299  0.1701 -0.5910
   81U       C6 2069   4.274   7.958   0.826 -0.1231 -0.8455 -1.2701
   81U       H6 2070   4.203   7.951   0.746 -2.2442 -0.4247  0.4752
   81U       C5 2071   4.389   7.883   0.825 -0.6799  0.1509  0.0761
   81U       H5 2072   4.408   7.819   0.741  1.4462  1.1678 -0.2792
   81U       C4 2073   4.491   7.888   0.930  0.3822  0.2929  0.3827
   81U       O4 2074   4.583   7.818   0.952 -0.1975 -0.0534  0.5903
   81U       N3 2075   4.463   7.982   1.026 -0.0957  0.0212 -0.2854
   81U       H3 2076   4.524   7.985   1.107 -2.2286  1.8449  1.3947
   81U       C2 2077   4.348   8.060   1.031  0.1179 -0.0562 -0.5599
   81U       O2 2078   4.345   8.151   1.111 -0.4311  0.7700  0.8793
   81U      C3' 2079   4.063   8.242   0.719 -0.3595 -0.0941  0.1141
   81U      H3' 2080   4.101   8.164   0.653 -2.3799 -1.7854  0.8404
   81U      C2' 2081   4.173   8.269   0.827 -0.3327  0.2820 -0.1747
   81U     H2'1 2082   4.270   8.244   0.782 -0.7218  0.4365 -1.1235
   81U      O2' 2083   4.174   8.398   0.883 -0.5155  0.1730  0.2578
   81U     HO'2 2084   4.198   8.455   0.810 -0.2310  0.1391  0.3274
   81U      O3' 2085   4.020   8.357   0.652  0.0435 -0.3602 -0.1100
   82U        P 2086   4.110   8.417   0.540  0.1616  0.3288 -0.4832
   82U      O1P 2087   4.031   8.516   0.464  0.1001  0.3924  0.0930
   82U      O2P 2088   4.161   8.307   0.468  0.1229 -0.5129  0.2236
   82U      O5' 2089   4.221   8.494   0.614  0.2283 -0.2983 -1.2298
   82U      C5' 2090   4.193   8.629   0.664  0.6075  0.1423  0.4755
   82U     H5'1 2091   4.108   8.636   0.731  2.7518  1.5298  3.2634
   82U     H5'2 2092   4.173   8.685   0.573  0.9804 -1.5239 -0.6994
   82U      C4' 2093   4.319   8.698   0.730  0.3951 -0.0206 -0.1291
   82U      H4' 2094   4.295   8.802   0.751  0.8447 -0.3672  2.4933
   82U      O4' 2095   4.351   8.634   0.855  0.9563 -0.0793 -0.3134
   82U      C1' 2096   4.493   8.645   0.873  0.7735  0.1654  0.4986
   82U      H1' 2097   4.515   8.704   0.963 -2.8130  0.3889  1.3772
   82U       N1 2098   4.552   8.504   0.875  0.8411  0.3241  0.7259
   82U       C6 2099   4.521   8.403   0.784  0.6181 -0.4144 -0.1606
   82U       H6 2100   4.462   8.425   0.697 -0.0369  1.1006  0.6352
   82U       C5 2101   4.572   8.277   0.799 -0.1968 -0.0748  1.0534
   82U       H5 2102   4.548   8.194   0.734  0.7785  1.6327 -1.6746
   82U       C4 2103   4.650   8.245   0.914  0.3428 -0.3116  0.2130
   82U       O4 2104   4.686   8.133   0.947 -0.0280 -0.3794 -0.0551
   82U       N3 2105   4.693   8.354   0.986 -0.3015  0.4268 -0.0498
   82U       H3 2106   4.749   8.344   1.069  0.0403 -0.5781 -0.3867
   82U       C2 2107   4.647   8.483   0.970 -0.0694 -0.1322  0.7434
   82U       O2 2108   4.691   8.572   1.042  0.3870 -0.0108  0.8799
   82U      C3' 2109   4.445   8.709   0.647 -0.2556 -0.0729 -0.7935
   82U      H3' 2110   4.459   8.619   0.589 -1.9288  0.5241 -2.2230
   82U      C2' 2111   4.549   8.731   0.759  0.1084  0.0467  0.5870
   82U     H2'1 2112   4.645   8.696   0.724  0.7111  0.2800  1.9477
   82U      O2' 2113   4.563   8.861   0.810 -0.1105 -0.3787 -0.6790
   82U     HO'2 2114   4.627   8.903   0.753 -0.9327  1.8263 -0.0753
   82U      O3' 2115   4.455   8.816   0.552 -0.1303 -0.2597 -0.3453
   82U      H3T 2116   4.432   8.790   0.463 -1.1476  0.6328 -0.3670
   8.62519   8.62519   6.09892   0.00000   0.00000   0.00000   0.00000   4.31259   4.31259
