# Supplementary material for: Constant-pH Molecular Dynamics of Cationic Peptide Dendrimers Binding to siRNA
Source: J Chem Inf Model. 2026 Feb 5;66(8):4734–43. doi: 10.1021/acs.jcim.5c02636 (PMC13126635; doi:10.1021/acs.jcim.5c02636)
Supplement: Supplementary file 2 [file ci5c02636_si_002.zip › zip/MH47_07_in_10.gro]

Protein t=   0.00000
 2116
    1LY0      N    1   5.174   8.612   4.025 -0.0375  0.4212 -0.8579
    1LY0     H1    2   5.081   8.649   4.009 -1.2131 -2.3268 -1.0060
    1LY0     H2    3   5.159   8.531   4.084  2.2528  0.1923 -0.5055
    1LY0     H3    4   5.234   8.676   4.073  1.8170 -1.0288 -1.1255
    1LY0     CA    5   5.248   8.573   3.898  0.6612 -0.2099 -0.0303
    1LY0     HA    6   5.193   8.503   3.835 -0.0441  1.1411 -0.9794
    1LY0     CB    7   5.253   8.697   3.805 -0.2924 -0.6229 -0.5888
    1LY0    HB1    8   5.283   8.663   3.706  1.3911  3.6290 -1.7566
    1LY0    HB2    9   5.328   8.766   3.842 -1.3265  0.8286 -1.1190
    1LY0     CG   10   5.121   8.773   3.791 -0.2831  0.3180 -0.2567
    1LY0    HG1   11   5.084   8.816   3.884  2.1630  1.9538  0.0452
    1LY0    HG2   12   5.037   8.708   3.765  0.1881  0.0420 -1.1394
    1LY0     CD   13   5.125   8.883   3.684 -0.0241  0.7000 -0.4771
    1LY0    HD1   14   5.152   8.830   3.593  1.4806 -2.1081  1.4670
    1LY0    HD2   15   5.198   8.960   3.712  0.4304  0.3067 -0.5687
    1LY0     CE   16   4.997   8.966   3.672  0.1013 -0.4249 -0.0032
    1LY0    HE1   17   4.914   8.895   3.668 -1.4090  1.0880  1.8939
    1LY0    HE2   18   5.000   9.014   3.575 -1.6987 -1.2785 -0.5395
    1LY0     NZ   19   4.980   9.067   3.782  0.2056  0.0232  0.4023
    1LY0    HZ1   20   4.960   9.033   3.875  0.4092  0.7862  0.7289
    1LY0    HZ2   21   5.064   9.122   3.790  0.7870 -1.0813  2.6629
    1LY0    HZ3   22   4.901   9.123   3.754 -0.4324 -0.4807  1.1582
    1LY0      C   23   5.387   8.521   3.934 -0.2435 -0.0473 -0.4020
    1LY0      O   24   5.488   8.591   3.936  0.0354 -0.3218  0.2989
    2LER      N   25   5.401   8.390   3.953 -0.3428 -0.0807 -0.9438
    2LER      H   26   5.318   8.333   3.956  0.8743 -1.9199  1.4026
    2LER     CA   27   5.537   8.328   3.969 -0.7834 -0.5455  0.4332
    2LER     HA   28   5.584   8.370   4.058 -0.6923  1.8024 -0.6201
    2LER     CB   29   5.519   8.168   3.989 -0.2290 -0.1163 -0.3073
    2LER    HB1   30   5.467   8.125   3.904  0.1141  0.2182 -0.6922
    2LER    HB2   31   5.458   8.148   4.077  1.6759  0.0344  1.1207
    2LER     CG   32   5.649   8.095   4.027  0.1534  0.5601  0.2445
    2LER     HG   33   5.721   8.106   3.947  0.0134 -1.9585 -0.3165
    2LER    CD1   34   5.721   8.141   4.150 -0.6383 -0.4633  0.7350
    2LER   HD11   35   5.650   8.135   4.233 -0.7044 -1.9134  0.5955
    2LER   HD12   36   5.811   8.082   4.163  1.1112  2.0888  0.9490
    2LER   HD13   37   5.758   8.244   4.149  0.6203 -0.8891  1.6446
    2LER    CD2   38   5.615   7.946   4.046  0.4248  0.3694  0.1244
    2LER   HD21   39   5.559   7.903   3.963  3.6639 -1.6963 -1.1911
    2LER   HD22   40   5.706   7.890   4.065  0.8952  0.8678 -0.6241
    2LER   HD23   41   5.561   7.923   4.138 -0.1917 -0.6481 -0.4723
    2LER      C   42   5.639   8.366   3.853  0.0462  0.1094  0.4463
    2LER      O   43   5.633   8.305   3.744 -0.2668 -0.6371 -0.3433
    3LYR      N   44   5.745   8.445   3.882  0.1741 -0.3586  0.3105
    3LYR      H   45   5.753   8.491   3.971  1.3072 -0.2503  0.1660
    3LYR     CA   46   5.851   8.485   3.793 -0.2754  0.0283 -0.4260
    3LYR     HA   47   5.804   8.530   3.706 -1.7346 -1.4352 -0.4483
    3LYR     CB   48   5.943   8.585   3.861 -0.0905 -0.2910 -0.5391
    3LYR    HB1   49   5.991   8.532   3.943 -2.4294 -0.3387  0.8716
    3LYR    HB2   50   5.880   8.658   3.910  1.1559 -0.2360  1.0691
    3LYR     CG   51   6.049   8.658   3.776  0.8612 -0.7047 -0.3229
    3LYR    HG1   52   6.115   8.588   3.726  0.6188  0.1239 -1.8784
    3LYR    HG2   53   6.098   8.719   3.851 -2.4282 -0.1694  1.6191
    3LYR     CD   54   5.998   8.761   3.672  0.6662 -0.4501 -0.1373
    3LYR    HD1   55   5.934   8.699   3.610  0.0001 -0.8167  0.8880
    3LYR    HD2   56   6.080   8.781   3.603  0.9030  2.1276  0.7575
    3LYR     CE   57   5.904   8.870   3.725 -0.4630  0.0881 -0.3345
    3LYR    HE1   58   5.837   8.829   3.800  1.7529  1.5757  2.7039
    3LYR    HE2   59   5.838   8.897   3.642 -1.5962 -0.9379  0.2028
    3LYR     NZ   60   5.978   8.984   3.773 -0.4103  0.3208 -0.1633
    3LYR    HZ1   61   6.030   9.043   3.709 -0.3530  1.1717  0.6413
    3LYR      C   62   5.930   8.362   3.735  0.6235  0.7159 -0.1851
    3LYR      O   63   5.977   8.374   3.624 -0.0393  0.1620 -0.9941
    4LER      N   64   5.934   8.244   3.808 -1.1727 -0.1964  0.3137
    4LER      H   65   5.907   8.246   3.905  2.7960  0.3226  1.5632
    4LER     CA   66   6.015   8.132   3.754 -0.3773  0.4071  0.1588
    4LER     HA   67   6.116   8.171   3.739  0.4848 -2.0393 -0.8125
    4LER     CB   68   6.026   8.028   3.866 -0.4365  0.1100 -0.8060
    4LER    HB1   69   6.080   7.941   3.829  1.6352  2.0788 -2.7431
    4LER    HB2   70   5.925   7.994   3.889 -0.8850  2.2406  0.7747
    4LER     CG   71   6.087   8.062   4.003  0.2171 -0.4185  0.1627
    4LER     HG   72   6.022   8.142   4.039 -1.9370 -1.1190 -1.9085
    4LER    CD1   73   6.080   7.957   4.108  0.1735  0.4623 -0.4177
    4LER   HD11   74   5.984   7.906   4.118  0.6711 -0.3242  0.5463
    4LER   HD12   75   6.149   7.876   4.084 -1.1702 -0.6749 -0.6092
    4LER   HD13   76   6.102   8.004   4.204 -1.2622  0.1620  0.0909
    4LER    CD2   77   6.237   8.091   3.970 -0.3313  0.0916  0.1313
    4LER   HD21   78   6.285   8.004   3.926  1.5537  2.1725 -2.2298
    4LER   HD22   79   6.244   8.194   3.935  1.8900  0.3899  1.2351
    4LER   HD23   80   6.295   8.106   4.061  2.3681 -0.8608 -1.3235
    4LER      C   81   5.948   8.071   3.625  0.2814  0.1691 -0.5416
    4LER      O   82   6.013   8.000   3.543  0.3065 -0.3881  0.2472
    5LER      N   83   5.821   8.090   3.611 -0.6708  0.0974 -0.2221
    5LER      H   84   5.774   8.157   3.671 -0.5650 -0.7679  0.8536
    5LER     CA   85   5.742   8.047   3.493  0.3854  0.5904 -1.1768
    5LER     HA   86   5.805   7.972   3.446 -0.7345 -1.5544  0.5670
    5LER     CB   87   5.622   7.958   3.541 -0.0558 -0.1420 -0.5829
    5LER    HB1   88   5.582   7.915   3.449  1.6379  1.2855 -2.0695
    5LER    HB2   89   5.556   8.036   3.581  1.8223  0.8477  0.7504
    5LER     CG   90   5.641   7.847   3.651 -0.5505 -0.4930  0.2472
    5LER     HG   91   5.687   7.890   3.740  2.0894  0.3422 -1.3844
    5LER    CD1   92   5.504   7.784   3.684  0.0902  0.2806  0.0410
    5LER   HD11   93   5.507   7.710   3.764 -0.0881 -0.5397 -0.6865
    5LER   HD12   94   5.433   7.865   3.703  1.8883  1.8530  0.3109
    5LER   HD13   95   5.475   7.732   3.592 -0.7643 -0.5702  0.7627
    5LER    CD2   96   5.734   7.724   3.608  0.4897  0.2626 -0.2971
    5LER   HD21   97   5.706   7.686   3.510 -0.0150  1.6413 -0.7177
    5LER   HD22   98   5.834   7.765   3.592  1.4404 -1.3139  1.2476
    5LER   HD23   99   5.733   7.650   3.688  1.1690 -0.5776 -1.0492
    5LER      C  100   5.703   8.164   3.405  0.1442 -0.2429  1.1342
    5LER      O  101   5.626   8.151   3.309 -0.7228  0.0312  0.5907
    6LYR      N  102   5.747   8.284   3.437  0.3341 -0.6908  0.4228
    6LYR      H  103   5.816   8.288   3.512 -0.2152  0.4052  0.8914
    6LYR     CA  104   5.732   8.397   3.343  0.4746 -1.1225 -0.3033
    6LYR     HA  105   5.630   8.394   3.305  0.6794 -2.0258 -0.7948
    6LYR     CB  106   5.740   8.532   3.421 -0.0629 -0.1882 -0.5021
    6LYR    HB1  107   5.772   8.606   3.348  0.9172 -0.6888 -0.6008
    6LYR    HB2  108   5.819   8.532   3.497  0.7890  1.8262 -1.3132
    6LYR     CG  109   5.612   8.581   3.488  0.2421  0.3294  0.0904
    6LYR    HG1  110   5.643   8.659   3.558 -0.4588  2.2830 -1.6681
    6LYR    HG2  111   5.568   8.495   3.537 -1.4309 -0.7003 -2.9195
    6LYR     CD  112   5.508   8.646   3.398 -0.4616  0.5764  0.5886
    6LYR    HD1  113   5.489   8.574   3.319 -3.5005 -1.0339  2.5802
    6LYR    HD2  114   5.540   8.746   3.370 -0.7470  0.3910 -0.4515
    6LYR     CE  115   5.371   8.657   3.475  0.8360 -0.3482  0.5336
    6LYR    HE1  116   5.372   8.718   3.565  1.2383  1.8119 -0.8686
    6LYR    HE2  117   5.356   8.551   3.498  0.0758 -0.3559  0.0083
    6LYR     NZ  118   5.276   8.705   3.381 -0.4878  0.6858 -0.1893
    6LYR    HZ1  119   5.305   8.762   3.303  0.2723  2.6088  1.4231
    6LYR      C  120   5.828   8.398   3.220  1.1374 -0.5730  0.0438
    6LYR      O  121   5.941   8.440   3.235  0.1901  0.2478  0.3434
    7LER      N  122   5.791   8.344   3.102 -0.2515 -0.3521 -0.0018
    7LER      H  123   5.701   8.300   3.085 -0.2573 -0.9164  1.3748
    7LER     CA  124   5.874   8.350   2.985 -0.3662  0.3863  0.3151
    7LER     HA  125   5.978   8.342   3.016 -0.2229  0.8929 -0.0214
    7LER     CB  126   5.838   8.232   2.887 -0.6236 -0.7939 -0.3111
    7LER    HB1  127   5.883   8.242   2.788 -1.4657 -2.0965 -0.8559
    7LER    HB2  128   5.729   8.219   2.885 -1.1689  1.8773  3.2227
    7LER     CG  129   5.896   8.107   2.945  0.2721  0.6328 -0.2593
    7LER     HG  130   6.003   8.127   2.944  0.2546  1.0061 -2.7211
    7LER    CD1  131   5.844   8.047   3.076  0.1530  0.2052 -0.5341
    7LER   HD11  132   5.740   8.014   3.067  0.0098  0.7271 -0.8612
    7LER   HD12  133   5.900   7.955   3.087  0.8672  0.1559 -3.6458
    7LER   HD13  134   5.856   8.111   3.163 -0.4787  1.8277 -1.5893
    7LER    CD2  135   5.869   7.989   2.839 -0.1838  0.4659  0.6275
    7LER   HD21  136   5.762   7.977   2.828 -0.2312  1.3371  0.0528
    7LER   HD22  137   5.907   8.033   2.746 -1.2302  0.2324  0.0753
    7LER   HD23  138   5.914   7.894   2.867 -0.8376  0.3490  1.3085
    7LER      C  139   5.860   8.484   2.903  0.4768  0.2712 -0.1043
    7LER      O  140   5.748   8.528   2.881  0.3893 -0.0643 -0.3019
    8LER      N  141   5.973   8.541   2.859  0.2085  0.0519 -0.1654
    8LER      H  142   6.056   8.491   2.887 -0.4297 -0.8631  0.1435
    8LER     CA  143   5.982   8.668   2.780 -0.3982  0.2647  0.1177
    8LER     HA  144   5.960   8.752   2.846  1.2851  0.7371  0.1340
    8LER     CB  145   6.137   8.685   2.760 -0.1186 -0.1394  0.8729
    8LER    HB1  146   6.159   8.604   2.690 -0.9432 -0.3360  0.8302
    8LER    HB2  147   6.186   8.673   2.856  0.6963 -0.9845  0.3693
    8LER     CG  148   6.187   8.811   2.688  0.2726  0.6504 -0.2448
    8LER     HG  149   6.135   8.817   2.593 -0.8337  1.7141  0.4033
    8LER    CD1  150   6.159   8.943   2.752  0.2751  0.4898 -0.4895
    8LER   HD11  151   6.051   8.952   2.765  0.3946 -0.5693  1.6580
    8LER   HD12  152   6.209   8.951   2.849 -0.4136 -0.6223 -0.0241
    8LER   HD13  153   6.196   9.020   2.684 -2.1170  1.5151 -0.7131
    8LER    CD2  154   6.334   8.801   2.653 -0.0667 -0.2028  0.4338
    8LER   HD21  155   6.346   8.700   2.614  1.7005  0.8159 -1.8913
    8LER   HD22  156   6.361   8.871   2.574 -1.2959  2.1768  1.9981
    8LER   HD23  157   6.403   8.814   2.736 -0.5219 -0.1501  0.8079
    8LER      C  158   5.912   8.670   2.649 -0.1495  0.2575  0.4701
    8LER      O  159   5.948   8.593   2.558  1.0714 -0.5988  0.0709
    9LYR      N  160   5.811   8.756   2.640 -0.9789 -0.1721 -0.4638
    9LYR      H  161   5.790   8.798   2.730 -0.2922  0.4181 -0.5621
    9LYR     CA  162   5.727   8.778   2.520  0.5493 -0.1794  0.2291
    9LYR     HA  163   5.674   8.687   2.492  0.0347  0.7073 -1.9667
    9LYR     CB  164   5.636   8.892   2.536 -0.7729  0.4150 -0.6060
    9LYR    HB1  165   5.596   8.924   2.440 -0.4387  0.3177 -0.7765
    9LYR    HB2  166   5.697   8.966   2.589  2.2421 -1.5705 -1.1105
    9LYR     CG  167   5.514   8.860   2.628  0.0613 -0.0290 -0.0817
    9LYR    HG1  168   5.546   8.813   2.721 -1.7454  1.1508  1.2033
    9LYR    HG2  169   5.438   8.797   2.580  0.2062 -0.2751  0.0084
    9LYR     CD  170   5.430   8.982   2.673 -0.0173  0.3282 -0.7597
    9LYR    HD1  171   5.341   8.947   2.727  1.7565 -1.3341  1.2893
    9LYR    HD2  172   5.408   9.042   2.585 -1.0647  0.0236 -0.7243
    9LYR     CE  173   5.517   9.067   2.769 -0.2830 -0.5780 -0.0651
    9LYR    HE1  174   5.456   9.155   2.789  0.8843  0.1460  0.3683
    9LYR    HE2  175   5.607   9.097   2.715 -0.3017  1.6288  1.0371
    9LYR     NZ  176   5.537   9.001   2.907 -0.1631 -0.6444  0.4613
    9LYR    HZ1  177   5.455   8.989   2.964 -1.2004  0.1340 -0.8331
    9LYR      C  178   5.804   8.813   2.391  0.9008 -0.3692  0.2978
    9LYR      O  179   5.770   8.758   2.286 -0.2036  0.4362 -0.3201
   10LER      N  180   5.909   8.890   2.398 -0.4514 -0.5196 -0.3459
   10LER      H  181   5.922   8.947   2.480  0.2182 -0.5577 -0.4198
   10LER     CA  182   5.989   8.911   2.278 -0.1044 -0.0929  0.6334
   10LER     HA  183   5.923   8.944   2.197 -0.1887 -0.4188  0.5695
   10LER     CB  184   6.096   9.021   2.310  0.6348  0.7588  0.5799
   10LER    HB1  185   6.152   8.987   2.396 -0.6448  0.7480  1.4393
   10LER    HB2  186   6.042   9.111   2.339  0.1269  0.2778  1.1703
   10LER     CG  187   6.199   9.052   2.201 -0.0769 -0.3389 -0.3246
   10LER     HG  188   6.151   9.034   2.105 -2.6476 -2.7521  1.2496
   10LER    CD1  189   6.224   9.208   2.210  0.0207  0.9526  0.3380
   10LER   HD11  190   6.244   9.240   2.313 -0.6734 -0.6505  1.0065
   10LER   HD12  191   6.302   9.245   2.144 -1.4326  3.0195 -0.2964
   10LER   HD13  192   6.137   9.255   2.165 -0.6111  0.7760  1.3373
   10LER    CD2  193   6.336   8.981   2.216  0.3475 -0.0262 -0.2374
   10LER   HD21  194   6.394   8.997   2.125  0.4162  0.3693 -0.1283
   10LER   HD22  195   6.398   9.004   2.303  1.5127  1.3193 -1.3631
   10LER   HD23  196   6.313   8.875   2.218 -1.4727  0.3353 -0.5927
   10LER      C  197   6.053   8.780   2.213  0.1126 -0.0400 -0.1000
   10LER      O  198   6.086   8.791   2.099 -0.1707  0.1548  0.5591
   11LER      N  199   6.056   8.665   2.282 -0.3228 -0.1572 -0.8217
   11LER      H  200   6.027   8.667   2.379 -0.1778 -0.2835 -0.7742
   11LER     CA  201   6.088   8.526   2.236  0.0221 -0.2871  0.2506
   11LER     HA  202   6.145   8.539   2.144  0.6794  0.8275  0.7986
   11LER     CB  203   6.183   8.461   2.344  0.2714  0.2614  0.6808
   11LER    HB1  204   6.196   8.356   2.317  2.7303  0.6054  0.2663
   11LER    HB2  205   6.131   8.479   2.438 -1.3829 -1.0711  0.0757
   11LER     CG  206   6.323   8.524   2.355 -0.2395 -0.4883  0.4525
   11LER     HG  207   6.310   8.631   2.368 -1.6607 -0.5289 -0.4502
   11LER    CD1  208   6.408   8.448   2.463 -0.1763 -0.6277  1.0677
   11LER   HD11  209   6.358   8.462   2.559  2.0839 -0.6408  2.3153
   11LER   HD12  210   6.407   8.341   2.443  1.0749 -0.9361  2.4485
   11LER   HD13  211   6.508   8.492   2.457 -0.4730 -0.1300 -0.7275
   11LER    CD2  212   6.396   8.507   2.224  0.7439  0.0090  0.3200
   11LER   HD21  213   6.368   8.577   2.145  0.7276 -0.6251 -0.2557
   11LER   HD22  214   6.504   8.521   2.233  0.8259  0.8025 -1.3846
   11LER   HD23  215   6.381   8.406   2.185  2.7460  0.3797 -1.6317
   11LER      C  216   5.967   8.432   2.215  0.2656  0.4913  0.7129
   11LER      O  217   5.976   8.336   2.136  0.0881 -0.0522 -0.0284
   12LER      N  218   5.851   8.462   2.270 -0.1737  0.3126  0.4374
   12LER      H  219   5.847   8.552   2.316  1.5214  0.8933 -0.4629
   12LER     CA  220   5.728   8.394   2.239  0.6899  0.3259  0.4182
   12LER     HA  221   5.742   8.285   2.241  2.4776  0.5311  0.9883
   12LER     CB  222   5.630   8.414   2.353 -0.3114 -0.4925  0.0808
   12LER    HB1  223   5.530   8.372   2.340 -1.7373  1.2072  3.8980
   12LER    HB2  224   5.628   8.523   2.359 -1.3991 -0.5804  3.2920
   12LER     CG  225   5.679   8.362   2.492 -0.6573 -0.9396 -0.3575
   12LER     HG  226   5.758   8.422   2.537  0.9156 -3.3160  0.2425
   12LER    CD1  227   5.558   8.387   2.583 -0.7084  0.3390 -0.4326
   12LER   HD11  228   5.583   8.379   2.688  0.9039  1.6567 -0.6814
   12LER   HD12  229   5.515   8.485   2.560 -0.5373  0.2530 -1.1444
   12LER   HD13  230   5.483   8.311   2.560  0.9622 -0.7165 -2.7499
   12LER    CD2  231   5.725   8.220   2.500 -0.1864  0.1949 -0.1950
   12LER   HD21  232   5.817   8.196   2.446 -0.2536 -1.8923  0.5139
   12LER   HD22  233   5.743   8.181   2.600 -3.4344  1.2526  0.9223
   12LER   HD23  234   5.645   8.165   2.450 -0.5307  1.6201 -1.2793
   12LER      C  235   5.679   8.424   2.103 -0.0245  0.1338  1.1421
   12LER      O  236   5.638   8.338   2.028 -0.0511 -0.1667  0.2459
   13LER      N  237   5.685   8.552   2.061 -0.1617 -0.3532  0.0073
   13LER      H  238   5.734   8.614   2.123  1.4591 -0.4684 -1.0960
   13LER     CA  239   5.632   8.619   1.939  0.2158 -0.0023  0.4183
   13LER     HA  240   5.641   8.726   1.957  0.5770  0.1616 -0.6686
   13LER     CB  241   5.730   8.595   1.824 -0.3839 -0.0118  0.2492
   13LER    HB1  242   5.689   8.648   1.739 -0.1165  0.5331  0.4587
   13LER    HB2  243   5.736   8.493   1.786 -0.8556  0.7466 -2.0183
   13LER     CG  244   5.880   8.632   1.845 -0.1801 -0.4877 -0.4591
   13LER     HG  245   5.928   8.571   1.922  0.4758  0.5145 -0.0563
   13LER    CD1  246   5.955   8.597   1.721 -0.0156  0.1535  0.1316
   13LER   HD11  247   5.955   8.488   1.710 -2.3559  0.1822 -0.7526
   13LER   HD12  248   5.915   8.645   1.632  0.8822 -1.2622 -1.0884
   13LER   HD13  249   6.058   8.621   1.745  0.0641 -1.1752  1.2389
   13LER    CD2  250   5.904   8.786   1.859  0.0473  0.1218 -0.3265
   13LER   HD21  251   6.011   8.805   1.865  0.2305 -0.5107 -1.3704
   13LER   HD22  252   5.866   8.844   1.774 -0.8506  0.4887  0.3058
   13LER   HD23  253   5.849   8.830   1.943 -0.0380  1.2080 -0.9298
   13LER      C  254   5.482   8.591   1.910  0.6396  0.3569  0.0786
   13LER      O  255   5.417   8.512   1.986  0.2225 -0.4870  0.3678
   14NH2      N  256   5.422   8.648   1.808  0.2542 -0.1555  0.0971
   14NH2     H1  257   5.486   8.685   1.739  0.7811 -1.0192  0.1060
   14NH2     H2  258   5.322   8.659   1.813  0.0876 -1.6595  0.4139
   15LY0      N  259   5.829   9.350   4.328  1.1276 -0.7866 -0.1163
   15LY0     H1  260   5.856   9.383   4.420  3.3453 -1.0189 -0.6196
   15LY0     H2  261   5.729   9.342   4.321  0.9332  0.7050  0.6670
   15LY0     H3  262   5.851   9.431   4.272  1.4932  2.6754  4.4690
   15LY0     CA  263   5.900   9.228   4.288 -0.1138  0.2365  0.8737
   15LY0     HA  264   6.004   9.246   4.315  1.8011 -1.4244 -4.1687
   15LY0     CB  265   5.846   9.099   4.350 -0.3284  0.2802 -1.0335
   15LY0    HB1  266   5.865   9.014   4.285  0.4322  0.1783 -0.6902
   15LY0    HB2  267   5.741   9.114   4.373  0.1008  2.2535 -0.0627
   15LY0     CG  268   5.925   9.077   4.484  0.0828 -1.0814  0.5340
   15LY0    HG1  269   5.897   9.154   4.555  0.7529  0.0464 -0.3851
   15LY0    HG2  270   6.032   9.073   4.463  0.1478 -0.7454  0.8089
   15LY0     CD  271   5.876   8.942   4.538  0.0200  0.2444 -0.3579
   15LY0    HD1  272   5.888   8.855   4.472 -3.2701 -1.0973  0.6112
   15LY0    HD2  273   5.769   8.936   4.556  0.2297 -2.0856  0.4860
   15LY0     CE  274   5.947   8.912   4.668  0.2791 -0.2111 -0.4642
   15LY0    HE1  275   5.951   9.011   4.714 -1.3256 -0.6441  0.6623
   15LY0    HE2  276   6.044   8.863   4.654  1.4047  1.0251  2.2515
   15LY0     NZ  277   5.865   8.836   4.763 -0.5825  0.2828  0.3816
   15LY0    HZ1  278   5.822   8.752   4.726 -0.5934  0.8084 -0.8552
   15LY0    HZ2  279   5.907   8.823   4.854 -0.8926 -0.0397  0.4777
   15LY0    HZ3  280   5.789   8.902   4.773 -0.6144  0.1816  0.8208
   15LY0      C  281   5.905   9.221   4.136  0.2700  0.4507 -0.3497
   15LY0      O  282   5.799   9.246   4.069  0.3082 -0.2650  0.0137
   16LER      N  283   6.020   9.198   4.077 -0.1020 -0.8179 -0.4711
   16LER      H  284   6.102   9.182   4.133  1.4089  1.8604 -1.6686
   16LER     CA  285   6.030   9.161   3.932  1.2065  0.5586  0.2474
   16LER     HA  286   5.965   9.222   3.869  0.1655 -1.4505 -0.7205
   16LER     CB  287   6.181   9.186   3.900  0.2317  0.9546  0.1507
   16LER    HB1  288   6.190   9.147   3.798 -2.1571  2.0551 -0.5698
   16LER    HB2  289   6.243   9.129   3.968 -2.1375 -0.7123  1.0494
   16LER     CG  290   6.225   9.337   3.897 -0.2555 -0.1063  0.2206
   16LER     HG  291   6.307   9.342   3.825 -1.1506 -0.5780 -0.8679
   16LER    CD1  292   6.116   9.437   3.854 -0.1169  1.2983 -0.4841
   16LER   HD11  293   6.161   9.536   3.843 -0.2497  1.4820  0.5660
   16LER   HD12  294   6.075   9.405   3.758 -1.6526  1.7811 -0.0114
   16LER   HD13  295   6.033   9.438   3.925 -0.5284  1.2515 -0.9578
   16LER    CD2  296   6.282   9.380   4.037  0.0812 -0.1442 -0.7635
   16LER   HD21  297   6.318   9.482   4.054 -0.6177  0.2599 -1.6529
   16LER   HD22  298   6.211   9.356   4.117  1.4093 -0.8781  0.2539
   16LER   HD23  299   6.369   9.315   4.050  1.3641  1.0983 -2.5823
   16LER      C  300   5.970   9.023   3.903  0.2118  1.0168  0.0687
   16LER      O  301   5.935   8.945   3.996  0.0578  0.0958 -0.4220
   17LY0      N  302   5.102   7.806   2.697  0.0094 -0.1739  0.1139
   17LY0     H1  303   5.143   7.861   2.623 -1.0404 -1.2865 -1.3651
   17LY0     H2  304   5.092   7.880   2.765  0.2758 -1.4000  1.5311
   17LY0     H3  305   5.175   7.741   2.723 -1.0594 -1.3345  0.3496
   17LY0     CA  306   4.974   7.746   2.652 -0.4576  0.0574  0.3694
   17LY0     HA  307   4.977   7.719   2.547  1.6208  1.6355 -0.0261
   17LY0     CB  308   4.952   7.627   2.727  0.1729 -0.3853  1.0170
   17LY0    HB1  309   4.962   7.636   2.835 -1.0174  0.2488  1.0982
   17LY0    HB2  310   5.034   7.563   2.694 -0.5641 -0.7183 -0.2297
   17LY0     CG  311   4.813   7.562   2.697 -0.5420  0.0719 -0.8671
   17LY0    HG1  312   4.779   7.579   2.595  1.9104  1.7196 -1.4764
   17LY0    HG2  313   4.731   7.602   2.757  0.3925  0.5985  0.0971
   17LY0     CD  314   4.808   7.417   2.730  0.4907 -0.9178 -0.3310
   17LY0    HD1  315   4.857   7.406   2.826 -1.6513  1.0119  1.0933
   17LY0    HD2  316   4.860   7.356   2.656 -0.6246 -0.8016 -1.2524
   17LY0     CE  317   4.666   7.347   2.737 -0.4054 -0.8589  0.1801
   17LY0    HE1  318   4.619   7.431   2.788  0.4829  0.6773 -1.4423
   17LY0    HE2  319   4.685   7.260   2.799  3.0151  0.2955  0.9498
   17LY0     NZ  320   4.598   7.333   2.606 -0.1197  0.5813 -0.4451
   17LY0    HZ1  321   4.497   7.336   2.614 -0.1202  0.2986 -0.3153
   17LY0    HZ2  322   4.635   7.391   2.532 -0.1819  0.8727 -0.2536
   17LY0    HZ3  323   4.624   7.239   2.581 -0.7675 -0.0594  1.0821
   17LY0      C  324   4.861   7.850   2.668 -0.4132 -0.6240 -0.3385
   17LY0      O  325   4.782   7.872   2.572 -0.4134  0.4250 -0.1598
   18LER      N  326   4.849   7.908   2.791 -0.6456 -0.2122  0.5797
   18LER      H  327   4.916   7.886   2.864 -1.1006  3.1828  2.2298
   18LER     CA  328   4.758   8.018   2.820 -0.3831 -0.8987  1.1823
   18LER     HA  329   4.684   8.027   2.740  1.6532  1.6374 -0.6260
   18LER     CB  330   4.693   7.985   2.948  0.5151 -0.1312  0.1739
   18LER    HB1  331   4.626   8.064   2.984  1.1176  0.0434  0.9480
   18LER    HB2  332   4.774   7.984   3.021  1.8260 -1.2275 -1.2301
   18LER     CG  333   4.604   7.857   2.949  0.4597  0.2047 -0.2556
   18LER     HG  334   4.664   7.766   2.943 -0.4474 -0.3889 -0.4341
   18LER    CD1  335   4.535   7.861   3.088  0.1683 -0.1898  0.5612
   18LER   HD11  336   4.607   7.821   3.159  0.1261 -0.2234  0.5854
   18LER   HD12  337   4.493   7.958   3.115  1.9466  1.5076 -2.2554
   18LER   HD13  338   4.461   7.780   3.085  0.6132 -0.6556  1.6250
   18LER    CD2  339   4.487   7.872   2.848  0.4515  0.3146 -0.6269
   18LER   HD21  340   4.415   7.951   2.872 -1.8476 -1.7739 -0.3622
   18LER   HD22  341   4.522   7.881   2.746  0.1395 -1.8296 -0.9473
   18LER   HD23  342   4.432   7.779   2.845 -1.2170  1.1838  0.9490
   18LER      C  343   4.822   8.156   2.827 -0.2733  0.3386 -1.0320
   18LER      O  344   4.931   8.170   2.884 -0.1165  1.0597 -0.6047
   19LYR      N  345   4.753   8.251   2.767  0.1012 -0.0528  0.2094
   19LYR      H  346   4.672   8.220   2.716  0.8996  1.6867 -2.3132
   19LYR     CA  347   4.781   8.395   2.775 -0.6811  0.6925  0.0257
   19LYR     HA  348   4.877   8.413   2.727 -0.1547 -1.0920  0.3351
   19LYR     CB  349   4.671   8.458   2.685  0.4387  0.6399 -0.4292
   19LYR    HB1  350   4.670   8.567   2.681 -0.4379  0.6554  0.0110
   19LYR    HB2  351   4.580   8.426   2.736  0.2254 -0.5114 -1.4901
   19LYR     CG  352   4.669   8.401   2.541  0.0430  0.3347  0.0404
   19LYR    HG1  353   4.578   8.428   2.487 -0.3055 -1.4875 -0.3686
   19LYR    HG2  354   4.673   8.292   2.542  0.5089  0.3476  0.9063
   19LYR     CD  355   4.788   8.451   2.452 -0.2835 -0.2326  0.1726
   19LYR    HD1  356   4.881   8.426   2.503 -0.2150 -0.0248  0.1498
   19LYR    HD2  357   4.776   8.558   2.434 -3.3720 -0.2112  1.5704
   19LYR     CE  358   4.781   8.391   2.316 -0.1713 -0.4772 -0.4002
   19LYR    HE1  359   4.680   8.407   2.277  0.2299  0.0569 -1.2670
   19LYR    HE2  360   4.800   8.285   2.327  3.4142 -0.1708 -1.9561
   19LYR     NZ  361   4.885   8.451   2.229  0.2169  0.0331 -0.5388
   19LYR    HZ1  362   4.930   8.527   2.278 -0.6973 -1.7923  3.4744
   19LYR      C  363   4.784   8.459   2.914  0.0097 -0.3699  0.6893
   19LYR      O  364   4.771   8.580   2.926 -0.0946  0.3977  0.3385
   20LER      N  365   4.805   8.391   3.026  0.0906  0.4043  0.1745
   20LER      H  366   4.844   8.300   3.007 -1.7325  0.3710 -4.9731
   20LER     CA  367   4.816   8.443   3.160  0.5075 -0.3371  0.2520
   20LER     HA  368   4.736   8.515   3.177  0.1661  0.1886 -2.9376
   20LER     CB  369   4.796   8.333   3.268 -0.0331 -0.5543 -0.4949
   20LER    HB1  370   4.806   8.379   3.366  2.1702  1.4846 -1.5720
   20LER    HB2  371   4.880   8.263   3.262 -1.0820 -1.8517 -0.5800
   20LER     CG  372   4.669   8.247   3.263 -1.1196 -0.0449  0.1352
   20LER     HG  373   4.680   8.193   3.169  2.6222 -1.7004  1.3133
   20LER    CD1  374   4.668   8.160   3.389 -0.0690 -0.2962  0.1865
   20LER   HD11  375   4.681   8.222   3.478  3.5183 -1.3489  0.5609
   20LER   HD12  376   4.580   8.097   3.393 -1.1080  0.9983 -1.0169
   20LER   HD13  377   4.757   8.098   3.393  0.0476 -0.0798  0.9764
   20LER    CD2  378   4.545   8.336   3.267 -0.6434  0.3299  0.2025
   20LER   HD21  379   4.465   8.262   3.264  0.4300 -0.9077  0.5958
   20LER   HD22  380   4.551   8.404   3.352  2.6075  0.6615 -0.1433
   20LER   HD23  381   4.546   8.388   3.172 -0.4056 -0.2069 -0.0991
   20LER      C  382   4.948   8.530   3.176  0.9373  0.2782  0.6902
   20LER      O  383   5.057   8.494   3.130  0.1742 -0.0122  0.2585
   21LER      N  384   4.938   8.644   3.246  0.0250 -0.3214  0.4844
   21LER      H  385   4.856   8.667   3.302 -0.7586 -0.3098 -0.6363
   21LER     CA  386   5.062   8.725   3.260  0.3037  0.0900 -0.3477
   21LER     HA  387   5.124   8.715   3.170 -0.3643  0.0417 -0.8060
   21LER     CB  388   5.030   8.875   3.285  0.1708  0.5876  1.0356
   21LER    HB1  389   5.110   8.922   3.342 -0.2555  0.1564  2.0012
   21LER    HB2  390   4.942   8.876   3.349  1.0100  3.3704  2.2990
   21LER     CG  391   5.009   8.952   3.155 -0.5968 -0.5191 -0.1025
   21LER     HG  392   5.082   8.931   3.076 -1.3670 -0.6182 -0.8060
   21LER    CD1  393   4.876   8.920   3.090  0.0872  1.0256 -0.6461
   21LER   HD11  394   4.801   8.912   3.168  0.6536 -0.8565 -0.2500
   21LER   HD12  395   4.853   8.988   3.008  0.2056  0.1314 -1.4388
   21LER   HD13  396   4.892   8.822   3.044  1.8414  1.0909 -0.2345
   21LER    CD2  397   5.003   9.097   3.200  0.5104 -0.0846  0.2948
   21LER   HD21  398   4.916   9.111   3.265  0.3466 -1.1838  0.3383
   21LER   HD22  399   5.095   9.135   3.245 -0.2918 -0.0785  2.0421
   21LER   HD23  400   4.984   9.161   3.115 -0.5082  0.3264  0.8202
   21LER      C  401   5.153   8.657   3.373 -0.7640  0.2300  0.5285
   21LER      O  402   5.107   8.578   3.453 -0.5271  0.2429  0.1804
   22LY0      N  403   5.408   8.204   1.955  0.6098  0.3282  0.1605
   22LY0     H1  404   5.452   8.132   1.899 -1.4388 -0.0966 -1.0036
   22LY0     H2  405   5.471   8.281   1.975 -1.4639  1.3883  3.2164
   22LY0     H3  406   5.393   8.164   2.046 -1.7508 -1.2587 -0.8211
   22LY0     CA  407   5.277   8.258   1.895  0.0446  0.4434  0.4340
   22LY0     HA  408   5.314   8.335   1.827 -0.5571  0.4377  0.0920
   22LY0     CB  409   5.205   8.148   1.811  0.3203 -0.4928  0.2313
   22LY0    HB1  410   5.277   8.106   1.741 -0.4531  0.6587 -1.3314
   22LY0    HB2  411   5.125   8.192   1.751  0.1949  0.0302  0.7735
   22LY0     CG  412   5.146   8.034   1.900  0.1130  0.3726 -0.6418
   22LY0    HG1  413   5.061   8.070   1.958 -0.8676 -1.2576 -0.9964
   22LY0    HG2  414   5.220   7.997   1.971 -1.0289 -0.5357  0.1149
   22LY0     CD  415   5.108   7.911   1.822  0.0595  0.7054 -0.4305
   22LY0    HD1  416   5.083   7.832   1.893  1.3172  0.8159  0.1602
   22LY0    HD2  417   5.190   7.889   1.754  2.0115  2.1569  1.3502
   22LY0     CE  418   4.998   7.933   1.725 -0.4160 -0.0278 -0.7768
   22LY0    HE1  419   5.039   8.003   1.653 -0.8396 -0.1315 -1.1251
   22LY0    HE2  420   4.911   7.977   1.774 -1.0837 -1.0667 -0.9946
   22LY0     NZ  421   4.946   7.817   1.657  0.4519  0.4811  1.0116
   22LY0    HZ1  422   4.892   7.752   1.712 -0.3150  0.1646 -0.0766
   22LY0    HZ2  423   4.893   7.844   1.575 -0.9231  0.8817  1.9995
   22LY0    HZ3  424   5.026   7.763   1.626  1.2641  0.1592  3.4083
   22LY0      C  425   5.177   8.312   1.995 -0.4771  0.0275 -0.3624
   22LY0      O  426   5.175   8.273   2.106  0.7047 -0.6545 -0.2351
   23LER      N  427   5.106   8.417   1.949  0.8032 -0.3696 -0.3670
   23LER      H  428   5.125   8.444   1.853  0.4988  0.7698 -0.1174
   23LER     CA  429   5.022   8.507   2.036 -0.3012  0.8157  0.1008
   23LER     HA  430   5.088   8.544   2.114 -1.5993 -3.0338  3.3953
   23LER     CB  431   4.969   8.623   1.948  0.5123  0.2111 -0.5843
   23LER    HB1  432   4.898   8.683   2.004 -0.0496 -0.6740 -0.3300
   23LER    HB2  433   4.917   8.581   1.862  0.6301 -2.3840  0.5186
   23LER     CG  434   5.083   8.709   1.899  0.5636 -0.6017 -0.3148
   23LER     HG  435   5.162   8.640   1.870 -1.0932 -4.2033  2.7984
   23LER    CD1  436   5.036   8.793   1.777 -0.8463  0.1205  0.1220
   23LER   HD11  437   5.006   8.733   1.691  0.9380  0.9305 -1.1100
   23LER   HD12  438   4.958   8.854   1.822  0.1271  1.5558 -0.0849
   23LER   HD13  439   5.113   8.861   1.742 -0.8474  0.1059  0.0906
   23LER    CD2  440   5.130   8.811   2.001  0.4499  0.2285  0.0686
   23LER   HD21  441   5.059   8.892   2.017  0.8798  0.9504 -1.4402
   23LER   HD22  442   5.153   8.759   2.094 -1.1525  0.0493  0.3894
   23LER   HD23  443   5.223   8.853   1.961 -0.7624  1.3597 -1.7161
   23LER      C  444   4.906   8.426   2.103 -0.5486  0.1292 -0.0883
   23LER      O  445   4.852   8.326   2.046  0.0110  0.1812 -0.4936
   24LY0      N  446   5.381   6.830   4.175 -0.5690  0.3042 -0.0056
   24LY0     H1  447   5.424   6.815   4.265  1.4589 -1.7928 -1.1931
   24LY0     H2  448   5.309   6.764   4.148 -1.3470  1.6728 -1.4511
   24LY0     H3  449   5.453   6.815   4.106 -0.4005 -2.7066  0.6703
   24LY0     CA  450   5.326   6.962   4.164 -0.0998  0.1982  0.4148
   24LY0     HA  451   5.221   6.970   4.195 -0.0412  0.0088  0.6681
   24LY0     CB  452   5.410   7.077   4.230  0.3424 -0.3281  0.6056
   24LY0    HB1  453   5.410   7.045   4.334  1.9607  2.1344  1.4544
   24LY0    HB2  454   5.356   7.171   4.217  1.5903  0.3844  0.4114
   24LY0     CG  455   5.555   7.101   4.189  0.3736  0.1239  0.2755
   24LY0    HG1  456   5.552   7.147   4.091 -0.0964 -0.9773 -0.2407
   24LY0    HG2  457   5.600   7.002   4.179 -0.3441 -0.4425  2.2172
   24LY0     CD  458   5.628   7.191   4.288  1.0545 -0.6193 -0.2859
   24LY0    HD1  459   5.643   7.144   4.385  1.1202 -0.7644 -0.3668
   24LY0    HD2  460   5.567   7.280   4.305  2.0703  0.2315 -0.9713
   24LY0     CE  461   5.761   7.223   4.226  0.6155  0.6321 -0.2578
   24LY0    HE1  462   5.753   7.319   4.175  1.5270  0.8591 -0.0016
   24LY0    HE2  463   5.782   7.138   4.160 -1.8314 -0.2423 -0.0090
   24LY0     NZ  464   5.860   7.252   4.334 -0.4276  0.1045  0.3472
   24LY0    HZ1  465   5.862   7.173   4.397 -0.4645 -0.5416 -0.4416
   24LY0    HZ2  466   5.949   7.259   4.287  0.3886 -3.4349  1.0355
   24LY0    HZ3  467   5.833   7.337   4.381 -0.0486 -1.3665  3.4920
   24LY0      C  468   5.307   6.983   4.008  1.0889  0.4307 -0.4924
   24LY0      O  469   5.403   6.979   3.928  0.0484 -0.3676 -0.2045
   25LER      N  470   5.181   7.001   3.964  0.3709 -0.2568  0.1848
   25LER      H  471   5.104   7.002   4.030  0.9058 -0.9209  0.8355
   25LER     CA  472   5.151   7.052   3.827 -0.4386 -0.3127 -0.5719
   25LER     HA  473   5.207   6.984   3.762  1.0469 -1.9747  2.2211
   25LER     CB  474   4.999   7.043   3.799 -0.2057  0.0018 -0.1700
   25LER    HB1  475   4.979   7.088   3.702  0.3354  0.6385  0.0001
   25LER    HB2  476   4.956   7.102   3.880 -0.0256 -1.7216  1.2378
   25LER     CG  477   4.936   6.901   3.823 -0.2462 -0.8235  0.7775
   25LER     HG  478   4.965   6.860   3.919 -1.8812  0.7501  2.0036
   25LER    CD1  479   4.784   6.932   3.820  0.6127  0.6753  0.8251
   25LER   HD11  480   4.737   6.932   3.722 -0.0753  2.2088  1.1268
   25LER   HD12  481   4.733   6.853   3.876  1.8464  0.2615  1.4078
   25LER   HD13  482   4.767   7.028   3.869  0.7468  0.8211  0.5861
   25LER    CD2  483   4.985   6.807   3.710  0.0714  0.5956 -0.9840
   25LER   HD21  484   4.941   6.838   3.615 -1.0196 -1.8146 -1.3483
   25LER   HD22  485   5.093   6.798   3.702  0.3523 -0.8793  2.5439
   25LER   HD23  486   4.941   6.708   3.724 -0.0786  0.8650  0.5793
   25LER      C  487   5.213   7.189   3.809 -0.2890  0.1518 -0.2859
   25LER      O  488   5.222   7.273   3.900 -0.3861 -0.2969  0.1774
   26LYR      N  489   5.266   7.226   3.693  0.0741 -0.0155 -0.0937
   26LYR      H  490   5.273   7.160   3.617 -1.5970 -0.8451  0.4278
   26LYR     CA  491   5.326   7.356   3.663  0.7439 -0.8264 -0.2223
   26LYR     HA  492   5.305   7.427   3.743 -0.8227 -0.1739 -1.1593
   26LYR     CB  493   5.476   7.352   3.651  0.7331  0.6311 -0.7461
   26LYR    HB1  494   5.509   7.456   3.639 -0.6755  0.9775 -1.8391
   26LYR    HB2  495   5.501   7.289   3.565 -0.2197 -1.5646  0.5314
   26LYR     CG  496   5.554   7.291   3.770 -0.7508 -0.4550  0.2329
   26LYR    HG1  497   5.521   7.189   3.792 -0.6319 -0.1255  2.1405
   26LYR    HG2  498   5.533   7.350   3.859  1.1000  1.1452 -0.3071
   26LYR     CD  499   5.707   7.285   3.759 -0.0539 -0.8277  0.5398
   26LYR    HD1  500   5.743   7.386   3.741 -1.4325 -0.6862 -1.9184
   26LYR    HD2  501   5.745   7.231   3.673  2.2218  2.2689 -0.5597
   26LYR     CE  502   5.758   7.223   3.892 -0.4819 -0.4578  0.0418
   26LYR    HE1  503   5.738   7.117   3.907  0.8870 -0.8432 -0.6102
   26LYR    HE2  504   5.722   7.279   3.977  0.1830  0.7170 -0.4253
   26LYR     NZ  505   5.901   7.244   3.889 -0.3812 -0.9281  0.7379
   26LYR    HZ1  506   5.931   7.335   3.857  0.2865 -1.1282  0.7763
   26LYR      C  507   5.261   7.420   3.533 -0.3348  0.9521  0.2178
   26LYR      O  508   5.210   7.349   3.443 -0.2850  0.0142  0.0962
   27LER      N  509   5.269   7.549   3.521  0.1960 -0.3797 -0.0034
   27LER      H  510   5.307   7.604   3.596  1.8215 -1.2823 -0.1131
   27LER     CA  511   5.209   7.624   3.410 -0.6194  0.0590  0.8361
   27LER     HA  512   5.212   7.573   3.313  1.3440  1.8301 -0.1173
   27LER     CB  513   5.062   7.638   3.431  0.0785 -1.0337  0.1217
   27LER    HB1  514   5.045   7.691   3.524 -0.7087 -0.2333 -0.4562
   27LER    HB2  515   5.024   7.537   3.444  0.7610 -1.4241 -0.7849
   27LER     CG  516   4.986   7.703   3.310 -0.1619  0.0454 -0.0933
   27LER     HG  517   5.020   7.660   3.216 -2.6523 -0.5044 -0.8314
   27LER    CD1  518   4.839   7.649   3.309 -0.1870  0.3332  0.5778
   27LER   HD11  519   4.804   7.675   3.210 -0.3958 -0.2244  0.4976
   27LER   HD12  520   4.827   7.540   3.316  0.1238  0.3207  0.9642
   27LER   HD13  521   4.778   7.702   3.382  1.0195  1.9500  0.4392
   27LER    CD2  522   4.976   7.855   3.319 -0.4288  0.6561  0.2225
   27LER   HD21  523   5.075   7.899   3.319 -0.8632  1.7406 -1.4928
   27LER   HD22  524   4.924   7.891   3.230  0.0285 -1.6212 -1.0459
   27LER   HD23  525   4.919   7.890   3.404 -0.3182  1.3533  0.0127
   27LER      C  526   5.286   7.755   3.368 -0.2030  0.0697 -0.3518
   27LER      O  527   5.305   7.845   3.453  0.0058  0.8616  0.1247
   28LER      N  528   5.324   7.777   3.243  0.0228 -0.5706  0.0233
   28LER      H  529   5.288   7.718   3.169  0.6276  0.2981 -1.0014
   28LER     CA  530   5.403   7.882   3.191 -0.3611 -0.2495  0.5302
   28LER     HA  531   5.476   7.919   3.262  0.5933 -0.5796 -0.2552
   28LER     CB  532   5.488   7.844   3.058 -0.2518 -0.3105 -0.2622
   28LER    HB1  533   5.542   7.932   3.022  1.8981 -1.6328 -0.4804
   28LER    HB2  534   5.415   7.817   2.983 -0.9437  0.4838  0.1093
   28LER     CG  535   5.582   7.723   3.091  0.8219  0.7407 -0.5232
   28LER     HG  536   5.518   7.638   3.112  0.8933  0.5369 -1.1060
   28LER    CD1  537   5.667   7.681   2.976  0.3442  0.0712  0.6861
   28LER   HD11  538   5.598   7.646   2.900 -0.1310  1.6296  0.3641
   28LER   HD12  539   5.733   7.763   2.948 -1.5392  1.6639  0.7371
   28LER   HD13  540   5.729   7.596   3.006 -0.0438 -0.0938  1.0324
   28LER    CD2  541   5.671   7.734   3.210 -0.0694 -0.5181  0.0330
   28LER   HD21  542   5.718   7.832   3.220  0.4728 -0.6171 -1.2728
   28LER   HD22  543   5.614   7.720   3.301 -0.7804 -0.4088 -0.3878
   28LER   HD23  544   5.746   7.655   3.222  1.5078  0.7851 -0.7730
   28LER      C  545   5.312   8.001   3.161  0.0384  0.0300  0.2114
   28LER      O  546   5.193   7.995   3.130  0.0720 -0.1745  0.2375
   29LYR      N  547   5.381   8.110   3.170 -0.3559  0.1596  0.8254
   29LYR      H  548   5.479   8.090   3.185 -0.8030 -0.0662  4.1856
   29LYR     CA  549   5.320   8.246   3.176 -0.7785  0.3006 -0.3028
   29LYR     HA  550   5.215   8.242   3.148 -0.7023 -0.7802 -0.4776
   29LYR     CB  551   5.325   8.299   3.328  0.0184  0.6682  0.0670
   29LYR    HB1  552   5.301   8.405   3.332 -1.7725  0.2410  1.7094
   29LYR    HB2  553   5.422   8.268   3.368  0.4215 -1.7887 -2.5005
   29LYR     CG  554   5.219   8.235   3.408 -0.3776  0.0954  0.6380
   29LYR    HG1  555   5.231   8.127   3.397 -0.2608  0.0637  1.0478
   29LYR    HG2  556   5.120   8.247   3.364 -0.3337 -2.7479 -0.5002
   29LYR     CD  557   5.230   8.273   3.552  0.1302 -0.2103  0.0103
   29LYR    HD1  558   5.132   8.268   3.600  0.4859 -0.0301  0.7645
   29LYR    HD2  559   5.265   8.376   3.564  1.4332 -0.6591  0.1771
   29LYR     CE  560   5.325   8.182   3.632  0.3760  0.4840  0.2614
   29LYR    HE1  561   5.350   8.234   3.725  0.5463  0.2904  0.3229
   29LYR    HE2  562   5.416   8.171   3.573 -0.0611 -0.4342 -0.2535
   29LYR     NZ  563   5.254   8.051   3.660 -0.7914  0.6037  0.0455
   29LYR    HZ1  564   5.251   7.991   3.579 -1.5075 -2.2867  2.0315
   29LYR      C  565   5.399   8.351   3.090  0.3619  0.2070  0.7579
   29LYR      O  566   5.512   8.331   3.045 -0.0894 -0.4078  0.1374
   30LER      N  567   5.324   8.455   3.055 -0.6937 -0.2234  0.0449
   30LER      H  568   5.226   8.460   3.079 -0.4157  0.7313  1.1000
   30LER     CA  569   5.373   8.553   2.957 -0.2322 -0.1232 -0.1458
   30LER     HA  570   5.446   8.505   2.893 -1.0220 -2.0614  0.3073
   30LER     CB  571   5.258   8.594   2.863 -0.6091 -0.7354 -0.1509
   30LER    HB1  572   5.288   8.685   2.811  1.6563 -0.7664  0.9781
   30LER    HB2  573   5.178   8.624   2.931  0.6356  0.6915  0.7582
   30LER     CG  574   5.206   8.501   2.747  0.5148 -0.6349 -0.4806
   30LER     HG  575   5.289   8.482   2.679  2.1009 -0.4557  1.2971
   30LER    CD1  576   5.152   8.371   2.798  0.3967  0.5052 -0.4672
   30LER   HD11  577   5.243   8.324   2.837  1.0526  0.9171 -1.4599
   30LER   HD12  578   5.080   8.385   2.878  0.7663  0.0285 -0.0393
   30LER   HD13  579   5.104   8.315   2.718 -2.8290  0.9056  1.0501
   30LER    CD2  580   5.100   8.572   2.663 -0.4089 -0.8819  0.1187
   30LER   HD21  581   5.077   8.511   2.576 -2.7451  1.9523 -1.4387
   30LER   HD22  582   5.010   8.583   2.723 -0.8491 -0.5690 -0.5782
   30LER   HD23  583   5.155   8.661   2.632 -1.3706 -0.3341 -0.0535
   30LER      C  584   5.433   8.690   3.021  0.1322 -0.2116 -0.1577
   30LER      O  585   5.358   8.767   3.083  0.2684  0.6982  0.0787
   31LER      N  586   5.567   8.706   3.016  0.4563 -0.1408 -0.0751
   31LER      H  587   5.617   8.627   2.977 -1.3665 -0.7451 -1.2807
   31LER     CA  588   5.638   8.831   3.056  0.1699 -0.4701 -0.0177
   31LER     HA  589   5.593   8.874   3.146 -0.7305  1.1266 -1.1741
   31LER     CB  590   5.773   8.800   3.110 -0.2986 -0.0103 -0.3666
   31LER    HB1  591   5.823   8.743   3.032 -1.0440  1.5925 -2.0872
   31LER    HB2  592   5.767   8.721   3.185  0.9876  0.8956  0.7479
   31LER     CG  593   5.863   8.915   3.172  0.4506  0.8342  0.3055
   31LER     HG  594   5.888   8.982   3.090  0.5946  0.6775  0.2196
   31LER    CD1  595   5.795   8.973   3.296 -0.1322  1.0000  0.5235
   31LER   HD11  596   5.702   9.023   3.270 -0.5099  0.2922  0.5024
   31LER   HD12  597   5.767   8.882   3.349 -3.2006 -0.1500 -2.6716
   31LER   HD13  598   5.864   9.046   3.338 -1.0128  2.7932 -1.0223
   31LER    CD2  599   5.999   8.848   3.208 -0.8689 -0.1179 -0.5283
   31LER   HD21  600   5.987   8.775   3.288 -3.0203 -0.6440 -1.2733
   31LER   HD22  601   6.026   8.792   3.119 -3.5391 -0.0796 -1.4650
   31LER   HD23  602   6.063   8.932   3.237  0.4085 -1.7835  1.8629
   31LER      C  603   5.648   8.938   2.942  0.9573  0.1887  0.2137
   31LER      O  604   5.742   8.932   2.862 -0.1690  0.0901  0.1035
   32LY0      N  605   6.392   7.292   4.312  0.0886  0.1645 -0.1535
   32LY0     H1  606   6.465   7.324   4.249  2.1474 -2.4333  0.7175
   32LY0     H2  607   6.436   7.261   4.397 -3.4247 -3.8743  0.4837
   32LY0     H3  608   6.324   7.365   4.324 -0.6570 -0.3772 -0.9534
   32LY0     CA  609   6.324   7.177   4.255  0.4212  0.6081  1.4466
   32LY0     HA  610   6.393   7.110   4.205 -2.7800 -2.1932  0.3699
   32LY0     CB  611   6.262   7.085   4.368  0.3069  0.8204  0.3719
   32LY0    HB1  612   6.182   7.141   4.416  0.7238  1.6837  0.0743
   32LY0    HB2  613   6.337   7.069   4.445 -0.8865 -2.5584  1.0151
   32LY0     CG  614   6.213   6.945   4.321 -0.8936 -0.5891 -0.0409
   32LY0    HG1  615   6.292   6.902   4.260 -0.3057 -0.0511  0.3280
   32LY0    HG2  616   6.128   6.970   4.256  0.5545  2.8522 -0.8389
   32LY0     CD  617   6.169   6.842   4.429  0.1499  0.0522 -0.0326
   32LY0    HD1  618   6.095   6.889   4.494  1.4222  1.2106  0.6174
   32LY0    HD2  619   6.251   6.826   4.498  1.2374 -3.7048 -1.9443
   32LY0     CE  620   6.116   6.714   4.366 -0.2354 -0.4370  1.3080
   32LY0    HE1  621   6.191   6.669   4.300  0.3234  2.6084 -0.3245
   32LY0    HE2  622   6.032   6.738   4.301  1.6695  0.6648 -0.9150
   32LY0     NZ  623   6.087   6.615   4.478  0.2875  0.2274 -0.0902
   32LY0    HZ1  624   5.993   6.640   4.508  0.8507  0.6390  1.4659
   32LY0    HZ2  625   6.087   6.518   4.450 -0.6598  0.2163 -0.0747
   32LY0    HZ3  626   6.147   6.623   4.559  0.7544 -2.4469 -0.0967
   32LY0      C  627   6.225   7.221   4.149 -0.3377 -0.7964 -0.1649
   32LY0      O  628   6.150   7.318   4.169  0.1634  0.2266  0.1651
   33LER      N  629   6.235   7.159   4.033  0.4204 -0.0871 -0.1104
   33LER      H  630   6.309   7.091   4.018 -0.1900 -0.0045 -5.4300
   33LER     CA  631   6.141   7.187   3.920  0.0500 -0.8237 -0.1971
   33LER     HA  632   6.144   7.293   3.893  0.1139 -0.7908 -0.0636
   33LER     CB  633   6.169   7.095   3.795 -0.1308  0.1686 -0.1252
   33LER    HB1  634   6.093   7.125   3.723 -1.3274 -0.0083  1.0235
   33LER    HB2  635   6.157   6.992   3.826  0.0309 -0.4398 -1.9920
   33LER     CG  636   6.313   7.113   3.744  0.8604 -0.6049 -1.0140
   33LER     HG  637   6.376   7.081   3.827 -0.3073  1.3640  0.7239
   33LER    CD1  638   6.344   7.038   3.618  0.4193 -0.6427 -0.4289
   33LER   HD11  639   6.452   7.042   3.599  0.6690 -0.8980  0.8410
   33LER   HD12  640   6.324   6.931   3.633  0.1422 -0.8573 -2.1501
   33LER   HD13  641   6.294   7.072   3.528  1.6289 -1.2073 -1.3497
   33LER    CD2  642   6.353   7.256   3.702 -0.4366  0.3446 -0.6127
   33LER   HD21  643   6.358   7.300   3.801  0.2825 -1.1664  0.0490
   33LER   HD22  644   6.448   7.247   3.649  0.7046  0.9257  1.2696
   33LER   HD23  645   6.283   7.294   3.628 -0.8786  0.5437 -0.0955
   33LER      C  646   5.986   7.164   3.956  0.1367 -0.0254 -0.7199
   33LER      O  647   5.939   7.059   4.007  0.4004 -0.1658  0.2693
   34LY0      N  648   4.494   6.896   4.475 -0.0468  0.2251 -0.2075
   34LY0     H1  649   4.432   6.966   4.438 -2.4607 -2.7209 -2.2322
   34LY0     H2  650   4.442   6.809   4.472  0.2712  0.0443 -3.0880
   34LY0     H3  651   4.522   6.919   4.569 -1.3944  0.9336  0.0415
   34LY0     CA  652   4.622   6.879   4.396 -0.0056 -0.4505  0.1109
   34LY0     HA  653   4.678   6.817   4.466 -2.8643 -0.2791  2.7426
   34LY0     CB  654   4.602   6.793   4.267 -0.4560  0.6167 -0.5655
   34LY0    HB1  655   4.556   6.701   4.304  2.5250 -0.4293  0.8762
   34LY0    HB2  656   4.699   6.755   4.235  0.0070 -0.3813  1.7790
   34LY0     CG  657   4.538   6.875   4.151 -1.3858  0.7856  0.5063
   34LY0    HG1  658   4.616   6.938   4.110  1.0803 -0.2671  3.2205
   34LY0    HG2  659   4.452   6.935   4.181 -2.6536  1.6262 -4.0570
   34LY0     CD  660   4.497   6.763   4.049 -0.6045 -0.2528 -0.6732
   34LY0    HD1  661   4.416   6.704   4.092  0.8132 -1.2190  0.7617
   34LY0    HD2  662   4.585   6.704   4.023  0.2872  0.8580 -0.2478
   34LY0     CE  663   4.459   6.828   3.914 -0.5803 -0.3961  0.0528
   34LY0    HE1  664   4.540   6.880   3.863 -0.5218  0.3549  0.8834
   34LY0    HE2  665   4.377   6.898   3.927  1.4218  2.3203 -0.9575
   34LY0     NZ  666   4.419   6.724   3.815  0.0496  0.3609 -0.7444
   34LY0    HZ1  667   4.420   6.762   3.721 -3.3205 -0.5050 -1.2483
   34LY0    HZ2  668   4.470   6.639   3.836  1.3299  1.0291 -1.0258
   34LY0    HZ3  669   4.322   6.699   3.831 -0.0802 -2.0618 -4.1191
   34LY0      C  670   4.690   7.010   4.372  0.1165 -0.7357 -0.6688
   34LY0      O  671   4.633   7.105   4.319 -0.0947  0.4341 -0.3700
   35LER      N  672   4.820   7.004   4.408 -0.1823 -0.5415 -0.0672
   35LER      H  673   4.853   6.922   4.458  0.0968 -0.3827  0.0172
   35LER     CA  674   4.920   7.118   4.416  0.3976  1.0051 -0.3819
   35LER     HA  675   4.868   7.196   4.472 -0.6475 -0.5585  0.9330
   35LER     CB  676   5.038   7.063   4.501  0.0229 -0.2232  0.2993
   35LER    HB1  677   5.074   6.966   4.466 -0.5022 -1.3061  2.5895
   35LER    HB2  678   4.998   7.040   4.600 -0.5457  0.6956  0.2990
   35LER     CG  679   5.157   7.161   4.510  0.0730  0.5973  0.9509
   35LER     HG  680   5.197   7.174   4.409  0.3600 -0.3397  0.9371
   35LER    CD1  681   5.118   7.303   4.559 -0.4632 -0.0780  0.1105
   35LER   HD11  682   5.064   7.357   4.481  1.8069  1.3876 -0.5346
   35LER   HD12  683   5.064   7.298   4.654  1.0776 -1.6505  0.9554
   35LER   HD13  684   5.212   7.357   4.574  0.2148 -1.4271  0.8613
   35LER    CD2  685   5.272   7.103   4.593 -0.3010 -0.1335 -0.0958
   35LER   HD21  686   5.368   7.149   4.568  0.1578 -0.7928  0.3889
   35LER   HD22  687   5.236   7.109   4.696 -2.2917  0.0124 -0.7746
   35LER   HD23  688   5.286   6.996   4.576 -2.7276 -0.4221 -0.6386
   35LER      C  689   4.961   7.152   4.270 -0.0135 -0.4944  0.0083
   35LER      O  690   5.004   7.070   4.189 -0.0604 -0.7241 -0.2135
   36LYR      N  691   4.939   7.282   4.241 -0.2884  0.2357  0.2960
   36LYR      H  692   4.915   7.347   4.314  0.3470  0.4837  0.2891
   36LYR     CA  693   4.963   7.345   4.116  0.2192 -0.0974  0.1663
   36LYR     HA  694   5.039   7.286   4.064  0.5957  1.0979 -0.6738
   36LYR     CB  695   4.836   7.353   4.028 -0.0762  0.2020 -0.5122
   36LYR    HB1  696   4.773   7.422   4.085 -0.6803 -1.7501  1.3381
   36LYR    HB2  697   4.784   7.257   4.032  0.5807 -0.1329  0.3038
   36LYR     CG  698   4.860   7.403   3.889 -0.4412 -0.0790 -0.3723
   36LYR    HG1  699   4.950   7.359   3.847  0.4061  0.3259  0.9606
   36LYR    HG2  700   4.884   7.509   3.891  0.4547 -0.2430 -1.4614
   36LYR     CD  701   4.742   7.381   3.796  0.3286 -0.0505  0.0961
   36LYR    HD1  702   4.649   7.430   3.826  0.1476 -0.5004  0.2855
   36LYR    HD2  703   4.737   7.273   3.782 -1.0224  0.2058 -1.7940
   36LYR     CE  704   4.781   7.437   3.661  0.5733  0.1427  0.1391
   36LYR    HE1  705   4.865   7.378   3.625 -1.1953 -2.8484  0.5774
   36LYR    HE2  706   4.792   7.544   3.676 -2.1041  0.3836  1.0201
   36LYR     NZ  707   4.679   7.398   3.567  0.0540  0.2753 -0.0889
   36LYR    HZ1  708   4.587   7.428   3.597  0.6933  0.2710  2.0663
   36LYR      C  709   5.032   7.481   4.129  0.8738  0.5729 -0.1028
   36LYR      O  710   4.983   7.563   4.212  0.0859  0.1654  0.1730
   37LER      N  711   5.144   7.501   4.057 -0.4219 -1.0004  0.5766
   37LER      H  712   5.165   7.431   3.987  2.7797  1.0357 -0.7627
   37LER     CA  713   5.205   7.634   4.036  0.3893 -0.3365  0.6532
   37LER     HA  714   5.166   7.701   4.113 -2.8404 -0.7089 -0.4934
   37LER     CB  715   5.359   7.623   4.034  0.1617 -0.5782 -1.0933
   37LER    HB1  716   5.405   7.721   4.043  1.6007 -1.3047 -0.1030
   37LER    HB2  717   5.397   7.582   3.940  1.2180 -3.0053  0.3128
   37LER     CG  718   5.427   7.537   4.146 -0.4150 -0.5635  0.2356
   37LER     HG  719   5.410   7.431   4.125 -0.7808 -0.2070 -1.4566
   37LER    CD1  720   5.579   7.566   4.139 -0.2250  0.2122 -0.8180
   37LER   HD11  721   5.589   7.673   4.154 -1.3677  0.5553 -2.2887
   37LER   HD12  722   5.626   7.518   4.225  2.7590  1.2344 -1.7528
   37LER   HD13  723   5.631   7.532   4.050  2.2510  2.2445 -0.2604
   37LER    CD2  724   5.374   7.565   4.285 -0.4356 -0.5321  0.2324
   37LER   HD21  725   5.270   7.533   4.285 -0.8520  0.7568  0.0108
   37LER   HD22  726   5.418   7.502   4.362  0.6438 -0.2491 -0.1355
   37LER   HD23  727   5.380   7.672   4.305  1.1309 -0.4099 -0.7230
   37LER      C  728   5.147   7.689   3.906 -0.6589  0.5748  0.1307
   37LER      O  729   5.134   7.616   3.801  0.7715  0.2979  0.1062
   38LER      N  730   5.129   7.821   3.899 -0.3051 -0.0743 -0.1297
   38LER      H  731   5.144   7.878   3.981  1.3450  0.3658 -0.7049
   38LER     CA  732   5.104   7.896   3.771 -0.4080 -0.1929  0.6820
   38LER     HA  733   5.133   7.827   3.692  0.2334 -0.5779  1.2459
   38LER     CB  734   4.959   7.940   3.747 -0.8911 -0.1786 -0.9031
   38LER    HB1  735   4.946   7.989   3.651  2.3553  1.3086 -0.7323
   38LER    HB2  736   4.930   8.015   3.821  0.5009  1.2748 -1.7640
   38LER     CG  737   4.854   7.825   3.753  0.3984 -0.0672  0.4060
   38LER     HG  738   4.904   7.732   3.724  1.7669  0.9319 -0.5507
   38LER    CD1  739   4.795   7.819   3.896  0.3500 -0.2773  0.2419
   38LER   HD11  740   4.876   7.810   3.969  0.2781  0.4559  0.4230
   38LER   HD12  741   4.729   7.905   3.908  0.7329  0.1163 -0.4126
   38LER   HD13  742   4.736   7.728   3.908  0.0393  0.2159  3.2898
   38LER    CD2  743   4.739   7.847   3.657  0.0438 -0.4526  0.5678
   38LER   HD21  744   4.776   7.855   3.555  0.0673 -1.5690  0.4840
   38LER   HD22  745   4.655   7.779   3.671 -0.4573  0.3975  1.9561
   38LER   HD23  746   4.697   7.946   3.678  1.3239  0.0109  1.1041
   38LER      C  747   5.201   8.015   3.774 -0.7797 -0.3596 -0.0546
   38LER      O  748   5.209   8.090   3.871  0.0330 -0.2295  0.1596
   39LY0      N  749   4.173   7.171   3.628  0.1530 -0.3681  0.2859
   39LY0     H1  750   4.083   7.170   3.676  0.5098 -2.9020  1.0444
   39LY0     H2  751   4.176   7.076   3.594  0.5256 -0.6049  0.9660
   39LY0     H3  752   4.167   7.237   3.552  0.2947  1.7264  1.9857
   39LY0     CA  753   4.287   7.224   3.705  0.6856  0.3626 -0.5000
   39LY0     HA  754   4.270   7.331   3.714  0.4035  0.3062 -0.3489
   39LY0     CB  755   4.285   7.167   3.843 -0.9042  0.8903  0.2229
   39LY0    HB1  756   4.314   7.063   3.837 -0.8798  0.8044  1.4622
   39LY0    HB2  757   4.181   7.170   3.877 -1.0530 -0.2171 -0.1160
   39LY0     CG  758   4.373   7.234   3.944  0.8344  0.1373 -0.0424
   39LY0    HG1  759   4.477   7.221   3.914  0.7935  2.3848 -1.3536
   39LY0    HG2  760   4.369   7.187   4.043  1.7779  1.5891  0.7102
   39LY0     CD  761   4.343   7.387   3.968 -0.3620  0.3013 -0.1499
   39LY0    HD1  762   4.240   7.394   4.001 -0.2998 -0.2479  0.1781
   39LY0    HD2  763   4.362   7.442   3.876  1.4741  0.5732  0.3498
   39LY0     CE  764   4.438   7.456   4.073  0.0455  0.1841 -0.9719
   39LY0    HE1  765   4.423   7.564   4.084 -1.0745 -0.1555  1.4150
   39LY0    HE2  766   4.539   7.428   4.043 -0.4508 -5.4138  1.3492
   39LY0     NZ  767   4.415   7.401   4.206 -0.1114 -0.4994  0.4202
   39LY0    HZ1  768   4.315   7.402   4.221 -0.0230 -1.6271  1.2960
   39LY0    HZ2  769   4.451   7.306   4.205  0.3119 -0.3396 -0.5619
   39LY0    HZ3  770   4.460   7.458   4.275  0.3793 -2.0034  1.4093
   39LY0      C  771   4.418   7.209   3.629  0.1277  0.5184 -0.8147
   39LY0      O  772   4.493   7.119   3.663  0.1249 -0.7631 -0.7667
   40LER      N  773   4.435   7.285   3.517  0.4647  0.7224  0.3157
   40LER      H  774   4.362   7.352   3.495  0.1120  0.8384  1.7689
   40LER     CA  775   4.539   7.264   3.417 -0.1848 -0.3966  0.6444
   40LER     HA  776   4.533   7.157   3.395 -1.1671  0.0054 -1.2145
   40LER     CB  777   4.500   7.347   3.294  0.2064 -0.4332  0.1035
   40LER    HB1  778   4.480   7.449   3.327  2.4667  1.1900 -3.0257
   40LER    HB2  779   4.409   7.304   3.253  0.2247 -1.0162  0.6647
   40LER     CG  780   4.600   7.354   3.184  0.6881  0.1492  0.6942
   40LER     HG  781   4.700   7.374   3.222  0.2765  3.6723  0.2696
   40LER    CD1  782   4.596   7.224   3.106 -1.0353  0.2994 -0.5454
   40LER   HD11  783   4.661   7.230   3.019  0.0283 -1.6839  0.0333
   40LER   HD12  784   4.623   7.141   3.172  1.2694 -1.5163 -3.5390
   40LER   HD13  785   4.496   7.191   3.076 -0.6292 -1.4815 -0.1127
   40LER    CD2  786   4.575   7.460   3.079  0.4020 -1.2683  0.0512
   40LER   HD21  787   4.659   7.457   3.010 -0.1830 -0.9606 -0.6949
   40LER   HD22  788   4.474   7.455   3.039 -1.0509  1.4554  2.9220
   40LER   HD23  789   4.583   7.556   3.131 -1.6015 -1.0228  0.0058
   40LER      C  790   4.681   7.304   3.473 -0.2109  0.5836 -0.4589
   40LER      O  791   4.787   7.245   3.442 -0.3640 -1.1476  0.5786
   41U      O5'  792   6.393   5.974   1.200  0.7836  0.1516  0.0233
   41U      H5T  793   6.416   5.933   1.283  1.0637 -1.7750 -0.9594
   41U      C5'  794   6.453   5.898   1.095 -0.0634  0.3996 -0.1404
   41U     H5'1  795   6.376   5.857   1.030  0.1077  2.3262 -1.6408
   41U     H5'2  796   6.522   5.824   1.137  0.2624  1.2917  0.9288
   41U      C4'  797   6.515   5.988   0.990 -0.1711 -0.2838  0.7117
   41U      H4'  798   6.549   5.921   0.911 -1.5953 -1.7695  1.2829
   41U      O4'  799   6.425   6.079   0.926 -0.7199 -0.1881  0.0984
   41U      C1'  800   6.506   6.195   0.888 -0.1233 -0.0892  0.0794
   41U      H1'  801   6.509   6.208   0.780  2.7136  0.3321  0.1196
   41U       N1  802   6.463   6.320   0.956  0.0176 -0.3794 -0.5225
   41U       C6  803   6.391   6.331   1.075  0.5071  0.4528  0.4318
   41U       H6  804   6.363   6.242   1.130  0.4756 -0.5631 -1.1516
   41U       C5  805   6.360   6.452   1.128  0.0278  0.8238 -0.4956
   41U       H5  806   6.291   6.457   1.212 -0.0416 -0.5750 -0.4401
   41U       C4  807   6.401   6.574   1.070 -0.2989 -0.2396  0.1801
   41U       O4  808   6.362   6.684   1.104 -0.3518 -0.3319  0.0439
   41U       N3  809   6.475   6.561   0.957 -0.1099  0.5376 -0.6280
   41U       H3  810   6.515   6.646   0.921  0.6067  0.8262  0.7716
   41U       C2  811   6.516   6.444   0.905 -0.3829  0.2350 -0.1507
   41U       O2  812   6.585   6.450   0.803  0.2205 -0.2524  0.7601
   41U      C3'  813   6.628   6.062   1.053 -0.0250 -1.1636  0.6885
   41U      H3'  814   6.588   6.108   1.144 -1.1768 -0.3513 -0.1941
   41U      C2'  815   6.649   6.158   0.935  0.4071  0.3154  0.1369
   41U     H2'1  816   6.708   6.241   0.974  0.2285 -0.2126  1.5967
   41U      O2'  817   6.719   6.097   0.826  0.4033  0.2135  0.3753
   41U     HO'2  818   6.784   6.037   0.864  1.5330  1.1339 -0.0323
   41U      O3'  819   6.748   5.982   1.068 -0.0557 -0.3760  0.5680
   42U        P  820   6.862   6.027   1.160  0.0450  0.0425  0.7437
   42U      O1P  821   6.938   5.906   1.177 -0.0908  0.1926 -0.1583
   42U      O2P  822   6.791   6.096   1.273 -0.5566 -0.0388  0.6473
   42U      O5'  823   6.941   6.144   1.077  0.7844 -0.0517 -0.1430
   42U      C5'  824   7.022   6.119   0.968  0.1372 -0.0046 -0.1804
   42U     H5'1  825   6.974   6.067   0.886  0.9214 -1.0679  0.0210
   42U     H5'2  826   7.104   6.053   0.997  0.5424  0.3818 -0.4393
   42U      C4'  827   7.067   6.252   0.909  0.8705  0.4151 -0.0090
   42U      H4'  828   7.123   6.236   0.817  0.1747 -0.1725 -0.3419
   42U      O4'  829   6.956   6.338   0.882  0.5191 -0.1354 -0.3298
   42U      C1'  830   6.992   6.470   0.911  0.1336 -0.5162  0.3156
   42U      H1'  831   6.993   6.521   0.815 -0.4989 -1.4560 -0.2120
   42U       N1  832   6.901   6.531   1.011  0.0576 -0.2056  0.0216
   42U       C6  833   6.835   6.469   1.111 -0.8023  0.2757 -0.0213
   42U       H6  834   6.831   6.363   1.129  0.2581  0.1720 -0.3821
   42U       C5  835   6.762   6.537   1.207 -0.3410  0.3063 -0.2521
   42U       H5  836   6.714   6.487   1.290 -0.1558  0.1467 -0.2389
   42U       C4  837   6.740   6.679   1.193 -0.1886 -0.3252 -0.9527
   42U       O4  838   6.676   6.750   1.273  0.0145  0.3153  0.8112
   42U       N3  839   6.805   6.736   1.091 -0.4262  0.3989  0.1241
   42U       H3  840   6.787   6.835   1.078  0.8783  0.5464 -0.7635
   42U       C2  841   6.879   6.666   0.995 -0.5282  0.1830 -0.1204
   42U       O2  842   6.930   6.736   0.907  0.2990 -0.1497 -0.6191
   42U      C3'  843   7.156   6.327   1.008 -0.3979 -0.4211 -0.1507
   42U      H3'  844   7.121   6.315   1.110 -1.4667 -2.4810 -0.7046
   42U      C2'  845   7.134   6.470   0.955 -0.5076 -0.4416 -0.4067
   42U     H2'1  846   7.150   6.549   1.028 -2.4032  0.3527 -0.7927
   42U      O2'  847   7.214   6.494   0.839  0.1032 -0.7098  0.4034
   42U     HO'2  848   7.266   6.415   0.821 -0.1027 -0.9738  0.9354
   42U      O3'  849   7.293   6.294   0.984 -0.3454 -0.2902 -0.2044
   43A        P  850   7.401   6.302   1.101 -0.2141  0.0255 -0.2451
   43A      O1P  851   7.528   6.257   1.052  0.4657  0.2742  0.0631
   43A      O2P  852   7.343   6.236   1.220 -0.0710 -0.5422  0.1229
   43A      O5'  853   7.406   6.458   1.124  0.1054  0.6390  0.2975
   43A      C5'  854   7.493   6.535   1.040 -1.0861 -0.6777  0.5531
   43A     H5'1  855   7.479   6.523   0.933  1.2778 -0.4215  0.1830
   43A     H5'2  856   7.597   6.510   1.057  0.2724  0.9711 -3.9689
   43A      C4'  857   7.478   6.683   1.078  0.8350  0.9357 -0.4817
   43A      H4'  858   7.530   6.746   1.006  0.1332 -0.0950 -1.9436
   43A      O4'  859   7.340   6.726   1.081  0.1895  0.4649  0.0523
   43A      C1'  860   7.328   6.817   1.184  0.2988 -0.5982 -0.7225
   43A      H1'  861   7.320   6.916   1.141 -0.3990 -0.4368 -0.2325
   43A       N9  862   7.204   6.802   1.267 -0.6684 -0.4978  0.0528
   43A       C8  863   7.142   6.683   1.282 -1.2114  0.2534 -0.0093
   43A       H8  864   7.173   6.588   1.240 -1.0994 -0.2721  1.2249
   43A       N7  865   7.025   6.698   1.344  0.0792  1.0262 -0.5228
   43A       C5  866   7.021   6.837   1.373 -0.0233  0.0925  0.0426
   43A       C6  867   6.928   6.918   1.441  0.3687  0.0882 -0.1405
   43A       N6  868   6.821   6.869   1.497  0.9285  0.2409 -0.4826
   43A      H61  869   6.784   6.778   1.471  1.3195  0.2596 -1.1236
   43A      H62  870   6.766   6.942   1.541  0.4571 -0.4062  0.0306
   43A       N1  871   6.942   7.050   1.445 -0.2445 -0.3926 -0.0643
   43A       C2  872   7.048   7.098   1.383  0.1301  0.0382  0.5761
   43A       H2  873   7.064   7.204   1.390 -0.3123  0.2956 -1.7131
   43A       N3  874   7.151   7.033   1.328  0.1015 -0.7075  0.1552
   43A       C4  875   7.124   6.899   1.322  0.0922 -0.0764 -0.4399
   43A      C3'  876   7.530   6.701   1.219 -0.2290 -0.1559 -0.0552
   43A      H3'  877   7.514   6.610   1.277  1.5094  0.4581  1.5010
   43A      C2'  878   7.445   6.812   1.278 -0.2792 -0.4357 -0.1110
   43A     H2'1  879   7.425   6.795   1.383  2.6963  0.4471  0.6813
   43A      O2'  880   7.514   6.933   1.253 -0.0239 -0.3163  0.2347
   43A     HO'2  881   7.588   6.932   1.314  1.4530  0.3097 -1.4544
   43A      O3'  882   7.667   6.729   1.237 -1.0101 -0.0422 -0.1426
   44A        P  883   7.751   6.716   1.371 -0.2893 -0.3417 -0.4724
   44A      O1P  884   7.893   6.691   1.338 -0.2323  0.1295  0.1990
   44A      O2P  885   7.690   6.613   1.460  0.2836 -0.4132  0.5853
   44A      O5'  886   7.735   6.859   1.436  0.2789 -0.4901  0.1820
   44A      C5'  887   7.814   6.968   1.395  1.0074  0.3551  0.1855
   44A     H5'1  888   7.798   6.972   1.287 -2.8904 -1.6620  0.4701
   44A     H5'2  889   7.912   6.964   1.441  0.4040 -0.4711  1.4919
   44A      C4'  890   7.754   7.088   1.469  0.4956  0.3053 -0.4589
   44A      H4'  891   7.820   7.164   1.426  3.0080 -2.1409 -1.2156
   44A      O4'  892   7.616   7.103   1.443  0.2419 -0.9855  0.0432
   44A      C1'  893   7.557   7.169   1.553 -0.3073  0.4263 -0.5090
   44A      H1'  894   7.501   7.259   1.527  0.2274  0.4084 -1.7927
   44A       N9  895   7.451   7.078   1.601 -0.0026  0.2617  0.0493
   44A       C8  896   7.450   6.940   1.612 -0.8348  0.1458  0.8458
   44A       H8  897   7.537   6.884   1.580 -0.5884  1.2951 -0.6164
   44A       N7  898   7.336   6.891   1.637 -0.2933 -0.6769 -0.2590
   44A       C5  899   7.259   7.003   1.667  0.9925  0.0437  0.7202
   44A       C6  900   7.124   7.032   1.704 -0.0577  0.7492 -0.5742
   44A       N6  901   7.036   6.939   1.737 -0.8818  0.4974 -0.5031
   44A      H61  902   7.059   6.842   1.751 -1.3124  0.2981 -1.1323
   44A      H62  903   6.942   6.975   1.747 -0.4730  1.2950  0.8869
   44A       N1  904   7.072   7.156   1.725  0.8393  0.1458  0.4683
   44A       C2  905   7.155   7.254   1.699  0.0831 -0.1211  0.4925
   44A       H2  906   7.120   7.355   1.713  0.0046 -0.3125  1.8332
   44A       N3  907   7.282   7.246   1.659  0.4054 -0.1848  0.0420
   44A       C4  908   7.326   7.117   1.642 -0.6659 -0.7427 -0.4176
   44A      C3'  909   7.776   7.087   1.617 -0.7980  0.5312 -0.0678
   44A      H3'  910   7.753   6.987   1.654  1.4201 -0.0599 -0.1370
   44A      C2'  911   7.667   7.189   1.663  0.4644  0.8512  0.0537
   44A     H2'1  912   7.630   7.170   1.764  0.6274  0.2683  0.0069
   44A      O2'  913   7.712   7.324   1.648 -0.8624 -0.0805  0.0477
   44A     HO'2  914   7.650   7.380   1.694  0.5003  1.4948  0.0828
   44A      O3'  915   7.899   7.128   1.665 -0.5937 -0.1129  0.3063
   45U        P  916   7.948   7.101   1.819  0.1963 -0.4782 -0.0874
   45U      O1P  917   8.085   7.156   1.844 -0.1815 -0.5119  0.3497
   45U      O2P  918   7.913   6.959   1.847 -0.4789  0.3496 -0.7214
   45U      O5'  919   7.849   7.175   1.920 -0.4891 -0.6780  0.2091
   45U      C5'  920   7.858   7.316   1.947  0.0329  0.2339  0.0852
   45U     H5'1  921   7.860   7.373   1.854  0.8111 -1.2545 -0.8417
   45U     H5'2  922   7.948   7.329   2.007 -1.4941  1.1263  2.3408
   45U      C4'  923   7.751   7.378   2.031 -0.8268  0.5437 -0.4932
   45U      H4'  924   7.762   7.487   2.035 -4.3184  1.0055  0.6868
   45U      O4'  925   7.629   7.352   1.967 -0.3243 -0.2171  0.0123
   45U      C1'  926   7.527   7.352   2.061 -0.1972  0.0356  0.0308
   45U      H1'  927   7.471   7.445   2.052  0.0726  0.2087  0.1026
   45U       N1  928   7.435   7.240   2.028  0.2326  0.3451 -0.4391
   45U       C6  929   7.484   7.112   2.014 -0.3665  0.0954  0.2166
   45U       H6  930   7.590   7.094   2.011 -0.1058  1.2897  1.3537
   45U       C5  931   7.399   7.006   2.005 -0.0194  0.3332  0.0320
   45U       H5  932   7.430   6.905   1.985 -1.0924  0.0255 -0.1674
   45U       C4  933   7.259   7.019   2.015  0.7866 -0.1457  0.0579
   45U       O4  934   7.182   6.930   2.017  0.8097  0.6107  0.5680
   45U       N3  935   7.222   7.146   2.023 -0.4759  1.1463 -0.1321
   45U       H3  936   7.123   7.168   2.019 -0.7863  0.0654  1.1817
   45U       C2  937   7.301   7.258   2.041  0.2537 -0.2487 -0.0035
   45U       O2  938   7.254   7.368   2.072 -0.1201  0.4131  0.0771
   45U      C3'  939   7.732   7.328   2.171 -1.1191  0.3975 -0.7190
   45U      H3'  940   7.738   7.219   2.172 -1.1807  0.3963 -0.3909
   45U      C2'  941   7.585   7.367   2.205 -0.2838 -0.0837  0.4393
   45U     H2'1  942   7.541   7.289   2.267  1.3758 -0.4972  1.1398
   45U      O2'  943   7.565   7.500   2.253 -0.0498  0.4934 -0.0393
   45U     HO'2  944   7.550   7.496   2.347  0.0068  1.9402  0.0476
   45U      O3'  945   7.821   7.379   2.270  0.1543 -0.2682  0.5053
   46U        P  946   7.829   7.328   2.418 -0.0093 -0.3037 -0.1541
   46U      O1P  947   7.924   7.423   2.488 -0.3809 -0.2164  0.4164
   46U      O2P  948   7.855   7.186   2.409 -0.3275 -0.0981  0.0713
   46U      O5'  949   7.688   7.351   2.491 -0.2390  0.0599 -0.1843
   46U      C5'  950   7.656   7.476   2.549 -0.0044  1.3039  0.2410
   46U     H5'1  951   7.687   7.552   2.477  2.2472  0.0679 -0.2011
   46U     H5'2  952   7.706   7.499   2.643  0.5796  0.2284  0.2174
   46U      C4'  953   7.506   7.482   2.586 -0.8410  0.1106 -1.2228
   46U      H4'  954   7.484   7.582   2.623 -2.0848 -0.6580  0.2157
   46U      O4'  955   7.417   7.447   2.484 -0.1958 -0.0832  0.2869
   46U      C1'  956   7.303   7.383   2.537 -0.1090  0.2310  0.1214
   46U      H1'  957   7.221   7.452   2.519 -0.6572 -0.5571 -0.4431
   46U       N1  958   7.293   7.256   2.464  0.0151 -0.6191 -0.2060
   46U       C6  959   7.405   7.170   2.449 -0.2993 -0.7661  0.5430
   46U       H6  960   7.507   7.198   2.467 -0.4255 -0.5276  0.9080
   46U       C5  961   7.386   7.048   2.390  0.2497 -0.1571 -0.4038
   46U       H5  962   7.479   6.998   2.365 -0.1298 -0.3494 -1.4705
   46U       C4  963   7.261   6.993   2.343 -0.2916 -1.1120 -0.1858
   46U       O4  964   7.241   6.887   2.290 -0.7920  0.0414 -0.0094
   46U       N3  965   7.155   7.086   2.357  0.1812  0.1474  0.3864
   46U       H3  966   7.063   7.053   2.331  0.5665 -0.3037 -0.4446
   46U       C2  967   7.165   7.211   2.425  0.4767 -0.0964  0.0708
   46U       O2  968   7.065   7.272   2.452  0.2785  0.1485  0.0870
   46U      C3'  969   7.475   7.387   2.702 -0.3804 -0.1532 -0.8453
   46U      H3'  970   7.526   7.299   2.662 -1.7790 -1.0900 -0.6327
   46U      C2'  971   7.330   7.364   2.689 -0.3189  0.1888 -0.1967
   46U     H2'1  972   7.304   7.265   2.725 -2.3898  0.8852  0.4246
   46U      O2'  973   7.249   7.454   2.758  0.0342 -0.0043  0.6941
   46U     HO'2  974   7.300   7.507   2.820 -0.7739  1.1955  0.3638
   46U      O3'  975   7.511   7.440   2.827  0.2381 -0.6164  0.0123
   47A        P  976   7.553   7.348   2.948 -0.0255  0.1387 -0.3063
   47A      O1P  977   7.605   7.450   3.047 -0.0208 -0.4268 -0.5349
   47A      O2P  978   7.650   7.243   2.902 -0.0222  0.0917  0.1085
   47A      O5'  979   7.426   7.280   3.004  0.1683  0.1758  0.1226
   47A      C5'  980   7.329   7.353   3.078 -0.5045  0.3471 -0.3565
   47A     H5'1  981   7.301   7.436   3.013 -2.3767 -0.8652 -1.1902
   47A     H5'2  982   7.369   7.386   3.174  0.8321 -1.1540 -0.3368
   47A      C4'  983   7.197   7.276   3.090 -0.2686  0.8832 -0.1505
   47A      H4'  984   7.115   7.336   3.129 -1.9605 -1.2498 -0.1971
   47A      O4'  985   7.148   7.234   2.962  0.1849 -0.3605 -0.8066
   47A      C1'  986   7.069   7.125   2.980  0.0038 -0.2365 -0.1268
   47A      H1'  987   6.962   7.131   2.957  0.0188  0.0977 -0.1092
   47A       N9  988   7.123   7.022   2.877 -0.1288  0.0036 -1.3608
   47A       C8  989   7.245   7.019   2.811  0.4085  0.4045 -0.7080
   47A       H8  990   7.322   7.092   2.832  2.3593 -1.9335  0.8321
   47A       N7  991   7.257   6.923   2.724 -0.1650 -0.1050 -0.1460
   47A       C5  992   7.137   6.851   2.740  0.6955 -0.0040 -0.3300
   47A       C6  993   7.088   6.732   2.680  0.0055  0.3175  0.2342
   47A       N6  994   7.146   6.654   2.590 -0.1875 -0.0694 -0.0296
   47A      H61  995   7.242   6.671   2.567 -0.3646 -1.1350 -1.7103
   47A      H62  996   7.096   6.571   2.560 -2.4092  1.0470  0.3251
   47A       N1  997   6.977   6.676   2.723 -0.2552 -0.0874  0.4151
   47A       C2  998   6.910   6.734   2.821 -0.3683  0.0966 -0.5641
   47A       H2  999   6.828   6.678   2.862  2.1443 -3.1834  0.4613
   47A       N3 1000   6.948   6.845   2.888 -0.2762  0.6747 -0.0730
   47A       C4 1001   7.060   6.904   2.840  0.8243 -0.4916 -0.2682
   47A      C3' 1002   7.203   7.149   3.172 -0.6614  0.6535  0.0771
   47A      H3' 1003   7.294   7.091   3.156 -1.9992 -1.1531 -1.4038
   47A      C2' 1004   7.092   7.068   3.116  1.6218 -0.2664 -0.8680
   47A     H2'1 1005   7.099   6.959   3.117  0.7153 -0.3475  0.4219
   47A      O2' 1006   6.976   7.103   3.185 -0.3036  0.1542 -0.2304
   47A     HO'2 1007   6.998   7.133   3.274 -1.3113  2.5354 -0.7147
   47A      O3' 1008   7.179   7.176   3.313 -0.3974  0.2014 -0.1222
   48U        P 1009   7.234   7.080   3.426 -0.3470  0.0523  0.0853
   48U      O1P 1010   7.195   7.128   3.562 -0.1825  0.0725  0.2229
   48U      O2P 1011   7.378   7.069   3.400 -0.4173  0.1349  0.0406
   48U      O5' 1012   7.182   6.921   3.405 -0.2775 -0.1774 -0.4410
   48U      C5' 1013   7.052   6.897   3.448  0.5121  0.1625 -0.2361
   48U     H5'1 1014   6.988   6.980   3.416 -1.3632 -1.6759 -1.5562
   48U     H5'2 1015   7.048   6.901   3.557 -2.5098 -2.1597 -0.1310
   48U      C4' 1016   6.994   6.765   3.390  0.0608 -0.1256  0.4146
   48U      H4' 1017   6.894   6.752   3.433 -1.1727  5.6801  0.0973
   48U      O4' 1018   6.986   6.768   3.240 -0.0345 -0.0499  0.4570
   48U      C1' 1019   6.989   6.633   3.210 -0.3362  0.8855  0.2549
   48U      H1' 1020   6.895   6.600   3.166  1.5779 -0.1935 -3.5410
   48U       N1 1021   7.097   6.603   3.113  0.4110  0.6117 -0.1217
   48U       C6 1022   7.208   6.684   3.107 -0.5542  0.1366  0.5241
   48U       H6 1023   7.216   6.770   3.172 -0.2576  1.8522 -1.6621
   48U       C5 1024   7.298   6.667   3.002  1.2363  0.2850 -0.3828
   48U       H5 1025   7.381   6.736   2.997  1.7496 -0.1292  1.5339
   48U       C4 1026   7.281   6.559   2.907 -0.6389  0.1781  0.7606
   48U       O4 1027   7.353   6.534   2.808  0.4024 -0.3981  0.3831
   48U       N3 1028   7.178   6.481   2.927  0.2019  0.3268  0.2511
   48U       H3 1029   7.177   6.397   2.871 -1.0209 -0.9903  2.1253
   48U       C2 1030   7.079   6.499   3.019 -0.1228  0.5904  0.7414
   48U       O2 1031   6.988   6.419   3.033  0.3499  0.2943 -0.6949
   48U      C3' 1032   7.078   6.644   3.430 -0.2450  0.3656  0.0820
   48U      H3' 1033   7.182   6.667   3.409  0.3038 -1.4625  0.6457
   48U      C2' 1034   7.010   6.545   3.331 -1.0352  0.2547 -0.2221
   48U     H2'1 1035   7.078   6.465   3.305 -1.6401 -0.1820 -0.4991
   48U      O2' 1036   6.886   6.486   3.385 -1.0099 -0.2727  0.7558
   48U     HO'2 1037   6.905   6.424   3.456 -0.6567 -0.7856  0.2244
   48U      O3' 1038   7.057   6.610   3.564 -0.0416 -0.6256  0.5596
   49C        P 1039   7.155   6.527   3.648  0.2563  0.3194 -0.3697
   49C      O1P 1040   7.103   6.532   3.785  0.6674  0.6640  0.5085
   49C      O2P 1041   7.289   6.584   3.623 -0.1068 -0.1590  0.0488
   49C      O5' 1042   7.154   6.375   3.599 -0.2020 -0.2049  0.6653
   49C      C5' 1043   7.054   6.285   3.635  0.0913  0.9921 -0.6941
   49C     H5'1 1044   6.957   6.331   3.620 -1.2701 -1.6234 -0.5353
   49C     H5'2 1045   7.077   6.246   3.734 -2.2687 -0.4862 -0.6520
   49C      C4' 1046   7.062   6.168   3.540 -0.3738  0.5615 -0.2273
   49C      H4' 1047   6.968   6.113   3.552 -0.1927  0.4485  0.7437
   49C      O4' 1048   7.066   6.210   3.401  0.0203  0.1994  0.1560
   49C      C1' 1049   7.123   6.102   3.327 -0.4952 -0.0249 -0.6242
   49C      H1' 1050   7.052   6.044   3.268  1.9577 -2.2033 -1.6576
   49C       N1 1051   7.236   6.151   3.242 -0.3050  0.5181 -0.1356
   49C       C6 1052   7.312   6.259   3.275  0.0001 -0.9830 -0.2251
   49C       H6 1053   7.297   6.296   3.376 -1.0737 -0.6646 -0.4985
   49C       C5 1054   7.409   6.313   3.196  0.4403  0.4217 -0.3652
   49C       H5 1055   7.475   6.389   3.234 -1.7294  1.5931  1.2772
   49C       C4 1056   7.411   6.261   3.063  0.0697  0.2664  0.1925
   49C       N4 1057   7.475   6.303   2.961  0.0172 -0.2384 -0.4865
   49C      H41 1058   7.551   6.369   2.974  1.5113 -1.6288 -1.6406
   49C      H42 1059   7.465   6.246   2.878  1.6360  1.2832 -1.8397
   49C       N3 1060   7.348   6.145   3.035  0.4596 -0.3483  1.0989
   49C       C2 1061   7.260   6.089   3.120 -0.1962  0.8516 -0.3469
   49C       O2 1062   7.201   5.988   3.087  0.3180  0.6119 -0.0287
   49C      C3' 1063   7.184   6.077   3.559  0.3252  0.6981  0.5956
   49C      H3' 1064   7.276   6.135   3.558  0.5610  0.3964 -2.4081
   49C      C2' 1065   7.173   6.004   3.427  0.4312  0.3656  0.2396
   49C     H2'1 1066   7.268   5.967   3.388  0.5851  0.0092  0.9396
   49C      O2' 1067   7.084   5.892   3.433 -0.1294  0.0083  0.4291
   49C     HO'2 1068   7.128   5.840   3.501  2.8962  1.5072 -0.2214
   49C      O3' 1069   7.177   5.989   3.672 -0.4713 -0.1818  0.1314
   50U        P 1070   7.320   5.928   3.720 -0.1731 -0.2222  0.1980
   50U      O1P 1071   7.290   5.859   3.845  0.6553 -0.5816  0.5250
   50U      O2P 1072   7.423   6.032   3.724  0.0750  0.1060 -0.2112
   50U      O5' 1073   7.355   5.818   3.609 -0.2186  0.0510 -0.2673
   50U      C5' 1074   7.287   5.689   3.609  0.0429 -0.2317 -0.0346
   50U     H5'1 1075   7.180   5.709   3.612  0.2581  1.5888 -1.8540
   50U     H5'2 1076   7.304   5.641   3.705  0.3248  0.5396  0.3176
   50U      C4' 1077   7.311   5.602   3.486  0.3296  0.5038 -0.0316
   50U      H4' 1078   7.243   5.517   3.495 -0.2446  1.1635  2.4428
   50U      O4' 1079   7.284   5.676   3.372  0.2067 -0.2722  0.0942
   50U      C1' 1080   7.358   5.614   3.266  0.0992 -0.1330  0.6337
   50U      H1' 1081   7.295   5.586   3.181  2.6465  0.0884 -1.4296
   50U       N1 1082   7.453   5.721   3.213  0.5377 -0.3198  0.2853
   50U       C6 1083   7.494   5.831   3.288  0.1033  0.9065 -0.1415
   50U       H6 1084   7.457   5.837   3.390 -2.0550  1.5493 -0.9175
   50U       C5 1085   7.567   5.926   3.234 -0.6431 -0.4261 -0.3281
   50U       H5 1086   7.584   6.016   3.291  2.9890 -0.3672 -1.2787
   50U       C4 1087   7.619   5.931   3.100 -0.2008  0.0269 -0.5678
   50U       O4 1088   7.702   6.013   3.055  0.6871  0.1717 -0.0189
   50U       N3 1089   7.585   5.821   3.031 -0.1660  0.3065  0.6444
   50U       H3 1090   7.597   5.827   2.931  0.6525  2.5074  0.8182
   50U       C2 1091   7.502   5.717   3.080  0.6265 -0.7236  0.4326
   50U       O2 1092   7.489   5.621   3.008  0.1612 -0.0049 -1.1962
   50U      C3' 1093   7.448   5.536   3.466  0.0146  0.0199  0.5778
   50U      H3' 1094   7.524   5.615   3.475  0.1521 -0.1779  1.1748
   50U      C2' 1095   7.423   5.491   3.323 -0.2627 -1.0824  0.5463
   50U     H2'1 1096   7.519   5.470   3.277 -0.8920  1.3649 -2.2131
   50U      O2' 1097   7.330   5.385   3.310 -0.1920  0.1632  0.1566
   50U     HO'2 1098   7.339   5.329   3.387  1.7425  0.4617  0.1863
   50U      O3' 1099   7.470   5.421   3.551 -0.6192 -0.4774 -0.0635
   51A        P 1100   7.614   5.396   3.605  0.3298  0.0696  0.2375
   51A      O1P 1101   7.605   5.300   3.718 -0.2632  0.2140  0.4557
   51A      O2P 1102   7.685   5.524   3.627  0.6700  0.1643  0.2615
   51A      O5' 1103   7.694   5.333   3.483 -0.0255 -0.6943  0.5537
   51A      C5' 1104   7.642   5.217   3.426  0.0905 -0.1206 -0.4182
   51A     H5'1 1105   7.533   5.221   3.420 -0.1600 -0.2260  2.5812
   51A     H5'2 1106   7.671   5.130   3.486 -0.2598  0.6379  0.9053
   51A      C4' 1107   7.699   5.195   3.289 -0.0053 -0.3453  0.0065
   51A      H4' 1108   7.677   5.096   3.248  2.3432 -0.7166 -0.4701
   51A      O4' 1109   7.659   5.292   3.194 -0.0666 -0.4912 -0.1084
   51A      C1' 1110   7.760   5.324   3.109  0.0588  0.0136  0.7441
   51A      H1' 1111   7.716   5.306   3.011  0.1980 -2.0773  1.0050
   51A       N9 1112   7.816   5.465   3.124 -0.0546  0.0745  0.6816
   51A       C8 1113   7.800   5.554   3.227 -0.1710  0.3414 -0.5830
   51A       H8 1114   7.744   5.540   3.319 -0.2523  3.0197 -0.1494
   51A       N7 1115   7.850   5.672   3.197  0.6203  0.2862  0.0555
   51A       C5 1116   7.905   5.656   3.069  0.1771 -0.2577 -0.3931
   51A       C6 1117   7.983   5.738   2.978  0.2998  0.2112  0.1543
   51A       N6 1118   8.012   5.870   3.006  0.5229  0.1934  0.2476
   51A      H61 1119   8.007   5.913   3.098 -1.5769  0.9817 -0.1881
   51A      H62 1120   8.058   5.927   2.936  1.5148  0.9194  1.4440
   51A       N1 1121   8.045   5.685   2.872  0.4507 -0.0619  0.5293
   51A       C2 1122   8.021   5.555   2.852 -0.8939 -0.7496  0.6263
   51A       H2 1123   8.075   5.515   2.767  0.7767 -0.5016  1.5375
   51A       N3 1124   7.950   5.470   2.924  0.0310  0.7061  0.4657
   51A       C4 1125   7.895   5.527   3.032 -0.4123  0.3242  0.8308
   51A      C3' 1126   7.849   5.205   3.287 -0.3648  0.0031 -0.0587
   51A      H3' 1127   7.880   5.300   3.330  2.1035 -0.1746 -1.2916
   51A      C2' 1128   7.873   5.226   3.141 -0.0984  0.0828  0.8035
   51A     H2'1 1129   7.970   5.273   3.128 -0.4475  0.5071 -0.3627
   51A      O2' 1130   7.860   5.104   3.059 -0.4233  0.5018  0.0755
   51A     HO'2 1131   7.873   5.125   2.966 -4.6076  0.9807 -0.5801
   51A      O3' 1132   7.909   5.091   3.345  0.0307 -0.3190 -0.0532
   52U        P 1133   8.065   5.111   3.399  0.0005  0.0711  0.0626
   52U      O1P 1134   8.105   4.975   3.450 -0.2655  0.1863  0.4834
   52U      O2P 1135   8.066   5.218   3.499 -0.1018  0.0191 -0.0895
   52U      O5' 1136   8.157   5.149   3.279 -0.0473 -0.6747 -0.1136
   52U      C5' 1137   8.185   5.054   3.173 -0.3342  0.0237 -0.2687
   52U     H5'1 1138   8.090   5.007   3.144 -1.8782  0.4723  3.5190
   52U     H5'2 1139   8.249   4.973   3.208  0.9981  0.9640 -0.4424
   52U      C4' 1140   8.257   5.109   3.055  0.5048 -0.0553  0.1742
   52U      H4' 1141   8.265   5.025   2.987  3.6535 -1.5971  2.2218
   52U      O4' 1142   8.193   5.220   2.993  0.0893  0.3423  0.4684
   52U      C1' 1143   8.286   5.325   2.972 -0.1352 -0.0443 -0.1079
   52U      H1' 1144   8.284   5.362   2.870 -1.6940  1.1427  0.3088
   52U       N1 1145   8.279   5.447   3.061 -0.3757  0.6265 -0.3084
   52U       C6 1146   8.216   5.449   3.184  0.2238 -0.1119  0.1903
   52U       H6 1147   8.170   5.356   3.215  0.8509 -0.7350 -0.7003
   52U       C5 1148   8.206   5.562   3.255 -0.2448 -0.4479  0.0311
   52U       H5 1149   8.145   5.567   3.344 -2.2725  1.0970 -1.3375
   52U       C4 1150   8.255   5.690   3.202 -0.6570 -1.0693  0.2427
   52U       O4 1151   8.226   5.806   3.251  0.3801 -0.4056  0.2607
   52U       N3 1152   8.325   5.683   3.084 -0.2627 -0.2880 -0.3699
   52U       H3 1153   8.371   5.766   3.049  0.1171  1.1664  3.0974
   52U       C2 1154   8.335   5.567   3.018 -0.1295  0.6274  0.7157
   52U       O2 1155   8.412   5.577   2.921 -0.4514  0.9056  0.7260
   52U      C3' 1156   8.397   5.155   3.089  0.0955  0.1755 -0.2347
   52U      H3' 1157   8.393   5.201   3.188 -2.0544 -1.5242  0.5294
   52U      C2' 1158   8.429   5.257   2.981 -0.2670 -0.2344  0.3081
   52U     H2'1 1159   8.505   5.331   3.008  0.1304 -0.7414  0.5896
   52U      O2' 1160   8.448   5.200   2.859 -0.1202 -0.4453  0.0876
   52U     HO'2 1161   8.520   5.243   2.813 -1.6111  0.5480 -1.4755
   52U      O3' 1162   8.492   5.050   3.098  0.4796 -0.3989  0.1256
   53U        P 1163   8.616   5.063   3.185 -0.6087  0.1470 -0.1766
   53U      O1P 1164   8.691   4.932   3.174  0.1681 -0.3420 -0.5256
   53U      O2P 1165   8.580   5.119   3.319  0.3355  0.1765 -0.3934
   53U      O5' 1166   8.709   5.165   3.110 -0.5868  0.6534  0.4561
   53U      C5' 1167   8.779   5.138   2.986 -0.2649  0.1577 -0.4979
   53U     H5'1 1168   8.710   5.099   2.911  0.1673 -0.9810 -0.3340
   53U     H5'2 1169   8.848   5.054   2.995  1.9820  2.1284  2.3072
   53U      C4' 1170   8.860   5.260   2.931  0.2603 -0.1384 -0.1594
   53U      H4' 1171   8.916   5.217   2.848  2.2915 -1.5008  1.8091
   53U      O4' 1172   8.764   5.364   2.889  0.2737 -0.4631  0.9895
   53U      C1' 1173   8.819   5.488   2.920  0.6286 -0.2052  0.0512
   53U      H1' 1174   8.803   5.553   2.834  0.2033 -0.7846 -0.3121
   53U       N1 1175   8.751   5.562   3.032 -0.0554  0.3239 -0.0413
   53U       C6 1176   8.695   5.489   3.133  0.2716  0.0834  0.1089
   53U       H6 1177   8.708   5.382   3.138  0.0560 -0.1058 -2.3461
   53U       C5 1178   8.618   5.555   3.221  0.4800  0.3794  1.0733
   53U       H5 1179   8.577   5.502   3.306  0.3272  2.5364  2.4058
   53U       C4 1180   8.606   5.697   3.222  0.4123 -0.0518  0.3378
   53U       O4 1181   8.552   5.769   3.308  0.3632 -0.6679  0.2328
   53U       N3 1182   8.668   5.759   3.120  0.1674  0.1433 -0.4523
   53U       H3 1183   8.670   5.860   3.115  1.4285  0.1092 -1.3146
   53U       C2 1184   8.741   5.700   3.025 -0.3550  0.9954 -0.0419
   53U       O2 1185   8.788   5.757   2.927  0.2437 -0.5966 -0.1230
   53U      C3' 1186   8.962   5.329   3.022 -0.7431  0.5968 -0.6274
   53U      H3' 1187   8.914   5.340   3.120 -1.8729  1.3059 -1.2372
   53U      C2' 1188   8.964   5.467   2.951 -0.2231 -0.0625  0.9550
   53U     H2'1 1189   9.002   5.550   3.011 -0.8937  0.6052  0.4803
   53U      O2' 1190   9.036   5.465   2.830 -0.1455 -0.4630 -0.0719
   53U     HO'2 1191   9.117   5.514   2.844 -1.9941  2.2697  1.9308
   53U      O3' 1192   9.089   5.257   3.021 -0.7396  0.1112 -0.1067
   54C        P 1193   9.190   5.269   3.151 -0.2366 -0.1156  0.1912
   54C      O1P 1194   9.318   5.198   3.112  0.2571  0.4888 -0.3293
   54C      O2P 1195   9.115   5.223   3.270 -0.4575  0.4260  0.3508
   54C      O5' 1196   9.228   5.423   3.163 -0.0886  0.3580 -0.7589
   54C      C5' 1197   9.324   5.485   3.084 -0.1041  0.2264  0.7611
   54C     H5'1 1198   9.300   5.468   2.979 -0.9527 -0.4204  1.0515
   54C     H5'2 1199   9.424   5.451   3.111  1.2498  4.0374  1.2699
   54C      C4' 1200   9.326   5.634   3.103 -0.3171 -0.2374  0.3102
   54C      H4' 1201   9.384   5.681   3.023 -0.7469 -1.8762 -1.0312
   54C      O4' 1202   9.199   5.695   3.077  0.2685  0.3875  0.1946
   54C      C1' 1203   9.189   5.814   3.155  0.3081  0.2048  0.8883
   54C      H1' 1204   9.176   5.900   3.089  1.7309  0.7021  1.2212
   54C       N1 1205   9.069   5.824   3.243  0.5323  0.4228 -0.1476
   54C       C6 1206   8.998   5.705   3.267  0.0134 -0.4542  0.6802
   54C       H6 1207   9.035   5.610   3.229  1.8944  1.2809 -2.1871
   54C       C5 1208   8.904   5.713   3.359 -0.0202 -0.3260 -0.1440
   54C       H5 1209   8.861   5.617   3.386 -1.8056 -0.3935 -2.7778
   54C       C4 1210   8.870   5.839   3.419 -1.2105 -0.0749  0.5688
   54C       N4 1211   8.775   5.842   3.500 -0.1739  0.3240 -0.1165
   54C      H41 1212   8.720   5.762   3.528  1.1711 -1.1498 -1.5157
   54C      H42 1213   8.739   5.930   3.533  1.3014  0.7443  0.4157
   54C       N3 1214   8.930   5.958   3.387  0.6100 -0.1408  0.0154
   54C       C2 1215   9.032   5.948   3.292 -0.3551  0.1853 -0.5327
   54C       O2 1216   9.100   6.047   3.260 -0.1696 -0.2145  0.6472
   54C      C3' 1217   9.374   5.681   3.233 -0.1779 -0.9165 -0.4186
   54C      H3' 1218   9.317   5.631   3.312 -1.5891  1.4079  0.1319
   54C      C2' 1219   9.318   5.828   3.232  0.1260  0.6202  0.2460
   54C     H2'1 1220   9.296   5.862   3.333 -0.3922  3.6364 -0.7766
   54C      O2' 1221   9.413   5.916   3.177  0.2956 -0.3909  0.7969
   54C     HO'2 1222   9.481   5.855   3.146 -1.2082 -2.6259  1.5905
   54C      O3' 1223   9.516   5.660   3.243 -0.0458  0.0893 -0.6616
   55C        P 1224   9.578   5.643   3.393  0.2707 -0.3086  0.3040
   55C      O1P 1225   9.713   5.589   3.374 -0.4312 -0.4695 -0.4384
   55C      O2P 1226   9.486   5.561   3.476 -0.2040  0.3071  0.3142
   55C      O5' 1227   9.585   5.786   3.460 -0.1122 -0.7993  0.1198
   55C      C5' 1228   9.668   5.890   3.408  0.8340 -0.1935 -0.0845
   55C     H5'1 1229   9.667   5.886   3.299 -0.8903  0.8031 -0.1517
   55C     H5'2 1230   9.772   5.881   3.439  0.9625  1.7001  0.1691
   55C      C4' 1231   9.634   6.027   3.455  0.3345  0.4243 -0.2575
   55C      H4' 1232   9.703   6.096   3.407 -2.1697  1.9561 -1.8466
   55C      O4' 1233   9.497   6.054   3.423 -0.2071 -0.0285 -0.4853
   55C      C1' 1234   9.449   6.149   3.520  0.0442  0.0416 -0.3455
   55C      H1' 1235   9.432   6.245   3.472 -0.3874 -0.4094 -1.1186
   55C       N1 1236   9.320   6.093   3.574 -0.1971 -0.4401  0.0357
   55C       C6 1237   9.286   5.957   3.569 -0.3402 -1.1993  0.0837
   55C       H6 1238   9.352   5.891   3.515  0.7439  0.8485 -1.2134
   55C       C5 1239   9.166   5.913   3.619  0.2443  0.3889 -0.2036
   55C       H5 1240   9.137   5.809   3.608  1.8541 -0.0719 -0.4353
   55C       C4 1241   9.083   6.013   3.678  0.3404  0.2273 -0.0996
   55C       N4 1242   8.966   5.974   3.729  0.0386 -0.1788  0.3311
   55C      H41 1243   8.927   5.884   3.708  0.0133  0.0853 -0.8472
   55C      H42 1244   8.911   6.046   3.773  3.2630  2.2372  0.8382
   55C       N3 1245   9.116   6.144   3.697  0.4753  0.8602  0.2223
   55C       C2 1246   9.231   6.189   3.636  0.5327  0.6181  0.0649
   55C       O2 1247   9.258   6.309   3.637  0.2273 -0.2118  0.0550
   55C      C3' 1248   9.639   6.033   3.611 -0.3711 -0.9861 -0.7165
   55C      H3' 1249   9.590   5.947   3.655 -0.8166 -0.1013  0.5960
   55C      C2' 1250   9.555   6.161   3.630  0.7497 -0.7292  0.4589
   55C     H2'1 1251   9.520   6.161   3.734 -0.1785  0.7205  0.1819
   55C      O2' 1252   9.625   6.285   3.598  0.8052  0.1912 -0.1581
   55C     HO'2 1253   9.710   6.281   3.642  1.8628 -0.7029 -2.1659
   55C      O3' 1254   9.765   6.067   3.671  1.0740 -0.2745  0.0647
   56G        P 1255   9.800   6.042   3.821  0.3399 -0.3663  0.0555
   56G      O1P 1256   9.943   6.067   3.833 -0.3772 -0.3384 -0.6259
   56G      O2P 1257   9.756   5.904   3.858 -0.0588 -0.1160  0.0544
   56G      O5' 1258   9.713   6.136   3.917 -0.0369  0.6445 -0.0206
   56G      C5' 1259   9.751   6.270   3.937  0.0277 -0.6003  0.1925
   56G     H5'1 1260   9.769   6.308   3.837  0.0259 -1.6867 -0.2324
   56G     H5'2 1261   9.834   6.282   4.007 -0.3499  1.4526  0.3706
   56G      C4' 1262   9.639   6.357   4.006  0.3961 -0.3259 -0.0824
   56G      H4' 1263   9.669   6.462   4.012 -0.4106  0.1063 -2.4390
   56G      O4' 1264   9.515   6.333   3.939 -0.2470  0.3597 -0.4350
   56G      C1' 1265   9.403   6.358   4.025  0.2818 -0.8067  0.4461
   56G      H1' 1266   9.340   6.441   3.994  1.9596  0.4037  0.1568
   56G       N9 1267   9.315   6.238   4.036  0.3513 -0.0694 -0.7989
   56G       C8 1268   9.321   6.121   3.969 -0.7781 -0.0432 -0.5103
   56G       H8 1269   9.404   6.099   3.904  0.1173  2.3558 -0.2575
   56G       N7 1270   9.232   6.034   4.010 -0.2834  0.4957 -0.4811
   56G       C5 1271   9.148   6.105   4.099 -1.3203 -0.1976  0.6224
   56G       C6 1272   9.026   6.083   4.167 -0.6415  0.5009  0.3954
   56G       O6 1273   8.952   5.986   4.164  0.4016  0.4617  0.5642
   56G       N1 1274   8.986   6.184   4.246 -0.0719  0.4015 -0.3835
   56G       H1 1275   8.902   6.165   4.298  0.0617 -0.8165 -0.5720
   56G       C2 1276   9.046   6.303   4.260  0.6463 -0.4095 -0.0004
   56G       N2 1277   8.981   6.394   4.336  0.2309  0.4344  0.3210
   56G      H21 1278   8.893   6.375   4.381  0.3828  2.4678  1.6170
   56G      H22 1279   9.019   6.487   4.325 -1.4031  0.9291 -1.6388
   56G       N3 1280   9.155   6.335   4.198 -0.6304 -0.1852 -0.4535
   56G       C4 1281   9.207   6.231   4.120 -0.6324  0.0284 -0.1086
   56G      C3' 1282   9.604   6.326   4.150  0.7001  0.5253  0.0012
   56G      H3' 1283   9.604   6.217   4.161  0.3629  0.6625  1.5036
   56G      C2' 1284   9.465   6.390   4.160 -0.2528 -0.5390  0.3432
   56G     H2'1 1285   9.401   6.352   4.239 -1.2632 -1.1639 -0.7502
   56G      O2' 1286   9.458   6.532   4.164  0.2203 -0.2591 -0.2373
   56G     HO'2 1287   9.369   6.534   4.201  1.0858 -2.6166  2.3481
   56G      O3' 1288   9.701   6.380   4.237  0.2357 -0.0269  0.3747
   57U        P 1289   9.713   6.339   4.392 -0.5346 -0.1610 -0.2429
   57U      O1P 1290   9.836   6.407   4.444 -0.2588 -0.1833  0.9802
   57U      O2P 1291   9.697   6.191   4.408  0.6890  0.3671 -0.3513
   57U      O5' 1292   9.586   6.397   4.462  0.2049 -0.0236 -0.2535
   57U      C5' 1293   9.570   6.535   4.473 -0.2216 -0.1148 -0.2574
   57U     H5'1 1294   9.559   6.577   4.374 -2.1672  0.4113  0.1313
   57U     H5'2 1295   9.661   6.568   4.523 -0.2951 -2.1275  1.3488
   57U      C4' 1296   9.447   6.586   4.546 -0.0270 -0.4133  0.2865
   57U      H4' 1297   9.447   6.695   4.549 -2.7332 -0.3279 -0.1248
   57U      O4' 1298   9.334   6.543   4.476 -0.0850  0.0529  0.0733
   57U      C1' 1299   9.233   6.506   4.572 -0.6572  0.1385 -0.4844
   57U      H1' 1300   9.135   6.551   4.553 -0.4381  1.7471  1.7525
   57U       N1 1301   9.209   6.360   4.580  0.1345  0.2692 -1.3455
   57U       C6 1302   9.283   6.272   4.500 -0.0305  0.1854 -0.2465
   57U       H6 1303   9.366   6.316   4.446  0.2819 -2.4380 -2.1320
   57U       C5 1304   9.243   6.141   4.476 -0.5262  0.1917 -0.4488
   57U       H5 1305   9.296   6.076   4.408 -0.1049 -0.0354  0.0901
   57U       C4 1306   9.122   6.088   4.531  0.1757  0.0701  0.5065
   57U       O4 1307   9.078   5.975   4.504 -0.0822  0.0910 -0.0742
   57U       N3 1308   9.059   6.179   4.616  0.0120 -0.4336 -0.5347
   57U       H3 1309   8.974   6.157   4.666  0.0722 -0.0849 -0.2776
   57U       C2 1310   9.086   6.313   4.630 -0.5279 -0.0212 -0.3116
   57U       O2 1311   9.008   6.384   4.692  0.6100 -0.1434  0.6884
   57U      C3' 1312   9.441   6.536   4.692 -0.3373  0.4776  0.3642
   57U      H3' 1313   9.467   6.431   4.691 -2.4880 -0.1172  0.6128
   57U      C2' 1314   9.288   6.559   4.711  0.3464 -0.2371  0.0538
   57U     H2'1 1315   9.242   6.501   4.791 -0.5604  1.1759  0.5873
   57U      O2' 1316   9.260   6.701   4.729  0.2674  0.4589 -0.2148
   57U     HO'2 1317   9.165   6.710   4.732  0.2433  0.0438  0.6301
   57U      O3' 1318   9.523   6.610   4.793 -0.2094 -0.1804  0.1998
   58A        P 1319   9.560   6.535   4.929 -0.3441  0.2931 -0.4092
   58A      O1P 1320   9.656   6.615   5.003  0.2700 -0.1742 -0.6235
   58A      O2P 1321   9.606   6.398   4.887  0.5173  0.2306  0.4821
   58A      O5' 1322   9.432   6.511   5.003 -0.2487 -0.0477  0.4684
   58A      C5' 1323   9.365   6.620   5.063  0.0918 -0.0757  0.0030
   58A     H5'1 1324   9.351   6.703   4.993 -0.0122 -0.9081 -0.9855
   58A     H5'2 1325   9.420   6.655   5.150  0.0646  0.7357 -0.2990
   58A      C4' 1326   9.233   6.563   5.117 -0.2945  0.3823 -0.2319
   58A      H4' 1327   9.176   6.647   5.158 -1.2008 -0.3021 -0.0532
   58A      O4' 1328   9.148   6.499   5.022 -0.4568  0.1766  0.6087
   58A      C1' 1329   9.077   6.397   5.081 -0.1867  0.1909  0.5451
   58A      H1' 1330   8.972   6.413   5.059  0.6673  1.7665 -3.1906
   58A       N9 1331   9.115   6.270   5.018  0.0594  1.2371  0.2459
   58A       C8 1332   9.226   6.240   4.948  0.7137  0.0472  0.0277
   58A       H8 1333   9.302   6.316   4.937  1.9502 -1.3148 -1.3148
   58A       N7 1334   9.246   6.123   4.904  0.1418  0.1803 -0.9330
   58A       C5 1335   9.126   6.065   4.952  0.0582  0.8114  1.2112
   58A       C6 1336   9.071   5.930   4.941 -0.1915  0.3335  0.0591
   58A       N6 1337   9.127   5.831   4.871  0.2651 -1.1125  0.4008
   58A      H61 1338   9.212   5.840   4.818  1.0679  1.6619  1.9497
   58A      H62 1339   9.076   5.744   4.863 -1.6304  0.1215 -2.7961
   58A       N1 1340   8.957   5.893   5.003  0.4704 -0.0392  0.3650
   58A       C2 1341   8.900   5.994   5.069 -0.1507  0.3664 -0.1006
   58A       H2 1342   8.814   5.967   5.129 -0.4436  0.5604 -0.4280
   58A       N3 1343   8.935   6.121   5.078  0.6219 -0.4197  0.1320
   58A       C4 1344   9.049   6.151   5.023 -0.1566  0.0408 -0.1960
   58A      C3' 1345   9.250   6.461   5.228  0.1606  0.3252  0.6955
   58A      H3' 1346   9.326   6.390   5.196 -0.3399  0.2862 -0.4531
   58A      C2' 1347   9.108   6.398   5.229 -0.4668 -0.3956  0.7936
   58A     H2'1 1348   9.117   6.296   5.266 -1.0577 -0.4216  0.8727
   58A      O2' 1349   9.007   6.475   5.297  0.7717 -0.0914 -0.3423
   58A     HO'2 1350   9.052   6.513   5.374  0.4498 -2.3174  1.0422
   58A      O3' 1351   9.281   6.525   5.346 -0.7384 -0.5728 -0.3607
   59C        P 1352   9.322   6.439   5.477  0.4858  0.0363 -0.6688
   59C      O1P 1353   9.340   6.531   5.589 -0.0971 -0.4607  0.0326
   59C      O2P 1354   9.416   6.332   5.450  0.2159 -0.8056  0.2474
   59C      O5' 1355   9.190   6.365   5.509  0.3456 -0.0480 -0.5322
   59C      C5' 1356   9.124   6.365   5.633 -0.0417  0.3782 -0.0995
   59C     H5'1 1357   9.097   6.469   5.652  0.4959  0.3318  0.9411
   59C     H5'2 1358   9.199   6.333   5.705 -1.3118 -1.1091  0.6514
   59C      C4' 1359   9.002   6.273   5.650 -0.1120  0.0876 -0.8659
   59C      H4' 1360   8.923   6.325   5.704  0.1651 -0.8650  0.5161
   59C      O4' 1361   8.955   6.227   5.524 -0.3503  0.2109  0.6558
   59C      C1' 1362   8.924   6.091   5.518  0.9067  1.1202  0.0726
   59C      H1' 1363   8.822   6.078   5.482  0.5072  0.5337  1.3263
   59C       N1 1364   9.011   6.002   5.435 -0.1526 -0.3352  0.7045
   59C       C6 1365   9.139   6.046   5.398  0.2480  0.0926  0.2938
   59C       H6 1366   9.182   6.134   5.442  1.0761  1.7869 -3.4601
   59C       C5 1367   9.219   5.969   5.321  0.0939 -0.4315  0.0030
   59C       H5 1368   9.316   6.002   5.289  0.2178 -0.9125 -0.1279
   59C       C4 1369   9.172   5.844   5.277  0.2309  0.6339 -0.4083
   59C       N4 1370   9.247   5.766   5.200 -0.4053  0.2732 -0.1739
   59C      H41 1371   9.333   5.803   5.161  0.9948 -3.8692 -1.5244
   59C      H42 1372   9.205   5.681   5.166 -0.8490  0.6103 -0.4834
   59C       N3 1373   9.051   5.797   5.311 -0.6964 -0.5167  0.4870
   59C       C2 1374   8.967   5.877   5.382  0.4447 -0.5695  0.1703
   59C       O2 1375   8.857   5.835   5.420 -0.2508  0.4771  0.1022
   59C      C3' 1376   9.030   6.143   5.721 -0.8770 -0.2212 -0.4495
   59C      H3' 1377   9.132   6.110   5.700 -0.7021 -0.9796  1.3823
   59C      C2' 1378   8.932   6.045   5.663 -0.1671  1.1315 -0.6749
   59C     H2'1 1379   8.972   5.944   5.675 -2.2969 -0.1834 -3.3459
   59C      O2' 1380   8.801   6.046   5.720  0.3523 -0.3373  0.5184
   59C     HO'2 1381   8.764   5.967   5.679  1.5635 -1.7261  1.9764
   59C      O3' 1382   9.019   6.155   5.860  0.3828 -0.2461 -0.0482
   60U        P 1383   9.103   6.064   5.949  0.1022  0.0992 -0.1954
   60U      O1P 1384   9.050   6.070   6.084  0.0911 -0.5260 -0.0612
   60U      O2P 1385   9.244   6.111   5.933 -0.0521  0.3694  0.4250
   60U      O5' 1386   9.086   5.912   5.899  0.1213 -0.5143  0.6951
   60U      C5' 1387   8.964   5.841   5.920 -0.1433  0.1038 -0.2661
   60U     H5'1 1388   8.876   5.903   5.902  0.3446  0.4267 -1.7165
   60U     H5'2 1389   8.954   5.829   6.028  0.4110  0.5506 -0.1565
   60U      C4' 1390   8.961   5.695   5.867  0.2949 -1.0359 -0.6553
   60U      H4' 1391   8.872   5.640   5.897  1.2086 -1.0117  2.3982
   60U      O4' 1392   8.960   5.696   5.722 -0.5919  0.6348 -0.0134
   60U      C1' 1393   9.048   5.589   5.686 -0.3452  0.2976 -0.2593
   60U      H1' 1394   8.997   5.522   5.617 -1.4715  0.4954  0.3553
   60U       N1 1395   9.168   5.638   5.611 -0.3353  0.3475 -0.0281
   60U       C6 1396   9.234   5.752   5.651 -0.1367  0.1734 -0.3769
   60U       H6 1397   9.187   5.816   5.724 -0.1634 -0.4209  0.1372
   60U       C5 1398   9.349   5.794   5.587 -0.3188  0.3569 -0.6661
   60U       H5 1399   9.411   5.877   5.617  0.6572 -0.3599 -0.6672
   60U       C4 1400   9.410   5.709   5.488  0.2397  0.7799  0.3765
   60U       O4 1401   9.511   5.738   5.430  0.4791  0.0795 -0.0504
   60U       N3 1402   9.343   5.593   5.453 -0.5522  0.5130  0.6063
   60U       H3 1403   9.364   5.560   5.360  0.0493  3.1374 -0.2671
   60U       C2 1404   9.219   5.557   5.502 -0.5387  0.4007 -0.1889
   60U       O2 1405   9.164   5.457   5.467 -0.7114  0.1652  0.0313
   60U      C3' 1406   9.068   5.608   5.925  0.1135 -0.5383  0.5550
   60U      H3' 1407   9.160   5.666   5.912 -0.1594 -0.3076 -0.4962
   60U      C2' 1408   9.086   5.513   5.809 -0.6099 -0.1630  0.0458
   60U     H2'1 1409   9.190   5.484   5.798 -0.6292  0.0357 -0.7547
   60U      O2' 1410   8.999   5.402   5.815  0.4759  0.1490  0.2109
   60U     HO'2 1411   8.954   5.405   5.900 -1.9349  0.7912 -0.9950
   60U      O3' 1412   9.045   5.540   6.043  0.4657 -0.2490 -0.0402
   61U        P 1413   9.167   5.509   6.145  0.3971 -0.3656 -0.1761
   61U      O1P 1414   9.126   5.408   6.237  0.1317  0.8371 -0.5429
   61U      O2P 1415   9.210   5.638   6.201 -0.2861 -0.4693  0.4234
   61U      O5' 1416   9.294   5.455   6.060 -0.0885  0.0985 -1.0697
   61U      C5' 1417   9.293   5.329   6.007  0.1475  0.2981  0.3394
   61U     H5'1 1418   9.197   5.315   5.957  1.4386 -0.0291 -2.2218
   61U     H5'2 1419   9.296   5.256   6.088  1.4252 -1.4953 -1.2238
   61U      C4' 1420   9.411   5.320   5.912 -0.7086  0.7756 -0.3883
   61U      H4' 1421   9.416   5.217   5.874  3.8471 -0.3295  2.5350
   61U      O4' 1422   9.407   5.405   5.800  0.5594  0.0867 -0.3179
   61U      C1' 1423   9.542   5.420   5.759 -0.2288 -0.0948 -0.0051
   61U      H1' 1424   9.555   5.371   5.662 -3.1095  0.2479 -0.6517
   61U       N1 1425   9.585   5.563   5.748 -0.0533  0.2323 -0.0350
   61U       C6 1426   9.534   5.654   5.841  0.9071 -0.4902  0.2315
   61U       H6 1427   9.466   5.627   5.920  0.3895  1.6472  0.5527
   61U       C5 1428   9.579   5.779   5.847 -1.1227 -0.4218 -0.4008
   61U       H5 1429   9.539   5.848   5.919 -0.6837 -0.8725  0.3003
   61U       C4 1430   9.684   5.825   5.749  0.4997 -1.2616 -0.0020
   61U       O4 1431   9.727   5.940   5.742  0.5953 -0.4362  0.9443
   61U       N3 1432   9.732   5.735   5.660 -0.0805  0.9600  0.0750
   61U       H3 1433   9.814   5.756   5.606  1.5235 -0.8403  1.6578
   61U       C2 1434   9.686   5.606   5.658  0.7689 -0.6609 -0.2800
   61U       O2 1435   9.738   5.531   5.577 -0.5523  0.0421 -0.0073
   61U      C3' 1436   9.548   5.339   5.985 -0.2603 -0.0431 -0.4112
   61U      H3' 1437   9.551   5.431   6.042  5.7883 -0.3737  0.4555
   61U      C2' 1438   9.637   5.356   5.860  0.1880  0.3541 -0.6179
   61U     H2'1 1439   9.730   5.410   5.880  0.2174  0.6016 -1.4001
   61U      O2' 1440   9.661   5.222   5.806 -1.0069 -0.5347 -0.3948
   61U     HO'2 1441   9.740   5.189   5.850  0.1148  1.8381 -0.4664
   61U      O3' 1442   9.588   5.233   6.077 -0.5301 -0.5194 -0.5974
   61U      H3T 1443   9.538   5.246   6.158  0.7010 -1.0086  0.2675
   62G      O5' 1444   8.828   4.896   4.899  0.4653 -0.1533 -0.0206
   62G      H5T 1445   8.918   4.864   4.904  0.2850 -1.3436 -2.7938
   62G      C5' 1446   8.739   4.810   4.977  0.2088  0.4334 -0.3806
   62G     H5'1 1447   8.785   4.714   4.999 -0.7176  0.4827  2.0680
   62G     H5'2 1448   8.648   4.793   4.919 -2.0282  2.0477  2.3596
   62G      C4' 1449   8.699   4.881   5.108  0.5917  0.3994 -1.1205
   62G      H4' 1450   8.631   4.817   5.164 -0.5903  0.1325 -2.8118
   62G      O4' 1451   8.811   4.924   5.199 -0.3679  0.7048 -0.7166
   62G      C1' 1452   8.779   5.051   5.254  0.0577  0.1238 -0.2528
   62G      H1' 1453   8.792   5.044   5.362 -0.7355 -1.4045 -0.2262
   62G       N9 1454   8.866   5.149   5.193 -0.1646 -0.2702 -0.1688
   62G       C8 1455   8.947   5.134   5.081  0.6757  0.8694  0.2209
   62G       H8 1456   8.953   5.038   5.031 -1.2726  1.3251 -1.0056
   62G       N7 1457   9.028   5.230   5.054  0.1849 -0.0600 -0.8186
   62G       C5 1458   8.988   5.325   5.142  0.2101  0.1501 -0.2476
   62G       C6 1459   9.027   5.465   5.157  0.0695 -0.0961 -0.2817
   62G       O6 1460   9.104   5.534   5.092  0.1893  0.5986 -0.2428
   62G       N1 1461   8.953   5.534   5.258 -0.3269  0.5899 -0.6473
   62G       H1 1462   8.980   5.629   5.276 -0.7818  0.5022  0.6122
   62G       C2 1463   8.860   5.476   5.335 -0.3510  0.1334 -0.4766
   62G       N2 1464   8.794   5.549   5.421 -0.0016 -0.1189 -0.2117
   62G      H21 1465   8.806   5.649   5.426  0.0339  0.0671 -2.7776
   62G      H22 1466   8.704   5.510   5.445 -0.7560  1.1845 -0.8082
   62G       N3 1467   8.827   5.345   5.328  0.3700 -0.2802 -0.0248
   62G       C4 1468   8.892   5.279   5.232  0.0877 -0.3534 -0.1167
   62G      C3' 1469   8.619   5.008   5.082 -0.0330  0.1982  0.2195
   62G      H3' 1470   8.658   5.068   5.000  2.1625  0.7624  1.5856
   62G      C2' 1471   8.629   5.077   5.217 -0.2382  0.6389  0.4621
   62G     H2'1 1472   8.592   5.180   5.219 -3.8609 -0.4830 -0.7730
   62G      O2' 1473   8.553   5.018   5.318  0.3274  0.6871 -0.1675
   62G     HO'2 1474   8.512   4.937   5.289 -0.7918  1.4001 -0.6714
   62G      O3' 1475   8.483   4.976   5.062  0.0598  0.1294  0.4278
   63U        P 1476   8.383   5.072   4.989  0.3186  0.0453 -0.1980
   63U      O1P 1477   8.252   5.010   5.007 -0.4912 -0.3702  0.4254
   63U      O2P 1478   8.440   5.086   4.854  0.6858 -0.8614  0.0610
   63U      O5' 1479   8.386   5.211   5.052 -0.2052  0.6049 -0.8233
   63U      C5' 1480   8.305   5.248   5.162  0.0383 -0.3742  0.1335
   63U     H5'1 1481   8.316   5.177   5.243  1.9701  1.9829  2.1016
   63U     H5'2 1482   8.203   5.274   5.132  0.9618  0.5230 -2.5673
   63U      C4' 1483   8.351   5.386   5.223 -1.0116 -0.4367 -0.0815
   63U      H4' 1484   8.296   5.400   5.316 -1.6255 -2.2203 -0.1273
   63U      O4' 1485   8.490   5.401   5.238 -0.3042 -0.0389  0.4419
   63U      C1' 1486   8.533   5.535   5.203  1.1735 -0.4251 -0.5566
   63U      H1' 1487   8.572   5.591   5.287  1.8315 -0.9989 -0.4697
   63U       N1 1488   8.630   5.528   5.098 -0.1439 -0.1604 -0.0563
   63U       C6 1489   8.651   5.420   5.008 -0.3613  0.2026  0.0486
   63U       H6 1490   8.582   5.338   5.021 -0.1717 -0.3211 -1.9916
   63U       C5 1491   8.744   5.426   4.907  0.0725 -0.2646  0.0632
   63U       H5 1492   8.757   5.356   4.826  0.3326  2.1019 -2.0904
   63U       C4 1493   8.823   5.545   4.887  0.3949 -0.7540  0.2498
   63U       O4 1494   8.912   5.562   4.805 -0.4190  0.3355  0.2423
   63U       N3 1495   8.789   5.651   4.966  0.1559 -0.3088  0.6874
   63U       H3 1496   8.844   5.735   4.957 -0.4688  0.0224 -0.1651
   63U       C2 1497   8.701   5.648   5.072 -0.0545  0.0363  0.2284
   63U       O2 1498   8.680   5.747   5.142  0.1585 -0.0449 -0.8555
   63U      C3' 1499   8.311   5.487   5.120  0.9493  0.0450  0.1935
   63U      H3' 1500   8.329   5.444   5.021  1.9633 -1.6708  1.0808
   63U      C2' 1501   8.408   5.601   5.147  0.1813 -1.2284  0.3466
   63U     H2'1 1502   8.428   5.659   5.057 -0.2206 -0.5644  0.6810
   63U      O2' 1503   8.355   5.693   5.242  0.5397 -0.0081 -0.4309
   63U     HO'2 1504   8.284   5.742   5.199  0.8196  1.4604  0.6952
   63U      O3' 1505   8.176   5.534   5.132 -0.6653  0.7826 -0.5287
   64A        P 1506   8.091   5.589   5.008 -0.1525 -0.0286  0.3444
   64A      O1P 1507   7.953   5.602   5.051  0.3513  0.4083  0.3574
   64A      O2P 1508   8.110   5.497   4.892 -0.1398  0.8177 -0.2409
   64A      O5' 1509   8.153   5.731   4.995  0.0641 -1.1870  0.1376
   64A      C5' 1510   8.093   5.842   5.056 -0.4982 -0.1761  0.2600
   64A     H5'1 1511   8.069   5.807   5.157 -1.0522 -1.8628 -0.4178
   64A     H5'2 1512   7.997   5.844   5.005 -0.3843 -2.8275 -0.2064
   64A      C4' 1513   8.165   5.973   5.045  0.4427 -0.0701 -0.0912
   64A      H4' 1514   8.113   6.038   5.115 -2.9027 -0.7557 -1.6977
   64A      O4' 1515   8.302   5.949   5.075 -0.3948  0.1118 -0.0963
   64A      C1' 1516   8.378   6.030   4.988 -0.5897  0.3940  0.3737
   64A      H1' 1517   8.447   6.095   5.042 -0.2880  0.8365 -0.5284
   64A       N9 1518   8.469   5.948   4.905 -0.6064 -0.2973 -0.6787
   64A       C8 1519   8.469   5.817   4.865  0.0859  0.4860  0.5255
   64A       H8 1520   8.385   5.750   4.874  0.1385  0.3288 -0.0814
   64A       N7 1521   8.570   5.785   4.781  0.0407 -0.5197 -0.4798
   64A       C5 1522   8.651   5.901   4.789  0.4545  0.0670 -0.0746
   64A       C6 1523   8.768   5.947   4.730  0.1025  0.0931 -0.1849
   64A       N6 1524   8.845   5.867   4.652  0.0092 -0.4035 -0.3967
   64A      H61 1525   8.823   5.769   4.651 -1.8147 -0.0701  1.3653
   64A      H62 1526   8.927   5.912   4.613 -0.8895  1.7386  0.0655
   64A       N1 1527   8.819   6.070   4.754 -0.4506 -0.3383  0.1882
   64A       C2 1528   8.742   6.152   4.833 -0.3429  0.8892 -0.1532
   64A       H2 1529   8.778   6.253   4.843 -0.1194  0.7221  0.7308
   64A       N3 1530   8.624   6.129   4.885 -0.5211 -0.2347  0.2234
   64A       C4 1531   8.586   6.002   4.858 -0.7852  0.6272 -0.4389
   64A      C3' 1532   8.176   6.027   4.900 -0.4872  0.1487  0.0468
   64A      H3' 1533   8.207   5.947   4.833  0.3902  0.9717 -0.5575
   64A      C2' 1534   8.298   6.121   4.900 -0.4450  0.4736 -0.0335
   64A     H2'1 1535   8.352   6.127   4.805  1.5293  2.4331  1.1218
   64A      O2' 1536   8.282   6.238   4.971  0.8687 -0.1105 -0.1916
   64A     HO'2 1537   8.346   6.305   4.946  1.0905 -0.5399 -0.8143
   64A      O3' 1538   8.067   6.107   4.860  0.1703  0.4863  0.0136
   65C        P 1539   8.035   6.148   4.704  0.0087  0.0600 -0.0381
   65C      O1P 1540   7.919   6.234   4.704  0.3077 -0.1717  0.2451
   65C      O2P 1541   8.041   6.028   4.624 -0.4755  0.3866 -0.6169
   65C      O5' 1542   8.155   6.241   4.655  0.0620 -0.2092  0.5919
   65C      C5' 1543   8.183   6.375   4.702  0.0044 -0.8615  0.1957
   65C     H5'1 1544   8.174   6.374   4.811  0.4103  0.1297  0.2445
   65C     H5'2 1545   8.110   6.444   4.659  0.6001  1.3560  2.4806
   65C      C4' 1546   8.319   6.420   4.665 -0.2131  0.2391  0.2172
   65C      H4' 1547   8.335   6.516   4.715  2.6713  1.6347 -2.9761
   65C      O4' 1548   8.411   6.328   4.711  0.0585 -0.3988  0.0519
   65C      C1' 1549   8.517   6.340   4.614 -0.4864  0.2836  0.1991
   65C      H1' 1550   8.607   6.380   4.661 -0.4002 -0.7679  0.9732
   65C       N1 1551   8.568   6.224   4.542  0.0472 -0.4124 -0.2889
   65C       C6 1552   8.493   6.110   4.516 -0.1626 -0.1348 -0.6137
   65C       H6 1553   8.395   6.093   4.559  1.1729 -0.5870  2.5698
   65C       C5 1554   8.548   6.013   4.442  0.4022 -0.2706  0.8063
   65C       H5 1555   8.487   5.927   4.420 -0.9428  0.8958 -0.2928
   65C       C4 1556   8.678   6.032   4.387  0.2458  0.3388 -0.1384
   65C       N4 1557   8.718   5.937   4.311  0.0855  0.2727  0.2095
   65C      H41 1558   8.659   5.857   4.299 -0.2567  0.6332 -0.6700
   65C      H42 1559   8.817   5.935   4.291  0.4735  1.0738  1.9072
   65C       N3 1560   8.754   6.135   4.412  0.1564  0.0132 -0.4951
   65C       C2 1561   8.701   6.224   4.498 -0.6599 -0.3608 -0.0898
   65C       O2 1562   8.773   6.322   4.524 -0.0903 -0.2917 -0.7395
   65C      C3' 1563   8.326   6.440   4.518  0.9081  0.1313  0.0751
   65C      H3' 1564   8.274   6.363   4.461  1.1244 -1.2400  1.6526
   65C      C2' 1565   8.475   6.437   4.500  0.1182  0.8943  0.0889
   65C     H2'1 1566   8.508   6.413   4.399 -1.2377 -0.6177 -0.0438
   65C      O2' 1567   8.531   6.563   4.536 -0.4538 -0.1150 -0.2948
   65C     HO'2 1568   8.534   6.624   4.462  3.7438  1.9304  1.2789
   65C      O3' 1569   8.273   6.570   4.493 -0.6005 -0.0276 -0.3044
   66G        P 1570   8.235   6.611   4.340  0.3298  0.5288 -0.2952
   66G      O1P 1571   8.155   6.732   4.337  0.1409  0.2871  0.4766
   66G      O2P 1572   8.193   6.490   4.271  0.0772 -0.1549  0.5770
   66G      O5' 1573   8.373   6.654   4.269  0.9630 -0.6628 -0.0134
   66G      C5' 1574   8.412   6.787   4.281  0.1932 -0.2978 -0.7105
   66G     H5'1 1575   8.408   6.810   4.387 -0.0036  0.2013 -0.8192
   66G     H5'2 1576   8.339   6.855   4.236 -0.2594  1.4962  2.4424
   66G      C4' 1577   8.558   6.807   4.231 -1.0553 -1.3790  0.0729
   66G      H4' 1578   8.602   6.902   4.261 -1.7958 -0.0636 -2.6609
   66G      O4' 1579   8.639   6.693   4.262 -0.3625 -0.2888  0.3583
   66G      C1' 1580   8.727   6.673   4.151  0.4694  0.1521 -0.0422
   66G      H1' 1581   8.831   6.671   4.186  0.2922 -0.8268  0.4636
   66G       N9 1582   8.707   6.540   4.086  0.4690  0.2080  0.3296
   66G       C8 1583   8.608   6.448   4.116  0.1894 -0.1008  0.3990
   66G       H8 1584   8.514   6.476   4.161  1.7733  5.2794  0.9623
   66G       N7 1585   8.631   6.331   4.057  0.0372 -0.6880 -0.3813
   66G       C5 1586   8.758   6.343   4.001 -0.3911  0.5244 -0.3694
   66G       C6 1587   8.832   6.245   3.925  0.2684 -0.4573 -0.2231
   66G       O6 1588   8.793   6.132   3.891 -0.3116  0.1309 -0.0516
   66G       N1 1589   8.945   6.299   3.868 -0.7662 -0.2348  0.0360
   66G       H1 1590   9.006   6.245   3.808 -0.0154  1.5816 -0.9409
   66G       C2 1591   8.989   6.427   3.887  0.2007  0.8182  0.5893
   66G       N2 1592   9.100   6.464   3.827  0.5352 -0.7583  0.6630
   66G      H21 1593   9.162   6.400   3.779  2.3805  1.3914  0.0176
   66G      H22 1594   9.129   6.561   3.832  3.0344 -1.2756 -1.2854
   66G       N3 1595   8.920   6.516   3.957  0.4346 -0.4265  0.0919
   66G       C4 1596   8.803   6.471   4.012  0.7353  0.1581 -0.1266
   66G      C3' 1597   8.561   6.822   4.078 -0.1259 -0.5155  0.0863
   66G      H3' 1598   8.488   6.749   4.046 -1.1019  0.4312  0.0807
   66G      C2' 1599   8.701   6.779   4.048 -0.1110  1.0694 -0.3153
   66G     H2'1 1600   8.712   6.733   3.949  0.0567  0.0592  0.1623
   66G      O2' 1601   8.794   6.891   4.064  0.3917  0.3393 -0.2094
   66G     HO'2 1602   8.752   6.957   4.120 -0.6385  0.0414 -0.6139
   66G      O3' 1603   8.517   6.949   4.032  0.1919  0.1641 -0.2457
   67G        P 1604   8.468   6.969   3.881  0.0050 -0.0188  0.0566
   67G      O1P 1605   8.458   7.107   3.849  0.1457 -0.1274 -0.4814
   67G      O2P 1606   8.345   6.888   3.867 -0.7641 -0.0028  0.0617
   67G      O5' 1607   8.576   6.907   3.781 -0.0000 -0.4899  0.2207
   67G      C5' 1608   8.680   6.988   3.737 -0.3356 -0.5203  0.1056
   67G     H5'1 1609   8.728   7.031   3.825 -1.8956  0.3849  0.5540
   67G     H5'2 1610   8.628   7.070   3.687 -1.6158 -0.2533  1.7768
   67G      C4' 1611   8.786   6.919   3.650  0.1809  0.0027 -0.0039
   67G      H4' 1612   8.865   6.994   3.643 -1.6100  1.9335 -0.7306
   67G      O4' 1613   8.839   6.809   3.717 -0.1773  0.2239 -0.8025
   67G      C1' 1614   8.878   6.719   3.618  0.0245 -0.2664  0.2671
   67G      H1' 1615   8.986   6.705   3.615 -0.1050 -1.2304 -0.9732
   67G       N9 1616   8.819   6.583   3.639 -0.2486  0.1621 -0.1413
   67G       C8 1617   8.706   6.556   3.713  0.5323  0.8805  0.3783
   67G       H8 1618   8.660   6.632   3.775 -1.2051  0.9747 -0.9425
   67G       N7 1619   8.669   6.428   3.699 -0.5033 -0.7153 -0.6469
   67G       C5 1620   8.762   6.375   3.613 -0.2159 -0.0492 -0.1849
   67G       C6 1621   8.781   6.241   3.563 -0.9200 -0.5055 -0.2982
   67G       O6 1622   8.716   6.142   3.584  0.1604 -0.1877  0.5736
   67G       N1 1623   8.886   6.226   3.481  0.2696  0.0134  0.0186
   67G       H1 1624   8.893   6.134   3.438 -0.1571  0.1577 -0.3695
   67G       C2 1625   8.971   6.331   3.447 -0.1397 -0.2872 -0.3445
   67G       N2 1626   9.067   6.304   3.366  0.0923 -0.2213  0.5126
   67G      H21 1627   9.075   6.213   3.323 -1.1405 -0.7979  1.4324
   67G      H22 1628   9.131   6.375   3.334 -0.6120 -0.3748 -1.3436
   67G       N3 1629   8.965   6.452   3.498 -0.3797 -0.8861  0.9262
   67G       C4 1630   8.861   6.462   3.585 -0.0194  0.0895  0.0569
   67G      C3' 1631   8.726   6.873   3.514 -0.1840 -0.2651  0.4840
   67G      H3' 1632   8.628   6.827   3.528 -1.1480  1.7737  0.7986
   67G      C2' 1633   8.836   6.775   3.479 -0.8937 -0.0850  0.6888
   67G     H2'1 1634   8.787   6.694   3.424  0.0003 -0.6834  0.7555
   67G      O2' 1635   8.953   6.820   3.409  0.0222  0.3247  0.5379
   67G     HO'2 1636   8.925   6.831   3.318 -1.0810  0.2107  0.8402
   67G      O3' 1637   8.713   6.973   3.415 -0.1591  0.3518  0.3339
   68A        P 1638   8.630   6.953   3.275 -0.3533  0.0622  0.3874
   68A      O1P 1639   8.634   7.075   3.195  0.6996 -0.1979  0.1951
   68A      O2P 1640   8.501   6.888   3.312  0.3882 -0.2146  0.5350
   68A      O5' 1641   8.727   6.841   3.223 -0.2464 -0.6631  0.1759
   68A      C5' 1642   8.827   6.873   3.124  0.4585  0.8847 -1.0173
   68A     H5'1 1643   8.911   6.921   3.173  0.1974 -0.1738  0.5223
   68A     H5'2 1644   8.780   6.946   3.057  0.8597  2.7024  0.5829
   68A      C4' 1645   8.869   6.750   3.046 -1.2763  0.0075 -0.1814
   68A      H4' 1646   8.947   6.769   2.972 -0.7275  0.0122  0.3845
   68A      O4' 1647   8.908   6.642   3.131 -0.2965 -0.1434 -1.1315
   68A      C1' 1648   8.873   6.521   3.065  0.7106 -0.4391  0.0420
   68A      H1' 1649   8.967   6.469   3.047  2.5475  3.1744 -2.0028
   68A       N9 1650   8.789   6.431   3.152 -0.5394 -0.1619  0.0471
   68A       C8 1651   8.701   6.472   3.250  0.1358  0.2966  0.1644
   68A       H8 1652   8.683   6.575   3.277 -3.3232 -0.2407  0.3968
   68A       N7 1653   8.625   6.371   3.295  0.8346 -0.2096 -0.6341
   68A       C5 1654   8.670   6.259   3.218  0.2318  0.0098 -0.0469
   68A       C6 1655   8.646   6.120   3.219 -0.1835 -0.4541 -0.1497
   68A       N6 1656   8.564   6.054   3.300 -0.6618 -0.2582 -0.0698
   68A      H61 1657   8.523   6.103   3.377 -1.2966 -2.4408  1.0577
   68A      H62 1658   8.583   5.955   3.309  0.8664  0.0564  0.4336
   68A       N1 1659   8.710   6.048   3.127  0.4312  0.1449  0.0897
   68A       C2 1660   8.794   6.099   3.043 -0.3772 -0.7005  0.1177
   68A       H2 1661   8.837   6.022   2.980 -1.1378 -1.5527  0.6076
   68A       N3 1662   8.832   6.225   3.034  0.0773 -0.7047  0.8345
   68A       C4 1663   8.768   6.297   3.129  0.3135 -0.3587 -0.3352
   68A      C3' 1664   8.757   6.698   2.955  0.0922  0.2770  0.2854
   68A      H3' 1665   8.668   6.709   3.017  0.3928 -1.2734  1.0360
   68A      C2' 1666   8.811   6.555   2.922  0.0669  0.6044 -0.5281
   68A     H2'1 1667   8.727   6.498   2.884  0.1622  1.2288 -1.7141
   68A      O2' 1668   8.931   6.560   2.843 -0.2065  0.6473 -0.1522
   68A     HO'2 1669   8.932   6.648   2.805  1.9889 -0.0438 -1.9630
   68A      O3' 1670   8.745   6.773   2.836  0.0588  0.0543 -0.1811
   69A        P 1671   8.613   6.770   2.749  0.2295  0.2592  0.4181
   69A      O1P 1672   8.626   6.884   2.656  0.8809  0.2606 -0.2129
   69A      O2P 1673   8.499   6.767   2.842 -0.0701 -0.5787 -0.6229
   69A      O5' 1674   8.615   6.633   2.674 -0.1952 -0.0578  0.0562
   69A      C5' 1675   8.706   6.614   2.568  0.0817  0.4289  0.2168
   69A     H5'1 1676   8.808   6.642   2.594  1.3212 -0.4013 -3.2358
   69A     H5'2 1677   8.683   6.663   2.473  0.4895  0.7200  0.2656
   69A      C4' 1678   8.712   6.462   2.533  0.3006 -0.1537  0.2901
   69A      H4' 1679   8.796   6.438   2.468  0.5528  2.4018 -0.4390
   69A      O4' 1680   8.728   6.387   2.649 -0.1010 -0.1793 -0.5302
   69A      C1' 1681   8.674   6.263   2.648  0.0458 -0.4453  0.5005
   69A      H1' 1682   8.752   6.187   2.657  1.2111  0.2248 -2.6321
   69A       N9 1683   8.566   6.251   2.754 -0.4575 -0.1131  0.0610
   69A       C8 1684   8.505   6.347   2.827  0.0516 -0.1718  0.5264
   69A       H8 1685   8.525   6.450   2.801 -0.3464 -0.9418 -3.5350
   69A       N7 1686   8.418   6.306   2.917  0.1181 -0.3390 -0.2443
   69A       C5 1687   8.438   6.167   2.911  0.0543  0.1075 -0.0631
   69A       C6 1688   8.383   6.052   2.979  0.3182  0.0688  0.2312
   69A       N6 1689   8.294   6.053   3.071 -0.2718  0.6109 -0.1510
   69A      H61 1690   8.293   6.137   3.127  1.7704 -0.3763  1.4989
   69A      H62 1691   8.270   5.962   3.106  3.6645 -0.8803 -0.7298
   69A       N1 1692   8.410   5.925   2.947 -0.5084  0.5789 -0.4643
   69A       C2 1693   8.496   5.911   2.845 -0.0113 -0.1712 -0.2660
   69A       H2 1694   8.521   5.811   2.814  1.5259 -0.1621  0.8584
   69A       N3 1695   8.559   6.004   2.774  0.0446  0.0575 -0.1225
   69A       C4 1696   8.524   6.133   2.810  1.0453 -0.5165 -0.3056
   69A      C3' 1697   8.587   6.396   2.469 -0.2655 -0.1344  0.5782
   69A      H3' 1698   8.493   6.425   2.518  0.1327  0.2774  1.1233
   69A      C2' 1699   8.618   6.249   2.509  0.4888  0.1943 -0.0039
   69A     H2'1 1700   8.517   6.208   2.503 -0.9425  3.0700  2.1395
   69A      O2' 1701   8.715   6.185   2.430 -0.4572  0.5681 -0.5966
   69A     HO'2 1702   8.669   6.160   2.350 -1.7592  0.0117  0.3030
   69A      O3' 1703   8.589   6.409   2.325 -0.2304 -0.0078  0.1137
   70U        P 1704   8.456   6.386   2.248 -0.1697 -0.0880 -0.1007
   70U      O1P 1705   8.477   6.421   2.104  0.2746 -1.0120 -0.3657
   70U      O2P 1706   8.338   6.436   2.315 -0.1562 -0.2136  0.4565
   70U      O5' 1707   8.452   6.232   2.268  0.1085  0.5105  0.2157
   70U      C5' 1708   8.497   6.141   2.174 -0.1932 -0.0479 -0.0169
   70U     H5'1 1709   8.606   6.139   2.171 -0.2185 -1.8951 -0.6925
   70U     H5'2 1710   8.454   6.163   2.076  0.3567 -1.7613 -0.6826
   70U      C4' 1711   8.448   6.005   2.202  0.2444 -0.5399  0.2001
   70U      H4' 1712   8.492   5.939   2.127  2.3995  0.0589  0.8825
   70U      O4' 1713   8.485   5.951   2.332  0.1009 -0.0359  0.6063
   70U      C1' 1714   8.381   5.866   2.378  0.3518 -0.4861 -0.3903
   70U      H1' 1715   8.416   5.767   2.408  1.0203  0.0550  0.6516
   70U       N1 1716   8.301   5.926   2.493 -0.2025  0.1700 -0.8353
   70U       C6 1717   8.290   6.061   2.510 -0.4070 -0.3135 -0.4240
   70U       H6 1718   8.347   6.133   2.453  0.4094 -0.9903 -0.4790
   70U       C5 1719   8.215   6.107   2.619 -0.0110 -0.2433 -0.0482
   70U       H5 1720   8.214   6.213   2.640 -0.7452  0.2335 -2.1766
   70U       C4 1721   8.155   6.022   2.714 -0.5536  0.4376  0.1163
   70U       O4 1722   8.105   6.063   2.820 -0.0412  0.2048  0.1874
   70U       N3 1723   8.166   5.888   2.685 -0.2831 -0.6743  1.1798
   70U       H3 1724   8.127   5.823   2.752 -2.2418 -1.4799 -0.6241
   70U       C2 1725   8.241   5.834   2.578 -0.0163  1.0505 -1.0262
   70U       O2 1726   8.243   5.709   2.570  0.5241  0.1267 -0.1611
   70U      C3' 1727   8.299   5.974   2.180  0.7735 -0.0054 -0.3746
   70U      H3' 1728   8.241   6.059   2.215  0.8622  1.1029 -2.7399
   70U      C2' 1729   8.287   5.846   2.265 -0.6160 -0.2511 -0.1131
   70U     H2'1 1730   8.181   5.829   2.288 -0.6304  1.9056  1.7813
   70U      O2' 1731   8.331   5.721   2.211 -0.4493 -0.2800  0.2587
   70U     HO'2 1732   8.295   5.720   2.123 -0.0981 -0.7418  0.1129
   70U      O3' 1733   8.269   5.946   2.046  0.1364  0.4198  0.1277
   71A        P 1734   8.125   5.971   1.985 -0.1726 -0.1457  0.1135
   71A      O1P 1735   8.137   5.955   1.835 -0.4475  0.1993 -0.5986
   71A      O2P 1736   8.090   6.108   2.028  0.0322 -0.2142  0.1948
   71A      O5' 1737   8.026   5.864   2.041  0.3902  0.0467  0.4499
   71A      C5' 1738   8.043   5.728   2.002 -0.1281 -0.0870  0.5008
   71A     H5'1 1739   8.149   5.703   1.996 -0.3670 -0.8470 -1.4513
   71A     H5'2 1740   8.000   5.725   1.901 -0.7614  1.7347  0.6681
   71A      C4' 1741   7.966   5.643   2.092  0.3754  0.5499 -0.6284
   71A      H4' 1742   7.967   5.536   2.073 -0.7559  0.2076  0.9974
   71A      O4' 1743   8.004   5.656   2.224  0.0080  0.3848 -0.6228
   71A      C1' 1744   7.896   5.643   2.315 -0.1799  0.0891 -0.1592
   71A      H1' 1745   7.919   5.554   2.374  0.1838  1.4469  1.8406
   71A       N9 1746   7.887   5.765   2.404  0.2994  0.1643  0.7200
   71A       C8 1747   7.934   5.890   2.387  0.5632  0.3172 -0.1737
   71A       H8 1748   8.001   5.918   2.307  0.6131  0.6435 -0.0231
   71A       N7 1749   7.906   5.967   2.493 -0.4502 -0.5014 -0.4807
   71A       C5 1750   7.829   5.883   2.580  0.2746 -0.8258 -0.8003
   71A       C6 1751   7.776   5.892   2.712  0.3896  0.1481 -0.3602
   71A       N6 1752   7.778   6.004   2.788 -0.3153  0.2759  0.1209
   71A      H61 1753   7.822   6.087   2.751  0.2751  0.1514  0.5202
   71A      H62 1754   7.749   6.006   2.885  0.6078  1.6738  0.4132
   71A       N1 1755   7.720   5.789   2.774  0.8702  0.3462  0.0372
   71A       C2 1756   7.711   5.677   2.706  0.4335 -0.0467  0.0723
   71A       H2 1757   7.650   5.597   2.745 -0.6805 -0.6643 -2.6814
   71A       N3 1758   7.761   5.653   2.582  0.1861  0.0418 -0.8506
   71A       C4 1759   7.819   5.763   2.524  0.0157 -0.2966 -0.3818
   71A      C3' 1760   7.807   5.683   2.090 -0.0434 -0.1543  0.0248
   71A      H3' 1761   7.806   5.791   2.103  1.0787 -0.2795  1.3176
   71A      C2' 1762   7.767   5.622   2.230 -0.1561 -0.7578  0.7993
   71A     H2'1 1763   7.677   5.674   2.262 -0.1246  0.4526 -0.9092
   71A      O2' 1764   7.759   5.480   2.234  0.5477 -0.1499  0.5426
   71A     HO'2 1765   7.709   5.441   2.161 -0.4053  0.5270  0.8040
   71A      O3' 1766   7.731   5.629   1.972 -0.1828 -0.1862  0.1096
   72G        P 1767   7.588   5.685   1.930 -0.2814  0.3579 -0.2475
   72G      O1P 1768   7.559   5.609   1.806  0.7573 -0.3237 -0.3758
   72G      O2P 1769   7.598   5.831   1.927 -0.5185 -0.4441  0.4670
   72G      O5' 1770   7.486   5.651   2.053 -1.1028  0.0945  0.6625
   72G      C5' 1771   7.436   5.525   2.069  0.6399  0.6828 -0.0804
   72G     H5'1 1772   7.521   5.457   2.074 -1.3090 -1.8262  0.9891
   72G     H5'2 1773   7.369   5.505   1.985  2.2924  0.3012 -1.3545
   72G      C4' 1774   7.352   5.517   2.199  0.1011  0.2390  0.2062
   72G      H4' 1775   7.317   5.415   2.216  1.3718 -0.2310  0.1517
   72G      O4' 1776   7.435   5.563   2.306  0.4120  0.0876 -0.0247
   72G      C1' 1777   7.357   5.625   2.411 -0.2944  0.2129 -0.6679
   72G      H1' 1778   7.356   5.574   2.508  2.2678  1.4535  0.1198
   72G       N9 1779   7.403   5.758   2.452 -1.3809  0.1488 -0.4686
   72G       C8 1780   7.492   5.837   2.388 -0.6153 -0.2250  0.4206
   72G       H8 1781   7.526   5.815   2.287  1.0605  1.5736  0.5174
   72G       N7 1782   7.519   5.952   2.446  0.5021 -0.4443 -0.1547
   72G       C5 1783   7.455   5.937   2.570 -0.2763  0.7001 -0.0693
   72G       C6 1784   7.442   6.020   2.681  0.3304 -0.5415 -0.8621
   72G       O6 1785   7.489   6.126   2.705 -1.0820 -0.3359  0.0546
   72G       N1 1786   7.362   5.971   2.782  0.4422  0.2460 -0.1186
   72G       H1 1787   7.362   6.033   2.861 -0.2280  1.2875 -0.8968
   72G       C2 1788   7.301   5.851   2.781 -1.1453 -0.4022 -0.1097
   72G       N2 1789   7.237   5.810   2.885  0.0666  0.0851 -0.3278
   72G      H21 1790   7.207   5.875   2.956  1.2758 -1.8800  2.1645
   72G      H22 1791   7.184   5.724   2.874  0.4847 -0.2385  0.1028
   72G       N3 1792   7.307   5.765   2.675  0.3881 -0.8125  0.1649
   72G       C4 1793   7.381   5.820   2.571  0.1621  0.0452 -0.2850
   72G      C3' 1794   7.231   5.601   2.202  0.2583 -0.0481  0.0550
   72G      H3' 1795   7.242   5.692   2.143 -1.8069 -0.5970 -1.3069
   72G      C2' 1796   7.210   5.639   2.354 -0.7564  0.1704 -0.1968
   72G     H2'1 1797   7.167   5.738   2.373  2.0253  1.6995 -1.3124
   72G      O2' 1798   7.138   5.541   2.422 -0.2024  0.3175  0.3754
   72G     HO'2 1799   7.050   5.545   2.383 -0.3010 -0.9295  0.4244
   72G      O3' 1800   7.131   5.526   2.141 -0.3007  0.6657 -0.1069
   73A        P 1801   6.996   5.578   2.093 -0.2876  0.2113 -0.0294
   73A      O1P 1802   6.905   5.472   2.043  0.0512  0.2755  0.0042
   73A      O2P 1803   7.035   5.685   1.995 -0.2535  0.1013 -0.2625
   73A      O5' 1804   6.919   5.649   2.216 -0.6053 -0.0691  0.1904
   73A      C5' 1805   6.828   5.588   2.311 -0.9009 -0.3923  0.2458
   73A     H5'1 1806   6.875   5.505   2.364 -1.6213 -1.1972 -0.3252
   73A     H5'2 1807   6.738   5.544   2.266 -1.1987 -0.0059  0.4532
   73A      C4' 1808   6.797   5.685   2.428 -0.3585 -0.1913 -0.0477
   73A      H4' 1809   6.736   5.643   2.508 -2.6183  1.4500 -0.8162
   73A      O4' 1810   6.920   5.731   2.475 -0.8926  0.3429  0.3929
   73A      C1' 1811   6.893   5.856   2.540  0.2446 -0.1486  0.4633
   73A      H1' 1812   6.888   5.833   2.646  1.4761 -1.5777  0.2420
   73A       N9 1813   7.006   5.950   2.533  0.5759 -0.2318  1.1113
   73A       C8 1814   7.057   5.984   2.411 -0.3125  0.1429 -0.0846
   73A       H8 1815   7.038   5.931   2.318  1.3697  1.0973 -1.0123
   73A       N7 1816   7.134   6.086   2.415  0.4723 -0.3155 -0.2069
   73A       C5 1817   7.123   6.130   2.547 -0.4193 -0.3972 -0.1059
   73A       C6 1818   7.177   6.235   2.625 -0.7131 -0.7758  0.3366
   73A       N6 1819   7.262   6.334   2.590  0.1570  0.7927  0.1632
   73A      H61 1820   7.300   6.340   2.497 -1.1605 -3.6945 -0.9112
   73A      H62 1821   7.291   6.400   2.661 -0.4907 -1.2879  2.5200
   73A       N1 1822   7.153   6.249   2.755 -0.3608  0.0782 -0.2745
   73A       C2 1823   7.089   6.150   2.814  0.2334 -0.0710 -0.2020
   73A       H2 1824   7.075   6.161   2.921  0.1161  1.0634 -0.3303
   73A       N3 1825   7.030   6.044   2.758 -0.0731 -0.4536 -0.5976
   73A       C4 1826   7.050   6.043   2.620  0.6681  0.7844 -0.0598
   73A      C3' 1827   6.717   5.806   2.377  0.0844 -0.1476 -0.4399
   73A      H3' 1828   6.755   5.832   2.278  4.7328  1.2149  1.4162
   73A      C2' 1829   6.758   5.898   2.492 -0.2602 -0.4111  0.7828
   73A     H2'1 1830   6.755   5.999   2.451 -2.9834 -0.3417  0.9169
   73A      O2' 1831   6.665   5.896   2.597  0.1361  0.3698 -0.2687
   73A     HO'2 1832   6.587   5.948   2.578  0.1427  0.9410  1.1735
   73A      O3' 1833   6.578   5.776   2.361  0.3173 -0.7190  0.8037
   74U        P 1834   6.479   5.887   2.300 -0.2271  0.3815 -0.3826
   74U      O1P 1835   6.337   5.830   2.279 -0.3234  0.0292  0.0887
   74U      O2P 1836   6.547   5.944   2.183  0.5434  0.1712 -0.2889
   74U      O5' 1837   6.459   6.003   2.409  0.1820  0.3600  0.0988
   74U      C5' 1838   6.371   5.987   2.513  0.5081  0.5011  0.7296
   74U     H5'1 1839   6.383   5.889   2.557 -1.7038 -0.6318 -0.9516
   74U     H5'2 1840   6.273   5.984   2.464  2.0500  1.1715 -2.7383
   74U      C4' 1841   6.369   6.104   2.615 -0.1759 -0.0480  0.7856
   74U      H4' 1842   6.296   6.090   2.695 -2.5590  0.3515 -1.1870
   74U      O4' 1843   6.497   6.125   2.674 -0.3082  0.1010  0.2038
   74U      C1' 1844   6.531   6.265   2.691  0.5282  0.1592  0.8933
   74U      H1' 1845   6.541   6.285   2.798  1.0303 -0.3668  0.9505
   74U       N1 1846   6.654   6.308   2.624 -0.2101 -0.0113 -0.1188
   74U       C6 1847   6.701   6.243   2.509  0.5228  0.3481  0.2505
   74U       H6 1848   6.643   6.156   2.480 -1.7079  0.8021  2.9043
   74U       C5 1849   6.818   6.282   2.450  0.5789 -0.7412  0.2236
   74U       H5 1850   6.848   6.229   2.360 -0.0358 -0.2690 -0.2743
   74U       C4 1851   6.893   6.397   2.495  0.0856 -0.9586 -0.1810
   74U       O4 1852   6.995   6.436   2.440 -0.2486  0.2048 -0.1256
   74U       N3 1853   6.832   6.467   2.601 -0.0590  0.7216  0.2320
   74U       H3 1854   6.862   6.561   2.617 -2.7024  1.5099  1.0604
   74U       C2 1855   6.718   6.419   2.669  0.3042 -0.9064  0.7768
   74U       O2 1856   6.680   6.486   2.762 -0.8048  0.3113  0.2317
   74U      C3' 1857   6.341   6.239   2.543  0.0645  0.3122 -0.0394
   74U      H3' 1858   6.402   6.245   2.453 -0.0776  1.4163 -0.0785
   74U      C2' 1859   6.402   6.331   2.648 -0.0653 -0.6271  0.2237
   74U     H2'1 1860   6.426   6.430   2.609  0.3008 -1.8895 -3.1151
   74U      O2' 1861   6.317   6.342   2.762 -0.1208  0.2444 -0.5472
   74U     HO'2 1862   6.224   6.320   2.748 -0.8552  0.3529  3.0446
   74U      O3' 1863   6.213   6.277   2.506  0.3608 -0.3689 -0.2898
   75A        P 1864   6.194   6.407   2.423 -0.1126  0.3510 -0.3313
   75A      O1P 1865   6.047   6.419   2.404  0.2072 -0.1181 -0.0527
   75A      O2P 1866   6.278   6.399   2.302  0.1491 -0.0039  0.0442
   75A      O5' 1867   6.242   6.540   2.490 -0.2179  0.0448 -0.0341
   75A      C5' 1868   6.164   6.604   2.594 -0.3346 -0.0143 -0.1640
   75A     H5'1 1869   6.139   6.532   2.672  0.0985  0.0791  0.0644
   75A     H5'2 1870   6.068   6.635   2.553 -1.3676  0.2864  2.3231
   75A      C4' 1871   6.242   6.725   2.648 -0.8380  0.3031 -0.0220
   75A      H4' 1872   6.197   6.769   2.737  0.0534 -1.5515  1.4520
   75A      O4' 1873   6.376   6.698   2.668 -0.2441 -0.0108  0.1657
   75A      C1' 1874   6.460   6.806   2.636  0.5559 -0.2675 -0.3692
   75A      H1' 1875   6.512   6.834   2.727  1.0460 -0.6976 -0.5124
   75A       N9 1876   6.563   6.769   2.534 -0.6686 -0.0739 -0.4246
   75A       C8 1877   6.573   6.658   2.452  0.2379 -0.6551 -0.6074
   75A       H8 1878   6.494   6.584   2.447 -0.7220  0.4212 -2.2101
   75A       N7 1879   6.685   6.651   2.388 -0.6226  0.4747 -0.0215
   75A       C5 1880   6.756   6.761   2.430  0.3034  0.1796 -0.1261
   75A       C6 1881   6.889   6.812   2.414  0.1663  0.3184  0.2381
   75A       N6 1882   6.983   6.763   2.340  0.1359 -0.8107  0.1528
   75A      H61 1883   6.978   6.664   2.319  2.4707 -0.8465 -0.5578
   75A      H62 1884   7.070   6.813   2.330 -0.6715  0.7823  0.7998
   75A       N1 1885   6.924   6.929   2.464  0.0390 -0.0194  0.4058
   75A       C2 1886   6.840   6.990   2.542  0.0544  1.0581  0.2999
   75A       H2 1887   6.872   7.087   2.578  0.5923  1.2975 -0.7757
   75A       N3 1888   6.718   6.955   2.575 -0.4178 -0.7496 -0.1221
   75A       C4 1889   6.680   6.839   2.513 -0.6426  0.2653 -0.2467
   75A      C3' 1890   6.247   6.837   2.544 -0.2582  0.0455 -0.0761
   75A      H3' 1891   6.262   6.807   2.440 -0.2771  1.7599 -0.6084
   75A      C2' 1892   6.365   6.919   2.595  0.0175 -0.6221  0.7159
   75A     H2'1 1893   6.415   6.984   2.523  0.2684 -0.9055  0.6362
   75A      O2' 1894   6.332   7.000   2.702  0.0747 -0.1008  0.1216
   75A     HO'2 1895   6.238   7.013   2.688  0.0861 -1.0673 -0.9962
   75A      O3' 1896   6.128   6.919   2.541  0.7331  0.0739 -0.1433
   76A        P 1897   6.083   6.999   2.412 -0.3463  0.2238  0.2478
   76A      O1P 1898   5.956   7.073   2.426 -0.5274 -0.2657 -0.3142
   76A      O2P 1899   6.102   6.906   2.296 -0.2033  0.0915  0.4327
   76A      O5' 1900   6.204   7.103   2.406 -0.0838  0.5218 -0.0957
   76A      C5' 1901   6.203   7.217   2.490  0.0240  0.4497  0.9279
   76A     H5'1 1902   6.196   7.184   2.594 -1.6345  0.7583  0.9409
   76A     H5'2 1903   6.115   7.279   2.470 -0.3409  0.4818  2.4599
   76A      C4' 1904   6.324   7.305   2.476  0.4393  0.4584 -0.5001
   76A      H4' 1905   6.316   7.377   2.557 -2.1238 -0.7915  0.4631
   76A      O4' 1906   6.441   7.225   2.490 -0.2484 -0.1673 -0.4441
   76A      C1' 1907   6.535   7.279   2.399  0.0945 -0.1268 -0.7004
   76A      H1' 1908   6.618   7.312   2.463 -0.6720  2.1167 -0.7572
   76A       N9 1909   6.580   7.173   2.308 -1.0057 -0.5113 -0.7414
   76A       C8 1910   6.522   7.061   2.263  0.5754 -0.4137 -0.9772
   76A       H8 1911   6.421   7.050   2.300  1.3634  0.3924  1.5931
   76A       N7 1912   6.602   6.975   2.198  0.0168  0.2723  0.6146
   76A       C5 1913   6.715   7.053   2.184 -0.2170  0.3904 -0.3664
   76A       C6 1914   6.843   7.040   2.119 -0.1679  0.2060  0.2930
   76A       N6 1915   6.890   6.932   2.059 -0.1973  0.3345  0.6679
   76A      H61 1916   6.842   6.844   2.067  1.7463 -0.8326  0.3078
   76A      H62 1917   6.982   6.936   2.016 -0.9589  0.6385 -0.9982
   76A       N1 1918   6.932   7.138   2.137  0.2812  0.1838 -0.1507
   76A       C2 1919   6.902   7.248   2.206  0.3118 -0.6414  0.3105
   76A       H2 1920   6.976   7.324   2.227 -1.0584  0.5315  1.0510
   76A       N3 1921   6.791   7.272   2.271 -0.1373  0.8333 -0.0174
   76A       C4 1922   6.703   7.170   2.252  0.0596  0.3906 -0.5939
   76A      C3' 1923   6.334   7.376   2.339  0.1414 -0.0361 -0.3424
   76A      H3' 1924   6.315   7.303   2.261  4.8295 -1.7054 -0.2436
   76A      C2' 1925   6.484   7.396   2.330 -0.4540 -0.1039  1.0147
   76A     H2'1 1926   6.521   7.399   2.228 -0.4865 -1.8270  0.9259
   76A      O2' 1927   6.522   7.508   2.408 -0.1807 -0.1618  0.2489
   76A     HO'2 1928   6.605   7.533   2.366 -0.6796 -0.4438 -0.9513
   76A      O3' 1929   6.263   7.499   2.327  0.8917  0.0899 -0.4862
   77U        P 1930   6.240   7.559   2.180  0.1806  0.2489 -0.0719
   77U      O1P 1931   6.149   7.674   2.192 -0.0795  0.0415 -0.2925
   77U      O2P 1932   6.193   7.443   2.098 -0.6919 -0.2578 -0.1422
   77U      O5' 1933   6.386   7.600   2.126 -0.2564  0.4352 -0.2517
   77U      C5' 1934   6.455   7.718   2.163  1.3680 -0.3023  0.0521
   77U     H5'1 1935   6.478   7.717   2.269  0.8566  0.4334  0.1755
   77U     H5'2 1936   6.408   7.810   2.128  3.1681  0.5879 -0.1725
   77U      C4' 1937   6.592   7.720   2.093 -0.2791  1.2733 -0.5527
   77U      H4' 1938   6.659   7.784   2.150  1.5824 -2.8994  2.4991
   77U      O4' 1939   6.664   7.601   2.115 -0.0440  0.3328  0.1715
   77U      C1' 1940   6.752   7.568   2.012  0.1256 -0.3176 -0.3507
   77U      H1' 1941   6.856   7.579   2.042  0.2091 -0.1533 -0.6918
   77U       N1 1942   6.731   7.435   1.948  0.4128  0.3637  0.2408
   77U       C6 1943   6.602   7.372   1.955 -0.1179  0.2131  0.1724
   77U       H6 1944   6.517   7.430   1.987 -1.4544  0.0153 -2.7681
   77U       C5 1945   6.590   7.241   1.914  0.8795  0.1178 -0.9923
   77U       H5 1946   6.491   7.197   1.916  0.1988  1.5361 -1.8890
   77U       C4 1947   6.695   7.163   1.856  0.3284  0.2391 -0.6756
   77U       O4 1948   6.694   7.042   1.824  0.6310  0.0601 -0.1805
   77U       N3 1949   6.814   7.238   1.843  0.0910 -0.1156 -0.3701
   77U       H3 1950   6.889   7.189   1.795  2.0171  1.3068  1.0254
   77U       C2 1951   6.841   7.371   1.892  1.3934 -0.1132  0.0206
   77U       O2 1952   6.954   7.427   1.882  0.5251 -0.1006  0.2352
   77U      C3' 1953   6.595   7.742   1.948  0.0811  0.7508 -0.3666
   77U      H3' 1954   6.514   7.682   1.907  0.0707  1.3579 -1.2783
   77U      C2' 1955   6.727   7.677   1.911  0.2661 -0.2117  0.1937
   77U     H2'1 1956   6.728   7.645   1.807 -4.1309 -1.7328  0.3948
   77U      O2' 1957   6.832   7.767   1.935 -0.2425 -0.3213 -0.5308
   77U     HO'2 1958   6.807   7.837   1.874  1.9416  0.6346 -0.4021
   77U      O3' 1959   6.592   7.878   1.902 -0.4883  0.4736  0.6830
   78U        P 1960   6.519   7.910   1.755  0.2811 -0.3828  0.0116
   78U      O1P 1961   6.499   8.057   1.762 -0.4001  0.0481  0.5896
   78U      O2P 1962   6.407   7.817   1.732  0.2299 -0.0077 -0.8296
   78U      O5' 1963   6.616   7.882   1.637 -0.0943 -0.1671 -0.2146
   78U      C5' 1964   6.732   7.961   1.614  0.6725  0.5088  0.0275
   78U     H5'1 1965   6.777   7.983   1.711  1.1486 -1.0540  0.1763
   78U     H5'2 1966   6.707   8.048   1.554 -0.1450 -0.0146 -0.4007
   78U      C4' 1967   6.835   7.874   1.537 -0.5358 -0.6447 -0.6146
   78U      H4' 1968   6.931   7.924   1.532 -1.0635  0.6303  0.8884
   78U      O4' 1969   6.870   7.759   1.616  0.4519 -0.2352 -1.0395
   78U      C1' 1970   6.922   7.659   1.534 -0.3293 -0.4871  0.8118
   78U      H1' 1971   7.024   7.630   1.558  0.4166 -0.0321 -1.5149
   78U       N1 1972   6.825   7.546   1.530 -0.8228 -0.2371 -0.2747
   78U       C6 1973   6.693   7.554   1.566 -0.0458  0.1724 -0.6920
   78U       H6 1974   6.641   7.647   1.586 -1.4056 -0.7827  0.4669
   78U       C5 1975   6.623   7.438   1.575  0.0162  1.1737 -0.2547
   78U       H5 1976   6.520   7.430   1.604  0.0849 -2.2785 -0.5469
   78U       C4 1977   6.678   7.308   1.539 -1.2018 -0.0405  0.3335
   78U       O4 1978   6.622   7.206   1.537  0.5990  0.0980  1.2000
   78U       N3 1979   6.810   7.312   1.506 -0.0454  0.2788 -0.5781
   78U       H3 1980   6.855   7.225   1.480 -0.0327 -0.5053  1.7911
   78U       C2 1981   6.888   7.425   1.489 -0.1747  0.3156  0.0815
   78U       O2 1982   7.000   7.417   1.438 -0.3577 -0.3621  0.2354
   78U      C3' 1983   6.797   7.825   1.401  0.1355  0.6768  0.0902
   78U      H3' 1984   6.702   7.772   1.392  0.9928 -0.8072 -0.6620
   78U      C2' 1985   6.914   7.726   1.389 -0.7142  0.0591  0.3082
   78U     H2'1 1986   6.898   7.644   1.319 -0.0487 -0.2415  0.4904
   78U      O2' 1987   7.042   7.781   1.374  0.0770  0.2097  0.8485
   78U     HO'2 1988   7.034   7.873   1.350 -4.9133  0.1541  1.2449
   78U      O3' 1989   6.806   7.928   1.308  0.0619  0.1990 -0.7554
   79A        P 1990   6.752   7.900   1.158 -0.1141 -0.3206 -0.7839
   79A      O1P 1991   6.761   8.022   1.080  1.0040  0.1613  0.2516
   79A      O2P 1992   6.618   7.842   1.163 -0.5400  0.2982 -0.5559
   79A      O5' 1993   6.855   7.789   1.099 -0.2363  0.2652 -0.3479
   79A      C5' 1994   6.978   7.823   1.043 -0.3602  0.0484 -0.1855
   79A     H5'1 1995   7.038   7.863   1.125 -2.6776  0.9626  1.1744
   79A     H5'2 1996   6.957   7.896   0.965 -0.7551 -3.6549 -3.8848
   79A      C4' 1997   7.044   7.700   0.983 -0.2130 -0.5415  0.0320
   79A      H4' 1998   7.135   7.731   0.930 -0.7879  1.9133  0.3468
   79A      O4' 1999   7.071   7.595   1.073  0.6211  0.5725  0.9090
   79A      C1' 2000   7.034   7.472   1.009 -0.1319 -0.4506  0.7549
   79A      H1' 2001   7.114   7.399   1.013 -0.8348 -1.5242 -2.3207
   79A       N9 2002   6.923   7.408   1.078  0.0201  1.1253  0.0053
   79A       C8 2003   6.812   7.462   1.132  0.2660  0.6027  0.2963
   79A       H8 2004   6.787   7.567   1.118  0.4719  0.8797  1.8135
   79A       N7 2005   6.735   7.381   1.193  0.5324  0.3090  0.0467
   79A       C5 2006   6.799   7.257   1.172  0.0956 -0.4565 -0.2138
   79A       C6 2007   6.766   7.119   1.190 -0.2991  0.0231  0.0851
   79A       N6 2008   6.672   7.075   1.266  0.1419 -0.1306  0.0115
   79A      H61 2009   6.612   7.142   1.313 -1.2835 -1.8858  0.7925
   79A      H62 2010   6.666   6.975   1.279  0.6787 -0.9052 -4.2751
   79A       N1 2011   6.832   7.024   1.128 -0.0554  0.0467  0.6236
   79A       C2 2012   6.933   7.060   1.048 -0.1978 -0.0936 -0.3519
   79A       H2 2013   6.977   6.978   0.992 -1.0478  0.2680 -1.6118
   79A       N3 2014   6.976   7.180   1.015 -0.1329 -0.1309  0.4324
   79A       C4 2015   6.902   7.271   1.086  0.4131  0.5751  0.4066
   79A      C3' 2016   6.947   7.642   0.872 -0.2106 -0.2150 -0.2073
   79A      H3' 2017   6.851   7.638   0.923 -0.9207  0.0830 -1.5051
   79A      C2' 2018   7.000   7.498   0.860 -0.0986  0.5350 -0.1380
   79A     H2'1 2019   6.924   7.429   0.823  1.3128 -0.7908 -0.6405
   79A      O2' 2020   7.118   7.489   0.783  0.0487  0.0474 -0.1144
   79A     HO'2 2021   7.123   7.400   0.748 -2.1860  0.0007 -0.4721
   79A      O3' 2022   6.950   7.707   0.749  0.9743 -0.7775  0.1296
   80A        P 2023   6.814   7.710   0.663  0.0255 -0.2490 -0.1290
   80A      O1P 2024   6.833   7.813   0.555  0.2837  0.1758  0.2764
   80A      O2P 2025   6.702   7.723   0.757 -0.7226  0.7064  0.6346
   80A      O5' 2026   6.796   7.562   0.596 -0.9695 -0.2094  0.2879
   80A      C5' 2027   6.890   7.520   0.498 -0.1125  0.1753 -0.5379
   80A     H5'1 2028   6.987   7.560   0.526 -0.9611  0.4357  2.3627
   80A     H5'2 2029   6.855   7.568   0.407 -1.6489 -1.0403 -0.6390
   80A      C4' 2030   6.887   7.363   0.487 -0.2701 -0.6388 -0.4487
   80A      H4' 2031   6.977   7.340   0.430 -0.0505  1.8443 -1.2252
   80A      O4' 2032   6.893   7.305   0.614 -0.5700  0.5006  0.4105
   80A      C1' 2033   6.850   7.167   0.615 -0.0752 -0.3749  1.3091
   80A      H1' 2034   6.933   7.098   0.631 -1.1250 -2.1399 -0.3348
   80A       N9 2035   6.748   7.149   0.714 -0.1497 -0.6364 -0.0715
   80A       C8 2036   6.689   7.240   0.798  0.2588 -0.0594 -0.3232
   80A       H8 2037   6.706   7.345   0.780  3.2173 -0.4258 -0.2254
   80A       N7 2038   6.618   7.194   0.891  0.2751  0.3831 -0.7109
   80A       C5 2039   6.630   7.058   0.874  0.2519  0.3491  0.6297
   80A       C6 2040   6.579   6.943   0.938 -0.5113  0.2564 -0.3481
   80A       N6 2041   6.506   6.932   1.046  0.2689 -0.0987  0.1354
   80A      H61 2042   6.483   7.015   1.098  0.6850  0.5812 -0.7428
   80A      H62 2043   6.476   6.843   1.082 -0.3595  0.0309 -0.0477
   80A       N1 2044   6.598   6.823   0.883 -0.3395  0.2237  0.2826
   80A       C2 2045   6.683   6.818   0.785  0.3998 -0.6284  0.8970
   80A       H2 2046   6.707   6.716   0.756  0.4071 -0.3754 -0.0287
   80A       N3 2047   6.756   6.912   0.727 -0.3600  0.5702 -0.3864
   80A       C4 2048   6.714   7.033   0.770  0.3108 -0.3044 -0.0993
   80A      C3' 2049   6.768   7.290   0.422 -0.7576 -0.0811 -0.4949
   80A      H3' 2050   6.674   7.325   0.466 -1.2422 -0.7842 -0.9523
   80A      C2' 2051   6.798   7.147   0.471  0.1132  0.3247  0.2615
   80A     H2'1 2052   6.706   7.089   0.466  0.6467 -0.5161 -0.0195
   80A      O2' 2053   6.905   7.089   0.384  0.0995  0.4425  0.5616
   80A     HO'2 2054   6.961   7.162   0.356 -0.4330  0.9381  0.7663
   80A      O3' 2055   6.759   7.307   0.282  0.2254  0.3059 -0.2077
   81U        P 2056   6.615   7.294   0.218  0.1904 -0.0379  0.2964
   81U      O1P 2057   6.647   7.309   0.071 -0.0052 -0.2407 -0.2047
   81U      O2P 2058   6.531   7.396   0.284 -0.0786 -0.6248  0.6506
   81U      O5' 2059   6.566   7.147   0.249 -0.4618  0.3233 -0.1666
   81U      C5' 2060   6.626   7.036   0.182 -0.5182  0.3029 -0.6209
   81U     H5'1 2061   6.733   7.054   0.182 -0.6015  1.0587  1.5186
   81U     H5'2 2062   6.599   7.031   0.076 -0.5174  0.0235 -0.6092
   81U      C4' 2063   6.575   6.907   0.244 -0.5306  0.6010 -0.7173
   81U      H4' 2064   6.634   6.820   0.215 -0.9765  0.4670 -1.2423
   81U      O4' 2065   6.577   6.916   0.387 -0.0429 -0.7774 -0.0144
   81U      C1' 2066   6.473   6.841   0.444  0.8302 -0.4562 -0.6947
   81U      H1' 2067   6.517   6.752   0.487 -1.4788 -1.0354  0.6136
   81U       N1 2068   6.399   6.918   0.551 -0.7520 -0.4756  0.5460
   81U       C6 2069   6.410   7.052   0.574  0.5797 -0.2612 -0.2317
   81U       H6 2070   6.463   7.122   0.511 -0.3424  0.3568 -0.3422
   81U       C5 2071   6.352   7.096   0.684  0.1813 -1.0988  0.5195
   81U       H5 2072   6.358   7.200   0.713  0.6221 -1.0122  0.1430
   81U       C4 2073   6.276   7.021   0.782  0.2901 -0.6216  0.6477
   81U       O4 2074   6.224   7.066   0.883 -0.1319  0.3639 -0.1250
   81U       N3 2075   6.271   6.885   0.748  0.3886  0.5702 -0.2678
   81U       H3 2076   6.235   6.825   0.821  2.0896 -0.0087  0.1401
   81U       C2 2077   6.336   6.831   0.642 -0.4183 -0.1146 -0.3744
   81U       O2 2078   6.328   6.708   0.627 -1.1366 -0.2850  0.1816
   81U      C3' 2079   6.434   6.879   0.200 -0.2004 -0.1366 -0.9625
   81U      H3' 2080   6.374   6.970   0.195  0.9069  0.5625 -1.9179
   81U      C2' 2081   6.382   6.801   0.324  0.0927 -0.1168 -0.8055
   81U     H2'1 2082   6.279   6.825   0.350  1.3825  1.4731  3.6772
   81U      O2' 2083   6.386   6.662   0.313  0.0348 -0.3235 -0.6995
   81U     HO'2 2084   6.305   6.635   0.268 -1.8861  2.7178  0.6806
   81U      O3' 2085   6.429   6.801   0.080 -0.6225  0.1814 -0.6351
   82U        P 2086   6.293   6.793  -0.007 -0.3802 -0.1605  0.4799
   82U      O1P 2087   6.332   6.743  -0.142  0.4375 -0.4623  0.1174
   82U      O2P 2088   6.209   6.911   0.008  0.3741 -0.3500  0.3499
   82U      O5' 2089   6.212   6.680   0.060 -0.3403 -0.0016 -0.1513
   82U      C5' 2090   6.219   6.551   0.008 -0.2021  0.1602 -0.7079
   82U     H5'1 2091   6.320   6.509   0.010 -0.6203 -0.8502 -0.2882
   82U     H5'2 2092   6.179   6.550  -0.093  0.6121  0.0070 -1.0403
   82U      C4' 2093   6.134   6.456   0.092  0.6610 -0.5915 -0.4519
   82U      H4' 2094   6.155   6.352   0.067  0.6385 -1.0065  1.1997
   82U      O4' 2095   6.160   6.464   0.231  0.3717 -0.3367 -0.5550
   82U      C1' 2096   6.045   6.415   0.301 -0.2524 -0.5306 -0.5447
   82U      H1' 2097   6.063   6.309   0.321 -0.1603 -0.1646  1.4743
   82U       N1 2098   6.021   6.480   0.434  0.6635  0.3801 -0.5459
   82U       C6 2099   6.042   6.411   0.560 -0.5640 -0.1341  0.2916
   82U       H6 2100   6.067   6.306   0.556  0.5038  0.1358 -0.9575
   82U       C5 2101   6.046   6.487   0.675 -0.2677  0.1844  0.0571
   82U       H5 2102   6.068   6.440   0.769  0.9099  2.1766  0.8446
   82U       C4 2103   6.029   6.632   0.681  0.9471  0.1643  0.0192
   82U       O4 2104   6.041   6.704   0.780  0.3757  0.5950 -0.4160
   82U       N3 2105   6.016   6.688   0.556 -0.0223 -0.0688  0.1694
   82U       H3 2106   6.015   6.788   0.544  0.1325 -0.3611 -2.9379
   82U       C2 2107   6.003   6.619   0.439 -0.1788  0.2381 -0.4252
   82U       O2 2108   5.983   6.695   0.336 -0.1952 -0.2544  0.0821
   82U      C3' 2109   5.986   6.483   0.070 -0.2020  0.4612  0.0672
   82U      H3' 2110   5.965   6.590   0.066 -0.1036  0.5154  0.7637
   82U      C2' 2111   5.928   6.433   0.201 -0.4558  0.0609  1.1305
   82U     H2'1 2112   5.850   6.501   0.236 -0.9069 -0.2420  0.7219
   82U      O2' 2113   5.870   6.302   0.185 -0.3285 -0.9585  0.6133
   82U     HO'2 2114   5.858   6.262   0.272 -0.4973 -1.5739  0.3106
   82U      O3' 2115   5.928   6.415  -0.041 -0.1358 -0.1787 -0.0573
   82U      H3T 2116   5.904   6.325  -0.020 -5.0358  0.1699 -2.7551
   8.62055   8.62055   6.09565   0.00000   0.00000   0.00000   0.00000   4.31028   4.31028
