# Supplementary material for: Constant-pH Molecular Dynamics of Cationic Peptide Dendrimers Binding to siRNA
Source: J Chem Inf Model. 2026 Feb 5;66(8):4734–43. doi: 10.1021/acs.jcim.5c02636 (PMC13126635; doi:10.1021/acs.jcim.5c02636)
Supplement: Supplementary file 2 [file ci5c02636_si_002.zip › zip/MH47_07_in_2.gro]

Protein t=   0.00000
 2116
    1LY0      N    1   7.151   8.873   3.539 -0.0723 -0.8372  0.0037
    1LY0     H1    2   7.159   8.901   3.636  2.2531  0.5727 -0.5041
    1LY0     H2    3   7.067   8.915   3.501  0.3525 -1.7169 -2.0512
    1LY0     H3    4   7.229   8.920   3.496  0.1200 -1.4908 -0.3836
    1LY0     CA    5   7.154   8.728   3.518 -0.6519 -0.0114  0.0181
    1LY0     HA    6   7.070   8.679   3.567 -0.8308 -1.3235 -1.5038
    1LY0     CB    7   7.140   8.684   3.370 -1.1373 -0.1155 -0.3719
    1LY0    HB1    8   7.199   8.593   3.362  0.6687  0.5854  2.9169
    1LY0    HB2    9   7.170   8.762   3.300 -2.2131 -1.2440 -2.1630
    1LY0     CG   10   6.999   8.642   3.330 -0.4172 -0.4497 -0.3506
    1LY0    HG1   11   6.936   8.726   3.359  0.1563 -0.5653  1.3413
    1LY0    HG2   12   6.968   8.566   3.401  1.2463 -0.2315  0.6680
    1LY0     CD   13   6.963   8.597   3.190 -0.1034 -0.1784  0.0429
    1LY0    HD1   14   6.856   8.580   3.193 -0.2426  0.7167  2.7265
    1LY0    HD2   15   7.006   8.499   3.170 -2.3325 -0.9377 -1.3065
    1LY0     CE   16   7.002   8.692   3.077  0.4951 -0.7850  0.2120
    1LY0    HE1   17   6.965   8.648   2.984 -0.7365  2.0949 -0.7663
    1LY0    HE2   18   7.109   8.710   3.071 -0.1072  3.6306 -0.2539
    1LY0     NZ   19   6.934   8.823   3.080  0.3383  0.0527  0.8832
    1LY0    HZ1   20   6.994   8.895   3.119  0.6847  0.0710  0.3278
    1LY0    HZ2   21   6.906   8.848   2.986  0.5491 -0.6098  0.6351
    1LY0    HZ3   22   6.850   8.815   3.134  0.0335  1.6958  0.7075
    1LY0      C   23   7.286   8.675   3.580  0.4036 -0.6891  0.4606
    1LY0      O   24   7.396   8.732   3.564 -0.2140  0.1829  0.1637
    2LER      N   25   7.266   8.575   3.662  0.6241 -0.2629 -0.6702
    2LER      H   26   7.173   8.538   3.647 -0.1358  0.8850  0.8539
    2LER     CA   27   7.346   8.524   3.773  0.4862 -0.7060  0.6199
    2LER     HA   28   7.358   8.613   3.834 -2.3823 -0.2867  0.7103
    2LER     CB   29   7.257   8.421   3.843 -0.2001  0.2288 -0.0551
    2LER    HB1   30   7.250   8.334   3.778  2.8844 -0.4006  0.3142
    2LER    HB2   31   7.161   8.469   3.862 -0.8420 -0.2020 -2.0139
    2LER     CG   32   7.325   8.371   3.973 -0.1217 -0.3764 -0.1537
    2LER     HG   33   7.420   8.323   3.950  0.2991 -1.6800  3.6438
    2LER    CD1   34   7.348   8.497   4.060  0.1766  0.4788  0.0356
    2LER   HD11   35   7.253   8.550   4.067 -0.5535 -0.6743 -0.7075
    2LER   HD12   36   7.372   8.466   4.162  0.3224  0.9180  0.1369
    2LER   HD13   37   7.438   8.547   4.024  0.6910 -0.9656 -0.7776
    2LER    CD2   38   7.238   8.271   4.046 -0.3575 -0.0158 -0.7862
    2LER   HD21   39   7.219   8.184   3.983  1.0012 -0.5234 -0.5388
    2LER   HD22   40   7.282   8.241   4.142  0.8378 -1.2800 -1.6883
    2LER   HD23   41   7.141   8.316   4.068 -0.8244 -0.9198 -0.9607
    2LER      C   42   7.483   8.473   3.727  0.0967 -0.0116 -0.4970
    2LER      O   43   7.487   8.358   3.680 -0.2923 -0.5901 -0.1461
    3LYR      N   44   7.592   8.536   3.760 -0.5290  0.1961  0.6577
    3LYR      H   45   7.578   8.632   3.790 -3.9115 -0.1586  0.5817
    3LYR     CA   46   7.724   8.492   3.728 -0.1816  0.9309  0.3189
    3LYR     HA   47   7.733   8.477   3.621 -1.4890 -0.7213  0.3889
    3LYR     CB   48   7.813   8.604   3.779 -1.1564  0.5685  0.5440
    3LYR    HB1   49   7.804   8.596   3.887 -0.1091 -1.8783  0.5130
    3LYR    HB2   50   7.778   8.700   3.741  2.4649  1.7226 -0.2828
    3LYR     CG   51   7.966   8.602   3.752 -0.0402  0.4877  0.1655
    3LYR    HG1   52   8.005   8.510   3.795 -0.3942  0.9837  1.6039
    3LYR    HG2   53   7.997   8.688   3.811  0.3350  1.4916 -1.4263
    3LYR     CD   54   8.000   8.601   3.602  0.6623 -0.3015  0.2872
    3LYR    HD1   55   7.968   8.698   3.564  1.5186 -0.2360 -0.2992
    3LYR    HD2   56   7.948   8.523   3.546 -1.0879  0.3956  0.8860
    3LYR     CE   57   8.147   8.584   3.574  0.1952  0.0411  0.7053
    3LYR    HE1   58   8.200   8.666   3.624 -0.8158  1.8374 -1.0112
    3LYR    HE2   59   8.160   8.595   3.466  1.4086 -1.1164  0.7160
    3LYR     NZ   60   8.203   8.452   3.608  0.3168  0.2532  0.7503
    3LYR    HZ1   61   8.168   8.371   3.558 -1.6527  0.2365  2.0552
    3LYR      C   62   7.774   8.354   3.781  0.9024  0.0054  0.3628
    3LYR      O   63   7.848   8.281   3.716  0.0761 -0.2027 -0.5803
    4LER      N   64   7.712   8.311   3.891  0.7294  0.2520  0.0949
    4LER      H   65   7.647   8.373   3.936  2.2014  2.8412 -1.1470
    4LER     CA   66   7.750   8.186   3.949 -0.0231  0.0502 -0.0576
    4LER     HA   67   7.858   8.179   3.939  0.1034 -0.0627  1.2229
    4LER     CB   68   7.716   8.171   4.094 -0.2019  0.1226 -0.5819
    4LER    HB1   69   7.748   8.074   4.133  2.1450  0.8086 -0.6828
    4LER    HB2   70   7.610   8.185   4.114  0.2732  1.0310  1.6222
    4LER     CG   71   7.774   8.287   4.179 -0.0566 -0.3538 -0.5780
    4LER     HG   72   7.751   8.382   4.131  2.2945  0.6178  0.0850
    4LER    CD1   73   7.711   8.277   4.326  0.1924  0.5017  0.2432
    4LER   HD11   74   7.742   8.345   4.406  1.7810  0.1922 -0.0653
    4LER   HD12   75   7.603   8.283   4.318  0.2639  1.8013 -0.0834
    4LER   HD13   76   7.731   8.175   4.360  0.7559  0.4735 -0.1557
    4LER    CD2   77   7.924   8.273   4.182 -0.5822 -0.1342  0.0701
    4LER   HD21   78   7.958   8.291   4.080 -1.8937  1.1827 -0.1789
    4LER   HD22   79   7.976   8.349   4.240  1.7823 -0.1962 -1.7948
    4LER   HD23   80   7.962   8.180   4.223  0.7186  0.7406  0.9239
    4LER      C   81   7.699   8.069   3.866  0.0933 -0.4181  0.0996
    4LER      O   82   7.747   7.962   3.890  0.5863  0.1607 -0.4613
    5LER      N   83   7.600   8.089   3.774 -0.5229  0.4734 -0.1024
    5LER      H   84   7.566   8.183   3.762 -3.9365 -0.4498  1.2088
    5LER     CA   85   7.535   7.997   3.679 -0.0994  0.8943 -0.0970
    5LER     HA   86   7.566   7.896   3.702  0.3933  1.0022 -0.2761
    5LER     CB   87   7.387   8.012   3.701  0.7202 -0.2943  0.1630
    5LER    HB1   88   7.347   7.960   3.614  2.4760  0.2129 -0.9948
    5LER    HB2   89   7.350   8.114   3.697 -2.3937 -1.2716  0.9736
    5LER     CG   90   7.329   7.943   3.832 -0.4301 -0.5566  0.0250
    5LER     HG   91   7.378   7.982   3.921 -2.0960 -2.2226  1.7796
    5LER    CD1   92   7.170   7.972   3.848 -0.1801  0.2616 -0.2826
    5LER   HD11   93   7.144   8.078   3.840 -1.1360  0.1543  0.9070
    5LER   HD12   94   7.116   7.929   3.764 -0.3011  1.1102 -0.6514
    5LER   HD13   95   7.137   7.938   3.947  2.5371  1.0661  0.9939
    5LER    CD2   96   7.348   7.793   3.843  0.2298  0.0242  1.4236
    5LER   HD21   97   7.284   7.755   3.922 -1.9004  1.1890  0.3665
    5LER   HD22   98   7.323   7.750   3.746 -1.2931  2.4423  0.6364
    5LER   HD23   99   7.452   7.772   3.871  0.2258  0.0405  1.4516
    5LER      C  100   7.588   8.012   3.538 -0.4559 -0.2728  0.2655
    5LER      O  101   7.548   7.927   3.458 -0.3765  0.6000  0.4698
    6LYR      N  102   7.681   8.104   3.508 -0.7504  0.5168 -0.1857
    6LYR      H  103   7.738   8.144   3.580 -1.8508  0.9696  0.4453
    6LYR     CA  104   7.741   8.108   3.374 -0.0330 -0.3252 -0.8686
    6LYR     HA  105   7.665   8.097   3.296 -2.1601 -0.4086  1.1095
    6LYR     CB  106   7.789   8.259   3.360 -0.0322  0.5085 -0.0161
    6LYR    HB1  107   7.841   8.263   3.264 -2.5818  0.0515 -1.5130
    6LYR    HB2  108   7.861   8.294   3.434 -1.9644 -0.8414  2.6765
    6LYR     CG  109   7.669   8.354   3.351 -0.1122 -0.3362  0.0035
    6LYR    HG1  110   7.616   8.359   3.446  0.7171  0.1598  0.4524
    6LYR    HG2  111   7.603   8.313   3.274  0.2900 -3.3757  1.1096
    6LYR     CD  112   7.710   8.492   3.306  0.1231 -0.2172  0.1198
    6LYR    HD1  113   7.785   8.488   3.227  0.2158  0.0355  0.1973
    6LYR    HD2  114   7.747   8.548   3.392 -1.5490 -0.2918  0.9271
    6LYR     CE  115   7.588   8.568   3.240 -0.4822  0.3051 -0.0091
    6LYR    HE1  116   7.617   8.673   3.243  1.3532 -0.1836  1.7039
    6LYR    HE2  117   7.495   8.555   3.295 -0.5934  0.0890 -0.2433
    6LYR     NZ  118   7.563   8.534   3.102 -0.0798 -0.3410 -0.3242
    6LYR    HZ1  119   7.644   8.540   3.041  0.0806  2.1526  0.0230
    6LYR      C  120   7.858   8.010   3.361 -0.3033  0.1533  0.5145
    6LYR      O  121   7.956   8.022   3.438  0.2332 -0.2134 -0.5591
    7LER      N  122   7.852   7.918   3.267 -0.2211  0.2071  0.3860
    7LER      H  123   7.770   7.917   3.209  0.2747 -0.9391 -0.3256
    7LER     CA  124   7.941   7.798   3.250 -0.1780 -0.4311  0.3258
    7LER     HA  125   7.945   7.752   3.348 -0.2875  2.9603  2.0503
    7LER     CB  126   7.880   7.701   3.144 -0.3050  0.1972 -0.5651
    7LER    HB1  127   7.949   7.624   3.108  0.3428  0.9425 -0.9495
    7LER    HB2  128   7.850   7.749   3.052 -0.7994 -0.8644 -0.9815
    7LER     CG  129   7.760   7.624   3.187 -0.4729  0.1985  0.5813
    7LER     HG  130   7.694   7.691   3.241 -2.7854  0.5750 -2.4225
    7LER    CD1  131   7.689   7.560   3.063  0.3975  0.1428  0.6599
    7LER   HD11  132   7.761   7.484   3.032 -1.3296 -1.2910 -0.0022
    7LER   HD12  133   7.588   7.525   3.084  1.4758 -2.4341  2.0051
    7LER   HD13  134   7.677   7.642   2.993 -3.1994 -1.5423 -0.9621
    7LER    CD2  135   7.811   7.512   3.278  0.4680 -0.5323 -0.4828
    7LER   HD21  136   7.834   7.559   3.373 -1.6733  2.5136 -1.3039
    7LER   HD22  137   7.720   7.453   3.290  0.4177 -0.6058 -1.1620
    7LER   HD23  138   7.896   7.461   3.233 -0.1721 -0.7531 -1.4781
    7LER      C  139   8.089   7.826   3.224  0.2478 -0.5943  0.4911
    7LER      O  140   8.109   7.900   3.121 -0.3416  0.3466 -0.3359
    8LER      N  141   8.181   7.768   3.297 -0.0588  0.3325 -0.3931
    8LER      H  142   8.147   7.723   3.381 -0.7661  1.6296  0.0303
    8LER     CA  143   8.326   7.788   3.282  0.1888  0.3531 -0.0211
    8LER     HA  144   8.353   7.893   3.289  1.9443  0.0027 -0.9809
    8LER     CB  145   8.404   7.713   3.387  0.4345  0.2135  0.5797
    8LER    HB1  146   8.508   7.730   3.356  0.2864  2.7835  1.2761
    8LER    HB2  147   8.386   7.606   3.381 -1.5117  0.5762 -4.1523
    8LER     CG  148   8.381   7.769   3.529 -0.5490 -0.0194 -0.8419
    8LER     HG  149   8.276   7.771   3.560 -0.0114 -1.6864  1.3461
    8LER    CD1  150   8.455   7.670   3.622  0.4868 -0.2941  0.0166
    8LER   HD11  151   8.425   7.566   3.616  1.4232 -0.5912  0.2694
    8LER   HD12  152   8.564   7.670   3.610  0.3911  0.8770 -1.1082
    8LER   HD13  153   8.425   7.696   3.723  3.2644 -1.0141  1.1337
    8LER    CD2  154   8.438   7.911   3.540  0.0831 -0.6001  0.3823
    8LER   HD21  155   8.542   7.913   3.509  0.3782 -0.2883  1.3544
    8LER   HD22  156   8.377   7.980   3.481  1.0821  1.6894  1.9104
    8LER   HD23  157   8.429   7.940   3.645  0.7963 -0.5441  0.4311
    8LER      C  158   8.366   7.742   3.140  0.0926  0.0052 -0.6903
    8LER      O  159   8.334   7.627   3.101  0.0696 -0.0604  0.2667
    9LYR      N  160   8.417   7.834   3.058  0.5126 -0.2543 -0.1166
    9LYR      H  161   8.445   7.920   3.103  2.5796 -2.5494  3.4971
    9LYR     CA  162   8.478   7.819   2.923 -0.2701  0.5371  0.2953
    9LYR     HA  163   8.410   7.757   2.864  1.0633 -0.0331 -0.6721
    9LYR     CB  164   8.493   7.955   2.858 -0.2173 -0.0994  0.4393
    9LYR    HB1  165   8.549   7.940   2.766 -1.2380  0.7557 -0.3568
    9LYR    HB2  166   8.542   8.027   2.923  0.1206  1.5044 -1.4908
    9LYR     CG  167   8.354   8.012   2.810  0.1481  0.2212  0.0478
    9LYR    HG1  168   8.282   7.976   2.883  0.0271 -1.7154 -0.9850
    9LYR    HG2  169   8.325   7.974   2.712 -2.2038 -0.0811  0.8004
    9LYR     CD  170   8.342   8.165   2.825 -0.0441 -0.0437  0.3705
    9LYR    HD1  171   8.416   8.208   2.758  0.8328 -0.8864  0.7684
    9LYR    HD2  172   8.361   8.195   2.928  0.8293  0.9459 -0.0586
    9LYR     CE  173   8.207   8.207   2.768 -0.1698  0.4500  0.6158
    9LYR    HE1  174   8.131   8.145   2.816 -0.2246  1.7816  2.3770
    9LYR    HE2  175   8.207   8.192   2.660  0.5432 -1.2262  0.8129
    9LYR     NZ  176   8.170   8.340   2.792 -0.5614  0.6101  0.5556
    9LYR    HZ1  177   8.227   8.411   2.749  2.1435 -1.4132  0.5605
    9LYR      C  178   8.622   7.751   2.931 -0.2608 -1.0148  0.0662
    9LYR      O  179   8.675   7.704   2.830  0.9254  0.2448  0.2122
   10LER      N  180   8.686   7.757   3.048 -0.5188 -0.2252  0.2633
   10LER      H  181   8.636   7.796   3.127 -2.4921 -3.1376  0.6511
   10LER     CA  182   8.826   7.718   3.069  0.3499 -1.0680  0.2022
   10LER     HA  183   8.857   7.653   2.988 -1.2526 -1.0778 -0.4361
   10LER     CB  184   8.919   7.841   3.071  0.2337  0.2882  0.4103
   10LER    HB1  185   8.886   7.901   3.156 -0.7782  0.3417 -0.0091
   10LER    HB2  186   8.897   7.908   2.988 -0.0046 -1.0409 -0.6196
   10LER     CG  187   9.066   7.806   3.104  0.3327  0.6333 -0.3598
   10LER     HG  188   9.075   7.710   3.154 -0.6760  2.0905  2.9298
   10LER    CD1  189   9.139   7.800   2.970 -0.0898 -0.0672  0.4015
   10LER   HD11  190   9.246   7.782   2.978  0.2233  0.1665 -2.4131
   10LER   HD12  191   9.102   7.722   2.903  0.9816  0.1339 -0.4441
   10LER   HD13  192   9.123   7.898   2.925 -1.7370 -0.8272 -0.7464
   10LER    CD2  193   9.133   7.897   3.200 -0.4200 -1.0196 -0.1966
   10LER   HD21  194   9.114   7.997   3.162 -0.2484 -0.5737  0.8455
   10LER   HD22  195   9.083   7.900   3.297 -1.2934  0.4044 -0.6657
   10LER   HD23  196   9.240   7.882   3.208  0.0514  2.1631  0.9719
   10LER      C  197   8.835   7.639   3.203  0.7696 -0.6246 -0.4706
   10LER      O  198   8.838   7.701   3.309  0.3097 -0.9624 -0.3341
   11LER      N  199   8.843   7.506   3.198 -0.4176  0.5380 -0.3342
   11LER      H  200   8.862   7.456   3.113 -0.8171 -0.2086  0.0041
   11LER     CA  201   8.827   7.419   3.311  0.3205  0.0098 -0.6664
   11LER     HA  202   8.791   7.476   3.397  1.0970 -0.5512  0.0509
   11LER     CB  203   8.734   7.301   3.273 -0.3679  0.6367  0.6147
   11LER    HB1  204   8.726   7.240   3.363 -0.1596  1.1577  0.9892
   11LER    HB2  205   8.791   7.236   3.206  0.6232  0.9903  1.0864
   11LER     CG  206   8.586   7.336   3.236 -0.2179 -0.2501 -0.4032
   11LER     HG  207   8.551   7.405   3.312  1.4316  0.5447 -0.3264
   11LER    CD1  208   8.571   7.392   3.094  0.9570 -0.8606  0.4391
   11LER   HD11  209   8.468   7.377   3.061  0.4100 -1.1323  2.2129
   11LER   HD12  210   8.576   7.500   3.083 -0.8134 -0.3492  3.6904
   11LER   HD13  211   8.624   7.344   3.012 -2.4953  0.0851 -2.6481
   11LER    CD2  212   8.499   7.211   3.247 -0.3139  0.1479  0.5558
   11LER   HD21  213   8.513   7.164   3.344  2.2893 -1.2084 -0.3796
   11LER   HD22  214   8.395   7.235   3.228 -0.4507 -1.2094 -0.5131
   11LER   HD23  215   8.529   7.146   3.165  1.0235 -0.6250  1.6021
   11LER      C  216   8.958   7.371   3.372  0.8461  0.2439 -0.1152
   11LER      O  217   8.947   7.291   3.465  0.5681 -0.7125  0.6966
   12LER      N  218   9.074   7.421   3.331  0.6483  0.5049  0.4496
   12LER      H  219   9.071   7.483   3.251  0.5984  0.7380  0.6317
   12LER     CA  220   9.202   7.384   3.395 -0.1114  0.7428  0.7951
   12LER     HA  221   9.231   7.283   3.365 -1.8355 -0.0885  1.7206
   12LER     CB  222   9.312   7.477   3.343 -0.2419  0.1243 -0.8208
   12LER    HB1  223   9.396   7.480   3.411 -0.3403  1.7742 -0.7295
   12LER    HB2  224   9.275   7.580   3.340  2.9411  1.3876 -0.3583
   12LER     CG  225   9.361   7.441   3.202 -0.3411  0.7376  0.2854
   12LER     HG  226   9.417   7.348   3.206  1.6735  1.7246 -2.2726
   12LER    CD1  227   9.259   7.421   3.085 -0.2344 -0.9656 -0.4936
   12LER   HD11  228   9.200   7.330   3.098 -0.2286 -0.8610  0.3113
   12LER   HD12  229   9.192   7.506   3.093 -0.0611 -0.8779  0.0727
   12LER   HD13  230   9.323   7.437   2.999  0.7356  3.5327  0.8368
   12LER    CD2  231   9.467   7.550   3.169  0.0593  0.1445 -0.2478
   12LER   HD21  232   9.547   7.548   3.243  1.4195 -4.2399 -1.5406
   12LER   HD22  233   9.515   7.532   3.072 -0.7914  0.1042 -0.6735
   12LER   HD23  234   9.426   7.650   3.183  1.0568  0.5455 -0.1553
   12LER      C  235   9.198   7.398   3.542  0.3802 -0.2342  0.4568
   12LER      O  236   9.153   7.505   3.584 -0.0137 -0.3287 -0.6680
   13LER      N  237   9.233   7.295   3.622  0.2937  0.1263 -0.1472
   13LER      H  238   9.272   7.214   3.576 -0.2007 -0.1068 -0.1579
   13LER     CA  239   9.246   7.304   3.767  0.0904 -0.1322 -0.4800
   13LER     HA  240   9.179   7.380   3.806  1.4892  0.1473  1.5642
   13LER     CB  241   9.198   7.177   3.834 -0.1751 -0.0570  0.0429
   13LER    HB1  242   9.217   7.184   3.941  1.9935 -1.4929 -0.1745
   13LER    HB2  243   9.259   7.099   3.788  1.4858  1.7252 -0.8937
   13LER     CG  244   9.046   7.146   3.824 -0.2786 -0.4618  0.0274
   13LER     HG  245   9.026   7.128   3.718  0.5735  1.9266 -0.5933
   13LER    CD1  246   9.004   7.024   3.911  0.5676  0.0910  0.2068
   13LER   HD11  247   9.036   6.928   3.871  1.1954  0.8295 -1.1350
   13LER   HD12  248   9.049   7.028   4.010 -0.0167 -1.1600  0.5445
   13LER   HD13  249   8.896   7.016   3.917  0.2560  0.5672 -3.0446
   13LER    CD2  250   8.958   7.263   3.852  0.3542  0.2850 -0.4757
   13LER   HD21  251   8.853   7.234   3.847  0.6072 -0.5438 -1.5675
   13LER   HD22  252   8.983   7.309   3.947 -0.6326 -2.0610  0.9926
   13LER   HD23  253   8.975   7.346   3.783  0.1787 -0.6727 -1.7168
   13LER      C  254   9.391   7.332   3.805  0.7649 -0.2567 -0.6476
   13LER      O  255   9.480   7.293   3.734  0.3912 -0.0422 -0.4708
   14NH2      N  256   9.418   7.402   3.909 -0.4323 -1.1259  0.2046
   14NH2     H1  257   9.348   7.437   3.973 -0.1893  0.1878 -0.2099
   14NH2     H2  258   9.516   7.415   3.930 -0.8029  0.6059  1.0006
   15LY0      N  259   8.781   8.145   3.632  0.4915  0.0146  0.1603
   15LY0     H1  260   8.868   8.132   3.681 -0.1918  3.0024  2.4905
   15LY0     H2  261   8.795   8.177   3.537 -0.2407  0.2090  0.1131
   15LY0     H3  262   8.725   8.062   3.620  1.6208 -0.5934 -1.1585
   15LY0     CA  263   8.708   8.248   3.703  0.7867  0.6418  0.0224
   15LY0     HA  264   8.714   8.217   3.807  2.0190 -0.3753 -0.3222
   15LY0     CB  265   8.770   8.384   3.683  0.6037 -0.0886 -0.2163
   15LY0    HB1  266   8.765   8.404   3.577 -1.5925 -1.3078 -0.4086
   15LY0    HB2  267   8.876   8.382   3.709  1.1169  1.5012 -1.9873
   15LY0     CG  268   8.705   8.494   3.761  0.8164 -0.2902  0.2285
   15LY0    HG1  269   8.707   8.475   3.868  0.7209  2.7666  0.8577
   15LY0    HG2  270   8.608   8.517   3.718 -0.1678  1.1203  2.9725
   15LY0     CD  271   8.794   8.622   3.765 -0.1846  0.9582  0.1144
   15LY0    HD1  272   8.845   8.639   3.671 -0.2366 -1.8819 -0.5175
   15LY0    HD2  273   8.869   8.617   3.844  0.8627  0.2510 -0.9003
   15LY0     CE  274   8.704   8.748   3.787 -0.2275  0.4215 -0.8202
   15LY0    HE1  275   8.649   8.718   3.877  0.6194  2.5773  0.4782
   15LY0    HE2  276   8.635   8.773   3.707 -1.4281  1.9179  0.6141
   15LY0     NZ  277   8.788   8.860   3.809 -0.3249 -0.4832 -0.0289
   15LY0    HZ1  278   8.888   8.844   3.810 -0.4770 -1.5392 -0.4683
   15LY0    HZ2  279   8.768   8.927   3.736  0.3916  0.0801  0.2786
   15LY0    HZ3  280   8.761   8.905   3.895 -1.8702  0.2258 -0.8412
   15LY0      C  281   8.555   8.252   3.656  0.2076 -0.2132  0.0454
   15LY0      O  282   8.536   8.269   3.538  0.2971 -0.3311 -0.0043
   16LER      N  283   8.460   8.247   3.749  0.3974 -0.7398  0.2077
   16LER      H  284   8.489   8.238   3.845 -0.5465 -3.1095  0.3417
   16LER     CA  285   8.316   8.277   3.720 -0.3814 -1.1919  0.7338
   16LER     HA  286   8.287   8.226   3.628  0.5849  1.1141 -0.9241
   16LER     CB  287   8.228   8.237   3.835  0.2333  0.1929  0.8259
   16LER    HB1  288   8.127   8.276   3.827 -1.1884 -3.0921  1.4842
   16LER    HB2  289   8.267   8.275   3.930  0.8467  2.2724 -0.1827
   16LER     CG  290   8.216   8.091   3.849 -0.2478 -0.1213  0.1330
   16LER     HG  291   8.305   8.040   3.811 -0.6617 -0.3260 -0.6021
   16LER    CD1  292   8.192   8.057   3.992 -0.6357  0.2964 -0.1406
   16LER   HD11  293   8.119   8.126   4.032 -0.3783  0.4920 -0.0048
   16LER   HD12  294   8.153   7.958   4.017 -0.4087  0.1125 -0.5109
   16LER   HD13  295   8.289   8.074   4.040  0.7072 -0.4305 -2.4540
   16LER    CD2  296   8.113   8.029   3.757  0.6096  0.2612 -0.2392
   16LER   HD21  297   8.146   8.026   3.653  0.4567  0.7289 -0.3062
   16LER   HD22  298   8.100   7.924   3.782 -1.7737  0.3869 -0.7673
   16LER   HD23  299   8.017   8.080   3.764 -0.4206 -1.5054 -0.8613
   16LER      C  300   8.299   8.427   3.693  0.3706 -0.9022 -0.2140
   16LER      O  301   8.342   8.516   3.760  0.2396  0.4906 -0.6158
   17LY0      N  302   6.641   7.465   2.780 -0.3997 -0.1764 -0.4590
   17LY0     H1  303   6.736   7.437   2.760 -0.4415 -2.2723  1.8942
   17LY0     H2  304   6.646   7.522   2.863 -2.8449  0.1832 -0.4799
   17LY0     H3  305   6.578   7.387   2.793 -0.3793 -0.2764 -0.9202
   17LY0     CA  306   6.586   7.533   2.660  0.1271 -0.2446  0.4381
   17LY0     HA  307   6.613   7.468   2.577  2.3993  2.8145 -1.4584
   17LY0     CB  308   6.435   7.562   2.676  0.2635 -0.7783  0.3486
   17LY0    HB1  309   6.426   7.663   2.715 -1.0407 -1.0513  0.8178
   17LY0    HB2  310   6.398   7.501   2.759  1.2904 -1.4122  0.3562
   17LY0     CG  311   6.342   7.542   2.553 -0.0811  0.6470 -0.5788
   17LY0    HG1  312   6.237   7.540   2.581 -0.8547 -0.4108 -3.2091
   17LY0    HG2  313   6.362   7.444   2.510 -0.4226 -0.8606  2.4926
   17LY0     CD  314   6.371   7.643   2.444  0.1771 -0.4785  0.5836
   17LY0    HD1  315   6.471   7.624   2.403  0.0584  2.9959 -1.7648
   17LY0    HD2  316   6.364   7.740   2.492 -1.5106  0.3213 -1.1452
   17LY0     CE  317   6.269   7.629   2.330  0.5776  0.4269 -0.1631
   17LY0    HE1  318   6.170   7.619   2.372 -0.2506  2.3551 -1.4935
   17LY0    HE2  319   6.297   7.538   2.276 -1.5336  0.8420 -2.1025
   17LY0     NZ  320   6.269   7.746   2.241 -0.1182 -0.3639  0.0200
   17LY0    HZ1  321   6.283   7.837   2.282 -0.7826 -0.2728  0.0550
   17LY0    HZ2  322   6.330   7.720   2.165  0.0714  0.2020 -0.0268
   17LY0    HZ3  323   6.174   7.750   2.207 -1.0103 -1.0555  2.2672
   17LY0      C  324   6.660   7.660   2.628  0.4033  0.4590 -0.3179
   17LY0      O  325   6.700   7.675   2.514 -0.2998  0.3435  0.0307
   18LER      N  326   6.671   7.757   2.717  0.5173 -0.2321 -0.0548
   18LER      H  327   6.620   7.746   2.803  1.0501  1.2360  0.4686
   18LER     CA  328   6.728   7.891   2.682  0.3717 -0.0587  0.1264
   18LER     HA  329   6.694   7.921   2.583 -0.4998  1.2670  0.7959
   18LER     CB  330   6.678   7.997   2.781 -0.3792 -0.2027  0.0400
   18LER    HB1  331   6.720   8.094   2.756 -0.5181  0.7299  2.9834
   18LER    HB2  332   6.725   7.975   2.877 -0.2361  1.9166  0.5013
   18LER     CG  333   6.527   8.014   2.810 -0.4270 -0.2908  0.2299
   18LER     HG  334   6.487   7.916   2.837  0.2415 -0.6001  0.1212
   18LER    CD1  335   6.503   8.100   2.935  0.3048 -0.0633  0.0265
   18LER   HD11  336   6.567   8.188   2.929  1.0516 -0.6252 -0.5181
   18LER   HD12  337   6.397   8.123   2.948 -0.1311 -2.2454  0.7652
   18LER   HD13  338   6.537   8.047   3.025  1.2250 -0.6765 -0.6624
   18LER    CD2  339   6.449   8.070   2.684  0.5632 -0.2218  0.2164
   18LER   HD21  340   6.501   8.159   2.649  2.0526 -1.3857 -0.6242
   18LER   HD22  341   6.454   7.992   2.609  0.8016  1.0966 -1.1943
   18LER   HD23  342   6.351   8.109   2.711  0.6849  0.4801 -0.3438
   18LER      C  343   6.877   7.880   2.664 -0.1210 -0.2895 -0.7329
   18LER      O  344   6.936   7.807   2.740 -0.1852 -0.1695  0.2495
   19LYR      N  345   6.927   7.972   2.583  0.3512  0.2225 -0.0960
   19LYR      H  346   6.863   8.041   2.546  2.6644  1.9516 -1.1400
   19LYR     CA  347   7.066   7.979   2.561 -0.2181  0.0075 -0.6482
   19LYR     HA  348   7.112   7.921   2.641 -1.4130  0.6640  0.5480
   19LYR     CB  349   7.088   7.916   2.421 -0.5237  0.5035  0.1392
   19LYR    HB1  350   7.182   7.955   2.383 -0.5343  1.6832  1.2566
   19LYR    HB2  351   7.014   7.944   2.346 -1.4073 -1.9180  0.0073
   19LYR     CG  352   7.100   7.760   2.428 -0.4900 -0.5717  0.6689
   19LYR    HG1  353   7.007   7.721   2.470 -1.6779  1.7927  0.4285
   19LYR    HG2  354   7.181   7.742   2.498  2.8241 -0.1283 -2.7637
   19LYR     CD  355   7.140   7.697   2.295  0.0383 -0.1762  0.4120
   19LYR    HD1  356   7.239   7.725   2.260 -0.3570  1.0188  0.1911
   19LYR    HD2  357   7.067   7.718   2.216  1.1527  0.4575 -0.4853
   19LYR     CE  358   7.145   7.544   2.319 -0.0989  0.0288  0.3665
   19LYR    HE1  359   7.167   7.492   2.226 -2.3352 -1.4789  0.6025
   19LYR    HE2  360   7.050   7.509   2.359 -0.2513  2.1038  1.9504
   19LYR     NZ  361   7.244   7.503   2.421  0.2937 -0.7617 -0.4087
   19LYR    HZ1  362   7.342   7.495   2.400  0.3202 -1.1597 -0.1468
   19LYR      C  363   7.120   8.123   2.581 -0.4234 -0.3540  0.7724
   19LYR      O  364   7.142   8.192   2.476 -0.2079  0.2579  0.0303
   20LER      N  365   7.131   8.172   2.707  0.5242  0.2518 -0.2184
   20LER      H  366   7.103   8.117   2.787  0.6139 -0.1646 -0.4701
   20LER     CA  367   7.156   8.311   2.744  0.1600 -0.7923  0.7621
   20LER     HA  368   7.157   8.361   2.647 -0.2804 -1.2224  0.5265
   20LER     CB  369   7.044   8.365   2.834 -0.3229  0.4997 -0.1319
   20LER    HB1  370   7.064   8.461   2.881 -4.9718  0.2734  2.8479
   20LER    HB2  371   7.031   8.295   2.917  1.4485 -1.1462 -1.1358
   20LER     CG  372   6.899   8.378   2.770 -0.9833  0.2286 -0.0258
   20LER     HG  373   6.864   8.277   2.752  0.8814 -0.6459  0.9912
   20LER    CD1  374   6.808   8.437   2.877  0.2344 -0.0877 -0.2964
   20LER   HD11  375   6.830   8.542   2.898  2.9241 -0.2500 -1.9174
   20LER   HD12  376   6.704   8.434   2.843 -0.4707  0.1393  1.7291
   20LER   HD13  377   6.805   8.367   2.960 -1.5679 -0.7953 -0.9036
   20LER    CD2  378   6.880   8.464   2.646 -0.3878  0.1699 -0.3656
   20LER   HD21  379   6.927   8.560   2.667 -1.1187  0.2809  0.8130
   20LER   HD22  380   6.941   8.417   2.569  1.2517  1.0816  0.3205
   20LER   HD23  381   6.774   8.463   2.623 -0.7791 -2.2686  1.1333
   20LER      C  382   7.296   8.324   2.813 -0.0108 -0.5042 -0.0805
   20LER      O  383   7.350   8.228   2.876  0.3425  0.1374  0.1267
   21LER      N  384   7.351   8.449   2.805 -0.3361  0.7484 -0.0944
   21LER      H  385   7.295   8.523   2.764 -0.7437  1.7049  2.0307
   21LER     CA  386   7.472   8.495   2.881  0.3028 -0.0849  0.3551
   21LER     HA  387   7.541   8.414   2.862 -0.3612 -0.2182 -1.7906
   21LER     CB  388   7.507   8.630   2.820  0.1550  0.7237 -0.5629
   21LER    HB1  389   7.592   8.669   2.875 -1.0866  0.9020  1.3222
   21LER    HB2  390   7.420   8.692   2.838 -0.2730 -0.3112  1.2138
   21LER     CG  391   7.545   8.632   2.668  0.5554  0.1886 -0.1820
   21LER     HG  392   7.455   8.614   2.610 -0.4708  0.1966  1.3499
   21LER    CD1  393   7.606   8.764   2.629  0.0076 -0.5029 -0.3177
   21LER   HD11  394   7.706   8.774   2.673 -0.1001 -0.9326  0.0269
   21LER   HD12  395   7.616   8.779   2.521 -0.0568 -0.9803 -0.3921
   21LER   HD13  396   7.545   8.847   2.665  0.0014 -0.2055 -0.9973
   21LER    CD2  397   7.644   8.530   2.623 -0.2108  0.0903  0.4659
   21LER   HD21  398   7.725   8.513   2.694 -0.0063 -2.5047 -0.2982
   21LER   HD22  399   7.591   8.436   2.611  1.4353 -0.7315 -0.6558
   21LER   HD23  400   7.681   8.552   2.523 -0.0107 -0.7752  0.3406
   21LER      C  401   7.453   8.513   3.037  0.0491 -0.6720  0.8073
   21LER      O  402   7.340   8.522   3.087  0.4106 -0.4951  0.8815
   22LY0      N  403   7.568   7.047   2.503  0.2440  0.2363  0.1979
   22LY0     H1  404   7.500   6.996   2.449  1.7276 -0.9393 -0.6276
   22LY0     H2  405   7.547   7.030   2.600 -2.6383 -1.2748 -0.5978
   22LY0     H3  406   7.659   7.015   2.471 -0.2853 -0.7441 -0.3522
   22LY0     CA  407   7.555   7.190   2.480  0.2219 -0.1226  0.0379
   22LY0     HA  408   7.643   7.232   2.527  1.5297 -0.9506 -1.5460
   22LY0     CB  409   7.562   7.208   2.322  0.0917  0.2797 -0.0171
   22LY0    HB1  410   7.475   7.154   2.284  1.2715 -0.8318 -1.2451
   22LY0    HB2  411   7.652   7.167   2.277 -0.3114  0.8072 -1.3537
   22LY0     CG  412   7.546   7.352   2.270 -0.1045  0.3989 -0.3634
   22LY0    HG1  413   7.618   7.419   2.318  0.5182 -1.3247  1.2033
   22LY0    HG2  414   7.446   7.388   2.294 -0.1228  1.1837 -1.4838
   22LY0     CD  415   7.562   7.363   2.111 -0.6181 -0.2060 -0.1067
   22LY0    HD1  416   7.495   7.289   2.068  1.2476 -2.3067  0.4047
   22LY0    HD2  417   7.657   7.317   2.081 -0.4219 -0.1492  0.4246
   22LY0     CE  418   7.541   7.497   2.043  0.1926  0.5878 -0.8757
   22LY0    HE1  419   7.575   7.491   1.940 -2.1083 -3.8104 -1.6171
   22LY0    HE2  420   7.605   7.565   2.100  1.5527  0.4933 -2.2177
   22LY0     NZ  421   7.402   7.542   2.045  0.1484 -0.8191 -0.0140
   22LY0    HZ1  422   7.340   7.466   2.021 -0.0714 -0.3183 -1.0771
   22LY0    HZ2  423   7.383   7.594   2.129  4.3481  2.4721 -0.7200
   22LY0    HZ3  424   7.399   7.616   1.976  0.7883  0.3162  1.1431
   22LY0      C  425   7.429   7.246   2.547 -0.1561 -0.4409 -0.5757
   22LY0      O  426   7.329   7.175   2.553  0.1344  0.3847  0.4766
   23LER      N  427   7.435   7.377   2.583 -0.2717  0.2287 -0.1580
   23LER      H  428   7.528   7.414   2.576 -0.3596  0.1306 -4.1933
   23LER     CA  429   7.330   7.449   2.646  1.2009 -0.4280 -0.1560
   23LER     HA  430   7.306   7.380   2.728 -0.0530 -0.7217 -0.7448
   23LER     CB  431   7.385   7.575   2.716 -0.4654 -0.2035 -0.1084
   23LER    HB1  432   7.416   7.651   2.644 -0.6826  0.1853  0.2066
   23LER    HB2  433   7.473   7.547   2.774 -0.7176  0.7457  0.7584
   23LER     CG  434   7.284   7.634   2.817 -0.1109 -0.2763 -0.4499
   23LER     HG  435   7.189   7.659   2.769  0.7014 -0.1481 -2.0786
   23LER    CD1  436   7.262   7.549   2.949  0.0585  0.0033  0.4381
   23LER   HD11  437   7.220   7.451   2.926  1.1523 -0.4506  0.3080
   23LER   HD12  438   7.358   7.543   3.000  2.2475  2.9969 -2.7957
   23LER   HD13  439   7.200   7.605   3.019 -0.2702  1.5695 -1.0345
   23LER    CD2  440   7.350   7.764   2.852 -0.2670 -0.4918 -0.1500
   23LER   HD21  441   7.294   7.825   2.923 -1.8708  0.2654 -1.9690
   23LER   HD22  442   7.454   7.755   2.884 -0.2452  0.2050 -0.0090
   23LER   HD23  443   7.357   7.823   2.761  2.2711 -0.6539 -0.1366
   23LER      C  444   7.217   7.465   2.548  0.1777  1.4432 -0.1374
   23LER      O  445   7.101   7.459   2.588 -0.8764 -0.2107  0.6138
   24LY0      N  446   6.518   7.354   4.447  0.3141  0.0862 -0.1920
   24LY0     H1  447   6.478   7.351   4.540  0.7183  1.4416  0.0504
   24LY0     H2  448   6.462   7.294   4.389 -1.2979  0.4396  0.9223
   24LY0     H3  449   6.610   7.313   4.452  0.1060 -0.5093 -1.0551
   24LY0     CA  450   6.531   7.499   4.413 -0.2172 -0.6454  0.6861
   24LY0     HA  451   6.439   7.555   4.425  0.8238  1.7787 -1.6668
   24LY0     CB  452   6.643   7.552   4.509 -0.2465 -0.9898  0.0250
   24LY0    HB1  453   6.741   7.526   4.469 -1.0296 -2.2301 -1.2002
   24LY0    HB2  454   6.633   7.512   4.610 -2.1065  2.5530  1.3981
   24LY0     CG  455   6.641   7.706   4.519 -0.6669 -0.6932 -0.0878
   24LY0    HG1  456   6.547   7.727   4.570  0.0431 -1.4819  1.6463
   24LY0    HG2  457   6.644   7.743   4.417  2.5247 -2.3283 -0.7499
   24LY0     CD  458   6.757   7.757   4.592 -0.5303 -0.1305 -0.7069
   24LY0    HD1  459   6.849   7.732   4.539  0.2594  1.4446 -0.1507
   24LY0    HD2  460   6.767   7.710   4.690  1.2116 -2.2877 -1.8047
   24LY0     CE  461   6.768   7.907   4.609 -0.3791 -0.3487 -0.4465
   24LY0    HE1  462   6.694   7.940   4.681  1.9977 -2.5230  3.3097
   24LY0    HE2  463   6.752   7.969   4.521 -1.3860  0.5412  0.3414
   24LY0     NZ  464   6.888   7.939   4.678  0.2805  0.1401 -0.0181
   24LY0    HZ1  465   6.891   8.040   4.686 -1.5381  0.3253 -1.1613
   24LY0    HZ2  466   6.890   7.881   4.761 -1.2069 -2.6857 -1.8097
   24LY0    HZ3  467   6.967   7.910   4.622  0.0541 -0.1186 -0.2010
   24LY0      C  468   6.564   7.509   4.264  0.2731 -0.5960 -0.5129
   24LY0      O  469   6.669   7.465   4.217 -0.2910  0.1101 -0.0308
   25LER      N  470   6.470   7.551   4.175  0.5417 -0.0718 -0.1515
   25LER      H  471   6.374   7.564   4.201  0.5473 -2.2880  1.1975
   25LER     CA  472   6.492   7.549   4.032 -0.1274  0.1703  0.1401
   25LER     HA  473   6.525   7.449   4.005  1.5335  0.0168  2.4039
   25LER     CB  474   6.358   7.583   3.956  0.1900  0.3732 -0.5323
   25LER    HB1  475   6.386   7.582   3.850  0.1828  2.0783 -0.5707
   25LER    HB2  476   6.321   7.682   3.981 -0.5224  0.5718 -2.2073
   25LER     CG  477   6.248   7.478   3.969  1.0769  0.0363  0.4960
   25LER     HG  478   6.279   7.406   4.046 -1.5992 -2.2900 -0.4370
   25LER    CD1  479   6.114   7.549   4.006  0.4232  0.0662 -0.2861
   25LER   HD11  480   6.036   7.474   4.010 -1.6952  2.1612 -0.2160
   25LER   HD12  481   6.124   7.605   4.099  0.8736  0.3893 -0.5228
   25LER   HD13  482   6.083   7.618   3.928  2.0301 -0.5958 -1.5767
   25LER    CD2  483   6.232   7.387   3.847  0.1501 -0.3925 -0.8357
   25LER   HD21  484   6.202   7.452   3.765  0.8117  1.0002  0.0012
   25LER   HD22  485   6.321   7.327   3.824 -0.2282 -1.3286  0.1034
   25LER   HD23  486   6.146   7.324   3.868  0.5556 -1.1761 -1.4204
   25LER      C  487   6.601   7.652   3.995 -0.5048  0.0085 -0.1987
   25LER      O  488   6.605   7.765   4.046  0.5373  0.4218 -0.1805
   26LYR      N  489   6.690   7.614   3.909  0.3018  0.2331  0.4504
   26LYR      H  490   6.674   7.522   3.870 -0.1001  0.6285 -0.3316
   26LYR     CA  491   6.806   7.684   3.853  0.2713  0.5124 -0.0038
   26LYR     HA  492   6.781   7.790   3.853 -2.2114  0.0418 -1.8116
   26LYR     CB  493   6.936   7.651   3.932  0.1505 -0.6612  0.6466
   26LYR    HB1  494   7.009   7.724   3.896 -2.4145  3.1477  2.4527
   26LYR    HB2  495   6.960   7.551   3.897  0.1334 -0.3567 -0.2508
   26LYR     CG  496   6.907   7.669   4.079  0.2423 -0.9223 -0.2654
   26LYR    HG1  497   6.853   7.582   4.117  0.3964 -0.4481  1.1004
   26LYR    HG2  498   6.838   7.750   4.104  0.9145 -0.8556  1.5508
   26LYR     CD  499   7.031   7.698   4.171  0.2792 -0.4243 -0.2590
   26LYR    HD1  500   7.057   7.803   4.162 -2.4634  0.6696  2.6088
   26LYR    HD2  501   7.113   7.634   4.137  0.6735 -0.3522  0.5483
   26LYR     CE  502   6.986   7.670   4.313 -0.3805  0.6417  0.3239
   26LYR    HE1  503   6.934   7.575   4.329  0.0148  0.2767 -0.5119
   26LYR    HE2  504   6.922   7.747   4.356  1.9528  1.8686  1.8446
   26LYR     NZ  505   7.107   7.661   4.391 -0.0740  0.5424 -0.1629
   26LYR    HZ1  506   7.158   7.575   4.387  0.6926  0.9295  0.7984
   26LYR      C  507   6.831   7.662   3.704 -1.0697  0.4798 -0.2442
   26LYR      O  508   6.812   7.544   3.659 -0.2740 -0.3939 -0.2141
   27LER      N  509   6.885   7.758   3.630 -0.6530 -0.7785  0.3121
   27LER      H  510   6.896   7.849   3.673 -1.2320  0.2548 -1.6118
   27LER     CA  511   6.911   7.748   3.489  0.8620 -0.3484 -0.2012
   27LER     HA  512   6.916   7.642   3.463  2.0512  0.0125 -1.6408
   27LER     CB  513   6.801   7.819   3.392 -0.5540 -0.3238 -1.1104
   27LER    HB1  514   6.828   7.816   3.287  0.3227  1.6727 -0.9866
   27LER    HB2  515   6.812   7.926   3.414  1.4086 -0.2733 -2.1385
   27LER     CG  516   6.654   7.771   3.413 -0.4382  0.3531  0.1804
   27LER     HG  517   6.633   7.767   3.520  0.7499 -1.5483  0.3837
   27LER    CD1  518   6.570   7.877   3.336  0.0469  0.5120 -0.3638
   27LER   HD11  519   6.474   7.827   3.329  0.9074 -1.4017  0.5003
   27LER   HD12  520   6.564   7.971   3.391 -1.0830  0.4374 -0.3490
   27LER   HD13  521   6.617   7.889   3.238  1.0717  0.9066  0.1578
   27LER    CD2  522   6.657   7.629   3.350  0.4717  0.7162 -0.5965
   27LER   HD21  523   6.718   7.559   3.407 -0.0796  0.1634 -0.6714
   27LER   HD22  524   6.556   7.589   3.346  0.4944  0.6021 -0.1204
   27LER   HD23  525   6.692   7.621   3.247  3.8135  1.1392  0.3846
   27LER      C  526   7.047   7.804   3.450  0.5669  0.5789  0.6208
   27LER      O  527   7.074   7.917   3.475 -0.0575 -0.3970  0.5865
   28LER      N  528   7.131   7.720   3.388 -0.4111 -0.2065  0.3040
   28LER      H  529   7.094   7.634   3.350 -2.6381  1.7173 -2.2661
   28LER     CA  530   7.272   7.747   3.341  0.6085  0.1520 -0.0123
   28LER     HA  531   7.329   7.784   3.426  0.6663 -1.3029  0.6242
   28LER     CB  532   7.327   7.609   3.304 -0.2584  0.3299 -0.5268
   28LER    HB1  533   7.414   7.611   3.239 -2.5445 -1.9678 -4.0248
   28LER    HB2  534   7.259   7.557   3.236 -0.5152 -1.6018  1.1148
   28LER     CG  535   7.352   7.515   3.420 -0.6421 -0.5064 -0.1360
   28LER     HG  536   7.262   7.506   3.480  0.9447 -0.5087  2.3816
   28LER    CD1  537   7.396   7.377   3.368 -0.0467  0.2988  0.6828
   28LER   HD11  538   7.482   7.384   3.301  0.3144  0.5485  1.1654
   28LER   HD12  539   7.424   7.319   3.456 -2.8487  0.8481  2.0710
   28LER   HD13  540   7.313   7.331   3.315  0.3915  1.2713 -0.8972
   28LER    CD2  541   7.454   7.576   3.512 -0.3580 -0.2595 -0.2644
   28LER   HD21  542   7.404   7.648   3.577 -2.3923 -0.7100 -1.2254
   28LER   HD22  543   7.509   7.509   3.578  1.5862  1.0468 -0.5084
   28LER   HD23  544   7.527   7.635   3.457  1.1434 -1.0738  0.7825
   28LER      C  545   7.279   7.849   3.230 -0.1921  0.0942  0.2634
   28LER      O  546   7.184   7.869   3.161  0.2975 -0.0799 -0.2257
   29LYR      N  547   7.395   7.913   3.214  0.1093 -0.8015  1.0067
   29LYR      H  548   7.463   7.898   3.287 -0.8400 -0.6494  1.9555
   29LYR     CA  549   7.422   8.029   3.123 -0.1131  0.1724  0.1875
   29LYR     HA  550   7.353   8.033   3.039  2.2641 -2.6061 -2.1420
   29LYR     CB  551   7.405   8.156   3.202 -0.1739 -0.6183  0.0605
   29LYR    HB1  552   7.445   8.247   3.157 -1.4794  0.5413  1.1532
   29LYR    HB2  553   7.435   8.142   3.306  0.8293  0.3172 -0.0955
   29LYR     CG  554   7.260   8.195   3.234  0.1591 -0.3390  0.0840
   29LYR    HG1  555   7.202   8.114   3.278 -1.3756  1.3395  1.3488
   29LYR    HG2  556   7.214   8.230   3.142 -0.7195  2.2375  1.3734
   29LYR     CD  557   7.246   8.315   3.319 -0.0797 -0.3390 -0.5101
   29LYR    HD1  558   7.145   8.355   3.307  0.2640  1.4832  1.8815
   29LYR    HD2  559   7.329   8.385   3.305  0.8893 -1.7235 -2.1679
   29LYR     CE  560   7.257   8.281   3.468  0.6692  0.0177 -0.0789
   29LYR    HE1  561   7.271   8.376   3.520  1.1688 -0.7317  1.2126
   29LYR    HE2  562   7.343   8.215   3.480  2.0489  1.8109  0.3413
   29LYR     NZ  563   7.134   8.220   3.520 -0.5128  0.2679 -0.1431
   29LYR    HZ1  564   7.132   8.120   3.513  1.9083  0.1651 -0.3432
   29LYR      C  565   7.556   8.011   3.052 -0.5678  0.0332 -0.1417
   29LYR      O  566   7.632   7.920   3.085  0.4197  0.2184 -0.0562
   30LER      N  567   7.590   8.097   2.960 -0.1611 -0.3398 -0.3637
   30LER      H  568   7.530   8.173   2.932  0.9523 -0.4961 -3.5976
   30LER     CA  569   7.709   8.102   2.884  0.3286 -0.0523  0.2197
   30LER     HA  570   7.766   8.012   2.906  1.2305  0.5602  0.4565
   30LER     CB  571   7.681   8.113   2.730 -0.8998 -0.2785  0.1756
   30LER    HB1  572   7.781   8.117   2.687 -0.7605 -1.7744  0.2969
   30LER    HB2  573   7.642   8.212   2.707 -0.2966 -0.3154 -1.0722
   30LER     CG  574   7.598   8.002   2.668  0.1718  0.3891  0.1373
   30LER     HG  575   7.512   7.988   2.733 -1.1617 -1.0689 -1.8003
   30LER    CD1  576   7.541   8.053   2.534 -0.4062 -0.5675  0.1763
   30LER   HD11  577   7.477   7.977   2.490  2.3969 -1.7064 -2.2852
   30LER   HD12  578   7.506   8.156   2.546  0.2808 -0.2270 -0.6573
   30LER   HD13  579   7.633   8.058   2.475  1.1779  0.4653  2.5908
   30LER    CD2  580   7.673   7.864   2.650  0.2492  0.3893 -1.3101
   30LER   HD21  581   7.758   7.890   2.588  0.4875 -0.3277 -1.2997
   30LER   HD22  582   7.707   7.838   2.751 -0.1375 -0.0920 -1.2994
   30LER   HD23  583   7.607   7.785   2.614 -0.0915  0.4124 -0.7515
   30LER      C  584   7.790   8.219   2.932 -0.1819 -0.4688  0.0715
   30LER      O  585   7.737   8.328   2.951 -0.4005 -0.6693  0.1460
   31LER      N  586   7.922   8.203   2.932 -0.1295 -0.1283  0.9059
   31LER      H  587   7.953   8.115   2.894  1.0954  0.5306  0.3146
   31LER     CA  588   8.017   8.295   2.991  0.5548 -0.1508 -0.4492
   31LER     HA  589   7.955   8.367   3.045 -0.6051 -0.4411 -1.3466
   31LER     CB  590   8.111   8.224   3.095 -0.1364 -0.1571  0.2877
   31LER    HB1  591   8.170   8.144   3.051  1.3737 -0.1867  2.2380
   31LER    HB2  592   8.050   8.179   3.173 -0.6852  0.5094  0.2597
   31LER     CG  593   8.203   8.308   3.180 -0.6981 -0.4528 -0.5373
   31LER     HG  594   8.271   8.365   3.117 -1.0708  0.7062  0.0729
   31LER    CD1  595   8.124   8.406   3.274  0.1576  0.4920  0.3120
   31LER   HD11  596   8.061   8.346   3.339 -0.3165  0.5297 -0.0970
   31LER   HD12  597   8.184   8.478   3.329 -0.1369 -0.0593  1.3856
   31LER   HD13  598   8.068   8.474   3.208  1.2582  1.1116 -0.0094
   31LER    CD2  599   8.275   8.217   3.278  0.2471  0.7973 -0.0723
   31LER   HD21  600   8.351   8.161   3.225 -0.6489 -0.6312  0.0838
   31LER   HD22  601   8.326   8.278   3.353 -0.2135  0.4493  0.5405
   31LER   HD23  602   8.207   8.149   3.330 -0.8373  1.1569 -0.9617
   31LER      C  603   8.100   8.385   2.891 -0.2258 -0.1424 -0.1383
   31LER      O  604   8.110   8.503   2.916  0.4954  0.1214 -0.1950
   32LY0      N  605   7.283   7.423   4.891  0.1235  0.2661 -0.2314
   32LY0     H1  606   7.289   7.327   4.922 -0.1270 -0.0014 -1.0065
   32LY0     H2  607   7.375   7.463   4.903  0.5963 -0.5128 -1.1486
   32LY0     H3  608   7.210   7.469   4.945  0.1087 -0.0315  0.0083
   32LY0     CA  609   7.238   7.436   4.757 -0.0289 -0.0739  0.2441
   32LY0     HA  610   7.311   7.388   4.692  0.3692 -0.7941  1.1907
   32LY0     CB  611   7.100   7.360   4.732 -0.2027 -0.2839 -0.4305
   32LY0    HB1  612   7.014   7.395   4.789 -0.2809 -2.0553  0.6016
   32LY0    HB2  613   7.109   7.259   4.771 -0.5700 -0.3362 -0.4835
   32LY0     CG  614   7.066   7.350   4.584 -0.1681 -1.2399  0.0788
   32LY0    HG1  615   7.141   7.291   4.532 -0.5629  0.1404 -2.2100
   32LY0    HG2  616   7.067   7.448   4.535  2.2118 -2.0163 -1.5851
   32LY0     CD  617   6.928   7.281   4.558 -0.5172 -0.5300  0.3229
   32LY0    HD1  618   6.855   7.340   4.612  0.0326 -0.1828  0.6917
   32LY0    HD2  619   6.932   7.177   4.591 -3.3236 -1.0710 -0.8206
   32LY0     CE  620   6.886   7.293   4.414 -0.1500  0.0939  0.3273
   32LY0    HE1  621   6.961   7.267   4.339 -0.8088 -1.8332  0.2817
   32LY0    HE2  622   6.855   7.396   4.394 -1.1756  0.0419  1.5340
   32LY0     NZ  623   6.762   7.221   4.385 -0.3836 -0.2145  0.5708
   32LY0    HZ1  624   6.686   7.255   4.442  0.0830 -1.7758  2.2532
   32LY0    HZ2  625   6.742   7.224   4.286 -0.3749  0.5997  0.5892
   32LY0    HZ3  626   6.779   7.122   4.401 -1.7742 -0.3573  1.3529
   32LY0      C  627   7.229   7.580   4.710 -0.5026 -1.0462  0.2092
   32LY0      O  628   7.167   7.662   4.776 -0.0038 -0.6090  0.1963
   33LER      N  629   7.300   7.613   4.605  0.4747  0.5135  0.4487
   33LER      H  630   7.348   7.534   4.566 -0.8148 -0.0370 -0.0825
   33LER     CA  631   7.294   7.744   4.534 -0.3068  0.2011  0.6845
   33LER     HA  632   7.294   7.822   4.610 -1.9353  0.5017  0.4210
   33LER     CB  633   7.419   7.748   4.440 -0.0540  0.0842  0.0041
   33LER    HB1  634   7.413   7.661   4.375 -0.9083 -0.7445  1.1300
   33LER    HB2  635   7.513   7.741   4.494 -0.3918  1.3401  0.8030
   33LER     CG  636   7.431   7.870   4.344  0.0136  0.3601  0.0481
   33LER     HG  637   7.337   7.886   4.292  0.7945  0.8696 -1.2409
   33LER    CD1  638   7.455   7.993   4.429  0.1410  0.4521  0.1648
   33LER   HD11  639   7.376   8.023   4.499  0.4597  2.5673 -0.3433
   33LER   HD12  640   7.547   7.974   4.484 -1.1602 -0.8924  2.0199
   33LER   HD13  641   7.468   8.070   4.353 -0.2260 -2.0256 -2.6004
   33LER    CD2  642   7.531   7.860   4.242  0.2422  0.0422  0.3506
   33LER   HD21  643   7.516   7.932   4.162  1.3574  0.5961  0.6180
   33LER   HD22  644   7.633   7.869   4.282 -0.1340 -0.7023  1.5375
   33LER   HD23  645   7.528   7.767   4.184  1.1830  0.1573  0.0902
   33LER      C  646   7.161   7.765   4.460 -0.4449 -0.1775  0.2042
   33LER      O  647   7.102   7.873   4.479 -0.4339  0.4566  0.6139
   34LY0      N  648   5.809   8.175   3.618  0.4605  0.2313 -0.1756
   34LY0     H1  649   5.752   8.236   3.674 -0.4595  1.5362 -2.3807
   34LY0     H2  650   5.875   8.242   3.579 -1.7637  3.3308  0.9688
   34LY0     H3  651   5.748   8.139   3.546 -1.0274  3.3310 -0.6440
   34LY0     CA  652   5.867   8.062   3.696 -0.2600 -0.2980  0.5143
   34LY0     HA  653   5.785   8.029   3.761 -1.1878  0.2195 -0.3582
   34LY0     CB  654   5.914   7.941   3.609  0.4428  0.1748  0.0056
   34LY0    HB1  655   5.991   7.960   3.534 -0.1676 -0.9226 -0.9117
   34LY0    HB2  656   5.827   7.902   3.556  1.7320 -2.7647 -0.1712
   34LY0     CG  657   5.967   7.825   3.698  0.3325  0.1314  0.5233
   34LY0    HG1  658   5.896   7.800   3.777  0.0516  1.3069  0.6648
   34LY0    HG2  659   6.054   7.863   3.751 -1.1081 -0.0856  3.2547
   34LY0     CD  660   5.992   7.701   3.615 -0.1764 -0.2443  0.3388
   34LY0    HD1  661   5.910   7.692   3.543 -0.9065  1.4767  0.9144
   34LY0    HD2  662   5.984   7.619   3.687 -1.7088  0.8422  1.4746
   34LY0     CE  663   6.115   7.696   3.533  0.2701 -0.9092 -0.3420
   34LY0    HE1  664   6.202   7.691   3.600  0.2155  0.4092 -0.1452
   34LY0    HE2  665   6.142   7.769   3.456  1.5839 -0.7270  0.2574
   34LY0     NZ  666   6.127   7.569   3.456  0.1867 -0.1863 -0.1598
   34LY0    HZ1  667   6.083   7.494   3.509  1.3073  0.8289  2.3549
   34LY0    HZ2  668   6.087   7.574   3.363 -0.8412 -4.1083 -0.1283
   34LY0    HZ3  669   6.225   7.553   3.441  0.4597 -0.2183  1.4864
   34LY0      C  670   5.977   8.120   3.791  0.3170 -0.9878 -0.2830
   34LY0      O  671   6.063   8.189   3.737  0.0428  0.6104  0.5373
   35LER      N  672   5.978   8.099   3.919 -0.2321  0.0220 -0.1357
   35LER      H  673   5.910   8.029   3.947  0.3261 -0.1250  0.9110
   35LER     CA  674   6.057   8.154   4.026 -0.4476  0.0296  0.9406
   35LER     HA  675   6.066   8.262   4.011  1.2097 -0.0713  0.9587
   35LER     CB  676   5.992   8.124   4.167  0.3433 -0.1735 -0.1585
   35LER    HB1  677   6.056   8.167   4.245  1.4417 -1.5426 -0.2737
   35LER    HB2  678   5.986   8.016   4.179  1.8283 -0.1537  0.9171
   35LER     CG  679   5.854   8.185   4.188 -0.1147 -0.1245  0.5991
   35LER     HG  680   5.789   8.138   4.114  0.0694  0.1035  0.2891
   35LER    CD1  681   5.802   8.156   4.328  0.5726  0.4791 -0.4615
   35LER   HD11  682   5.865   8.210   4.398  1.9883 -0.9832 -0.5509
   35LER   HD12  683   5.700   8.196   4.325  1.2678  2.2798 -1.3756
   35LER   HD13  684   5.793   8.051   4.354 -1.6631  0.8774  0.6493
   35LER    CD2  685   5.839   8.338   4.168 -1.2094 -0.5346  0.0682
   35LER   HD21  686   5.867   8.365   4.066 -1.6700 -2.6771 -0.6898
   35LER   HD22  687   5.741   8.379   4.189 -0.1450  0.4751  3.6632
   35LER   HD23  688   5.912   8.391   4.229 -1.8575 -1.0050  1.2827
   35LER      C  689   6.200   8.099   4.034 -0.3300 -0.4607  0.6676
   35LER      O  690   6.260   8.110   4.141  0.4503  0.4978 -0.0182
   36LYR      N  691   6.263   8.051   3.925  0.4220 -0.2087 -0.0267
   36LYR      H  692   6.213   8.069   3.839 -0.8875 -2.3810  0.2043
   36LYR     CA  693   6.395   7.988   3.914 -0.0144 -0.2226  0.2413
   36LYR     HA  694   6.395   7.913   3.993 -2.2149 -0.0412  0.4722
   36LYR     CB  695   6.420   7.907   3.783 -0.8526  0.0929  0.0207
   36LYR    HB1  696   6.348   7.824   3.780  0.6637 -1.4076  2.0889
   36LYR    HB2  697   6.514   7.853   3.796 -1.2286 -0.5042  0.3375
   36LYR     CG  698   6.441   7.989   3.651 -0.9752 -0.1894 -0.3173
   36LYR    HG1  699   6.458   7.921   3.567  1.3149 -1.3348  0.9871
   36LYR    HG2  700   6.534   8.045   3.659 -0.5792 -1.1212  2.1438
   36LYR     CD  701   6.328   8.091   3.601 -0.4328 -0.4973 -0.5993
   36LYR    HD1  702   6.317   8.175   3.671  1.3346 -1.1029  0.4679
   36LYR    HD2  703   6.234   8.038   3.589 -1.4475  1.0446  0.1369
   36LYR     CE  704   6.382   8.141   3.464 -0.1562 -0.3072 -0.6944
   36LYR    HE1  705   6.367   8.068   3.384  0.6289  0.5224 -1.6192
   36LYR    HE2  706   6.490   8.149   3.471 -0.0196 -2.4846  0.4144
   36LYR     NZ  707   6.323   8.270   3.426  0.0934  0.4322 -0.7625
   36LYR    HZ1  708   6.360   8.351   3.472 -0.2068 -0.4818  1.2015
   36LYR      C  709   6.512   8.093   3.932  0.4895 -0.1295  0.0970
   36LYR      O  710   6.501   8.214   3.927  0.0016 -0.2093  0.4185
   37LER      N  711   6.633   8.044   3.960  0.6674 -0.2473 -0.2472
   37LER      H  712   6.635   7.948   3.992  0.7869  0.0790  0.7324
   37LER     CA  713   6.760   8.117   3.944 -0.6066 -0.0119  0.0342
   37LER     HA  714   6.747   8.224   3.965  0.7655  0.1868 -0.0509
   37LER     CB  715   6.870   8.085   4.047 -0.3204  0.2101 -0.4691
   37LER    HB1  716   6.965   8.124   4.012 -1.3111  1.5098 -1.8555
   37LER    HB2  717   6.867   7.976   4.052 -0.2889  0.2378  0.2065
   37LER     CG  718   6.850   8.137   4.189  0.1536 -0.2315 -0.1026
   37LER     HG  719   6.856   8.245   4.180  2.8594 -0.2535  0.5926
   37LER    CD1  720   6.718   8.101   4.261  0.6510 -0.3207 -0.1701
   37LER   HD11  721   6.721   8.140   4.363 -0.5300  0.9538 -0.5866
   37LER   HD12  722   6.645   8.154   4.198  0.1776 -1.9607 -1.0572
   37LER   HD13  723   6.696   7.995   4.247  1.6134 -0.5691  0.1559
   37LER    CD2  724   6.975   8.092   4.274  0.0404 -0.9847 -0.3293
   37LER   HD21  725   7.062   8.149   4.242 -1.0057  0.1017 -1.3282
   37LER   HD22  726   6.947   8.130   4.372 -1.1617 -1.4332 -0.4796
   37LER   HD23  727   6.988   7.984   4.277  0.8864 -0.8931 -0.3750
   37LER      C  728   6.808   8.101   3.798 -0.3332 -0.4459  0.4099
   37LER      O  729   6.782   7.997   3.733  0.9740  0.5670 -0.2881
   38LER      N  730   6.873   8.201   3.740 -0.1007 -0.7364  0.2226
   38LER      H  731   6.903   8.280   3.796  0.9182 -0.7417 -0.2957
   38LER     CA  732   6.910   8.204   3.596  0.0899  0.1743  1.3420
   38LER     HA  733   6.926   8.105   3.553  0.8322  1.1596 -0.8047
   38LER     CB  734   6.792   8.261   3.514  0.6246  0.2747 -0.4911
   38LER    HB1  735   6.773   8.354   3.568 -0.0242 -0.6853  1.0097
   38LER    HB2  736   6.701   8.202   3.528  0.7279  0.2190 -0.0304
   38LER     CG  737   6.802   8.312   3.371 -0.1295  0.9495  0.0712
   38LER     HG  738   6.889   8.374   3.353  1.3860 -1.9088 -3.6708
   38LER    CD1  739   6.837   8.184   3.287  0.6617 -0.5635  1.0447
   38LER   HD11  740   6.843   8.209   3.181  2.2468 -3.7280  0.2692
   38LER   HD12  741   6.940   8.152   3.308  1.3071  1.1128  0.6069
   38LER   HD13  742   6.762   8.105   3.287  1.7650 -1.6786 -0.3920
   38LER    CD2  743   6.663   8.359   3.315 -0.6970 -0.0355  0.0270
   38LER   HD21  744   6.596   8.275   3.301 -0.9343  0.2476 -0.6043
   38LER   HD22  745   6.622   8.434   3.383 -0.2166  0.3911 -0.1446
   38LER   HD23  746   6.678   8.393   3.212  0.4958 -1.3994 -0.2884
   38LER      C  747   7.039   8.279   3.588  0.2436 -0.1731 -0.4816
   38LER      O  748   7.031   8.399   3.599 -0.2490 -0.0694  0.3012
   39LY0      N  749   5.915   8.620   3.658 -0.4214 -0.5728  0.6908
   39LY0     H1  750   5.937   8.693   3.724  1.8346 -1.4189  0.9651
   39LY0     H2  751   5.864   8.546   3.704 -1.0818  0.0821  1.0380
   39LY0     H3  752   5.861   8.643   3.576 -1.1238 -0.8942  1.0580
   39LY0     CA  753   6.056   8.578   3.622  0.6350 -0.4759  0.9887
   39LY0     HA  754   6.115   8.661   3.585  2.2219 -1.4379  1.3001
   39LY0     CB  755   6.127   8.522   3.745 -0.1391  0.6947 -0.6379
   39LY0    HB1  756   6.218   8.468   3.720 -0.9613 -2.7856  2.8834
   39LY0    HB2  757   6.058   8.448   3.786  0.3638  0.7246  0.2762
   39LY0     CG  758   6.152   8.613   3.863  0.5938 -0.3214  0.4234
   39LY0    HG1  759   6.055   8.646   3.902 -0.4109 -2.0243 -0.5049
   39LY0    HG2  760   6.216   8.692   3.823  3.1791 -2.4239  0.1252
   39LY0     CD  761   6.229   8.556   3.980  0.4019 -0.0516  0.4895
   39LY0    HD1  762   6.310   8.497   3.937  0.8562  1.9068 -1.4746
   39LY0    HD2  763   6.171   8.488   4.043  0.1725  0.0109  0.3465
   39LY0     CE  764   6.298   8.649   4.070 -0.6156 -0.0713 -0.5092
   39LY0    HE1  765   6.375   8.700   4.012 -1.4558  0.3409 -1.2941
   39LY0    HE2  766   6.347   8.592   4.149  0.4006  1.7543  0.2359
   39LY0     NZ  767   6.202   8.750   4.115 -0.7531 -0.3339  0.0363
   39LY0    HZ1  768   6.120   8.716   4.165 -0.4623  0.8154  1.3640
   39LY0    HZ2  769   6.249   8.802   4.188  0.8363  0.1173 -1.2605
   39LY0    HZ3  770   6.181   8.813   4.039 -3.2286 -1.9222 -0.7335
   39LY0      C  771   6.055   8.476   3.504  0.0314  0.0624 -0.5037
   39LY0      O  772   5.978   8.378   3.503  0.1931  0.2053 -0.7239
   40LER      N  773   6.145   8.490   3.410 -0.7064  0.3745  0.2337
   40LER      H  774   6.198   8.576   3.410 -0.4564  0.3468  3.3628
   40LER     CA  775   6.164   8.404   3.296  0.1055 -0.4102 -0.7244
   40LER     HA  776   6.070   8.379   3.246 -0.6155  0.8660 -0.0685
   40LER     CB  777   6.263   8.489   3.208 -0.5466  1.4312  0.3671
   40LER    HB1  778   6.346   8.519   3.272 -1.0191  2.9030  0.3289
   40LER    HB2  779   6.218   8.582   3.171  0.4891  1.6019 -0.5223
   40LER     CG  780   6.308   8.408   3.081  0.9535  0.3084 -0.1809
   40LER     HG  781   6.358   8.315   3.109 -1.0885 -0.2294  1.9894
   40LER    CD1  782   6.178   8.373   2.997 -0.5897 -0.4753 -0.2646
   40LER   HD11  783   6.208   8.322   2.906  0.7756 -0.5055  0.1756
   40LER   HD12  784   6.115   8.295   3.039 -1.4328  1.0280  1.4142
   40LER   HD13  785   6.117   8.461   2.975 -1.7396 -1.5118 -1.3973
   40LER    CD2  786   6.410   8.493   3.015  0.3469 -0.3684 -0.2456
   40LER   HD21  787   6.440   8.441   2.925  1.7527  1.4893 -0.9148
   40LER   HD22  788   6.354   8.582   2.985 -3.2378 -3.0226 -2.1310
   40LER   HD23  789   6.492   8.511   3.085 -1.4850 -1.7086  2.4546
   40LER      C  790   6.229   8.271   3.329  0.4226 -0.5002  0.0450
   40LER      O  791   6.190   8.172   3.275  0.1243 -0.2765 -0.3258
   41U      O5'  792   2.796   6.917   2.022 -0.0072  0.3745 -0.4462
   41U      H5T  793   2.763   6.879   2.104 -0.2101 -0.9308 -1.1073
   41U      C5'  794   2.748   6.826   1.922  0.5059 -1.0379 -0.5141
   41U     H5'1  795   2.651   6.857   1.883  0.7091 -0.1739 -0.3521
   41U     H5'2  796   2.751   6.728   1.970  0.9490 -2.1404 -2.6356
   41U      C4'  797   2.849   6.826   1.802  0.1252 -0.2068 -0.3509
   41U      H4'  798   2.810   6.756   1.728  1.4913  1.0043 -2.2672
   41U      O4'  799   2.865   6.941   1.725  0.5536  0.0862 -0.1033
   41U      C1'  800   2.995   6.944   1.661  1.3770  0.4578 -0.7648
   41U      H1'  801   2.991   6.926   1.554 -0.7573 -1.7623 -0.4186
   41U       N1  802   3.048   7.079   1.677 -0.0656 -0.2253  0.0849
   41U       C6  803   3.065   7.131   1.806  0.3550  0.0374 -0.6837
   41U       H6  804   3.024   7.066   1.882 -1.2875 -1.1403 -2.4969
   41U       C5  805   3.140   7.238   1.824  0.1570  0.3060  0.3651
   41U       H5  806   3.161   7.274   1.924 -1.0563 -2.9949  1.9320
   41U       C4  807   3.182   7.322   1.712  0.4226 -0.6304  0.1859
   41U       O4  808   3.244   7.432   1.725  0.1461 -0.1081  0.8631
   41U       N3  809   3.158   7.265   1.587 -0.0753  0.1770  0.5454
   41U       H3  810   3.196   7.298   1.500 -2.4462 -0.1535 -0.7062
   41U       C2  811   3.107   7.141   1.566  0.1308 -0.0974  0.4503
   41U       O2  812   3.095   7.101   1.446 -0.6978 -0.3989  0.2120
   41U      C3'  813   2.988   6.789   1.844 -0.1654  0.2913 -0.1159
   41U      H3'  814   3.021   6.847   1.930  0.2342 -1.0333  0.6535
   41U      C2'  815   3.071   6.831   1.724 -0.4461  0.6482 -1.1377
   41U     H2'1  816   3.170   6.860   1.758 -0.9484  0.6599  0.4148
   41U      O2'  817   3.071   6.715   1.640  0.0174  0.1133 -0.1398
   41U     HO'2  818   3.140   6.657   1.674  0.6677  1.3087  0.6235
   41U      O3'  819   2.998   6.654   1.878 -0.6526 -0.4633  0.6902
   42U        P  820   3.135   6.587   1.934  0.5011  0.3320 -0.1675
   42U      O1P  821   3.084   6.458   1.987 -0.2308 -0.1684 -0.1044
   42U      O2P  822   3.189   6.678   2.034  0.0491  0.1234  0.6083
   42U      O5'  823   3.235   6.566   1.811  0.3898 -0.3167  0.5545
   42U      C5'  824   3.236   6.441   1.745 -0.6342 -0.0894  0.3515
   42U     H5'1  825   3.134   6.411   1.721 -0.1209 -0.3782 -1.5521
   42U     H5'2  826   3.295   6.369   1.802  1.5311  0.3787 -1.1687
   42U      C4'  827   3.303   6.438   1.608 -0.0337  0.5990  0.4464
   42U      H4'  828   3.281   6.355   1.542 -0.8546  2.0050 -1.1191
   42U      O4'  829   3.256   6.548   1.535  0.3613  0.3771  0.3426
   42U      C1'  830   3.361   6.596   1.452 -0.5980  0.0002  0.0306
   42U      H1'  831   3.330   6.594   1.347 -2.1008 -1.7548  0.4527
   42U       N1  832   3.399   6.740   1.470  0.0744  0.6467  0.5229
   42U       C6  833   3.369   6.812   1.581 -0.1186  0.0419 -1.0036
   42U       H6  834   3.340   6.762   1.672  1.5605 -0.5025 -0.7426
   42U       C5  835   3.382   6.948   1.589 -0.1079 -0.4527 -0.6655
   42U       H5  836   3.364   7.008   1.678  0.4585  0.3222 -1.0563
   42U       C4  837   3.425   7.014   1.472 -0.0601  0.1207  0.1756
   42U       O4  838   3.412   7.137   1.459  0.6567 -0.1603 -0.3435
   42U       N3  839   3.471   6.938   1.369  0.1319  0.3231 -0.3507
   42U       H3  840   3.490   6.990   1.284  2.0769  0.2817  0.0135
   42U       C2  841   3.455   6.804   1.363  0.4500 -1.0419 -0.0118
   42U       O2  842   3.502   6.744   1.271  1.0262  0.4375  0.0320
   42U      C3'  843   3.453   6.459   1.618  0.1725  0.4172 -0.3366
   42U      H3'  844   3.469   6.535   1.694 -1.6940  0.5349 -0.0120
   42U      C2'  845   3.486   6.507   1.484  0.0020 -0.3102  0.2113
   42U     H2'1  846   3.571   6.576   1.477  0.3334 -0.7326  0.0392
   42U      O2'  847   3.497   6.396   1.397 -0.5599  0.0239 -0.1557
   42U     HO'2  848   3.513   6.320   1.454 -0.0750 -1.1141 -1.7546
   42U      O3'  849   3.517   6.336   1.643 -0.4433  0.6337  0.5430
   43A        P  850   3.668   6.327   1.698  0.2353  0.4641  0.3752
   43A      O1P  851   3.705   6.178   1.722  0.0185 -0.4761  0.1201
   43A      O2P  852   3.679   6.420   1.814  0.6007 -0.4548  0.0293
   43A      O5'  853   3.767   6.380   1.579 -0.3421  0.4993 -0.5509
   43A      C5'  854   3.804   6.288   1.472 -0.3364  0.0265 -0.3934
   43A     H5'1  855   3.716   6.238   1.432  1.6687 -3.5081 -0.7584
   43A     H5'2  856   3.885   6.220   1.498  0.9958  1.6680 -0.0993
   43A      C4'  857   3.870   6.375   1.372  0.4546  0.9714  1.2003
   43A      H4'  858   3.892   6.311   1.287  1.0686  2.6940 -0.0098
   43A      O4'  859   3.789   6.481   1.321  0.3626  0.3629 -0.1330
   43A      C1'  860   3.867   6.597   1.295  0.5541 -0.4910 -0.5147
   43A      H1'  861   3.857   6.621   1.189  0.2794 -0.0084 -0.3793
   43A       N9  862   3.832   6.715   1.382 -0.6911  0.2222 -0.1726
   43A       C8  863   3.783   6.722   1.513  0.1213 -0.1041 -0.1033
   43A       H8  864   3.779   6.634   1.576 -0.7232  0.0291  0.0407
   43A       N7  865   3.752   6.842   1.555 -0.1290 -0.1972 -0.5606
   43A       C5  866   3.813   6.921   1.459 -0.0676  0.0602 -0.6854
   43A       C6  867   3.832   7.064   1.440  1.0422 -0.4889  0.1223
   43A       N6  868   3.788   7.159   1.513  0.5279 -0.0058 -0.9782
   43A      H61  869   3.757   7.144   1.608 -0.6242  1.8373 -1.0147
   43A      H62  870   3.795   7.251   1.471  0.8690  0.8765  0.9034
   43A       N1  871   3.885   7.113   1.333  0.1384 -0.6273  0.8389
   43A       C2  872   3.935   7.030   1.241 -0.7454 -0.4928  0.1443
   43A       H2  873   3.977   7.072   1.151 -0.9477 -0.3778  0.1034
   43A       N3  874   3.932   6.895   1.247 -0.2535 -0.2460 -0.5153
   43A       C4  875   3.867   6.846   1.357 -0.6378 -0.0699  0.0137
   43A      C3'  876   4.008   6.435   1.412  0.7310  0.4443  0.4927
   43A      H3'  877   3.998   6.459   1.518 -1.0468 -0.2989  0.5371
   43A      C2'  878   4.020   6.560   1.323 -0.2076  0.7620  0.1694
   43A     H2'1  879   4.064   6.646   1.372  0.5931  1.5716 -1.8705
   43A      O2'  880   4.090   6.546   1.204 -0.3430 -0.2003  0.5716
   43A     HO'2  881   4.185   6.536   1.218  0.1561  0.5982 -1.8546
   43A      O3'  882   4.109   6.337   1.384  0.3209 -0.1034 -0.1327
   44A        P  883   4.246   6.330   1.467  0.5360  0.3779 -0.0627
   44A      O1P  884   4.317   6.202   1.441  0.3394 -0.1292 -0.8543
   44A      O2P  885   4.213   6.366   1.600 -0.0897  0.2659 -0.0090
   44A      O5'  886   4.335   6.442   1.403  0.0533  0.2614 -0.0837
   44A      C5'  887   4.409   6.429   1.280 -0.7409  0.0349 -0.2912
   44A     H5'1  888   4.346   6.388   1.201 -1.3598 -2.2784  1.3204
   44A     H5'2  889   4.493   6.363   1.303 -0.7123  0.1987  0.0914
   44A      C4'  890   4.462   6.566   1.236  0.5667  0.6834 -0.3363
   44A      H4'  891   4.505   6.566   1.136  3.1297  2.2427  0.6495
   44A      O4'  892   4.357   6.652   1.230  0.7527  0.0422 -0.1199
   44A      C1'  893   4.423   6.775   1.242 -0.1806  0.3806  0.1999
   44A      H1'  894   4.409   6.847   1.161 -0.2889 -0.3749 -0.4613
   44A       N9  895   4.342   6.834   1.355 -0.1537  0.3146  0.1032
   44A       C8  896   4.295   6.775   1.474 -0.2193 -0.1486 -0.0875
   44A       H8  897   4.296   6.668   1.492 -2.2218 -0.6316 -2.3760
   44A       N7  898   4.227   6.848   1.557  0.0191 -0.9972  0.7544
   44A       C5  899   4.227   6.968   1.483 -0.1242 -0.7308 -0.2241
   44A       C6  900   4.168   7.097   1.499 -0.8600 -0.0367 -1.1466
   44A       N6  901   4.109   7.129   1.617  0.0731  0.0200  0.5624
   44A      H61  902   4.120   7.071   1.699  0.9416 -0.6818 -0.0266
   44A      H62  903   4.078   7.225   1.623 -1.8119 -0.4599 -0.6515
   44A       N1  904   4.191   7.205   1.422  0.0440 -0.4086  0.0543
   44A       C2  905   4.265   7.185   1.314 -0.9759  0.3191  0.2517
   44A       H2  906   4.274   7.265   1.242  2.6225 -0.1746 -0.0634
   44A       N3  907   4.319   7.067   1.278  0.0606 -0.0637 -0.4484
   44A       C4  908   4.298   6.963   1.366  0.4926  0.6377 -0.2596
   44A      C3'  909   4.568   6.622   1.331  0.4125 -0.8557  0.2011
   44A      H3'  910   4.532   6.624   1.434  0.8316  0.5453  0.3305
   44A      C2'  911   4.572   6.768   1.286 -0.3143 -0.2138 -0.8024
   44A     H2'1  912   4.589   6.846   1.360 -0.3580 -0.7989 -0.1588
   44A      O2'  913   4.646   6.796   1.166 -0.2208  0.0310  0.7602
   44A     HO'2  914   4.727   6.746   1.167 -0.3613 -0.1951  0.9047
   44A      O3'  915   4.693   6.566   1.324  0.1535 -0.0395 -0.3629
   45U        P  916   4.802   6.574   1.435 -0.1750 -0.3375  0.1490
   45U      O1P  917   4.926   6.509   1.381  0.1059 -0.3105  0.8171
   45U      O2P  918   4.748   6.530   1.562 -0.2730 -0.0554  0.1680
   45U      O5'  919   4.833   6.730   1.454 -0.5518 -0.0455  0.5461
   45U      C5'  920   4.940   6.798   1.388  0.1838  0.2367 -0.3840
   45U     H5'1  921   4.937   6.768   1.283  0.4765 -1.1873 -0.0154
   45U     H5'2  922   5.032   6.755   1.428 -1.4924 -1.4580  1.9518
   45U      C4'  923   4.937   6.947   1.412 -0.3098  0.1715  0.4214
   45U      H4'  924   4.993   6.995   1.332 -1.9118 -0.4367 -1.1543
   45U      O4'  925   4.796   6.991   1.394 -0.3233 -0.1824 -0.5469
   45U      C1'  926   4.774   7.083   1.499 -0.0235 -0.1450 -0.2633
   45U      H1'  927   4.779   7.183   1.456 -1.7736 -0.4319 -1.2187
   45U       N1  928   4.644   7.064   1.570 -0.1534  1.0831  0.2194
   45U       C6  929   4.603   6.940   1.622  1.1996  0.3486  0.0809
   45U       H6  930   4.658   6.848   1.608  0.8854 -0.2301  2.2460
   45U       C5  931   4.495   6.932   1.707  0.0308  0.5715  0.0051
   45U       H5  932   4.462   6.834   1.737  0.1511  0.1390 -1.1969
   45U       C4  933   4.417   7.052   1.742 -0.1529  0.2723  0.4468
   45U       O4  934   4.319   7.055   1.818  0.1865 -0.0585  1.1754
   45U       N3  935   4.456   7.163   1.683 -0.4090 -0.4439  0.0065
   45U       H3  936   4.415   7.247   1.722  1.0100 -0.2400  1.1373
   45U       C2  937   4.570   7.182   1.602  0.3669  0.2536 -0.4904
   45U       O2  938   4.600   7.297   1.583 -0.1086 -0.3416 -0.2541
   45U      C3'  939   4.985   6.987   1.551  0.1736 -0.0785  0.6269
   45U      H3'  940   4.981   6.893   1.606  1.1145 -1.7511 -1.9517
   45U      C2'  941   4.883   7.085   1.605 -0.2912 -0.4910 -0.4294
   45U     H2'1  942   4.852   7.043   1.701  1.7726 -1.9642 -0.3372
   45U      O2'  943   4.944   7.213   1.618  0.3180 -0.3123 -0.8378
   45U     HO'2  944   5.009   7.204   1.688 -2.1810 -1.1747  1.5606
   45U      O3'  945   5.116   7.041   1.546  0.1026  0.3540  0.4069
   46U        P  946   5.227   6.989   1.643  0.2243 -0.0013 -0.2072
   46U      O1P  947   5.354   7.051   1.598 -0.1970 -0.6525  0.0076
   46U      O2P  948   5.213   6.843   1.649  0.1995 -0.5348  0.0263
   46U      O5'  949   5.175   7.056   1.776 -0.0411  0.9850  0.1871
   46U      C5'  950   5.224   7.184   1.823  0.5237 -0.1272  0.5309
   46U     H5'1  951   5.245   7.245   1.735 -1.7266  0.2661  0.2063
   46U     H5'2  952   5.319   7.175   1.875 -0.6706  2.0647  3.3408
   46U      C4'  953   5.133   7.265   1.917 -0.2112 -0.3072  0.4556
   46U      H4'  954   5.165   7.369   1.926  2.0106 -0.8831 -0.1459
   46U      O4'  955   4.998   7.255   1.874  0.0618  0.3296  0.4701
   46U      C1'  956   4.908   7.280   1.978  0.2126 -0.0067 -0.0775
   46U      H1'  957   4.869   7.379   1.955 -2.5018 -0.8318  0.5376
   46U       N1  958   4.795   7.181   1.985 -0.2234 -0.0736 -0.4485
   46U       C6  959   4.819   7.046   1.979 -0.0234  0.3129 -0.5126
   46U       H6  960   4.918   7.007   1.963  0.9169  1.6288  1.6822
   46U       C5  961   4.725   6.957   2.016  0.5501  0.1189  0.0213
   46U       H5  962   4.736   6.850   2.020 -0.7644 -0.0380 -0.1566
   46U       C4  963   4.590   7.006   2.049  0.9745  0.7989 -0.5911
   46U       O4  964   4.492   6.929   2.077  0.1892  0.4542 -0.0175
   46U       N3  965   4.578   7.145   2.047  0.8665  0.0651  0.0391
   46U       H3  966   4.491   7.178   2.085  1.9213  0.0735  2.6327
   46U       C2  967   4.675   7.237   2.030  0.1905  0.1210  0.2065
   46U       O2  968   4.652   7.357   2.042  0.6366 -0.5066  0.2620
   46U      C3'  969   5.139   7.204   2.053  0.3996 -0.0782  0.1748
   46U      H3'  970   5.141   7.095   2.046  1.5932 -0.0297 -0.4371
   46U      C2'  971   5.000   7.262   2.102  0.0319  0.0026 -0.3351
   46U     H2'1  972   4.951   7.195   2.172 -1.0848  0.1162 -0.9787
   46U      O2'  973   5.012   7.392   2.160 -0.4029 -0.1852  0.0976
   46U     HO'2  974   5.023   7.383   2.255 -0.5531 -0.2193  0.1127
   46U      O3'  975   5.240   7.245   2.137  0.2534 -0.2503  0.4430
   47A        P  976   5.271   7.182   2.278  0.2881 -0.2957 -0.0528
   47A      O1P  977   5.403   7.226   2.315  0.0058 -0.5012  0.0688
   47A      O2P  978   5.247   7.036   2.264  0.2767  0.2175 -0.7522
   47A      O5'  979   5.174   7.253   2.383 -0.3060  0.5698  0.8562
   47A      C5'  980   5.190   7.388   2.431  0.7998  0.0176  0.3756
   47A     H5'1  981   5.176   7.462   2.353 -4.6123 -1.8550 -0.8607
   47A     H5'2  982   5.287   7.405   2.477  0.4000  0.8793  0.9291
   47A      C4'  983   5.078   7.430   2.523 -0.0872 -0.3316  0.4863
   47A      H4'  984   5.096   7.530   2.562 -1.6093 -0.3732  1.3873
   47A      O4'  985   4.957   7.424   2.437 -0.4826  0.0208 -0.3484
   47A      C1'  986   4.848   7.399   2.526  0.1216 -0.6741  0.5052
   47A      H1'  987   4.772   7.477   2.523 -1.2674 -1.9113  1.4680
   47A       N9  988   4.773   7.281   2.480  0.3126  0.2087  0.2012
   47A       C8  989   4.821   7.183   2.396 -0.2046 -0.5587 -0.3130
   47A       H8  990   4.920   7.184   2.354  0.0567  2.5904  0.1344
   47A       N7  991   4.733   7.090   2.377  0.5064 -0.0562  0.4953
   47A       C5  992   4.625   7.121   2.461 -0.3215  0.0445  0.4298
   47A       C6  993   4.494   7.063   2.479 -0.4910  0.0916  0.5688
   47A       N6  994   4.450   6.964   2.407  0.4896  0.3026  0.3229
   47A      H61  995   4.507   6.916   2.339 -0.0877 -1.3371  0.9219
   47A      H62  996   4.358   6.923   2.417  0.7000 -0.2456  0.1010
   47A       N1  997   4.409   7.126   2.558  0.0410 -0.6520 -0.1659
   47A       C2  998   4.444   7.231   2.624  0.0704 -0.1700  0.6506
   47A       H2  999   4.372   7.261   2.699  1.2488 -0.3679  1.9070
   47A       N3 1000   4.562   7.293   2.623  0.3999 -0.5842  1.1337
   47A       C4 1001   4.652   7.236   2.534  0.5534  0.8790  0.6160
   47A      C3' 1002   5.050   7.344   2.646 -0.4861  0.3132  0.5098
   47A      H3' 1003   5.051   7.240   2.613  2.1744  0.9522 -1.7613
   47A      C2' 1004   4.903   7.381   2.669 -0.6003  0.1156  0.4235
   47A     H2'1 1005   4.851   7.308   2.730 -1.4465  1.3190  1.1920
   47A      O2' 1006   4.911   7.509   2.738  0.8890  0.2955 -0.1990
   47A     HO'2 1007   4.942   7.494   2.827 -3.7383  1.9109  1.9711
   47A      O3' 1008   5.119   7.365   2.765 -0.6628 -0.5512 -0.2805
   48U        P 1009   5.161   7.247   2.856 -0.8564 -0.2751 -0.0422
   48U      O1P 1010   5.277   7.284   2.934 -0.9329  0.1387 -0.5362
   48U      O2P 1011   5.173   7.126   2.774 -0.2682  0.2506  0.1874
   48U      O5' 1012   5.031   7.232   2.939  0.3483 -0.2143 -0.3548
   48U      C5' 1013   4.977   7.334   3.021 -0.3441 -0.1588  0.0953
   48U     H5'1 1014   4.977   7.428   2.966  2.1170 -0.8788 -1.2649
   48U     H5'2 1015   5.035   7.354   3.111 -0.5218  2.6760 -0.3317
   48U      C4' 1016   4.829   7.295   3.060  0.3412 -0.2922 -0.6681
   48U      H4' 1017   4.793   7.374   3.126 -1.2754 -0.8588 -0.8213
   48U      O4' 1018   4.745   7.285   2.946 -0.1783  0.0028  0.0857
   48U      C1' 1019   4.653   7.174   2.959 -0.0262 -0.5650 -0.1852
   48U      H1' 1020   4.551   7.213   2.956 -0.4179 -1.5057  0.5782
   48U       N1 1021   4.665   7.058   2.867 -0.3393  0.2322  0.3393
   48U       C6 1022   4.785   7.008   2.822  0.0808 -0.4574  0.2301
   48U       H6 1023   4.878   7.047   2.862 -0.9456  0.1576  2.1426
   48U       C5 1024   4.787   6.911   2.730 -0.3522 -0.5334  0.3396
   48U       H5 1025   4.885   6.880   2.696 -1.1700 -1.1636 -1.5863
   48U       C4 1026   4.667   6.848   2.679  0.0986 -0.3356  0.0498
   48U       O4 1027   4.654   6.759   2.591  1.2868 -0.7815  0.3798
   48U       N3 1028   4.552   6.894   2.741  0.0491 -0.1996 -0.3042
   48U       H3 1029   4.467   6.839   2.738 -0.5909  0.2385  3.8540
   48U       C2 1030   4.551   6.991   2.836  0.2746 -0.6245  0.2195
   48U       O2 1031   4.442   7.026   2.876  0.5721 -0.1823  0.2682
   48U      C3' 1032   4.819   7.177   3.144  0.7390  0.1604  0.3076
   48U      H3' 1033   4.889   7.097   3.118  1.4984  0.5255  1.1712
   48U      C2' 1034   4.680   7.132   3.103  0.1628 -1.0037 -0.3380
   48U     H2'1 1035   4.680   7.023   3.102 -0.8151 -1.0209  0.4321
   48U      O2' 1036   4.575   7.174   3.186 -0.0454  0.2853 -0.9472
   48U     HO'2 1037   4.608   7.158   3.274  0.0935  0.4328 -0.9713
   48U      O3' 1038   4.827   7.207   3.284  0.1405  0.6261 -0.1609
   49C        P 1039   4.847   7.097   3.385  0.1352 -0.2954  0.1608
   49C      O1P 1040   4.889   7.157   3.513  0.5562 -0.4371  0.1891
   49C      O2P 1041   4.939   7.000   3.326 -0.1114  0.0551  0.0109
   49C      O5' 1042   4.712   7.025   3.408  0.1251  0.1042  0.4912
   49C      C5' 1043   4.615   7.060   3.511  0.0067  0.5583  0.2001
   49C     H5'1 1044   4.590   7.166   3.516 -2.7612 -0.0647  2.3750
   49C     H5'2 1045   4.658   7.027   3.606  1.3247 -0.9414 -0.8844
   49C      C4' 1046   4.482   6.988   3.486 -0.3181  0.8855 -0.6758
   49C      H4' 1047   4.401   7.034   3.542  1.6901  1.5386  1.8587
   49C      O4' 1048   4.446   6.992   3.344 -0.4995  0.3634 -0.2510
   49C      C1' 1049   4.389   6.870   3.303  0.2876 -0.5286 -0.2305
   49C      H1' 1050   4.290   6.888   3.260  0.4884  0.1797 -0.4161
   49C       N1 1051   4.460   6.793   3.197  0.1612  0.2224  0.2365
   49C       C6 1052   4.592   6.792   3.190  0.7102 -0.7270 -1.2276
   49C       H6 1053   4.647   6.839   3.270 -1.2723 -1.4524  0.6627
   49C       C5 1054   4.658   6.730   3.084  0.6827 -0.3355 -0.2478
   49C       H5 1055   4.765   6.737   3.077  0.8356 -0.4659  1.4339
   49C       C4 1056   4.574   6.645   2.998 -1.2131 -0.6450  0.2754
   49C       N4 1057   4.627   6.581   2.896 -0.2202  0.0650 -0.7192
   49C      H41 1058   4.724   6.582   2.868 -0.5257 -1.4649 -1.9654
   49C      H42 1059   4.560   6.524   2.847 -2.4395  0.8608  1.2000
   49C       N3 1060   4.452   6.638   3.019  0.2046  0.0523  0.0230
   49C       C2 1061   4.387   6.713   3.112 -0.9994 -0.2359 -0.1518
   49C       O2 1062   4.263   6.707   3.111 -0.1314 -0.4447  0.3825
   49C      C3' 1063   4.488   6.835   3.514 -0.1020  0.0394 -0.1787
   49C      H3' 1064   4.581   6.787   3.484 -0.5535 -1.9066  1.3016
   49C      C2' 1065   4.381   6.777   3.423  0.2452  0.5641 -0.0606
   49C     H2'1 1066   4.399   6.670   3.409  0.1665  0.4769  0.4558
   49C      O2' 1067   4.245   6.787   3.468  0.5305  0.4452  0.3564
   49C     HO'2 1068   4.211   6.700   3.494 -2.1013  1.3745  0.3483
   49C      O3' 1069   4.461   6.811   3.650 -0.4830  0.5157 -0.5376
   50U        P 1070   4.498   6.681   3.723  0.5208 -0.4054  0.0195
   50U      O1P 1071   4.466   6.703   3.866  0.4402 -0.0485  0.0986
   50U      O2P 1072   4.628   6.640   3.680 -1.1638 -0.2505  0.1102
   50U      O5' 1073   4.388   6.581   3.664  0.6076  0.1293  0.8992
   50U      C5' 1074   4.253   6.564   3.711  0.4306 -0.4913  0.3246
   50U     H5'1 1075   4.188   6.652   3.713  0.5438 -0.3793 -0.5982
   50U     H5'2 1076   4.254   6.522   3.811 -0.2039 -2.7820 -0.5798
   50U      C4' 1077   4.183   6.458   3.619  0.4080  0.2300  0.5109
   50U      H4' 1078   4.076   6.462   3.637  0.4010  1.1329  0.3165
   50U      O4' 1079   4.201   6.477   3.477  0.1432  0.3788 -0.5026
   50U      C1' 1080   4.215   6.351   3.408  0.5637  0.7557  0.3204
   50U      H1' 1081   4.134   6.339   3.337  1.2435  1.2868 -0.5658
   50U       N1 1082   4.332   6.341   3.336  1.1483  0.2746  0.2259
   50U       C6 1083   4.458   6.387   3.374  1.0174  0.0130 -0.0204
   50U       H6 1084   4.472   6.440   3.467  1.6503  2.7650 -1.5625
   50U       C5 1085   4.572   6.371   3.303  0.0514 -0.4203  0.0707
   50U       H5 1086   4.666   6.417   3.330 -0.0616 -0.0502 -0.1480
   50U       C4 1087   4.561   6.318   3.168 -0.0153 -0.6592  0.1267
   50U       O4 1088   4.655   6.314   3.089 -0.4430  0.1158  0.1408
   50U       N3 1089   4.439   6.274   3.127  0.2469  0.0199 -0.3475
   50U       H3 1090   4.428   6.231   3.036  0.9733 -2.5926  0.6980
   50U       C2 1091   4.326   6.277   3.209 -0.3264  0.6073  0.0780
   50U       O2 1092   4.226   6.222   3.171  0.2337  0.2279  0.8431
   50U      C3' 1093   4.228   6.317   3.643  0.0668 -0.3525 -0.2543
   50U      H3' 1094   4.334   6.310   3.668  0.2782 -0.0658 -1.0426
   50U      C2' 1095   4.192   6.240   3.517  0.1350 -0.0037  0.3107
   50U     H2'1 1096   4.248   6.148   3.503 -2.9696 -2.2359  1.5148
   50U      O2' 1097   4.047   6.212   3.499  0.3184  0.1681  0.0997
   50U     HO'2 1098   4.019   6.165   3.578  0.9132 -0.4878 -0.0644
   50U      O3' 1099   4.158   6.258   3.754  0.6574  0.4599 -0.2978
   51A        P 1100   4.197   6.119   3.828 -0.2291 -0.5514  0.2330
   51A      O1P 1101   4.086   6.103   3.927  0.0688  0.4096 -0.0639
   51A      O2P 1102   4.330   6.144   3.885  0.0415 -0.8556 -0.2278
   51A      O5' 1103   4.202   5.999   3.717  0.1949 -0.3166  0.8499
   51A      C5' 1104   4.085   5.922   3.687  0.4442  0.1548 -0.2107
   51A     H5'1 1105   3.997   5.986   3.679  0.9786  0.7194 -2.3047
   51A     H5'2 1106   4.060   5.853   3.767 -0.3929  0.3945 -0.2549
   51A      C4' 1107   4.096   5.823   3.567  0.0264 -0.2914  0.3404
   51A      H4' 1108   4.000   5.772   3.560 -0.0090 -0.5051  1.9538
   51A      O4' 1109   4.121   5.892   3.444 -0.3609 -0.4623 -0.4069
   51A      C1' 1110   4.217   5.816   3.378 -0.5854  0.2135  0.1848
   51A      H1' 1111   4.174   5.791   3.281  0.3724 -0.5281 -0.0558
   51A       N9 1112   4.346   5.879   3.353 -0.8370  0.4382 -0.0640
   51A       C8 1113   4.421   5.968   3.429 -0.5129 -0.2896  0.0100
   51A       H8 1114   4.396   5.989   3.532 -1.7896 -0.6465 -0.2173
   51A       N7 1115   4.531   6.011   3.371 -0.0346  0.2879 -0.1504
   51A       C5 1116   4.527   5.943   3.245 -0.3571 -0.4240 -0.3451
   51A       C6 1117   4.614   5.928   3.140 -0.0239 -0.6322 -0.2569
   51A       N6 1118   4.727   5.991   3.122 -0.6785 -0.0462  0.4752
   51A      H61 1119   4.748   6.070   3.181  3.2144 -0.6135  0.1313
   51A      H62 1120   4.775   5.981   3.034 -2.1094  0.0609 -0.3340
   51A       N1 1121   4.597   5.839   3.040  0.4418 -0.4778  0.1550
   51A       C2 1122   4.487   5.765   3.045  0.0504 -0.3710 -0.5808
   51A       H2 1123   4.477   5.702   2.958  2.1761 -1.1804 -0.2888
   51A       N3 1124   4.392   5.773   3.135  0.0213 -0.0426  0.9719
   51A       C4 1125   4.419   5.862   3.235  0.7670 -1.0902 -0.2653
   51A      C3' 1126   4.212   5.729   3.591  0.0061 -0.0774 -0.3112
   51A      H3' 1127   4.297   5.787   3.627 -0.9880  1.3192 -0.1213
   51A      C2' 1128   4.233   5.687   3.446 -0.3118 -0.1823 -0.4341
   51A     H2'1 1129   4.332   5.644   3.430 -0.5548 -0.7594 -0.4127
   51A      O2' 1130   4.139   5.596   3.388  0.3942 -0.1628  0.2363
   51A     HO'2 1131   4.176   5.574   3.302 -1.2015 -0.0645 -0.5075
   51A      O3' 1132   4.192   5.620   3.673 -0.0503 -0.2712 -0.5167
   52U        P 1133   4.308   5.539   3.748  0.0951  0.2168 -0.2715
   52U      O1P 1134   4.244   5.438   3.840  0.1743  0.3066  0.1802
   52U      O2P 1135   4.405   5.638   3.801 -0.4579 -0.2758  0.0084
   52U      O5' 1136   4.377   5.461   3.630  0.4394  0.0437 -0.0853
   52U      C5' 1137   4.309   5.365   3.558  0.1337  0.3643  0.4245
   52U     H5'1 1138   4.220   5.410   3.514 -0.3299 -1.0759 -0.1631
   52U     H5'2 1139   4.288   5.278   3.620 -0.0892 -0.5664 -0.9308
   52U      C4' 1140   4.384   5.311   3.441 -0.3293  0.4049  0.3726
   52U      H4' 1141   4.321   5.236   3.393 -2.2072  1.1492  1.5845
   52U      O4' 1142   4.414   5.405   3.341 -0.1739  0.1974 -0.2627
   52U      C1' 1143   4.538   5.388   3.277  0.0666  0.5920 -0.0267
   52U      H1' 1144   4.523   5.372   3.171 -0.4609 -1.7975  0.3393
   52U       N1 1145   4.624   5.503   3.297 -0.3490  0.3898  0.5160
   52U       C6 1146   4.611   5.585   3.413  0.3197  1.0815  0.0192
   52U       H6 1147   4.539   5.560   3.489  1.8233  2.3717  1.9803
   52U       C5 1148   4.697   5.683   3.434 -0.5754  0.1777  0.2202
   52U       H5 1149   4.681   5.756   3.512  0.7709 -1.0057  1.6682
   52U       C4 1150   4.799   5.711   3.342 -0.2211  0.2986  0.0678
   52U       O4 1151   4.870   5.808   3.351 -0.8052 -0.1553 -0.6818
   52U       N3 1152   4.808   5.635   3.232 -0.1138  0.3504 -0.0465
   52U       H3 1153   4.878   5.652   3.161  0.5219  0.1703  0.5225
   52U       C2 1154   4.730   5.529   3.205  0.2022  0.2321  0.4440
   52U       O2 1155   4.749   5.467   3.098 -0.5541 -0.4030 -0.4665
   52U      C3' 1156   4.525   5.253   3.470  0.9674 -0.8096 -0.5461
   52U      H3' 1157   4.570   5.313   3.549 -1.6914  2.1730 -1.1212
   52U      C2' 1158   4.608   5.266   3.343  0.9393  0.3096  0.0406
   52U     H2'1 1159   4.710   5.281   3.379  0.8170  0.4469  0.3326
   52U      O2' 1160   4.602   5.151   3.257 -0.1625  0.7288  0.0446
   52U     HO'2 1161   4.675   5.161   3.197  1.0598  1.1991  1.5441
   52U      O3' 1162   4.522   5.114   3.513 -0.2799 -0.1814  0.3349
   53U        P 1163   4.638   5.066   3.612 -0.1598  0.4792  0.2677
   53U      O1P 1164   4.609   4.923   3.640  0.2107  0.1134  0.2524
   53U      O2P 1165   4.633   5.158   3.725  1.0667  0.2097  0.4977
   53U      O5' 1166   4.780   5.086   3.550 -0.0966 -0.5771  0.4708
   53U      C5' 1167   4.824   5.005   3.442 -0.4623  0.6984 -0.5066
   53U     H5'1 1168   4.739   4.982   3.378 -0.8846 -0.0073  0.3029
   53U     H5'2 1169   4.860   4.909   3.480 -1.4740  0.5532  0.1033
   53U      C4' 1170   4.946   5.059   3.365 -0.6746 -0.0697 -0.8588
   53U      H4' 1171   4.960   4.993   3.279 -3.7192 -0.2424 -1.3500
   53U      O4' 1172   4.929   5.194   3.325 -0.4188 -0.1770  0.1917
   53U      C1' 1173   5.056   5.242   3.299 -0.0589  0.1444  0.3389
   53U      H1' 1174   5.073   5.228   3.192  0.7551 -0.6822  0.5529
   53U       N1 1175   5.081   5.389   3.329 -0.2936  0.1377 -0.3680
   53U       C6 1176   5.022   5.448   3.441  0.0404 -0.5205  0.8457
   53U       H6 1177   4.942   5.384   3.477 -2.0995  1.5442 -0.0078
   53U       C5 1178   5.049   5.575   3.475 -0.2797  0.0691  0.2546
   53U       H5 1179   5.011   5.619   3.566  1.5699 -1.6941  1.9778
   53U       C4 1180   5.146   5.657   3.405  0.0029  0.7233 -0.2545
   53U       O4 1181   5.187   5.769   3.441 -0.1233 -0.4107  0.0391
   53U       N3 1182   5.202   5.591   3.298  0.6528 -0.0981 -1.2337
   53U       H3 1183   5.287   5.629   3.259  1.9773 -0.8778  0.7776
   53U       C2 1184   5.179   5.460   3.256 -0.3014  0.5581 -0.5377
   53U       O2 1185   5.255   5.412   3.174 -0.1552 -0.4194 -0.2129
   53U      C3' 1186   5.068   5.059   3.458  0.5956 -0.7602 -0.2231
   53U      H3' 1187   5.046   5.116   3.548  0.5184 -0.4162 -0.4585
   53U      C2' 1188   5.157   5.153   3.375 -0.3335  0.5222 -0.9620
   53U     H2'1 1189   5.204   5.229   3.437  0.6891  0.0571 -1.1531
   53U      O2' 1190   5.251   5.096   3.278  0.2268 -0.4623  0.3201
   53U     HO'2 1191   5.333   5.066   3.319  1.3312  0.0210 -1.4301
   53U      O3' 1192   5.118   4.929   3.468 -0.6514 -0.4795  0.1398
   54C        P 1193   5.217   4.894   3.595 -0.1055 -0.3980  0.1221
   54C      O1P 1194   5.239   4.744   3.587 -0.8743 -0.1459  0.0476
   54C      O2P 1195   5.161   4.956   3.719  0.0212 -0.4153  1.0305
   54C      O5' 1196   5.355   4.967   3.570 -0.1982  0.3403  0.7335
   54C      C5' 1197   5.453   4.908   3.478 -0.2943  0.7185 -0.1406
   54C     H5'1 1198   5.416   4.853   3.392  1.2643 -0.6158 -0.0068
   54C     H5'2 1199   5.518   4.845   3.539  0.0616 -0.5349 -1.7371
   54C      C4' 1200   5.548   5.015   3.421  0.6471  0.1628  0.2488
   54C      H4' 1201   5.606   4.969   3.341  0.1164  0.9602 -0.6150
   54C      O4' 1202   5.493   5.134   3.370 -0.2725  0.0101  0.0917
   54C      C1' 1203   5.592   5.233   3.358 -0.0131  0.5657 -0.3667
   54C      H1' 1204   5.624   5.229   3.254  1.6127 -3.7175  0.1287
   54C       N1 1205   5.554   5.367   3.405 -0.4192 -0.3979  0.2221
   54C       C6 1206   5.478   5.380   3.521 -0.0166 -0.7873  0.1258
   54C       H6 1207   5.431   5.298   3.573 -1.7825  0.5105  0.6760
   54C       C5 1208   5.443   5.505   3.559 -0.5827  0.0640 -0.4161
   54C       H5 1209   5.367   5.522   3.634  0.1445  0.7885  0.1796
   54C       C4 1210   5.499   5.620   3.493 -0.1993 -0.0030 -0.6797
   54C       N4 1211   5.455   5.741   3.506  0.6383  0.5807 -0.0140
   54C      H41 1212   5.374   5.749   3.566  0.0735  0.0275 -0.6853
   54C      H42 1213   5.492   5.813   3.446  1.0554 -1.1845 -1.9727
   54C       N3 1214   5.581   5.604   3.389  0.1689  0.1969  0.1954
   54C       C2 1215   5.606   5.478   3.340 -0.4301  0.4136 -0.3713
   54C       O2 1216   5.677   5.458   3.247  0.3003  0.0814  0.3711
   54C      C3' 1217   5.649   5.051   3.519  0.6195  0.0426 -0.2361
   54C      H3' 1218   5.591   5.064   3.610  0.7715 -2.8994  0.3709
   54C      C2' 1219   5.700   5.183   3.451  0.1934  0.3254  0.1576
   54C     H2'1 1220   5.731   5.245   3.534 -0.1978  0.9151 -0.1323
   54C      O2' 1221   5.805   5.157   3.365 -0.3853 -0.2241  0.1091
   54C     HO'2 1222   5.871   5.113   3.420 -0.3877 -0.8983 -0.4115
   54C      O3' 1223   5.744   4.943   3.526  0.0660 -0.4716 -0.2650
   55C        P 1224   5.852   4.948   3.636  0.1854 -0.4471  0.4640
   55C      O1P 1225   5.917   4.816   3.643 -0.1539  0.1408 -0.4376
   55C      O2P 1226   5.793   5.003   3.755  0.4997  0.4485  0.0872
   55C      O5' 1227   5.966   5.054   3.591 -0.5431  0.4540  0.1641
   55C      C5' 1228   6.068   5.025   3.497 -0.4544 -0.5297 -0.6866
   55C     H5'1 1229   6.015   4.975   3.416 -2.4906  0.4005 -0.0048
   55C     H5'2 1230   6.134   4.961   3.556  0.6983  0.7207 -0.5750
   55C      C4' 1231   6.158   5.143   3.448  0.0482 -0.0493 -1.1036
   55C      H4' 1232   6.227   5.098   3.377 -1.4461 -2.8031 -0.9502
   55C      O4' 1233   6.090   5.246   3.391  0.7705 -0.0837  0.3290
   55C      C1' 1234   6.144   5.371   3.435 -0.8549  0.4205 -0.5449
   55C      H1' 1235   6.178   5.440   3.357 -0.2408  0.8650  0.0992
   55C       N1 1236   6.050   5.455   3.512 -0.2224 -0.0215 -0.7860
   55C       C6 1237   5.947   5.407   3.581  0.1303 -0.0440 -0.1712
   55C       H6 1238   5.926   5.301   3.575  1.0493 -0.2630  0.2591
   55C       C5 1239   5.876   5.485   3.673 -0.0559 -0.3458 -0.5795
   55C       H5 1240   5.793   5.442   3.727 -1.0890  1.1915 -0.8688
   55C       C4 1241   5.913   5.621   3.681  0.2767  0.6222 -0.0347
   55C       N4 1242   5.832   5.700   3.742  0.5686 -0.1274  0.4543
   55C      H41 1243   5.750   5.661   3.787  0.0494  0.5305  0.1026
   55C      H42 1244   5.831   5.796   3.710 -4.0343 -0.9357 -2.8941
   55C       N3 1245   6.007   5.671   3.606  1.0184 -0.0068  0.0855
   55C       C2 1246   6.083   5.591   3.530 -0.3716 -0.5108  0.2694
   55C       O2 1247   6.175   5.649   3.470 -0.0009 -0.3784 -0.5189
   55C      C3' 1248   6.245   5.204   3.562 -0.0519  1.2778  0.7197
   55C      H3' 1249   6.187   5.192   3.654 -0.3067  0.2733  0.4480
   55C      C2' 1250   6.260   5.344   3.527 -0.2876 -0.2985 -0.0257
   55C     H2'1 1251   6.269   5.409   3.614  1.4437  2.2009 -1.8865
   55C      O2' 1252   6.378   5.356   3.439 -0.0191 -0.4087  0.2490
   55C     HO'2 1253   6.442   5.296   3.477  1.3119  1.0832  0.4700
   55C      O3' 1254   6.375   5.135   3.590 -0.3400 -0.5166 -0.0480
   56G        P 1255   6.444   5.157   3.734  0.1146 -0.0425 -0.1513
   56G      O1P 1256   6.550   5.051   3.745  0.5464  0.3698 -0.6609
   56G      O2P 1257   6.340   5.161   3.843  0.1986 -0.0134  0.5898
   56G      O5' 1258   6.501   5.302   3.737 -0.0801 -0.3403 -0.3095
   56G      C5' 1259   6.622   5.346   3.664 -0.0098 -1.1542  0.0485
   56G     H5'1 1260   6.616   5.309   3.561  0.1096 -0.5131 -0.1948
   56G     H5'2 1261   6.714   5.308   3.708  1.0922  0.4651 -0.7446
   56G      C4' 1262   6.632   5.497   3.669 -0.1303 -0.3586  0.1146
   56G      H4' 1263   6.703   5.528   3.593  0.7157  0.5922  1.2419
   56G      O4' 1264   6.504   5.553   3.647 -0.1114 -0.4635 -0.0981
   56G      C1' 1265   6.484   5.677   3.723 -0.3424 -0.6082 -0.7307
   56G      H1' 1266   6.470   5.768   3.664 -3.5770 -1.1059 -0.9004
   56G       N9 1267   6.360   5.680   3.809 -0.1101  0.2439 -0.2804
   56G       C8 1268   6.289   5.577   3.871  0.4372  0.0098 -0.2268
   56G       H8 1269   6.315   5.472   3.865  2.7494  0.6197 -2.5640
   56G       N7 1270   6.186   5.622   3.940 -0.2286  0.3181 -0.8208
   56G       C5 1271   6.194   5.762   3.929 -0.4078 -0.0426  0.1582
   56G       C6 1272   6.118   5.879   3.981  0.0460  0.6248 -0.3235
   56G       O6 1273   6.010   5.874   4.042 -0.0001 -0.4207  0.1553
   56G       N1 1274   6.176   6.004   3.955 -0.3083  0.2114  0.2308
   56G       H1 1275   6.132   6.089   3.987  1.3216  0.9935  0.4665
   56G       C2 1276   6.291   6.020   3.893  0.0640 -0.1998  0.5148
   56G       N2 1277   6.328   6.142   3.880 -0.7352  0.2923  0.2514
   56G      H21 1278   6.272   6.222   3.907  1.1863  2.5246 -1.8239
   56G      H22 1279   6.419   6.157   3.840  0.6869 -2.4562  2.1662
   56G       N3 1280   6.365   5.922   3.839 -0.5178 -0.5594  0.9958
   56G       C4 1281   6.313   5.797   3.861  0.1240 -0.5061  0.2041
   56G      C3' 1282   6.670   5.541   3.809  0.4960 -0.0649  0.3391
   56G      H3' 1283   6.611   5.494   3.888 -1.1243 -0.0522 -0.8074
   56G      C2' 1284   6.619   5.687   3.800  0.5799  1.0733 -0.1590
   56G     H2'1 1285   6.608   5.731   3.899  0.5479  0.3772  0.1489
   56G      O2' 1286   6.696   5.775   3.725  0.3353 -0.0211  0.1451
   56G     HO'2 1287   6.751   5.724   3.665  1.6874  1.0813  0.3959
   56G      O3' 1288   6.805   5.536   3.827  0.1298 -0.0617 -0.2704
   57U        P 1289   6.861   5.528   3.981 -0.3369 -0.5120  0.1989
   57U      O1P 1290   7.002   5.481   3.990  0.4260  0.0246 -0.3303
   57U      O2P 1291   6.761   5.461   4.062  0.4275 -0.5011  0.2046
   57U      O5' 1292   6.866   5.678   4.042 -0.3568  0.5051  0.9838
   57U      C5' 1293   6.956   5.776   3.986 -0.3815  0.0066  0.5804
   57U     H5'1 1294   6.954   5.776   3.877  1.7016  1.9557  0.4735
   57U     H5'2 1295   7.057   5.763   4.023 -0.8600 -2.1047  1.2941
   57U      C4' 1296   6.918   5.919   4.034  0.2401 -0.0258  0.3322
   57U      H4' 1297   6.982   5.985   3.976  1.7466 -0.2776  1.6395
   57U      O4' 1298   6.782   5.950   3.990  0.7396 -0.7416 -0.1267
   57U      C1' 1299   6.718   6.017   4.092 -0.3778 -0.6784  0.5204
   57U      H1' 1300   6.687   6.114   4.053  1.7651 -1.3362 -3.3611
   57U       N1 1301   6.597   5.942   4.149 -0.1784 -0.4478 -0.0724
   57U       C6 1302   6.579   5.804   4.136 -0.1988 -0.2426  0.2069
   57U       H6 1303   6.657   5.742   4.095  0.5306  0.4053  0.6033
   57U       C5 1304   6.459   5.746   4.173 -0.4249  0.0416 -0.0942
   57U       H5 1305   6.444   5.640   4.165 -0.0311 -0.0358  0.1579
   57U       C4 1306   6.351   5.830   4.219  0.0022  0.3266  0.0215
   57U       O4 1307   6.236   5.795   4.244  0.1589 -0.7952  0.6031
   57U       N3 1308   6.377   5.966   4.226  0.3707 -0.4692 -0.4473
   57U       H3 1309   6.304   6.022   4.269 -2.3873 -0.9399 -4.0290
   57U       C2 1310   6.497   6.021   4.202 -0.0263 -0.5821  0.1888
   57U       O2 1311   6.507   6.143   4.228  0.9411 -0.0844  0.2191
   57U      C3' 1312   6.924   5.946   4.181 -0.2893 -0.5343  0.0016
   57U      H3' 1313   6.898   5.850   4.226  0.5194 -0.8224 -0.1277
   57U      C2' 1314   6.821   6.054   4.201  0.3227 -0.8514  0.3752
   57U     H2'1 1315   6.766   6.038   4.294  1.8088 -4.1427  0.8315
   57U      O2' 1316   6.858   6.193   4.177 -0.1491 -0.1460  0.3516
   57U     HO'2 1317   6.914   6.207   4.101 -0.9573  1.2588 -0.0176
   57U      O3' 1318   7.051   5.995   4.211  0.4503 -0.1720  0.8476
   58A        P 1319   7.123   5.928   4.330  0.3003  0.0210 -0.0419
   58A      O1P 1320   7.267   5.964   4.338 -0.0307  0.0853  0.1492
   58A      O2P 1321   7.104   5.782   4.322  0.3230  0.4715  0.0560
   58A      O5' 1322   7.046   5.980   4.457 -0.1916 -0.1128 -0.6145
   58A      C5' 1323   7.072   6.114   4.507 -0.5023 -0.2883  0.6715
   58A     H5'1 1324   7.078   6.184   4.423 -1.3008  0.0179  0.8616
   58A     H5'2 1325   7.166   6.108   4.563  0.6709 -1.5569 -1.2864
   58A      C4' 1326   6.968   6.183   4.593  0.5982  0.4684 -0.2466
   58A      H4' 1327   6.991   6.287   4.615  1.9504  0.0397  0.4632
   58A      O4' 1328   6.842   6.175   4.525 -0.0953 -0.1251  0.2574
   58A      C1' 1329   6.735   6.177   4.621 -0.4145  0.1910 -0.3571
   58A      H1' 1330   6.687   6.275   4.620  1.2020  1.0209  0.3238
   58A       N9 1331   6.634   6.072   4.597  0.6967  0.2365  0.1837
   58A       C8 1332   6.662   5.942   4.552 -0.1199  0.0459  0.0326
   58A       H8 1333   6.761   5.907   4.526 -0.5890 -1.1712 -0.1580
   58A       N7 1334   6.555   5.868   4.530  0.1285  0.8241 -0.1498
   58A       C5 1335   6.452   5.956   4.573 -0.6999 -0.2038  0.7630
   58A       C6 1336   6.310   5.948   4.591 -0.4361 -0.6019  0.0963
   58A       N6 1337   6.235   5.843   4.564  0.2224 -0.7229  0.3728
   58A      H61 1338   6.272   5.753   4.538  0.7072 -0.2414 -0.6894
   58A      H62 1339   6.134   5.851   4.558  0.2600 -0.9488 -4.3769
   58A       N1 1340   6.233   6.052   4.630 -0.3825 -0.0135  0.1572
   58A       C2 1341   6.299   6.163   4.664 -0.1350 -0.4237 -0.1226
   58A       H2 1342   6.239   6.248   4.692  0.5464  0.5596 -1.5450
   58A       N3 1343   6.436   6.182   4.661  0.6249  0.5862 -0.1787
   58A       C4 1344   6.499   6.074   4.608  0.5967  0.3726 -0.0835
   58A      C3' 1345   6.936   6.111   4.718 -0.3587  0.2491 -0.5134
   58A      H3' 1346   6.929   6.004   4.702 -0.5713  0.1272  0.3483
   58A      C2' 1347   6.793   6.162   4.759 -0.5663  0.6282 -0.3849
   58A     H2'1 1348   6.748   6.087   4.824  0.8686  1.3320  1.5198
   58A      O2' 1349   6.802   6.285   4.819  0.2932 -0.1568  0.5442
   58A     HO'2 1350   6.741   6.291   4.893  1.7140 -0.3430  1.7912
   58A      O3' 1351   7.037   6.130   4.819  0.1304  0.5251  0.1244
   59C        P 1352   7.066   6.016   4.928 -0.3409 -0.3017  0.1635
   59C      O1P 1353   7.180   6.077   5.006  0.2561 -0.4436 -0.0979
   59C      O2P 1354   7.078   5.893   4.852 -0.7951 -0.7409 -0.2686
   59C      O5' 1355   6.930   6.016   5.007  0.9034  0.1216 -0.3293
   59C      C5' 1356   6.902   6.128   5.091 -0.4654  0.3090 -0.0496
   59C     H5'1 1357   6.927   6.219   5.036 -0.6903 -0.6919 -1.9061
   59C     H5'2 1358   6.972   6.121   5.174  0.3467 -1.0744 -0.8027
   59C      C4' 1359   6.760   6.138   5.153 -0.8441  0.3464 -0.0267
   59C      H4' 1360   6.752   6.223   5.220 -2.5185 -1.7453  2.6765
   59C      O4' 1361   6.664   6.160   5.046 -0.2853 -0.0238  0.4693
   59C      C1' 1362   6.539   6.089   5.079  0.0846 -0.3410  0.4101
   59C      H1' 1363   6.461   6.163   5.095  0.1180 -0.5470  1.7280
   59C       N1 1364   6.502   5.988   4.980  0.1347 -0.4959 -0.3672
   59C       C6 1365   6.601   5.903   4.938  0.0635  0.5366 -0.1200
   59C       H6 1366   6.706   5.919   4.960  0.2375 -1.6038  0.8564
   59C       C5 1367   6.570   5.782   4.881 -0.5560  0.3749 -0.5543
   59C       H5 1368   6.647   5.721   4.837  1.2616  0.5096  2.2285
   59C       C4 1369   6.429   5.761   4.853  0.2302  0.6440 -0.0743
   59C       N4 1370   6.399   5.649   4.793  0.0904 -0.3821 -0.4867
   59C      H41 1371   6.473   5.595   4.751 -0.6726 -2.7103  0.9493
   59C      H42 1372   6.303   5.621   4.808 -0.0069  0.0937 -0.1962
   59C       N3 1373   6.337   5.839   4.905 -0.7738 -0.1764 -0.0590
   59C       C2 1374   6.368   5.957   4.967  0.4046  0.4673 -0.1283
   59C       O2 1375   6.281   6.030   5.014 -0.0474 -0.9471  0.2924
   59C      C3' 1376   6.712   6.011   5.227 -0.1876  0.2247  0.1414
   59C      H3' 1377   6.740   5.915   5.182  0.7499 -1.0100  3.1299
   59C      C2' 1378   6.552   6.027   5.215 -0.8705  0.0883  0.3081
   59C     H2'1 1379   6.509   5.928   5.226  0.4224 -0.5010  0.2726
   59C      O2' 1380   6.504   6.117   5.306  0.5284  0.2229 -0.7619
   59C     HO'2 1381   6.559   6.111   5.384 -3.1719 -2.8724  2.0174
   59C      O3' 1382   6.746   6.001   5.358 -0.8644  0.8250  0.2940
   60U        P 1383   6.749   5.865   5.438  0.1814 -0.1720  0.2507
   60U      O1P 1384   6.791   5.887   5.574 -0.5350 -0.2384  0.4262
   60U      O2P 1385   6.830   5.767   5.363  0.0070 -0.0995  0.0358
   60U      O5' 1386   6.598   5.823   5.429 -0.5827  0.0081 -0.3755
   60U      C5' 1387   6.498   5.874   5.524  0.1125  0.2607 -0.3354
   60U     H5'1 1388   6.495   5.983   5.520 -0.6726  0.2654  0.1908
   60U     H5'2 1389   6.529   5.852   5.626  1.3617  1.5171 -0.4077
   60U      C4' 1390   6.356   5.824   5.497  0.6057  0.9276 -0.0158
   60U      H4' 1391   6.286   5.881   5.558  1.2047 -0.7159  2.3699
   60U      O4' 1392   6.321   5.819   5.358 -0.1247 -0.0668  0.2225
   60U      C1' 1393   6.234   5.711   5.325 -0.3563  0.1434  0.4775
   60U      H1' 1394   6.141   5.756   5.290 -0.7885  0.3280  1.7937
   60U       N1 1395   6.296   5.622   5.223 -0.4673  0.2174 -0.0308
   60U       C6 1396   6.433   5.627   5.195  0.9434  0.0420  0.2911
   60U       H6 1397   6.501   5.690   5.250  0.6404  0.6746 -0.0465
   60U       C5 1398   6.494   5.540   5.110 -0.0265  1.1701  0.7929
   60U       H5 1399   6.598   5.543   5.084  0.2118 -4.3015  0.0062
   60U       C4 1400   6.409   5.445   5.045 -0.5816 -0.2394 -0.0768
   60U       O4 1401   6.444   5.366   4.960  0.0156 -0.3239 -0.6837
   60U       N3 1402   6.278   5.441   5.081 -0.0192 -0.5883 -0.3190
   60U       H3 1403   6.214   5.367   5.056 -0.9708 -0.6448  2.0129
   60U       C2 1404   6.216   5.527   5.166  0.1329 -0.5631 -0.0344
   60U       O2 1405   6.099   5.508   5.185 -0.0798 -0.1731 -0.1871
   60U      C3' 1406   6.345   5.682   5.539  0.2402  0.1569 -0.4559
   60U      H3' 1407   6.429   5.629   5.495  1.1991  0.1992  1.2306
   60U      C2' 1408   6.229   5.634   5.454  0.4471  0.2119 -0.0921
   60U     H2'1 1409   6.242   5.526   5.451  2.8589  0.3402  1.8971
   60U      O2' 1410   6.104   5.665   5.516 -0.0674 -0.0722  0.5137
   60U     HO'2 1411   6.114   5.640   5.608 -0.2057 -0.0803  0.5271
   60U      O3' 1412   6.328   5.646   5.672  0.1923 -0.1719 -0.1076
   61U        P 1413   6.364   5.508   5.736 -0.6304  0.2982 -0.3823
   61U      O1P 1414   6.320   5.502   5.875  0.4490 -0.0612  0.4877
   61U      O2P 1415   6.509   5.482   5.707 -0.2108  0.1956 -0.7476
   61U      O5' 1416   6.277   5.399   5.640 -0.0375 -0.7106  0.2378
   61U      C5' 1417   6.144   5.366   5.677  0.4811 -0.5144  0.7765
   61U     H5'1 1418   6.081   5.454   5.668  1.5874  0.2700  0.4185
   61U     H5'2 1419   6.150   5.348   5.785  1.4703 -0.0110  0.8216
   61U      C4' 1420   6.086   5.238   5.606 -0.0089 -0.3382  0.5064
   61U      H4' 1421   6.142   5.152   5.642  1.2351  0.4475  0.5078
   61U      O4' 1422   5.948   5.236   5.649 -0.2225 -0.0699  0.9946
   61U      C1' 1423   5.870   5.271   5.533 -0.2614 -0.8646 -0.2184
   61U      H1' 1424   5.818   5.182   5.498  0.6472 -1.4517 -0.1100
   61U       N1 1425   5.756   5.365   5.568 -0.1644  0.5216 -0.0543
   61U       C6 1426   5.782   5.501   5.583  0.4163  0.1797 -0.2203
   61U       H6 1427   5.887   5.522   5.585  0.8848 -1.8596 -1.0319
   61U       C5 1428   5.685   5.594   5.604 -0.6238 -0.0594 -0.6691
   61U       H5 1429   5.712   5.697   5.621  3.2499 -1.3094  2.7112
   61U       C4 1430   5.547   5.556   5.613  0.1883 -0.1659 -0.4775
   61U       O4 1431   5.448   5.632   5.623 -0.4935  0.0670 -0.4925
   61U       N3 1432   5.524   5.423   5.576  0.3621  0.1625 -0.8226
   61U       H3 1433   5.430   5.385   5.578  0.4417  0.0040  0.3890
   61U       C2 1434   5.622   5.328   5.565  0.6075 -0.4012 -0.0646
   61U       O2 1435   5.594   5.211   5.538  0.0700 -0.1572  0.7298
   61U      C3' 1436   6.089   5.234   5.456  0.0406 -0.1040  0.7493
   61U      H3' 1437   6.173   5.288   5.410  0.3638  0.3709  1.8562
   61U      C2' 1438   5.963   5.320   5.426 -0.8095 -0.2530  0.0468
   61U     H2'1 1439   5.999   5.422   5.439 -1.2227 -0.1376  0.3259
   61U      O2' 1440   5.918   5.309   5.291 -0.5020 -0.6910 -0.0491
   61U     HO'2 1441   5.956   5.376   5.234 -1.3647 -1.5101 -1.6478
   61U      O3' 1442   6.074   5.101   5.412 -0.4072 -0.1320  0.3543
   61U      H3T 1443   6.021   5.099   5.332  1.8330  1.1945 -1.2605
   62G      O5' 1444   5.369   5.451   5.082  0.4465 -0.1861 -0.2623
   62G      H5T 1445   5.297   5.478   5.024 -1.0334 -0.2633  1.4436
   62G      C5' 1446   5.327   5.502   5.207  0.1996 -0.3296  0.7832
   62G     H5'1 1447   5.317   5.424   5.283  0.3366 -1.9172 -0.7622
   62G     H5'2 1448   5.234   5.552   5.181  1.5928  1.3473 -1.4237
   62G      C4' 1449   5.413   5.613   5.265 -0.0108  0.7247  0.5645
   62G      H4' 1450   5.361   5.645   5.355 -0.0842 -1.6633  1.4518
   62G      O4' 1451   5.542   5.562   5.300 -0.0571  0.3896  0.5674
   62G      C1' 1452   5.639   5.665   5.278  0.5299 -0.3264 -0.0530
   62G      H1' 1453   5.696   5.680   5.370  1.4840  1.4061 -0.8697
   62G       N9 1454   5.736   5.621   5.168 -0.2785  0.3405 -0.6148
   62G       C8 1455   5.750   5.499   5.094  0.3751  0.2299  0.0715
   62G       H8 1456   5.676   5.423   5.112  1.1176 -0.4104  0.5127
   62G       N7 1457   5.841   5.494   4.998  0.0668 -0.4272  0.8608
   62G       C5 1458   5.898   5.619   5.014 -0.2154 -0.4923 -0.5321
   62G       C6 1459   6.014   5.672   4.952 -0.7315  0.1418  0.0054
   62G       O6 1460   6.080   5.621   4.866 -0.4991  0.1232  0.3598
   62G       N1 1461   6.055   5.796   5.001 -0.0005  0.2429  0.1501
   62G       H1 1462   6.138   5.838   4.961 -0.2681 -0.8427 -1.6505
   62G       C2 1463   5.992   5.861   5.098  0.1260  0.2290  0.1750
   62G       N2 1464   6.054   5.952   5.165  0.0226 -0.4385  0.4490
   62G      H21 1465   6.139   5.991   5.127 -0.1843 -0.4924 -0.0876
   62G      H22 1466   5.999   5.990   5.241  0.9814 -0.9151  1.4043
   62G       N3 1467   5.885   5.808   5.165  0.0901 -0.7587 -0.1423
   62G       C4 1468   5.844   5.689   5.117  0.1108  0.3043 -0.0039
   62G      C3' 1469   5.440   5.735   5.179  0.1547  0.6432  0.7072
   62G      H3' 1470   5.468   5.696   5.081  2.5487 -0.8308  1.8663
   62G      C2' 1471   5.564   5.796   5.244 -0.0025 -0.2664  0.1714
   62G     H2'1 1472   5.622   5.857   5.174  0.3056  0.7558  1.2901
   62G      O2' 1473   5.525   5.866   5.360 -0.0058  0.0259 -0.5258
   62G     HO'2 1474   5.444   5.829   5.398  0.1591  0.2176  0.0224
   62G      O3' 1475   5.322   5.811   5.188  0.4618  0.0448  0.2803
   63U        P 1476   5.283   5.907   5.072  0.6529  0.1477  0.4310
   63U      O1P 1477   5.158   5.986   5.108  0.3818  0.6935 -0.0657
   63U      O2P 1478   5.292   5.828   4.944 -0.1399 -0.4267 -0.0512
   63U      O5' 1479   5.406   6.017   5.062 -0.2762  1.2255 -0.1699
   63U      C5' 1480   5.411   6.133   5.141  0.0185  0.0065 -0.0355
   63U     H5'1 1481   5.415   6.104   5.246  0.0792  2.1781  0.6017
   63U     H5'2 1482   5.318   6.189   5.129 -0.6914 -1.1853 -0.3931
   63U      C4' 1483   5.534   6.226   5.095 -0.0070  0.1100 -0.2417
   63U      H4' 1484   5.543   6.303   5.171 -3.4282  0.2193  0.2204
   63U      O4' 1485   5.653   6.142   5.097 -0.2566 -0.4299 -0.5650
   63U      C1' 1486   5.746   6.190   5.003 -0.0291 -1.3355 -0.1602
   63U      H1' 1487   5.828   6.229   5.064 -0.4301 -0.8184  0.0636
   63U       N1 1488   5.804   6.091   4.913  0.6196  0.5316  0.2779
   63U       C6 1489   5.737   5.970   4.886 -0.1293  0.3080  0.3898
   63U       H6 1490   5.648   5.947   4.943  0.2890  0.2644  1.0254
   63U       C5 1491   5.780   5.887   4.787  0.0804 -0.6575 -0.4183
   63U       H5 1492   5.735   5.789   4.774  2.0315 -1.6805  0.0396
   63U       C4 1493   5.896   5.916   4.701  0.4388 -0.5379 -1.0824
   63U       O4 1494   5.940   5.850   4.609  0.1372 -0.2621  0.1245
   63U       N3 1495   5.959   6.031   4.745  0.3363 -0.9649  0.1893
   63U       H3 1496   6.050   6.055   4.708 -1.0739  2.8740 -1.3763
   63U       C2 1497   5.916   6.126   4.838  0.1737  0.2220  0.2377
   63U       O2 1498   5.983   6.232   4.853 -0.0657  0.1690  0.3631
   63U      C3' 1499   5.536   6.282   4.955 -0.0896 -0.3127 -0.2742
   63U      H3' 1500   5.494   6.206   4.889  1.0749 -0.5696 -0.7532
   63U      C2' 1501   5.688   6.307   4.924  0.0299 -0.0559 -0.1468
   63U     H2'1 1502   5.728   6.301   4.823 -0.2153 -2.4889 -0.1806
   63U      O2' 1503   5.740   6.437   4.978 -0.3328  0.5032  0.5469
   63U     HO'2 1504   5.771   6.493   4.907  0.8031  0.2591  0.8309
   63U      O3' 1505   5.458   6.398   4.937  0.4834  0.1356  0.5207
   64A        P 1506   5.419   6.447   4.792 -0.0246  0.2301 -0.3979
   64A      O1P 1507   5.317   6.556   4.809  0.3548  0.6396  0.3109
   64A      O2P 1508   5.380   6.330   4.712 -0.2287  0.0300  0.0698
   64A      O5' 1509   5.548   6.507   4.719  0.0781 -0.4569 -0.8045
   64A      C5' 1510   5.612   6.632   4.743 -0.3475 -0.3567 -0.1899
   64A     H5'1 1511   5.619   6.650   4.850  1.3777  3.0930 -0.7688
   64A     H5'2 1512   5.556   6.711   4.692  1.6155  1.3476  0.2022
   64A      C4' 1513   5.758   6.636   4.689  0.3658  0.1481 -0.1190
   64A      H4' 1514   5.804   6.717   4.747 -1.2604  1.6402 -0.8142
   64A      O4' 1515   5.826   6.521   4.718 -0.3381 -0.3001  0.1508
   64A      C1' 1516   5.924   6.495   4.620 -0.2705  0.5929  0.6736
   64A      H1' 1517   6.023   6.492   4.668  0.8512 -0.3386 -1.5678
   64A       N9 1518   5.906   6.367   4.560  0.1358  0.2473 -0.3875
   64A       C8 1519   5.794   6.289   4.543  0.7472  0.2943 -0.7741
   64A       H8 1520   5.696   6.328   4.564  1.1871  1.0834 -0.1234
   64A       N7 1521   5.821   6.171   4.492  0.3165 -0.3835 -0.3062
   64A       C5 1522   5.957   6.176   4.454 -0.0611  0.2958 -0.1253
   64A       C6 1523   6.050   6.098   4.380 -0.0978  0.7824 -0.7083
   64A       N6 1524   6.025   5.976   4.340 -0.1176  0.2456  0.9891
   64A      H61 1525   5.943   5.930   4.376 -0.6354 -0.8956 -1.4505
   64A      H62 1526   6.088   5.932   4.275 -1.1055 -0.3811  0.4313
   64A       N1 1527   6.166   6.149   4.336 -0.0204  0.1665 -0.4975
   64A       C2 1528   6.199   6.265   4.386  0.4870 -0.0044  0.5944
   64A       H2 1529   6.299   6.299   4.363  0.2702  1.8312  2.1219
   64A       N3 1530   6.132   6.346   4.465  0.7350 -0.0342 -0.0492
   64A       C4 1531   6.008   6.298   4.497 -0.2458  0.1828 -0.8136
   64A      C3' 1532   5.775   6.660   4.539 -0.7019 -0.4641  0.2075
   64A      H3' 1533   5.702   6.590   4.497 -0.5425 -1.0121  0.8301
   64A      C2' 1534   5.922   6.615   4.525  0.1704 -0.4161 -0.4606
   64A     H2'1 1535   5.944   6.577   4.425 -0.4343  0.3562 -0.8969
   64A      O2' 1536   6.019   6.711   4.583 -1.1787  0.0666  0.1122
   64A     HO'2 1537   5.976   6.796   4.591  1.2148  1.2379  1.8509
   64A      O3' 1538   5.749   6.795   4.507 -0.4559  0.5568  0.7040
   65C        P 1539   5.680   6.819   4.364 -0.0276 -0.1524 -0.2168
   65C      O1P 1540   5.659   6.963   4.357  0.8449  0.4722 -0.2027
   65C      O2P 1541   5.567   6.728   4.365 -0.2552  0.6009  0.1252
   65C      O5' 1542   5.781   6.773   4.246  0.6172  0.2608 -0.6524
   65C      C5' 1543   5.889   6.860   4.216  0.0345 -0.1948  0.0096
   65C     H5'1 1544   5.939   6.899   4.305  1.6400  0.4560 -1.1365
   65C     H5'2 1545   5.844   6.934   4.150 -3.0561 -2.2315 -0.4199
   65C      C4' 1546   6.000   6.782   4.146  0.0512 -0.4317 -1.3070
   65C      H4' 1547   6.082   6.854   4.136 -1.1718  1.3535  0.5891
   65C      O4' 1548   6.049   6.668   4.226  0.1658 -0.2269 -0.6606
   65C      C1' 1549   6.099   6.578   4.132 -0.1849 -0.2843 -0.5672
   65C      H1' 1550   6.199   6.541   4.155 -1.2873 -2.6753  0.7197
   65C       N1 1551   6.013   6.458   4.116  0.0658 -0.1821 -0.2162
   65C       C6 1552   5.883   6.461   4.159 -0.5492 -0.3030  0.3506
   65C       H6 1553   5.837   6.544   4.210  0.0655 -0.1080  0.6018
   65C       C5 1554   5.817   6.339   4.158 -0.8173 -0.1618 -0.9947
   65C       H5 1555   5.719   6.333   4.203 -0.1423  0.7852  0.7077
   65C       C4 1556   5.884   6.229   4.111 -0.1221  0.0323  0.3309
   65C       N4 1557   5.829   6.109   4.124  0.1475  0.0596 -0.1719
   65C      H41 1558   5.749   6.100   4.185 -1.4595 -3.6888 -2.5115
   65C      H42 1559   5.884   6.029   4.096 -0.0806  0.3923 -1.6608
   65C       N3 1560   6.010   6.228   4.069 -0.1036  0.1427 -0.5844
   65C       C2 1561   6.076   6.340   4.074  0.2754 -0.2962  0.1729
   65C       O2 1562   6.197   6.337   4.033  0.4749  0.1436  0.0002
   65C      C3' 1563   5.984   6.742   4.007  0.0454 -0.4121  0.0528
   65C      H3' 1564   5.887   6.691   4.006  0.6257 -1.6467  1.7449
   65C      C2' 1565   6.102   6.649   4.000  0.9073 -0.3285 -0.3012
   65C     H2'1 1566   6.083   6.570   3.927  2.3675 -1.8259  0.8398
   65C      O2' 1567   6.226   6.725   3.979 -0.4099 -0.0184  0.1943
   65C     HO'2 1568   6.262   6.681   3.901 -1.6248  0.0754 -0.4326
   65C      O3' 1569   5.979   6.846   3.909 -0.0150 -0.1939  0.0637
   66G        P 1570   5.923   6.819   3.763 -0.1348 -0.2249 -0.5513
   66G      O1P 1571   5.936   6.947   3.687  0.0514 -0.5399  0.0196
   66G      O2P 1572   5.796   6.751   3.768  0.3563  0.0156  0.5283
   66G      O5' 1573   6.026   6.724   3.693 -0.7618 -0.2719  0.2221
   66G      C5' 1574   6.161   6.770   3.658 -0.0626 -0.1108 -0.3475
   66G     H5'1 1575   6.196   6.813   3.751 -0.9220 -0.8239  0.3270
   66G     H5'2 1576   6.158   6.842   3.576 -0.5318 -0.3243 -0.5244
   66G      C4' 1577   6.245   6.652   3.618 -0.3870  0.3980  0.7585
   66G      H4' 1578   6.350   6.681   3.606 -0.1322 -0.6333  0.4325
   66G      O4' 1579   6.244   6.545   3.709 -0.2172 -0.2543  0.1036
   66G      C1' 1580   6.255   6.424   3.635 -0.3398  0.5479 -0.0611
   66G      H1' 1581   6.344   6.367   3.661 -0.8614 -0.6153 -0.7317
   66G       N9 1582   6.139   6.341   3.678  0.0268 -0.0664  0.1813
   66G       C8 1583   6.020   6.390   3.725  0.4617  0.3966  0.1692
   66G       H8 1584   5.994   6.495   3.737  0.4951  0.6273 -1.5708
   66G       N7 1585   5.934   6.292   3.748 -0.5847 -0.8303  0.3760
   66G       C5 1586   6.005   6.178   3.698  0.1046 -0.2104  0.6213
   66G       C6 1587   5.969   6.037   3.681  0.3806  0.0592 -1.1125
   66G       O6 1588   5.869   5.976   3.719 -0.0145 -0.3505 -0.5717
   66G       N1 1589   6.064   5.957   3.621 -0.6008 -0.0817  0.3126
   66G       H1 1590   6.052   5.857   3.618 -0.7456 -0.0881  0.9945
   66G       C2 1591   6.184   6.000   3.584 -0.0399 -0.2054  0.8429
   66G       N2 1592   6.268   5.912   3.535  0.2009 -0.8619  0.3807
   66G      H21 1593   6.242   5.816   3.515  0.2553 -0.5348 -1.4382
   66G      H22 1594   6.360   5.941   3.507 -0.2256 -0.0976 -0.2960
   66G       N3 1595   6.220   6.130   3.602 -0.2136  0.7314 -0.7495
   66G       C4 1596   6.125   6.213   3.648 -0.6360  0.0613 -0.5345
   66G      C3' 1597   6.202   6.598   3.481  0.4305  0.3054  0.3379
   66G      H3' 1598   6.094   6.583   3.474  0.0604  2.5923  0.0840
   66G      C2' 1599   6.270   6.457   3.495  0.7703  0.0591 -0.3631
   66G     H2'1 1600   6.218   6.384   3.433 -3.1221  2.6897 -0.5250
   66G      O2' 1601   6.405   6.465   3.461  0.3485  0.1868  0.3059
   66G     HO'2 1602   6.447   6.383   3.486 -0.2170  0.3772  2.0956
   66G      O3' 1603   6.244   6.669   3.368  0.2342  0.3502  0.0327
   67G        P 1604   6.180   6.639   3.227 -0.6750 -0.1479 -0.0409
   67G      O1P 1605   6.243   6.730   3.123 -0.2184  0.5456 -0.6109
   67G      O2P 1606   6.037   6.657   3.252  0.0275 -0.2598  0.6992
   67G      O5' 1607   6.200   6.475   3.195 -0.5286  0.0581  0.7751
   67G      C5' 1608   6.326   6.427   3.136 -0.0517  0.1718 -0.1167
   67G     H5'1 1609   6.408   6.445   3.205  0.2460  2.2953 -0.9666
   67G     H5'2 1610   6.338   6.476   3.040 -0.7495  0.2177 -0.1905
   67G      C4' 1611   6.315   6.276   3.113  0.2129  0.0244  0.3758
   67G      H4' 1612   6.413   6.242   3.078  1.2919  1.9951  1.3496
   67G      O4' 1613   6.277   6.209   3.231 -0.2018  0.2285 -0.3977
   67G      C1' 1614   6.191   6.103   3.200 -0.6036 -0.3689 -0.3383
   67G      H1' 1615   6.241   6.008   3.220 -2.1565 -0.7900  2.0688
   67G       N9 1616   6.059   6.110   3.273 -0.3134 -0.2368 -0.2779
   67G       C8 1617   5.987   6.217   3.315 -0.0454 -0.6115  0.1026
   67G       H8 1618   6.026   6.318   3.307 -0.4807 -0.4005  0.5459
   67G       N7 1619   5.875   6.186   3.382 -0.7699 -0.4513 -0.4437
   67G       C5 1620   5.864   6.045   3.366  0.4660  0.6583 -0.0154
   67G       C6 1621   5.759   5.949   3.405 -0.4623 -0.3082 -0.0825
   67G       O6 1622   5.658   5.966   3.461  0.8119 -0.3129 -0.6230
   67G       N1 1623   5.782   5.825   3.349 -0.3258 -0.6825  0.3708
   67G       H1 1624   5.711   5.756   3.367  0.3986 -1.1961  1.4116
   67G       C2 1625   5.886   5.794   3.263  0.5773  0.5029  0.1979
   67G       N2 1626   5.888   5.670   3.216  0.0066  0.2863 -0.2389
   67G      H21 1627   5.805   5.612   3.217  2.2463 -3.2226 -0.8653
   67G      H22 1628   5.960   5.644   3.151 -1.1142  2.4058 -2.4432
   67G       N3 1629   5.982   5.880   3.232  0.0503  0.1359  0.6138
   67G       C4 1630   5.971   6.002   3.291 -1.1994 -0.6101 -0.5399
   67G      C3' 1631   6.198   6.250   3.013  0.3116 -0.3106 -0.3930
   67G      H3' 1632   6.117   6.311   3.054 -0.6375 -0.2871 -2.2133
   67G      C2' 1633   6.176   6.103   3.051  0.2216 -0.0437 -0.4922
   67G     H2'1 1634   6.077   6.077   3.015  0.1639 -0.3637 -0.1163
   67G      O2' 1635   6.275   6.031   2.985 -0.1889  0.1514 -0.1508
   67G     HO'2 1636   6.268   6.061   2.894 -0.4547  3.4299  0.8225
   67G      O3' 1637   6.231   6.266   2.877  0.2072  0.6618 -0.0287
   68A        P 1638   6.117   6.299   2.773 -0.0382 -0.7503  0.0511
   68A      O1P 1639   6.193   6.325   2.652 -0.2871 -0.2068  0.1772
   68A      O2P 1640   6.036   6.415   2.829  0.7927 -0.6365 -0.1410
   68A      O5' 1641   6.028   6.170   2.771  0.6319 -0.1027 -0.3132
   68A      C5' 1642   6.063   6.055   2.700  0.0013 -0.5114 -0.7399
   68A     H5'1 1643   6.166   6.026   2.720 -1.3696 -4.7464  1.1952
   68A     H5'2 1644   6.064   6.078   2.593  1.3937 -0.4839 -0.7425
   68A      C4' 1645   5.971   5.932   2.731 -0.1622 -0.3555  0.6195
   68A      H4' 1646   6.017   5.839   2.697  0.4746  0.0275  0.3996
   68A      O4' 1647   5.942   5.926   2.871 -0.3949 -0.2665  0.2371
   68A      C1' 1648   5.827   5.844   2.885 -0.7989 -0.7897 -1.6720
   68A      H1' 1649   5.849   5.742   2.919  0.3424 -0.4716 -1.4231
   68A       N9 1650   5.741   5.908   2.991  0.7463  0.4711  0.5062
   68A       C8 1651   5.746   6.033   3.047  0.2091 -1.0348  0.4074
   68A       H8 1652   5.828   6.100   3.024  1.6553 -3.8092 -3.6914
   68A       N7 1653   5.646   6.056   3.133 -0.0261  0.7098  0.2485
   68A       C5 1654   5.568   5.937   3.133 -0.5266  0.2388  0.6850
   68A       C6 1655   5.456   5.888   3.206 -0.0335  0.2613  0.6706
   68A       N6 1656   5.387   5.949   3.297  0.5129  0.4778 -0.2138
   68A      H61 1657   5.403   6.047   3.312  0.0618  0.6853 -1.0193
   68A      H62 1658   5.326   5.884   3.345  0.7868  0.7777  0.5510
   68A       N1 1659   5.420   5.761   3.188  0.8223 -1.4283  0.1233
   68A       C2 1660   5.486   5.682   3.104 -0.0032 -0.2526 -0.9980
   68A       H2 1661   5.453   5.579   3.101  1.9761 -0.9414 -1.0066
   68A       N3 1662   5.586   5.724   3.024 -0.1940  0.4392  0.7419
   68A       C4 1663   5.629   5.848   3.048 -0.5140  0.5357  0.3484
   68A      C3' 1664   5.831   5.938   2.671 -0.0937  0.3824  0.2023
   68A      H3' 1665   5.787   6.035   2.695  0.4075  0.5659  0.3739
   68A      C2' 1666   5.762   5.829   2.749 -0.0171  0.6995 -1.0558
   68A     H2'1 1667   5.654   5.846   2.752  0.0608  1.2670 -1.3762
   68A      O2' 1668   5.786   5.696   2.707  0.0109 -0.0536 -0.7243
   68A     HO'2 1669   5.699   5.658   2.694 -0.5483  0.4669  1.1039
   68A      O3' 1670   5.851   5.903   2.531  0.0543 -0.2238  0.2832
   69A        P 1671   5.739   5.934   2.417  0.0432 -0.0517  0.0725
   69A      O1P 1672   5.804   5.896   2.292  0.6090 -0.1440 -0.1836
   69A      O2P 1673   5.698   6.072   2.436 -0.5212 -0.0625  0.1531
   69A      O5' 1674   5.622   5.839   2.456  0.4734  0.4082  0.3746
   69A      C5' 1675   5.629   5.700   2.433 -0.3906 -0.4990  0.1265
   69A     H5'1 1676   5.730   5.665   2.453 -0.1596  0.5402  0.8703
   69A     H5'2 1677   5.611   5.681   2.327 -2.9402 -1.2498  0.6276
   69A      C4' 1678   5.516   5.625   2.501 -1.2086 -0.2744 -0.0472
   69A      H4' 1679   5.544   5.520   2.496  0.6694  0.1856  0.0506
   69A      O4' 1680   5.516   5.643   2.643 -0.1062 -0.2648 -0.4559
   69A      C1' 1681   5.387   5.601   2.690  0.5187 -0.1440  0.1281
   69A      H1' 1682   5.410   5.511   2.748  3.2023  1.1961  1.2783
   69A       N9 1683   5.322   5.693   2.782 -0.2761  0.9334 -0.0810
   69A       C8 1684   5.356   5.827   2.815  0.2069 -0.9111  0.2137
   69A       H8 1685   5.429   5.885   2.761 -1.2271  1.4079  0.6170
   69A       N7 1686   5.279   5.877   2.906  0.6344 -0.4437  0.0984
   69A       C5 1687   5.191   5.772   2.937  0.0598  0.4517 -0.8437
   69A       C6 1688   5.089   5.762   3.034 -0.0667  0.2908 -0.0554
   69A       N6 1689   5.036   5.859   3.111 -0.3432  0.0013 -0.3201
   69A      H61 1690   5.085   5.944   3.084  0.5122 -0.5129 -0.4288
   69A      H62 1691   4.949   5.847   3.160  0.6825 -1.1836  1.3127
   69A       N1 1692   5.021   5.645   3.043  0.4239 -0.2719  0.2666
   69A       C2 1693   5.053   5.543   2.965  0.3264 -0.1094  0.3253
   69A       H2 1694   4.990   5.455   2.960 -1.0036  0.8549 -3.3092
   69A       N3 1695   5.151   5.545   2.874 -0.7957 -0.4633 -0.8989
   69A       C4 1696   5.222   5.660   2.867 -0.0176  0.5141  0.2515
   69A      C3' 1697   5.375   5.645   2.446 -0.1092  0.6726 -0.4283
   69A      H3' 1698   5.341   5.748   2.455  1.3028  1.0362  1.3558
   69A      C2' 1699   5.305   5.569   2.560  0.4687  0.0986 -0.9863
   69A     H2'1 1700   5.200   5.593   2.573  0.8586  1.6081 -0.4110
   69A      O2' 1701   5.311   5.428   2.534  0.2865 -0.0046  0.0049
   69A     HO'2 1702   5.283   5.412   2.444 -2.2463 -3.7184  1.1829
   69A      O3' 1703   5.356   5.570   2.325  0.0962 -0.5525  0.5139
   70U        P 1704   5.239   5.613   2.229 -0.2065  0.2409 -0.1510
   70U      O1P 1705   5.243   5.526   2.113  0.1319 -0.2427  0.8242
   70U      O2P 1706   5.259   5.760   2.212  0.5473 -0.1724 -0.2246
   70U      O5' 1707   5.099   5.590   2.300 -0.3076 -0.2957 -0.6234
   70U      C5' 1708   5.035   5.468   2.291  0.7562 -0.1098  0.1584
   70U     H5'1 1709   5.101   5.390   2.328 -1.1649 -1.5747  0.6987
   70U     H5'2 1710   5.005   5.455   2.187 -1.4724 -1.4112  0.8796
   70U      C4' 1711   4.906   5.463   2.376  0.4603  0.3057 -0.5232
   70U      H4' 1712   4.871   5.361   2.364  0.8478 -0.0879  1.4090
   70U      O4' 1713   4.945   5.489   2.506  0.3927 -0.1889 -0.1234
   70U      C1' 1714   4.826   5.526   2.578 -0.2518  0.0606 -0.9942
   70U      H1' 1715   4.800   5.461   2.662 -1.1639  1.0419 -0.4904
   70U       N1 1716   4.848   5.661   2.646  0.7219  0.6129 -0.5479
   70U       C6 1717   4.943   5.753   2.611  0.2050  0.2029  0.0317
   70U       H6 1718   5.010   5.728   2.530  1.4909  2.4231  0.3435
   70U       C5 1719   4.962   5.870   2.677  0.3281 -0.3621 -0.5713
   70U       H5 1720   5.050   5.930   2.661 -0.1019 -0.3998 -3.6776
   70U       C4 1721   4.877   5.894   2.792  0.0792 -0.1894 -0.3960
   70U       O4 1722   4.900   5.982   2.881 -0.2728 -0.6849 -0.1846
   70U       N3 1723   4.778   5.806   2.813 -0.1572  0.4148 -0.3293
   70U       H3 1724   4.714   5.825   2.889 -0.0034 -0.2771 -0.0221
   70U       C2 1725   4.757   5.687   2.753 -0.3448 -0.2704  0.2201
   70U       O2 1726   4.664   5.610   2.786  0.1172 -0.0032  0.3173
   70U      C3' 1727   4.785   5.548   2.350  0.1592 -0.0174  0.3680
   70U      H3' 1728   4.810   5.651   2.325  0.4608 -0.9842 -4.1606
   70U      C2' 1729   4.708   5.527   2.481  0.6756 -0.2018  0.7823
   70U     H2'1 1730   4.642   5.611   2.503  1.4797  0.8892 -0.7564
   70U      O2' 1731   4.648   5.398   2.494  0.1739  0.2077  0.2754
   70U     HO'2 1732   4.590   5.380   2.419 -0.3123 -1.8531  1.0675
   70U      O3' 1733   4.714   5.498   2.235 -0.0628 -0.4756  0.0071
   71A        P 1734   4.602   5.584   2.149  0.3919  0.2452  0.0118
   71A      O1P 1735   4.556   5.491   2.046  0.4848 -0.2254 -0.5507
   71A      O2P 1736   4.666   5.711   2.106 -0.5018  0.1476  0.2046
   71A      O5' 1737   4.481   5.626   2.247 -0.4342 -0.6241 -0.4154
   71A      C5' 1738   4.387   5.532   2.294 -0.1925  0.2153  0.2847
   71A     H5'1 1739   4.429   5.440   2.333 -0.4923  0.7084  1.8585
   71A     H5'2 1740   4.322   5.499   2.213  2.4841  0.5793 -2.1646
   71A      C4' 1741   4.304   5.586   2.414  0.6488  0.1401 -0.1896
   71A      H4' 1742   4.222   5.518   2.439 -0.1104  2.0701  3.0221
   71A      O4' 1743   4.391   5.609   2.523 -0.1598  0.7573  0.0816
   71A      C1' 1744   4.339   5.711   2.603 -0.9890 -0.0535 -0.0357
   71A      H1' 1745   4.315   5.676   2.704 -0.4772  3.6805  1.5333
   71A       N9 1746   4.431   5.825   2.615 -0.0448  0.1562  0.0587
   71A       C8 1747   4.544   5.853   2.537  0.0667 -0.7146 -0.5894
   71A       H8 1748   4.569   5.804   2.444 -1.1595 -0.0267 -1.2992
   71A       N7 1749   4.606   5.961   2.574  0.2838 -0.0728  0.0447
   71A       C5 1750   4.534   6.003   2.690  0.2085 -0.1058  1.3831
   71A       C6 1751   4.549   6.097   2.790 -0.2695 -0.4210  0.1199
   71A       N6 1752   4.651   6.190   2.799 -0.0825  0.0356 -0.3443
   71A      H61 1753   4.744   6.171   2.762  0.3734 -2.1227  1.6397
   71A      H62 1754   4.648   6.258   2.873 -2.0048 -1.7745  1.3540
   71A       N1 1755   4.449   6.125   2.885 -0.1731 -0.4645 -0.6947
   71A       C2 1756   4.343   6.042   2.884  0.0399 -0.4025  0.4738
   71A       H2 1757   4.256   6.057   2.946 -1.7939 -0.6397 -1.9109
   71A       N3 1758   4.333   5.936   2.812  0.4296  0.6945 -0.4181
   71A       C4 1759   4.431   5.918   2.719 -0.2389 -0.5481 -0.2325
   71A      C3' 1760   4.235   5.721   2.391  0.4873  0.1004  0.4879
   71A      H3' 1761   4.301   5.795   2.345  1.7489 -0.9774  0.5117
   71A      C2' 1762   4.206   5.759   2.541 -0.3396  0.5956  0.4268
   71A     H2'1 1763   4.192   5.866   2.552 -1.5263  0.3027  1.9969
   71A      O2' 1764   4.101   5.677   2.594  0.8469  0.1703 -0.1122
   71A     HO'2 1765   4.055   5.666   2.510 -1.5483  1.3633  0.9770
   71A      O3' 1766   4.112   5.708   2.327 -0.2042 -0.4695  0.2268
   72G        P 1767   4.033   5.832   2.253 -0.0142 -0.2596 -0.3080
   72G      O1P 1768   3.918   5.767   2.185  0.0366  0.1226 -0.2052
   72G      O2P 1769   4.127   5.917   2.172 -0.7511  0.4533  0.0627
   72G      O5' 1770   3.977   5.915   2.371  0.0909  0.8028  1.1148
   72G      C5' 1771   3.849   5.895   2.434 -0.3656 -0.0419 -0.5243
   72G     H5'1 1772   3.838   5.790   2.461 -1.0152  0.3224  0.6610
   72G     H5'2 1773   3.765   5.921   2.370 -0.7651 -1.1670 -0.4799
   72G      C4' 1774   3.834   5.984   2.562 -0.6935 -0.6559 -0.3670
   72G      H4' 1775   3.746   5.948   2.616 -1.3714 -0.4382 -1.3026
   72G      O4' 1776   3.952   5.989   2.638 -0.4672  0.1384 -0.1888
   72G      C1' 1777   3.949   6.110   2.716 -0.4492 -0.4340  1.0417
   72G      H1' 1778   3.953   6.104   2.824  0.8381  0.7215  1.0819
   72G       N9 1779   4.066   6.191   2.676  0.4839  0.1320 -0.2685
   72G       C8 1780   4.153   6.161   2.579 -0.1386  0.5242  0.2269
   72G       H8 1781   4.141   6.086   2.502  0.6424  1.2814 -0.6690
   72G       N7 1782   4.267   6.220   2.597  0.0997  0.5953  0.3729
   72G       C5 1783   4.253   6.300   2.701 -0.1099 -0.0068 -0.5671
   72G       C6 1784   4.333   6.399   2.760  0.2694 -0.2554  0.5540
   72G       O6 1785   4.442   6.446   2.736 -0.3440  0.1130  0.1703
   72G       N1 1786   4.282   6.455   2.875 -0.2210  0.4189  0.2106
   72G       H1 1787   4.344   6.502   2.939  1.3300 -0.1881 -0.7667
   72G       C2 1788   4.162   6.421   2.926  0.0422 -0.4320 -0.5265
   72G       N2 1789   4.132   6.480   3.042  0.2945 -0.8231  0.2281
   72G      H21 1790   4.185   6.562   3.068  2.2651 -1.3773 -1.7510
   72G      H22 1791   4.039   6.469   3.079 -1.5803 -3.2469 -4.4372
   72G       N3 1792   4.074   6.338   2.874 -0.4460  0.3174  0.6161
   72G       C4 1793   4.123   6.283   2.758 -0.4213  0.7319  0.2418
   72G      C3' 1794   3.801   6.130   2.527 -0.5076  1.0475 -0.2658
   72G      H3' 1795   3.864   6.168   2.446  0.1275 -0.0673 -0.3237
   72G      C2' 1796   3.829   6.193   2.663 -0.3541 -0.0496 -0.5268
   72G     H2'1 1797   3.855   6.296   2.638  2.8025 -1.0219 -1.9268
   72G      O2' 1798   3.732   6.185   2.756  0.2905 -0.1448 -0.4382
   72G     HO'2 1799   3.642   6.189   2.722  0.2888  1.8634 -0.3430
   72G      O3' 1800   3.666   6.150   2.483  0.0096 -0.2344  0.2642
   73A        P 1801   3.621   6.283   2.413  0.1099 -0.3482  0.6060
   73A      O1P 1802   3.481   6.266   2.370 -0.0128  0.3798 -0.2549
   73A      O2P 1803   3.724   6.317   2.316  0.1317 -0.4875  0.3315
   73A      O5' 1804   3.632   6.397   2.522  0.6398 -0.5310 -0.2998
   73A      C5' 1805   3.540   6.430   2.630  0.3697 -1.0587  0.8721
   73A     H5'1 1806   3.534   6.337   2.685 -0.3972 -2.5100 -1.4871
   73A     H5'2 1807   3.443   6.471   2.601  1.2666  1.0550  0.7083
   73A      C4' 1808   3.594   6.532   2.726 -0.0939 -0.4564 -0.4388
   73A      H4' 1809   3.530   6.543   2.813 -0.7002 -0.2101 -0.9131
   73A      O4' 1810   3.729   6.510   2.757 -0.3641  0.1393 -0.0140
   73A      C1' 1811   3.808   6.628   2.756 -0.2495 -0.5862 -0.3640
   73A      H1' 1812   3.841   6.647   2.858 -1.5662 -2.7436  0.5324
   73A       N9 1813   3.924   6.610   2.667  0.1222  0.0123 -0.3550
   73A       C8 1814   3.940   6.545   2.543 -0.3580 -0.2581 -0.2454
   73A       H8 1815   3.862   6.482   2.503 -1.1481  1.1400 -0.9612
   73A       N7 1816   4.058   6.573   2.481  0.1154  0.8037  0.3751
   73A       C5 1817   4.123   6.647   2.577 -0.4375 -0.3126  1.0066
   73A       C6 1818   4.257   6.695   2.590 -0.1979 -0.8537 -0.3072
   73A       N6 1819   4.355   6.663   2.511  0.6672 -0.2675 -0.1866
   73A      H61 1820   4.335   6.604   2.432 -1.2712  0.1658 -0.0657
   73A      H62 1821   4.450   6.691   2.533  0.9539 -2.2321  1.4102
   73A       N1 1822   4.303   6.762   2.700 -0.0987  0.7877  0.0600
   73A       C2 1823   4.216   6.789   2.797  0.2374  0.0593  0.2585
   73A       H2 1824   4.250   6.851   2.879  0.0086 -0.7251  0.9582
   73A       N3 1825   4.085   6.750   2.798  0.4610  0.2154  0.1481
   73A       C4 1826   4.047   6.671   2.689  0.0373 -0.2774  0.2263
   73A      C3' 1827   3.594   6.669   2.655 -0.8944 -0.2112 -0.1906
   73A      H3' 1828   3.608   6.641   2.551  2.1329 -1.1086  0.3517
   73A      C2' 1829   3.721   6.745   2.711 -0.2229 -0.2920  0.2350
   73A     H2'1 1830   3.766   6.812   2.638 -0.8929 -0.3659 -0.2570
   73A      O2' 1831   3.694   6.817   2.832  0.3878 -0.4270  0.1833
   73A     HO'2 1832   3.663   6.904   2.805  0.6885 -0.1309  0.7742
   73A      O3' 1833   3.474   6.743   2.687  0.3172  0.3621  0.3859
   74U        P 1834   3.432   6.886   2.610  0.2367  0.2021 -0.2526
   74U      O1P 1835   3.290   6.924   2.646 -0.1827 -0.7353 -0.0957
   74U      O2P 1836   3.463   6.876   2.468 -0.0237  0.0192  0.1307
   74U      O5' 1837   3.530   6.989   2.679  0.2306 -0.3509 -0.5588
   74U      C5' 1838   3.486   7.095   2.773  0.7547 -0.0066  0.2640
   74U     H5'1 1839   3.460   7.047   2.867 -0.3764  0.6538  0.3098
   74U     H5'2 1840   3.393   7.143   2.741  0.0079 -2.3983 -1.4670
   74U      C4' 1841   3.599   7.200   2.785  0.6132  0.1115  0.2262
   74U      H4' 1842   3.576   7.265   2.869 -0.6155 -1.8943  1.5188
   74U      O4' 1843   3.715   7.128   2.814  0.5287  0.0363 -0.9454
   74U      C1' 1844   3.836   7.197   2.769  0.3242  0.0921 -0.6938
   74U      H1' 1845   3.896   7.222   2.857 -2.4949 -1.0131  1.7504
   74U       N1 1846   3.923   7.123   2.672  0.1362 -0.9460 -1.1218
   74U       C6 1847   3.865   7.044   2.580 -0.5532 -0.2889  0.4182
   74U       H6 1848   3.761   7.018   2.593 -0.5387 -0.0667  0.9808
   74U       C5 1849   3.946   6.961   2.509  0.1301 -0.4003 -0.4103
   74U       H5 1850   3.911   6.878   2.449  1.0191 -1.2413  0.1940
   74U       C4 1851   4.090   6.982   2.498 -0.2673  0.7905 -0.4051
   74U       O4 1852   4.158   6.924   2.415  0.0587 -0.1526 -0.7976
   74U       N3 1853   4.134   7.082   2.574 -0.1111 -0.2734 -0.9338
   74U       H3 1854   4.232   7.103   2.567  0.0350 -0.8327 -0.5848
   74U       C2 1855   4.061   7.146   2.672  0.2447 -0.4669  0.8515
   74U       O2 1856   4.110   7.229   2.750 -0.1383  0.3160  1.0553
   74U      C3' 1857   3.646   7.283   2.666  0.7683 -0.2302  0.0506
   74U      H3' 1858   3.649   7.224   2.575  0.5925  1.4185 -1.0638
   74U      C2' 1859   3.786   7.326   2.705 -0.3388  0.1437  0.1322
   74U     H2'1 1860   3.843   7.363   2.619 -0.7332  1.1976  0.2981
   74U      O2' 1861   3.789   7.436   2.797  0.3833  0.0034 -0.3463
   74U     HO'2 1862   3.861   7.495   2.771 -0.9756  2.1560  0.4654
   74U      O3' 1863   3.551   7.391   2.643  0.0270 -0.2152  0.2587
   75A        P 1864   3.542   7.451   2.506  0.1731  1.0656  0.2939
   75A      O1P 1865   3.430   7.549   2.523 -0.5498  0.5251  0.1296
   75A      O2P 1866   3.530   7.343   2.409 -0.2978 -0.0038 -0.4885
   75A      O5' 1867   3.685   7.521   2.473  0.4779 -0.0164  0.1055
   75A      C5' 1868   3.714   7.651   2.528  0.2197  0.1129 -0.1364
   75A     H5'1 1869   3.699   7.647   2.636 -0.5090 -2.1278 -0.2646
   75A     H5'2 1870   3.647   7.729   2.491 -0.2064  0.6343  1.6260
   75A      C4' 1871   3.861   7.696   2.511 -0.2432 -0.1472  1.4527
   75A      H4' 1872   3.878   7.790   2.564  0.1706  0.8720 -0.3910
   75A      O4' 1873   3.963   7.598   2.542  0.5426 -0.2108  0.1602
   75A      C1' 1874   4.058   7.595   2.444  0.2449  0.4030 -0.6074
   75A      H1' 1875   4.150   7.607   2.501 -0.9630  2.0021  1.1535
   75A       N9 1876   4.063   7.460   2.374 -0.5462 -0.0350  0.3116
   75A       C8 1877   3.964   7.373   2.356 -0.2767  0.6240 -0.2839
   75A       H8 1878   3.862   7.384   2.391 -0.5823 -1.2382 -0.5029
   75A       N7 1879   4.002   7.266   2.294  0.1244 -0.1270 -0.1501
   75A       C5 1880   4.134   7.286   2.265 -0.0801  0.4241 -0.4055
   75A       C6 1881   4.234   7.214   2.199 -0.4163 -0.8420  0.0661
   75A       N6 1882   4.216   7.100   2.138 -0.0258  0.1108 -0.5045
   75A      H61 1883   4.131   7.052   2.165  0.9653 -2.3496 -1.4133
   75A      H62 1884   4.291   7.051   2.091 -0.7300 -2.1127  0.5334
   75A       N1 1885   4.362   7.269   2.193  0.3673  0.0500 -0.1800
   75A       C2 1886   4.388   7.392   2.243 -0.5303 -0.0077 -0.0069
   75A       H2 1887   4.481   7.440   2.218 -1.3955  0.5501 -2.3144
   75A       N3 1888   4.294   7.464   2.303  0.0200 -0.8664 -0.0987
   75A       C4 1889   4.171   7.408   2.306  0.3464 -0.0750 -0.2370
   75A      C3' 1890   3.882   7.739   2.365 -0.6402 -0.3747  0.2337
   75A      H3' 1891   3.827   7.669   2.302 -0.6418  0.1359 -0.3371
   75A      C2' 1892   4.033   7.711   2.349 -0.7514 -0.1906 -0.0283
   75A     H2'1 1893   4.067   7.675   2.252  1.2698 -0.7923  0.8415
   75A      O2' 1894   4.110   7.825   2.375  0.5430 -0.0523  0.6103
   75A     HO'2 1895   4.050   7.900   2.367 -0.4669 -0.7303  1.4779
   75A      O3' 1896   3.852   7.881   2.359 -0.3176  0.5502  0.4056
   76A        P 1897   3.816   7.949   2.220 -0.1099 -0.7523  0.1259
   76A      O1P 1898   3.768   8.088   2.244  0.3146 -0.4302  0.5527
   76A      O2P 1899   3.737   7.853   2.137  0.3920  0.2224 -0.2257
   76A      O5' 1900   3.961   7.960   2.156  0.5261 -0.0073  0.0541
   76A      C5' 1901   4.040   8.076   2.171  0.4072 -0.0041  0.2677
   76A     H5'1 1902   4.066   8.092   2.276  0.6143  0.5266  0.1390
   76A     H5'2 1903   3.988   8.166   2.136  0.6021  1.2299  2.8803
   76A      C4' 1904   4.156   8.056   2.082 -0.6243  0.1414  0.3317
   76A      H4' 1905   4.228   8.138   2.086  0.9898 -1.0583 -1.8855
   76A      O4' 1906   4.227   7.935   2.109 -0.2780  0.1257 -0.3143
   76A      C1' 1907   4.283   7.878   1.992  0.5004  0.3048 -0.6332
   76A      H1' 1908   4.391   7.874   1.996  0.6235 -2.9421 -2.9049
   76A       N9 1909   4.221   7.743   1.977  0.4787 -0.1000  0.0173
   76A       C8 1910   4.090   7.705   2.009  0.1681  0.2656  0.4986
   76A       H8 1911   4.014   7.771   2.049 -0.1824  0.0620  0.1761
   76A       N7 1912   4.060   7.578   1.976 -0.6073  0.1178 -0.2629
   76A       C5 1913   4.188   7.530   1.934 -0.4783 -0.7054 -0.7475
   76A       C6 1914   4.229   7.399   1.899 -0.1529  0.1752 -0.4312
   76A       N6 1915   4.157   7.291   1.900  0.1173  0.1671  1.2932
   76A      H61 1916   4.063   7.298   1.935 -1.2111  2.5028 -2.2147
   76A      H62 1917   4.204   7.202   1.893  0.3788  0.4105 -0.5389
   76A       N1 1918   4.357   7.385   1.858  0.0489  1.2566 -0.4081
   76A       C2 1919   4.441   7.488   1.859  0.0597  0.2405  0.5292
   76A       H2 1920   4.544   7.480   1.827  0.3827  1.1333  1.3159
   76A       N3 1921   4.416   7.610   1.899 -0.2555  0.1169 -0.3279
   76A       C4 1922   4.286   7.629   1.935  0.2888 -0.4349 -0.5451
   76A      C3' 1923   4.124   8.052   1.933  0.1641 -0.3312  0.1796
   76A      H3' 1924   4.035   7.991   1.915 -1.7284  1.9294  1.2689
   76A      C2' 1925   4.243   7.974   1.877 -0.0104 -0.3147 -0.7316
   76A     H2'1 1926   4.200   7.909   1.801 -0.4722  0.9821 -1.6131
   76A      O2' 1927   4.353   8.053   1.831 -0.0463 -0.3819  0.1635
   76A     HO'2 1928   4.319   8.130   1.785 -1.0394  0.2922  1.8983
   76A      O3' 1929   4.101   8.176   1.872 -0.2096 -0.8809  0.3761
   77U        P 1930   3.989   8.193   1.759  0.0441 -0.4076 -0.0640
   77U      O1P 1931   3.976   8.329   1.705 -0.4617  0.1260 -0.2174
   77U      O2P 1932   3.863   8.133   1.811 -0.5310 -0.2163 -0.5032
   77U      O5' 1933   4.040   8.103   1.639  0.3241  0.4053  0.1689
   77U      C5' 1934   4.145   8.150   1.561 -0.1670 -0.2424 -0.3178
   77U     H5'1 1935   4.218   8.193   1.630 -2.0712  2.1487  0.3555
   77U     H5'2 1936   4.115   8.235   1.499  0.5730 -0.3197 -0.8035
   77U      C4' 1937   4.212   8.046   1.470 -0.0670  0.2694 -0.1145
   77U      H4' 1938   4.296   8.091   1.416 -2.3215  1.7317 -2.6199
   77U      O4' 1939   4.235   7.928   1.547 -0.2283  0.4194 -0.8126
   77U      C1' 1940   4.238   7.820   1.457 -0.4010 -0.5913  0.1069
   77U      H1' 1941   4.344   7.797   1.442  0.3446  2.8781 -0.8887
   77U       N1 1942   4.158   7.701   1.504  0.0907 -0.2278 -0.8967
   77U       C6 1943   4.051   7.717   1.591 -0.4555  0.9983  0.0071
   77U       H6 1944   4.022   7.816   1.623  1.4306  2.0794 -1.4473
   77U       C5 1945   3.989   7.609   1.646 -0.6917 -0.0708  0.0433
   77U       H5 1946   3.906   7.623   1.713  1.9945  0.8225  3.5269
   77U       C4 1947   4.017   7.477   1.601 -0.8749 -0.4046  0.0878
   77U       O4 1948   3.978   7.371   1.643 -0.8269 -0.1117  0.4972
   77U       N3 1949   4.116   7.472   1.500  0.7626  0.2411 -0.1442
   77U       H3 1950   4.144   7.376   1.487 -1.9948 -0.9145  1.5478
   77U       C2 1951   4.189   7.575   1.446  0.2070  0.5923 -0.0980
   77U       O2 1952   4.263   7.555   1.357  0.2707  0.1846 -0.5406
   77U      C3' 1953   4.111   7.996   1.365  0.2644 -0.3245 -0.2986
   77U      H3' 1954   4.016   7.997   1.418  0.7259  0.7333  0.5734
   77U      C2' 1955   4.176   7.868   1.332  0.1384  0.3599 -0.2321
   77U     H2'1 1956   4.105   7.795   1.294  0.2928 -1.5518  2.7823
   77U      O2' 1957   4.281   7.872   1.248  0.1834  0.1446 -0.4499
   77U     HO'2 1958   4.245   7.861   1.160 -1.4137  0.7237  0.1109
   77U      O3' 1959   4.096   8.077   1.236  0.0266  0.1916 -0.2722
   78U        P 1960   3.996   8.045   1.116 -0.1843 -0.4540 -0.3230
   78U      O1P 1961   3.998   8.159   1.028 -0.5430  0.6846 -0.2735
   78U      O2P 1962   3.866   8.001   1.167 -0.1276  0.3787  0.6249
   78U      O5' 1963   4.063   7.919   1.044  0.6804 -0.3515  0.0856
   78U      C5' 1964   4.174   7.921   0.951  0.0321  0.2472  0.5766
   78U     H5'1 1965   4.253   7.969   1.009 -0.6334  0.3874  1.3798
   78U     H5'2 1966   4.149   7.976   0.860  0.5907  1.4740  1.1422
   78U      C4' 1967   4.215   7.770   0.912  0.0360 -0.4881 -0.4982
   78U      H4' 1968   4.307   7.770   0.853  1.5751 -1.7444  1.7479
   78U      O4' 1969   4.220   7.690   1.023 -0.0893  0.1114 -0.0803
   78U      C1' 1970   4.161   7.565   0.990  0.0439  0.1051  0.0004
   78U      H1' 1971   4.239   7.489   0.990  2.4143  2.4001  0.8092
   78U       N1 1972   4.048   7.535   1.086 -0.1604  0.3295  0.4550
   78U       C6 1973   3.968   7.628   1.148 -0.0598 -0.0893 -0.3693
   78U       H6 1974   3.978   7.734   1.127  0.4091 -0.0989 -0.2042
   78U       C5 1975   3.872   7.590   1.237 -0.9815 -0.8615 -0.1842
   78U       H5 1976   3.820   7.670   1.287 -1.9911 -1.0731 -0.8537
   78U       C4 1977   3.854   7.455   1.280 -0.9948  0.0700 -0.3176
   78U       O4 1978   3.779   7.416   1.370  0.0630 -0.3524  0.5197
   78U       N3 1979   3.927   7.365   1.204 -0.2765  0.1812 -0.2832
   78U       H3 1980   3.926   7.270   1.238 -0.5404  0.7804  1.4816
   78U       C2 1981   4.029   7.397   1.119 -0.0573 -0.3208 -0.1613
   78U       O2 1982   4.100   7.309   1.073 -0.3241 -0.4267 -0.3293
   78U      C3' 1983   4.102   7.720   0.828  0.3855  0.4299  0.5355
   78U      H3' 1984   4.013   7.756   0.879  0.1164 -0.2338  0.5411
   78U      C2' 1985   4.105   7.567   0.844  0.0586  0.7867 -0.2635
   78U     H2'1 1986   4.001   7.535   0.851  0.6675 -1.4677 -0.9073
   78U      O2' 1987   4.189   7.510   0.753  0.6012  0.2659 -0.2750
   78U     HO'2 1988   4.183   7.571   0.679  2.0938  0.8429  0.0547
   78U      O3' 1989   4.095   7.764   0.695  0.4415  0.1024  0.0520
   79A        P 1990   3.956   7.754   0.613  0.1763 -0.0242 -0.1886
   79A      O1P 1991   3.983   7.791   0.473  0.1461 -0.2499  0.7994
   79A      O2P 1992   3.850   7.832   0.686 -0.0522  0.3260  0.6768
   79A      O5' 1993   3.906   7.605   0.610 -0.1291 -0.3755 -0.4826
   79A      C5' 1994   3.961   7.505   0.526 -0.0735  0.5967 -0.4313
   79A     H5'1 1995   4.070   7.507   0.525 -0.0523 -0.1010 -0.7816
   79A     H5'2 1996   3.929   7.534   0.426 -1.9904 -0.0212 -0.0524
   79A      C4' 1997   3.929   7.353   0.566 -0.3191  0.0844 -0.0045
   79A      H4' 1998   3.994   7.294   0.501  2.2637  3.0907 -0.4089
   79A      O4' 1999   3.958   7.323   0.701  0.3671 -0.2411  0.7432
   79A      C1' 2000   3.872   7.221   0.751 -0.4061  0.3776  0.5158
   79A      H1' 2001   3.932   7.133   0.777 -0.8942  0.0191  0.4481
   79A       N9 2002   3.790   7.273   0.862  0.4357  0.1047  0.3209
   79A       C8 2003   3.760   7.404   0.892  0.1653  0.4217  0.1303
   79A       H8 2004   3.799   7.486   0.833  0.7900 -1.0073 -1.5217
   79A       N7 2005   3.662   7.413   0.981  0.1890 -0.2565  0.3288
   79A       C5 2006   3.646   7.281   1.027  0.2605  0.2093 -0.1984
   79A       C6 2007   3.564   7.207   1.120  0.2240  0.1568  0.1174
   79A       N6 2008   3.493   7.270   1.211 -0.3135  0.0151 -0.7408
   79A      H61 2009   3.499   7.370   1.203  0.8208 -0.0061 -0.3510
   79A      H62 2010   3.468   7.216   1.293 -3.1345 -0.7123 -1.9543
   79A       N1 2011   3.567   7.075   1.128  0.5083  0.2113 -0.7302
   79A       C2 2012   3.655   7.012   1.047  0.3793  0.3186 -0.7965
   79A       H2 2013   3.663   6.906   1.062 -3.7584 -0.0620 -0.0663
   79A       N3 2014   3.734   7.062   0.955 -0.7261  1.0596  0.2168
   79A       C4 2015   3.722   7.198   0.947 -0.2502  0.2897 -0.8383
   79A      C3' 2016   3.779   7.315   0.549  0.4010 -0.1631  0.0683
   79A      H3' 2017   3.736   7.406   0.590  0.9239 -0.5660  1.5644
   79A      C2' 2018   3.786   7.190   0.630 -0.2632  0.6168 -0.9944
   79A     H2'1 2019   3.686   7.159   0.660  0.2821  0.2902  0.6324
   79A      O2' 2020   3.852   7.088   0.556 -0.0527  0.0685  0.3527
   79A     HO'2 2021   3.834   7.105   0.463  0.4137 -0.1387  0.2212
   79A      O3' 2022   3.752   7.300   0.418 -0.7486 -0.0536  0.0025
   80A        P 2023   3.600   7.297   0.371  0.2723  0.0834 -0.2349
   80A      O1P 2024   3.606   7.294   0.220  0.4468 -0.5457  0.4218
   80A      O2P 2025   3.516   7.402   0.434  0.0336 -0.6857 -0.0966
   80A      O5' 2026   3.534   7.155   0.421 -0.2868  0.7161  0.3989
   80A      C5' 2027   3.567   7.024   0.366 -0.0307  0.0319 -1.0180
   80A     H5'1 2028   3.675   7.033   0.355 -0.1820  1.6816 -1.5089
   80A     H5'2 2029   3.529   7.008   0.264  0.1216  0.4531 -1.1406
   80A      C4' 2030   3.518   6.914   0.460 -0.1891  0.3447  0.0604
   80A      H4' 2031   3.565   6.818   0.438 -1.2984 -0.5967  1.5507
   80A      O4' 2032   3.550   6.958   0.596  0.2488 -0.0976  0.1235
   80A      C1' 2033   3.466   6.884   0.682  0.2165  0.8865 -0.2166
   80A      H1' 2034   3.515   6.805   0.738 -0.7240  1.5490  1.6047
   80A       N9 2035   3.397   6.975   0.773 -0.7908 -0.4212 -0.5903
   80A       C8 2036   3.380   7.110   0.766  0.3065 -0.3076  0.4331
   80A       H8 2037   3.406   7.177   0.686 -0.9987  0.0182  0.2667
   80A       N7 2038   3.336   7.163   0.879 -0.4019 -0.6620  0.2757
   80A       C5 2039   3.310   7.053   0.956  1.1252  0.4716 -0.8647
   80A       C6 2040   3.257   7.030   1.083 -0.0061  0.2089 -0.7990
   80A       N6 2041   3.221   7.122   1.168  0.2543  0.6652  0.4516
   80A      H61 2042   3.239   7.220   1.148 -3.7823  1.3466 -0.6810
   80A      H62 2043   3.183   7.092   1.257 -0.5606  0.5257  0.0670
   80A       N1 2044   3.225   6.903   1.124  0.2139 -0.5156 -0.2456
   80A       C2 2045   3.244   6.804   1.034  0.2882  0.1732 -0.4864
   80A       H2 2046   3.210   6.707   1.065 -1.7343  1.4360  1.5887
   80A       N3 2047   3.299   6.814   0.919  0.3650  0.2781 -0.5137
   80A       C4 2048   3.332   6.939   0.884 -0.3767 -0.5012  0.1572
   80A      C3' 2049   3.364   6.889   0.466 -0.7105 -0.0949  0.1632
   80A      H3' 2050   3.317   6.987   0.479 -0.0788  0.5212 -1.8179
   80A      C2' 2051   3.365   6.806   0.592  0.0620 -0.9282 -0.6387
   80A     H2'1 2052   3.262   6.807   0.630 -1.5206 -1.3766 -4.4775
   80A      O2' 2053   3.403   6.668   0.589 -0.3623  0.3200 -0.1485
   80A     HO'2 2054   3.337   6.631   0.531 -1.4244  0.6760  0.8068
   80A      O3' 2055   3.305   6.822   0.353 -0.4631  0.3170  0.3675
   81U        P 2056   3.144   6.825   0.330 -0.5498 -0.0670  0.0639
   81U      O1P 2057   3.121   6.729   0.218  0.2891  0.2001  0.5295
   81U      O2P 2058   3.100   6.964   0.314  0.0145  0.2223 -0.2939
   81U      O5' 2059   3.073   6.769   0.457 -0.6946 -0.5220  0.0889
   81U      C5' 2060   3.076   6.632   0.500  0.1443 -0.6731 -0.1889
   81U     H5'1 2061   3.181   6.605   0.510  0.9649  1.9101 -1.1786
   81U     H5'2 2062   3.028   6.565   0.428  0.0252 -0.9292  0.1232
   81U      C4' 2063   2.999   6.607   0.631  0.0176 -0.4839 -0.2682
   81U      H4' 2064   3.001   6.501   0.658  0.7621 -0.8051 -1.5071
   81U      O4' 2065   3.055   6.680   0.735 -0.5978  0.8455  0.4181
   81U      C1' 2066   2.951   6.707   0.828  0.7513  0.1929 -0.2937
   81U      H1' 2067   2.972   6.654   0.921  1.7431  0.4519 -0.3593
   81U       N1 2068   2.951   6.849   0.868 -0.6469  0.6282 -0.0561
   81U       C6 2069   3.006   6.945   0.790 -0.3110  0.3202 -0.1479
   81U       H6 2070   3.047   6.922   0.693 -0.6412  2.8968 -0.9684
   81U       C5 2071   3.019   7.072   0.835  0.2460  0.2461  0.9110
   81U       H5 2072   3.059   7.147   0.768 -2.2382 -0.9755 -2.2263
   81U       C4 2073   2.953   7.119   0.955  0.4827  0.4043 -0.9945
   81U       O4 2074   2.944   7.237   0.997  0.4625  0.3084 -0.1152
   81U       N3 2075   2.878   7.019   1.014 -0.0598 -0.2017  0.2864
   81U       H3 2076   2.819   7.048   1.091 -0.7354 -1.0504  0.1009
   81U       C2 2077   2.869   6.887   0.975 -0.2660 -0.5448  0.3352
   81U       O2 2078   2.793   6.813   1.028 -0.0119  0.7161  0.6862
   81U      C3' 2079   2.849   6.633   0.616  0.6869  0.2229  0.1680
   81U      H3' 2080   2.835   6.724   0.558  1.0359  0.5730  0.6310
   81U      C2' 2081   2.814   6.667   0.763 -0.2541 -0.1557  0.9131
   81U     H2'1 2082   2.740   6.747   0.759 -0.8643 -0.7403 -1.6942
   81U      O2' 2083   2.760   6.549   0.824 -0.5455  0.6017  0.0539
   81U     HO'2 2084   2.735   6.492   0.751  0.1473 -0.4698  0.6162
   81U      O3' 2085   2.776   6.522   0.566  0.4150 -0.2933  0.0534
   82U        P 2086   2.626   6.552   0.506  0.4281 -0.2923 -0.1001
   82U      O1P 2087   2.593   6.449   0.406 -0.0659 -0.7277  0.3805
   82U      O2P 2088   2.616   6.695   0.465 -0.1660 -0.6294 -0.1264
   82U      O5' 2089   2.520   6.526   0.626  0.3285 -0.0849 -0.3137
   82U      C5' 2090   2.479   6.394   0.660  0.0784  0.4838 -0.8479
   82U     H5'1 2091   2.565   6.328   0.663  0.2179  0.6499 -1.1682
   82U     H5'2 2092   2.405   6.361   0.587 -0.7608 -0.5953  0.4383
   82U      C4' 2093   2.407   6.401   0.802 -0.4798 -0.1126  0.1927
   82U      H4' 2094   2.387   6.301   0.842  0.8789  0.2871  1.9592
   82U      O4' 2095   2.479   6.457   0.918  0.1880  0.0640 -0.3422
   82U      C1' 2096   2.399   6.546   0.991  0.0053 -0.3775 -0.5905
   82U      H1' 2097   2.398   6.514   1.095 -0.0171  1.5994  0.0552
   82U       N1 2098   2.453   6.689   0.997 -0.1295 -0.1318 -0.2239
   82U       C6 2099   2.487   6.751   0.876  0.1996 -0.0138 -0.1123
   82U       H6 2100   2.479   6.689   0.787 -0.9157 -0.3102  0.1813
   82U       C5 2101   2.520   6.880   0.876  0.2711 -0.7689 -0.2228
   82U       H5 2102   2.552   6.938   0.790 -1.9047 -1.3551 -1.4869
   82U       C4 2103   2.543   6.960   0.994  0.3328  0.0115  0.0589
   82U       O4 2104   2.558   7.087   0.992  0.3567 -0.4633 -0.6241
   82U       N3 2105   2.515   6.891   1.114 -0.1443  0.2977 -0.1714
   82U       H3 2106   2.506   6.945   1.199 -1.1209 -1.6263  1.0364
   82U       C2 2107   2.472   6.761   1.119 -0.7140  0.9731  0.3445
   82U       O2 2108   2.440   6.709   1.224  0.4705  0.2199 -0.1812
   82U      C3' 2109   2.275   6.484   0.789  1.0575  0.6974  0.1132
   82U      H3' 2110   2.281   6.574   0.728 -0.2908  0.4868 -0.3606
   82U      C2' 2111   2.263   6.521   0.936 -0.6848  0.5003  0.0325
   82U     H2'1 2112   2.205   6.612   0.951 -1.4416  0.3463 -1.7563
   82U      O2' 2113   2.199   6.419   1.020 -0.5143 -0.6160 -0.4866
   82U     HO'2 2114   2.169   6.467   1.098  0.2263  2.5695 -2.0223
   82U      O3' 2115   2.164   6.400   0.768  0.0228  0.2776  0.2065
   82U      H3T 2116   2.134   6.379   0.857  3.1434  0.3820  1.3986
   8.61793   8.61793   6.09379   0.00000   0.00000   0.00000   0.00000   4.30896   4.30896
